# Supplementary material for: Overexpression profiling reveals cellular requirements in the context of genetic backgrounds and environments
Source: PLoS Genet. 2023 Apr 28;19(4):e1010732. doi: 10.1371/journal.pgen.1010732 (PMC10171610; doi:10.1371/journal.pgen.1010732)
Supplement: S1 Table — (XLSX) [file pgen.1010732.s016.xlsx]

## Sheet: S1 Table
S1 Table. Used strains and plasmids in this study.
Reagent type (species) or resource	Designation	Source or reference	Identifiers	Additional information
strain, strain background (Saccharomyces cerevisiae)	BY4741 (his3Δ1 leu2Δ0 ura3Δ0 met15Δ0 LYS)	[1]
strain, strain background (Saccharomyces cerevisiae)	CEN.PK2 (MAT a/alpha his3∆1/his3∆1 leu2-3_112/leu2-3_112 ura3-52/ura3-52 trp1-289/trp1-289 MAL2-8c/MAL2-8c SUC2/SUC2)	[2]		Purchased at Euroscarf
strain, strain background (Saccharomyces cerevisiae)	CEN.PK2-1C (MATa his3∆1 leu2-3_112 ura3-52 trp1-289 MAL2-8c SUC2)	[2]		Purchased at Euroscarf
strain, strain background (Saccharomyces cerevisiae)	CEN.PK2-1D (MAT alpha his3∆1 leu2-3_112 ura3-52 trp1-289 MAL2-8c SUC2)	[2]		Purchased at Euroscarf
strain, strain background (Saccharomyces cerevisiae)	DBVPG6765 (Mat a/alpha, ura3Δ0/ura3Δ0, leu2Δ0/leu2Δ0, lys2Δ0/LYS2, met15Δ0/MET15)	[3]
strain, strain background (Saccharomyces cerevisiae)	DBVPG6044 (Mat a/alpha, ura3Δ0/ura3Δ0, leu2Δ0/leu2Δ0, lys2Δ0/LYS2, met15Δ0/MET15)	[3]
strain, strain background (Saccharomyces cerevisiae)	YPS128 (Mat a/alpha, ura3Δ0/ura3Δ0, leu2Δ0/leu2Δ0, lys2Δ0/LYS2, met15Δ0/MET15)	[3]
strain, strain background (Saccharomyces cerevisiae)	UWOPS03-461.4 (Mat a/alpha, ura3Δ0/ura3Δ0, leu2Δ0/leu2Δ0, lys2Δ0/LYS2, met15Δ0/MET15)	[3]
strain, strain background (Saccharomyces cerevisiae)	W303 (MATa/alpha, leu2-3,112/ leu2-3,112, trp1-1/trp1-1, can1-100/can1-100, ura3-1/ura3-1, ade2-1/ade2-1, his3-11,15/ his3-11,15)	[4]
strain, strain background (Saccharomyces cerevisiae)	fcy1::ENA1pro-moxGFP-sphi5MX	This study		background BY4741
strain, strain background (Saccharomyces cerevisiae)	TIM50-GFP	[5]		background BY4741
strain, strain background (Saccharomyces cerevisiae)	cnb1::KanMX	[6]		background BY4741
strain, strain background (Saccharomyces cerevisiae)	crz1::KanMX	[6]		background BY4741
strain, strain background (Saccharomyces cerevisiae)	hog1::KanMX	[6]		background BY4741
strain, strain background (Saccharomyces cerevisiae)	gpd::KanMX	[6]		background BY4741
strain, strain background (Saccharomyces cerevisiae)	rim101::KanMX	[6]		background BY4741
strain, strain background (Saccharomyces cerevisiae)	coq1::KanMX	[6]		background BY4741
strain, strain background (Saccharomyces cerevisiae)	cox11::KanMX	[6]		background BY4741
strain, strain background (Saccharomyces cerevisiae)	can1::KanMX	[6]		background BY4741
strain, strain background (Saccharomyces cerevisiae)	Overexpression library	[7]		background BY4741 and pTOWug2836
strain, strain background (Saccharomyces cerevisiae)	Overexpression library (CEN.PK2-1C)	This study		background CEN.PK2-1C and pTOW40836
strain, strain background (Saccharomyces cerevisiae)	Overexpression library (DBVPG6765)	This study		background DBVPG6765 and pTOW40836
strain, strain background (Saccharomyces cerevisiae)	Overexpression library (CEN.PK2, ENA1-coe)	This study		background CEN.PK2 and pTOW40836
strain, strain background (Saccharomyces cerevisiae)	Pooled knockout library	[6]		background BY4741
gene (S. cerevisiae)	NCS2	NA	SGD:YNL119W
gene (S. cerevisiae)	NCS6	NA	SGD:YGL211W
gene (S. cerevisiae)	CMD1	NA	SGD:YBR109C
gene (S. cerevisiae)	ECM27	NA	SGD:YJR106W
gene (S. cerevisiae)	GDT1	NA	SGD:YBR187W
gene (S. cerevisiae)	YBR196C-A	NA	SGD:YBR196C-A
gene (S. cerevisiae)	ENA1	NA	SGD:YDR040C
gene (S. cerevisiae)	CTR1	NA	SGD:YPR124W
gene (S. cerevisiae)	HAP4	NA	SGD:YKL109W
gene (S. cerevisiae)	USV1	NA	SGD:YPL230W
genetic reagent (S. cerevisiae)	moxGFP	[8,9]		yeast codon-optimized moxGFP
recombinant DNA reagent	pTOWug2836	[10]		2µOri, URA3-GFP, leu2d, AmpR, ColE1Ori
recombinant DNA reagent	pTOW40836	[11]		2µOri, URA3, leu2d, AmpR, ColE1Ori
recombinant DNA reagent	pRS423	[12]		2µOri, HIS3, AmpR, ColE1Ori
recombinant DNA reagent	pRS423nz2	This study		2µOri, HIS3, AmpR, ColE1Ori, Priming site of pRS423 replaced by ours
recombinant DNA reagent	pTOWug2836-NCS2	[7]		background pTOWug2836
recombinant DNA reagent	pTOWug2836-NCS6	[7]		background pTOWug2836
recombinant DNA reagent	pTOWug2836-CMD1	[7]		background pTOWug2836
recombinant DNA reagent	pTOWug2836-ECM27	[7]		background pTOWug2836
recombinant DNA reagent	pTOWug2836-GDT1	[7]		background pTOWug2836
recombinant DNA reagent	pTOWug2836-YBR196C-A	[7]		background pTOWug2836
recombinant DNA reagent	pTOWug2836-ENA1	[7]		background pTOWug2836
recombinant DNA reagent	pTOWug2836-CTR1	[7]		background pTOWug2836
recombinant DNA reagent	pTOWug2836-HAP4	[7]		background pTOWug2836
recombinant DNA reagent	pTOWug2836-USV1	[7]		background pTOWug2836
recombinant DNA reagent	pRS423nz-ENA1	This study		background pRS423nz2
Reference
1. Brachmann CB, Davies A, Cost GJ, Caputo E, Li J, Hieter P, et al. Designer deletion strains derived from Saccharomyces cerevisiae S288C: a useful set of strains and plasmids for PCR-mediated gene disruption and other applications. Yeast. 1998;14: 115–132.
2. Entian K-D, Kötter P. 25 yeast genetic strain and Plasmid collections. Methods in Microbiology. Elsevier; 2007. pp. 629–666.
3. Louvel H, Gillet-Markowska A, Liti G, Fischer G. A set of genetically diverged Saccharomyces cerevisiae strains with markerless deletions of multiple auxotrophic genes. Yeast. 2014;31: 91–101.
4. Voth WP, Olsen AE, Sbia M, Freedman KH, Stillman DJ. ACE2, CBK1, and BUD4 in budding and cell separation. Eukaryot Cell. 2005;4: 1018–1028.
5. Huh W-K, Falvo JV, Gerke LC, Carroll AS, Howson RW, Weissman JS, et al. Global analysis of protein localization in budding yeast. Nature. 2003;425: 686–691.
6. Winzeler EA, Shoemaker DD, Astromoff A, Liang H, Anderson K, Andre B, et al. Functional characterization of the S. cerevisiae genome by gene deletion and parallel analysis. Science. 1999;285: 901–906.
7. Makanae K, Kintaka R, Makino T, Kitano H, Moriya H. Identification of dosage-sensitive genes in Saccharomyces cerevisiae using the genetic tug-of-war method. Genome Res. 2013;23: 300–311.
8. Costantini LM, Baloban M, Markwardt ML, Rizzo M, Guo F, Verkhusha VV, et al. A palette of fluorescent proteins optimized for diverse cellular environments. Nat Commun. 2015;6: 7670.
9. Namba S, Kato H, Shigenobu S, Makino T, Moriya H. Massive expression of cysteine-containing proteins causes abnormal elongation of yeast cells by perturbing the proteasome. G3 . 2022. doi:10.1093/g3journal/jkac106
10. Moriya H, Shimizu-Yoshida Y, Kitano H. In vivo robustness analysis of cell division cycle genes in Saccharomyces cerevisiae. PLoS Genet. 2006;2: e111.
11. Moriya H, Makanae K, Watanabe K, Chino A, Shimizu-Yoshida Y. Robustness analysis of cellular systems using the genetic tug-of-war method. Mol Biosyst. 2012;8: 2513–2522.
12. Sikorski RS, Hieter P. A system of shuttle vectors and yeast host strains designed for efficient manipulation of DNA in Saccharomyces cerevisiae. Genetics. 1989;122: 19–27.
