# Supplementary material for: Overexpression profiling reveals cellular requirements in the context of genetic backgrounds and environments
Source: PLoS Genet. 2023 Apr 28;19(4):e1010732. doi: 10.1371/journal.pgen.1010732 (PMC10171610; doi:10.1371/journal.pgen.1010732)
Supplement: S2 Table — (XLSX) [file pgen.1010732.s017.xlsx]

## Sheet: S2 Table
S2 Table. Hit genes under well-studied stresses.
Conditions	Gene_ID	Gene_Name	Hit in Pool_a-1	Hit in Pool_a-2	Hit in Pool_b-1	Hit in Pool_b-2	Brief description
YPD at 30˚C	YAL009W	SPO7	0	0	1	1	Putative regulatory subunit of Nem1p-Spo7p phosphatase holoenzyme
	YAL042W	ERV46	1	1	0	0	Protein localized to COPII-coated vesicles
	YDR501W	PLM2	1	1	0	0	Putative transcription factor
	YKR045C	YKR045C	1	1	0	0	Putative protein of unknown function
	YLR445W	GMC2	0	0	1	1	Protein involved in meiotic crossing over
	YML054C	CYB2	0	0	1	0	Cytochrome b2 (L-lactate cytochrome-c oxidoreductase)
	YMR035W	IMP2	1	1	0	0	Catalytic subunit of mitochondrial inner membrane peptidase complex
	YPR124W	CTR1	0	0	0	1	High-affinity copper transporter of plasma membrane
YPD at 37˚C	YNL119W	NCS2	1	1	1	1	Protein required for uridine thiolation of Lys(UUU) and Glu(UUC) tRNAs
	YGL211W	NCS6	1	1	1	0	Protein required for uridine thiolation of Gln
	YPR124W	CTR1	1	1	1	1	High-affinity copper transporter of plasma membrane
	YKL109W	HAP4	1	1	1	1	Transcription factor
	YBR129C	OPY1	0	0	1	1	Protein of unknown function
	YMR268C	PRP24	0	0	0	1	Splicing factor that reanneals snRNPs during spliceosome recycling
YPD at 40˚C	YNL119W	NCS2	1	1	1	1	Protein required for uridine thiolation of Lys(UUU) and Glu(UUC) tRNAs
	YGL211W	NCS6	1	1	1	1	Protein required for uridine thiolation of Gln
YPD + 2mM H2O2	YBR104W	YMC1	1	0	0	0	Putative mitochondrial inner membrane transporter
	YDR087C	RRP1	0	0	0	1	Essential evolutionarily conserved nucleolar protein
	YDR139C	RUB1	1	0	0	0	Ubiquitin-like protein with similarity to mammalian NEDD8
	YKL093W	MBR1	0	0	1	0	Protein involved in mitochondrial functions and stress response
	YMR268C	PRP24	0	0	1	0	Splicing factor that reanneals snRNPs during spliceosome recycling
	YMR318C	ADH6	0	0	1	1	NADPH-dependent medium chain alcohol dehydrogenase
	YOR008C-A	YOR008C-A	0	0	0	1	Putative protein of unknown function
	YPL159C	PET20	0	0	1	1	Mitochondrial protein
	YPR124W	CTR1	1	1	1	1	High-affinity copper transporter of plasma membrane
YPD + 1 M NaCl	YBR109C	CMD1	1	1	1	1	Calmodulin
	YBR187W	GDT1	1	1	1	1	Calcium and manganese transporter with higher affinity for Ca2+
	YJR106W	ECM27	1	1	1	1	Protein involved in calcium homeostasis and exit from quiescence
	YLL028W	TPO1	1	1	0	0	Polyamine transporter of the major facilitator superfamily
	YMR100W	MUB1	1	1	0	0	MYND domain-containing protein
	YOL038C-A	YOL038C-A	1	1	0	0	Putative protein of unknown function
	YPR162C	ORC4	1	1	0	0	Subunit of the origin recognition complex (ORC)
	YCR008W	SAT4	1	0	0	0	Ser/Thr protein kinase involved in salt tolerance
	YDR281C	PHM6	1	0	0	0	Protein of unknown function
	YGR170W	PSD2	1	0	0	0	Phosphatidylserine decarboxylase of the Golgi and vacuolar membranes
	YMR222C	FSH2	1	0	0	0	Putative serine hydrolase that localizes to the cytoplasm
	YMR225C	MRPL44	1	0	0	0	Mitochondrial ribosomal protein of the large subunit
	YGR279C	SCW4	0	1	0	0	Cell wall protein with similarity to glucanases
	YJR048W	CYC1	0	1	0	0	Cytochrome c
	YAL015C	NTG1	0	0	0	1	DNA N-glycosylase and apurinic/apyrimidinic (AP) lyase
	YBR196C-A	YBR196C-A	0	0	1	1	Putative protein of unknown function
	YGL079W	KXD1	0	0	1	1	Subunit of the BLOC-1 complex involved in endosomal maturation
	YGL080W	MPC1	0	0	1	1	Highly conserved subunit of mitochondrial pyruvate carrier (MPC)
	YIL153W	RRD1	0	0	1	1	Peptidyl-prolyl cis/trans-isomerase
	YJL092W	SRS2	0	0	1	1	DNA helicase and DNA-dependent ATPase
* The criterion for a hit gene (FDR≤0.05 and FC ≥ 32)
