# Supplementary material for: Overexpression profiling reveals cellular requirements in the context of genetic backgrounds and environments
Source: PLoS Genet. 2023 Apr 28;19(4):e1010732. doi: 10.1371/journal.pgen.1010732 (PMC10171610; doi:10.1371/journal.pgen.1010732)
Supplement: S3 Table — (XLSX) [file pgen.1010732.s018.xlsx]

## Sheet: S3 Table
S3 Table. Variants calling of lineage1 and linage 2.
Lineage	#CHROM	POS	ID	REF	ALT	QUAL	INFO	FORMAT	A_An	C_An	G_An	T_An	A_Ev	C_Ev	G_Ev	T_Ev	pvalues (chi2)	qvalues (BH)	Significant	Locus	Note
lineage2	VII	187995	.	C	T	222	DP=170;VDB=0.00709451;SGB=-0.693147;RPB=0.716646;MQB=1;MQSB=1;BQB=0.984818;MQ0F=0;ICB=1;HOB=0.5;AC=1;AN=2;DP4=62,50,34,18;MQ=37;ANN=T|missense_variant|MODERATE|PMR1|YGL167C|transcript|YGL167C|protein_coding|1/1|c.2474G>A|p.Gly825Glu|2474/2853|2474/2853|825/950||,T|upstream_gene_variant|MODIFIER|SPO74|YGL170C|transcript|YGL170C|protein_coding||c.-2601G>A|||||2601|,T|upstream_gene_variant|MODIFIER|…	GT:PL	1	203	0	0	1	113	0	56	6.34884e-18	1.6507e-16	TRUE	CDS	PMR1
lineage2	VII	189183	.	C	T	25.681	DP=187;VDB=0.452887;SGB=-0.693079;RPB=0.984669;MQB=1;MQSB=1;BQB=0.997892;MQ0F=0;ICB=1;HOB=0.5;AC=1;AN=2;DP4=72,82,14,15;MQ=37;ANN=T|missense_variant|MODERATE|PMR1|YGL167C|transcript|YGL167C|protein_coding|1/1|c.1286G>A|p.Gly429Asp|1286/2853|1286/2853|429/950||,T|upstream_gene_variant|MODIFIER|SPO74|YGL170C|transcript|YGL170C|protein_coding||c.-3789G>A|||||3789|,T|upstream_gene_variant|MODIFIER|tK…	GT:PL	0	193	0	0	0	156	0	31	1.09822e-08	1.42769e-07	TRUE	CDS	PMR1
lineage2	VII	982396	.	A	G	33.7196	DP=181;VDB=0.719199;SGB=-0.693054;RPB=0.0920185;MQB=0.956339;MQSB=0.981182;BQB=0.98513;MQ0F=0;ICB=1;HOB=0.5;AC=1;AN=2;DP4=106,39,13,15;MQ=36;ANN=G|upstream_gene_variant|MODIFIER|LSC2|YGR244C|transcript|YGR244C|protein_coding||c.-3077T>C|||||3077|,G|upstream_gene_variant|MODIFIER|SDA1|YGR245C|transcript|YGR245C|protein_coding||c.-328T>C|||||328|,G|upstream_gene_variant|MODIFIER|CPD1|YGR247W|transc…	GT:PL	202	0	0	0	153	0	28	0	2.02647e-08	1.75628e-07	TRUE	Intergenic DNA
lineage1	VII	481489	.	G	T	11.378	DP=353;VDB=0.925984;SGB=-0.693147;RPB=0.0837026;MQB=1;MQSB=1;BQB=0.888615;MQ0F=0;ICB=1;HOB=0.5;AC=1;AN=2;DP4=136,150,30,32;MQ=37;ANN=T|missense_variant|MODERATE|PMA1|YGL008C|transcript|YGL008C|protein_coding|1/1|c.1178C>A|p.Pro393Gln|1178/2757|1178/2757|393/918||,T|upstream_gene_variant|MODIFIER|LEU1|YGL009C|transcript|YGL009C|protein_coding||c.-2837C>A|||||2837|,T|upstream_gene_variant|MODIFIER|…	GT:PL	0	0	150	0	0	0	290	63	7.25161e-08	4.71355e-07	TRUE	CDS	PMA1
lineage2	XI	589175	.	T	A	153	DP=147;VDB=0.686526;SGB=-0.693127;RPB=0.300132;MQB=1;MQSB=1;BQB=0.855443;MQ0F=0;ICB=1;HOB=0.5;AC=1;AN=2;DP4=63,49,16,17;MQ=37;ANN=A|missense_variant|MODERATE|TRZ1|YKR079C|transcript|YKR079C|protein_coding|1/1|c.131A>T|p.Glu44Val|131/2517|131/2517|44/838||,A|upstream_gene_variant|MODIFIER|MTD1|YKR080W|transcript|YKR080W|protein_coding||c.-1220T>A|||||1220|,A|upstream_gene_variant|MODIFIER|NUP133|Y…	GT:PL	13	0	0	205	35	0	0	112	1.66698e-06	8.66831e-06	TRUE	CDS	TRZ1
lineage1	VI	11006	.	A	G	28.0483	DP=759;VDB=3.5898e-19;SGB=-0.693147;RPB=8.89452e-28;MQB=4.27304e-18;MQSB=0.0521297;BQB=0.252481;MQ0F=0.0105402;ICB=1;HOB=0.5;AC=1;AN=2;DP4=271,234,87,112;MQ=27;ANN=G|upstream_gene_variant|MODIFIER|SNO3|YFL060C|transcript|YFL060C|protein_coding||c.-37T>C|||||37|,G|upstream_gene_variant|MODIFIER|SNZ3|YFL059W|transcript|YFL059W|protein_coding||c.-357A>G|||||357|,G|upstream_gene_variant|MODIFIER|THI5…	GT:PL	331	2	81	1	542	5	221	0	0.00276292	0.0119726	TRUE	Intergenic DNA
