# Supplementary material for: Overexpression profiling reveals cellular requirements in the context of genetic backgrounds and environments
Source: PLoS Genet. 2023 Apr 28;19(4):e1010732. doi: 10.1371/journal.pgen.1010732 (PMC10171610; doi:10.1371/journal.pgen.1010732)
Supplement: S4 Table — (XLSX) [file pgen.1010732.s019.xlsx]

## Sheet: S4 Table
S4 Table. Hit genes in various strains under salt stress.
Gene_ID	Gene_Name	BY4741	DBVPG6765	CEN.PK2-1C	CEN.PK-ENA1-coe	Brief description
YJR106W	ECM27	4	3	0	3	Protein involved in calcium homeostasis and exit from quiescence	7
YBR109C	CMD1	4	3	0	1	Calmodulin	7
YBR187W	GDT1	4	3	0	0	Calcium and manganese transporter with higher affinity for Ca2+	7
YJL165C	HAL5	0	3	3	3	Snf1p-related nutrient-responsive protein kinase	6
YKR072C	SIS2	0	3	3	0	Negative regulatory subunit of protein phosphatase 1 (Ppz1p)	6
YNL027W	CRZ1	0	3	3	0	Transcription factor	6
YCR008W	SAT4	2	0	3	3	Ser/Thr protein kinase involved in salt tolerance	5
YLL028W	TPO1	4	0	0	0	Polyamine transporter of the major facilitator superfamily	4
YBR067C	TIP1	0	0	3	3	Major cell wall mannoprotein with possible lipase activity	3
YGR033C	TIM21	0	0	3	3	Nonessential component of the TIM23 complex	3
YGR034W	RPL26B	0	0	3	3	Ribosomal 60S subunit protein L26B	3
YIL016W	SNL1	0	0	3	3	Ribosome-associated protein	3
YBR179C	FZO1	0	0	3	0	Mitofusin	3
YCL033C	MXR2	0	0	3	0	Methionine-R-sulfoxide reductase	3
YDR039C	ENA2	0	0	3	0	P-type ATPase sodium pump	3
YDR040C	ENA1	0	0	3	0	P-type ATPase sodium pump	3
YGL180W	ATG1	0	3	0	0	Protein serine/threonine kinase	3
YHL042W		0	3	0	0	Endoplasmic reticulum protein	3
YHR087W	RTC3	0	0	3	0	Protein of unknown function involved in RNA metabolism	3
YKL139W	CTK1	0	3	0	0	Catalytic (alpha) subunit of C-terminal domain kinase I (CTDK-I)	3
YKR067W	GPT2	0	0	3	0	Glycerol-3-phosphate/dihydroxyacetone phosphate sn-1 acyltransferase	3
YML106W	URA5	0	3	0	0	Major orotate phosphoribosyltransferase (OPRTase) isozyme	3
YNL062C	GCD10	0	3	0	0	Subunit of tRNA (1-methyladenosine) methyltransferase with Gcd14p	3
YNL279W	PRM1	0	3	0	0	Pheromone-regulated multispanning membrane protein	3
YOL019W	TOS7	0	0	3	0	Protein involved in secretion and cell wall organization	3
YOR014W	RTS1	0	0	3	0	B-type regulatory subunit of protein phosphatase 2A (PP2A)	3
YOR249C	APC5	0	0	3	0	Subunit of the Anaphase-Promoting Complex/Cyclosome (APC/C)	3
YOR373W	NUD1	0	3	0	0	Mitotic exit network (MEN) scaffold protein	3
YBR085W	AAC3	0	0	2	2	Mitochondrial inner membrane ADP/ATP translocator	2
YFL021W	GAT1	0	0	2	1	Transcriptional activator of nitrogen catabolite repression genes	2
YJL006C	CTK2	0	0	2	1	Beta subunit of C-terminal domain kinase I (CTDK-I)	2
YBR291C	CTP1	0	0	2	0	Mitochondrial inner membrane citrate transporter	2
YDR006C	SOK1	0	0	2	0	Protein of unknown function	2
YDR313C	PIB1	2	0	0	0	RING-type ubiquitin ligase of the endosomal and vacuolar membranes	2
YDR461W	MFA1	0	0	2	0	Mating pheromone a-factor	2
YGL079W	KXD1	2	0	0	0	Subunit of the BLOC-1 complex involved in endosomal maturation	2
YGL080W	MPC1	2	0	0	0	Highly conserved subunit of mitochondrial pyruvate carrier (MPC)	2
YGL095C	VPS45	0	0	2	0	Protein of the Sec1p/Munc-18 family	2
YGR105W	VMA21	2	0	0	0	Integral membrane protein required for V-ATPase function	2
YIL122W	POG1	2	0	0	0	DNA-binding transcriptional activator	2
YIL132C	CSM2	0	0	2	0	Subunit of the Shu complex (aka PCSS complex)	2
YIL153W	RRD1	2	0	0	0	Peptidyl-prolyl cis/trans-isomerase	2
YJR022W	LSM8	2	0	0	0	Lsm (Like Sm) protein	2
YML115C	VAN1	2	0	0	0	Component of the mannan polymerase I	2
YNL189W	SRP1	0	0	2	0	Karyopherin alpha homolog	2
YPR162C	ORC4	2	0	0	0	Subunit of the origin recognition complex (ORC)	2
YFL062W	COS4	0	0	1	1	Endosomal protein involved in turnover of plasma membrane proteins	1
YAL015C	NTG1	1	0	0	0	DNA N-glycosylase and apurinic/apyrimidinic (AP) lyase	1
YDR051C	DET1	0	1	0	0	Acid phosphatase	1
YDR281C	PHM6	1	0	0	0	Protein of unknown function	1
YER112W	LSM4	1	0	0	0	Lsm (Like Sm) protein	1
YGL240W	DOC1	0	0	1	0	Processivity factor	1
YGR049W	SCM4	0	0	1	0	Mitochondrial outer membrane protein of unknown function	1
YGR279C	SCW4	1	0	0	0	Cell wall protein with similarity to glucanases	1
YHR006W	STP2	0	1	0	0	Transcription factor	1
YLR427W	MAG2	0	0	1	0	Cytoplasmic protein of unknown function	1
YMR222C	FSH2	1	0	0	0	Putative serine hydrolase that localizes to the cytoplasm	1
YMR225C	MRPL44	1	0	0	0	Mitochondrial ribosomal protein of the large subunit	1
YOL038C-A		1	0	0	0	Putative protein of unknown function	1
YGR237C		0	0	0	3	Putative protein of unknown function	0
YLL005C	SPO75	0	0	0	3	Meiosis-specific protein of unknown function	0
YLR248W	RCK2	0	0	0	3	Protein kinase involved in response to oxidative and osmotic stress	0
YMR266W	RSN1	0	0	0	3	Membrane protein of unknown function	0
YOL016C	CMK2	0	0	0	3	Calmodulin-dependent protein kinase	0
YPR184W	GDB1	0	0	0	3	Glycogen debranching enzyme	0
YFL050C	ALR2	0	0	0	2	Probable Mg(2+) transporter	0
YDR464W	SPP41	0	0	0	1	Protein of unknown function	0
YDR541C		0	0	0	1	Aldehyde reductase	0
YGR194C	XKS1	0	0	0	1	Xylulokinase	0
YJL129C	TRK1	0	0	0	1	Component of the Trk1p-Trk2p potassium transport system	0
YML130C	ERO1	0	0	0	1	Thiol oxidase required for oxidative protein folding in the ER	0
* The criterion for a hit gene (FDR≤0.05 and FC ≥ 32)
