# Supplementary material for: Overexpression profiling reveals cellular requirements in the context of genetic backgrounds and environments
Source: PLoS Genet. 2023 Apr 28;19(4):e1010732. doi: 10.1371/journal.pgen.1010732 (PMC10171610; doi:10.1371/journal.pgen.1010732)
Supplement: S5 Table — (XLSX) [file pgen.1010732.s020.xlsx]

## Sheet: S5 Table
S5 Table. GO terms enriched in 296 genes with lower relative fitness in the Na/Ca environment compared to Na
Biological process	*Holm-Bonferroni correction
GO term	P-values	genes	GOID
cytoplasmic translation	4.77319e-12	YBL072C,YBR048W,YBR084C-A,YBR181C,YCR031C,YDL082W,YDL083C,YDL133C-A,YDL136W,YDR447C,YDR500C,YEL054C,YER007C-A,YER131W,YFR032C-A,YHL001W,YHR203C,YJR014W,YKL006W,YKL156W,YKR057W,YLL045C,YLR264W,YLR287C-A,YLR325C,YLR367W,YLR388W,YML024W,YML026C,YMR143W,YMR194W,YMR230W,YMR242C,YNL096C,YNL302C,YOL121C,YOR096W,YOR234C,YPL090C	GO:0002181
ribosomal small subunit biogenesis	3.28883e-08	YBL072C,YBR048W,YBR181C,YCR031C,YDL083C,YDR159W,YDR447C,YDR457W,YGR118W,YGR271C-A,YJR113C,YKL143W,YKL156W,YKR057W,YLR068W,YLR264W,YLR435W,YML024W,YML026C,YMR143W,YNL096C,YNL147W,YNL302C,YNR037C,YOL121C,YOR006C,YOR078W,YOR096W,YPL090C	GO:0042274
peptide metabolic process	4.52667e-08	YBL024W,YBL072C,YBL080C,YBR048W,YBR084C-A,YBR181C,YBR268W,YCR031C,YDL044C,YDL082W,YDL083C,YDL133C-A,YDL136W,YDR175C,YDR194C,YDR237W,YDR385W,YDR405W,YDR447C,YDR500C,YEL054C,YER007C-A,YER131W,YFR009W,YFR032C-A,YGL110C,YGL178W,YGL195W,YGR102C,YGR118W,YGR165W,YGR220C,YGR222W,YHL001W,YHR203C,YJL096W,YJR014W,YJR113C,YKL006W,YKL081W,YKL134C,YKL156W,YKL194C,YKR057W,YKR085C,YLL045C,YLR067C,YLR203C,YLR264W…	GO:0006518
translational elongation	5.09043e-08	YBL072C,YBL080C,YBR048W,YBR084C-A,YBR181C,YBR268W,YCR031C,YDL044C,YDL082W,YDL083C,YDL133C-A,YDL136W,YDR175C,YDR237W,YDR385W,YDR405W,YDR447C,YDR500C,YEL054C,YER131W,YFR009W,YFR032C-A,YGL110C,YGL195W,YGR102C,YGR165W,YGR220C,YHL001W,YHR203C,YJL096W,YJR113C,YKL006W,YKL081W,YKL156W,YKR057W,YKR085C,YLL045C,YLR264W,YLR287C-A,YLR312W-A,YLR325C,YLR367W,YLR388W,YLR439W,YML024W,YML026C,YMR097C,YMR143W,YMR15…	GO:0006414
translation	8.33048e-08	YBL024W,YBL072C,YBL080C,YBR048W,YBR084C-A,YBR181C,YBR268W,YCR031C,YDL044C,YDL082W,YDL083C,YDL133C-A,YDL136W,YDR175C,YDR194C,YDR237W,YDR385W,YDR405W,YDR447C,YDR500C,YEL054C,YER007C-A,YER131W,YFR009W,YFR032C-A,YGL110C,YGL178W,YGL195W,YGR102C,YGR118W,YGR165W,YGR220C,YGR222W,YHL001W,YHR203C,YJL096W,YJR014W,YJR113C,YKL006W,YKL081W,YKL156W,YKL194C,YKR057W,YKR085C,YLL045C,YLR067C,YLR203C,YLR264W,YLR287C…	GO:0006412
peptide biosynthetic process	1.07398e-07	YBL024W,YBL072C,YBL080C,YBR048W,YBR084C-A,YBR181C,YBR268W,YCR031C,YDL044C,YDL082W,YDL083C,YDL133C-A,YDL136W,YDR175C,YDR194C,YDR237W,YDR385W,YDR405W,YDR447C,YDR500C,YEL054C,YER007C-A,YER131W,YFR009W,YFR032C-A,YGL110C,YGL178W,YGL195W,YGR102C,YGR118W,YGR165W,YGR220C,YGR222W,YHL001W,YHR203C,YJL096W,YJR014W,YJR113C,YKL006W,YKL081W,YKL156W,YKL194C,YKR057W,YKR085C,YLL045C,YLR067C,YLR203C,YLR264W,YLR287C…	GO:0043043
amide biosynthetic process	2.76268e-07	YBL024W,YBL072C,YBL080C,YBR048W,YBR084C-A,YBR181C,YBR268W,YCR031C,YDL044C,YDL082W,YDL083C,YDL133C-A,YDL136W,YDR175C,YDR194C,YDR237W,YDR385W,YDR405W,YDR447C,YDR500C,YEL054C,YER007C-A,YER131W,YER178W,YFR009W,YFR032C-A,YGL110C,YGL178W,YGL195W,YGR102C,YGR118W,YGR165W,YGR220C,YGR222W,YHL001W,YHR203C,YJL096W,YJR014W,YJR113C,YKL006W,YKL081W,YKL156W,YKL194C,YKR057W,YKR085C,YLL045C,YLR067C,YLR203C,YLR264W…	GO:0043604
cellular macromolecule biosynthetic process	3.21389e-07	YAL023C,YBL024W,YBL072C,YBL080C,YBR048W,YBR084C-A,YBR181C,YBR229C,YBR268W,YCR031C,YDL044C,YDL082W,YDL083C,YDL133C-A,YDL136W,YDR175C,YDR194C,YDR237W,YDR385W,YDR405W,YDR447C,YDR500C,YEL054C,YER007C-A,YER131W,YFR009W,YFR032C-A,YGL110C,YGL178W,YGL195W,YGR102C,YGR118W,YGR165W,YGR220C,YGR222W,YGR227W,YHL001W,YHR203C,YJL096W,YJR014W,YJR113C,YKL006W,YKL081W,YKL156W,YKL194C,YKR057W,YKR085C,YLL045C,YLR067C…	GO:0034645
mitochondrial gene expression	3.31866e-07	YBL080C,YBR268W,YDL033C,YDL044C,YDL104C,YDR175C,YDR194C,YDR237W,YDR405W,YGL236C,YGR102C,YGR165W,YGR220C,YGR222W,YJL023C,YJL096W,YJR113C,YKL194C,YKR085C,YLR067C,YLR203C,YLR312W-A,YLR439W,YMR097C,YMR158W,YNL073W,YNL081C,YNR037C,YNR045W,YOR158W,YOR187W,YPL013C,YPL104W	GO:0140053
cellular amide metabolic process	7.39362e-07	YBL024W,YBL072C,YBL080C,YBR048W,YBR084C-A,YBR181C,YBR268W,YCR031C,YDL044C,YDL082W,YDL083C,YDL133C-A,YDL136W,YDR175C,YDR194C,YDR237W,YDR385W,YDR405W,YDR447C,YDR500C,YEL054C,YER007C-A,YER131W,YER178W,YFR009W,YFR032C-A,YGL110C,YGL178W,YGL195W,YGR102C,YGR118W,YGR165W,YGR220C,YGR222W,YHL001W,YHR203C,YJL096W,YJR014W,YJR113C,YKL006W,YKL081W,YKL134C,YKL156W,YKL194C,YKR057W,YKR085C,YLL045C,YLR067C,YLR203C…	GO:0043603
protein metabolic process	3.23393e-06	YAL023C,YAL044C,YBL024W,YBL046W,YBL072C,YBL080C,YBR048W,YBR058C,YBR084C-A,YBR173C,YBR181C,YBR229C,YBR268W,YCR031C,YDL025C,YDL044C,YDL082W,YDL083C,YDL133C-A,YDL136W,YDL155W,YDR079C-A,YDR175C,YDR194C,YDR237W,YDR385W,YDR405W,YDR447C,YDR457W,YDR500C,YEL054C,YER007C-A,YER131W,YER164W,YFL025C,YFR009W,YFR010W,YFR032C-A,YFR040W,YGL066W,YGL110C,YGL178W,YGL195W,YGL220W,YGR092W,YGR102C,YGR118W,YGR165W,YGR22…	GO:0019538
mitochondrial translation	1.15797e-05	YBL080C,YBR268W,YDL044C,YDR175C,YDR237W,YDR405W,YGR102C,YGR165W,YGR220C,YGR222W,YJL096W,YJR113C,YKL194C,YKR085C,YLR067C,YLR203C,YLR312W-A,YLR439W,YMR097C,YMR158W,YNL073W,YNL081C,YNR037C,YNR045W,YOR158W,YOR187W,YPL013C,YPL104W	GO:0032543
organonitrogen compound biosynthetic process	5.41175e-05	YAL023C,YBL024W,YBL039C,YBL072C,YBL080C,YBR035C,YBR048W,YBR084C-A,YBR181C,YBR268W,YCR031C,YDL044C,YDL082W,YDL083C,YDL106C,YDL133C-A,YDL136W,YDR175C,YDR194C,YDR237W,YDR297W,YDR298C,YDR377W,YDR385W,YDR405W,YDR447C,YDR500C,YEL009C,YEL054C,YER007C-A,YER086W,YER131W,YER178W,YFL018C,YFR009W,YFR032C-A,YGL026C,YGL110C,YGL178W,YGL195W,YGR102C,YGR118W,YGR165W,YGR220C,YGR222W,YGR227W,YHL001W,YHR025W,YHR203C…	GO:1901566
organonitrogen compound metabolic process	0.000187432	YAL023C,YAL044C,YBL024W,YBL039C,YBL046W,YBL072C,YBL080C,YBR035C,YBR048W,YBR058C,YBR084C-A,YBR173C,YBR181C,YBR229C,YBR268W,YCR031C,YDL025C,YDL044C,YDL082W,YDL083C,YDL106C,YDL133C-A,YDL136W,YDL155W,YDR079C-A,YDR111C,YDR175C,YDR194C,YDR237W,YDR297W,YDR298C,YDR377W,YDR385W,YDR405W,YDR447C,YDR457W,YDR500C,YEL009C,YEL054C,YER007C-A,YER086W,YER131W,YER164W,YER178W,YFL018C,YFL025C,YFR009W,YFR010W,YFR032C…	GO:1901564
cellular macromolecule metabolic process	0.000410867	YAL023C,YBL024W,YBL051C,YBL072C,YBL080C,YBR010W,YBR048W,YBR058C,YBR084C-A,YBR173C,YBR181C,YBR229C,YBR268W,YCL001W-B,YCR031C,YDL044C,YDL082W,YDL083C,YDL116W,YDL133C-A,YDL136W,YDR079C-A,YDR097C,YDR159W,YDR174W,YDR175C,YDR194C,YDR237W,YDR385W,YDR405W,YDR447C,YDR457W,YDR500C,YEL054C,YER007C-A,YER131W,YER164W,YFL025C,YFR009W,YFR010W,YFR032C-A,YGL110C,YGL178W,YGL195W,YGL236C,YGR102C,YGR118W,YGR165W,YGR…	GO:0044260
ribosomal small subunit assembly	0.000426365	YBR048W,YCR031C,YDR447C,YJR113C,YKL156W,YLR264W,YML024W,YNL302C,YNR037C,YOL121C	GO:0000028
ribosome biogenesis	0.00493249	YBL072C,YBR048W,YBR181C,YCR031C,YDL063C,YDL083C,YDL136W,YDR159W,YDR194C,YDR447C,YDR457W,YDR500C,YEL054C,YER007C-A,YER131W,YGL029W,YGR118W,YGR271C-A,YHL001W,YHR034C,YJR063W,YJR113C,YKL006W,YKL032C,YKL143W,YKL156W,YKR057W,YLL045C,YLR068W,YLR264W,YLR435W,YML024W,YML026C,YMR143W,YMR230W,YNL096C,YNL147W,YNL302C,YNR037C,YOL121C,YOR006C,YOR078W,YOR096W,YOR234C,YPL090C	GO:0042254
gene expression	0.00570338	YAL044C,YBL024W,YBL051C,YBL072C,YBL080C,YBR010W,YBR048W,YBR084C-A,YBR181C,YBR268W,YCL001W-B,YCR031C,YDL033C,YDL044C,YDL082W,YDL083C,YDL104C,YDL106C,YDL116W,YDL133C-A,YDL136W,YDR079C-A,YDR159W,YDR174W,YDR175C,YDR194C,YDR237W,YDR385W,YDR405W,YDR447C,YDR457W,YDR475C,YDR500C,YEL009C,YEL054C,YER007C-A,YER040W,YER064C,YER131W,YER164W,YFR009W,YFR032C-A,YGL029W,YGL066W,YGL110C,YGL178W,YGL195W,YGL220W,YGL…	GO:0010467
ribonucleoprotein complex biogenesis	0.00828487	YBL072C,YBR048W,YBR181C,YCR031C,YDL063C,YDL083C,YDL136W,YDR159W,YDR194C,YDR447C,YDR457W,YDR500C,YEL054C,YER007C-A,YER131W,YGL029W,YGL066W,YGR118W,YGR271C-A,YHL001W,YHR034C,YJR014W,YJR063W,YJR113C,YKL006W,YKL032C,YKL143W,YKL156W,YKR057W,YLL045C,YLR068W,YLR264W,YLR325C,YLR435W,YML024W,YML026C,YMR143W,YMR216C,YMR230W,YNL096C,YNL147W,YNL302C,YNR037C,YOL121C,YOR006C,YOR078W,YOR096W,YOR234C,YPL090C,YPL…	GO:0022613
maturation of SSU-rRNA	0.00909659	YBL072C,YBR048W,YBR181C,YCR031C,YDL083C,YDR457W,YGR118W,YGR271C-A,YKL156W,YKR057W,YLR068W,YLR264W,YLR435W,YML026C,YMR143W,YNL147W,YOR006C,YOR078W,YPL090C	GO:0030490
biosynthetic process	0.0113659	YAL023C,YBL024W,YBL039C,YBL072C,YBL080C,YBR003W,YBR010W,YBR035C,YBR048W,YBR058C,YBR084C-A,YBR181C,YBR229C,YBR268W,YCR031C,YDL044C,YDL082W,YDL083C,YDL106C,YDL116W,YDL133C-A,YDL136W,YDR079C-A,YDR111C,YDR174W,YDR175C,YDR194C,YDR237W,YDR297W,YDR298C,YDR377W,YDR385W,YDR405W,YDR447C,YDR500C,YEL009C,YEL054C,YER007C-A,YER040W,YER064C,YER086W,YER131W,YER164W,YER178W,YFL018C,YFR009W,YFR032C-A,YGL026C,YGL06…	GO:0009058
cellular metabolic process	0.0116526	YAL023C,YAL044C,YBL024W,YBL039C,YBL046W,YBL051C,YBL072C,YBL080C,YBR003W,YBR010W,YBR035C,YBR048W,YBR058C,YBR084C-A,YBR173C,YBR181C,YBR229C,YBR268W,YCL001W-B,YCR031C,YDL025C,YDL033C,YDL044C,YDL067C,YDL077C,YDL082W,YDL083C,YDL104C,YDL106C,YDL116W,YDL133C-A,YDL136W,YDL155W,YDR079C-A,YDR097C,YDR111C,YDR159W,YDR174W,YDR175C,YDR194C,YDR237W,YDR297W,YDR298C,YDR377W,YDR385W,YDR405W,YDR447C,YDR457W,YDR475C…	GO:0044237
cellular biosynthetic process	0.0124958	YAL023C,YBL024W,YBL039C,YBL072C,YBL080C,YBR003W,YBR010W,YBR035C,YBR048W,YBR058C,YBR084C-A,YBR181C,YBR229C,YBR268W,YCR031C,YDL044C,YDL082W,YDL083C,YDL106C,YDL116W,YDL133C-A,YDL136W,YDR079C-A,YDR174W,YDR175C,YDR194C,YDR237W,YDR297W,YDR298C,YDR377W,YDR385W,YDR405W,YDR447C,YDR500C,YEL009C,YEL054C,YER007C-A,YER040W,YER064C,YER086W,YER131W,YER164W,YER178W,YFL018C,YFR009W,YFR032C-A,YGL026C,YGL066W,YGL11…	GO:0044249
macromolecule biosynthetic process	0.0171419	YAL023C,YBL024W,YBL072C,YBL080C,YBR010W,YBR048W,YBR084C-A,YBR181C,YBR229C,YBR268W,YCR031C,YDL044C,YDL082W,YDL083C,YDL106C,YDL116W,YDL133C-A,YDL136W,YDR079C-A,YDR174W,YDR175C,YDR194C,YDR237W,YDR385W,YDR405W,YDR447C,YDR500C,YEL009C,YEL054C,YER007C-A,YER040W,YER064C,YER131W,YER164W,YFR009W,YFR032C-A,YGL066W,YGL110C,YGL178W,YGL195W,YGL220W,YGR102C,YGR118W,YGR165W,YGR220C,YGR222W,YGR227W,YHL001W,YHR20…	GO:0009059
organic substance biosynthetic process	0.0248273	YAL023C,YBL024W,YBL039C,YBL072C,YBL080C,YBR003W,YBR010W,YBR035C,YBR048W,YBR058C,YBR084C-A,YBR181C,YBR229C,YBR268W,YCR031C,YDL044C,YDL082W,YDL083C,YDL106C,YDL116W,YDL133C-A,YDL136W,YDR079C-A,YDR174W,YDR175C,YDR194C,YDR237W,YDR297W,YDR298C,YDR377W,YDR385W,YDR405W,YDR447C,YDR500C,YEL009C,YEL054C,YER007C-A,YER040W,YER064C,YER086W,YER131W,YER164W,YER178W,YFL018C,YFR009W,YFR032C-A,YGL026C,YGL066W,YGL11…	GO:1901576
ribosome assembly	0.0470763	YBR048W,YCR031C,YDR447C,YEL054C,YER131W,YHL001W,YJR113C,YKL006W,YKL156W,YLR264W,YML024W,YNL302C,YNR037C,YOL121C	GO:0042255
Cellular component
GO term	P-values	genes	GOID
ribosome	2.64402e-25	YBL072C,YBR048W,YBR084C-A,YBR181C,YBR268W,YCR031C,YDL082W,YDL083C,YDL133C-A,YDL136W,YDR175C,YDR237W,YDR405W,YDR447C,YDR500C,YEL054C,YER131W,YFR009W,YFR032C-A,YGL195W,YGR118W,YGR165W,YGR220C,YHL001W,YHR203C,YJL096W,YJR014W,YJR113C,YKL006W,YKL081W,YKL156W,YKR057W,YKR085C,YLL045C,YLR264W,YLR287C-A,YLR312W-A,YLR325C,YLR367W,YLR388W,YLR439W,YML024W,YML026C,YMR143W,YMR158W,YMR194W,YMR230W,YMR242C,YNL00…	GO:0005840
ribosomal subunit	5.60827e-23	YBL072C,YBR048W,YBR084C-A,YBR181C,YBR268W,YCR031C,YDL082W,YDL083C,YDL133C-A,YDL136W,YDR175C,YDR237W,YDR405W,YDR447C,YDR500C,YEL054C,YER131W,YFR032C-A,YGR118W,YGR165W,YGR220C,YHL001W,YHR203C,YJL096W,YJR113C,YKL006W,YKL156W,YKR057W,YKR085C,YLL045C,YLR264W,YLR287C-A,YLR312W-A,YLR325C,YLR367W,YLR388W,YLR439W,YML024W,YML026C,YMR143W,YMR158W,YMR194W,YMR230W,YMR242C,YNL005C,YNL081C,YNL096C,YNL302C,YNR03…	GO:0044391
cytosolic ribosome	3.86192e-18	YBL072C,YBR048W,YBR084C-A,YBR181C,YCR031C,YDL082W,YDL083C,YDL133C-A,YDL136W,YDR237W,YDR447C,YDR500C,YEL054C,YER131W,YFR009W,YFR032C-A,YGL195W,YGR118W,YHL001W,YHR203C,YKL006W,YKL156W,YKR057W,YLL045C,YLR264W,YLR287C-A,YLR325C,YLR367W,YLR388W,YML024W,YML026C,YMR143W,YMR194W,YMR230W,YMR242C,YNL096C,YNL302C,YOL121C,YOR096W,YOR234C,YPL090C	GO:0022626
small ribosomal subunit	3.31945e-17	YBL072C,YBR048W,YBR181C,YCR031C,YDL083C,YDR175C,YDR447C,YER131W,YGR118W,YGR165W,YHR203C,YJR113C,YKL156W,YKR057W,YLR264W,YLR287C-A,YLR367W,YLR388W,YML024W,YML026C,YMR143W,YMR158W,YMR230W,YNL081C,YNL096C,YNL302C,YNR037C,YOL121C,YOR096W,YOR158W,YPL013C,YPL090C	GO:0015935
cytosolic small ribosomal subunit	2.06958e-14	YBL072C,YBR048W,YBR181C,YCR031C,YDL083C,YDR447C,YER131W,YGR118W,YHR203C,YKL156W,YKR057W,YLR264W,YLR287C-A,YLR367W,YLR388W,YML024W,YML026C,YMR143W,YMR230W,YNL096C,YNL302C,YOL121C,YOR096W,YPL090C	GO:0022627
ribonucleoprotein complex	4.22775e-09	YBL051C,YBL072C,YBR048W,YBR084C-A,YBR181C,YBR268W,YCR031C,YDL082W,YDL083C,YDL133C-A,YDL136W,YDR174W,YDR175C,YDR237W,YDR385W,YDR405W,YDR447C,YDR475C,YDR500C,YEL054C,YER131W,YFR032C-A,YFR040W,YGL029W,YGR118W,YGR165W,YGR220C,YGR271C-A,YHL001W,YHR034C,YHR203C,YJL096W,YJR113C,YKL006W,YKL143W,YKL156W,YKR057W,YKR085C,YLL045C,YLR264W,YLR287C-A,YLR312W-A,YLR325C,YLR367W,YLR388W,YLR439W,YML024W,YML026C,YMR…	GO:1990904
mitochondrial matrix	2.2322e-06	YBR268W,YDL044C,YDL107W,YDR175C,YDR194C,YDR237W,YDR405W,YER178W,YFL018C,YGR165W,YGR220C,YGR222W,YJL023C,YJL096W,YJR113C,YJR122W,YKL134C,YKL194C,YKR085C,YLR312W-A,YLR439W,YMR083W,YMR158W,YNL005C,YNL073W,YNL081C,YNR037C,YOR158W,YOR374W,YPL013C,YPL104W,YPL132W,YPR067W	GO:0005759
large ribosomal subunit	3.20975e-05	YBR084C-A,YBR268W,YDL082W,YDL133C-A,YDL136W,YDR237W,YDR405W,YDR500C,YEL054C,YFR032C-A,YGR220C,YHL001W,YJL096W,YKL006W,YKR085C,YLL045C,YLR312W-A,YLR325C,YLR439W,YMR194W,YMR242C,YNL005C,YOR234C	GO:0015934
intracellular organelle	3.59607e-05	YAL023C,YAL044C,YAL048C,YBL024W,YBL039C,YBL046W,YBL051C,YBL072C,YBL080C,YBR003W,YBR010W,YBR035C,YBR048W,YBR058C,YBR084C-A,YBR085C-A,YBR132C,YBR147W,YBR173C,YBR179C,YBR181C,YBR229C,YBR268W,YCL014W,YCR031C,YDL033C,YDL044C,YDL063C,YDL067C,YDL077C,YDL082W,YDL083C,YDL104C,YDL106C,YDL107W,YDL115C,YDL116W,YDL133C-A,YDL136W,YDL155W,YDL181W,YDL198C,YDL206W,YDR024W,YDR079C-A,YDR093W,YDR097C,YDR111C,YDR159W…	GO:0043229
organelle	3.83356e-05	YAL023C,YAL044C,YAL048C,YBL024W,YBL039C,YBL046W,YBL051C,YBL072C,YBL080C,YBR003W,YBR010W,YBR035C,YBR048W,YBR058C,YBR084C-A,YBR085C-A,YBR132C,YBR147W,YBR173C,YBR179C,YBR181C,YBR229C,YBR268W,YCL014W,YCR031C,YDL033C,YDL044C,YDL063C,YDL067C,YDL077C,YDL082W,YDL083C,YDL104C,YDL106C,YDL107W,YDL115C,YDL116W,YDL133C-A,YDL136W,YDL155W,YDL181W,YDL198C,YDL206W,YDR024W,YDR079C-A,YDR093W,YDR097C,YDR111C,YDR159W…	GO:0043226
organellar ribosome	4.08242e-05	YBR268W,YDR175C,YDR237W,YDR405W,YGR165W,YGR220C,YJL096W,YJR113C,YKR085C,YLR312W-A,YLR439W,YMR158W,YNL005C,YNL081C,YNR037C,YOR158W,YPL013C,YPL132W	GO:0000313
mitochondrial ribosome	4.08242e-05	YBR268W,YDR175C,YDR237W,YDR405W,YGR165W,YGR220C,YJL096W,YJR113C,YKR085C,YLR312W-A,YLR439W,YMR158W,YNL005C,YNL081C,YNR037C,YOR158W,YPL013C,YPL132W	GO:0005761
mitochondrion	0.000110946	YAL044C,YAL048C,YBL080C,YBR003W,YBR035C,YBR147W,YBR179C,YBR229C,YBR268W,YDL033C,YDL044C,YDL067C,YDL104C,YDL107W,YDL181W,YDL198C,YDR175C,YDR194C,YDR237W,YDR298C,YDR377W,YDR405W,YDR529C,YER086W,YER164W,YER178W,YFL018C,YGL080W,YGL195W,YGL236C,YGR102C,YGR165W,YGR220C,YGR222W,YHR120W,YIL124W,YIL160C,YJL023C,YJL046W,YJL096W,YJL130C,YJR113C,YJR122W,YKL055C,YKL081W,YKL087C,YKL113C,YKL134C,YKL194C,YKL213C…	GO:0005739
cytoplasm	0.00135179	YAL023C,YAL044C,YAL048C,YBL024W,YBL039C,YBL046W,YBL051C,YBL072C,YBL080C,YBR003W,YBR035C,YBR048W,YBR058C,YBR084C-A,YBR085C-A,YBR132C,YBR147W,YBR173C,YBR179C,YBR181C,YBR229C,YBR268W,YCL001W-B,YCL014W,YCR031C,YCR061W,YDL033C,YDL044C,YDL063C,YDL067C,YDL077C,YDL082W,YDL083C,YDL104C,YDL106C,YDL107W,YDL115C,YDL133C-A,YDL136W,YDL155W,YDL181W,YDL198C,YDL206W,YDR024W,YDR079C-A,YDR093W,YDR097C,YDR111C,YDR15…	GO:0005737
mitochondrial protein-containing complex	0.00422471	YAL048C,YBR268W,YDL067C,YDR175C,YDR237W,YDR298C,YDR377W,YDR405W,YDR529C,YER178W,YFL018C,YGR165W,YGR220C,YJL096W,YJR113C,YKR085C,YLR312W-A,YLR439W,YMR150C,YMR158W,YNL005C,YNL081C,YNR037C,YOR158W,YPL013C	GO:0098798
cytosolic large ribosomal subunit	0.00955219	YBR084C-A,YDL082W,YDL133C-A,YDL136W,YDR237W,YDR500C,YEL054C,YFR032C-A,YHL001W,YKL006W,YLL045C,YLR325C,YMR194W,YMR242C,YOR234C	GO:0022625
Molecular function
GO term	P-values	genes	GOID
structural constituent of ribosome	1.60086e-22	YBL072C,YBR048W,YBR084C-A,YBR181C,YBR268W,YCR031C,YDL082W,YDL083C,YDL133C-A,YDL136W,YDR175C,YDR237W,YDR405W,YDR447C,YDR500C,YEL054C,YER131W,YFR032C-A,YGR118W,YGR165W,YGR220C,YHL001W,YHR203C,YJL096W,YJR113C,YKL006W,YKL156W,YKR057W,YKR085C,YLL045C,YLR264W,YLR287C-A,YLR312W-A,YLR325C,YLR367W,YLR388W,YLR439W,YML024W,YML026C,YMR143W,YMR158W,YMR194W,YMR230W,YMR242C,YNL005C,YNL081C,YNL096C,YNL302C,YNR03…	GO:0003735
structural molecule activity	1.85841e-15	YBL072C,YBR010W,YBR048W,YBR084C-A,YBR181C,YBR268W,YCR031C,YDL082W,YDL083C,YDL116W,YDL133C-A,YDL136W,YDR175C,YDR237W,YDR405W,YDR447C,YDR500C,YEL054C,YER131W,YFR032C-A,YGL066W,YGL100W,YGR118W,YGR165W,YGR220C,YHL001W,YHR203C,YJL096W,YJR113C,YKL006W,YKL156W,YKR057W,YKR085C,YLL045C,YLR264W,YLR287C-A,YLR312W-A,YLR325C,YLR367W,YLR388W,YLR390W-A,YLR439W,YML024W,YML026C,YMR143W,YMR158W,YMR194W,YMR230W,YMR…	GO:0005198
