# Supplementary material for: Overexpression profiling reveals cellular requirements in the context of genetic backgrounds and environments
Source: PLoS Genet. 2023 Apr 28;19(4):e1010732. doi: 10.1371/journal.pgen.1010732 (PMC10171610; doi:10.1371/journal.pgen.1010732)
Supplement: S6 Table — (XLSX) [file pgen.1010732.s021.xlsx]

## Sheet: S6 Table
S6 Table. GO terms enriched in Group I and II mito genes.
・Group I mito genes
Biological process	*Holm-Bonferroni correction
GO term	P-values	genes	GOID
mitochondrial gene expression	5.46246e-74	YBL038W,YBL080C,YBL090W,YBR120C,YBR122C,YBR251W,YBR268W,YCR003W,YCR046C,YCR071C,YDL033C,YDL044C,YDL069C,YDL104C,YDL202W,YDR065W,YDR115W,YDR175C,YDR194C,YDR237W,YDR268W,YDR296W,YDR347W,YDR350C,YDR405W,YER050C,YER153C,YGL107C,YGL143C,YGR076C,YGR102C,YGR150C,YGR165W,YGR215W,YGR220C,YGR222W,YHL004W,YHL038C,YHR011W,YHR091C,YJL023C,YJL062W-A,YJL063C,YJL096W,YJL102W,YJR101W,YJR113C,YKL155C,YKL170W,YKL19…	GO:0140053
mitochondrial translation	1.52169e-61	YBL038W,YBL080C,YBL090W,YBR120C,YBR122C,YBR251W,YBR268W,YCR003W,YCR046C,YCR071C,YDL044C,YDL069C,YDL202W,YDR115W,YDR175C,YDR237W,YDR268W,YDR296W,YDR347W,YDR350C,YDR405W,YER050C,YER153C,YGL143C,YGR076C,YGR102C,YGR165W,YGR215W,YGR220C,YGR222W,YHL004W,YHR011W,YHR091C,YJL062W-A,YJL063C,YJL096W,YJL102W,YJR101W,YJR113C,YKL155C,YKL170W,YKL194C,YKR006C,YKR085C,YLR067C,YLR069C,YLR203C,YLR204W,YLR312W-A,YLR…	GO:0032543
mitochondrion organization	7.91838e-23	YAL048C,YBL045C,YBR037C,YBR120C,YBR163W,YBR179C,YCR028C-A,YDL069C,YDL107W,YDL198C,YDR065W,YDR079W,YDR231C,YDR296W,YDR375C,YDR529C,YEL059C-A,YER058W,YER153C,YER154W,YGL020C,YGL219C,YGR101W,YGR112W,YGR150C,YGR174C,YHR116W,YHR120W,YJL062W-A,YJL102W,YJL180C,YJR144W,YKL037W,YKL134C,YLL018C-A,YLR038C,YLR067C,YLR091W,YLR203C,YLR218C,YMR035W,YMR060C,YMR098C,YMR150C,YNL005C,YNL055C,YNL213C,YNL315C,YNR020C…	GO:0007005
peptide metabolic process	1.60755e-20	YBL038W,YBL080C,YBL090W,YBR120C,YBR122C,YBR251W,YBR268W,YCR003W,YCR046C,YCR071C,YDL044C,YDL069C,YDL202W,YDR115W,YDR175C,YDR194C,YDR237W,YDR268W,YDR296W,YDR347W,YDR350C,YDR405W,YER050C,YER074W,YER153C,YGL107C,YGL143C,YGL195W,YGR076C,YGR101W,YGR102C,YGR165W,YGR171C,YGR215W,YGR220C,YGR222W,YHL004W,YHR011W,YHR091C,YHR168W,YJL062W-A,YJL063C,YJL096W,YJL102W,YJR101W,YJR113C,YKL056C,YKL134C,YKL155C,YKL17…	GO:0006518
cellular amide metabolic process	1.55462e-19	YBL038W,YBL080C,YBL090W,YBR120C,YBR122C,YBR251W,YBR268W,YCR003W,YCR046C,YCR071C,YDL044C,YDL069C,YDL202W,YDR115W,YDR175C,YDR194C,YDR237W,YDR268W,YDR296W,YDR347W,YDR350C,YDR405W,YER050C,YER074W,YER153C,YER178W,YGL107C,YGL143C,YGL195W,YGR076C,YGR101W,YGR102C,YGR165W,YGR171C,YGR215W,YGR220C,YGR222W,YHL004W,YHR011W,YHR091C,YHR168W,YJL062W-A,YJL063C,YJL096W,YJL102W,YJR101W,YJR113C,YKL056C,YKL134C,YKL15…	GO:0043603
translation	1.16078e-18	YBL038W,YBL080C,YBL090W,YBR120C,YBR122C,YBR251W,YBR268W,YCR003W,YCR046C,YCR071C,YDL044C,YDL069C,YDL202W,YDR115W,YDR175C,YDR194C,YDR237W,YDR268W,YDR296W,YDR347W,YDR350C,YDR405W,YER050C,YER074W,YER153C,YGL107C,YGL143C,YGL195W,YGR076C,YGR102C,YGR165W,YGR171C,YGR215W,YGR220C,YGR222W,YHL004W,YHR011W,YHR091C,YHR168W,YJL062W-A,YJL063C,YJL096W,YJL102W,YJR101W,YJR113C,YKL056C,YKL155C,YKL170W,YKL194C,YKR00…	GO:0006412
peptide biosynthetic process	1.6455e-18	YBL038W,YBL080C,YBL090W,YBR120C,YBR122C,YBR251W,YBR268W,YCR003W,YCR046C,YCR071C,YDL044C,YDL069C,YDL202W,YDR115W,YDR175C,YDR194C,YDR237W,YDR268W,YDR296W,YDR347W,YDR350C,YDR405W,YER050C,YER074W,YER153C,YGL107C,YGL143C,YGL195W,YGR076C,YGR102C,YGR165W,YGR171C,YGR215W,YGR220C,YGR222W,YHL004W,YHR011W,YHR091C,YHR168W,YJL062W-A,YJL063C,YJL096W,YJL102W,YJR101W,YJR113C,YKL056C,YKL155C,YKL170W,YKL194C,YKR00…	GO:0043043
amide biosynthetic process	4.81885e-18	YBL038W,YBL080C,YBL090W,YBR120C,YBR122C,YBR251W,YBR268W,YCR003W,YCR046C,YCR071C,YDL044C,YDL069C,YDL202W,YDR115W,YDR175C,YDR194C,YDR237W,YDR268W,YDR296W,YDR347W,YDR350C,YDR405W,YER050C,YER074W,YER153C,YER178W,YGL107C,YGL143C,YGL195W,YGR076C,YGR102C,YGR165W,YGR171C,YGR215W,YGR220C,YGR222W,YHL004W,YHR011W,YHR091C,YHR168W,YJL062W-A,YJL063C,YJL096W,YJL102W,YJR101W,YJR113C,YKL056C,YKL155C,YKL170W,YKL19…	GO:0043604
mitochondrial RNA metabolic process	7.04061e-18	YDL033C,YDL104C,YDR065W,YDR194C,YDR268W,YGL107C,YGR150C,YGR222W,YHL038C,YHR011W,YHR091C,YJL023C,YJL209W,YKL194C,YLR091W,YMR228W,YMR287C,YNL073W,YOL033W,YPL029W,YPL104W,YPR047W,YPR116W	GO:0000959
cytochrome complex assembly	2.87733e-17	YAL039C,YBR037C,YBR120C,YDL069C,YDR079W,YDR231C,YDR375C,YDR529C,YER058W,YER153C,YER154W,YGR112W,YGR174C,YJL062W-A,YKL087C,YLL018C-A,YLR038C,YLR067C,YLR203C,YLR218C,YNL005C,YPL215W	GO:0017004
mitochondrial respiratory chain complex assembly	4.5262e-17	YBR037C,YBR120C,YDL069C,YDR079W,YDR231C,YDR375C,YDR529C,YEL059C-A,YER058W,YER153C,YER154W,YGR112W,YGR174C,YHR116W,YJL062W-A,YLL018C-A,YLR038C,YLR067C,YLR203C,YLR218C,YMR035W,YNL005C,YPL215W	GO:0033108
cellular macromolecule biosynthetic process	1.527e-13	YBL038W,YBL080C,YBL090W,YBR120C,YBR122C,YBR251W,YBR268W,YCR003W,YCR046C,YCR071C,YDL044C,YDL069C,YDL202W,YDR115W,YDR175C,YDR194C,YDR237W,YDR268W,YDR296W,YDR347W,YDR350C,YDR405W,YER050C,YER074W,YER153C,YGL107C,YGL143C,YGL195W,YGR076C,YGR102C,YGR165W,YGR171C,YGR215W,YGR220C,YGR222W,YHL004W,YHR011W,YHR091C,YHR168W,YJL062W-A,YJL063C,YJL096W,YJL102W,YJR101W,YJR113C,YKL056C,YKL155C,YKL170W,YKL194C,YKR00…	GO:0034645
translational elongation	1.7586e-12	YBL038W,YBL080C,YBL090W,YBR122C,YBR251W,YBR268W,YCR003W,YCR046C,YCR071C,YDL044C,YDL202W,YDR115W,YDR175C,YDR237W,YDR296W,YDR347W,YDR405W,YER050C,YER074W,YGL143C,YGL195W,YGR076C,YGR102C,YGR165W,YGR215W,YGR220C,YHL004W,YHR091C,YHR168W,YJL063C,YJL096W,YJL102W,YJR101W,YJR113C,YKL056C,YKL155C,YKL170W,YKR006C,YKR085C,YLR069C,YLR204W,YLR312W-A,YLR382C,YLR439W,YML026C,YMR097C,YMR158W,YMR286W,YMR293C,YNL07…	GO:0006414
organonitrogen compound biosynthetic process	3.11668e-12	YBL038W,YBL080C,YBL090W,YBL099W,YBR035C,YBR120C,YBR122C,YBR251W,YBR268W,YCR003W,YCR046C,YCR071C,YDL044C,YDL069C,YDL182W,YDL202W,YDR115W,YDR175C,YDR194C,YDR237W,YDR268W,YDR296W,YDR298C,YDR347W,YDR350C,YDR377W,YDR405W,YER026C,YER050C,YER074W,YER141W,YER153C,YER178W,YFL018C,YGL107C,YGL143C,YGL195W,YGR076C,YGR102C,YGR165W,YGR171C,YGR215W,YGR220C,YGR222W,YHL004W,YHR011W,YHR091C,YHR168W,YJL062W-A,YJL06…	GO:1901566
mitochondrial genome maintenance	1.2567e-09	YBR163W,YCR028C-A,YDL198C,YDR065W,YDR296W,YGL219C,YGR150C,YHR120W,YJL102W,YJR144W,YLR091W,YNL213C,YOL009C,YOR211C,YOR330C,YPL029W,YPR116W	GO:0000002
respiratory chain complex IV assembly	2.57509e-09	YBR037C,YDR079W,YDR231C,YER058W,YER153C,YER154W,YGR112W,YJL062W-A,YLL018C-A,YLR038C,YLR067C,YLR203C,YLR218C,YNL005C	GO:0008535
mitochondrial cytochrome c oxidase assembly	2.57509e-09	YBR037C,YDR079W,YDR231C,YER058W,YER153C,YER154W,YGR112W,YJL062W-A,YLL018C-A,YLR038C,YLR067C,YLR203C,YLR218C,YNL005C	GO:0033617
regulation of mitochondrial gene expression	1.7728e-08	YBR120C,YDL069C,YDR350C,YER153C,YGL107C,YGR222W,YJL062W-A,YLR067C,YLR203C,YNR045W,YPL215W	GO:0062125
regulation of mitochondrial translation	1.30637e-07	YBR120C,YDL069C,YDR350C,YER153C,YGR222W,YJL062W-A,YLR067C,YLR203C,YNR045W,YPL215W	GO:0070129
mitochondrial RNA processing	1.5011e-07	YDL033C,YDL104C,YDR065W,YDR194C,YGL107C,YGR150C,YGR222W,YHL038C,YJL023C,YLR091W,YPL029W,YPR116W	GO:0000963
positive regulation of mitochondrial translation	9.51719e-07	YBR120C,YDL069C,YDR350C,YER153C,YGR222W,YLR067C,YLR203C,YNR045W,YPL215W	GO:0070131
gene expression	4.83305e-06	YAL044C,YBL038W,YBL045C,YBL080C,YBL090W,YBR120C,YBR122C,YBR251W,YBR268W,YCR003W,YCR046C,YCR071C,YDL033C,YDL044C,YDL048C,YDL069C,YDL104C,YDL202W,YDR065W,YDR115W,YDR175C,YDR194C,YDR231C,YDR237W,YDR268W,YDR296W,YDR347W,YDR350C,YDR405W,YER050C,YER074W,YER153C,YGL064C,YGL107C,YGL143C,YGL195W,YGL253W,YGR076C,YGR101W,YGR102C,YGR150C,YGR159C,YGR165W,YGR171C,YGR215W,YGR220C,YGR222W,YHL004W,YHL038C,YHR011W…	GO:0010467
ubiquinone metabolic process	5.09504e-06	YBR003W,YDR204W,YGL119W,YLR201C,YML110C,YNR041C,YOL008W,YOL096C,YOR125C	GO:0006743
ubiquinone biosynthetic process	5.09504e-06	YBR003W,YDR204W,YGL119W,YLR201C,YML110C,YNR041C,YOL008W,YOL096C,YOR125C	GO:0006744
ketone biosynthetic process	5.09504e-06	YBR003W,YDR204W,YGL119W,YLR201C,YML110C,YNR041C,YOL008W,YOL096C,YOR125C	GO:0042181
quinone metabolic process	5.09504e-06	YBR003W,YDR204W,YGL119W,YLR201C,YML110C,YNR041C,YOL008W,YOL096C,YOR125C	GO:1901661
quinone biosynthetic process	5.09504e-06	YBR003W,YDR204W,YGL119W,YLR201C,YML110C,YNR041C,YOL008W,YOL096C,YOR125C	GO:1901663
amino acid activation	6.03399e-06	YBL080C,YDR268W,YGR102C,YGR171C,YHR011W,YHR091C,YKL194C,YLR382C,YMR293C,YNL073W,YOL033W,YPL104W,YPR047W	GO:0043038
tRNA aminoacylation	6.03399e-06	YBL080C,YDR268W,YGR102C,YGR171C,YHR011W,YHR091C,YKL194C,YLR382C,YMR293C,YNL073W,YOL033W,YPL104W,YPR047W	GO:0043039
tRNA aminoacylation for mitochondrial protein translation	3.87702e-05	YDR268W,YHR011W,YHR091C,YKL194C,YNL073W,YOL033W,YPL104W,YPR047W	GO:0070127
organic substance biosynthetic process	6.33634e-05	YBL038W,YBL080C,YBL090W,YBL099W,YBR003W,YBR035C,YBR120C,YBR122C,YBR251W,YBR268W,YCR003W,YCR046C,YCR071C,YDL044C,YDL048C,YDL069C,YDL182W,YDL202W,YDR115W,YDR175C,YDR194C,YDR204W,YDR237W,YDR268W,YDR296W,YDR298C,YDR347W,YDR350C,YDR377W,YDR405W,YER026C,YER050C,YER061C,YER074W,YER141W,YER153C,YER178W,YFL018C,YGL107C,YGL119W,YGL143C,YGL195W,YGL253W,YGR076C,YGR102C,YGR165W,YGR171C,YGR192C,YGR215W,YGR220C…	GO:1901576
protein metabolic process	6.64108e-05	YAL039C,YAL044C,YBL038W,YBL045C,YBL080C,YBL090W,YBR120C,YBR122C,YBR251W,YBR268W,YCR003W,YCR046C,YCR071C,YDL044C,YDL069C,YDL202W,YDR115W,YDR175C,YDR194C,YDR231C,YDR237W,YDR268W,YDR296W,YDR347W,YDR350C,YDR405W,YEL059C-A,YER050C,YER074W,YER153C,YGL107C,YGL143C,YGL195W,YGR076C,YGR101W,YGR102C,YGR165W,YGR171C,YGR215W,YGR220C,YGR222W,YHL004W,YHR011W,YHR091C,YHR168W,YJL046W,YJL062W-A,YJL063C,YJL096W,YJL…	GO:0019538
biosynthetic process	0.000100112	YBL038W,YBL080C,YBL090W,YBL099W,YBR003W,YBR035C,YBR120C,YBR122C,YBR251W,YBR268W,YCR003W,YCR046C,YCR071C,YDL044C,YDL048C,YDL069C,YDL182W,YDL202W,YDR115W,YDR175C,YDR194C,YDR204W,YDR237W,YDR268W,YDR296W,YDR298C,YDR347W,YDR350C,YDR377W,YDR405W,YER026C,YER050C,YER061C,YER074W,YER141W,YER153C,YER178W,YFL018C,YGL107C,YGL119W,YGL143C,YGL195W,YGL253W,YGR076C,YGR102C,YGR165W,YGR171C,YGR192C,YGR215W,YGR220C…	GO:0009058
organonitrogen compound metabolic process	0.00012399	YAL039C,YAL044C,YBL038W,YBL045C,YBL080C,YBL090W,YBL099W,YBR035C,YBR120C,YBR122C,YBR251W,YBR268W,YCR003W,YCR046C,YCR071C,YDL044C,YDL069C,YDL182W,YDL202W,YDR115W,YDR175C,YDR194C,YDR231C,YDR237W,YDR268W,YDR296W,YDR298C,YDR347W,YDR350C,YDR377W,YDR405W,YEL059C-A,YER026C,YER050C,YER074W,YER141W,YER153C,YER178W,YFL018C,YGL107C,YGL143C,YGL195W,YGL253W,YGR076C,YGR101W,YGR102C,YGR165W,YGR171C,YGR192C,YGR21…	GO:1901564
cellular biosynthetic process	0.000170538	YBL038W,YBL080C,YBL090W,YBL099W,YBR003W,YBR035C,YBR120C,YBR122C,YBR251W,YBR268W,YCR003W,YCR046C,YCR071C,YDL044C,YDL048C,YDL069C,YDL182W,YDL202W,YDR115W,YDR175C,YDR194C,YDR204W,YDR237W,YDR268W,YDR296W,YDR298C,YDR347W,YDR350C,YDR377W,YDR405W,YER026C,YER050C,YER061C,YER074W,YER141W,YER153C,YER178W,YFL018C,YGL107C,YGL119W,YGL143C,YGL195W,YGL253W,YGR076C,YGR102C,YGR165W,YGR171C,YGR215W,YGR220C,YGR222W…	GO:0044249
cellular nitrogen compound biosynthetic process	0.000567047	YBL038W,YBL080C,YBL090W,YBL099W,YBR035C,YBR120C,YBR122C,YBR251W,YBR268W,YCR003W,YCR046C,YCR071C,YDL044C,YDL048C,YDL069C,YDL202W,YDR115W,YDR175C,YDR194C,YDR237W,YDR268W,YDR296W,YDR298C,YDR347W,YDR350C,YDR377W,YDR405W,YER050C,YER074W,YER141W,YER153C,YER178W,YGL107C,YGL143C,YGL195W,YGL253W,YGR076C,YGR102C,YGR165W,YGR171C,YGR215W,YGR220C,YGR222W,YHL004W,YHR011W,YHR091C,YHR168W,YJL062W-A,YJL063C,YJL09…	GO:0044271
mitochondrial protein processing	0.000619214	YBL045C,YKL134C,YML013W,YMR035W,YMR089C,YMR150C,YNR020C	GO:0034982
aerobic respiration	0.00197201	YBL045C,YDL067C,YDR298C,YDR529C,YGL107C,YHR051W,YJL166W,YJL209W,YKL055C,YLR038C,YML110C,YMR267W,YNR001C,YOR065W,YPL132W,YPR191W	GO:0009060
respiratory chain complex III assembly	0.00224833	YBR120C,YDL069C,YDR375C,YDR529C,YGR174C,YPL215W	GO:0017062
mitochondrial respiratory chain complex III assembly	0.00224833	YBR120C,YDL069C,YDR375C,YDR529C,YGR174C,YPL215W	GO:0034551
tRNA aminoacylation for protein translation	0.0028562	YDR268W,YGR171C,YHR011W,YHR091C,YKL194C,YLR382C,YNL073W,YOL033W,YPL104W,YPR047W	GO:0006418
cellular respiration	0.00482937	YBL045C,YDL067C,YDR298C,YDR529C,YGL107C,YHR051W,YJL166W,YJL209W,YKL055C,YLR038C,YML110C,YMR267W,YNR001C,YOL008W,YOR065W,YPL132W,YPR191W	GO:0045333
cellular macromolecule metabolic process	0.00617371	YBL038W,YBL080C,YBL090W,YBR120C,YBR122C,YBR163W,YBR251W,YBR268W,YCR003W,YCR028C-A,YCR046C,YCR071C,YDL044C,YDL069C,YDL182W,YDL202W,YDR115W,YDR175C,YDR194C,YDR237W,YDR268W,YDR296W,YDR347W,YDR350C,YDR405W,YER050C,YER074W,YER153C,YGL107C,YGL143C,YGL195W,YGR076C,YGR102C,YGR159C,YGR165W,YGR171C,YGR215W,YGR220C,YGR222W,YHL004W,YHR011W,YHR091C,YHR120W,YHR168W,YJL062W-A,YJL063C,YJL096W,YJL102W,YJL209W,YJR…	GO:0044260
mitochondrial tRNA processing	0.00928416	YDL033C,YDL104C,YDR065W,YJL023C,YLR091W,YPR116W	GO:0090646
protein maturation	0.0107827	YAL044C,YBL045C,YDR231C,YGR101W,YJL046W,YJR122W,YKL134C,YLR239C,YML013W,YMR035W,YMR038C,YMR089C,YMR150C,YNR020C,YPR024W	GO:0051604
cellular nitrogen compound metabolic process	0.0200248	YBL038W,YBL080C,YBL090W,YBL099W,YBR035C,YBR120C,YBR122C,YBR163W,YBR251W,YBR268W,YCR003W,YCR028C-A,YCR046C,YCR071C,YDL033C,YDL044C,YDL048C,YDL069C,YDL104C,YDL182W,YDL202W,YDR065W,YDR115W,YDR175C,YDR194C,YDR237W,YDR268W,YDR296W,YDR298C,YDR347W,YDR350C,YDR377W,YDR405W,YER050C,YER074W,YER141W,YER153C,YER178W,YGL064C,YGL107C,YGL143C,YGL195W,YGL253W,YGR076C,YGR101W,YGR102C,YGR150C,YGR159C,YGR165W,YGR17…	GO:0034641
mitochondrial DNA replication	0.0448114	YCR028C-A,YDR296W,YOR330C,YPL029W	GO:0006264
mitochondrial tRNA 5'-end processing	0.0448114	YDR065W,YJL023C,YLR091W,YPR116W	GO:0097745
metabolic process	0.0448116	YAL039C,YAL044C,YBL038W,YBL045C,YBL080C,YBL090W,YBL099W,YBR003W,YBR035C,YBR120C,YBR122C,YBR163W,YBR251W,YBR268W,YCR003W,YCR028C-A,YCR046C,YCR071C,YDL033C,YDL044C,YDL048C,YDL067C,YDL069C,YDL104C,YDL182W,YDL202W,YDR065W,YDR115W,YDR175C,YDR194C,YDR204W,YDR231C,YDR237W,YDR268W,YDR296W,YDR298C,YDR347W,YDR350C,YDR377W,YDR405W,YDR529C,YEL059C-A,YER026C,YER050C,YER061C,YER074W,YER141W,YER153C,YER178W,YFL…	GO:0008152
Cellular component
GO term	P-values	genes	GOID
mitochondrion	2.96587e-154	YAL039C,YAL044C,YAL048C,YBL038W,YBL045C,YBL080C,YBL090W,YBL099W,YBR003W,YBR035C,YBR037C,YBR078W,YBR120C,YBR122C,YBR163W,YBR179C,YBR200W,YBR251W,YBR268W,YCR003W,YCR004C,YCR028C-A,YCR046C,YCR071C,YDL033C,YDL044C,YDL048C,YDL067C,YDL069C,YDL104C,YDL107W,YDL181W,YDL182W,YDL198C,YDL202W,YDR065W,YDR079W,YDR115W,YDR175C,YDR194C,YDR204W,YDR231C,YDR237W,YDR268W,YDR296W,YDR298C,YDR347W,YDR350C,YDR375C,YDR37…	GO:0005739
mitochondrial matrix	3.29757e-68	YBL038W,YBL090W,YBL099W,YBR120C,YBR122C,YBR251W,YBR268W,YCR003W,YCR028C-A,YCR046C,YCR071C,YDL044C,YDL069C,YDL107W,YDL202W,YDR115W,YDR175C,YDR194C,YDR237W,YDR268W,YDR296W,YDR347W,YDR405W,YER050C,YER058W,YER178W,YFL018C,YGL064C,YGL119W,YGR076C,YGR165W,YGR171C,YGR215W,YGR220C,YGR222W,YHL004W,YHR011W,YHR091C,YHR100C,YJL023C,YJL063C,YJL096W,YJR101W,YJR113C,YJR122W,YJR144W,YKL134C,YKL155C,YKL170W,YKL19…	GO:0005759
mitochondrial protein-containing complex	6.20474e-58	YAL048C,YBL038W,YBL045C,YBL090W,YBL099W,YBR120C,YBR122C,YBR251W,YBR268W,YCR003W,YCR046C,YCR071C,YDL067C,YDL202W,YDR115W,YDR175C,YDR237W,YDR296W,YDR298C,YDR347W,YDR377W,YDR405W,YDR529C,YEL059C-A,YER050C,YER178W,YFL018C,YGL219C,YGR076C,YGR165W,YGR215W,YGR220C,YHL004W,YHR051W,YJL063C,YJL096W,YJL166W,YJR101W,YJR113C,YKL155C,YKL170W,YKR006C,YKR085C,YLR038C,YLR204W,YLR312W-A,YLR439W,YMR035W,YMR060C,YMR…	GO:0098798
organellar ribosome	8.2822e-50	YBL038W,YBL090W,YBR120C,YBR122C,YBR251W,YBR268W,YCR003W,YCR046C,YCR071C,YDL069C,YDL202W,YDR115W,YDR175C,YDR237W,YDR296W,YDR347W,YDR405W,YER050C,YGR076C,YGR165W,YGR215W,YGR220C,YHL004W,YJL063C,YJL096W,YJR101W,YJR113C,YKL155C,YKL170W,YKR006C,YKR085C,YLR204W,YLR312W-A,YLR439W,YMR158W,YMR286W,YNL005C,YNL081C,YNL177C,YNL252C,YNL284C,YNR037C,YOR150W,YOR158W,YPL013C,YPL118W,YPL132W,YPL173W,YPL183W-A,YPL…	GO:0000313
mitochondrial ribosome	8.2822e-50	YBL038W,YBL090W,YBR120C,YBR122C,YBR251W,YBR268W,YCR003W,YCR046C,YCR071C,YDL069C,YDL202W,YDR115W,YDR175C,YDR237W,YDR296W,YDR347W,YDR405W,YER050C,YGR076C,YGR165W,YGR215W,YGR220C,YHL004W,YJL063C,YJL096W,YJR101W,YJR113C,YKL155C,YKL170W,YKR006C,YKR085C,YLR204W,YLR312W-A,YLR439W,YMR158W,YMR286W,YNL005C,YNL081C,YNL177C,YNL252C,YNL284C,YNR037C,YOR150W,YOR158W,YPL013C,YPL118W,YPL132W,YPL173W,YPL183W-A,YPL…	GO:0005761
mitochondrial envelope	4.45096e-48	YAL039C,YAL048C,YBL045C,YBL099W,YBR003W,YBR035C,YBR037C,YBR179C,YDL067C,YDL069C,YDL107W,YDL198C,YDR065W,YDR079W,YDR204W,YDR231C,YDR298C,YDR350C,YDR375C,YDR377W,YDR529C,YEL059C-A,YER026C,YER058W,YER141W,YER153C,YER154W,YGL020C,YGL107C,YGL119W,YGL219C,YGL253W,YGR101W,YGR102C,YGR112W,YGR174C,YGR222W,YGR257C,YHR051W,YHR100C,YHR116W,YHR168W,YJL023C,YJL062W-A,YJL166W,YJL180C,YJL209W,YJR077C,YKL037W,YKL…	GO:0005740
mitochondrial membrane	1.16737e-46	YAL039C,YAL048C,YBL045C,YBL099W,YBR003W,YBR037C,YBR179C,YDL067C,YDL069C,YDL107W,YDL198C,YDR065W,YDR079W,YDR204W,YDR231C,YDR298C,YDR350C,YDR375C,YDR377W,YDR529C,YEL059C-A,YER026C,YER058W,YER141W,YER153C,YER154W,YGL020C,YGL107C,YGL119W,YGL219C,YGL253W,YGR101W,YGR102C,YGR112W,YGR174C,YGR222W,YGR257C,YHR051W,YHR100C,YHR168W,YJL023C,YJL062W-A,YJL166W,YJL209W,YJR077C,YKL037W,YKL087C,YKL213C,YLR038C,YLR…	GO:0031966
mitochondrial inner membrane	8.76925e-46	YAL039C,YBL045C,YBL099W,YBR003W,YBR037C,YBR179C,YDL067C,YDL069C,YDL107W,YDL198C,YDR065W,YDR079W,YDR204W,YDR231C,YDR298C,YDR350C,YDR375C,YDR377W,YDR529C,YEL059C-A,YER058W,YER141W,YER153C,YER154W,YGL107C,YGL119W,YGR101W,YGR102C,YGR112W,YGR174C,YGR222W,YGR257C,YHR051W,YHR100C,YHR168W,YJL023C,YJL062W-A,YJL166W,YJL209W,YJR077C,YKL087C,YLR038C,YLR067C,YLR091W,YLR193C,YLR201C,YLR203C,YLR204W,YLR218C,YML…	GO:0005743
organelle inner membrane	1.3734e-43	YAL039C,YBL045C,YBL099W,YBR003W,YBR037C,YBR179C,YDL067C,YDL069C,YDL107W,YDL198C,YDR065W,YDR079W,YDR204W,YDR231C,YDR298C,YDR350C,YDR375C,YDR377W,YDR529C,YEL059C-A,YER058W,YER141W,YER153C,YER154W,YGL107C,YGL119W,YGR101W,YGR102C,YGR112W,YGR174C,YGR222W,YGR257C,YHR051W,YHR100C,YHR168W,YJL023C,YJL062W-A,YJL166W,YJL209W,YJR077C,YKL087C,YLR038C,YLR067C,YLR091W,YLR193C,YLR201C,YLR203C,YLR204W,YLR218C,YML…	GO:0019866
organelle envelope	1.54101e-37	YAL039C,YAL048C,YBL045C,YBL099W,YBR003W,YBR035C,YBR037C,YBR179C,YDL067C,YDL069C,YDL107W,YDL198C,YDR065W,YDR079W,YDR204W,YDR231C,YDR298C,YDR350C,YDR375C,YDR377W,YDR529C,YEL059C-A,YER026C,YER058W,YER141W,YER153C,YER154W,YGL020C,YGL107C,YGL119W,YGL219C,YGL253W,YGR101W,YGR102C,YGR112W,YGR159C,YGR174C,YGR222W,YGR257C,YHR051W,YHR100C,YHR116W,YHR168W,YJL023C,YJL062W-A,YJL166W,YJL180C,YJL209W,YJR077C,YKL…	GO:0031967
envelope	1.54101e-37	YAL039C,YAL048C,YBL045C,YBL099W,YBR003W,YBR035C,YBR037C,YBR179C,YDL067C,YDL069C,YDL107W,YDL198C,YDR065W,YDR079W,YDR204W,YDR231C,YDR298C,YDR350C,YDR375C,YDR377W,YDR529C,YEL059C-A,YER026C,YER058W,YER141W,YER153C,YER154W,YGL020C,YGL107C,YGL119W,YGL219C,YGL253W,YGR101W,YGR102C,YGR112W,YGR159C,YGR174C,YGR222W,YGR257C,YHR051W,YHR100C,YHR116W,YHR168W,YJL023C,YJL062W-A,YJL166W,YJL180C,YJL209W,YJR077C,YKL…	GO:0031975
intracellular membrane-bounded organelle	6.3979e-28	YAL039C,YAL044C,YAL048C,YBL038W,YBL045C,YBL080C,YBL090W,YBL099W,YBR003W,YBR035C,YBR037C,YBR078W,YBR120C,YBR122C,YBR163W,YBR179C,YBR200W,YBR251W,YBR268W,YCR003W,YCR004C,YCR028C-A,YCR046C,YCR071C,YDL033C,YDL044C,YDL048C,YDL067C,YDL069C,YDL104C,YDL107W,YDL181W,YDL182W,YDL198C,YDL202W,YDR065W,YDR079W,YDR115W,YDR175C,YDR194C,YDR204W,YDR231C,YDR237W,YDR268W,YDR296W,YDR298C,YDR347W,YDR350C,YDR375C,YDR37…	GO:0043231
membrane-bounded organelle	7.37605e-28	YAL039C,YAL044C,YAL048C,YBL038W,YBL045C,YBL080C,YBL090W,YBL099W,YBR003W,YBR035C,YBR037C,YBR078W,YBR120C,YBR122C,YBR163W,YBR179C,YBR200W,YBR251W,YBR268W,YCR003W,YCR004C,YCR028C-A,YCR046C,YCR071C,YDL033C,YDL044C,YDL048C,YDL067C,YDL069C,YDL104C,YDL107W,YDL181W,YDL182W,YDL198C,YDL202W,YDR065W,YDR079W,YDR115W,YDR175C,YDR194C,YDR204W,YDR231C,YDR237W,YDR268W,YDR296W,YDR298C,YDR347W,YDR350C,YDR375C,YDR37…	GO:0043227
organellar large ribosomal subunit	1.15338e-26	YBL038W,YBR122C,YBR268W,YCR003W,YCR046C,YCR071C,YDL202W,YDR115W,YDR237W,YDR296W,YDR405W,YGR076C,YGR220C,YJL063C,YJL096W,YKL170W,YKR006C,YKR085C,YLR312W-A,YLR439W,YMR286W,YNL005C,YNL177C,YNL252C,YNL284C,YOR150W,YPL173W,YPL183W-A	GO:0000315
mitochondrial large ribosomal subunit	1.15338e-26	YBL038W,YBR122C,YBR268W,YCR003W,YCR046C,YCR071C,YDL202W,YDR115W,YDR237W,YDR296W,YDR405W,YGR076C,YGR220C,YJL063C,YJL096W,YKL170W,YKR006C,YKR085C,YLR312W-A,YLR439W,YMR286W,YNL005C,YNL177C,YNL252C,YNL284C,YOR150W,YPL173W,YPL183W-A	GO:0005762
ribosome	1.83856e-25	YBL038W,YBL090W,YBR120C,YBR122C,YBR251W,YBR268W,YCR003W,YCR046C,YCR071C,YDL069C,YDL202W,YDR115W,YDR175C,YDR237W,YDR296W,YDR347W,YDR405W,YER050C,YER074W,YGL195W,YGR076C,YGR165W,YGR215W,YGR220C,YHL004W,YJL063C,YJL096W,YJR101W,YJR113C,YKL155C,YKL170W,YKR006C,YKR085C,YLR204W,YLR312W-A,YLR439W,YML026C,YMR158W,YMR286W,YNL005C,YNL081C,YNL177C,YNL252C,YNL284C,YNR037C,YOR150W,YOR158W,YPL013C,YPL118W,YPL13…	GO:0005840
cytoplasm	1.26016e-23	YAL039C,YAL044C,YAL048C,YBL038W,YBL045C,YBL080C,YBL090W,YBL099W,YBR003W,YBR035C,YBR037C,YBR078W,YBR120C,YBR122C,YBR163W,YBR179C,YBR200W,YBR251W,YBR268W,YCR003W,YCR004C,YCR028C-A,YCR046C,YCR071C,YDL033C,YDL044C,YDL048C,YDL067C,YDL069C,YDL104C,YDL107W,YDL181W,YDL182W,YDL198C,YDL202W,YDR065W,YDR079W,YDR115W,YDR175C,YDR194C,YDR204W,YDR231C,YDR237W,YDR268W,YDR296W,YDR298C,YDR347W,YDR350C,YDR375C,YDR37…	GO:0005737
ribosomal subunit	1.29285e-22	YBL038W,YBL090W,YBR122C,YBR251W,YBR268W,YCR003W,YCR046C,YCR071C,YDL202W,YDR115W,YDR175C,YDR237W,YDR296W,YDR347W,YDR405W,YER050C,YER074W,YGR076C,YGR165W,YGR215W,YGR220C,YHL004W,YJL063C,YJL096W,YJR101W,YJR113C,YKL155C,YKL170W,YKR006C,YKR085C,YLR204W,YLR312W-A,YLR439W,YML026C,YMR158W,YMR286W,YNL005C,YNL081C,YNL177C,YNL252C,YNL284C,YNR037C,YOR150W,YOR158W,YPL013C,YPL118W,YPL173W,YPL183W-A,YPR166C	GO:0044391
membrane-enclosed lumen	2.62358e-22	YAL039C,YBL038W,YBL090W,YBL099W,YBR035C,YBR120C,YBR122C,YBR251W,YBR268W,YCR003W,YCR028C-A,YCR046C,YCR071C,YDL044C,YDL069C,YDL107W,YDL202W,YDR115W,YDR175C,YDR194C,YDR237W,YDR268W,YDR296W,YDR347W,YDR405W,YER050C,YER058W,YER178W,YFL018C,YGL064C,YGL119W,YGR076C,YGR159C,YGR165W,YGR171C,YGR215W,YGR220C,YGR222W,YHL004W,YHR011W,YHR091C,YHR100C,YHR116W,YJL023C,YJL063C,YJL096W,YJL180C,YJR101W,YJR113C,YJR12…	GO:0031974
organelle lumen	2.62358e-22	YAL039C,YBL038W,YBL090W,YBL099W,YBR035C,YBR120C,YBR122C,YBR251W,YBR268W,YCR003W,YCR028C-A,YCR046C,YCR071C,YDL044C,YDL069C,YDL107W,YDL202W,YDR115W,YDR175C,YDR194C,YDR237W,YDR268W,YDR296W,YDR347W,YDR405W,YER050C,YER058W,YER178W,YFL018C,YGL064C,YGL119W,YGR076C,YGR159C,YGR165W,YGR171C,YGR215W,YGR220C,YGR222W,YHL004W,YHR011W,YHR091C,YHR100C,YHR116W,YJL023C,YJL063C,YJL096W,YJL180C,YJR101W,YJR113C,YJR12…	GO:0043233
intracellular organelle lumen	2.62358e-22	YAL039C,YBL038W,YBL090W,YBL099W,YBR035C,YBR120C,YBR122C,YBR251W,YBR268W,YCR003W,YCR028C-A,YCR046C,YCR071C,YDL044C,YDL069C,YDL107W,YDL202W,YDR115W,YDR175C,YDR194C,YDR237W,YDR268W,YDR296W,YDR347W,YDR405W,YER050C,YER058W,YER178W,YFL018C,YGL064C,YGL119W,YGR076C,YGR159C,YGR165W,YGR171C,YGR215W,YGR220C,YGR222W,YHL004W,YHR011W,YHR091C,YHR100C,YHR116W,YJL023C,YJL063C,YJL096W,YJL180C,YJR101W,YJR113C,YJR12…	GO:0070013
intracellular organelle	7.30953e-22	YAL039C,YAL044C,YAL048C,YBL038W,YBL045C,YBL080C,YBL090W,YBL099W,YBR003W,YBR035C,YBR037C,YBR078W,YBR120C,YBR122C,YBR163W,YBR179C,YBR200W,YBR251W,YBR268W,YCR003W,YCR004C,YCR028C-A,YCR046C,YCR071C,YDL033C,YDL044C,YDL048C,YDL067C,YDL069C,YDL104C,YDL107W,YDL181W,YDL182W,YDL198C,YDL202W,YDR065W,YDR079W,YDR115W,YDR175C,YDR194C,YDR204W,YDR231C,YDR237W,YDR268W,YDR296W,YDR298C,YDR347W,YDR350C,YDR375C,YDR37…	GO:0043229
organelle	7.98587e-22	YAL039C,YAL044C,YAL048C,YBL038W,YBL045C,YBL080C,YBL090W,YBL099W,YBR003W,YBR035C,YBR037C,YBR078W,YBR120C,YBR122C,YBR163W,YBR179C,YBR200W,YBR251W,YBR268W,YCR003W,YCR004C,YCR028C-A,YCR046C,YCR071C,YDL033C,YDL044C,YDL048C,YDL067C,YDL069C,YDL104C,YDL107W,YDL181W,YDL182W,YDL198C,YDL202W,YDR065W,YDR079W,YDR115W,YDR175C,YDR194C,YDR204W,YDR231C,YDR237W,YDR268W,YDR296W,YDR298C,YDR347W,YDR350C,YDR375C,YDR37…	GO:0043226
membrane	6.11272e-20	YAL039C,YAL044C,YAL048C,YBL038W,YBL045C,YBL080C,YBL090W,YBL099W,YBR003W,YBR035C,YBR037C,YBR078W,YBR120C,YBR122C,YBR163W,YBR179C,YBR200W,YBR251W,YBR268W,YCR003W,YCR004C,YCR028C-A,YCR046C,YCR071C,YDL033C,YDL044C,YDL048C,YDL067C,YDL069C,YDL104C,YDL107W,YDL181W,YDL182W,YDL198C,YDL202W,YDR065W,YDR079W,YDR115W,YDR175C,YDR194C,YDR204W,YDR231C,YDR237W,YDR268W,YDR296W,YDR298C,YDR347W,YDR350C,YDR375C,YDR37…	GO:0016020
organellar small ribosomal subunit	5.69931e-16	YBL090W,YBR251W,YDR175C,YDR347W,YER050C,YGR165W,YGR215W,YHL004W,YJR101W,YJR113C,YKL155C,YLR204W,YMR158W,YNL081C,YNR037C,YOR158W,YPL013C,YPL118W,YPR166C	GO:0000314
mitochondrial small ribosomal subunit	5.69931e-16	YBL090W,YBR251W,YDR175C,YDR347W,YER050C,YGR165W,YGR215W,YHL004W,YJR101W,YJR113C,YKL155C,YLR204W,YMR158W,YNL081C,YNR037C,YOR158W,YPL013C,YPL118W,YPR166C	GO:0005763
extrinsic component of mitochondrial inner membrane	2.04621e-15	YDL069C,YDL107W,YDR204W,YER058W,YGL107C,YGL119W,YGR222W,YJL209W,YLR067C,YLR193C,YLR203C,YML110C,YMR293C,YNR020C,YOL096C,YOR125C,YOR211C	GO:0031314
large ribosomal subunit	1.82707e-11	YBL038W,YBR122C,YBR268W,YCR003W,YCR046C,YCR071C,YDL202W,YDR115W,YDR237W,YDR296W,YDR405W,YGR076C,YGR220C,YJL063C,YJL096W,YKL170W,YKR006C,YKR085C,YLR312W-A,YLR439W,YMR286W,YNL005C,YNL177C,YNL252C,YNL284C,YOR150W,YPL173W,YPL183W-A	GO:0015934
extrinsic component of organelle membrane	1.40221e-10	YDL069C,YDL107W,YDR204W,YER058W,YGL107C,YGL119W,YGR222W,YJL209W,YLR067C,YLR193C,YLR203C,YML110C,YMR293C,YNR020C,YOL096C,YOR125C,YOR211C	GO:0031312
organelle membrane	1.82006e-09	YAL039C,YAL048C,YBL045C,YBL099W,YBR003W,YBR037C,YBR179C,YDL067C,YDL069C,YDL107W,YDL198C,YDR065W,YDR079W,YDR204W,YDR231C,YDR298C,YDR350C,YDR375C,YDR377W,YDR529C,YEL059C-A,YER026C,YER058W,YER141W,YER153C,YER154W,YGL020C,YGL107C,YGL119W,YGL219C,YGL253W,YGR101W,YGR102C,YGR112W,YGR174C,YGR222W,YGR257C,YHR051W,YHR100C,YHR168W,YJL023C,YJL062W-A,YJL166W,YJL209W,YJR077C,YKL037W,YKL087C,YKL213C,YLR038C,YLR…	GO:0031090
small ribosomal subunit	1.01573e-08	YBL090W,YBR251W,YDR175C,YDR347W,YER050C,YER074W,YGR165W,YGR215W,YHL004W,YJR101W,YJR113C,YKL155C,YLR204W,YML026C,YMR158W,YNL081C,YNR037C,YOR158W,YPL013C,YPL118W,YPR166C	GO:0015935
intracellular anatomical structure	3.82852e-07	YAL039C,YAL044C,YAL048C,YBL038W,YBL045C,YBL080C,YBL090W,YBL099W,YBR003W,YBR035C,YBR037C,YBR078W,YBR120C,YBR122C,YBR163W,YBR179C,YBR200W,YBR251W,YBR268W,YCR003W,YCR004C,YCR028C-A,YCR046C,YCR071C,YDL033C,YDL044C,YDL048C,YDL067C,YDL069C,YDL104C,YDL107W,YDL181W,YDL182W,YDL198C,YDL202W,YDR065W,YDR079W,YDR115W,YDR175C,YDR194C,YDR204W,YDR231C,YDR237W,YDR268W,YDR296W,YDR298C,YDR347W,YDR350C,YDR375C,YDR37…	GO:0005622
inner mitochondrial membrane protein complex	2.80982e-06	YBL045C,YBL099W,YDL067C,YDR298C,YDR377W,YDR529C,YEL059C-A,YHR051W,YJL166W,YLR038C,YMR035W,YMR089C,YMR150C,YOR065W,YPL078C,YPR024W,YPR191W	GO:0098800
extrinsic component of membrane	3.45359e-06	YDL069C,YDL107W,YDR204W,YER058W,YGL107C,YGL119W,YGR222W,YHR168W,YJL209W,YLR067C,YLR193C,YLR203C,YML110C,YMR293C,YNR020C,YOL096C,YOR125C,YOR211C,YPL005W	GO:0019898
intrinsic component of mitochondrial membrane	4.74523e-06	YAL048C,YBR179C,YDR079W,YER153C,YER154W,YGL219C,YGR174C,YJL062W-A,YJR077C,YLR204W,YMR089C,YNL055C,YNR041C,YOR211C,YPL132W,YPL215W	GO:0098573
ribonucleoprotein complex	1.96387e-05	YBL038W,YBL090W,YBR122C,YBR251W,YBR268W,YCR003W,YCR046C,YCR071C,YDL202W,YDR115W,YDR175C,YDR237W,YDR296W,YDR347W,YDR405W,YER050C,YER074W,YGR076C,YGR165W,YGR215W,YGR220C,YHL004W,YJL063C,YJL096W,YJR101W,YJR113C,YKL155C,YKL170W,YKR006C,YKR085C,YLR204W,YLR312W-A,YLR439W,YML026C,YMR158W,YMR286W,YNL005C,YNL081C,YNL177C,YNL252C,YNL284C,YNR037C,YOR150W,YOR158W,YPL013C,YPL118W,YPL173W,YPL183W-A,YPL226W,YPR…	GO:1990904
matrix side of mitochondrial inner membrane	4.33349e-05	YDR065W,YER058W,YJL023C,YLR091W,YPR116W	GO:0099617
mitochondrial intermembrane space	5.22369e-05	YAL039C,YBR035C,YHR116W,YJL180C,YKL087C,YLL018C-A,YLR038C,YLR193C,YLR218C,YMR038C,YMR228W,YNR020C,YOR211C,YPL132W	GO:0005758
integral component of mitochondrial membrane	0.000110646	YAL048C,YBR179C,YDR079W,YER153C,YER154W,YGL219C,YGR174C,YJL062W-A,YJR077C,YLR204W,YMR089C,YNL055C,YNR041C,YPL215W	GO:0032592
organelle envelope lumen	0.000132286	YAL039C,YBR035C,YHR116W,YJL180C,YKL087C,YLL018C-A,YLR038C,YLR193C,YLR218C,YMR038C,YMR228W,YNR020C,YOR211C,YPL132W	GO:0031970
lumenal side of membrane	0.000251825	YDR065W,YER058W,YJL023C,YLR091W,YPR116W	GO:0098576
cytochrome complex	0.002674	YBL045C,YDL067C,YDR529C,YHR051W,YJL166W,YLR038C,YOR065W,YPR191W	GO:0070069
intrinsic component of mitochondrial inner membrane	0.00282944	YDR079W,YER153C,YER154W,YJL062W-A,YJR077C,YLR204W,YMR089C,YNR041C,YOR211C,YPL132W	GO:0031304
mitochondrial respiratory chain complex III	0.00942898	YBL045C,YDR529C,YJL166W,YOR065W,YPR191W	GO:0005750
respiratory chain complex III	0.00942898	YBL045C,YDR529C,YJL166W,YOR065W,YPR191W	GO:0045275
respiratory chain complex	0.0164264	YBL045C,YDL067C,YDR529C,YHR051W,YJL166W,YLR038C,YOR065W,YPR191W	GO:0098803
mitochondrial respirasome	0.0204897	YBL045C,YDL067C,YDR529C,YHR051W,YJL166W,YLR038C,YOR065W,YPR191W	GO:0005746
nucleoid	0.0301625	YBL099W,YCR028C-A,YER178W,YFL018C,YJR144W,YOR374W,YPL029W	GO:0009295
mitochondrial nucleoid	0.0301625	YBL099W,YCR028C-A,YER178W,YFL018C,YJR144W,YOR374W,YPL029W	GO:0042645
glutamyl-tRNA(Gln) amidotransferase complex	0.0383839	YBL080C,YGR102C,YMR293C	GO:0030956
mitochondrial inner membrane peptidase complex	0.0383839	YEL059C-A,YMR035W,YMR150C	GO:0042720
Molecular function
GO term	P-values	genes	GOID
structural constituent of ribosome	8.54376e-21	YBL038W,YBL090W,YBR122C,YBR251W,YBR268W,YCR003W,YCR046C,YCR071C,YDL202W,YDR115W,YDR175C,YDR237W,YDR296W,YDR347W,YDR405W,YER050C,YER074W,YGR076C,YGR165W,YGR215W,YGR220C,YHL004W,YJL063C,YJL096W,YJR101W,YJR113C,YKL155C,YKL170W,YKR006C,YKR085C,YLR204W,YLR312W-A,YLR439W,YML026C,YMR158W,YMR286W,YNL005C,YNL081C,YNL177C,YNL252C,YNL284C,YNR037C,YOR150W,YOR158W,YPL013C,YPL118W,YPL173W,YPL183W-A,YPR166C	GO:0003735
structural molecule activity	3.63869e-12	YBL038W,YBL090W,YBR122C,YBR251W,YBR268W,YCR003W,YCR046C,YCR071C,YDL202W,YDR115W,YDR175C,YDR237W,YDR296W,YDR347W,YDR405W,YER050C,YER074W,YGR076C,YGR165W,YGR215W,YGR220C,YHL004W,YJL063C,YJL096W,YJR101W,YJR113C,YKL155C,YKL170W,YKR006C,YKR085C,YLR204W,YLR312W-A,YLR390W-A,YLR439W,YML026C,YMR158W,YMR286W,YNL005C,YNL081C,YNL177C,YNL252C,YNL284C,YNR037C,YOR150W,YOR158W,YPL013C,YPL118W,YPL173W,YPL183W-A,Y…	GO:0005198
ligase activity	2.95415e-06	YBL080C,YBL099W,YDR268W,YDR298C,YDR377W,YGR102C,YGR171C,YHR011W,YHR091C,YJL046W,YJL130C,YKL194C,YLR239C,YLR382C,YMR207C,YMR293C,YNL073W,YOL033W,YOR241W,YPL078C,YPL104W,YPR047W	GO:0016874
aminoacyl-tRNA ligase activity	0.00197661	YDR268W,YGR171C,YHR011W,YHR091C,YKL194C,YLR382C,YNL073W,YOL033W,YPL104W,YPR047W	GO:0004812
ligase activity, forming carbon-oxygen bonds	0.00197661	YDR268W,YGR171C,YHR011W,YHR091C,YKL194C,YLR382C,YNL073W,YOL033W,YPL104W,YPR047W	GO:0016875
oxidoreduction-driven active transmembrane transporter activity	0.0123021	YBL045C,YDL067C,YDR529C,YHR051W,YJL166W,YLR038C,YOR065W,YPR191W	GO:0015453
ubiquinol-cytochrome-c reductase activity	0.0434209	YBL045C,YDR529C,YJL166W,YOR065W,YPR191W	GO:0008121
oxidoreductase activity, acting on diphenols and related substances as donors	0.0434209	YBL045C,YDR529C,YJL166W,YOR065W,YPR191W	GO:0016679
・Group II mito genes
Biological process
GO term	P-values	genes	GOID
aerobic respiration	0.00331183	YBR238C,YJR048W,YKL148C,YLL041C,YMR030W,YOL071W,YOR136W,YOR355W	GO:0009060
cellular respiration	0.0130349	YBR238C,YJR048W,YKL148C,YLL041C,YMR030W,YOL071W,YOR136W,YOR355W	GO:0045333
energy derivation by oxidation of organic compounds	0.022431	YBR238C,YJR048W,YKL148C,YLL041C,YMR030W,YMR145C,YOL071W,YOR136W,YOR355W	GO:0015980
respiratory chain complex II assembly	0.0228734	YBR044C,YBR269C,YOL071W	GO:0034552
mitochondrial respiratory chain complex II assembly	0.0228734	YBR044C,YBR269C,YOL071W	GO:0034553
Cellular component
GO term	P-values	genes	GOID
mitochondrion	6.60119e-31	YBL064C,YBR044C,YBR238C,YBR269C,YBR291C,YCR008W,YDL022W,YDL226C,YDL240W,YDR027C,YDR049W,YDR074W,YDR155C,YEL030W,YER017C,YGL023C,YGL151W,YGR086C,YHR008C,YHR075C,YHR135C,YHR189W,YIL042C,YJL127C-B,YJL147C,YJL208C,YJR048W,YKL040C,YKL148C,YKR023W,YLL041C,YLR188W,YLR389C,YLR426W,YLR442C,YMR030W,YMR062C,YMR145C,YNL122C,YOL071W,YOL081W,YOL089C,YOR070C,YOR136W,YOR355W,YPL107W,YPL188W	GO:0005739
mitochondrial matrix	1.29834e-05	YBR044C,YBR269C,YEL030W,YHR008C,YHR075C,YIL042C,YKL040C,YLR389C,YMR062C,YNL122C,YOL071W,YOR136W,YPL188W	GO:0005759
mitochondrial envelope	1.41532e-05	YBR044C,YBR238C,YBR291C,YDR027C,YDR049W,YDR155C,YER017C,YGR086C,YHR135C,YJL127C-B,YJL208C,YJR048W,YKL148C,YLL041C,YLR188W,YLR426W,YMR145C	GO:0005740
mitochondrial membrane	0.000183811	YBR044C,YBR238C,YBR291C,YDR027C,YDR049W,YER017C,YGR086C,YHR135C,YJL127C-B,YJL208C,YKL148C,YLL041C,YLR188W,YLR426W,YMR145C	GO:0031966
intracellular membrane-bounded organelle	0.000307572	YBL064C,YBR044C,YBR238C,YBR269C,YBR291C,YCR008W,YDL022W,YDL226C,YDL240W,YDR027C,YDR049W,YDR074W,YDR155C,YEL030W,YER017C,YGL023C,YGL151W,YGR086C,YHR008C,YHR075C,YHR135C,YHR189W,YIL042C,YJL127C-B,YJL147C,YJL208C,YJR048W,YKL040C,YKL148C,YKR023W,YLL041C,YLR188W,YLR389C,YLR426W,YLR442C,YMR030W,YMR062C,YMR145C,YNL122C,YOL071W,YOL081W,YOL089C,YOR070C,YOR136W,YOR355W,YPL107W,YPL188W	GO:0043231
membrane-bounded organelle	0.000316912	YBL064C,YBR044C,YBR238C,YBR269C,YBR291C,YCR008W,YDL022W,YDL226C,YDL240W,YDR027C,YDR049W,YDR074W,YDR155C,YEL030W,YER017C,YGL023C,YGL151W,YGR086C,YHR008C,YHR075C,YHR135C,YHR189W,YIL042C,YJL127C-B,YJL147C,YJL208C,YJR048W,YKL040C,YKL148C,YKR023W,YLL041C,YLR188W,YLR389C,YLR426W,YLR442C,YMR030W,YMR062C,YMR145C,YNL122C,YOL071W,YOL081W,YOL089C,YOR070C,YOR136W,YOR355W,YPL107W,YPL188W	GO:0043227
organelle envelope	0.00099333	YBR044C,YBR238C,YBR291C,YDR027C,YDR049W,YDR155C,YER017C,YGR086C,YHR135C,YJL127C-B,YJL208C,YJR048W,YKL148C,YLL041C,YLR188W,YLR426W,YMR145C	GO:0031967
envelope	0.00099333	YBR044C,YBR238C,YBR291C,YDR027C,YDR049W,YDR155C,YER017C,YGR086C,YHR135C,YJL127C-B,YJL208C,YJR048W,YKL148C,YLL041C,YLR188W,YLR426W,YMR145C	GO:0031975
cytoplasm	0.0025874	YBL064C,YBR044C,YBR238C,YBR269C,YBR291C,YCR008W,YDL022W,YDL226C,YDL240W,YDR027C,YDR049W,YDR074W,YDR155C,YEL030W,YER017C,YGL023C,YGL151W,YGR086C,YHR008C,YHR075C,YHR135C,YHR189W,YIL042C,YJL127C-B,YJL147C,YJL208C,YJR048W,YKL040C,YKL148C,YKR023W,YLL041C,YLR188W,YLR389C,YLR426W,YLR442C,YMR030W,YMR062C,YMR145C,YNL122C,YOL071W,YOL081W,YOL089C,YOR070C,YOR136W,YOR355W,YPL107W,YPL188W	GO:0005737
intracellular organelle	0.00621491	YBL064C,YBR044C,YBR238C,YBR269C,YBR291C,YCR008W,YDL022W,YDL226C,YDL240W,YDR027C,YDR049W,YDR074W,YDR155C,YEL030W,YER017C,YGL023C,YGL151W,YGR086C,YHR008C,YHR075C,YHR135C,YHR189W,YIL042C,YJL127C-B,YJL147C,YJL208C,YJR048W,YKL040C,YKL148C,YKR023W,YLL041C,YLR188W,YLR389C,YLR426W,YLR442C,YMR030W,YMR062C,YMR145C,YNL122C,YOL071W,YOL081W,YOL089C,YOR070C,YOR136W,YOR355W,YPL107W,YPL188W	GO:0043229
organelle	0.00632997	YBL064C,YBR044C,YBR238C,YBR269C,YBR291C,YCR008W,YDL022W,YDL226C,YDL240W,YDR027C,YDR049W,YDR074W,YDR155C,YEL030W,YER017C,YGL023C,YGL151W,YGR086C,YHR008C,YHR075C,YHR135C,YHR189W,YIL042C,YJL127C-B,YJL147C,YJL208C,YJR048W,YKL040C,YKL148C,YKR023W,YLL041C,YLR188W,YLR389C,YLR426W,YLR442C,YMR030W,YMR062C,YMR145C,YNL122C,YOL071W,YOL081W,YOL089C,YOR070C,YOR136W,YOR355W,YPL107W,YPL188W	GO:0043226
Molecular function
GO term	P-values	genes	GOID
-	-	-
