# Supplementary material for: Overexpression profiling reveals cellular requirements in the context of genetic backgrounds and environments
Source: PLoS Genet. 2023 Apr 28;19(4):e1010732. doi: 10.1371/journal.pgen.1010732 (PMC10171610; doi:10.1371/journal.pgen.1010732)
Supplement: S7 Table — (XLSX) [file pgen.1010732.s022.xlsx]

## Sheet: S7 Table
S7 Table. Hit genes in Ca-supplied salt stress and Cu-supplied oxidative stress.
Gene_ID	Gene_Name	YPD + 1 M NaCl	YPD + 1 M NaCl + 5mM CaCl2	YPD + 2mM H2O2	YPD + 2mM H2O2 + 1mM CuSO4	Brief description
YPR124W	CTR1	0	3	4	0	High-affinity copper transporter of plasma membrane
YBR109C	CMD1	4	0	0	0	Calmodulin
YBR187W	GDT1	4	0	0	0	Calcium and manganese transporter with higher affinity for Ca2+
YDR256C	CTA1	0	0	0	4	Catalase A
YJR106W	ECM27	4	0	0	0	Protein involved in calcium homeostasis and exit from quiescence
YAL042W	ERV46	0	1	0	2	Protein localized to COPII-coated vesicles
YGR088W	CTT1	0	0	0	3	Cytosolic catalase T
YBR196C-A		2	0	0	0	Putative protein of unknown function
YDR139C	RUB1	0	1	1	0	Ubiquitin-like protein with similarity to mammalian NEDD8
YGL079W	KXD1	2	0	0	0	Subunit of the BLOC-1 complex involved in endosomal maturation
YGL080W	MPC1	2	0	0	0	Highly conserved subunit of mitochondrial pyruvate carrier (MPC)
YIL153W	RRD1	2	0	0	0	Peptidyl-prolyl cis/trans-isomerase
YJL092W	SRS2	2	0	0	0	DNA helicase and DNA-dependent ATPase
YKL109W	HAP4	0	2	0	0	Transcription factor
YLL028W	TPO1	2	0	0	0	Polyamine transporter of the major facilitator superfamily
YMR100W	MUB1	2	0	0	0	MYND domain-containing protein
YMR268C	PRP24	0	0	1	1	Splicing factor that reanneals snRNPs during spliceosome recycling
YMR318C	ADH6	0	0	2	0	NADPH-dependent medium chain alcohol dehydrogenase
YOL038C-A		2	0	0	0	Putative protein of unknown function
YPL159C	PET20	0	0	2	0	Mitochondrial protein
YPL230W	USV1	0	2	0	0	Putative transcription factor containing a C2H2 zinc finger
YPR162C	ORC4	2	0	0	0	Subunit of the origin recognition complex (ORC)
YAL009W	SPO7	0	1	0	0	Putative regulatory subunit of Nem1p-Spo7p phosphatase holoenzyme
YAL015C	NTG1	1	0	0	0	DNA N-glycosylase and apurinic/apyrimidinic (AP) lyase
YBL043W	ECM13	0	1	0	0	Non-essential protein of unknown function
YBR104W	YMC2	0	0	1	0	Putative mitochondrial inner membrane transporter
YBR129C	OPY1	0	1	0	0	Protein of unknown function
YBR150C	TBS1	0	1	0	0	Protein of unknown function
YBR288C	APM3	0	1	0	0	Mu3-like subunit of the clathrin associated protein complex (AP-3)
YCL055W	KAR4	0	1	0	0	Transcription factor required for response to pheromones
YCR008W	SAT4	1	0	0	0	Ser/Thr protein kinase involved in salt tolerance
YDR087C	RRP1	0	0	1	0	Essential evolutionarily conserved nucleolar protein
YDR247W	VHS1	0	1	0	0	Cytoplasmic serine/threonine protein kinase
YDR266C	HEL2	0	1	0	0	RING finger ubiquitin ligase (E3)
YDR270W	CCC2	0	1	0	0	Cu(+2)-transporting P-type ATPase
YDR281C	PHM6	1	0	0	0	Protein of unknown function
YDR501W	PLM2	0	1	0	0	Putative transcription factor
YGL232W	TAN1	0	1	0	0	Putative tRNA acetyltransferase
YGR170W	PSD2	1	0	0	0	Phosphatidylserine decarboxylase of the Golgi and vacuolar membranes
YGR279C	SCW4	1	0	0	0	Cell wall protein with similarity to glucanases
YHR009C	TDA3	0	1	0	0	Putative oxidoreductase involved in late endosome to Golgi transport
YIL087C	AIM19	0	1	0	0	Protein of unknown function
YIL135C	VHS2	0	1	0	0	Regulator of septin dynamics
YJL019W	MPS3	0	1	0	0	Nuclear envelope protein
YJL157C	FAR1	0	1	0	0	CDK inhibitor and nuclear anchor
YJR048W	CYC1	1	0	0	0	Cytochrome c
YKL093W	MBR1	0	0	1	0	Protein involved in mitochondrial functions and stress response
YKR045C		0	1	0	0	Putative protein of unknown function
YLR445W	GMC2	0	1	0	0	Protein involved in meiotic crossing over
YML088W	UFO1	0	1	0	0	F-box receptor protein
YMR035W	IMP2	0	1	0	0	Catalytic subunit of mitochondrial inner membrane peptidase complex
YMR139W	RIM11	0	1	0	0	Protein kinase
YMR222C	FSH2	1	0	0	0	Putative serine hydrolase that localizes to the cytoplasm
YMR225C	MRPL44	1	0	0	0	Mitochondrial ribosomal protein of the large subunit
YMR236W	TAF9	0	1	0	0	Subunit (17 kDa) of TFIID and SAGA complexes
YMR262W		0	1	0	0	Protein of unknown function
YOL036W		0	1	0	0	Protein of unknown function
YOR008C-A		0	0	1	0	Putative protein of unknown function
YOR262W	GPN2	0	1	0	0	Putative GTPase with a specific role in RNA pol II and polIII biogenes
YOR355W	GDS1	0	1	0	0	Protein involved in histone H4 acetylation at ribosomal protein genes
YPL105C	SYH1	0	1	0	0	Protein of unknown function that influences nuclear pore distribution
* The criterion for a hit gene (FDR≤0.05 and FC ≥ 32)
