# Supplementary material for: Overexpression profiling reveals cellular requirements in the context of genetic backgrounds and environments
Source: PLoS Genet. 2023 Apr 28;19(4):e1010732. doi: 10.1371/journal.pgen.1010732 (PMC10171610; doi:10.1371/journal.pgen.1010732)
Supplement: S8 Table — (XLSX) [file pgen.1010732.s023.xlsx]

## Sheet: S8 Table
S8 Table. DEGs in overexpression strains under salt stress.
Systematic name	Standard name	CMD1-oe	ECM27-oe	GDT1-oe	YBR196C-A-oe	Brief description
YAL036C	RBG1		rDEGs			Putative protein of unknown function
YBR104W	YMC2		rDEGs			Protein of unknown function
YCL048W-A	YCL048W-A	rDEGs	iDEGs	rDEGs		Putative protein of unknown function
YER069W	ARG5,6	rDEGs				Acetylglutamate kinase and N-acetyl-gamma-glutamyl-phosphate reductase
YJL045W	YJL045W	rDEGs				Minor succinate dehydrogenase isozyme
YOR203W	YOR203W	Table S8. DEGs in overexpression strains under salt stress.				Dubious open reading frame
YOR302W	YOR302W	rDEGs				CPA1 uORF
YGR130C	YGR130C	iDEGs		iDEGs		Component of the eisosome with unknown function
YHR097C	YHR097C	iDEGs		iDEGs		Protein involved in clathrin-mediated endocytosis
YBR109W-A	YBR109W-A	iDEGs				Putative protein of unknown function
YMR244W	YMR244W	iDEGs				Putative protein of unknown function
YBR115C	LYS2	rDEGs	rDEGs			Dubious open reading frame
YCL036W	GFD2	rDEGs	rDEGs			Protein of unknown function
YCR072C	RSA4		rDEGs			Protein of unknown function
YDL182W	LYS20	rDEGs	rDEGs			Retrotransposon TYA Gag gene co-transcribed with TYB Pol
YDR035W	ARO3	rDEGs	rDEGs			Peroxisomal matrix protein with naturally active promoter
YDR158W	HOM2	rDEGs	rDEGs			Putative protein of unknown function
YGL234W	ADE5,7		iDEGs			Bifunctional enzyme of 'de novo' purine nucleotide pathway
YBR056W-A	YBR056W-A		iDEGs			Putative membrane protein upregulated in toxic manganese levels
YCR024C-B	YCR024C-B		iDEGs			Putative protein of unknown function
YFL052W	YFL052W		iDEGs			Zinc cluster transcription factor that regulates respiratory growth
YMR304C-A	YMR304C-A		iDEGs			Dubious open reading frame
YDL114W	YDL114W			rDEGs	rDEGs	Putative short-chain dehydrogenase/reductase
YLR177W	YLR177W			iDEGs		Putative protein of unknown function
YDR034W-B	YDR034W-B				rDEGs	Predicted tail-anchored plasma membrane protein
YFL054C	YFL054C				rDEGs	Putative channel-like protein
YMR085W	YMR085W				rDEGs	Putative protein of unknown function
YMR196W	YMR196W				rDEGs	Putative protein of unknown function
YBR196C-A	YBR196C-A				iDEGs	Putative protein of unknown function
YBR196C-B	YBR196C-B				iDEGs	Putative protein of unknown function
YPR184W	GDB1				rDEGs	Glycogen debranching enzyme
YPR160W	GPH1				rDEGs	Glycogen phosphorylase required for the mobilization of glycogen
YEL053W-A	YEL053W-A		rDEGs			Small (67 amino acids) protein involved in sporulation
YPR010C	RPA135	rDEGs				RNA polymerase I second largest subunit A135
YPL223C	GRE1	rDEGs		rDEGs		Hydrophilin essential in desiccation-rehydration process
YER073W	ALD5	rDEGs	rDEGs			Arginase, catabolizes arginine to ornithine and urea
YPL036W	PMA2	rDEGs	iDEGs			Plasma membrane H+-ATPase
YPL004C	LSP1				rDEGs	Eisosome core component
YOR374W	ALD4				rDEGs	Mitochondrial aldehyde dehydrogenase
YOR339C	UBC11	rDEGs				Ubiquitin-conjugating enzyme
YER175C	TMT1	rDEGs	rDEGs			Ty1 enhancer activator involved in Ty enhancer-mediated transcription
YOR306C	MCH5	rDEGs				Plasma membrane riboflavin transporter
YOR303W	CPA1	rDEGs				Small subunit of carbamoyl phosphate synthetase
YOR273C	TPO4	iDEGs	iDEGs	iDEGs		Polyamine transporter of the major facilitator superfamily
YOR255W	OSW1				rDEGs	Protein involved in sporulation
YGL117W	YGL117W	rDEGs	rDEGs	rDEGs		Imidazoleglycerol-phosphate dehydratase
YOR173W	DCS2				rDEGs	m(7)GpppX pyrophosphatase regulator
YOR153W	PDR5			iDEGs		Plasma membrane ATP-binding cassette (ABC) transporter
YOR128C	ADE2		iDEGs			Phosphoribosylaminoimidazole carboxylase
YOL084W	PHM7		iDEGs			Protein of unknown function
YOL073C	DSC2	iDEGs				Multi-transmembrane subunit of the DSC ubiquitin ligase complex
YGL224C	SDT1		rDEGs			Arginosuccinate synthetase
YOL052C-A	DDR2			rDEGs	rDEGs	Multi-stress response protein
YGR050C	YGR050C		rDEGs			Protein of unknown function
YGR079W	YGR079W		rDEGs			Daughter cell-specific secreted protein with similarity to glucanases
YNL160W	YGP1			rDEGs		Cell wall-related secretory glycoprotein
YNL112W	DBP2	rDEGs		rDEGs		ATP-dependent RNA helicase of the DEAD-box protein family
YNL104C	LEU4	rDEGs				Alpha-isopropylmalate synthase (2-isopropylmalate synthase)
YNL091W	NST1			iDEGs		Translational inhibitor and suppressor of proteasome-assembly defects
YGR159C	NSR1	rDEGs	rDEGs			Plasma membrane transporter of the major facilitator superfamily
YHR018C	ARG4	rDEGs	rDEGs	rDEGs		Small nucleolar RNA (snoRNA) U3
YNCN0019C	snR191			rDEGs		H/ACA box small nucleolar RNA (snoRNA)
YNCL0023C	RDN58-2			rDEGs		5.8S ribosomal RNA (5.8S rRNA)
YNCL0014C	RDN58-1			rDEGs		5.8S ribosomal RNA (5.8S rRNA)
YHR029C	YHI9		rDEGs			Threonine tRNA (tRNA-Thr), predicted by tRNAscan-SE analysis
YNCJ0004C	snR190			rDEGs		C/D box small nucleolar RNA (snoRNA)
YNCD0010C	snR47		iDEGs			C/D box small nucleolar RNA (snoRNA)
YHR071W	PCL5		rDEGs			Protein of unknown function
YMR323W	ERR3	rDEGs				Enolase, a phosphopyruvate hydratase
YMR250W	GAD1				rDEGs	Glutamate decarboxylase
YMR175W	SIP18			rDEGs		Phospholipid-binding hydrophilin
YMR169C	ALD3				rDEGs	Cytoplasmic aldehyde dehydrogenase
YMR120C	ADE17		iDEGs			Enzyme of 'de novo' purine biosynthesis
YMR108W	ILV2	rDEGs				Acetolactate synthase
YMR105C	PGM2	iDEGs		iDEGs	rDEGs	Phosphoglucomutase
YHR214C-C	YHR214C-C		rDEGs			Subunit of a two-component pyridoxal-5'-phosphate synthase
YJL088W	ARG3	rDEGs	rDEGs	rDEGs		Mitochondrial ornithine acetyltransferase
YML128C	MSC1				rDEGs	Protein of unknown function
YML123C	PHO84	rDEGs				High-affinity inorganic phosphate (Pi) transporter
YML116W	ATR1	rDEGs				Multidrug efflux pump of the major facilitator superfamily
YML100W	TSL1	iDEGs		iDEGs		Large subunit of trehalose 6-phosphate synthase/phosphatase complex
YJL194W	CDC6		rDEGs			Protein of unknown function
YLR359W	ADE13		iDEGs			Adenylosuccinate lyase
YLR258W	GSY2	iDEGs				Glycogen synthase
YLR237W	THI7	rDEGs				Plasma membrane transporter responsible for the uptake of thiamine
YLR178C	TFS1				rDEGs	Inhibitor of carboxypeptidase Y (Prc1p), and Ras GAP (Ira2p)
YLR134W	PDC5	rDEGs				Minor isoform of pyruvate decarboxylase
YLR058C	SHM2		iDEGs			Cytosolic serine hydroxymethyltransferase
YKL221W	MCH2				rDEGs	Protein with similarity to mammalian monocarboxylate permeases
YJL200C	ACO2		rDEGs			Indole-3-glycerol-phosphate synthase
YKL163W	PIR3	rDEGs		rDEGs		O-glycosylated covalently-bound cell wall protein
YKL129C	MYO3	iDEGs		iDEGs		One of two type I myosins
YJR109C	CPA2	rDEGs	rDEGs	rDEGs		Mitochondrial inner membrane transporter
YJR111C	YJR111C		rDEGs			Predominantly nucleolar DEAH-box ATP-dependent RNA helicase
YKL029C	MAE1	rDEGs				Mitochondrial malic enzyme
YJR158W	HXT16	rDEGs				Putative transmembrane polyol transporter
YKL078W	DHR2		rDEGs			Large subunit of carbamoyl phosphate synthetase
YJR106W	ECM27		iDEGs			Protein involved in calcium homeostasis and exit from quiescence
YJR059W	PTK2	iDEGs		iDEGs		Serine/threonine protein kinase
YJR016C	ILV3	rDEGs				Dihydroxyacid dehydratase
YKL120W	OAC1		rDEGs			Putative mitochondrial aconitase isozyme
YKL211C	TRP3		rDEGs			Essential ATP-binding protein required for DNA replication
YJL116C	NCA3	rDEGs		rDEGs		Protein involved in mitochondrion organization
YLR413W	INA1		rDEGs			Ornithine carbamoyltransferase
YJL052W	TDH1	rDEGs		rDEGs		Glyceraldehyde-3-phosphate dehydrogenase (GAPDH), isozyme 1
YIR034C	LYS1	rDEGs				Saccharopine dehydrogenase (NAD+, L-lysine-forming)
YIR003W	AIM21	iDEGs				Subunit of a complex that associates with actin filaments
YHR216W	IMD2	rDEGs				Inosine monophosphate dehydrogenase
YHR183W	GND1	rDEGs				6-phosphogluconate dehydrogenase (decarboxylating)
YHR104W	GRE3				rDEGs	Aldose reductase
YHR096C	HXT5		iDEGs			Hexose transporter with moderate affinity for glucose
YHR092C	HXT4		iDEGs			High-affinity glucose transporter
YHR087W	RTC3	iDEGs				Protein of unknown function involved in RNA metabolism
YMR062C	ARG7	rDEGs	rDEGs			Cyclin
YMR096W	SNZ1	rDEGs	rDEGs	rDEGs		Protein of unknown function
YMR325W	PAU19		rDEGs			Argininosuccinate lyase
YHR016C	YSC84				rDEGs	Actin-binding protein
YHR008C	SOD2				rDEGs	Mitochondrial manganese superoxide dismutase
YHL040C	ARN1	rDEGs				ARN family transporter for siderophore-iron chelates
YHL021C	AIM17	iDEGs		iDEGs		Protein of unknown function
YGR256W	GND2	rDEGs		rDEGs		6-phosphogluconate dehydrogenase (decarboxylating)
YGR248W	SOL4				rDEGs	6-phosphogluconolactonase
YNCK0002C	TRT2		rDEGs			Nucleolin, nucleolar protein that binds nuclear localization sequences
YGR088W	CTT1				rDEGs	Cytosolic catalase T
YGR087C	PDC6	rDEGs	iDEGs	rDEGs		Minor isoform of pyruvate decarboxylase
YGR032W	GSC2		iDEGs			Catalytic subunit of 1,3-beta-glucan synthase
YGL255W	ZRT1				iDEGs	High-affinity zinc transporter of the plasma membrane
YNCP0005C	snR17b		rDEGs			Pyrimidine nucleotidase
YGL184C	STR3				rDEGs	Peroxisomal cystathionine beta-lyase
YGL146C	RRT6				rDEGs	Integral membrane protein, member of the p24 family
YGL121C	GPG1			rDEGs		Proposed gamma subunit of the heterotrimeric G protein
YGL037C	PNC1				rDEGs	Nicotinamidase that converts nicotinamide to nicotinic acid
YGL026C	TRP5	rDEGs				Tryptophan synthase
YFR053C	HXK1				rDEGs	Hexokinase isoenzyme 1
YFR015C	GSY1	iDEGs		iDEGs		Glycogen synthase
YFL059W	SNZ3			rDEGs		Pyridoxal-5'-phosphate synthase
YNL065W	AQR1	rDEGs	rDEGs	rDEGs		Trans-aconitate methyltransferase
YER091C	MET6				rDEGs	Cobalamin-independent methionine synthase
YNR067C	DSE4	iDEGs	rDEGs			Mitochondrial aldehyde dehydrogenase
YER054C	GIP2	iDEGs				Putative regulatory subunit of protein phosphatase Glc7p
YER052C	HOM3	rDEGs				Aspartate kinase (L-aspartate 4-P-transferase)
YEL011W	GLC3	iDEGs		iDEGs		Glycogen branching enzyme, involved in glycogen accumulation
YEL007W	MIT1			iDEGs		Transcriptional regulator of pseudohyphal growth
YDR536W	STL1		iDEGs			Glycerol proton symporter of the plasma membrane
YDR533C	HSP31	rDEGs		rDEGs	rDEGs	Methylglyoxalase that converts methylglyoxal to D-lactate
YDR345C	HXT3	rDEGs	iDEGs			Low affinity glucose transporter of the major facilitator superfamily
YDR343C	HXT6				rDEGs	High-affinity glucose transporter
YDR342C	HXT7				rDEGs	High-affinity glucose transporter
YNR069C	BSC5		rDEGs			Aspartic beta semi-aldehyde dehydrogenase
YDR127W	ARO1	rDEGs				Pentafunctional arom protein
YDR074W	TPS2	iDEGs		iDEGs		Phosphatase subunit of the trehalose-6-P synthase/phosphatase complex
YDR070C	FMP16			rDEGs	rDEGs	Protein of unknown function
YDR040C	ENA1			iDEGs		P-type ATPase sodium pump
YDR039C	ENA2			iDEGs		P-type ATPase sodium pump
YDR038C	ENA5			iDEGs		Protein with similarity to P-type ATPase sodium pumps
YOL014W	YOL014W		rDEGs			3-deoxy-D-arabino-heptulosonate-7-phosphate (DAHP) synthase
YDL245C	HXT15	rDEGs				Putative transmembrane polyol transporter
YDL223C	HBT1				rDEGs	Shmoo tip protein, substrate of Hub1p ubiquitin-like protein
YDL204W	RTN2				rDEGs	Reticulon protein
YOL058W	ARG1	rDEGs	rDEGs	rDEGs		Homocitrate synthase isozyme and functions in DNA repair
YDL110C	TMA17	iDEGs				Regulatory gamma subunit of fatty acid synthase (FAS)
YDL039C	PRM7	rDEGs				Pheromone-regulated protein
YDL022W	GPD1			iDEGs		NAD-dependent glycerol-3-phosphate dehydrogenase
YCR106W	RDS1	rDEGs				Putative zinc cluster transcription factor
YOR202W	HIS3	rDEGs	rDEGs			Ribosomal large subunit (60S) assembly factor
YCR057C	PWP2	rDEGs				Conserved 90S pre-ribosomal component
YCR005C	CIT2				iDEGs	Citrate synthase, peroxisomal isozyme involved in glyoxylate cycle
YCL040W	GLK1				rDEGs	Glucokinase
YOR337W	TEA1		rDEGs			Protein of unknown function
YCL030C	HIS4	rDEGs				Multifunctional enzyme containing phosphoribosyl-ATP pyrophosphatase
YBR296C	PHO89	iDEGs	iDEGs	iDEGs		Plasma membrane Na+/Pi cotransporter
YBR249C	ARO4	rDEGs				3-deoxy-D-arabino-heptulosonate-7-phosphate (DAHP) synthase
YBR230C	OM14				rDEGs	Mitochondrial outer membrane receptor for cytosolic ribosomes
YBR214W	SDS24			iDEGs		Protein involved in cell separation during budding
YBR203W	COS111		iDEGs	iDEGs		Protein required for antifungal drug ciclopirox olamine resistance
YBR188C	NTC20			iDEGs		Member of the NineTeen Complex (NTC)
YBR187W	GDT1			iDEGs		Calcium and manganese transporter with higher affinity for Ca2+
YBR145W	ADH5	rDEGs				Alcohol dehydrogenase isoenzyme V
YBR117C	TKL2			rDEGs	rDEGs	Transketolase
YPL111W	CAR1		rDEGs			Alpha aminoadipate reductase
YBR109C	CMD1	iDEGs				Calmodulin
YBR108W	AIM3	iDEGs				Protein that inhibits barbed-end actin filament elongation
YBR105C	VID24	rDEGs		rDEGs		GID Complex regulatory subunit
YPL250C	ICY2	rDEGs	rDEGs			Putative mitochondrial inner membrane transporter
YBR072W	HSP26	rDEGs		rDEGs		Small heat shock protein (sHSP) with chaperone activity
YBR068C	BAP2	rDEGs				High-affinity leucine permease
YBL054W	TOD6	rDEGs				PAC motif binding protein involved in rRNA and ribosome biogenesis
YAR015W	ADE1		iDEGs			N-succinyl-5-aminoimidazole-4-carboxamide ribotide synthetase
YPR036W-A	SPO24		rDEGs			Member of the DRG family of GTP-binding proteins
YAL028W	FRT2	iDEGs				Tail-anchored ER membrane protein of unknown function
*increased differential expression genes: iDGS (FDR≤0.05 and FC ≥ 1), decreased differential expression genes: rDGS (FDR≤0.05 and FC ≤ 1)
