# Supplementary material for: Overexpression profiling reveals cellular requirements in the context of genetic backgrounds and environments
Source: PLoS Genet. 2023 Apr 28;19(4):e1010732. doi: 10.1371/journal.pgen.1010732 (PMC10171610; doi:10.1371/journal.pgen.1010732)
Supplement: S9 Table — (XLSX) [file pgen.1010732.s024.xlsx]

## Sheet: S9 Table
S9 Table. Permutation test to evaluate the significance of the observed overlaps.
	Total gene	Single hit	Double hit	Triple hit	quadruple hit	Number of permutation	P-value (Single)	P-value (Double)	P-value (Triple)	P-value (quadruple )
YPD at 30˚C	5751	8	6	0	0	10000	1	0	1	1
YPD at 37˚C	5751	6	5	4	3	10000	1	0	0	0
YPD at 40˚C	5751	2	2	2	2	10000	1	0	0	0
YPD + 1 M NaCl	5751	20	12	3	3	10000	1	0	0	0
YPD + 2mM H2O2	5751	9	3	1	1	10000	1	0	0	0
CEN.PK2-1C in salt stress	5751	30	26	17	-	10000	1	0	0	-
DBVPG6765 in salt stress	5751	15	13	13	-	10000	1	0	0	-
BY4741 in salt stress	5751	21	14	4	4	10000	1	0	0	0
CEN.PK-ENA1-coe in salt stress	5751	24	15	13	-	10000	1	0	0	-
YPD + 1 M NaCl + 5mM CaCl2	5751	32	3	1	0	10000	1	0.0001	0	1
YPD + 2mM H2O2 + 1mM CuSO4	5751	9	3	1	1	10000	1	0	0	0
