# Supplementary material for: Overexpression profiling reveals cellular requirements in the context of genetic backgrounds and environments
Source: PLoS Genet. 2023 Apr 28;19(4):e1010732. doi: 10.1371/journal.pgen.1010732 (PMC10171610; doi:10.1371/journal.pgen.1010732)
Supplement: S1 Data — (ZIP) [file pgen.1010732.s025.zip]

Archive with 490 entries (419 files):
- S1_Data/
- __MACOSX/._S1_Data
- S1_Data/S8_Fig/
- __MACOSX/S1_Data/._S8_Fig
- S1_Data/Fig_5/
- __MACOSX/S1_Data/._Fig_5
- S1_Data/Fig_2/
- __MACOSX/S1_Data/._Fig_2
- S1_Data/.DS_Store
- __MACOSX/S1_Data/._.DS_Store
- S1_Data/Fig_3/
- __MACOSX/S1_Data/._Fig_3
- S1_Data/Fig_4/
- __MACOSX/S1_Data/._Fig_4
- S1_Data/Fig_1/
- __MACOSX/S1_Data/._Fig_1
- S1_Data/Fig_6/
- __MACOSX/S1_Data/._Fig_6
- S1_Data/S1_Fig/
- __MACOSX/S1_Data/._S1_Fig
- S1_Data/S14_Fig/
- __MACOSX/S1_Data/._S14_Fig
- S1_Data/S15_Fig/
- __MACOSX/S1_Data/._S15_Fig
- S1_Data/Large_Data.xlsx
- __MACOSX/S1_Data/._Large_Data.xlsx
- S1_Data/S2_Fig/
- __MACOSX/S1_Data/._S2_Fig
- S1_Data/S3_Fig/
- __MACOSX/S1_Data/._S3_Fig
- S1_Data/S7_Fig/
- __MACOSX/S1_Data/._S7_Fig
- S1_Data/S12_Fig/
- __MACOSX/S1_Data/._S12_Fig
- S1_Data/S6_Fig/
- __MACOSX/S1_Data/._S6_Fig
- S1_Data/S4_Fig/
- __MACOSX/S1_Data/._S4_Fig
- S1_Data/S11_Fig/
- __MACOSX/S1_Data/._S11_Fig
- S1_Data/S10_Fig/
- __MACOSX/S1_Data/._S10_Fig
- S1_Data/S5_Fig/
- __MACOSX/S1_Data/._S5_Fig
- S1_Data/S8_Fig/.DS_Store
- __MACOSX/S1_Data/S8_Fig/._.DS_Store
- S1_Data/S8_Fig/A/
- __MACOSX/S1_Data/S8_Fig/._A
- S1_Data/Fig_5/.DS_Store
- __MACOSX/S1_Data/Fig_5/._.DS_Store
- S1_Data/Fig_5/Fig.5A/
- __MACOSX/S1_Data/Fig_5/._Fig.5A
- S1_Data/Fig_2/.DS_Store
- __MACOSX/S1_Data/Fig_2/._.DS_Store
- S1_Data/Fig_2/Fig.2G/
- __MACOSX/S1_Data/Fig_2/._Fig.2G
- S1_Data/Fig_2/Fig.2I/
- __MACOSX/S1_Data/Fig_2/._Fig.2I
- S1_Data/Fig_2/Fig.2H/
- __MACOSX/S1_Data/Fig_2/._Fig.2H
- S1_Data/Fig_2/Fig.2F/
- __MACOSX/S1_Data/Fig_2/._Fig.2F
- S1_Data/Fig_2/Fig.2C/
- __MACOSX/S1_Data/Fig_2/._Fig.2C
- S1_Data/Fig_2/Fig.2D/
- __MACOSX/S1_Data/Fig_2/._Fig.2D
- S1_Data/Fig_2/Fig.2E/
- __MACOSX/S1_Data/Fig_2/._Fig.2E
- S1_Data/Fig_3/.DS_Store
- __MACOSX/S1_Data/Fig_3/._.DS_Store
- S1_Data/Fig_3/Fig.3E/
- __MACOSX/S1_Data/Fig_3/._Fig.3E
- S1_Data/Fig_3/Fig.3D/
- __MACOSX/S1_Data/Fig_3/._Fig.3D
- S1_Data/Fig_3/Fig.3A/
- __MACOSX/S1_Data/Fig_3/._Fig.3A
- S1_Data/Fig_3/Fig.3F/
- __MACOSX/S1_Data/Fig_3/._Fig.3F
- S1_Data/Fig_3/Fig.3G/
- __MACOSX/S1_Data/Fig_3/._Fig.3G
- S1_Data/Fig_3/Fig.3I/
- __MACOSX/S1_Data/Fig_3/._Fig.3I
- S1_Data/Fig_4/Fig.4E/
- __MACOSX/S1_Data/Fig_4/._Fig.4E
- S1_Data/Fig_4/Fig.4B/
- __MACOSX/S1_Data/Fig_4/._Fig.4B
- S1_Data/Fig_4/.DS_Store
- __MACOSX/S1_Data/Fig_4/._.DS_Store
- S1_Data/Fig_4/Fig.4C/
- __MACOSX/S1_Data/Fig_4/._Fig.4C
- S1_Data/Fig_4/Fig.4D/
- __MACOSX/S1_Data/Fig_4/._Fig.4D
- S1_Data/Fig_4/Fig.4F/
- __MACOSX/S1_Data/Fig_4/._Fig.4F
- S1_Data/Fig_4/Fig.4I&J/
- __MACOSX/S1_Data/Fig_4/._Fig.4I&J
- S1_Data/Fig_1/.DS_Store
- __MACOSX/S1_Data/Fig_1/._.DS_Store
- S1_Data/Fig_1/Fig.1H/
- __MACOSX/S1_Data/Fig_1/._Fig.1H
- S1_Data/Fig_1/Fig.1F/
- __MACOSX/S1_Data/Fig_1/._Fig.1F
- S1_Data/Fig_1/Fig.1G/
- __MACOSX/S1_Data/Fig_1/._Fig.1G
- S1_Data/Fig_1/Fig.1E/
- __MACOSX/S1_Data/Fig_1/._Fig.1E
- S1_Data/Fig_1/Fig.1D/
- __MACOSX/S1_Data/Fig_1/._Fig.1D
- S1_Data/Fig_6/.DS_Store
- __MACOSX/S1_Data/Fig_6/._.DS_Store
- S1_Data/Fig_6/Fig.6F/
- __MACOSX/S1_Data/Fig_6/._Fig.6F
- S1_Data/Fig_6/Fig.6G/
- __MACOSX/S1_Data/Fig_6/._Fig.6G
- S1_Data/Fig_6/Fig.6B/
- __MACOSX/S1_Data/Fig_6/._Fig.6B
- S1_Data/Fig_6/Fig.6E/
- __MACOSX/S1_Data/Fig_6/._Fig.6E
- S1_Data/Fig_6/Fig.6D/
- __MACOSX/S1_Data/Fig_6/._Fig.6D
- S1_Data/Fig_6/Fig.6C/
- __MACOSX/S1_Data/Fig_6/._Fig.6C
- S1_Data/S1_Fig/.DS_Store
- __MACOSX/S1_Data/S1_Fig/._.DS_Store
- S1_Data/S1_Fig/B/
- __MACOSX/S1_Data/S1_Fig/._B
- S1_Data/S14_Fig/.DS_Store
- __MACOSX/S1_Data/S14_Fig/._.DS_Store
- S1_Data/S14_Fig/C/
- __MACOSX/S1_Data/S14_Fig/._C
- S1_Data/S15_Fig/.DS_Store
- __MACOSX/S1_Data/S15_Fig/._.DS_Store
- S1_Data/S15_Fig/A/
- __MACOSX/S1_Data/S15_Fig/._A
- S1_Data/S15_Fig/B/
- __MACOSX/S1_Data/S15_Fig/._B
- S1_Data/S2_Fig/.DS_Store
- __MACOSX/S1_Data/S2_Fig/._.DS_Store
- S1_Data/S2_Fig/2A/
- __MACOSX/S1_Data/S2_Fig/._2A
- S1_Data/S2_Fig/2C/
- __MACOSX/S1_Data/S2_Fig/._2C
- S1_Data/S2_Fig/2D/
- __MACOSX/S1_Data/S2_Fig/._2D
- S1_Data/S2_Fig/2B/
- __MACOSX/S1_Data/S2_Fig/._2B
- S1_Data/S3_Fig/Y40-Time-series.csv
- __MACOSX/S1_Data/S3_Fig/._Y40-Time-series.csv
- S1_Data/S3_Fig/Y30-RPM.csv
- __MACOSX/S1_Data/S3_Fig/._Y30-RPM.csv
- S1_Data/S3_Fig/Y40-RPM.csv
- __MACOSX/S1_Data/S3_Fig/._Y40-RPM.csv
- S1_Data/S7_Fig/.DS_Store
- __MACOSX/S1_Data/S7_Fig/._.DS_Store
- S1_Data/S7_Fig/B&C/
- __MACOSX/S1_Data/S7_Fig/._B&C
- S1_Data/S7_Fig/D_growth/
- __MACOSX/S1_Data/S7_Fig/._D_growth
- S1_Data/S12_Fig/C-E/
- __MACOSX/S1_Data/S12_Fig/._C-E
- S1_Data/S12_Fig/.DS_Store
- __MACOSX/S1_Data/S12_Fig/._.DS_Store
- S1_Data/S12_Fig/F/
- __MACOSX/S1_Data/S12_Fig/._F
- S1_Data/S12_Fig/B/
- __MACOSX/S1_Data/S12_Fig/._B
- S1_Data/S6_Fig/.DS_Store
- __MACOSX/S1_Data/S6_Fig/._.DS_Store
- S1_Data/S6_Fig/A/
- __MACOSX/S1_Data/S6_Fig/._A
- S1_Data/S6_Fig/B/
- __MACOSX/S1_Data/S6_Fig/._B
- S1_Data/S4_Fig/.DS_Store
- __MACOSX/S1_Data/S4_Fig/._.DS_Store
- S1_Data/S4_Fig/A-E/
- __MACOSX/S1_Data/S4_Fig/._A-E
- S1_Data/S4_Fig/F-M/
- __MACOSX/S1_Data/S4_Fig/._F-M
- S1_Data/S11_Fig/.DS_Store
- __MACOSX/S1_Data/S11_Fig/._.DS_Store
- S1_Data/S11_Fig/A/
- __MACOSX/S1_Data/S11_Fig/._A
- S1_Data/S11_Fig/B/
- __MACOSX/S1_Data/S11_Fig/._B
- S1_Data/S10_Fig/S10.csv
- __MACOSX/S1_Data/S10_Fig/._S10.csv
- S1_Data/S5_Fig/.DS_Store
- __MACOSX/S1_Data/S5_Fig/._.DS_Store
- S1_Data/S5_Fig/S5.csv
- __MACOSX/S1_Data/S5_Fig/._S5.csv
- S1_Data/S8_Fig/A/A_DBVPG6765_1.csv
- __MACOSX/S1_Data/S8_Fig/A/._A_DBVPG6765_1.csv
- S1_Data/S8_Fig/A/A_CEN.PK2-1C.csv
- __MACOSX/S1_Data/S8_Fig/A/._A_CEN.PK2-1C.csv
- S1_Data/S8_Fig/A/A_DBVPG6765_2.csv
- __MACOSX/S1_Data/S8_Fig/A/._A_DBVPG6765_2.csv
- S1_Data/S8_Fig/A/A_BY4741_2.csv
- __MACOSX/S1_Data/S8_Fig/A/._A_BY4741_2.csv
- S1_Data/S8_Fig/A/A_BY4741_1.csv
- __MACOSX/S1_Data/S8_Fig/A/._A_BY4741_1.csv
- S1_Data/Fig_5/Fig.5A/Fig.5A_rawdata.csv
- __MACOSX/S1_Data/Fig_5/Fig.5A/._Fig.5A_rawdata.csv
- S1_Data/Fig_5/Fig.5A/Fig.5A_Rep2
- __MACOSX/S1_Data/Fig_5/Fig.5A/._Fig.5A_Rep2
- S1_Data/Fig_5/Fig.5A/Fig.5A_Rep3
- __MACOSX/S1_Data/Fig_5/Fig.5A/._Fig.5A_Rep3
- S1_Data/Fig_5/Fig.5A/Fig.5A_Rep1
- __MACOSX/S1_Data/Fig_5/Fig.5A/._Fig.5A_Rep1
- S1_Data/Fig_2/Fig.2G/Fig.2G_passage_cycle8.csv
- __MACOSX/S1_Data/Fig_2/Fig.2G/._Fig.2G_passage_cycle8.csv
- S1_Data/Fig_2/Fig.2G/Fig.2G_passage_cycle9.csv
- __MACOSX/S1_Data/Fig_2/Fig.2G/._Fig.2G_passage_cycle9.csv
- S1_Data/Fig_2/Fig.2G/Fig.2G_passage_cycle2.csv
- __MACOSX/S1_Data/Fig_2/Fig.2G/._Fig.2G_passage_cycle2.csv
- S1_Data/Fig_2/Fig.2G/Fig.2G_passage_cycle3.csv
- __MACOSX/S1_Data/Fig_2/Fig.2G/._Fig.2G_passage_cycle3.csv
- S1_Data/Fig_2/Fig.2G/Fig.2G_passage_cycle10.csv
- __MACOSX/S1_Data/Fig_2/Fig.2G/._Fig.2G_passage_cycle10.csv
- S1_Data/Fig_2/Fig.2G/Fig.2G_passage_cycle1.csv
- __MACOSX/S1_Data/Fig_2/Fig.2G/._Fig.2G_passage_cycle1.csv
- S1_Data/Fig_2/Fig.2G/Fig.2G_passage_cycle4.csv
- __MACOSX/S1_Data/Fig_2/Fig.2G/._Fig.2G_passage_cycle4.csv
- S1_Data/Fig_2/Fig.2G/Fig.2G_passage_cycle5.csv
- __MACOSX/S1_Data/Fig_2/Fig.2G/._Fig.2G_passage_cycle5.csv
- S1_Data/Fig_2/Fig.2G/Fig.2G_passage_cycle7.csv
- __MACOSX/S1_Data/Fig_2/Fig.2G/._Fig.2G_passage_cycle7.csv
- S1_Data/Fig_2/Fig.2G/Fig.2G_passage_cycle6.csv
- __MACOSX/S1_Data/Fig_2/Fig.2G/._Fig.2G_passage_cycle6.csv
- S1_Data/Fig_2/Fig.2I/Fig.2I_rawdata.csv
- __MACOSX/S1_Data/Fig_2/Fig.2I/._Fig.2I_rawdata.csv
- S1_Data/Fig_2/Fig.2I/Fig.2I_statics.csv
- __MACOSX/S1_Data/Fig_2/Fig.2I/._Fig.2I_statics.csv
- S1_Data/Fig_2/Fig.2H/Fig.2H_rawdata.csv
- __MACOSX/S1_Data/Fig_2/Fig.2H/._Fig.2H_rawdata.csv
- S1_Data/Fig_2/Fig.2H/Fig.2H_statics.csv
- __MACOSX/S1_Data/Fig_2/Fig.2H/._Fig.2H_statics.csv
- S1_Data/Fig_2/Fig.2F/Fig.2F_statics.csv
- __MACOSX/S1_Data/Fig_2/Fig.2F/._Fig.2F_statics.csv
- S1_Data/Fig_2/Fig.2F/Fig.2F_rawdata.csv
- __MACOSX/S1_Data/Fig_2/Fig.2F/._Fig.2F_rawdata.csv
- S1_Data/Fig_2/Fig.2C/Fig.2C_statics.csv
- __MACOSX/S1_Data/Fig_2/Fig.2C/._Fig.2C_statics.csv
- S1_Data/Fig_2/Fig.2C/Fig.2C_rawdata.csv
- __MACOSX/S1_Data/Fig_2/Fig.2C/._Fig.2C_rawdata.csv
- S1_Data/Fig_2/Fig.2D/Fig.2D_rawdata.csv
- __MACOSX/S1_Data/Fig_2/Fig.2D/._Fig.2D_rawdata.csv
- S1_Data/Fig_2/Fig.2D/Fig.2D_statics.csv
- __MACOSX/S1_Data/Fig_2/Fig.2D/._Fig.2D_statics.csv
- S1_Data/Fig_2/Fig.2E/Fig.2E_rawdata_1M_NaCl.csv
- __MACOSX/S1_Data/Fig_2/Fig.2E/._Fig.2E_rawdata_1M_NaCl.csv
- S1_Data/Fig_2/Fig.2E/Fig.2E_rawdata_YPD.csv
- __MACOSX/S1_Data/Fig_2/Fig.2E/._Fig.2E_rawdata_YPD.csv
- S1_Data/Fig_2/Fig.2E/Fig.2E_statics.csv
- __MACOSX/S1_Data/Fig_2/Fig.2E/._Fig.2E_statics.csv
- S1_Data/Fig_3/Fig.3E/CEN.PK_N2.csv
- __MACOSX/S1_Data/Fig_3/Fig.3E/._CEN.PK_N2.csv
- S1_Data/Fig_3/Fig.3E/.DS_Store
- __MACOSX/S1_Data/Fig_3/Fig.3E/._.DS_Store
- S1_Data/Fig_3/Fig.3E/CEN.PK_N3.csv
- __MACOSX/S1_Data/Fig_3/Fig.3E/._CEN.PK_N3.csv
- S1_Data/Fig_3/Fig.3E/CEN.PK_N1.csv
- __MACOSX/S1_Data/Fig_3/Fig.3E/._CEN.PK_N1.csv
- S1_Data/Fig_3/Fig.3E/Genes_CEN.PK.csv
- __MACOSX/S1_Data/Fig_3/Fig.3E/._Genes_CEN.PK.csv
- S1_Data/Fig_3/Fig.3D/Fig.3D.csv
- __MACOSX/S1_Data/Fig_3/Fig.3D/._Fig.3D.csv
- S1_Data/Fig_3/Fig.3A/Fig.3A_DBVPG6765.csv
- __MACOSX/S1_Data/Fig_3/Fig.3A/._Fig.3A_DBVPG6765.csv
- S1_Data/Fig_3/Fig.3A/Fig.3A_CEN.PK2-1C.csv
- __MACOSX/S1_Data/Fig_3/Fig.3A/._Fig.3A_CEN.PK2-1C.csv
- S1_Data/Fig_3/Fig.3A/Fig.3A_statics.xlsx
- __MACOSX/S1_Data/Fig_3/Fig.3A/._Fig.3A_statics.xlsx
- S1_Data/Fig_3/Fig.3A/Fig.3A_W303.csv
- __MACOSX/S1_Data/Fig_3/Fig.3A/._Fig.3A_W303.csv
- S1_Data/Fig_3/Fig.3F/DBVPG6765_D2-2.csv
- __MACOSX/S1_Data/Fig_3/Fig.3F/._DBVPG6765_D2-2.csv
- S1_Data/Fig_3/Fig.3F/DBVPG6765_D2-3.csv
- __MACOSX/S1_Data/Fig_3/Fig.3F/._DBVPG6765_D2-3.csv
- S1_Data/Fig_3/Fig.3F/DBVPG6765_D2-1.csv
- __MACOSX/S1_Data/Fig_3/Fig.3F/._DBVPG6765_D2-1.csv
- S1_Data/Fig_3/Fig.3F/Genes_DBVPG6765.csv
- __MACOSX/S1_Data/Fig_3/Fig.3F/._Genes_DBVPG6765.csv
- S1_Data/Fig_3/Fig.3G/.DS_Store
- __MACOSX/S1_Data/Fig_3/Fig.3G/._.DS_Store
- S1_Data/Fig_3/Fig.3G/YSA_YSAS2061.csv
- __MACOSX/S1_Data/Fig_3/Fig.3G/._YSA_YSAS2061.csv
- S1_Data/Fig_3/Fig.3G/YSA_YSAS2062.csv
- __MACOSX/S1_Data/Fig_3/Fig.3G/._YSA_YSAS2062.csv
- S1_Data/Fig_3/Fig.3G/YSA_YSAS1061.csv
- __MACOSX/S1_Data/Fig_3/Fig.3G/._YSA_YSAS1061.csv
- S1_Data/Fig_3/Fig.3G/YSA_YSAS1062.csv
- __MACOSX/S1_Data/Fig_3/Fig.3G/._YSA_YSAS1062.csv
- S1_Data/Fig_3/Fig.3G/Genes_YSA06.csv
- __MACOSX/S1_Data/Fig_3/Fig.3G/._Genes_YSA06.csv
- S1_Data/Fig_3/Fig.3I/.DS_Store
- __MACOSX/S1_Data/Fig_3/Fig.3I/._.DS_Store
- S1_Data/Fig_3/Fig.3I/Fig.3I_rawdata.csv
- __MACOSX/S1_Data/Fig_3/Fig.3I/._Fig.3I_rawdata.csv
- S1_Data/Fig_3/Fig.3I/Fig.3I_statics.csv
- __MACOSX/S1_Data/Fig_3/Fig.3I/._Fig.3I_statics.csv
[truncated: 190 more entries]
