# Supplementary material for: Overexpression profiling reveals cellular requirements in the context of genetic backgrounds and environments
Source: PLoS Genet. 2023 Apr 28;19(4):e1010732. doi: 10.1371/journal.pgen.1010732 (PMC10171610; doi:10.1371/journal.pgen.1010732)
Supplement: S1 Data — (ZIP) [file pgen.1010732.s025.zip › S1_Data/Large_Data.xlsx]

## Sheet: Fig.1B (RPM)
Sample	Pool_a.0	Pool_b.0	SC30-1	SC30-2	MTX-1	MTX-2
Background	BY4741	BY4741	BY4741	BY4741	BY4741	BY4741
Stress	Pool	Pool	Control	Control	Methotrexate	Methotrexate
Conditon	-	-	SC-U	SC-U	SC-U, 250 µM Methotrexate	SC-U, 250 µM Methotrexate
Generations	0	0	30	30	30	30
Original Pool	-	-	Pool_a.0	Pool_b.0	Pool_a.0	Pool_b.0
YAL001C	30.9844	98.3113	26.7439	41.6686	0	0
YAL002W	8.45029	44.5342	0	6.25029	0	0
YAL003W	50.7017	46.2147	4.71951	0	2.08403	0
YAL005C	39.4347	58.8187	0	0	0	0
YAL007C	73.2358	197.463	11.0122	2.08343	4.16806	10.2999
YAL008W	205.624	150.408	18.878	0	0	0
YAL009W	356.32	231.914	105.402	0	60.4369	0
YAL010C	111.262	136.964	0	0	0	0
YAL011W	90.1364	196.623	29.8902	302.097	0	0
YAL012W	298.577	211.747	182.488	33.3349	0	2.57498
YAL013W	178.864	271.406	179.341	112.505	2.08403	77.2493
YAL014C	374.629	369.718	791.305	993.796	33.3445	10.2999
YAL015C	225.341	239.476	157.317	118.755	0	0
YAL016W	104.22	183.178	111.695	247.928	0	5.14995
YAL017W	2.81676	0	4.71951	0	0	0
YAL018C	125.346	268.045	371.268	377.101	8.33613	23.1748
YAL019W	7.04191	25.208	0	0	0	0
YAL020C	281.676	307.538	248.561	381.267	4.16806	33.4747
YAL021C	46.4766	42.8537	4.71951	4.16686	0	0
YAL022C	5.63353	172.255	0	502.106	0	0
YAL023C	21.1257	66.3811	3.14634	0	0	2.57498
YAL024C	8.45029	24.3678	0	0	0	0
YAL025C	156.33	202.505	6.29268	0	6.2521	0
YAL026C	0	34.451	0	0	0	0
YAL027W	276.043	436.939	465.658	781.286	64.605	7.72493
YAL028W	81.6861	166.373	47.1951	0	20.8403	2.57498
YAL029C	0	1.68054	0	0	0	0
YAL030W	473.216	466.349	89.6707	3539.75	0	2.57498
YAL031C	74.6442	184.859	75.5122	75.0034	0	0
YAL032C	301.394	228.553	146.305	275.013	2.08403	10.2999
YAL033W	261.959	368.037	89.6707	18.7509	0	337.322
YAL034C	199.99	311.739	55.061	220.843	12.5042	2.57498
YAL034W-A	333.786	447.022	129	556.275	0	7.72493
YAL035W	15.4922	66.3811	4.71951	0	0	0
YAL036C	188.723	232.754	86.5244	45.8354	0	18.0248
YAL037C-A	0	552.896	0	18.7509	0	15.4499
YAL037W	194.357	388.204	176.195	687.532	8.33613	51.4995
YAL038W	0	20.1664	0	0	0	0
YAL039C	14.0838	32.7704	0	0	0	0
YAL040C	29.576	78.9852	12.5854	0	0	10.2999
YAL041W	21.1257	58.8187	7.86585	0	0	2.57498
YAL042W	308.435	193.262	18.878	0	0	0
YAL043C	88.728	120.999	25.1707	0	0	0
YAL044C	571.803	382.322	7.86585	0	83.3613	128.749
YAL044W-A	837.987	695.742	1116.95	2998.05	222.991	2.57498
YAL046C	608.421	692.381	2718.44	610.445	0	0
YAL047C	66.1939	103.353	12.5854	0	0	0
YAL048C	99.9951	210.907	28.3171	200.009	0	0
YAL049C	463.357	536.931	421.61	350.016	0	56.6495
YAL051W	8.45029	0	3.14634	0	0	0
YAL053W	19.7173	57.1382	3.14634	0	0	0
YAL054C	30.9844	59.659	4.71951	62.5029	0	0
YAL055W	363.362	471.39	331.939	120.839	8.33613	51.4995
YAL056W	36.6179	107.554	17.3049	25.0011	0	0
YAL058W	202.807	0	141.585	0	0	0
YAL059W	399.98	352.072	451.5	102.088	0	2.57498
YAL060W	163.372	233.594	31.4634	52.0857	2.08403	48.9246
YAL061W	184.498	202.505	29.8902	39.5851	4.16806	5.14995
YAL062W	1.40838	134.443	1.57317	31.2514	0	0
YAL063C	0	51.2563	0	0	0	0
YAL063C-A	136.613	224.351	1.57317	100.005	0	23.1748
YAL064C-A	257.734	274.768	0	0	0	0
YAL064W	1.40838	1.68054	0	0	0	0
YAL064W-B	228.158	391.565	173.049	277.096	2.08403	30.8997
YAL065C	52.1101	135.283	29.8902	68.7532	2.08403	5.14995
YAL067C	0	0	0	0	0	0
YAL067W-A	42.2514	83.1865	7.86585	2.08343	0	0
YAL068C	35.2095	62.1798	0	0	0	0
YAR002C-A	284.493	311.739	62.9268	0	2.08403	0
YAR002W	69.0107	159.651	12.5854	0	0	18.0248
YAR003W	152.105	326.024	84.9512	102.088	10.4202	0
YAR007C	64.7855	202.505	11.0122	0	0	0
YAR008W	178.864	246.198	196.646	193.759	8.33613	5.14995
YAR009C	15.4922	31.0899	15.7317	14.584	0	0
YAR010C	50.7017	75.6241	6.29268	10.4171	0	7.72493
YAR014C	14.0838	21.847	0	0	0	0
YAR015W	285.901	299.135	149.451	170.841	2.08403	0
YAR018C	0	120.158	0	0	0	0
YAR019C	9.85867	26.8886	11.0122	25.0011	0	0
YAR020C	16.9006	78.1449	22.0244	25.0011	0	0
YAR023C	0	0.84	1.57317	0	0	0
YAR027W	52.1101	142.005	4.71951	0	0	0
YAR028W	167.597	302.496	143.159	58.336	0	0
YAR029W	332.378	573.063	405.878	1562.57	2.08403	275.523
YAR031W	422.514	482.314	92.8171	152.09	0	100.424
YAR033W	170.414	351.232	22.0244	122.922	35.4286	12.8749
YAR035C-A	688.698	941.94	2655.51	4079.35	6.2521	7.72493
YAR035W	30.9844	62.1798	0	2.08343	0	15.4499
YAR042W	0	10.9235	0	0	0	0
YAR050W	0	28.5691	0	0	0	0
YAR064W	632.363	825.143	223.39	589.61	4.16806	290.972
YAR066W	280.268	78.1449	388.573	27.0846	2.08403	0
YAR068W	45.0682	169.734	17.3049	20.8343	6.2521	2.57498
YAR071W	52.1101	99.1516	6.29268	16.6674	0	0
YBL001C	259.142	368.037	157.317	166.674	2.08403	0
YBL002W	187.315	211.747	213.951	18.7509	0	2.57498
YBL003C	218.299	8.40268	18.878	0	0	0
YBL004W	0	0	0	0	0	0
YBL005W	8.45029	36.9718	4.71951	0	0	0
YBL006C	287.31	298.295	108.549	114.589	0	108.149
YBL007C	0	0	0	0	0	0
YBL008W	36.6179	221.831	7.86585	179.175	0	0
YBL008W-A	584.478	547.014	4308.91	1537.57	37.5126	347.622
YBL009W	30.9844	157.97	15.7317	14.584	0	0
YBL010C	246.467	275.608	470.378	47.9189	8.33613	0
YBL011W	42.2514	91.5892	0	29.168	0	0
YBL013W	204.215	261.323	84.9512	252.095	0	2.57498
YBL014C	14.0838	0	0	0	0	0
YBL015W	7.04191	0	0	0	0	0
YBL016W	109.854	0	61.3537	0	2.08403	0
YBL017C	0	70.5825	0	0	0	0
YBL018C	1118.25	628.52	1706.89	5698.18	4.16806	25.7498
YBL019W	145.063	200.824	146.305	220.843	16.6723	10.2999
YBL020W	98.5867	0	15.7317	0	0	0
YBL021C	147.88	343.669	138.439	1004.21	0	33.4747
YBL022C	0	0	0	0	0	0
YBL023C	29.576	103.353	12.5854	41.6686	0	2.57498
YBL024W	40.8431	97.4711	51.9146	12.5006	0	0
YBL025W	214.074	220.99	180.915	47.9189	4.16806	2.57498
YBL026W	85.9113	104.193	0	0	33.3445	12.8749
YBL027W	321.111	452.904	81.8049	18.7509	2.08403	10.2999
YBL028C	311.252	425.175	88.0975	16.6674	4.16806	12.8749
YBL029C-A	190.131	148.727	492.402	43.752	656.47	2.57498
YBL029W	29.576	70.5825	0	0	0	0
YBL030C	26.7592	6.72214	0	0	0	0
YBL031W	52.1101	108.395	0	0	0	0
YBL032W	0	36.9718	0	0	0	0
YBL033C	154.922	105.033	42.4756	47.9189	0	2.57498
YBL034C	1.40838	22.6872	0	0	0	0
YBL035C	57.7436	141.165	14.1585	66.6697	0	2.57498
YBL036C	326.744	272.247	549.037	0	2.08403	0
YBL037W	29.576	75.6241	14.1585	27.0846	0	0
YBL038W	197.173	536.091	53.4878	14.584	2.08403	0
YBL039C	74.6442	131.922	66.0732	22.9177	0	0
YBL039W-B	435.19	299.976	890.415	2216.77	0	2.57498
YBL040C	208.44	174.776	34.6097	4.16686	4.16806	0
YBL041W	30.9844	148.727	6.29268	4.16686	0	23.1748
YBL042C	15.4922	73.1033	0	22.9177	0	0
YBL043W	90.1364	146.207	39.3293	58.336	8.33613	5.14995
YBL044W	459.132	392.405	281.598	506.273	35.4286	54.0745
YBL045C	173.231	130.241	17.3049	4.16686	0	0
YBL046W	78.8693	149.568	108.549	116.672	4.16806	0
YBL047C	1.40838	13.4443	0	0	0	0
YBL049W	147.88	161.331	111.695	27.0846	0	2.57498
YBL050W	60.5604	202.505	0	0	0	0
YBL051C	9.85867	94.11	14.1585	2.08343	0	10.2999
YBL052C	0	0	0	0	0	0
YBL054W	97.1783	104.193	31.4634	0	2.08403	0
YBL055C	116.896	167.213	152.598	20.8343	8.33613	0
YBL056W	7.04191	153.769	0	20.8343	0	0
YBL057C	599.97	515.924	119.561	195.842	8.33613	10.2999
YBL058W	185.906	226.872	44.0488	66.6697	0	2.57498
YBL059C-A	519.693	352.912	415.317	1016.71	162.555	2.57498
YBL059W	452.09	457.106	220.244	1343.81	4.16806	64.3744
YBL060W	49.2933	80.6657	92.8171	0	2.08403	0
YBL061C	66.1939	118.478	61.3537	58.336	0	0
YBL063W	12.6754	15.9651	0	0	0	0
YBL064C	199.99	189.9	272.159	147.923	0	2.57498
YBL066C	8.45029	21.0067	11.0122	6.25029	0	0
YBL067C	26.7592	0	12.5854	0	0	0
YBL068W	226.749	152.929	173.049	381.267	8.33613	102.999
YBL069W	115.487	202.505	88.0975	168.758	0	0
YBL071C-B	523.918	328.545	4131.15	3137.64	10.4202	0
YBL071W-A	340.828	305.017	97.5366	325.015	0	2.57498
YBL072C	209.849	168.054	146.305	6.25029	0	20.5998
YBL074C	159.147	150.408	308.341	56.2526	16.6723	5.14995
YBL075C	63.3772	231.914	9.43902	389.601	12.5042	0
YBL076C	0	0	0	0	0	0
YBL078C	476.033	501.64	720.512	3085.56	0	0
YBL079W	0	8.40268	0	0	0	0
YBL080C	85.9113	138.644	99.1097	0	10.4202	5.14995
YBL081W	107.037	160.491	17.3049	150.007	170.891	213.723
YBL082C	57.7436	168.054	22.0244	56.2526	0	0
YBL084C	4.22514	45.3745	6.29268	0	0	0
YBL085W	2.81676	15.9651	1.57317	4.16686	0	0
YBL086C	28.1676	94.9502	84.9512	64.5863	0	0
YBL087C	180.273	187.38	18.878	33.3349	0	28.3248
YBL088C	0	0	0	0	0	0
YBL089W	250.692	256.282	40.9024	247.928	0	0
YBL090W	505.609	438.62	774	114.589	0	7.72493
YBL091C	281.676	193.262	272.159	637.529	0	15.4499
YBL091C-A	471.808	392.405	132.146	1120.88	10.4202	84.9742
YBL092W	112.671	114.276	0	0	6.2521	0
YBL093C	354.912	163.012	67.6463	2.08343	8.33613	5.14995
YBL095W	284.493	301.656	113.268	64.5863	18.7563	0
YBL097W	12.6754	52.0966	0	0	0	2.57498
YBL098W	19.7173	78.9852	1.57317	0	2.08403	0
YBL099W	0	0.84	0	0	0	0
YBL100W-C	119.712	184.859	124.28	806.287	6.2521	180.248
YBL101C	12.6754	236.955	0	10.4171	72.9411	1588.76
YBL102W	302.802	312.58	253.28	339.599	0	20.5998
YBL103C	18.309	32.7704	0	0	0	0
YBL104C	8.45029	24.3678	9.43902	2.08343	0	0
YBL105C	11.267	46.2147	0	4.16686	0	0
YBL106C	21.1257	5.88187	0	0	0	0
YBL107C	8.45029	30.2496	0	0	0	0
YBL108C-A	91.5448	219.31	11.0122	514.607	14.5882	2.57498
YBL111C	150.697	164.692	11.0122	18.7509	0	2.57498
YBR001C	26.7592	89.0684	0	0	0	0
YBR002C	153.514	393.245	111.695	262.512	8.33613	0
YBR003W	83.0945	194.942	0	122.922	0	10.2999
YBR004C	0	0	0	0	0	0
YBR005W	57.7436	248.719	14.1585	85.4206	0	0
YBR006W	59.152	173.095	6.29268	0	0	0
YBR007C	11.267	40.3329	33.0366	18.7509	0	0
YBR008C	8.45029	36.1315	17.3049	29.168	0	2.57498
YBR009C	85.9113	174.776	0	0	0	2.57498
YBR010W	30.9844	0	0	0	0	0
YBR011C	0	99.1516	0	2.08343	0	2.57498
YBR013C	4.22514	9.24294	0	0	0	0
YBR014C	85.9113	177.296	111.695	50.0023	0	2.57498
YBR015C	0	113.436	0	4.16686	0	0
YBR016W	102.812	0	3.14634	0	4.16806	0
YBR017C	2.81676	0	0	0	0	0
YBR018C	132.388	228.553	80.2317	179.175	4.16806	18.0248
YBR019C	23.9425	109.235	62.9268	58.336	0	7.72493
YBR020W	30.9844	0	9.43902	0	0	0
YBR021W	15.4922	94.11	25.1707	18.7509	0	0
YBR022W	242.242	304.177	330.366	1218.81	2.08403	23.1748
YBR023C	0	0	0	0	0	0
YBR024W	25.3509	98.3113	29.8902	6.25029	0	7.72493
YBR025C	0	0	0	0	0	0
YBR026C	66.1939	185.699	6.29268	29.168	2.08403	0
YBR028C	49.2933	213.428	17.3049	291.68	0	0
YBR029C	36.6179	119.318	9.43902	39.5851	0	0
YBR030W	88.728	154.609	99.1097	79.1703	0	0
YBR031W	92.9532	172.255	0	0	0	2.57498
YBR033W	0	98.3113	0	6.25029	0	0
YBR034C	169.006	287.372	31.4634	64.5863	60.4369	102.999
YBR035C	29.576	238.636	17.3049	22.9177	0	7.72493
YBR036C	15.4922	55.4577	11.0122	0	0	2.57498
YBR037C	99.9951	229.393	4.71951	6.25029	2.08403	0
YBR038W	7.04191	27.7288	3.14634	0	0	0
YBR039W	54.9269	129.401	0	0	4.16806	0
YBR040W	325.336	641.124	171.476	585.443	0	2.57498
YBR041W	52.1101	126.88	6.29268	47.9189	0	12.8749
YBR042C	215.482	299.135	177.768	491.689	0	0
YBR043C	83.0945	168.894	7.86585	0	0	5.14995
YBR044C	8.45029	0	0	0	0	0
YBR045C	2.81676	39.4926	0	0	0	0
YBR046C	145.063	236.955	56.6341	314.598	0	10.2999
YBR047W	216.891	380.641	649.719	2739.71	6.2521	20.5998
YBR048W	167.597	215.949	460.939	0	0	0
YBR049C	0	2.5208	0	0	0	0
YBR050C	105.629	115.117	105.402	0	10.4202	0
YBR052C	161.964	283.17	81.8049	206.259	0	0
YBR053C	16.9006	0	18.878	0	0	0
YBR054W	1.40838	48.7355	0	2.08343	0	0
YBR055C	14.0838	53.7771	4.71951	6.25029	0	0
YBR056W	5.63353	21.847	0	2.08343	0	0
YBR057C	1.40838	0.84	0	0	0	0
YBR058C	0	0	0	0	0	0
YBR058C-A	325.336	359.635	2576.85	1460.48	0	12.8749
YBR059C	0	33.6107	0	0	0	0
YBR060C	0	58.8187	0	18.7509	0	0
YBR061C	9.85867	0	0	0	0	0
YBR062C	163.372	345.35	89.6707	629.196	2.08403	12.8749
YBR063C	63.3772	187.38	99.1097	187.509	2.08403	0
YBR065C	163.372	202.505	56.6341	147.923	2.08403	2.57498
YBR066C	54.9269	183.178	0	0	0	0
YBR067C	16.9006	57.9785	6.29268	0	0	0
YBR068C	4.22514	1586.43	69.2195	677.114	0	0
YBR069C	21.1257	31.0899	94.3902	0	0	0
YBR070C	107.037	194.102	0	0	0	41.1996
YBR071W	99.9951	181.498	75.5122	66.6697	0	0
YBR072C-A	567.578	488.195	2251.21	104.171	29.1764	7.72493
YBR072W	109.854	133.603	72.3658	0	0	5.14995
YBR073W	0	0	0	0	0	0
YBR074W	7.04191	23.5275	1.57317	0	0	0
YBR076W	0	0	6.29268	0	0	0
YBR077C	208.44	375.6	144.732	177.091	0	5.14995
YBR078W	138.021	296.614	9.43902	0	0	0
YBR079C	4.22514	10.0832	0	0	0	0
YBR080C	23.9425	89.0684	15.7317	56.2526	0	0
YBR081C	0	0	0	0	0	0
YBR082C	16.9006	17.6456	0	0	0	0
YBR083W	5.63353	22.6872	0	0	0	0
YBR084C-A	92.9532	128.561	6.29268	0	0	0
YBR084W	23.9425	70.5825	0	0	0	0
YBR085C-A	26.7592	95.7905	0	79.1703	4.16806	0
YBR085W	40.8431	69.7422	0	0	0	0
YBR086C	1.40838	15.9651	0	0	0	0
YBR087W	130.979	206.706	86.5244	33.3349	10.4202	10.2999
YBR088C	297.168	447.022	322.5	1910.5	0	2.57498
YBR091C	476.033	397.447	56.6341	0	27.0924	5.14995
YBR092C	188.723	362.155	23.5976	35.4183	52.1008	211.148
YBR093C	178.864	358.794	4.71951	0	2.08403	0
YBR094W	28.1676	105.874	11.0122	27.0846	31.2605	146.774
YBR095C	135.205	239.476	67.6463	531.274	0	5.14995
YBR096W	408.431	368.877	77.0854	10.4171	4.16806	2.57498
YBR097W	5.63353	32.7704	17.3049	6.25029	0	0
YBR098W	26.7592	57.1382	67.6463	29.168	6.2521	2.57498
YBR101C	170.414	278.969	534.878	389.601	0	18.0248
YBR102C	29.576	111.756	23.5976	45.8354	0	2.57498
YBR103W	67.6023	140.325	29.8902	0	0	0
YBR104W	167.597	132.762	500.268	58.336	2.08403	0
YBR105C	59.152	213.428	25.1707	56.2526	0	23.1748
YBR106W	80.2777	72.263	0	0	0	0
YBR107C	178.864	240.317	53.4878	25.0011	27.0924	126.174
YBR108W	28.1676	44.5342	22.0244	0	0	0
YBR109C	339.42	267.205	182.488	137.506	0	2.57498
YBR110W	42.2514	51.2563	6.29268	0	0	0
YBR111C	128.163	201.664	53.4878	227.094	8.33613	74.6743
YBR111W-A	311.252	393.245	706.354	604.194	6.2521	2.57498
YBR112C	2.81676	20.1664	0	0	0	0
YBR114W	15.4922	38.6523	1.57317	6.25029	0	0
YBR115C	0	21.847	0	4.16686	0	0
YBR117C	26.7592	61.3395	0	0	0	0
YBR118W	90.1364	32.7704	0	0	0	0
YBR119W	166.189	349.551	265.866	343.766	2.08403	18.0248
YBR120C	0	282.33	0	93.7543	0	2.57498
YBR121C	11.267	46.2147	0	0	4.16806	0
YBR122C	107.037	340.308	9.43902	22.9177	0	66.9494
YBR123C	32.3928	100.832	91.2439	14.584	0	25.7498
YBR125C	64.7855	177.296	117.988	208.343	0	2.57498
YBR126C	30.9844	63.8603	15.7317	6.25029	0	0
YBR127C	0	27.7288	0	0	0	0
YBR128C	221.116	263.004	829.061	554.192	6.2521	7.72493
YBR129C	378.855	168.894	523.866	0	60.4369	5.14995
YBR130C	129.571	198.303	61.3537	39.5851	0	20.5998
YBR131W	33.8011	173.095	12.5854	118.755	0	0
YBR132C	76.0526	63.8603	75.5122	10.4171	0	0
YBR133C	19.7173	103.353	0	31.2514	0	0
YBR135W	226.749	183.178	100.683	191.675	2.08403	0
YBR136W	0	2.5208	0	0	0	0
YBR137W	467.583	61.3395	141.585	0	4.16806	0
YBR138C	166.189	220.99	116.415	91.6709	4.16806	7.72493
YBR139W	122.529	215.109	17.3049	37.5017	8.33613	0
YBR140C	0	0	0	2.08343	0	0
YBR141C	136.613	12.604	95.9634	0	14.5882	0
YBR142W	61.9688	117.637	73.939	14.584	0	18.0248
YBR143C	19.7173	38.6523	0	0	0	0
YBR145W	36.6179	84.0268	45.6219	6.25029	4.16806	0
YBR146W	190.131	211.747	61.3537	0	6.2521	41.1996
YBR147W	150.697	241.997	105.402	464.605	2.08403	2.57498
YBR148W	52.1101	151.248	114.841	41.6686	0	0
YBR149W	185.906	208.386	209.232	39.5851	2.08403	25.7498
YBR150C	12.6754	57.1382	4.71951	0	0	0
YBR151W	177.456	112.596	40.9024	104.171	0	0
YBR152W	207.032	318.461	110.122	333.349	12.5042	5.14995
YBR153W	302.802	364.676	207.659	8.33372	0	7.72493
YBR154C	205.624	283.17	106.976	116.672	6.2521	20.5998
YBR155W	95.7699	223.511	92.8171	175.008	0	0
YBR156C	42.2514	141.165	31.4634	39.5851	0	0
YBR157C	38.0263	102.513	105.402	10.4171	0	0
YBR158W	5.63353	37.812	9.43902	29.168	0	0
YBR159W	56.3353	84.0268	18.878	2.08343	0	0
YBR160W	71.8274	176.456	643.427	418.769	0	0
YBR161W	74.6442	172.255	25.1707	35.4183	4.16806	2.57498
YBR162C	70.4191	147.047	18.878	18.7509	12.5042	18.0248
YBR162W-A	201.399	203.345	33.0366	0	0	0
YBR163W	76.0526	147.887	171.476	129.173	0	0
YBR164C	188.723	136.123	388.573	0	0	15.4499
YBR165W	204.215	365.516	582.073	4533.54	0	5.14995
YBR166C	126.754	146.207	121.134	62.5029	6.2521	7.72493
YBR167C	281.676	800.775	1942.87	2258.44	6.2521	0
YBR168W	104.22	73.9436	12.5854	79.1703	4.16806	0
YBR169C	28.1676	105.033	22.0244	0	0	0
YBR170C	135.205	146.207	77.0854	2.08343	0	7.72493
YBR171W	221.116	307.538	191.927	18.7509	0	5.14995
YBR172C	39.4347	95.7905	106.976	10.4171	0	0
YBR173C	299.985	315.1	174.622	2452.2	31.2605	0
YBR175W	194.357	219.31	53.4878	256.262	0	7.72493
YBR176W	167.597	305.857	319.354	393.768	4.16806	23.1748
YBR177C	73.2358	131.922	28.3171	0	0	2.57498
YBR179C	4.22514	44.5342	0	0	0	0
YBR180W	50.7017	79.8254	59.7805	20.8343	0	2.57498
YBR181C	235.2	286.531	11.0122	0	0	0
YBR182C	54.9269	93.2697	15.7317	45.8354	0	0
YBR182C-A	292.943	236.115	226.537	256.262	16.6723	0
YBR183W	157.739	157.13	77.0854	4.16686	0	0
YBR184W	0	164.692	0	45.8354	0	2.57498
YBR185C	205.624	243.678	14.1585	0	4.16806	23.1748
YBR186W	74.6442	138.644	14.1585	20.8343	0	0
YBR187W	283.085	296.614	852.658	139.59	2.08403	5.14995
YBR188C	322.519	323.503	291.037	127.089	4.16806	5.14995
YBR189W	373.221	448.703	256.427	112.505	4.16806	12.8749
YBR191W	164.781	271.406	12.5854	0	0	10.2999
YBR192W	133.796	215.109	146.305	185.425	0	10.2999
YBR193C	309.844	320.982	426.329	618.778	0	5.14995
YBR194W	384.488	366.357	77.0854	316.681	2.08403	2.57498
YBR195C	291.535	416.773	589.939	1016.71	0	5.14995
YBR196C	85.9113	185.699	111.695	102.088	0	2.57498
YBR196C-A	459.132	657.089	816.476	2414.69	4.16806	7.72493
YBR196C-B	391.53	256.282	560.049	191.675	16.6723	0
YBR197C	184.498	268.045	330.366	902.125	39.5966	48.9246
YBR198C	23.9425	62.1798	33.0366	116.672	0	0
YBR199W	104.22	105.874	6.29268	6.25029	0	0
YBR200W	21.1257	113.436	3.14634	0	0	0
YBR200W-A	260.551	447.022	177.768	827.121	0	5.14995
YBR201C-A	140.838	347.871	151.024	239.594	0	10.2999
YBR201W	181.681	340.308	372.841	408.352	4.16806	10.2999
YBR202W	0	26.8886	0	0	0	0
YBR203W	7.04191	56.2979	6.29268	14.584	0	0
YBR204C	140.838	194.102	72.3658	341.682	4.16806	0
YBR205W	116.896	222.671	95.9634	354.183	0	12.8749
YBR207W	126.754	181.498	20.4512	158.341	2.08403	18.0248
YBR208C	0	0	0	0	0	0
YBR210W	4.22514	23.5275	1.57317	0	0	0
YBR211C	14.0838	168.894	4.71951	339.599	0	0
YBR212W	9.85867	57.1382	6.29268	0	0	0
YBR213W	340.828	378.12	196.646	518.774	37.5126	0
YBR214W	85.9113	184.019	39.3293	577.11	2.08403	0
YBR215W	171.823	307.538	84.9512	610.445	4.16806	2.57498
YBR216C	0	57.1382	0	256.262	0	25.7498
YBR217W	212.666	317.621	28.3171	0	0	18.0248
YBR218C	28.1676	116.797	0	50.0023	0	0
YBR221C	50.7017	74.7838	0	0	0	0
YBR221W-A	619.688	387.363	184.061	2748.04	8.33613	51.4995
YBR222C	0	2.5208	0	0	0	0
YBR223C	97.1783	193.262	28.3171	83.3371	0	15.4499
YBR225W	22.5341	110.075	28.3171	89.5874	0	0
YBR227C	139.43	128.561	44.0488	0	0	0
YBR228W	91.5448	396.606	51.9146	281.263	0	5.14995
YBR229C	19.7173	111.756	81.8049	6.25029	0	0
YBR230C	12.6754	0	0	0	0	0
YBR230W-A	56.3353	194.942	4.71951	0	0	10.2999
YBR231C	33.8011	143.686	17.3049	0	0	2.57498
YBR233W	156.33	220.99	12.5854	0	0	0
YBR233W-A	274.634	345.35	86.5244	1070.88	0	90.1242
YBR234C	150.697	268.886	180.915	429.186	2.08403	28.3248
YBR235W	9.85867	75.6241	7.86585	79.1703	0	0
YBR236C	154.922	189.9	0	0	4.16806	0
YBR237W	9.85867	90.7489	26.7439	25.0011	0	0
YBR238C	4.22514	8.40268	1.57317	0	0	0
YBR239C	28.1676	84.0268	22.0244	50.0023	0	23.1748
YBR240C	0	10.9235	0	2.08343	0	0
YBR241C	0	45.3745	7.86585	29.168	0	0
YBR242W	204.215	315.941	67.6463	6.25029	0	2.57498
YBR243C	80.2777	208.386	20.4512	10.4171	0	10.2999
YBR244W	294.352	338.628	17.3049	131.256	264.672	2.57498
YBR245C	7.04191	96.6308	6.29268	0	0	0
YBR246W	126.754	0	294.183	0	2.08403	0
YBR247C	99.9951	137.804	129	50.0023	0	0
YBR248C	12.6754	74.7838	0	0	0	0
YBR249C	69.0107	172.255	1.57317	0	6.2521	0
YBR250W	12.6754	83.1865	4.71951	2.08343	0	0
YBR251W	91.5448	189.06	50.3415	22.9177	0	0
YBR252W	307.027	457.946	347.671	2262.6	318.857	20.5998
YBR253W	391.53	445.342	572.634	2698.04	2.08403	5.14995
YBR254C	361.954	455.425	456.219	122.922	10.4202	2.57498
YBR255C-A	326.744	390.724	1750.94	6.25029	147.966	115.874
YBR255W	59.152	159.651	333.512	16.6674	0	12.8749
YBR256C	125.346	241.997	23.5976	20.8343	0	0
YBR257W	161.964	340.308	254.854	1141.72	12.5042	159.649
YBR258C	433.781	482.314	586.793	1208.39	6.2521	41.1996
YBR259W	47.885	169.734	23.5976	118.755	0	10.2999
YBR260C	60.5604	131.082	177.768	268.762	0	2.57498
YBR261C	314.069	317.621	852.658	412.519	2.08403	2.57498
YBR262C	304.21	287.372	460.939	827.121	0	5.14995
YBR263W	49.2933	76.4644	6.29268	0	0	0
YBR264C	360.546	336.107	1269.55	377.101	6.2521	5.14995
YBR265W	194.357	340.308	361.829	3260.57	6.2521	95.2741
YBR267W	147.88	592.389	220.244	475.022	2.08403	12.8749
YBR268W	254.917	316.781	29.8902	145.84	6.2521	2.57498
YBR269C	219.707	393.245	69.2195	1208.39	0	10.2999
YBR270C	63.3772	68.0617	75.5122	27.0846	2.08403	43.7746
YBR271W	88.728	349.551	91.2439	466.688	0	2.57498
YBR272C	111.262	219.31	155.744	68.7532	6.2521	0
YBR273C	132.388	204.185	97.5366	0	2.08403	2.57498
YBR274W	116.896	198.303	39.3293	0	2.08403	7.72493
YBR275C	0	3.36107	1.57317	0	0	0
YBR276C	35.2095	145.366	125.854	135.423	0	7.72493
YBR278W	283.085	155.45	898.28	1481.32	4.16806	5.14995
YBR279W	77.461	164.692	18.878	0	0	0
YBR280C	69.0107	181.498	72.3658	8.33372	0	0
YBR281C	36.6179	101.672	7.86585	47.9189	0	0
YBR282W	373.221	341.989	235.976	1079.22	14.5882	5.14995
YBR283C	92.9532	180.658	26.7439	2.08343	0	2.57498
YBR284W	5.63353	115.957	0	25.0011	0	2.57498
YBR285W	302.802	477.272	166.756	1041.71	6.2521	0
YBR286W	26.7592	63.0201	0	6.25029	0	0
YBR287W	207.032	262.163	264.293	77.0869	0	0
YBR288C	114.079	115.957	14.1585	0	0	0
YBR289W	19.7173	19.3262	6.29268	0	0	0
YBR290W	198.582	163.012	66.0732	87.504	2.08403	0
YBR291C	12.6754	48.7355	4.71951	0	0	0
YBR293W	5.63353	31.0899	0	0	0	0
YBR294W	0	0	0	0	0	0
YBR295W	0	30.2496	0	0	0	0
YBR296C	19.7173	47.055	11.0122	6.25029	2.08403	0
YBR296C-A	130.979	236.115	110.122	89.5874	0	0
YBR297W	70.4191	112.596	15.7317	143.757	0	15.4499
YBR298C	11.267	81.506	0	12.5006	0	7.72493
YBR298C-A	499.975	508.362	701.634	5804.43	22.9244	2.57498
YBR299W	33.8011	71.4227	7.86585	12.5006	0	0
YBR301W	53.5185	143.686	20.4512	41.6686	0	2.57498
YBR302C	50.7017	153.769	0	116.672	0	0
YCL001W	105.629	86.5476	9.43902	0	0	0
YCL001W-A	321.111	291.573	471.951	562.526	0	0
YCL001W-B	530.96	507.522	396.439	4.16686	8.33613	12.8749
YCL002C	257.734	284.01	124.28	412.519	4.16806	0
YCL004W	121.121	175.616	34.6097	87.504	0	2.57498
YCL005W	2.81676	199.143	0	14.584	0	2.57498
YCL005W-A	585.887	657.089	368.122	285.43	4.16806	0
YCL008C	332.378	333.586	130.573	8.33372	0	0
YCL009C	195.765	172.255	6.29268	2.08343	2.08403	15.4499
YCL010C	245.058	320.982	70.7927	1479.23	2.08403	54.0745
YCL011C	80.2777	69.7422	0	0	0	2.57498
YCL012C	338.012	294.094	144.732	1472.98	0	0
YCL014W	2.81676	10.0832	4.71951	0	0	0
YCL016C	99.9951	170.574	195.073	175.008	2.08403	2.57498
YCL017C	0	0	0	0	0	0
YCL018W	15.4922	24.3678	12.5854	14.584	83.3613	113.299
YCL021W-A	0	0	0	0	0	0
YCL024W	0	0	0	0	0	0
YCL025C	14.0838	33.6107	0	0	4.16806	0
YCL026C-A	97.1783	177.296	83.378	516.69	0	20.5998
YCL026C-B	216.891	220.99	59.7805	170.841	14.5882	7.72493
YCL027W	102.812	157.13	77.0854	79.1703	6.2521	0
YCL028W	76.0526	114.276	18.878	0	0	0
YCL029C	42.2514	53.7771	0	0	0	0
YCL030C	43.6598	144.526	42.4756	41.6686	0	2.57498
YCL031C	197.173	164.692	111.695	39.5851	6.2521	2.57498
YCL032W	199.99	252.08	37.7561	60.4194	6.2521	0
YCL033C	466.174	779.768	185.634	15865.3	2.08403	51.4995
YCL034W	166.189	5.04161	278.451	0	0	0
YCL035C	361.954	260.483	7.86585	685.448	8.33613	20.5998
YCL036W	130.979	148.727	45.6219	0	0	0
YCL037C	23.9425	47.8953	0	0	0	0
YCL038C	60.5604	130.241	224.963	16.6674	4.16806	0
YCL039W	47.885	105.033	3.14634	25.0011	12.5042	2.57498
YCL043C	40.8431	51.2563	0	0	0	0
YCL044C	11.267	193.262	0	4.16686	0	2.57498
YCL045C	47.885	83.1865	7.86585	2.08343	0	0
YCL047C	342.237	270.566	81.8049	108.338	18.7563	0
YCL048W	88.728	115.957	40.9024	0	0	0
YCL048W-A	263.367	249.559	157.317	1727.16	6.2521	0
YCL049C	54.9269	120.158	67.6463	4.16686	0	0
YCL050C	99.9951	241.997	39.3293	4.16686	10.4202	0
YCL051W	67.6023	94.11	28.3171	0	2.08403	0
YCL052C	109.854	161.331	155.744	41.6686	0	0
YCL054W	7.04191	22.6872	6.29268	0	0	0
YCL055W	11.267	33.6107	12.5854	0	0	0
YCL056C	287.31	354.593	550.61	375.017	862.789	5.14995
YCL057C-A	332.378	294.094	67.6463	70.8366	18.7563	5.14995
YCL057W	63.3772	136.964	23.5976	31.2514	0	0
YCL058W-A	466.174	343.669	177.768	275.013	8.33613	5.14995
YCL059C	233.791	221.831	179.341	12.5006	0	0
YCL061C	8.45029	0	28.3171	0	0	0
YCL063W	116.896	229.393	42.4756	58.336	4.16806	0
YCL064C	26.7592	1.68054	6.29268	0	0	0
YCL066W	35.2095	101.672	20.4512	12.5006	0	0
YCL067C	235.2	243.678	86.5244	64.5863	0	0
YCL068C	204.215	234.435	121.134	0	31.2605	0
YCL069W	28.1676	136.123	28.3171	10.4171	0	0
YCL073C	16.9006	102.513	44.0488	25.0011	0	0
YCR002C	16.9006	61.3395	45.6219	45.8354	0	0
YCR003W	281.676	241.157	22.0244	0	70.8571	51.4995
YCR004C	135.205	158.811	86.5244	0	0	0
YCR005C	0	3.36107	3.14634	0	0	0
YCR007C	1.40838	4.20134	0	0	0	0
YCR008W	4.22514	35.2912	1.57317	2.08343	0	0
YCR009C	104.22	157.13	4.71951	0	0	2.57498
YCR010C	87.3196	156.29	14.1585	160.424	8.33613	20.5998
YCR011C	16.9006	54.6174	3.14634	0	0	0
YCR012W	69.0107	84.867	0	0	0	0
YCR014C	66.1939	159.651	25.1707	4.16686	0	0
YCR015C	26.7592	110.915	1.57317	12.5006	0	0
YCR016W	12.6754	0.84	4.71951	0	0	0
YCR017C	14.0838	47.055	0	0	0	0
YCR018C	0	0	0	0	0	0
YCR019W	0	0	0	0	0	0
YCR020C	429.556	322.663	471.951	487.522	0	283.247
YCR020C-A	80.2777	520.966	0	2620.95	0	10.2999
YCR020W-B	491.525	344.51	1832.74	18.7509	6.2521	59.2245
YCR021C	21.1257	70.5825	4.71951	8.33372	0	12.8749
YCR023C	32.3928	57.1382	40.9024	25.0011	0	0
YCR024C	71.8274	111.756	26.7439	58.336	0	2.57498
YCR024C-A	490.117	352.912	166.756	100.005	0	7.72493
YCR024C-B	61.9688	115.957	0	0	0	0
YCR026C	11.267	37.812	15.7317	18.7509	0	0
YCR027C	0	12.604	0	0	0	0
YCR028C	18.309	0	0	0	0	0
YCR028C-A	195.765	243.678	0	0	2.08403	7.72493
YCR030C	9.85867	38.6523	7.86585	6.25029	0	0
YCR031C	19.7173	7.56241	0	0	0	0
YCR032W	0	0	0	0	0	0
YCR033W	0	8.40268	1.57317	0	0	0
YCR034W	76.0526	111.756	67.6463	4.16686	2.08403	5.14995
YCR035C	184.498	200.824	84.9512	139.59	4.16806	0
YCR036W	297.168	496.598	347.671	495.856	6.2521	56.6495
YCR037C	14.0838	51.2563	59.7805	137.506	0	0
YCR040W	28.1676	98.3113	7.86585	6.25029	0	0
YCR042C	0	16.8054	0	0	0	0
YCR043C	211.257	310.059	75.5122	356.266	8.33613	7.72493
YCR044C	216.891	420.974	42.4756	27.0846	2.08403	0
YCR045C	146.472	168.894	31.4634	383.351	6.2521	5.14995
YCR046C	174.639	310.899	40.9024	0	10.4202	18.0248
YCR047C	187.315	247.039	61.3537	102.088	37.5126	10.2999
YCR048W	122.529	410.051	40.9024	310.431	0	18.0248
YCR050C	112.671	399.967	37.7561	300.014	0	18.0248
YCR051W	112.671	52.0966	17.3049	4.16686	4.16806	0
YCR052W	8.45029	214.268	0	60.4194	0	139.049
YCR053W	132.388	172.255	61.3537	279.179	62.521	0
YCR054C	97.1783	157.97	37.7561	31.2514	0	38.6246
YCR057C	35.2095	80.6657	50.3415	27.0846	0	0
YCR059C	167.597	303.337	136.866	472.938	6.2521	84.9742
YCR060W	169.006	300.816	59.7805	658.364	2.08403	5.14995
YCR061W	16.9006	40.3329	3.14634	0	0	0
YCR063W	105.629	386.523	56.6341	202.093	0	121.024
YCR065W	56.3353	273.927	108.549	110.422	6.2521	7.72493
YCR066W	71.8274	0	47.1951	0	0	0
YCR067C	7.04191	34.451	0	0	0	0
YCR068W	63.3772	129.401	56.6341	14.584	8.33613	0
YCR069W	208.44	25.208	121.134	0	4.16806	0
YCR071C	307.027	328.545	410.598	25.0011	0	10.2999
YCR072C	70.4191	123.519	113.268	6.25029	4.16806	2.57498
YCR073C	5.63353	41.1731	3.14634	0	0	0
YCR073W-A	274.634	827.664	228.11	1639.66	2.08403	113.299
YCR075C	285.901	333.586	210.805	222.927	0	5.14995
YCR075W-A	816.861	488.195	1360.79	1887.59	6.2521	2.57498
YCR076C	284.493	231.914	45.6219	22.9177	0	2.57498
YCR077C	66.1939	0	22.0244	0	0	0
YCR079W	705.599	241.157	0	883.374	0	128.749
YCR081W	11.267	33.6107	0	6.25029	0	0
YCR082W	338.012	215.109	393.293	43.752	0	87.5492
YCR083W	263.367	332.746	17.3049	172.925	0	2.57498
YCR084C	5.63353	26.8886	1.57317	0	0	2.57498
YCR086W	368.996	210.067	339.805	2.08343	8.33613	0
YCR087C-A	323.928	384.843	45.6219	316.681	2.08403	43.7746
YCR088W	4.22514	6.72214	0	0	0	0
YCR089W	4.22514	13.4443	1.57317	0	0	0
YCR090C	76.0526	174.776	72.3658	12.5006	2.08403	0
YCR091W	0	47.055	0	0	0	0
YCR092C	0	0	0	0	0	0
YCR093W	0	5.88187	1.57317	0	0	0
YCR094W	133.796	149.568	158.89	72.92	0	0
YCR095C	87.3196	218.47	4.71951	60.4194	0	2.57498
YCR095W-A	12.6754	32.7704	29.8902	50.0023	0	0
YCR096C	14.0838	5.88187	29.8902	6.25029	2.08403	0
YCR097W	15.4922	53.7771	28.3171	8.33372	0	2.57498
YCR098C	4.22514	5.04161	0	0	0	0
YCR101C	411.247	364.676	50.3415	250.011	0	0
YCR102C	25.3509	65.5409	3.14634	0	0	0
YCR104W	297.168	476.432	9.43902	50.0023	0	0
YCR105W	39.4347	131.082	26.7439	18.7509	0	5.14995
YCR106W	11.267	83.1865	9.43902	31.2514	0	2.57498
YCR107W	36.6179	134.443	42.4756	22.9177	0	2.57498
YCR108C	70.4191	351.232	160.463	4.16686	0	0
YDL001W	7.04191	318.461	0	516.69	0	0
YDL002C	160.555	229.393	48.7683	0	0	5.14995
YDL003W	22.5341	56.2979	20.4512	8.33372	0	5.14995
YDL004W	64.7855	105.874	7.86585	0	0	0
YDL005C	71.8274	142.845	11.0122	170.841	4.16806	5.14995
YDL006W	136.613	252.921	320.927	168.758	8.33613	0
YDL007C-A	9.85867	30.2496	3.14634	0	0	0
YDL007W	9.85867	47.055	0	0	0	0
YDL008W	16.9006	62.1798	11.0122	47.9189	0	0
YDL010W	69.0107	132.762	174.622	0	4.16806	0
YDL012C	236.608	196.623	179.341	85.4206	4.16806	41.1996
YDL013W	38.0263	55.4577	6.29268	16.6674	0	0
YDL014W	53.5185	77.3046	3.14634	0	0	0
YDL015C	191.54	187.38	14.1585	172.925	0	5.14995
YDL017W	76.0526	110.075	36.1829	25.0011	0	0
YDL018C	53.5185	126.88	37.7561	54.1691	0	0
YDL019C	0	11.7637	0	4.16686	0	0
YDL020C	39.4347	55.4577	0	0	0	0
YDL021W	115.487	193.262	146.305	33.3349	0	7.72493
YDL022W	8.45029	21.0067	0	0	0	0
YDL024C	9.85867	31.9302	15.7317	0	0	0
YDL025C	2.81676	35.2912	6.29268	4.16686	0	0
YDL027C	78.8693	110.075	1.57317	0	0	0
YDL028C	14.0838	47.8953	0	0	0	0
YDL029W	207.032	300.816	31.4634	89.5874	0	0
YDL030W	101.403	168.894	17.3049	93.7543	0	2.57498
YDL031W	14.0838	10.0832	0	0	0	0
YDL033C	74.6442	54.6174	12.5854	0	6.2521	10.2999
YDL035C	18.309	73.1033	39.3293	22.9177	0	2.57498
YDL036C	39.4347	47.8953	3.14634	4.16686	0	0
YDL037C	18.309	53.7771	39.3293	20.8343	0	2.57498
YDL040C	28.1676	63.0201	3.14634	2.08343	0	0
YDL042C	99.9951	110.915	9.43902	0	0	0
YDL043C	232.383	216.789	31.4634	270.846	0	56.6495
YDL044C	119.712	152.929	20.4512	10.4171	6.2521	0
YDL045C	195.765	246.198	3.14634	308.347	10.4202	226.598
YDL045W-A	456.316	381.482	47.1951	2.08343	25.0084	7.72493
YDL046W	59.152	111.756	26.7439	20.8343	4.16806	0
YDL047W	5.63353	26.8886	1.57317	8.33372	0	0
YDL048C	7.04191	52.0966	0	0	0	2.57498
YDL049C	84.5029	159.651	70.7927	135.423	2.08403	0
YDL051W	232.383	198.303	152.598	0	4.16806	2.57498
YDL052C	94.3615	150.408	9.43902	0	4.16806	0
YDL053C	242.242	219.31	221.817	1102.13	6.2521	2.57498
YDL054C	5.63353	22.6872	11.0122	0	0	0
YDL055C	2.81676	26.8886	0	0	0	0
YDL056W	32.3928	61.3395	9.43902	16.6674	0	0
YDL057W	129.571	163.852	75.5122	2.08343	0	0
YDL058W	0	7.56241	0	0	0	0
YDL059C	36.6179	112.596	28.3171	70.8366	2.08403	2.57498
YDL060W	22.5341	50.4161	17.3049	0	0	0
YDL061C	236.608	306.698	11.0122	60.4194	4.16806	0
YDL063C	71.8274	105.033	80.2317	41.6686	0	0
YDL064W	549.269	850.351	818.049	883.374	8.33613	2.57498
YDL065C	138.021	610.875	270.585	925.042	0	0
YDL066W	133.796	105.874	0	0	0	2.57498
YDL067C	204.215	320.982	18.878	2.08343	2.08403	5.14995
YDL069C	360.546	255.441	418.463	370.85	0	87.5492
YDL070W	35.2095	119.318	15.7317	8.33372	2.08403	2.57498
YDL072C	22.5341	70.5825	4.71951	0	0	0
YDL073W	4.22514	32.7704	15.7317	16.6674	0	0
YDL074C	4.22514	49.5758	4.71951	0	0	0
YDL075W	14.0838	58.8187	0	0	0	0
YDL076C	166.189	199.984	40.9024	0	0	2.57498
YDL077C	11.267	57.9785	3.14634	0	0	0
YDL078C	77.461	152.929	47.1951	164.591	20.8403	0
YDL079C	47.885	79.8254	47.1951	29.168	0	0
YDL080C	30.9844	106.714	20.4512	0	0	0
YDL081C	236.608	254.601	6.29268	0	0	0
YDL082W	291.535	340.308	44.0488	0	0	2.57498
YDL083C	190.131	173.935	36.1829	0	0	0
YDL084W	60.5604	92.4294	0	0	0	0
YDL085C-A	250.692	289.892	306.768	0	4.16806	0
YDL085W	47.885	125.2	11.0122	43.752	0	0
YDL086W	181.681	221.831	151.024	0	0	0
YDL087C	257.734	273.087	479.817	229.177	0	23.1748
YDL088C	78.8693	89.0684	7.86585	0	0	0
YDL089W	125.346	170.574	51.9146	52.0857	0	15.4499
YDL090C	64.7855	134.443	15.7317	110.422	0	0
YDL091C	123.938	161.331	196.646	189.592	10.4202	0
YDL092W	180.273	298.295	70.7927	0	39.5966	2.57498
YDL093W	45.0682	84.0268	3.14634	64.5863	0	0
YDL095W	16.9006	70.5825	0	0	0	0
YDL097C	125.346	157.13	51.9146	108.338	0	0
YDL098C	332.378	329.385	166.756	77.0869	8.33613	7.72493
YDL099W	40.8431	280.649	1.57317	860.456	0	18.0248
YDL100C	167.597	225.192	22.0244	10.4171	35.4286	10.2999
YDL101C	108.445	165.533	313.061	210.426	0	0
YDL102W	21.1257	73.1033	3.14634	12.5006	0	0
YDL103C	125.346	180.658	224.963	314.598	22.9244	7.72493
YDL104C	178.864	203.345	119.561	29.168	4.16806	357.922
YDL105W	109.854	180.658	135.293	168.758	0	2.57498
YDL106C	94.3615	159.651	11.0122	0	0	0
YDL107W	212.666	215.109	143.159	10.4171	18.7563	2.57498
YDL108W	249.283	326.024	166.756	81.2537	0	33.4747
YDL109C	63.3772	123.519	58.2073	16.6674	0	0
YDL110C	56.3353	60.4993	29.8902	0	0	0
YDL111C	266.184	221.831	39.3293	4.16686	0	102.999
YDL112W	11.267	29.4094	4.71951	16.6674	0	0
YDL113C	4.22514	202.505	0	25.0011	0	25.7498
YDL114W	201.399	247.879	113.268	20.8343	0	59.2245
YDL115C	138.021	169.734	226.537	133.339	0	100.424
YDL116W	43.6598	88.2281	58.2073	66.6697	0	0
YDL117W	14.0838	44.5342	4.71951	10.4171	0	0
YDL118W	307.027	658.77	37.7561	4.16686	4.16806	20.5998
YDL119C	312.661	664.652	39.3293	4.16686	4.16806	20.5998
YDL120W	464.766	460.467	324.073	12.5006	0	18.0248
YDL121C	354.912	406.69	399.585	62.5029	2.08403	0
YDL122W	22.5341	150.408	1.57317	0	0	0
YDL123W	122.529	128.561	23.5976	0	0	0
YDL124W	173.231	243.678	23.5976	520.857	12.5042	2.57498
YDL125C	326.744	341.149	37.7561	6.25029	0	5.14995
YDL126C	8.45029	31.0899	0	0	0	0
YDL127W	52.1101	161.331	70.7927	614.611	0	0
YDL128W	46.4766	113.436	18.878	0	0	0
YDL129W	108.445	163.012	108.549	4.16686	0	10.2999
YDL130W	97.1783	156.29	4.71951	0	0	2.57498
YDL130W-A	270.409	334.427	740.963	1958.42	8.33613	5.14995
YDL131W	22.5341	123.519	18.878	0	0	0
YDL132W	0	0	0	0	0	0
YDL133C-A	87.3196	120.999	1.57317	0	4.16806	0
YDL133W	109.854	178.977	0	0	0	5.14995
YDL134C	199.99	313.42	0	0	0	0
YDL135C	219.707	179.817	272.159	27.0846	2.08403	0
YDL136W	314.069	273.927	23.5976	56.2526	0	0
YDL137W	28.1676	46.2147	0	0	0	0
YDL138W	4.22514	40.3329	9.43902	0	0	0
YDL139C	71.8274	132.762	171.476	77.0869	0	0
YDL140C	0	3.36107	0	0	0	0
YDL141W	26.7592	108.395	26.7439	110.422	0	5.14995
YDL142C	223.933	329.385	110.122	29.168	0	0
YDL143W	132.388	171.415	61.3537	6.25029	0	0
YDL144C	177.456	163.012	132.146	241.678	8.33613	33.4747
YDL145C	4.22514	15.9651	0	0	0	0
YDL146W	8.45029	156.29	0	6.25029	0	0
YDL147W	108.445	262.163	14.1585	200.009	0	28.3248
YDL148C	18.309	102.513	18.878	0	0	0
YDL149W	19.7173	87.3878	22.0244	41.6686	0	0
YDL150W	80.2777	199.984	22.0244	120.839	0	0
YDL153C	0	0	0	0	0	0
YDL154W	0	0	0	0	0	0
YDL155W	135.205	77.3046	0	0	0	0
YDL156W	126.754	194.942	368.122	456.271	0	0
YDL157C	416.881	248.719	4.71951	0	2.08403	0
YDL159W	118.304	164.692	15.7317	237.511	14.5882	5.14995
YDL159W-A	0	484.834	0	1058.38	0	0
YDL160C	67.6023	125.2	171.476	318.765	0	0
YDL160C-A	154.922	243.678	254.854	216.677	16.6723	7.72493
YDL161W	73.2358	109.235	14.1585	14.584	0	0
YDL164C	63.3772	131.922	26.7439	45.8354	0	0
YDL165W	453.499	277.288	281.598	2.08343	593.949	33.4747
YDL166C	297.168	263.844	300.476	383.351	0	2.57498
YDL167C	52.1101	107.554	4.71951	0	0	0
YDL168W	77.461	137.804	114.841	189.592	2.08403	0
YDL169C	145.063	186.539	173.049	68.7532	2.08403	0
YDL170W	40.8431	157.13	97.5366	25.0011	0	0
YDL171C	0	0	0	0	0	0
YDL173W	123.938	225.192	28.3171	193.759	6.2521	23.1748
YDL174C	43.6598	134.443	9.43902	0	0	0
YDL175C	214.074	196.623	269.012	175.008	14.5882	0
YDL176W	39.4347	125.2	140.012	39.5851	0	0
YDL177C	298.577	351.232	456.219	706.282	0	10.2999
YDL178W	97.1783	156.29	14.1585	18.7509	0	0
YDL179W	0	0	0	0	0	0
YDL180W	56.3353	111.756	29.8902	241.678	0	0
YDL181W	267.592	259.643	6.29268	66.6697	2.08403	0
YDL182W	26.7592	132.762	0	0	0	0
YDL183C	46.4766	102.513	0	0	0	0
YDL184C	230.975	123.519	7.86585	0	2.08403	0
YDL185W	0	0	0	0	0	0
YDL186W	325.336	513.404	110.122	64.5863	4.16806	0
YDL188C	191.54	302.496	9.43902	100.005	0	0
YDL189W	63.3772	125.2	62.9268	0	2.08403	0
YDL190C	22.5341	63.0201	4.71951	4.16686	0	0
YDL191W	332.378	189.06	15.7317	0	0	2.57498
YDL192W	0	1.68054	0	0	0	0
YDL193W	76.0526	180.658	47.1951	162.507	22.9244	0
YDL194W	12.6754	72.263	6.29268	8.33372	0	0
YDL195W	0	0	0	0	0	0
YDL197C	23.9425	120.999	4.71951	4.16686	0	2.57498
YDL198C	114.079	147.887	1.57317	0	0	0
YDL199C	83.0945	90.7489	56.6341	10.4171	6.2521	0
YDL200C	316.886	307.538	638.707	0	8.33613	5.14995
YDL201W	216.891	21.847	316.207	0	0	0
YDL202W	163.372	243.678	171.476	433.353	2.08403	33.4747
YDL203C	67.6023	141.165	89.6707	125.006	0	5.14995
YDL204W	53.5185	231.914	20.4512	6.25029	12.5042	2.57498
YDL205C	81.6861	148.727	86.5244	193.759	0	0
YDL206W	33.8011	116.797	77.0854	33.3349	16.6723	0
YDL207W	78.8693	156.29	25.1707	18.7509	0	0
YDL208W	398.572	344.51	144.732	2.08343	0	2.57498
YDL209C	201.399	247.039	410.598	152.09	0	0
YDL210W	9.85867	8.40268	4.71951	0	0	0
YDL211C	8.45029	0	0	0	0	0
YDL212W	174.639	196.623	0	0	4.16806	0
YDL213C	85.9113	187.38	31.4634	8.33372	0	0
YDL214C	21.1257	113.436	9.43902	0	10.4202	0
YDL215C	11.267	33.6107	0	18.7509	0	0
YDL216C	105.629	247.879	55.061	56.2526	4.16806	0
YDL217C	146.472	189.06	6.29268	0	0	0
YDL218W	61.9688	127.721	15.7317	29.168	2.08403	69.5244
YDL219W	169.006	297.455	33.0366	54.1691	2.08403	95.2741
YDL220C	36.6179	63.0201	9.43902	10.4171	0	0
YDL222C	239.425	243.678	70.7927	291.68	6.2521	2.57498
YDL223C	15.4922	5.04161	9.43902	4.16686	0	0
YDL224C	19.7173	29.4094	0	0	0	0
YDL225W	52.1101	106.714	12.5854	0	0	0
YDL226C	9.85867	0	0	0	0	0
YDL227C	0	0	0	0	0	0
YDL229W	74.6442	74.7838	4.71951	0	0	0
YDL230W	115.487	196.623	116.415	318.765	2.08403	0
YDL231C	18.309	92.4294	22.0244	10.4171	0	0
YDL232W	477.441	525.167	876.256	1239.64	4.16806	440.321
YDL233W	91.5448	191.581	69.2195	20.8343	4.16806	0
YDL234C	43.6598	81.506	34.6097	0	0	0
YDL235C	315.477	316.781	102.256	0	0	0
YDL236W	97.1783	241.157	48.7683	47.9189	0	12.8749
YDL237W	104.22	193.262	0	62.5029	0	23.1748
YDL238C	123.938	247.879	25.1707	437.52	4.16806	48.9246
YDL239C	39.4347	104.193	12.5854	43.752	0	0
YDL240W	0	10.9235	0	0	0	0
YDL241W	0	7.56241	0	2.08343	0	0
YDL243C	585.887	746.158	0	0	0	0
YDL244W	135.205	232.754	18.878	6.25029	0	0
YDL245C	25.3509	6.72214	0	0	0	0
YDL246C	23.9425	134.443	15.7317	4.16686	0	0
YDL247W	4.22514	109.235	0	0	0	0
YDL248W	40.8431	194.942	22.0244	89.5874	0	10.2999
YDR001C	22.5341	57.1382	45.6219	25.0011	0	0
YDR002W	26.7592	29.4094	0	0	0	0
YDR003W	287.31	264.684	122.707	314.598	0	5.14995
YDR003W-A	601.379	457.946	633.988	4250.19	25.0084	10.2999
YDR004W	156.33	206.706	135.293	0	0	0
YDR005C	114.079	181.498	129	62.5029	2.08403	0
YDR006C	5.63353	15.1248	0	0	0	0
YDR007W	63.3772	183.178	47.1951	227.094	0	2.57498
YDR009W	21.1257	72.263	11.0122	81.2537	0	0
YDR011W	0	2.5208	1.57317	0	0	0
YDR012W	99.9951	173.095	7.86585	0	0	0
YDR013W	333.786	376.44	103.829	466.688	20.8403	7.72493
YDR014W	11.267	54.6174	4.71951	37.5017	0	0
YDR014W-A	38.0263	124.36	69.2195	108.338	0	2.57498
YDR016C	328.153	253.761	657.585	50.0023	8.33613	0
YDR017C	14.0838	64.7006	0	6.25029	0	0
YDR018C	128.163	227.713	9.43902	20.8343	0	5.14995
YDR019C	80.2777	80.6657	15.7317	2.08343	2.08403	0
YDR020C	236.608	249.559	110.122	0	18.7563	2.57498
YDR021W	197.173	318.461	88.0975	58.336	204.235	23.1748
YDR022C	95.7699	203.345	3.14634	0	4.16806	15.4499
YDR023W	23.9425	63.8603	22.0244	0	0	0
YDR025W	177.456	197.463	44.0488	0	4.16806	0
YDR026C	56.3353	138.644	40.9024	241.678	0	12.8749
YDR027C	21.1257	59.659	14.1585	0	0	0
YDR028C	0	7.56241	0	0	0	0
YDR030C	40.8431	136.123	23.5976	62.5029	0	0
YDR031W	483.075	325.184	1799.71	1818.83	4.16806	0
YDR032C	16.9006	33.6107	1.57317	12.5006	0	0
YDR033W	0	0.84	0	0	0	0
YDR034C	7.04191	10.0832	4.71951	0	0	0
YDR034C-A	184.498	186.539	7.86585	18.7509	35.4286	18.0248
YDR034W-B	421.106	303.337	97.5366	2.08343	8.33613	28.3248
YDR035W	146.472	178.977	0	0	8.33613	10.2999
YDR036C	70.4191	185.699	55.061	0	0	20.5998
YDR037W	33.8011	84.867	7.86585	0	0	18.0248
YDR038C	11.267	52.0966	3.14634	6.25029	0	0
YDR039C	8.45029	61.3395	0	8.33372	0	0
YDR040C	0	15.1248	0	0	0	0
YDR041W	25.3509	57.9785	132.146	4.16686	25.0084	2.57498
YDR042C	69.0107	184.859	39.3293	97.9211	2.08403	2.57498
YDR043C	5.63353	14.2845	0	0	0	0
YDR044W	5.63353	22.6872	0	0	0	0
YDR045C	352.095	331.906	322.5	1075.05	2.08403	0
YDR046C	19.7173	31.0899	0	0	0	0
YDR047W	47.885	74.7838	0	0	35.4286	162.224
YDR049W	46.4766	121.839	70.7927	4.16686	0	0
YDR050C	116.896	153.769	12.5854	0	4.16806	0
YDR051C	105.629	220.99	22.0244	579.193	0	5.14995
YDR052C	23.9425	72.263	190.354	16.6674	0	2.57498
YDR054C	45.0682	108.395	95.9634	206.259	0	0
YDR055W	66.1939	174.776	37.7561	87.504	12.5042	36.0497
YDR056C	314.069	239.476	270.585	252.095	0	5.14995
YDR057W	114.079	231.914	95.9634	447.937	18.7563	0
YDR058C	154.922	220.99	6.29268	0	0	0
YDR059C	107.037	160.491	25.1707	0	4.16806	2.57498
YDR060W	7.04191	28.5691	0	0	0	0
YDR061W	38.0263	90.7489	44.0488	10.4171	0	0
YDR062W	30.9844	100.832	18.878	25.0011	0	0
YDR063W	368.996	379.801	1094.93	427.103	2.08403	7.72493
YDR064W	608.421	715.068	1032	368.767	0	69.5244
YDR065W	235.2	288.212	423.183	366.683	2.08403	0
YDR066C	387.305	286.531	226.537	108.338	50.0168	5.14995
YDR067C	373.221	357.954	1592.05	339.599	18.7563	15.4499
YDR068W	235.2	210.067	377.561	208.343	0	5.14995
YDR069C	29.576	65.5409	4.71951	0	2.08403	0
YDR070C	270.409	289.892	774	0	0	262.648
YDR071C	164.781	135.283	11.0122	70.8366	14.5882	0
YDR072C	22.5341	77.3046	0	27.0846	0	2.57498
YDR073W	74.6442	118.478	0	2.08343	0	56.6495
YDR074W	0	56.2979	0	0	0	0
YDR075W	149.288	1066.3	457.793	1795.92	2.08403	0
YDR076W	57.7436	170.574	7.86585	12.5006	0	0
YDR077W	40.8431	68.9019	1.57317	0	2.08403	0
YDR078C	242.242	371.398	193.5	12.5006	2.08403	7.72493
YDR079C-A	588.703	569.701	671.744	3170.98	2.08403	2366.4
YDR079W	450.682	328.545	81.8049	0	33.3445	2.57498
YDR080W	14.0838	73.9436	28.3171	4.16686	0	0
YDR081C	26.7592	90.7489	3.14634	66.6697	0	0
YDR082W	143.655	245.358	45.6219	41.6686	2.08403	0
YDR083W	187.315	211.747	42.4756	100.005	0	0
YDR084C	385.896	415.932	26.7439	1875.09	20.8403	2.57498
YDR085C	30.9844	53.7771	11.0122	0	0	0
YDR086C	277.451	334.427	61.3537	10.4171	0	2.57498
YDR087C	242.242	382.322	339.805	664.614	20.8403	7.72493
YDR088C	8.45029	54.6174	22.0244	33.3349	0	0
YDR089W	4.22514	9.24294	4.71951	0	0	0
YDR090C	85.9113	131.082	1.57317	12.5006	4.16806	0
YDR091C	12.6754	46.2147	0	0	0	0
YDR092W	73.2358	117.637	36.1829	6.25029	0	0
YDR093W	0	4.20134	0	2.08343	0	0
YDR096W	18.309	48.7355	0	0	0	0
YDR097C	9.85867	36.1315	4.71951	0	0	0
YDR098C	59.152	89.9086	3.14634	0	0	0
YDR099W	25.3509	19.3262	1.57317	0	0	0
YDR100W	219.707	257.962	66.0732	58.336	0	18.0248
YDR101C	43.6598	117.637	7.86585	97.9211	0	2.57498
YDR103W	1.40838	16.8054	15.7317	0	0	0
YDR104C	11.267	53.7771	7.86585	22.9177	0	0
YDR105C	85.9113	143.686	81.8049	187.509	0	7.72493
YDR106W	59.152	127.721	6.29268	10.4171	0	2.57498
YDR107C	29.576	44.5342	44.0488	4.16686	0	0
YDR108W	49.2933	133.603	11.0122	31.2514	0	0
YDR109C	54.9269	142.005	40.9024	8.33372	0	0
YDR110W	43.6598	117.637	6.29268	0	0	0
YDR111C	40.8431	96.6308	1.57317	10.4171	0	7.72493
YDR113C	57.7436	126.88	26.7439	8.33372	2.08403	0
YDR114C	1053.47	1412.49	1892.52	225.01	8.33613	100.424
YDR115W	1050.65	1412.49	1895.67	225.01	8.33613	102.999
YDR116C	197.173	247.879	147.878	152.09	2.08403	0
YDR117C	64.7855	152.929	20.4512	145.84	0	12.8749
YDR118W	50.7017	113.436	31.4634	81.2537	0	7.72493
YDR119W	15.4922	73.1033	1.57317	0	0	0
YDR119W-A	363.362	289.052	56.6341	2.08343	2.08403	0
YDR120C	43.6598	103.353	0	0	0	0
YDR121W	183.09	247.879	59.7805	97.9211	20.8403	7.72493
YDR122W	0	23.5275	1.57317	4.16686	0	0
YDR123C	50.7017	181.498	3.14634	18.7509	6.2521	2.57498
YDR124W	135.205	159.651	147.878	0	0	0
YDR125C	136.613	208.386	92.8171	0	2.08403	12.8749
YDR126W	173.231	174.776	18.878	202.093	0	2.57498
YDR127W	5.63353	13.4443	6.29268	4.16686	0	0
YDR128W	15.4922	47.8953	0	45.8354	0	0
YDR129C	4.22514	3.36107	0	0	0	0
YDR130C	191.54	203.345	67.6463	120.839	0	0
YDR131C	78.8693	168.894	105.402	114.589	0	0
YDR132C	9.85867	29.4094	0	0	0	0
YDR135C	0	0	0	0	0	0
YDR137W	32.3928	105.033	92.8171	35.4183	0	2.57498
YDR138W	30.9844	10.9235	69.2195	0	0	0
YDR139C	561.944	219.31	339.805	352.099	14.5882	0
YDR140W	364.771	243.678	37.7561	0	0	5.14995
YDR141C	5.63353	15.1248	3.14634	0	0	0
YDR142C	95.7699	204.185	45.6219	29.168	0	51.4995
YDR143C	57.7436	101.672	3.14634	0	0	0
YDR144C	33.8011	114.276	17.3049	14.584	0	0
YDR145W	45.0682	115.117	6.29268	47.9189	4.16806	5.14995
YDR146C	25.3509	42.0134	1.57317	0	0	0
YDR147W	38.0263	91.5892	117.988	89.5874	0	0
YDR148C	39.4347	95.7905	0	0	0	10.2999
YDR150W	0	0	0	0	0	0
YDR151C	247.875	128.561	1.57317	0	0	0
YDR152W	54.9269	299.976	6.29268	456.271	0	0
YDR153C	111.262	162.172	48.7683	12.5006	0	0
YDR155C	43.6598	47.8953	0	0	0	2.57498
YDR156W	294.352	336.947	541.171	1289.64	6.2521	0
YDR158W	125.346	130.241	58.2073	10.4171	14.5882	41.1996
YDR159W	0	8.40268	0	0	0	0
YDR160W	0	15.9651	0	0	0	0
YDR161W	0	68.9019	0	0	0	0
YDR162C	292.943	372.239	1349.78	368.767	4.16806	33.4747
YDR163W	269.001	308.378	116.415	260.429	4.16806	84.9742
YDR164C	45.0682	126.88	3.14634	4.16686	0	0
YDR165W	97.1783	153.769	34.6097	62.5029	2.08403	0
YDR166C	35.2095	75.6241	9.43902	4.16686	12.5042	0
YDR167W	260.551	272.247	113.268	627.112	0	0
YDR168W	52.1101	130.241	91.2439	60.4194	0	0
YDR169C	77.461	184.019	173.049	293.763	0	5.14995
YDR169C-A	54.9269	184.859	0	147.923	0	2.57498
YDR170C	1.40838	0	0	0	0	0
YDR170W-A	15.4922	36.9718	3.14634	0	0	0
YDR171W	2.81676	54.6174	4.71951	0	0	0
YDR172W	116.896	36.1315	78.6585	0	0	0
YDR173C	123.938	176.456	7.86585	66.6697	2.08403	0
YDR174W	246.467	222.671	335.085	643.78	0	0
YDR175C	174.639	194.102	51.9146	110.422	4.16806	2.57498
YDR176W	35.2095	120.158	53.4878	14.584	0	0
YDR177W	177.456	0.84	221.817	0	0	0
YDR178W	329.561	246.198	380.707	0	8.33613	30.8997
YDR179C	325.336	249.559	493.976	177.091	0	0
YDR179W-A	107.037	236.955	4.71951	22.9177	4.16806	2.57498
YDR180W	7.04191	30.2496	0	0	0	0
YDR181C	156.33	284.851	22.0244	377.101	37.5126	0
YDR182W	161.964	162.172	28.3171	156.257	0	0
YDR182W-A	718.274	409.21	47.1951	1412.56	2.08403	110.724
YDR183W	367.588	252.921	160.463	316.681	6.2521	0
YDR184C	183.09	172.255	18.878	4.16686	0	0
YDR185C	236.608	279.809	28.3171	106.255	29.1764	0
YDR186C	4.22514	62.1798	6.29268	29.168	0	2.57498
YDR188W	25.3509	62.1798	25.1707	4.16686	0	0
YDR189W	25.3509	102.513	3.14634	39.5851	0	69.5244
YDR190C	47.885	56.2979	0	0	0	0
YDR191W	270.409	157.97	121.134	29.168	0	0
YDR192C	74.6442	138.644	69.2195	66.6697	0	0
YDR194C	26.7592	51.2563	0	0	0	2.57498
YDR194W-A	494.342	442.821	127.427	1112.55	2.08403	2.57498
YDR195W	101.403	143.686	72.3658	318.765	12.5042	2.57498
YDR196C	353.504	340.308	306.768	100.005	20.8403	87.5492
YDR197W	181.681	154.609	961.207	85.4206	10.4202	0
YDR198C	135.205	173.935	88.0975	25.0011	25.0084	7.72493
YDR200C	61.9688	99.1516	40.9024	4.16686	2.08403	0
YDR201W	488.708	370.558	462.512	47.9189	0	0
YDR202C	291.535	154.609	188.78	68.7532	6.2521	10.2999
YDR204W	240.833	168.054	122.707	431.27	33.3445	0
YDR205W	43.6598	110.075	36.1829	129.173	0	28.3248
YDR206W	8.45029	66.3811	3.14634	41.6686	0	0
YDR207C	11.267	0	0	0	0	0
YDR208W	14.0838	35.2912	14.1585	2.08343	0	0
YDR210W	154.922	129.401	0	0	0	0
YDR211W	21.1257	44.5342	17.3049	0	0	0
YDR212W	49.2933	42.8537	9.43902	0	0	0
YDR213W	15.4922	38.6523	0	0	0	0
YDR214W	70.4191	111.756	53.4878	0	2.08403	0
YDR216W	0	13.4443	0	0	0	0
YDR217C	7.04191	31.9302	9.43902	4.16686	0	0
YDR218C	121.121	189.06	48.7683	0	0	20.5998
YDR219C	121.121	126.04	20.4512	0	0	0
YDR221W	30.9844	101.672	50.3415	54.1691	0	0
YDR222W	49.2933	83.1865	0	4.16686	0	0
YDR223W	25.3509	86.5476	0	45.8354	0	0
YDR224C	135.205	181.498	3.14634	12.5006	0	15.4499
YDR225W	183.09	121.839	0	0	2.08403	0
YDR226W	159.147	197.463	135.293	275.013	0	0
YDR227W	4.22514	22.6872	0	2.08343	0	0
YDR228C	28.1676	5.04161	12.5854	0	4.16806	0
YDR229W	22.5341	68.9019	11.0122	2.08343	0	0
YDR231C	271.818	229.393	56.6341	0	0	5.14995
YDR232W	45.0682	87.3878	40.9024	164.591	0	0
YDR233C	38.0263	60.4993	0	0	0	0
YDR234W	36.6179	48.7355	4.71951	0	0	2.57498
YDR235W	156.33	156.29	127.427	58.336	4.16806	5.14995
YDR236C	222.524	221.831	66.0732	150.007	2.08403	25.7498
YDR237W	111.262	184.019	284.744	0	0	5.14995
YDR238C	21.1257	0.84	11.0122	0	0	0
YDR239C	45.0682	105.874	34.6097	0	2.08403	2.57498
YDR240C	15.4922	68.0617	3.14634	2.08343	0	0
YDR242W	19.7173	57.9785	3.14634	0	0	0
YDR243C	85.9113	129.401	6.29268	156.257	0	0
YDR244W	59.152	95.7905	55.061	41.6686	0	0
YDR245W	97.1783	100.832	4.71951	0	4.16806	0
YDR246W	329.561	366.357	97.5366	47.9189	0	146.774
YDR246W-A	339.42	306.698	135.293	1037.55	0	0
YDR247W	49.2933	104.193	15.7317	0	0	0
YDR248C	160.555	208.386	102.256	58.336	0	28.3248
YDR249C	70.4191	142.005	39.3293	275.013	0	0
YDR251W	19.7173	36.9718	29.8902	0	0	0
YDR252W	467.583	296.614	347.671	575.026	16.6723	36.0497
YDR253C	269.001	169.734	317.78	52.0857	27.0924	0
YDR254W	107.037	105.033	91.2439	47.9189	0	0
YDR255C	194.357	196.623	382.28	39.5851	14.5882	0
YDR256C	101.403	146.207	25.1707	152.09	0	38.6246
YDR257C	105.629	186.539	155.744	779.202	0	0
YDR258C	22.5341	77.3046	6.29268	0	0	0
YDR259C	74.6442	131.922	26.7439	0	0	0
YDR260C	153.514	238.636	89.6707	6.25029	6.2521	12.8749
YDR261C	14.0838	26.8886	4.71951	16.6674	0	0
YDR262W	147.88	147.887	95.9634	6.25029	0	0
YDR263C	81.6861	172.255	29.8902	14.584	0	0
YDR264C	15.4922	38.6523	0	0	0	0
YDR265W	146.472	223.511	66.0732	89.5874	0	0
YDR266C	78.8693	768.005	106.976	2991.8	0	0
YDR267C	92.9532	157.13	23.5976	54.1691	0	2.57498
YDR268W	98.5867	164.692	34.6097	77.0869	2.08403	0
YDR270W	19.7173	31.0899	18.878	10.4171	0	0
YDR272W	228.158	269.726	44.0488	229.177	0	0
YDR273W	56.3353	117.637	22.0244	39.5851	6.2521	0
YDR275W	73.2358	31.9302	37.7561	127.089	4.16806	0
YDR276C	154.922	155.45	4.71951	6.25029	0	0
YDR277C	7.04191	11.7637	1.57317	0	0	0
YDR279W	8.45029	15.1248	1.57317	0	0	0
YDR280W	187.315	235.275	163.61	281.263	35.4286	0
YDR281C	147.88	202.505	47.1951	454.187	6.2521	46.3496
YDR282C	70.4191	134.443	23.5976	18.7509	0	0
YDR283C	0	14.2845	0	0	0	0
YDR284C	328.153	226.872	190.354	300.014	0	0
YDR285W	8.45029	46.2147	18.878	8.33372	0	0
YDR286C	419.698	351.232	270.585	1337.56	2.08403	2.57498
YDR287W	190.131	208.386	61.3537	258.345	116.706	64.3744
YDR288W	243.65	244.518	113.268	183.342	0	23.1748
YDR289C	112.671	129.401	33.0366	4.16686	10.4202	0
YDR291W	18.309	56.2979	9.43902	2.08343	0	0
YDR292C	42.2514	111.756	20.4512	25.0011	0	0
YDR293C	0	0	0	0	0	0
YDR294C	26.7592	82.3462	28.3171	0	0	0
YDR295C	21.1257	78.9852	34.6097	31.2514	0	0
YDR296W	123.938	149.568	70.7927	0	2.08403	7.72493
YDR297W	83.0945	112.596	0	0	0	0
YDR298C	98.5867	130.241	11.0122	0	4.16806	2.57498
YDR299W	47.885	103.353	53.4878	183.342	4.16806	0
YDR300C	98.5867	151.248	83.378	31.2514	0	0
YDR301W	9.85867	30.2496	4.71951	2.08343	0	0
YDR302W	256.325	213.428	342.951	68.7532	0	0
YDR303C	7.04191	70.5825	0	0	0	2.57498
YDR304C	276.043	312.58	58.2073	210.426	4.16806	180.248
YDR305C	314.069	281.49	232.829	527.107	0	5.14995
YDR306C	54.9269	79.8254	11.0122	14.584	0	5.14995
YDR307W	40.8431	92.4294	0	6.25029	0	0
YDR308C	222.524	268.045	14.1585	29.168	8.33613	0
YDR309C	16.9006	26.8886	0	0	0	0
YDR310C	4.22514	17.6456	0	0	0	0
YDR311W	25.3509	77.3046	12.5854	22.9177	0	10.2999
YDR312W	261.959	305.017	40.9024	29.168	2.08403	79.8243
YDR313C	190.131	164.692	23.5976	118.755	0	0
YDR314C	35.2095	111.756	36.1829	22.9177	20.8403	0
YDR315C	253.509	243.678	160.463	587.527	50.0168	203.423
YDR316W	28.1676	97.4711	3.14634	27.0846	0	2.57498
YDR317W	2.81676	3.36107	1.57317	4.16686	0	0
YDR318W	219.707	193.262	59.7805	322.931	16.6723	0
YDR319C	299.985	294.934	55.061	166.674	0	2.57498
YDR320C	46.4766	103.353	39.3293	93.7543	2.08403	0
YDR320C-A	508.426	413.412	188.78	175.008	2.08403	41.1996
YDR321W	53.5185	89.9086	0	0	0	0
YDR322C-A	460.541	402.488	111.695	77.0869	170.891	2.57498
YDR322W	95.7699	153.769	75.5122	27.0846	4.16806	0
YDR323C	98.5867	194.102	6.29268	195.842	4.16806	0
YDR324C	50.7017	93.2697	6.29268	18.7509	0	0
YDR325W	12.6754	53.7771	7.86585	10.4171	0	0
YDR326C	0	9.24294	0	0	0	0
YDR328C	207.032	219.31	146.305	372.934	2.08403	0
YDR329C	153.514	198.303	143.159	43.752	0	5.14995
YDR330W	99.9951	107.554	116.415	250.011	4.16806	0
YDR331W	150.697	190.741	47.1951	10.4171	0	5.14995
YDR332W	56.3353	89.9086	0	0	0	0
YDR333C	47.885	95.7905	6.29268	2.08343	0	0
YDR334W	0	11.7637	0	0	0	0
YDR335W	8.45029	13.4443	0	0	0	0
YDR336W	240.833	184.859	775.573	2.08343	2.08403	30.8997
YDR337W	249.283	231.914	0	4.16686	0	5.14995
YDR338C	46.4766	68.9019	29.8902	39.5851	0	0
YDR339C	53.5185	154.609	20.4512	2.08343	0	0
YDR341C	16.9006	6.72214	0	0	0	0
YDR342C	22.5341	1.68054	14.1585	0	2.08403	0
YDR343C	21.1257	1.68054	0	0	0	0
YDR345C	2.81676	7.56241	0	0	0	0
YDR346C	1.40838	21.847	0	0	0	0
YDR347W	191.54	205.866	23.5976	0	4.16806	2.57498
YDR348C	40.8431	66.3811	12.5854	27.0846	0	0
YDR349C	2.81676	22.6872	0	0	0	0
YDR350C	2.81676	29.4094	0	0	0	2.57498
YDR351W	18.309	51.2563	4.71951	4.16686	0	0
YDR352W	98.5867	122.679	33.0366	6.25029	0	0
YDR353W	159.147	182.338	25.1707	2.08343	2.08403	0
YDR354W	166.189	143.686	147.878	0	8.33613	2.57498
YDR356W	11.267	43.6939	0	0	0	0
YDR357C	349.279	228.553	276.878	166.674	83.3613	177.673
YDR358W	98.5867	78.1449	37.7561	0	4.16806	0
YDR359C	12.6754	37.812	0	0	0	0
YDR361C	174.639	143.686	11.0122	0	0	0
YDR362C	39.4347	93.2697	7.86585	75.0034	25.0084	0
YDR363W	18.309	45.3745	14.1585	4.16686	0	0
YDR363W-A	63.3772	104.193	51.9146	12.5006	0	2.57498
YDR364C	99.9951	122.679	62.9268	131.256	2.08403	2.57498
YDR365C	26.7592	73.9436	28.3171	10.4171	0	0
YDR366C	76.0526	87.3878	73.939	43.752	2.08403	2.57498
YDR367W	421.106	349.551	346.098	493.773	8.33613	46.3496
YDR368W	308.435	317.621	155.744	377.101	2.08403	12.8749
YDR369C	45.0682	76.4644	1.57317	16.6674	2.08403	0
YDR370C	153.514	168.054	67.6463	114.589	6.2521	100.424
YDR371W	121.121	180.658	25.1707	206.259	0	0
YDR372C	128.163	130.241	7.86585	162.507	0	2.57498
YDR373W	263.367	258.802	371.268	41.6686	2.08403	5.14995
YDR374C	156.33	177.296	718.939	187.509	0	0
YDR374W-A	381.671	294.094	736.244	533.358	2.08403	46.3496
YDR375C	139.43	168.054	154.171	379.184	2.08403	15.4499
YDR376W	97.1783	128.561	14.1585	16.6674	0	121.024
YDR377W	411.247	213.428	50.3415	4.16686	27.0924	7.72493
YDR378C	226.749	201.664	47.1951	0	4.16806	0
YDR379C-A	308.435	338.628	258	683.365	0	7.72493
YDR379W	9.85867	55.4577	31.4634	6.25029	0	2.57498
YDR380W	53.5185	125.2	48.7683	10.4171	0	0
YDR381C-A	5.63353	62.1798	15.7317	16.6674	8.33613	0
YDR381W	107.037	132.762	80.2317	210.426	2.08403	5.14995
YDR382W	2.81676	26.0483	4.71951	0	0	0
YDR383C	242.242	212.588	176.195	77.0869	0	0
YDR384C	74.6442	137.804	1.57317	6.25029	0	0
YDR385W	9.85867	17.6456	0	0	0	0
YDR386W	53.5185	111.756	80.2317	6.25029	0	0
YDR387C	94.3615	166.373	130.573	37.5017	4.16806	0
YDR388W	57.7436	85.7073	6.29268	8.33372	0	0
YDR389W	15.4922	39.4926	0	0	0	0
YDR390C	45.0682	80.6657	26.7439	20.8343	6.2521	0
YDR391C	12.6754	177.296	0	87.504	0	12.8749
YDR392W	146.472	157.13	168.329	0	6.2521	12.8749
YDR393W	111.262	107.554	0	0	0	0
YDR394W	99.9951	133.603	11.0122	4.16686	2.08403	0
YDR395W	12.6754	18.4859	0	0	0	0
YDR397C	353.504	207.546	435.768	8.33372	4.16806	0
YDR398W	28.1676	70.5825	11.0122	14.584	0	0
YDR399W	180.273	206.706	77.0854	0	8.33613	5.14995
YDR400W	257.734	212.588	210.805	183.342	0	0
YDR402C	52.1101	130.241	14.1585	0	2.08403	0
YDR403W	45.0682	87.3878	26.7439	12.5006	0	12.8749
YDR404C	233.791	223.511	190.354	358.35	0	10.2999
YDR405W	126.754	167.213	258	172.925	0	36.0497
YDR406W	9.85867	11.7637	0	0	0	0
YDR407C	11.267	34.451	0	6.25029	0	0
YDR408C	267.592	100.832	45.6219	2.08343	4.16806	0
YDR409W	21.1257	74.7838	0	0	0	0
YDR410C	329.561	234.435	62.9268	62.5029	0	0
YDR411C	160.555	141.165	29.8902	16.6674	2.08403	0
YDR412W	301.394	278.129	402.732	37.5017	2.08403	0
YDR414C	176.048	145.366	379.134	6.25029	0	5.14995
YDR415C	201.399	200.824	39.3293	383.351	8.33613	0
YDR416W	25.3509	172.255	78.6585	227.094	4.16806	5.14995
YDR418W	70.4191	91.5892	3.14634	0	0	0
YDR419W	16.9006	30.2496	0	0	0	0
YDR420W	0	0	0	0	0	0
YDR421W	25.3509	59.659	33.0366	0	0	0
YDR422C	32.3928	99.9918	50.3415	16.6674	2.08403	2.57498
YDR423C	214.074	203.345	42.4756	43.752	10.4202	0
YDR424C	471.808	282.33	152.598	229.177	6.2521	2.57498
YDR425W	81.6861	140.325	858.951	489.606	2.08403	0
YDR427W	242.242	225.192	355.537	110.422	0	30.8997
YDR428C	391.53	294.934	135.293	64.5863	64.605	128.749
YDR429C	277.451	205.025	111.695	35.4183	0	2.57498
YDR430C	40.8431	92.4294	0	0	0	0
YDR432W	47.885	74.7838	3.14634	14.584	2.08403	5.14995
YDR434W	26.7592	74.7838	11.0122	14.584	0	0
YDR435C	125.346	172.255	23.5976	77.0869	0	0
YDR436W	11.267	39.4926	4.71951	0	0	0
YDR437W	319.703	257.962	48.7683	43.752	2.08403	2.57498
YDR438W	133.796	250.4	135.293	0	12.5042	0
YDR439W	46.4766	73.9436	20.4512	0	0	5.14995
YDR440W	5.63353	38.6523	3.14634	0	0	0
YDR441C	197.173	299.135	80.2317	3133.48	2.08403	5.14995
YDR443C	4.22514	15.1248	11.0122	0	0	0
YDR444W	7.04191	39.4926	11.0122	6.25029	0	0
YDR446W	46.4766	87.3878	39.3293	0	10.4202	0
YDR447C	290.127	211.747	48.7683	0	0	2.57498
YDR448W	121.121	160.491	75.5122	18.7509	12.5042	0
YDR449C	73.2358	139.484	44.0488	0	2.08403	0
YDR450W	140.838	182.338	48.7683	0	6.2521	2.57498
YDR451C	153.514	133.603	0	18.7509	0	0
YDR452W	40.8431	100.832	17.3049	0	2.08403	2.57498
YDR453C	311.252	212.588	113.268	210.426	0	0
YDR454C	149.288	139.484	552.183	120.839	20.8403	0
YDR456W	42.2514	71.4227	20.4512	20.8343	0	0
YDR457W	0	0	0	0	0	0
YDR458C	45.0682	81.506	6.29268	0	0	0
YDR459C	138.021	195.782	92.8171	0	4.16806	0
YDR460W	164.781	181.498	116.415	64.5863	0	0
YDR461C-A	283.085	296.614	2823.84	350.016	2.08403	5.14995
YDR461W	299.985	241.997	531.732	300.014	2.08403	2.57498
YDR462W	388.713	276.448	132.146	64.5863	6.2521	267.798
YDR463W	40.8431	80.6657	40.9024	0	0	0
YDR464W	0	19.3262	0	0	0	0
YDR465C	121.121	170.574	4.71951	137.506	0	5.14995
YDR466W	26.7592	40.3329	39.3293	25.0011	2.08403	10.2999
YDR468C	260.551	200.824	204.512	83.3371	4.16806	0
YDR469W	418.289	247.039	132.146	1389.65	6.2521	0
YDR470C	105.629	125.2	22.0244	0	4.16806	0
YDR471W	180.273	259.643	88.0975	8.33372	0	0
YDR472W	153.514	148.727	42.4756	22.9177	0	30.8997
YDR473C	15.4922	78.1449	51.9146	4.16686	0	0
YDR475C	7.04191	21.847	7.86585	6.25029	0	0
YDR476C	91.5448	111.756	75.5122	4.16686	4.16806	5.14995
YDR477W	28.1676	58.8187	39.3293	16.6674	0	0
YDR478W	383.08	363.836	185.634	0	6.2521	0
YDR479C	84.5029	147.887	45.6219	172.925	2.08403	0
YDR480W	95.7699	165.533	119.561	81.2537	0	10.2999
YDR481C	67.6023	109.235	31.4634	0	0	0
YDR482C	384.488	384.843	992.671	231.261	18.7563	0
YDR483W	121.121	102.513	3.14634	0	4.16806	0
YDR484W	66.1939	126.04	51.9146	0	8.33613	0
YDR485C	33.8011	96.6308	4.71951	0	0	0
YDR486C	380.263	352.072	64.5	0	0	0
YDR487C	485.892	232.754	201.366	252.095	16.6723	95.2741
YDR488C	515.468	181.498	720.512	264.595	177.143	30.8997
YDR489W	402.797	316.781	289.463	0	6.2521	2.57498
YDR490C	64.7855	90.7489	40.9024	27.0846	0	0
YDR492W	119.712	185.699	59.7805	241.678	4.16806	15.4499
YDR493W	340.828	291.573	114.841	900.041	10.4202	7.72493
YDR494W	157.739	236.955	20.4512	227.094	31.2605	54.0745
YDR495C	7.04191	29.4094	0	0	0	0
YDR496C	74.6442	115.957	7.86585	0	0	0
YDR497C	19.7173	34.451	0	14.584	0	0
YDR498C	98.5867	152.929	40.9024	45.8354	4.16806	0
YDR499W	45.0682	49.5758	36.1829	0	0	0
YDR500C	63.3772	288.212	0	0	0	0
YDR501W	78.8693	139.484	0	54.1691	0	0
YDR502C	219.707	209.227	34.6097	6.25029	602.285	108.149
YDR503C	145.063	163.852	53.4878	97.9211	4.16806	10.2999
YDR504C	439.415	283.17	437.341	179.175	2.08403	0
YDR505C	38.0263	58.8187	1.57317	0	0	0
YDR506C	46.4766	58.8187	7.86585	52.0857	0	0
YDR507C	5.63353	6.72214	0	0	0	0
YDR508C	5.63353	42.8537	0	0	0	5.14995
YDR510W	166.189	127.721	0	0	0	0
YDR511W	345.053	253.761	62.9268	35.4183	0	30.8997
YDR512C	1314.02	1011.68	1069.76	1893.84	197.983	15.4499
YDR513W	1311.2	999.078	1052.45	1875.09	195.899	15.4499
YDR514C	74.6442	126.88	9.43902	0	0	0
YDR515W	118.304	247.879	9.43902	200.009	4.16806	28.3248
YDR516C	78.8693	94.9502	42.4756	0	0	5.14995
YDR517W	61.9688	158.811	140.012	18.7509	2.08403	0
YDR518W	130.979	157.97	4.71951	0	2.08403	0
YDR519W	384.488	311.739	231.256	1325.06	135.462	141.624
YDR520C	64.7855	87.3878	36.1829	0	0	0
YDR522C	91.5448	136.964	22.0244	112.505	6.2521	0
YDR523C	78.8693	130.241	6.29268	4.16686	0	2.57498
YDR524C	63.3772	111.756	77.0854	91.6709	2.08403	5.14995
YDR524C-B	287.31	287.372	23.5976	0	8.33613	7.72493
YDR524W-C	646.447	410.051	566.341	3348.07	6.2521	18.0248
YDR525W-A	323.928	263.004	1.57317	0	8.33613	5.14995
YDR527W	21.1257	47.8953	6.29268	20.8343	0	0
YDR528W	11.267	39.4926	0	0	0	0
YDR529C	361.954	257.122	51.9146	0	77.1092	23.1748
YDR530C	226.749	195.782	615.11	712.533	41.6806	23.1748
YDR531W	126.754	154.609	0	62.5029	2.08403	0
YDR532C	126.754	139.484	136.866	33.3349	0	0
YDR533C	45.0682	91.5892	40.9024	8.33372	4.16806	2.57498
YDR534C	4.22514	607.514	0	37.5017	0	0
YDR536W	0	5.04161	1.57317	2.08343	0	0
YDR538W	83.0945	152.929	40.9024	16.6674	10.4202	15.4499
YDR539W	4.22514	13.4443	6.29268	0	0	0
YDR540C	1.40838	3.36107	4.71951	0	0	0
YDR541C	2.81676	9.24294	0	2.08343	0	0
YDR542W	87.3196	199.143	1.57317	0	0	0
YDR545W	0	0	0	10.4171	0	0
YEL001C	2.81676	27.7288	0	0	0	0
YEL002C	184.498	192.421	59.7805	0	6.2521	2.57498
YEL003W	752.076	623.479	1319.89	741.701	6.2521	2.57498
YEL004W	294.352	268.045	177.768	841.705	0	5.14995
YEL005C	174.639	162.172	37.7561	487.522	0	0
YEL006W	99.9951	110.075	0	0	0	0
YEL007W	0	22.6872	1.57317	2.08343	0	0
YEL009C	0	0.84	0	0	0	0
YEL011W	0	59.659	0	0	0	0
YEL012W	60.5604	103.353	9.43902	0	0	0
YEL013W	11.267	39.4926	0	0	0	0
YEL015W	53.5185	134.443	4.71951	0	0	2.57498
YEL016C	152.105	156.29	34.6097	47.9189	4.16806	0
YEL017C-A	156.33	6.72214	23.5976	0	0	0
YEL017W	176.048	215.949	102.256	0	0	0
YEL018W	139.43	150.408	0	25.0011	6.2521	0
YEL019C	353.504	247.879	608.817	445.854	52.1008	164.799
YEL020C	28.1676	53.7771	3.14634	77.0869	0	0
YEL020W-A	135.205	0	20.4512	0	2.08403	0
YEL021W	119.712	115.957	215.524	6.25029	52.1008	38.6246
YEL022W	0	17.6456	3.14634	0	0	0
YEL023C	21.1257	61.3395	29.8902	33.3349	160.47	2.57498
YEL024W	71.8274	121.839	0	0	2.08403	0
YEL025C	5.63353	10.9235	1.57317	0	0	0
YEL026W	301.394	234.435	66.0732	39.5851	0	2.57498
YEL027W	5.63353	10.9235	0	0	0	0
YEL029C	12.6754	30.2496	0	0	0	0
YEL030W	54.9269	97.4711	7.86585	14.584	0	0
YEL031W	5.63353	12.604	0	0	0	0
YEL032W	14.0838	34.451	3.14634	0	0	0
YEL034W	270.409	236.955	283.171	510.44	2.08403	2.57498
YEL035C	557.719	372.239	116.415	10.4171	0	15.4499
YEL036C	92.9532	109.235	23.5976	4.16686	0	12.8749
YEL037C	85.9113	108.395	29.8902	0	0	0
YEL038W	208.44	237.796	113.268	187.509	2.08403	2.57498
YEL039C	453.499	308.378	58.2073	1212.56	4.16806	69.5244
YEL040W	57.7436	110.075	6.29268	4.16686	4.16806	0
YEL041W	54.9269	116.797	73.939	118.755	2.08403	0
YEL042W	57.7436	70.5825	3.14634	31.2514	0	7.72493
YEL043W	22.5341	59.659	6.29268	0	0	0
YEL044W	228.158	193.262	53.4878	0	31.2605	2.57498
YEL046C	54.9269	109.235	37.7561	4.16686	2.08403	0
YEL047C	53.5185	128.561	29.8902	6.25029	0	2.57498
YEL048C	290.127	202.505	240.695	54.1691	18.7563	7.72493
YEL049W	14.0838	37.812	3.14634	0	0	0
YEL050C	2.81676	20.1664	6.29268	0	0	0
YEL051W	233.791	168.894	136.866	56.2526	6.2521	0
YEL052W	52.1101	126.88	39.3293	8.33372	0	0
YEL053C	23.9425	61.3395	106.976	8.33372	0	0
YEL054C	88.728	136.964	6.29268	0	0	0
YEL055C	15.4922	24.3678	6.29268	0	0	0
YEL056W	60.5604	89.0684	20.4512	52.0857	0	5.14995
YEL057C	81.6861	142.845	103.829	56.2526	22.9244	0
YEL058W	77.461	106.714	15.7317	52.0857	0	7.72493
YEL059C-A	371.813	266.365	1285.28	854.206	4.16806	5.14995
YEL060C	36.6179	30.2496	9.43902	0	0	0
YEL061C	5.63353	36.1315	0	0	0	0
YEL062W	43.6598	63.8603	4.71951	0	0	0
YEL063C	14.0838	31.9302	0	0	0	0
YEL064C	85.9113	127.721	152.598	0	0	5.14995
YEL065W	61.9688	97.4711	3.14634	0	0	0
YEL066W	45.0682	44.5342	0	0	4.16806	5.14995
YEL067C	43.6598	44.5342	0	0	4.16806	5.14995
YEL069C	53.5185	90.7489	9.43902	0	0	0
YEL070W	36.6179	157.97	51.9146	12.5006	0	0
YEL071W	4.22514	19.3262	0	0	0	0
YEL072W	102.812	0.84	207.659	0	0	0
YEL073C	0	2.5208	0	0	0	0
YEL075C	216.891	211.747	143.159	25.0011	0	7.72493
YEL077C	0	97.4711	18.878	0	0	0
YER001W	22.5341	0.84	9.43902	0	0	0
YER002W	85.9113	151.248	47.1951	6.25029	0	0
YER003C	64.7855	148.727	11.0122	20.8343	0	20.5998
YER004W	201.399	189.06	26.7439	37.5017	18.7563	2.57498
YER005W	61.9688	128.561	9.43902	6.25029	2.08403	0
YER006W	101.403	106.714	34.6097	6.25029	0	2.57498
YER007C-A	101.403	99.9918	1.57317	0	0	0
YER007W	129.571	118.478	3.14634	29.168	8.33613	0
YER008C	0	11.7637	0	0	0	0
YER009W	464.766	379.801	102.256	0	4.16806	54.0745
YER010C	45.0682	63.0201	20.4512	8.33372	0	5.14995
YER011W	14.0838	21.847	4.71951	0	0	0
YER012W	43.6598	86.5476	17.3049	8.33372	0	0
YER013W	9.85867	44.5342	20.4512	6.25029	0	0
YER014C-A	88.728	407.53	6.29268	129.173	8.33613	0
YER014W	95.7699	409.21	7.86585	0	8.33613	0
YER015W	30.9844	147.887	1.57317	0	4.16806	0
YER016W	7.04191	33.6107	0	0	0	0
YER017C	59.152	26.0483	59.7805	16.6674	0	0
YER018C	377.446	0	652.866	0	6.2521	0
YER019C-A	309.844	275.608	424.756	102.088	43.7647	0
YER019W	195.765	196.623	421.61	33.3349	2.08403	5.14995
YER020W	70.4191	115.117	0	37.5017	2.08403	0
YER021W	32.3928	79.8254	6.29268	0	0	0
YER022W	49.2933	95.7905	51.9146	0	0	0
YER023W	238.016	253.761	70.7927	131.256	4.16806	2.57498
YER024W	12.6754	50.4161	39.3293	39.5851	0	0
YER025W	35.2095	96.6308	0	0	0	0
YER026C	29.576	63.8603	12.5854	0	0	0
YER027C	77.461	129.401	7.86585	191.675	0	0
YER028C	90.1364	109.235	42.4756	279.179	2.08403	7.72493
YER029C	167.597	186.539	66.0732	172.925	0	0
YER030W	373.221	280.649	427.902	10.4171	6.2521	5.14995
YER031C	233.791	180.658	14.1585	10.4171	0	0
YER032W	22.5341	47.8953	0	0	0	0
YER033C	12.6754	36.1315	0	4.16686	2.08403	0
YER034W	209.849	199.143	160.463	672.948	2.08403	5.14995
YER035W	387.305	328.545	829.061	227.094	104.202	0
YER036C	36.6179	107.554	0	0	0	0
YER037W	149.288	169.734	94.3902	25.0011	45.8487	0
YER038C	161.964	186.539	55.061	56.2526	6.2521	0
YER039C	405.614	351.232	615.11	2716.79	0	2.57498
YER039C-A	494.342	394.926	108.549	485.439	89.6134	2.57498
YER040W	2.81676	10.9235	0	0	0	0
YER041W	47.885	92.4294	130.573	68.7532	0	0
YER042W	280.268	210.067	125.854	75.0034	318.857	0
YER043C	85.9113	147.047	12.5854	0	2.08403	2.57498
YER044C	107.037	138.644	37.7561	0	0	0
YER044C-A	125.346	149.568	42.4756	64.5863	37.5126	12.8749
YER045C	15.4922	9.24294	0	0	0	0
YER046W	46.4766	1.68054	12.5854	0	10.4202	0
YER047C	5.63353	35.2912	1.57317	6.25029	0	0
YER048C	1.40838	15.9651	0	0	0	0
YER048W-A	25.3509	37.812	0	0	0	0
YER049W	35.2095	92.4294	180.915	37.5017	0	0
YER050C	443.64	274.768	347.671	77.0869	6.2521	48.9246
YER051W	108.445	160.491	12.5854	41.6686	8.33613	0
YER052C	43.6598	40.3329	25.1707	0	0	0
YER053C	23.9425	68.0617	1.57317	0	0	0
YER053C-A	49.2933	103.353	0	0	0	0
YER054C	14.0838	68.9019	9.43902	14.584	0	0
YER055C	38.0263	41.1731	0	0	0	0
YER056C	138.021	334.427	0	0	0	0
YER056C-A	63.3772	92.4294	0	0	0	0
YER057C	232.383	204.185	821.195	316.681	0	28.3248
YER058W	259.142	669.693	232.829	3264.73	0	0
YER059W	80.2777	116.797	14.1585	2.08343	0	0
YER060W	128.163	357.114	55.061	66.6697	0	0
YER060W-A	147.88	315.1	121.134	8.33372	0	12.8749
YER061C	208.44	237.796	4.71951	0	2.08403	0
YER062C	102.812	189.06	4173.62	87.504	0	0
YER063W	97.1783	199.984	1.57317	0	0	0
YER064C	2.81676	0	0	0	0	0
YER065C	0	1.68054	0	0	0	0
YER066W	12.6754	31.9302	0	0	0	0
YER067W	81.6861	212.588	17.3049	27.0846	4.16806	2.57498
YER068W	77.461	129.401	51.9146	0	0	0
YER069W	11.267	28.5691	1.57317	0	0	0
YER070W	35.2095	129.401	4.71951	10.4171	0	0
YER071C	426.74	362.996	453.073	2918.88	66.689	12.8749
YER072W	208.44	141.165	40.9024	0	2.08403	0
YER073W	42.2514	87.3878	77.0854	4.16686	2.08403	18.0248
YER074W	178.864	252.08	129	4.16686	4.16806	18.0248
YER074W-A	476.033	341.989	92.8171	97.9211	25.0084	2.57498
YER075C	9.85867	38.6523	0	0	0	0
YER076C	30.9844	57.9785	0	4.16686	0	0
YER077C	28.1676	40.3329	1.57317	0	0	0
YER078C	119.712	155.45	22.0244	0	0	0
YER078W-A	909.814	438.62	49156.9	893.791	4.16806	41.1996
YER079W	274.634	3609.79	435.768	6477.38	2.08403	0
YER080W	0	82.3462	0	0	0	0
YER081W	270.409	424.335	6.29268	10.4171	22.9244	2.57498
YER082C	97.1783	174.776	97.5366	12.5006	4.16806	0
YER083C	153.514	189.9	117.988	125.006	4.16806	0
YER085C	218.299	316.781	226.537	289.597	0	5.14995
YER086W	102.812	271.406	11.0122	14.584	0	0
YER087C-B	430.965	409.21	591.512	60.4194	6.2521	12.8749
YER087W	95.7699	178.137	28.3171	2.08343	2.08403	0
YER088C	0	0	0	0	0	0
YER089C	18.309	51.2563	6.29268	2.08343	0	0
YER090W	46.4766	200.824	40.9024	193.759	0	7.72493
YER091C	11.267	51.2563	6.29268	4.16686	0	0
YER092W	481.666	340.308	232.829	0	70.8571	7.72493
YER093C	5.63353	24.3678	9.43902	8.33372	0	0
YER093C-A	318.294	235.275	210.805	33.3349	108.37	2.57498
YER094C	177.456	203.345	129	108.338	0	0
YER095W	74.6442	0	15.7317	0	0	0
YER096W	11.267	32.7704	0	2.08343	2.08403	0
YER098W	4.22514	12.604	6.29268	2.08343	0	0
YER099C	180.273	202.505	328.793	0	0	0
YER100W	278.859	268.886	45.6219	0	16.6723	108.149
YER101C	70.4191	99.9918	28.3171	2.08343	0	2.57498
YER102W	229.566	233.594	1.57317	0	4.16806	0
YER103W	2.81676	97.4711	0	89.5874	0	0
YER104W	360.546	338.628	55.061	1179.22	50.0168	5.14995
YER105C	0	15.1248	0	0	0	0
YER106W	219.707	233.594	58.2073	97.9211	2.08403	2.57498
YER107C	159.147	152.929	198.219	8.33372	12.5042	2.57498
YER109C	16.9006	58.8187	9.43902	0	0	5.14995
YER110C	2.81676	5.88187	0	0	0	0
YER111C	2.81676	19.3262	0	0	0	0
YER112W	99.9951	0	711.073	0	0	0
YER113C	81.6861	142.005	149.451	75.0034	0	0
YER114C	5.63353	30.2496	0	0	0	0
YER115C	240.833	222.671	42.4756	81.2537	25.0084	15.4499
YER116C	139.43	258.802	64.5	47.9189	0	5.14995
YER117W	332.378	381.482	129	0	0	0
YER118C	149.288	191.581	95.9634	0	2.08403	7.72493
YER119C	167.597	254.601	33.0366	152.09	0	0
YER120W	102.812	77.3046	0	0	0	0
YER121W	426.74	393.245	566.341	927.126	29.1764	5.14995
YER122C	85.9113	184.019	141.585	102.088	2.08403	0
YER123W	46.4766	28.5691	55.061	0	0	0
YER124C	12.6754	58.8187	7.86585	12.5006	0	0
YER125W	2.81676	2.5208	0	0	0	0
YER126C	119.712	147.887	3.14634	0	0	0
YER127W	235.2	282.33	643.427	575.026	0	177.673
YER128W	156.33	165.533	265.866	29.168	29.1764	61.7995
YER129W	8.45029	38.6523	20.4512	18.7509	0	0
YER130C	49.2933	79.8254	4.71951	0	0	0
YER131W	52.1101	122.679	0	2.08343	0	2.57498
YER132C	0	0.84	0	0	0	0
YER133W	0	0	0	0	0	0
YER134C	7.04191	0.84	0	0	2.08403	0
YER136W	5.63353	20.1664	0	0	0	0
YER137C	33.8011	103.353	12.5854	6.25029	0	0
YER138W-A	0	0.84	0	0	0	0
YER139C	66.1939	77.3046	1.57317	0	0	5.14995
YER140W	78.8693	683.978	44.0488	12379.7	0	0
YER141W	112.671	120.999	48.7683	6.25029	4.16806	0
YER142C	194.357	276.448	157.317	3131.39	54.1848	18.0248
YER143W	159.147	248.719	133.719	14.584	8.33613	30.8997
YER144C	38.0263	110.915	17.3049	0	0	0
YER145C	57.7436	102.513	0	0	2.08403	2.57498
YER146W	285.901	329.385	179.341	189.592	6.2521	92.6992
YER147C	66.1939	190.741	45.6219	125.006	2.08403	5.14995
YER148W	223.933	209.227	26.7439	0	0	28.3248
YER149C	78.8693	140.325	33.0366	52.0857	0	18.0248
YER150W	104.22	231.914	232.829	4.16686	25.0084	164.799
YER151C	8.45029	16.8054	7.86585	0	0	0
YER152C	269.001	48.7355	9.43902	0	0	0
YER153C	422.514	427.696	578.927	510.44	0	100.424
YER154W	177.456	184.019	7.86585	0	14.5882	0
YER155C	0	0	0	0	0	0
YER156C	146.472	55.4577	45.6219	6.25029	4.16806	0
YER157W	8.45029	32.7704	4.71951	0	0	0
YER158C	21.1257	49.5758	6.29268	2.08343	0	0
YER159C	56.3353	88.2281	29.8902	20.8343	0	0
YER161C	39.4347	31.9302	31.4634	216.677	12.5042	0
YER162C	29.576	118.478	33.0366	43.752	0	0
YER163C	76.0526	123.519	3.14634	27.0846	0	0
YER164W	2.81676	6.72214	0	0	0	0
YER165W	47.885	111.756	319.354	35.4183	0	5.14995
YER166W	1.40838	3.36107	1.57317	0	0	0
YER167W	12.6754	33.6107	0	0	6.2521	15.4499
YER168C	66.1939	113.436	23.5976	2.08343	8.33613	0
YER169W	11.267	46.2147	0	0	0	0
YER170W	198.582	228.553	37.7561	35.4183	4.16806	25.7498
YER171W	30.9844	76.4644	9.43902	52.0857	2.08403	0
YER172C	1.40838	4.20134	0	0	0	0
YER173W	61.9688	152.088	29.8902	0	0	0
YER174C	336.603	217.629	171.476	145.84	4.16806	2.57498
YER175C	245.058	273.927	467.232	531.274	2.08403	0
YER175W-A	256.325	286.531	478.244	312.514	12.5042	46.3496
YER176W	0	20.1664	7.86585	4.16686	0	0
YER177W	39.4347	45.3745	0	0	0	0
YER178W	71.8274	85.7073	0	0	0	2.57498
YER179W	214.074	238.636	358.683	37.5017	0	12.8749
YER180C	284.493	247.879	125.854	197.926	4.16806	7.72493
YER180C-A	107.037	184.859	39.3293	0	2.08403	5.14995
YER182W	81.6861	135.283	9.43902	10.4171	0	7.72493
YER183C	39.4347	127.721	23.5976	22.9177	0	0
YER184C	0	27.7288	6.29268	0	0	0
YER185W	49.2933	88.2281	4.71951	18.7509	2.08403	5.14995
YER186C	2.81676	13.4443	4.71951	2.08343	0	0
YER187W	0	0.84	0	0	0	0
YER188C-A	43.6598	163.852	7.86585	0	0	2.57498
YER189W	122.529	70.5825	78.6585	4.16686	0	0
YER190C-B	311.252	511.723	265.866	443.77	18.7563	36.0497
YER190W	429.556	578.104	0	0	0	0
YFL001W	239.425	110.075	155.744	31.2514	0	7.72493
YFL002C	2.81676	3.36107	0	0	0	0
YFL003C	18.309	42.0134	9.43902	0	0	0
YFL004W	25.3509	73.9436	0	0	0	0
YFL005W	60.5604	82.3462	0	0	0	2.57498
YFL007W	0	1.68054	0	0	0	0
YFL008W	7.04191	21.0067	0	0	0	0
YFL009W	26.7592	78.1449	20.4512	33.3349	0	0
YFL010C	8.45029	3.36107	0	0	0	0
YFL010W-A	8.45029	3.36107	0	0	0	0
YFL011W	23.9425	63.0201	6.29268	0	0	0
YFL012W	87.3196	148.727	3.14634	110.422	4.16806	5.14995
YFL013C	26.7592	87.3878	26.7439	25.0011	0	0
YFL014W	201.399	225.192	880.975	8.33372	0	23.1748
YFL016C	23.9425	30.2496	0	0	0	0
YFL017C	342.237	302.496	253.28	864.623	2.08403	0
YFL017W-A	202.807	338.628	106.976	1497.99	0	28.3248
YFL018C	2.81676	21.847	0	0	0	0
YFL020C	11.267	45.3745	9.43902	2.08343	0	7.72493
YFL021W	0	1.68054	0	0	0	0
YFL022C	56.3353	96.6308	1.57317	0	0	2.57498
YFL023W	12.6754	29.4094	0	0	0	0
YFL024C	23.9425	45.3745	6.29268	8.33372	0	0
YFL025C	8.45029	53.7771	3.14634	8.33372	0	0
YFL026W	122.529	123.519	1.57317	20.8343	0	0
YFL027C	115.487	189.06	23.5976	2.08343	0	0
YFL028C	307.027	298.295	364.976	41.6686	0	2.57498
YFL029C	170.414	228.553	33.0366	2.08343	0	7.72493
YFL030W	88.728	149.568	199.793	112.505	2.08403	0
YFL031W	35.2095	140.325	17.3049	87.504	8.33613	1418.81
YFL033C	2.81676	9.24294	0	0	0	0
YFL034C-A	526.735	353.753	31.4634	1220.89	52.1008	0
YFL034C-B	294.352	315.1	232.829	129.173	4.16806	2.57498
YFL034W	12.6754	91.5892	3.14634	0	0	0
YFL036W	0	4.20134	12.5854	0	0	0
YFL037W	4.22514	0	0	0	0	0
YFL038C	102.812	133.603	20.4512	0	0	0
YFL039C	83.0945	29.4094	95.9634	0	0	0
YFL040W	15.4922	132.762	0	114.589	0	0
YFL041W	108.445	202.505	92.8171	220.843	0	0
YFL041W-A	174.639	249.559	83.378	131.256	0	12.8749
YFL042C	26.7592	55.4577	7.86585	18.7509	4.16806	0
YFL044C	271.818	319.302	83.378	1172.97	22.9244	0
YFL045C	243.65	244.518	122.707	20.8343	2.08403	25.7498
YFL046W	439.415	268.045	475.098	112.505	0	10.2999
YFL047W	53.5185	125.2	55.061	64.5863	0	0
YFL048C	191.54	167.213	435.768	68.7532	0	18.0248
YFL049W	42.2514	42.8537	20.4512	0	0	0
YFL050C	18.309	59.659	0	0	6.2521	5.14995
YFL051C	16.9006	57.1382	26.7439	0	0	0
YFL052W	11.267	31.0899	1.57317	0	0	0
YFL053W	8.45029	35.2912	1.57317	2.08343	0	0
YFL054C	11.267	27.7288	0	0	0	0
YFL055W	0	15.1248	4.71951	6.25029	0	0
YFL056C	274.634	489.876	6.29268	0	2.08403	7.72493
YFL057C	622.505	694.901	185.634	1441.73	43.7647	357.922
YFL058W	345.053	430.217	327.219	172.925	0	0
YFL059W	328.153	389.884	242.268	1318.81	6.2521	10.2999
YFL060C	908.406	685.658	877.829	243.761	10.4202	131.324
YFL061W	146.472	290.733	147.878	72.92	6.2521	0
YFL062W	11.267	54.6174	0	2.08343	0	0
YFL066C	152.105	102.513	12.5854	14.584	0	0
YFL067W	335.195	302.496	0	6.25029	0	0
YFL068W	254.917	481.473	50.3415	8.33372	4.16806	2.57498
YFR001W	288.718	252.08	7.86585	0	0	0
YFR002W	35.2095	78.9852	0	0	0	0
YFR003C	895.73	614.236	270.585	289.597	4.16806	18.0248
YFR004W	288.718	257.122	105.402	2.08343	16.6723	0
YFR005C	191.54	238.636	119.561	118.755	0	0
YFR006W	15.4922	64.7006	6.29268	2.08343	0	0
YFR007W	42.2514	81.506	25.1707	4.16686	0	0
YFR008W	26.7592	162.172	0	0	0	0
YFR009W	22.5341	242.837	6.29268	0	0	0
YFR010W	123.938	167.213	12.5854	0	0	0
YFR011C	264.776	230.233	6.29268	0	0	2.57498
YFR012W	126.754	197.463	15.7317	0	0	0
YFR012W-A	304.21	308.378	78.6585	656.28	4.16806	43.7746
YFR013W	28.1676	5.04161	9.43902	0	0	0
YFR014C	145.063	238.636	89.6707	6.25029	0	7.72493
YFR015C	42.2514	108.395	48.7683	52.0857	0	0
YFR016C	1.40838	9.24294	0	0	0	0
YFR017C	99.9951	137.804	56.6341	0	0	0
YFR018C	288.718	238.636	69.2195	197.926	25.0084	7.72493
YFR019W	0	0	0	0	0	0
YFR021W	11.267	16.8054	4.71951	0	0	0
YFR022W	29.576	73.9436	23.5976	0	0	2.57498
YFR023W	35.2095	147.047	108.549	27.0846	6.2521	0
YFR024C-A	71.8274	120.158	42.4756	18.7509	0	0
YFR025C	21.1257	285.691	0	14.584	0	5.14995
YFR026C	46.4766	227.713	36.1829	108.338	2.08403	0
YFR027W	71.8274	163.012	117.988	93.7543	2.08403	0
YFR028C	0	2.5208	0	0	0	0
YFR029W	25.3509	68.9019	6.29268	6.25029	0	0
YFR030W	29.576	68.0617	31.4634	64.5863	0	0
YFR031C	7.04191	39.4926	3.14634	0	0	0
YFR031C-A	78.8693	173.935	0	0	0	0
YFR032C	194.357	247.879	1065.04	1981.34	0	7.72493
YFR032C-A	642.222	511.723	210.805	2079.26	2.08403	10.2999
YFR032C-B	687.29	586.507	2487.18	4946.06	8.33613	0
YFR033C	276.043	224.351	25.1707	0	0	0
YFR034C	35.2095	105.874	0	0	0	2.57498
YFR035C	447.865	328.545	25.1707	0	25.0084	144.199
YFR036W	407.022	323.503	55.061	0	62.521	502.12
YFR037C	94.3615	163.012	12.5854	100.005	4.16806	0
YFR038W	53.5185	38.6523	62.9268	22.9177	0	0
YFR039C	114.079	163.012	11.0122	45.8354	2.08403	12.8749
YFR040W	23.9425	101.672	48.7683	175.008	0	0
YFR041C	391.53	415.932	409.024	520.857	85.4453	5.14995
YFR042W	690.107	490.716	715.793	660.447	35.4286	0
YFR043C	301.394	277.288	117.988	912.542	18.7563	74.6743
YFR044C	146.472	246.198	26.7439	72.92	8.33613	0
YFR045W	274.634	462.147	44.0488	104.171	6.2521	0
YFR046C	307.027	359.635	33.0366	595.861	2.08403	260.073
YFR047C	157.739	215.949	106.976	68.7532	0	48.9246
YFR048W	32.3928	83.1865	59.7805	75.0034	2.08403	0
YFR049W	440.823	299.976	291.037	168.758	27.0924	0
YFR050C	156.33	301.656	179.341	872.957	27.0924	20.5998
YFR051C	64.7855	84.867	20.4512	83.3371	0	0
YFR052W	243.65	311.739	180.915	279.179	0	7.72493
YFR053C	95.7699	152.088	3.14634	18.7509	0	0
YFR055W	43.6598	177.296	0	141.673	0	0
YFR057W	0	16.8054	0	16.6674	0	0
YGL001C	259.142	278.129	70.7927	43.752	27.0924	0
YGL002W	459.132	382.322	105.402	247.928	4.16806	2.57498
YGL003C	66.1939	136.964	9.43902	43.752	0	0
YGL004C	145.063	246.198	62.9268	85.4206	25.0084	10.2999
YGL005C	508.426	460.467	421.61	610.445	2.08403	432.596
YGL006W	0	16.8054	1.57317	0	0	0
YGL006W-A	36.6179	65.5409	36.1829	0	4.16806	0
YGL007C-A	74.6442	15.9651	15.7317	104.171	0	0
YGL008C	21.1257	47.055	0	0	0	0
YGL009C	14.0838	64.7006	12.5854	2.08343	0	0
YGL010W	536.593	401.648	1068.18	104.171	2.08403	15.4499
YGL011C	345.053	362.996	637.134	1014.63	0	15.4499
YGL012W	80.2777	107.554	11.0122	0	0	2.57498
YGL013C	11.267	47.8953	0	0	0	0
YGL014W	4.22514	22.6872	0	0	0	0
YGL015C	508.426	417.613	269.012	139.59	16.6723	15.4499
YGL016W	15.4922	36.9718	0	0	0	0
YGL017W	111.262	0	9.43902	0	0	0
YGL018C	697.149	394.086	487.683	500.023	2.08403	10.2999
YGL019W	402.797	427.696	1.57317	2352.19	4.16806	25.7498
YGL020C	512.651	438.62	80.2317	1533.4	0	43.7746
YGL021W	76.0526	139.484	51.9146	0	0	0
YGL022W	80.2777	142.005	4.71951	0	0	0
YGL023C	85.9113	122.679	1.57317	12.5006	6.2521	0
YGL025C	232.383	356.273	11.0122	166.674	4.16806	131.324
YGL026C	84.5029	185.699	9.43902	110.422	2.08403	0
YGL027C	60.5604	133.603	9.43902	10.4171	0	12.8749
YGL028C	28.1676	73.9436	102.256	0	0	2.57498
YGL029W	246.467	349.551	83.378	0	0	2.57498
YGL030W	342.237	469.71	14.1585	0	2.08403	0
YGL031C	221.116	237.796	4.71951	0	0	0
YGL032C	697.149	583.146	707.927	2043.84	4.16806	10.2999
YGL033W	35.2095	93.2697	1.57317	22.9177	0	0
YGL035C	4.22514	37.812	0	2.08343	0	0
YGL036W	0	73.1033	0	52.0857	0	0
YGL037C	223.933	219.31	31.4634	25.0011	6.2521	10.2999
YGL038C	118.304	305.017	62.9268	352.099	0	0
YGL039W	11.267	26.8886	3.14634	4.16686	0	0
YGL040C	0	0	0	0	0	0
YGL041C-B	466.174	418.453	113.268	260.429	77.1092	74.6743
YGL043W	226.749	342.829	17.3049	58.336	0	5.14995
YGL044C	191.54	331.906	56.6341	189.592	2.08403	0
YGL045W	15.4922	57.9785	7.86585	4.16686	0	5.14995
YGL047W	50.7017	138.644	34.6097	37.5017	0	0
YGL048C	221.116	297.455	18.878	427.103	0	203.423
YGL049C	15.4922	74.7838	0	2.08343	0	0
YGL050W	57.7436	183.178	0	0	0	20.5998
YGL051W	171.823	351.232	34.6097	2.08343	0	12.8749
YGL053W	433.781	483.994	0	4.16686	2.08403	46.3496
YGL054C	25.3509	62.1798	0	0	0	0
YGL055W	7.04191	14.2845	0	0	0	0
YGL056C	54.9269	160.491	202.939	225.01	0	0
YGL057C	278.859	228.553	58.2073	0	8.33613	0
YGL058W	667.573	466.349	382.28	835.455	708.571	12.8749
YGL059W	184.498	290.733	59.7805	100.005	0	30.8997
YGL060W	84.5029	213.428	61.3537	79.1703	2.08403	2.57498
YGL061C	425.331	468.029	242.268	1016.71	4.16806	108.149
YGL062W	26.7592	116.797	0	0	0	0
YGL063W	233.791	278.969	33.0366	164.591	16.6723	7.72493
YGL064C	78.8693	225.192	9.43902	0	0	28.3248
YGL065C	198.582	268.886	7.86585	189.592	0	0
YGL066W	104.22	180.658	36.1829	122.922	0	0
YGL067W	247.875	311.739	169.902	75.0034	0	0
YGL068W	380.263	451.224	111.695	4.16686	0	5.14995
YGL070C	553.494	437.779	858.951	495.856	16.6723	0
YGL071W	18.309	41.1731	0	0	0	0
YGL073W	2.81676	12.604	0	0	0	0
YGL075C	105.629	197.463	83.378	141.673	8.33613	0
YGL076C	204.215	123.519	0	0	0	0
YGL077C	119.712	151.248	4.71951	0	0	0
YGL078C	132.388	216.789	7.86585	0	0	5.14995
YGL079W	421.106	291.573	88.0975	231.261	0	113.299
YGL080W	649.264	506.681	3.14634	39.5851	8.33613	23.1748
YGL081W	273.226	296.614	204.512	452.104	12.5042	0
YGL082W	1.40838	131.082	0	89.5874	0	0
YGL083W	18.309	57.1382	0	45.8354	0	0
YGL084C	92.9532	135.283	22.0244	10.4171	0	0
YGL085W	442.232	295.774	29.8902	14.584	2.08403	0
YGL086W	69.0107	165.533	6.29268	0	0	7.72493
YGL087C	147.88	215.109	34.6097	0	2.08403	0
YGL089C	257.734	319.302	67.6463	6.25029	0	5.14995
YGL090W	276.043	250.4	39.3293	327.098	0	0
YGL091C	349.279	318.461	92.8171	12.5006	2.08403	0
YGL092W	4.22514	31.9302	0	0	0	0
YGL093W	47.885	122.679	23.5976	108.338	0	0
YGL094C	39.4347	67.2214	7.86585	20.8343	0	0
YGL095C	18.309	30.2496	4.71951	0	0	0
YGL096W	2.81676	18.4859	0	0	0	0
YGL097W	0	2.5208	0	0	0	0
YGL098W	7.04191	7.56241	7.86585	0	0	0
YGL099W	64.7855	124.36	0	0	0	0
YGL100W	347.87	265.525	75.5122	287.513	2.08403	2.57498
YGL101W	605.604	252.08	15.7317	0	2.08403	0
YGL103W	457.724	347.031	113.268	10.4171	4.16806	0
YGL104C	273.226	169.734	15.7317	0	0	0
YGL105W	83.0945	215.949	23.5976	22.9177	0	28.3248
YGL106W	157.739	283.17	51.9146	37.5017	0	2.57498
YGL107C	147.88	183.178	6.29268	0	4.16806	0
YGL108C	371.813	198.303	55.061	0	0	2.57498
YGL110C	202.807	204.185	6.29268	227.094	2.08403	15.4499
YGL111W	263.367	199.143	132.146	187.509	0	0
YGL112C	188.723	221.831	154.171	172.925	12.5042	0
YGL113W	130.979	200.824	53.4878	87.504	4.16806	10.2999
YGL114W	54.9269	102.513	4.71951	0	2.08403	0
YGL115W	256.325	214.268	23.5976	104.171	2.08403	5.14995
YGL116W	0	110.915	0	0	0	0
YGL117W	22.5341	40.3329	4.71951	0	0	0
YGL119W	15.4922	21.0067	0	0	0	2.57498
YGL120C	70.4191	83.1865	3.14634	2.08343	0	0
YGL121C	876.013	347.871	111.695	470.855	8.33613	7.72493
YGL122C	0	123.519	0	0	0	5.14995
YGL123W	125.346	112.596	1.57317	0	0	0
YGL124C	49.2933	97.4711	0	2.08343	0	0
YGL125W	63.3772	88.2281	33.0366	20.8343	0	0
YGL126W	0	0	0	0	0	0
YGL127C	684.473	500.8	269.012	91.6709	14.5882	5.14995
YGL128C	401.389	354.593	231.256	337.515	0	15.4499
YGL129C	264.776	241.157	146.305	83.3371	0	0
YGL130W	229.566	162.172	151.024	33.3349	0	0
YGL131C	7.04191	42.0134	4.71951	16.6674	0	0
YGL133W	0	33.6107	14.1585	6.25029	0	0
YGL134W	147.88	171.415	116.415	33.3349	327.193	3100.27
YGL135W	545.044	441.141	105.402	20.8343	0	0
YGL136C	325.336	324.343	130.573	127.089	2.08403	2.57498
YGL137W	259.142	479.793	37.7561	383.351	0	2.57498
YGL138C	229.566	313.42	12.5854	333.349	0	0
YGL139W	38.0263	115.957	15.7317	20.8343	0	0
YGL140C	9.85867	36.1315	4.71951	0	0	0
YGL141W	29.576	93.2697	18.878	27.0846	0	0
YGL142C	115.487	156.29	75.5122	39.5851	20.8403	0
YGL143C	415.472	11.7637	44.0488	0	0	0
YGL144C	91.5448	169.734	56.6341	62.5029	2.08403	0
YGL145W	57.7436	136.964	6.29268	68.7532	0	0
YGL146C	159.147	277.288	114.841	922.959	0	0
YGL147C	233.791	108.395	0	0	0	2.57498
YGL148W	123.938	158.811	14.1585	183.342	4.16806	0
YGL150C	4.22514	13.4443	0	0	0	0
YGL151W	15.4922	66.3811	9.43902	20.8343	0	0
YGL153W	246.467	286.531	171.476	366.683	4.16806	33.4747
YGL154C	387.305	275.608	196.646	345.849	0	77.2493
YGL155W	170.414	206.706	31.4634	47.9189	0	0
YGL156W	15.4922	44.5342	0	10.4171	0	0
YGL157W	154.922	167.213	14.1585	291.68	0	0
YGL158W	2.81676	20.1664	1.57317	0	2.08403	0
YGL159W	14.0838	36.9718	1.57317	6.25029	0	0
YGL160W	80.2777	173.935	25.1707	343.766	0	5.14995
YGL161C	332.378	278.969	59.7805	79.1703	6.2521	5.14995
YGL162W	52.1101	89.9086	37.7561	0	0	0
YGL163C	11.267	36.1315	6.29268	0	0	0
YGL164C	129.571	216.789	12.5854	137.506	22.9244	0
YGL166W	271.818	238.636	28.3171	0	2.08403	218.873
YGL167C	16.9006	99.9918	9.43902	0	0	0
YGL168W	12.6754	91.5892	9.43902	0	0	0
YGL169W	157.739	199.984	50.3415	10.4171	0	36.0497
YGL170C	176.048	242.837	47.1951	0	6.2521	2.57498
YGL171W	135.205	167.213	4.71951	0	4.16806	7.72493
YGL172W	104.22	158.811	12.5854	0	2.08403	0
YGL173C	0	13.4443	0	0	0	0
YGL174W	304.21	292.413	291.037	522.941	4.16806	10.2999
YGL175C	395.755	310.059	117.988	331.265	4.16806	10.2999
YGL176C	63.3772	107.554	25.1707	33.3349	0	2.57498
YGL178W	18.309	49.5758	51.9146	354.183	0	0
YGL179C	53.5185	91.5892	55.061	375.017	0	7.72493
YGL180W	2.81676	40.3329	11.0122	4.16686	0	0
YGL181W	1.40838	72.263	0	6.25029	0	0
YGL183C	0	26.8886	1.57317	0	0	0
YGL184C	1.40838	50.4161	0	25.0011	0	0
YGL185C	152.105	199.984	22.0244	0	6.2521	2.57498
YGL186C	30.9844	78.9852	9.43902	50.0023	0	0
YGL187C	139.43	149.568	375.988	385.434	0	0
YGL188C-A	570.394	386.523	487.683	1985.51	25.0084	15.4499
YGL189C	292.943	294.934	77.0854	806.287	0	7.72493
YGL190C	19.7173	56.2979	0	0	0	0
YGL191W	119.712	157.13	4.71951	0	0	0
YGL192W	122.529	138.644	124.28	39.5851	0	7.72493
YGL193C	842.212	814.219	328.793	17892.5	35.4286	0
YGL194C	156.33	191.581	26.7439	2.08343	0	41.1996
YGL194C-A	456.316	454.585	143.159	506.273	2.08403	5.14995
YGL195W	0	0	0	0	0	0
YGL196W	109.854	128.561	40.9024	35.4183	0	0
YGL197W	0	26.8886	4.71951	14.584	0	0
YGL198W	171.823	11.7637	20.4512	0	0	0
YGL200C	28.1676	43.6939	1.57317	0	0	0
YGL201C	2.81676	31.9302	0	0	0	0
YGL202W	22.5341	75.6241	0	0	0	0
YGL203C	2.81676	5.04161	0	0	0	0
YGL205W	5.63353	15.1248	0	0	0	0
YGL206C	1.40838	4.20134	0	0	0	0
YGL207W	12.6754	65.5409	31.4634	6.25029	0	0
YGL208W	104.22	242.837	23.5976	122.922	4.16806	10.2999
YGL209W	45.0682	85.7073	158.89	77.0869	0	0
YGL210W	108.445	184.859	0	12.5006	0	0
YGL211W	349.279	366.357	80.2317	437.52	4.16806	20.5998
YGL212W	399.98	466.349	103.829	902.125	2.08403	72.0994
YGL213C	88.728	136.123	11.0122	33.3349	0	0
YGL215W	47.885	105.874	11.0122	56.2526	0	0
YGL216W	0	0	0	0	0	0
YGL219C	108.445	211.747	39.3293	39.5851	16.6723	0
YGL220W	319.703	509.202	28.3171	714.616	4.16806	2.57498
YGL221C	350.687	352.912	45.6219	285.43	2.08403	5.14995
YGL222C	429.556	567.181	552.183	4.16686	0	0
YGL223C	11.267	1.68054	1.57317	0	0	0
YGL224C	9.85867	57.1382	3.14634	37.5017	0	0
YGL225W	8.45029	15.9651	4.71951	0	2.08403	0
YGL226C-A	590.112	618.437	339.805	1179.22	2.08403	7.72493
YGL226W	8.45029	61.3395	20.4512	12.5006	0	0
YGL227W	21.1257	75.6241	11.0122	18.7509	0	0
YGL228W	42.2514	91.5892	3.14634	0	0	0
YGL229C	30.9844	131.082	3.14634	12.5006	0	0
YGL230C	621.096	600.791	432.622	654.197	60.4369	0
YGL231C	577.436	508.362	619.829	1118.8	8.33613	12.8749
YGL232W	395.755	365.516	61.3537	410.435	10.4202	5.14995
YGL233W	47.885	67.2214	3.14634	0	4.16806	0
YGL234W	43.6598	111.756	3.14634	45.8354	0	0
YGL235W	99.9951	426.016	129	20.8343	2.08403	33.4747
YGL236C	104.22	436.939	133.719	22.9177	0	33.4747
YGL237C	264.776	289.052	51.9146	500.023	0	18.0248
YGL238W	21.1257	45.3745	0	0	0	0
YGL240W	399.98	352.912	311.488	133.339	39.5966	5.14995
YGL241W	19.7173	84.867	3.14634	25.0011	0	0
YGL242C	583.07	530.209	593.085	677.114	2.08403	18.0248
YGL243W	254.917	317.621	210.805	410.435	0	5.14995
YGL244W	84.5029	142.845	62.9268	6.25029	0	0
YGL245W	87.3196	178.137	22.0244	12.5006	2.08403	7.72493
YGL246C	368.996	323.503	78.6585	202.093	6.2521	5.14995
[truncated: 3,757 more rows]

## Sheet: Fig.1C+others (RPM)
Sample	Pool_a.1	Pool_b.1	Pool_a.2	Pool_b.2	Y30S1101	Y30S1102	Y30S2101	Y30S2102	Y37S1101	Y37S1102	Y37S2101	Y37S2102	Y40S1101	Y40S1102	Y40S2101	Y40S2102	Y40S1012	Y40S1022	Y40S1032	Y40S1042	Y40S1052	Y40S1062	Y40S1072	Y40S1082	Y40S1092	YSAS1101	YSAS1102	YSAS2101	YSAS2102	YOXS1101	YOXS1102	YOXS2101	YOXS2102
Background	BY4741	BY4741	BY4741	BY4741	BY4741	BY4741	BY4741	BY4741	BY4741	BY4741	BY4741	BY4741	BY4741	BY4741	BY4741	BY4741	BY4741	BY4741	BY4741	BY4741	BY4741	BY4741	BY4741	BY4741	BY4741	BY4741	BY4741	BY4741	BY4741	BY4741	BY4741	BY4741	BY4741
Stress	Pool	Pool	Pool	Pool	Control	Control	Control	Control	Heat stress	Heat stress	Heat stress	Heat stress	Heat stress	Heat stress	Heat stress	Heat stress	Heat stress	Heat stress	Heat stress	Heat stress	Heat stress	Heat stress	Heat stress	Heat stress	Heat stress	Salt stress	Salt stress	Salt stress	Salt stress	Oxidative stress	Oxidative stress	Oxidative stress	Oxidative stress
Conditon	-	-	-	-	YPD, 30˚C	YPD, 30˚C	YPD, 30˚C	YPD, 30˚C	YPD, 37˚C	YPD, 37˚C	YPD, 37˚C	YPD, 37˚C	YPD, 40˚C	YPD, 40˚C	YPD, 40˚C	YPD, 40˚C	YPD, 40˚C	YPD, 40˚C	YPD, 40˚C	YPD, 40˚C	YPD, 40˚C	YPD, 40˚C	YPD, 40˚C	YPD, 40˚C	YPD, 40˚C	1 M NaCl/YPD, 30˚C	1 M NaCl/YPD, 30˚C	1 M NaCl/YPD, 30˚C	1 M NaCl/YPD, 30˚C	2 mM H2O2/YPD, 30˚C	2 mM H2O2/YPD, 30˚C	2 mM H2O2/YPD, 30˚C	2 mM H2O2/YPD, 30˚C
Generations	0	0	0	0	80	80	80	80	80	80	80	80	80	80	80	80	8	16	24	32	40	48	56	64	72	80	80	80	80	80	80	80	80
Original Pool	-	-	-	-	Pool_a.1	Pool_a.1	Pool_b.1	Pool_b.1	Pool_a.1	Pool_a.1	Pool_b.1	Pool_b.1	Pool_a.1	Pool_a.1	Pool_b.1	Pool_b.1	Pool_a.1	Pool_a.1	Pool_a.1	Pool_a.1	Pool_a.1	Pool_a.1	Pool_a.1	Pool_a.1	Pool_a.1	Pool_a.2	Pool_a.2	Pool_b.2	Pool_b.2	Pool_a.1	Pool_a.1	Pool_a.1	Pool_a.1
YAL001C	84.7503	202.636	280.347	248.393	46.3221	64.3526	35.1451	78.1953	46.749	33.4792	54.6573	117.937	7.76044	7.43314	11.3706	24.9721	91.6177	199.814	164.709	149.853	139.144	135.781	119.548	71.7077	96.8641	2.84485	12.5105	1.42997	0	0	0	75.6035	80.4284
YAL002W	36.5303	62.5787	120.679	26.1466	40.3451	22.0154	26.0334	14.3624	7.38142	4.18491	15.118	4.45044	0	0	0	0	42.0946	59.1288	35.1019	23.588	10.4358	4.03309	1.66038	0	0	0	0	0	0	0	0	0	0
YAL003W	43.8364	55.1288	35.2754	55.5615	0	0	0	0	0	0	0	0	0	0	0	0	14.8569	14.2725	2.70014	2.77506	0	2.68873	1.66038	0	0	0	0	0	0	0	0	0	0
YAL005C	14.6121	7.44984	5.5698	6.53665	0	0	0	0	0	0	0	0	0	0	0	0	2.47615	0	0	0	0	0	0	0	0	0	0	0	0	0	0	0	0
YAL007C	116.897	117.708	122.536	32.6833	14.9426	5.08047	18.2234	15.9582	19.6838	10.4623	18.6067	14.4639	0	1.23886	0	0	136.189	55.0509	63.4534	56.8887	20.8717	43.0197	38.1888	15.7407	3.52233	0	0	0	0	3.93209	0	6.87304	53.6189
YAL008W	127.126	67.0486	81.6904	6.53665	0	1.69349	0	0	0	2.09245	0	0	0	0	0	0	51.9992	14.2725	6.75036	5.55011	0	0	0	0	0	0	0	0	0	0	0	0	0
YAL009W	270.324	29.7994	183.803	6.53665	521.497	524.981	1019.21	3258.67	482.253	608.904	400.045	302.63	17.461	12.3886	0	1.18915	319.424	277.294	176.859	194.254	297.421	259.462	212.529	120.679	1.76116	5.68971	0	0	0	47.185	43.028	0	0
YAL010C	48.22	25.3295	22.2792	3.26833	4.48278	0	0	0	0	0	0	0	0	0	0	0	7.42846	12.2335	0	0	0	0	0	0	0	0	0	0	0	0	0	0	0
YAL011W	131.509	289.054	161.524	71.9032	61.2647	49.1112	167.915	154.795	12.3024	14.6472	150.017	122.387	1.94011	0	0	7.13487	59.4277	61.1677	54.0029	65.2138	76.5295	33.6091	18.2642	5.2469	31.701	2.84485	0	0	0	0	4.3028	0	26.8095
YAL012W	115.436	102.808	111.396	13.0733	101.61	115.157	49.4635	55.8538	71.3537	89.9755	19.7696	35.6035	0	0	0	0	118.855	79.518	58.0531	27.7506	26.0896	26.8873	11.6227	8.74484	0	2.84485	0	0	0	19.6604	4.3028	20.6191	26.8095
YAL013W	339.001	512.549	276.633	382.394	246.553	313.295	525.875	411.722	150.089	225.985	347.713	277.04	16.4909	6.19428	12.634	23.7829	269.901	236.515	147.158	156.791	140.884	154.602	127.849	78.7035	103.909	17.0691	37.5314	22.8795	15.4254	19.6604	38.7252	577.335	583.106
YAL014C	682.386	600.457	527.274	614.445	167.357	216.767	687.282	703.758	71.3537	69.0509	776.831	822.218	5.82033	1.23886	32.8483	64.2139	529.897	232.437	247.063	197.029	130.448	108.894	51.4718	27.9835	142.654	2.84485	0	1.42997	0	98.3021	64.5419	597.955	1045.57
YAL015C	200.186	166.877	165.237	68.6349	258.507	257.41	326.719	188.307	9.84189	27.2019	59.3089	67.8692	1.94011	0	8.84378	7.13487	69.3323	46.8952	40.5022	49.951	41.7433	25.5429	11.6227	10.4938	17.6116	8.53456	12.5105	1896.14	2446.71	11.7963	30.1196	116.842	93.8332
YAL016W	211.876	622.807	319.335	764.788	83.6786	82.9809	288.971	333.527	54.1304	79.5132	212.814	230.31	3.88022	14.8663	0	0	160.95	171.27	209.261	172.054	123.491	88.728	71.3964	31.4814	0	0	0	0	0	0	4.3028	116.842	134.047
YAL017W	35.0691	0	139.245	0	0	5.08047	0	0	2.46047	0	0	0	0	0	0	0	17.3331	14.2725	2.70014	0	0	0	0	0	0	0	0	0	0	0	0	0	0
YAL018C	277.63	351.633	289.63	134.001	288.392	379.341	406.121	333.527	275.573	401.751	296.545	294.841	26.1915	14.8663	8.84378	24.9721	267.425	318.072	345.619	305.256	281.768	317.27	322.114	136.419	51.0738	8.53456	0	2.85993	1.18657	23.5925	4.3028	130.588	120.643
YAL019W	17.5346	43.2091	0	65.3665	16.4369	15.2414	0	6.38329	0	0	0	0	0	0	0	0	0	0	0	0	0	0	0	0	0	0	0	0	0	0	0	0	0
YAL020C	279.092	493.18	224.649	232.051	403.451	416.598	525.875	727.695	280.494	288.759	608.207	765.475	3.88022	1.23886	370.175	322.258	287.234	181.464	174.159	173.441	203.499	110.238	83.0191	40.2262	697.421	1055.44	43.7867	7.14983	3.55971	51.1171	86.0559	1058.45	784.177
YAL021C	52.6037	78.9683	50.1282	71.9032	0	0	0	0	0	0	0	0	0	0	0	0	22.2854	2.03892	0	0	0	0	0	0	0	0	0	0	0	0	0	0	0
YAL022C	17.5346	825.443	16.7094	970.693	17.9311	6.77395	407.423	272.886	22.1443	10.4623	267.472	407.215	0	0	40.4287	20.2155	14.8569	12.2335	6.75036	0	1.73931	2.68873	1.66038	0	73.9689	0	0	1.42997	2.37314	0	0	158.08	113.94
YAL023C	30.6855	25.3295	38.9886	35.9516	0	0	0	0	0	0	0	4.45044	0	0	0	0	14.8569	6.11677	8.10043	11.1002	3.47861	0	0	0	0	0	0	0	0	0	0	0	0
YAL024C	11.6897	40.2292	29.7056	29.4149	0	0	5.20668	0	0	2.09245	1.16292	0	0	0	0	0	0	2.03892	0	0	0	0	0	0	0	0	0	0	0	0	0	0	0
YAL025C	176.807	110.258	131.819	22.8783	2.98852	5.08047	1.30167	3.19165	4.92095	2.09245	0	1.11261	0	0	0	0	74.2846	40.7785	44.5524	26.363	13.9144	24.1986	14.9434	3.49793	0	0	6.25524	0	0	0	0	13.7461	0
YAL026C	23.3794	40.2292	133.675	29.4149	5.97705	10.1609	5.20668	4.78747	2.46047	12.5547	5.8146	3.33783	0	0	0	1.18915	27.2377	28.5449	27.0014	15.2628	6.95722	10.7549	3.32076	5.2469	0	0	0	0	0	0	0	0	0
YAL027W	282.014	360.572	259.924	58.8299	370.577	438.614	313.702	438.851	536.383	619.366	461.679	332.67	46.5626	27.2548	24.0045	45.1875	247.615	377.201	346.969	402.383	650.5	517.58	425.058	267.592	181.4	0	0	0	0	145.487	81.7531	137.461	241.285
YAL028W	140.276	375.472	259.924	339.906	258.507	206.606	303.289	239.373	255.889	330.608	273.286	265.914	6.79038	14.8663	1.2634	5.94573	217.902	254.865	130.957	184.541	149.58	133.092	53.1322	38.4773	35.2233	2.84485	0	0	0	15.7283	25.8168	75.6035	60.3213
YAL029C	2.92243	0	3.7132	0	0	0	0	0	0	0	0	0	0	0	0	0	0	0	0	0	0	0	0	0	0	0	0	0	0	0	0	0	0
YAL030W	514.347	847.792	425.161	303.954	530.463	636.752	715.918	710.141	679.09	539.853	834.977	838.908	16.4909	35.9268	40.4287	35.6744	477.898	348.656	329.418	364.92	539.185	369.7	240.755	111.934	125.043	2.84485	6.25524	1.42997	2.37314	255.586	111.873	1257.77	1320.37
YAL031C	182.652	668.996	287.773	614.445	16.4369	6.77395	44.2568	71.812	4.92095	12.5547	13.955	30.0405	0	1.23886	0	0	49.5231	69.3234	22.9512	20.8129	12.1751	4.03309	3.32076	0	1.76116	0	0	0	0	3.93209	4.3028	288.668	107.238
YAL032C	265.941	712.205	269.207	594.835	252.53	270.958	364.468	344.698	346.927	292.943	213.977	285.941	14.5508	4.95543	8.84378	3.56744	299.615	432.252	352.369	412.096	422.651	247.363	192.604	78.7035	15.8505	2.84485	6.25524	12.8697	2.37314	39.3209	8.60559	632.32	730.558
YAL033W	222.104	303.954	191.23	120.928	369.083	218.46	783.605	938.344	253.429	544.038	1946.73	2979.57	16.4909	7.43314	41.6921	354.365	205.521	336.422	380.72	303.869	292.203	250.052	162.717	96.1932	584.707	0	0	0	0	43.2529	17.2112	3738.93	3230.54
YAL034C	249.867	671.976	336.045	1019.72	239.082	238.782	264.239	443.639	199.298	257.372	307.011	455.057	16.4909	3.71657	2.52679	2.37829	356.566	236.515	248.413	222.005	142.623	65.8739	29.8869	15.7407	29.9398	5.68971	6.25524	2.85993	0	3.93209	4.3028	199.318	281.499
YAL034W-A	363.842	406.761	302.626	65.3665	401.956	394.583	544.098	343.102	273.112	305.498	465.168	485.098	1.94011	1.23886	6.31698	23.7829	470.469	303.8	241.663	144.303	80.0081	34.9535	11.6227	17.4897	66.9243	119.484	6.25524	0	0	141.555	64.5419	61.8574	67.0237
YAL035W	92.0564	122.177	202.369	84.9765	5.97705	5.08047	6.50835	3.19165	0	4.18491	0	2.22522	0	0	0	0	37.1423	22.4282	9.45051	0	0	0	0	0	0	0	0	0	0	0	0	6.87304	0
YAL036C	303.932	320.343	315.622	166.685	165.863	96.5289	171.82	186.711	49.2095	29.2943	40.7022	103.473	0	0	0	1.18915	217.902	77.4791	44.5524	16.6503	26.0896	12.0993	1.66038	0	1.76116	0	0	0	0	11.7963	34.4224	89.3495	147.452
YAL037C-A	0	219.025	0	52.2932	0	0	210.871	537.792	0	0	39.5393	60.0809	0	0	0	3.56744	0	0	0	0	0	0	0	0	1.76116	0	0	0	0	0	0	130.588	53.6189
YAL037W	267.402	607.907	343.471	529.469	328.737	450.468	494.635	1524.01	521.62	274.111	288.404	291.504	9.70054	12.3886	96.0182	107.023	321.9	287.488	226.812	202.579	276.55	212.41	157.736	38.4773	209.579	156.467	6.25524	4.2899	10.6791	19.6604	47.3308	481.113	348.523
YAL038W	0	11.9198	0	13.0733	0	0	0	0	0	0	0	0	0	0	0	0	0	0	0	0	0	0	0	0	0	0	0	0	0	0	0	0	0
YAL039C	51.1424	0	135.532	0	4.48278	5.08047	0	0	2.46047	0	0	0	0	0	0	0	32.19	24.4671	8.10043	2.77506	0	0	0	0	0	0	0	0	0	0	0	0	0
YAL040C	115.436	32.7793	207.939	22.8783	83.6786	82.9809	1.30167	0	81.1956	87.883	0	0	8.73049	1.23886	0	0	113.903	395.551	384.771	403.771	274.81	220.476	147.774	97.9422	1.76116	28.4485	6.25524	0	0	0	0	0	0
YAL041W	33.6079	2.97994	57.5546	0	13.4484	16.9349	1.30167	0	2.46047	0	0	0	0	0	0	0	7.42846	14.2725	5.40029	4.16259	0	0	0	0	0	0	6.25524	0	0	0	8.60559	0	0
YAL042W	40.914	73.0085	20.4226	42.4882	4614.28	3793.41	22.1284	15.9582	469.95	443.6	6.97752	4.45044	0	0	0	0	37.1423	6.11677	17.5509	1.38753	0	0	0	0	0	0	0	0	0	1702.59	1600.64	6.87304	20.1071
YAL043C	113.975	74.4984	185.66	29.4149	74.7131	64.3526	39.0501	49.4705	91.0375	43.9415	39.5393	21.1396	1.94011	2.47771	2.52679	9.51316	66.8562	69.3234	60.7533	88.8018	52.1792	44.364	23.2453	8.74484	24.6563	0	0	0	0	39.3209	68.8447	27.4922	20.1071
YAL044C	442.747	315.873	412.165	55.5615	44.8278	74.5135	49.4635	60.6413	2.46047	6.27736	1.16292	4.45044	1.94011	3.71657	0	2.37829	601.706	220.204	85.0546	52.7261	81.7474	28.2317	11.6227	15.7407	3.52233	0	0	0	0	19.6604	34.4224	171.826	207.773
YAL044W-A	433.98	615.357	388.029	114.391	666.441	497.886	536.288	427.681	728.3	692.602	557.039	610.823	30.0717	33.4491	10.1072	43.9984	547.23	415.94	471.175	378.795	487.006	443.64	390.19	211.625	165.55	2.84485	0	0	0	625.202	404.463	776.654	676.939
YAL046C	382.838	369.512	467.863	88.2448	590.233	552.077	210.871	357.464	922.677	996.008	375.623	282.603	5.82033	0	2.52679	0	492.755	322.15	270.014	159.566	104.358	41.6753	26.5661	8.74484	7.04466	5.68971	0	0	0	1026.27	357.132	240.556	53.6189
YAL047C	59.9097	107.278	72.4074	58.8299	0	3.38698	0	1.59582	0	0	0	1.11261	0	1.23886	0	0	34.6662	14.2725	4.05022	1.38753	1.73931	0	0	0	0	0	0	0	0	0	0	0	0
YAL048C	207.492	202.636	332.331	88.2448	313.795	291.28	201.759	161.178	211.601	154.842	139.55	144.639	0	0	0	5.94573	259.996	199.814	91.8049	76.3141	40.004	16.1324	0	0	0	5.68971	0	0	0	7.86417	12.9084	6.87304	13.4047
YAL049C	331.695	327.793	256.211	153.611	554.371	524.981	294.177	414.914	750.444	648.66	415.163	336.008	59.1733	45.8377	5.05359	14.2697	304.567	344.578	423.923	412.096	601.8	549.845	401.812	267.592	42.268	14.2243	6.25524	0	0	31.4567	47.3308	171.826	294.904
YAL051W	49.6812	0	131.819	0	88.1614	23.7088	0	0	31.9861	35.5717	4.65168	2.22522	0	0	0	0	29.7139	46.8952	33.7518	8.32517	10.4358	1.34436	0	3.49793	0	0	0	0	0	0	0	0	0
YAL053W	48.22	29.7994	59.4112	39.2199	1.49426	0	0	0	0	0	0	0	0	0	0	0	7.42846	2.03892	1.35007	1.38753	0	0	0	0	0	0	0	0	0	0	0	0	0
YAL054C	97.9013	125.157	215.366	264.734	0	1.69349	0	1.59582	0	10.4623	1.16292	0	1.94011	0	0	0	138.665	112.141	110.706	72.1515	38.2647	45.7084	23.2453	6.99587	0	0	0	18.5896	4.74628	0	0	0	0
YAL055W	575.718	514.039	445.584	130.733	349.657	433.533	743.253	309.59	452.727	265.742	123.27	220.297	20.3711	4.95543	11.3706	15.4589	532.373	485.264	729.039	639.651	747.902	449.018	219.17	162.654	58.1184	2.84485	0	0	0	15.7283	64.5419	302.414	46.9166
YAL056W	87.6728	235.415	150.385	169.953	25.4024	32.1763	55.9718	49.4705	0	0	3.48876	2.22522	0	1.23886	0	2.37829	37.1423	10.1946	6.75036	2.77506	0	5.37746	1.66038	1.74897	1.76116	0	0	0	0	0	0	6.87304	60.3213
YAL058W	200.186	0	300.769	3.26833	312.301	259.104	1.30167	3.19165	290.336	244.817	0	0	22.3113	40.8823	0	0	339.233	344.578	444.174	496.735	368.733	336.091	234.114	141.666	0	5.68971	0	0	0	11.7963	12.9084	0	0
YAL059W	254.251	153.467	298.913	32.6833	325.749	318.376	92.4186	252.14	150.089	217.615	60.4719	56.7431	0.970054	0	1.2634	1.18915	371.423	297.683	261.914	210.904	203.499	61.8408	58.1134	27.9835	0	2.84485	0	0	0	15.7283	17.2112	82.4765	180.964
YAL060W	201.647	242.865	185.66	81.7082	390.002	181.203	225.189	357.464	169.773	161.119	234.91	142.414	0.970054	0	3.79019	4.75658	200.569	91.7515	72.9039	59.6637	36.5254	14.788	19.9246	5.2469	3.52233	2.84485	0	2.85993	0	47.185	21.514	508.605	422.249
YAL061W	128.587	564.698	172.664	307.223	2.98852	5.08047	6.50835	14.3624	7.38142	0	3.48876	3.33783	0.970054	0	1.2634	0	37.1423	4.07785	1.35007	2.77506	0	0	0	0	0	14.2243	6.25524	7.14983	4.74628	0	0	0	0
YAL062W	1.46121	90.8881	48.2716	225.515	7.47131	6.77395	70.2902	67.0246	2.46047	2.09245	80.2415	116.824	0	0	0	7.13487	14.8569	12.2335	4.05022	6.93764	0	1.34436	1.66038	0	17.6116	0	0	1.42997	0	0	0	6.87304	0
YAL063C	0	0	0	0	0	0	0	0	0	0	0	0	0	0	0	0	0	0	0	0	0	0	0	0	0	0	0	0	0	0	0	0	0
YAL063C-A	0	183.266	1.8566	52.2932	0	0	97.6252	180.328	0	0	162.809	127.95	0	0	10.1072	11.8915	0	0	0	0	0	1.34436	0	0	52.8349	0	0	0	0	0	0	41.2382	53.6189
YAL064C-A	0	0	0	0	0	0	0	0	0	0	0	0	0	0	0	0	0	0	0	0	0	0	0	0	0	0	0	0	0	0	0	0	0
YAL064W	1.46121	2.97994	40.8452	39.2199	4.48278	1.69349	1.30167	1.59582	0	0	0	0	0	0	0	0	2.47615	14.2725	6.75036	4.16259	0	0	0	0	1.76116	0	0	0	0	0	0	0	0
YAL064W-B	786.133	874.612	521.705	140.538	360.117	316.682	391.803	1190.48	442.885	345.255	430.281	288.166	13.5808	8.672	13.8974	24.9721	378.852	595.366	608.883	474.535	528.749	389.866	290.567	157.407	98.6252	25.6037	6.25524	0	1.18657	19.6604	8.60559	103.096	147.452
YAL065C	103.746	83.4383	246.928	9.80498	155.403	157.494	134.072	75.0037	113.182	142.287	45.3539	61.1935	4.85027	6.19428	0	1.18915	143.617	269.138	234.913	190.091	153.059	145.191	89.6606	47.2221	22.8951	0	0	0	2.37314	0	4.3028	13.7461	6.70237
YAL067C	0	2.97994	38.9886	26.1466	4.48278	0	0	0	0	0	0	0	0	0	0	0	0	4.07785	5.40029	2.77506	1.73931	0	0	0	0	0	0	0	0	0	0	0	0
YAL067W-A	33.6079	56.6188	187.517	22.8783	13.4484	15.2414	6.50835	15.9582	7.38142	10.4623	8.14044	5.56305	0	0	0	0	39.6185	79.518	43.2023	27.7506	20.8717	8.06619	6.64153	0	7.04466	0	0	0	0	0	0	0	0
YAL068C	8.76728	0	0	0	0	0	0	0	0	0	0	0	0	0	0	0	0	0	0	2.77506	0	0	0	0	0	0	0	0	0	0	0	0	0
YAR002C-A	185.574	81.9483	159.668	9.80498	79.1958	44.0307	15.62	6.38329	41.828	35.5717	5.8146	11.1261	0	3.71657	0	1.18915	153.522	85.6348	114.756	88.8018	73.0508	80.6619	79.6983	13.9917	7.04466	0	0	0	0	27.5246	12.9084	6.87304	67.0237
YAR002W	138.815	306.934	198.656	205.905	146.438	116.851	11.715	22.3415	123.024	125.547	54.6573	35.6035	0.970054	3.71657	2.52679	1.18915	158.474	179.425	141.758	101.29	66.0936	52.4302	36.5284	20.9876	3.52233	5.68971	6.25524	0	0	0	4.3028	27.4922	46.9166
YAR003W	200.186	70.0285	293.343	13.0733	258.507	294.667	19.525	20.7457	189.456	194.598	20.9326	24.4774	0	3.71657	0	0	220.378	291.566	243.013	159.566	132.187	87.3837	92.9814	55.967	0	5.68971	0	0	0	31.4567	21.514	0	0
YAR007C	112.513	34.2693	148.528	6.53665	144.943	118.544	0	0	78.7351	125.547	0	0	1.94011	2.47771	0	0	158.474	179.425	232.212	183.154	92.1832	114.271	46.4907	26.2345	0	5.68971	0	0	0	0	0	0	0
YAR008W	251.329	476.79	265.494	297.418	255.519	209.993	357.959	434.064	145.168	184.136	500.056	613.048	23.2813	16.1051	24.0045	63.0247	220.378	352.734	346.969	412.096	297.421	358.945	234.114	117.181	109.192	0	0	5.71987	1.18657	7.86417	25.8168	233.683	341.821
YAR009C	48.22	131.117	193.086	127.465	40.3451	22.0154	49.4635	67.0246	9.84189	8.36981	18.6067	20.027	0	0	3.79019	0	59.4277	144.764	102.606	101.29	41.7433	32.2647	28.2265	3.49793	12.3282	5.68971	0	0	0	0	0	6.87304	0
YAR010C	78.9055	62.5787	219.079	26.1466	34.368	16.9349	14.3184	17.5541	9.84189	14.6472	18.6067	21.1396	0	2.47771	0	0	76.7608	95.8294	71.5538	88.8018	43.4826	69.9069	46.4907	22.7366	5.28349	0	0	0	0	7.86417	21.514	13.7461	60.3213
YAR014C	43.8364	23.8395	35.2754	16.3416	0	0	0	0	0	0	0	0	0	0	0	0	7.42846	10.1946	1.35007	0	1.73931	0	0	0	0	0	0	0	0	0	0	0	0
YAR015W	279.092	309.914	289.63	166.685	112.07	79.594	216.077	118.091	169.773	202.968	237.236	218.071	30.0717	16.1051	16.4242	10.7023	227.806	226.32	257.864	277.506	255.678	225.853	136.151	89.1973	26.4175	2.84485	0	5.71987	2.37314	7.86417	17.2112	61.8574	60.3213
YAR018C	0	37.2492	1.8566	9.80498	0	0	23.4301	103.728	0	2.09245	6.97752	10.0135	0	1.23886	0	0	0	0	0	0	0	0	0	0	0	0	0	1.42997	0	0	0	13.7461	6.70237
YAR019C	54.0649	53.6389	280.347	124.196	10.4598	30.4828	13.0167	38.2997	9.84189	14.6472	9.30336	4.45044	0	0	1.2634	0	37.1423	89.7126	31.0517	52.7261	17.3931	12.0993	3.32076	3.49793	0	0	0	0	0	0	0	0	0
YAR020C	51.1424	70.0285	183.803	22.8783	64.2532	45.7242	32.5417	35.1081	73.8142	60.6811	74.4269	14.4639	0.970054	0	3.79019	1.18915	44.5708	154.958	120.156	137.365	60.8757	53.7746	39.8492	12.2428	5.28349	5.68971	12.5105	0	0	0	0	6.87304	6.70237
YAR023C	1.46121	17.8796	31.5622	26.1466	0	0	0	1.59582	0	0	0	0	0	0	0	0	2.47615	6.11677	2.70014	0	3.47861	0	0	0	0	0	0	0	0	0	0	0	0
YAR027W	11.6897	7.44984	24.1358	3.26833	0	0	0	0	0	0	0	1.11261	0	0	0	0	4.95231	0	2.70014	2.77506	0	0	0	0	0	0	0	0	0	0	0	0	0
YAR028W	168.039	306.934	233.932	84.9765	354.14	448.775	343.641	333.527	344.466	385.011	277.938	170.229	7.76044	4.95543	1.2634	9.51316	205.521	289.527	341.568	319.132	255.678	227.198	139.472	54.218	14.0893	2.84485	0	0	0	51.1171	30.1196	116.842	194.369
YAR029W	284.937	493.18	323.048	68.6349	186.783	181.203	386.596	371.827	157.47	221.8	343.062	340.458	0.970054	0	2.52679	39.2418	334.281	203.892	195.761	123.49	116.533	88.728	36.5284	13.9917	86.2971	2.84485	0	0	0	51.1171	8.60559	247.429	26.8095
YAR031W	232.333	260.745	246.928	71.9032	461.727	435.227	287.669	306.398	472.411	504.281	340.736	351.585	6.79038	19.8217	7.58038	4.75658	284.758	254.865	295.666	302.481	297.421	221.82	172.68	108.436	5.28349	8.53456	0	0	1.18657	62.9134	25.8168	96.2226	120.643
YAR033W	138.815	224.985	200.513	39.2199	274.944	208.299	183.535	151.603	231.284	416.398	133.736	96.797	1.94011	4.95543	16.4242	15.4589	205.521	279.332	241.663	330.232	220.892	173.423	91.321	31.4814	33.4621	0	0	0	0	0	8.60559	34.3652	6.70237
YAR035C-A	641.472	640.687	556.98	287.613	1032.53	882.308	180.932	260.119	996.491	1113.18	261.657	249.225	45.5926	13.6274	18.951	9.51316	482.85	658.572	1062.51	689.602	640.065	411.375	242.416	103.189	96.8641	0	0	0	0	290.974	124.781	61.8574	6.70237
YAR035W	65.7546	108.768	163.381	13.0733	94.1385	118.544	50.7651	31.9165	71.3537	60.6811	48.8427	26.7026	0.970054	0	1.2634	0	79.2369	140.686	91.8049	55.5011	24.3503	18.8211	8.30191	3.49793	0	68.2765	0	0	0	3.93209	0	13.7461	0
YAR042W	8.76728	68.5386	25.9924	143.806	49.3106	23.7088	1.30167	0	22.1443	31.3868	0	0	0.970054	4.95543	0	0	14.8569	40.7785	21.6012	30.5256	8.69653	20.1655	19.9246	6.99587	0	0	0	0	0	0	0	0	0
YAR050W	8.76728	114.728	20.4226	248.393	0	0	19.525	23.9373	0	0	9.30336	0	0	0	0	0	0	0	0	0	0	0	0	0	0	0	0	0	0	0	0	0	0
YAR064W	360.92	1272.43	252.498	849.765	650.004	938.193	1207.95	3716.67	1033.4	876.738	1200.13	1493.12	20.3711	17.344	203.407	47.5658	406.089	342.539	419.873	510.61	751.38	539.09	459.926	169.65	82.7748	36.9831	6.25524	42.899	10.6791	3.93209	21.514	453.621	435.654
YAR066W	398.911	119.198	447.441	192.831	670.923	606.269	169.217	215.436	484.713	579.609	167.461	180.243	24.2514	24.7771	5.05359	4.75658	497.707	540.315	517.078	571.662	483.527	488.004	288.906	124.177	21.134	5.68971	0	1.42997	0	110.098	34.4224	27.4922	93.8332
YAR068W	127.126	239.885	258.067	258.198	183.794	149.027	230.396	300.015	110.721	106.715	254.68	281.49	1.94011	4.95543	5.05359	9.51316	148.569	230.398	171.459	319.132	208.717	178.8	109.585	45.4731	36.9845	68.2765	0	1.42997	0	0	0	41.2382	93.8332
YAR071W	52.6037	20.8596	196.8	16.3416	11.9541	6.77395	0	0	46.749	92.0679	3.48876	3.33783	1.94011	0	0	0	89.1416	110.102	152.558	133.203	81.7474	43.0197	41.5096	6.99587	7.04466	0	0	0	0	0	0	0	0
YBL001C	203.109	472.32	159.668	483.712	219.656	154.107	434.758	277.673	231.284	244.817	388.415	483.985	54.323	16.1051	35.3751	42.8092	217.902	283.41	329.418	320.519	344.383	287.694	182.642	68.2097	82.7748	5.68971	18.7657	2.85993	2.37314	0	17.2112	323.033	495.975
YBL002W	157.811	260.745	100.256	62.0982	16.4369	15.2414	15.62	17.5541	17.2233	0	3.48876	2.22522	0	1.23886	0	0	96.57	69.3234	20.2511	27.7506	5.21792	4.03309	0	0	0	0	0	0	0	0	0	13.7461	0
YBL003C	103.746	0	115.109	3.26833	19.4254	5.08047	3.90501	4.78747	0	2.09245	2.32584	2.22522	0	0	0	0	56.9516	18.3503	13.5007	12.4878	10.4358	4.03309	0	1.74897	0	0	0	0	0	3.93209	0	0	0
YBL004W	0	0	22.2792	0	0	0	0	0	0	0	0	0	0	0	0	0	0	0	0	0	0	0	0	0	0	0	0	0	0	0	0	0	0
YBL005W	18.9958	38.7392	57.5546	55.5615	7.47131	10.1609	9.11169	7.97911	0	0	0	0	0	0	0	0	4.95231	0	0	0	0	0	0	0	0	0	0	0	0	7.86417	0	0	0
YBL006C	255.712	250.315	219.079	189.563	343.68	392.889	368.373	378.21	514.239	449.877	747.758	451.719	9.70054	22.2994	49.2725	24.9721	354.09	350.695	496.827	373.245	500.92	478.594	410.114	283.333	56.3573	1749.58	6.25524	1.42997	1.18657	82.5738	86.0559	268.049	281.499
YBL007C	11.6897	0	22.2792	0	0	0	0	0	0	0	0	0	0	0	0	0	0	0	0	0	0	0	0	0	0	0	0	0	0	0	0	0	0
YBL008W	59.9097	178.796	142.958	104.586	146.438	123.625	213.474	142.028	98.4189	123.455	179.09	211.396	0	0	2.52679	1.18915	91.6177	71.3623	59.4032	73.539	50.4399	43.0197	16.6038	12.2428	17.6116	0	0	0	0	0	8.60559	54.9843	13.4047
YBL008W-A	431.058	1031.06	473.433	699.422	963.799	892.469	1620.58	1769.77	1215.47	910.217	1575.76	1378.52	83.4247	59.4651	116.233	65.403	477.898	605.56	761.441	1024	1161.86	724.612	645.889	384.773	237.757	36.9831	31.2762	8.5798	20.1717	74.7096	60.2391	2824.82	2835.1
YBL009W	68.677	151.977	29.7056	215.71	0	0	10.4134	7.97911	0	0	16.2809	16.6891	0	0	7.58038	13.0806	17.3331	2.03892	5.40029	2.77506	0	0	0	0	22.8951	0	0	0	0	0	0	6.87304	13.4047
YBL010C	242.561	371.002	202.369	343.174	292.875	255.717	391.803	368.635	359.229	322.238	484.938	510.688	42.6824	13.6274	29.0581	68.9704	250.092	291.566	265.964	245.593	326.99	268.873	308.831	118.93	147.938	11.3794	0	0	9.49256	27.5246	25.8168	378.017	462.463
YBL011W	1.46121	50.6589	5.5698	29.4149	1.49426	0	70.2902	87.7703	2.46047	4.18491	56.9831	60.0809	0.970054	0	2.52679	0	2.47615	8.15569	1.35007	0	1.73931	0	3.32076	0	1.76116	0	0	1.42997	0	0	0	34.3652	6.70237
YBL013W	315.622	496.16	408.452	536.006	527.474	309.908	376.183	683.012	302.638	341.07	430.281	449.494	13.5808	2.47771	15.1608	38.0527	460.565	479.147	415.822	406.546	321.772	305.171	132.831	55.967	66.9243	0	6.25524	8.5798	1.18657	47.185	34.4224	323.033	207.773
YBL014C	33.6079	0	29.7056	0	0	0	0	0	0	0	0	0	0	0	0	0	9.90462	2.03892	1.35007	2.77506	1.73931	0	0	0	0	0	0	0	0	0	0	0	0
YBL015W	16.0733	0	44.5584	0	0	0	0	0	0	0	0	0	0	0	0	0	9.90462	12.2335	1.35007	1.38753	0	0	0	0	0	0	0	0	0	0	0	0	0
YBL016W	191.419	0	254.354	0	182.3	104.996	0	0	66.4328	41.8491	0	0	0.970054	0	0	0	188.188	210.009	195.761	91.5769	106.098	73.94	38.1888	26.2345	0	5.68971	0	0	0	0	8.60559	0	0
YBL017C	0	13.4097	42.7018	84.9765	2.98852	3.38698	0	3.19165	0	0	1.16292	1.11261	0	0	1.2634	0	4.95231	22.4282	13.5007	5.55011	0	0	0	0	0	0	0	0	0	0	0	0	0
YBL018C	753.986	1059.37	763.063	699.422	1162.54	1339.55	1802.81	1768.17	1149.04	1477.27	1904.86	1834.69	73.7241	87.9588	208.46	248.531	968.176	852.27	974.752	778.403	1106.2	899.38	796.983	459.978	567.095	0	0	11.4397	0	279.178	262.471	1814.48	1561.65
YBL019W	222.104	227.965	211.652	228.783	289.887	511.434	270.747	314.377	241.126	225.985	329.107	371.612	8.73049	3.71657	15.1608	19.0263	272.377	256.904	211.961	174.829	147.841	157.291	106.264	80.4525	77.4913	5.68971	0	0	1.18657	15.7283	47.3308	378.017	247.988
YBL020W	119.819	0	176.377	0	212.185	203.219	0	0	184.535	138.102	0	0	0	0	0	0	153.522	152.919	117.456	74.9265	52.1792	73.94	19.9246	12.2428	0	17.0691	112.594	0	0	7.86417	34.4224	0	0
YBL021C	204.57	506.589	170.807	366.053	204.714	228.621	520.668	652.692	169.773	177.858	564.016	693.156	4.85027	0	8.84378	32.1069	222.854	138.647	114.756	87.4143	45.222	77.9731	56.453	27.9835	61.6408	0	0	0	0	82.5738	55.9364	1292.13	1079.08
YBL022C	0	0	0	0	0	0	0	0	0	0	0	0	0	0	0	0	0	0	0	0	0	0	0	0	0	0	0	0	0	0	0	0	0
YBL023C	81.8279	77.4784	170.807	19.61	76.2073	81.2875	58.5751	60.6413	86.1165	142.287	87.219	64.5313	4.85027	0	6.31698	4.75658	56.9516	154.958	191.71	155.403	97.4011	111.582	86.3399	33.2304	10.567	0	0	0	0	0	0	0	0
YBL024W	49.6812	131.117	141.102	94.7815	35.8623	18.6284	62.4801	44.683	29.5257	16.7396	43.0281	60.0809	1.94011	0	1.2634	3.56744	56.9516	81.5569	44.5524	38.8508	31.3075	17.4767	4.98115	1.74897	8.80582	0	0	0	0	0	0	82.4765	73.726
YBL025W	214.798	333.753	250.641	153.611	406.439	389.502	357.959	533.005	373.992	454.062	560.528	556.305	29.1016	7.43314	24.0045	34.4852	349.138	320.111	299.716	467.597	333.947	285.005	185.963	82.2015	234.235	2.84485	6.25524	8.5798	2.37314	39.3209	86.0559	426.129	402.142
YBL026W	83.2891	86.4182	103.97	94.7815	58.2762	33.8698	70.2902	108.516	39.3676	46.034	95.3595	50.0674	0	1.23886	2.52679	9.51316	121.332	95.8294	71.5538	97.127	73.0508	63.1851	51.4718	19.2386	33.4621	0	0	0	0	3.93209	4.3028	96.2226	33.5118
YBL027W	311.238	691.346	248.784	320.296	378.048	396.276	144.485	242.565	278.033	263.649	240.725	232.535	6.79038	28.4937	37.9019	27.3503	309.519	356.812	351.019	321.907	365.254	375.078	197.585	117.181	42.268	11.3794	0	4.2899	1.18657	55.0492	34.4224	460.494	462.463
YBL028C	282.014	692.835	224.649	281.076	394.485	396.276	143.184	237.778	300.178	267.834	241.887	239.211	7.76044	28.4937	35.3751	21.4046	297.139	318.072	318.617	317.744	368.733	367.011	210.869	122.428	35.2233	17.0691	0	4.2899	1.18657	55.0492	34.4224	460.494	462.463
YBL029C-A	188.496	305.444	250.641	415.077	201.725	145.64	257.731	325.548	27.0652	46.034	109.315	134.626	0.970054	0	0	0	89.1416	42.8174	59.4032	37.4633	31.3075	9.41055	0	0	0	0	6.25524	0	0	31.4567	21.514	508.605	375.333
YBL029W	52.6037	78.9683	83.547	91.5131	216.668	270.958	265.541	271.29	201.759	257.372	198.859	264.801	0	0	0	0	47.0469	67.2845	63.4534	65.2138	31.3075	33.6091	18.2642	5.2469	0	0	0	0	0	0	0	103.096	93.8332
YBL030C	0	0	0	0	0	0	0	0	0	0	0	0	0	0	0	0	0	0	0	0	0	0	0	0	0	0	0	0	0	0	0	0	0
YBL031W	49.6812	75.9884	42.7018	111.123	0	0	2.60334	0	0	0	2.32584	1.11261	0	0	0	0	14.8569	10.1946	6.75036	4.16259	0	0	0	0	0	2.84485	0	0	0	0	0	6.87304	0
YBL032W	0	23.8395	0	26.1466	0	0	0	0	0	0	0	0	0	0	0	0	0	0	0	0	0	0	0	0	0	0	0	0	0	0	0	0	0
YBL033C	116.897	148.997	64.981	91.5131	188.277	79.594	161.407	298.419	14.7628	10.4623	23.2584	14.4639	0	0	0	0	42.0946	26.506	20.2511	9.7127	8.69653	0	1.66038	0	0	0	0	0	0	0	0	0	0
YBL034C	0	46.189	0	81.7082	0	0	5.20668	63.8329	0	0	4.65168	1.11261	0	1.23886	0	0	0	0	0	0	0	0	0	0	1.76116	0	0	0	0	0	0	0	0
YBL035C	97.9013	83.4383	204.226	22.8783	174.829	110.077	135.374	113.303	66.4328	123.455	130.247	96.797	0.970054	2.47771	2.52679	0	111.427	126.413	68.8537	95.7395	55.6578	45.7084	14.9434	5.2469	0	5.68971	0	0	0	3.93209	17.2112	6.87304	13.4047
YBL036C	289.32	771.804	239.501	477.176	387.014	460.629	318.909	245.757	302.638	324.33	197.696	231.423	9.70054	6.19428	7.58038	20.2155	297.139	305.838	402.322	384.345	356.558	220.476	112.906	78.7035	47.5515	0	0	2.85993	0	66.8454	129.084	185.572	207.773
YBL037W	54.0649	71.5185	141.102	26.1466	131.495	94.8354	55.9718	36.7039	46.749	43.9415	27.9101	47.8422	0	1.23886	1.2634	0	101.522	146.802	113.406	131.815	53.9185	68.5626	31.5473	12.2428	7.04466	8.53456	0	0	0	0	0	0	0
YBL038W	379.915	585.558	204.226	160.148	74.7131	113.464	157.502	100.537	24.6047	8.36981	47.6797	34.4909	0	2.47771	1.2634	0	287.234	126.413	93.155	22.2005	22.611	6.72182	1.66038	0	5.28349	0	0	1.42997	0	35.3888	4.3028	261.176	60.3213
YBL039C	135.893	104.298	141.102	42.4882	20.9197	23.7088	35.1451	33.5123	14.7628	14.6472	10.4663	7.78827	0	0	1.2634	0	99.0462	128.452	49.9527	70.7639	40.004	18.8211	14.9434	0	0	2.84485	6.25524	0	2.37314	0	0	13.7461	0
YBL039W-B	696.999	311.403	701.795	264.734	192.76	187.977	37.7484	76.5995	504.397	307.591	41.8651	52.2926	428.764	384.046	88.4378	147.454	646.276	373.123	417.172	434.296	655.718	738.056	833.512	769.546	287.07	2.84485	0	27.1694	18.9851	39.3209	25.8168	0	13.4047
YBL040C	109.591	68.5386	94.6866	45.7566	47.8164	32.1763	16.9217	30.3206	12.3024	4.18491	3.48876	12.2387	0	0	5.05359	0	44.5708	38.7395	35.1019	19.4254	19.1324	4.03309	8.30191	0	1.76116	0	0	0	0	11.7963	8.60559	41.2382	0
YBL041W	48.22	216.045	42.7018	160.148	22.4139	37.2568	109.34	414.914	44.2885	31.3868	212.814	178.018	0.970054	0	7.58038	23.7829	56.9516	40.7785	22.9512	27.7506	15.6538	8.06619	1.66038	3.49793	40.5068	0	0	0	0	0	0	103.096	107.238
YBL042C	61.3709	151.977	180.09	111.123	5.97705	1.69349	6.50835	14.3624	0	2.09245	4.65168	5.56305	0	1.23886	0	1.18915	9.90462	16.3114	17.5509	29.1381	31.3075	25.5429	9.96229	12.2428	7.04466	0	0	0	0	0	0	0	6.70237
YBL043W	137.354	128.137	105.826	22.8783	591.727	552.077	605.276	580.879	597.895	562.87	424.466	452.832	10.6706	13.6274	73.277	16.648	141.141	161.075	164.709	170.666	146.102	161.324	154.416	89.1973	49.3126	0	0	0	0	3.93209	12.9084	68.7304	6.70237
YBL044W	584.485	4198.73	330.475	2702.91	484.141	613.043	739.348	710.141	541.304	328.515	808.23	747.674	19.4011	18.5828	34.1117	47.5658	430.851	362.928	301.066	240.042	179.149	108.894	86.3399	80.4525	137.371	0	0	0	0	283.11	141.992	721.669	562.999
YBL045C	283.475	58.1088	373.177	35.9516	28.391	25.4023	3.90501	7.97911	2.46047	4.18491	0	0	0.970054	2.47771	0	0	302.091	99.9072	82.3544	31.9132	13.9144	10.7549	11.6227	0	0	0	0	0	0	7.86417	0	0	0
YBL046W	170.962	119.198	131.819	62.0982	104.598	221.847	158.804	180.328	184.535	182.043	191.882	185.806	0.970054	14.8663	15.1608	23.7829	128.76	212.048	305.116	276.118	246.981	297.105	180.982	68.2097	105.67	0	0	0	0	11.7963	21.514	82.4765	127.345
YBL047C	26.3018	47.679	55.698	42.4882	7.47131	5.08047	24.7317	51.0663	0	4.18491	8.14044	6.67566	0	0	0	0	12.3808	16.3114	12.1507	12.4878	8.69653	5.37746	0	0	0	0	0	0	0	0	0	20.6191	13.4047
YBL049W	201.647	318.853	272.92	277.808	334.715	372.568	441.266	341.506	209.14	295.036	557.039	290.391	79.5445	37.1657	121.286	89.1859	259.996	299.722	436.073	614.675	520.052	580.765	418.416	230.864	338.144	14.2243	0	5.71987	3.55971	66.8454	34.4224	522.351	623.32
YBL050W	70.1382	49.169	85.4036	0	0	0	0	0	0	0	0	0	0	0	0	0	24.7615	12.2335	14.8508	2.77506	1.73931	2.68873	0	0	0	0	0	0	0	0	0	0	0
YBL051C	32.1467	31.2893	63.1244	134.001	0	3.38698	5.20668	3.19165	0	4.18491	0	12.2387	0	0	0	0	4.95231	6.11677	0	1.38753	0	0	0	0	0	14.2243	18.7657	8.5798	13.0523	0	0	0	6.70237
YBL052C	0	0	0	0	0	0	0	0	0	0	0	0	0	0	0	0	0	0	0	0	0	0	0	0	0	0	0	0	0	0	0	0	0
YBL054W	185.574	248.825	213.509	372.589	1.49426	1.69349	2.60334	6.38329	0	0	0	2.22522	7.76044	4.95543	48.0091	21.4046	121.332	97.8683	156.608	109.615	95.6618	94.1055	61.4341	19.2386	26.4175	0	0	0	0	0	0	6.87304	0
YBL055C	169.501	245.845	287.773	166.685	328.737	221.847	249.921	285.652	255.889	301.313	159.32	199.157	15.5209	29.7326	0	47.5658	279.805	285.449	384.771	455.109	325.25	340.124	219.17	134.67	153.221	19.914	0	0	0	7.86417	38.7252	137.461	174.262
YBL056W	1.46121	58.1088	3.7132	42.4882	0	5.08047	10.4134	0	0	0	11.6292	3.33783	0	0	0	0	7.42846	0	0	0	0	0	0	0	0	0	0	0	0	0	0	20.6191	20.1071
YBL057C	485.123	792.663	397.312	232.051	655.981	677.395	818.75	671.841	511.778	355.717	570.994	501.787	0.970054	3.71657	0	9.51316	532.373	324.189	270.014	188.704	165.234	135.781	69.736	29.7324	26.4175	2.84485	0	4.2899	0	302.771	180.717	1347.12	1662.19
YBL058W	195.803	143.037	170.807	68.6349	107.587	145.64	105.435	68.6204	63.9723	58.5887	26.7472	15.5765	0	0	0	0	170.855	116.219	64.8035	49.951	13.9144	24.1986	1.66038	0	1.76116	14.2243	6.25524	0	0	15.7283	17.2112	41.2382	0
YBL059C-A	464.666	455.93	391.743	333.369	449.773	475.87	416.534	470.768	428.122	747.006	590.764	449.494	12.6107	16.1051	18.951	21.4046	435.803	275.255	275.415	233.105	210.456	264.84	290.567	139.917	52.8349	11.3794	0	1.42997	0	145.487	133.387	309.287	328.416
YBL059W	368.226	1466.13	297.056	1163.52	460.232	670.622	817.449	879.298	784.891	680.047	744.269	638.638	19.4011	18.5828	44.2189	33.2961	341.709	265.06	241.663	203.967	219.153	201.655	107.925	96.1932	128.565	8235.85	5417.04	14.2997	4.74628	192.672	81.7531	1058.45	784.177
YBL060W	80.3667	171.346	122.536	356.248	101.61	116.851	326.719	314.377	169.773	136.009	270.96	370.499	2.91016	0	11.3706	3.56744	96.57	163.114	113.406	176.216	133.927	76.6288	49.8115	24.4855	10.567	0	0	1.42997	3.55971	7.86417	4.3028	61.8574	73.726
YBL061C	122.742	119.198	150.385	81.7082	98.6212	94.8354	48.1618	51.0663	73.8142	87.883	89.5449	100.135	4.85027	7.43314	1.2634	9.51316	64.38	136.608	140.408	159.566	83.4867	114.271	102.944	43.7242	38.7456	8.53456	6.25524	1.42997	0	7.86417	8.60559	34.3652	26.8095
YBL063W	14.6121	5.95988	11.1396	22.8783	0	0	0	0	0	0	0	0	0	0	0	0	4.95231	2.03892	0	0	0	0	0	0	0	0	0	0	0	0	0	0	0
YBL064C	283.475	518.509	317.479	598.104	349.657	292.974	482.919	461.193	83.6561	119.27	231.421	214.734	0.970054	0	0	0	245.139	132.53	63.4534	22.2005	10.4358	10.7549	4.98115	1.74897	0	0	0	0	1.18657	11.7963	4.3028	75.6035	80.4284
YBL066C	39.4527	74.4984	163.381	55.5615	25.4024	11.8544	5.20668	15.9582	41.828	39.7566	22.0955	28.9278	0	0	0	0	47.0469	61.1677	55.353	26.363	13.9144	6.72182	4.98115	0	0	0	0	0	0	3.93209	0	0	6.70237
YBL067C	134.432	0	157.811	0	138.966	189.671	0	0	34.4466	102.53	0	0	0	0	0	0	101.522	183.503	86.4046	126.265	66.0936	57.8077	24.9057	1.74897	0	0	0	0	0	3.93209	4.3028	0	0
YBL068W	236.716	254.785	289.63	248.393	245.059	259.104	378.786	307.994	184.535	257.372	197.696	140.189	0.970054	2.47771	2.52679	8.32402	267.425	177.386	143.108	138.753	118.273	75.2844	44.8303	26.2345	33.4621	2.84485	0	4.2899	3.55971	102.234	43.028	343.652	308.309
YBL069W	169.501	208.596	215.366	88.2448	134.484	164.268	195.25	185.115	120.563	112.992	153.506	99.0222	0.970054	3.71657	7.58038	0	163.426	138.647	114.756	141.528	102.619	123.682	44.8303	34.9793	17.6116	8.53456	0	0	0	19.6604	21.514	82.4765	33.5118
YBL071C-B	619.554	616.847	363.894	892.253	478.164	467.403	853.895	810.678	524.081	721.896	1005.93	1042.52	52.3829	24.7771	123.813	60.6464	619.039	570.898	499.527	450.947	608.757	443.64	370.265	227.366	237.757	0	0	0	1.18657	306.703	262.471	563.589	750.665
YBL071W-A	289.32	578.108	241.358	369.321	215.174	142.253	308.496	295.227	1712.49	1881.12	3265.48	2541.2	45.5926	66.8983	103.599	184.318	356.566	316.033	392.871	399.608	678.329	643.95	599.398	304.32	405.068	11.3794	6.25524	1.42997	10.6791	161.215	34.4224	948.48	449.059
YBL072C	254.251	229.455	163.381	189.563	35.8623	33.8698	92.4186	78.1953	4.92095	12.5547	8.14044	18.9144	2.91016	2.47771	0	2.37829	96.57	73.4012	58.0531	79.0891	59.1364	40.3309	14.9434	15.7407	7.04466	5.68971	6.25524	1.42997	0	31.4567	25.8168	61.8574	120.643
YBL074C	203.109	119.198	161.524	29.4149	55.2877	32.1763	10.4134	12.7666	14.7628	46.034	18.6067	22.2522	1.94011	6.19428	2.52679	0	118.855	110.102	116.106	67.9889	66.0936	37.6422	39.8492	10.4938	7.04466	8.53456	6.25524	0	0	19.6604	30.1196	0	0
YBL075C	87.6728	260.745	113.253	192.831	192.76	181.203	417.836	513.855	49.2095	112.992	136.062	152.427	0.970054	0	1.2634	0	108.951	34.6617	8.10043	4.16259	1.73931	0	0	0	0	0	0	0	0	538.696	344.224	391.763	140.75
YBL076C	0	0	0	0	0	0	0	0	0	0	0	0	0	0	0	0	0	0	0	0	0	0	0	0	0	0	0	0	0	0	0	0	0
YBL078C	299.549	366.532	324.905	173.221	307.818	340.391	315.004	175.541	482.253	556.592	462.842	606.372	39.7722	24.7771	21.4777	28.5395	391.232	277.294	448.224	481.472	554.839	594.209	436.68	246.604	176.116	99.5699	12.5105	11.4397	11.8657	35.3888	68.8447	171.826	107.238
YBL079W	5.84485	7.44984	51.9848	35.9516	0	0	0	0	0	0	0	0	0	1.23886	0	0	17.3331	18.3503	13.5007	9.7127	5.21792	0	0	1.74897	0	0	0	0	0	0	0	0	0
YBL080C	156.35	126.647	209.796	65.3665	294.369	272.652	179.63	157.986	199.298	332.7	193.045	288.166	2.91016	1.23886	5.05359	4.75658	178.283	165.153	220.062	209.517	86.9653	65.8739	56.453	29.7324	3.52233	230.433	0	1.42997	0	23.5925	30.1196	48.1113	20.1071
YBL081W	295.165	387.392	243.215	88.2448	213.679	184.59	242.111	225.011	258.35	236.447	213.977	319.319	0	2.47771	3.79019	14.2697	267.425	417.979	278.115	351.045	191.324	130.403	79.6983	12.2428	40.5068	0	0	0	0	19.6604	30.1196	34.3652	33.5118
YBL082C	153.427	295.014	167.094	160.148	159.886	176.123	246.016	231.394	221.443	228.077	291.893	261.463	18.431	4.95543	6.31698	28.5395	126.284	220.204	216.012	249.755	234.806	185.522	159.397	52.469	68.6854	0	0	1.42997	0	23.5925	47.3308	151.207	214.476
YBL084C	2.92243	0	18.566	13.0733	2.98852	1.69349	0	0	0	0	0	0	0	0	0	0	4.95231	12.2335	20.2511	24.9755	13.9144	12.0993	11.6227	0	0	0	0	28.5993	41.53	0	0	0	0
YBL085W	18.9958	29.7994	33.4188	42.4882	1.49426	1.69349	5.20668	4.78747	0	2.09245	0	1.11261	0	0	0	0	0	4.07785	4.05022	1.38753	0	0	0	0	0	0	0	0	0	0	0	0	20.1071
YBL086C	77.4443	184.756	181.947	235.319	83.6786	88.0614	160.105	196.286	120.563	71.1434	176.764	127.95	6.79038	1.23886	5.05359	9.51316	86.6654	161.075	189.01	124.878	78.2688	91.4168	79.6983	38.4773	24.6563	11.3794	0	0	1.18657	0	8.60559	109.969	80.4284
YBL087C	187.035	135.587	183.803	75.1715	26.8967	10.1609	2.60334	6.38329	44.2885	18.8321	20.9326	14.4639	0	2.47771	0	0	160.95	93.7905	93.155	81.8642	50.4399	41.6753	21.585	13.9917	3.52233	0	0	0	0	0	8.60559	0	0
YBL088C	0	1.48997	14.8528	0	0	0	0	0	0	0	0	0	0	0	0	0	0	0	0	0	0	0	1.66038	0	0	0	0	0	0	0	0	0	0
YBL089W	219.182	146.017	168.951	55.5615	372.071	440.307	171.82	98.941	915.296	378.734	215.14	319.319	35.892	50.7931	12.634	36.8635	138.665	169.231	195.761	226.167	240.024	254.085	268.982	195.884	84.5359	0	0	0	0	727.436	447.491	68.7304	46.9166
YBL090W	346.307	354.613	360.18	189.563	584.256	530.062	291.574	397.36	236.205	228.077	97.6853	189.144	3.88022	1.23886	2.52679	0	331.805	152.919	105.306	67.9889	46.9613	24.1986	26.5661	5.2469	15.8505	17.0691	6.25524	0	2.37314	1034.14	180.717	323.033	247.988
YBL091C	360.92	259.255	285.916	114.391	245.059	232.008	301.987	282.461	206.68	102.53	261.657	343.796	0.970054	0	8.84378	3.56744	277.329	163.114	118.806	98.5145	86.9653	52.4302	39.8492	12.2428	7.04466	0	0	0	0	31.4567	73.1475	185.572	274.797
YBL091C-A	311.238	637.707	235.788	441.224	624.601	504.66	725.03	636.733	1030.94	567.055	964.061	1183.82	48.5027	17.344	72.0136	47.5658	443.232	456.719	375.32	449.559	560.056	463.806	337.058	148.662	207.817	25.6037	25.021	7.14983	5.93285	161.215	137.689	1271.51	804.284
YBL092W	112.513	77.4784	76.1206	49.0249	0	0	0	0	0	0	0	0	0	1.23886	0	0	24.7615	38.7395	32.4017	40.2383	17.3931	12.0993	4.98115	10.4938	0	0	0	0	0	0	0	0	0
YBL093C	339.001	154.957	347.184	189.563	13.4484	28.7893	7.81002	12.7666	29.5257	48.1264	18.6067	23.3648	0.970054	1.23886	2.52679	3.56744	183.235	256.904	259.214	187.316	104.358	98.1386	78.038	38.4773	3.52233	0	0	0	0	11.7963	0	34.3652	0
YBL095W	261.557	449.971	265.494	183.026	276.438	360.713	426.948	432.468	159.931	167.396	59.3089	147.977	0	1.23886	3.79019	0	259.996	228.359	141.758	130.428	113.055	57.8077	33.2076	12.2428	3.52233	0	6.25524	1.42997	0	102.234	43.028	501.732	402.142
YBL097W	36.5303	31.2893	59.4112	35.9516	0	0	1.30167	0	0	2.09245	2.32584	3.33783	0	0	0	0	39.6185	48.9342	39.1521	22.2005	10.4358	8.06619	6.64153	3.49793	1.76116	0	0	0	0	0	0	6.87304	0
YBL098W	32.1467	137.077	25.9924	117.66	2.98852	1.69349	11.715	14.3624	0	0	0	0	0	0	0	0	4.95231	2.03892	1.35007	0	0	0	0	0	0	0	0	0	0	0	0	6.87304	46.9166
YBL099W	0	0	11.1396	0	0	0	0	0	0	0	0	0	0	0	0	0	0	2.03892	0	0	0	0	0	0	0	0	0	0	0	0	0	0	0
YBL100W-C	254.251	449.971	206.083	480.444	340.692	325.15	727.633	630.35	465.029	431.045	577.971	874.511	22.3113	43.36	58.1163	28.5395	329.329	401.668	314.567	357.982	379.169	482.627	292.227	141.666	125.043	2.84485	0	17.1596	17.7986	58.9813	51.6336	797.273	710.451
YBL101C	42.3752	233.925	46.415	300.686	2.98852	5.08047	147.089	250.544	2.46047	0	318.64	341.571	0	0	0	0	17.3331	16.3114	0	0	0	0	0	0	0	0	0	0	0	0	0	116.842	0
YBL102W	244.023	479.77	222.792	686.349	378.048	384.422	942.409	960.685	253.429	311.775	788.46	748.786	7.76044	29.7326	20.2143	32.1069	255.044	212.048	382.07	274.731	292.203	270.217	259.02	174.897	79.2524	0	0	0	0	184.808	94.6615	1402.1	1662.19
YBL103C	23.3794	20.8596	7.4264	9.80498	0	0	0	0	0	0	1.16292	0	0	0	0	0	9.90462	6.11677	9.45051	0	0	0	0	0	0	0	6.25524	0	0	0	0	0	0
YBL104C	36.5303	77.4784	135.532	124.196	47.8164	18.6284	31.2401	25.5332	31.9861	58.5887	36.0505	37.8287	0.970054	1.23886	0	0	27.2377	93.7905	75.6041	58.2762	29.5682	36.2978	29.8869	6.99587	7.04466	0	0	0	0	0	0	0	20.1071
YBL105C	68.677	172.836	170.807	454.297	2.98852	0	7.81002	12.7666	2.46047	0	1.16292	1.11261	1.94011	3.71657	8.84378	10.7023	34.6662	71.3623	49.9527	47.176	20.8717	28.2317	23.2453	8.74484	31.701	0	0	0	0	0	0	0	0
YBL106C	62.8322	0	241.358	0	94.1385	108.383	0	0	44.2885	106.715	0	0	1.94011	2.47771	0	0	86.6654	140.686	102.606	99.902	95.6618	82.0062	49.8115	24.4855	0	0	0	0	0	0	0	0	0
YBL107C	17.5346	0	16.7094	0	0	0	0	0	0	0	0	0	0	0	0	0	2.47615	2.03892	0	0	0	0	0	0	0	0	0	0	0	0	0	0	0
YBL108C-A	116.897	479.77	105.826	284.344	194.254	199.832	536.288	1169.74	140.247	100.438	486.101	598.584	1.94011	2.47771	17.6876	5.94573	133.712	83.5958	108.006	83.2517	97.4011	91.4168	56.453	26.2345	54.5961	2.84485	0	54.3387	26.1045	23.5925	21.514	474.24	482.57
YBL111C	20.457	84.9282	38.9886	52.2932	11.9541	15.2414	22.1284	43.0872	31.9861	16.7396	33.7247	32.2657	0	0	0	1.18915	9.90462	38.7395	36.452	44.4009	24.3503	16.1324	26.5661	6.99587	5.28349	0	0	0	0	0	0	0	0
YBR001C	46.7588	116.218	109.539	232.051	28.391	30.4828	79.4019	82.9828	17.2233	18.8321	45.3539	42.2792	0.970054	1.23886	2.52679	4.75658	86.6654	69.3234	32.4017	48.5635	38.2647	34.9535	19.9246	12.2428	8.80582	0	0	0	1.18657	0	0	34.3652	26.8095
YBR002C	150.505	153.467	128.105	75.1715	403.451	157.494	119.754	157.986	152.549	150.657	100.011	46.7296	4.85027	0	0	1.18915	222.854	132.53	130.957	155.403	78.2688	28.2317	14.9434	6.99587	5.28349	0	0	0	0	0	17.2112	20.6191	53.6189
YBR003W	108.13	156.447	155.954	71.9032	2.98852	10.1609	0	0	59.0513	69.0509	56.9831	73.4322	4.85027	16.1051	10.1072	10.7023	153.522	122.335	102.606	106.84	85.226	98.1386	68.0757	41.9752	14.0893	0	0	0	0	0	0	27.4922	0
YBR004C	0	0	0	0	0	0	0	0	0	0	0	0	0	0	0	0	0	0	0	0	0	0	0	0	0	0	0	0	0	0	0	0	0
YBR005W	68.677	37.2492	63.1244	29.4149	68.736	116.851	124.96	28.7248	0	4.18491	0	3.33783	0	0	0	0	47.0469	22.4282	5.40029	8.32517	1.73931	0	4.98115	0	0	2.84485	0	0	0	7.86417	0	0	0
YBR006W	83.2891	44.6991	118.822	29.4149	164.369	196.445	156.2	135.645	233.745	295.036	187.23	230.31	3.88022	16.1051	10.1072	1.18915	165.902	189.62	110.706	109.615	104.358	110.238	99.6229	40.2262	22.8951	8.53456	6.25524	0	0	0	0	0	33.5118
YBR007C	23.3794	144.527	57.5546	620.982	32.8737	22.0154	140.58	122.878	4.92095	20.9245	130.247	124.612	0.970054	0	0	0	22.2854	34.6617	22.9512	30.5256	10.4358	4.03309	0	0	0	0	0	0	0	0	0	27.4922	33.5118
YBR008C	18.9958	46.189	92.83	91.5131	38.8508	37.2568	55.9718	28.7248	29.5257	31.3868	20.9326	43.3918	0.970054	2.47771	2.52679	2.37829	19.8092	87.6737	82.3544	120.715	48.7006	64.5295	59.7738	22.7366	14.0893	0	6.25524	0	0	0	0	0	0
YBR009C	0	52.1489	0	16.3416	0	0	1.30167	1.59582	0	0	0	0	0	0	0	0	0	0	0	0	0	0	0	0	1.76116	0	0	0	0	0	0	0	0
YBR010W	0	0	0	0	0	0	0	0	0	0	0	0	0	0	0	0	0	0	0	0	0	0	0	0	0	0	0	0	0	0	0	0	0
YBR011C	0	14.8997	0	6.53665	0	0	2.60334	9.57494	0	0	2.32584	1.11261	0.970054	0	0	2.37829	0	0	0	0	0	0	0	0	1.76116	0	0	0	0	0	0	0	0
YBR013C	5.84485	28.3094	29.7056	101.318	0	0	0	1.59582	0	0	1.16292	0	0	0	0	0	2.47615	14.2725	8.10043	9.7127	3.47861	0	0	0	0	0	0	0	0	0	0	0	0
YBR014C	127.126	151.977	137.388	22.8783	34.368	18.6284	15.62	23.9373	14.7628	23.017	2.32584	28.9278	0	0	0	0	116.379	48.9342	14.8508	29.1381	17.3931	8.06619	4.98115	6.99587	1.76116	0	0	0	0	3.93209	0	0	0
YBR015C	0	178.796	0	212.441	0	0	23.4301	31.9165	2.46047	0	1.16292	7.78827	0	0	0	0	0	0	0	0	0	0	0	0	0	0	0	0	0	0	0	34.3652	154.154
YBR016W	54.0649	0	64.981	0	1.49426	1.69349	0	0	2.46047	2.09245	0	0	0	0	0	0	17.3331	16.3114	2.70014	1.38753	3.47861	2.68873	1.66038	0	0	0	0	0	0	0	0	0	0
YBR017C	7.30606	0	14.8528	0	0	0	0	0	0	0	0	0	0	0	0	0	0	6.11677	1.35007	1.38753	3.47861	2.68873	0	0	0	0	0	0	0	0	0	0	0
YBR018C	216.259	187.736	310.052	290.881	271.956	342.085	177.027	201.074	324.782	334.792	200.022	242.549	9.70054	8.672	10.1072	10.7023	257.52	411.862	294.316	289.993	255.678	289.038	152.755	68.2097	35.2233	8.53456	0	0	2.37314	11.7963	34.4224	20.6191	26.8095
YBR019C	51.1424	123.667	102.113	75.1715	82.1844	67.7395	28.6367	63.8329	76.2746	92.0679	34.8876	45.617	0.970054	0	0	2.37829	51.9992	97.8683	94.5051	97.127	74.7902	57.8077	21.585	10.4938	12.3282	0	0	0	0	15.7283	0	0	0
YBR020W	156.35	0	263.637	0	11.9541	13.5479	0	0	7.38142	10.4623	0	0	0	0	0	0	99.0462	77.4791	39.1521	51.3385	36.5254	6.72182	11.6227	1.74897	0	0	0	0	0	0	0	0	0
YBR021W	64.2934	105.788	128.105	35.9516	2.98852	5.08047	5.20668	7.97911	0	2.09245	0	1.11261	0	0	0	0	19.8092	8.15569	18.901	11.1002	3.47861	0	0	0	0	0	0	0	1.18657	0	0	0	0
YBR022W	198.725	262.235	115.109	88.2448	330.232	294.667	352.753	445.235	632.341	577.517	350.039	264.801	26.1915	11.1497	25.2679	20.2155	274.853	263.021	288.916	233.105	320.032	326.681	229.133	139.917	56.3573	5.68971	6.25524	0	1.18657	70.7775	73.1475	158.08	227.881
YBR023C	0	0	0	0	0	0	0	0	0	0	0	0	0	0	0	0	0	0	0	0	0	0	0	0	0	0	0	0	0	0	0	0	0
YBR024W	83.2891	32.7793	126.249	0	26.8967	10.1609	7.81002	3.19165	22.1443	66.9585	4.65168	32.2657	0	1.23886	0	0	108.951	126.413	71.5538	56.8887	15.6538	25.5429	11.6227	8.74484	1.76116	0	0	0	0	0	4.3028	0	0
YBR025C	0	0	0	0	0	0	0	0	0	0	0	0	0	0	0	0	0	0	0	0	0	0	0	0	0	0	0	0	0	0	0	0	0
YBR026C	59.9097	17.8796	142.958	0	77.7016	128.705	7.81002	11.1708	46.749	98.3453	11.6292	0	0	0	0	0	111.427	95.8294	49.9527	40.2383	22.611	2.68873	0	0	0	0	0	0	0	0	8.60559	0	0
YBR028C	94.9788	135.587	135.532	35.9516	119.541	71.1265	134.072	191.499	81.1956	94.1604	91.8707	73.4322	6.79038	9.91085	21.4777	9.51316	106.475	142.725	144.458	202.579	182.627	216.443	171.019	61.2139	28.1786	0	0	0	0	0	17.2112	27.4922	26.8095
YBR029C	43.8364	83.4383	66.8376	6.53665	98.6212	54.1916	66.3852	95.7494	56.5909	50.2189	66.2865	70.0944	4.85027	2.47771	0	5.94573	51.9992	124.374	151.208	167.891	102.619	107.549	49.8115	34.9793	8.80582	17.0691	0	0	0	3.93209	0	0	6.70237
YBR030W	156.35	137.077	193.086	19.61	298.852	267.571	118.452	191.499	152.549	244.817	102.337	103.473	0	7.43314	13.8974	2.37829	175.807	260.982	240.313	312.194	160.016	188.211	156.076	117.181	1.76116	5.68971	0	0	0	133.691	55.9364	0	6.70237
YBR031W	48.22	26.8194	18.566	29.4149	1.49426	0	0	0	0	0	0	0	0	0	0	0	9.90462	12.2335	13.5007	9.7127	6.95722	2.68873	0	0	0	0	0	0	0	0	0	0	0
YBR033W	0	73.0085	0	32.6833	0	0	84.6085	103.728	0	0	68.6123	51.18	0	0	0	8.32402	2.47615	0	1.35007	0	0	0	0	0	5.28349	0	0	0	0	0	0	6.87304	0
YBR034C	116.897	241.375	96.5432	98.0498	50.8049	50.8047	44.2568	240.969	17.2233	18.8321	27.9101	31.1531	0	0	1.2634	1.18915	61.9039	81.5569	36.452	19.4254	8.69653	6.72182	1.66038	3.49793	0	0	0	0	0	3.93209	21.514	6.87304	13.4047
YBR035C	61.3709	519.999	157.811	424.882	43.3336	27.0958	75.4968	142.028	59.0513	58.5887	119.781	94.5718	7.76044	8.672	34.1117	26.1612	116.379	118.258	145.808	112.39	74.7902	87.3837	51.4718	31.4814	54.5961	0	0	0	0	0	8.60559	48.1113	26.8095
YBR036C	30.6855	37.2492	64.981	22.8783	13.4484	5.08047	10.4134	12.7666	0	6.27736	3.48876	2.22522	0	0	1.2634	0	14.8569	16.3114	14.8508	8.32517	0	4.03309	1.66038	0	1.76116	0	0	0	0	0	0	0	0
YBR037C	106.669	111.748	165.237	75.1715	34.368	28.7893	19.525	6.38329	27.0652	12.5547	13.955	8.90088	0	0	0	0	163.426	116.219	44.5524	15.2628	5.21792	2.68873	6.64153	0	0	0	0	0	0	15.7283	8.60559	0	80.4284
YBR038W	11.6897	0	27.849	0	0	10.1609	0	1.59582	0	0	0	0	0	0	0	0	2.47615	14.2725	4.05022	5.55011	0	2.68873	1.66038	0	0	0	0	0	0	0	0	0	0
YBR039W	59.9097	40.2292	116.966	29.4149	0	0	0	3.19165	0	0	0	1.11261	0	1.23886	0	0	54.4754	20.3892	25.6514	27.7506	34.7861	20.1655	13.2831	3.49793	3.52233	0	0	0	0	0	0	0	0
YBR040W	311.238	371.002	373.177	147.075	579.773	455.548	265.541	237.778	575.751	508.466	291.893	229.198	13.5808	12.3886	5.05359	15.4589	371.423	436.33	535.979	541.136	513.095	548.501	320.454	166.152	61.6408	0	0	0	0	121.895	120.478	213.064	160.857
YBR041W	92.0564	379.942	196.8	1434.8	170.346	209.993	436.059	547.367	204.219	140.194	424.466	302.63	16.4909	1.23886	1.2634	15.4589	123.808	185.542	157.958	178.991	144.362	98.1386	91.321	10.4938	44.0291	5.68971	0	0	0	11.7963	8.60559	281.795	315.011
YBR042C	159.272	208.596	128.105	62.0982	248.047	235.395	227.792	272.886	337.085	292.943	252.354	280.378	5.82033	22.2994	40.4287	9.51316	217.902	252.826	179.56	172.054	149.58	141.158	117.887	52.469	15.8505	0	0	0	0	70.7775	38.7252	20.6191	20.1071
YBR043C	127.126	34.2693	222.792	13.0733	103.104	116.851	13.0167	6.38329	66.4328	96.2528	1.16292	14.4639	0	2.47771	0	0	170.855	116.219	99.9054	94.3519	34.7861	21.5098	8.30191	5.2469	0	99.5699	162.636	0	1.18657	0	8.60559	0	0
YBR044C	13.1509	0	50.1282	0	0	5.08047	0	0	2.46047	0	0	0	0	0	0	0	4.95231	0	2.70014	1.38753	1.73931	0	0	0	0	0	0	0	0	0	0	0	0
YBR045C	23.3794	14.8997	59.4112	22.8783	0	0	0	0	0	0	0	0	0	0	0	0	4.95231	18.3503	1.35007	0	0	0	0	0	0	0	0	0	0	0	0	0	0
YBR046C	83.2891	119.198	96.5432	88.2448	319.772	191.364	465.998	593.646	413.359	221.8	439.584	373.837	3.88022	18.5828	32.8483	17.8372	155.998	167.192	286.215	266.405	253.939	272.906	141.132	66.4608	45.7903	2.84485	0	7.14983	20.1717	51.1171	38.7252	199.318	93.8332
YBR047W	189.958	563.208	148.528	261.466	297.358	164.268	287.669	373.423	157.47	129.732	220.955	156.878	1.94011	1.23886	5.05359	2.37829	205.521	163.114	156.608	108.227	81.7474	60.4964	63.0945	47.2221	7.04466	0	0	0	0	55.0492	30.1196	749.161	415.547
YBR048W	238.178	548.309	235.788	251.661	0	0	223.887	0	0	0	177.927	131.288	0	0	6.31698	0	207.997	165.153	203.861	104.065	102.619	68.5626	71.3964	0	7.04466	0	0	0	0	0	0	604.828	0
YBR049C	0	0	0	0	0	0	0	0	0	0	0	0	0	0	0	0	0	0	0	0	0	0	0	0	0	0	0	0	0	0	0	0	0
YBR050C	121.281	165.387	126.249	71.9032	236.093	232.008	201.759	221.819	179.614	117.177	402.37	238.098	9.70054	6.19428	2.52679	8.32402	158.474	183.503	210.611	244.205	184.366	119.648	121.208	104.938	45.7903	0	0	0	0	27.5246	12.9084	6.87304	13.4047
YBR052C	163.656	62.5787	135.532	68.6349	222.645	343.778	54.6701	12.7666	88.577	209.245	3.48876	8.90088	9.70054	0	0	0	163.426	148.841	233.563	180.379	177.409	170.734	71.3964	33.2304	0	159.312	56.2971	0	0	66.8454	38.7252	0	0
YBR053C	49.6812	0	76.1206	0	55.2877	23.7088	0	0	4.92095	2.09245	0	0	0.970054	0	0	0	44.5708	77.4791	82.3544	66.6014	38.2647	22.8542	23.2453	10.4938	0	5.68971	0	0	0	0	0	0	0
YBR054W	0	5.95988	5.5698	3.26833	0	0	0	0	0	0	0	0	0	0	0	0	0	0	0	0	0	0	0	0	0	0	0	0	0	0	0	0	0
YBR055C	36.5303	38.7392	111.396	29.4149	4.48278	0	3.90501	0	4.92095	2.09245	9.30336	3.33783	0	0	0	0	27.2377	53.012	31.0517	31.9132	22.611	16.1324	3.32076	0	0	0	0	0	0	0	0	0	0
YBR056W	21.9182	11.9198	85.4036	13.0733	1.49426	1.69349	0	0	0	0	0	0	0	0	0	0	7.42846	18.3503	4.05022	9.7127	0	2.68873	1.66038	0	0	0	0	0	0	0	0	0	0
YBR057C	4.38364	0	7.4264	0	0	0	0	0	0	0	0	0	0	0	0	0	2.47615	4.07785	5.40029	4.16259	1.73931	0	1.66038	0	0	0	0	0	0	0	0	0	0
YBR058C	0	0	0	0	0	0	0	0	0	0	0	0	0	0	0	0	0	0	0	0	0	0	0	0	0	0	0	0	0	0	0	0	0
YBR058C-A	277.63	254.785	172.664	71.9032	334.715	314.989	355.356	327.144	647.104	395.474	325.618	310.418	5.82033	19.8217	8.84378	39.2418	309.519	330.306	333.468	266.405	492.224	396.587	194.265	83.9504	98.6252	2.84485	0	1.42997	1.18657	110.098	94.6615	75.6035	80.4284
YBR059C	1.46121	10.4298	9.283	0	0	0	2.60334	0	0	0	0	0	0	0	0	0	0	0	0	0	0	0	0	0	0	0	0	0	0	0	0	0	0
YBR060C	0	83.4383	0	114.391	0	0	36.4468	51.0663	0	0	43.0281	34.4909	0	0	0	1.18915	0	0	0	0	0	0	0	0	7.04466	0	6.25524	499.058	500.733	0	0	20.6191	0
YBR061C	0	0	0	0	0	0	0	0	0	0	0	0	0	0	0	0	0	0	0	0	0	0	0	0	0	0	0	0	0	0	0	0	0
YBR062C	127.126	272.664	128.105	241.856	216.668	184.59	334.529	408.531	292.796	175.766	570.994	529.602	28.1316	9.91085	7.58038	26.1612	203.045	187.581	287.565	251.143	168.713	197.622	127.849	48.9711	65.1631	19.914	0	0	1.18657	51.1171	43.028	378.017	281.499
YBR063C	111.052	278.624	128.105	183.026	131.495	142.253	774.494	368.635	147.628	136.009	496.567	400.539	93.1252	61.9428	629.172	742.027	74.2846	154.958	155.258	267.793	433.087	596.898	430.039	313.065	1109.53	2.84485	0	1.42997	0	15.7283	21.514	336.779	355.226
YBR065C	182.652	299.484	248.784	261.466	315.289	198.138	476.411	370.231	209.14	211.338	331.432	219.184	8.73049	3.71657	20.2143	13.0806	198.092	256.904	292.966	240.042	233.067	142.503	131.17	57.7159	35.2233	5.68971	0	5.71987	17.7986	39.3209	21.514	336.779	227.881
YBR066C	58.4485	56.6188	92.83	19.61	104.598	110.077	40.3518	493.109	152.549	142.287	51.1685	43.3918	0	0	0	0	56.9516	36.7006	40.5022	38.8508	12.1751	16.1324	6.64153	6.99587	0	0	0	0	0	0	0	0	0
YBR067C	35.0691	49.169	57.5546	13.0733	1.49426	3.38698	0	9.57494	2.46047	0	0	1.11261	0	0	0	0	22.2854	4.07785	2.70014	0	1.73931	0	0	0	0	0	0	0	0	0	0	0	0
YBR068C	18.9958	13.4097	48.2716	6.53665	26.8967	16.9349	2.60334	1.59582	0	0	0	0	0	0	0	0	9.90462	8.15569	2.70014	2.77506	0	0	0	0	0	0	0	0	0	0	0	0	0
YBR069C	64.2934	1.48997	124.392	0	7.47131	3.38698	0	0	2.46047	10.4623	0	1.11261	0	0	0	0	49.5231	65.2455	54.0029	47.176	17.3931	10.7549	4.98115	0	0	0	0	0	0	0	0	0	0
YBR070C	111.052	181.776	141.102	127.465	131.495	184.59	156.2	148.412	241.126	159.026	301.196	161.328	92.1552	136.274	135.183	177.183	170.855	203.892	367.22	548.074	481.788	652.017	586.115	431.995	417.396	2.84485	0	1.42997	0	19.6604	60.2391	137.461	167.559
YBR071W	140.276	441.031	174.52	140.538	113.564	152.414	208.267	454.809	24.6047	41.8491	55.8202	51.18	1.94011	2.47771	17.6876	15.4589	158.474	177.386	139.057	183.154	120.012	135.781	81.3587	50.72	42.268	2.84485	0	0	0	3.93209	8.60559	34.3652	53.6189
YBR072C-A	499.735	721.145	571.833	617.714	1174.49	1014.4	1563.31	1192.08	1237.62	1077.61	1658.32	1672.25	41.7123	30.9714	20.2143	29.7286	614.086	515.848	562.98	559.174	627.889	668.149	355.322	209.876	89.8194	82.5007	43.7867	11.4397	13.0523	255.586	335.618	2577.39	2037.52
YBR072W	109.591	86.4182	98.3998	22.8783	58.2762	52.4981	59.8768	22.3415	9.84189	4.18491	9.30336	1.11261	0	0	0	0	121.332	22.4282	12.1507	13.8753	5.21792	0	1.66038	0	0	0	0	0	0	0	0	0	0
YBR073W	0	0	0	0	0	0	0	0	0	0	0	0	0	0	0	0	0	0	0	0	0	0	0	0	0	0	0	0	0	0	0	0	0
YBR074W	11.6897	20.8596	48.2716	39.2199	0	0	0	0	0	0	1.16292	0	0	0	0	0	2.47615	12.2335	8.10043	0	5.21792	1.34436	0	0	0	0	0	0	0	0	0	0	0
YBR076W	1.46121	0	1.8566	0	0	1.69349	0	0	0	2.09245	0	0	0	0	0	0	0	2.03892	0	0	0	0	0	0	0	0	0	0	0	0	0	0	0
YBR077C	292.243	476.79	200.513	183.026	104.598	130.399	268.144	213.84	118.103	110.9	122.107	186.918	2.91016	1.23886	2.52679	1.18915	232.759	156.997	102.606	56.8887	57.3971	53.7746	36.5284	12.2428	8.80582	0	0	0	0	43.2529	21.514	597.955	315.011
YBR078W	10.2285	29.7994	46.415	9.80498	0	0	0	0	0	0	0	0	0	0	0	0	7.42846	6.11677	2.70014	0	0	0	0	0	0	0	0	0	0	0	0	0	0
YBR079C	1.46121	5.95988	0	3.26833	0	0	0	0	0	0	0	0	0	0	0	0	2.47615	2.03892	0	0	0	0	0	0	0	0	0	0	0	0	0	0	0
YBR080C	74.5219	140.057	148.528	307.223	128.506	77.9005	140.58	181.924	54.1304	108.808	166.298	132.401	0.970054	0	11.3706	1.18915	89.1416	87.6737	70.2038	69.3764	41.7433	34.9535	49.8115	26.2345	15.8505	0	0	0	0	0	8.60559	48.1113	13.4047
YBR081C	2.92243	0	37.132	0	0	0	0	0	0	0	0	0	0	0	0	0	9.90462	12.2335	6.75036	4.16259	0	0	0	0	0	0	0	0	0	0	0	0	0
YBR082C	33.6079	5.95988	53.8414	13.0733	0	0	0	0	0	0	0	0	0	0	0	0	2.47615	8.15569	0	4.16259	0	0	0	0	0	0	0	0	0	0	0	0	0
YBR083W	36.5303	47.679	70.5508	94.7815	0	0	0	0	0	0	0	0	0	0	1.2634	0	14.8569	91.7515	37.802	8.32517	15.6538	4.03309	4.98115	0	0	0	0	0	0	0	0	0	0
YBR084C-A	125.664	105.788	57.5546	91.5131	0	0	0	0	0	0	0	0	0.970054	0	1.2634	0	42.0946	40.7785	55.353	49.951	43.4826	38.9866	36.5284	12.2428	0	0	0	0	0	0	0	0	13.4047
YBR084W	24.8406	58.1088	133.675	290.881	10.4598	3.38698	1.30167	4.78747	2.46047	0	1.16292	2.22522	0	0	0	0	56.9516	42.8174	33.7518	18.0379	0	4.03309	0	0	0	0	0	5.71987	0	0	0	0	13.4047
YBR085C-A	80.3667	74.4984	122.536	107.855	0	0	54.6701	57.4496	0	0	22.0955	24.4774	0.970054	2.47771	5.05359	4.75658	19.8092	2.03892	4.05022	1.38753	3.47861	4.03309	0	5.2469	5.28349	0	0	4.2899	8.30599	0	0	0	20.1071
YBR085W	21.9182	96.848	11.1396	186.295	0	0	63.7818	68.6204	0	0	65.1235	50.0674	0	0	194.563	139.13	2.47615	0	0	0	0	0	0	1.74897	269.458	0	0	2.85993	1.18657	0	0	0	20.1071
YBR086C	5.84485	16.3897	20.4226	68.6349	0	0	0	1.59582	0	0	0	0	0	0	0	0	4.95231	0	4.05022	1.38753	0	0	0	0	0	0	0	0	0	0	0	0	6.70237
YBR087W	172.423	478.28	211.652	405.272	295.864	475.87	367.071	536.196	327.243	263.649	403.533	408.328	7.76044	2.47771	18.951	15.4589	143.617	199.814	199.811	170.666	121.751	120.993	94.6418	40.2262	84.5359	25.6037	0	11.4397	3.55971	15.7283	30.1196	185.572	67.0237
YBR088C	242.561	199.656	172.664	19.61	152.415	176.123	46.8601	44.683	81.1956	96.2528	34.8876	55.6305	0.970054	0	0	0	131.236	83.5958	60.7533	55.5011	62.615	28.2317	31.5473	8.74484	0	2.84485	0	0	0	15.7283	21.514	6.87304	0
YBR091C	431.058	505.099	265.494	163.416	155.403	149.027	145.787	70.2162	145.168	179.951	240.725	323.769	0.970054	2.47771	1.2634	0	458.089	248.749	175.509	61.0512	31.3075	2.68873	0	0	1.76116	0	0	1.42997	0	82.5738	21.514	1683.9	1246.64
YBR092C	169.501	354.613	196.8	137.27	53.7934	33.8698	91.1169	70.2162	2.46047	10.4623	6.97752	13.3513	0	1.23886	2.52679	1.18915	86.6654	50.9731	62.1033	41.6259	17.3931	8.06619	11.6227	1.74897	3.52233	2.84485	0	0	2.37314	3.93209	0	151.207	73.726
YBR093C	81.8279	14.8997	118.822	3.26833	95.6327	91.4484	1.30167	17.5541	86.1165	169.489	9.30336	12.2387	12.6107	8.672	3.79019	11.8915	91.6177	201.853	189.01	224.78	191.324	212.41	217.51	110.185	19.3728	8.53456	6.25524	0	0	0	0	0	20.1071
YBR094W	67.2158	177.306	137.388	441.224	17.9311	6.77395	45.5584	54.258	4.92095	4.18491	18.6067	11.1261	0	1.23886	8.84378	7.13487	74.2846	44.8563	39.1521	33.3007	24.3503	16.1324	18.2642	6.99587	19.3728	0	0	0	2.37314	0	0	0	0
YBR095C	156.35	379.942	159.668	284.344	115.058	110.077	399.613	598.434	78.7351	77.4208	354.691	347.134	5.82033	7.43314	11.3706	13.0806	121.332	130.491	133.657	127.653	81.7474	76.6288	51.4718	24.4855	38.7456	2.84485	12.5105	1.42997	0	15.7283	0	288.668	254.69
YBR096W	227.949	253.295	168.951	235.319	128.506	88.0614	219.982	135.645	29.5257	60.6811	72.1011	47.8422	0	1.23886	0	1.18915	195.616	81.5569	62.1033	54.1136	36.5254	21.5098	26.5661	5.2469	0	0	0	0	0	3.93209	0	34.3652	26.8095
YBR097W	18.9958	8.93981	139.245	13.0733	23.9082	22.0154	0	3.19165	4.92095	23.017	2.32584	0	0	0	3.79019	0	39.6185	75.4402	54.0029	55.5011	26.0896	22.8542	9.96229	0	0	0	0	0	0	0	0	0	0
YBR098W	58.4485	113.238	150.385	186.295	115.058	93.1419	111.944	137.241	68.8932	52.3113	104.663	107.923	4.85027	0	16.4242	5.94573	81.7131	134.569	153.908	167.891	113.055	91.4168	76.3776	20.9876	19.3728	0	31.2762	0	0	3.93209	0	34.3652	26.8095
YBR101C	176.807	297.994	148.528	71.9032	182.3	369.181	285.066	397.36	182.075	179.951	233.747	196.932	2.91016	1.23886	2.52679	13.0806	121.332	108.063	78.3042	99.902	113.055	77.9731	73.0568	17.4897	21.134	34.1382	0	2.85993	11.8657	86.5059	77.4503	192.445	93.8332
YBR102C	62.8322	108.768	163.381	68.6349	141.955	235.395	124.96	122.878	169.773	255.279	143.039	93.4592	0	4.95543	7.58038	4.75658	123.808	144.764	124.207	158.178	86.9653	68.5626	79.6983	17.4897	14.0893	14.2243	0	0	0	7.86417	8.60559	75.6035	40.2142
YBR103W	90.5952	5.95988	148.528	6.53665	188.277	208.299	3.90501	0	312.48	146.472	27.9101	10.0135	10.6706	7.43314	0	0	155.998	185.542	149.858	144.303	193.063	159.979	86.3399	27.9835	0	0	0	0	0	15.7283	17.2112	13.7461	0
YBR104W	86.2116	78.9683	81.6904	55.5615	805.407	643.526	170.519	175.541	1515.65	1305.69	183.741	130.175	1.94011	1.23886	1.2634	5.94573	131.236	128.452	164.709	140.14	160.016	108.894	69.736	40.2262	3.52233	0	0	0	0	9016.27	5679.69	199.318	107.238
YBR105C	99.3625	265.214	176.377	225.515	118.047	160.881	282.462	228.203	169.773	184.136	275.612	238.098	0	0	5.05359	4.75658	103.998	91.7515	68.8537	66.6014	33.0468	18.8211	14.9434	1.74897	22.8951	2.84485	0	154.436	125.776	3.93209	0	96.2226	26.8095
YBR106W	27.763	31.2893	11.1396	13.0733	0	0	0	0	0	0	0	2.22522	0	0	0	0	0	0	1.35007	4.16259	1.73931	0	0	0	0	0	6.25524	5.71987	3.55971	0	0	0	0
YBR107C	156.35	423.151	187.517	264.734	381.037	325.15	475.109	429.276	371.531	477.079	627.977	617.498	15.5209	6.19428	24.0045	43.9984	304.567	240.593	361.819	437.071	480.048	391.21	192.604	120.679	117.998	2.84485	6.25524	0	1.18657	51.1171	51.6336	295.541	469.166
YBR108W	61.3709	169.856	113.253	565.42	22.4139	69.433	91.1169	95.7494	7.38142	31.3868	13.955	27.8152	0	0	0	2.37829	44.5708	53.012	16.2009	16.6503	6.95722	5.37746	6.64153	1.74897	0	0	0	0	0	7.86417	12.9084	75.6035	93.8332
YBR109C	222.104	259.255	183.803	140.538	28.391	55.8851	67.6868	68.6204	71.3537	58.5887	75.5898	68.9818	3.88022	2.47771	0	14.2697	111.427	91.7515	79.6543	112.39	147.841	88.728	102.944	57.7159	21.134	18426.1	27235.3	6973.95	7745.93	0	4.3028	34.3652	6.70237
YBR110W	61.3709	61.0887	98.3998	32.6833	135.978	99.9158	71.5918	98.941	95.9584	79.5132	87.219	72.3196	4.85027	1.23886	3.79019	7.13487	61.9039	193.698	252.464	217.842	132.187	143.847	81.3587	29.7324	19.3728	0	0	0	0	0	12.9084	13.7461	26.8095
YBR111C	159.272	438.051	220.935	307.223	230.116	247.249	295.479	304.802	221.443	242.725	241.887	190.256	0.970054	7.43314	1.2634	11.8915	133.712	165.153	216.012	126.265	137.405	138.47	84.6795	27.9835	12.3282	0	12.5105	2.85993	1.18657	7.86417	21.514	61.8574	201.071
YBR111W-A	204.57	455.93	176.377	385.663	248.047	386.115	915.074	501.088	452.727	380.826	753.572	512.913	36.8621	42.1211	77.0672	101.077	247.615	383.318	418.522	388.508	553.099	381.799	287.246	211.625	232.474	0	0	1.42997	3.55971	66.8454	55.9364	742.288	810.987
YBR112C	4.38364	17.8796	3.7132	58.8299	0	0	1.30167	0	0	0	0	0	0	0	0	0	0	0	0	0	0	0	0	0	0	0	0	0	0	0	0	0	0
YBR114W	68.677	64.0687	178.234	39.2199	35.8623	42.3372	29.9384	22.3415	31.9861	87.883	18.6067	23.3648	1.94011	0	1.2634	3.56744	49.5231	114.18	126.907	148.466	62.615	69.9069	46.4907	10.4938	12.3282	0	0	0	0	0	0	0	6.70237
YBR115C	10.2285	5.95988	68.6942	0	11.9541	3.38698	1.30167	0	7.38142	10.4623	0	0	0	0	0	0	22.2854	50.9731	18.901	27.7506	3.47861	10.7549	0	0	0	93.8802	0	0	0	0	0	0	0
YBR117C	62.8322	90.8881	131.819	58.8299	5.97705	11.8544	13.0167	4.78747	4.92095	4.18491	1.16292	2.22522	0	0	0	0	42.0946	57.0898	22.9512	18.0379	8.69653	1.34436	0	0	0	0	0	0	0	0	0	0	26.8095
YBR118W	8.76728	8.93981	5.5698	6.53665	0	0	0	0	0	0	0	0	0	0	0	0	0	0	0	0	0	0	0	0	0	0	0	0	0	0	0	0	0
YBR119W	176.807	347.163	165.237	98.0498	204.714	375.954	458.188	357.464	297.717	349.44	263.983	298.179	15.5209	16.1051	12.634	41.6201	203.045	179.425	236.263	248.368	326.99	280.972	268.982	113.683	126.804	2.84485	0	0	0	43.2529	55.9364	151.207	160.857
YBR120C	0	254.785	0	68.6349	1.49426	0	415.233	226.607	0	0	316.314	295.954	0.970054	0	31.5849	42.8092	4.95231	0	0	0	0	0	0	0	79.2524	0	0	1.42997	0	0	0	481.113	274.797
YBR121C	40.914	114.728	124.392	94.7815	11.9541	25.4023	20.8267	30.3206	27.0652	18.8321	27.9101	21.1396	0	0	0	1.18915	66.8562	57.0898	64.8035	54.1136	34.7861	24.1986	19.9246	10.4938	8.80582	0	0	0	0	0	0	20.6191	0
YBR122C	143.199	490.2	204.226	382.394	77.7016	88.0614	567.528	493.109	41.828	25.1094	333.758	274.815	0	0	1.2634	2.37829	190.664	75.4402	47.2525	9.7127	0	6.72182	1.66038	0	5.28349	2.84485	0	1.42997	9.49256	15.7283	0	1134.05	1213.13
YBR123C	77.4443	223.495	172.664	290.881	146.438	103.303	235.602	212.244	120.563	100.438	259.331	213.621	1.94011	13.6274	8.84378	16.648	99.0462	187.581	283.515	273.343	179.149	186.867	122.868	69.9587	38.7456	0	0	1.42997	1.18657	3.93209	12.9084	137.461	167.559
YBR125C	222.104	1086.19	375.033	1490.36	100.116	98.2223	342.339	279.269	59.0513	35.5717	252.354	201.382	0	2.47771	0	3.56744	146.093	122.335	48.6026	22.2005	8.69653	6.72182	8.30191	3.49793	3.52233	0	0	0	0	7.86417	21.514	199.318	160.857
YBR126C	59.9097	26.8194	40.8452	16.3416	10.4598	30.4828	11.715	14.3624	24.6047	18.8321	68.6123	23.3648	0.970054	1.23886	0	1.18915	9.90462	65.2455	41.8522	56.8887	22.611	22.8542	24.9057	20.9876	8.80582	0	0	0	0	0	0	0	0
YBR127C	1.46121	8.93981	3.7132	0	0	0	0	0	0	0	0	0	0	0	0	0	2.47615	0	0	0	0	0	0	0	0	0	0	0	0	0	0	0	0
YBR128C	366.764	555.758	217.222	303.954	709.774	635.058	352.753	148.412	337.085	385.011	246.539	252.562	4.85027	6.19428	15.1608	1.18915	326.852	297.683	248.413	173.441	153.059	114.271	54.7926	55.967	3.52233	0	0	0	0	125.827	103.267	652.939	187.666
YBR129C	305.393	305.444	313.765	284.344	485.635	491.112	7018.6	6975.34	524.081	705.157	12764.2	24713.3	0.970054	3.71657	1.2634	0	378.852	216.126	195.761	176.216	139.144	116.96	74.7172	22.7366	0	0	0	12.8697	5.93285	176.944	141.992	756.035	676.939
YBR130C	144.66	198.166	135.532	134.001	143.449	140.56	363.166	382.997	285.415	267.834	417.488	309.305	15.5209	4.95543	18.951	58.2681	242.663	267.099	220.062	238.655	302.639	282.317	205.887	106.687	132.087	0	6.25524	1.42997	0	19.6604	38.7252	206.191	227.881
YBR131W	90.5952	636.217	150.385	967.425	121.035	176.123	191.345	220.224	199.298	280.389	217.466	236.986	4.85027	3.71657	8.84378	14.2697	111.427	144.764	221.412	299.706	274.81	329.369	187.623	99.6911	100.386	0	0	0	0	0	4.3028	27.4922	40.2142
YBR132C	282.014	239.885	232.075	192.831	0	5.08047	6.50835	4.78747	0	4.18491	4.65168	4.45044	0	0	0	0	29.7139	34.6617	9.45051	13.8753	1.73931	1.34436	0	0	0	0	0	0	0	0	0	0	0
YBR133C	75.9831	208.596	139.245	343.174	49.3106	40.6437	95.0219	188.307	34.4466	60.6811	117.455	117.937	0	0	2.52679	2.37829	89.1416	112.141	72.9039	81.8642	40.004	47.0528	33.2076	6.99587	21.134	0	0	0	0	0	4.3028	151.207	174.262
YBR135W	263.018	284.584	219.079	179.758	630.578	528.368	744.555	655.883	740.602	912.309	1107.1	1028.05	8.73049	3.71657	7.58038	8.32402	247.615	165.153	133.657	147.078	194.802	108.894	78.038	43.7242	35.2233	2.84485	18.7657	2.85993	14.2388	121.895	124.781	824.765	462.463
YBR136W	0	8.93981	40.8452	65.3665	0	0	1.30167	0	0	0	0	0	0	0	0	0	2.47615	4.07785	0	0	0	0	0	0	0	0	0	0	0	0	0	0	0
YBR137W	249.867	87.9082	245.071	78.4398	381.037	394.583	111.944	134.049	376.452	330.608	116.292	111.261	0.970054	2.47771	2.52679	0	415.994	252.826	213.311	216.454	180.888	161.324	107.925	45.4731	0	8.53456	0	0	3.55971	51.1171	30.1196	41.2382	73.726
YBR138C	233.794	399.312	246.928	264.734	118.047	125.318	134.072	169.157	61.5118	50.2189	115.129	95.6844	0	0	0	1.18915	240.187	205.931	122.857	259.468	187.845	92.7611	73.0568	20.9876	10.567	2.84485	0	4.2899	9.49256	0	8.60559	116.842	113.94
YBR139W	134.432	230.945	131.819	98.0498	177.817	160.881	160.105	215.436	9.84189	10.4623	36.0505	62.3061	0.970054	0	0	0	116.379	97.8683	47.2525	55.5011	46.9613	33.6091	14.9434	10.4938	10.567	2.84485	0	114.397	198.157	51.1171	8.60559	144.334	221.178
YBR140C	0	2.97994	16.7094	19.61	0	0	1.30167	0	0	0	0	0	0	0	0	0	0	0	0	0	0	0	0	0	0	0	0	0	0	0	0	0	0
YBR141C	170.962	2.97994	228.362	13.0733	376.554	506.353	31.2401	51.0663	548.685	441.508	66.2865	14.4639	22.3113	11.1497	0	7.13487	242.663	250.788	301.066	412.096	457.437	404.654	194.265	106.687	17.6116	2.84485	0	0	0	43.2529	30.1196	0	20.1071
YBR142W	111.052	148.997	157.811	114.391	52.2991	33.8698	53.3685	62.2371	2.46047	4.18491	9.30336	25.59	0	0	0	0	61.9039	28.5449	39.1521	13.8753	13.9144	6.72182	3.32076	3.49793	1.76116	11.3794	0	0	0	11.7963	8.60559	48.1113	26.8095
YBR143C	33.6079	35.7593	16.7094	71.9032	0	0	0	1.59582	0	0	10.4663	4.45044	0	0	1.2634	0	24.7615	24.4671	13.5007	18.0379	3.47861	5.37746	3.32076	0	0	0	0	0	0	0	0	0	0
YBR145W	108.13	187.736	165.237	183.026	97.127	120.238	117.15	180.328	155.01	165.304	163.972	74.5448	0.970054	0	3.79019	14.2697	136.189	230.398	211.961	298.319	206.977	170.734	88.0003	47.2221	15.8505	11.3794	831.947	1.42997	1.18657	3.93209	4.3028	61.8574	67.0237
YBR146W	213.337	423.151	204.226	339.906	29.8852	25.4023	45.5584	52.6622	83.6561	66.9585	97.6853	114.599	0	1.23886	5.05359	2.37829	237.711	234.476	198.461	127.653	137.405	56.4633	38.1888	19.2386	40.5068	0	0	1.42997	0	7.86417	4.3028	137.461	127.345
YBR147W	144.66	269.684	187.517	359.516	285.404	240.475	745.857	427.681	361.689	357.809	414	481.76	46.5626	18.5828	44.2189	5.94573	195.616	254.865	284.865	320.519	269.592	299.793	220.831	103.189	84.5359	5.68971	0	0	1.18657	82.5738	86.0559	446.748	797.582
YBR148W	154.889	467.85	193.086	395.467	245.059	143.947	266.842	357.464	105.8	133.917	209.326	172.454	31.0417	9.91085	11.3706	1.18915	173.331	216.126	307.817	251.143	290.464	294.416	249.057	106.687	19.3728	8.53456	6.25524	1.42997	1.18657	3.93209	12.9084	158.08	154.154
YBR149W	208.953	263.724	276.633	300.686	95.6327	203.219	602.673	560.134	287.875	211.338	698.915	610.823	0	0	36.6385	47.5658	287.234	218.165	198.461	122.102	120.012	84.695	63.0945	19.2386	68.6854	2.84485	0	2.85993	1.18657	3.93209	30.1196	185.572	308.309
YBR150C	55.5261	101.318	202.369	241.856	101.61	110.077	118.452	142.028	31.9861	54.4038	83.7303	124.612	0.970054	0	1.2634	0	51.9992	103.985	82.3544	61.0512	36.5254	24.1986	11.6227	8.74484	8.80582	39.8279	12.5105	15.7296	9.49256	0	0	48.1113	100.536
YBR151W	169.501	148.997	193.086	107.855	316.783	408.131	164.01	183.52	300.178	374.549	225.607	212.508	3.88022	1.23886	1.2634	1.18915	207.997	150.88	116.106	112.39	78.2688	67.2182	66.4153	19.2386	5.28349	5.68971	0	0	0	173.012	81.7531	460.494	180.964
YBR152W	217.721	382.922	150.385	166.685	291.381	555.464	493.333	410.126	484.713	309.683	450.05	376.062	4.85027	7.43314	20.2143	22.5938	203.045	324.189	340.218	441.234	328.729	391.21	225.812	97.9422	59.8796	2.84485	0	1.42997	1.18657	82.5738	107.57	233.683	234.583
YBR153W	223.566	509.569	172.664	356.248	451.267	364.1	571.433	521.834	524.081	541.945	808.23	574.106	52.3829	39.6434	29.0581	33.2961	311.995	411.862	623.733	481.472	697.462	584.798	360.303	237.86	93.3417	2.84485	6.25524	2.85993	1.18657	149.419	146.295	577.335	596.511
YBR154C	248.406	482.75	180.09	604.64	104.598	86.3679	141.882	135.645	68.8932	115.085	196.534	220.297	0.970054	7.43314	3.79019	3.56744	289.71	210.009	159.309	194.254	130.448	76.6288	31.5473	8.74484	22.8951	0	0	0	2.37314	11.7963	17.2112	199.318	187.666
YBR155W	181.19	385.902	209.796	421.614	195.748	174.429	287.669	237.778	127.945	115.085	200.022	168.004	1.94011	1.23886	3.79019	15.4589	138.665	228.359	190.36	154.016	86.9653	73.94	13.2831	6.99587	21.134	2.84485	0	4.2899	2.37314	19.6604	8.60559	164.953	100.536
YBR156C	78.9055	730.085	79.8338	1382.5	22.4139	27.0958	49.4635	73.4078	12.3024	6.27736	15.118	17.8018	0	0	1.2634	0	44.5708	24.4671	14.8508	12.4878	5.21792	10.7549	3.32076	0	0	0	0	0	0	0	8.60559	20.6191	6.70237
YBR157C	52.6037	68.5386	72.4074	565.42	0	0	6.50835	20.7457	7.38142	4.18491	8.14044	3.33783	0	0	1.2634	0	7.42846	10.1946	8.10043	18.0379	3.47861	5.37746	1.66038	3.49793	5.28349	0	0	0	0	0	0	0	13.4047
YBR158W	23.3794	68.5386	77.9772	156.88	13.4484	15.2414	10.4134	14.3624	27.0652	25.1094	26.7472	22.2522	0.970054	0	0	4.75658	34.6662	77.4791	85.0546	79.0891	41.7433	34.9535	16.6038	10.4938	10.567	2.84485	0	4.2899	2.37314	0	0	6.87304	0
YBR159W	43.8364	59.5988	64.981	35.9516	41.8393	16.9349	14.3184	31.9165	51.6699	33.4792	58.146	41.1665	3.88022	3.71657	15.1608	9.51316	71.8085	85.6348	68.8537	138.753	144.362	153.258	49.8115	50.72	21.134	0	0	0	0	0	0	6.87304	0
YBR160W	125.664	248.825	94.6866	225.515	100.116	125.318	243.412	234.586	76.2746	73.2359	158.157	151.315	0	0	1.2634	7.13487	94.0939	93.7905	90.4549	77.7016	34.7861	38.9866	18.2642	13.9917	17.6116	0	0	0	1.18657	3.93209	21.514	274.922	187.666
YBR161W	122.742	140.057	128.105	71.9032	201.725	189.671	212.172	210.649	150.089	129.732	194.208	267.026	3.88022	6.19428	6.31698	13.0806	106.475	171.27	216.012	202.579	142.623	116.96	88.0003	31.4814	31.701	2.84485	6.25524	0	1.18657	7.86417	17.2112	96.2226	46.9166
YBR162C	89.134	144.527	90.9734	75.1715	61.2647	193.058	66.3852	60.6413	17.2233	8.36981	23.2584	45.617	0	0	0	0	42.0946	69.3234	47.2525	27.7506	1.73931	8.06619	1.66038	0	0	59.7419	25.021	35.7492	18.9851	11.7963	21.514	68.7304	40.2142
YBR162W-A	149.044	128.137	96.5432	130.733	35.8623	22.0154	46.8601	39.8956	31.9861	20.9245	25.5843	35.6035	0	0	0	0	42.0946	48.9342	37.802	27.7506	50.4399	20.1655	14.9434	6.99587	3.52233	179.226	0	0	0	15.7283	17.2112	34.3652	113.94
YBR163W	141.738	238.395	233.932	303.954	144.943	191.364	246.016	239.373	86.1165	79.5132	195.371	159.103	0	0	2.52679	0	133.712	132.53	81.0043	77.7016	60.8757	41.6753	13.2831	8.74484	1.76116	0	6.25524	0	3.55971	11.7963	38.7252	302.414	281.499
YBR164C	169.501	265.214	178.234	222.246	203.22	330.23	278.557	229.798	137.786	96.2528	125.595	168.004	0.970054	0	0	0	185.712	179.425	152.558	102.677	128.709	45.7084	19.9246	0	1.76116	0	6.25524	11.4397	21.3583	31.4567	17.2112	61.8574	60.3213
YBR165W	203.109	435.071	189.373	571.957	410.922	292.974	463.394	569.709	177.154	169.489	388.415	302.63	27.1615	6.19428	11.3706	28.5395	309.519	309.916	275.415	242.817	217.413	150.569	136.151	64.7118	73.9689	0	0	14.2997	29.6643	47.185	141.992	274.922	315.011
YBR166C	108.13	214.556	118.822	160.148	210.691	245.556	484.221	274.482	246.047	249.002	419.814	410.553	3.88022	18.5828	24.0045	13.0806	160.95	169.231	292.966	335.782	307.857	236.608	157.736	73.4566	44.0291	0	0	0	2.37314	19.6604	51.6336	274.922	355.226
YBR167C	175.346	402.292	107.683	271.271	85.1729	35.5633	2479.68	1980.42	302.638	219.708	470.983	496.224	8.73049	6.19428	5.05359	11.8915	168.379	138.647	178.21	147.078	184.366	137.125	137.812	48.9711	21.134	5.68971	6.25524	4.2899	21.3583	3.93209	0	21237.7	12392.7
YBR168W	105.207	75.9884	131.819	68.6349	427.359	226.927	82.0052	78.1953	142.707	104.623	163.972	204.72	0.970054	8.672	17.6876	8.32402	138.665	97.8683	79.6543	51.3385	27.8289	20.1655	19.9246	26.2345	19.3728	5.68971	0	0	3.55971	58.9813	64.5419	144.334	100.536
YBR169C	68.677	160.917	87.2602	114.391	10.4598	6.77395	33.8434	33.5123	0	0	1.16292	2.22522	0	0	0	0	4.95231	8.15569	1.35007	4.16259	0	1.34436	0	0	0	0	0	0	0	0	0	0	0
YBR170C	225.027	195.186	291.486	241.856	246.553	208.299	169.217	140.432	324.782	357.809	250.028	230.31	12.6107	6.19428	31.5849	23.7829	225.33	297.683	261.914	302.481	264.374	170.734	121.208	61.2139	47.5515	2.84485	0	5.71987	0	7.86417	12.9084	103.096	53.6189
YBR171W	176.807	357.593	154.098	290.881	298.852	303.134	863.007	323.952	346.927	238.54	350.039	295.954	1.94011	7.43314	25.2679	4.75658	279.805	252.826	201.161	212.292	201.759	268.873	199.246	61.2139	59.8796	5.68971	0	7.14983	7.11942	62.9134	12.9084	213.064	341.821
YBR172C	77.4443	52.1489	79.8338	55.5615	73.2188	76.207	0	0	118.103	200.875	2.32584	2.22522	1.94011	1.23886	0	0	37.1423	91.7515	90.4549	94.3519	67.8329	40.3309	61.4341	22.7366	0	0	0	0	0	0	0	0	0
YBR173C	290.781	595.988	226.505	326.833	449.773	399.663	749.762	820.253	410.899	345.255	845.443	890.088	52.3829	42.1211	145.291	93.9425	180.759	289.527	245.713	416.259	523.531	531.024	373.586	178.395	280.025	2.84485	43.7867	0	1.18657	43.2529	86.0559	1436.47	998.653
YBR175W	141.738	382.922	154.098	375.858	206.208	155.801	816.147	501.088	275.573	225.985	576.809	561.868	7.76044	0	24.0045	23.7829	141.141	263.021	271.365	251.143	175.67	159.979	104.604	41.9752	73.9689	5.68971	0	0	2.37314	82.5738	55.9364	405.509	428.952
YBR176W	208.953	445.501	198.656	336.638	310.806	289.587	594.863	410.126	327.243	437.323	651.235	648.651	2.91016	1.23886	6.31698	17.8372	165.902	169.231	180.91	140.14	102.619	169.39	109.585	41.9752	65.1631	8.53456	0	7.14983	2.37314	102.234	47.3308	213.064	127.345
YBR177C	87.6728	31.2893	38.9886	6.53665	149.426	88.0614	33.8434	100.537	4.92095	2.09245	0	4.45044	0	1.23886	0	0	56.9516	26.506	12.1507	2.77506	0	2.68873	0	0	0	0	0	1.42997	4.74628	15.7283	17.2112	27.4922	20.1071
YBR179C	20.457	55.1288	33.4188	39.2199	0	0	2.60334	0	0	0	0	0	0	0	0	0	19.8092	0	0	0	0	0	0	0	0	0	0	0	0	0	0	0	6.70237
YBR180W	116.897	129.627	135.532	156.88	112.07	194.751	216.077	167.561	167.312	161.119	148.854	162.441	5.82033	1.23886	15.1608	8.32402	79.2369	124.374	178.21	162.341	100.88	75.2844	86.3399	20.9876	15.8505	0	0	0	1.18657	3.93209	8.60559	75.6035	26.8095
YBR181C	109.591	104.298	83.547	91.5131	0	5.08047	0	0	2.46047	2.09245	0	0	0	0	2.52679	1.18915	22.2854	12.2335	8.10043	12.4878	8.69653	14.788	9.96229	5.2469	1.76116	0	0	0	0	0	0	0	6.70237
YBR182C	90.5952	101.318	76.1206	156.88	34.368	27.0958	67.6868	338.314	17.2233	14.6472	2.32584	22.2522	0	0	0	1.18915	76.7608	50.9731	44.5524	54.1136	34.7861	18.8211	3.32076	6.99587	1.76116	0	0	0	0	3.93209	0	48.1113	0
YBR182C-A	292.243	390.372	315.622	434.687	648.509	457.242	550.606	834.615	560.988	443.6	551.224	655.327	21.3412	4.95543	24.0045	32.1069	435.803	479.147	513.028	495.348	473.091	275.595	185.963	131.173	77.4913	0	0	1.42997	0	62.9134	55.9364	130.588	154.154
YBR183W	65.7546	98.3379	53.8414	107.855	83.6786	113.464	158.804	272.886	24.6047	29.2943	89.5449	95.6844	0	3.71657	5.05359	1.18915	76.7608	87.6737	55.353	41.6259	24.3503	18.8211	8.30191	10.4938	12.3282	2.84485	6.25524	1.42997	0	39.3209	34.4224	240.556	227.881
YBR184W	0	242.865	0	385.663	0	0	479.014	526.622	0	2.09245	514.011	470.634	0	0	18.951	26.1612	9.90462	0	0	0	0	0	0	0	47.5515	0	0	4.2899	4.74628	0	4.3028	144.334	154.154
YBR185C	173.884	323.323	189.373	434.687	216.668	196.445	290.272	205.861	285.415	184.136	476.797	219.184	142.598	132.558	243.836	105.834	250.092	242.632	245.713	360.757	467.873	529.68	526.341	393.518	267.697	0	0	1.42997	0	31.4567	25.8168	563.589	475.868
YBR186W	134.432	198.166	252.498	268.003	204.714	343.778	225.189	256.927	270.652	274.111	259.331	416.116	15.5209	4.95543	5.05359	9.51316	217.902	283.41	311.867	303.869	246.981	217.787	227.472	87.4484	73.9689	2.84485	0	4.2899	0	7.86417	8.60559	178.699	120.643
YBR187W	268.863	421.661	267.35	362.784	493.106	343.778	524.573	560.134	81.1956	89.9755	46.5168	96.797	0	0	1.2634	3.56744	183.235	89.7126	63.4534	48.5635	31.3075	29.576	26.5661	12.2428	24.6563	424978	595061	94074.6	103182	7.86417	0	240.556	328.416
YBR188C	419.368	400.802	295.199	310.491	319.772	264.184	572.735	636.733	526.541	594.257	358.18	628.624	2.91016	2.47771	7.58038	23.7829	316.948	246.71	391.521	324.682	318.293	291.727	204.227	89.1973	59.8796	11.3794	6.25524	0	4.74628	90.438	68.8447	68.7304	348.523
YBR189W	498.274	469.34	347.184	402.004	306.324	264.184	555.813	600.029	519.16	579.609	347.713	614.16	3.88022	2.47771	6.31698	21.4046	316.948	248.749	375.32	310.806	313.075	285.005	200.906	83.9504	61.6408	11.3794	0	0	3.55971	90.438	68.8447	68.7304	335.118
YBR191W	188.496	162.407	176.377	150.343	0	3.38698	1.30167	4.78747	2.46047	0	0	0	3.88022	1.23886	0	0	51.9992	44.8563	55.353	69.3764	24.3503	32.2647	14.9434	6.99587	3.52233	0	0	0	1.18657	0	0	0	6.70237
YBR192W	176.807	369.512	209.796	408.541	237.588	303.134	619.595	467.576	501.936	433.138	690.775	950.168	39.7722	30.9714	13.8974	19.0263	203.045	228.359	271.365	267.793	224.37	193.588	179.321	145.164	68.6854	76.811	12.5105	181.606	225.448	19.6604	30.1196	34.3652	73.726
YBR193C	280.553	552.778	228.362	346.443	409.428	651.993	714.617	719.716	642.183	426.86	1005.93	702.057	46.5626	23.5383	36.6385	51.1333	307.043	293.605	287.565	464.822	600.061	427.508	210.869	160.905	213.101	2.84485	0	4.2899	13.0523	62.9134	21.514	508.605	207.773
YBR194W	296.626	594.498	254.354	415.077	392.991	419.985	751.063	745.249	563.448	692.602	1175.71	1276.16	67.9038	6.19428	37.9019	43.9984	341.709	356.812	348.319	452.334	560.056	391.21	347.02	190.637	114.476	8.53456	0	0	1.18657	31.4567	64.5419	804.146	294.904
YBR195C	187.035	297.994	159.668	967.425	8.96557	6.77395	6.50835	11.1708	4.92095	0	12.7921	7.78827	6.79038	4.95543	5.05359	5.94573	66.8562	36.7006	59.4032	45.7884	48.7006	53.7746	44.8303	33.2304	19.3728	0	0	0	0	0	0	6.87304	73.726
YBR196C	111.052	144.527	94.6866	150.343	153.909	110.077	127.564	111.708	95.9584	198.783	181.416	123.5	0	0	2.52679	4.75658	136.189	156.997	157.958	79.0891	60.8757	56.4633	46.4907	5.2469	38.7456	0	6.25524	0	2.37314	0	8.60559	27.4922	40.2142
YBR196C-A	450.054	1083.21	360.18	692.885	549.888	662.154	911.169	788.336	676.63	359.902	1039.65	761.025	23.2813	45.8377	74.5404	64.2139	495.231	440.407	565.68	549.461	739.205	381.799	285.586	143.415	190.206	79.6559	56.2971	23583	26186.4	19.6604	55.9364	453.621	388.737
YBR196C-B	280.553	385.902	246.928	398.736	188.277	159.188	225.189	188.307	332.164	265.742	204.674	205.833	4.85027	1.23886	17.6876	21.4046	349.138	265.06	198.461	238.655	260.896	165.357	117.887	50.72	102.148	8.53456	0	7.14983	10.6791	141.555	55.9364	103.096	214.476
YBR197C	265.941	469.34	248.784	326.833	430.347	508.047	590.958	614.392	656.946	677.955	972.202	951.281	60.1434	43.36	59.3796	77.2945	279.805	405.746	557.58	752.04	787.906	697.725	592.756	276.337	225.429	11.3794	6.25524	2.85993	1.18657	51.1171	17.2112	323.033	516.082
YBR198C	52.6037	165.387	96.5432	120.928	71.7245	54.1916	93.7202	157.986	59.0513	25.1094	66.2865	61.1935	0.970054	0	2.52679	0	71.8085	87.6737	67.5036	69.3764	41.7433	29.576	9.96229	1.74897	1.76116	0	0	0	0	0	17.2112	0	13.4047
YBR199W	100.824	134.097	72.4074	75.1715	49.3106	33.8698	74.1952	78.1953	14.7628	33.4792	43.0281	70.0944	0	0	0	1.18915	59.4277	36.7006	21.6012	23.588	8.69653	2.68873	1.66038	0	1.76116	0	0	0	0	0	0	68.7304	33.5118
YBR200W	43.8364	128.137	40.8452	71.9032	74.7131	150.72	166.614	154.795	83.6561	127.64	100.011	211.396	0.970054	0	0	0	66.8562	50.9731	62.1033	55.5011	31.3075	41.6753	16.6038	3.49793	7.04466	0	6.25524	0	0	7.86417	4.3028	226.81	113.94
YBR200W-A	195.803	408.251	194.943	346.443	434.83	435.227	606.578	588.859	482.253	598.442	869.865	727.647	5.82033	8.672	30.3215	21.4046	180.759	197.776	265.964	298.319	299.161	286.35	205.887	146.913	51.0738	2.84485	0	7.14983	0	47.185	30.1196	982.845	562.999
YBR201C-A	176.807	430.601	165.237	343.174	487.129	496.192	773.192	539.388	824.258	669.585	884.983	1069.22	11.6407	21.0606	1.2634	20.2155	160.95	118.258	175.509	172.054	186.106	119.648	119.548	89.1973	59.8796	5.68971	6.25524	4.2899	8.30599	141.555	60.2391	1883.21	1159.51
YBR201W	178.268	475.3	180.09	307.223	195.748	240.475	492.031	517.047	184.535	188.321	710.544	662.003	0	6.19428	56.8529	21.4046	180.759	154.958	176.859	149.853	186.106	141.158	63.0945	43.7242	96.8641	0	0	0	0	19.6604	0	1374.61	1936.98
YBR202W	11.6897	19.3696	44.5584	88.2448	0	0	0	0	4.92095	6.27736	9.30336	5.56305	0	0	0	1.18915	7.42846	12.2335	8.10043	12.4878	12.1751	12.0993	4.98115	3.49793	8.80582	0	0	0	0	0	0	0	0
YBR203W	27.763	131.117	74.264	281.076	25.4024	30.4828	78.1002	110.112	24.6047	18.8321	106.989	94.5718	0	1.23886	3.79019	0	39.6185	67.2845	58.0531	70.7639	33.0468	30.9204	19.9246	10.4938	15.8505	0	0	11.4397	0	0	0	20.6191	40.2142
YBR204C	169.501	283.094	113.253	281.076	203.22	218.46	558.416	349.485	179.614	140.194	340.736	415.003	0	1.23886	3.79019	0	118.855	99.9072	116.106	77.7016	66.0936	59.152	24.9057	3.49793	3.52233	2.84485	0	10.0098	5.93285	15.7283	43.028	371.144	187.666
YBR205W	87.6728	210.086	87.2602	212.441	98.6212	116.851	225.189	368.635	78.7351	69.0509	207	222.522	0	2.47771	11.3706	19.0263	99.0462	95.8294	99.9054	116.552	102.619	114.271	61.4341	57.7159	52.8349	0	0	4.2899	0	0	12.9084	158.08	247.988
YBR207W	94.9788	265.214	154.098	277.808	94.1385	62.6591	121.055	271.29	76.2746	66.9585	108.152	178.018	4.85027	2.47771	17.6876	7.13487	81.7131	85.6348	120.156	156.791	173.931	137.125	83.0191	38.4773	28.1786	0	0	0	1.18657	0	0	13.7461	0
YBR208C	0	0	16.7094	62.0982	0	0	0	0	0	0	0	0	0	0	0	0	0	2.03892	0	0	0	0	0	0	0	0	0	0	0	0	0	0	0
YBR210W	35.0691	56.6188	37.132	94.7815	0	0	1.30167	0	2.46047	0	0	0	0	0	0	0	9.90462	6.11677	0	1.38753	0	1.34436	0	0	0	0	0	0	0	0	0	0	0
YBR211C	30.6855	171.346	22.2792	140.538	56.7819	16.9349	191.345	154.795	22.1443	50.2189	237.236	133.513	4.85027	1.23886	18.951	20.2155	29.7139	28.5449	32.4017	45.7884	76.5295	76.6288	39.8492	22.7366	52.8349	2.84485	0	60.0586	83.0599	0	0	48.1113	53.6189
YBR212W	65.7546	1.48997	87.2602	3.26833	4.48278	10.1609	0	0	0	0	0	0	0	0	0	0	12.3808	2.03892	0	0	0	2.68873	0	0	0	0	0	0	0	0	0	0	0
YBR213W	375.532	639.197	386.173	509.859	313.795	276.039	698.997	702.162	381.373	527.298	690.775	712.07	0.970054	4.95543	27.7947	34.4852	267.425	189.62	211.961	245.593	233.067	268.873	162.717	104.938	88.0582	22.7588	0	5.71987	7.11942	86.5059	34.4224	439.875	308.309
YBR214W	80.3667	269.684	87.2602	277.808	34.368	33.8698	72.8935	46.2789	22.1443	12.5547	22.0955	20.027	0	0	0	0	39.6185	28.5449	6.75036	20.8129	8.69653	6.72182	4.98115	1.74897	7.04466	5.68971	0	0	0	0	0	6.87304	0
YBR215W	207.492	707.735	237.645	670.007	195.748	186.284	188.742	209.053	297.717	186.228	132.573	122.387	85.3648	47.0765	11.3706	28.5395	210.473	248.749	314.567	367.695	372.211	379.111	264.001	120.679	121.52	14.2243	0	0	0	31.4567	12.9084	96.2226	127.345
YBR216C	0	62.5787	0	35.9516	0	0	46.8601	41.4914	0	0	31.3989	28.9278	0	0	1.2634	0	0	0	0	0	0	0	0	0	1.76116	0	0	0	0	0	0	41.2382	0
YBR217W	168.039	378.452	152.241	310.491	793.453	237.088	583.148	480.343	332.164	422.675	764.039	888.975	12.6107	17.344	17.6876	36.8635	190.664	114.18	221.412	194.254	344.383	217.787	174.34	118.93	117.998	0	0	2.85993	9.49256	11.7963	55.9364	357.398	361.928
YBR218C	14.6121	20.8596	37.132	22.8783	35.8623	23.7088	11.715	15.9582	14.7628	12.5547	10.4663	11.1261	0	0	1.2634	0	27.2377	28.5449	16.2009	13.8753	3.47861	1.34436	0	1.74897	0	0	0	0	0	0	0	0	0
YBR221C	29.2243	49.169	29.7056	71.9032	0	0	0	0	0	0	0	0	0	0	0	0	22.2854	6.11677	1.35007	0	0	0	0	0	0	0	0	0	0	0	0	0	0
YBR221W-A	480.739	934.21	556.98	369.321	1195.41	1038.11	1239.19	887.277	809.495	1519.12	883.82	734.322	102.826	70.6148	29.0581	86.8076	544.754	650.416	675.036	768.691	1078.37	1010.96	581.134	365.534	209.579	19.914	18.7657	18.5896	2.37314	298.838	318.407	1326.5	1769.43
YBR222C	0	2.97994	1.8566	0	0	0	0	0	0	0	0	0	0	0	0	0	0	2.03892	5.40029	5.55011	3.47861	0	0	0	0	0	0	0	0	0	0	0	0
YBR223C	108.13	229.455	215.366	150.343	239.082	167.655	225.189	178.732	189.456	238.54	298.871	215.846	4.85027	13.6274	41.6921	10.7023	106.475	167.192	238.963	194.254	160.016	151.913	56.453	83.9504	38.7456	2.84485	0	0	0	19.6604	43.028	116.842	154.154
YBR225W	30.6855	280.114	94.6866	258.198	41.8393	37.2568	68.9885	82.9828	34.4466	14.6472	126.758	105.698	0	1.23886	0	0	74.2846	75.4402	60.7533	23.588	12.1751	10.7549	3.32076	8.74484	0	0	0	0	0	0	0	13.7461	20.1071
YBR227C	135.893	4.46991	148.528	13.0733	11.9541	25.4023	0	1.59582	4.92095	10.4623	0	6.67566	0	0	0	0	86.6654	34.6617	22.9512	19.4254	1.73931	1.34436	0	0	0	0	0	0	0	3.93209	0	0	0
YBR228W	94.9788	375.472	81.6904	326.833	170.346	174.429	420.439	649.5	125.484	253.187	600.067	446.156	40.7423	9.91085	49.2725	28.5395	99.0462	140.686	302.416	270.568	408.737	388.521	293.888	122.428	77.4913	2.84485	0	2.85993	11.8657	43.2529	12.9084	467.367	428.952
YBR229C	49.6812	78.9683	102.113	58.8299	74.7131	84.6744	63.7818	60.6413	24.6047	35.5717	10.4663	20.027	0	1.23886	0	0	27.2377	53.012	52.6528	58.2762	17.3931	17.4767	1.66038	1.74897	0	0	0	0	1.18657	0	4.3028	6.87304	6.70237
YBR230C	0	0	0	0	0	0	0	0	0	0	0	0	0	0	0	0	0	0	0	0	0	0	0	0	0	0	0	0	0	0	0	0	0
YBR230W-A	201.647	1485.5	215.366	1402.11	8.96557	13.5479	16.9217	46.2789	0	0	6.97752	2.22522	0	0	0	0	37.1423	6.11677	4.05022	5.55011	0	0	0	0	0	0	0	0	0	0	0	54.9843	13.4047
YBR231C	99.3625	205.616	120.679	173.221	22.4139	18.6284	26.0334	39.8956	7.38142	12.5547	2.32584	5.56305	0	3.71657	0	0	42.0946	18.3503	16.2009	12.4878	1.73931	0	3.32076	0	0	0	0	0	0	0	0	20.6191	6.70237
YBR233W	37.9915	114.728	44.5584	42.4882	2.98852	0	0	4.78747	2.46047	2.09245	2.32584	3.33783	0	0	0	0	9.90462	14.2725	6.75036	0	0	0	0	0	0	14.2243	0	1.42997	9.49256	0	0	0	0
YBR233W-A	318.544	1235.18	139.245	1170.06	575.291	316.682	788.812	555.346	479.792	364.087	918.707	749.899	25.2214	39.6434	50.5359	55.8898	267.425	269.138	147.158	198.417	240.024	264.84	124.529	89.1973	188.445	2.84485	12.5105	2.85993	1.18657	176.944	111.873	1979.44	3605.87
YBR234C	140.276	414.211	133.675	712.495	236.093	296.361	774.494	459.597	243.587	324.33	565.179	599.696	124.167	320.864	5.05359	29.7286	178.283	181.464	249.763	374.633	547.881	627.818	785.361	603.394	105.67	2.84485	0	0	1.18657	74.7096	81.7531	515.478	536.189
YBR235W	64.2934	147.507	174.52	45.7566	209.197	71.1265	70.2902	70.2162	44.2885	64.866	36.0505	58.9683	0	0	3.79019	2.37829	59.4277	148.841	109.356	91.5769	46.9613	60.4964	33.2076	3.49793	14.0893	0	0	0	0	0	0	0	33.5118
YBR236C	83.2891	73.0085	53.8414	22.8783	8.96557	11.8544	11.715	1.59582	14.7628	4.18491	3.48876	13.3513	0	0	0	2.37829	29.7139	36.7006	28.3515	48.5635	34.7861	21.5098	21.585	6.99587	3.52233	0	0	0	0	3.93209	0	13.7461	0
YBR237W	64.2934	470.83	115.109	640.592	59.7705	67.7395	70.2902	79.7911	46.749	52.3113	72.1011	115.711	5.82033	6.19428	101.072	54.7007	76.7608	97.8683	113.406	173.441	93.9225	92.7611	84.6795	38.4773	103.909	0	0	0	0	0	8.60559	0	13.4047
YBR238C	14.6121	2.97994	40.8452	0	8.96557	10.1609	1.30167	0	12.3024	4.18491	0	0	0	0	0	0	22.2854	42.8174	36.452	48.5635	34.7861	37.6422	19.9246	19.2386	0	0	0	0	0	0	0	0	0
YBR239C	68.677	148.997	122.536	78.4398	83.6786	111.77	79.4019	78.1953	63.9723	75.3283	115.129	84.5583	0	1.23886	0	3.56744	96.57	138.647	179.56	210.904	149.58	94.1055	56.453	22.7366	19.3728	0	0	0	0	7.86417	4.3028	20.6191	13.4047
YBR240C	1.46121	5.95988	7.4264	13.0733	0	1.69349	0	0	0	4.18491	1.16292	0	0	0	0	0	4.95231	14.2725	8.10043	5.55011	10.4358	6.72182	8.30191	8.74484	5.28349	0	0	0	0	0	0	0	0
YBR241C	0	32.7793	5.5698	26.1466	2.98852	0	10.4134	6.38329	0	0	11.6292	11.1261	0.970054	0	0	1.18915	0	4.07785	8.10043	5.55011	5.21792	0	1.66038	0	10.567	0	0	0	0	0	0	0	0
YBR242W	238.178	396.332	146.671	261.466	47.8164	38.9502	61.1785	75.0037	0	8.36981	3.48876	14.4639	0	0	0	1.18915	207.997	130.491	87.7547	44.4009	33.0468	5.37746	3.32076	0	0	2.84485	0	0	8.30599	35.3888	38.7252	371.144	328.416
YBR243C	105.207	263.724	148.528	189.563	138.966	221.847	447.774	156.391	54.1304	136.009	169.786	259.238	10.6706	6.19428	0	5.94573	86.6654	150.88	76.9541	106.84	102.619	79.3175	58.1134	45.4731	5.28349	0	6.25524	1.42997	0	3.93209	30.1196	247.429	207.773
YBR244W	220.643	470.83	241.358	503.322	231.61	203.219	404.819	362.252	206.68	276.204	461.679	452.832	3.88022	2.47771	12.634	13.0806	269.901	226.32	218.712	181.766	160.016	88.728	38.1888	34.9793	26.4175	0	0	0	0	23.5925	12.9084	109.969	147.452
YBR245C	67.2158	81.9483	129.962	78.4398	47.8164	71.1265	45.5584	59.0454	34.4466	18.8321	31.3989	15.5765	0	0	2.52679	0	66.8562	69.3234	64.8035	58.2762	36.5254	18.8211	11.6227	0	0	2.84485	0	0	1.18657	0	0	0	0
YBR246W	141.738	0	118.822	0	242.07	237.088	0	0	231.284	269.926	1.16292	0	10.6706	6.19428	0	0	148.569	136.608	121.507	115.165	210.456	137.125	99.6229	36.7283	0	11.3794	0	0	0	98.3021	68.8447	0	0
YBR247C	102.285	83.4383	115.109	19.61	7.47131	6.77395	18.2234	12.7666	49.2095	27.2019	31.3989	24.4774	0	0	0	0	79.2369	85.6348	60.7533	101.29	43.4826	34.9535	36.5284	19.2386	0	0	0	0	0	0	4.3028	6.87304	0
YBR248C	4.38364	47.679	29.7056	16.3416	20.9197	18.6284	44.2568	39.8956	14.7628	94.1604	69.7752	45.617	0.970054	0	7.58038	2.37829	42.0946	44.8563	47.2525	59.6637	59.1364	59.152	71.3964	6.99587	7.04466	0	0	0	0	0	0	0	6.70237
YBR249C	135.893	34.2693	150.385	26.1466	20.9197	22.0154	1.30167	7.97911	27.0652	18.8321	5.8146	4.45044	0	0	0	0	91.6177	69.3234	49.9527	33.3007	29.5682	17.4767	21.585	5.2469	0	0	0	0	0	0	0	0	0
YBR250W	27.763	108.768	44.5584	124.196	11.9541	32.1763	72.8935	82.9828	31.9861	14.6472	79.0786	56.7431	0.970054	3.71657	2.52679	0	29.7139	55.0509	70.2038	62.4388	26.0896	56.4633	38.1888	33.2304	1.76116	0	0	0	0	0	0	6.87304	20.1071
YBR251W	64.2934	180.286	89.1168	81.7082	53.7934	60.9656	59.8768	46.2789	24.6047	16.7396	136.062	71.207	0	0	3.79019	11.8915	51.9992	50.9731	40.5022	26.363	19.1324	12.0993	11.6227	1.74897	33.4621	0	0	0	0	0	0	41.2382	6.70237
YBR252W	214.798	239.885	176.377	55.5615	224.139	353.939	206.965	290.44	359.229	466.617	236.073	289.278	0.970054	2.47771	5.05359	0	272.377	232.437	349.669	249.755	347.861	243.33	136.151	47.2221	5.28349	0	6.25524	0	0	98.3021	81.7531	27.4922	73.726
YBR253W	347.769	1200.91	196.8	1297.53	537.934	455.548	583.148	454.809	671.709	931.142	313.989	222.522	19.4011	33.4491	20.2143	34.4852	307.043	403.707	400.972	388.508	441.784	330.714	192.604	129.424	98.6252	0	6.25524	0	1.18657	27.5246	103.267	343.652	221.178
YBR254C	328.773	767.334	254.354	434.687	620.118	479.257	717.22	831.424	595.434	508.466	751.247	703.169	39.7722	12.3886	16.4242	9.51316	307.043	236.515	405.022	557.786	692.244	373.733	254.038	129.424	31.701	17.0691	0	0	14.2388	43.2529	111.873	934.734	710.451
YBR255C-A	296.626	411.231	256.211	215.71	407.933	487.725	416.534	414.914	656.946	634.013	393.067	554.079	23.2813	17.344	10.1072	3.56744	304.567	316.033	315.917	233.105	250.46	263.495	162.717	97.9422	45.7903	8.53456	0	1.42997	18.9851	129.759	98.9643	426.129	770.772
YBR255W	97.9013	187.736	126.249	45.7566	106.093	72.82	165.312	138.837	73.8142	161.119	62.7977	117.937	2.91016	2.47771	16.4242	0	69.3323	177.386	124.207	135.978	107.837	213.754	111.246	47.2221	24.6563	0	0	0	0	15.7283	30.1196	6.87304	26.8095
YBR256C	159.272	366.532	256.211	398.736	209.197	298.054	386.596	312.781	290.336	251.094	400.045	298.179	19.4011	18.5828	10.1072	8.32402	203.045	161.075	141.758	113.777	180.888	123.682	102.944	54.218	33.4621	0	0	1.42997	2.37314	43.2529	38.7252	281.795	127.345
YBR257W	203.109	694.325	317.479	424.882	231.61	193.058	1080.39	588.859	184.535	313.868	736.129	679.804	13.5808	9.91085	54.3261	96.3208	160.95	140.686	193.06	197.029	229.588	217.787	132.831	75.2056	317.01	19.914	18.7657	384.661	442.591	62.9134	103.267	666.685	475.868
YBR258C	526.037	509.569	536.557	248.393	337.703	469.096	610.483	341.506	492.095	487.542	568.668	649.764	0	2.47771	12.634	34.4852	487.802	454.68	328.068	314.969	354.818	190.9	102.944	41.9752	89.8194	0	0	1.42997	2.37314	39.3209	77.4503	391.763	469.166
YBR259W	65.7546	77.4784	81.6904	26.1466	73.2188	135.479	95.0219	159.582	184.535	96.2528	118.618	129.063	0.970054	7.43314	7.58038	24.9721	94.0939	254.865	197.111	249.755	182.627	137.125	102.944	52.469	52.8349	2.84485	0	0	0	7.86417	4.3028	41.2382	6.70237
YBR260C	90.5952	148.997	87.2602	117.66	71.7245	23.7088	79.4019	92.5577	17.2233	41.8491	15.118	22.2522	0	0	2.52679	1.18915	39.6185	16.3114	36.452	34.6882	8.69653	2.68873	4.98115	1.74897	0	0	0	0	0	0	4.3028	41.2382	6.70237
YBR261C	283.475	317.363	243.215	153.611	321.266	408.131	190.044	269.694	479.792	489.634	227.932	281.49	33.9519	1.23886	6.31698	20.2155	349.138	303.8	247.063	346.882	413.955	305.171	232.453	127.675	103.909	11.3794	0	1.42997	1.18657	31.4567	77.4503	34.3652	93.8332
YBR262C	214.798	268.194	198.656	166.685	249.542	225.234	274.652	330.335	290.336	276.204	274.449	178.018	0.970054	3.71657	7.58038	7.13487	316.948	144.764	124.207	113.777	163.495	99.483	36.5284	33.2304	10.567	2.84485	0	1.42997	0	27.5246	4.3028	213.064	301.607
YBR263W	23.3794	20.8596	57.5546	9.80498	20.9197	11.8544	13.0167	7.97911	0	0	0	0	0	0	0	0	39.6185	10.1946	1.35007	4.16259	0	0	0	0	0	0	0	0	0	7.86417	4.3028	6.87304	13.4047
YBR264C	226.488	168.366	202.369	111.123	222.645	233.701	74.1952	27.129	88.577	186.228	43.0281	16.6891	8.73049	9.91085	0	5.94573	203.045	152.919	97.2052	185.929	161.755	153.258	91.321	57.7159	12.3282	0	0	0	0	31.4567	107.57	20.6191	0
YBR265W	220.643	271.174	150.385	405.272	127.012	240.475	278.557	256.927	218.982	188.321	475.634	255.9	0	0	64.4332	21.4046	252.568	126.413	91.8049	92.9644	86.9653	75.2844	48.1511	19.2386	128.565	14.2243	0	10.0098	13.0523	55.0492	17.2112	151.207	87.1308
YBR267W	176.807	880.572	213.509	683.08	419.887	314.989	818.75	930.365	260.81	307.591	1076.86	1356.27	11.6407	16.1051	80.8574	126.049	227.806	260.982	329.418	308.031	326.99	254.085	197.585	92.6953	193.728	0	0	2.85993	1.18657	23.5925	47.3308	927.861	703.749
YBR268W	238.178	283.094	181.947	98.0498	297.358	150.72	188.742	255.332	263.271	370.364	151.18	129.063	2.91016	8.672	7.58038	15.4589	222.854	256.904	319.967	249.755	360.036	217.787	114.566	61.2139	14.0893	0	0	0	2.37314	90.438	64.5419	54.9843	80.4284
YBR269C	210.415	439.541	172.664	169.953	298.852	301.441	382.691	276.077	615.118	361.994	555.876	576.332	84.3947	90.4365	70.7502	76.1053	321.9	289.527	495.477	617.45	775.73	844.261	629.285	419.752	191.967	0	12.5105	97.2377	91.3659	110.098	73.1475	309.287	281.499
YBR270C	134.432	98.3379	193.086	45.7566	225.633	186.284	100.229	46.2789	241.126	221.8	90.7078	146.864	2.91016	0	0	8.32402	146.093	197.776	187.66	160.953	118.273	127.715	63.0945	27.9835	22.8951	8.53456	0	0	0	7.86417	0	109.969	40.2142
YBR271W	138.815	357.593	144.815	222.246	388.508	276.039	287.669	261.715	280.494	324.33	443.073	353.81	14.5508	8.672	50.5359	11.8915	178.283	216.126	240.313	227.555	206.977	227.198	182.642	96.1932	56.3573	0	0	1.42997	0	55.0492	17.2112	233.683	100.536
YBR272C	100.824	210.086	137.388	101.318	177.817	165.962	20.8267	65.4287	228.824	202.968	55.8202	72.3196	0	3.71657	5.05359	4.75658	133.712	150.88	156.608	105.452	125.23	91.4168	41.5096	27.9835	10.567	0	0	2.85993	1.18657	31.4567	21.514	48.1113	20.1071
YBR273C	102.285	128.137	129.962	55.5615	32.8737	32.1763	29.9384	181.924	66.4328	35.5717	247.702	71.207	0.970054	0	0	3.56744	131.236	87.6737	105.306	66.6014	29.5682	16.1324	6.64153	5.2469	1.76116	0	0	0	0	0	0	0	0
YBR274W	92.0564	192.206	137.388	104.586	164.369	152.414	221.284	207.457	184.535	207.153	124.432	153.54	0.970054	2.47771	1.2634	0	188.188	152.919	118.806	95.7395	57.3971	44.364	31.5473	17.4897	14.0893	0	0	0	2.37314	11.7963	12.9084	378.017	408.844
YBR275C	4.38364	26.8194	55.698	120.928	0	0	0	0	0	0	0	0	0	0	0	0	7.42846	12.2335	13.5007	5.55011	1.73931	0	0	0	0	0	0	0	0	0	0	0	0
YBR276C	125.664	335.243	165.237	490.249	22.4139	13.5479	14.3184	23.9373	2.46047	6.27736	8.14044	1.11261	0.970054	1.23886	0	0	39.6185	22.4282	9.45051	18.0379	3.47861	4.03309	1.66038	0	0	0	0	0	0	0	0	13.7461	6.70237
YBR278W	452.976	274.154	412.165	101.318	330.232	277.732	246.016	142.028	307.559	221.8	211.652	162.441	26.1915	8.672	11.3706	11.8915	571.992	460.797	445.524	399.608	587.885	450.362	308.831	176.646	52.8349	0	6.25524	0	0	39.3209	51.6336	336.779	328.416
YBR279W	147.582	232.435	148.528	147.075	62.759	33.8698	62.4801	63.8329	41.828	50.2189	20.9326	18.9144	0	1.23886	0	0	111.427	112.141	81.0043	61.0512	40.004	32.2647	11.6227	6.99587	7.04466	28.4485	12.5105	2.85993	1.18657	3.93209	4.3028	96.2226	46.9166
YBR280C	134.432	233.925	232.075	173.221	146.438	159.188	131.469	196.286	120.563	236.447	220.955	156.878	1.94011	3.71657	13.8974	1.18915	170.855	328.267	287.565	330.232	280.028	209.721	171.019	104.938	44.0291	0	0	1.42997	0	0	12.9084	75.6035	73.726
YBR281C	73.0606	144.527	198.656	160.148	80.6901	89.7549	74.1952	94.1535	39.3676	66.9585	46.5168	63.4187	10.6706	1.23886	0	3.56744	69.3323	93.7905	118.806	133.203	95.6618	83.3506	61.4341	24.4855	5.28349	0	6.25524	1.42997	0	0	0	34.3652	20.1071
YBR282W	374.07	458.91	321.192	375.858	415.405	445.388	628.707	398.956	423.201	376.642	398.882	418.341	14.5508	7.43314	26.5313	10.7023	259.996	260.982	364.52	310.806	330.468	228.542	195.925	50.72	24.6563	0	0	0	2.37314	90.438	51.6336	288.668	301.607
YBR283C	210.415	110.258	137.388	39.2199	1.49426	3.38698	2.60334	1.59582	19.6838	14.6472	13.955	8.90088	3.88022	1.23886	3.79019	1.18915	106.475	207.97	236.263	251.143	153.059	103.516	83.0191	40.2262	7.04466	0	0	0	0	0	0	13.7461	6.70237
YBR284W	17.5346	132.607	48.2716	68.6349	19.4254	22.0154	74.1952	44.683	4.92095	16.7396	73.264	33.3783	0	1.23886	6.31698	4.75658	39.6185	40.7785	63.4534	54.1136	34.7861	48.3971	46.4907	17.4897	3.52233	0	0	0	1.18657	0	0	6.87304	6.70237
YBR285W	248.406	679.426	226.505	699.422	37.3565	35.5633	80.7035	57.4496	24.6047	31.3868	29.073	13.3513	0	0	0	0	126.284	57.0898	29.7016	13.8753	10.4358	6.72182	4.98115	1.74897	0	0	0	4.2899	5.93285	15.7283	21.514	96.2226	80.4284
YBR286W	18.9958	29.7994	18.566	29.4149	1.49426	1.69349	2.60334	1.59582	0	0	1.16292	2.22522	0	0	0	0	17.3331	4.07785	4.05022	0	3.47861	0	0	0	0	0	0	0	2.37314	0	0	6.87304	0
YBR287W	163.656	193.696	165.237	287.613	100.116	76.207	166.614	146.816	31.9861	52.3113	34.8876	60.0809	0	2.47771	3.79019	0	51.9992	36.7006	27.0014	37.4633	5.21792	12.0993	0	3.49793	0	0	0	0	0	0	0	20.6191	6.70237
YBR288C	169.501	172.836	178.234	35.9516	1425.53	587.641	2.60334	0	339.545	286.666	0	0	4.85027	6.19428	1.2634	0	205.521	134.569	139.057	84.6392	99.1404	86.0393	41.5096	6.99587	3.52233	25.6037	6.25524	0	0	562.288	266.773	0	0
YBR289W	33.6079	37.2492	31.5622	49.0249	0	0	0	0	0	0	0	0	0	0	0	0	0	0	0	0	0	0	0	0	0	0	0	0	0	0	0	0	0
YBR290W	172.423	89.3981	131.819	42.4882	497.589	509.74	424.344	315.973	585.592	634.013	320.966	290.391	11.6407	24.7771	29.0581	30.9178	163.426	232.437	421.223	600.8	560.056	728.645	438.341	393.518	96.8641	0	0	0	0	55.0492	47.3308	433.002	442.356
YBR291C	56.9873	67.0486	94.6866	192.831	73.2188	84.6744	72.8935	62.2371	130.405	121.362	87.219	97.9096	27.1615	43.36	141.5	161.724	39.6185	87.6737	110.706	173.441	184.366	244.674	259.02	237.86	357.516	8.53456	0	1.42997	0	0	0	20.6191	6.70237
YBR293W	33.6079	26.8194	118.822	222.246	46.3221	28.7893	24.7317	27.129	39.3676	31.3868	26.7472	16.6891	0	0	0	0	39.6185	73.4012	64.8035	58.2762	31.3075	37.6422	36.5284	6.99587	0	0	0	0	0	15.7283	8.60559	0	0
YBR294W	0	0	0	0	0	0	0	0	0	0	0	0	0	0	0	0	0	0	0	0	0	0	0	0	0	0	0	0	0	0	0	0	0
YBR295W	0	44.6991	0	228.783	0	0	24.7317	31.9165	0	0	12.7921	22.2522	0	0	3.79019	3.56744	0	0	0	0	0	0	0	0	1.76116	0	0	0	0	0	0	0	0
YBR296C	92.0564	131.117	174.52	287.613	2.98852	1.69349	1.30167	1.59582	27.0652	25.1094	39.5393	34.4909	0	2.47771	2.52679	2.37829	101.522	171.27	159.309	160.953	121.751	60.4964	46.4907	8.74484	7.04466	0	0	0	0	0	0	0	0
YBR296C-A	230.872	348.653	269.207	581.762	295.864	419.985	364.468	459.597	280.494	374.549	386.09	634.187	24.2514	7.43314	10.1072	26.1612	292.186	267.099	171.459	185.929	128.709	200.31	102.944	73.4566	66.9243	25.6037	37.5314	35.7492	37.9703	23.5925	17.2112	185.572	187.666
YBR297W	90.5952	229.455	122.536	369.321	26.8967	15.2414	92.4186	154.795	39.3676	35.5717	80.2415	91.234	35.892	21.0606	27.7947	10.7023	99.0462	165.153	128.257	129.04	236.546	270.217	273.963	202.88	59.8796	0	0	11.4397	3.55971	0	0	6.87304	20.1071
YBR298C	13.1509	162.407	42.7018	366.053	32.8737	27.0958	158.804	157.986	17.2233	20.9245	115.129	146.864	0	0	0	3.56744	9.90462	20.3892	17.5509	36.0757	17.3931	21.5098	23.2453	5.2469	17.6116	0	0	0	0	0	4.3028	61.8574	33.5118
YBR298C-A	428.135	509.569	321.192	620.982	938.396	779.005	1742.94	1388.37	1021.1	1023.21	1688.56	1469.76	7.76044	17.344	15.1608	65.403	277.329	369.045	391.521	402.383	660.936	436.918	255.699	136.419	146.177	2.84485	0	2.85993	3.55971	55.0492	120.478	1312.75	495.975
YBR299W	46.7588	52.1489	116.966	150.343	40.3451	32.1763	96.3236	75.0037	31.9861	18.8321	70.9382	68.9818	0	0	0	0	49.5231	77.4791	31.0517	30.5256	6.95722	12.0993	0	0	0	0	0	0	1.18657	0	0	13.7461	13.4047
YBR301W	80.3667	174.326	178.234	379.126	112.07	74.5135	160.105	234.586	88.577	60.6811	184.904	170.229	3.88022	2.47771	15.1608	3.56744	51.9992	79.518	136.357	159.566	116.533	102.172	59.7738	15.7407	33.4621	0	0	15.7296	0	0	4.3028	48.1113	20.1071
YBR302C	75.9831	251.805	31.5622	339.906	0	0	188.742	322.356	0	0	358.18	333.783	0	0	21.4777	80.8619	39.6185	4.07785	6.75036	0	0	0	0	0	96.8641	0	0	17.1596	7.11942	0	0	41.2382	40.2142
YCL001W	42.3752	46.189	16.7094	3.26833	7.47131	5.08047	9.11169	6.38329	0	0	1.16292	0	0	0	0	0	12.3808	8.15569	9.45051	2.77506	3.47861	1.34436	0	0	0	0	0	0	0	7.86417	4.3028	13.7461	0
YCL001W-A	280.553	378.452	235.788	251.661	522.991	340.391	684.678	631.946	723.379	447.785	745.432	571.881	17.461	24.7771	94.7548	36.8635	235.235	273.216	348.319	598.025	652.24	638.573	453.284	236.111	103.909	5.68971	6.25524	0	0	58.9813	47.3308	632.32	623.32
YCL001W-B	442.747	737.535	345.328	218.978	617.13	660.461	991.872	721.312	723.379	462.432	873.353	823.331	131.927	80.5257	61.9064	114.158	363.995	389.434	803.293	1060.07	1262.74	1140.02	778.719	351.542	505.454	2.84485	0	1.42997	10.6791	165.148	129.084	776.654	864.605
YCL002C	213.337	238.395	239.501	251.661	378.048	453.855	370.976	400.552	644.644	361.994	614.022	540.728	32.0118	9.91085	6.31698	32.1069	304.567	305.838	318.617	317.744	373.951	297.105	194.265	122.428	93.3417	11.3794	143.87	0	7.11942	129.759	47.3308	1285.26	918.224
YCL004W	134.432	211.576	202.369	254.929	554.371	460.629	355.356	499.493	265.731	320.145	311.663	212.508	51.4129	85.4811	75.8038	26.1612	146.093	230.398	309.167	456.497	499.181	619.752	625.964	365.534	81.0136	17.0691	0	1.42997	0	35.3888	12.9084	61.8574	20.1071
YCL005W	8.76728	308.424	31.5622	245.124	4.48278	10.1609	204.362	252.14	2.46047	0	263.983	312.643	0	0	31.5849	36.8635	2.47615	24.4671	17.5509	23.588	6.95722	13.4436	0	0	114.476	0	0	1.42997	2.37314	0	4.3028	130.588	140.75
YCL005W-A	603.481	429.111	354.611	281.076	177.817	269.265	231.697	156.391	73.8142	62.7736	62.7977	120.162	0.970054	0	8.84378	2.37829	292.186	275.255	172.809	167.891	100.88	100.827	44.8303	38.4773	5.28349	0	0	0	0	51.1171	51.6336	48.1113	60.3213
YCL008C	309.777	157.937	168.951	68.6349	143.449	245.556	204.362	92.5577	71.3537	62.7736	46.5168	75.6574	0	0	0	0	173.331	163.114	124.207	77.7016	48.7006	56.4633	19.9246	6.99587	0	0	0	0	0	35.3888	51.6336	20.6191	40.2142
YCL009C	198.725	219.025	168.951	218.978	67.2418	62.6591	71.5918	215.436	2.46047	2.09245	0	0	0	0	0	1.18915	205.521	34.6617	1.35007	0	0	0	0	0	0	0	0	0	0	31.4567	0	357.398	214.476
YCL010C	236.716	503.609	263.637	382.394	439.313	531.755	663.852	1313.36	285.415	370.364	561.691	785.502	54.323	122.647	8.84378	41.6201	212.949	197.776	314.567	298.319	488.745	450.362	390.19	306.069	102.148	0	6.25524	1.42997	1.18657	125.827	47.3308	1161.54	683.642
YCL011C	13.1509	7.44984	7.4264	6.53665	0	1.69349	0	0	0	0	0	0	0	0	0	0	7.42846	8.15569	0	0	0	0	0	0	0	0	0	0	0	0	0	0	0
YCL012C	211.876	311.403	126.249	186.295	55.2877	44.0307	102.832	105.324	7.38142	0	8.14044	1.11261	0	0	0	2.37829	44.5708	16.3114	4.05022	5.55011	1.73931	0	0	0	0	0	0	0	0	62.9134	30.1196	116.842	147.452
YCL014W	14.6121	31.2893	96.5432	153.611	4.48278	13.5479	3.90501	19.1499	2.46047	8.36981	4.65168	4.45044	0	0	0	1.18915	7.42846	24.4671	27.0014	19.4254	3.47861	0	0	0	0	0	0	0	0	0	0	0	0
YCL016C	149.044	199.656	239.501	156.88	339.197	274.345	357.959	475.555	332.164	479.172	343.062	458.395	19.4011	13.6274	1.2634	13.0806	207.997	207.97	317.267	424.584	361.776	333.402	267.322	115.432	65.1631	0	6.25524	1.42997	7.11942	11.7963	38.7252	151.207	207.773
YCL017C	0	0	0	0	0	0	0	0	0	0	0	0	0	0	0	0	0	0	0	0	0	0	0	0	0	0	0	0	0	0	0	0	0
YCL018W	37.9915	89.3981	350.897	555.615	59.7705	42.3372	52.0668	60.6413	51.6699	83.6981	38.3764	46.7296	2.91016	7.43314	11.3706	19.0263	22.2854	220.204	163.359	265.018	151.32	181.489	192.604	99.6911	79.2524	82.5007	187.657	24.3094	13.0523	0	0	0	0
YCL021W-A	0	0	0	0	0	0	0	0	0	0	0	0	0	0	0	0	0	0	0	0	0	0	0	0	0	0	0	0	0	0	0	0	0
YCL024W	0	0	3.7132	3.26833	0	0	0	0	0	0	0	0	0	0	0	0	0	0	0	0	0	0	0	0	0	0	0	0	0	0	0	0	0
YCL025C	51.1424	74.4984	102.113	75.1715	86.6672	57.5786	70.2902	68.6204	34.4466	69.0509	32.5618	52.2926	0.970054	3.71657	2.52679	1.18915	84.1893	159.036	151.208	127.653	57.3971	61.8408	64.7549	24.4855	19.3728	0	0	0	0	0	0	0	20.1071
YCL026C-A	197.264	213.066	196.8	254.929	340.692	345.472	528.478	450.022	351.848	351.532	416.326	483.985	12.6107	0	15.1608	5.94573	138.665	246.71	230.862	222.005	173.931	177.456	92.9814	50.72	15.8505	8.53456	0	1.42997	2.37314	7.86417	17.2112	151.207	80.4284
YCL026C-B	220.643	159.427	180.09	143.806	327.243	326.843	632.612	588.859	531.462	585.887	652.398	569.656	4.85027	16.1051	12.634	13.0806	170.855	203.892	241.663	271.956	313.075	227.198	232.453	134.67	33.4621	5.68971	0	0	8.30599	11.7963	55.9364	178.699	194.369
YCL027W	119.819	235.415	155.954	274.539	240.576	243.862	516.763	694.183	292.796	267.834	773.342	631.962	3.88022	2.47771	27.7947	14.2697	136.189	203.892	299.716	326.069	288.725	247.363	166.038	97.9422	96.8641	2.84485	0	0	0	47.185	38.7252	137.461	247.988
YCL028W	56.9873	70.0285	42.7018	58.8299	0	5.08047	10.4134	14.3624	0	0	0	3.33783	0.970054	0	0	0	29.7139	6.11677	2.70014	0	0	0	0	0	0	0	0	0	0	0	0	6.87304	0
YCL029C	18.9958	14.8997	5.5698	16.3416	0	0	0	0	0	0	0	0	0	0	0	0	4.95231	2.03892	1.35007	0	0	0	0	0	0	0	0	0	0	0	0	0	0
YCL030C	45.2976	186.246	83.547	199.368	47.8164	60.9656	134.072	116.495	41.828	52.3113	153.506	173.567	1.94011	6.19428	2.52679	20.2155	61.9039	91.7515	171.459	115.165	102.619	71.2513	79.6983	24.4855	40.5068	0	0	2.85993	0	0	4.3028	68.7304	53.6189
YCL031C	242.561	323.323	202.369	379.126	239.082	164.268	363.166	323.952	167.312	148.564	253.517	291.504	5.82033	6.19428	46.7457	29.7286	190.664	207.97	301.066	312.194	321.772	311.893	234.114	141.666	184.922	8.53456	6.25524	12.8697	14.2388	0	21.514	274.922	234.583
YCL032W	286.398	372.492	217.222	375.858	322.76	362.407	581.846	406.935	248.508	129.732	210.489	300.405	17.461	7.43314	15.1608	26.1612	207.997	254.865	228.162	224.78	196.542	176.112	94.6418	68.2097	68.6854	0	0	27.1694	59.3285	15.7283	38.7252	109.969	113.94
YCL033C	504.118	1498.91	363.894	2248.61	573.796	873.84	999.682	620.775	802.114	845.351	972.202	781.052	24.2514	37.1657	25.2679	55.8898	438.279	432.252	542.729	413.483	626.15	461.117	300.529	111.934	128.565	14.2243	18.7657	11.4397	34.4105	149.419	94.6615	343.652	348.523
YCL034W	214.798	0	245.071	0	218.162	252.33	1.30167	0	226.363	255.279	0	0	15.5209	17.344	0	0	287.234	187.581	187.66	149.853	120.012	82.0062	73.0568	22.7366	0	0	6.25524	0	0	43.2529	17.2112	0	0
YCL035C	290.781	201.146	202.369	268.003	168.852	250.636	648.232	434.064	364.15	456.155	440.747	667.566	0.970054	0	2.52679	3.56744	272.377	226.32	228.162	178.991	182.627	116.96	89.6606	27.9835	21.134	19.914	6.25524	0	7.11942	51.1171	21.514	542.97	857.903
YCL036W	182.652	204.126	180.09	173.221	1.49426	1.69349	0	0	34.4466	48.1264	43.0281	38.9413	0.970054	1.23886	0	0	267.425	120.296	32.4017	15.2628	8.69653	4.03309	0	0	0	0	0	0	0	11.7963	4.3028	75.6035	26.8095
YCL037C	39.4527	4.46991	22.2792	0	0	0	0	0	0	0	0	0	0	0	0	0	7.42846	4.07785	1.35007	0	0	0	0	0	0	0	0	0	0	0	0	0	0
YCL038C	141.738	314.383	154.098	526.201	155.403	132.092	248.619	210.649	137.786	125.547	360.505	323.769	5.82033	8.672	45.4823	36.8635	141.141	324.189	302.416	391.283	332.207	326.681	245.737	138.168	183.161	2.84485	0	7.14983	5.93285	7.86417	25.8168	130.588	73.726
YCL039W	113.975	199.656	178.234	326.833	174.829	125.318	248.619	213.84	132.866	142.287	156.994	192.481	1.94011	0	3.79019	1.18915	128.76	181.464	143.108	141.528	81.7474	72.5957	46.4907	19.2386	17.6116	0	0	5.71987	0	0	12.9084	89.3495	154.154
YCL043C	10.2285	11.9198	12.9962	13.0733	0	0	0	4.78747	0	0	0	0	0	0	0	0	0	0	0	0	0	0	0	0	0	0	0	0	0	0	0	0	0
YCL044C	0	184.756	0	176.49	0	0	162.709	137.241	0	0	72.1011	51.18	0	2.47771	1.2634	1.18915	0	0	1.35007	0	0	0	0	0	0	0	0	1.42997	0	0	0	130.588	154.154
YCL045C	94.9788	98.3379	126.249	156.88	194.254	27.0958	35.1451	44.683	12.3024	14.6472	45.3539	30.0405	0	0	0	0	86.6654	67.2845	49.9527	76.3141	41.7433	33.6091	14.9434	6.99587	3.52233	5.68971	0	2.85993	8.30599	0	8.60559	20.6191	40.2142
YCL047C	223.566	371.002	196.8	385.663	343.68	318.376	590.958	876.107	578.211	353.625	631.466	787.727	44.6225	26.016	30.3215	33.2961	190.664	263.021	386.121	378.795	549.621	509.514	406.794	192.386	89.8194	8.53456	6.25524	4.2899	3.55971	98.3021	47.3308	329.906	328.416
YCL048W	64.2934	52.1489	35.2754	9.80498	85.1729	130.399	331.926	148.412	7.38142	0	0	2.22522	0	0	0	0	34.6662	4.07785	0	0	0	0	0	0	0	2.84485	0	0	0	0	0	13.7461	113.94
YCL048W-A	249.867	421.661	245.071	477.176	267.473	292.974	503.746	675.033	280.494	236.447	275.612	162.441	0.970054	0	0	0	277.329	238.554	178.21	119.327	45.222	52.4302	14.9434	6.99587	0	145.088	62.5524	0	0	86.5059	21.514	96.2226	214.476
YCL049C	105.207	162.407	159.668	294.149	222.645	215.073	206.965	355.868	108.261	192.506	389.578	208.058	10.6706	4.95543	8.84378	8.32402	148.569	173.308	270.014	226.167	213.935	134.436	151.095	59.4649	54.5961	0	0	0	0	0	21.514	158.08	80.4284
YCL050C	132.97	120.687	85.4036	111.123	8.96557	5.08047	7.81002	4.78747	14.7628	8.36981	22.0955	18.9144	0	0	5.05359	3.56744	76.7608	85.6348	86.4046	91.5769	73.0508	49.7415	19.9246	12.2428	5.28349	0	0	0	0	0	0	0	6.70237
YCL051W	96.44	1.48997	90.9734	0	1.49426	6.77395	0	0	4.92095	0	0	0	10.6706	6.19428	0	0	17.3331	14.2725	28.3515	29.1381	33.0468	48.3971	34.868	24.4855	0	0	0	0	0	0	0	0	0
YCL052C	141.738	148.997	155.954	235.319	367.588	316.682	423.043	430.872	339.545	207.153	461.679	442.819	21.3412	8.672	72.0136	38.0527	193.14	150.88	178.21	149.853	161.755	196.277	149.434	55.967	100.386	2.84485	0	2.85993	2.37314	35.3888	38.7252	178.699	113.94
YCL054W	37.9915	43.2091	74.264	127.465	0	1.69349	1.30167	9.57494	2.46047	0	0	0	0	0	1.2634	0	7.42846	4.07785	2.70014	13.8753	5.21792	5.37746	0	1.74897	0	0	0	0	0	0	0	0	0
YCL055W	36.5303	47.679	90.9734	84.9765	29.8852	16.9349	32.5417	54.258	41.828	58.5887	50.0056	47.8422	0.970054	0	1.2634	0	32.19	61.1677	70.2038	45.7884	46.9613	25.5429	8.30191	8.74484	5.28349	11.3794	6.25524	5.71987	0	0	0	0	13.4047
YCL056C	293.704	432.091	193.086	424.882	381.037	409.824	937.202	716.524	927.598	569.147	1308.29	1388.54	25.2214	22.2994	159.188	158.156	274.853	313.994	369.92	417.646	448.741	328.025	272.303	150.411	336.382	0	31.2762	0	1.18657	82.5738	47.3308	446.748	630.023
YCL057C-A	264.48	318.853	232.075	199.368	248.047	215.073	469.903	331.931	164.852	104.623	194.208	289.278	1.94011	0	3.79019	1.18915	282.282	244.671	155.258	69.3764	62.615	59.152	31.5473	6.99587	10.567	2.84485	6.25524	2.85993	1.18657	153.351	129.084	570.462	569.701
YCL057W	97.9013	186.246	198.656	307.223	132.989	103.303	206.965	223.415	123.024	127.64	215.14	239.211	22.3113	2.47771	24.0045	5.94573	155.998	216.126	226.812	198.417	123.491	127.715	116.227	68.2097	28.1786	2.84485	0	1.42997	2.37314	3.93209	4.3028	54.9843	67.0237
YCL058W-A	369.687	476.79	287.773	539.274	654.486	900.936	1060.86	963.877	715.998	866.276	729.151	744.336	33.9519	4.95543	58.1163	16.648	331.805	411.862	386.121	423.196	464.395	478.594	376.907	195.884	105.67	8.53456	0	10.0098	1.18657	247.721	141.992	762.908	824.391
YCL059C	271.786	229.455	280.347	163.416	20.9197	28.7893	41.6534	46.2789	27.0652	14.6472	16.2809	24.4774	1.94011	1.23886	1.2634	2.37829	131.236	81.5569	59.4032	47.176	36.5254	22.8542	23.2453	17.4897	5.28349	19.914	6.25524	5.71987	8.30599	3.93209	0	13.7461	0
YCL061C	51.1424	0	137.388	0	44.8278	38.9502	0	0	9.84189	23.017	0	0	0	0	0	0	42.0946	81.5569	67.5036	106.84	41.7433	45.7084	16.6038	10.4938	0	2.84485	0	0	0	0	0	0	0
YCL063W	173.884	348.653	194.943	418.346	158.392	157.494	600.07	177.136	127.945	192.506	191.882	229.198	1.94011	0	0	0	158.474	132.53	106.656	36.0757	20.8717	20.1655	16.6038	6.99587	1.76116	2.84485	0	0	1.18657	7.86417	25.8168	185.572	134.047
YCL064C	32.1467	0	152.241	0	7.47131	1.69349	0	0	0	0	0	0	0	0	0	0	19.8092	32.6228	8.10043	11.1002	3.47861	2.68873	0	0	0	0	0	0	0	0	0	0	0
YCL066W	97.9013	153.467	178.234	317.028	55.2877	54.1916	32.5417	54.258	29.5257	64.866	60.4719	52.2926	0.970054	1.23886	0	1.18915	123.808	181.464	159.309	119.327	92.1832	77.9731	89.6606	22.7366	1.76116	0	6.25524	0	3.55971	0	8.60559	13.7461	6.70237
YCL067C	134.432	20.8596	35.2754	6.53665	19.4254	20.3219	0	0	268.192	177.858	0	0	5.82033	2.47771	0	0	74.2846	120.296	137.707	113.777	126.969	51.0858	83.0191	45.4731	0	0	0	0	0	125.827	34.4224	41.2382	13.4047
YCL068C	238.178	308.424	219.079	336.638	324.255	342.085	506.35	631.946	302.638	366.179	512.848	441.706	82.4546	37.1657	25.2679	64.2139	173.331	179.425	244.363	377.408	443.523	466.494	265.661	153.909	234.235	0	0	4.2899	0	62.9134	55.9364	213.064	308.309
YCL069W	92.0564	137.077	183.803	434.687	64.2532	74.5135	122.357	134.049	130.405	66.9585	54.6573	50.0674	6.79038	11.1497	15.1608	4.75658	79.2369	132.53	141.758	126.265	69.5722	83.3506	58.1134	31.4814	22.8951	8.53456	50.0419	0	0	0	4.3028	6.87304	0
YCL073C	94.9788	229.455	207.939	366.053	82.1844	67.7395	108.039	124.474	49.2095	66.9585	43.0281	58.9683	3.88022	2.47771	0	2.37829	56.9516	116.219	95.8551	167.891	114.794	108.894	74.7172	31.4814	7.04466	0	0	2.85993	0	0	0	6.87304	0
YCR002C	29.2243	102.808	115.109	124.196	40.3451	55.8851	22.1284	38.2997	31.9861	31.3868	30.2359	41.1665	0	0	2.52679	0	64.38	79.518	47.2525	66.6014	38.2647	30.9204	26.5661	6.99587	1.76116	0	0	0	0	0	0	0	6.70237
YCR003W	248.406	251.805	241.358	261.466	32.8737	66.0461	16.9217	59.0454	39.3676	58.5887	36.0505	37.8287	0.970054	0	1.2634	2.37829	284.758	112.141	49.9527	20.8129	6.95722	4.03309	3.32076	1.74897	3.52233	0	0	1.42997	0	3.93209	12.9084	61.8574	120.643
YCR004C	103.746	169.856	83.547	241.856	19.4254	27.0958	36.4468	7.97911	4.92095	0	4.65168	4.45044	0.970054	0	0	1.18915	51.9992	28.5449	10.8006	4.16259	1.73931	2.68873	0	0	0	0	0	0	0	3.93209	8.60559	68.7304	20.1071
YCR005C	0	2.97994	22.2792	13.0733	0	0	0	0	0	0	0	0	0	0	1.2634	0	0	6.11677	1.35007	1.38753	1.73931	2.68873	1.66038	1.74897	0	0	0	0	0	0	0	0	0
YCR007C	5.84485	35.7593	79.8338	228.783	0	0	0	1.59582	0	0	0	0	0	0	0	0	0	8.15569	5.40029	2.77506	3.47861	0	0	0	0	0	0	0	0	0	0	0	0
YCR008W	30.6855	61.0887	76.1206	26.1466	1.49426	0	0	0	0	0	1.16292	0	0	0	0	1.18915	17.3331	18.3503	10.8006	5.55011	1.73931	1.34436	0	0	0	2662.78	2039.21	620.606	537.516	0	0	0	0
YCR009C	154.889	134.097	185.66	147.075	147.932	150.72	143.184	79.7911	155.01	81.6057	125.595	89.0088	3.88022	13.6274	8.84378	2.37829	222.854	324.189	386.121	352.432	285.246	215.098	132.831	73.4566	36.9845	2.84485	0	0	0	7.86417	12.9084	61.8574	80.4284
YCR010C	153.427	303.954	248.784	261.466	43.3336	20.3219	28.6367	54.258	29.5257	64.866	96.5224	33.3783	7.76044	16.1051	17.6876	16.648	173.331	230.398	276.765	326.069	330.468	309.204	205.887	76.9546	61.6408	1342.77	6.25524	0	16.612	0	0	0	0
YCR011C	35.0691	41.7191	115.109	71.9032	0	5.08047	5.20668	1.59582	0	2.09245	1.16292	3.33783	0	0	1.2634	0	44.5708	85.6348	54.0029	31.9132	8.69653	12.0993	4.98115	0	0	0	0	0	0	0	0	0	0
YCR012W	48.22	22.3495	29.7056	6.53665	0	1.69349	2.60334	1.59582	0	0	0	0	0	0	0	0	19.8092	24.4671	9.45051	0	3.47861	0	0	0	0	0	0	0	0	0	0	0	0
YCR014C	125.664	229.455	202.369	241.856	168.852	270.958	320.211	311.185	231.284	182.043	667.516	748.786	3.88022	0	15.1608	22.5938	155.998	150.88	137.707	101.29	85.226	73.94	49.8115	26.2345	59.8796	0	0	15.7296	4.74628	27.5246	21.514	2061.91	2017.41
YCR015C	78.9055	93.868	142.958	169.953	25.4024	74.5135	32.5417	22.3415	27.0652	18.8321	45.3539	33.3783	0	0	2.52679	1.18915	143.617	87.6737	64.8035	48.5635	22.611	8.06619	1.66038	8.74484	1.76116	0	0	0	0	0	0	0	0
YCR016W	94.9788	0	109.539	0	8.96557	18.6284	0	0	0	4.18491	0	0	0	2.47771	0	0	59.4277	91.7515	52.6528	24.9755	20.8717	12.0993	3.32076	0	0	0	0	0	0	0	0	0	0
YCR017C	42.3752	44.6991	105.826	124.196	13.4484	11.8544	10.4134	41.4914	2.46047	16.7396	17.4438	8.90088	0.970054	0	1.2634	1.18915	39.6185	63.2066	55.353	45.7884	20.8717	40.3309	21.585	8.74484	7.04466	0	0	0	0	0	0	0	0
YCR018C	0	0	0	0	0	0	0	0	0	0	0	0	0	0	0	0	0	0	0	0	0	0	0	0	0	0	0	0	0	0	0	0	0
YCR019W	0	0	0	0	0	0	0	0	0	0	0	0	0	0	0	0	0	0	0	0	0	0	0	0	0	0	0	0	0	0	0	0	0
YCR020C	328.773	373.982	289.63	251.661	620.118	613.043	685.98	545.771	1028.48	667.492	852.421	644.201	22.3113	9.91085	31.5849	67.7813	307.043	364.967	432.023	428.746	612.236	482.627	358.643	180.144	153.221	14.2243	0	8.5798	5.93285	43.2529	21.514	384.89	690.344
YCR020C-A	1.46121	499.14	0	745.178	1.49426	0	1066.07	1045.26	2.46047	0	954.758	850.034	0	0	37.9019	131.995	0	0	0	0	0	0	0	0	248.324	2.84485	0	17.1596	4.74628	7.86417	0	151.207	160.857
YCR020W-B	324.389	396.332	358.324	473.907	500.578	631.671	624.801	885.682	841.482	826.519	609.37	746.561	20.3711	30.9714	50.5359	101.077	425.899	328.267	490.076	530.036	613.975	540.434	491.473	288.58	232.474	11.3794	6.25524	2.85993	0	94.37	47.3308	109.969	147.452
YCR021C	23.3794	5.95988	37.132	3.26833	5.97705	5.08047	1.30167	1.59582	2.46047	0	1.16292	0	0	0	0	0	12.3808	16.3114	8.10043	4.16259	6.95722	2.68873	4.98115	1.74897	0	11.3794	0	0	0	0	0	0	0
YCR023C	65.7546	113.238	131.819	222.246	107.587	113.464	148.39	124.474	66.4328	110.9	112.803	62.3061	0.970054	0	5.05359	1.18915	74.2846	108.063	99.9054	119.327	78.2688	53.7746	41.5096	17.4897	12.3282	11.3794	0	1.42997	3.55971	0	0	0	6.70237
YCR024C	106.669	195.186	141.102	372.589	260.001	211.686	360.563	317.569	152.549	177.858	279.101	314.868	0	0	0	0	178.283	226.32	162.009	106.84	67.8329	26.8873	6.64153	12.2428	3.52233	2.84485	12.5105	12.8697	3.55971	7.86417	12.9084	261.176	207.773
YCR024C-A	375.532	323.323	274.777	264.734	110.575	84.6744	67.6868	110.112	27.0652	25.1094	43.0281	46.7296	1.94011	1.23886	1.2634	13.0806	185.712	99.9072	101.255	88.8018	73.0508	56.4633	31.5473	15.7407	12.3282	8.53456	12.5105	7.14983	10.6791	0	4.3028	68.7304	87.1308
YCR024C-B	0	31.2893	0	13.0733	0	0	24.7317	7.97911	0	0	24.4213	21.1396	0	0	3.79019	20.2155	0	0	0	0	0	0	0	0	49.3126	0	0	0	0	0	0	13.7461	6.70237
YCR026C	39.4527	98.3379	89.1168	124.196	11.9541	10.1609	13.0167	14.3624	4.92095	12.5547	8.14044	6.67566	2.91016	2.47771	7.58038	11.8915	24.7615	30.5838	60.7533	88.8018	64.3543	87.3837	54.7926	43.7242	17.6116	0	0	0	0	0	0	0	0
YCR027C	21.9182	25.3295	66.8376	124.196	0	0	0	0	0	0	0	1.11261	0	0	0	0	0	0	0	4.16259	0	0	0	0	0	0	0	0	0	0	0	0	0
YCR028C	45.2976	0	96.5432	0	0	0	0	0	0	0	0	0	0	0	0	0	37.1423	57.0898	63.4534	66.6014	0	0	0	0	0	0	0	0	0	0	0	0	0
YCR028C-A	191.419	202.636	183.803	225.515	0	1.69349	1.30167	0	12.3024	2.09245	6.97752	3.33783	0	0	0	0	158.474	12.2335	16.2009	15.2628	8.69653	2.68873	1.66038	0	0	0	0	0	0	0	0	0	0
YCR030C	46.7588	111.748	105.826	212.441	0	0	3.90501	3.19165	0	0	2.32584	0	0	0	0	0	29.7139	38.7395	16.2009	18.0379	6.95722	2.68873	0	1.74897	0	0	0	0	0	0	0	0	0
YCR031C	0	0	0	0	0	0	0	0	0	0	0	0	0	0	0	0	0	0	0	0	0	0	0	0	0	0	0	0	0	0	0	0	0
YCR032W	0	2.97994	7.4264	16.3416	0	0	0	0	0	0	0	0	0	0	0	0	0	0	2.70014	2.77506	0	0	0	0	0	0	0	0	0	0	0	0	0
YCR033W	17.5346	31.2893	22.2792	75.1715	0	0	0	0	0	0	0	0	0	0	0	0	0	2.03892	1.35007	1.38753	0	1.34436	1.66038	0	0	0	0	0	0	0	0	0	0
YCR034W	77.4443	116.218	90.9734	124.196	29.8852	25.4023	57.2735	20.7457	98.4189	96.2528	82.5674	100.135	1.94011	3.71657	7.58038	10.7023	79.2369	136.608	194.41	160.953	147.841	116.96	91.321	26.2345	47.5515	0	0	0	0	0	4.3028	109.969	33.5118
YCR035C	159.272	214.556	180.09	281.076	597.705	677.395	225.189	301.611	418.28	615.181	174.438	194.707	0.970054	3.71657	21.4777	38.0527	242.663	175.347	152.558	223.392	161.755	86.0393	36.5284	15.7407	66.9243	8.53456	0	11.4397	20.1717	31.4567	43.028	54.9843	46.9166
YCR036W	245.484	822.463	267.35	1003.38	331.726	406.437	383.993	453.214	373.992	355.717	218.629	184.693	29.1016	21.0606	1.2634	51.1333	311.995	285.449	387.471	503.673	754.859	586.143	403.473	215.123	33.4621	11.3794	0	1.42997	0	7.86417	12.9084	27.4922	40.2142
YCR037C	65.7546	210.086	150.385	349.711	62.759	52.4981	246.016	188.307	105.8	102.53	369.809	303.742	1.94011	2.47771	17.6876	14.2697	76.7608	163.114	145.808	202.579	189.584	251.396	152.755	82.2015	33.4621	0	0	0	0	0	0	0	6.70237
YCR040W	4.38364	17.8796	9.283	13.0733	4.48278	0	0	0	0	2.09245	0	0	0	0	0	0	9.90462	4.07785	9.45051	9.7127	5.21792	6.72182	6.64153	0	0	0	0	0	0	0	0	0	0
YCR042C	0	17.8796	0	55.5615	0	0	20.8267	17.5541	0	0	6.97752	8.90088	0	0	0	0	0	0	0	0	0	0	0	0	5.28349	0	0	0	0	0	0	0	0
YCR043C	201.647	525.959	155.954	395.467	198.737	203.219	325.417	232.99	305.099	165.304	333.758	322.657	4.85027	3.71657	5.05359	9.51316	203.045	252.826	183.61	190.091	179.149	151.913	116.227	54.218	15.8505	19.914	0	2.85993	0	43.2529	34.4224	309.287	368.63
YCR044C	106.669	101.318	109.539	13.0733	158.392	160.881	48.1618	94.1535	68.8932	69.0509	5.8146	28.9278	0.970054	0	0	0	56.9516	38.7395	91.8049	95.7395	53.9185	57.8077	21.585	1.74897	0	0	0	0	0	19.6604	47.3308	185.572	46.9166
YCR045C	97.9013	201.146	161.524	261.466	195.748	238.782	464.696	359.06	248.508	211.338	510.522	451.719	14.5508	2.47771	20.2143	14.2697	160.95	167.192	178.21	165.116	90.4439	111.582	78.038	34.9793	72.2078	2.84485	6.25524	10.0098	2.37314	23.5925	55.9364	199.318	194.369
YCR046C	176.807	427.621	172.664	470.639	219.656	145.64	399.613	422.893	105.8	77.4208	219.792	228.085	0	3.71657	3.79019	2.37829	200.569	130.491	97.2052	34.6882	27.8289	16.1324	18.2642	5.2469	1.76116	2.84485	6.25524	12.8697	1.18657	51.1171	8.60559	591.082	469.166
YCR047C	229.41	446.991	202.369	196.1	254.024	494.499	214.776	250.544	236.205	165.304	138.388	130.175	0	2.47771	1.2634	7.13487	175.807	224.282	170.109	151.241	147.841	88.728	48.1511	36.7283	8.80582	2.84485	0	2.85993	0	15.7283	38.7252	323.033	201.071
YCR048W	235.255	128.137	311.909	117.66	307.818	348.859	130.167	92.5577	164.852	184.136	80.2415	116.824	0	4.95543	0	4.75658	250.092	305.838	218.712	191.479	62.615	44.364	88.0003	36.7283	7.04466	0	0	0	0	47.185	21.514	123.715	13.4047
YCR050C	233.794	126.647	311.909	117.66	303.335	343.778	130.167	90.9619	164.852	184.136	79.0786	114.599	0	4.95543	0	4.75658	247.615	301.761	216.012	187.316	62.615	41.6753	84.6795	34.9793	7.04466	0	0	0	0	47.185	21.514	123.715	13.4047
YCR051W	81.8279	52.1489	70.5508	29.4149	56.7819	108.383	0	0	29.5257	48.1264	0	0	1.94011	0	0	0	44.5708	73.4012	58.0531	48.5635	40.004	30.9204	11.6227	5.2469	0	11.3794	0	1.42997	0	7.86417	8.60559	0	0
YCR052W	7.30606	227.965	5.5698	143.806	0	13.5479	197.854	130.857	0	20.9245	152.343	113.486	0.970054	0	10.1072	3.56744	2.47615	2.03892	6.75036	9.7127	5.21792	0	0	0	8.80582	0	0	0	0	0	0	171.826	100.536
YCR053W	124.203	199.656	141.102	153.611	62.759	133.786	149.692	146.816	140.247	142.287	217.466	239.211	0.970054	0	5.05359	0	148.569	142.725	143.108	92.9644	97.4011	65.8739	43.1699	8.74484	12.3282	0	0	0	0	23.5925	38.7252	116.842	33.5118
YCR054C	157.811	262.235	219.079	382.394	224.139	196.445	484.221	454.809	191.917	280.389	315.151	265.914	9.70054	1.23886	16.4242	13.0806	99.0462	258.943	213.311	178.991	118.273	126.37	81.3587	19.2386	79.2524	0	6.25524	11.4397	11.8657	11.7963	43.028	61.8574	113.94
YCR057C	77.4443	105.788	150.385	222.246	97.127	69.433	65.0835	73.4078	24.6047	54.4038	63.9606	86.7835	0	0	1.2634	1.18915	71.8085	116.219	105.306	109.615	66.0936	60.4964	28.2265	8.74484	10.567	14.2243	12.5105	8.5798	0	0	0	0	6.70237
YCR059C	175.346	293.524	129.962	169.953	216.668	204.912	382.691	400.552	172.233	184.136	244.213	234.761	2.91016	13.6274	2.52679	10.7023	225.33	187.581	186.31	108.227	160.016	161.324	86.3399	68.2097	33.4621	25.6037	18.7657	21.4495	8.30599	7.86417	25.8168	240.556	388.737
YCR060W	170.962	272.664	157.811	209.173	312.301	218.46	190.044	143.624	147.628	253.187	131.41	103.473	7.76044	0	3.79019	2.37829	188.188	108.063	143.108	126.265	107.837	91.4168	69.736	17.4897	1.76116	0	0	0	0	3.93209	8.60559	13.7461	26.8095
YCR061W	30.6855	1.48997	74.264	0	0	0	0	0	0	0	0	0	0	0	0	0	27.2377	22.4282	10.8006	11.1002	3.47861	2.68873	1.66038	0	0	0	0	0	0	0	0	0	0
YCR063W	153.427	452.951	116.966	274.539	28.391	3.38698	23.4301	35.1081	17.2233	39.7566	69.7752	50.0674	0	2.47771	0	1.18915	103.998	87.6737	94.5051	47.176	33.0468	18.8211	3.32076	0	5.28349	0	0	0	0	3.93209	8.60559	27.4922	13.4047
YCR065W	55.5261	227.965	96.5432	274.539	2.98852	3.38698	10.4134	20.7457	0	0	0	0	0	0	0	0	14.8569	8.15569	5.40029	0	0	0	0	0	0	108.104	25.021	154.436	130.523	0	4.3028	82.4765	46.9166
YCR066W	141.738	0	154.098	0	392.991	259.104	0	1.59582	273.112	230.17	1.16292	0	10.6706	11.1497	0	0	190.664	199.814	248.413	265.018	271.332	212.41	146.114	40.2262	0	2.84485	0	0	0	3.93209	0	0	0
YCR067C	21.9182	40.2292	102.113	124.196	62.759	57.5786	61.1785	129.262	29.5257	29.2943	39.5393	78.9953	0.970054	2.47771	1.2634	1.18915	37.1423	83.5958	49.9527	56.8887	33.0468	18.8211	6.64153	0	0	0	0	0	3.55971	0	0	48.1113	13.4047
YCR068W	94.9788	169.856	168.951	369.321	141.955	204.912	279.859	173.945	238.666	188.321	290.73	371.612	0.970054	1.23886	5.05359	5.94573	118.855	116.219	130.957	133.203	113.055	120.993	81.3587	27.9835	7.04466	2.84485	0	0	0	0	0	20.6191	67.0237
YCR069W	157.811	2.97994	126.249	0	572.302	479.257	0	0	241.126	194.598	0	0	0	0	0	0	123.808	116.219	70.2038	40.2383	33.0468	34.9535	9.96229	5.2469	0	2.84485	6.25524	0	0	125.827	120.478	0	0
YCR071C	324.389	284.584	185.66	81.7082	463.221	457.242	291.574	236.182	526.541	740.728	347.713	333.783	5.82033	12.3886	48.0091	121.293	217.902	252.826	256.514	230.33	297.421	287.694	184.302	108.436	248.324	2.84485	12.5105	2.85993	0	290.974	124.781	295.541	234.583
YCR072C	146.121	90.8881	163.381	39.2199	170.346	154.107	101.53	122.878	155.01	112.992	125.595	117.937	2.91016	23.5383	15.1608	4.75658	81.7131	93.7905	86.4046	108.227	57.3971	99.483	102.944	50.72	22.8951	17.0691	0	0	0	7.86417	8.60559	61.8574	13.4047
YCR073C	24.8406	4.46991	61.2678	0	7.47131	15.2414	1.30167	0	0	0	0	3.33783	0	0	0	0	12.3808	20.3892	10.8006	2.77506	0	0	1.66038	0	0	0	0	24.3094	18.9851	0	0	0	0
YCR073W-A	227.949	800.113	258.067	741.91	127.012	128.705	322.814	330.335	61.5118	60.6811	137.225	135.738	0.970054	3.71657	15.1608	10.7023	91.6177	28.5449	29.7016	19.4254	10.4358	25.5429	11.6227	5.2469	68.6854	8.53456	0	14.2997	1.18657	0	4.3028	68.7304	33.5118
YCR075C	286.398	140.057	222.792	68.6349	239.082	160.881	100.229	81.387	125.484	87.883	27.9101	42.2792	7.76044	0	1.2634	0	205.521	71.3623	63.4534	72.1515	66.0936	61.8408	19.9246	20.9876	3.52233	108.104	50.0419	0	0	19.6604	21.514	6.87304	6.70237
YCR075W-A	679.464	907.391	642.384	804.008	959.316	1219.31	1610.17	2041.06	2150.45	1694.89	1152.45	1209.41	64.0236	64.4205	3.79019	40.4309	851.797	937.905	985.553	722.902	1054.02	899.38	699.021	351.542	103.909	31.2934	25.021	2.85993	3.55971	275.246	116.176	1862.59	1092.49
YCR076C	176.807	268.194	181.947	215.71	80.6901	150.72	171.82	105.324	56.5909	27.2019	51.1685	61.1935	0.970054	0	0	2.37829	259.996	110.102	99.9054	81.8642	41.7433	44.364	13.2831	17.4897	1.76116	2.84485	0	2.85993	1.18657	3.93209	0	6.87304	53.6189
YCR077C	55.5261	0	42.7018	0	10.4598	13.5479	0	0	2.46047	2.09245	0	0	0	0	0	0	12.3808	8.15569	0	8.32517	3.47861	6.72182	1.66038	1.74897	0	14.2243	6.25524	0	0	0	0	0	0
YCR079W	258.635	341.203	213.509	284.344	0	0	114.547	157.986	0	0	147.691	163.554	5.82033	1.23886	5.05359	2.37829	108.951	16.3114	5.40029	2.77506	1.73931	9.41055	16.6038	10.4938	24.6563	0	0	0	0	0	0	27.4922	26.8095
YCR081W	33.6079	11.9198	155.954	22.8783	5.97705	18.6284	7.81002	4.78747	7.38142	12.5547	3.48876	2.22522	0	0	0	0	39.6185	81.5569	27.0014	31.9132	6.95722	6.72182	4.98115	1.74897	0	0	0	0	0	0	0	0	0
YCR082W	225.027	174.326	163.381	127.465	404.945	435.227	652.137	234.586	403.517	391.289	350.039	443.931	11.6407	2.47771	5.05359	15.4589	284.758	267.099	329.418	301.094	316.554	202.999	156.076	55.967	65.1631	8.53456	0	2.85993	3.55971	125.827	60.2391	281.795	321.714
YCR083W	223.566	219.025	167.094	32.6833	221.151	194.751	144.485	142.028	142.707	89.9755	91.8707	34.4909	0	1.23886	0	0	267.425	110.102	56.703	29.1381	8.69653	8.06619	0	0	0	0	0	0	0	47.185	73.1475	27.4922	60.3213
YCR084C	33.6079	61.0887	63.1244	62.0982	13.4484	10.1609	31.2401	54.258	0	8.36981	4.65168	24.4774	0	0	0	0	22.2854	32.6228	27.0014	27.7506	13.9144	5.37746	1.66038	0	0	39.8279	25.021	8.5798	3.55971	0	0	0	33.5118
YCR086W	379.915	257.765	597.825	241.856	742.648	665.541	749.762	657.479	1070.31	832.796	729.151	1088.13	8.73049	6.19428	11.3706	10.7023	467.993	456.719	356.419	263.63	234.806	149.224	101.283	48.9711	15.8505	62.5868	25.021	1921.88	2203.46	98.3021	146.295	453.621	502.678
YCR087C-A	368.226	411.231	330.475	470.639	180.806	296.361	766.684	240.969	381.373	351.532	297.708	374.949	34.922	43.36	54.3261	74.9162	284.758	279.332	222.762	252.53	387.865	352.223	252.378	264.094	218.384	0	6.25524	1.42997	1.18657	58.9813	21.514	6.87304	46.9166
YCR088W	2.92243	0	3.7132	0	0	0	0	0	0	0	0	0	0	0	0	0	0	0	0	0	0	0	0	0	0	0	0	0	0	0	0	0	0
YCR089W	23.3794	7.44984	81.6904	6.53665	17.9311	11.8544	6.50835	1.59582	9.84189	4.18491	2.32584	4.45044	0.970054	0	0	0	24.7615	91.7515	87.7547	70.7639	24.3503	29.576	9.96229	8.74484	0	0	0	0	0	0	0	0	0
YCR090C	140.276	7.44984	189.373	0	271.956	248.943	0	0	167.312	366.179	13.955	1.11261	2.91016	7.43314	0	0	106.475	156.997	148.508	191.479	144.362	112.927	111.246	41.9752	0	2.84485	6.25524	0	0	11.7963	17.2112	0	0
YCR091W	0	8.93981	0	0	0	0	2.60334	4.78747	0	0	1.16292	1.11261	0	0	0	0	0	0	0	0	0	0	0	0	0	0	0	0	0	0	0	0	0
YCR092C	0	0	0	0	0	0	0	0	0	0	0	0	0	0	0	0	0	0	0	0	0	0	0	0	0	0	0	0	0	0	0	0	0
YCR093W	8.76728	4.46991	20.4226	22.8783	0	0	0	0	0	0	0	0	0	0	0	0	0	0	0	0	0	0	0	0	0	0	0	0	0	0	0	0	0
YCR094W	149.044	207.106	167.094	232.051	270.461	201.525	818.75	384.593	305.099	228.077	683.797	497.336	17.461	28.4937	3.79019	26.1612	237.711	150.88	267.314	306.644	321.772	258.118	176.001	104.938	38.7456	11.3794	12.5105	0	0	35.3888	38.7252	158.08	187.666
YCR095C	96.44	196.676	126.249	352.979	165.863	135.479	317.607	398.956	179.614	112.992	468.657	537.39	4.85027	12.3886	13.8974	36.8635	121.332	150.88	106.656	113.777	97.4011	112.927	97.9625	47.2221	63.4019	2.84485	0	2.85993	10.6791	11.7963	8.60559	96.2226	120.643
YCR095W-A	36.5303	62.5787	105.826	55.5615	22.4139	18.6284	33.8434	35.1081	4.92095	8.36981	11.6292	0	0	0	0	0	42.0946	81.5569	94.5051	44.4009	22.611	13.4436	3.32076	1.74897	0	0	0	0	0	0	0	6.87304	0
YCR096C	17.5346	4.46991	18.566	0	1.49426	0	0	0	19.6838	8.36981	0	0	0	0	0	0	4.95231	14.2725	27.0014	23.588	8.69653	4.03309	9.96229	1.74897	0	0	0	0	0	0	4.3028	0	0
YCR097W	45.2976	129.627	109.539	202.636	13.4484	3.38698	10.4134	15.9582	2.46047	4.18491	4.65168	16.6891	0.970054	0	1.2634	2.37829	42.0946	36.7006	52.6528	22.2005	15.6538	8.06619	9.96229	1.74897	5.28349	0	0	0	0	0	0	0	0
YCR098C	10.2285	4.46991	33.4188	26.1466	0	1.69349	0	1.59582	0	2.09245	0	1.11261	0	0	0	0	2.47615	10.1946	1.35007	2.77506	1.73931	0	3.32076	0	0	0	0	0	0	0	0	0	0
YCR101C	137.354	174.326	152.241	222.246	216.668	262.491	380.088	416.51	280.494	267.834	546.573	392.751	26.1915	13.6274	8.84378	19.0263	183.235	205.931	255.164	242.817	220.892	188.211	152.755	75.2056	65.1631	5.68971	0	14.2997	8.30599	19.6604	17.2112	103.096	26.8095
YCR102C	10.2285	0	89.1168	0	34.368	52.4981	0	0	31.9861	48.1264	0	0	2.91016	2.47771	0	0	37.1423	79.518	63.4534	55.5011	50.4399	44.364	31.5473	8.74484	0	0	0	0	0	0	0	0	0
YCR104W	238.178	266.704	261.781	235.319	195.748	247.249	266.842	344.698	275.573	259.464	500.056	394.976	9.70054	4.95543	12.634	16.648	178.283	334.383	307.817	308.031	281.768	201.655	179.321	59.4649	54.5961	2.84485	0	0	0	3.93209	12.9084	130.588	33.5118
YCR105W	89.134	104.298	211.652	58.8299	168.852	101.609	92.4186	193.095	147.628	146.472	161.646	134.626	9.70054	8.672	20.2143	3.56744	91.6177	103.985	151.208	201.192	156.538	142.503	104.604	24.4855	7.04466	5.68971	0	0	0	0	0	20.6191	40.2142
YCR106W	51.1424	80.4583	152.241	94.7815	61.2647	88.0614	61.1785	100.537	49.2095	46.034	52.3314	63.4187	0.970054	1.23886	0	3.56744	49.5231	110.102	113.406	145.69	60.8757	52.4302	26.5661	13.9917	21.134	0	0	0	0	0	0	6.87304	13.4047
YCR107W	33.6079	95.358	61.2678	55.5615	49.3106	28.7893	54.6701	52.6622	61.5118	29.2943	62.7977	65.644	0.970054	1.23886	12.634	11.8915	34.6662	50.9731	54.0029	56.8887	59.1364	60.4964	26.5661	19.2386	19.3728	0	0	0	0	0	0	6.87304	26.8095
YCR108C	214.798	71.5185	90.9734	58.8299	176.323	232.008	95.0219	111.708	177.154	292.943	81.4044	104.585	2.91016	3.71657	3.79019	9.51316	195.616	311.955	421.223	473.147	384.387	352.223	227.472	101.44	24.6563	2.84485	0	10.0098	2.37314	0	4.3028	13.7461	6.70237
YDL001W	0	223.495	5.5698	81.7082	0	0	50.7651	114.899	0	0	54.6573	136.851	0	0	37.9019	29.7286	0	0	0	1.38753	0	0	0	0	72.2078	0	0	0	0	0	0	0	26.8095
YDL002C	160.733	178.796	142.958	78.4398	197.242	198.138	232.999	229.798	221.443	184.136	248.865	279.265	28.1316	38.4046	21.4777	39.2418	245.139	256.904	299.716	302.481	373.951	440.951	322.114	199.382	123.282	2.84485	0	4.2899	0	15.7283	8.60559	20.6191	160.857
YDL003W	37.9915	92.3781	87.2602	130.733	22.4139	15.2414	53.3685	52.6622	7.38142	20.9245	25.5843	11.1261	0	0	0	0	32.19	83.5958	49.9527	51.3385	19.1324	9.41055	1.66038	1.74897	0	0	6.25524	0	1.18657	3.93209	8.60559	20.6191	73.726
YDL004W	135.893	140.057	157.811	120.928	1.49426	3.38698	13.0167	4.78747	0	6.27736	3.48876	4.45044	0	1.23886	0	0	116.379	69.3234	58.0531	29.1381	17.3931	13.4436	4.98115	3.49793	0	0	0	0	0	0	0	41.2382	40.2142
YDL005C	217.721	372.492	206.083	349.711	156.897	99.9158	249.921	285.652	125.484	299.221	298.871	226.972	27.1615	17.344	22.7411	8.32402	136.189	250.788	317.267	410.708	417.433	567.322	356.982	174.897	35.2233	17.0691	0	4.2899	1.18657	11.7963	21.514	199.318	221.178
YDL006W	134.432	275.644	124.392	205.905	288.392	270.958	628.707	1212.83	305.099	309.683	518.663	645.313	1.94011	0	10.1072	4.75658	180.759	179.425	135.007	83.2517	88.7046	55.1189	34.868	12.2428	31.701	0	0	0	0	117.963	103.267	1182.16	1012.06
YDL007C-A	37.9915	87.9082	92.83	130.733	0	0	3.90501	7.97911	0	4.18491	2.32584	5.56305	0	0	0	0	24.7615	18.3503	25.6514	12.4878	1.73931	4.03309	1.66038	0	0	0	0	0	0	0	0	0	0
YDL007W	46.7588	56.6188	57.5546	52.2932	1.49426	3.38698	7.81002	6.38329	2.46047	2.09245	6.97752	5.56305	0	0	0	0	27.2377	18.3503	2.70014	1.38753	1.73931	0	0	0	0	0	0	0	0	0	0	6.87304	0
YDL008W	52.6037	128.137	116.966	287.613	28.391	6.77395	9.11169	1.59582	0	20.9245	6.97752	8.90088	0	0	0	0	37.1423	61.1677	55.353	36.0757	27.8289	22.8542	1.66038	0	0	0	0	0	0	0	0	0	0
YDL010W	46.7588	105.788	57.5546	58.8299	127.012	93.1419	87.2119	185.115	46.749	29.2943	61.6348	110.148	0.970054	0	3.79019	0	59.4277	83.5958	39.1521	24.9755	13.9144	12.0993	4.98115	0	0	5.68971	0	1.42997	2.37314	19.6604	4.3028	34.3652	73.726
YDL012C	149.044	251.805	135.532	137.27	113.564	186.284	196.552	296.823	255.889	251.094	494.241	440.593	0.970054	0	1.2634	1.18915	168.379	118.258	71.5538	79.0891	31.3075	48.3971	24.9057	20.9876	5.28349	0	0	0	0	11.7963	12.9084	446.748	160.857
YDL013W	62.8322	102.808	113.253	84.9765	1.49426	1.69349	2.60334	11.1708	2.46047	8.36981	10.4663	8.90088	0	0	0	0	64.38	83.5958	44.5524	40.2383	19.1324	21.5098	4.98115	0	0	0	0	0	0	0	0	0	13.4047
YDL014W	56.9873	59.5988	50.1282	81.7082	0	0	0	0	0	0	0	0	0	0	0	0	2.47615	0	2.70014	0	0	0	0	0	0	0	0	0	0	0	0	0	0
YDL015C	162.195	117.708	185.66	52.2932	258.507	213.38	246.016	231.394	216.522	257.372	282.59	258.125	8.73049	2.47771	5.05359	4.75658	217.902	267.099	257.864	167.891	114.794	95.4499	48.1511	29.7324	7.04466	14.2243	6.25524	0	0	39.3209	34.4224	6.87304	53.6189
YDL017W	122.742	159.427	176.377	284.344	179.311	152.414	217.379	322.356	137.786	200.875	205.837	211.396	0	0	7.58038	7.13487	146.093	134.569	139.057	116.552	100.88	53.7746	43.1699	26.2345	31.701	2.84485	0	5.71987	0	19.6604	8.60559	185.572	113.94
YDL018C	84.7503	131.117	126.249	114.391	37.3565	32.1763	67.6868	98.941	2.46047	29.2943	131.41	63.4187	7.76044	0	7.58038	2.37829	69.3323	69.3234	106.656	86.0268	45.222	51.0858	29.8869	27.9835	7.04466	0	0	1.42997	0	0	0	41.2382	46.9166
YDL019C	14.6121	49.169	50.1282	199.368	0	0	33.8434	15.9582	0	0	6.97752	3.33783	0	0	0	0	0	26.506	8.10043	4.16259	1.73931	0	0	0	5.28349	0	0	0	0	0	0	13.7461	0
YDL020C	49.6812	0	107.683	0	23.9082	23.7088	0	0	2.46047	4.18491	0	0	0	0	0	0	34.6662	26.506	10.8006	6.93764	0	0	0	0	0	2.84485	6.25524	0	0	0	0	0	0
YDL021W	146.121	38.7392	232.075	6.53665	198.737	211.686	6.50835	4.78747	159.931	169.489	22.0955	73.4322	1.94011	1.23886	0	0	188.188	191.659	251.113	296.931	160.016	162.668	92.9814	40.2262	0	0	0	0	0	0	4.3028	0	20.1071
YDL022W	8.76728	4.46991	14.8528	3.26833	1.49426	6.77395	0	0	0	2.09245	0	0	0	0	0	0	0	2.03892	1.35007	1.38753	1.73931	1.34436	0	0	0	0	0	0	0	0	0	0	0
YDL024C	35.0691	5.95988	135.532	3.26833	2.98852	3.38698	3.90501	0	4.92095	0	0	0	0.970054	0	0	0	32.19	32.6228	13.5007	26.363	3.47861	2.68873	4.98115	0	0	0	0	0	0	0	0	0	0
YDL025C	7.30606	26.8194	27.849	117.66	2.98852	0	0	0	0	4.18491	3.48876	3.33783	4.85027	6.19428	7.58038	16.648	2.47615	18.3503	25.6514	37.4633	22.611	25.5429	38.1888	6.99587	29.9398	0	0	0	0	0	0	0	0
YDL027C	153.427	67.0486	172.664	22.8783	150.92	115.157	13.0167	46.2789	83.6561	75.3283	15.118	11.1261	1.94011	0	0	0	257.52	148.841	86.4046	52.7261	31.3075	18.8211	19.9246	0	0	2.84485	0	0	0	7.86417	4.3028	109.969	26.8095
YDL028C	5.84485	22.3495	35.2754	9.80498	1.49426	0	0	3.19165	0	0	0	0	0	0	0	0	9.90462	0	1.35007	0	0	0	0	0	0	0	0	0	0	0	0	0	0
YDL029W	248.406	306.934	399.169	313.759	385.519	196.445	259.032	352.677	98.4189	129.732	180.253	126.837	14.5508	2.47771	10.1072	15.4589	250.092	281.371	275.415	209.517	125.23	126.37	79.6983	36.7283	33.4621	2.84485	0	0	0	43.2529	12.9084	316.16	268.095
YDL030W	106.669	190.716	215.366	163.416	410.922	179.51	249.921	367.039	113.182	127.64	179.09	136.851	13.5808	2.47771	10.1072	16.648	195.616	224.282	247.063	217.842	132.187	130.403	96.3022	34.9793	26.4175	0	0	0	0	39.3209	17.2112	144.334	194.369
YDL031W	45.2976	16.3897	137.388	35.9516	0	10.1609	2.60334	1.59582	0	0	5.8146	0	0.970054	0	0	0	14.8569	24.4671	20.2511	37.4633	22.611	16.1324	11.6227	3.49793	0	0	0	0	0	0	0	0	6.70237
YDL033C	156.35	34.2693	185.66	22.8783	286.898	269.265	79.4019	60.6413	167.312	278.296	66.2865	71.207	10.6706	18.5828	2.52679	0	203.045	250.788	237.613	323.294	320.032	246.019	147.774	104.938	5.28349	19.914	6.25524	0	0	7.86417	0	48.1113	46.9166
YDL035C	102.285	168.366	215.366	212.441	26.8967	42.3372	55.9718	57.4496	61.5118	48.1264	68.6123	51.18	2.91016	3.71657	11.3706	16.648	51.9992	169.231	174.159	192.866	109.576	79.3175	49.8115	26.2345	40.5068	0	0	5.71987	7.11942	0	0	0	13.4047
YDL036C	100.824	187.736	209.796	258.198	71.7245	77.9005	105.435	119.687	59.0513	131.825	139.55	129.063	4.85027	0	18.951	7.13487	108.951	128.452	129.607	149.853	104.358	118.304	107.925	36.7283	42.268	0	0	0	0	0	0	6.87304	60.3213
YDL037C	102.285	378.452	220.935	1261.57	98.6212	103.303	344.942	148.412	68.8932	177.858	213.977	307.08	2.91016	1.23886	20.2143	27.3503	99.0462	124.374	130.957	127.653	76.5295	94.1055	51.4718	29.7324	93.3417	0	0	0	0	7.86417	4.3028	116.842	134.047
YDL040C	36.5303	105.788	111.396	117.66	16.4369	10.1609	28.6367	28.7248	14.7628	33.4792	33.7247	34.4909	0	0	5.05359	1.18915	42.0946	95.8294	91.8049	104.065	43.4826	49.7415	39.8492	13.9917	1.76116	17.0691	0	7.14983	1.18657	0	0	0	26.8095
YDL042C	191.419	281.604	332.331	134.001	83.6786	74.5135	29.9384	81.387	22.1443	23.017	12.7921	18.9144	5.82033	0	1.2634	0	230.282	165.153	94.5051	129.04	69.5722	69.9069	56.453	19.2386	0	0	0	0	0	0	0	103.096	80.4284
YDL043C	271.786	174.326	271.064	120.928	531.957	474.177	447.774	271.29	578.211	479.172	505.87	459.508	6.79038	6.19428	34.1117	61.8356	321.9	330.306	376.67	431.521	452.22	286.35	315.473	139.917	100.386	0	0	1.42997	2.37314	19.6604	17.2112	281.795	254.69
YDL044C	168.039	107.278	246.928	26.1466	212.185	150.72	96.3236	105.324	238.666	420.583	138.388	205.833	9.70054	7.43314	2.52679	16.648	252.568	250.788	221.412	241.43	186.106	166.701	119.548	52.469	24.6563	0	0	0	0	0	8.60559	0	20.1071
YDL045C	173.884	226.475	174.52	114.391	333.22	418.292	473.808	871.319	497.015	437.323	714.033	568.543	0	0	6.31698	0	217.902	163.114	101.255	54.1136	46.9613	20.1655	19.9246	3.49793	8.80582	45.5176	0	4.2899	0	51.1171	25.8168	591.082	475.868
YDL045W-A	388.683	339.713	324.905	127.465	560.348	531.755	348.848	462.789	361.689	328.515	198.859	230.31	0	0	0	1.18915	396.185	369.045	255.164	178.991	125.23	59.152	34.868	19.2386	0	5.68971	0	1.42997	1.18657	39.3209	64.5419	398.636	388.737
YDL046W	112.513	68.5386	129.962	13.0733	89.6557	104.996	27.3351	55.8538	76.2746	140.194	16.2809	16.6891	0	3.71657	0	3.56744	59.4277	93.7905	103.956	102.677	133.927	82.0062	73.0568	36.7283	10.567	11.3794	6.25524	0	0	0	0	0	20.1071
YDL047W	33.6079	10.4298	33.4188	16.3416	10.4598	3.38698	2.60334	0	7.38142	4.18491	0	3.33783	0	0	0	0	4.95231	30.5838	16.2009	6.93764	1.73931	2.68873	1.66038	1.74897	0	0	0	0	0	0	0	0	0
YDL048C	68.677	125.157	178.234	271.271	56.7819	66.0461	46.8601	90.9619	51.6699	39.7566	109.315	64.5313	7.76044	9.91085	20.2143	27.3503	54.4754	173.308	190.36	348.27	252.199	302.482	195.925	120.679	110.953	0	0	0	0	0	0	0	13.4047
YDL049C	172.423	303.954	222.792	238.588	276.438	325.15	337.132	435.66	66.4328	64.866	45.3539	97.9096	61.1134	29.7326	117.496	174.804	227.806	334.383	475.225	663.239	791.384	880.559	732.229	412.756	523.066	5.68971	12.5105	0	9.49256	19.6604	25.8168	433.002	810.987
YDL051W	149.044	189.226	163.381	176.49	17.9311	28.7893	2.60334	4.78747	19.6838	37.6642	2.32584	1.11261	0	0	1.2634	0	91.6177	38.7395	22.9512	20.8129	0	2.68873	0	0	0	11.3794	0	18.5896	9.49256	19.6604	0	0	0
YDL052C	112.513	81.9483	105.826	42.4882	94.1385	110.077	61.1785	86.1744	66.4328	100.438	40.7022	62.3061	0.970054	0	0	1.18915	153.522	167.192	164.709	88.8018	81.7474	75.2844	61.4341	31.4814	5.28349	2.84485	0	0	0	7.86417	4.3028	0	6.70237
YDL053C	321.467	323.323	282.203	362.784	385.519	426.759	147.089	161.178	317.401	378.734	158.157	140.189	16.4909	9.91085	1.2634	19.0263	349.138	269.138	274.065	271.956	253.939	150.569	68.0757	55.967	58.1184	2.84485	0	0	0	15.7283	51.6336	6.87304	33.5118
YDL054C	32.1467	26.8194	120.679	143.806	1.49426	3.38698	2.60334	3.19165	2.46047	10.4623	4.65168	3.33783	13.5808	26.016	102.335	111.78	27.2377	106.024	99.9054	140.14	76.5295	145.191	142.793	136.419	262.414	0	0	0	0	0	0	0	0
YDL055C	24.8406	35.7593	46.415	98.0498	0	1.69349	0	0	0	0	2.32584	1.11261	0	0	1.2634	1.18915	14.8569	18.3503	13.5007	8.32517	1.73931	0	3.32076	0	0	0	0	0	0	0	0	0	0
YDL056W	73.0606	78.9683	100.256	84.9765	29.8852	42.3372	15.62	33.5123	4.92095	6.27736	11.6292	15.5765	0	0	0	0	24.7615	79.518	56.703	67.9889	24.3503	20.1655	18.2642	8.74484	0	0	0	0	0	0	0	48.1113	33.5118
YDL057W	157.811	171.346	165.237	196.1	258.507	179.51	282.462	210.649	278.033	328.515	388.415	293.729	0.970054	0	0	16.648	198.092	226.32	144.458	190.091	114.794	115.615	59.7738	10.4938	45.7903	0	0	0	0	0	21.514	103.096	201.071
YDL058W	7.30606	16.3897	50.1282	16.3416	0	3.38698	0	0	0	0	0	1.11261	0	0	0	0	0	14.2725	12.1507	29.1381	6.95722	13.4436	18.2642	0	0	0	0	0	0	0	0	0	0
YDL059C	59.9097	55.1288	70.5508	9.80498	64.2532	71.1265	42.9551	19.1499	98.4189	110.9	38.3764	50.0674	10.6706	38.4046	0	4.75658	39.6185	61.1677	95.8551	120.715	95.6618	146.536	117.887	83.9504	17.6116	0	0	0	0	0	0	0	13.4047
YDL060W	45.2976	53.6389	81.6904	26.1466	13.4484	8.46744	3.90501	6.38329	4.92095	0	2.32584	2.22522	0	0	0	0	14.8569	10.1946	20.2511	16.6503	6.95722	2.68873	1.66038	0	0	0	0	0	0	0	0	0	0
YDL061C	283.475	150.487	202.369	58.8299	16.4369	20.3219	13.0167	12.7666	159.931	148.564	113.966	113.486	0.970054	11.1497	12.634	9.51316	190.664	189.62	275.415	255.305	281.768	244.674	237.435	71.7077	22.8951	0	0	0	0	3.93209	4.3028	0	113.94
YDL063C	96.44	64.0687	213.509	45.7566	144.943	71.1265	65.0835	62.2371	63.9723	117.177	83.7303	54.5179	0	0	0	0	168.379	110.102	132.307	79.0891	67.8329	34.9535	38.1888	13.9917	1.76116	31.2934	37.5314	1.42997	2.37314	0	4.3028	41.2382	33.5118
YDL064W	536.265	493.18	464.15	205.905	385.519	419.985	308.496	360.656	125.484	100.438	77.9157	126.837	0.970054	0	5.05359	8.32402	517.516	207.97	162.009	86.0268	83.4867	67.2182	41.5096	13.9917	15.8505	0	0	0	0	94.37	64.5419	89.3495	147.452
YDL065C	229.41	210.086	191.23	75.1715	322.76	406.437	180.932	330.335	100.879	64.866	37.2135	121.274	0	0	1.2634	0	230.282	28.5449	4.05022	0	0	1.34436	0	0	0	2.84485	6.25524	1.42997	0	35.3888	30.1196	48.1113	60.3213
YDL066W	124.203	192.206	154.098	111.123	56.7819	57.5786	88.5135	90.9619	51.6699	27.2019	56.9831	73.4322	0	1.23886	1.2634	1.18915	158.474	97.8683	41.8522	43.0134	20.8717	6.72182	0	0	0	2.84485	0	0	1.18657	0	0	75.6035	127.345
YDL067C	220.643	229.455	198.656	202.636	219.656	204.912	149.692	161.178	221.443	228.077	130.247	150.202	0	0	1.2634	0	227.806	210.009	114.756	108.227	71.3115	49.7415	23.2453	12.2428	5.28349	2.84485	0	0	0	3.93209	4.3028	144.334	187.666
YDL069C	366.764	223.495	369.463	101.318	419.887	286.2	109.34	213.84	354.308	315.96	194.208	253.675	18.431	22.2994	0	9.51316	383.804	503.614	534.629	438.459	481.788	348.19	264.001	97.9422	31.701	0	12.5105	0	0	27.5246	21.514	123.715	107.238
YDL070W	109.591	81.9483	111.396	16.3416	14.9426	16.9349	15.62	14.3624	44.2885	58.5887	44.191	43.3918	6.79038	21.0606	6.31698	10.7023	103.998	173.308	171.459	220.617	125.23	107.549	147.774	92.6953	38.7456	34.1382	0	0	3.55971	0	0	0	6.70237
YDL072C	24.8406	14.8997	18.566	9.80498	32.8737	55.8851	15.62	15.9582	17.2233	16.7396	11.6292	13.3513	0	0	0	0	17.3331	46.8952	48.6026	31.9132	17.3931	21.5098	3.32076	0	0	0	0	0	0	0	0	6.87304	0
YDL073W	14.6121	1.48997	66.8376	13.0733	10.4598	16.9349	2.60334	1.59582	2.46047	2.09245	2.32584	2.22522	0	0	0	1.18915	19.8092	32.6228	75.6041	43.0134	26.0896	25.5429	14.9434	3.49793	0	2.84485	0	0	0	0	0	0	0
YDL074C	23.3794	40.2292	25.9924	22.8783	4.48278	5.08047	11.715	6.38329	22.1443	23.017	33.7247	37.8287	0	0	0	0	12.3808	32.6228	37.802	12.4878	8.69653	12.0993	13.2831	0	8.80582	2.84485	0	0	0	0	0	0	0
YDL075W	21.9182	16.3897	25.9924	3.26833	0	0	0	0	0	4.18491	0	0	0	0	0	0	2.47615	20.3892	8.10043	16.6503	17.3931	12.0993	4.98115	3.49793	0	0	0	0	0	0	0	0	0
YDL076C	244.023	280.114	399.169	500.054	167.357	125.318	178.329	189.903	150.089	184.136	208.163	250.337	1.94011	1.23886	10.1072	38.0527	287.234	281.371	284.865	330.232	257.417	211.065	176.001	54.218	40.5068	11.3794	12.5105	2.85993	8.30599	0	4.3028	41.2382	33.5118
YDL077C	42.3752	53.6389	135.532	26.1466	31.3795	15.2414	62.4801	30.3206	7.38142	14.6472	20.9326	10.0135	0	0	0	0	56.9516	67.2845	21.6012	8.32517	0	0	0	0	0	0	0	0	0	0	0	0	6.70237
YDL078C	159.272	128.137	202.369	3.26833	216.668	164.268	82.0052	89.3661	162.391	209.245	130.247	109.036	27.1615	11.1497	6.31698	1.18915	158.474	269.138	295.666	320.519	316.554	416.753	242.416	117.181	29.9398	0	0	0	0	7.86417	4.3028	13.7461	20.1071
YDL079C	87.6728	107.278	181.947	88.2448	395.979	372.568	214.776	245.757	221.443	309.683	167.461	232.535	9.70054	2.47771	8.84378	17.8372	148.569	185.542	194.41	216.454	193.063	180.145	117.887	36.7283	38.7456	22.7588	12.5105	1.42997	0	0	4.3028	89.3495	120.643
YDL080C	73.0606	59.5988	105.826	13.0733	32.8737	37.2568	40.3518	44.683	51.6699	23.017	45.3539	32.2657	3.88022	1.23886	1.2634	0	74.2846	83.5958	66.1535	67.9889	74.7902	38.9866	23.2453	8.74484	8.80582	0	0	0	0	0	0	20.6191	13.4047
YDL081C	160.733	81.9483	129.962	42.4882	4.48278	0	2.60334	0	0	16.7396	3.48876	4.45044	0	0	0	2.37829	146.093	106.024	71.5538	41.6259	31.3075	24.1986	4.98115	10.4938	0	0	0	0	0	3.93209	8.60559	0	0
YDL082W	284.937	259.255	259.924	189.563	0	1.69349	7.81002	9.57494	0	2.09245	1.16292	2.22522	0	1.23886	2.52679	0	79.2369	106.024	132.307	99.902	69.5722	41.6753	33.2076	10.4938	10.567	0	6.25524	0	0	0	4.3028	0	6.70237
YDL083C	160.733	159.427	148.528	98.0498	0	0	2.60334	1.59582	0	2.09245	1.16292	0	0	0	0	0	37.1423	55.0509	79.6543	62.4388	24.3503	12.0993	11.6227	8.74484	1.76116	0	0	0	0	0	4.3028	0	0
YDL084W	35.0691	23.8395	42.7018	42.4882	0	0	0	0	0	0	0	0	0	0	0	0	22.2854	6.11677	1.35007	0	0	0	0	0	0	0	0	0	0	0	0	0	0
YDL085C-A	198.725	497.65	213.509	333.369	614.141	496.192	831.767	608.008	747.984	498.004	784.971	578.557	0.970054	1.23886	26.5313	8.32402	356.566	283.41	205.211	162.341	139.144	137.125	81.3587	45.4731	52.8349	14.2243	0	11.4397	2.37314	98.3021	38.7252	1518.94	1199.72
YDL085W	81.8279	153.467	124.392	32.6833	17.9311	35.5633	13.0167	14.3624	9.84189	31.3868	0	8.90088	0	0	1.2634	1.18915	151.045	179.425	81.0043	47.176	31.3075	41.6753	18.2642	0	0	0	0	0	0	0	0	0	6.70237
YDL086W	277.63	286.074	246.928	241.856	252.53	248.943	564.925	435.66	211.601	112.992	337.247	389.413	54.323	9.91085	31.5849	20.2155	393.709	422.057	477.926	337.169	426.13	235.264	161.057	89.1973	72.2078	0	0	27.1694	5.93285	7.86417	4.3028	577.335	442.356
YDL087C	229.41	295.014	259.924	150.343	322.76	384.422	464.696	432.468	437.964	518.928	676.82	687.593	45.5926	8.672	10.1072	46.3767	378.852	373.123	345.619	420.421	469.613	423.475	244.076	66.4608	119.759	2.84485	0	0	1.18657	23.5925	17.2112	288.668	241.285
YDL088C	29.2243	44.6991	22.2792	16.3416	8.96557	6.77395	0	3.19165	12.3024	16.7396	22.0955	8.90088	0	0	0	0	37.1423	32.6228	16.2009	11.1002	3.47861	4.03309	0	3.49793	0	0	0	0	0	0	0	34.3652	0
YDL089W	169.501	201.146	245.071	330.101	245.059	221.847	236.904	331.931	260.81	238.54	419.814	346.022	11.6407	21.0606	3.79019	13.0806	262.472	228.359	284.865	274.731	217.413	219.131	137.812	75.2056	36.9845	5.68971	0	0	1.18657	15.7283	12.9084	213.064	315.011
YDL090C	131.509	181.776	180.09	310.491	155.403	150.72	173.122	148.412	34.4466	10.4623	16.2809	22.2522	0	0	0	0	158.474	81.5569	20.2511	30.5256	6.95722	2.68873	3.32076	0	0	51.2074	0	7.14983	16.612	3.93209	4.3028	41.2382	13.4047
YDL091C	219.182	303.954	271.064	248.393	67.2418	89.7549	182.234	145.22	22.1443	20.9245	16.2809	25.59	1.94011	0	0	0	133.712	28.5449	20.2511	18.0379	3.47861	4.03309	1.66038	0	0	0	0	0	3.55971	0	4.3028	41.2382	33.5118
YDL092W	188.496	96.848	200.513	29.4149	159.886	174.429	75.4968	137.241	76.2746	94.1604	23.2584	46.7296	8.73049	7.43314	5.05359	8.32402	163.426	97.8683	71.5538	79.0891	74.7902	47.0528	44.8303	17.4897	17.6116	11.3794	6.25524	0	0	15.7283	8.60559	13.7461	0
YDL093W	65.7546	50.6589	129.962	13.0733	110.575	115.157	65.0835	70.2162	36.9071	46.034	54.6573	43.3918	6.79038	0	1.2634	3.56744	101.522	136.608	147.158	174.829	85.226	38.9866	34.868	3.49793	15.8505	22.7588	0	0	0	0	0	6.87304	0
YDL095W	48.22	44.6991	92.83	13.0733	5.97705	1.69349	45.5584	0	4.92095	4.18491	0	2.22522	0.970054	0	0	0	27.2377	20.3892	39.1521	16.6503	0	9.41055	3.32076	8.74484	3.52233	0	0	0	0	0	0	13.7461	6.70237
YDL097C	236.716	224.985	215.366	264.734	109.081	91.4484	75.4968	137.241	61.5118	75.3283	77.9157	81.2205	0	1.23886	0	0	141.141	152.919	83.7045	77.7016	27.8289	20.1655	6.64153	1.74897	5.28349	0	0	1.42997	0	11.7963	8.60559	116.842	201.071
YDL098C	246.945	222.005	274.777	111.123	499.083	565.625	529.78	307.994	465.029	600.534	1786.25	1293.96	27.1615	7.43314	25.2679	108.212	277.329	212.048	207.911	212.292	191.324	116.96	89.6606	75.2056	272.981	5.68971	0	34.3192	24.918	62.9134	86.0559	2130.64	1186.32
YDL099W	55.5261	327.793	66.8376	58.8299	55.2877	50.8047	130.167	212.244	66.4328	27.2019	262.82	179.13	0	1.23886	5.05359	1.18915	56.9516	38.7395	25.6514	72.1515	34.7861	14.788	19.9246	8.74484	29.9398	5.68971	0	0	1.18657	7.86417	25.8168	13.7461	174.262
YDL100C	188.496	156.447	152.241	42.4882	315.289	372.568	318.909	282.461	329.703	292.943	273.286	229.198	22.3113	12.3886	0	13.0806	252.568	234.476	209.261	188.704	208.717	184.178	81.3587	33.2304	12.3282	8.53456	12.5105	0	0	3.93209	21.514	54.9843	33.5118
YDL101C	194.341	247.335	256.211	330.101	560.348	435.227	823.957	615.988	536.383	510.559	890.797	776.601	180.43	177.156	692.341	563.655	220.378	228.359	295.666	288.606	476.57	637.229	672.455	482.715	1012.67	19.914	18.7657	14.2997	20.1717	11.7963	34.4224	261.176	395.44
YDL102W	73.0606	99.8279	150.385	26.1466	32.8737	50.8047	57.2735	41.4914	46.749	2.09245	11.6292	5.56305	0	1.23886	0	1.18915	59.4277	77.4791	62.1033	52.7261	26.0896	43.0197	24.9057	17.4897	1.76116	5.68971	0	0	0	0	0	0	6.70237
YDL103C	159.272	217.535	241.358	215.71	216.668	221.847	234.301	280.865	430.583	364.087	384.927	372.724	4.85027	9.91085	8.84378	22.5938	193.14	175.347	194.41	252.53	175.67	239.297	121.208	61.2139	65.1631	8.53456	0	1.42997	11.8657	15.7283	8.60559	295.541	274.797
YDL104C	207.492	308.424	233.932	326.833	475.175	501.273	542.796	697.375	469.95	374.549	796.601	627.512	4.85027	3.71657	29.0581	59.4573	351.614	258.943	249.763	216.454	219.153	130.403	39.8492	36.7283	142.654	0	0	5.71987	1.18657	35.3888	90.3587	749.161	810.987
YDL105W	185.574	338.223	178.234	415.077	268.967	296.361	426.948	355.868	479.792	408.028	489.59	522.926	4.85027	38.4046	73.277	38.0527	183.235	222.243	230.862	187.316	198.281	204.343	212.529	111.934	96.8641	17.0691	12.5105	24.3094	10.6791	19.6604	25.8168	494.859	435.654
YDL106C	157.811	116.218	148.528	42.4882	19.4254	22.0154	58.5751	71.812	4.92095	6.27736	41.8651	7.78827	1.94011	2.47771	0	0	59.4277	95.8294	98.5553	183.154	146.102	100.827	119.548	41.9752	14.0893	0	0	0	0	0	0	0	6.70237
YDL107W	216.259	278.624	209.796	268.003	240.576	375.954	528.478	667.054	310.02	251.094	475.634	461.733	0.970054	3.71657	13.8974	9.51316	217.902	238.554	191.71	201.192	182.627	102.172	46.4907	26.2345	26.4175	5.68971	0	1.42997	1.18657	102.234	86.0559	481.113	469.166
YDL108W	301.01	405.272	438.158	470.639	500.578	340.391	628.707	705.354	398.597	500.096	589.601	604.147	28.1316	23.5383	25.2679	24.9721	388.756	585.171	599.432	557.786	540.924	446.329	315.473	209.876	82.7748	11.3794	0	0	2.37314	19.6604	30.1196	240.556	154.154
YDL109C	105.207	177.306	220.935	408.541	262.99	145.64	437.361	429.276	211.601	213.43	351.202	374.949	6.79038	9.91085	12.634	9.51316	146.093	246.71	255.164	242.817	191.324	173.423	139.472	87.4484	22.8951	2.84485	0	0	0	0	0	192.445	120.643
YDL110C	26.3018	4.46991	14.8528	0	17.9311	37.2568	0	0	0	16.7396	0	0	0	0	0	0	24.7615	8.15569	10.8006	6.93764	26.0896	12.0993	8.30191	6.99587	0	22.7588	0	0	0	0	0	0	0
YDL111C	330.234	175.816	215.366	101.318	26.8967	13.5479	35.1451	15.9582	519.16	370.364	346.55	186.918	20.3711	30.9714	29.0581	15.4589	173.331	224.282	274.065	334.394	401.78	294.416	222.491	94.4442	72.2078	2.84485	0	0	1.18657	0	12.9084	158.08	87.1308
YDL112W	26.3018	93.868	191.23	294.149	49.3106	44.0307	20.8267	22.3415	14.7628	12.5547	9.30336	16.6891	0.970054	0	2.52679	0	42.0946	138.647	98.5553	167.891	60.8757	64.5295	31.5473	15.7407	0	2.84485	0	0	0	0	0	0	0
YDL113C	4.38364	266.704	1.8566	160.148	11.9541	1.69349	193.949	209.053	2.46047	0	53.4943	85.6709	0.970054	0	8.84378	5.94573	2.47615	16.3114	2.70014	13.8753	8.69653	5.37746	11.6227	5.2469	21.134	0	0	0	1.18657	0	0	82.4765	73.726
YDL114W	226.488	95.358	202.369	68.6349	297.358	306.521	105.435	81.387	334.624	355.717	134.899	127.95	7.76044	16.1051	0	4.75658	316.948	267.099	334.818	391.283	274.81	244.674	169.359	111.934	5.28349	51.2074	6.25524	0	0	47.185	25.8168	6.87304	20.1071
YDL115C	189.958	95.358	202.369	6.53665	321.266	248.943	119.754	175.541	351.848	276.204	205.837	163.554	19.4011	6.19428	16.4242	3.56744	225.33	248.749	388.821	327.457	363.515	323.992	277.284	90.9463	63.4019	0	0	0	0	35.3888	73.1475	0	26.8095
YDL116W	89.134	113.238	163.381	91.5131	76.2073	103.303	137.977	118.091	63.9723	87.883	115.129	93.4592	7.76044	1.23886	2.52679	8.32402	131.236	144.764	156.608	142.915	142.623	100.827	84.6795	57.7159	31.701	17.0691	0	0	7.11942	0	0	20.6191	53.6189
YDL117W	67.2158	67.0486	142.958	88.2448	11.9541	5.08047	5.20668	23.9373	17.2233	8.36981	12.7921	17.8018	0	0	2.52679	5.94573	56.9516	69.3234	87.7547	101.29	48.7006	40.3309	28.2265	5.2469	24.6563	0	0	0	0	0	0	0	13.4047
YDL118W	457.36	444.011	813.191	215.71	1005.64	817.955	633.913	877.703	597.895	592.164	605.882	572.994	14.5508	47.0765	48.0091	33.2961	678.466	672.845	537.329	518.936	542.663	598.242	463.247	285.082	151.46	39.8279	12.5105	2.85993	2.37314	15.7283	25.8168	82.4765	40.2142
YDL119C	460.282	446.991	816.904	215.71	1007.13	823.036	635.215	877.703	597.895	594.257	607.045	576.332	14.5508	47.0765	48.0091	33.2961	680.943	674.884	538.679	523.098	546.142	602.275	468.228	285.082	153.221	39.8279	12.5105	2.85993	2.37314	15.7283	25.8168	82.4765	40.2142
YDL120W	464.666	424.641	434.444	166.685	823.338	870.453	505.048	475.555	588.053	548.223	325.618	482.872	2.91016	3.71657	2.52679	8.32402	477.898	307.877	348.319	241.43	264.374	153.258	86.3399	41.9752	22.8951	2.84485	0	0	0	125.827	38.7252	274.922	241.285
YDL121C	328.773	324.813	298.913	117.66	493.106	504.66	403.518	390.977	378.913	661.215	300.033	329.332	16.4909	28.4937	12.634	10.7023	319.424	342.539	234.913	278.893	328.729	321.303	365.284	136.419	29.9398	0	0	0	0	114.03	34.4224	75.6035	127.345
YDL122W	116.897	8.93981	115.109	6.53665	31.3795	6.77395	0	0	2.46047	4.18491	0	0	0	0	0	0	19.8092	6.11677	5.40029	0	0	0	0	0	0	0	0	0	0	0	0	0	0
YDL123W	86.2116	10.4298	38.9886	3.26833	0	0	0	0	0	0	0	0	0	0	0	0	2.47615	0	0	0	0	0	0	0	0	0	0	0	0	0	0	0	0
YDL124W	194.341	360.572	233.932	696.154	361.611	296.361	532.383	480.343	81.1956	167.396	330.269	318.206	3.88022	1.23886	6.31698	3.56744	230.282	146.802	193.06	162.341	107.837	107.549	106.264	41.9752	17.6116	0	0	0	0	0	4.3028	164.953	60.3213
YDL125C	352.152	318.853	189.373	186.295	8.96557	5.08047	11.715	15.9582	39.3676	25.1094	89.5449	84.5583	0	0	10.1072	1.18915	185.712	179.425	189.01	145.69	133.927	102.172	49.8115	22.7366	12.3282	0	0	0	0	0	0	0	20.1071
YDL126C	13.1509	10.4298	7.4264	0	0	0	0	0	0	0	0	0	0	0	0	0	0	6.11677	2.70014	0	0	0	0	0	0	0	0	0	0	0	0	0	0
YDL127W	92.0564	111.748	191.23	94.7815	167.357	152.414	135.374	116.495	115.642	125.547	112.803	81.2205	0.970054	0	10.1072	9.51316	118.855	120.296	118.806	105.452	59.1364	90.0724	53.1322	29.7324	19.3728	56.8971	37.5314	4.2899	4.74628	15.7283	8.60559	20.6191	33.5118
YDL128W	67.2158	90.8881	115.109	58.8299	25.4024	20.3219	59.8768	35.1081	17.2233	18.8321	20.9326	33.3783	0	0	2.52679	3.56744	42.0946	50.9731	49.9527	33.3007	40.004	29.576	19.9246	5.2469	28.1786	0	0	0	0	0	0	6.87304	6.70237
YDL129W	68.677	74.4984	85.4036	16.3416	19.4254	32.1763	16.9217	9.57494	125.484	156.934	100.011	78.9953	0	0	0	1.18915	66.8562	75.4402	86.4046	81.8642	41.7433	34.9535	33.2076	8.74484	7.04466	0	0	0	0	0	0	6.87304	0
YDL130W	103.746	95.358	85.4036	42.4882	8.96557	3.38698	3.90501	1.59582	4.92095	2.09245	2.32584	0	0	0	0	0	56.9516	22.4282	14.8508	13.8753	1.73931	1.34436	1.66038	0	1.76116	0	0	0	0	0	0	6.87304	0
YDL130W-A	436.903	439.541	419.592	536.006	357.128	450.468	524.573	395.764	381.373	307.591	508.196	379.4	8.73049	0	1.2634	1.18915	411.042	291.566	210.611	160.953	99.1404	64.5295	21.585	5.2469	5.28349	8.53456	0	0	0	35.3888	47.3308	261.176	308.309
YDL131W	5.84485	0	3.7132	0	0	0	0	0	0	0	0	0	0	0	0	0	0	2.03892	0	1.38753	0	0	0	0	0	0	0	0	0	0	0	0	0
YDL132W	0	0	0	0	0	0	0	0	0	0	0	0	0	0	0	0	0	0	0	0	0	0	0	0	0	0	0	0	0	0	0	0	0
YDL133C-A	45.2976	22.3495	22.2792	13.0733	0	0	0	0	4.92095	0	0	0	0	1.23886	0	3.56744	7.42846	20.3892	27.0014	6.93764	5.21792	9.41055	3.32076	1.74897	1.76116	0	0	0	0	0	0	0	0
YDL133W	115.436	132.607	115.109	62.0982	339.197	457.242	109.34	130.857	63.9723	14.6472	97.6853	149.09	0	0	0	0	111.427	57.0898	21.6012	19.4254	1.73931	0	0	1.74897	0	0	0	0	0	0	0	20.6191	107.238
YDL134C	128.587	71.5185	103.97	94.7815	1.49426	3.38698	0	1.59582	12.3024	10.4623	5.8146	2.22522	0.970054	0	0	0	79.2369	38.7395	35.1019	12.4878	1.73931	2.68873	1.66038	0	0	0	0	0	0	0	0	0	0
YDL135C	178.268	151.977	181.947	120.928	149.426	193.058	35.1451	9.57494	100.879	131.825	5.8146	8.90088	5.82033	1.23886	2.52679	0	151.045	77.4791	97.2052	83.2517	133.927	82.0062	51.4718	22.7366	0	17.0691	18.7657	15.7296	45.0897	0	8.60559	0	13.4047
YDL136W	195.803	224.985	211.652	62.0982	11.9541	5.08047	57.2735	1.59582	22.1443	33.4792	10.4663	12.2387	17.461	3.71657	7.58038	11.8915	173.331	130.491	98.5553	120.715	123.491	80.6619	63.0945	33.2304	36.9845	2.84485	0	0	0	3.93209	0	6.87304	6.70237
YDL137W	13.1509	1.48997	11.1396	0	0	0	0	0	0	0	0	0	0	0	0	0	0	0	0	1.38753	0	0	0	0	0	0	0	0	0	0	0	0	0
YDL138W	33.6079	8.93981	92.83	9.80498	7.47131	10.1609	0	0	17.2233	12.5547	1.16292	2.22522	0	0	0	0	34.6662	99.9072	109.356	69.3764	41.7433	33.6091	14.9434	3.49793	0	0	0	0	0	0	0	0	0
YDL139C	261.557	259.255	504.995	166.685	191.265	182.897	96.3236	118.091	145.168	131.825	80.2415	64.5313	7.76044	14.8663	3.79019	4.75658	185.712	311.955	275.415	337.169	231.328	188.211	124.529	61.2139	10.567	11.3794	0	0	0	3.93209	4.3028	68.7304	87.1308
YDL140C	5.84485	4.46991	18.566	6.53665	0	0	0	0	0	0	0	0	0	0	0	0	0	0	1.35007	2.77506	0	0	0	0	0	0	0	0	0	0	0	0	0
YDL141W	90.5952	107.278	96.5432	13.0733	130.001	79.594	57.2735	92.5577	118.103	131.825	111.64	95.6844	1.94011	0	3.79019	3.56744	76.7608	118.258	171.459	195.641	147.841	149.224	71.3964	38.4773	12.3282	2.84485	0	0	0	0	0	6.87304	13.4047
YDL142C	214.798	92.3781	243.215	16.3416	360.117	355.633	119.754	86.1744	511.778	638.198	153.506	51.18	45.5926	38.4046	7.58038	4.75658	341.709	371.084	554.88	424.584	567.014	736.712	449.964	209.876	15.8505	14.2243	0	0	0	27.5246	60.2391	0	6.70237
YDL143W	210.415	216.045	272.92	294.149	94.1385	93.1419	80.7035	138.837	78.7351	98.3453	111.64	117.937	2.91016	1.23886	2.52679	0	153.522	106.024	83.7045	83.2517	43.4826	32.2647	14.9434	0	0	0	0	0	0	3.93209	21.514	41.2382	20.1071
YDL144C	191.419	99.8279	245.071	35.9516	225.633	211.686	92.4186	106.92	100.879	121.362	86.0561	111.261	1.94011	1.23886	11.3706	3.56744	160.95	146.802	184.96	167.891	142.623	114.271	69.736	26.2345	8.80582	2.84485	0	0	4.74628	7.86417	17.2112	34.3652	46.9166
YDL145C	18.9958	22.3495	85.4036	49.0249	22.4139	11.8544	10.4134	28.7248	4.92095	0	2.32584	3.33783	0	0	0	0	19.8092	26.506	10.8006	4.16259	1.73931	1.34436	0	1.74897	0	0	0	0	0	0	0	0	0
YDL146W	11.6897	16.3897	24.1358	6.53665	35.8623	11.8544	7.81002	17.5541	19.6838	56.4962	5.8146	1.11261	0	0	0	0	24.7615	34.6617	14.8508	12.4878	12.1751	10.7549	11.6227	8.74484	0	0	0	0	0	0	0	0	6.70237
YDL147W	143.199	62.5787	152.241	13.0733	121.035	89.7549	6.50835	51.0663	88.577	56.4962	30.2359	40.0539	1.94011	0	0	0	170.855	177.386	120.156	181.766	120.012	96.7942	48.1511	24.4855	5.28349	167.846	125.105	0	0	11.7963	30.1196	0	53.6189
YDL148C	124.203	154.957	172.664	153.611	0	5.08047	6.50835	3.19165	2.46047	12.5547	16.2809	13.3513	0	0	1.2634	1.18915	39.6185	38.7395	55.353	43.0134	36.5254	18.8211	3.32076	5.2469	7.04466	31.2934	0	0	2.37314	0	0	6.87304	6.70237
YDL149W	54.0649	61.0887	206.083	9.80498	53.7934	72.82	32.5417	25.5332	34.4466	54.4038	3.48876	32.2657	2.91016	7.43314	2.52679	5.94573	79.2369	205.931	162.009	202.579	158.277	176.112	58.1134	55.967	15.8505	0	0	0	0	0	0	0	6.70237
YDL150W	140.276	345.673	213.509	444.492	255.519	235.395	436.059	307.994	324.782	257.372	591.927	332.67	10.6706	17.344	24.0045	20.2155	180.759	330.306	348.319	387.12	380.908	368.356	288.906	136.419	86.2971	0	0	2.85993	0	39.3209	55.9364	515.478	294.904
YDL153C	0	0	0	0	0	0	0	0	0	0	0	0	0	0	0	0	0	0	0	0	0	0	0	0	0	0	0	0	0	0	0	0	0
YDL154W	0	0	0	0	0	0	0	0	0	0	0	0	0	0	0	0	0	0	0	0	0	0	0	0	0	0	0	0	0	0	0	0	0
YDL155W	54.0649	23.8395	38.9886	13.0733	7.47131	0	5.20668	0	0	0	2.32584	0	0	0	0	0	22.2854	10.1946	2.70014	0	1.73931	0	0	0	0	0	0	0	0	0	8.60559	6.87304	6.70237
YDL156W	192.88	351.633	191.23	238.588	43.3336	25.4023	110.642	169.157	9.84189	6.27736	34.8876	11.1261	0	0	0	0	94.0939	26.506	10.8006	4.16259	1.73931	0	0	0	0	0	0	0	0	0	0	48.1113	33.5118
YDL157C	339.001	224.985	226.505	130.733	204.714	215.073	411.328	418.106	66.4328	31.3868	74.4269	101.247	0	1.23886	1.2634	0	361.519	144.764	87.7547	27.7506	10.4358	6.72182	0	0	0	0	6.25524	0	2.37314	74.7096	34.4224	3058.5	5261.36
YDL159W	169.501	239.885	189.373	245.124	288.392	304.828	976.252	402.147	317.401	311.775	457.028	481.76	4.85027	6.19428	1.2634	13.0806	173.331	207.97	268.664	167.891	147.841	143.847	81.3587	36.7283	24.6563	0	0	5.71987	5.93285	3.93209	17.2112	96.2226	442.356
YDL159W-A	0	441.031	0	107.855	0	1.69349	662.55	469.172	0	0	600.067	305.968	0	0	63.1698	117.725	2.47615	0	0	0	0	0	0	0	295.876	0	0	95.8078	166.12	0	0	144.334	455.761
YDL160C	65.7546	67.0486	63.1244	140.538	2.98852	1.69349	5.20668	3.19165	24.6047	37.6642	11.6292	14.4639	0	0	0	0	27.2377	26.506	25.6514	16.6503	3.47861	4.03309	1.66038	1.74897	3.52233	0	0	1.42997	0	0	0	0	0
YDL160C-A	225.027	244.355	168.951	225.515	224.139	279.426	208.267	194.69	228.824	284.574	189.556	208.058	22.3113	16.1051	5.05359	2.37829	173.331	364.967	442.824	413.483	502.659	368.356	298.869	143.415	26.4175	8.53456	0	0	0	11.7963	0	75.6035	107.238
YDL161W	132.97	146.017	98.3998	114.391	28.391	25.4023	16.9217	30.3206	19.6838	33.4792	25.5843	16.6891	0	0	0	0	99.0462	50.9731	44.5524	33.3007	6.95722	5.37746	0	1.74897	3.52233	0	0	0	0	3.93209	0	34.3652	33.5118
YDL164C	96.44	104.298	141.102	39.2199	43.3336	42.3372	16.9217	36.7039	24.6047	20.9245	12.7921	31.1531	2.91016	6.19428	0	1.18915	121.332	144.764	103.956	106.84	76.5295	48.3971	46.4907	29.7324	5.28349	0	0	0	0	0	8.60559	0	0
YDL165W	341.924	265.214	297.056	441.224	461.727	511.434	600.07	501.088	396.136	650.753	630.303	755.462	48.5027	24.7771	98.5449	107.023	497.707	358.85	469.825	536.973	699.201	696.381	456.605	202.88	183.161	14.2243	6.25524	2.85993	1.18657	121.895	77.4503	213.064	127.345
YDL166C	236.716	318.853	207.939	218.978	176.323	133.786	183.535	178.732	194.377	175.766	245.376	277.04	25.2214	6.19428	34.1117	42.8092	227.806	230.398	205.211	233.105	191.324	151.913	124.529	29.7324	91.5806	17.0691	0	2.85993	9.49256	7.86417	21.514	48.1113	160.857
YDL167C	105.207	143.037	220.935	143.806	130.001	113.464	223.887	119.687	46.749	96.2528	102.337	94.5718	1.94011	3.71657	5.05359	5.94573	168.379	187.581	197.111	109.615	81.7474	52.4302	63.0945	24.4855	12.3282	0	0	0	0	0	0	13.7461	20.1071
YDL168W	147.582	196.676	181.947	186.295	285.404	274.345	223.887	229.798	218.982	282.481	362.831	265.914	0.970054	12.3886	7.58038	1.18915	215.425	224.282	193.06	166.503	189.584	118.304	136.151	52.469	38.7456	0	0	1.42997	2.37314	7.86417	17.2112	213.064	207.773
YDL169C	189.958	129.627	261.781	9.80498	254.024	211.686	144.485	95.7494	186.996	301.313	101.174	103.473	7.76044	14.8663	5.05359	3.56744	329.329	287.488	302.416	267.793	241.764	219.131	166.038	104.938	22.8951	0	6.25524	0	0	31.4567	43.028	6.87304	6.70237
YDL170W	106.669	107.278	154.098	58.8299	271.956	169.349	91.1169	151.603	157.47	85.7906	112.803	84.5583	15.5209	12.3886	2.52679	14.2697	123.808	120.296	205.211	270.568	280.028	240.641	139.472	83.9504	29.9398	8.53456	0	0	4.74628	11.7963	0	0	0
YDL171C	0	0	0	0	0	0	0	0	0	0	0	0	0	0	0	0	0	0	0	0	0	0	0	0	0	0	0	0	0	0	0	0	0
YDL173W	144.66	236.905	209.796	232.051	324.255	425.066	272.049	368.635	339.545	441.508	298.871	204.72	22.3113	9.91085	0	19.0263	165.902	248.749	298.366	352.432	293.943	227.198	234.114	96.1932	40.5068	2.84485	0	1.42997	0	0	4.3028	192.445	355.226
YDL174C	140.276	20.8596	154.098	0	68.736	72.82	0	0	44.2885	50.2189	5.8146	7.78827	0	0	0	0	151.045	126.413	67.5036	61.0512	10.4358	0	1.66038	1.74897	0	0	0	0	0	3.93209	8.60559	0	0
YDL175C	216.259	232.435	237.645	199.368	270.461	360.713	430.853	336.719	300.178	364.087	465.168	390.526	14.5508	16.1051	16.4242	14.2697	319.424	222.243	295.666	283.056	267.853	346.846	239.095	117.181	75.7301	22.7588	12.5105	4.2899	2.37314	47.185	30.1196	549.843	395.44
YDL176W	81.8279	140.057	139.245	274.539	37.3565	40.6437	75.4968	122.878	36.9071	29.2943	36.0505	58.9683	4.85027	2.47771	6.31698	9.51316	103.998	89.7126	172.809	115.165	158.277	96.7942	61.4341	45.4731	29.9398	0	0	0	0	0	0	41.2382	13.4047
YDL177C	282.014	318.853	276.633	189.563	452.761	350.552	445.171	276.077	541.304	518.928	397.719	389.413	61.1134	23.5383	51.7993	51.1333	307.043	291.566	399.621	449.559	612.236	482.627	360.303	208.127	82.7748	14.2243	31.2762	14.2997	5.93285	51.1171	25.8168	171.826	194.369
YDL178W	109.591	67.0486	167.094	16.3416	213.679	225.234	105.435	49.4705	186.996	190.413	20.9326	11.1261	14.5508	0	2.52679	2.37829	133.712	124.374	76.9541	86.0268	73.0508	64.5295	33.2076	6.99587	7.04466	2.84485	43.7867	0	0	23.5925	4.3028	20.6191	0
YDL179W	0	0	0	0	0	0	0	0	0	0	0	0	0	0	0	0	0	0	0	0	0	0	0	0	0	0	0	0	0	0	0	0	0
YDL180W	140.276	233.925	289.63	323.564	144.943	138.866	192.647	180.328	71.3537	94.1604	194.208	169.117	19.4011	6.19428	37.9019	42.8092	113.903	285.449	278.115	396.833	346.122	315.926	185.963	96.1932	125.043	0	0	0	0	3.93209	0	75.6035	113.94
YDL181W	366.764	515.529	345.328	235.319	534.946	839.97	997.079	868.128	558.527	387.104	581.46	714.295	0.970054	1.23886	2.52679	7.13487	378.852	367.006	329.418	215.067	160.016	80.6619	48.1511	13.9917	17.6116	0	6.25524	127.267	161.374	82.5738	86.0559	563.589	361.928
YDL182W	24.8406	1.48997	50.1282	3.26833	0	1.69349	0	0	0	2.09245	0	0	0	0	0	0	12.3808	4.07785	1.35007	4.16259	0	0	0	0	0	0	0	0	0	0	0	0	0
YDL183C	118.358	289.054	282.203	598.104	125.518	125.318	102.832	205.861	110.721	96.2528	125.595	119.049	7.76044	21.0606	24.0045	33.2961	175.807	191.659	130.957	180.379	118.273	135.781	142.793	80.4525	91.5806	0	0	0	0	0	0	34.3652	40.2142
YDL184C	83.2891	62.5787	14.8528	32.6833	0	0	0	0	4.92095	0	0	0	0	1.23886	0	0	7.42846	30.5838	14.8508	13.8753	10.4358	9.41055	8.30191	6.99587	0	0	0	0	0	0	0	0	0
YDL185W	0	0	0	0	0	0	0	0	0	0	0	0	0	0	0	0	0	0	0	0	0	0	0	0	0	0	0	0	0	0	0	0	0
YDL186W	336.079	257.765	397.312	199.368	735.177	711.265	346.244	188.307	415.82	560.777	201.185	145.752	12.6107	13.6274	22.7411	4.75658	515.04	513.809	433.373	423.196	316.554	250.052	212.529	99.6911	35.2233	14.2243	0	4.2899	0	74.7096	90.3587	48.1113	67.0237
YDL188C	78.9055	37.2492	70.5508	6.53665	10.4598	8.46744	0	0	71.3537	46.034	0	0	0	0	0	0	66.8562	59.1288	27.0014	29.1381	1.73931	2.68873	4.98115	1.74897	0	0	0	0	0	0	0	0	0
YDL189W	58.4485	25.3295	66.8376	29.4149	41.8393	37.2568	26.0334	11.1708	61.5118	154.842	31.3989	72.3196	0	0	0	0	101.522	106.024	67.5036	112.39	48.7006	28.2317	34.868	3.49793	8.80582	483.625	225.189	11.4397	15.4254	0	0	0	0
YDL190C	58.4485	7.44984	70.5508	3.26833	38.8508	52.4981	13.0167	6.38329	7.38142	27.2019	8.14044	11.1261	0	0	0	0	64.38	152.919	79.6543	55.5011	20.8717	18.8211	1.66038	1.74897	0	5.68971	0	0	0	0	0	0	0
YDL191W	356.536	104.298	321.192	55.5615	0	0	1.30167	3.19165	9.84189	2.09245	0	0	0	0	0	0	126.284	106.024	95.8551	67.9889	50.4399	32.2647	6.64153	12.2428	7.04466	5.68971	0	15.7296	14.2388	0	0	0	0
YDL192W	0	0	0	0	0	0	0	0	0	0	0	0	0	0	0	0	0	0	0	0	0	0	0	0	0	0	0	0	0	0	0	0	0
YDL193W	102.285	146.017	142.958	65.3665	116.552	60.9656	65.0835	81.387	130.405	198.783	143.039	86.7835	2.91016	2.47771	2.52679	3.56744	158.474	163.114	95.8551	108.227	85.226	67.2182	61.4341	19.2386	12.3282	0	6.25524	0	0	11.7963	17.2112	54.9843	33.5118
YDL194W	52.6037	8.93981	98.3998	13.0733	17.9311	32.1763	0	3.19165	36.9071	23.017	3.48876	0	0.970054	0	0	0	76.7608	118.258	141.758	99.902	73.0508	55.1189	48.1511	19.2386	0	0	0	0	0	0	0	0	0
YDL195W	0	0	0	0	0	0	0	0	0	0	0	0	0	0	0	0	0	0	0	0	0	0	0	0	0	0	0	0	0	0	0	0	0
YDL197C	78.9055	165.387	120.679	153.611	176.323	155.801	204.362	173.945	110.721	179.951	116.292	230.31	4.85027	1.23886	2.52679	2.37829	91.6177	122.335	117.456	219.229	153.059	131.748	101.283	40.2262	12.3282	0	0	1.42997	0	7.86417	8.60559	219.937	154.154
YDL198C	83.2891	10.4298	59.4112	6.53665	53.7934	42.3372	0	0	118.103	56.4962	12.7921	1.11261	78.5744	61.9428	0	4.75658	64.38	59.1288	70.2038	83.2517	92.1832	130.403	205.887	192.386	0	0	0	0	0	7.86417	8.60559	0	0
YDL199C	121.281	174.326	191.23	228.783	138.966	149.027	274.652	189.903	59.0513	115.085	197.696	245.887	15.5209	30.9714	41.6921	34.4852	108.951	187.581	232.212	217.842	212.195	228.542	141.132	115.432	100.386	2.84485	0	0	0	7.86417	0	54.9843	60.3213
YDL200C	331.695	292.034	185.66	156.88	573.796	374.261	531.081	671.841	499.476	738.636	625.651	636.413	62.0835	42.1211	75.8038	60.6464	477.898	464.874	472.525	485.635	897.482	747.467	486.492	300.822	160.266	11.3794	0	2.85993	1.18657	11.7963	21.514	845.384	549.594
YDL201W	217.721	0	246.928	3.26833	445.29	474.177	0	1.59582	290.336	395.474	1.16292	0	11.6407	8.672	0	0	267.425	305.838	337.518	371.858	396.562	348.19	212.529	148.662	0	435.263	0	0	0	35.3888	30.1196	0	0
YDL202W	214.798	190.716	250.641	55.5615	267.473	274.345	312.401	252.14	211.601	345.255	919.87	850.034	0	2.47771	6.31698	3.56744	198.092	177.386	120.156	80.4766	76.5295	29.576	24.9057	13.9917	8.80582	5.68971	0	0	0	23.5925	21.514	3793.92	2821.7
YDL203C	134.432	314.383	263.637	437.956	237.588	225.234	269.446	287.248	204.219	156.934	233.747	178.018	0.970054	1.23886	5.05359	16.648	183.235	220.204	189.01	242.817	135.666	157.291	96.3022	36.7283	38.7456	0	0	7.14983	3.55971	3.93209	0	54.9843	93.8332
YDL204W	87.6728	287.564	189.373	297.418	7.47131	16.9349	37.7484	59.0454	9.84189	10.4623	17.4438	16.6891	0.970054	2.47771	1.2634	0	116.379	30.5838	59.4032	59.6637	36.5254	22.8542	18.2642	3.49793	10.567	0	0	0	0	0	8.60559	13.7461	20.1071
YDL205C	62.8322	31.2893	53.8414	19.61	40.3451	45.7242	9.11169	39.8956	22.1443	46.034	54.6573	13.3513	0	0	0	0	19.8092	44.8563	40.5022	62.4388	26.0896	9.41055	6.64153	0	0	0	0	0	0	3.93209	0	0	0
YDL206W	200.186	28.3094	241.358	35.9516	68.736	93.1419	16.9217	14.3624	95.9584	73.2359	16.2809	21.1396	19.4011	4.95543	15.1608	0	200.569	258.943	383.421	457.884	375.69	356.257	254.038	157.407	7.04466	19.914	6.25524	0	0	0	0	0	0
YDL207W	106.669	83.4383	148.528	94.7815	70.2303	38.9502	22.1284	25.5332	280.494	320.145	172.112	124.612	5.82033	2.47771	3.79019	5.94573	138.665	169.231	186.31	231.717	193.063	182.834	117.887	41.9752	21.134	22.7588	12.5105	2.85993	1.18657	0	12.9084	27.4922	40.2142
YDL208W	391.605	479.77	300.769	366.053	64.2532	47.4177	28.6367	17.5541	49.2095	79.5132	38.3764	30.0405	19.4011	8.672	8.84378	3.56744	309.519	301.761	313.217	252.53	245.242	185.522	111.246	50.72	12.3282	14.2243	0	0	0	39.3209	4.3028	20.6191	13.4047
YDL209C	289.32	341.203	265.494	179.758	398.968	255.717	469.903	434.064	255.889	347.347	425.629	244.774	4.85027	6.19428	2.52679	36.8635	329.329	256.904	291.616	269.18	226.11	268.873	154.416	97.9422	82.7748	278.796	6.25524	932.338	963.495	35.3888	30.1196	364.271	368.63
YDL210W	21.9182	14.8997	70.5508	29.4149	1.49426	3.38698	2.60334	4.78747	4.92095	4.18491	1.16292	3.33783	0	0	0	0	17.3331	42.8174	14.8508	13.8753	17.3931	4.03309	0	0	0	0	0	0	0	0	0	0	0
YDL211C	13.1509	0	57.5546	0	2.98852	5.08047	0	0	0	4.18491	0	0	0	0	0	0	19.8092	12.2335	4.05022	1.38753	0	0	0	0	0	0	0	0	0	0	0	0	0
YDL212W	111.052	13.4097	137.388	6.53665	143.449	127.012	0	1.59582	297.717	148.564	0	0	30.0717	50.7931	0	0	158.474	226.32	225.462	382.958	476.57	466.494	360.303	292.078	0	2.84485	0	0	0	27.5246	17.2112	6.87304	0
YDL213C	284.937	403.782	317.479	212.441	94.1385	62.6591	82.0052	105.324	49.2095	77.4208	73.264	68.9818	0	4.95543	2.52679	3.56744	136.189	124.374	86.4046	155.403	86.9653	69.9069	39.8492	12.2428	12.3282	0	0	0	0	15.7283	21.514	219.937	147.452
YDL214C	100.824	13.4097	183.803	0	149.426	130.399	13.0167	38.2997	81.1956	52.3113	1.16292	12.2387	0	0	0	0	54.4754	69.3234	62.1033	13.8753	15.6538	12.0993	4.98115	0	0	11.3794	0	0	0	7.86417	12.9084	34.3652	13.4047
YDL215C	61.3709	73.0085	124.392	192.831	14.9426	13.5479	9.11169	31.9165	0	0	2.32584	2.22522	0	3.71657	0	0	34.6662	42.8174	33.7518	45.7884	31.3075	33.6091	14.9434	19.2386	1.76116	0	0	0	0	0	0	0	0
YDL216C	172.423	196.676	202.369	130.733	227.128	313.295	281.161	307.994	260.81	246.909	146.528	258.125	6.79038	2.47771	7.58038	8.32402	180.759	244.671	190.36	151.241	83.4867	94.1055	56.453	19.2386	12.3282	5.68971	0	0	0	27.5246	34.4224	268.049	167.559
YDL217C	181.19	256.275	200.513	166.685	537.934	199.832	363.166	298.419	172.233	96.2528	216.303	136.851	0	0	0	0	165.902	130.491	101.255	56.8887	36.5254	10.7549	1.66038	1.74897	1.76116	0	0	2.85993	2.37314	27.5246	12.9084	969.099	643.427
YDL218W	73.0606	303.954	159.668	258.198	141.955	91.4484	231.697	309.59	59.0513	60.6811	148.854	185.806	0	0	3.79019	0	118.855	53.012	62.1033	56.8887	15.6538	6.72182	1.66038	1.74897	8.80582	0	0	38.6091	60.5151	0	0	82.4765	80.4284
YDL219W	141.738	388.882	178.234	359.516	257.013	284.506	561.02	587.263	442.885	378.734	540.758	682.03	145.508	109.019	389.126	1184.39	173.331	185.542	172.809	217.842	384.387	438.263	571.171	407.509	1764.69	0	0	0	11.8657	19.6604	12.9084	316.16	522.785
YDL220C	68.677	44.6991	155.954	98.0498	101.61	130.399	80.7035	98.941	103.34	146.472	62.7977	84.5583	3.88022	3.71657	0	4.75658	106.475	173.308	153.908	158.178	125.23	119.648	38.1888	24.4855	17.6116	5.68971	0	0	0	0	8.60559	13.7461	20.1071
YDL222C	216.259	400.802	241.358	447.761	14.9426	11.8544	22.1284	11.1708	0	2.09245	1.16292	1.11261	0	0	0	0	39.6185	22.4282	14.8508	12.4878	6.95722	2.68873	1.66038	0	0	0	0	0	0	0	0	20.6191	40.2142
YDL223C	43.8364	26.8194	219.079	19.61	13.4484	33.8698	1.30167	7.97911	9.84189	2.09245	0	0	0.970054	0	0	0	17.3331	53.012	45.9025	41.6259	17.3931	10.7549	18.2642	8.74484	0	0	0	0	0	0	0	0	0
YDL224C	5.84485	10.4298	16.7094	3.26833	0	0	0	0	2.46047	0	0	1.11261	0	0	0	0	4.95231	4.07785	1.35007	1.38753	0	0	0	0	0	2.84485	0	0	0	0	0	0	0
YDL225W	108.13	107.278	109.539	58.8299	2.98852	0	9.11169	27.129	17.2233	6.27736	5.8146	11.1261	0	0	0	1.18915	113.903	112.141	95.8551	195.641	107.837	83.3506	63.0945	24.4855	12.3282	2.84485	0	0	0	0	0	20.6191	0
YDL226C	8.76728	1.48997	74.264	0	1.49426	0	0	0	2.46047	2.09245	0	0	0	0	0	0	12.3808	12.2335	14.8508	29.1381	8.69653	6.72182	3.32076	0	0	0	0	0	0	0	0	0	0
YDL227C	0	0	0	0	0	0	0	0	0	0	0	0	0	0	0	0	0	0	0	0	0	0	0	0	0	0	0	0	0	0	0	0	0
YDL229W	46.7588	46.189	29.7056	19.61	0	0	0	0	0	0	0	0	0	0	0	0	7.42846	0	0	0	0	0	0	0	0	0	0	0	0	0	0	0	0
YDL230W	166.578	157.937	207.939	199.368	466.21	491.112	618.293	414.914	287.875	309.683	209.326	373.837	7.76044	2.47771	0	22.5938	232.759	165.153	207.911	255.305	147.841	141.158	83.0191	52.469	17.6116	42.6728	0	75.7882	91.3659	27.5246	68.8447	219.937	120.643
YDL231C	58.4485	80.4583	306.339	124.196	125.518	118.544	57.2735	84.5786	76.2746	127.64	84.8932	61.1935	0	4.95543	2.52679	5.94573	89.1416	165.153	152.558	180.379	107.837	110.238	84.6795	48.9711	28.1786	17.0691	12.5105	5.71987	2.37314	0	0	6.87304	26.8095
YDL232W	346.307	512.549	375.033	281.076	597.705	628.284	494.635	304.802	715.998	807.687	708.219	753.237	17.461	3.71657	35.3751	101.077	311.995	426.135	337.518	412.096	539.185	430.197	268.982	136.419	81.0136	0	0	31.4593	34.4105	114.03	38.7252	625.447	556.297
YDL233W	149.044	256.275	144.815	202.636	239.082	289.587	291.574	467.576	216.522	196.691	319.803	307.08	24.2514	13.6274	29.0581	34.4852	123.808	163.114	176.859	220.617	222.631	212.41	159.397	124.177	91.5806	8.53456	0	14.2997	15.4254	23.5925	21.514	164.953	73.726
YDL234C	51.1424	35.7593	83.547	134.001	46.3221	64.3526	48.1618	76.5995	0	0	0	1.11261	0	0	0	0	61.9039	18.3503	25.6514	22.2005	10.4358	2.68873	3.32076	0	0	0	6.25524	0	1.18657	0	0	6.87304	0
YDL235C	170.962	195.186	107.683	166.685	1007.13	975.449	956.727	716.524	524.081	548.223	324.455	358.26	0	0	0	0	178.283	148.841	112.056	56.8887	48.7006	45.7084	13.2831	6.99587	1.76116	51.2074	31.2762	30.0293	16.612	11.7963	38.7252	336.779	214.476
YDL236W	132.97	558.738	139.245	624.25	134.484	221.847	246.016	266.502	250.968	175.766	272.123	282.603	0.970054	0	7.58038	9.51316	160.95	163.114	162.009	105.452	66.0936	76.6288	56.453	19.2386	66.9243	2.84485	0	2.85993	0	15.7283	12.9084	89.3495	6.70237
YDL237W	7.30606	257.765	5.5698	173.221	0	0	367.071	378.21	0	0	419.814	493.999	0.970054	1.23886	21.4777	60.6464	7.42846	2.03892	1.35007	0	0	0	0	0	82.7748	0	0	1.42997	1.18657	0	4.3028	384.89	321.714
YDL238C	153.427	2202.17	172.664	2464.32	257.013	245.556	330.624	804.295	194.377	385.011	405.859	359.373	0.970054	3.71657	27.7947	26.1612	185.712	175.347	182.26	156.791	144.362	88.728	44.8303	20.9876	22.8951	36.9831	12.5105	2.85993	0	35.3888	60.2391	103.096	60.3213
YDL239C	59.9097	201.146	154.098	281.076	77.7016	101.609	105.435	114.899	68.8932	104.623	61.6348	90.1214	3.88022	2.47771	11.3706	14.2697	111.427	169.231	152.558	154.016	99.1404	76.6288	73.0568	27.9835	36.9845	0	0	0	0	0	0	0	0
YDL240W	0	0	16.7094	3.26833	0	3.38698	3.90501	3.19165	0	0	0	0	0	0	0	0	0	6.11677	0	0	0	0	0	0	0	0	6.25524	0	0	0	0	0	0
YDL241W	0	7.44984	3.7132	3.26833	0	0	0	1.59582	0	0	1.16292	0	0	0	0	0	0	0	0	1.38753	3.47861	4.03309	0	0	0	0	0	0	0	0	0	0	0
YDL243C	0	0	3.7132	0	0	0	0	0	0	0	0	1.11261	0	0	0	0	0	0	5.40029	0	0	1.34436	0	0	0	0	0	0	0	0	0	0	0
YDL244W	169.501	222.005	497.569	745.178	110.575	154.107	48.1618	90.9619	140.247	133.917	86.0561	106.811	1.94011	6.19428	1.2634	2.37829	165.902	305.838	199.811	255.305	161.755	157.291	117.887	55.967	10.567	0	0	0	0	0	0	13.7461	53.6189
YDL245C	36.5303	14.8997	83.547	104.586	4.48278	5.08047	3.90501	0	4.92095	6.27736	2.32584	3.33783	0	0	0	0	12.3808	14.2725	27.0014	23.588	1.73931	2.68873	1.66038	0	0	0	0	0	0	0	0	0	0
YDL246C	118.358	266.704	315.622	470.639	138.966	138.866	175.725	220.224	172.233	215.523	218.629	171.342	1.94011	1.23886	5.05359	4.75658	106.475	169.231	206.561	212.292	154.798	142.503	121.208	31.4814	40.5068	0	0	0	0	3.93209	0	6.87304	33.5118
YDL247W	20.457	184.756	137.388	333.369	16.4369	8.46744	137.977	159.582	7.38142	4.18491	143.039	141.301	0	1.23886	5.05359	5.94573	32.19	79.518	86.4046	86.0268	45.222	40.3309	24.9057	19.2386	33.4621	0	0	0	0	0	0	61.8574	33.5118
YDL248W	103.746	123.667	141.102	166.685	88.1614	115.157	28.6367	33.5123	54.1304	60.6811	30.2359	31.1531	2.91016	0	0	1.18915	96.57	136.608	116.106	137.365	128.709	131.748	59.7738	36.7283	12.3282	0	0	0	0	3.93209	4.3028	0	0
YDR001C	65.7546	116.218	129.962	186.295	7.47131	3.38698	2.60334	9.57494	4.92095	0	0	2.22522	0	0	0	0	17.3331	18.3503	8.10043	6.93764	6.95722	10.7549	6.64153	1.74897	0	0	0	0	0	0	0	0	0
YDR002W	16.0733	5.95988	3.7132	0	0	0	0	0	0	0	0	0	0	0	0	0	0	0	0	0	0	0	0	0	0	0	0	0	0	0	0	0	0
YDR003W	217.721	227.965	209.796	55.5615	254.024	237.088	167.915	277.673	86.1165	125.547	118.618	125.725	0.970054	0	0	2.37829	168.379	99.9072	109.356	87.4143	81.7474	38.9866	28.2265	12.2428	12.3282	5.68971	6.25524	0	1.18657	19.6604	12.9084	6.87304	13.4047
YDR003W-A	391.605	348.653	293.343	75.1715	706.786	618.123	616.991	395.764	981.729	608.904	621	616.386	209.532	90.4365	102.335	2572.12	425.899	448.563	603.482	646.588	1177.51	1142.71	996.229	703.085	3184.19	2.84485	0	0	0	247.721	206.534	20.6191	120.643
YDR004W	154.889	230.945	202.369	147.075	364.6	265.878	268.144	327.144	233.745	263.649	294.219	274.815	16.4909	13.6274	58.1163	55.8898	222.854	226.32	179.56	195.641	187.845	149.224	161.057	61.2139	123.282	11.3794	0	0	1.18657	43.2529	64.5419	254.303	174.262
YDR005C	220.643	193.696	176.377	58.8299	38.8508	35.5633	41.6534	41.4914	41.828	46.034	53.4943	43.3918	0	0	0	1.18915	64.38	57.0898	25.6514	13.8753	12.1751	4.03309	4.98115	0	0	0	0	0	0	23.5925	12.9084	13.7461	6.70237
YDR006C	1.46121	0	5.5698	0	0	6.77395	0	0	0	0	0	0	0	0	0	0	4.95231	0	0	0	0	0	0	0	0	0	0	0	0	0	0	0	0
YDR007W	163.656	381.432	226.505	539.274	242.07	235.395	357.959	390.977	265.731	284.574	284.916	342.684	9.70054	24.7771	22.7411	24.9721	175.807	226.32	279.465	346.882	347.861	315.926	182.642	96.1932	66.9243	14.2243	12.5105	4.2899	1.18657	15.7283	77.4503	687.304	589.808
YDR009W	81.8279	160.917	159.668	143.806	76.2073	96.5289	115.849	165.966	54.1304	123.455	162.809	125.725	30.0717	37.1657	40.4287	26.1612	49.5231	142.725	140.408	217.842	229.588	263.495	337.058	257.098	77.4913	25.6037	6.25524	4.2899	8.30599	11.7963	17.2112	20.6191	113.94
YDR011W	2.92243	5.95988	38.9886	16.3416	0	0	0	1.59582	0	0	0	0	0	0	0	0	0	6.11677	4.05022	0	0	0	0	0	0	0	0	0	0	0	0	0	0
YDR012W	54.0649	64.0687	68.6942	13.0733	5.97705	5.08047	1.30167	4.78747	17.2233	14.6472	24.4213	17.8018	0.970054	0	24.0045	61.8356	34.6662	65.2455	70.2038	80.4766	29.5682	43.0197	34.868	6.99587	163.788	0	0	0	0	0	0	6.87304	0
YDR013W	284.937	381.432	170.807	349.711	457.244	486.031	693.79	837.807	578.211	454.062	618.674	827.781	28.1316	19.8217	16.4242	16.648	403.613	283.41	338.868	378.795	403.519	326.681	234.114	120.679	61.6408	2.84485	0	5.71987	5.93285	62.9134	38.7252	604.828	730.558
YDR014W	43.8364	120.687	115.109	241.856	62.759	44.0307	42.9551	47.8747	31.9861	18.8321	45.3539	42.2792	0	1.23886	1.2634	1.18915	56.9516	130.491	58.0531	102.677	50.4399	64.5295	41.5096	12.2428	10.567	0	0	0	0	0	0	13.7461	13.4047
YDR014W-A	93.5176	330.773	124.392	395.467	122.529	133.786	288.971	277.673	110.721	125.547	174.438	257.013	0	2.47771	1.2634	4.75658	64.38	69.3234	55.353	38.8508	34.7861	24.1986	19.9246	17.4897	28.1786	0	0	0	1.18657	7.86417	25.8168	151.207	187.666
YDR016C	255.712	315.873	200.513	313.759	407.933	304.828	653.438	1164.95	356.769	426.86	911.73	1434.15	8.73049	2.47771	83.3842	58.2681	207.997	230.398	243.013	194.254	206.977	141.158	92.9814	76.9546	218.384	5.68971	0	22.8795	0	98.3021	107.57	1051.58	630.023
YDR017C	58.4485	26.8194	68.6942	98.0498	0	0	0	0	0	0	0	0	0	0	0	0	7.42846	6.11677	2.70014	0	0	0	0	0	0	0	0	0	0	0	0	0	0
YDR018C	134.432	204.126	198.656	120.928	273.45	203.219	352.753	165.966	361.689	219.708	243.05	213.621	53.353	9.91085	24.0045	33.2961	193.14	207.97	232.212	246.98	250.46	278.283	126.189	104.938	70.4466	0	0	0	0	31.4567	47.3308	123.715	60.3213
YDR019C	55.5261	4.46991	83.547	0	35.8623	50.8047	2.60334	0	31.9861	0	0	0	3.88022	0	0	0	61.9039	42.8174	32.4017	51.3385	69.5722	57.8077	18.2642	13.9917	0	0	0	0	0	7.86417	0	0	0
YDR020C	252.79	335.243	219.079	271.271	866.672	821.342	554.511	269.694	1350.8	1473.09	216.303	397.202	0	2.47771	12.634	20.2155	403.613	230.398	62.1033	34.6882	29.5682	17.4767	23.2453	5.2469	36.9845	5.68971	0	1.42997	3.55971	161.215	141.992	494.859	315.011
YDR021W	203.109	296.504	200.513	147.075	273.45	311.602	303.289	226.607	319.861	303.406	444.236	1667.8	29.1016	66.8983	275.42	52.3224	232.759	222.243	367.22	518.936	596.582	665.46	514.718	309.567	209.579	2.84485	12.5105	0	0	74.7096	73.1475	371.144	616.618
YDR022C	132.97	146.017	105.826	29.4149	5.97705	16.9349	16.9217	12.7666	0	0	0	4.45044	0	0	0	0	51.9992	40.7785	16.2009	13.8753	8.69653	1.34436	0	0	0	0	0	0	0	0	0	0	6.70237
YDR023W	32.1467	13.4097	33.4188	0	0	0	0	1.59582	0	0	0	1.11261	0	0	0	0	9.90462	8.15569	4.05022	5.55011	1.73931	0	0	0	0	0	0	0	0	0	0	0	0
YDR025W	173.884	135.587	167.094	78.4398	0	0	1.30167	0	0	0	0	0	0.970054	0	2.52679	0	37.1423	42.8174	35.1019	24.9755	8.69653	10.7549	8.30191	5.2469	3.52233	0	0	0	0	0	0	0	0
YDR026C	130.048	277.134	146.671	179.758	106.093	154.107	222.586	213.84	147.628	110.9	198.859	201.382	19.4011	13.6274	5.05359	5.94573	99.0462	134.569	191.71	188.704	130.448	182.834	122.868	50.72	58.1184	68.2765	0	1.42997	0	7.86417	4.3028	130.588	154.154
YDR027C	56.9873	87.9082	148.528	101.318	59.7705	86.3679	70.2902	57.4496	86.1165	94.1604	41.8651	37.8287	3.88022	2.47771	2.52679	3.56744	108.951	126.413	147.158	215.067	147.841	108.894	84.6795	50.72	14.0893	2.84485	0	0	0	3.93209	0	0	33.5118
YDR028C	0	0	5.5698	0	0	0	0	0	0	0	0	0	0	0	0	0	0	0	0	0	0	0	0	0	0	0	0	0	0	0	0	0	0
YDR030C	96.44	104.298	141.102	42.4882	161.38	110.077	78.1002	97.3452	113.182	188.321	82.5674	93.4592	9.70054	12.3886	5.05359	2.37829	151.045	136.608	157.958	228.942	245.242	189.555	136.151	90.9463	7.04466	0	0	0	0	3.93209	4.3028	13.7461	26.8095
YDR031W	314.161	384.412	245.071	166.685	327.243	384.422	744.555	724.504	494.555	590.072	586.112	588.57	563.602	382.807	817.418	793.16	428.375	426.135	594.032	820.029	1417.53	1459.98	1444.53	1100.1	1419.5	8.53456	0	17.1596	5.93285	117.963	116.176	687.304	784.177
YDR032C	20.457	4.46991	63.1244	0	1.49426	3.38698	0	0	0	0	1.16292	0	0	0	0	0	9.90462	16.3114	14.8508	9.7127	5.21792	6.72182	3.32076	0	0	0	0	0	0	0	0	0	0
YDR033W	0	0	0	0	0	0	0	0	0	0	0	0	0	0	0	0	0	0	0	0	0	0	0	0	0	0	0	0	0	0	0	0	0
YDR034C	17.5346	20.8596	76.1206	78.4398	10.4598	5.08047	3.90501	6.38329	7.38142	4.18491	3.48876	5.56305	0	0	0	1.18915	12.3808	26.506	24.3013	30.5256	15.6538	9.41055	9.96229	5.2469	0	65.4316	18.7657	0	0	0	0	0	0
YDR034C-A	350.691	426.131	334.188	196.1	8.96557	10.1609	13.0167	4.78747	2.46047	8.36981	0	4.45044	0	0	0	0	188.188	138.647	64.8035	80.4766	22.611	20.1655	4.98115	6.99587	1.76116	0	0	0	1.18657	7.86417	4.3028	6.87304	0
YDR034W-B	471.972	409.741	341.614	130.733	76.2073	118.544	61.1785	55.8538	2.46047	20.9245	5.8146	16.6891	0	0	0	0	299.615	154.958	82.3544	67.9889	36.5254	24.1986	8.30191	0	1.76116	0	0	0	0	39.3209	34.4224	75.6035	60.3213
YDR035W	181.19	175.816	129.962	65.3665	161.38	150.72	117.15	134.049	46.749	87.883	50.0056	86.7835	0	3.71657	3.79019	0	153.522	81.5569	85.0546	115.165	88.7046	55.1189	23.2453	13.9917	3.52233	0	0	0	0	27.5246	21.514	20.6191	20.1071
YDR036C	157.811	187.736	224.649	88.2448	143.449	104.996	100.229	84.5786	174.694	112.992	90.7078	133.513	0	0	3.79019	1.18915	195.616	201.853	179.56	99.902	93.9225	76.6288	33.2076	13.9917	1.76116	2.84485	6.25524	4.2899	0	7.86417	17.2112	6.87304	53.6189
YDR037W	48.22	122.177	50.1282	78.4398	0	3.38698	50.7651	49.4705	0	0	25.5843	36.7161	0	0	16.4242	10.7023	14.8569	22.4282	13.5007	4.16259	1.73931	6.72182	1.66038	0	21.134	0	0	0	0	0	0	13.7461	13.4047
YDR038C	35.0691	41.7191	113.253	19.61	40.3451	32.1763	37.7484	67.0246	17.2233	35.5717	17.4438	31.1531	1.94011	2.47771	0	5.94573	54.4754	159.036	159.309	177.604	113.055	95.4499	61.4341	24.4855	5.28349	182.071	2082.99	5.71987	0	0	0	0	0
YDR039C	42.3752	58.1088	126.249	55.5615	41.8393	0	39.0501	70.2162	0	0	0	0	0	0	0	0	54.4754	159.036	155.258	173.441	107.837	95.4499	61.4341	0	0	0	2064.23	0	0	0	0	0	0
YDR040C	13.1509	55.1288	107.683	166.685	14.9426	6.77395	2.60334	7.97911	4.92095	0	0	0	0	0	0	0	0	12.2335	25.6514	0	0	12.0993	0	0	0	0	156.381	0	0	0	0	0	6.70237
YDR041W	54.0649	75.9884	72.4074	228.783	121.035	127.012	35.1451	38.2997	54.1304	96.2528	29.073	15.5765	0	1.23886	0	1.18915	86.6654	63.2066	67.5036	37.4633	34.7861	29.576	18.2642	6.99587	1.76116	14.2243	0	0	1.18657	3.93209	0	27.4922	67.0237
YDR042C	149.044	204.126	172.664	35.9516	79.1958	44.0307	23.4301	7.97911	14.7628	23.017	4.65168	12.2387	0.970054	0	1.2634	4.75658	91.6177	91.7515	58.0531	54.1136	60.8757	32.2647	16.6038	3.49793	19.3728	5.68971	6.25524	0	2.37314	3.93209	17.2112	13.7461	40.2142
YDR043C	14.6121	16.3897	128.105	65.3665	10.4598	3.38698	3.90501	0	0	4.18491	0	1.11261	0	0	0	0	4.95231	26.506	9.45051	5.55011	1.73931	2.68873	0	0	0	0	0	0	0	0	0	0	0
YDR044W	5.84485	1.48997	25.9924	0	7.47131	6.77395	0	3.19165	7.38142	6.27736	0	0	0	0	0	0	2.47615	18.3503	13.5007	9.7127	6.95722	4.03309	0	0	0	0	0	0	0	0	0	0	0
YDR045C	265.941	496.16	180.09	196.1	271.956	216.767	291.574	343.102	280.494	343.162	389.578	213.621	2.91016	11.1497	10.1072	4.75658	173.331	281.371	284.865	403.771	384.387	283.661	154.416	120.679	21.134	5.68971	0	0	0	74.7096	64.5419	96.2226	113.94
YDR046C	40.914	40.2292	51.9848	19.61	52.2991	57.5786	23.4301	44.683	19.6838	14.6472	39.5393	34.4909	31.0417	24.7771	17.6876	8.32402	37.1423	95.8294	170.109	219.229	161.755	169.39	157.736	113.683	28.1786	0	237.699	0	0	3.93209	0	6.87304	46.9166
YDR047W	106.669	107.278	174.52	169.953	130.001	76.207	186.139	162.774	184.535	146.472	300.033	189.144	75.6642	89.1977	136.447	233.073	133.712	228.359	378.02	438.459	523.531	626.474	557.888	346.296	644.586	0	6.25524	0	0	0	17.2112	116.842	120.643
YDR049W	115.436	195.186	159.668	268.003	146.438	120.238	184.837	247.353	81.1956	102.53	148.854	225.86	0.970054	0	6.31698	5.94573	103.998	224.282	178.21	160.953	92.1832	125.026	46.4907	19.2386	26.4175	2.84485	6.25524	2.85993	1.18657	0	4.3028	0	0
YDR050C	77.4443	59.5988	55.698	39.2199	8.96557	15.2414	3.90501	1.59582	2.46047	8.36981	3.48876	6.67566	0	0	0	0	54.4754	34.6617	36.452	20.8129	15.6538	2.68873	9.96229	1.74897	0	0	0	0	0	0	0	0	0
YDR051C	149.044	324.813	191.23	235.319	122.529	72.82	193.949	177.136	93.498	64.866	283.753	188.031	10.6706	13.6274	18.951	21.4046	146.093	238.554	149.858	144.303	233.067	133.092	112.906	47.2221	52.8349	2.84485	0	0	3.55971	7.86417	8.60559	274.922	254.69
YDR052C	59.9097	151.977	165.237	225.515	83.6786	45.7242	121.055	98.941	9.84189	8.36981	16.2809	31.1531	0	0	0	0	64.38	59.1288	59.4032	29.1381	12.1751	9.41055	3.32076	1.74897	3.52233	2.84485	0	0	0	0	0	13.7461	33.5118
YDR054C	32.1467	46.189	76.1206	134.001	1.49426	0	3.90501	3.19165	0	4.18491	1.16292	0	0	0	0	0	22.2854	0	0	1.38753	0	0	0	0	0	0	0	0	0	0	0	0	0
YDR055W	138.815	217.535	174.52	261.466	79.1958	76.207	80.7035	121.283	0	0	2.32584	3.33783	0	0	0	0	128.76	14.2725	5.40029	1.38753	0	0	0	0	0	0	0	8.5798	3.55971	0	8.60559	20.6191	13.4047
YDR056C	157.811	154.957	90.9734	117.66	268.967	269.265	261.636	335.123	46.749	62.7736	91.8707	66.7566	1.94011	2.47771	0	2.37829	108.951	122.335	72.9039	54.1136	80.0081	53.7746	44.8303	24.4855	3.52233	25.6037	12.5105	11.4397	9.49256	15.7283	21.514	68.7304	40.2142
YDR057W	144.66	257.765	252.498	375.858	295.864	247.249	303.289	319.165	228.824	278.296	400.045	299.292	1.94011	1.23886	7.58038	5.94573	146.093	193.698	170.109	163.728	118.273	88.728	84.6795	33.2304	42.268	0	0	1.42997	2.37314	70.7775	43.028	68.7304	20.1071
YDR058C	160.733	223.495	157.811	222.246	10.4598	13.5479	29.9384	130.857	12.3024	18.8321	27.9101	17.8018	0	0	1.2634	0	155.998	138.647	98.5553	62.4388	48.7006	18.8211	0	1.74897	0	0	0	0	0	11.7963	0	0	0
YDR059C	147.582	154.957	133.675	202.636	13.4484	10.1609	24.7317	9.57494	31.9861	16.7396	39.5393	54.5179	0	0	0	0	84.1893	77.4791	52.6528	40.2383	29.5682	10.7549	9.96229	1.74897	0	0	0	0	2.37314	3.93209	0	0	0
YDR060W	33.6079	23.8395	40.8452	22.8783	0	0	0	0	0	0	0	0	0	0	0	0	9.90462	6.11677	0	0	0	0	0	0	0	0	0	0	0	0	0	0	0
YDR061W	122.742	154.957	228.362	238.588	47.8164	44.0307	65.0835	39.8956	36.9071	16.7396	40.7022	57.8557	0.970054	0	8.84378	3.56744	113.903	93.7905	74.254	41.6259	24.3503	13.4436	13.2831	0	0	2.84485	0	0	0	0	4.3028	68.7304	46.9166
YDR062W	56.9873	89.3981	148.528	160.148	53.7934	81.2875	45.5584	78.1953	31.9861	58.5887	55.8202	70.0944	0.970054	3.71657	3.79019	1.18915	101.522	163.114	117.456	119.327	69.5722	73.94	41.5096	31.4814	5.28349	2.84485	0	0	1.18657	3.93209	21.514	0	13.4047
YDR063W	299.549	503.609	220.935	408.541	370.577	287.893	351.451	373.423	194.377	318.053	523.314	376.062	25.2214	2.47771	34.1117	13.0806	309.519	238.554	222.762	224.78	245.242	193.588	68.0757	47.2221	61.6408	0	0	0	0	125.827	77.4503	233.683	388.737
YDR064W	534.804	868.652	458.58	653.665	349.657	299.748	341.037	365.443	231.284	341.07	512.848	423.904	40.7423	7.43314	59.3796	55.8898	463.041	413.901	421.223	402.383	413.955	349.535	192.604	125.926	116.237	5.68971	0	0	0	149.419	68.8447	268.049	422.249
YDR065W	203.109	388.882	272.92	405.272	195.748	298.054	528.478	240.969	95.9584	75.3283	177.927	87.8961	0	11.1497	25.2679	22.5938	346.662	191.659	168.759	137.365	99.1404	68.5626	48.1511	17.4897	63.4019	5.68971	0	5.71987	1.18657	43.2529	94.6615	89.3495	134.047
YDR066C	271.786	326.303	226.505	555.615	327.243	433.533	640.422	539.388	46.749	73.2359	90.7078	83.4457	0	0	0	0	198.092	63.2066	27.0014	23.588	24.3503	10.7549	13.2831	3.49793	1.76116	0	0	2.85993	0	129.759	77.4503	96.2226	13.4047
YDR067C	479.278	442.521	323.048	483.712	315.289	428.453	545.4	695.779	447.806	403.843	718.685	467.296	22.3113	14.8663	10.1072	13.0806	438.279	389.434	423.923	480.085	533.967	582.11	408.454	192.386	68.6854	2.84485	0	4.2899	2.37314	86.5059	64.5419	295.541	254.69
YDR068W	249.867	342.693	193.086	261.466	334.715	387.809	576.64	553.751	305.099	297.128	802.415	548.516	26.1915	8.672	18.951	55.8898	289.71	309.916	345.619	363.532	346.122	341.469	272.303	90.9463	162.027	0	6.25524	1.42997	5.93285	169.08	90.3587	549.843	516.082
YDR069C	71.5994	123.667	144.815	333.369	73.2188	98.2223	187.44	183.52	63.9723	60.6811	94.1966	149.09	1.94011	2.47771	7.58038	5.94573	106.475	132.53	133.657	144.303	92.1832	82.0062	33.2076	19.2386	12.3282	0	0	2.85993	0	0	4.3028	13.7461	20.1071
YDR070C	249.867	344.183	116.966	274.539	119.541	82.9809	365.769	526.622	73.8142	102.53	258.168	232.535	0.970054	1.23886	0	3.56744	185.712	128.452	76.9541	54.1136	17.3931	8.06619	0	3.49793	5.28349	0	0	0	0	7.86417	38.7252	213.064	241.285
YDR071C	87.6728	71.5185	98.3998	94.7815	125.518	211.686	164.01	307.994	169.773	198.783	370.972	329.332	1.94011	1.23886	18.951	3.56744	84.1893	159.036	68.8537	94.3519	86.9653	64.5295	66.4153	20.9876	17.6116	0	0	1.42997	2.37314	66.8454	64.5419	295.541	388.737
YDR072C	52.6037	163.897	128.105	375.858	32.8737	28.7893	37.7484	47.8747	19.6838	33.4792	108.152	107.923	0	0	0	0	81.7131	142.725	90.4549	88.8018	13.9144	5.37746	0	0	0	0	0	0	0	3.93209	0	27.4922	67.0237
YDR073W	178.268	296.504	200.513	323.564	185.288	104.996	164.01	159.582	86.1165	202.968	232.584	152.427	15.5209	19.8217	34.1117	15.4589	170.855	356.812	357.769	306.644	318.293	342.813	370.265	220.37	58.1184	0	6.25524	5.71987	3.55971	7.86417	17.2112	109.969	113.94
YDR074W	30.6855	32.7793	109.539	127.465	13.4484	6.77395	2.60334	15.9582	2.46047	0	6.97752	0	0	0	1.2634	0	17.3331	32.6228	25.6514	29.1381	3.47861	4.03309	1.66038	0	5.28349	0	0	0	0	0	0	0	0
YDR075W	147.582	180.286	170.807	320.296	83.6786	147.334	89.8152	114.899	246.047	368.272	296.545	255.9	45.5926	47.0765	59.3796	41.6201	101.522	154.958	183.61	226.167	273.071	333.402	252.378	199.382	112.715	5.68971	0	2.85993	2.37314	43.2529	25.8168	0	0
YDR076W	100.824	141.547	155.954	218.978	252.53	198.138	79.4019	106.92	159.931	196.691	109.315	150.202	16.4909	14.8663	21.4777	60.6464	101.522	148.841	171.459	216.454	196.542	193.588	174.34	87.4484	158.505	31.2934	12.5105	34.3192	33.224	15.7283	4.3028	0	20.1071
YDR077W	24.8406	87.9082	18.566	98.0498	5.97705	3.38698	10.4134	11.1708	0	0	0	0	0	0	0	0	7.42846	0	0	0	0	0	0	0	0	0	0	1.42997	1.18657	0	0	0	0
YDR078C	252.79	379.942	239.501	457.566	339.197	326.843	540.193	453.214	238.666	412.213	558.202	441.706	39.7722	28.4937	29.0581	35.6744	259.996	216.126	302.416	348.27	547.881	385.833	237.435	146.913	123.282	2.84485	0	5.71987	0	114.03	68.8447	109.969	241.285
YDR079C-A	417.907	756.904	404.739	676.544	788.97	633.365	889.04	588.859	760.286	864.183	990.808	1054.75	89.245	96.6308	149.081	171.237	549.706	464.874	753.34	661.851	1054.02	841.572	725.587	435.493	345.188	17.0691	6.25524	2.85993	0	287.042	141.992	487.986	261.392
YDR079W	343.385	280.114	235.788	228.783	97.127	133.786	201.759	142.028	27.0652	25.1094	61.6348	20.027	0	0	0	2.37829	200.569	120.296	43.2023	31.9132	20.8717	17.4767	18.2642	5.2469	10.567	0	0	31.4593	10.6791	15.7283	0	0	33.5118
YDR080W	68.677	134.097	141.102	258.198	61.2647	74.5135	82.0052	118.091	36.9071	43.9415	82.5674	41.1665	0.970054	0	1.2634	0	69.3323	120.296	116.106	73.539	62.615	26.8873	19.9246	13.9917	0	2.84485	0	4.2899	0	0	4.3028	0	13.4047
YDR081C	59.9097	159.427	141.102	254.929	79.1958	88.0614	75.4968	68.6204	51.6699	46.034	59.3089	53.4053	0	0	1.2634	2.37829	76.7608	116.219	170.109	109.615	57.3971	47.0528	24.9057	13.9917	5.28349	5.68971	12.5105	1.42997	3.55971	0	0	61.8574	60.3213
YDR082W	125.664	348.653	207.939	232.051	428.853	284.506	365.769	339.91	327.243	353.625	297.708	374.949	1.94011	2.47771	1.2634	2.37829	178.283	224.282	240.313	248.368	182.627	188.211	96.3022	41.9752	7.04466	5.68971	0	0	0	3.93209	4.3028	240.556	194.369
YDR083W	185.574	466.36	189.373	336.638	116.552	77.9005	95.0219	76.5995	123.024	104.623	83.7303	99.0222	4.85027	8.672	13.8974	10.7023	155.998	191.659	144.458	167.891	153.059	142.503	86.3399	78.7035	15.8505	5.68971	0	0	0	15.7283	17.2112	123.715	80.4284
YDR084C	312.7	896.961	295.199	562.152	585.75	641.832	735.443	600.029	779.97	642.383	554.713	865.61	17.461	18.5828	50.5359	41.6201	368.947	356.812	399.621	377.408	342.643	228.542	131.17	71.7077	204.295	14.2243	6.25524	11.4397	4.74628	66.8454	47.3308	893.495	1072.38
YDR085C	97.9013	50.6589	90.9734	52.2932	58.2762	54.1916	19.525	20.7457	9.84189	12.5547	8.14044	3.33783	10.6706	1.23886	3.79019	0	61.9039	108.063	94.5051	111.002	33.0468	44.364	24.9057	20.9876	0	0	0	0	0	0	4.3028	20.6191	6.70237
YDR086C	219.182	229.455	157.811	91.5131	91.1499	49.1112	53.3685	49.4705	105.8	56.4962	30.2359	38.9413	2.91016	0	1.2634	1.18915	180.759	116.219	114.756	63.8263	50.4399	18.8211	8.30191	6.99587	0	0	0	4.2899	15.4254	3.93209	25.8168	213.064	120.643
YDR087C	197.264	463.38	196.8	483.712	124.024	264.184	352.753	389.381	223.903	112.992	1248.98	1140.42	4.85027	2.47771	22.7411	14.2697	203.045	234.476	276.765	266.405	234.806	139.814	83.0191	59.4649	70.4466	11.3794	6.25524	41.469	15.4254	47.185	34.4224	30468.2	97988.6
YDR088C	43.8364	41.7191	77.9772	65.3665	10.4598	13.5479	9.11169	7.97911	2.46047	8.36981	15.118	30.0405	0	0	1.2634	1.18915	29.7139	57.0898	32.4017	24.9755	5.21792	0	0	0	0	0	0	0	0	0	0	27.4922	167.559
YDR089W	11.6897	8.93981	33.4188	42.4882	4.48278	3.38698	0	0	0	2.09245	0	0	0	0	0	0	7.42846	16.3114	10.8006	0	0	0	0	0	0	0	0	0	0	0	0	0	0
YDR090C	100.824	202.636	126.249	356.248	179.311	221.847	463.394	523.43	280.494	217.615	512.848	459.508	4.85027	1.23886	7.58038	17.8372	118.855	130.491	124.207	108.227	69.5722	83.3506	36.5284	29.7324	81.0136	0	0	1.42997	0	11.7963	8.60559	295.541	274.797
YDR091C	42.3752	37.2492	90.9734	32.6833	5.97705	13.5479	7.81002	3.19165	0	0	1.16292	3.33783	0	0	0	0	19.8092	16.3114	5.40029	2.77506	3.47861	1.34436	0	0	0	0	0	0	0	0	0	0	0
YDR092W	122.742	70.0285	226.505	55.5615	106.093	113.464	46.8601	60.6413	174.694	123.455	119.781	114.599	0	0	0	3.56744	151.045	138.647	152.558	172.054	120.012	87.3837	48.1511	26.2345	19.3728	2.84485	0	0	0	3.93209	12.9084	0	6.70237
YDR093W	7.30606	11.9198	31.5622	124.196	4.48278	6.77395	0	7.97911	0	0	0	2.22522	0	0	0	0	2.47615	12.2335	6.75036	5.55011	0	2.68873	0	0	0	0	0	0	0	0	0	0	0
YDR096W	14.6121	8.93981	35.2754	62.0982	0	0	0	0	0	0	0	0	0	0	0	0	9.90462	0	1.35007	2.77506	1.73931	1.34436	0	0	0	0	0	0	0	0	0	0	0
YDR097C	27.763	83.4383	64.981	117.66	5.97705	1.69349	11.715	0	0	6.27736	3.48876	2.22522	0	0	0	0	24.7615	30.5838	20.2511	15.2628	5.21792	6.72182	0	0	0	0	0	0	0	0	0	0	6.70237
YDR098C	52.6037	34.2693	46.415	52.2932	2.98852	0	0	1.59582	0	0	0	0	0	0	0	0	7.42846	4.07785	1.35007	0	1.73931	0	0	0	0	0	0	0	0	0	0	0	0
YDR099W	7.30606	2.97994	1.8566	0	0	0	0	0	0	0	0	0	0	0	0	0	2.47615	0	1.35007	0	0	0	0	0	0	0	0	0	0	0	0	0	0
YDR100W	140.276	98.3379	131.819	35.9516	118.047	84.6744	84.6085	60.6413	66.4328	43.9415	18.6067	30.0405	0.970054	0	5.05359	9.51316	138.665	57.0898	68.8537	33.3007	43.4826	60.4964	41.5096	33.2304	24.6563	0	0	0	0	31.4567	12.9084	34.3652	26.8095
YDR101C	92.0564	122.177	180.09	68.6349	56.7819	77.9005	88.5135	60.6413	169.773	202.968	126.758	129.063	3.88022	1.23886	6.31698	13.0806	84.1893	95.8294	109.356	117.94	99.1404	64.5295	56.453	26.2345	44.0291	0	0	0	0	0	4.3028	13.7461	33.5118
YDR103W	2.92243	1.48997	7.4264	0	0	0	0	0	0	0	0	0	0	0	0	0	0	2.03892	0	0	0	0	0	0	0	0	0	0	0	0	0	0	0
YDR104C	35.0691	71.5185	129.962	163.416	28.391	27.0958	10.4134	28.7248	17.2233	52.3113	11.6292	11.1261	0	0	1.2634	0	37.1423	71.3623	72.9039	61.0512	53.9185	36.2978	23.2453	10.4938	0	0	0	0	0	0	0	0	6.70237
YDR105C	90.5952	306.934	154.098	166.685	192.76	152.414	126.262	127.666	108.261	200.875	193.045	206.945	67.9038	65.6594	54.3261	233.073	168.379	181.464	180.91	291.381	387.865	353.568	325.435	286.831	274.742	0	6.25524	0	0	3.93209	0	164.953	107.238
YDR106W	87.6728	226.475	126.249	277.808	34.368	28.7893	29.9384	57.4496	36.9071	18.8321	47.6797	48.9548	1.94011	0	1.2634	10.7023	76.7608	77.4791	49.9527	72.1515	41.7433	29.576	28.2265	5.2469	24.6563	0	0	0	0	0	0	0	26.8095
YDR107C	77.4443	143.037	159.668	173.221	40.3451	62.6591	5.20668	20.7457	29.5257	41.8491	13.955	11.1261	4.85027	6.19428	2.52679	0	81.7131	114.18	113.406	144.303	111.316	72.5957	81.3587	20.9876	14.0893	0	0	0	0	0	0	0	0
YDR108W	105.207	269.684	135.532	150.343	171.84	164.268	257.731	317.569	145.168	205.06	267.472	293.729	19.4011	14.8663	275.42	82.051	133.712	185.542	255.164	281.668	311.336	294.416	262.34	139.917	167.311	11.3794	6.25524	4.2899	0	0	17.2112	185.572	147.452
YDR109C	113.975	248.825	161.524	245.124	171.84	162.575	236.904	306.398	147.628	152.749	236.073	209.171	2.91016	0	5.05359	8.32402	175.807	205.931	265.964	215.067	126.969	114.271	54.7926	10.4938	14.0893	0	6.25524	2.85993	0	7.86417	4.3028	219.937	207.773
YDR110W	62.8322	143.037	68.6942	192.831	52.2991	27.0958	66.3852	55.8538	73.8142	33.4792	58.146	51.18	0	0	1.2634	2.37829	51.9992	65.2455	39.1521	63.8263	26.0896	28.2317	14.9434	8.74484	5.28349	0	0	1.42997	0	0	4.3028	6.87304	6.70237
YDR111C	99.3625	317.363	141.102	313.759	165.863	162.575	180.932	162.774	93.498	156.934	189.556	188.031	5.82033	1.23886	7.58038	17.8372	79.2369	154.958	148.508	233.105	173.931	151.913	99.6229	50.72	56.3573	2.84485	0	0	2.37314	0	17.2112	89.3495	93.8332
YDR113C	112.513	160.917	122.536	101.318	180.806	72.82	210.871	204.265	140.247	140.194	132.573	143.527	0	0	3.79019	0	138.665	95.8294	125.557	104.065	43.4826	22.8542	14.9434	6.99587	12.3282	0	0	0	0	39.3209	30.1196	158.08	113.94
YDR114C	1053.53	1491.46	809.478	745.178	1204.37	1246.41	1788.49	1185.7	1200.71	1521.21	1888.58	1471.98	105.736	113.975	131.393	159.345	1059.79	960.333	1422.98	1236.29	1690.61	1380.66	888.304	498.456	466.709	28.4485	12.5105	0	2.37314	338.159	129.084	1752.63	1058.97
YDR115W	1055	1485.5	813.191	748.447	1208.86	1249.79	1788.49	1188.89	1198.25	1521.21	1886.26	1471.98	105.736	113.975	131.393	161.724	1054.84	966.45	1425.68	1236.29	1694.08	1376.63	891.625	496.707	464.948	28.4485	12.5105	0	2.37314	338.159	129.084	1752.63	1058.97
YDR116C	194.341	490.2	246.928	245.124	210.691	338.698	334.529	212.244	243.587	370.364	275.612	354.922	8.73049	16.1051	13.8974	43.9984	200.569	375.162	280.815	265.018	180.888	139.814	99.6229	34.9793	75.7301	5.68971	6.25524	0	0	11.7963	4.3028	178.699	341.821
YDR117C	89.134	332.263	115.109	212.441	188.277	133.786	299.384	301.611	177.154	297.128	223.281	323.769	5.82033	19.8217	13.8974	9.51316	123.808	150.88	220.062	323.294	288.725	318.614	259.02	185.391	51.0738	11.3794	12.5105	1.42997	3.55971	19.6604	0	54.9843	113.94
YDR118W	102.285	105.788	122.536	29.4149	130.001	198.138	199.155	172.349	184.535	198.783	245.376	297.067	2.91016	1.23886	11.3706	7.13487	126.284	167.192	159.309	170.666	146.102	180.145	86.3399	31.4814	22.8951	5.68971	0	0	0	7.86417	17.2112	20.6191	13.4047
YDR119W	23.3794	5.95988	44.5584	3.26833	0	6.77395	0	0	0	0	0	0	0	0	0	0	24.7615	14.2725	17.5509	8.32517	5.21792	4.03309	4.98115	5.2469	0	0	0	0	0	0	0	0	0
YDR119W-A	188.496	75.9884	81.6904	19.61	11.9541	30.4828	11.715	11.1708	2.46047	6.27736	4.65168	1.11261	0	0	0	0	153.522	65.2455	52.6528	40.2383	27.8289	17.4767	13.2831	5.2469	0	0	0	0	0	0	0	0	6.70237
YDR120C	68.677	41.7191	105.826	13.0733	0	10.1609	0	0	22.1443	23.017	9.30336	7.78827	0	0	0	2.37829	47.0469	44.8563	29.7016	19.4254	20.8717	17.4767	6.64153	6.99587	1.76116	0	0	0	0	0	0	0	0
YDR121W	220.643	153.467	163.381	45.7566	276.438	196.445	108.039	89.3661	196.838	234.355	112.803	14.4639	31.0417	7.43314	0	2.37829	173.331	271.177	256.514	363.532	295.682	272.906	142.793	68.2097	14.0893	2.84485	0	0	0	114.03	60.2391	0	40.2142
YDR122W	2.92243	4.46991	27.849	42.4882	1.49426	1.69349	2.60334	0	0	0	0	0	0	0	0	0	0	2.03892	0	0	0	0	0	0	0	0	0	0	0	0	0	0	0
YDR123C	113.975	634.727	122.536	673.275	116.552	125.318	180.932	248.948	155.01	142.287	52.3314	74.5448	17.461	18.5828	3.79019	0	76.7608	181.464	199.811	248.368	227.849	216.443	194.265	118.93	8.80582	22.7588	0	4.2899	5.93285	3.93209	8.60559	20.6191	33.5118
YDR124W	147.582	290.544	146.671	258.198	255.519	265.878	337.132	542.58	184.535	131.825	400.045	410.553	14.5508	16.1051	50.5359	28.5395	163.426	169.231	218.712	259.468	273.071	237.952	184.302	117.181	79.2524	2.84485	0	2.85993	3.55971	27.5246	30.1196	357.398	328.416
YDR125C	131.509	300.974	170.807	163.416	179.311	154.107	348.848	320.76	182.075	190.413	400.045	486.21	3.88022	6.19428	12.634	3.56744	168.379	240.593	226.812	238.655	293.943	221.82	157.736	48.9711	38.7456	5.68971	0	0	7.11942	43.2529	34.4224	281.795	207.773
YDR126W	149.044	210.086	226.505	117.66	286.898	181.203	269.446	323.952	273.112	192.506	566.342	393.864	16.4909	8.672	24.0045	11.8915	212.949	260.982	238.963	222.005	220.892	325.336	137.812	76.9546	65.1631	5.68971	0	0	0	39.3209	43.028	151.207	80.4284
YDR127W	20.457	29.7994	66.8376	55.5615	5.97705	5.08047	0	11.1708	2.46047	8.36981	4.65168	15.5765	0	0	0	0	19.8092	34.6617	39.1521	23.588	5.21792	13.4436	11.6227	1.74897	0	0	0	0	0	0	0	0	0
YDR128W	39.4527	49.169	118.822	35.9516	28.391	27.0958	42.9551	43.0872	29.5257	50.2189	26.7472	17.8018	0.970054	1.23886	0	4.75658	42.0946	69.3234	51.3028	56.8887	24.3503	37.6422	16.6038	5.2469	10.567	0	0	0	0	0	0	0	6.70237
YDR129C	0	0	1.8566	0	0	0	0	0	0	2.09245	0	0	0	0	0	0	0	0	0	0	0	0	0	0	0	0	0	0	0	0	0	0	0
YDR130C	211.876	566.188	196.8	656.934	300.347	255.717	162.709	231.394	174.694	194.598	79.0786	97.9096	6.79038	4.95543	59.3796	60.6464	180.759	146.802	197.111	280.281	285.246	303.826	285.586	176.646	211.34	2.84485	0	0	0	19.6604	8.60559	247.429	107.238
YDR131C	108.13	220.515	141.102	346.443	173.334	137.173	443.869	360.656	162.391	200.875	3059.64	3026.3	17.461	2.47771	32.8483	16.648	116.379	122.335	98.5553	131.815	121.751	114.271	111.246	45.4731	73.9689	5.68971	12.5105	10.0098	11.8657	0	12.9084	5051.69	4028.12
YDR132C	24.8406	78.9683	90.9734	62.0982	5.97705	13.5479	13.0167	20.7457	4.92095	2.09245	2.32584	3.33783	0	0	1.2634	0	34.6662	42.8174	47.2525	31.9132	17.3931	16.1324	9.96229	1.74897	14.0893	2.84485	0	2.85993	0	0	0	6.87304	20.1071
YDR135C	0	0	1.8566	0	0	0	0	0	0	0	0	0	0	0	0	0	0	0	0	0	0	0	0	0	0	0	0	0	0	0	0	0	0
YDR137W	64.2934	141.547	135.532	176.49	119.541	82.9809	140.58	116.495	103.34	87.883	127.921	157.991	2.91016	2.47771	7.58038	9.51316	133.712	189.62	187.66	234.492	163.495	174.767	99.6229	45.4731	42.268	0	0	0	0	0	17.2112	109.969	154.154
YDR138W	42.3752	0	131.819	0	11.9541	5.08047	0	0	9.84189	4.18491	0	0	0	0	0	0	42.0946	16.3114	18.901	22.2005	24.3503	6.72182	3.32076	0	0	0	0	0	0	0	0	0	0
YDR139C	407.678	399.312	176.377	379.126	1268.63	1303.99	680.773	1078.78	2760.65	2849.92	534.943	689.818	0	2.47771	61.9064	63.0247	643.8	411.862	261.914	165.116	132.187	57.8077	16.6038	12.2428	174.355	48.3625	43.7867	2.85993	3.55971	743.164	68.8447	529.224	703.749
YDR140W	201.647	265.214	109.539	163.416	1.49426	0	5.20668	11.1708	4.92095	0	1.16292	4.45044	0	1.23886	0	2.37829	42.0946	20.3892	21.6012	6.93764	8.69653	10.7549	0	1.74897	0	0	0	0	0	0	0	13.7461	6.70237
YDR141C	7.30606	47.679	107.683	225.515	7.47131	3.38698	5.20668	4.78747	0	2.09245	2.32584	0	0	0	0	0	17.3331	30.5838	21.6012	13.8753	1.73931	2.68873	4.98115	1.74897	0	0	0	0	0	0	0	0	0
YDR142C	131.509	408.251	155.954	473.907	135.978	99.9158	209.569	199.478	103.34	102.53	303.522	268.139	8.73049	9.91085	22.7411	21.4046	151.045	134.569	136.357	120.715	123.491	104.86	89.6606	47.2221	58.1184	5.68971	6.25524	0	0	23.5925	8.60559	185.572	187.666
YDR143C	33.6079	22.3495	77.9772	13.0733	0	1.69349	0	0	0	0	0	0	0	0	0	0	12.3808	4.07785	0	0	0	0	0	0	0	0	0	0	0	0	0	0	0
YDR144C	55.5261	166.877	77.9772	124.196	109.081	74.5135	174.424	178.732	86.1165	92.0679	182.579	168.004	0	3.71657	2.52679	5.94573	69.3323	142.725	116.106	158.178	154.798	80.6619	64.7549	26.2345	22.8951	0	0	0	1.18657	0	0	75.6035	53.6189
YDR145W	163.656	186.246	178.234	124.196	130.001	74.5135	154.899	135.645	56.5909	41.8491	176.764	149.09	18.431	9.91085	30.3215	38.0527	91.6177	173.308	128.257	244.205	165.234	149.224	137.812	138.168	68.6854	11.3794	0	0	3.55971	3.93209	4.3028	41.2382	20.1071
YDR146C	35.0691	32.7793	42.7018	94.7815	0	1.69349	0	0	0	0	0	0	0	0	0	0	9.90462	8.15569	5.40029	4.16259	0	0	0	0	0	0	0	0	0	0	0	0	0
YDR147W	73.0606	160.917	165.237	137.27	88.1614	127.012	96.3236	181.924	93.498	146.472	169.786	147.977	4.85027	11.1497	22.7411	9.51316	66.8562	150.88	148.508	130.428	121.751	142.503	147.774	64.7118	54.5961	5.68971	0	0	0	0	8.60559	27.4922	46.9166
YDR148C	51.1424	52.1489	59.4112	91.5131	2.98852	1.69349	0	4.78747	0	0	2.32584	0	0	0	0	0	69.3323	6.11677	8.10043	1.38753	1.73931	1.34436	0	0	0	0	0	0	0	0	4.3028	0	0
YDR150W	0	0	11.1396	0	0	0	0	0	0	0	0	0	0	0	0	0	0	0	0	0	0	0	0	0	0	0	0	0	0	0	0	0	0
YDR151C	296.626	265.214	202.369	555.615	0	3.38698	0	1.59582	0	0	0	0	0.970054	0	0	0	42.0946	2.03892	1.35007	0	0	0	0	0	0	0	0	0	0	0	0	0	0
YDR152W	61.3709	426.131	66.8376	238.588	17.9311	44.0307	157.502	145.22	76.2746	62.7736	211.652	176.905	10.6706	6.19428	54.3261	8.32402	37.1423	59.1288	62.1033	59.6637	26.0896	24.1986	19.9246	19.2386	49.3126	5.68971	12.5105	10.0098	1.18657	3.93209	0	123.715	40.2142
YDR153C	168.039	131.117	152.241	26.1466	37.3565	18.6284	36.4468	36.7039	4.92095	2.09245	6.97752	5.56305	0	0	7.58038	9.51316	79.2369	61.1677	64.8035	52.7261	52.1792	60.4964	41.5096	12.2428	12.3282	0	0	0	0	15.7283	25.8168	0	13.4047
YDR155C	13.1509	29.7994	0	3.26833	0	1.69349	0	0	0	0	0	0	0	0	0	0	9.90462	0	2.70014	0	0	0	0	0	0	0	0	0	0	0	0	0	0
YDR156W	320.006	628.767	256.211	359.516	240.576	279.426	337.132	236.182	88.577	119.27	168.623	172.454	1.94011	8.672	2.52679	4.75658	279.805	185.542	232.212	215.067	133.927	119.648	51.4718	36.7283	21.134	0	6.25524	0	1.18657	125.827	64.5419	412.382	382.035
YDR158W	115.436	189.226	92.83	137.27	103.104	86.3679	166.614	137.241	95.9584	104.623	150.017	116.824	7.76044	0	0	4.75658	113.903	112.141	89.1048	113.777	74.7902	60.4964	41.5096	10.4938	24.6563	0	756.884	0	0	15.7283	4.3028	54.9843	33.5118
YDR159W	0	1.48997	11.1396	6.53665	0	0	1.30167	4.78747	0	0	0	0	0	0	0	0	2.47615	4.07785	0	0	0	0	0	0	0	0	0	0	0	0	0	0	0
YDR160W	0	0	0	0	0	0	0	0	0	0	0	0	0	0	0	0	0	0	0	0	0	0	0	0	0	0	0	0	0	0	0	0	0
YDR161W	0	0	0	0	0	0	0	0	0	0	0	0	0	0	0	0	0	0	0	0	0	0	0	0	0	0	0	0	0	0	0	0	0
YDR162C	359.458	1065.33	263.637	951.083	458.738	543.61	579.243	470.768	302.638	253.187	377.949	480.647	34.922	33.4491	27.7947	43.9984	217.902	277.294	238.963	333.007	372.211	377.766	303.85	138.168	207.817	8.53456	0	12.8697	13.0523	110.098	73.1475	632.32	790.879
YDR163W	330.234	621.317	282.203	464.102	352.646	557.158	1076.48	981.431	819.337	646.568	1162.92	834.457	7.76044	30.9714	108.652	16.648	391.232	240.593	306.466	344.107	504.399	418.097	383.548	199.382	121.52	0	0	5.71987	0	58.9813	124.781	1415.85	1052.27
YDR164C	61.3709	186.246	128.105	166.685	152.415	328.537	199.155	202.669	95.9584	102.53	170.949	140.189	2.91016	1.23886	2.52679	4.75658	96.57	163.114	172.809	131.815	118.273	127.715	58.1134	38.4773	14.0893	8.53456	6.25524	0	2.37314	0	21.514	123.715	67.0237
YDR165W	124.203	198.166	131.819	166.685	173.334	157.494	341.037	202.669	243.587	217.615	234.91	214.734	3.88022	11.1497	12.634	13.0806	138.665	110.102	156.608	119.327	137.405	94.1055	54.7926	62.9628	59.8796	0	0	0	0	11.7963	12.9084	123.715	120.643
YDR166C	64.2934	99.8279	152.241	84.9765	118.047	140.56	87.2119	162.774	108.261	87.883	101.174	135.738	0.970054	3.71657	10.1072	13.0806	96.57	161.075	147.158	115.165	88.7046	91.4168	51.4718	24.4855	24.6563	0	12.5105	4.2899	0	0	0	48.1113	33.5118
YDR167W	213.337	260.745	137.388	39.2199	415.405	435.227	432.154	458.001	447.806	562.87	454.702	359.373	6.79038	16.1051	13.8974	22.5938	210.473	199.814	230.862	190.091	217.413	184.178	234.114	80.4525	51.0738	8.53456	6.25524	2.85993	2.37314	114.03	60.2391	295.541	368.63
YDR168W	99.3625	131.117	172.664	58.8299	89.6557	113.464	102.832	119.687	41.828	33.4792	44.191	37.8287	2.91016	2.47771	0	7.13487	79.2369	63.2066	35.1019	36.0757	34.7861	24.1986	48.1511	15.7407	8.80582	0	0	0	0	7.86417	4.3028	0	46.9166
YDR169C	194.341	883.551	360.18	1585.14	47.8164	38.9502	167.915	126.07	9.84189	20.9245	60.4719	60.0809	0	1.23886	0	1.18915	56.9516	61.1677	39.1521	37.4633	20.8717	5.37746	6.64153	1.74897	0	0	0	0	0	0	4.3028	41.2382	20.1071
YDR169C-A	106.669	245.845	141.102	137.27	192.76	223.541	300.686	314.377	177.154	163.211	302.359	371.612	55.2931	56.9874	11.3706	13.0806	121.332	148.841	189.01	252.53	262.635	341.469	277.284	213.374	44.0291	2.84485	0	0	1.18657	27.5246	8.60559	247.429	281.499
YDR170C	0	0	14.8528	39.2199	0	0	0	0	0	0	0	0	0	0	0	0	0	2.03892	1.35007	0	0	0	1.66038	0	0	0	0	0	0	0	0	0	0
YDR170W-A	43.8364	126.647	168.951	127.465	0	1.69349	5.20668	25.5332	0	0	0	2.22522	0	0	0	0	17.3331	34.6617	25.6514	9.7127	8.69653	8.06619	0	0	1.76116	0	0	0	0	0	0	0	0
YDR171W	18.9958	104.298	33.4188	65.3665	10.4598	15.2414	50.7651	55.8538	0	0	0	1.11261	0	0	0	0	2.47615	0	0	0	0	0	0	0	0	0	0	0	0	0	0	20.6191	33.5118
YDR172W	397.45	14.8997	289.63	6.53665	243.565	0	0	3.19165	0	320.145	0	1.11261	10.6706	0	0	0	406.089	336.422	336.168	255.305	233.067	189.555	162.717	0	0	0	0	0	0	0	0	0	0
YDR173C	137.354	175.816	72.4074	156.88	11.9541	37.2568	44.2568	38.2997	27.0652	18.8321	29.073	35.6035	0	3.71657	7.58038	2.37829	84.1893	61.1677	45.9025	47.176	48.7006	55.1189	33.2076	10.4938	3.52233	8.53456	6.25524	7.14983	1.18657	0	0	13.7461	20.1071
YDR174W	644.395	637.707	534.701	539.274	200.231	199.832	269.446	649.5	270.652	175.766	439.584	453.945	57.2332	37.1657	50.5359	67.7813	547.23	466.913	553.53	356.595	330.468	372.389	312.152	125.926	130.326	8.53456	0	47.1889	37.9703	27.5246	0	639.193	864.605
YDR175C	141.738	390.372	226.505	310.491	345.174	294.667	562.321	525.026	201.759	274.111	636.118	534.053	1.94011	3.71657	10.1072	22.5938	198.092	252.826	257.864	242.817	113.055	68.5626	51.4718	33.2304	42.268	2.84485	0	0	13.0523	39.3209	25.8168	261.176	402.142
YDR176W	103.746	196.676	141.102	317.028	79.1958	57.5786	110.642	255.332	36.9071	25.1094	81.4044	64.5313	0.970054	0	0	5.94573	91.6177	75.4402	105.306	131.815	64.3543	45.7084	49.8115	10.4938	21.134	0	0	1.42997	0	0	12.9084	34.3652	13.4047
YDR177W	204.57	1.48997	183.803	0	363.105	108.383	1.30167	0	145.168	136.009	0	1.11261	4.85027	2.47771	2.52679	0	178.283	118.258	72.9039	105.452	67.8329	33.6091	31.5473	24.4855	0	0	0	0	0	19.6604	94.6615	0	0
YDR178W	182.652	371.002	109.539	218.978	62.759	54.1916	93.7202	57.4496	285.415	265.742	300.033	222.522	10.6706	19.8217	25.2679	17.8372	168.379	220.204	310.517	324.682	417.433	252.74	176.001	113.683	96.8641	0	0	1.42997	2.37314	19.6604	17.2112	109.969	147.452
YDR179C	296.626	557.248	204.226	421.614	514.026	442.001	555.813	579.284	733.221	447.785	367.483	518.476	28.1316	21.0606	3.79019	14.2697	297.139	242.632	406.372	334.394	434.826	227.198	151.095	117.181	45.7903	2.84485	0	0	2.37314	117.963	94.6615	1140.92	951.736
YDR179W-A	135.893	518.509	168.951	385.663	218.162	237.088	372.278	284.056	211.601	351.532	367.483	351.585	6.79038	8.672	8.84378	17.8372	227.806	230.398	247.063	224.78	165.234	149.224	94.6418	27.9835	54.5961	8.53456	6.25524	27.1694	37.9703	43.2529	25.8168	213.064	147.452
YDR180W	23.3794	70.0285	100.256	235.319	10.4598	3.38698	5.20668	7.97911	2.46047	6.27736	3.48876	10.0135	0	0	0	0	22.2854	24.4671	25.6514	16.6503	1.73931	8.06619	0	0	1.76116	0	6.25524	2.85993	0	0	0	0	6.70237
YDR181C	173.884	308.424	183.803	107.855	484.141	257.41	441.266	403.743	260.81	403.843	363.994	241.436	4.85027	8.672	5.05359	8.32402	203.045	205.931	151.208	251.143	213.935	158.635	106.264	48.9711	49.3126	8.53456	18.7657	1.42997	0	39.3209	8.60559	350.525	113.94
YDR182W	149.044	168.366	193.086	277.808	131.495	140.56	190.044	209.053	103.34	161.119	183.741	178.018	13.5808	9.91085	20.2143	2.37829	151.045	193.698	220.062	222.005	252.199	262.151	177.661	94.4442	47.5515	11.3794	12.5105	0	9.49256	23.5925	47.3308	96.2226	46.9166
YDR182W-A	398.911	406.761	406.595	490.249	491.612	548.69	1090.8	1051.65	693.853	987.638	1215.25	1015.81	38.8022	23.5383	8.84378	73.727	373.899	548.47	557.58	532.811	980.969	867.115	529.662	304.32	299.398	2.84485	12.5105	7.14983	11.8657	78.6417	90.3587	549.843	676.939
YDR183W	239.639	309.914	233.932	405.272	283.91	328.537	262.937	631.946	489.634	376.642	369.809	438.368	35.892	21.0606	21.4777	14.2697	287.234	252.826	268.664	348.27	476.57	446.329	325.435	117.181	77.4913	2.84485	0	1.42997	0	35.3888	21.514	68.7304	227.881
YDR184C	118.358	177.306	133.675	160.148	29.8852	42.3372	218.681	41.4914	49.2095	41.8491	55.8202	57.8557	0	0	1.2634	0	158.474	156.997	112.056	66.6014	29.5682	9.41055	4.98115	0	3.52233	88.1904	18.7657	22.8795	20.1717	3.93209	0	75.6035	20.1071
YDR185C	168.039	293.524	217.222	199.368	404.945	313.295	528.478	509.067	388.755	364.087	565.179	472.859	137.748	44.5988	175.612	57.079	282.282	285.449	479.276	481.472	579.189	528.335	488.152	290.329	190.206	119.484	37.5314	0	5.93285	11.7963	4.3028	268.049	348.523
YDR186C	67.2158	600.457	176.377	1585.14	28.391	28.7893	135.374	213.84	34.4466	41.8491	180.253	184.693	18.431	6.19428	126.34	158.156	64.38	154.958	178.21	173.441	158.277	193.588	137.812	76.9546	521.305	0	6.25524	2.85993	0	0	0	6.87304	6.70237
YDR188W	43.8364	44.6991	61.2678	94.7815	0	0	0	0	0	0	0	0	0	0	0	0	12.3808	8.15569	6.75036	4.16259	1.73931	1.34436	3.32076	0	0	0	0	0	0	0	0	0	0
YDR189W	65.7546	120.687	105.826	192.831	34.368	37.2568	76.7985	114.899	44.2885	48.1264	60.4719	46.7296	0.970054	2.47771	6.31698	9.51316	79.2369	83.5958	67.5036	77.7016	64.3543	60.4964	26.5661	6.99587	19.3728	8.53456	0	0	2.37314	0	0	0	13.4047
YDR190C	35.0691	41.7191	37.132	26.1466	0	0	2.60334	0	0	0	0	0	0.970054	0	0	0	4.95231	14.2725	24.3013	16.6503	6.95722	4.03309	1.66038	0	0	0	0	0	0	0	0	0	0
YDR191W	219.182	175.816	168.951	179.758	161.38	135.479	96.3236	62.2371	93.498	94.1604	91.8707	55.6305	0.970054	0	1.2634	0	222.854	277.294	321.317	302.481	219.153	145.191	101.283	38.4773	14.0893	0	0	1.42997	1.18657	3.93209	8.60559	20.6191	0
YDR192C	99.3625	174.326	174.52	238.588	134.484	201.525	243.412	260.119	140.247	161.119	203.511	279.265	9.70054	4.95543	21.4777	33.2961	106.475	173.308	198.461	212.292	165.234	173.423	152.755	54.218	49.3126	0	0	0	1.18657	11.7963	12.9084	75.6035	93.8332
YDR194C	43.8364	47.679	100.256	0	0	0	0	3.19165	0	0	0	0	0.970054	0	0	0	71.8085	36.7006	4.05022	6.93764	0	1.34436	0	0	0	0	0	0	0	0	0	0	0
YDR194W-A	406.217	569.168	204.226	470.639	591.727	694.33	600.07	635.137	652.025	883.015	960.572	876.736	8.73049	8.672	2.52679	24.9721	329.329	299.722	373.97	362.145	521.792	459.773	219.17	96.1932	63.4019	17.0691	6.25524	18.5896	21.3583	180.876	73.1475	817.892	321.714
YDR195W	170.962	397.822	215.366	513.127	97.127	86.3679	79.4019	118.091	196.838	179.951	243.05	252.562	15.5209	17.344	27.7947	26.1612	89.1416	163.114	157.958	191.479	149.58	147.88	121.208	75.2056	58.1184	0	0	0	0	11.7963	17.2112	89.3495	93.8332
YDR196C	227.949	317.363	235.788	271.271	397.474	392.889	667.757	555.346	398.597	529.391	464.005	519.589	0	0	0	2.37829	252.568	173.308	147.158	63.8263	40.004	21.5098	19.9246	24.4855	0	5.68971	0	1.42997	2.37314	62.9134	60.2391	350.525	415.547
YDR197W	239.639	177.306	194.943	179.758	20.9197	55.8851	40.3518	78.1953	46.749	33.4792	119.781	141.301	0	0	0	1.18915	299.615	93.7905	54.0029	41.6259	15.6538	8.06619	4.98115	1.74897	0	0	0	8.5798	7.11942	3.93209	8.60559	89.3495	140.75
YDR198C	143.199	193.696	193.086	297.418	195.748	247.249	290.272	292.036	273.112	244.817	1262.93	472.859	15.5209	21.0606	80.8574	28.5395	180.759	177.386	198.461	251.143	246.981	250.052	169.359	118.93	123.282	0	6.25524	1.42997	1.18657	51.1171	17.2112	158.08	174.262
YDR200C	149.044	205.616	133.675	323.564	152.415	181.203	210.871	248.948	179.614	232.262	279.101	330.445	0.970054	1.23886	7.58038	4.75658	133.712	126.413	101.255	81.8642	43.4826	56.4633	29.8869	8.74484	28.1786	1285.87	87.5733	0	1.18657	0	12.9084	123.715	53.6189
YDR201W	337.54	557.248	284.06	545.81	421.382	504.66	1512.54	861.744	927.598	700.972	1132.68	1506.47	33.9519	28.4937	73.277	120.104	403.613	524.003	378.02	378.795	422.651	505.481	350.341	152.16	258.891	125.174	193.912	0	7.11942	137.623	90.3587	1305.88	784.177
YDR202C	198.725	363.552	219.079	1392.31	424.37	640.139	203.06	183.52	349.387	378.734	190.719	143.527	1.94011	24.7771	3.79019	5.94573	257.52	230.398	244.363	284.443	290.464	274.25	169.359	73.4566	14.0893	2.84485	6.25524	0	4.74628	90.438	38.7252	20.6191	134.047
YDR204W	175.346	295.014	239.501	238.588	132.989	165.962	374.881	333.527	0	0	6.97752	8.90088	1.94011	2.47771	1.2634	0	292.186	40.7785	6.75036	4.16259	0	0	0	0	0	0	0	0	3.55971	3.93209	17.2112	309.287	154.154
YDR205W	67.2158	208.596	129.962	261.466	131.495	81.2875	150.994	188.307	95.9584	92.0679	81.4044	100.135	1.94011	3.71657	2.52679	3.56744	89.1416	110.102	120.156	169.278	133.927	107.549	66.4153	62.9628	35.2233	0	0	1.42997	0	0	4.3028	82.4765	13.4047
YDR206W	17.5346	56.6188	27.849	71.9032	28.391	11.8544	46.8601	57.4496	24.6047	16.7396	36.0505	44.5044	5.82033	0	11.3706	14.2697	0	24.4671	18.901	52.7261	46.9613	55.1189	54.7926	19.2386	40.5068	0	0	0	0	0	0	13.7461	26.8095
YDR207C	26.3018	1.48997	48.2716	3.26833	8.96557	8.46744	0	0	0	2.09245	0	0	0	0	0	0	14.8569	24.4671	6.75036	5.55011	3.47861	1.34436	0	0	0	0	0	0	0	0	0	0	0
YDR208W	59.9097	53.6389	68.6942	88.2448	0	5.08047	5.20668	6.38329	0	0	0	2.22522	0	0	0	1.18915	7.42846	12.2335	18.901	6.93764	0	1.34436	3.32076	0	0	0	0	0	0	0	0	0	0
YDR210W	90.5952	59.5988	27.849	88.2448	19.4254	18.6284	16.9217	23.9373	12.3024	14.6472	30.2359	16.6891	0	0	0	0	29.7139	8.15569	2.70014	8.32517	8.69653	2.68873	1.66038	0	0	0	0	0	0	0	4.3028	0	20.1071
YDR211W	36.5303	55.1288	55.698	29.4149	0	3.38698	1.30167	3.19165	0	2.09245	1.16292	2.22522	0	0	1.2634	0	22.2854	22.4282	2.70014	2.77506	3.47861	0	0	0	1.76116	0	0	0	0	0	0	0	0
YDR212W	39.4527	25.3295	33.4188	29.4149	0	1.69349	0	0	0	0	1.16292	5.56305	0	0	1.2634	1.18915	12.3808	16.3114	18.901	1.38753	1.73931	0	0	1.74897	0	0	0	0	0	0	0	0	0
YDR213W	23.3794	11.9198	37.132	42.4882	5.97705	10.1609	7.81002	12.7666	0	4.18491	4.65168	0	0	0	0	0	7.42846	2.03892	0	0	0	0	0	0	0	0	0	0	0	0	4.3028	0	0
YDR214W	124.203	226.475	189.373	202.636	110.575	164.268	149.692	212.244	2.46047	8.36981	4.65168	7.78827	0	0	0	0	37.1423	22.4282	1.35007	2.77506	0	0	0	0	0	0	0	0	1.18657	0	4.3028	68.7304	67.0237
YDR216W	16.0733	35.7593	107.683	277.808	0	0	0	0	0	0	2.32584	0	0	0	0	0	0	2.03892	0	0	0	0	0	0	0	0	0	0	0	0	0	0	0
YDR217C	24.8406	46.189	100.256	183.026	37.3565	37.2568	24.7317	27.129	7.38142	16.7396	11.6292	27.8152	0	0	2.52679	2.37829	27.2377	57.0898	95.8551	87.4143	34.7861	75.2844	23.2453	8.74484	5.28349	0	0	0	0	3.93209	0	0	6.70237
YDR218C	137.354	275.644	176.377	228.783	156.897	264.184	498.54	494.705	199.298	213.43	367.483	416.116	27.1615	6.19428	31.5849	48.755	188.188	199.814	209.261	274.731	306.118	252.74	144.453	85.6994	100.386	0	0	4.2899	1.18657	23.5925	21.514	158.08	315.011
YDR219C	192.88	140.057	131.819	88.2448	2.98852	28.7893	54.6701	6.38329	7.38142	4.18491	3.48876	0	0	0	0	0	193.14	93.7905	97.2052	36.0757	24.3503	14.788	6.64153	0	0	0	0	0	0	0	0	13.7461	13.4047
YDR221W	55.5261	151.977	113.253	303.954	70.2303	89.7549	169.217	169.157	98.4189	69.0509	238.399	204.72	0.970054	1.23886	7.58038	9.51316	54.4754	73.4012	121.507	108.227	67.8329	68.5626	58.1134	20.9876	17.6116	0	0	1.42997	0	0	0	89.3495	40.2142
YDR222W	37.9915	58.1088	46.415	101.318	22.4139	37.2568	26.0334	57.4496	19.6838	6.27736	12.7921	5.56305	8.73049	1.23886	25.2679	14.2697	37.1423	59.1288	63.4534	63.8263	83.4867	37.6422	43.1699	33.2304	42.268	0	0	0	0	3.93209	0	6.87304	0
YDR223W	70.1382	123.667	102.113	254.929	103.104	50.8047	134.072	170.753	34.4466	46.034	101.174	121.274	0.970054	0	5.05359	8.32402	71.8085	130.491	83.7045	41.6259	34.7861	32.2647	39.8492	33.2304	36.9845	0	0	5.71987	4.74628	0	0	13.7461	73.726
YDR224C	134.432	128.137	87.2602	71.9032	5.97705	1.69349	3.90501	6.38329	0	4.18491	4.65168	1.11261	0	0	0	0	32.19	34.6617	36.452	26.363	13.9144	2.68873	4.98115	3.49793	0	2.84485	0	0	0	0	0	0	6.70237
YDR225W	55.5261	58.1088	85.4036	62.0982	4.48278	5.08047	1.30167	7.97911	0	2.09245	0	1.11261	0	0	0	0	14.8569	4.07785	9.45051	8.32517	3.47861	2.68873	0	0	0	0	0	0	0	0	0	6.87304	6.70237
YDR226W	105.207	134.097	85.4036	196.1	122.529	49.1112	111.944	164.37	81.1956	125.547	124.432	169.117	0	0	0	4.75658	103.998	95.8294	82.3544	44.4009	34.7861	29.576	16.6038	0	15.8505	0	0	2.85993	0	23.5925	17.2112	116.842	107.238
YDR227W	10.2285	26.8194	81.6904	35.9516	7.47131	8.46744	2.60334	4.78747	0	14.6472	5.8146	4.45044	0	0	0	0	44.5708	69.3234	41.8522	52.7261	15.6538	5.37746	23.2453	6.99587	0	0	0	0	0	0	0	0	6.70237
YDR228C	51.1424	14.8997	107.683	22.8783	53.7934	37.2568	3.90501	15.9582	93.498	69.0509	3.48876	13.3513	1.94011	1.23886	1.2634	2.37829	81.7131	165.153	71.5538	99.902	69.5722	56.4633	43.1699	17.4897	19.3728	0	0	0	0	0	0	0	0
YDR229W	20.457	32.7793	9.283	22.8783	5.97705	10.1609	14.3184	20.7457	0	0	5.8146	26.7026	0	0	0	0	9.90462	8.15569	5.40029	1.38753	3.47861	0	0	0	5.28349	0	0	0	0	0	0	0	0
YDR231C	268.863	402.292	313.765	369.321	165.863	165.962	447.774	290.44	61.5118	52.3113	118.618	68.9818	1.94011	0	0	0	252.568	122.335	89.1048	65.2138	27.8289	21.5098	11.6227	0	0	0	0	0	0	0	0	927.861	911.522
YDR232W	87.6728	116.218	172.664	228.783	86.6672	110.077	114.547	110.112	34.4466	33.4792	47.6797	37.8287	0	1.23886	0	0	141.141	59.1288	60.7533	36.0757	22.611	8.06619	11.6227	3.49793	0	0	0	0	0	78.6417	163.506	350.525	388.737
YDR233C	5.84485	2.97994	12.9962	0	0	0	0	0	0	0	0	0	0	0	0	0	7.42846	4.07785	4.05022	0	1.73931	0	0	0	0	0	0	0	0	0	0	0	0
YDR234W	49.6812	65.5586	144.815	205.905	29.8852	23.7088	50.7651	23.9373	4.92095	0	2.32584	3.33783	0	1.23886	0	0	91.6177	42.8174	27.0014	26.363	6.95722	6.72182	11.6227	0	1.76116	5.68971	0	2.85993	4.74628	0	0	0	13.4047
YDR235W	163.656	220.515	172.664	307.223	80.6901	62.6591	74.1952	94.1535	194.377	257.372	187.23	195.819	0	0	12.634	1.18915	240.187	175.347	170.109	141.528	153.059	141.158	51.4718	27.9835	7.04466	0	0	0	0	0	4.3028	13.7461	20.1071
YDR236C	184.113	314.383	204.226	287.613	200.231	298.054	726.332	681.416	433.043	504.281	937.314	917.903	17.461	7.43314	7.58038	95.1316	220.378	173.308	224.112	209.517	238.285	208.376	109.585	83.9504	103.909	0	0	4.2899	0	62.9134	51.6336	446.748	382.035
YDR237W	127.126	259.255	183.803	251.661	195.748	193.058	261.636	603.221	199.298	102.53	319.803	315.981	0	0	13.8974	13.0806	212.949	169.231	95.8551	83.2517	55.6578	47.0528	11.6227	8.74484	26.4175	2.84485	0	0	0	27.5246	38.7252	130.588	73.726
YDR238C	37.9915	0	77.9772	0	34.368	42.3372	2.60334	0	36.9071	31.3868	1.16292	0	0	0	0	0	39.6185	65.2455	102.606	49.951	31.3075	21.5098	21.585	10.4938	0	0	0	0	0	0	0	0	0
YDR239C	67.2158	157.937	167.094	150.343	162.874	132.092	188.742	197.882	145.168	136.009	244.213	210.283	16.4909	16.1051	10.1072	10.7023	121.332	210.009	170.109	187.316	113.055	40.3309	44.8303	26.2345	28.1786	5.68971	0	1.42997	0	11.7963	4.3028	61.8574	140.75
YDR240C	26.3018	44.6991	74.264	45.7566	4.48278	11.8544	13.0167	12.7666	17.2233	14.6472	18.6067	6.67566	0	0	1.2634	0	24.7615	32.6228	13.5007	8.32517	3.47861	0	1.66038	0	0	0	0	0	0	0	0	6.87304	0
YDR242W	43.8364	81.9483	96.5432	120.928	11.9541	10.1609	10.4134	7.97911	22.1443	16.7396	27.9101	21.1396	0	0	0	0	47.0469	83.5958	85.0546	56.8887	33.0468	12.0993	6.64153	6.99587	1.76116	0	0	0	0	0	0	0	0
YDR243C	131.509	144.527	157.811	209.173	182.3	286.2	554.511	435.66	201.759	217.615	380.275	561.868	1.94011	0	3.79019	13.0806	138.665	97.8683	99.9054	102.677	60.8757	45.7084	33.2076	8.74484	19.3728	136.553	0	4.2899	4.74628	11.7963	12.9084	199.318	53.6189
YDR244W	67.2158	105.788	129.962	238.588	109.081	154.107	203.06	237.778	115.642	173.674	162.809	202.495	0.970054	0	1.2634	3.56744	66.8562	77.4791	81.0043	77.7016	41.7433	25.5429	16.6038	6.99587	3.52233	0	6.25524	0	0	0	8.60559	41.2382	60.3213
YDR245W	56.9873	56.6188	24.1358	65.3665	1.49426	1.69349	2.60334	3.19165	2.46047	0	1.16292	3.33783	0	0	0	0	27.2377	38.7395	39.1521	22.2005	19.1324	14.788	3.32076	1.74897	3.52233	0	0	8.5798	0	0	0	6.87304	0
YDR246W	244.023	259.255	163.381	215.71	424.37	397.97	380.088	362.252	376.452	269.926	283.753	452.832	6.79038	28.4937	7.58038	13.0806	307.043	328.267	357.769	362.145	273.071	254.085	147.774	101.44	54.5961	2.84485	6.25524	4.2899	2.37314	157.283	25.8168	268.049	87.1308
YDR246W-A	363.842	983.379	181.947	859.57	425.864	375.954	657.343	472.364	565.909	608.904	612.859	580.782	21.3412	24.7771	27.7947	66.5921	220.378	377.201	438.774	507.835	492.224	561.944	438.341	276.337	193.728	11.3794	0	4.2899	2.37314	58.9813	86.0559	474.24	308.309
YDR247W	89.134	4.46991	87.2602	3.26833	466.21	320.069	0	1.59582	268.192	416.398	5.8146	4.45044	0	1.23886	0	0	133.712	277.294	198.461	119.327	83.4867	41.6753	8.30191	3.49793	0	0	0	0	0	3.93209	12.9084	0	0
YDR248C	211.876	269.684	226.505	346.443	395.979	313.295	593.561	577.688	344.466	364.087	600.067	510.688	36.8621	23.5383	49.2725	21.4046	198.092	289.527	456.324	378.795	605.278	493.382	425.058	195.884	63.4019	31.2934	6.25524	1.42997	0	66.8454	25.8168	240.556	194.369
YDR249C	135.893	178.796	200.513	245.124	186.783	174.429	313.702	213.84	147.628	96.2528	205.837	208.058	4.85027	0	15.1608	17.8372	143.617	173.308	136.357	178.991	175.67	114.271	142.793	69.9587	28.1786	5.68971	0	74.3583	55.7688	0	17.2112	68.7304	93.8332
YDR251W	21.9182	17.8796	66.8376	65.3665	0	0	1.30167	1.59582	0	2.09245	4.65168	0	0	0	0	0	29.7139	28.5449	14.8508	5.55011	3.47861	0	0	0	0	0	0	1.42997	0	0	0	0	0
YDR252W	388.683	420.171	308.196	473.907	343.68	662.154	792.717	558.538	509.318	349.44	719.848	785.502	39.7722	27.2548	34.1117	59.4573	547.23	375.162	508.977	456.497	528.749	391.21	343.699	167.901	195.489	11.3794	0	7.14983	0	86.5059	111.873	680.431	516.082
YDR253C	222.104	192.206	176.377	271.271	307.818	230.314	352.753	178.732	408.438	303.406	258.168	216.959	7.76044	4.95543	16.4242	3.56744	141.141	132.53	184.96	276.118	257.417	225.853	102.944	54.218	10.567	0	0	5.71987	2.37314	55.0492	12.9084	274.922	80.4284
YDR254W	151.966	189.226	189.373	336.638	115.058	165.962	372.278	272.886	159.931	217.615	269.798	253.675	1.94011	1.23886	2.52679	4.75658	160.95	201.853	241.663	277.506	187.845	176.112	83.0191	34.9793	28.1786	11.3794	0	7.14983	0	39.3209	12.9084	75.6035	93.8332
YDR255C	189.958	284.584	194.943	284.344	212.185	281.119	563.623	737.27	241.126	217.615	527.966	536.278	34.922	29.7326	29.0581	58.2681	222.854	275.255	248.413	203.967	248.721	360.29	267.322	136.419	149.699	2.84485	0	2.85993	0	70.7775	47.3308	316.16	214.476
YDR256C	108.13	143.037	150.385	245.124	201.725	128.705	251.222	250.544	206.68	173.674	358.18	352.697	14.5508	4.95543	27.7947	42.8092	198.092	181.464	174.159	185.929	126.969	103.516	79.6983	27.9835	56.3573	0	0	2.85993	0	43.2529	34.4224	570.462	656.832
YDR257C	115.436	388.882	167.094	604.64	115.058	115.157	331.926	196.286	152.549	119.27	126.758	243.661	8.73049	13.6274	15.1608	46.3767	178.283	197.776	244.363	230.33	241.764	209.721	194.265	96.1932	79.2524	0	0	0	0	3.93209	8.60559	130.588	80.4284
YDR258C	59.9097	137.077	135.532	173.221	26.8967	40.6437	29.9384	129.262	4.92095	6.27736	6.97752	4.45044	0	0	0	0	71.8085	38.7395	13.5007	11.1002	0	6.72182	1.66038	0	1.76116	0	0	0	0	0	0	27.4922	20.1071
YDR259C	187.035	362.062	206.083	777.862	7.47131	20.3219	27.3351	52.6622	0	10.4623	3.48876	0	0	0	0	0	32.19	16.3114	10.8006	2.77506	0	1.34436	0	0	0	0	0	0	0	0	0	0	0
YDR260C	295.165	426.131	295.199	372.589	262.99	265.878	451.679	341.506	487.174	439.415	512.848	524.039	17.461	29.7326	0	14.2697	297.139	279.332	325.367	341.332	460.916	436.918	375.246	222.119	35.2233	19.914	0	8.5798	7.11942	15.7283	12.9084	75.6035	127.345
YDR261C	30.6855	41.7191	74.264	94.7815	7.47131	5.08047	6.50835	11.1708	2.46047	12.5547	0	11.1261	0.970054	0	0	1.18915	9.90462	48.9342	33.7518	29.1381	26.0896	5.37746	9.96229	0	3.52233	0	0	0	0	0	0	0	0
YDR262W	119.819	207.106	111.396	169.953	38.8508	60.9656	75.4968	52.6622	88.577	77.4208	116.292	103.473	0	0	0	0	128.76	101.946	62.1033	29.1381	20.8717	12.0993	0	0	0	0	0	0	0	3.93209	8.60559	34.3652	60.3213
YDR263C	121.281	223.495	133.675	225.515	173.334	240.475	256.429	236.182	100.879	85.7906	123.27	133.513	0	1.23886	0	3.56744	128.76	120.296	64.8035	58.2762	34.7861	9.41055	13.2831	5.2469	0	5.68971	0	1.42997	1.18657	11.7963	12.9084	151.207	154.154
YDR264C	18.9958	2.97994	27.849	13.0733	7.47131	0	1.30167	3.19165	0	0	0	0	0	0	0	0	2.47615	8.15569	1.35007	2.77506	1.73931	0	3.32076	0	0	0	0	0	0	0	0	0	6.70237
YDR265W	140.276	272.664	174.52	385.663	258.507	211.686	557.115	561.73	248.508	182.043	559.365	527.377	1.94011	2.47771	13.8974	28.5395	170.855	167.192	166.059	199.804	130.448	116.96	81.3587	47.2221	96.8641	5.68971	6.25524	4.2899	3.55971	7.86417	21.514	323.033	60.3213
YDR266C	105.207	266.704	181.947	326.833	106.093	155.801	428.249	662.266	113.182	125.547	579.134	679.804	2.91016	0	0	9.51316	113.903	142.725	116.106	97.127	50.4399	73.94	39.8492	19.2386	22.8951	409.659	187.657	1836.08	1921.06	15.7283	8.60559	2749.22	4698.36
YDR267C	154.889	222.005	165.237	277.808	170.346	226.927	279.859	368.635	157.47	309.683	493.078	393.864	5.82033	8.672	15.1608	49.9441	116.379	81.5569	137.707	149.853	161.755	133.092	84.6795	38.4773	137.371	2.84485	0	0	0	23.5925	30.1196	151.207	335.118
YDR268W	97.9013	224.985	100.256	189.563	174.829	160.881	316.306	443.639	194.377	188.321	432.606	324.882	29.1016	16.1051	50.5359	55.8898	146.093	142.725	156.608	165.116	182.627	194.933	96.3022	55.967	139.132	2.84485	0	0	0	23.5925	47.3308	185.572	180.964
YDR270W	26.3018	64.0687	77.9772	101.318	14.9426	28.7893	68.9885	68.6204	27.0652	33.4792	62.7977	101.247	0	0	2.52679	3.56744	17.3331	101.946	81.0043	81.8642	53.9185	57.8077	54.7926	8.74484	10.567	0	0	0	0	0	0	75.6035	93.8332
YDR272W	166.578	300.974	176.377	228.783	291.381	1014.4	346.244	475.555	519.16	261.557	646.584	466.183	30.0717	7.43314	13.8974	48.755	215.425	271.177	315.917	399.608	412.215	471.872	315.473	120.679	100.386	119.484	0	4.2899	5.93285	35.3888	81.7531	192.445	214.476
YDR273W	75.9831	202.636	139.245	274.539	156.897	186.284	373.579	284.056	110.721	144.379	282.59	251.45	3.88022	7.43314	24.0045	14.2697	185.712	224.282	199.811	428.746	347.861	383.144	217.51	103.189	142.654	14.2243	0	0	0	11.7963	30.1196	89.3495	160.857
YDR275W	93.5176	19.3696	72.4074	26.1466	92.6442	64.3526	14.3184	12.7666	39.3676	110.9	0	17.8018	4.85027	0	0	1.18915	108.951	128.452	148.508	163.728	132.187	94.1055	84.6795	68.2097	1.76116	0	6.25524	0	0	0	21.514	48.1113	26.8095
YDR276C	43.8364	58.1088	33.4188	19.61	0	0	0	0	0	0	0	0	0	0	0	0	4.95231	0	0	0	1.73931	0	0	0	0	0	0	0	0	0	0	0	0
YDR277C	17.5346	70.0285	152.241	647.129	1.49426	8.46744	2.60334	4.78747	0	0	2.32584	0	0	0	0	0	2.47615	8.15569	4.05022	1.38753	0	0	0	0	0	0	0	0	0	0	0	0	0
YDR279W	18.9958	17.8796	66.8376	94.7815	1.49426	0	2.60334	1.59582	2.46047	0	0	2.22522	0	0	0	0	7.42846	14.2725	5.40029	8.32517	0	1.34436	3.32076	1.74897	1.76116	0	0	0	0	0	0	0	0
YDR280W	169.501	239.885	141.102	238.588	112.07	160.881	282.462	349.485	164.852	290.851	231.421	269.251	6.79038	2.47771	3.79019	10.7023	160.95	165.153	202.511	212.292	156.538	125.026	78.038	38.4773	26.4175	19.914	0	21.4495	9.49256	23.5925	34.4224	123.715	60.3213
YDR281C	147.582	177.306	161.524	271.271	179.311	201.525	567.528	221.819	452.727	431.045	403.533	389.413	7.76044	3.71657	3.79019	1.18915	217.902	207.97	263.264	241.43	201.759	174.767	111.246	41.9752	28.1786	21330.7	4184.75	10.0098	16.612	15.7283	34.4224	68.7304	80.4284
YDR282C	122.742	162.407	194.943	405.272	239.082	187.977	450.378	322.356	258.35	205.06	381.438	219.184	2.91016	1.23886	8.84378	16.648	170.855	175.347	132.307	158.178	71.3115	59.152	41.5096	17.4897	44.0291	5.68971	6.25524	1.42997	4.74628	3.93209	12.9084	6.87304	60.3213
YDR283C	13.1509	73.0085	118.822	245.124	0	0	2.60334	0	0	0	1.16292	0	0	0	6.31698	2.37829	9.90462	14.2725	14.8508	16.6503	3.47861	8.06619	6.64153	0	0	0	0	0	0	0	0	0	0
YDR284C	276.169	251.805	345.328	454.297	97.127	113.464	119.754	162.774	113.182	148.564	139.55	180.243	0.970054	1.23886	2.52679	1.18915	180.759	142.725	137.707	99.902	78.2688	52.4302	53.1322	17.4897	14.0893	5.68971	12.5105	4.2899	2.37314	0	0	0	13.4047
YDR285W	61.3709	75.9884	172.664	199.368	41.8393	59.2721	54.6701	94.1535	31.9861	39.7566	34.8876	58.9683	2.91016	2.47771	2.52679	10.7023	56.9516	185.542	126.907	142.915	106.098	133.092	73.0568	38.4773	33.4621	0	6.25524	0	0	0	0	13.7461	20.1071
YDR286C	375.532	371.002	258.067	294.149	552.877	729.894	735.443	639.925	932.519	1033.67	1086.17	861.16	145.508	13.6274	11.3706	58.2681	376.376	311.955	504.927	509.223	706.158	627.818	401.812	167.901	139.132	14.2243	18.7657	5.71987	1.18657	35.3888	77.4503	542.97	475.868
YDR287W	176.807	202.636	207.939	218.978	404.945	426.759	265.541	354.273	391.215	493.819	394.23	321.544	10.6706	34.688	15.1608	5.94573	225.33	371.084	400.972	377.408	403.519	306.515	257.359	141.666	36.9845	45.5176	31.2762	2.85993	3.55971	19.6604	17.2112	96.2226	234.583
YDR288W	187.035	277.134	259.924	241.856	394.485	416.598	357.959	454.809	556.067	439.415	339.573	416.116	4.85027	0	15.1608	40.4309	299.615	232.437	298.366	369.083	413.955	248.707	187.623	96.1932	63.4019	0	6.25524	78.6482	98.4853	19.6604	0	130.588	422.249
YDR289C	68.677	71.5185	89.1168	42.4882	16.4369	15.2414	23.4301	11.1708	12.3024	4.18491	10.4663	2.22522	0	0	0	0	59.4277	55.0509	21.6012	9.7127	0	4.03309	0	0	0	0	0	0	0	0	0	0	0
YDR291W	43.8364	49.169	126.249	179.758	80.6901	69.433	67.6868	49.4705	59.0513	46.034	63.9606	61.1935	0	1.23886	2.52679	5.94573	56.9516	142.725	112.056	116.552	71.3115	60.4964	39.8492	26.2345	8.80582	0	0	0	2.37314	0	0	0	20.1071
YDR292C	96.44	131.117	154.098	212.441	147.932	125.318	118.452	143.624	179.614	125.547	117.455	156.878	3.88022	4.95543	8.84378	0	94.0939	101.946	206.561	223.392	132.187	129.059	94.6418	61.2139	10.567	5.68971	0	0	0	7.86417	0	34.3652	40.2142
YDR293C	2.92243	0	18.566	3.26833	0	0	0	0	0	0	0	0	0	0	0	0	2.47615	0	0	0	0	0	0	0	0	0	0	0	0	0	0	0	0
YDR294C	23.3794	0	111.396	3.26833	65.7475	55.8851	0	0	7.38142	54.4038	0	0	0	0	0	0	59.4277	57.0898	49.9527	52.7261	15.6538	2.68873	1.66038	0	0	34.1382	6.25524	0	0	0	0	68.7304	0
YDR295C	94.9788	77.4784	155.954	147.075	68.736	115.157	102.832	110.112	83.6561	85.7906	73.264	120.162	0.970054	2.47771	10.1072	7.13487	91.6177	148.841	81.0043	109.615	60.8757	37.6422	43.1699	24.4855	15.8505	0	0	2.85993	5.93285	3.93209	8.60559	0	40.2142
YDR296W	189.958	198.166	232.075	163.416	110.575	89.7549	79.4019	119.687	31.9861	39.7566	40.7022	56.7431	0	0	15.1608	1.18915	160.95	126.413	74.254	58.2762	20.8717	28.2317	9.96229	8.74484	0	0	12.5105	546.247	557.688	11.7963	34.4224	96.2226	87.1308
YDR297W	97.9013	105.788	100.256	114.391	152.415	152.414	179.63	229.798	14.7628	16.7396	46.5168	41.1665	3.88022	0	0	2.37829	66.8562	61.1677	48.6026	45.7884	29.5682	22.8542	8.30191	3.49793	3.52233	5.68971	0	0	0	0	12.9084	192.445	100.536
YDR298C	102.285	146.017	161.524	163.416	2.98852	8.46744	7.81002	4.78747	7.38142	14.6472	17.4438	8.90088	3.88022	0	1.2634	0	123.808	152.919	136.357	86.0268	57.3971	51.0858	31.5473	5.2469	0	0	0	1.42997	0	0	8.60559	13.7461	46.9166
YDR299W	84.7503	180.286	85.4036	261.466	0	1.69349	192.647	151.603	0	0	108.152	76.7701	0	1.23886	13.8974	23.7829	17.3331	18.3503	16.2009	9.7127	5.21792	1.34436	6.64153	5.2469	40.5068	0	0	0	4.74628	0	0	144.334	67.0237
YDR300C	106.669	110.258	126.249	120.928	125.518	203.219	188.742	156.391	155.01	184.136	341.899	231.423	5.82033	9.91085	3.79019	54.7007	84.1893	126.413	110.706	122.102	102.619	120.993	66.4153	19.2386	114.476	5.68971	6.25524	0	0	0	21.514	130.588	154.154
YDR301W	27.763	35.7593	102.113	130.733	25.4024	16.9349	22.1284	17.5541	2.46047	16.7396	8.14044	3.33783	1.94011	0	1.2634	0	22.2854	85.6348	48.6026	43.0134	19.1324	18.8211	9.96229	5.2469	0	0	0	0	0	0	0	0	13.4047
YDR302W	189.958	233.925	198.656	232.051	264.484	276.039	465.998	450.022	497.015	495.911	703.567	568.543	40.7423	38.4046	88.4378	131.995	207.997	258.943	282.165	345.495	339.165	295.76	297.208	160.905	276.503	0	0	2.85993	0	11.7963	17.2112	82.4765	107.238
YDR303C	7.30606	122.177	12.9962	218.978	0	0	85.9102	134.049	0	4.18491	68.6123	68.9818	0.970054	0	16.4242	5.94573	2.47615	4.07785	1.35007	2.77506	0	1.34436	0	0	17.6116	0	0	0	1.18657	0	0	20.6191	0
YDR304C	296.626	385.902	246.928	339.906	146.438	120.238	206.965	186.711	27.0652	12.5547	13.955	12.2387	24.2514	49.5543	39.1653	35.6744	207.997	175.347	232.212	398.221	285.246	267.528	295.548	150.411	91.5806	0	0	2.85993	0	58.9813	43.028	213.064	113.94
YDR305C	170.962	220.515	168.951	205.905	279.427	294.667	468.601	311.185	450.266	278.296	393.067	348.247	17.461	18.5828	37.9019	41.6201	299.615	195.737	275.415	255.305	313.075	291.727	242.416	132.922	132.087	2.84485	0	1.42997	2.37314	35.3888	47.3308	20.6191	60.3213
YDR306C	42.3752	40.2292	20.4226	49.0249	1.49426	0	0	0	2.46047	0	4.65168	1.11261	0.970054	2.47771	2.52679	0	19.8092	40.7785	51.3028	30.5256	19.1324	14.788	11.6227	3.49793	0	0	0	0	0	0	0	0	6.70237
YDR307W	77.4443	90.8881	111.396	101.318	22.4139	8.46744	23.4301	11.1708	22.1443	14.6472	27.9101	34.4909	0.970054	0	17.6876	1.18915	54.4754	57.0898	58.0531	63.8263	48.7006	26.8873	26.5661	8.74484	8.80582	0	0	0	0	3.93209	0	0	33.5118
YDR308C	169.501	220.515	135.532	202.636	197.242	157.494	109.34	138.837	127.945	104.623	117.455	97.9096	6.79038	0	2.52679	1.18915	183.235	110.102	126.907	123.49	132.187	51.0858	69.736	19.2386	3.52233	8.53456	6.25524	0	5.93285	86.5059	8.60559	247.429	134.047
YDR309C	8.76728	10.4298	3.7132	6.53665	0	0	0	0	0	0	0	0	0	0	0	0	0	0	0	0	0	0	0	0	0	0	0	0	0	0	0	6.87304	0
YDR310C	24.8406	68.5386	55.698	134.001	10.4598	1.69349	3.90501	0	2.46047	0	5.8146	3.33783	4.85027	0	1.2634	1.18915	17.3331	61.1677	63.4534	154.016	80.0081	103.516	64.7549	24.4855	7.04466	5.68971	0	7.14983	0	0	0	0	0
YDR311W	77.4443	80.4583	155.954	297.418	115.058	66.0461	82.0052	121.283	34.4466	37.6642	106.989	100.135	2.91016	2.47771	5.05359	7.13487	126.284	122.335	118.806	101.29	111.316	95.4499	94.6418	45.4731	17.6116	8.53456	0	350.342	329.867	7.86417	8.60559	48.1113	53.6189
YDR312W	149.044	207.106	224.649	323.564	43.3336	52.4981	75.4968	68.6204	152.549	173.674	126.758	219.184	25.2214	16.1051	51.7993	89.1859	136.189	185.542	155.258	177.604	189.584	158.635	139.472	97.9422	209.579	19.914	25.021	17.1596	22.5448	7.86417	8.60559	34.3652	20.1071
YDR313C	203.109	184.756	92.83	75.1715	185.288	330.23	197.854	239.373	396.136	351.532	395.393	317.094	0	1.23886	1.2634	0	165.902	126.413	45.9025	18.0379	1.73931	21.5098	6.64153	3.49793	0	11.3794	12.5105	1588.69	1797.65	43.2529	38.7252	130.588	107.238
YDR314C	103.746	163.897	129.962	156.88	132.989	242.169	162.709	306.398	130.405	127.64	217.466	271.477	1.94011	8.672	32.8483	29.7286	116.379	103.985	105.306	174.829	120.012	98.1386	36.5284	31.4814	68.6854	0	0	0	0	0	34.4224	96.2226	87.1308
YDR315C	176.807	239.885	189.373	173.221	328.737	360.713	484.221	376.614	784.891	414.306	658.213	514.026	3.88022	6.19428	10.1072	17.8372	188.188	156.997	182.26	166.503	241.764	181.489	107.925	48.9711	56.3573	8.53456	0	5.71987	1.18657	47.185	34.4224	412.382	509.38
YDR316W	59.9097	232.435	96.5432	254.929	34.368	25.4023	16.9217	30.3206	41.828	33.4792	19.7696	26.7026	1.94011	0	1.2634	0	51.9992	97.8683	114.756	91.5769	62.615	45.7084	38.1888	8.74484	3.52233	0	0	0	0	0	0	6.87304	6.70237
YDR317W	18.9958	20.8596	50.1282	101.318	1.49426	8.46744	2.60334	4.78747	2.46047	2.09245	1.16292	1.11261	0	0	1.2634	0	9.90462	26.506	31.0517	26.363	8.69653	8.06619	3.32076	1.74897	3.52233	0	0	0	0	0	0	0	0
YDR318W	163.656	180.286	155.954	228.783	349.657	215.073	411.328	413.318	189.456	207.153	590.764	541.841	19.4011	8.672	1.2634	5.94573	210.473	175.347	217.362	162.341	160.016	145.191	117.887	45.4731	47.5515	0	0	1.42997	5.93285	102.234	51.6336	164.953	100.536
YDR319C	245.484	449.971	157.811	421.614	512.532	394.583	23.4301	22.3415	477.332	410.121	77.9157	82.3331	47.5327	39.6434	18.951	11.8915	235.235	273.216	399.621	535.586	474.831	434.23	302.19	162.654	40.5068	2.84485	12.5105	4.2899	7.11942	39.3209	60.2391	13.7461	0
YDR320C	83.2891	132.607	146.671	140.538	159.886	211.686	231.697	700.566	83.6561	69.0509	88.382	159.103	10.6706	1.23886	42.9555	27.3503	103.998	156.997	211.961	292.768	177.409	164.012	147.774	61.2139	100.386	0	0	0	0	3.93209	17.2112	164.953	147.452
YDR320C-A	353.614	540.859	224.649	372.589	594.716	648.606	1185.82	903.236	851.323	970.898	1107.1	1117.06	72.7541	89.1977	117.496	197.398	378.852	630.027	714.188	557.786	914.875	635.884	541.285	339.3	359.278	2.84485	0	0	3.55971	322.431	197.929	1347.12	643.427
YDR321W	43.8364	56.6188	53.8414	42.4882	0	0	1.30167	1.59582	0	0	0	0	0	0	0	0	34.6662	10.1946	6.75036	8.32517	0	0	0	0	0	0	0	0	0	0	0	0	0
YDR322C-A	336.079	470.83	291.486	369.321	298.852	308.215	239.507	263.311	425.662	290.851	363.994	353.81	41.7123	16.1051	10.1072	11.8915	512.564	397.59	336.168	335.782	467.873	426.163	292.227	145.164	54.5961	5.68971	6.25524	7.14983	0	3.93209	4.3028	302.414	53.6189
YDR322W	122.742	165.387	187.517	127.465	115.058	110.077	118.452	157.986	73.8142	85.7906	124.432	86.7835	2.91016	0	0	2.37829	153.522	161.075	164.709	91.5769	85.226	67.2182	53.1322	17.4897	5.28349	0	0	0	0	19.6604	34.4224	158.08	134.047
YDR323C	116.897	187.736	116.966	173.221	124.024	125.318	119.754	142.028	162.391	171.581	232.584	212.508	5.82033	29.7326	75.8038	108.212	118.855	99.9072	160.659	167.891	243.503	221.82	264.001	120.679	199.012	0	0	0	0	0	4.3028	89.3495	73.726
YDR324C	68.677	183.266	142.958	120.928	77.7016	59.2721	78.1002	114.899	68.8932	79.5132	79.0786	133.513	0	0	7.58038	8.32402	91.6177	118.258	140.408	183.154	100.88	77.9731	61.4341	20.9876	15.8505	2.84485	6.25524	5.71987	0	0	0	54.9843	0
YDR325W	58.4485	68.5386	141.102	120.928	55.2877	37.2568	59.8768	87.7703	19.6838	43.9415	30.2359	37.8287	0.970054	3.71657	0	5.94573	37.1423	144.764	64.8035	76.3141	38.2647	28.2317	31.5473	8.74484	12.3282	2.84485	0	1.42997	0	3.93209	0	34.3652	26.8095
YDR326C	7.30606	10.4298	29.7056	39.2199	7.47131	6.77395	5.20668	7.97911	2.46047	0	2.32584	5.56305	0	0	0	0	4.95231	16.3114	8.10043	5.55011	0	0	0	0	0	0	0	0	0	0	0	13.7461	0
YDR328C	179.729	195.186	92.83	179.758	101.61	157.494	265.541	317.569	140.247	48.1264	120.944	155.765	0.970054	0	2.52679	1.18915	165.902	124.374	78.3042	47.176	36.5254	28.2317	6.64153	12.2428	0	11.3794	18.7657	18.5896	4.74628	43.2529	12.9084	20.6191	80.4284
YDR329C	144.66	205.616	124.392	163.416	328.737	177.816	351.451	306.398	273.112	146.472	381.438	341.571	1.94011	1.23886	5.05359	2.37829	203.045	118.258	152.558	154.016	205.238	115.615	68.0757	27.9835	26.4175	0	0	0	0	19.6604	17.2112	295.541	294.904
YDR330W	99.3625	95.358	105.826	114.391	159.886	152.414	209.569	240.969	164.852	94.1604	198.859	236.986	0	0	1.2634	0	106.475	75.4402	75.6041	40.2383	24.3503	14.788	8.30191	5.2469	3.52233	36.9831	6.25524	17.1596	21.3583	3.93209	38.7252	116.842	53.6189
YDR331W	138.815	190.716	157.811	140.538	265.979	308.215	479.014	169.157	388.755	253.187	295.382	214.734	8.73049	9.91085	0	11.8915	205.521	173.308	206.561	251.143	280.028	270.217	159.397	75.2056	89.8194	2.84485	0	0	2.37314	11.7963	12.9084	123.715	127.345
YDR332W	138.815	235.415	167.094	232.051	0	5.08047	0	0	24.6047	14.6472	0	0	0	1.23886	0	0	165.902	67.2845	58.0531	47.176	33.0468	33.6091	31.5473	19.2386	0	0	0	0	0	0	0	0	6.70237
YDR333C	103.746	107.278	170.807	150.343	80.6901	44.0307	127.564	108.516	100.879	58.5887	169.786	126.837	0.970054	2.47771	7.58038	9.51316	84.1893	130.491	124.207	154.016	120.012	126.37	79.6983	27.9835	44.0291	0	0	0	0	0	0	6.87304	6.70237
YDR334W	0	16.3897	0	35.9516	0	0	0	1.59582	0	0	0	0	0	0	0	0	0	0	0	0	0	0	0	0	0	0	0	0	0	0	0	0	0
YDR335W	0	2.97994	11.1396	9.80498	0	5.08047	2.60334	0	2.46047	0	0	0	0	0	0	0	4.95231	4.07785	4.05022	1.38753	0	1.34436	0	0	0	0	0	0	0	0	0	0	0
YDR336W	201.647	213.066	202.369	192.831	274.944	213.38	389.199	311.185	319.861	173.674	482.612	322.657	6.79038	16.1051	3.79019	10.7023	297.139	171.27	190.36	183.154	198.281	161.324	107.925	43.7242	29.9398	5.68971	0	181.606	118.657	51.1171	47.3308	213.064	415.547
YDR337W	165.117	263.724	170.807	150.343	32.8737	45.7242	6.50835	14.3624	118.103	169.489	236.073	155.765	0	0	0	2.37829	257.52	218.165	122.857	81.8642	40.004	9.41055	6.64153	6.99587	26.4175	0	0	0	0	15.7283	0	68.7304	20.1071
YDR338C	59.9097	114.728	122.536	179.758	76.2073	86.3679	282.462	232.99	71.3537	48.1264	159.32	199.157	0	0	0	0	106.475	87.6737	72.9039	38.8508	34.7861	25.5429	8.30191	0	3.52233	0	0	7.14983	11.8657	7.86417	4.3028	34.3652	67.0237
YDR339C	86.2116	141.547	79.8338	101.318	11.9541	5.08047	6.50835	6.38329	2.46047	8.36981	5.8146	7.78827	0.970054	0	0	0	71.8085	57.0898	48.6026	33.3007	19.1324	12.0993	3.32076	0	3.52233	0	0	0	0	0	0	0	0
YDR341C	24.8406	4.46991	55.698	6.53665	0	0	0	0	0	2.09245	0	0	0	0	0	0	14.8569	26.506	4.05022	19.4254	5.21792	2.68873	0	0	0	0	0	0	0	0	0	0	0
YDR342C	61.3709	0	44.5584	0	2.98852	1.69349	0	0	0	0	0	0	0	2.47771	0	0	42.0946	18.3503	20.2511	13.8753	6.95722	6.72182	0	1.74897	0	0	0	0	0	0	0	0	0
YDR343C	0	0	0	0	0	0	0	0	0	0	0	0	0	0	0	0	0	0	0	1.38753	0	0	0	0	0	0	0	0	0	0	0	0	0
YDR345C	1.46121	13.4097	9.283	117.66	0	0	0	0	0	2.09245	0	1.11261	0	0	0	0	0	32.6228	31.0517	36.0757	36.5254	43.0197	19.9246	22.7366	0	0	0	0	0	0	0	0	0
YDR346C	18.9958	17.8796	40.8452	22.8783	0	5.08047	6.50835	3.19165	0	0	0	0	0	0	0	0	12.3808	20.3892	2.70014	2.77506	1.73931	0	0	0	3.52233	0	0	0	0	0	0	0	0
YDR347W	181.19	238.395	165.237	241.856	258.507	164.268	252.524	255.332	263.271	123.455	388.415	292.616	7.76044	1.23886	6.31698	11.8915	210.473	185.542	203.861	113.777	102.619	88.728	68.0757	41.9752	15.8505	0	0	7.14983	1.18657	31.4567	25.8168	137.461	207.773
YDR348C	36.5303	23.8395	44.5584	29.4149	0	5.08047	2.60334	7.97911	0	0	3.48876	0	0	0	0	0	7.42846	0	0	0	0	0	0	0	0	0	0	0	0	0	0	0	0
YDR349C	20.457	37.2492	59.4112	91.5131	5.97705	3.38698	2.60334	6.38329	0	6.27736	3.48876	4.45044	0	0	0	0	14.8569	34.6617	20.2511	18.0379	8.69653	5.37746	3.32076	1.74897	0	0	0	0	0	0	0	0	0
YDR350C	26.3018	23.8395	50.1282	117.66	0	1.69349	3.90501	0	0	4.18491	0	0	0	0	0	0	7.42846	16.3114	20.2511	6.93764	3.47861	5.37746	4.98115	0	0	0	0	0	0	0	0	0	0
YDR351W	20.457	16.3897	38.9886	16.3416	19.4254	13.5479	5.20668	0	4.92095	0	0	0	0	0	0	0	7.42846	8.15569	1.35007	0	0	0	0	0	0	0	0	0	0	0	0	0	0
YDR352W	87.6728	71.5185	87.2602	62.0982	289.887	230.314	390.501	572.9	442.885	408.028	630.303	524.039	6.79038	8.672	5.05359	28.5395	86.6654	222.243	218.712	231.717	200.02	196.277	147.774	68.2097	66.9243	0	0	2.85993	0	15.7283	12.9084	68.7304	73.726
YDR353W	102.285	90.8881	115.109	88.2448	91.1499	66.0461	95.0219	100.537	51.6699	71.1434	61.6348	68.9818	9.70054	3.71657	5.05359	14.2697	113.903	130.491	155.258	124.878	130.448	123.682	86.3399	19.2386	63.4019	11.3794	6.25524	0	0	19.6604	0	6.87304	20.1071
YDR354W	153.427	166.877	146.671	143.806	195.748	142.253	402.216	228.203	231.284	205.06	327.944	401.652	0.970054	2.47771	60.643	24.9721	198.092	197.776	160.659	231.717	226.11	227.198	159.397	90.9463	54.5961	2.84485	0	34.3192	21.3583	31.4567	30.1196	96.2226	194.369
YDR356W	23.3794	37.2492	25.9924	16.3416	0	0	0	0	0	0	0	1.11261	0	0	0	0	7.42846	10.1946	5.40029	2.77506	0	4.03309	0	0	0	0	0	0	0	0	0	0	0
YDR357C	178.268	201.146	200.513	202.636	590.233	457.242	579.243	529.813	405.978	537.76	667.516	765.475	8.73049	13.6274	6.31698	30.9178	272.377	218.165	333.468	245.593	347.861	231.231	199.246	76.9546	100.386	5.68971	6.25524	2.85993	4.74628	55.0492	34.4224	192.445	187.666
YDR358W	121.281	114.728	89.1168	169.953	484.141	279.426	209.569	204.265	457.648	385.011	412.837	294.841	0	0	26.5313	7.13487	128.76	106.024	56.703	23.588	13.9144	8.06619	0	0	65.1631	0	6.25524	1.42997	1.18657	0	8.60559	96.2226	93.8332
YDR359C	48.22	77.4784	116.966	160.148	5.97705	5.08047	41.6534	38.2997	12.3024	6.27736	8.14044	8.90088	0	0	1.2634	0	29.7139	34.6617	17.5509	45.7884	12.1751	9.41055	6.64153	6.99587	7.04466	0	0	2.85993	5.93285	0	0	6.87304	6.70237
YDR361C	179.729	189.226	131.819	225.515	83.6786	82.9809	118.452	90.9619	179.614	133.917	282.59	209.171	3.88022	8.672	10.1072	17.8372	121.332	130.491	147.158	131.815	128.709	76.6288	64.7549	17.4897	54.5961	0	0	2.85993	1.18657	51.1171	21.514	164.953	26.8095
YDR362C	106.669	214.556	139.245	509.859	104.598	132.092	91.1169	87.7703	132.866	253.187	19.7696	34.4909	4.85027	7.43314	7.58038	10.7023	106.475	175.347	164.709	222.005	186.106	151.913	111.246	64.7118	22.8951	2.84485	0	2.85993	0	0	8.60559	41.2382	40.2142
YDR363W	51.1424	108.768	98.3998	173.221	25.4024	30.4828	41.6534	84.5786	22.1443	18.8321	31.3989	46.7296	0	1.23886	0	0	47.0469	44.8563	45.9025	44.4009	26.0896	24.1986	11.6227	3.49793	8.80582	5.68971	0	0	0	0	0	27.4922	20.1071
YDR363W-A	99.3625	151.977	87.2602	196.1	31.3795	28.7893	48.1618	54.258	17.2233	62.7736	41.8651	73.4322	2.91016	1.23886	1.2634	0	71.8085	77.4791	60.7533	36.0757	19.1324	1.34436	3.32076	0	0	0	0	0	0	0	17.2112	82.4765	6.70237
YDR364C	96.44	116.218	196.8	218.978	119.541	240.475	179.63	132.453	162.391	133.917	112.803	126.837	6.79038	9.91085	131.393	74.9162	121.332	205.931	160.659	201.192	173.931	194.933	151.095	64.7118	158.505	2.84485	131.36	1.42997	1.18657	11.7963	25.8168	20.6191	26.8095
YDR365C	93.5176	87.9082	113.253	84.9765	4.48278	15.2414	19.525	17.5541	0	4.18491	11.6292	21.1396	2.91016	1.23886	0	2.37829	59.4277	63.2066	43.2023	43.0134	34.7861	22.8542	19.9246	6.99587	5.28349	22.7588	12.5105	4.2899	5.93285	0	0	13.7461	6.70237
YDR366C	132.97	163.897	241.358	326.833	158.392	143.947	118.452	288.844	86.1165	110.9	133.736	120.162	2.91016	4.95543	5.05359	3.56744	203.045	311.955	297.016	260.855	163.495	149.224	94.6418	59.4649	10.567	8.53456	25.021	1.42997	0	7.86417	21.514	48.1113	87.1308
YDR367W	371.148	378.452	445.584	526.201	549.888	484.338	438.663	781.953	533.923	527.298	546.573	797.741	48.5027	6.19428	30.3215	58.2681	453.136	554.587	500.877	466.21	391.344	358.945	207.548	150.411	147.938	28.4485	31.2762	10.0098	11.8657	62.9134	120.478	302.414	315.011
YDR368W	293.704	376.962	343.471	392.199	316.783	435.227	559.718	797.911	378.913	351.532	457.028	448.382	2.91016	2.47771	10.1072	11.8915	346.662	328.267	271.365	269.18	259.157	221.82	162.717	113.683	19.3728	0	0	1.42997	0	58.9813	68.8447	364.271	227.881
YDR369C	93.5176	116.218	129.962	134.001	128.506	121.931	268.144	300.015	228.824	152.749	217.466	300.405	1.94011	3.71657	1.2634	2.37829	66.8562	175.347	180.91	195.641	85.226	96.7942	89.6606	36.7283	28.1786	0	0	2.85993	0	0	4.3028	329.906	884.713
YDR370C	144.66	148.997	194.943	130.733	264.484	377.648	316.306	410.126	327.243	307.591	544.247	398.314	97.0054	7.43314	16.4242	32.1069	180.759	252.826	261.914	376.02	276.55	185.522	116.227	57.7159	73.9689	423.883	162.636	4.2899	3.55971	55.0492	30.1196	226.81	134.047
YDR371W	140.276	187.736	165.237	199.368	276.438	223.541	1066.07	287.248	216.522	288.759	508.196	368.274	17.461	33.4491	18.951	10.7023	205.521	250.788	260.564	265.018	248.721	176.112	172.68	73.4566	63.4019	8.53456	6.25524	0	5.93285	23.5925	17.2112	604.828	569.701
YDR372C	96.44	117.708	87.2602	98.0498	41.8393	38.9502	55.9718	27.129	39.3676	27.2019	136.062	77.8827	0	1.23886	2.52679	0	108.951	53.012	58.0531	61.0512	62.615	24.1986	14.9434	8.74484	7.04466	2.84485	0	2.85993	8.30599	0	12.9084	82.4765	6.70237
YDR373W	268.863	266.704	224.649	183.026	567.819	450.468	534.986	547.367	526.541	479.172	554.713	549.629	27.1615	30.9714	17.6876	22.5938	264.949	342.539	409.072	445.397	448.741	392.554	267.322	206.378	95.1029	2.84485	0	0	0	15.7283	47.3308	384.89	328.416
YDR374C	181.19	144.527	174.52	346.443	343.68	360.713	337.132	375.018	433.043	397.566	407.022	285.941	8.73049	2.47771	8.84378	41.6201	203.045	265.06	346.969	285.831	222.631	200.31	122.868	45.4731	142.654	5.68971	0	0	1.18657	11.7963	4.3028	82.4765	127.345
YDR374W-A	293.704	479.77	269.207	415.077	505.06	462.322	531.081	491.513	437.964	767.93	465.168	393.864	2.91016	11.1497	3.79019	4.75658	245.139	228.359	234.913	224.78	222.631	213.754	171.019	90.9463	17.6116	5.68971	0	0	5.93285	27.5246	64.5419	61.8574	274.797
YDR375C	141.738	227.965	174.52	209.173	333.22	397.97	357.959	279.269	351.848	286.666	436.095	305.968	44.6225	84.2422	149.081	248.531	207.997	287.488	336.168	445.397	542.663	594.209	488.152	398.765	500.171	5.68971	0	0	1.18657	31.4567	12.9084	103.096	100.536
YDR376W	71.5994	80.4583	122.536	137.27	203.22	308.215	374.881	443.639	123.024	125.547	177.927	195.819	1.94011	2.47771	0	2.37829	49.5231	50.9731	89.1048	67.9889	36.5254	36.2978	34.868	19.2386	5.28349	0	0	1.42997	1.18657	39.3209	47.3308	130.588	187.666
YDR377W	254.251	265.214	189.373	212.441	31.3795	23.7088	24.7317	41.4914	44.2885	66.9585	44.191	77.8827	14.5508	11.1497	24.0045	20.2155	212.949	183.503	129.607	134.59	93.9225	122.337	102.944	87.4484	61.6408	0	0	1.42997	0	0	8.60559	48.1113	80.4284
YDR378C	160.733	108.768	129.962	254.929	150.92	142.253	93.7202	92.5577	605.276	491.726	411.674	262.576	11.6407	14.8663	5.05359	19.0263	170.855	177.386	197.111	198.417	153.059	149.224	189.284	127.675	54.5961	17.0691	12.5105	1.42997	1.18657	3.93209	8.60559	27.4922	20.1071
YDR379C-A	282.014	341.203	206.083	274.539	442.301	521.595	698.997	762.803	398.597	466.617	466.331	500.674	4.85027	12.3886	2.52679	4.75658	292.186	248.749	483.326	360.757	424.391	307.859	259.02	111.934	28.1786	11.3794	0	0	1.18657	31.4567	21.514	261.176	489.273
YDR379W	64.2934	81.9483	124.392	379.126	11.9541	5.08047	31.2401	22.3415	7.38142	4.18491	6.97752	5.56305	0	0	2.52679	0	27.2377	36.7006	39.1521	62.4388	41.7433	32.2647	36.5284	12.2428	15.8505	0	0	0	0	0	4.3028	0	0
YDR380W	116.897	227.965	209.796	366.053	191.265	138.866	148.39	134.049	105.8	54.4038	52.3314	106.811	6.79038	1.23886	0	0	128.76	226.32	202.511	172.054	118.273	57.8077	18.2642	19.2386	3.52233	0	0	0	0	0	4.3028	54.9843	33.5118
YDR381C-A	13.1509	19.3696	16.7094	35.9516	0	1.69349	0	1.59582	0	8.36981	2.32584	1.11261	0	0	0	0	4.95231	16.3114	17.5509	11.1002	5.21792	0	0	1.74897	0	0	0	0	0	0	0	0	0
YDR381W	131.509	192.206	306.339	385.663	62.759	49.1112	54.6701	138.837	0	0	1.16292	1.11261	0	0	0	0	76.7608	38.7395	10.8006	16.6503	1.73931	1.34436	0	0	0	0	0	0	0	0	17.2112	27.4922	40.2142
YDR382W	4.38364	8.93981	3.7132	9.80498	0	0	0	0	0	0	0	0	0	0	0	0	2.47615	0	1.35007	0	0	0	0	0	0	0	0	0	0	0	0	0	0
YDR383C	184.113	213.066	172.664	222.246	336.209	396.276	406.121	397.36	792.272	1113.18	502.382	492.886	8.73049	13.6274	8.84378	24.9721	235.235	401.668	342.918	338.557	259.157	255.429	215.85	110.185	29.9398	19.914	0	4.2899	1.18657	833.602	765.898	137.461	134.047
YDR384C	124.203	257.765	219.079	232.051	65.7475	69.433	16.9217	27.129	88.577	58.5887	41.8651	75.6574	7.76044	13.6274	264.05	247.342	160.95	236.515	245.713	285.831	224.37	149.224	88.0003	52.469	415.635	2.84485	6.25524	0	0	0	0	0	0
YDR385W	7.30606	7.44984	0	6.53665	0	0	0	0	0	0	0	0	0	0	0	0	0	0	0	1.38753	0	0	0	0	0	0	0	0	0	0	0	0	0
YDR386W	92.0564	92.3781	141.102	147.075	152.415	145.64	106.737	178.732	132.866	194.598	168.623	267.026	4.85027	2.47771	10.1072	2.37829	103.998	161.075	194.41	308.031	311.336	264.84	225.812	104.938	33.4621	14.2243	6.25524	1.42997	0	0	43.028	41.2382	33.5118
YDR387C	119.819	184.756	181.947	202.636	158.392	157.494	217.379	213.84	241.126	173.674	243.05	231.423	3.88022	2.47771	11.3706	10.7023	136.189	199.814	164.709	209.517	193.063	123.682	78.038	22.7366	38.7456	0	0	1.42997	0	7.86417	17.2112	171.826	167.559
YDR388W	77.4443	61.0887	77.9772	68.6349	11.9541	3.38698	6.50835	7.97911	4.92095	2.09245	2.32584	0	0	0	0	0	34.6662	20.3892	27.0014	6.93764	3.47861	0	0	0	0	0	0	0	0	0	4.3028	13.7461	0
YDR389W	20.457	13.4097	5.5698	0	25.4024	32.1763	5.20668	30.3206	0	0	0	0	0	0	0	0	12.3808	2.03892	0	0	0	0	0	0	0	0	0	0	0	0	0	0	0
YDR390C	93.5176	207.106	118.822	300.686	16.4369	27.0958	14.3184	19.1499	29.5257	73.2359	32.5618	25.59	0	0	10.1072	4.75658	91.6177	97.8683	91.8049	102.677	67.8329	30.9204	29.8869	6.99587	49.3126	0	0	0	0	0	0	13.7461	6.70237
YDR391C	2.92243	119.198	1.8566	114.391	2.98852	3.38698	42.9551	86.1744	4.92095	10.4623	119.781	63.4187	0	0	6.31698	3.56744	4.95231	4.07785	10.8006	4.16259	5.21792	1.34436	0	0	8.80582	0	0	0	0	0	0	13.7461	13.4047
YDR392W	185.574	175.816	159.668	186.295	273.45	235.395	169.217	280.865	312.48	215.523	434.932	321.544	24.2514	14.8663	3.79019	67.7813	170.855	210.009	259.214	291.381	346.122	322.647	214.189	117.181	183.161	0	0	4.2899	2.37314	62.9134	60.2391	116.842	80.4284
YDR393W	118.358	84.9282	66.8376	84.9765	0	0	0	0	0	0	0	0	0	0	0	0	94.0939	18.3503	12.1507	2.77506	1.73931	0	0	0	0	0	0	0	0	0	0	0	0
YDR394W	87.6728	117.708	115.109	68.6349	58.2762	59.2721	44.2568	54.258	14.7628	0	39.5393	16.6891	0	0	0	0	108.951	69.3234	60.7533	54.1136	45.222	30.9204	14.9434	8.74484	1.76116	0	0	0	0	3.93209	8.60559	20.6191	26.8095
YDR395W	13.1509	10.4298	11.1396	13.0733	0	0	0	0	0	0	0	0	0	0	0	0	0	2.03892	0	0	0	0	0	0	0	0	0	0	0	0	0	0	0
YDR397C	173.884	208.596	157.811	268.003	255.519	142.253	247.317	288.844	410.899	290.851	532.618	249.225	2.91016	7.43314	11.3706	13.0806	277.329	256.904	328.068	303.869	264.374	177.456	84.6795	66.4608	40.5068	14.2243	0	15.7296	16.612	15.7283	8.60559	226.81	100.536
YDR398W	61.3709	138.567	105.826	173.221	64.2532	57.5786	152.295	138.837	19.6838	33.4792	87.219	81.2205	0	0	1.2634	4.75658	69.3323	59.1288	44.5524	23.588	17.3931	9.41055	4.98115	0	7.04466	8.53456	0	10.0098	15.4254	0	8.60559	137.461	87.1308
YDR399W	153.427	233.925	215.366	111.123	131.495	220.154	252.524	143.624	147.628	154.842	277.938	219.184	0	1.23886	0	0	235.235	181.464	117.456	73.539	43.4826	17.4767	21.585	8.74484	0	0	0	4.2899	0	90.438	17.2112	199.318	140.75
YDR400W	162.195	198.166	120.679	160.148	382.531	311.602	467.299	411.722	524.081	431.045	708.219	578.557	0	0	2.52679	3.56744	259.996	260.982	213.311	162.341	121.751	86.0393	28.2265	29.7324	14.0893	5.68971	0	1.42997	9.49256	121.895	73.1475	501.732	301.607
YDR402C	62.8322	110.258	90.9734	42.4882	41.8393	54.1916	54.6701	51.0663	22.1443	18.8321	24.4213	21.1396	0	0	6.31698	2.37829	32.19	69.3234	59.4032	47.176	24.3503	13.4436	1.66038	0	12.3282	0	6.25524	0	0	11.7963	8.60559	123.715	87.1308
YDR403W	52.6037	98.3379	139.245	140.538	110.575	116.851	124.96	173.945	78.7351	87.883	101.174	117.937	0.970054	0	3.79019	1.18915	79.2369	93.7905	109.356	116.552	69.5722	71.2513	39.8492	19.2386	10.567	0	0	0	0	0	21.514	27.4922	80.4284
YDR404C	225.027	308.424	135.532	199.368	331.726	238.782	373.579	357.464	334.624	253.187	447.724	451.719	9.70054	11.1497	10.1072	13.0806	188.188	214.087	217.362	258.08	281.768	211.065	197.585	62.9628	29.9398	5.68971	0	0	0	51.1171	43.028	412.382	609.915
YDR405W	201.647	336.733	211.652	352.979	264.484	323.456	317.607	331.931	73.8142	154.842	97.6853	111.261	2.91016	0	0	2.37829	188.188	232.437	193.06	116.552	109.576	40.3309	18.2642	5.2469	36.9845	5.68971	0	0	0	35.3888	30.1196	82.4765	134.047
YDR406W	29.2243	26.8194	133.675	150.343	28.391	13.5479	9.11169	15.9582	0	0	3.48876	0	0	0	0	0	19.8092	26.506	9.45051	2.77506	1.73931	0	0	0	0	0	0	0	0	0	0	0	0
YDR407C	18.9958	26.8194	20.4226	52.2932	0	0	6.50835	7.97911	0	0	4.65168	0	0	0	2.52679	4.75658	12.3808	4.07785	8.10043	13.8753	1.73931	8.06619	6.64153	0	5.28349	0	0	0	0	0	0	6.87304	6.70237
YDR408C	173.884	95.358	148.528	94.7815	358.623	301.441	205.664	271.29	617.579	382.919	233.747	241.436	5.82033	3.71657	1.2634	11.8915	210.473	183.503	184.96	140.14	153.059	149.224	147.774	55.967	21.134	14.2243	12.5105	1.42997	1.18657	78.6417	154.901	116.842	247.988
YDR409W	87.6728	65.5586	146.671	101.318	16.4369	23.7088	18.2234	28.7248	9.84189	8.36981	17.4438	14.4639	0.970054	0	0	3.56744	39.6185	71.3623	68.8537	99.902	48.7006	43.0197	21.585	5.2469	0	0	0	0	0	0	0	13.7461	0
YDR410C	263.018	260.745	228.362	225.515	227.128	165.962	350.149	244.161	120.563	221.8	300.033	321.544	36.8621	19.8217	6.31698	10.7023	188.188	118.258	153.908	127.653	212.195	263.495	167.699	167.901	35.2233	0	0	0	0	11.7963	30.1196	185.572	301.607
YDR411C	113.975	90.8881	100.256	91.5131	44.8278	38.9502	36.4468	25.5332	41.828	73.2359	33.7247	40.0539	4.85027	2.47771	3.79019	2.37829	111.427	71.3623	121.507	109.615	106.098	68.5626	24.9057	1.74897	15.8505	5.68971	6.25524	0	0	11.7963	4.3028	6.87304	13.4047
YDR412W	292.243	318.853	241.358	261.466	112.07	108.383	117.15	122.878	140.247	129.732	172.112	219.184	16.4909	16.1051	10.1072	30.9178	178.283	210.009	267.314	281.668	417.433	299.793	259.02	157.407	84.5359	0	0	0	0	19.6604	68.8447	54.9843	100.536
YDR414C	141.738	169.856	150.385	228.783	298.852	648.606	515.461	521.834	268.192	272.019	516.337	485.098	0.970054	0	8.84378	5.94573	183.235	230.398	224.112	137.365	100.88	82.0062	53.1322	20.9876	19.3728	318.624	932.031	22.8795	7.11942	39.3209	34.4224	116.842	315.011
YDR415C	141.738	196.676	157.811	189.563	298.852	294.667	304.591	323.952	265.731	221.8	372.135	317.094	54.323	37.1657	45.4823	73.727	200.569	254.865	295.666	306.644	325.25	323.992	292.227	157.407	128.565	2.84485	0	0	2.37314	3.93209	21.514	247.429	167.559
YDR416W	51.1424	233.925	124.392	611.177	70.2303	104.996	36.4468	49.4705	46.749	89.9755	23.2584	27.8152	0.970054	11.1497	0	2.37829	69.3323	169.231	136.357	170.666	128.709	79.3175	81.3587	43.7242	14.0893	0	0	0	0	0	0	0	0
YDR418W	37.9915	28.3094	31.5622	26.1466	0	0	0	0	0	0	0	0	0	0	0	0	22.2854	12.2335	9.45051	1.38753	1.73931	0	0	0	0	0	0	0	0	0	0	0	0
YDR419W	29.2243	26.8194	72.4074	88.2448	10.4598	15.2414	5.20668	6.38329	9.84189	6.27736	4.65168	11.1261	0	0	0	0	29.7139	53.012	35.1019	27.7506	15.6538	14.788	4.98115	1.74897	0	0	0	0	0	0	0	0	0
YDR420W	0	0	0	0	0	0	0	0	0	0	0	0	0	0	0	0	0	0	0	0	0	0	0	0	0	0	0	0	0	0	0	0	0
YDR421W	84.7503	110.258	176.377	81.7082	29.8852	110.077	55.9718	79.7911	24.6047	41.8491	36.0505	30.0405	3.88022	1.23886	5.05359	1.18915	106.475	154.958	159.309	177.604	168.713	116.96	78.038	38.4773	10.567	0	0	0	0	0	0	27.4922	0
YDR422C	77.4443	87.9082	102.113	160.148	112.07	91.4484	78.1002	102.133	34.4466	46.034	33.7247	61.1935	0	1.23886	0	1.18915	96.57	134.569	118.806	144.303	78.2688	79.3175	28.2265	12.2428	0	2.84485	6.25524	0	2.37314	0	4.3028	20.6191	20.1071
YDR423C	203.109	271.174	185.66	336.638	164.369	182.897	303.289	343.102	182.075	213.43	391.904	283.715	3.88022	2.47771	15.1608	27.3503	131.236	142.725	182.26	158.178	100.88	88.728	63.0945	64.7118	52.8349	5.68971	0	0	0	55.0492	146.295	199.318	154.154
YDR424C	372.609	371.002	233.932	277.808	503.566	430.146	1023.11	780.357	809.495	747.006	875.679	912.34	6.79038	4.95543	20.2143	36.8635	319.424	265.06	247.063	245.593	325.25	186.867	172.68	62.9628	82.7748	0	0	4.2899	0	114.03	60.2391	584.209	663.534
YDR425W	179.729	402.292	174.52	379.126	32.8737	60.9656	123.659	111.708	51.6699	73.2359	109.315	84.5583	0	0	3.79019	1.18915	195.616	193.698	101.255	74.9265	41.7433	48.3971	41.5096	17.4897	15.8505	0	0	0	0	3.93209	0	34.3652	107.238
YDR427W	201.647	265.214	113.253	225.515	152.415	142.253	235.602	223.415	231.284	196.691	269.798	181.355	14.5508	9.91085	21.4777	22.5938	203.045	240.593	279.465	283.056	173.931	146.536	137.812	66.4608	79.2524	22.7588	12.5105	1.42997	2.37314	23.5925	25.8168	206.191	268.095
YDR428C	204.57	297.994	152.241	169.953	379.542	501.273	726.332	620.775	334.624	711.434	464.005	512.913	17.461	18.5828	1.2634	9.51316	304.567	307.877	382.07	385.733	452.22	358.945	210.869	92.6953	24.6563	11.3794	0	67.2084	107.978	106.166	120.478	364.271	294.904
YDR429C	210.415	220.515	115.109	137.27	83.6786	99.9158	102.832	78.1953	452.727	205.06	102.337	114.599	1.94011	3.71657	3.79019	3.56744	188.188	210.009	202.511	194.254	144.362	94.1055	73.0568	22.7366	21.134	0	0	0	0	263.45	81.7531	68.7304	46.9166
YDR430C	56.9873	172.836	161.524	222.246	19.4254	22.0154	11.715	30.3206	12.3024	0	1.16292	12.2387	0	0	0	0	126.284	61.1677	37.802	12.4878	6.95722	2.68873	0	0	0	0	0	0	0	0	0	13.7461	20.1071
YDR432W	73.0606	86.4182	74.264	88.2448	29.8852	25.4023	16.9217	23.9373	9.84189	6.27736	2.32584	2.22522	0	0	0	0	14.8569	18.3503	17.5509	11.1002	3.47861	6.72182	1.66038	1.74897	0	2.84485	6.25524	0	0	0	4.3028	27.4922	13.4047
YDR434W	52.6037	101.318	98.3998	156.88	80.6901	72.82	89.8152	300.015	108.261	127.64	88.382	154.653	6.79038	2.47771	5.05359	1.18915	49.5231	130.491	136.357	191.479	158.277	116.96	89.6606	50.72	21.134	2.84485	0	2.85993	3.55971	0	0	48.1113	73.726
YDR435C	131.509	232.435	116.966	238.588	124.024	270.958	210.871	381.402	290.336	420.583	414	194.707	3.88022	3.71657	13.8974	30.9178	81.7131	73.4012	129.607	95.7395	120.012	103.516	83.0191	36.7283	88.0582	0	0	4.2899	5.93285	43.2529	25.8168	75.6035	87.1308
YDR436W	18.9958	31.2893	40.8452	104.586	0	0	0	0	0	0	0	0	0	0	0	0	0	0	0	0	0	0	0	0	0	0	0	0	0	0	0	0	0
YDR437W	284.937	244.355	189.373	192.831	354.14	392.889	977.554	446.83	437.964	351.532	232.584	189.144	0.970054	4.95543	7.58038	3.56744	344.185	305.838	283.515	296.931	253.939	215.098	106.264	90.9463	10.567	5.68971	0	0	1.18657	62.9134	60.2391	426.129	482.57
YDR438W	153.427	20.8596	161.524	6.53665	412.416	408.131	0	1.59582	324.782	506.374	0	0	26.1915	17.344	0	0	235.235	375.162	361.819	442.622	530.488	575.388	489.813	229.115	0	0	0	0	0	43.2529	43.028	0	0
YDR439W	73.0606	73.0085	131.819	101.318	152.415	120.238	66.3852	106.92	100.879	142.287	151.18	106.811	9.70054	1.23886	1.2634	21.4046	101.522	136.608	190.36	205.354	154.798	150.569	151.095	47.2221	44.0291	2.84485	6.25524	2.85993	0	0	4.3028	34.3652	40.2142
YDR440W	43.8364	55.1288	61.2678	45.7566	22.4139	25.4023	19.525	27.129	2.46047	0	5.8146	12.2387	0	0	0	0	17.3331	44.8563	27.0014	44.4009	15.6538	10.7549	6.64153	1.74897	1.76116	0	0	0	0	0	0	6.87304	6.70237
YDR441C	260.096	369.512	139.245	2722.52	1120.7	1505.51	66.3852	15.9582	1449.22	1232.45	58.146	50.0674	7.76044	0	0	1.18915	359.042	334.383	384.771	235.88	161.755	141.158	92.9814	27.9835	0	0	0	0	0	90.438	43.028	34.3652	13.4047
YDR443C	24.8406	92.3781	124.392	251.661	10.4598	32.1763	14.3184	19.1499	7.38142	14.6472	2.32584	16.6891	0	0	0	7.13487	32.19	69.3234	47.2525	62.4388	17.3931	16.1324	8.30191	5.2469	3.52233	0	0	0	0	3.93209	0	0	0
YDR444W	40.914	67.0486	81.6904	101.318	13.4484	23.7088	29.9384	28.7248	17.2233	16.7396	19.7696	20.027	0	0	0	0	42.0946	24.4671	32.4017	13.8753	8.69653	4.03309	0	0	0	0	0	0	0	0	0	0	0
YDR446W	147.582	183.266	144.815	111.123	41.8393	62.6591	59.8768	49.4705	63.9723	62.7736	37.2135	85.6709	0	0	0	0	141.141	201.853	101.255	81.8642	66.0936	38.9866	11.6227	6.99587	0	0	0	0	0	0	4.3028	13.7461	6.70237
YDR447C	213.337	207.106	146.671	98.0498	4.48278	1.69349	5.20668	0	7.38142	8.36981	15.118	3.33783	0.970054	0	3.79019	4.75658	116.379	50.9731	72.9039	84.6392	90.4439	56.4633	39.8492	20.9876	26.4175	0	0	0	0	3.93209	0	27.4922	0
YDR448W	189.958	151.977	154.098	78.4398	95.6327	71.1265	105.435	108.516	226.363	179.951	182.579	193.594	0	1.23886	2.52679	5.94573	220.378	183.503	230.862	188.704	137.405	112.927	59.7738	17.4897	22.8951	2.84485	0	1.42997	0	23.5925	4.3028	20.6191	87.1308
YDR449C	143.199	204.126	191.23	186.295	64.2532	37.2568	59.8768	35.1081	135.326	106.715	113.966	86.7835	0.970054	0	8.84378	15.4589	151.045	210.009	234.913	184.541	92.1832	95.4499	73.0568	20.9876	31.701	2.84485	0	0	0	0	4.3028	54.9843	53.6189
YDR450W	203.109	262.235	239.501	147.075	0	0	0	0	0	0	0	82.3331	0	1.23886	0	0	136.189	218.165	214.662	174.829	80.0081	84.695	68.0757	0	0	0	0	0	0	0	0	0	0
YDR451C	52.6037	111.748	27.849	98.0498	26.8967	8.46744	376.183	327.144	9.84189	31.3868	352.365	675.354	0	0	17.6876	19.0263	14.8569	10.1946	12.1507	15.2628	17.3931	18.8211	6.64153	1.74897	73.9689	0	0	489.049	584.979	0	8.60559	288.668	201.071
YDR452W	61.3709	53.6389	105.826	68.6349	19.4254	16.9349	9.11169	43.0872	9.84189	12.5547	20.9326	22.2522	0.970054	0	1.2634	0	39.6185	59.1288	51.3028	51.3385	40.004	59.152	44.8303	22.7366	0	2.84485	12.5105	0	0	0	0	34.3652	13.4047
YDR453C	201.647	207.106	187.517	300.686	258.507	355.633	370.976	312.781	260.81	556.592	475.634	406.102	1.94011	13.6274	20.2143	51.1333	188.188	222.243	234.913	160.953	187.845	133.092	96.3022	64.7118	89.8194	2.84485	0	14.2997	22.5448	247.721	137.689	364.271	201.071
YDR454C	188.496	168.366	102.113	124.196	162.874	121.931	171.82	284.056	145.168	106.715	332.595	195.819	19.4011	3.71657	18.951	42.8092	180.759	167.192	189.01	140.14	149.58	67.2182	51.4718	52.469	79.2524	0	0	5.71987	0	7.86417	25.8168	226.81	127.345
YDR456W	100.824	138.567	157.811	153.611	122.529	71.1265	57.2735	89.3661	49.2095	29.2943	36.0505	55.6305	0.970054	0	0	0	51.9992	59.1288	17.5509	15.2628	3.47861	6.72182	1.66038	0	0	0	0	0	0	0	8.60559	13.7461	26.8095
YDR457W	0	0	7.4264	6.53665	0	0	0	0	0	0	0	0	0	0	0	0	0	2.03892	0	0	0	0	0	0	0	0	0	0	0	0	0	0	0
YDR458C	100.824	86.4182	111.396	88.2448	10.4598	10.1609	14.3184	14.3624	22.1443	12.5547	18.6067	24.4774	0	0	0	2.37829	44.5708	50.9731	40.5022	30.5256	19.1324	10.7549	0	3.49793	3.52233	0	0	5.71987	8.30599	0	0	6.87304	6.70237
YDR459C	151.966	263.724	126.249	261.466	191.265	169.349	114.547	127.666	273.112	418.491	138.388	92.3466	48.5027	60.704	15.1608	22.5938	133.712	210.009	199.811	360.757	450.48	422.13	401.812	246.604	51.0738	2.84485	0	0	0	35.3888	43.028	109.969	154.154
YDR460W	163.656	195.186	189.373	235.319	209.197	198.138	221.284	150.007	228.824	217.615	322.129	228.085	9.70054	0	11.3706	13.0806	215.425	232.437	275.415	203.967	166.973	95.4499	58.1134	5.2469	42.268	130.863	6.25524	1.42997	4.74628	27.5246	77.4503	226.81	247.988
YDR461C-A	172.423	339.713	129.962	212.441	224.139	203.219	354.054	360.656	54.1304	125.547	193.045	155.765	1.94011	0	0	2.37829	126.284	124.374	112.056	91.5769	43.4826	22.8542	11.6227	6.99587	7.04466	0	0	2.85993	0	27.5246	21.514	192.445	241.285
YDR461W	273.247	180.286	161.524	232.051	182.3	243.862	344.942	215.436	346.927	186.228	238.399	293.729	3.88022	6.19428	5.05359	22.5938	250.092	248.749	282.165	252.53	450.48	298.449	149.434	113.683	79.2524	2.84485	0	10.0098	3.55971	23.5925	34.4224	96.2226	127.345
YDR462W	318.544	366.532	196.8	264.734	245.059	255.717	230.396	279.269	194.377	225.985	226.769	181.355	1.94011	0	5.05359	5.94573	453.136	252.826	178.21	195.641	137.405	71.2513	64.7549	19.2386	22.8951	0	0	5.71987	0	55.0492	73.1475	309.287	630.023
YDR463W	49.6812	70.0285	68.6942	65.3665	1.49426	0	0	0	0	0	0	0	0	0	0	0	9.90462	2.03892	0	0	0	0	0	0	0	36.9831	12.5105	35.7492	70.0077	0	0	0	0
YDR464W	14.6121	41.7191	81.6904	81.7082	0	0	0	1.59582	2.46047	0	1.16292	3.33783	0	0	0	0	12.3808	40.7785	27.0014	45.7884	13.9144	12.0993	9.96229	0	3.52233	0	0	0	0	0	0	0	0
YDR465C	100.824	151.977	102.113	127.465	182.3	176.123	298.082	199.478	273.112	209.245	332.595	253.675	6.79038	17.344	8.84378	7.13487	160.95	179.425	198.461	176.216	144.362	146.536	116.227	59.4649	42.268	8.53456	0	0	7.11942	7.86417	30.1196	61.8574	67.0237
YDR466W	42.3752	84.9282	98.3998	78.4398	44.8278	74.5135	113.245	76.5995	41.828	71.1434	86.0561	109.036	0.970054	0	0	0	71.8085	77.4791	24.3013	26.363	3.47861	1.34436	0	0	0	0	0	0	0	0	4.3028	0	20.1071
YDR468C	119.819	110.258	57.5546	19.61	43.3336	35.5633	28.6367	19.1499	9.84189	25.1094	3.48876	26.7026	6.79038	0	12.634	3.56744	64.38	42.8174	37.802	34.6882	41.7433	37.6422	13.2831	8.74484	3.52233	0	0	0	0	15.7283	4.3028	54.9843	6.70237
YDR469W	467.588	289.054	341.614	307.223	258.507	298.054	497.238	467.576	246.047	276.204	608.207	845.583	16.4909	13.6274	68.2234	35.6744	403.613	210.009	233.563	283.056	262.635	216.443	151.095	69.9587	114.476	5.68971	6.25524	12.8697	5.93285	47.185	25.8168	137.461	375.333
YDR470C	160.733	116.218	129.962	98.0498	70.2303	98.2223	14.3184	23.9373	91.0375	81.6057	1.16292	3.33783	0	1.23886	0	0	118.855	112.141	118.806	59.6637	46.9613	28.2317	9.96229	12.2428	0	0	0	0	0	39.3209	34.4224	116.842	40.2142
YDR471W	255.712	266.704	191.23	205.905	62.759	94.8354	14.3184	30.3206	100.879	79.5132	11.6292	14.4639	0	0	1.2634	0	217.902	173.308	151.208	104.065	113.055	64.5295	46.4907	26.2345	10.567	0	6.25524	0	0	0	0	151.207	0
YDR472W	162.195	265.214	150.385	271.271	13.4484	28.7893	23.4301	30.3206	12.3024	6.27736	6.97752	11.1261	6.79038	8.672	30.3215	38.0527	51.9992	79.518	68.8537	77.7016	93.9225	71.2513	86.3399	52.469	51.0738	0	0	1.42997	1.18657	15.7283	8.60559	6.87304	26.8095
YDR473C	59.9097	95.358	133.675	134.001	128.506	66.0461	84.6085	84.5786	73.8142	62.7736	126.758	103.473	1.94011	4.95543	3.79019	5.94573	44.5708	93.7905	132.307	149.853	81.7474	112.927	73.0568	47.2221	8.80582	5.68971	0	0	1.18657	0	8.60559	41.2382	73.726
YDR475C	8.76728	5.95988	24.1358	9.80498	17.9311	13.5479	33.8434	46.2789	2.46047	4.18491	1.16292	1.11261	0	0	0	0	2.47615	12.2335	2.70014	0	0	0	0	0	0	0	0	0	0	0	0	0	0
YDR476C	109.591	113.238	118.822	117.66	188.277	316.682	171.82	215.436	238.666	253.187	179.09	290.391	2.91016	1.23886	0	10.7023	153.522	156.997	183.61	116.552	118.273	83.3506	56.453	19.2386	14.0893	2.84485	6.25524	0	1.18657	82.5738	90.3587	68.7304	100.536
YDR477W	80.3667	75.9884	161.524	150.343	70.2303	67.7395	59.8768	94.1535	76.2746	110.9	91.8707	123.5	1.94011	2.47771	5.05359	9.51316	66.8562	154.958	139.057	123.49	69.5722	104.86	56.453	27.9835	22.8951	2.84485	0	0	0	0	4.3028	6.87304	13.4047
YDR478W	296.626	369.512	220.935	339.906	576.785	479.257	695.092	533.005	477.332	579.609	641.932	658.665	14.5508	9.91085	2.52679	14.2697	212.949	338.461	253.814	228.942	252.199	251.396	144.453	97.9422	96.8641	2.84485	12.5105	5.71987	18.9851	231.993	98.9643	82.4765	67.0237
YDR479C	103.746	138.567	159.668	196.1	200.231	93.1419	243.412	185.115	127.945	140.194	275.612	292.616	16.4909	13.6274	11.3706	43.9984	123.808	193.698	336.168	285.831	281.768	266.184	154.416	80.4525	54.5961	5.68971	0	1.42997	0	19.6604	4.3028	116.842	113.94
YDR480W	96.44	135.587	94.6866	114.391	103.104	77.9005	210.871	228.203	36.9071	14.6472	39.5393	37.8287	0	0	0	1.18915	101.522	42.8174	24.3013	6.93764	3.47861	12.0993	1.66038	1.74897	0	0	0	0	0	0	17.2112	89.3495	67.0237
YDR481C	56.9873	105.788	57.5546	58.8299	44.8278	50.8047	63.7818	52.6622	4.92095	16.7396	10.4663	8.90088	0	0	1.2634	0	32.19	16.3114	13.5007	19.4254	0	5.37746	0	0	0	0	0	0	0	3.93209	0	20.6191	40.2142
YDR482C	293.704	363.552	215.366	127.465	373.565	252.33	1315.99	1038.88	681.551	617.274	655.887	1144.88	97.9755	30.9714	25.2679	35.6744	235.235	248.749	469.825	487.022	577.45	654.705	508.077	271.09	110.953	2.84485	0	10.0098	0	129.759	137.689	1821.36	2117.95
YDR483W	71.5994	144.527	55.698	78.4398	5.97705	0	10.4134	6.38329	7.38142	4.18491	4.65168	4.45044	0	0	0	0	51.9992	16.3114	4.05022	2.77506	0	4.03309	0	0	0	0	0	0	0	0	4.3028	0	6.70237
YDR484W	108.13	132.607	157.811	189.563	168.852	181.203	174.424	205.861	127.945	115.085	158.157	239.211	0.970054	0	2.52679	7.13487	153.522	140.686	128.257	129.04	48.7006	90.0724	44.8303	24.4855	21.134	119.484	6.25524	0	1.18657	7.86417	12.9084	48.1113	53.6189
YDR485C	89.134	95.358	129.962	205.905	132.989	113.464	188.742	271.29	63.9723	75.3283	217.466	163.554	0	6.19428	1.2634	17.8372	86.6654	173.308	113.406	177.604	116.533	64.5295	56.453	33.2304	31.701	0	0	0	0	11.7963	4.3028	96.2226	100.536
YDR486C	265.941	16.3897	226.505	9.80498	65.7475	62.6591	0	0	71.3537	0	0	0	0	0	0	0	86.6654	73.4012	85.0546	62.4388	0	0	0	0	0	0	0	0	0	0	0	0	0
YDR487C	390.144	98.3379	336.045	130.733	385.519	403.05	167.915	162.774	258.35	334.792	140.713	226.972	15.5209	6.19428	2.52679	10.7023	262.472	216.126	267.314	245.593	238.285	279.628	167.699	94.4442	33.4621	14.2243	0	0	0	51.1171	60.2391	41.2382	53.6189
YDR488C	612.248	195.186	594.112	127.465	717.245	1397.13	223.887	411.722	930.059	897.662	336.084	308.193	28.1316	22.2994	25.2679	7.13487	609.134	564.782	562.98	532.811	546.142	469.183	325.435	139.917	7.04466	36.9831	6.25524	4.2899	5.93285	165.148	86.0559	41.2382	60.3213
YDR489W	268.863	280.114	226.505	300.686	549.888	524.981	585.751	478.747	592.974	343.162	441.91	764.363	7.76044	0	8.84378	33.2961	269.901	218.165	174.159	126.265	126.969	95.4499	38.1888	59.4649	105.67	0	0	18.5896	4.74628	70.7775	146.295	247.429	676.939
YDR490C	71.5994	78.9683	193.086	130.733	29.8852	37.2568	7.81002	6.38329	27.0652	8.36981	8.14044	20.027	1.94011	2.47771	0	0	39.6185	32.6228	56.703	40.2383	15.6538	14.788	16.6038	3.49793	0	0	0	0	0	0	0	0	0
YDR492W	119.819	284.584	170.807	375.858	245.059	199.832	260.334	215.436	24.6047	14.6472	65.1235	50.0674	1.94011	0	3.79019	1.18915	86.6654	126.413	121.507	134.59	97.4011	60.4964	31.5473	26.2345	8.80582	2.84485	0	4.2899	10.6791	11.7963	4.3028	0	0
YDR493W	206.031	198.166	178.234	277.808	410.922	375.954	329.322	315.973	497.015	466.617	280.264	373.837	12.6107	8.672	12.634	24.9721	217.902	271.177	319.967	395.446	627.889	625.129	376.907	178.395	79.2524	5.68971	0	1.42997	3.55971	55.0492	47.3308	116.842	93.8332
YDR494W	173.884	165.387	189.373	81.7082	370.577	171.042	262.937	287.248	140.247	334.792	376.786	182.468	3.88022	7.43314	5.05359	2.37829	205.521	136.608	120.156	145.69	113.055	116.96	89.6606	36.7283	35.2233	0	6.25524	1.42997	2.37314	47.185	51.6336	48.1113	113.94
YDR495C	27.763	20.8596	48.2716	26.1466	2.98852	3.38698	0	1.59582	2.46047	0	2.32584	5.56305	0	0	0	0	14.8569	16.3114	45.9025	99.902	53.9185	63.1851	46.4907	20.9876	10.567	0	0	0	0	0	0	0	0
YDR496C	86.2116	99.8279	113.253	94.7815	11.9541	11.8544	22.1284	25.5332	2.46047	10.4623	11.6292	14.4639	0.970054	0	7.58038	2.37829	61.9039	65.2455	45.9025	70.7639	22.611	18.8211	6.64153	3.49793	5.28349	0	0	0	0	0	0	13.7461	6.70237
YDR497C	33.6079	14.8997	25.9924	6.53665	0	0	11.715	0	0	0	1.16292	4.45044	0	0	1.2634	0	0	2.03892	1.35007	1.38753	0	1.34436	0	0	0	0	0	0	0	0	0	0	0
YDR498C	131.509	189.226	167.094	326.833	98.6212	165.962	209.569	177.136	135.326	152.749	201.185	126.837	11.6407	9.91085	17.6876	33.2961	141.141	171.27	202.511	147.078	93.9225	84.695	63.0945	33.2304	66.9243	0	6.25524	1.42997	0	3.93209	21.514	103.096	87.1308
YDR499W	65.7546	78.9683	126.249	62.0982	55.2877	82.9809	0	0	100.879	102.53	0	0	0	6.19428	0	0	81.7131	136.608	156.608	213.679	88.7046	69.9069	63.0945	15.7407	0	0	0	0	0	0	0	0	0
YDR500C	2.92243	70.0285	5.5698	19.61	0	0	0	0	0	0	0	0	0	0	0	0	0	0	0	0	0	0	0	0	0	0	0	0	0	0	0	0	0
YDR501W	48.22	175.816	35.2754	173.221	3433.81	3326.01	117.15	76.5995	445.346	416.398	201.185	159.103	0	0	1.2634	0	103.998	8.15569	1.35007	0	0	0	0	0	22.8951	91.0353	25.021	2.85993	0	180.876	275.379	48.1113	53.6189
YDR502C	109.591	83.4383	68.6942	78.4398	71.7245	93.1419	87.2119	105.324	0	8.36981	6.97752	2.22522	0.970054	0	0	0	34.6662	14.2725	1.35007	1.38753	0	0	0	0	0	0	0	0	0	0	0	13.7461	0
YDR503C	147.582	284.584	167.094	405.272	161.38	308.215	177.027	226.607	191.917	159.026	141.876	154.653	7.76044	3.71657	0	4.75658	326.852	267.099	259.214	198.417	116.533	98.1386	73.0568	31.4814	10.567	0	6.25524	4.2899	2.37314	70.7775	30.1196	20.6191	26.8095
YDR504C	322.928	286.074	224.649	317.028	645.521	746.829	814.845	727.695	610.197	613.089	879.168	720.971	20.3711	24.7771	46.7457	60.6464	259.996	385.356	243.013	259.468	368.733	336.091	252.378	146.913	135.61	8.53456	0	2.85993	3.55971	231.993	38.7252	391.763	1246.64
YDR505C	45.2976	78.9683	46.415	104.586	0	0	0	0	0	0	0	0	0	0	0	0	7.42846	0	1.35007	0	0	0	0	0	0	0	0	0	0	0	0	0	0
YDR506C	80.3667	110.258	141.102	169.953	46.3221	30.4828	35.1451	20.7457	46.749	25.1094	22.0955	26.7026	2.91016	0	3.79019	1.18915	84.1893	126.413	75.6041	106.84	45.222	29.576	33.2076	10.4938	1.76116	0	0	0	0	0	0	13.7461	6.70237
YDR507C	5.84485	4.46991	5.5698	26.1466	0	0	0	0	0	0	0	0	0	0	0	0	0	0	0	0	0	0	0	0	0	0	0	0	0	0	0	0	0
YDR508C	20.457	46.189	14.8528	111.123	0	0	3.90501	11.1708	0	0	15.118	5.56305	0	0	18.951	14.2697	2.47615	0	0	0	0	0	0	0	29.9398	0	0	0	0	0	0	0	0
YDR510W	111.052	105.788	94.6866	94.7815	31.3795	23.7088	15.62	6.38329	59.0513	75.3283	73.264	60.0809	58.2033	55.7485	69.4868	70.1596	131.236	193.698	348.319	424.584	480.048	532.368	320.454	279.835	128.565	0	0	4.2899	1.18657	15.7283	0	27.4922	53.6189
YDR511W	195.803	216.045	159.668	290.881	119.541	152.414	127.564	108.516	132.866	89.9755	98.8482	181.355	0	0	1.2634	0	292.186	103.985	51.3028	19.4254	6.95722	2.68873	1.66038	0	0	0	0	0	5.93285	0	4.3028	0	26.8095
YDR512C	634.166	567.678	289.63	447.761	844.258	1210.84	1504.73	1321.34	1045.7	1092.26	1023.37	680.917	447.195	450.944	405.55	645.706	529.897	456.719	729.039	1103.09	1838.45	2231.64	2294.65	1694.75	1248.67	17.0691	0	0	7.11942	153.351	129.084	433.002	589.808
YDR513W	626.86	569.168	287.773	437.956	839.775	1209.15	1504.73	1318.15	1048.16	1081.8	1023.37	679.804	446.225	448.466	404.287	648.084	534.849	454.68	726.339	1103.09	1817.57	2219.55	2279.7	1698.25	1239.86	17.0691	0	0	7.11942	153.351	129.084	433.002	589.808
YDR514C	128.587	92.3781	128.105	111.123	153.909	116.851	134.072	173.945	105.8	54.4038	83.7303	123.5	0.970054	0	0	3.56744	158.474	85.6348	74.254	51.3385	22.611	13.4436	11.6227	0	1.76116	0	0	1.42997	0	35.3888	25.8168	123.715	134.047
YDR515W	191.419	230.945	159.668	297.418	352.646	316.682	433.456	518.642	59.0513	119.27	122.107	111.261	3.88022	3.71657	11.3706	5.94573	128.76	132.53	81.0043	70.7639	76.5295	106.205	74.7172	17.4897	26.4175	22.7588	12.5105	8.5798	18.9851	31.4567	21.514	82.4765	147.452
YDR516C	111.052	37.2492	92.83	29.4149	288.392	318.376	83.3069	118.091	268.192	357.809	155.831	95.6844	0.970054	0	0	0	183.235	136.608	108.006	119.327	76.5295	57.8077	34.868	29.7324	0	2.84485	0	0	0	3.93209	12.9084	0	0
YDR517W	106.669	95.358	122.536	134.001	295.864	277.732	255.127	196.286	201.759	179.951	162.809	221.409	0	1.23886	0	2.37829	131.236	146.802	103.956	80.4766	59.1364	43.0197	34.868	12.2428	8.80582	19.914	6.25524	1.42997	2.37314	15.7283	25.8168	164.953	241.285
YDR518W	96.44	135.587	133.675	71.9032	180.806	182.897	110.642	175.541	127.945	119.27	152.343	80.1079	44.6225	29.7326	15.1608	16.648	113.903	122.335	182.26	231.717	220.892	250.052	171.019	111.934	45.7903	0	0	0	0	19.6604	25.8168	13.7461	46.9166
YDR519W	293.704	147.507	150.385	143.806	328.737	381.035	373.579	352.677	479.792	531.483	262.82	477.309	23.2813	0	17.6876	51.1333	284.758	322.15	392.871	301.094	375.69	340.124	162.717	71.7077	82.7748	2.84485	0	4.2899	0	86.5059	51.6336	261.176	134.047
YDR520C	49.6812	43.2091	107.683	68.6349	65.7475	79.594	28.6367	33.5123	36.9071	43.9415	17.4438	14.4639	0.970054	0	0	0	59.4277	59.1288	24.3013	38.8508	6.95722	5.37746	4.98115	5.2469	1.76116	17.0691	12.5105	4.2899	1.18657	0	0	0	0
YDR522C	130.048	213.066	139.245	284.344	219.656	165.962	268.144	347.889	201.759	200.875	379.112	341.571	0.970054	6.19428	25.2679	10.7023	131.236	118.258	179.56	137.365	123.491	115.615	91.321	41.9752	19.3728	0	0	0	1.18657	27.5246	38.7252	171.826	154.154
YDR523C	103.746	151.977	161.524	98.0498	358.623	233.701	200.457	268.098	204.219	234.355	113.966	202.495	1.94011	1.23886	0	8.32402	195.616	193.698	190.36	151.241	62.615	71.2513	39.8492	24.4855	17.6116	0	0	2.85993	0	31.4567	12.9084	61.8574	73.726
YDR524C	71.5994	86.4182	189.373	235.319	170.346	106.69	282.462	244.161	137.786	127.64	137.225	174.68	6.79038	2.47771	6.31698	9.51316	116.379	138.647	141.758	165.116	116.533	147.88	106.264	89.1973	33.4621	0	0	1.42997	0	3.93209	12.9084	13.7461	46.9166
YDR524C-B	83.2891	65.5586	40.8452	45.7566	2.98852	3.38698	0	1.59582	0	0	0	1.11261	0.970054	0	0	0	49.5231	6.11677	0	1.38753	1.73931	0	1.66038	0	0	0	0	0	1.18657	0	0	0	0
YDR524W-C	350.691	475.3	228.362	598.104	658.969	594.415	524.573	834.615	757.826	629.828	824.511	785.502	54.323	3.71657	84.6476	63.0247	292.186	309.916	535.979	407.933	859.217	481.282	430.039	176.646	202.534	5.68971	0	2.85993	26.1045	224.129	176.415	900.368	797.582
YDR525W-A	140.276	134.097	66.8376	52.2932	2.98852	10.1609	13.0167	57.4496	0	0	3.48876	1.11261	0	0	0	0	54.4754	34.6617	37.802	12.4878	1.73931	1.34436	0	0	0	0	0	0	0	0	0	6.87304	13.4047
YDR527W	45.2976	50.6589	105.826	104.586	49.3106	44.0307	39.0501	35.1081	31.9861	14.6472	25.5843	18.9144	0.970054	3.71657	0	1.18915	29.7139	44.8563	52.6528	73.539	40.004	60.4964	63.0945	19.2386	3.52233	0	0	0	1.18657	0	0	0	0
YDR528W	52.6037	49.169	96.5432	94.7815	4.48278	0	1.30167	1.59582	0	0	3.48876	1.11261	29.1016	44.5988	51.7993	53.5115	12.3808	46.8952	72.9039	148.466	144.362	196.277	242.416	199.382	100.386	0	0	0	0	0	0	0	0
YDR529C	210.415	220.515	180.09	124.196	34.368	37.2568	37.7484	31.9165	9.84189	10.4623	23.2584	18.9144	4.85027	3.71657	0	2.37829	252.568	75.4402	59.4032	63.8263	45.222	29.576	3.32076	0	0	0	0	0	0	27.5246	21.514	61.8574	247.988
YDR530C	187.035	238.395	150.385	303.954	268.967	265.878	281.161	229.798	275.573	338.977	429.118	392.751	6.79038	44.5988	35.3751	23.7829	225.33	263.021	248.413	237.267	168.713	221.82	220.831	194.135	54.5961	0	0	7.14983	9.49256	7.86417	51.6336	109.969	134.047
YDR531W	64.2934	134.097	9.283	163.416	0	1.69349	408.724	442.043	0	0	240.725	378.287	1.94011	4.95543	2.52679	4.75658	17.3331	10.1946	1.35007	5.55011	3.47861	1.34436	6.64153	1.74897	8.80582	0	0	4.2899	0	0	0	1408.97	1139.4
YDR532C	187.035	202.636	154.098	179.758	363.105	242.169	242.111	197.882	337.085	345.255	246.539	396.089	19.4011	23.5383	3.79019	14.2697	230.282	322.15	410.422	434.296	366.994	364.323	270.642	155.658	40.5068	0	6.25524	2.85993	3.55971	7.86417	4.3028	158.08	120.643
YDR533C	108.13	150.487	111.396	375.858	218.162	182.897	149.692	202.669	182.075	219.708	152.343	186.918	3.88022	13.6274	10.1072	36.8635	118.855	136.608	174.159	220.617	222.631	202.999	162.717	55.967	81.0136	0	0	0	0	3.93209	17.2112	41.2382	13.4047
YDR534C	0	184.756	1.8566	75.1715	0	0	65.0835	98.941	0	0	69.7752	43.3918	0	0	0	0	0	0	1.35007	0	0	0	0	0	0	0	0	0	0	0	0	0	0
YDR536W	2.92243	16.3897	53.8414	71.9032	8.96557	3.38698	1.30167	20.7457	2.46047	0	2.32584	2.22522	0	0	0	0	29.7139	42.8174	22.9512	19.4254	8.69653	17.4767	3.32076	1.74897	0	0	0	0	0	0	0	0	0
YDR538W	116.897	160.917	215.366	395.467	164.369	130.399	298.082	175.541	125.484	167.396	217.466	117.937	0.970054	3.71657	2.52679	5.94573	215.425	205.931	160.659	169.278	55.6578	44.364	29.8869	8.74484	19.3728	0	0	4.2899	1.18657	7.86417	12.9084	13.7461	40.2142
YDR539W	5.84485	49.169	96.5432	65.3665	8.96557	6.77395	9.11169	25.5332	0	8.36981	5.8146	14.4639	0	0	2.52679	0	12.3808	36.7006	31.0517	34.6882	17.3931	12.0993	1.66038	12.2428	3.52233	0	0	0	0	0	0	6.87304	6.70237
YDR540C	18.9958	23.8395	105.826	26.1466	25.4024	6.77395	9.11169	11.1708	0	4.18491	8.14044	5.56305	0	0	0	0	14.8569	46.8952	35.1019	23.588	15.6538	14.788	8.30191	5.2469	1.76116	2.84485	0	0	0	0	0	0	6.70237
YDR541C	21.9182	46.189	89.1168	39.2199	13.4484	8.46744	2.60334	27.129	4.92095	4.18491	8.14044	8.90088	0	0	0	0	7.42846	36.7006	27.0014	15.2628	5.21792	6.72182	3.32076	5.2469	0	0	0	0	0	0	0	0	6.70237
YDR542W	36.5303	32.7793	68.6942	55.5615	38.8508	33.8698	11.715	17.5541	12.3024	16.7396	5.8146	5.56305	0	0	0	0	4.95231	67.2845	27.0014	33.3007	8.69653	12.0993	3.32076	0	3.52233	0	0	0	0	0	0	0	6.70237
YDR545W	115.436	89.3981	326.762	245.124	109.081	88.0614	31.2401	57.4496	93.498	102.53	56.9831	48.9548	0	0	0	0	81.7131	289.527	210.611	259.468	93.9225	106.205	71.3964	24.4855	0	0	0	0	0	0	0	0	46.9166
YEL001C	2.92243	7.44984	0	0	0	0	3.90501	6.38329	0	0	8.14044	4.45044	0	0	1.2634	1.18915	0	0	4.05022	0	0	0	0	0	5.28349	0	0	0	0	0	0	0	0
YEL002C	157.811	186.246	135.532	107.855	164.369	137.173	148.39	146.816	125.484	140.194	148.854	175.792	3.88022	2.47771	8.84378	11.8915	133.712	228.359	346.969	341.332	321.772	231.231	180.982	76.9546	24.6563	2.84485	0	0	0	23.5925	8.60559	364.271	167.559
YEL003W	542.11	853.752	430.731	630.787	962.304	1244.71	1233.98	1203.25	952.203	968.806	982.668	1303.98	32.0118	64.4205	68.2234	97.5099	527.421	521.964	693.937	577.212	847.042	798.552	597.738	430.246	318.771	11.3794	12.5105	1.42997	3.55971	82.5738	55.9364	1120.31	851.201
YEL004W	200.186	414.211	213.509	235.319	346.669	546.997	656.042	437.255	509.318	493.819	359.342	450.607	17.461	14.8663	51.7993	22.5938	198.092	228.359	332.118	259.468	337.425	282.317	215.85	129.424	95.1029	2.84485	12.5105	0	0	11.7963	34.4224	652.939	522.785
YEL005C	154.889	205.616	152.241	245.124	210.691	142.253	286.367	260.119	194.377	255.279	497.73	317.094	11.6407	2.47771	18.951	51.1333	173.331	191.659	278.115	271.956	203.499	174.767	134.491	73.4566	119.759	5.68971	6.25524	0	1.18657	3.93209	4.3028	109.969	100.536
YEL006W	111.052	73.0085	135.532	45.7566	0	0	0	1.59582	0	0	0	1.11261	0	0	0	0	136.189	57.0898	31.0517	18.0379	3.47861	1.34436	0	0	0	0	0	0	0	3.93209	0	0	0
YEL007W	8.76728	13.4097	24.1358	45.7566	0	3.38698	2.60334	1.59582	0	2.09245	3.48876	1.11261	0	0	0	0	0	4.07785	0	0	0	0	0	0	0	0	0	0	0	0	0	0	0
YEL009C	0	0	5.5698	6.53665	0	0	0	0	0	0	0	0	0	0	0	0	0	2.03892	0	0	0	0	0	0	0	0	0	0	0	0	0	0	0
YEL011W	5.84485	5.95988	27.849	3.26833	0	0	0	0	0	0	0	0	0	0	0	0	2.47615	6.11677	2.70014	1.38753	0	0	0	0	0	0	0	0	0	0	0	0	0
YEL012W	70.1382	96.848	165.237	150.343	49.3106	25.4023	24.7317	68.6204	12.3024	10.4623	23.2584	12.2387	0	0	0	0	71.8085	44.8563	32.4017	34.6882	10.4358	10.7549	3.32076	0	0	0	0	0	0	0	8.60559	27.4922	13.4047
YEL013W	16.0733	14.8997	14.8528	32.6833	0	0	0	0	0	0	0	0	0	0	0	0	7.42846	0	0	0	0	0	0	0	0	0	0	0	0	0	0	0	0
YEL015W	54.0649	53.6389	85.4036	35.9516	0	3.38698	0	0	2.46047	0	1.16292	0	0	0	0	0	29.7139	28.5449	18.901	9.7127	1.73931	2.68873	1.66038	0	0	8.53456	6.25524	1.42997	1.18657	0	0	0	0
YEL016C	99.3625	174.326	183.803	264.734	373.565	264.184	352.753	304.802	263.271	303.406	348.876	540.728	23.2813	12.3886	53.0627	9.51316	205.521	242.632	295.666	326.069	360.036	344.157	260.68	122.428	70.4466	8.53456	0	8.5798	14.2388	15.7283	12.9084	103.096	214.476
YEL017C-A	83.2891	1.48997	29.7056	0	1.49426	0	0	0	0	0	0	0	0	0	0	0	4.95231	6.11677	0	2.77506	0	1.34436	0	0	0	0	0	0	0	0	0	0	0
YEL017W	96.44	140.057	133.675	124.196	28.391	18.6284	20.8267	14.3624	12.3024	8.36981	11.6292	8.90088	0	0	0	0	29.7139	26.506	14.8508	9.7127	1.73931	2.68873	1.66038	0	0	2.84485	0	0	0	0	0	103.096	46.9166
YEL018W	134.432	147.507	120.679	107.855	101.61	103.303	137.977	95.7494	100.879	87.883	97.6853	119.049	0.970054	4.95543	5.05359	20.2155	74.2846	67.2845	90.4549	90.1893	95.6618	79.3175	54.7926	17.4897	63.4019	0	0	0	0	0	12.9084	41.2382	127.345
YEL019C	284.937	306.934	220.935	222.246	298.852	425.066	536.288	515.451	497.015	318.053	464.005	428.355	21.3412	33.4491	6.31698	48.755	255.044	260.982	224.112	373.245	400.04	322.647	202.567	108.436	165.55	0	0	0	3.55971	47.185	81.7531	391.763	442.356
YEL020C	37.9915	71.5185	98.3998	127.465	34.368	37.2568	27.3351	52.6622	19.6838	27.2019	24.4213	27.8152	0	0	0	1.18915	42.0946	30.5838	55.353	31.9132	17.3931	33.6091	6.64153	3.49793	3.52233	0	0	0	2.37314	0	0	27.4922	33.5118
YEL020W-A	81.8279	0	74.264	0	7.47131	1.69349	0	0	2.46047	2.09245	0	0	0	0	0	0	103.998	28.5449	10.8006	2.77506	1.73931	0	0	0	0	2.84485	0	0	0	0	0	0	0
YEL021W	213.337	253.295	506.852	549.079	434.83	326.843	255.127	229.798	526.541	443.6	281.427	487.323	10.6706	6.19428	24.0045	40.4309	220.378	395.551	454.974	405.158	323.511	256.774	290.567	113.683	105.67	71.1213	156.381	27.1694	10.6791	51.1171	51.6336	240.556	107.238
YEL022W	11.6897	0	57.5546	9.80498	5.97705	6.77395	0	0	0	2.09245	0	0	0	0	0	0	2.47615	12.2335	6.75036	12.4878	0	4.03309	0	0	0	0	0	0	0	0	0	0	0
YEL023C	51.1424	59.5988	113.253	75.1715	88.1614	89.7549	93.7202	229.798	54.1304	69.0509	122.107	74.5448	4.85027	2.47771	17.6876	7.13487	59.4277	126.413	163.359	119.327	109.576	77.9731	44.8303	15.7407	26.4175	8.53456	0	1.42997	0	0	0	27.4922	20.1071
YEL024W	70.1382	89.3981	124.392	78.4398	4.48278	5.08047	7.81002	7.97911	0	2.09245	2.32584	1.11261	0	0	0	1.18915	89.1416	48.9342	17.5509	4.16259	3.47861	1.34436	0	0	0	0	0	0	0	0	0	61.8574	13.4047
YEL025C	18.9958	17.8796	89.1168	32.6833	29.8852	28.7893	0	0	9.84189	16.7396	0	0	0	0	0	0	44.5708	108.063	62.1033	61.0512	33.0468	26.8873	16.6038	6.99587	0	0	0	0	0	0	0	0	0
YEL026W	192.88	201.146	168.951	71.9032	23.9082	18.6284	0	1.59582	4.92095	0	4.65168	1.11261	0.970054	0	15.1608	17.8372	101.522	34.6617	39.1521	18.0379	26.0896	17.4767	16.6038	5.2469	40.5068	0	0	0	0	0	0	0	0
YEL027W	2.92243	0	16.7094	0	0	0	0	0	0	0	0	0	0	0	0	0	2.47615	0	1.35007	0	0	0	0	0	0	0	0	0	0	0	0	0	0
YEL029C	26.3018	40.2292	120.679	39.2199	2.98852	0	9.11169	3.19165	2.46047	12.5547	4.65168	7.78827	0	0	0	0	24.7615	71.3623	47.2525	41.6259	12.1751	6.72182	0	1.74897	0	5.68971	0	0	0	0	0	0	0
YEL030W	64.2934	83.4383	105.826	225.515	210.691	140.56	190.044	234.586	142.707	112.992	166.298	99.0222	0.970054	4.95543	35.3751	32.1069	143.617	193.698	238.963	209.517	144.362	146.536	53.1322	52.469	61.6408	11.3794	0	0	0	0	0	20.6191	33.5118
YEL031W	2.92243	0	9.283	6.53665	0	0	0	0	0	0	0	0	0	0	0	0	0	10.1946	2.70014	0	0	0	0	0	0	0	0	0	0	0	0	0	0
YEL032W	26.3018	35.7593	79.8338	32.6833	5.97705	6.77395	10.4134	3.19165	9.84189	2.09245	5.8146	5.56305	0	0	0	0	32.19	34.6617	37.802	29.1381	20.8717	16.1324	14.9434	1.74897	1.76116	0	0	0	0	0	0	6.87304	0
YEL034W	219.182	192.206	334.188	375.858	2.98852	10.1609	44.2568	51.0663	7.38142	23.017	94.1966	139.076	9.70054	4.95543	22.7411	47.5658	259.996	185.542	125.557	127.653	135.666	143.847	99.6229	41.9752	82.7748	0	0	0	0	0	30.1196	13.7461	67.0237
YEL035C	489.506	423.151	246.928	254.929	115.058	247.249	156.2	156.391	191.917	163.211	90.7078	117.937	1.94011	4.95543	0	5.94573	463.041	258.943	256.514	138.753	102.619	102.172	61.4341	24.4855	7.04466	8.53456	0	11.4397	2.37314	471.85	258.168	144.334	67.0237
YEL036C	153.427	137.077	157.811	130.733	8.96557	11.8544	9.11169	12.7666	7.38142	6.27736	17.4438	8.90088	0	1.23886	3.79019	0	79.2369	210.009	157.958	167.891	83.4867	79.3175	54.7926	15.7407	14.0893	2.84485	6.25524	0	0	0	0	13.7461	26.8095
YEL037C	127.126	129.627	96.5432	176.49	4.48278	10.1609	1.30167	6.38329	0	0	6.97752	3.33783	0	0	0	0	86.6654	26.506	10.8006	4.16259	0	0	0	0	0	45.5176	6.25524	32.8892	27.2911	0	0	13.7461	46.9166
YEL038W	248.406	260.745	178.234	268.003	517.014	342.085	298.082	438.851	268.192	355.717	270.96	291.504	6.79038	6.19428	21.4777	5.94573	200.569	267.099	297.016	219.229	142.623	145.191	107.925	54.218	38.7456	0	0	7.14983	9.49256	51.1171	64.5419	109.969	214.476
YEL039C	286.398	341.203	163.381	310.491	430.347	565.625	550.606	620.775	130.405	123.455	106.989	204.72	4.85027	3.71657	1.2634	22.5938	178.283	140.686	140.408	104.065	64.3543	88.728	49.8115	36.7283	44.0291	0	6.25524	4.2899	5.93285	432.529	159.203	274.922	120.643
YEL040W	89.134	163.897	122.536	134.001	28.391	16.9349	36.4468	20.7457	27.0652	27.2019	58.146	32.2657	0	3.71657	0	0	66.8562	50.9731	48.6026	43.0134	19.1324	17.4767	21.585	3.49793	5.28349	0	0	0	0	7.86417	8.60559	6.87304	13.4047
YEL041W	105.207	199.656	193.086	212.441	303.335	242.169	290.272	260.119	196.838	186.228	187.23	253.675	2.91016	3.71657	0	0	64.38	85.6348	117.456	113.777	86.9653	73.94	46.4907	13.9917	5.28349	5.68971	0	2.85993	0	39.3209	25.8168	103.096	174.262
YEL042W	97.9013	98.3379	92.83	68.6349	23.9082	18.6284	68.9885	28.7248	12.3024	6.27736	9.30336	17.8018	0	0	1.2634	0	71.8085	65.2455	54.0029	48.5635	20.8717	32.2647	34.868	13.9917	1.76116	0	0	64.3485	64.0748	3.93209	0	6.87304	13.4047
YEL043W	56.9873	67.0486	109.539	42.4882	2.98852	6.77395	3.90501	1.59582	0	0	3.48876	0	0	1.23886	0	3.56744	37.1423	16.3114	16.2009	19.4254	12.1751	8.06619	11.6227	3.49793	0	0	0	0	0	0	0	0	0
YEL044W	309.777	248.825	267.35	179.758	97.127	57.5786	143.184	177.136	157.47	92.0679	352.365	295.954	8.73049	9.91085	8.84378	24.9721	250.092	234.476	363.169	326.069	405.258	358.945	214.189	94.4442	93.3417	2.84485	0	4.2899	2.37314	35.3888	8.60559	89.3495	113.94
YEL046C	208.953	162.407	200.513	120.928	19.4254	45.7242	32.5417	43.0872	7.38142	10.4623	5.8146	5.56305	1.94011	0	0	1.18915	165.902	79.518	78.3042	51.3385	36.5254	26.8873	34.868	10.4938	0	0	0	0	0	0	0	0	0
YEL047C	119.819	134.097	83.547	245.124	76.2073	82.9809	87.2119	124.474	56.5909	79.5132	74.4269	63.4187	0	3.71657	0	0	108.951	103.985	121.507	72.1515	50.4399	47.0528	54.7926	12.2428	19.3728	5.68971	0	0	0	3.93209	8.60559	34.3652	26.8095
YEL048C	201.647	210.086	126.249	150.343	379.542	330.23	521.97	323.952	66.4328	77.4208	98.8482	82.3331	0	0	0	0	180.759	110.102	43.2023	27.7506	13.9144	32.2647	9.96229	1.74897	0	0	0	0	0	39.3209	38.7252	357.398	294.904
YEL049W	43.8364	75.9884	76.1206	117.66	0	5.08047	5.20668	1.59582	2.46047	6.27736	2.32584	4.45044	0	0	0	0	32.19	48.9342	32.4017	11.1002	5.21792	2.68873	4.98115	0	1.76116	0	0	0	0	0	0	0	0
YEL050C	42.3752	26.8194	85.4036	88.2448	2.98852	1.69349	0	1.59582	0	0	1.16292	0	0	0	0	0	32.19	16.3114	17.5509	5.55011	1.73931	4.03309	1.66038	0	0	0	0	0	0	0	0	0	0
YEL051W	245.484	174.326	150.385	169.953	26.8967	18.6284	61.1785	30.3206	41.828	29.2943	15.118	32.2657	1.94011	0	1.2634	0	126.284	75.4402	97.2052	55.5011	34.7861	20.1655	8.30191	3.49793	7.04466	0	6.25524	0	2.37314	0	4.3028	34.3652	6.70237
YEL052W	105.207	102.808	131.819	101.318	132.989	60.9656	106.737	154.795	123.024	83.6981	187.23	189.144	40.7423	48.3154	59.3796	66.5921	180.759	142.725	187.66	245.593	238.285	287.694	325.435	160.905	163.788	0	0	0	0	0	25.8168	82.4765	46.9166
YEL053C	99.3625	122.177	128.105	140.538	79.1958	59.2721	66.3852	86.1744	56.5909	127.64	80.2415	77.8827	6.79038	6.19428	8.84378	4.75658	136.189	154.958	233.563	166.503	153.059	185.522	124.529	66.4608	3.52233	0	0	2.85993	0	0	4.3028	20.6191	0
YEL054C	71.5994	5.95988	46.415	0	0	3.38698	7.81002	1.59582	2.46047	4.18491	2.32584	1.11261	0	0	0	0	24.7615	36.7006	36.452	18.0379	5.21792	6.72182	0	1.74897	0	0	0	0	0	0	0	0	0
YEL055C	62.8322	34.2693	200.513	137.27	2.98852	10.1609	9.11169	20.7457	7.38142	20.9245	9.30336	20.027	0.970054	0	18.951	3.56744	49.5231	93.7905	41.8522	41.6259	13.9144	8.06619	6.64153	3.49793	19.3728	0	0	0	0	0	0	0	0
YEL056W	87.6728	95.358	141.102	189.563	101.61	60.9656	153.597	167.561	88.577	94.1604	193.045	178.018	3.88022	3.71657	24.0045	10.7023	84.1893	146.802	132.307	137.365	100.88	103.516	41.5096	31.4814	35.2233	2.84485	0	2.85993	0	7.86417	4.3028	20.6191	26.8095
YEL057C	170.962	326.303	189.373	519.664	156.897	135.479	52.0668	14.3624	66.4328	119.27	152.343	185.806	1.94011	2.47771	64.4332	90.3751	128.76	142.725	145.808	173.441	125.23	80.6619	33.2076	24.4855	213.101	0	0	0	1.18657	11.7963	17.2112	13.7461	6.70237
YEL058W	105.207	113.238	168.951	127.465	191.265	204.912	158.804	180.328	228.824	230.17	282.59	178.018	6.79038	1.23886	2.52679	10.7023	136.189	165.153	186.31	198.417	172.191	96.7942	68.0757	36.7283	28.1786	2.84485	0	1.42997	2.37314	3.93209	21.514	61.8574	53.6189
YEL059C-A	330.234	293.524	206.083	163.416	836.786	1068.59	849.99	1233.57	597.895	504.281	618.674	777.714	15.5209	34.688	13.8974	38.0527	363.995	295.644	394.221	496.735	441.784	574.044	371.926	216.872	63.4019	0	0	8.5798	2.37314	302.771	90.3587	742.288	368.63
YEL060C	10.2285	10.4298	7.4264	19.61	0	0	0	0	0	0	0	0	0	0	0	0	0	2.03892	0	0	0	0	0	0	0	0	0	0	0	0	0	0	0
YEL061C	26.3018	14.8997	35.2754	16.3416	0	0	0	0	0	0	0	0	0	0	0	0	19.8092	12.2335	5.40029	4.16259	0	0	0	0	0	0	0	0	0	0	0	0	0
YEL062W	81.8279	90.8881	178.234	137.27	180.806	187.977	187.44	178.732	164.852	171.581	211.652	257.013	1.94011	3.71657	13.8974	22.5938	143.617	199.814	207.911	224.78	130.448	116.96	36.5284	22.7366	61.6408	2.84485	12.5105	7.14983	3.55971	0	0	27.4922	20.1071
YEL063C	16.0733	22.3495	24.1358	88.2448	0	0	0	1.59582	0	0	1.16292	1.11261	0	0	0	0	12.3808	18.3503	6.75036	0	0	0	1.66038	0	0	0	0	0	0	0	0	0	0
YEL064C	124.203	126.647	148.528	225.515	262.99	235.395	467.299	282.461	218.982	205.06	229.095	240.324	10.6706	2.47771	8.84378	23.7829	153.522	191.659	309.167	387.12	288.725	348.19	209.208	103.189	38.7456	0	0	0	0	11.7963	25.8168	20.6191	73.726
YEL065W	94.9788	75.9884	92.83	68.6349	0	0	24.7317	3.19165	0	0	0	0	0	0	0	0	17.3331	0	0	2.77506	1.73931	0	0	0	0	0	0	0	0	0	0	0	0
YEL066W	182.652	122.177	323.048	107.855	37.3565	10.1609	24.7317	9.57494	0	12.5547	4.65168	0	0	0	0	0	79.2369	110.102	75.6041	37.4633	17.3931	13.4436	13.2831	0	0	0	0	0	0	0	0	0	0
YEL067C	182.652	122.177	323.048	107.855	35.8623	10.1609	24.7317	9.57494	0	8.36981	4.65168	0	0.970054	0	0	0	79.2369	110.102	75.6041	37.4633	17.3931	13.4436	13.2831	0	0	0	0	0	0	0	0	0	0
YEL069C	62.8322	55.1288	144.815	104.586	44.8278	38.9502	27.3351	46.2789	9.84189	37.6642	10.4663	15.5765	0	0	1.2634	0	44.5708	154.958	136.357	113.777	57.3971	61.8408	41.5096	17.4897	3.52233	0	0	0	0	0	0	0	6.70237
YEL070W	93.5176	102.808	148.528	343.174	127.012	121.931	102.832	307.994	123.024	123.455	67.4494	66.7566	0	2.47771	3.79019	3.56744	91.6177	118.258	132.307	145.69	86.9653	73.94	58.1134	6.99587	22.8951	0	0	0	0	0	0	13.7461	33.5118
YEL071W	13.1509	1.48997	81.6904	0	16.4369	8.46744	0	0	7.38142	16.7396	0	0	0	0	0	0	7.42846	55.0509	29.7016	15.2628	8.69653	12.0993	3.32076	0	0	0	0	0	0	0	0	0	0
YEL072W	103.746	5.95988	126.249	55.5615	17.9311	18.6284	3.90501	3.19165	44.2885	29.2943	0	1.11261	2.91016	0	0	0	56.9516	61.1677	39.1521	77.7016	85.226	48.3971	39.8492	26.2345	0	0	0	0	0	0	0	0	0
YEL073C	4.38364	0	24.1358	32.6833	2.98852	6.77395	3.90501	1.59582	0	0	0	2.22522	0	0	0	0	4.95231	22.4282	9.45051	6.93764	1.73931	1.34436	3.32076	0	0	0	0	0	0	0	0	0	0
YEL075C	185.574	162.407	165.237	264.734	276.438	184.59	248.619	260.119	184.535	343.162	440.747	303.742	15.5209	14.8663	16.4242	13.0806	131.236	224.282	201.161	255.305	243.503	205.688	180.982	92.6953	82.7748	0	18.7657	1.42997	3.55971	35.3888	30.1196	192.445	167.559
YEL077C	37.9915	13.4097	83.547	42.4882	55.2877	37.2568	1.30167	0	59.0513	50.2189	2.32584	4.45044	0	2.47771	0	0	27.2377	108.063	78.3042	87.4143	29.5682	34.9535	33.2076	15.7407	0	0	0	0	0	7.86417	0	0	20.1071
YER001W	64.2934	0	124.392	0	31.3795	28.7893	0	0	2.46047	8.36981	0	0	0	0	0	0	44.5708	26.506	33.7518	18.0379	8.69653	9.41055	1.66038	0	0	0	0	0	0	0	0	0	0
YER002W	105.207	265.214	126.249	134.001	58.2762	88.0614	53.3685	41.4914	24.6047	23.017	18.6067	17.8018	1.94011	0	26.5313	28.5395	59.4277	65.2455	82.3544	105.452	76.5295	60.4964	43.1699	29.7324	61.6408	0	0	0	0	0	4.3028	89.3495	73.726
YER003C	89.134	147.507	111.396	176.49	104.598	86.3679	154.899	180.328	113.182	83.6981	106.989	192.481	0.970054	2.47771	0	5.94573	113.903	99.9072	153.908	178.991	132.187	142.503	49.8115	31.4814	8.80582	0	0	0	0	11.7963	25.8168	123.715	26.8095
YER004W	154.889	287.564	157.811	153.611	218.162	184.59	383.993	489.918	95.9584	66.9585	212.814	240.324	0	0	1.2634	19.0263	148.569	95.8294	108.006	61.0512	26.0896	34.9535	6.64153	3.49793	36.9845	5.68971	6.25524	1.42997	3.55971	7.86417	0	336.779	180.964
YER005W	84.7503	184.756	118.822	209.173	124.024	106.69	218.681	146.816	115.642	117.177	133.736	117.937	0	8.672	1.2634	13.0806	163.426	138.647	139.057	138.753	76.5295	71.2513	48.1511	38.4773	31.701	0	0	0	0	0	0	54.9843	73.726
[truncated: 4,299 more rows]

## Sheet: Fig.3D (RPM)
Sample	Pool_a.2	Pool_b.2	Pool C	Pool D	YSAS1061	YSAS1062	YSAS2061	YSAS2062	Pool C-1	Pool C-2	Pool C-3	Pool D-1	Pool D-2	Pool D-3
[truncated: 5,756 more rows]

[truncated: 5 more sheets: Fig.4B-C (RPM), Fig.5C-I (Z), Fig.6+Fig.S15(RPM), Fig.S14A, Fig.S14D]
