# Supplementary material for: Overexpression profiling reveals cellular requirements in the context of genetic backgrounds and environments
Source: PLoS Genet. 2023 Apr 28;19(4):e1010732. doi: 10.1371/journal.pgen.1010732 (PMC10171610; doi:10.1371/journal.pgen.1010732)
Supplement: S1 Data — (ZIP) [file pgen.1010732.s025.zip › S1_Data/S3_Fig/Y40-Time-series.csv]

	YPS1000	Y40S1012	Y40S1022	Y40S1032	Y40S1042	Y40S1052	Y40S1062	Y40S1072	Y40S1082	Y40S1092	Y40S1102
YAL001C	84.75034448	91.61772134	199.814458	164.7088366	149.8530607	139.1444702	135.7807933	119.5475127	71.70765663	96.86406977	7.433138915
YAL002W	36.5303209	42.09462873	59.12876818	35.10188322	23.58798178	10.43583527	4.033092871	1.66038212	0	0	0
YAL003W	43.83638508	14.85692779	14.27246129	2.700144863	2.775056681	0	2.688728581	1.66038212	0	0	0
YAL005C	14.61212836	2.476154631	0	0	0	0	0	0	0	0	0
YAL007C	116.8970269	136.1885047	55.0509221	63.45340428	56.88866195	20.87167053	43.01965729	38.18878877	15.74070511	3.52232981	1.238856486
YAL008W	127.1255167	51.99924725	14.27246129	6.750362157	5.550113361	0	0	0	0	0	0
YAL009W	270.3243746	319.4239474	277.2935336	176.8594885	194.2539676	297.4213051	259.4623081	212.5289114	120.6787392	1.761164905	12.38856486
YAL010C	48.22002358	7.428463893	12.23353825	0	0	0	0	0	0	0	0
YAL011W	131.5091552	59.42771114	61.16769123	54.00289726	65.21383199	76.52945862	33.60910726	18.26420332	5.246901705	31.70096829	0
YAL012W	115.435814	118.8554223	79.51799859	58.05311455	27.75056681	26.08958817	26.88728581	11.62267484	8.744836174	0	0
YAL013W	339.0013779	269.9008548	236.5150727	147.157895	156.7907025	140.8837761	154.6018934	127.8494233	78.70352557	103.9087294	6.19428243
YAL014C	682.3863944	529.897091	232.4372267	247.0632549	197.0290243	130.4479408	108.8935075	51.47184573	27.98347576	142.6543573	1.238856486
YAL015C	200.1861585	69.33232967	46.89522994	40.50217294	49.95102025	41.74334107	25.54292152	11.62267484	10.49380341	17.61164905	0
YAL016W	211.8758612	160.950051	171.2695354	209.2612269	172.0535142	123.4907173	88.72804317	71.39643117	31.48141023	0	14.86627783
YAL017W	35.06910806	17.33308242	14.27246129	2.700144863	0	0	0	0	0	0	0
YAL018C	277.6304388	267.4247001	318.0719944	345.6185424	305.2562349	281.7675522	317.2699725	322.1141313	136.4194443	51.07378224	14.86627783
YAL019W	17.53455403	0	0	0	0	0	0	0	0	0	0
YAL020C	279.0916517	287.2339372	181.4641506	174.1593436	173.4410425	203.4987877	110.2378718	83.01910602	40.2262464	697.4213023	1.238856486
YAL021C	52.60366209	22.28539168	2.038923041	0	0	0	0	0	0	0	0
YAL022C	17.53455403	14.85692779	12.23353825	6.750362157	0	1.739305878	2.688728581	1.66038212	0	73.96892601	0
YAL023C	30.68546955	14.85692779	6.116769123	8.100434588	11.10022672	3.478611756	0	0	0	0	0
YAL024C	11.68970269	0	2.038923041	0	0	0	0	0	0	0	0
YAL025C	176.8067531	74.28463893	40.77846082	44.55239024	26.36303847	13.91444702	24.19855723	14.94343908	3.49793447	0	0
YAL026C	23.37940537	27.23770094	28.54492257	27.00144863	15.26281174	6.957223511	10.75491432	3.320764241	5.246901705	0	0
YAL027W	282.0140773	247.6154631	377.2007626	346.9686149	402.3832187	650.5003983	517.5802518	425.0578228	267.5919869	181.3999852	27.25484269
YAL028W	140.2764322	217.9016075	254.8653801	130.9570258	184.5412693	149.5803055	133.0920648	53.13222785	38.47727917	35.2232981	14.86627783
YAL029C	2.922425672	0	0	0	0	0	0	0	0	0	0
YAL030W	514.3469182	477.8978438	348.65584	329.4176733	364.9199535	539.1848221	369.7001799	240.7554074	111.933903	125.0427082	35.92683809
YAL031C	182.6516045	49.52309262	69.32338339	22.95123133	20.8129251	12.17514114	4.033092871	3.320764241	0	1.761164905	1.238856486
YAL032C	265.9407361	299.6147103	432.2516847	352.3689046	412.0959171	422.6513283	247.3630294	192.604326	78.70352557	15.85048414	4.955425944
YAL033W	222.1043511	205.5208344	336.4223017	380.7204257	303.8687065	292.2033875	250.051758	162.7174478	96.19319792	584.7067484	7.433138915
YAL034C	249.8673949	356.5662669	236.5150727	248.4133274	222.0045344	142.623082	65.87385023	29.88687817	15.74070511	29.93980338	3.716569458
YAL034W-A	363.8419961	470.4693799	303.7995331	241.6629652	144.3029474	80.00807038	34.95347155	11.62267484	17.48967235	66.92426639	1.238856486
YAL035W	92.05640866	37.14231946	22.42815345	9.45050702	0	0	0	0	0	0	0
YAL036C	303.9322699	217.9016075	77.47907555	44.55239024	16.65034008	26.08958817	12.09927861	1.66038212	0	1.761164905	0
YAL037C-A	0	0	0	0	0	0	0	0	0	1.761164905	0
YAL037W	267.401949	321.900102	287.4881488	226.8121685	202.5791377	276.5496346	212.4095579	157.7363014	38.47727917	209.5786237	12.38856486
YAL038W	0	0	0	0	0	0	0	0	0	0	0
YAL039C	51.14244926	32.1900102	24.46707649	8.100434588	2.775056681	0	0	0	0	0	0
YAL040C	115.435814	113.903113	395.5510699	384.7706429	403.770747	274.8103287	220.4757436	147.7740087	97.94216515	1.761164905	1.238856486
YAL041W	33.60789523	7.428463893	14.27246129	5.400289726	4.162585021	0	0	0	0	0	0
YAL042W	40.9139594	37.14231946	6.116769123	17.55094161	1.38752834	0	0	0	0	0	0
YAL043C	113.9746012	66.85617503	69.32338339	60.75325941	88.80181378	52.17917633	44.36402159	23.24534968	8.744836174	24.65630867	2.477712972
YAL044C	442.7474893	601.7055753	220.2036884	85.05456318	52.72607693	81.74737626	28.2316501	11.62267484	15.74070511	3.52232981	3.716569458
YAL044W-A	433.9802123	547.2301734	415.9403003	471.1752786	378.7952369	487.0056458	443.6402159	390.1897983	211.6250354	165.5495011	33.44912512
YAL046C	382.837763	492.7547715	322.1498405	270.0144863	159.5657591	104.3583527	41.675293	26.56611393	8.744836174	7.04465962	0
YAL047C	59.90972627	34.66616483	14.27246129	4.050217294	1.38752834	1.739305878	0	0	0	0	1.238856486
YAL048C	207.4922227	259.9962362	199.814458	91.80492533	76.31405871	40.00403519	16.13237149	0	0	0	0
YAL049C	331.6953137	304.5670196	344.5779939	423.9227435	412.0959171	601.7998337	549.8449948	401.8124731	267.5919869	42.26795772	45.83768998
YAL051W	49.68123642	29.71385557	46.89522994	33.75181078	8.325170042	10.43583527	1.34436429	0	3.49793447	0	0
YAL053W	48.22002358	7.428463893	2.038923041	1.350072431	1.38752834	0	0	0	0	0	0
YAL054C	97.90126	138.6646593	112.1407672	110.7059394	72.15147369	38.26472931	45.70838588	23.24534968	6.995868939	0	0
YAL055W	575.7178573	532.3732456	485.2636837	729.0391129	639.6505649	747.9015275	449.017673	219.1704399	162.6539528	58.11844186	4.955425944
YAL056W	87.67277015	37.14231946	10.1946152	6.750362157	2.775056681	0	5.377457162	1.66038212	1.748967235	1.761164905	1.238856486
YAL058W	200.1861585	339.2331844	344.5779939	444.1738299	496.7351458	368.7328461	336.0910726	234.113879	141.666346	0	40.88226404
YAL059W	254.2510334	371.4231946	297.682764	261.9140517	210.9043077	203.4987877	61.84075736	58.11337421	27.98347576	0	0
YAL060W	201.6473714	200.5685251	91.75153684	72.90391129	59.66371863	36.52542343	14.7880072	19.92458544	5.246901705	3.52232981	0
YAL061W	128.5867296	37.14231946	4.077846082	1.350072431	2.775056681	0	0	0	0	0	0
YAL062W	1.461212836	14.85692779	12.23353825	4.050217294	6.937641701	0	1.34436429	1.66038212	0	17.61164905	0
YAL063C	0	0	0	0	0	0	0	0	0	0	0
YAL063C-A	0	0	0	0	0	0	1.34436429	0	0	52.83494715	0
YAL064C-A	0	0	0	0	0	0	0	0	0	0	0
YAL064W	1.461212836	2.476154631	14.27246129	6.750362157	4.162585021	0	0	0	0	1.761164905	0
YAL064W-B	786.1325057	378.8516585	595.3655279	608.8826666	474.5346924	528.7489869	389.8656442	290.5668711	157.4070511	98.62523468	8.671995401
YAL065C	103.7461113	143.6169686	269.1378414	234.9126031	190.0913826	153.0589172	145.1913434	89.6606345	47.22211534	22.89514376	6.19428243
YAL067C	0	0	4.077846082	5.400289726	2.775056681	1.739305878	0	0	0	0	0
YAL067W-A	33.60789523	39.61847409	79.51799859	43.2023178	27.75056681	20.87167053	8.066185743	6.641528481	0	7.04465962	0
YAL068C	8.767277015	0	0	0	2.775056681	0	0	0	0	0	0
YAR002C-A	185.5740302	153.5215871	85.63476772	114.7561567	88.80181378	73.05084687	80.66185743	79.69834178	13.99173788	7.04465962	3.716569458
YAR002W	138.8152194	158.4738964	179.4252276	141.7576053	101.2895688	66.09362336	52.43020733	36.52840665	20.98760682	3.52232981	3.716569458
YAR003W	200.1861585	220.3777622	291.5659948	243.0130376	159.5657591	132.1872467	87.38367888	92.98139874	55.96695152	0	3.716569458
YAR007C	112.5133884	158.4738964	179.4252276	232.2124582	183.1537409	92.18321152	114.2709647	46.49069937	26.23450852	0	2.477712972
YAR008W	251.3286078	220.3777622	352.7336861	346.9686149	412.0959171	297.4213051	358.9452656	234.113879	117.1808047	109.1922241	16.10513432
YAR009C	48.22002358	59.42771114	144.7635359	102.6055048	101.2895688	41.74334107	32.26474297	28.22649605	3.49793447	12.32815433	0
YAR010C	78.90549314	76.76079356	95.82938292	71.55383886	88.80181378	43.48264695	69.9069431	46.49069937	22.73657405	5.283494715	2.477712972
YAR014C	43.83638508	7.428463893	10.1946152	1.350072431	0	1.739305878	0	0	0	0	0
YAR015W	279.0916517	227.806226	226.3204575	257.8638344	277.5056681	255.677964	225.8532008	136.1513339	89.19732898	26.41747357	16.10513432
YAR018C	0	0	0	0	0	0	0	0	0	0	1.238856486
YAR019C	54.06487493	37.14231946	89.7126138	31.05166592	52.72607693	17.39305878	12.09927861	3.320764241	3.49793447	0	0
YAR020C	51.14244926	44.57078336	154.9581511	120.1564464	137.3653057	60.87570572	53.77457162	39.84917089	12.24277064	5.283494715	0
YAR023C	1.461212836	2.476154631	6.116769123	2.700144863	0	3.478611756	0	0	0	0	0
YAR027W	11.68970269	4.952309262	0	2.700144863	2.775056681	0	0	0	0	0	0
YAR028W	168.0394761	205.5208344	289.5270718	341.5683251	319.1315183	255.677964	227.1975651	139.4720981	54.21798428	14.08931924	4.955425944
YAR029W	284.936503	334.2808752	203.8923041	195.7605026	123.4900223	116.5334938	88.72804317	36.52840665	13.99173788	86.29708034	0
YAR031W	232.3328409	284.7577826	254.8653801	295.6658625	302.4811782	297.4213051	221.8201079	172.6797405	108.4359686	5.283494715	19.82170377
YAR033W	138.8152194	205.5208344	279.3324566	241.6629652	330.231745	220.8918465	173.4229935	91.32101662	31.48141023	33.46213319	4.955425944
YAR035C-A	641.472435	482.850153	658.5721422	1062.507004	689.6015851	640.064563	411.3754729	242.4157896	103.1890669	96.86406977	13.62742135
YAR035W	65.75457761	79.23694819	140.6856898	91.80492533	55.50113361	24.35028229	18.82110007	8.301910602	3.49793447	0	0
YAR042W	8.767277015	14.85692779	40.77846082	21.6011589	30.52562349	8.696529389	20.16546436	19.92458544	6.995868939	0	4.955425944
YAR050W	8.767277015	0	0	0	0	0	0	0	0	0	0
YAR064W	360.9195705	406.0893595	342.5390709	419.8725262	510.6104292	751.3801392	539.0900805	459.9258473	169.6498218	82.77475053	17.3439908
YAR066W	398.9111042	497.7070808	540.3146058	517.0777412	571.6616762	483.527034	488.0042374	288.9064889	124.1766737	21.13397886	24.77712972
YAR068W	127.1255167	148.5692779	230.3983036	171.4591988	319.1315183	208.7167053	178.8004506	109.5852199	45.47314811	36.984463	4.955425944
YAR071W	52.60366209	89.14156671	110.1018442	152.5581847	133.2027207	81.74737626	43.01965729	41.50955301	6.995868939	7.04465962	0
YBL001C	203.1085842	217.9016075	283.4103027	329.4176733	320.5190466	344.3825638	287.6939582	182.6420332	68.20972216	82.77475053	16.10513432
YBL002W	157.8109863	96.57003061	69.32338339	20.25108647	27.75056681	5.217917633	4.033092871	0	0	0	1.238856486
YBL003C	103.7461113	56.95155651	18.35030737	13.50072431	12.48775506	10.43583527	4.033092871	0	1.748967235	0	0
YBL004W	0	0	0	0	0	0	0	0	0	0	0
YBL005W	18.99576687	4.952309262	0	0	0	0	0	0	0	0	0
YBL006C	255.7122463	354.0901122	350.694763	496.8266548	373.2451235	500.9200928	478.5936874	410.1143837	283.332692	56.35727696	22.29941675
YBL007C	11.68970269	0	0	0	0	0	0	0	0	0	0
YBL008W	59.90972627	91.61772134	71.36230643	59.40318698	73.53900203	50.43987046	43.01965729	16.6038212	12.24277064	17.61164905	0
YBL008W-A	431.0577866	477.8978438	605.5601431	761.4408513	1023.995915	1161.856326	724.6123526	645.8886448	384.7727917	237.7572622	59.46511132
YBL009W	68.67700329	17.33308242	2.038923041	5.400289726	2.775056681	0	0	0	0	22.89514376	0
YBL010C	242.5613308	250.0916177	291.5659948	265.964269	245.5925162	326.989505	268.8728581	308.8310744	118.929772	147.937852	13.62742135
YBL011W	1.461212836	2.476154631	8.155692163	1.350072431	0	1.739305878	0	3.320764241	0	1.761164905	0
YBL013W	315.6219725	460.5647613	479.1469146	415.8223089	406.5458037	321.7715874	305.1706939	132.8305696	55.96695152	66.92426639	2.477712972
YBL014C	33.60789523	9.904618524	2.038923041	1.350072431	2.775056681	1.739305878	0	0	0	0	0
YBL015W	16.07334119	9.904618524	12.23353825	1.350072431	1.38752834	0	0	0	0	0	0
YBL016W	191.4188815	188.1877519	210.0090732	195.7605026	91.57687046	106.0976585	73.94003598	38.18878877	26.23450852	0	0
YBL017C	0	4.952309262	22.42815345	13.50072431	5.550113361	0	0	0	0	0	0
YBL018C	753.9858233	968.1764607	852.2698311	974.7522955	778.4033989	1106.198538	899.3797103	796.9834178	459.9783828	567.0950994	87.9588105
YBL019W	222.1043511	272.3770094	256.9043031	211.9613717	174.8285709	147.8409996	157.290622	106.2644557	80.4524928	77.49125582	3.716569458
YBL020W	119.8194525	153.5215871	152.9192281	117.4563015	74.92653037	52.17917633	73.94003598	19.92458544	12.24277064	0	0
YBL021C	204.569797	222.8539168	138.6467668	114.7561567	87.41428544	45.22195282	77.97312885	56.45299209	27.98347576	61.64077167	0
YBL022C	0	0	0	0	0	0	0	0	0	0	0
YBL023C	81.82791881	56.95155651	154.9581511	191.7102853	155.4031741	97.40112916	111.5822361	86.33987026	33.23037746	10.56698943	0
YBL024W	49.68123642	56.95155651	81.55692163	44.55239024	38.85079353	31.3075058	17.47673578	4.981146361	1.748967235	8.805824525	0
YBL025W	214.7982869	349.137803	320.1109174	299.7160798	467.5970507	333.9467285	285.0052296	185.9627975	82.20146004	234.2349324	7.433138915
YBL026W	83.28913165	121.3315769	95.82938292	71.55383886	97.12698382	73.05084687	63.18512165	51.47184573	19.23863958	33.46213319	1.238856486
YBL027W	311.238334	309.5193289	356.8115321	351.0188322	321.9065749	365.2542343	375.077637	197.5854723	117.1808047	42.26795772	28.49369918
YBL028C	282.0140773	297.1385557	318.0719944	318.6170938	317.7439899	368.7328461	367.0114513	210.8685293	122.4277064	35.2232981	28.49369918
YBL029C-A	188.4964558	89.14156671	42.81738386	59.40318698	37.46326519	31.3075058	9.410550033	0	0	0	0
YBL029W	52.60366209	47.04693799	67.28446035	63.45340428	65.21383199	31.3075058	33.60910726	18.26420332	5.246901705	0	0
YBL030C	0	0	0	0	0	0	0	0	0	0	0
YBL031W	49.68123642	14.85692779	10.1946152	6.750362157	4.162585021	0	0	0	0	0	0
YBL032W	0	0	0	0	0	0	0	0	0	0	0
YBL033C	116.8970269	42.09462873	26.50599953	20.25108647	9.712698382	8.696529389	0	1.66038212	0	0	0
YBL034C	0	0	0	0	0	0	0	0	0	1.761164905	1.238856486
YBL035C	97.90126	111.4269584	126.4132285	68.853694	95.73945548	55.65778809	45.70838588	14.94343908	5.246901705	0	2.477712972
YBL036C	289.3201415	297.1385557	305.8384561	402.3215846	384.3453503	356.557705	220.4757436	112.9059842	78.70352557	47.55145243	6.19428243
YBL037W	54.06487493	101.5223399	146.8024589	113.4060842	131.8151923	53.91848221	68.56257881	31.54726029	12.24277064	7.04465962	1.238856486
YBL038W	379.9153373	287.2339372	126.4132285	93.15499777	22.20045344	22.61097641	6.721821452	1.66038212	0	5.283494715	2.477712972
YBL039C	135.8927937	99.04618524	128.4521516	49.95267996	70.76394535	40.00403519	18.82110007	14.94343908	0	0	0
YBL039W-B	696.9985227	646.2763587	373.1229165	417.1723813	434.2963705	655.7183159	738.0559955	833.5118244	769.5455833	287.0698795	384.0455106
YBL040C	109.5909627	44.57078336	38.73953778	35.10188322	19.42539676	19.13236466	4.033092871	8.301910602	0	1.761164905	0
YBL041W	48.22002358	56.95155651	40.77846082	22.95123133	27.75056681	15.6537529	8.066185743	1.66038212	3.49793447	40.50679281	0
YBL042C	61.37093911	9.904618524	16.31138433	17.55094161	29.13809515	31.3075058	25.54292152	9.962292722	12.24277064	7.04465962	1.238856486
YBL043W	137.3540066	141.140814	161.0749202	164.7088366	170.6659859	146.1016937	161.3237149	154.4155372	89.19732898	49.31261734	13.62742135
YBL044W	584.4851344	430.8509058	362.9283013	301.0661522	240.0424029	179.1485054	108.8935075	86.33987026	80.4524928	137.3708626	18.58284729
YBL045C	283.4752902	302.090865	99.907229	82.35441831	31.91315183	13.91444702	10.75491432	11.62267484	0	0	2.477712972
YBL046W	170.9619018	128.7600408	212.0479962	305.1163695	276.1181397	246.9814346	297.1045082	180.9816511	68.20972216	105.6698943	14.86627783
YBL047C	26.30183105	12.38077315	16.31138433	12.15065188	12.48775506	8.696529389	5.377457162	0	0	0	0
YBL049W	201.6473714	259.9962362	299.721687	436.0733953	614.6750547	520.0524575	580.7653735	418.4162943	230.863675	338.1436617	37.16569458
YBL050W	70.13821612	24.76154631	12.23353825	14.85079675	2.775056681	1.739305878	2.688728581	0	0	0	0
YBL051C	32.14668239	4.952309262	6.116769123	0	1.38752834	0	0	0	0	0	0
YBL052C	0	0	0	0	0	0	0	0	0	0	0
YBL054W	185.5740302	121.3315769	97.86830596	156.608402	109.6147389	95.66182328	94.10550033	61.43413845	19.23863958	26.41747357	4.955425944
YBL055C	169.500689	279.8054733	285.4492257	384.7706429	455.1092956	325.2501992	340.1241655	219.1704399	134.6704771	153.2213467	29.73255566
YBL056W	1.461212836	7.428463893	0	0	0	0	0	0	0	0	0
YBL057C	485.1226615	532.3732456	324.1887635	270.0144863	188.7038543	165.2340584	135.7807933	69.73604905	29.73244299	26.41747357	3.716569458
YBL058W	195.80252	170.8546695	116.2186133	64.80347671	49.95102025	13.91444702	24.19855723	1.66038212	0	1.761164905	0
YBL059C-A	464.6656818	435.803215	275.2546105	275.414776	233.1047612	210.4560112	264.8397652	290.5668711	139.9173788	52.83494715	16.10513432
YBL059W	368.2256346	341.7093391	265.0599953	241.6629652	203.966666	219.1525406	201.6546436	107.9248378	96.19319792	128.5650381	18.58284729
YBL060W	80.36670597	96.57003061	163.1138433	113.4060842	176.2160992	133.9265526	76.62876456	49.81146361	24.48554129	10.56698943	0
YBL061C	122.7418782	64.3800204	136.6078437	140.4075329	159.5657591	83.48668213	114.2709647	102.9436915	43.72418087	38.74562791	7.433138915
YBL063W	14.61212836	4.952309262	2.038923041	0	0	0	0	0	0	0	0
YBL064C	283.4752902	245.1393085	132.5299977	63.45340428	22.20045344	10.43583527	10.75491432	4.981146361	1.748967235	0	0
YBL066C	39.45274657	47.04693799	61.16769123	55.35296969	26.36303847	13.91444702	6.721821452	4.981146361	0	0	0
YBL067C	134.4315809	101.5223399	183.5030737	86.40463561	126.265079	66.09362336	57.80766449	24.90573181	1.748967235	0	0
YBL068W	236.7164794	267.4247001	177.3863046	143.1076777	138.752834	118.2727997	75.28440027	44.83031725	26.23450852	33.46213319	2.477712972
YBL069W	169.500689	163.4262056	138.6467668	114.7561567	141.5278907	102.6190468	123.6815147	44.83031725	34.9793447	17.61164905	3.716569458
YBL071C-B	619.5542424	619.0386577	570.8984514	499.5267996	450.9467106	608.7570572	443.6402159	370.2652128	227.3657405	237.7572622	24.77712972
YBL071W-A	289.3201415	356.5662669	316.0330713	392.8710775	399.608162	678.3292923	643.9504951	599.3979454	304.3202989	405.0679281	66.89825024
YBL072C	254.2510334	96.57003061	73.40122947	58.05311455	79.0891154	59.13639985	40.33092871	14.94343908	15.74070511	7.04465962	2.477712972
YBL074C	203.1085842	118.8554223	110.1018442	116.1062291	67.98888867	66.09362336	37.64220013	39.84917089	10.49380341	7.04465962	6.19428243
YBL075C	87.67277015	108.9508038	34.66169169	8.100434588	4.162585021	1.739305878	0	0	0	0	0
YBL076C	0	0	0	0	0	0	0	0	0	0	0
YBL078C	299.5486314	391.2324317	277.2935336	448.2240472	481.4723341	554.838575	594.2090164	436.6804976	246.6043801	176.1164905	24.77712972
YBL079W	5.844851344	17.33308242	18.35030737	13.50072431	9.712698382	5.217917633	0	0	1.748967235	0	1.238856486
YBL080C	156.3497734	178.2831334	165.1527663	220.0618063	209.5167794	86.96529389	65.87385023	56.45299209	29.73244299	3.52232981	1.238856486
YBL081W	295.1649928	267.4247001	417.9792234	278.1149209	351.0446701	191.3236466	130.4033362	79.69834178	12.24277064	40.50679281	2.477712972
YBL082C	153.4273478	126.2838862	220.2036884	216.011589	249.7551012	234.8062935	185.5222721	159.3966836	52.46901705	68.68543129	4.955425944
YBL084C	2.922425672	4.952309262	12.23353825	20.25108647	24.97551012	13.91444702	12.09927861	11.62267484	0	0	0
YBL085W	18.99576687	0	4.077846082	4.050217294	1.38752834	0	0	0	0	0	0
YBL086C	77.4442803	86.66541208	161.0749202	189.0101404	124.8775506	78.2687645	91.41677175	79.69834178	38.47727917	24.65630867	1.238856486
YBL087C	187.035243	160.950051	93.79045988	93.15499777	81.86417208	50.43987046	41.675293	21.58496756	13.99173788	3.52232981	2.477712972
YBL088C	0	0	0	0	0	0	0	1.66038212	0	0	0
YBL089W	219.1819254	138.6646593	169.2306124	195.7605026	226.1671195	240.0242111	254.0848509	268.9819035	195.8843303	84.53591544	50.79311592
YBL090W	346.3074421	331.8047205	152.9192281	105.3056496	67.98888867	46.9612587	24.19855723	26.56611393	5.246901705	15.85048414	1.238856486
YBL091C	360.9195705	277.3293187	163.1138433	118.806374	98.51451216	86.96529389	52.43020733	39.84917089	12.24277064	7.04465962	0
YBL091C-A	311.238334	443.2316789	456.7187612	375.3201359	449.5591822	560.0564927	463.8056802	337.0575704	148.662215	207.8174588	17.3439908
YBL092W	112.5133884	24.76154631	38.73953778	32.40173835	40.23832187	17.39305878	12.09927861	4.981146361	10.49380341	0	1.238856486
YBL093C	339.0013779	183.2354427	256.9043031	259.2139068	187.3163259	104.3583527	98.1385932	78.03795966	38.47727917	3.52232981	1.238856486
YBL095W	261.5570976	259.9962362	228.3593806	141.7576053	130.427664	113.0548821	57.80766449	33.20764241	12.24277064	3.52232981	1.238856486
YBL097W	36.5303209	39.61847409	48.93415298	39.15210051	22.20045344	10.43583527	8.066185743	6.641528481	3.49793447	1.761164905	0
YBL098W	32.14668239	4.952309262	2.038923041	1.350072431	0	0	0	0	0	0	0
YBL099W	0	0	2.038923041	0	0	0	0	0	0	0	0
YBL100W-C	254.2510334	329.3285659	401.667839	314.5668765	357.9823118	379.1686814	482.6267803	292.2272532	141.666346	125.0427082	43.35997701
YBL101C	42.37517224	17.33308242	16.31138433	0	0	0	0	0	0	0	0
YBL102W	244.0225436	255.043927	212.0479962	382.0704981	274.7306114	292.2033875	270.2172224	259.0196108	174.8967235	79.25242072	29.73255566
YBL103C	23.37940537	9.904618524	6.116769123	9.45050702	0	0	0	0	0	0	0
YBL104C	36.5303209	27.23770094	93.79045988	75.60405616	58.27619029	29.56819992	36.29783584	29.88687817	6.995868939	7.04465962	1.238856486
YBL105C	68.67700329	34.66616483	71.36230643	49.95267996	47.17596357	20.87167053	28.2316501	23.24534968	8.744836174	31.70096829	3.716569458
YBL106C	62.83215194	86.66541208	140.6856898	102.6055048	99.9020405	95.66182328	82.00622172	49.81146361	24.48554129	0	2.477712972
YBL107C	17.53455403	2.476154631	2.038923041	0	0	0	0	0	0	0	0
YBL108C-A	116.8970269	133.7123501	83.59584467	108.0057945	83.25170042	97.40112916	91.41677175	56.45299209	26.23450852	54.59611205	2.477712972
YBL111C	20.4569797	9.904618524	38.73953778	36.45195565	44.40090689	24.35028229	16.13237149	26.56611393	6.995868939	5.283494715	0
YBR001C	46.75881075	86.66541208	69.32338339	32.40173835	48.56349191	38.26472931	34.95347155	19.92458544	12.24277064	8.805824525	1.238856486
YBR002C	150.5049221	222.8539168	132.5299977	130.9570258	155.4031741	78.2687645	28.2316501	14.94343908	6.995868939	5.283494715	0
YBR003W	108.1297499	153.5215871	122.3353825	102.6055048	106.8396822	85.22598801	98.1385932	68.07566693	41.97521364	14.08931924	16.10513432
YBR004C	0	0	0	0	0	0	0	0	0	0	0
YBR005W	68.67700329	47.04693799	22.42815345	5.400289726	8.325170042	1.739305878	0	4.981146361	0	0	0
YBR006W	83.28913165	165.9023603	189.6198428	110.7059394	109.6147389	104.3583527	110.2378718	99.62292722	40.2262464	22.89514376	16.10513432
YBR007C	23.37940537	22.28539168	34.66169169	22.95123133	30.52562349	10.43583527	4.033092871	0	0	0	0
YBR008C	18.99576687	19.80923705	87.67369076	82.35441831	120.7149656	48.70056458	64.52948594	59.77375633	22.73657405	14.08931924	2.477712972
YBR009C	0	0	0	0	0	0	0	0	0	1.761164905	0
YBR010W	0	0	0	0	0	0	0	0	0	0	0
YBR011C	0	0	0	0	0	0	0	0	0	1.761164905	0
YBR013C	5.844851344	2.476154631	14.27246129	8.100434588	9.712698382	3.478611756	0	0	0	0	0
YBR014C	127.1255167	116.3792677	48.93415298	14.85079675	29.13809515	17.39305878	8.066185743	4.981146361	6.995868939	1.761164905	0
YBR015C	0	0	0	0	0	0	0	0	0	0	0
YBR016W	54.06487493	17.33308242	16.31138433	2.700144863	1.38752834	3.478611756	2.688728581	1.66038212	0	0	0
YBR017C	7.306064179	0	6.116769123	1.350072431	1.38752834	3.478611756	2.688728581	0	0	0	0
YBR018C	216.2594997	257.5200816	411.8624543	294.31579	289.9934231	255.677964	289.0383224	152.7551551	68.20972216	35.2232981	8.671995401
YBR019C	51.14244926	51.99924725	97.86830596	94.5050702	97.12698382	74.79015275	57.80766449	21.58496756	10.49380341	12.32815433	0
YBR020W	156.3497734	99.04618524	77.47907555	39.15210051	51.33854859	36.52542343	6.721821452	11.62267484	1.748967235	0	0
YBR021W	64.29336478	19.80923705	8.155692163	18.90101404	11.10022672	3.478611756	0	0	0	0	0
YBR022W	198.7249457	274.853164	263.0210723	288.9155003	233.1047612	320.0322815	326.6805226	229.1327326	139.9173788	56.35727696	11.14970837
YBR023C	0	0	0	0	0	0	0	0	0	0	0
YBR024W	83.28913165	108.9508038	126.4132285	71.55383886	56.88866195	15.6537529	25.54292152	11.62267484	8.744836174	1.761164905	1.238856486
YBR025C	0	0	0	0	0	0	0	0	0	0	0
YBR026C	59.90972627	111.4269584	95.82938292	49.95267996	40.23832187	22.61097641	2.688728581	0	0	0	0
YBR028C	94.97883433	106.4746491	142.7246129	144.4577502	202.5791377	182.6271172	216.4426508	171.0193584	61.21385322	28.17863848	9.910851887
YBR029C	43.83638508	51.99924725	124.3743055	151.2081123	167.8909292	102.6190468	107.5491432	49.81146361	34.9793447	8.805824525	2.477712972
YBR030W	156.3497734	175.8069788	260.9821492	240.3128928	312.1938766	160.0161408	188.2110007	156.0759193	117.1808047	1.761164905	7.433138915
YBR031W	48.22002358	9.904618524	12.23353825	13.50072431	9.712698382	6.957223511	2.688728581	0	0	0	0
YBR033W	0	2.476154631	0	1.350072431	0	0	0	0	0	5.283494715	0
YBR034C	116.8970269	61.90386577	81.55692163	36.45195565	19.42539676	8.696529389	6.721821452	1.66038212	3.49793447	0	0
YBR035C	61.37093911	116.3792677	118.2575364	145.8078226	112.3897956	74.79015275	87.38367888	51.47184573	31.48141023	54.59611205	8.671995401
YBR036C	30.68546955	14.85692779	16.31138433	14.85079675	8.325170042	0	4.033092871	1.66038212	0	1.761164905	0
YBR037C	106.668537	163.4262056	116.2186133	44.55239024	15.26281174	5.217917633	2.688728581	6.641528481	0	0	0
YBR038W	11.68970269	2.476154631	14.27246129	4.050217294	5.550113361	0	2.688728581	1.66038212	0	0	0
YBR039W	59.90972627	54.47540188	20.38923041	25.6513762	27.75056681	34.78611756	20.16546436	13.28305696	3.49793447	3.52232981	1.238856486
YBR040W	311.238334	371.4231946	436.3295307	535.9787553	541.1360527	513.095234	548.5006305	320.4537492	166.1518873	61.64077167	12.38856486
YBR041W	92.05640866	123.8077315	185.5419967	157.9584745	178.9911559	144.3623879	98.1385932	91.32101662	10.49380341	44.02912262	1.238856486
YBR042C	159.2721991	217.9016075	252.8264571	179.5596334	172.0535142	149.5803055	141.1582505	117.8871305	52.46901705	15.85048414	22.29941675
YBR043C	127.1255167	170.8546695	116.2186133	99.90535992	94.35192714	34.78611756	21.50982865	8.301910602	5.246901705	0	2.477712972
YBR044C	13.15091552	4.952309262	0	2.700144863	1.38752834	1.739305878	0	0	0	0	0
YBR045C	23.37940537	4.952309262	18.35030737	1.350072431	0	0	0	0	0	0	0
YBR046C	83.28913165	155.9977417	167.1916893	286.2153555	266.4054413	253.9386582	272.905951	141.1324802	66.46075492	45.79028753	18.58284729
YBR047W	189.9576687	205.5208344	163.1138433	156.608402	108.2272105	81.74737626	60.49639307	63.09452057	47.22211534	7.04465962	1.238856486
YBR048W	238.1776922	207.996989	165.1527663	203.8609371	104.0646255	102.6190468	68.56257881	71.39643117	0	7.04465962	0
YBR049C	0	0	0	0	0	0	0	0	0	0	0
YBR050C	121.2806654	158.4738964	183.5030737	210.6112993	244.2049879	184.366423	119.6484219	121.2078948	104.9380341	45.79028753	6.19428243
YBR052C	163.6558376	163.4262056	148.841382	233.5625306	180.3786842	177.4091995	170.7342649	71.39643117	33.23037746	0	0
YBR053C	49.68123642	44.57078336	77.47907555	82.35441831	66.60136033	38.26472931	22.85419294	23.24534968	10.49380341	0	0
YBR054W	0	0	0	0	0	0	0	0	0	0	0
YBR055C	36.5303209	27.23770094	53.01199906	31.05166592	31.91315183	22.61097641	16.13237149	3.320764241	0	0	0
YBR056W	21.91819254	7.428463893	18.35030737	4.050217294	9.712698382	0	2.688728581	1.66038212	0	0	0
YBR057C	4.383638508	2.476154631	4.077846082	5.400289726	4.162585021	1.739305878	0	1.66038212	0	0	0
YBR058C	0	0	0	0	0	0	0	0	0	0	0
YBR058C-A	277.6304388	309.5193289	330.3055326	333.4678906	266.4054413	492.2235634	396.5874657	194.2647081	83.95042727	98.62523468	19.82170377
YBR059C	1.461212836	0	0	0	0	0	0	0	0	0	0
YBR060C	0	0	0	0	0	0	0	0	0	7.04465962	0
YBR061C	0	0	0	0	0	0	0	0	0	0	0
YBR062C	127.1255167	203.0446797	187.5809198	287.5654279	251.1426296	168.7126701	197.6215507	127.8494233	48.97108258	65.16310148	9.910851887
YBR063C	111.0521755	74.28463893	154.9581511	155.2583296	267.7929697	433.0871636	596.897745	430.0389692	313.065135	1109.53389	61.9428243
YBR065C	182.6516045	198.0923705	256.9043031	292.9657176	240.0424029	233.0669876	142.5026148	131.1701875	57.71591875	35.2232981	3.716569458
YBR066C	58.44851344	56.95155651	36.70061474	40.50217294	38.85079353	12.17514114	16.13237149	6.641528481	6.995868939	0	0
YBR067C	35.06910806	22.28539168	4.077846082	2.700144863	0	1.739305878	0	0	0	0	0
YBR068C	18.99576687	9.904618524	8.155692163	2.700144863	2.775056681	0	0	0	0	0	0
YBR069C	64.29336478	49.52309262	65.24553731	54.00289726	47.17596357	17.39305878	10.75491432	4.981146361	0	0	0
YBR070C	111.0521755	170.8546695	203.8923041	367.2197013	548.0736944	481.7877282	652.0166809	586.1148885	431.994907	417.3960825	136.2742135
YBR071W	140.2764322	158.4738964	177.3863046	139.0574604	183.1537409	120.0121056	135.7807933	81.3587239	50.72004981	42.26795772	2.477712972
YBR072C-A	499.7347899	614.0863485	515.8475293	562.9802039	559.1739211	627.8894219	668.1490524	355.3217738	209.8760682	89.81941015	30.97141215
YBR072W	109.5909627	121.3315769	22.42815345	12.15065188	13.8752834	5.217917633	0	1.66038212	0	0	0
YBR073W	0	0	0	0	0	0	0	0	0	0	0
YBR074W	11.68970269	2.476154631	12.23353825	8.100434588	0	5.217917633	1.34436429	0	0	0	0
YBR076W	1.461212836	0	2.038923041	0	0	0	0	0	0	0	0
YBR077C	292.2425672	232.7585353	156.9970741	102.6055048	56.88866195	57.39709397	53.77457162	36.52840665	12.24277064	8.805824525	1.238856486
YBR078W	10.22848985	7.428463893	6.116769123	2.700144863	0	0	0	0	0	0	0
YBR079C	1.461212836	2.476154631	2.038923041	0	0	0	0	0	0	0	0
YBR080C	74.52185463	89.14156671	87.67369076	70.20376643	69.37641701	41.74334107	34.95347155	49.81146361	26.23450852	15.85048414	0
YBR081C	2.922425672	9.904618524	12.23353825	6.750362157	4.162585021	0	0	0	0	0	0
YBR082C	33.60789523	2.476154631	8.155692163	0	4.162585021	0	0	0	0	0	0
YBR083W	36.5303209	14.85692779	91.75153684	37.80202808	8.325170042	15.6537529	4.033092871	4.981146361	0	0	0
YBR084C-A	125.6643039	42.09462873	40.77846082	55.35296969	49.95102025	43.48264695	38.98656442	36.52840665	12.24277064	0	0
YBR084W	24.84061821	56.95155651	42.81738386	33.75181078	18.03786842	0	4.033092871	0	0	0	0
YBR085C-A	80.36670597	19.80923705	2.038923041	4.050217294	1.38752834	3.478611756	4.033092871	0	5.246901705	5.283494715	2.477712972
YBR085W	21.91819254	2.476154631	0	0	0	0	0	0	1.748967235	269.4582305	0
YBR086C	5.844851344	4.952309262	0	4.050217294	1.38752834	0	0	0	0	0	0
YBR087W	172.4231146	143.6169686	199.814458	199.8107198	170.6659859	121.7514114	120.9927861	94.64178086	40.2262464	84.53591544	2.477712972
YBR088C	242.5613308	131.2361954	83.59584467	60.75325941	55.50113361	62.6150116	28.2316501	31.54726029	8.744836174	0	0
YBR091C	431.0577866	458.0886067	248.748611	175.5094161	61.05124697	31.3075058	2.688728581	0	0	1.761164905	2.477712972
YBR092C	169.500689	86.66541208	50.97307602	62.10333184	41.62585021	17.39305878	8.066185743	11.62267484	1.748967235	3.52232981	1.238856486
YBR093C	81.82791881	91.61772134	201.853381	189.0101404	224.7795911	191.3236466	212.4095579	217.5100578	110.1849358	19.37281395	8.671995401
YBR094W	67.21579045	74.28463893	44.8563069	39.15210051	33.30068017	24.35028229	16.13237149	18.26420332	6.995868939	19.37281395	1.238856486
YBR095C	156.3497734	121.3315769	130.4910746	133.6571707	127.6526073	81.74737626	76.62876456	51.47184573	24.48554129	38.74562791	7.433138915
YBR096W	227.9492024	195.6162158	81.55692163	62.10333184	54.11360527	36.52542343	21.50982865	26.56611393	5.246901705	0	1.238856486
YBR097W	18.99576687	39.61847409	75.44015251	54.00289726	55.50113361	26.08958817	22.85419294	9.962292722	0	0	0
YBR098W	58.44851344	81.71310282	134.5689207	153.9082572	167.8909292	113.0548821	91.41677175	76.37757754	20.98760682	19.37281395	0
YBR101C	176.8067531	121.3315769	108.0629212	78.30420102	99.9020405	113.0548821	77.97312885	73.0568133	17.48967235	21.13397886	1.238856486
YBR102C	62.83215194	123.8077315	144.7635359	124.2066637	158.1782308	86.96529389	68.56257881	79.69834178	17.48967235	14.08931924	4.955425944
YBR103W	90.59519582	155.9977417	185.5419967	149.8580399	144.3029474	193.0629524	159.9793506	86.33987026	27.98347576	0	7.433138915
YBR104W	86.21155732	131.2361954	128.4521516	164.7088366	140.1403624	160.0161408	108.8935075	69.73604905	40.2262464	3.52232981	1.238856486
YBR105C	99.36247284	103.9984945	91.75153684	68.853694	66.60136033	33.04681168	18.82110007	14.94343908	1.748967235	22.89514376	0
YBR106W	27.76304388	0	0	1.350072431	4.162585021	1.739305878	0	0	0	0	0
YBR107C	156.3497734	304.5670196	240.5929188	361.8194116	437.0714272	480.0484223	391.2100085	192.604326	120.6787392	117.9980486	6.19428243
YBR108W	61.37093911	44.57078336	53.01199906	16.20086918	16.65034008	6.957223511	5.377457162	6.641528481	1.748967235	0	0
YBR109C	222.1043511	111.4269584	91.75153684	79.65427345	112.3897956	147.8409996	88.72804317	102.9436915	57.71591875	21.13397886	2.477712972
YBR110W	61.37093911	61.90386577	193.6976889	252.4635447	217.8419494	132.1872467	143.8469791	81.3587239	29.73244299	19.37281395	1.238856486
YBR111C	159.2721991	133.7123501	165.1527663	216.011589	126.265079	137.4051643	138.4695219	84.67948814	27.98347576	12.32815433	7.433138915
YBR111W-A	204.569797	247.6154631	383.3175317	418.5224537	388.5079353	553.0992691	381.7994585	287.2461068	211.6250354	232.4737674	42.12112052
YBR112C	4.383638508	0	0	0	0	0	0	0	0	0	0
YBR114W	68.67700329	49.52309262	114.1796903	126.9068086	148.4655324	62.6150116	69.9069431	46.49069937	10.49380341	12.32815433	0
YBR115C	10.22848985	22.28539168	50.97307602	18.90101404	27.75056681	3.478611756	10.75491432	0	0	0	0
YBR117C	62.83215194	42.09462873	57.08984514	22.95123133	18.03786842	8.696529389	1.34436429	0	0	0	0
YBR118W	8.767277015	0	0	0	0	0	0	0	0	0	0
YBR119W	176.8067531	203.0446797	179.4252276	236.2626755	248.3675729	326.989505	280.9721367	268.9819035	113.6828703	126.8038732	16.10513432
YBR120C	0	4.952309262	0	0	0	0	0	0	0	79.25242072	0
YBR121C	40.9139594	66.85617503	57.08984514	64.80347671	54.11360527	34.78611756	24.19855723	19.92458544	10.49380341	8.805824525	0
YBR122C	143.1988579	190.6639066	75.44015251	47.2525351	9.712698382	0	6.721821452	1.66038212	0	5.283494715	0
YBR123C	77.4442803	99.04618524	187.5809198	283.5152106	273.343083	179.1485054	186.8666364	122.8682769	69.95868939	38.74562791	13.62742135
YBR125C	222.1043511	146.0931232	122.3353825	48.60260753	22.20045344	8.696529389	6.721821452	8.301910602	3.49793447	3.52232981	2.477712972
YBR126C	59.90972627	9.904618524	65.24553731	41.85224537	56.88866195	22.61097641	22.85419294	24.90573181	20.98760682	8.805824525	1.238856486
YBR127C	1.461212836	2.476154631	0	0	0	0	0	0	0	0	0
YBR128C	366.7644218	326.8524113	297.682764	248.4133274	173.4410425	153.0589172	114.2709647	54.79260997	55.96695152	3.52232981	6.19428243
YBR129C	305.3934827	378.8516585	216.1258423	195.7605026	176.2160992	139.1444702	116.9596933	74.71719542	22.73657405	0	3.716569458
YBR130C	144.6600708	242.6631538	267.0989184	220.0618063	238.6548745	302.6392227	282.316501	205.8873829	106.6870013	132.0873679	4.955425944
YBR131W	90.59519582	111.4269584	144.7635359	221.4118787	299.7061215	274.8103287	329.3692512	187.6231796	99.69113239	100.3863996	3.716569458
YBR132C	282.0140773	29.71385557	34.66169169	9.45050702	13.8752834	1.739305878	1.34436429	0	0	0	0
YBR133C	75.98306747	89.14156671	112.1407672	72.90391129	81.86417208	40.00403519	47.05275017	33.20764241	6.995868939	21.13397886	0
YBR135W	263.0183105	247.6154631	165.1527663	133.6571707	147.0780041	194.8022583	108.8935075	78.03795966	43.72418087	35.2232981	3.716569458
YBR136W	0	2.476154631	4.077846082	0	0	0	0	0	0	0	0
YBR137W	249.8673949	415.993978	252.8264571	213.3114442	216.4544211	180.8878113	161.3237149	107.9248378	45.47314811	0	2.477712972
YBR138C	233.7940537	240.1869992	205.9312271	122.8565913	259.4677996	187.8450348	92.76113604	73.0568133	20.98760682	10.56698943	0
YBR139W	134.4315809	116.3792677	97.86830596	47.2525351	55.50113361	46.9612587	33.60910726	14.94343908	10.49380341	10.56698943	0
YBR140C	0	0	0	0	0	0	0	0	0	0	0
YBR141C	170.9619018	242.6631538	250.787534	301.0661522	412.0959171	457.4374459	404.6536514	194.2647081	106.6870013	17.61164905	11.14970837
YBR142W	111.0521755	61.90386577	28.54492257	39.15210051	13.8752834	13.91444702	6.721821452	3.320764241	3.49793447	1.761164905	0
YBR143C	33.60789523	24.76154631	24.46707649	13.50072431	18.03786842	3.478611756	5.377457162	3.320764241	0	0	0
YBR145W	108.1297499	136.1885047	230.3983036	211.9613717	298.3185932	206.9773995	170.7342649	88.00025238	47.22211534	15.85048414	0
YBR146W	213.337074	237.7108446	234.4761497	198.4606474	127.6526073	137.4051643	56.4633002	38.18878877	19.23863958	40.50679281	1.238856486
YBR147W	144.6600708	195.6162158	254.8653801	284.865283	320.5190466	269.5924111	299.7932368	220.830822	103.1890669	84.53591544	18.58284729
YBR148W	154.8885606	173.3308242	216.1258423	307.8165144	251.1426296	290.4640816	294.4157796	249.0573181	106.6870013	19.37281395	9.910851887
YBR149W	208.9534355	287.2339372	218.1647654	198.4606474	122.1024939	120.0121056	84.6949503	63.09452057	19.23863958	68.68543129	0
YBR150C	55.52608776	51.99924725	103.9850751	82.35441831	61.05124697	36.52542343	24.19855723	11.62267484	8.744836174	8.805824525	0
YBR151W	169.500689	207.996989	150.880305	116.1062291	112.3897956	78.2687645	67.21821452	66.41528481	19.23863958	5.283494715	1.238856486
YBR152W	217.7207125	203.0446797	324.1887635	340.2182527	441.2340122	328.7288109	391.2100085	225.8119684	97.94216515	59.87960677	7.433138915
YBR153W	223.5655639	311.9954835	411.8624543	623.7334633	481.4723341	697.461657	584.7984663	360.3029201	237.8595439	93.34173996	39.64340755
YBR154C	248.4061821	289.7100918	210.0090732	159.3085469	194.2539676	130.4479408	76.62876456	31.54726029	8.744836174	22.89514376	7.433138915
YBR155W	181.1903916	138.6646593	228.3593806	190.3602128	154.0156458	86.96529389	73.94003598	13.28305696	6.995868939	21.13397886	1.238856486
YBR156C	78.90549314	44.57078336	24.46707649	14.85079675	12.48775506	5.217917633	10.75491432	3.320764241	0	0	0
YBR157C	52.60366209	7.428463893	10.1946152	8.100434588	18.03786842	3.478611756	5.377457162	1.66038212	3.49793447	5.283494715	0
YBR158W	23.37940537	34.66616483	77.47907555	85.05456318	79.0891154	41.74334107	34.95347155	16.6038212	10.49380341	10.56698943	0
YBR159W	43.83638508	71.8084843	85.63476772	68.853694	138.752834	144.3623879	153.2575291	49.81146361	50.72004981	21.13397886	3.716569458
YBR160W	125.6643039	94.09387597	93.79045988	90.4548529	77.70158705	34.78611756	38.98656442	18.26420332	13.99173788	17.61164905	0
YBR161W	122.7418782	106.4746491	171.2695354	216.011589	202.5791377	142.623082	116.9596933	88.00025238	31.48141023	31.70096829	6.19428243
YBR162C	89.13398299	42.09462873	69.32338339	47.2525351	27.75056681	1.739305878	8.066185743	1.66038212	0	0	0
YBR162W-A	149.0437093	42.09462873	48.93415298	37.80202808	27.75056681	50.43987046	20.16546436	14.94343908	6.995868939	3.52232981	0
YBR163W	141.7376451	133.7123501	132.5299977	81.00434588	77.70158705	60.87570572	41.675293	13.28305696	8.744836174	1.761164905	0
YBR164C	169.500689	185.7115973	179.4252276	152.5581847	102.6770972	128.708635	45.70838588	19.92458544	0	1.761164905	0
YBR165W	203.1085842	309.5193289	309.9163022	275.414776	242.8174595	217.4132347	150.5688005	136.1513339	64.71178769	73.96892601	6.19428243
YBR166C	108.1297499	160.950051	169.2306124	292.9657176	335.7818583	307.8571404	236.6081151	157.7363014	73.45662386	44.02912262	18.58284729
YBR167C	175.3455403	168.3785149	138.6467668	178.2095609	147.0780041	184.366423	137.1251576	137.811716	48.97108258	21.13397886	6.19428243
YBR168W	105.2073242	138.6646593	97.86830596	79.65427345	51.33854859	27.82889404	20.16546436	19.92458544	26.23450852	19.37281395	8.671995401
YBR169C	68.67700329	4.952309262	8.155692163	1.350072431	4.162585021	0	1.34436429	0	0	0	0
YBR170C	225.0267767	225.3300714	297.682764	261.9140517	302.4811782	264.3744934	170.7342649	121.2078948	61.21385322	47.55145243	6.19428243
YBR171W	176.8067531	279.8054733	252.8264571	201.1607923	212.2918361	201.7594818	268.8728581	199.2458544	61.21385322	59.87960677	7.433138915
YBR172C	77.4442803	37.14231946	91.75153684	90.4548529	94.35192714	67.83292923	40.33092871	61.43413845	22.73657405	0	1.238856486
YBR173C	290.7813543	180.7592881	289.5270718	245.7131825	416.2585021	523.5310692	531.0238947	373.5859771	178.394658	280.0252199	42.12112052
YBR175W	141.7376451	141.140814	263.0210723	271.3645587	251.1426296	175.6698937	159.9793506	104.6040736	41.97521364	73.96892601	0
YBR176W	208.9534355	165.9023603	169.2306124	180.9097058	140.1403624	102.6190468	169.3899006	109.5852199	41.97521364	65.16310148	1.238856486
YBR177C	87.67277015	56.95155651	26.50599953	12.15065188	2.775056681	0	2.688728581	0	0	0	1.238856486
YBR179C	20.4569797	19.80923705	0	0	0	0	0	0	0	0	0
YBR180W	116.8970269	79.23694819	124.3743055	178.2095609	162.3408158	100.8797409	75.28440027	86.33987026	20.98760682	15.85048414	1.238856486
YBR181C	109.5909627	22.28539168	12.23353825	8.100434588	12.48775506	8.696529389	14.7880072	9.962292722	5.246901705	1.761164905	0
YBR182C	90.59519582	76.76079356	50.97307602	44.55239024	54.11360527	34.78611756	18.82110007	3.320764241	6.995868939	1.761164905	0
YBR182C-A	292.2425672	435.803215	479.1469146	513.0275239	495.3476175	473.0911988	275.5946795	185.9627975	131.1725426	77.49125582	4.955425944
YBR183W	65.75457761	76.76079356	87.67369076	55.35296969	41.62585021	24.35028229	18.82110007	8.301910602	10.49380341	12.32815433	3.716569458
YBR184W	0	9.904618524	0	0	0	0	0	0	0	47.55145243	0
YBR185C	173.8843275	250.0916177	242.6318419	245.7131825	360.7573685	467.8732811	529.6795304	526.3411321	393.5176278	267.6970655	132.557644
YBR186W	134.4315809	217.9016075	283.4103027	311.8667317	303.8687065	246.9814346	217.7870151	227.4723505	87.44836174	73.96892601	4.955425944
YBR187W	268.8631618	183.2354427	89.7126138	63.45340428	48.56349191	31.3075058	29.57601439	26.56611393	12.24277064	24.65630867	0
YBR188C	419.3680839	316.9477928	246.7096879	391.5210051	324.6816316	318.2929756	291.727051	204.2270008	89.19732898	59.87960677	2.477712972
YBR189W	498.273577	316.9477928	248.748611	375.3201359	310.8063482	313.075058	285.0052296	200.9062366	83.95042727	61.64077167	2.477712972
YBR191W	188.4964558	51.99924725	44.8563069	55.35296969	69.37641701	24.35028229	32.26474297	14.94343908	6.995868939	3.52232981	1.238856486
YBR192W	176.8067531	203.0446797	228.3593806	271.3645587	267.7929697	224.3704582	193.5884578	179.321269	145.1642805	68.68543129	30.97141215
YBR193C	280.5528645	307.0431742	293.6049179	287.5654279	464.821994	600.0605278	427.5078444	210.8685293	160.9049856	213.1009535	23.53827323
YBR194W	296.6262057	341.7093391	356.8115321	348.3186873	452.3342389	560.0564927	391.2100085	347.0198632	190.6374286	114.4757188	6.19428243
YBR195C	187.035243	66.85617503	36.70061474	59.40318698	45.78843523	48.70056458	53.77457162	44.83031725	33.23037746	19.37281395	4.955425944
YBR196C	111.0521755	136.1885047	156.9970741	157.9584745	79.0891154	60.87570572	56.4633002	46.49069937	5.246901705	38.74562791	0
YBR196C-A	450.0535535	495.2309262	440.4073768	565.6803488	549.4612227	739.2049981	381.7994585	285.5857247	143.4153133	190.2058097	45.83768998
YBR196C-B	280.5528645	349.137803	265.0599953	198.4606474	238.6548745	260.8958817	165.3568077	117.8871305	50.72004981	102.1475645	1.238856486
YBR197C	265.9407361	279.8054733	405.7456851	557.5799142	752.0403604	787.9055626	697.7250667	592.756417	276.3368231	225.4291078	43.35997701
YBR198C	52.60366209	71.8084843	87.67369076	67.50362157	69.37641701	41.74334107	29.57601439	9.962292722	1.748967235	1.761164905	0
YBR199W	100.8236857	59.42771114	36.70061474	21.6011589	23.58798178	8.696529389	2.688728581	1.66038212	0	1.761164905	0
YBR200W	43.83638508	66.85617503	50.97307602	62.10333184	55.50113361	31.3075058	41.675293	16.6038212	3.49793447	7.04465962	0
YBR200W-A	195.80252	180.7592881	197.775535	265.964269	298.3185932	299.160611	286.3495939	205.8873829	146.9132477	51.07378224	8.671995401
YBR201C-A	176.8067531	160.950051	118.2575364	175.5094161	172.0535142	186.1057289	119.6484219	119.5475127	89.19732898	59.87960677	21.06056026
YBR201W	178.267966	180.7592881	154.9581511	176.8594885	149.8530607	186.1057289	141.1582505	63.09452057	43.72418087	96.86406977	6.19428243
YBR202W	11.68970269	7.428463893	12.23353825	8.100434588	12.48775506	12.17514114	12.09927861	4.981146361	3.49793447	8.805824525	0
YBR203W	27.76304388	39.61847409	67.28446035	58.05311455	70.76394535	33.04681168	30.92037868	19.92458544	10.49380341	15.85048414	1.238856486
YBR204C	169.500689	118.8554223	99.907229	116.1062291	77.70158705	66.09362336	59.15202878	24.90573181	3.49793447	3.52232981	1.238856486
YBR205W	87.67277015	99.04618524	95.82938292	99.90535992	116.5523806	102.6190468	114.2709647	61.43413845	57.71591875	52.83494715	2.477712972
YBR207W	94.97883433	81.71310282	85.63476772	120.1564464	156.7907025	173.9305878	137.1251576	83.01910602	38.47727917	28.17863848	2.477712972
YBR208C	0	0	2.038923041	0	0	0	0	0	0	0	0
YBR210W	35.06910806	9.904618524	6.116769123	0	1.38752834	0	1.34436429	0	0	0	0
YBR211C	30.68546955	29.71385557	28.54492257	32.40173835	45.78843523	76.52945862	76.62876456	39.84917089	22.73657405	52.83494715	1.238856486
YBR212W	65.75457761	12.38077315	2.038923041	0	0	0	2.688728581	0	0	0	0
YBR213W	375.5316988	267.4247001	189.6198428	211.9613717	245.5925162	233.0669876	268.8728581	162.7174478	104.9380341	88.05824525	4.955425944
YBR214W	80.36670597	39.61847409	28.54492257	6.750362157	20.8129251	8.696529389	6.721821452	4.981146361	1.748967235	7.04465962	0
YBR215W	207.4922227	210.4731436	248.748611	314.5668765	367.6950102	372.2114579	379.1107299	264.0007571	120.6787392	121.5203784	47.07654646
YBR216C	0	0	0	0	0	0	0	0	0	1.761164905	0
YBR217W	168.0394761	190.6639066	114.1796903	221.4118787	194.2539676	344.3825638	217.7870151	174.3401226	118.929772	117.9980486	17.3439908
YBR218C	14.61212836	27.23770094	28.54492257	16.20086918	13.8752834	3.478611756	1.34436429	0	1.748967235	0	0
YBR221C	29.22425672	22.28539168	6.116769123	1.350072431	0	0	0	0	0	0	0
YBR221W-A	480.739023	544.7540188	650.41645	675.0362157	768.6907005	1078.369644	1010.961946	581.1337421	365.5341521	209.5786237	70.6148197
YBR222C	0	0	2.038923041	5.400289726	5.550113361	3.478611756	0	0	0	0	0
YBR223C	108.1297499	106.4746491	167.1916893	238.9628204	194.2539676	160.0161408	151.9131648	56.45299209	83.95042727	38.74562791	13.62742135
YBR225W	30.68546955	74.28463893	75.44015251	60.75325941	23.58798178	12.17514114	10.75491432	3.320764241	8.744836174	0	1.238856486
YBR227C	135.8927937	86.66541208	34.66169169	22.95123133	19.42539676	1.739305878	1.34436429	0	0	0	0
YBR228W	94.97883433	99.04618524	140.6856898	302.4162246	270.5680264	408.7368813	388.5212799	293.8876353	122.4277064	77.49125582	9.910851887
YBR229C	49.68123642	27.23770094	53.01199906	52.65282482	58.27619029	17.39305878	17.47673578	1.66038212	1.748967235	0	1.238856486
YBR230C	0	0	0	0	0	0	0	0	0	0	0
YBR230W-A	201.6473714	37.14231946	6.116769123	4.050217294	5.550113361	0	0	0	0	0	0
YBR231C	99.36247284	42.09462873	18.35030737	16.20086918	12.48775506	1.739305878	0	3.320764241	0	0	3.716569458
YBR233W	37.99153373	9.904618524	14.27246129	6.750362157	0	0	0	0	0	0	0
YBR233W-A	318.5443982	267.4247001	269.1378414	147.157895	198.4165527	240.0242111	264.8397652	124.528659	89.19732898	188.4446448	39.64340755
YBR234C	140.2764322	178.2831334	181.4641506	249.7633998	374.6326519	547.8813515	627.8181236	785.3607429	603.393696	105.6698943	320.8638299
YBR235W	64.29336478	59.42771114	148.841382	109.3558669	91.57687046	46.9612587	60.49639307	33.20764241	3.49793447	14.08931924	0
YBR236C	83.28913165	29.71385557	36.70061474	28.35152106	48.56349191	34.78611756	21.50982865	21.58496756	6.995868939	3.52232981	0
YBR237W	64.29336478	76.76079356	97.86830596	113.4060842	173.4410425	93.9225174	92.76113604	84.67948814	38.47727917	103.9087294	6.19428243
YBR238C	14.61212836	22.28539168	42.81738386	36.45195565	48.56349191	34.78611756	37.64220013	19.92458544	19.23863958	0	0
YBR239C	68.67700329	96.57003061	138.6467668	179.5596334	210.9043077	149.5803055	94.10550033	56.45299209	22.73657405	19.37281395	1.238856486
YBR240C	1.461212836	4.952309262	14.27246129	8.100434588	5.550113361	10.43583527	6.721821452	8.301910602	8.744836174	5.283494715	0
YBR241C	0	0	4.077846082	8.100434588	5.550113361	5.217917633	0	1.66038212	0	10.56698943	0
YBR242W	238.1776922	207.996989	130.4910746	87.75470804	44.40090689	33.04681168	5.377457162	3.320764241	0	0	0
YBR243C	105.2073242	86.66541208	150.880305	76.95412859	106.8396822	102.6190468	79.31749314	58.11337421	45.47314811	5.283494715	6.19428243
YBR244W	220.6431382	269.9008548	226.3204575	218.7117339	181.7662126	160.0161408	88.72804317	38.18878877	34.9793447	26.41747357	2.477712972
YBR245C	67.21579045	66.85617503	69.32338339	64.80347671	58.27619029	36.52542343	18.82110007	11.62267484	0	0	0
YBR246W	141.7376451	148.5692779	136.6078437	121.5065188	115.1648522	210.4560112	137.1251576	99.62292722	36.72831193	0	6.19428243
YBR247C	102.2848985	79.23694819	85.63476772	60.75325941	101.2895688	43.48264695	34.95347155	36.52840665	19.23863958	0	0
YBR248C	4.383638508	42.09462873	44.8563069	47.2525351	59.66371863	59.13639985	59.15202878	71.39643117	6.995868939	7.04465962	0
YBR249C	135.8927937	91.61772134	69.32338339	49.95267996	33.30068017	29.56819992	17.47673578	21.58496756	5.246901705	0	0
YBR250W	27.76304388	29.71385557	55.0509221	70.20376643	62.43877531	26.08958817	56.4633002	38.18878877	33.23037746	1.761164905	3.716569458
YBR251W	64.29336478	51.99924725	50.97307602	40.50217294	26.36303847	19.13236466	12.09927861	11.62267484	1.748967235	33.46213319	0
YBR252W	214.7982869	272.3770094	232.4372267	349.6687597	249.7551012	347.8611756	243.3299366	136.1513339	47.22211534	5.283494715	2.477712972
YBR253W	347.7686549	307.0431742	403.7067621	400.9715121	388.5079353	441.783693	330.7136155	192.604326	129.4235754	98.62523468	33.44912512
YBR254C	328.7728881	307.0431742	236.5150727	405.0217294	557.7863928	692.2437394	373.7332727	254.0384644	129.4235754	31.70096829	12.38856486
YBR255C-A	296.6262057	304.5670196	316.0330713	315.9169489	233.1047612	250.4600464	263.4954009	162.7174478	97.94216515	45.79028753	17.3439908
YBR255W	97.90126	69.33232967	177.3863046	124.2066637	135.9777773	107.8369644	213.7539222	111.2456021	47.22211534	24.65630867	2.477712972
YBR256C	159.2721991	203.0446797	161.0749202	141.7576053	113.7773239	180.8878113	123.6815147	102.9436915	54.21798428	33.46213319	18.58284729
YBR257W	203.1085842	160.950051	140.6856898	193.0603577	197.0290243	229.5883759	217.7870151	132.8305696	75.2055911	317.0096829	9.910851887
YBR258C	526.0366209	487.8024623	454.6798381	328.0676008	314.9689332	354.8183991	190.8997292	102.9436915	41.97521364	89.81941015	2.477712972
YBR259W	65.75457761	94.09387597	254.8653801	197.110575	249.7551012	182.6271172	137.1251576	102.9436915	52.46901705	52.83494715	7.433138915
YBR260C	90.59519582	39.61847409	16.31138433	36.45195565	34.68820851	8.696529389	2.688728581	4.981146361	1.748967235	0	0
YBR261C	283.4752902	349.137803	303.7995331	247.0632549	346.8820851	413.9547989	305.1706939	232.4534968	127.6746081	103.9087294	1.238856486
YBR262C	214.7982869	316.9477928	144.7635359	124.2066637	113.7773239	163.4947525	99.48295749	36.52840665	33.23037746	10.56698943	3.716569458
YBR263W	23.37940537	39.61847409	10.1946152	1.350072431	4.162585021	0	0	0	0	0	0
YBR264C	226.4879896	203.0446797	152.9192281	97.20521506	185.9287976	161.7554466	153.2575291	91.32101662	57.71591875	12.32815433	9.910851887
YBR265W	220.6431382	252.5677724	126.4132285	91.80492533	92.9643988	86.96529389	75.28440027	48.15108149	19.23863958	128.5650381	0
YBR267W	176.8067531	227.806226	260.9821492	329.4176733	308.0312915	326.989505	254.0848509	197.5854723	92.69526345	193.7281395	16.10513432
YBR268W	238.1776922	222.8539168	256.9043031	319.9671662	249.7551012	360.0363167	217.7870151	114.5663663	61.21385322	14.08931924	8.671995401
YBR269C	210.4146484	321.900102	289.5270718	495.4765823	617.4501114	775.7304215	844.2607744	629.2848236	419.7521364	191.9669746	90.43652347
YBR270C	134.4315809	146.0931232	197.775535	187.660068	160.9532875	118.2727997	127.7146076	63.09452057	27.98347576	22.89514376	0
YBR271W	138.8152194	178.2831334	216.1258423	240.3128928	227.5546478	206.9773995	227.1975651	182.6420332	96.19319792	56.35727696	8.671995401
YBR272C	100.8236857	133.7123501	150.880305	156.608402	105.4521539	125.2300232	91.41677175	41.50955301	27.98347576	10.56698943	3.716569458
YBR273C	102.2848985	131.2361954	87.67369076	105.3056496	66.60136033	29.56819992	16.13237149	6.641528481	5.246901705	1.761164905	0
YBR274W	92.05640866	188.1877519	152.9192281	118.806374	95.73945548	57.39709397	44.36402159	31.54726029	17.48967235	14.08931924	2.477712972
YBR275C	4.383638508	7.428463893	12.23353825	13.50072431	5.550113361	1.739305878	0	0	0	0	0
YBR276C	125.6643039	39.61847409	22.42815345	9.45050702	18.03786842	3.478611756	4.033092871	1.66038212	0	0	1.238856486
YBR278W	452.9759791	571.9917197	460.7966072	445.5239024	399.608162	587.8853867	450.3620373	308.8310744	176.6456907	52.83494715	8.671995401
YBR279W	147.5824964	111.4269584	112.1407672	81.00434588	61.05124697	40.00403519	32.26474297	11.62267484	6.995868939	7.04465962	1.238856486
YBR280C	134.4315809	170.8546695	328.2666096	287.5654279	330.231745	280.0282463	209.7208293	171.0193584	104.9380341	44.02912262	3.716569458
YBR281C	73.06064179	69.33232967	93.79045988	118.806374	133.2027207	95.66182328	83.35058601	61.43413845	24.48554129	5.283494715	1.238856486
YBR282W	374.070486	259.9962362	260.9821492	364.5195565	310.8063482	330.4681168	228.5419294	195.9250902	50.72004981	24.65630867	7.433138915
YBR283C	210.4146484	106.4746491	207.9701502	236.2626755	251.1426296	153.0589172	103.5160504	83.01910602	40.2262464	7.04465962	1.238856486
YBR284W	17.53455403	39.61847409	40.77846082	63.45340428	54.11360527	34.78611756	48.39711446	46.49069937	17.48967235	3.52232981	1.238856486
YBR285W	248.4061821	126.2838862	57.08984514	29.70159349	13.8752834	10.43583527	6.721821452	4.981146361	1.748967235	0	0
YBR286W	18.99576687	17.33308242	4.077846082	4.050217294	0	3.478611756	0	0	0	0	0
YBR287W	163.6558376	51.99924725	36.70061474	27.00144863	37.46326519	5.217917633	12.09927861	0	3.49793447	0	2.477712972
YBR288C	169.500689	205.5208344	134.5689207	139.0574604	84.63922876	99.14043504	86.03931459	41.50955301	6.995868939	3.52232981	6.19428243
YBR289W	33.60789523	0	0	0	0	0	0	0	0	0	0
YBR290W	172.4231146	163.4262056	232.4372267	421.2225986	600.7997713	560.0564927	728.6454454	438.3408798	393.5176278	96.86406977	24.77712972
YBR291C	56.9873006	39.61847409	87.67369076	110.7059394	173.4410425	184.366423	244.6743009	259.0196108	237.8595439	357.5164757	43.35997701
YBR293W	33.60789523	39.61847409	73.40122947	64.80347671	58.27619029	31.3075058	37.64220013	36.52840665	6.995868939	0	0
YBR294W	0	0	0	0	0	0	0	0	0	0	0
YBR295W	0	0	0	0	0	0	0	0	0	1.761164905	0
YBR296C	92.05640866	101.5223399	171.2695354	159.3085469	160.9532875	121.7514114	60.49639307	46.49069937	8.744836174	7.04465962	2.477712972
YBR296C-A	230.8716281	292.1862464	267.0989184	171.4591988	185.9287976	128.708635	200.3102793	102.9436915	73.45662386	66.92426639	7.433138915
YBR297W	90.59519582	99.04618524	165.1527663	128.256881	129.0401356	236.5455994	270.2172224	273.9630499	202.8801992	59.87960677	21.06056026
YBR298C	13.15091552	9.904618524	20.38923041	17.55094161	36.07573685	17.39305878	21.50982865	23.24534968	5.246901705	17.61164905	0
YBR298C-A	428.1353609	277.3293187	369.0450704	391.5210051	402.3832187	660.9362336	436.9183944	255.6988465	136.4194443	146.1766871	17.3439908
YBR299W	46.75881075	49.52309262	77.47907555	31.05166592	30.52562349	6.957223511	12.09927861	0	0	0	0
YBR301W	80.36670597	51.99924725	79.51799859	136.3573156	159.5657591	116.5334938	102.1716861	59.77375633	15.74070511	33.46213319	2.477712972
YBR302C	75.98306747	39.61847409	4.077846082	6.750362157	0	0	0	0	0	96.86406977	0
YCL001W	42.37517224	12.38077315	8.155692163	9.45050702	2.775056681	3.478611756	1.34436429	0	0	0	0
YCL001W-A	280.5528645	235.2346899	273.2156875	348.3186873	598.0247147	652.2397042	638.573038	453.2843189	236.1105767	103.9087294	24.77712972
YCL001W-B	442.7474893	363.9947307	389.4343008	803.2930967	1060.071652	1262.736067	1140.020918	778.7192144	351.5424142	505.4543277	80.52567158
YCL002C	213.337074	304.5670196	305.8384561	318.6170938	317.7439899	373.9507637	297.1045082	194.2647081	122.4277064	93.34173996	9.910851887
YCL004W	134.4315809	146.0931232	230.3983036	309.1665868	456.4968239	499.1807869	619.7519379	625.9640594	365.5341521	81.01358563	85.48109753
YCL005W	8.767277015	2.476154631	24.46707649	17.55094161	23.58798178	6.957223511	13.4436429	0	0	114.4757188	0
YCL005W-A	603.4809012	292.1862464	275.2546105	172.8092712	167.8909292	100.8797409	100.8273218	44.83031725	38.47727917	5.283494715	0
YCL008C	309.7771212	173.3308242	163.1138433	124.2066637	77.70158705	48.70056458	56.4633002	19.92458544	6.995868939	0	0
YCL009C	198.7249457	205.5208344	34.66169169	1.350072431	0	0	0	0	0	0	0
YCL010C	236.7164794	212.9492983	197.775535	314.5668765	298.3185932	488.7449517	450.3620373	390.1897983	306.0692661	102.1475645	122.6467921
YCL011C	13.15091552	7.428463893	8.155692163	0	0	0	0	0	0	0	0
YCL012C	211.8758612	44.57078336	16.31138433	4.050217294	5.550113361	1.739305878	0	0	0	0	0
YCL014W	14.61212836	7.428463893	24.46707649	27.00144863	19.42539676	3.478611756	0	0	0	0	0
YCL016C	149.0437093	207.996989	207.9701502	317.2670214	424.5836721	361.7756226	333.402344	267.3215214	115.4318375	65.16310148	13.62742135
YCL017C	0	0	0	0	0	0	0	0	0	0	0
YCL018W	37.99153373	22.28539168	220.2036884	163.3587642	265.017913	151.3196114	181.4891792	192.604326	99.69113239	79.25242072	7.433138915
YCL021W-A	0	0	0	0	0	0	0	0	0	0	0
YCL024W	0	0	0	0	0	0	0	0	0	0	0
YCL025C	51.14244926	84.18925745	159.0359972	151.2081123	127.6526073	57.39709397	61.84075736	64.75490269	24.48554129	19.37281395	3.716569458
YCL026C-A	197.2637328	138.6646593	246.7096879	230.8623858	222.0045344	173.9305878	177.4560863	92.98139874	50.72004981	15.85048414	0
YCL026C-B	220.6431382	170.8546695	203.8923041	241.6629652	271.9555547	313.075058	227.1975651	232.4534968	134.6704771	33.46213319	16.10513432
YCL027W	119.8194525	136.1885047	203.8923041	299.7160798	326.06916	288.7247757	247.3630294	166.038212	97.94216515	96.86406977	2.477712972
YCL028W	56.9873006	29.71385557	6.116769123	2.700144863	0	0	0	0	0	0	0
YCL029C	18.99576687	4.952309262	2.038923041	1.350072431	0	0	0	0	0	0	0
YCL030C	45.29759791	61.90386577	91.75153684	171.4591988	115.1648522	102.6190468	71.25130739	79.69834178	24.48554129	40.50679281	6.19428243
YCL031C	242.5613308	190.6639066	207.9701502	301.0661522	312.1938766	321.7715874	311.8925154	234.113879	141.666346	184.922315	6.19428243
YCL032W	286.3977158	207.996989	254.8653801	228.1622409	224.7795911	196.5415642	176.111722	94.64178086	68.20972216	68.68543129	7.433138915
YCL033C	504.1184284	438.2793697	432.2516847	542.7291174	413.4834454	626.150116	461.1169516	300.5291638	111.933903	128.5650381	37.16569458
YCL034W	214.7982869	287.2339372	187.5809198	187.660068	149.8530607	120.0121056	82.00622172	73.0568133	22.73657405	0	17.3439908
YCL035C	290.7813543	272.3770094	226.3204575	228.1622409	178.9911559	182.6271172	116.9596933	89.6606345	27.98347576	21.13397886	0
YCL036W	182.6516045	267.4247001	120.2964594	32.40173835	15.26281174	8.696529389	4.033092871	0	0	0	1.238856486
YCL037C	39.45274657	7.428463893	4.077846082	1.350072431	0	0	0	0	0	0	0
YCL038C	141.7376451	141.140814	324.1887635	302.4162246	391.282992	332.2074227	326.6805226	245.7365538	138.1684116	183.1611501	8.671995401
YCL039W	113.9746012	128.7600408	181.4641506	143.1076777	141.5278907	81.74737626	72.59567168	46.49069937	19.23863958	17.61164905	0
YCL043C	10.22848985	0	0	0	0	0	0	0	0	0	0
YCL044C	0	0	0	1.350072431	0	0	0	0	0	0	2.477712972
YCL045C	94.97883433	86.66541208	67.28446035	49.95267996	76.31405871	41.74334107	33.60910726	14.94343908	6.995868939	3.52232981	0
YCL047C	223.5655639	190.6639066	263.0210723	386.1207154	378.7952369	549.6206574	509.5140661	406.7936195	192.3863958	89.81941015	26.0159862
YCL048W	64.29336478	34.66616483	4.077846082	0	0	0	0	0	0	0	0
YCL048W-A	249.8673949	277.3293187	238.5539958	178.2095609	119.3274373	45.22195282	52.43020733	14.94343908	6.995868939	0	0
YCL049C	105.2073242	148.5692779	173.3084585	270.0144863	226.1671195	213.934623	134.436429	151.094773	59.46488598	54.59611205	4.955425944
YCL050C	132.9703681	76.76079356	85.63476772	86.40463561	91.57687046	73.05084687	49.74147875	19.92458544	12.24277064	5.283494715	0
YCL051W	96.44004717	17.33308242	14.27246129	28.35152106	29.13809515	33.04681168	48.39711446	34.86802453	24.48554129	0	6.19428243
YCL052C	141.7376451	193.1400612	150.880305	178.2095609	149.8530607	161.7554466	196.2771864	149.4343908	55.96695152	100.3863996	8.671995401
YCL054W	37.99153373	7.428463893	4.077846082	2.700144863	13.8752834	5.217917633	5.377457162	0	1.748967235	0	0
YCL055W	36.5303209	32.1900102	61.16769123	70.20376643	45.78843523	46.9612587	25.54292152	8.301910602	8.744836174	5.283494715	0
YCL056C	293.70378	274.853164	313.9941483	369.9198462	417.6460304	448.7409165	328.0248869	272.3026677	150.4111822	336.3824968	22.29941675
YCL057C-A	264.4795233	282.2816279	244.6707649	155.2583296	69.37641701	62.6150116	59.15202878	31.54726029	6.995868939	10.56698943	0
YCL057W	97.90126	155.9977417	216.1258423	226.8121685	198.4165527	123.4907173	127.7146076	116.2267484	68.20972216	28.17863848	2.477712972
YCL058W-A	369.6868475	331.8047205	411.8624543	386.1207154	423.1961438	464.3946694	478.5936874	376.9067413	195.8843303	105.6698943	4.955425944
YCL059C	271.7855875	131.2361954	81.55692163	59.40318698	47.17596357	36.52542343	22.85419294	23.24534968	17.48967235	5.283494715	1.238856486
YCL061C	51.14244926	42.09462873	81.55692163	67.50362157	106.8396822	41.74334107	45.70838588	16.6038212	10.49380341	0	0
YCL063W	173.8843275	158.4738964	132.5299977	106.6557221	36.07573685	20.87167053	20.16546436	16.6038212	6.995868939	1.761164905	0
YCL064C	32.14668239	19.80923705	32.62276865	8.100434588	11.10022672	3.478611756	2.688728581	0	0	0	0
YCL066W	97.90126	123.8077315	181.4641506	159.3085469	119.3274373	92.18321152	77.97312885	89.6606345	22.73657405	1.761164905	1.238856486
YCL067C	134.4315809	74.28463893	120.2964594	137.707388	113.7773239	126.9693291	51.08584304	83.01910602	45.47314811	0	2.477712972
YCL068C	238.1776922	173.3308242	179.4252276	244.3631101	377.4077086	443.5229988	466.4944088	265.6611393	153.9091167	234.2349324	37.16569458
YCL069W	92.05640866	79.23694819	132.5299977	141.7576053	126.265079	69.57223511	83.35058601	58.11337421	31.48141023	22.89514376	11.14970837
YCL073C	94.97883433	56.95155651	116.2186133	95.85514263	167.8909292	114.7941879	108.8935075	74.71719542	31.48141023	7.04465962	2.477712972
YCR002C	29.22425672	64.3800204	79.51799859	47.2525351	66.60136033	38.26472931	30.92037868	26.56611393	6.995868939	1.761164905	0
YCR003W	248.4061821	284.7577826	112.1407672	49.95267996	20.8129251	6.957223511	4.033092871	3.320764241	1.748967235	3.52232981	0
YCR004C	103.7461113	51.99924725	28.54492257	10.80057945	4.162585021	1.739305878	2.688728581	0	0	0	0
YCR005C	0	0	6.116769123	1.350072431	1.38752834	1.739305878	2.688728581	1.66038212	1.748967235	0	0
YCR007C	5.844851344	0	8.155692163	5.400289726	2.775056681	3.478611756	0	0	0	0	0
YCR008W	30.68546955	17.33308242	18.35030737	10.80057945	5.550113361	1.739305878	1.34436429	0	0	0	0
YCR009C	154.8885606	222.8539168	324.1887635	386.1207154	352.4321984	285.246164	215.0982865	132.8305696	73.45662386	36.984463	13.62742135
YCR010C	153.4273478	173.3308242	230.3983036	276.7648484	326.06916	330.4681168	309.2037868	205.8873829	76.95455833	61.64077167	16.10513432
YCR011C	35.06910806	44.57078336	85.63476772	54.00289726	31.91315183	8.696529389	12.09927861	4.981146361	0	0	0
YCR012W	48.22002358	19.80923705	24.46707649	9.45050702	0	3.478611756	0	0	0	0	0
YCR014C	125.6643039	155.9977417	150.880305	137.707388	101.2895688	85.22598801	73.94003598	49.81146361	26.23450852	59.87960677	0
YCR015C	78.90549314	143.6169686	87.67369076	64.80347671	48.56349191	22.61097641	8.066185743	1.66038212	8.744836174	1.761164905	0
YCR016W	94.97883433	59.42771114	91.75153684	52.65282482	24.97551012	20.87167053	12.09927861	3.320764241	0	0	2.477712972
YCR017C	42.37517224	39.61847409	63.20661427	55.35296969	45.78843523	20.87167053	40.33092871	21.58496756	8.744836174	7.04465962	0
YCR018C	0	0	0	0	0	0	0	0	0	0	0
YCR019W	0	0	0	0	0	0	0	0	0	0	0
YCR020C	328.7728881	307.0431742	364.9672243	432.023178	428.7462571	612.235669	482.6267803	358.642538	180.1436252	153.2213467	9.910851887
YCR020C-A	1.461212836	0	0	0	0	0	0	0	0	248.3242516	0
YCR020W-B	324.3892496	425.8985965	328.2666096	490.0762926	530.035826	613.9749749	540.4344448	491.4731076	288.5795937	232.4737674	30.97141215
YCR021C	23.37940537	12.38077315	16.31138433	8.100434588	4.162585021	6.957223511	2.688728581	4.981146361	1.748967235	0	0
YCR023C	65.75457761	74.28463893	108.0629212	99.90535992	119.3274373	78.2687645	53.77457162	41.50955301	17.48967235	12.32815433	0
YCR024C	106.668537	178.2831334	226.3204575	162.0086918	106.8396822	67.83292923	26.88728581	6.641528481	12.24277064	3.52232981	0
YCR024C-A	375.5316988	185.7115973	99.907229	101.2554324	88.80181378	73.05084687	56.4633002	31.54726029	15.74070511	12.32815433	1.238856486
YCR024C-B	0	0	0	0	0	0	0	0	0	49.31261734	0
YCR026C	39.45274657	24.76154631	30.58384561	60.75325941	88.80181378	64.35431748	87.38367888	54.79260997	43.72418087	17.61164905	2.477712972
YCR027C	21.91819254	0	0	0	4.162585021	0	0	0	0	0	0
YCR028C	45.29759791	37.14231946	57.08984514	63.45340428	66.60136033	0	0	0	0	0	0
YCR028C-A	191.4188815	158.4738964	12.23353825	16.20086918	15.26281174	8.696529389	2.688728581	1.66038212	0	0	0
YCR030C	46.75881075	29.71385557	38.73953778	16.20086918	18.03786842	6.957223511	2.688728581	0	1.748967235	0	0
YCR031C	0	0	0	0	0	0	0	0	0	0	0
YCR032W	0	0	0	2.700144863	2.775056681	0	0	0	0	0	0
YCR033W	17.53455403	0	2.038923041	1.350072431	1.38752834	0	1.34436429	1.66038212	0	0	0
YCR034W	77.4442803	79.23694819	136.6078437	194.4104301	160.9532875	147.8409996	116.9596933	91.32101662	26.23450852	47.55145243	3.716569458
YCR035C	159.2721991	242.6631538	175.3473815	152.5581847	223.3920628	161.7554466	86.03931459	36.52840665	15.74070511	66.92426639	3.716569458
YCR036W	245.4837564	311.9954835	285.4492257	387.4707878	503.6727875	754.858751	586.1428306	403.4728552	215.1229699	33.46213319	21.06056026
YCR037C	65.75457761	76.76079356	163.1138433	145.8078226	202.5791377	189.5843407	251.3961223	152.7551551	82.20146004	33.46213319	2.477712972
YCR040W	4.383638508	9.904618524	4.077846082	9.45050702	9.712698382	5.217917633	6.721821452	6.641528481	0	0	0
YCR042C	0	0	0	0	0	0	0	0	0	5.283494715	0
YCR043C	201.6473714	203.0446797	252.8264571	183.6098507	190.0913826	179.1485054	151.9131648	116.2267484	54.21798428	15.85048414	3.716569458
YCR044C	106.668537	56.95155651	38.73953778	91.80492533	95.73945548	53.91848221	57.80766449	21.58496756	1.748967235	0	0
YCR045C	97.90126	160.950051	167.1916893	178.2095609	165.1158725	90.44390565	111.5822361	78.03795966	34.9793447	72.2077611	2.477712972
YCR046C	176.8067531	200.5685251	130.4910746	97.20521506	34.68820851	27.82889404	16.13237149	18.26420332	5.246901705	1.761164905	3.716569458
YCR047C	229.4104152	175.8069788	224.2815345	170.1091264	151.2405891	147.8409996	88.72804317	48.15108149	36.72831193	8.805824525	2.477712972
YCR048W	235.2552666	250.0916177	305.8384561	218.7117339	191.478911	62.6150116	44.36402159	88.00025238	36.72831193	7.04465962	4.955425944
YCR050C	233.7940537	247.6154631	301.76061	216.011589	187.3163259	62.6150116	41.675293	84.67948814	34.9793447	7.04465962	4.955425944
YCR051W	81.82791881	44.57078336	73.40122947	58.05311455	48.56349191	40.00403519	30.92037868	11.62267484	5.246901705	0	0
YCR052W	7.306064179	2.476154631	2.038923041	6.750362157	9.712698382	5.217917633	0	0	0	8.805824525	0
YCR053W	124.203091	148.5692779	142.7246129	143.1076777	92.9643988	97.40112916	65.87385023	43.16993513	8.744836174	12.32815433	0
YCR054C	157.8109863	99.04618524	258.9432262	213.3114442	178.9911559	118.2727997	126.3702433	81.3587239	19.23863958	79.25242072	1.238856486
YCR057C	77.4442803	71.8084843	116.2186133	105.3056496	109.6147389	66.09362336	60.49639307	28.22649605	8.744836174	10.56698943	0
YCR059C	175.3455403	225.3300714	187.5809198	186.3099955	108.2272105	160.0161408	161.3237149	86.33987026	68.20972216	33.46213319	13.62742135
YCR060W	170.9619018	188.1877519	108.0629212	143.1076777	126.265079	107.8369644	91.41677175	69.73604905	17.48967235	1.761164905	0
YCR061W	30.68546955	27.23770094	22.42815345	10.80057945	11.10022672	3.478611756	2.688728581	1.66038212	0	0	0
YCR063W	153.4273478	103.9984945	87.67369076	94.5050702	47.17596357	33.04681168	18.82110007	3.320764241	0	5.283494715	2.477712972
YCR065W	55.52608776	14.85692779	8.155692163	5.400289726	0	0	0	0	0	0	0
YCR066W	141.7376451	190.6639066	199.814458	248.4133274	265.017913	271.3317169	212.4095579	146.1136266	40.2262464	0	11.14970837
YCR067C	21.91819254	37.14231946	83.59584467	49.95267996	56.88866195	33.04681168	18.82110007	6.641528481	0	0	2.477712972
YCR068W	94.97883433	118.8554223	116.2186133	130.9570258	133.2027207	113.0548821	120.9927861	81.3587239	27.98347576	7.04465962	1.238856486
YCR069W	157.8109863	123.8077315	116.2186133	70.20376643	40.23832187	33.04681168	34.95347155	9.962292722	5.246901705	0	0
YCR071C	324.3892496	217.9016075	252.8264571	256.513762	230.3297045	297.4213051	287.6939582	184.3024154	108.4359686	248.3242516	12.38856486
YCR072C	146.1212836	81.71310282	93.79045988	86.40463561	108.2272105	57.39709397	99.48295749	102.9436915	50.72004981	22.89514376	23.53827323
YCR073C	24.84061821	12.38077315	20.38923041	10.80057945	2.775056681	0	0	1.66038212	0	0	0
YCR073W-A	227.9492024	91.61772134	28.54492257	29.70159349	19.42539676	10.43583527	25.54292152	11.62267484	5.246901705	68.68543129	3.716569458
YCR075C	286.3977158	205.5208344	71.36230643	63.45340428	72.15147369	66.09362336	61.84075736	19.92458544	20.98760682	3.52232981	0
YCR075W-A	679.4639687	851.797193	937.9045988	985.5528749	722.9022653	1054.019362	899.3797103	699.0208727	351.5424142	103.9087294	64.42053727
YCR076C	176.8067531	259.9962362	110.1018442	99.90535992	81.86417208	41.74334107	44.36402159	13.28305696	17.48967235	1.761164905	0
YCR077C	55.52608776	12.38077315	8.155692163	0	8.325170042	3.478611756	6.721821452	1.66038212	1.748967235	0	0
YCR079W	258.634672	108.9508038	16.31138433	5.400289726	2.775056681	1.739305878	9.410550033	16.6038212	10.49380341	24.65630867	1.238856486
YCR081W	33.60789523	39.61847409	81.55692163	27.00144863	31.91315183	6.957223511	6.721821452	4.981146361	1.748967235	0	0
YCR082W	225.0267767	284.7577826	267.0989184	329.4176733	301.0936498	316.5536698	202.9990079	156.0759193	55.96695152	65.16310148	2.477712972
YCR083W	223.5655639	267.4247001	110.1018442	56.70304212	29.13809515	8.696529389	8.066185743	0	0	0	1.238856486
YCR084C	33.60789523	22.28539168	32.62276865	27.00144863	27.75056681	13.91444702	5.377457162	1.66038212	0	0	0
YCR086W	379.9153373	467.9932252	456.7187612	356.4191219	263.6303847	234.8062935	149.2244362	101.2833093	48.97108258	15.85048414	6.19428243
YCR087C-A	368.2256346	284.7577826	279.3324566	222.7619512	252.5301579	387.8652108	352.2234441	252.3780823	264.0940525	218.3844482	43.35997701
YCR088W	2.922425672	0	0	0	0	0	0	0	0	0	0
YCR089W	23.37940537	24.76154631	91.75153684	87.75470804	70.76394535	24.35028229	29.57601439	9.962292722	8.744836174	0	0
YCR090C	140.2764322	106.4746491	156.9970741	148.5079675	191.478911	144.3623879	112.9266004	111.2456021	41.97521364	0	7.433138915
YCR091W	0	0	0	0	0	0	0	0	0	0	0
YCR092C	0	0	0	0	0	0	0	0	0	0	0
YCR093W	8.767277015	0	0	0	0	0	0	0	0	0	0
YCR094W	149.0437093	237.7108446	150.880305	267.3143414	306.6437632	321.7715874	258.1179438	176.0005048	104.9380341	38.74562791	28.49369918
YCR095C	96.44004717	121.3315769	150.880305	106.6557221	113.7773239	97.40112916	112.9266004	97.9625451	47.22211534	63.40193658	12.38856486
YCR095W-A	36.5303209	42.09462873	81.55692163	94.5050702	44.40090689	22.61097641	13.4436429	3.320764241	1.748967235	0	0
YCR096C	17.53455403	4.952309262	14.27246129	27.00144863	23.58798178	8.696529389	4.033092871	9.962292722	1.748967235	0	0
YCR097W	45.29759791	42.09462873	36.70061474	52.65282482	22.20045344	15.6537529	8.066185743	9.962292722	1.748967235	5.283494715	0
YCR098C	10.22848985	2.476154631	10.1946152	1.350072431	2.775056681	1.739305878	0	3.320764241	0	0	0
YCR101C	137.3540066	183.2354427	205.9312271	255.1636895	242.8174595	220.8918465	188.2110007	152.7551551	75.2055911	65.16310148	13.62742135
YCR102C	10.22848985	37.14231946	79.51799859	63.45340428	55.50113361	50.43987046	44.36402159	31.54726029	8.744836174	0	2.477712972
YCR104W	238.1776922	178.2831334	334.3833787	307.8165144	308.0312915	281.7675522	201.6546436	179.321269	59.46488598	54.59611205	4.955425944
YCR105W	89.13398299	91.61772134	103.9850751	151.2081123	201.1916093	156.537529	142.5026148	104.6040736	24.48554129	7.04465962	8.671995401
YCR106W	51.14244926	49.52309262	110.1018442	113.4060842	145.6904757	60.87570572	52.43020733	26.56611393	13.99173788	21.13397886	1.238856486
YCR107W	33.60789523	34.66616483	50.97307602	54.00289726	56.88866195	59.13639985	60.49639307	26.56611393	19.23863958	19.37281395	1.238856486
YCR108C	214.7982869	195.6162158	311.9552253	421.2225986	473.147164	384.386599	352.2234441	227.4723505	101.4400996	24.65630867	3.716569458
YDL001W	0	0	0	0	1.38752834	0	0	0	0	72.2077611	0
YDL002C	160.7334119	245.1393085	256.9043031	299.7160798	302.4811782	373.9507637	440.9514873	322.1141313	199.3822648	123.2815433	38.40455106
YDL003W	37.99153373	32.1900102	83.59584467	49.95267996	51.33854859	19.13236466	9.410550033	1.66038212	1.748967235	0	0
YDL004W	135.8927937	116.3792677	69.32338339	58.05311455	29.13809515	17.39305878	13.4436429	4.981146361	3.49793447	0	1.238856486
YDL005C	217.7207125	136.1885047	250.787534	317.2670214	410.7083887	417.4334107	567.3217306	356.9821559	174.8967235	35.2232981	17.3439908
YDL006W	134.4315809	180.7592881	179.4252276	135.0072431	83.25170042	88.70459977	55.11893591	34.86802453	12.24277064	31.70096829	0
YDL007C-A	37.99153373	24.76154631	18.35030737	25.6513762	12.48775506	1.739305878	4.033092871	1.66038212	0	0	0
YDL007W	46.75881075	27.23770094	18.35030737	2.700144863	1.38752834	1.739305878	0	0	0	0	0
YDL008W	52.60366209	37.14231946	61.16769123	55.35296969	36.07573685	27.82889404	22.85419294	1.66038212	0	0	0
YDL010W	46.75881075	59.42771114	83.59584467	39.15210051	24.97551012	13.91444702	12.09927861	4.981146361	0	0	0
YDL012C	149.0437093	168.3785149	118.2575364	71.55383886	79.0891154	31.3075058	48.39711446	24.90573181	20.98760682	5.283494715	0
YDL013W	62.83215194	64.3800204	83.59584467	44.55239024	40.23832187	19.13236466	21.50982865	4.981146361	0	0	0
YDL014W	56.9873006	2.476154631	0	2.700144863	0	0	0	0	0	0	0
YDL015C	162.1946248	217.9016075	267.0989184	257.8638344	167.8909292	114.7941879	95.44986462	48.15108149	29.73244299	7.04465962	2.477712972
YDL017W	122.7418782	146.0931232	134.5689207	139.0574604	116.5523806	100.8797409	53.77457162	43.16993513	26.23450852	31.70096829	0
YDL018C	84.75034448	69.33232967	69.32338339	106.6557221	86.0267571	45.22195282	51.08584304	29.88687817	27.98347576	7.04465962	0
YDL019C	14.61212836	0	26.50599953	8.100434588	4.162585021	1.739305878	0	0	0	5.283494715	0
YDL020C	49.68123642	34.66616483	26.50599953	10.80057945	6.937641701	0	0	0	0	0	0
YDL021W	146.1212836	188.1877519	191.6587658	251.1134722	296.9310648	160.0161408	162.6680791	92.98139874	40.2262464	0	1.238856486
YDL022W	8.767277015	0	2.038923041	1.350072431	1.38752834	1.739305878	1.34436429	0	0	0	0
YDL024C	35.06910806	32.1900102	32.62276865	13.50072431	26.36303847	3.478611756	2.688728581	4.981146361	0	0	0
YDL025C	7.306064179	2.476154631	18.35030737	25.6513762	37.46326519	22.61097641	25.54292152	38.18878877	6.995868939	29.93980338	6.19428243
YDL027C	153.4273478	257.5200816	148.841382	86.40463561	52.72607693	31.3075058	18.82110007	19.92458544	0	0	0
YDL028C	5.844851344	9.904618524	0	1.350072431	0	0	0	0	0	0	0
YDL029W	248.4061821	250.0916177	281.3713796	275.414776	209.5167794	125.2300232	126.3702433	79.69834178	36.72831193	33.46213319	2.477712972
YDL030W	106.668537	195.6162158	224.2815345	247.0632549	217.8419494	132.1872467	130.4033362	96.30216298	34.9793447	26.41747357	2.477712972
YDL031W	45.29759791	14.85692779	24.46707649	20.25108647	37.46326519	22.61097641	16.13237149	11.62267484	3.49793447	0	0
YDL033C	156.3497734	203.0446797	250.787534	237.6127479	323.2941033	320.0322815	246.0186652	147.7740087	104.9380341	5.283494715	18.58284729
YDL035C	102.2848985	51.99924725	169.2306124	174.1593436	192.8664393	109.5762703	79.31749314	49.81146361	26.23450852	40.50679281	3.716569458
YDL036C	100.8236857	108.9508038	128.4521516	129.6069534	149.8530607	104.3583527	118.3040576	107.9248378	36.72831193	42.26795772	0
YDL037C	102.2848985	99.04618524	124.3743055	130.9570258	127.6526073	76.52945862	94.10550033	51.47184573	29.73244299	93.34173996	1.238856486
YDL040C	36.5303209	42.09462873	95.82938292	91.80492533	104.0646255	43.48264695	49.74147875	39.84917089	13.99173788	1.761164905	0
YDL042C	191.4188815	230.2823807	165.1527663	94.5050702	129.0401356	69.57223511	69.9069431	56.45299209	19.23863958	0	0
YDL043C	271.7855875	321.900102	330.3055326	376.6702084	431.5213138	452.2195282	286.3495939	315.4726029	139.9173788	100.3863996	6.19428243
YDL044C	168.0394761	252.5677724	250.787534	221.4118787	241.4299312	186.1057289	166.701172	119.5475127	52.46901705	24.65630867	7.433138915
YDL045C	173.8843275	217.9016075	163.1138433	101.2554324	54.11360527	46.9612587	20.16546436	19.92458544	3.49793447	8.805824525	0
YDL045W-A	388.6826143	396.1847409	369.0450704	255.1636895	178.9911559	125.2300232	59.15202878	34.86802453	19.23863958	0	0
YDL046W	112.5133884	59.42771114	93.79045988	103.9555772	102.6770972	133.9265526	82.00622172	73.0568133	36.72831193	10.56698943	3.716569458
YDL047W	33.60789523	4.952309262	30.58384561	16.20086918	6.937641701	1.739305878	2.688728581	1.66038212	1.748967235	0	0
YDL048C	68.67700329	54.47540188	173.3084585	190.3602128	348.2696134	252.1993523	302.4819654	195.9250902	120.6787392	110.953389	9.910851887
YDL049C	172.4231146	227.806226	334.3833787	475.2254958	663.2385466	791.3841744	880.5586102	732.2285151	412.7562674	523.0659768	29.73255566
YDL051W	149.0437093	91.61772134	38.73953778	22.95123133	20.8129251	0	2.688728581	0	0	0	0
YDL052C	112.5133884	153.5215871	167.1916893	164.7088366	88.80181378	81.74737626	75.28440027	61.43413845	31.48141023	5.283494715	0
YDL053C	321.4668239	349.137803	269.1378414	274.0647036	271.9555547	253.9386582	150.5688005	68.07566693	55.96695152	58.11844186	9.910851887
YDL054C	32.14668239	27.23770094	106.0239981	99.90535992	140.1403624	76.52945862	145.1913434	142.7928623	136.4194443	262.4135708	26.0159862
YDL055C	24.84061821	14.85692779	18.35030737	13.50072431	8.325170042	1.739305878	0	3.320764241	0	0	0
YDL056W	73.06064179	24.76154631	79.51799859	56.70304212	67.98888867	24.35028229	20.16546436	18.26420332	8.744836174	0	0
YDL057W	157.8109863	198.0923705	226.3204575	144.4577502	190.0913826	114.7941879	115.615329	59.77375633	10.49380341	45.79028753	0
YDL058W	7.306064179	0	14.27246129	12.15065188	29.13809515	6.957223511	13.4436429	18.26420332	0	0	0
YDL059C	59.90972627	39.61847409	61.16769123	95.85514263	120.7149656	95.66182328	146.5357077	117.8871305	83.95042727	17.61164905	38.40455106
YDL060W	45.29759791	14.85692779	10.1946152	20.25108647	16.65034008	6.957223511	2.688728581	1.66038212	0	0	0
YDL061C	283.4752902	190.6639066	189.6198428	275.414776	255.3052146	281.7675522	244.6743009	237.4346432	71.70765663	22.89514376	11.14970837
YDL063C	96.44004717	168.3785149	110.1018442	132.3070983	79.0891154	67.83292923	34.95347155	38.18878877	13.99173788	1.761164905	0
YDL064W	536.2651108	517.5163179	207.9701502	162.0086918	86.0267571	83.48668213	67.21821452	41.50955301	13.99173788	15.85048414	0
YDL065C	229.4104152	230.2823807	28.54492257	4.050217294	0	0	1.34436429	0	0	0	0
YDL066W	124.203091	158.4738964	97.86830596	41.85224537	43.01337855	20.87167053	6.721821452	0	0	0	1.238856486
YDL067C	220.6431382	227.806226	210.0090732	114.7561567	108.2272105	71.31154099	49.74147875	23.24534968	12.24277064	5.283494715	0
YDL069C	366.7644218	383.8039678	503.6139911	534.6286828	438.4589555	481.7877282	348.1903512	264.0007571	97.94216515	31.70096829	22.29941675
YDL070W	109.5909627	103.9984945	173.3084585	171.4591988	220.6170061	125.2300232	107.5491432	147.7740087	92.69526345	38.74562791	21.06056026
YDL072C	24.84061821	17.33308242	46.89522994	48.60260753	31.91315183	17.39305878	21.50982865	3.320764241	0	0	0
YDL073W	14.61212836	19.80923705	32.62276865	75.60405616	43.01337855	26.08958817	25.54292152	14.94343908	3.49793447	0	0
YDL074C	23.37940537	12.38077315	32.62276865	37.80202808	12.48775506	8.696529389	12.09927861	13.28305696	0	8.805824525	0
YDL075W	21.91819254	2.476154631	20.38923041	8.100434588	16.65034008	17.39305878	12.09927861	4.981146361	3.49793447	0	0
YDL076C	244.0225436	287.2339372	281.3713796	284.865283	330.231745	257.4172699	211.0651936	176.0005048	54.21798428	40.50679281	1.238856486
YDL077C	42.37517224	56.95155651	67.28446035	21.6011589	8.325170042	0	0	0	0	0	0
YDL078C	159.2721991	158.4738964	269.1378414	295.6658625	320.5190466	316.5536698	416.75293	242.4157896	117.1808047	29.93980338	11.14970837
YDL079C	87.67277015	148.5692779	185.5419967	194.4104301	216.4544211	193.0629524	180.1448149	117.8871305	36.72831193	38.74562791	2.477712972
YDL080C	73.06064179	74.28463893	83.59584467	66.15354914	67.98888867	74.79015275	38.98656442	23.24534968	8.744836174	8.805824525	1.238856486
YDL081C	160.7334119	146.0931232	106.0239981	71.55383886	41.62585021	31.3075058	24.19855723	4.981146361	10.49380341	0	0
YDL082W	284.936503	79.23694819	106.0239981	132.3070983	99.9020405	69.57223511	41.675293	33.20764241	10.49380341	10.56698943	1.238856486
YDL083C	160.7334119	37.14231946	55.0509221	79.65427345	62.43877531	24.35028229	12.09927861	11.62267484	8.744836174	1.761164905	0
YDL084W	35.06910806	22.28539168	6.116769123	1.350072431	0	0	0	0	0	0	0
YDL085C-A	198.7249457	356.5662669	283.4103027	205.2110096	162.3408158	139.1444702	137.1251576	81.3587239	45.47314811	52.83494715	1.238856486
YDL085W	81.82791881	151.0454325	179.4252276	81.00434588	47.17596357	31.3075058	41.675293	18.26420332	0	0	0
YDL086W	277.6304388	393.7085863	422.0570695	477.9256407	337.1693867	426.1299401	235.2637508	161.0570657	89.19732898	72.2077611	9.910851887
YDL087C	229.4104152	378.8516585	373.1229165	345.6185424	420.4210871	469.612587	423.4747515	244.0761717	66.46075492	119.7592135	8.671995401
YDL088C	29.22425672	37.14231946	32.62276865	16.20086918	11.10022672	3.478611756	4.033092871	0	3.49793447	0	0
YDL089W	169.500689	262.4723909	228.3593806	284.865283	274.7306114	217.4132347	219.1313793	137.811716	75.2055911	36.984463	21.06056026
YDL090C	131.5091552	158.4738964	81.55692163	20.25108647	30.52562349	6.957223511	2.688728581	3.320764241	0	0	0
YDL091C	219.1819254	133.7123501	28.54492257	20.25108647	18.03786842	3.478611756	4.033092871	1.66038212	0	0	0
YDL092W	188.4964558	163.4262056	97.86830596	71.55383886	79.0891154	74.79015275	47.05275017	44.83031725	17.48967235	17.61164905	7.433138915
YDL093W	65.75457761	101.5223399	136.6078437	147.157895	174.8285709	85.22598801	38.98656442	34.86802453	3.49793447	15.85048414	0
YDL095W	48.22002358	27.23770094	20.38923041	39.15210051	16.65034008	0	9.410550033	3.320764241	8.744836174	3.52232981	0
YDL097C	236.7164794	141.140814	152.9192281	83.70449075	77.70158705	27.82889404	20.16546436	6.641528481	1.748967235	5.283494715	1.238856486
YDL098C	246.9449693	277.3293187	212.0479962	207.9111544	212.2918361	191.3236466	116.9596933	89.6606345	75.2055911	272.9805603	7.433138915
YDL099W	55.52608776	56.95155651	38.73953778	25.6513762	72.15147369	34.78611756	14.7880072	19.92458544	8.744836174	29.93980338	1.238856486
YDL100C	188.4964558	252.5677724	234.4761497	209.2612269	188.7038543	208.7167053	184.1779078	81.3587239	33.23037746	12.32815433	12.38856486
YDL101C	194.3413072	220.3777622	228.3593806	295.6658625	288.6058948	476.5698105	637.2286737	672.4547587	482.7149568	1012.66982	177.1564775
YDL102W	73.06064179	59.42771114	77.47907555	62.10333184	52.72607693	26.08958817	43.01965729	24.90573181	17.48967235	1.761164905	1.238856486
YDL103C	159.2721991	193.1400612	175.3473815	194.4104301	252.5301579	175.6698937	239.2968437	121.2078948	61.21385322	65.16310148	9.910851887
YDL104C	207.4922227	351.6139576	258.9432262	249.7633998	216.4544211	219.1525406	130.4033362	39.84917089	36.72831193	142.6543573	3.716569458
YDL105W	185.5740302	183.2354427	222.2426115	230.8623858	187.3163259	198.2808701	204.3433721	212.5289114	111.933903	96.86406977	38.40455106
YDL106C	157.8109863	59.42771114	95.82938292	98.55528749	183.1537409	146.1016937	100.8273218	119.5475127	41.97521364	14.08931924	2.477712972
YDL107W	216.2594997	217.9016075	238.5539958	191.7102853	201.1916093	182.6271172	102.1716861	46.49069937	26.23450852	26.41747357	3.716569458
YDL108W	301.0098442	388.7562771	585.1709127	599.4321595	557.7863928	540.924128	446.3289444	315.4726029	209.8760682	82.77475053	23.53827323
YDL109C	105.2073242	146.0931232	246.7096879	255.1636895	242.8174595	191.3236466	173.4229935	139.4720981	87.44836174	22.89514376	9.910851887
YDL110C	26.30183105	24.76154631	8.155692163	10.80057945	6.937641701	26.08958817	12.09927861	8.301910602	6.995868939	0	0
YDL111C	330.2341009	173.3308242	224.2815345	274.0647036	334.39433	401.7796578	294.4157796	222.4912041	94.44423068	72.2077611	30.97141215
YDL112W	26.30183105	42.09462873	138.6467668	98.55528749	167.8909292	60.87570572	64.52948594	31.54726029	15.74070511	0	0
YDL113C	4.383638508	2.476154631	16.31138433	2.700144863	13.8752834	8.696529389	5.377457162	11.62267484	5.246901705	21.13397886	0
YDL114W	226.4879896	316.9477928	267.0989184	334.817963	391.282992	274.8103287	244.6743009	169.3589763	111.933903	5.283494715	16.10513432
YDL115C	189.9576687	225.3300714	248.748611	388.8208602	327.4566883	363.5149285	323.991794	277.2838141	90.94629621	63.40193658	6.19428243
YDL116W	89.13398299	131.2361954	144.7635359	156.608402	142.915419	142.623082	100.8273218	84.67948814	57.71591875	31.70096829	1.238856486
YDL117W	67.21579045	56.95155651	69.32338339	87.75470804	101.2895688	48.70056458	40.33092871	28.22649605	5.246901705	24.65630867	0
YDL118W	457.3596176	678.4663689	672.8446035	537.3288277	518.9355993	542.6634339	598.2421093	463.2466116	285.0816593	151.4601818	47.07654646
YDL119C	460.2820433	680.9425235	674.8835265	538.6789001	523.0981843	546.1420456	602.2752021	468.2277579	285.0816593	153.2213467	47.07654646
YDL120W	464.6656818	477.8978438	307.8773792	348.3186873	241.4299312	264.3744934	153.2575291	86.33987026	41.97521364	22.89514376	3.716569458
YDL121C	328.7728881	319.4239474	342.5390709	234.9126031	278.8931964	328.7288109	321.3030654	365.2840665	136.4194443	29.93980338	28.49369918
YDL122W	116.8970269	19.80923705	6.116769123	5.400289726	0	0	0	0	0	0	0
YDL123W	86.21155732	2.476154631	0	0	0	0	0	0	0	0	0
YDL124W	194.3413072	230.2823807	146.8024589	193.0603577	162.3408158	107.8369644	107.5491432	106.2644557	41.97521364	17.61164905	1.238856486
YDL125C	352.1522934	185.7115973	179.4252276	189.0101404	145.6904757	133.9265526	102.1716861	49.81146361	22.73657405	12.32815433	0
YDL126C	13.15091552	0	6.116769123	2.700144863	0	0	0	0	0	0	0
YDL127W	92.05640866	118.8554223	120.2964594	118.806374	105.4521539	59.13639985	90.07240746	53.13222785	29.73244299	19.37281395	0
YDL128W	67.21579045	42.09462873	50.97307602	49.95267996	33.30068017	40.00403519	29.57601439	19.92458544	5.246901705	28.17863848	0
YDL129W	68.67700329	66.85617503	75.44015251	86.40463561	81.86417208	41.74334107	34.95347155	33.20764241	8.744836174	7.04465962	0
YDL130W	103.7461113	56.95155651	22.42815345	14.85079675	13.8752834	1.739305878	1.34436429	1.66038212	0	1.761164905	0
YDL130W-A	436.9026379	411.0416687	291.5659948	210.6112993	160.9532875	99.14043504	64.52948594	21.58496756	5.246901705	5.283494715	0
YDL131W	5.844851344	0	2.038923041	0	1.38752834	0	0	0	0	0	0
YDL132W	0	0	0	0	0	0	0	0	0	0	0
YDL133C-A	45.29759791	7.428463893	20.38923041	27.00144863	6.937641701	5.217917633	9.410550033	3.320764241	1.748967235	1.761164905	1.238856486
YDL133W	115.435814	111.4269584	57.08984514	21.6011589	19.42539676	1.739305878	0	0	1.748967235	0	0
YDL134C	128.5867296	79.23694819	38.73953778	35.10188322	12.48775506	1.739305878	2.688728581	1.66038212	0	0	0
YDL135C	178.267966	151.0454325	77.47907555	97.20521506	83.25170042	133.9265526	82.00622172	51.47184573	22.73657405	0	1.238856486
YDL136W	195.80252	173.3308242	130.4910746	98.55528749	120.7149656	123.4907173	80.66185743	63.09452057	33.23037746	36.984463	3.716569458
YDL137W	13.15091552	0	0	0	1.38752834	0	0	0	0	0	0
YDL138W	33.60789523	34.66616483	99.907229	109.3558669	69.37641701	41.74334107	33.60910726	14.94343908	3.49793447	0	0
YDL139C	261.5570976	185.7115973	311.9552253	275.414776	337.1693867	231.3276817	188.2110007	124.528659	61.21385322	10.56698943	14.86627783
YDL140C	5.844851344	0	0	1.350072431	2.775056681	0	0	0	0	0	0
YDL141W	90.59519582	76.76079356	118.2575364	171.4591988	195.641496	147.8409996	149.2244362	71.39643117	38.47727917	12.32815433	0
YDL142C	214.7982869	341.7093391	371.0839934	554.8797693	424.5836721	567.0137162	736.7116312	449.9635546	209.8760682	15.85048414	38.40455106
YDL143W	210.4146484	153.5215871	106.0239981	83.70449075	83.25170042	43.48264695	32.26474297	14.94343908	0	0	1.238856486
YDL144C	191.4188815	160.950051	146.8024589	184.9599231	167.8909292	142.623082	114.2709647	69.73604905	26.23450852	8.805824525	1.238856486
YDL145C	18.99576687	19.80923705	26.50599953	10.80057945	4.162585021	1.739305878	1.34436429	0	1.748967235	0	0
YDL146W	11.68970269	24.76154631	34.66169169	14.85079675	12.48775506	12.17514114	10.75491432	11.62267484	8.744836174	0	0
YDL147W	143.1988579	170.8546695	177.3863046	120.1564464	181.7662126	120.0121056	96.79422891	48.15108149	24.48554129	5.283494715	0
YDL148C	124.203091	39.61847409	38.73953778	55.35296969	43.01337855	36.52542343	18.82110007	3.320764241	5.246901705	7.04465962	0
YDL149W	54.06487493	79.23694819	205.9312271	162.0086918	202.5791377	158.2768349	176.111722	58.11337421	55.96695152	15.85048414	7.433138915
YDL150W	140.2764322	180.7592881	330.3055326	348.3186873	387.1204069	380.9079872	368.3558156	288.9064889	136.4194443	86.29708034	17.3439908
YDL153C	0	0	0	0	0	0	0	0	0	0	0
YDL154W	0	0	0	0	0	0	0	0	0	0	0
YDL155W	54.06487493	22.28539168	10.1946152	2.700144863	0	1.739305878	0	0	0	0	0
YDL156W	192.8800943	94.09387597	26.50599953	10.80057945	4.162585021	1.739305878	0	0	0	0	0
YDL157C	339.0013779	361.5185761	144.7635359	87.75470804	27.75056681	10.43583527	6.721821452	0	0	0	1.238856486
YDL159W	169.500689	173.3308242	207.9701502	268.6644138	167.8909292	147.8409996	143.8469791	81.3587239	36.72831193	24.65630867	6.19428243
YDL159W-A	0	2.476154631	0	0	0	0	0	0	0	295.875704	0
YDL160C	65.75457761	27.23770094	26.50599953	25.6513762	16.65034008	3.478611756	4.033092871	1.66038212	1.748967235	3.52232981	0
YDL160C-A	225.0267767	173.3308242	364.9672243	442.8237575	413.4834454	502.6593987	368.3558156	298.8687817	143.4153133	26.41747357	16.10513432
YDL161W	132.9703681	99.04618524	50.97307602	44.55239024	33.30068017	6.957223511	5.377457162	0	1.748967235	3.52232981	0
YDL164C	96.44004717	121.3315769	144.7635359	103.9555772	106.8396822	76.52945862	48.39711446	46.49069937	29.73244299	5.283494715	6.19428243
YDL165W	341.9238036	497.7070808	358.8504552	469.8252061	536.9734677	699.2009629	696.3807025	456.6050831	202.8801992	183.1611501	24.77712972
YDL166C	236.7164794	227.806226	230.3983036	205.2110096	233.1047612	191.3236466	151.9131648	124.528659	29.73244299	91.58057506	6.19428243
YDL167C	105.2073242	168.3785149	187.5809198	197.110575	109.6147389	81.74737626	52.43020733	63.09452057	24.48554129	12.32815433	3.716569458
YDL168W	147.5824964	215.4254529	224.2815345	193.0603577	166.5034008	189.5843407	118.3040576	136.1513339	52.46901705	38.74562791	12.38856486
YDL169C	189.9576687	329.3285659	287.4881488	302.4162246	267.7929697	241.763517	219.1313793	166.038212	104.9380341	22.89514376	14.86627783
YDL170W	106.668537	123.8077315	120.2964594	205.2110096	270.5680264	280.0282463	240.641208	139.4720981	83.95042727	29.93980338	12.38856486
YDL171C	0	0	0	0	0	0	0	0	0	0	0
YDL173W	144.6600708	165.9023603	248.748611	298.3660073	352.4321984	293.9426933	227.1975651	234.113879	96.19319792	40.50679281	9.910851887
YDL174C	140.2764322	151.0454325	126.4132285	67.50362157	61.05124697	10.43583527	0	1.66038212	1.748967235	0	0
YDL175C	216.2594997	319.4239474	222.2426115	295.6658625	283.0557814	267.8531052	346.8459869	239.0950253	117.1808047	75.73009091	16.10513432
YDL176W	81.82791881	103.9984945	89.7126138	172.8092712	115.1648522	158.2768349	96.79422891	61.43413845	45.47314811	29.93980338	2.477712972
YDL177C	282.0140773	307.0431742	291.5659948	399.6214397	449.5591822	612.235669	482.6267803	360.3029201	208.1271009	82.77475053	23.53827323
YDL178W	109.5909627	133.7123501	124.3743055	76.95412859	86.0267571	73.05084687	64.52948594	33.20764241	6.995868939	7.04465962	0
YDL179W	0	0	0	0	0	0	0	0	0	0	0
YDL180W	140.2764322	113.903113	285.4492257	278.1149209	396.8331053	346.1218697	315.9256083	185.9627975	96.19319792	125.0427082	6.19428243
YDL181W	366.7644218	378.8516585	367.0061474	329.4176733	215.0668927	160.0161408	80.66185743	48.15108149	13.99173788	17.61164905	1.238856486
YDL182W	24.84061821	12.38077315	4.077846082	1.350072431	4.162585021	0	0	0	0	0	0
YDL183C	118.3582397	175.8069788	191.6587658	130.9570258	180.3786842	118.2727997	135.7807933	142.7928623	80.4524928	91.58057506	21.06056026
YDL184C	83.28913165	7.428463893	30.58384561	14.85079675	13.8752834	10.43583527	9.410550033	8.301910602	6.995868939	0	1.238856486
YDL185W	0	0	0	0	0	0	0	0	0	0	0
YDL186W	336.0789523	515.0401632	513.8086063	433.3732505	423.1961438	316.5536698	250.051758	212.5289114	99.69113239	35.2232981	13.62742135
YDL188C	78.90549314	66.85617503	59.12876818	27.00144863	29.13809515	1.739305878	2.688728581	4.981146361	1.748967235	0	0
YDL189W	58.44851344	101.5223399	106.0239981	67.50362157	112.3897956	48.70056458	28.2316501	34.86802453	3.49793447	8.805824525	0
YDL190C	58.44851344	64.3800204	152.9192281	79.65427345	55.50113361	20.87167053	18.82110007	1.66038212	1.748967235	0	0
YDL191W	356.535932	126.2838862	106.0239981	95.85514263	67.98888867	50.43987046	32.26474297	6.641528481	12.24277064	7.04465962	0
YDL192W	0	0	0	0	0	0	0	0	0	0	0
YDL193W	102.2848985	158.4738964	163.1138433	95.85514263	108.2272105	85.22598801	67.21821452	61.43413845	19.23863958	12.32815433	2.477712972
YDL194W	52.60366209	76.76079356	118.2575364	141.7576053	99.9020405	73.05084687	55.11893591	48.15108149	19.23863958	0	0
YDL195W	0	0	0	0	0	0	0	0	0	0	0
YDL197C	78.90549314	91.61772134	122.3353825	117.4563015	219.2294778	153.0589172	131.7477005	101.2833093	40.2262464	12.32815433	1.238856486
YDL198C	83.28913165	64.3800204	59.12876818	70.20376643	83.25170042	92.18321152	130.4033362	205.8873829	192.3863958	0	61.9428243
YDL199C	121.2806654	108.9508038	187.5809198	232.2124582	217.8419494	212.1953171	228.5419294	141.1324802	115.4318375	100.3863996	30.97141215
YDL200C	331.6953137	477.8978438	464.8744533	472.525351	485.6349191	897.481833	747.4665455	486.4919613	300.8223644	160.2660063	42.12112052
YDL201W	217.7207125	267.4247001	305.8384561	337.5181078	371.8575952	396.5617401	348.1903512	212.5289114	148.662215	0	8.671995401
YDL202W	214.7982869	198.0923705	177.3863046	120.1564464	80.47664374	76.52945862	29.57601439	24.90573181	13.99173788	8.805824525	2.477712972
YDL203C	134.4315809	183.2354427	220.2036884	189.0101404	242.8174595	135.6658585	157.290622	96.30216298	36.72831193	38.74562791	1.238856486
YDL204W	87.67277015	116.3792677	30.58384561	59.40318698	59.66371863	36.52542343	22.85419294	18.26420332	3.49793447	10.56698943	2.477712972
YDL205C	62.83215194	19.80923705	44.8563069	40.50217294	62.43877531	26.08958817	9.410550033	6.641528481	0	0	0
YDL206W	200.1861585	200.5685251	258.9432262	383.4205705	457.8843523	375.6900696	356.256537	254.0384644	157.4070511	7.04465962	4.955425944
YDL207W	106.668537	138.6646593	169.2306124	186.3099955	231.7172328	193.0629524	182.8335435	117.8871305	41.97521364	21.13397886	2.477712972
YDL208W	391.60504	309.5193289	301.76061	313.2168041	252.5301579	245.2421288	185.5222721	111.2456021	50.72004981	12.32815433	8.671995401
YDL209C	289.3201415	329.3285659	256.9043031	291.6156452	269.180498	226.1097641	268.8728581	154.4155372	97.94216515	82.77475053	6.19428243
YDL210W	21.91819254	17.33308242	42.81738386	14.85079675	13.8752834	17.39305878	4.033092871	0	0	0	0
YDL211C	13.15091552	19.80923705	12.23353825	4.050217294	1.38752834	0	0	0	0	0	0
YDL212W	111.0521755	158.4738964	226.3204575	225.462096	382.9578219	476.5698105	466.4944088	360.3029201	292.0775282	0	50.79311592
YDL213C	284.936503	136.1885047	124.3743055	86.40463561	155.4031741	86.96529389	69.9069431	39.84917089	12.24277064	12.32815433	4.955425944
YDL214C	100.8236857	54.47540188	69.32338339	62.10333184	13.8752834	15.6537529	12.09927861	4.981146361	0	0	0
YDL215C	61.37093911	34.66616483	42.81738386	33.75181078	45.78843523	31.3075058	33.60910726	14.94343908	19.23863958	1.761164905	3.716569458
YDL216C	172.4231146	180.7592881	244.6707649	190.3602128	151.2405891	83.48668213	94.10550033	56.45299209	19.23863958	12.32815433	2.477712972
YDL217C	181.1903916	165.9023603	130.4910746	101.2554324	56.88866195	36.52542343	10.75491432	1.66038212	1.748967235	1.761164905	0
YDL218W	73.06064179	118.8554223	53.01199906	62.10333184	56.88866195	15.6537529	6.721821452	1.66038212	1.748967235	8.805824525	0
YDL219W	141.7376451	173.3308242	185.5419967	172.8092712	217.8419494	384.386599	438.2627587	571.1714494	407.5093657	1764.687235	109.0193708
YDL220C	68.67700329	106.4746491	173.3084585	153.9082572	158.1782308	125.2300232	119.6484219	38.18878877	24.48554129	17.61164905	3.716569458
YDL222C	216.2594997	39.61847409	22.42815345	14.85079675	12.48775506	6.957223511	2.688728581	1.66038212	0	0	0
YDL223C	43.83638508	17.33308242	53.01199906	45.90246267	41.62585021	17.39305878	10.75491432	18.26420332	8.744836174	0	0
YDL224C	5.844851344	4.952309262	4.077846082	1.350072431	1.38752834	0	0	0	0	0	0
YDL225W	108.1297499	113.903113	112.1407672	95.85514263	195.641496	107.8369644	83.35058601	63.09452057	24.48554129	12.32815433	0
YDL226C	8.767277015	12.38077315	12.23353825	14.85079675	29.13809515	8.696529389	6.721821452	3.320764241	0	0	0
YDL227C	0	0	0	0	0	0	0	0	0	0	0
YDL229W	46.75881075	7.428463893	0	0	0	0	0	0	0	0	0
YDL230W	166.5782633	232.7585353	165.1527663	207.9111544	255.3052146	147.8409996	141.1582505	83.01910602	52.46901705	17.61164905	2.477712972
YDL231C	58.44851344	89.14156671	165.1527663	152.5581847	180.3786842	107.8369644	110.2378718	84.67948814	48.97108258	28.17863848	4.955425944
YDL232W	346.3074421	311.9954835	426.1349155	337.5181078	412.0959171	539.1848221	430.1965729	268.9819035	136.4194443	81.01358563	3.716569458
YDL233W	149.0437093	123.8077315	163.1138433	176.8594885	220.6170061	222.6311524	212.4095579	159.3966836	124.1766737	91.58057506	13.62742135
YDL234C	51.14244926	61.90386577	18.35030737	25.6513762	22.20045344	10.43583527	2.688728581	3.320764241	0	0	0
YDL235C	170.9619018	178.2831334	148.841382	112.0560118	56.88866195	48.70056458	45.70838588	13.28305696	6.995868939	1.761164905	0
YDL236W	132.9703681	160.950051	163.1138433	162.0086918	105.4521539	66.09362336	76.62876456	56.45299209	19.23863958	66.92426639	0
YDL237W	7.306064179	7.428463893	2.038923041	1.350072431	0	0	0	0	0	82.77475053	1.238856486
YDL238C	153.4273478	185.7115973	175.3473815	182.2597782	156.7907025	144.3623879	88.72804317	44.83031725	20.98760682	22.89514376	3.716569458
YDL239C	59.90972627	111.4269584	169.2306124	152.5581847	154.0156458	99.14043504	76.62876456	73.0568133	27.98347576	36.984463	2.477712972
YDL240W	0	0	6.116769123	0	0	0	0	0	0	0	0
YDL241W	0	0	0	0	1.38752834	3.478611756	4.033092871	0	0	0	0
YDL243C	0	0	0	5.400289726	0	0	1.34436429	0	0	0	0
YDL244W	169.500689	165.9023603	305.8384561	199.8107198	255.3052146	161.7554466	157.290622	117.8871305	55.96695152	10.56698943	6.19428243
YDL245C	36.5303209	12.38077315	14.27246129	27.00144863	23.58798178	1.739305878	2.688728581	1.66038212	0	0	0
YDL246C	118.3582397	106.4746491	169.2306124	206.561082	212.2918361	154.7982231	142.5026148	121.2078948	31.48141023	40.50679281	1.238856486
YDL247W	20.4569797	32.1900102	79.51799859	86.40463561	86.0267571	45.22195282	40.33092871	24.90573181	19.23863958	33.46213319	1.238856486
YDL248W	103.7461113	96.57003061	136.6078437	116.1062291	137.3653057	128.708635	131.7477005	59.77375633	36.72831193	12.32815433	0
YDR001C	65.75457761	17.33308242	18.35030737	8.100434588	6.937641701	6.957223511	10.75491432	6.641528481	1.748967235	0	0
YDR002W	16.07334119	0	0	0	0	0	0	0	0	0	0
YDR003W	217.7207125	168.3785149	99.907229	109.3558669	87.41428544	81.74737626	38.98656442	28.22649605	12.24277064	12.32815433	0
YDR003W-A	391.60504	425.8985965	448.563069	603.4823768	646.5882066	1177.510079	1142.709647	996.2292722	703.0848284	3184.186148	90.43652347
YDR004W	154.8885606	222.8539168	226.3204575	179.5596334	195.641496	187.8450348	149.2244362	161.0570657	61.21385322	123.2815433	13.62742135
YDR005C	220.6431382	64.3800204	57.08984514	25.6513762	13.8752834	12.17514114	4.033092871	4.981146361	0	0	0
YDR006C	1.461212836	4.952309262	0	0	0	0	0	0	0	0	0
YDR007W	163.6558376	175.8069788	226.3204575	279.4649933	346.8820851	347.8611756	315.9256083	182.6420332	96.19319792	66.92426639	24.77712972
YDR009W	81.82791881	49.52309262	142.7246129	140.4075329	217.8419494	229.5883759	263.4954009	337.0575704	257.0981835	77.49125582	37.16569458
YDR011W	2.922425672	0	6.116769123	4.050217294	0	0	0	0	0	0	0
YDR012W	54.06487493	34.66616483	65.24553731	70.20376643	80.47664374	29.56819992	43.01965729	34.86802453	6.995868939	163.7883362	0
YDR013W	284.936503	403.6132048	283.4103027	338.8681803	378.7952369	403.5189637	326.6805226	234.113879	120.6787392	61.64077167	19.82170377
YDR014W	43.83638508	56.95155651	130.4910746	58.05311455	102.6770972	50.43987046	64.52948594	41.50955301	12.24277064	10.56698943	1.238856486
YDR014W-A	93.5176215	64.3800204	69.32338339	55.35296969	38.85079353	34.78611756	24.19855723	19.92458544	17.48967235	28.17863848	2.477712972
YDR016C	255.7122463	207.996989	230.3983036	243.0130376	194.2539676	206.9773995	141.1582505	92.98139874	76.95455833	218.3844482	2.477712972
YDR017C	58.44851344	7.428463893	6.116769123	2.700144863	0	0	0	0	0	0	0
YDR018C	134.4315809	193.1400612	207.9701502	232.2124582	246.9800446	250.4600464	278.2834081	126.1890411	104.9380341	70.4465962	9.910851887
YDR019C	55.52608776	61.90386577	42.81738386	32.40173835	51.33854859	69.57223511	57.80766449	18.26420332	13.99173788	0	0
YDR020C	252.7898206	403.6132048	230.3983036	62.10333184	34.68820851	29.56819992	17.47673578	23.24534968	5.246901705	36.984463	2.477712972
YDR021W	203.1085842	232.7585353	222.2426115	367.2197013	518.9355993	596.5819161	665.4603238	514.7184573	309.5672006	209.5786237	66.89825024
YDR022C	132.9703681	51.99924725	40.77846082	16.20086918	13.8752834	8.696529389	1.34436429	0	0	0	0
YDR023W	32.14668239	9.904618524	8.155692163	4.050217294	5.550113361	1.739305878	0	0	0	0	0
YDR025W	173.8843275	37.14231946	42.81738386	35.10188322	24.97551012	8.696529389	10.75491432	8.301910602	5.246901705	3.52232981	0
YDR026C	130.0479424	99.04618524	134.5689207	191.7102853	188.7038543	130.4479408	182.8335435	122.8682769	50.72004981	58.11844186	13.62742135
YDR027C	56.9873006	108.9508038	126.4132285	147.157895	215.0668927	147.8409996	108.8935075	84.67948814	50.72004981	14.08931924	2.477712972
YDR028C	0	0	0	0	0	0	0	0	0	0	0
YDR030C	96.44004717	151.0454325	136.6078437	157.9584745	228.9421761	245.2421288	189.555365	136.1513339	90.94629621	7.04465962	12.38856486
YDR031W	314.1607597	428.3747511	426.1349155	594.0318698	820.0292491	1417.53429	1459.979619	1444.532445	1100.100391	1419.498913	382.8066541
YDR032C	20.4569797	9.904618524	16.31138433	14.85079675	9.712698382	5.217917633	6.721821452	3.320764241	0	0	0
YDR033W	0	0	0	0	0	0	0	0	0	0	0
YDR034C	17.53455403	12.38077315	26.50599953	24.30130376	30.52562349	15.6537529	9.410550033	9.962292722	5.246901705	0	0
YDR034C-A	350.6910806	188.1877519	138.6467668	64.80347671	80.47664374	22.61097641	20.16546436	4.981146361	6.995868939	1.761164905	0
YDR034W-B	471.971746	299.6147103	154.9581511	82.35441831	67.98888867	36.52542343	24.19855723	8.301910602	0	1.761164905	0
YDR035W	181.1903916	153.5215871	81.55692163	85.05456318	115.1648522	88.70459977	55.11893591	23.24534968	13.99173788	3.52232981	3.716569458
YDR036C	157.8109863	195.6162158	201.853381	179.5596334	99.9020405	93.9225174	76.62876456	33.20764241	13.99173788	1.761164905	0
YDR037W	48.22002358	14.85692779	22.42815345	13.50072431	4.162585021	1.739305878	6.721821452	1.66038212	0	21.13397886	0
YDR038C	35.06910806	54.47540188	159.0359972	159.3085469	177.6036276	113.0548821	95.44986462	61.43413845	24.48554129	5.283494715	2.477712972
YDR039C	42.37517224	54.47540188	159.0359972	155.2583296	173.4410425	107.8369644	95.44986462	61.43413845	0	0	0
YDR040C	13.15091552	0	12.23353825	25.6513762	0	0	12.09927861	0	0	0	0
YDR041W	54.06487493	86.66541208	63.20661427	67.50362157	37.46326519	34.78611756	29.57601439	18.26420332	6.995868939	1.761164905	1.238856486
YDR042C	149.0437093	91.61772134	91.75153684	58.05311455	54.11360527	60.87570572	32.26474297	16.6038212	3.49793447	19.37281395	0
YDR043C	14.61212836	4.952309262	26.50599953	9.45050702	5.550113361	1.739305878	2.688728581	0	0	0	0
YDR044W	5.844851344	2.476154631	18.35030737	13.50072431	9.712698382	6.957223511	4.033092871	0	0	0	0
YDR045C	265.9407361	173.3308242	281.3713796	284.865283	403.770747	384.386599	283.6608653	154.4155372	120.6787392	21.13397886	11.14970837
YDR046C	40.9139594	37.14231946	95.82938292	170.1091264	219.2294778	161.7554466	169.3899006	157.7363014	113.6828703	28.17863848	24.77712972
YDR047W	106.668537	133.7123501	228.3593806	378.0202808	438.4589555	523.5310692	626.4737594	557.8883924	346.2955125	644.5863552	89.19766699
YDR049W	115.435814	103.9984945	224.2815345	178.2095609	160.9532875	92.18321152	125.025879	46.49069937	19.23863958	26.41747357	0
YDR050C	77.4442803	54.47540188	34.66169169	36.45195565	20.8129251	15.6537529	2.688728581	9.962292722	1.748967235	0	0
YDR051C	149.0437093	146.0931232	238.5539958	149.8580399	144.3029474	233.0669876	133.0920648	112.9059842	47.22211534	52.83494715	13.62742135
YDR052C	59.90972627	64.3800204	59.12876818	59.40318698	29.13809515	12.17514114	9.410550033	3.320764241	1.748967235	3.52232981	0
YDR054C	32.14668239	22.28539168	0	0	1.38752834	0	0	0	0	0	0
YDR055W	138.8152194	128.7600408	14.27246129	5.400289726	1.38752834	0	0	0	0	0	0
YDR056C	157.8109863	108.9508038	122.3353825	72.90391129	54.11360527	80.00807038	53.77457162	44.83031725	24.48554129	3.52232981	2.477712972
YDR057W	144.6600708	146.0931232	193.6976889	170.1091264	163.7283442	118.2727997	88.72804317	84.67948814	33.23037746	42.26795772	1.238856486
YDR058C	160.7334119	155.9977417	138.6467668	98.55528749	62.43877531	48.70056458	18.82110007	0	1.748967235	0	0
YDR059C	147.5824964	84.18925745	77.47907555	52.65282482	40.23832187	29.56819992	10.75491432	9.962292722	1.748967235	0	0
YDR060W	33.60789523	9.904618524	6.116769123	0	0	0	0	0	0	0	0
YDR061W	122.7418782	113.903113	93.79045988	74.25398373	41.62585021	24.35028229	13.4436429	13.28305696	0	0	0
YDR062W	56.9873006	101.5223399	163.1138433	117.4563015	119.3274373	69.57223511	73.94003598	41.50955301	31.48141023	5.283494715	3.716569458
YDR063W	299.5486314	309.5193289	238.5539958	222.7619512	224.7795911	245.2421288	193.5884578	68.07566693	47.22211534	61.64077167	2.477712972
YDR064W	534.8038979	463.040916	413.9013773	421.2225986	402.3832187	413.9547989	349.5347155	192.604326	125.9256409	116.2368837	7.433138915
YDR065W	203.1085842	346.6616483	191.6587658	168.7590539	137.3653057	99.14043504	68.56257881	48.15108149	17.48967235	63.40193658	11.14970837
YDR066C	271.7855875	198.0923705	63.20661427	27.00144863	23.58798178	24.35028229	10.75491432	13.28305696	3.49793447	1.761164905	0
YDR067C	479.2778102	438.2793697	389.4343008	423.9227435	480.0848057	533.9669045	582.1097378	408.4540016	192.3863958	68.68543129	14.86627783
YDR068W	249.8673949	289.7100918	309.9163022	345.6185424	363.5324251	346.1218697	341.4685298	272.3026677	90.94629621	162.0271713	8.671995401
YDR069C	71.59942896	106.4746491	132.5299977	133.6571707	144.3029474	92.18321152	82.00622172	33.20764241	19.23863958	12.32815433	2.477712972
YDR070C	249.8673949	185.7115973	128.4521516	76.95412859	54.11360527	17.39305878	8.066185743	0	3.49793447	5.283494715	1.238856486
YDR071C	87.67277015	84.18925745	159.0359972	68.853694	94.35192714	86.96529389	64.52948594	66.41528481	20.98760682	17.61164905	1.238856486
YDR072C	52.60366209	81.71310282	142.7246129	90.4548529	88.80181378	13.91444702	5.377457162	0	0	0	0
YDR073W	178.267966	170.8546695	356.8115321	357.7691943	306.6437632	318.2929756	342.8128941	370.2652128	220.3698716	58.11844186	19.82170377
YDR074W	30.68546955	17.33308242	32.62276865	25.6513762	29.13809515	3.478611756	4.033092871	1.66038212	0	5.283494715	0
YDR075W	147.5824964	101.5223399	154.9581511	183.6098507	226.1671195	273.0710228	333.402344	252.3780823	199.3822648	112.7145539	47.07654646
YDR076W	100.8236857	101.5223399	148.841382	171.4591988	216.4544211	196.5415642	193.5884578	174.3401226	87.44836174	158.5048414	14.86627783
YDR077W	24.84061821	7.428463893	0	0	0	0	0	0	0	0	0
YDR078C	252.7898206	259.9962362	216.1258423	302.4162246	348.2696134	547.8813515	385.8325514	237.4346432	146.9132477	123.2815433	28.49369918
YDR079C-A	417.9068711	549.7063281	464.8744533	753.3404167	661.8510183	1054.019362	841.5720458	725.5869866	435.4928415	345.1883214	96.6308059
YDR079W	343.3850164	200.5685251	120.2964594	43.2023178	31.91315183	20.87167053	17.47673578	18.26420332	5.246901705	10.56698943	0
YDR080W	68.67700329	69.33232967	120.2964594	116.1062291	73.53900203	62.6150116	26.88728581	19.92458544	13.99173788	0	0
YDR081C	59.90972627	76.76079356	116.2186133	170.1091264	109.6147389	57.39709397	47.05275017	24.90573181	13.99173788	5.283494715	0
YDR082W	125.6643039	178.2831334	224.2815345	240.3128928	248.3675729	182.6271172	188.2110007	96.30216298	41.97521364	7.04465962	2.477712972
YDR083W	185.5740302	155.9977417	191.6587658	144.4577502	167.8909292	153.0589172	142.5026148	86.33987026	78.70352557	15.85048414	8.671995401
YDR084C	312.6995469	368.94704	356.8115321	399.6214397	377.4077086	342.6432579	228.5419294	131.1701875	71.70765663	204.295129	18.58284729
YDR085C	97.90126	61.90386577	108.0629212	94.5050702	111.0022672	33.04681168	44.36402159	24.90573181	20.98760682	0	1.238856486
YDR086C	219.1819254	180.7592881	116.2186133	114.7561567	63.82630365	50.43987046	18.82110007	8.301910602	6.995868939	0	0
YDR087C	197.2637328	203.0446797	234.4761497	276.7648484	266.4054413	234.8062935	139.8138862	83.01910602	59.46488598	70.4465962	2.477712972
YDR088C	43.83638508	29.71385557	57.08984514	32.40173835	24.97551012	5.217917633	0	0	0	0	0
YDR089W	11.68970269	7.428463893	16.31138433	10.80057945	0	0	0	0	0	0	0
YDR090C	100.8236857	118.8554223	130.4910746	124.2066637	108.2272105	69.57223511	83.35058601	36.52840665	29.73244299	81.01358563	1.238856486
YDR091C	42.37517224	19.80923705	16.31138433	5.400289726	2.775056681	3.478611756	1.34436429	0	0	0	0
YDR092W	122.7418782	151.0454325	138.6467668	152.5581847	172.0535142	120.0121056	87.38367888	48.15108149	26.23450852	19.37281395	0
YDR093W	7.306064179	2.476154631	12.23353825	6.750362157	5.550113361	0	2.688728581	0	0	0	0
YDR096W	14.61212836	9.904618524	0	1.350072431	2.775056681	1.739305878	1.34436429	0	0	0	0
YDR097C	27.76304388	24.76154631	30.58384561	20.25108647	15.26281174	5.217917633	6.721821452	0	0	0	0
YDR098C	52.60366209	7.428463893	4.077846082	1.350072431	0	1.739305878	0	0	0	0	0
YDR099W	7.306064179	2.476154631	0	1.350072431	0	0	0	0	0	0	0
YDR100W	140.2764322	138.6646593	57.08984514	68.853694	33.30068017	43.48264695	60.49639307	41.50955301	33.23037746	24.65630867	0
YDR101C	92.05640866	84.18925745	95.82938292	109.3558669	117.9399089	99.14043504	64.52948594	56.45299209	26.23450852	44.02912262	1.238856486
YDR103W	2.922425672	0	2.038923041	0	0	0	0	0	0	0	0
YDR104C	35.06910806	37.14231946	71.36230643	72.90391129	61.05124697	53.91848221	36.29783584	23.24534968	10.49380341	0	0
YDR105C	90.59519582	168.3785149	181.4641506	180.9097058	291.3809515	387.8652108	353.5678084	325.4348956	286.8306265	274.7417252	65.65939375
YDR106W	87.67277015	76.76079356	77.47907555	49.95267996	72.15147369	41.74334107	29.57601439	28.22649605	5.246901705	24.65630867	0
YDR107C	77.4442803	81.71310282	114.1796903	113.4060842	144.3029474	111.3155762	72.59567168	81.3587239	20.98760682	14.08931924	6.19428243
YDR108W	105.2073242	133.7123501	185.5419967	255.1636895	281.6682531	311.3357521	294.4157796	262.340375	139.9173788	167.310666	14.86627783
YDR109C	113.9746012	175.8069788	205.9312271	265.964269	215.0668927	126.9693291	114.2709647	54.79260997	10.49380341	14.08931924	0
YDR110W	62.83215194	51.99924725	65.24553731	39.15210051	63.82630365	26.08958817	28.2316501	14.94343908	8.744836174	5.283494715	0
YDR111C	99.36247284	79.23694819	154.9581511	148.5079675	233.1047612	173.9305878	151.9131648	99.62292722	50.72004981	56.35727696	1.238856486
YDR113C	112.5133884	138.6646593	95.82938292	125.5567361	104.0646255	43.48264695	22.85419294	14.94343908	6.995868939	12.32815433	0
YDR114C	1053.534455	1059.794182	960.3327522	1422.976343	1236.287751	1690.605313	1380.662126	888.3044344	498.4556619	466.7086998	113.9747967
YDR115W	1054.995668	1054.841873	966.4495214	1425.676488	1236.287751	1694.083925	1376.629033	891.6251986	496.7066947	464.9475349	113.9747967
YDR116C	194.3413072	200.5685251	375.1618395	280.8150657	265.017913	180.8878113	139.8138862	99.62292722	34.9793447	75.73009091	16.10513432
YDR117C	89.13398299	123.8077315	150.880305	220.0618063	323.2941033	288.7247757	318.6143368	259.0196108	185.3905269	51.07378224	19.82170377
YDR118W	102.2848985	126.2838862	167.1916893	159.3085469	170.6659859	146.1016937	180.1448149	86.33987026	31.48141023	22.89514376	1.238856486
YDR119W	23.37940537	24.76154631	14.27246129	17.55094161	8.325170042	5.217917633	4.033092871	4.981146361	5.246901705	0	0
YDR119W-A	188.4964558	153.5215871	65.24553731	52.65282482	40.23832187	27.82889404	17.47673578	13.28305696	5.246901705	0	0
YDR120C	68.67700329	47.04693799	44.8563069	29.70159349	19.42539676	20.87167053	17.47673578	6.641528481	6.995868939	1.761164905	0
YDR121W	220.6431382	173.3308242	271.1767644	256.513762	363.5324251	295.6819992	272.905951	142.7928623	68.20972216	14.08931924	7.433138915
YDR122W	2.922425672	0	2.038923041	0	0	0	0	0	0	0	0
YDR123C	113.9746012	76.76079356	181.4641506	199.8107198	248.3675729	227.84907	216.4426508	194.2647081	118.929772	8.805824525	18.58284729
YDR124W	147.5824964	163.4262056	169.2306124	218.7117339	259.4677996	273.0710228	237.9524794	184.3024154	117.1808047	79.25242072	16.10513432
YDR125C	131.5091552	168.3785149	240.5929188	226.8121685	238.6548745	293.9426933	221.8201079	157.7363014	48.97108258	38.74562791	6.19428243
YDR126W	149.0437093	212.9492983	260.9821492	238.9628204	222.0045344	220.8918465	325.3361583	137.811716	76.95455833	65.16310148	8.671995401
YDR127W	20.4569797	19.80923705	34.66169169	39.15210051	23.58798178	5.217917633	13.4436429	11.62267484	1.748967235	0	0
YDR128W	39.45274657	42.09462873	69.32338339	51.30275239	56.88866195	24.35028229	37.64220013	16.6038212	5.246901705	10.56698943	1.238856486
YDR129C	0	0	0	0	0	0	0	0	0	0	0
YDR130C	211.8758612	180.7592881	146.8024589	197.110575	280.2807247	285.246164	303.8263296	285.5857247	176.6456907	211.3397886	4.955425944
YDR131C	108.1297499	116.3792677	122.3353825	98.55528749	131.8151923	121.7514114	114.2709647	111.2456021	45.47314811	73.96892601	2.477712972
YDR132C	24.84061821	34.66616483	42.81738386	47.2525351	31.91315183	17.39305878	16.13237149	9.962292722	1.748967235	14.08931924	0
YDR135C	0	0	0	0	0	0	0	0	0	0	0
YDR137W	64.29336478	133.7123501	189.6198428	187.660068	234.4922895	163.4947525	174.7673578	99.62292722	45.47314811	42.26795772	2.477712972
YDR138W	42.37517224	42.09462873	16.31138433	18.90101404	22.20045344	24.35028229	6.721821452	3.320764241	0	0	0
YDR139C	407.6783812	643.800204	411.8624543	261.9140517	165.1158725	132.1872467	57.80766449	16.6038212	12.24277064	174.3553256	2.477712972
YDR140W	201.6473714	42.09462873	20.38923041	21.6011589	6.937641701	8.696529389	10.75491432	0	1.748967235	0	1.238856486
YDR141C	7.306064179	17.33308242	30.58384561	21.6011589	13.8752834	1.739305878	2.688728581	4.981146361	1.748967235	0	0
YDR142C	131.5091552	151.0454325	134.5689207	136.3573156	120.7149656	123.4907173	104.8604147	89.6606345	47.22211534	58.11844186	9.910851887
YDR143C	33.60789523	12.38077315	4.077846082	0	0	0	0	0	0	0	0
YDR144C	55.52608776	69.33232967	142.7246129	116.1062291	158.1782308	154.7982231	80.66185743	64.75490269	26.23450852	22.89514376	3.716569458
YDR145W	163.6558376	91.61772134	173.3084585	128.256881	244.2049879	165.2340584	149.2244362	137.811716	138.1684116	68.68543129	9.910851887
YDR146C	35.06910806	9.904618524	8.155692163	5.400289726	4.162585021	0	0	0	0	0	0
YDR147W	73.06064179	66.85617503	150.880305	148.5079675	130.427664	121.7514114	142.5026148	147.7740087	64.71178769	54.59611205	11.14970837
YDR148C	51.14244926	69.33232967	6.116769123	8.100434588	1.38752834	1.739305878	1.34436429	0	0	0	0
YDR150W	0	0	0	0	0	0	0	0	0	0	0
YDR151C	296.6262057	42.09462873	2.038923041	1.350072431	0	0	0	0	0	0	0
YDR152W	61.37093911	37.14231946	59.12876818	62.10333184	59.66371863	26.08958817	24.19855723	19.92458544	19.23863958	49.31261734	6.19428243
YDR153C	168.0394761	79.23694819	61.16769123	64.80347671	52.72607693	52.17917633	60.49639307	41.50955301	12.24277064	12.32815433	0
YDR155C	13.15091552	9.904618524	0	2.700144863	0	0	0	0	0	0	0
YDR156W	320.0056111	279.8054733	185.5419967	232.2124582	215.0668927	133.9265526	119.6484219	51.47184573	36.72831193	21.13397886	8.671995401
YDR158W	115.435814	113.903113	112.1407672	89.10478047	113.7773239	74.79015275	60.49639307	41.50955301	10.49380341	24.65630867	0
YDR159W	0	2.476154631	4.077846082	0	0	0	0	0	0	0	0
YDR160W	0	0	0	0	0	0	0	0	0	0	0
YDR161W	0	0	0	0	0	0	0	0	0	0	0
YDR162C	359.4583576	217.9016075	277.2935336	238.9628204	333.0068017	372.2114579	377.7663656	303.849928	138.1684116	207.8174588	33.44912512
YDR163W	330.2341009	391.2324317	240.5929188	306.4664419	344.1070284	504.3987046	418.0972943	383.5482698	199.3822648	121.5203784	30.97141215
YDR164C	61.37093911	96.57003061	163.1138433	172.8092712	131.8151923	118.2727997	127.7146076	58.11337421	38.47727917	14.08931924	1.238856486
YDR165W	124.203091	138.6646593	110.1018442	156.608402	119.3274373	137.4051643	94.10550033	54.79260997	62.96282045	59.87960677	11.14970837
YDR166C	64.29336478	96.57003061	161.0749202	147.157895	115.1648522	88.70459977	91.41677175	51.47184573	24.48554129	24.65630867	3.716569458
YDR167W	213.337074	210.4731436	199.814458	230.8623858	190.0913826	217.4132347	184.1779078	234.113879	80.4524928	51.07378224	16.10513432
YDR168W	99.36247284	79.23694819	63.20661427	35.10188322	36.07573685	34.78611756	24.19855723	48.15108149	15.74070511	8.805824525	2.477712972
YDR169C	194.3413072	56.95155651	61.16769123	39.15210051	37.46326519	20.87167053	5.377457162	6.641528481	1.748967235	0	1.238856486
YDR169C-A	106.668537	121.3315769	148.841382	189.0101404	252.5301579	262.6351875	341.4685298	277.2838141	213.3740027	44.02912262	56.98739835
YDR170C	0	0	2.038923041	1.350072431	0	0	0	1.66038212	0	0	0
YDR170W-A	43.83638508	17.33308242	34.66169169	25.6513762	9.712698382	8.696529389	8.066185743	0	0	1.761164905	0
YDR171W	18.99576687	2.476154631	0	0	0	0	0	0	0	0	0
YDR172W	397.4498914	406.0893595	336.4223017	336.1680354	255.3052146	233.0669876	189.555365	162.7174478	0	0	0
YDR173C	137.3540066	84.18925745	61.16769123	45.90246267	47.17596357	48.70056458	55.11893591	33.20764241	10.49380341	3.52232981	3.716569458
YDR174W	644.3948606	547.2301734	466.9133764	553.5296969	356.5947834	330.4681168	372.3889085	312.1518386	125.9256409	130.326203	37.16569458
YDR175C	141.7376451	198.0923705	252.8264571	257.8638344	242.8174595	113.0548821	68.56257881	51.47184573	33.23037746	42.26795772	3.716569458
YDR176W	103.7461113	91.61772134	75.44015251	105.3056496	131.8151923	64.35431748	45.70838588	49.81146361	10.49380341	21.13397886	0
YDR177W	204.569797	178.2831334	118.2575364	72.90391129	105.4521539	67.83292923	33.60910726	31.54726029	24.48554129	0	2.477712972
YDR178W	182.6516045	168.3785149	220.2036884	310.5166592	324.6816316	417.4334107	252.7404866	176.0005048	113.6828703	96.86406977	19.82170377
YDR179C	296.6262057	297.1385557	242.6318419	406.3718018	334.39433	434.8264695	227.1975651	151.094773	117.1808047	45.79028753	21.06056026
YDR179W-A	135.8927937	227.806226	230.3983036	247.0632549	224.7795911	165.2340584	149.2244362	94.64178086	27.98347576	54.59611205	8.671995401
YDR180W	23.37940537	22.28539168	24.46707649	25.6513762	16.65034008	1.739305878	8.066185743	0	0	1.761164905	0
YDR181C	173.8843275	203.0446797	205.9312271	151.2081123	251.1426296	213.934623	158.6349863	106.2644557	48.97108258	49.31261734	8.671995401
YDR182W	149.0437093	151.0454325	193.6976889	220.0618063	222.0045344	252.1993523	262.1510366	177.6608869	94.44423068	47.55145243	9.910851887
YDR182W-A	398.9111042	373.8993493	548.470298	557.5799142	532.8108827	980.9685151	867.1149673	529.6618964	304.3202989	299.3980338	23.53827323
YDR183W	239.6389051	287.2339372	252.8264571	268.6644138	348.2696134	476.5698105	446.3289444	325.4348956	117.1808047	77.49125582	21.06056026
YDR184C	118.3582397	158.4738964	156.9970741	112.0560118	66.60136033	29.56819992	9.410550033	4.981146361	0	3.52232981	0
YDR185C	168.0394761	282.2816279	285.4492257	479.2757131	481.4723341	579.1888573	528.3351661	488.1523434	290.328561	190.2058097	44.59883349
YDR186C	67.21579045	64.3800204	154.9581511	178.2095609	173.4410425	158.2768349	193.5884578	137.811716	76.95455833	521.3048119	6.19428243
YDR188W	43.83638508	12.38077315	8.155692163	6.750362157	4.162585021	1.739305878	1.34436429	3.320764241	0	0	0
YDR189W	65.75457761	79.23694819	83.59584467	67.50362157	77.70158705	64.35431748	60.49639307	26.56611393	6.995868939	19.37281395	2.477712972
YDR190C	35.06910806	4.952309262	14.27246129	24.30130376	16.65034008	6.957223511	4.033092871	1.66038212	0	0	0
YDR191W	219.1819254	222.8539168	277.2935336	321.3172387	302.4811782	219.1525406	145.1913434	101.2833093	38.47727917	14.08931924	0
YDR192C	99.36247284	106.4746491	173.3084585	198.4606474	212.2918361	165.2340584	173.4229935	152.7551551	54.21798428	49.31261734	4.955425944
YDR194C	43.83638508	71.8084843	36.70061474	4.050217294	6.937641701	0	1.34436429	0	0	0	0
YDR194W-A	406.2171684	329.3285659	299.721687	373.9700635	362.1448968	521.7917633	459.7725873	219.1704399	96.19319792	63.40193658	8.671995401
YDR195W	170.9619018	89.14156671	163.1138433	157.9584745	191.478911	149.5803055	147.880072	121.2078948	75.2055911	58.11844186	17.3439908
YDR196C	227.9492024	252.5677724	173.3084585	147.157895	63.82630365	40.00403519	21.50982865	19.92458544	24.48554129	0	0
YDR197W	239.6389051	299.6147103	93.79045988	54.00289726	41.62585021	15.6537529	8.066185743	4.981146361	1.748967235	0	0
YDR198C	143.1988579	180.7592881	177.3863046	198.4606474	251.1426296	246.9814346	250.051758	169.3589763	118.929772	123.2815433	21.06056026
YDR200C	149.0437093	133.7123501	126.4132285	101.2554324	81.86417208	43.48264695	56.4633002	29.88687817	8.744836174	28.17863848	1.238856486
YDR201W	337.5401651	403.6132048	524.0032215	378.0202808	378.7952369	422.6513283	505.4809732	350.3406274	152.1601494	258.891241	28.49369918
YDR202C	198.7249457	257.5200816	230.3983036	244.3631101	284.4433098	290.4640816	274.2503153	169.3589763	73.45662386	14.08931924	24.77712972
YDR204W	175.3455403	292.1862464	40.77846082	6.750362157	4.162585021	0	0	0	0	0	2.477712972
YDR205W	67.21579045	89.14156671	110.1018442	120.1564464	169.2784575	133.9265526	107.5491432	66.41528481	62.96282045	35.2232981	3.716569458
YDR206W	17.53455403	0	24.46707649	18.90101404	52.72607693	46.9612587	55.11893591	54.79260997	19.23863958	40.50679281	0
YDR207C	26.30183105	14.85692779	24.46707649	6.750362157	5.550113361	3.478611756	1.34436429	0	0	0	0
YDR208W	59.90972627	7.428463893	12.23353825	18.90101404	6.937641701	0	1.34436429	3.320764241	0	0	0
YDR210W	90.59519582	29.71385557	8.155692163	2.700144863	8.325170042	8.696529389	2.688728581	1.66038212	0	0	0
YDR211W	36.5303209	22.28539168	22.42815345	2.700144863	2.775056681	3.478611756	0	0	0	1.761164905	0
YDR212W	39.45274657	12.38077315	16.31138433	18.90101404	1.38752834	1.739305878	0	0	1.748967235	0	0
YDR213W	23.37940537	7.428463893	2.038923041	0	0	0	0	0	0	0	0
YDR214W	124.203091	37.14231946	22.42815345	1.350072431	2.775056681	0	0	0	0	0	0
YDR216W	16.07334119	0	2.038923041	0	0	0	0	0	0	0	0
YDR217C	24.84061821	27.23770094	57.08984514	95.85514263	87.41428544	34.78611756	75.28440027	23.24534968	8.744836174	5.283494715	0
YDR218C	137.3540066	188.1877519	199.814458	209.2612269	274.7306114	306.1178345	252.7404866	144.4532445	85.69939451	100.3863996	6.19428243
YDR219C	192.8800943	193.1400612	93.79045988	97.20521506	36.07573685	24.35028229	14.7880072	6.641528481	0	0	0
YDR221W	55.52608776	54.47540188	73.40122947	121.5065188	108.2272105	67.83292923	68.56257881	58.11337421	20.98760682	17.61164905	1.238856486
YDR222W	37.99153373	37.14231946	59.12876818	63.45340428	63.82630365	83.48668213	37.64220013	43.16993513	33.23037746	42.26795772	1.238856486
YDR223W	70.13821612	71.8084843	130.4910746	83.70449075	41.62585021	34.78611756	32.26474297	39.84917089	33.23037746	36.984463	0
YDR224C	134.4315809	32.1900102	34.66169169	36.45195565	26.36303847	13.91444702	2.688728581	4.981146361	3.49793447	0	0
YDR225W	55.52608776	14.85692779	4.077846082	9.45050702	8.325170042	3.478611756	2.688728581	0	0	0	0
YDR226W	105.2073242	103.9984945	95.82938292	82.35441831	44.40090689	34.78611756	29.57601439	16.6038212	0	15.85048414	0
YDR227W	10.22848985	44.57078336	69.32338339	41.85224537	52.72607693	15.6537529	5.377457162	23.24534968	6.995868939	0	0
YDR228C	51.14244926	81.71310282	165.1527663	71.55383886	99.9020405	69.57223511	56.4633002	43.16993513	17.48967235	19.37281395	1.238856486
YDR229W	20.4569797	9.904618524	8.155692163	5.400289726	1.38752834	3.478611756	0	0	0	5.283494715	0
YDR231C	268.8631618	252.5677724	122.3353825	89.10478047	65.21383199	27.82889404	21.50982865	11.62267484	0	0	0
YDR232W	87.67277015	141.140814	59.12876818	60.75325941	36.07573685	22.61097641	8.066185743	11.62267484	3.49793447	0	1.238856486
YDR233C	5.844851344	7.428463893	4.077846082	4.050217294	0	1.739305878	0	0	0	0	0
YDR234W	49.68123642	91.61772134	42.81738386	27.00144863	26.36303847	6.957223511	6.721821452	11.62267484	0	1.761164905	1.238856486
YDR235W	163.6558376	240.1869992	175.3473815	170.1091264	141.5278907	153.0589172	141.1582505	51.47184573	27.98347576	7.04465962	0
YDR236C	184.1128173	220.3777622	173.3084585	224.1120236	209.5167794	238.2849053	208.376465	109.5852199	83.95042727	103.9087294	7.433138915
YDR237W	127.1255167	212.9492983	169.2306124	95.85514263	83.25170042	55.65778809	47.05275017	11.62267484	8.744836174	26.41747357	0
YDR238C	37.99153373	39.61847409	65.24553731	102.6055048	49.95102025	31.3075058	21.50982865	21.58496756	10.49380341	0	0
YDR239C	67.21579045	121.3315769	210.0090732	170.1091264	187.3163259	113.0548821	40.33092871	44.83031725	26.23450852	28.17863848	16.10513432
YDR240C	26.30183105	24.76154631	32.62276865	13.50072431	8.325170042	3.478611756	0	1.66038212	0	0	0
YDR242W	43.83638508	47.04693799	83.59584467	85.05456318	56.88866195	33.04681168	12.09927861	6.641528481	6.995868939	1.761164905	0
YDR243C	131.5091552	138.6646593	97.86830596	99.90535992	102.6770972	60.87570572	45.70838588	33.20764241	8.744836174	19.37281395	0
YDR244W	67.21579045	66.85617503	77.47907555	81.00434588	77.70158705	41.74334107	25.54292152	16.6038212	6.995868939	3.52232981	0
YDR245W	56.9873006	27.23770094	38.73953778	39.15210051	22.20045344	19.13236466	14.7880072	3.320764241	1.748967235	3.52232981	0
YDR246W	244.0225436	307.0431742	328.2666096	357.7691943	362.1448968	273.0710228	254.0848509	147.7740087	101.4400996	54.59611205	28.49369918
YDR246W-A	363.8419961	220.3777622	377.2007626	438.7735402	507.8353725	492.2235634	561.9442734	438.3408798	276.3368231	193.7281395	24.77712972
YDR247W	89.13398299	133.7123501	277.2935336	198.4606474	119.3274373	83.48668213	41.675293	8.301910602	3.49793447	0	1.238856486
YDR248C	211.8758612	198.0923705	289.5270718	456.3244818	378.7952369	605.2784455	493.3816946	425.0578228	195.8843303	63.40193658	23.53827323
YDR249C	135.8927937	143.6169686	173.3084585	136.3573156	178.9911559	175.6698937	114.2709647	142.7928623	69.95868939	28.17863848	0
YDR251W	21.91819254	29.71385557	28.54492257	14.85079675	5.550113361	3.478611756	0	0	0	0	0
YDR252W	388.6826143	547.2301734	375.1618395	508.9773066	456.4968239	528.7489869	391.2100085	343.6990989	167.9008545	195.4893044	27.25484269
YDR253C	222.1043511	141.140814	132.5299977	184.9599231	276.1181397	257.4172699	225.8532008	102.9436915	54.21798428	10.56698943	4.955425944
YDR254W	151.9661349	160.950051	201.853381	241.6629652	277.5056681	187.8450348	176.111722	83.01910602	34.9793447	28.17863848	1.238856486
YDR255C	189.9576687	222.8539168	275.2546105	248.4133274	203.966666	248.7207405	360.2896298	267.3215214	136.4194443	149.6990169	29.73255566
YDR256C	108.1297499	198.0923705	181.4641506	174.1593436	185.9287976	126.9693291	103.5160504	79.69834178	27.98347576	56.35727696	4.955425944
YDR257C	115.435814	178.2831334	197.775535	244.3631101	230.3297045	241.763517	209.7208293	194.2647081	96.19319792	79.25242072	13.62742135
YDR258C	59.90972627	71.8084843	38.73953778	13.50072431	11.10022672	0	6.721821452	1.66038212	0	1.761164905	0
YDR259C	187.035243	32.1900102	16.31138433	10.80057945	2.775056681	0	1.34436429	0	0	0	0
YDR260C	295.1649928	297.1385557	279.3324566	325.367456	341.3319717	460.9160576	436.9183944	375.2463592	222.1188388	35.2232981	29.73255566
YDR261C	30.68546955	9.904618524	48.93415298	33.75181078	29.13809515	26.08958817	5.377457162	9.962292722	0	3.52232981	0
YDR262W	119.8194525	128.7600408	101.946152	62.10333184	29.13809515	20.87167053	12.09927861	0	0	0	0
YDR263C	121.2806654	128.7600408	120.2964594	64.80347671	58.27619029	34.78611756	9.410550033	13.28305696	5.246901705	0	1.238856486
YDR264C	18.99576687	2.476154631	8.155692163	1.350072431	2.775056681	1.739305878	0	3.320764241	0	0	0
YDR265W	140.2764322	170.8546695	167.1916893	166.0589091	199.804081	130.4479408	116.9596933	81.3587239	47.22211534	96.86406977	2.477712972
YDR266C	105.2073242	113.903113	142.7246129	116.1062291	97.12698382	50.43987046	73.94003598	39.84917089	19.23863958	22.89514376	0
YDR267C	154.8885606	116.3792677	81.55692163	137.707388	149.8530607	161.7554466	133.0920648	84.67948814	38.47727917	137.3708626	8.671995401
YDR268W	97.90126	146.0931232	142.7246129	156.608402	165.1158725	182.6271172	194.9328221	96.30216298	55.96695152	139.1320275	16.10513432
YDR270W	26.30183105	17.33308242	101.946152	81.00434588	81.86417208	53.91848221	57.80766449	54.79260997	8.744836174	10.56698943	0
YDR272W	166.5782633	215.4254529	271.1767644	315.9169489	399.608162	412.215493	471.871866	315.4726029	120.6787392	100.3863996	7.433138915
YDR273W	75.98306747	185.7115973	224.2815345	199.8107198	428.7462571	347.8611756	383.1438228	217.5100578	103.1890669	142.6543573	7.433138915
YDR275W	93.5176215	108.9508038	128.4521516	148.5079675	163.7283442	132.1872467	94.10550033	84.67948814	68.20972216	1.761164905	0
YDR276C	43.83638508	4.952309262	0	0	0	1.739305878	0	0	0	0	0
YDR277C	17.53455403	2.476154631	8.155692163	4.050217294	1.38752834	0	0	0	0	0	0
YDR279W	18.99576687	7.428463893	14.27246129	5.400289726	8.325170042	0	1.34436429	3.320764241	1.748967235	1.761164905	0
YDR280W	169.500689	160.950051	165.1527663	202.5108647	212.2918361	156.537529	125.025879	78.03795966	38.47727917	26.41747357	2.477712972
YDR281C	147.5824964	217.9016075	207.9701502	263.2641241	241.4299312	201.7594818	174.7673578	111.2456021	41.97521364	28.17863848	3.716569458
YDR282C	122.7418782	170.8546695	175.3473815	132.3070983	158.1782308	71.31154099	59.15202878	41.50955301	17.48967235	44.02912262	1.238856486
YDR283C	13.15091552	9.904618524	14.27246129	14.85079675	16.65034008	3.478611756	8.066185743	6.641528481	0	0	0
YDR284C	276.169226	180.7592881	142.7246129	137.707388	99.9020405	78.2687645	52.43020733	53.13222785	17.48967235	14.08931924	1.238856486
YDR285W	61.37093911	56.95155651	185.5419967	126.9068086	142.915419	106.0976585	133.0920648	73.0568133	38.47727917	33.46213319	2.477712972
YDR286C	375.5316988	376.3755039	311.9552253	504.9270893	509.2229009	706.1581864	627.8181236	401.8124731	167.9008545	139.1320275	13.62742135
YDR287W	176.8067531	225.3300714	371.0839934	400.9715121	377.4077086	403.5189637	306.5150582	257.3592287	141.666346	36.984463	34.68798161
YDR288W	187.035243	299.6147103	232.4372267	298.3660073	369.0825385	413.9547989	248.7073937	187.6231796	96.19319792	63.40193658	0
YDR289C	68.67700329	59.42771114	55.0509221	21.6011589	9.712698382	0	4.033092871	0	0	0	0
YDR291W	43.83638508	56.95155651	142.7246129	112.0560118	116.5523806	71.31154099	60.49639307	39.84917089	26.23450852	8.805824525	1.238856486
YDR292C	96.44004717	94.09387597	101.946152	206.561082	223.3920628	132.1872467	129.0589719	94.64178086	61.21385322	10.56698943	4.955425944
YDR293C	2.922425672	2.476154631	0	0	0	0	0	0	0	0	0
YDR294C	23.37940537	59.42771114	57.08984514	49.95267996	52.72607693	15.6537529	2.688728581	1.66038212	0	0	0
YDR295C	94.97883433	91.61772134	148.841382	81.00434588	109.6147389	60.87570572	37.64220013	43.16993513	24.48554129	15.85048414	2.477712972
YDR296W	189.9576687	160.950051	126.4132285	74.25398373	58.27619029	20.87167053	28.2316501	9.962292722	8.744836174	0	0
YDR297W	97.90126	66.85617503	61.16769123	48.60260753	45.78843523	29.56819992	22.85419294	8.301910602	3.49793447	3.52232981	0
YDR298C	102.2848985	123.8077315	152.9192281	136.3573156	86.0267571	57.39709397	51.08584304	31.54726029	5.246901705	0	0
YDR299W	84.75034448	17.33308242	18.35030737	16.20086918	9.712698382	5.217917633	1.34436429	6.641528481	5.246901705	40.50679281	1.238856486
YDR300C	106.668537	84.18925745	126.4132285	110.7059394	122.1024939	102.6190468	120.9927861	66.41528481	19.23863958	114.4757188	9.910851887
YDR301W	27.76304388	22.28539168	85.63476772	48.60260753	43.01337855	19.13236466	18.82110007	9.962292722	5.246901705	0	0
YDR302W	189.9576687	207.996989	258.9432262	282.1651382	345.4945567	339.1646462	295.7601439	297.2083995	160.9049856	276.5028901	38.40455106
YDR303C	7.306064179	2.476154631	4.077846082	1.350072431	2.775056681	0	1.34436429	0	0	17.61164905	0
YDR304C	296.6262057	207.996989	175.3473815	232.2124582	398.2206337	285.246164	267.5284938	295.5480174	150.4111822	91.58057506	49.55425944
YDR305C	170.9619018	299.6147103	195.7366119	275.414776	255.3052146	313.075058	291.727051	242.4157896	132.9215098	132.0873679	18.58284729
YDR306C	42.37517224	19.80923705	40.77846082	51.30275239	30.52562349	19.13236466	14.7880072	11.62267484	3.49793447	0	2.477712972
YDR307W	77.4442803	54.47540188	57.08984514	58.05311455	63.82630365	48.70056458	26.88728581	26.56611393	8.744836174	8.805824525	0
YDR308C	169.500689	183.2354427	110.1018442	126.9068086	123.4900223	132.1872467	51.08584304	69.73604905	19.23863958	3.52232981	0
YDR309C	8.767277015	0	0	0	0	0	0	0	0	0	0
YDR310C	24.84061821	17.33308242	61.16769123	63.45340428	154.0156458	80.00807038	103.5160504	64.75490269	24.48554129	7.04465962	0
YDR311W	77.4442803	126.2838862	122.3353825	118.806374	101.2895688	111.3155762	95.44986462	94.64178086	45.47314811	17.61164905	2.477712972
YDR312W	149.0437093	136.1885047	185.5419967	155.2583296	177.6036276	189.5843407	158.6349863	139.4720981	97.94216515	209.5786237	16.10513432
YDR313C	203.1085842	165.9023603	126.4132285	45.90246267	18.03786842	1.739305878	21.50982865	6.641528481	3.49793447	0	1.238856486
YDR314C	103.7461113	116.3792677	103.9850751	105.3056496	174.8285709	120.0121056	98.1385932	36.52840665	31.48141023	68.68543129	8.671995401
YDR315C	176.8067531	188.1877519	156.9970741	182.2597782	166.5034008	241.763517	181.4891792	107.9248378	48.97108258	56.35727696	6.19428243
YDR316W	59.90972627	51.99924725	97.86830596	114.7561567	91.57687046	62.6150116	45.70838588	38.18878877	8.744836174	3.52232981	0
YDR317W	18.99576687	9.904618524	26.50599953	31.05166592	26.36303847	8.696529389	8.066185743	3.320764241	1.748967235	3.52232981	0
YDR318W	163.6558376	210.4731436	175.3473815	217.3616615	162.3408158	160.0161408	145.1913434	117.8871305	45.47314811	47.55145243	8.671995401
YDR319C	245.4837564	235.2346899	273.2156875	399.6214397	535.5859393	474.8305046	434.2296658	302.1895459	162.6539528	40.50679281	39.64340755
YDR320C	83.28913165	103.9984945	156.9970741	211.9613717	292.7684798	177.4091995	164.0124434	147.7740087	61.21385322	100.3863996	1.238856486
YDR320C-A	353.6135063	378.8516585	630.0272196	714.1883162	557.7863928	914.8748917	635.8843094	541.2845712	339.2996436	359.2776406	89.19766699
YDR321W	43.83638508	34.66616483	10.1946152	6.750362157	8.325170042	0	0	0	0	0	0
YDR322C-A	336.0789523	512.5640086	397.589993	336.1680354	335.7818583	467.8732811	426.1634801	292.2272532	145.1642805	54.59611205	16.10513432
YDR322W	122.7418782	153.5215871	161.0749202	164.7088366	91.57687046	85.22598801	67.21821452	53.13222785	17.48967235	5.283494715	0
YDR323C	116.8970269	118.8554223	99.907229	160.6586193	167.8909292	243.5028229	221.8201079	264.0007571	120.6787392	199.0116343	29.73255566
YDR324C	68.67700329	91.61772134	118.2575364	140.4075329	183.1537409	100.8797409	77.97312885	61.43413845	20.98760682	15.85048414	0
YDR325W	58.44851344	37.14231946	144.7635359	64.80347671	76.31405871	38.26472931	28.2316501	31.54726029	8.744836174	12.32815433	3.716569458
YDR326C	7.306064179	4.952309262	16.31138433	8.100434588	5.550113361	0	0	0	0	0	0
YDR328C	179.7291788	165.9023603	124.3743055	78.30420102	47.17596357	36.52542343	28.2316501	6.641528481	12.24277064	0	0
YDR329C	144.6600708	203.0446797	118.2575364	152.5581847	154.0156458	205.2380936	115.615329	68.07566693	27.98347576	26.41747357	1.238856486
YDR330W	99.36247284	106.4746491	75.44015251	75.60405616	40.23832187	24.35028229	14.7880072	8.301910602	5.246901705	3.52232981	0
YDR331W	138.8152194	205.5208344	173.3084585	206.561082	251.1426296	280.0282463	270.2172224	159.3966836	75.2055911	89.81941015	9.910851887
YDR332W	138.8152194	165.9023603	67.28446035	58.05311455	47.17596357	33.04681168	33.60910726	31.54726029	19.23863958	0	1.238856486
YDR333C	103.7461113	84.18925745	130.4910746	124.2066637	154.0156458	120.0121056	126.3702433	79.69834178	27.98347576	44.02912262	2.477712972
YDR334W	0	0	0	0	0	0	0	0	0	0	0
YDR335W	0	4.952309262	4.077846082	4.050217294	1.38752834	0	1.34436429	0	0	0	0
YDR336W	201.6473714	297.1385557	171.2695354	190.3602128	183.1537409	198.2808701	161.3237149	107.9248378	43.72418087	29.93980338	16.10513432
YDR337W	165.1170505	257.5200816	218.1647654	122.8565913	81.86417208	40.00403519	9.410550033	6.641528481	6.995868939	26.41747357	0
YDR338C	59.90972627	106.4746491	87.67369076	72.90391129	38.85079353	34.78611756	25.54292152	8.301910602	0	3.52232981	0
YDR339C	86.21155732	71.8084843	57.08984514	48.60260753	33.30068017	19.13236466	12.09927861	3.320764241	0	3.52232981	0
YDR341C	24.84061821	14.85692779	26.50599953	4.050217294	19.42539676	5.217917633	2.688728581	0	0	0	0
YDR342C	61.37093911	42.09462873	18.35030737	20.25108647	13.8752834	6.957223511	6.721821452	0	1.748967235	0	2.477712972
YDR343C	0	0	0	0	1.38752834	0	0	0	0	0	0
YDR345C	1.461212836	0	32.62276865	31.05166592	36.07573685	36.52542343	43.01965729	19.92458544	22.73657405	0	0
YDR346C	18.99576687	12.38077315	20.38923041	2.700144863	2.775056681	1.739305878	0	0	0	3.52232981	0
YDR347W	181.1903916	210.4731436	185.5419967	203.8609371	113.7773239	102.6190468	88.72804317	68.07566693	41.97521364	15.85048414	1.238856486
YDR348C	36.5303209	7.428463893	0	0	0	0	0	0	0	0	0
YDR349C	20.4569797	14.85692779	34.66169169	20.25108647	18.03786842	8.696529389	5.377457162	3.320764241	1.748967235	0	0
YDR350C	26.30183105	7.428463893	16.31138433	20.25108647	6.937641701	3.478611756	5.377457162	4.981146361	0	0	0
YDR351W	20.4569797	7.428463893	8.155692163	1.350072431	0	0	0	0	0	0	0
YDR352W	87.67277015	86.66541208	222.2426115	218.7117339	231.7172328	200.0201759	196.2771864	147.7740087	68.20972216	66.92426639	8.671995401
YDR353W	102.2848985	113.903113	130.4910746	155.2583296	124.8775506	130.4479408	123.6815147	86.33987026	19.23863958	63.40193658	3.716569458
YDR354W	153.4273478	198.0923705	197.775535	160.6586193	231.7172328	226.1097641	227.1975651	159.3966836	90.94629621	54.59611205	2.477712972
YDR356W	23.37940537	7.428463893	10.1946152	5.400289726	2.775056681	0	4.033092871	0	0	0	0
YDR357C	178.267966	272.3770094	218.1647654	333.4678906	245.5925162	347.8611756	231.230658	199.2458544	76.95455833	100.3863996	13.62742135
YDR358W	121.2806654	128.7600408	106.0239981	56.70304212	23.58798178	13.91444702	8.066185743	0	0	65.16310148	0
YDR359C	48.22002358	29.71385557	34.66169169	17.55094161	45.78843523	12.17514114	9.410550033	6.641528481	6.995868939	7.04465962	0
YDR361C	179.7291788	121.3315769	130.4910746	147.157895	131.8151923	128.708635	76.62876456	64.75490269	17.48967235	54.59611205	8.671995401
YDR362C	106.668537	106.4746491	175.3473815	164.7088366	222.0045344	186.1057289	151.9131648	111.2456021	64.71178769	22.89514376	7.433138915
YDR363W	51.14244926	47.04693799	44.8563069	45.90246267	44.40090689	26.08958817	24.19855723	11.62267484	3.49793447	8.805824525	1.238856486
YDR363W-A	99.36247284	71.8084843	77.47907555	60.75325941	36.07573685	19.13236466	1.34436429	3.320764241	0	0	1.238856486
YDR364C	96.44004717	121.3315769	205.9312271	160.6586193	201.1916093	173.9305878	194.9328221	151.094773	64.71178769	158.5048414	9.910851887
YDR365C	93.5176215	59.42771114	63.20661427	43.2023178	43.01337855	34.78611756	22.85419294	19.92458544	6.995868939	5.283494715	1.238856486
YDR366C	132.9703681	203.0446797	311.9552253	297.0159349	260.855328	163.4947525	149.2244362	94.64178086	59.46488598	10.56698943	4.955425944
YDR367W	371.1480603	453.1362975	554.5870671	500.876872	466.2095223	391.3438225	358.9452656	207.547765	150.4111822	147.937852	6.19428243
YDR368W	293.70378	346.6616483	328.2666096	271.3645587	269.180498	259.1565758	221.8201079	162.7174478	113.6828703	19.37281395	2.477712972
YDR369C	93.5176215	66.85617503	175.3473815	180.9097058	195.641496	85.22598801	96.79422891	89.6606345	36.72831193	28.17863848	3.716569458
YDR370C	144.6600708	180.7592881	252.8264571	261.9140517	376.0201802	276.5496346	185.5222721	116.2267484	57.71591875	73.96892601	7.433138915
YDR371W	140.2764322	205.5208344	250.787534	260.5639793	265.017913	248.7207405	176.111722	172.6797405	73.45662386	63.40193658	33.44912512
YDR372C	96.44004717	108.9508038	53.01199906	58.05311455	61.05124697	62.6150116	24.19855723	14.94343908	8.744836174	7.04465962	1.238856486
YDR373W	268.8631618	264.9485455	342.5390709	409.0719467	445.3965972	448.7409165	392.5543728	267.3215214	206.3781337	95.10290487	30.97141215
YDR374C	181.1903916	203.0446797	265.0599953	346.9686149	285.8308381	222.6311524	200.3102793	122.8682769	45.47314811	142.6543573	2.477712972
YDR374W-A	293.70378	245.1393085	228.3593806	234.9126031	224.7795911	222.6311524	213.7539222	171.0193584	90.94629621	17.61164905	11.14970837
YDR375C	141.7376451	207.996989	287.4881488	336.1680354	445.3965972	542.6634339	594.2090164	488.1523434	398.7645295	500.170833	84.24224104
YDR376W	71.59942896	49.52309262	50.97307602	89.10478047	67.98888867	36.52542343	36.29783584	34.86802453	19.23863958	5.283494715	2.477712972
YDR377W	254.2510334	212.9492983	183.5030737	129.6069534	134.590249	93.9225174	122.3371504	102.9436915	87.44836174	61.64077167	11.14970837
YDR378C	160.7334119	170.8546695	177.3863046	197.110575	198.4165527	153.0589172	149.2244362	189.2835617	127.6746081	54.59611205	14.86627783
YDR379C-A	282.0140773	292.1862464	248.748611	483.3259304	360.7573685	424.3906342	307.8594225	259.0196108	111.933903	28.17863848	12.38856486
YDR379W	64.29336478	27.23770094	36.70061474	39.15210051	62.43877531	41.74334107	32.26474297	36.52840665	12.24277064	15.85048414	0
YDR380W	116.8970269	128.7600408	226.3204575	202.5108647	172.0535142	118.2727997	57.80766449	18.26420332	19.23863958	3.52232981	1.238856486
YDR381C-A	13.15091552	4.952309262	16.31138433	17.55094161	11.10022672	5.217917633	0	0	1.748967235	0	0
YDR381W	131.5091552	76.76079356	38.73953778	10.80057945	16.65034008	1.739305878	1.34436429	0	0	0	0
YDR382W	4.383638508	2.476154631	0	1.350072431	0	0	0	0	0	0	0
YDR383C	184.1128173	235.2346899	401.667839	342.9183976	338.556915	259.1565758	255.4292152	215.8496756	110.1849358	29.93980338	13.62742135
YDR384C	124.203091	160.950051	236.5150727	245.7131825	285.8308381	224.3704582	149.2244362	88.00025238	52.46901705	415.6349176	13.62742135
YDR385W	7.306064179	0	0	0	1.38752834	0	0	0	0	0	0
YDR386W	92.05640866	103.9984945	161.0749202	194.4104301	308.0312915	311.3357521	264.8397652	225.8119684	104.9380341	33.46213319	2.477712972
YDR387C	119.8194525	136.1885047	199.814458	164.7088366	209.5167794	193.0629524	123.6815147	78.03795966	22.73657405	38.74562791	2.477712972
YDR388W	77.4442803	34.66616483	20.38923041	27.00144863	6.937641701	3.478611756	0	0	0	0	0
YDR389W	20.4569797	12.38077315	2.038923041	0	0	0	0	0	0	0	0
YDR390C	93.5176215	91.61772134	97.86830596	91.80492533	102.6770972	67.83292923	30.92037868	29.88687817	6.995868939	49.31261734	0
YDR391C	2.922425672	4.952309262	4.077846082	10.80057945	4.162585021	5.217917633	1.34436429	0	0	8.805824525	0
YDR392W	185.5740302	170.8546695	210.0090732	259.2139068	291.3809515	346.1218697	322.6474297	214.1892935	117.1808047	183.1611501	14.86627783
YDR393W	118.3582397	94.09387597	18.35030737	12.15065188	2.775056681	1.739305878	0	0	0	0	0
YDR394W	87.67277015	108.9508038	69.32338339	60.75325941	54.11360527	45.22195282	30.92037868	14.94343908	8.744836174	1.761164905	0
YDR395W	13.15091552	0	2.038923041	0	0	0	0	0	0	0	0
YDR397C	173.8843275	277.3293187	256.9043031	328.0676008	303.8687065	264.3744934	177.4560863	84.67948814	66.46075492	40.50679281	7.433138915
YDR398W	61.37093911	69.33232967	59.12876818	44.55239024	23.58798178	17.39305878	9.410550033	4.981146361	0	7.04465962	0
YDR399W	153.4273478	235.2346899	181.4641506	117.4563015	73.53900203	43.48264695	17.47673578	21.58496756	8.744836174	0	1.238856486
YDR400W	162.1946248	259.9962362	260.9821492	213.3114442	162.3408158	121.7514114	86.03931459	28.22649605	29.73244299	14.08931924	0
YDR402C	62.83215194	32.1900102	69.32338339	59.40318698	47.17596357	24.35028229	13.4436429	1.66038212	0	12.32815433	0
YDR403W	52.60366209	79.23694819	93.79045988	109.3558669	116.5523806	69.57223511	71.25130739	39.84917089	19.23863958	10.56698943	0
YDR404C	225.0267767	188.1877519	214.0869193	217.3616615	258.0802713	281.7675522	211.0651936	197.5854723	62.96282045	29.93980338	11.14970837
YDR405W	201.6473714	188.1877519	232.4372267	193.0603577	116.5523806	109.5762703	40.33092871	18.26420332	5.246901705	36.984463	0
YDR406W	29.22425672	19.80923705	26.50599953	9.45050702	2.775056681	1.739305878	0	0	0	0	0
YDR407C	18.99576687	12.38077315	4.077846082	8.100434588	13.8752834	1.739305878	8.066185743	6.641528481	0	5.283494715	0
YDR408C	173.8843275	210.4731436	183.5030737	184.9599231	140.1403624	153.0589172	149.2244362	147.7740087	55.96695152	21.13397886	3.716569458
YDR409W	87.67277015	39.61847409	71.36230643	68.853694	99.9020405	48.70056458	43.01965729	21.58496756	5.246901705	0	0
YDR410C	263.0183105	188.1877519	118.2575364	153.9082572	127.6526073	212.1953171	263.4954009	167.6985942	167.9008545	35.2232981	19.82170377
YDR411C	113.9746012	111.4269584	71.36230643	121.5065188	109.6147389	106.0976585	68.56257881	24.90573181	1.748967235	15.85048414	2.477712972
YDR412W	292.2425672	178.2831334	210.0090732	267.3143414	281.6682531	417.4334107	299.7932368	259.0196108	157.4070511	84.53591544	16.10513432
YDR414C	141.7376451	183.2354427	230.3983036	224.1120236	137.3653057	100.8797409	82.00622172	53.13222785	20.98760682	19.37281395	0
YDR415C	141.7376451	200.5685251	254.8653801	295.6658625	306.6437632	325.2501992	323.991794	292.2272532	157.4070511	128.5650381	37.16569458
YDR416W	51.14244926	69.33232967	169.2306124	136.3573156	170.6659859	128.708635	79.31749314	81.3587239	43.72418087	14.08931924	11.14970837
YDR418W	37.99153373	22.28539168	12.23353825	9.45050702	1.38752834	1.739305878	0	0	0	0	0
YDR419W	29.22425672	29.71385557	53.01199906	35.10188322	27.75056681	15.6537529	14.7880072	4.981146361	1.748967235	0	0
YDR420W	0	0	0	0	0	0	0	0	0	0	0
YDR421W	84.75034448	106.4746491	154.9581511	159.3085469	177.6036276	168.7126701	116.9596933	78.03795966	38.47727917	10.56698943	1.238856486
YDR422C	77.4442803	96.57003061	134.5689207	118.806374	144.3029474	78.2687645	79.31749314	28.22649605	12.24277064	0	1.238856486
YDR423C	203.1085842	131.2361954	142.7246129	182.2597782	158.1782308	100.8797409	88.72804317	63.09452057	64.71178769	52.83494715	2.477712972
YDR424C	372.6092731	319.4239474	265.0599953	247.0632549	245.5925162	325.2501992	186.8666364	172.6797405	62.96282045	82.77475053	4.955425944
YDR425W	179.7291788	195.6162158	193.6976889	101.2554324	74.92653037	41.74334107	48.39711446	41.50955301	17.48967235	15.85048414	0
YDR427W	201.6473714	203.0446797	240.5929188	279.4649933	283.0557814	173.9305878	146.5357077	137.811716	66.46075492	79.25242072	9.910851887
YDR428C	204.569797	304.5670196	307.8773792	382.0704981	385.7328786	452.2195282	358.9452656	210.8685293	92.69526345	24.65630867	18.58284729
YDR429C	210.4146484	188.1877519	210.0090732	202.5108647	194.2539676	144.3623879	94.10550033	73.0568133	22.73657405	21.13397886	3.716569458
YDR430C	56.9873006	126.2838862	61.16769123	37.80202808	12.48775506	6.957223511	2.688728581	0	0	0	0
YDR432W	73.06064179	14.85692779	18.35030737	17.55094161	11.10022672	3.478611756	6.721821452	1.66038212	1.748967235	0	0
YDR434W	52.60366209	49.52309262	130.4910746	136.3573156	191.478911	158.2768349	116.9596933	89.6606345	50.72004981	21.13397886	2.477712972
YDR435C	131.5091552	81.71310282	73.40122947	129.6069534	95.73945548	120.0121056	103.5160504	83.01910602	36.72831193	88.05824525	3.716569458
YDR436W	18.99576687	0	0	0	0	0	0	0	0	0	0
YDR437W	284.936503	344.1854937	305.8384561	283.5152106	296.9310648	253.9386582	215.0982865	106.2644557	90.94629621	10.56698943	4.955425944
YDR438W	153.4273478	235.2346899	375.1618395	361.8194116	442.6215405	530.4882927	575.3879163	489.8127255	229.1147078	0	17.3439908
YDR439W	73.06064179	101.5223399	136.6078437	190.3602128	205.3541944	154.7982231	150.5688005	151.094773	47.22211534	44.02912262	1.238856486
YDR440W	43.83638508	17.33308242	44.8563069	27.00144863	44.40090689	15.6537529	10.75491432	6.641528481	1.748967235	1.761164905	0
YDR441C	260.0958848	359.0424215	334.3833787	384.7706429	235.8798178	161.7554466	141.1582505	92.98139874	27.98347576	0	0
YDR443C	24.84061821	32.1900102	69.32338339	47.2525351	62.43877531	17.39305878	16.13237149	8.301910602	5.246901705	3.52232981	0
YDR444W	40.9139594	42.09462873	24.46707649	32.40173835	13.8752834	8.696529389	4.033092871	0	0	0	0
YDR446W	147.5824964	141.140814	201.853381	101.2554324	81.86417208	66.09362336	38.98656442	11.62267484	6.995868939	0	0
YDR447C	213.337074	116.3792677	50.97307602	72.90391129	84.63922876	90.44390565	56.4633002	39.84917089	20.98760682	26.41747357	0
YDR448W	189.9576687	220.3777622	183.5030737	230.8623858	188.7038543	137.4051643	112.9266004	59.77375633	17.48967235	22.89514376	1.238856486
YDR449C	143.1988579	151.0454325	210.0090732	234.9126031	184.5412693	92.18321152	95.44986462	73.0568133	20.98760682	31.70096829	0
YDR450W	203.1085842	136.1885047	218.1647654	214.6615166	174.8285709	80.00807038	84.6949503	68.07566693	0	0	1.238856486
YDR451C	52.60366209	14.85692779	10.1946152	12.15065188	15.26281174	17.39305878	18.82110007	6.641528481	1.748967235	73.96892601	0
YDR452W	61.37093911	39.61847409	59.12876818	51.30275239	51.33854859	40.00403519	59.15202878	44.83031725	22.73657405	0	0
YDR453C	201.6473714	188.1877519	222.2426115	234.9126031	160.9532875	187.8450348	133.0920648	96.30216298	64.71178769	89.81941015	13.62742135
YDR454C	188.4964558	180.7592881	167.1916893	189.0101404	140.1403624	149.5803055	67.21821452	51.47184573	52.46901705	79.25242072	3.716569458
YDR456W	100.8236857	51.99924725	59.12876818	17.55094161	15.26281174	3.478611756	6.721821452	1.66038212	0	0	0
YDR457W	0	0	2.038923041	0	0	0	0	0	0	0	0
YDR458C	100.8236857	44.57078336	50.97307602	40.50217294	30.52562349	19.13236466	10.75491432	0	3.49793447	3.52232981	0
YDR459C	151.9661349	133.7123501	210.0090732	199.8107198	360.7573685	450.4802224	422.1303872	401.8124731	246.6043801	51.07378224	60.70396781
YDR460W	163.6558376	215.4254529	232.4372267	275.414776	203.966666	166.9733643	95.44986462	58.11337421	5.246901705	42.26795772	0
YDR461C-A	172.4231146	126.2838862	124.3743055	112.0560118	91.57687046	43.48264695	22.85419294	11.62267484	6.995868939	7.04465962	0
YDR461W	273.2468003	250.0916177	248.748611	282.1651382	252.5301579	450.4802224	298.4488725	149.4343908	113.6828703	79.25242072	6.19428243
YDR462W	318.5443982	453.1362975	252.8264571	178.2095609	195.641496	137.4051643	71.25130739	64.75490269	19.23863958	22.89514376	0
YDR463W	49.68123642	9.904618524	2.038923041	0	0	0	0	0	0	0	0
YDR464W	14.61212836	12.38077315	40.77846082	27.00144863	45.78843523	13.91444702	12.09927861	9.962292722	0	3.52232981	0
YDR465C	100.8236857	160.950051	179.4252276	198.4606474	176.2160992	144.3623879	146.5357077	116.2267484	59.46488598	42.26795772	17.3439908
YDR466W	42.37517224	71.8084843	77.47907555	24.30130376	26.36303847	3.478611756	1.34436429	0	0	0	0
YDR468C	119.8194525	64.3800204	42.81738386	37.80202808	34.68820851	41.74334107	37.64220013	13.28305696	8.744836174	3.52232981	0
YDR469W	467.5881075	403.6132048	210.0090732	233.5625306	283.0557814	262.6351875	216.4426508	151.094773	69.95868939	114.4757188	13.62742135
YDR470C	160.7334119	118.8554223	112.1407672	118.806374	59.66371863	46.9612587	28.2316501	9.962292722	12.24277064	0	1.238856486
YDR471W	255.7122463	217.9016075	173.3084585	151.2081123	104.0646255	113.0548821	64.52948594	46.49069937	26.23450852	10.56698943	0
YDR472W	162.1946248	51.99924725	79.51799859	68.853694	77.70158705	93.9225174	71.25130739	86.33987026	52.46901705	51.07378224	8.671995401
YDR473C	59.90972627	44.57078336	93.79045988	132.3070983	149.8530607	81.74737626	112.9266004	73.0568133	47.22211534	8.805824525	4.955425944
YDR475C	8.767277015	2.476154631	12.23353825	2.700144863	0	0	0	0	0	0	0
YDR476C	109.5909627	153.5215871	156.9970741	183.6098507	116.5523806	118.2727997	83.35058601	56.45299209	19.23863958	14.08931924	1.238856486
YDR477W	80.36670597	66.85617503	154.9581511	139.0574604	123.4900223	69.57223511	104.8604147	56.45299209	27.98347576	22.89514376	2.477712972
YDR478W	296.6262057	212.9492983	338.4612248	253.8136171	228.9421761	252.1993523	251.3961223	144.4532445	97.94216515	96.86406977	9.910851887
YDR479C	103.7461113	123.8077315	193.6976889	336.1680354	285.8308381	281.7675522	266.1841295	154.4155372	80.4524928	54.59611205	13.62742135
YDR480W	96.44004717	101.5223399	42.81738386	24.30130376	6.937641701	3.478611756	12.09927861	1.66038212	1.748967235	0	0
YDR481C	56.9873006	32.1900102	16.31138433	13.50072431	19.42539676	0	5.377457162	0	0	0	0
YDR482C	293.70378	235.2346899	248.748611	469.8252061	487.0224474	577.4495514	654.7054095	508.0769288	271.0899214	110.953389	30.97141215
YDR483W	71.59942896	51.99924725	16.31138433	4.050217294	2.775056681	0	4.033092871	0	0	0	0
YDR484W	108.1297499	153.5215871	140.6856898	128.256881	129.0401356	48.70056458	90.07240746	44.83031725	24.48554129	21.13397886	0
YDR485C	89.13398299	86.66541208	173.3084585	113.4060842	177.6036276	116.5334938	64.52948594	56.45299209	33.23037746	31.70096829	6.19428243
YDR486C	265.9407361	86.66541208	73.40122947	85.05456318	62.43877531	0	0	0	0	0	0
YDR487C	390.1438272	262.4723909	216.1258423	267.3143414	245.5925162	238.2849053	279.6277724	167.6985942	94.44423068	33.46213319	6.19428243
YDR488C	612.2481782	609.1340392	564.7816823	562.9802039	532.8108827	546.1420456	469.1831374	325.4348956	139.9173788	7.04465962	22.29941675
YDR489W	268.8631618	269.9008548	218.1647654	174.1593436	126.265079	126.9693291	95.44986462	38.18878877	59.46488598	105.6698943	0
YDR490C	71.59942896	39.61847409	32.62276865	56.70304212	40.23832187	15.6537529	14.7880072	16.6038212	3.49793447	0	2.477712972
YDR492W	119.8194525	86.66541208	126.4132285	121.5065188	134.590249	97.40112916	60.49639307	31.54726029	26.23450852	8.805824525	0
YDR493W	206.0310099	217.9016075	271.1767644	319.9671662	395.445577	627.8894219	625.1293951	376.9067413	178.394658	79.25242072	8.671995401
YDR494W	173.8843275	205.5208344	136.6078437	120.1564464	145.6904757	113.0548821	116.9596933	89.6606345	36.72831193	35.2232981	7.433138915
YDR495C	27.76304388	14.85692779	16.31138433	45.90246267	99.9020405	53.91848221	63.18512165	46.49069937	20.98760682	10.56698943	0
YDR496C	86.21155732	61.90386577	65.24553731	45.90246267	70.76394535	22.61097641	18.82110007	6.641528481	3.49793447	5.283494715	0
YDR497C	33.60789523	0	2.038923041	1.350072431	1.38752834	0	1.34436429	0	0	0	0
YDR498C	131.5091552	141.140814	171.2695354	202.5108647	147.0780041	93.9225174	84.6949503	63.09452057	33.23037746	66.92426639	9.910851887
YDR499W	65.75457761	81.71310282	136.6078437	156.608402	213.6793644	88.70459977	69.9069431	63.09452057	15.74070511	0	6.19428243
YDR500C	2.922425672	0	0	0	0	0	0	0	0	0	0
YDR501W	48.22002358	103.9984945	8.155692163	1.350072431	0	0	0	0	0	22.89514376	0
YDR502C	109.5909627	34.66616483	14.27246129	1.350072431	1.38752834	0	0	0	0	0	0
YDR503C	147.5824964	326.8524113	267.0989184	259.2139068	198.4165527	116.5334938	98.1385932	73.0568133	31.48141023	10.56698943	3.716569458
YDR504C	322.9280367	259.9962362	385.3564547	243.0130376	259.4677996	368.7328461	336.0910726	252.3780823	146.9132477	135.6096977	24.77712972
YDR505C	45.29759791	7.428463893	0	1.350072431	0	0	0	0	0	0	0
YDR506C	80.36670597	84.18925745	126.4132285	75.60405616	106.8396822	45.22195282	29.57601439	33.20764241	10.49380341	1.761164905	0
YDR507C	5.844851344	0	0	0	0	0	0	0	0	0	0
YDR508C	20.4569797	2.476154631	0	0	0	0	0	0	0	29.93980338	0
YDR510W	111.0521755	131.2361954	193.6976889	348.3186873	424.5836721	480.0484223	532.368259	320.4537492	279.8347576	128.5650381	55.74854187
YDR511W	195.80252	292.1862464	103.9850751	51.30275239	19.42539676	6.957223511	2.688728581	1.66038212	0	0	0
YDR512C	634.1663708	529.897091	456.7187612	729.0391129	1103.085031	1838.446313	2231.644722	2294.64809	1694.749251	1248.665918	450.9437609
YDR513W	626.8603066	534.8494003	454.6798381	726.3389681	1103.085031	1817.574642	2219.545444	2279.704651	1698.247185	1239.860093	448.4660479
YDR514C	128.5867296	158.4738964	85.63476772	74.25398373	51.33854859	22.61097641	13.4436429	11.62267484	0	1.761164905	0
YDR515W	191.4188815	128.7600408	132.5299977	81.00434588	70.76394535	76.52945862	106.2047789	74.71719542	17.48967235	26.41747357	3.716569458
YDR516C	111.0521755	183.2354427	136.6078437	108.0057945	119.3274373	76.52945862	57.80766449	34.86802453	29.73244299	0	0
YDR517W	106.668537	131.2361954	146.8024589	103.9555772	80.47664374	59.13639985	43.01965729	34.86802453	12.24277064	8.805824525	1.238856486
YDR518W	96.44004717	113.903113	122.3353825	182.2597782	231.7172328	220.8918465	250.051758	171.0193584	111.933903	45.79028753	29.73255566
YDR519W	293.70378	284.7577826	322.1498405	392.8710775	301.0936498	375.6900696	340.1241655	162.7174478	71.70765663	82.77475053	0
YDR520C	49.68123642	59.42771114	59.12876818	24.30130376	38.85079353	6.957223511	5.377457162	4.981146361	5.246901705	1.761164905	0
YDR522C	130.0479424	131.2361954	118.2575364	179.5596334	137.3653057	123.4907173	115.615329	91.32101662	41.97521364	19.37281395	6.19428243
YDR523C	103.7461113	195.6162158	193.6976889	190.3602128	151.2405891	62.6150116	71.25130739	39.84917089	24.48554129	17.61164905	1.238856486
YDR524C	71.59942896	116.3792677	138.6467668	141.7576053	165.1158725	116.5334938	147.880072	106.2644557	89.19732898	33.46213319	2.477712972
YDR524C-B	83.28913165	49.52309262	6.116769123	0	1.38752834	1.739305878	0	1.66038212	0	0	0
YDR524W-C	350.6910806	292.1862464	309.9163022	535.9787553	407.933332	859.2171036	481.282416	430.0389692	176.6456907	202.5339641	3.716569458
YDR525W-A	140.2764322	54.47540188	34.66169169	37.80202808	12.48775506	1.739305878	1.34436429	0	0	0	0
YDR527W	45.29759791	29.71385557	44.8563069	52.65282482	73.53900203	40.00403519	60.49639307	63.09452057	19.23863958	3.52232981	3.716569458
YDR528W	52.60366209	12.38077315	46.89522994	72.90391129	148.4655324	144.3623879	196.2771864	242.4157896	199.3822648	100.3863996	44.59883349
YDR529C	210.4146484	252.5677724	75.44015251	59.40318698	63.82630365	45.22195282	29.57601439	3.320764241	0	0	3.716569458
YDR530C	187.035243	225.3300714	263.0210723	248.4133274	237.2673462	168.7126701	221.8201079	220.830822	194.1353631	54.59611205	44.59883349
YDR531W	64.29336478	17.33308242	10.1946152	1.350072431	5.550113361	3.478611756	1.34436429	6.641528481	1.748967235	8.805824525	4.955425944
YDR532C	187.035243	230.2823807	322.1498405	410.4220191	434.2963705	366.9935402	364.3227227	270.6422856	155.6580839	40.50679281	23.53827323
YDR533C	108.1297499	118.8554223	136.6078437	174.1593436	220.6170061	222.6311524	202.9990079	162.7174478	55.96695152	81.01358563	13.62742135
YDR534C	0	0	0	1.350072431	0	0	0	0	0	0	0
YDR536W	2.922425672	29.71385557	42.81738386	22.95123133	19.42539676	8.696529389	17.47673578	3.320764241	1.748967235	0	0
YDR538W	116.8970269	215.4254529	205.9312271	160.6586193	169.2784575	55.65778809	44.36402159	29.88687817	8.744836174	19.37281395	3.716569458
YDR539W	5.844851344	12.38077315	36.70061474	31.05166592	34.68820851	17.39305878	12.09927861	1.66038212	12.24277064	3.52232981	0
YDR540C	18.99576687	14.85692779	46.89522994	35.10188322	23.58798178	15.6537529	14.7880072	8.301910602	5.246901705	1.761164905	0
YDR541C	21.91819254	7.428463893	36.70061474	27.00144863	15.26281174	5.217917633	6.721821452	3.320764241	5.246901705	0	0
YDR542W	36.5303209	4.952309262	67.28446035	27.00144863	33.30068017	8.696529389	12.09927861	3.320764241	0	3.52232981	0
YDR545W	115.435814	81.71310282	289.5270718	210.6112993	259.4677996	93.9225174	106.2047789	71.39643117	24.48554129	0	0
YEL001C	2.922425672	0	0	4.050217294	0	0	0	0	0	5.283494715	0
YEL002C	157.8109863	133.7123501	228.3593806	346.9686149	341.3319717	321.7715874	231.230658	180.9816511	76.95455833	24.65630867	2.477712972
YEL003W	542.1099621	527.4209364	521.9642985	693.9372297	577.2117896	847.0419625	798.5523885	597.7375633	430.2459398	318.7708478	64.42053727
YEL004W	200.1861585	198.0923705	228.3593806	332.1178181	259.4677996	337.4253403	282.316501	215.8496756	129.4235754	95.10290487	14.86627783
YEL005C	154.8885606	173.3308242	191.6587658	278.1149209	271.9555547	203.4987877	174.7673578	134.4909517	73.45662386	119.7592135	2.477712972
YEL006W	111.0521755	136.1885047	57.08984514	31.05166592	18.03786842	3.478611756	1.34436429	0	0	0	0
YEL007W	8.767277015	0	4.077846082	0	0	0	0	0	0	0	0
YEL009C	0	0	2.038923041	0	0	0	0	0	0	0	0
YEL011W	5.844851344	2.476154631	6.116769123	2.700144863	1.38752834	0	0	0	0	0	0
YEL012W	70.13821612	71.8084843	44.8563069	32.40173835	34.68820851	10.43583527	10.75491432	3.320764241	0	0	0
YEL013W	16.07334119	7.428463893	0	0	0	0	0	0	0	0	0
YEL015W	54.06487493	29.71385557	28.54492257	18.90101404	9.712698382	1.739305878	2.688728581	1.66038212	0	0	0
YEL016C	99.36247284	205.5208344	242.6318419	295.6658625	326.06916	360.0363167	344.1572584	260.6799929	122.4277064	70.4465962	12.38856486
YEL017C-A	83.28913165	4.952309262	6.116769123	0	2.775056681	0	1.34436429	0	0	0	0
YEL017W	96.44004717	29.71385557	26.50599953	14.85079675	9.712698382	1.739305878	2.688728581	1.66038212	0	0	0
YEL018W	134.4315809	74.28463893	67.28446035	90.4548529	90.18934212	95.66182328	79.31749314	54.79260997	17.48967235	63.40193658	4.955425944
YEL019C	284.936503	255.043927	260.9821492	224.1120236	373.2451235	400.0403519	322.6474297	202.5666187	108.4359686	165.5495011	33.44912512
YEL020C	37.99153373	42.09462873	30.58384561	55.35296969	31.91315183	17.39305878	33.60910726	6.641528481	3.49793447	3.52232981	0
YEL020W-A	81.82791881	103.9984945	28.54492257	10.80057945	2.775056681	1.739305878	0	0	0	0	0
YEL021W	213.337074	220.3777622	395.5510699	454.9744094	405.1582754	323.5108933	256.7735795	290.5668711	113.6828703	105.6698943	6.19428243
YEL022W	11.68970269	2.476154631	12.23353825	6.750362157	12.48775506	0	4.033092871	0	0	0	0
YEL023C	51.14244926	59.42771114	126.4132285	163.3587642	119.3274373	109.5762703	77.97312885	44.83031725	15.74070511	26.41747357	2.477712972
YEL024W	70.13821612	89.14156671	48.93415298	17.55094161	4.162585021	3.478611756	1.34436429	0	0	0	0
YEL025C	18.99576687	44.57078336	108.0629212	62.10333184	61.05124697	33.04681168	26.88728581	16.6038212	6.995868939	0	0
YEL026W	192.8800943	101.5223399	34.66169169	39.15210051	18.03786842	26.08958817	17.47673578	16.6038212	5.246901705	40.50679281	0
YEL027W	2.922425672	2.476154631	0	1.350072431	0	0	0	0	0	0	0
YEL029C	26.30183105	24.76154631	71.36230643	47.2525351	41.62585021	12.17514114	6.721821452	0	1.748967235	0	0
YEL030W	64.29336478	143.6169686	193.6976889	238.9628204	209.5167794	144.3623879	146.5357077	53.13222785	52.46901705	61.64077167	4.955425944
YEL031W	2.922425672	0	10.1946152	2.700144863	0	0	0	0	0	0	0
YEL032W	26.30183105	32.1900102	34.66169169	37.80202808	29.13809515	20.87167053	16.13237149	14.94343908	1.748967235	1.761164905	0
YEL034W	219.1819254	259.9962362	185.5419967	125.5567361	127.6526073	135.6658585	143.8469791	99.62292722	41.97521364	82.77475053	4.955425944
YEL035C	489.5063	463.040916	258.9432262	256.513762	138.752834	102.6190468	102.1716861	61.43413845	24.48554129	7.04465962	4.955425944
YEL036C	153.4273478	79.23694819	210.0090732	157.9584745	167.8909292	83.48668213	79.31749314	54.79260997	15.74070511	14.08931924	1.238856486
YEL037C	127.1255167	86.66541208	26.50599953	10.80057945	4.162585021	0	0	0	0	0	0
YEL038W	248.4061821	200.5685251	267.0989184	297.0159349	219.2294778	142.623082	145.1913434	107.9248378	54.21798428	38.74562791	6.19428243
YEL039C	286.3977158	178.2831334	140.6856898	140.4075329	104.0646255	64.35431748	88.72804317	49.81146361	36.72831193	44.02912262	3.716569458
YEL040W	89.13398299	66.85617503	50.97307602	48.60260753	43.01337855	19.13236466	17.47673578	21.58496756	3.49793447	5.283494715	3.716569458
YEL041W	105.2073242	64.3800204	85.63476772	117.4563015	113.7773239	86.96529389	73.94003598	46.49069937	13.99173788	5.283494715	3.716569458
YEL042W	97.90126	71.8084843	65.24553731	54.00289726	48.56349191	20.87167053	32.26474297	34.86802453	13.99173788	1.761164905	0
YEL043W	56.9873006	37.14231946	16.31138433	16.20086918	19.42539676	12.17514114	8.066185743	11.62267484	3.49793447	0	1.238856486
YEL044W	309.7771212	250.0916177	234.4761497	363.169484	326.06916	405.2582695	358.9452656	214.1892935	94.44423068	93.34173996	9.910851887
YEL046C	208.9534355	165.9023603	79.51799859	78.30420102	51.33854859	36.52542343	26.88728581	34.86802453	10.49380341	0	0
YEL047C	119.8194525	108.9508038	103.9850751	121.5065188	72.15147369	50.43987046	47.05275017	54.79260997	12.24277064	19.37281395	3.716569458
YEL048C	201.6473714	180.7592881	110.1018442	43.2023178	27.75056681	13.91444702	32.26474297	9.962292722	1.748967235	0	0
YEL049W	43.83638508	32.1900102	48.93415298	32.40173835	11.10022672	5.217917633	2.688728581	4.981146361	0	1.761164905	0
YEL050C	42.37517224	32.1900102	16.31138433	17.55094161	5.550113361	1.739305878	4.033092871	1.66038212	0	0	0
YEL051W	245.4837564	126.2838862	75.44015251	97.20521506	55.50113361	34.78611756	20.16546436	8.301910602	3.49793447	7.04465962	0
YEL052W	105.2073242	180.7592881	142.7246129	187.660068	245.5925162	238.2849053	287.6939582	325.4348956	160.9049856	163.7883362	48.31540295
YEL053C	99.36247284	136.1885047	154.9581511	233.5625306	166.5034008	153.0589172	185.5222721	124.528659	66.46075492	3.52232981	6.19428243
YEL054C	71.59942896	24.76154631	36.70061474	36.45195565	18.03786842	5.217917633	6.721821452	0	1.748967235	0	0
YEL055C	62.83215194	49.52309262	93.79045988	41.85224537	41.62585021	13.91444702	8.066185743	6.641528481	3.49793447	19.37281395	0
YEL056W	87.67277015	84.18925745	146.8024589	132.3070983	137.3653057	100.8797409	103.5160504	41.50955301	31.48141023	35.2232981	3.716569458
YEL057C	170.9619018	128.7600408	142.7246129	145.8078226	173.4410425	125.2300232	80.66185743	33.20764241	24.48554129	213.1009535	2.477712972
YEL058W	105.2073242	136.1885047	165.1527663	186.3099955	198.4165527	172.1912819	96.79422891	68.07566693	36.72831193	28.17863848	1.238856486
YEL059C-A	330.2341009	363.9947307	295.6438409	394.22115	496.7351458	441.783693	574.043552	371.925595	216.8719371	63.40193658	34.68798161
YEL060C	10.22848985	0	2.038923041	0	0	0	0	0	0	0	0
YEL061C	26.30183105	19.80923705	12.23353825	5.400289726	4.162585021	0	0	0	0	0	0
YEL062W	81.82791881	143.6169686	199.814458	207.9111544	224.7795911	130.4479408	116.9596933	36.52840665	22.73657405	61.64077167	3.716569458
YEL063C	16.07334119	12.38077315	18.35030737	6.750362157	0	0	0	1.66038212	0	0	0
YEL064C	124.203091	153.5215871	191.6587658	309.1665868	387.1204069	288.7247757	348.1903512	209.2081472	103.1890669	38.74562791	2.477712972
YEL065W	94.97883433	17.33308242	0	0	2.775056681	1.739305878	0	0	0	0	0
YEL066W	182.6516045	79.23694819	110.1018442	75.60405616	37.46326519	17.39305878	13.4436429	13.28305696	0	0	0
YEL067C	182.6516045	79.23694819	110.1018442	75.60405616	37.46326519	17.39305878	13.4436429	13.28305696	0	0	0
YEL069C	62.83215194	44.57078336	154.9581511	136.3573156	113.7773239	57.39709397	61.84075736	41.50955301	17.48967235	3.52232981	0
YEL070W	93.5176215	91.61772134	118.2575364	132.3070983	145.6904757	86.96529389	73.94003598	58.11337421	6.995868939	22.89514376	2.477712972
YEL071W	13.15091552	7.428463893	55.0509221	29.70159349	15.26281174	8.696529389	12.09927861	3.320764241	0	0	0
YEL072W	103.7461113	56.95155651	61.16769123	39.15210051	77.70158705	85.22598801	48.39711446	39.84917089	26.23450852	0	0
YEL073C	4.383638508	4.952309262	22.42815345	9.45050702	6.937641701	1.739305878	1.34436429	3.320764241	0	0	0
YEL075C	185.5740302	131.2361954	224.2815345	201.1607923	255.3052146	243.5028229	205.6877364	180.9816511	92.69526345	82.77475053	14.86627783
YEL077C	37.99153373	27.23770094	108.0629212	78.30420102	87.41428544	29.56819992	34.95347155	33.20764241	15.74070511	0	2.477712972
YER001W	64.29336478	44.57078336	26.50599953	33.75181078	18.03786842	8.696529389	9.410550033	1.66038212	0	0	0
YER002W	105.2073242	59.42771114	65.24553731	82.35441831	105.4521539	76.52945862	60.49639307	43.16993513	29.73244299	61.64077167	0
YER003C	89.13398299	113.903113	99.907229	153.9082572	178.9911559	132.1872467	142.5026148	49.81146361	31.48141023	8.805824525	2.477712972
YER004W	154.8885606	148.5692779	95.82938292	108.0057945	61.05124697	26.08958817	34.95347155	6.641528481	3.49793447	36.984463	0
YER005W	84.75034448	163.4262056	138.6467668	139.0574604	138.752834	76.52945862	71.25130739	48.15108149	38.47727917	31.70096829	8.671995401
YER006W	113.9746012	39.61847409	16.31138433	29.70159349	19.42539676	8.696529389	4.033092871	9.962292722	0	7.04465962	1.238856486
YER007C-A	27.76304388	4.952309262	4.077846082	0	0	1.739305878	0	0	0	0	0
YER007W	111.0521755	138.6646593	181.4641506	171.4591988	245.5925162	339.1646462	259.4623081	177.6608869	75.2055911	117.9980486	11.14970837
YER008C	24.84061821	4.952309262	18.35030737	13.50072431	15.26281174	0	2.688728581	1.66038212	0	3.52232981	0
YER009W	233.7940537	212.9492983	263.0210723	217.3616615	127.6526073	168.7126701	126.3702433	76.37757754	41.97521364	44.02912262	1.238856486
YER010C	78.90549314	136.1885047	154.9581511	187.660068	178.9911559	125.2300232	174.7673578	78.03795966	50.72004981	22.89514376	2.477712972
YER011W	39.45274657	42.09462873	81.55692163	60.75325941	48.56349191	24.35028229	12.09927861	8.301910602	6.995868939	5.283494715	0
YER012W	59.90972627	76.76079356	59.12876818	39.15210051	29.13809515	12.17514114	14.7880072	3.320764241	1.748967235	0	0
YER013W	29.22425672	69.33232967	50.97307602	21.6011589	26.36303847	12.17514114	4.033092871	0	0	8.805824525	0
YER014C-A	170.9619018	101.5223399	73.40122947	48.60260753	43.01337855	41.74334107	25.54292152	69.73604905	20.98760682	1530.452302	2.477712972
YER014W	170.9619018	101.5223399	73.40122947	49.95267996	43.01337855	41.74334107	25.54292152	69.73604905	20.98760682	1530.452302	0
YER015W	43.83638508	54.47540188	101.946152	113.4060842	126.265079	86.96529389	61.84075736	63.09452057	19.23863958	769.6290634	4.955425944
YER016W	16.07334119	0	0	0	0	0	0	0	0	0	0
YER017C	121.2806654	143.6169686	175.3473815	179.5596334	226.1671195	121.7514114	131.7477005	54.79260997	26.23450852	5.283494715	0
YER018C	305.3934827	240.1869992	285.4492257	206.561082	271.9555547	299.160611	196.2771864	102.9436915	92.69526345	0	6.19428243
YER019C-A	293.70378	299.6147103	271.1767644	222.7619512	195.641496	206.9773995	150.5688005	162.7174478	75.2055911	29.93980338	6.19428243
YER019W	214.7982869	148.5692779	124.3743055	168.7590539	172.0535142	196.5415642	213.7539222	81.3587239	48.97108258	36.984463	3.716569458
YER020W	54.06487493	99.04618524	38.73953778	13.50072431	5.550113361	0	0	0	0	0	0
YER021W	37.99153373	34.66616483	44.8563069	63.45340428	48.56349191	57.39709397	53.77457162	34.86802453	8.744836174	14.08931924	0
YER022W	65.75457761	61.90386577	55.0509221	40.50217294	33.30068017	17.39305878	13.4436429	11.62267484	1.748967235	0	0
YER023W	207.4922227	210.4731436	140.6856898	114.7561567	80.47664374	55.65778809	53.77457162	24.90573181	6.995868939	35.2232981	3.716569458
YER024W	36.5303209	51.99924725	93.79045988	79.65427345	51.33854859	31.3075058	45.70838588	19.92458544	10.49380341	1.761164905	0
YER025W	52.60366209	19.80923705	18.35030737	5.400289726	6.937641701	5.217917633	0	0	0	0	0
YER026C	30.68546955	7.428463893	16.31138433	9.45050702	12.48775506	10.43583527	10.75491432	1.66038212	1.748967235	0	0
YER027C	80.36670597	84.18925745	134.5689207	71.55383886	40.23832187	69.57223511	28.2316501	6.641528481	5.246901705	100.3863996	0
YER028C	111.0521755	76.76079356	103.9850751	72.90391129	44.40090689	22.61097641	13.4436429	8.301910602	3.49793447	0	0
YER029C	207.4922227	113.903113	216.1258423	230.8623858	248.3675729	182.6271172	146.5357077	96.30216298	52.46901705	49.31261734	0
YER030W	211.8758612	220.3777622	146.8024589	91.80492533	76.31405871	41.74334107	47.05275017	28.22649605	15.74070511	1.761164905	0
YER031C	109.5909627	54.47540188	63.20661427	56.70304212	101.2895688	59.13639985	90.07240746	38.18878877	27.98347576	17.61164905	6.19428243
YER032W	43.83638508	32.1900102	50.97307602	47.2525351	129.0401356	93.9225174	92.76113604	81.3587239	54.21798428	7.04465962	8.671995401
YER033C	40.9139594	32.1900102	44.8563069	16.20086918	6.937641701	0	4.033092871	0	3.49793447	0	0
YER034W	318.5443982	242.6631538	189.6198428	168.7590539	294.1560081	337.4253403	274.2503153	156.0759193	96.19319792	65.16310148	11.14970837
YER035W	325.8504624	344.1854937	128.4521516	47.2525351	23.58798178	12.17514114	9.410550033	0	0	0	1.238856486
YER036C	109.5909627	61.90386577	28.54492257	39.15210051	38.85079353	19.13236466	18.82110007	9.962292722	6.995868939	5.283494715	1.238856486
YER037W	168.0394761	108.9508038	57.08984514	39.15210051	20.8129251	15.6537529	2.688728581	0	0	0	0
YER038C	176.8067531	175.8069788	150.880305	152.5581847	201.1916093	191.3236466	221.8201079	132.8305696	71.70765663	70.4465962	6.19428243
YER039C	277.6304388	396.1847409	342.5390709	368.5697738	363.5324251	413.9547989	414.0642015	275.623432	148.662215	65.16310148	9.910851887
YER039C-A	410.6008069	386.2801224	497.497222	699.3375195	659.0759616	807.0379273	704.4468882	436.6804976	246.6043801	126.8038732	13.62742135
YER040W	23.37940537	7.428463893	28.54492257	48.60260753	27.75056681	5.217917633	2.688728581	0	0	0	0
YER041W	70.13821612	84.18925745	205.9312271	260.5639793	249.7551012	198.2808701	170.7342649	112.9059842	34.9793447	26.41747357	3.716569458
YER042W	137.3540066	163.4262056	140.6856898	114.7561567	140.1403624	111.3155762	83.35058601	16.6038212	0	1.761164905	0
YER043C	84.75034448	51.99924725	108.0629212	125.5567361	52.72607693	64.35431748	52.43020733	31.54726029	8.744836174	0	0
YER044C	128.5867296	56.95155651	46.89522994	12.15065188	27.75056681	20.87167053	17.47673578	16.6038212	17.48967235	0	1.238856486
YER044C-A	169.500689	128.7600408	232.4372267	233.5625306	165.1158725	163.4947525	178.8004506	152.7551551	110.1849358	28.17863848	16.10513432
YER045C	48.22002358	19.80923705	24.46707649	39.15210051	37.46326519	17.39305878	16.13237149	14.94343908	12.24277064	0	4.955425944
YER046W	141.7376451	111.4269584	138.6467668	247.0632549	306.6437632	288.7247757	264.8397652	209.2081472	143.4153133	14.08931924	9.910851887
YER047C	42.37517224	27.23770094	65.24553731	37.80202808	18.03786842	15.6537529	37.64220013	9.962292722	5.246901705	0	0
YER048C	4.383638508	2.476154631	0	0	0	0	0	0	0	0	0
YER048W-A	84.75034448	54.47540188	38.73953778	28.35152106	13.8752834	6.957223511	0	0	0	0	0
YER049W	75.98306747	79.23694819	79.51799859	54.00289726	37.46326519	20.87167053	28.2316501	23.24534968	12.24277064	17.61164905	0
YER050C	355.0747191	297.1385557	156.9970741	101.2554324	56.88866195	34.78611756	22.85419294	1.66038212	0	0	0
YER051W	128.5867296	180.7592881	191.6587658	190.3602128	205.3541944	250.4600464	208.376465	147.7740087	85.69939451	45.79028753	6.19428243
YER052C	59.90972627	49.52309262	69.32338339	54.00289726	55.50113361	52.17917633	32.26474297	23.24534968	6.995868939	0	0
YER053C	46.75881075	24.76154631	50.97307602	43.2023178	67.98888867	40.00403519	33.60910726	43.16993513	38.47727917	17.61164905	6.19428243
YER053C-A	70.13821612	49.52309262	65.24553731	56.70304212	83.25170042	17.39305878	21.50982865	23.24534968	8.744836174	0	1.238856486
YER054C	52.60366209	14.85692779	34.66169169	10.80057945	19.42539676	3.478611756	10.75491432	4.981146361	3.49793447	1.761164905	0
YER055C	18.99576687	32.1900102	36.70061474	49.95267996	44.40090689	40.00403519	72.59567168	91.32101662	52.46901705	42.26795772	7.433138915
YER056C	42.37517224	19.80923705	20.38923041	27.00144863	29.13809515	17.39305878	20.16546436	6.641528481	3.49793447	0	0
YER056C-A	96.44004717	49.52309262	42.81738386	83.70449075	34.68820851	50.43987046	25.54292152	16.6038212	3.49793447	0	0
YER057C	207.4922227	309.5193289	326.2276865	336.1680354	298.3185932	231.3276817	219.1313793	134.4909517	61.21385322	17.61164905	17.3439908
YER058W	219.1819254	247.6154631	273.2156875	207.9111544	156.7907025	137.4051643	67.21821452	28.22649605	13.99173788	24.65630867	2.477712972
YER059W	77.4442803	121.3315769	106.0239981	106.6557221	48.56349191	19.13236466	16.13237149	1.66038212	0	0	0
YER060W	81.82791881	136.1885047	230.3983036	205.2110096	339.9444434	252.1993523	236.6081151	192.604326	82.20146004	47.55145243	8.671995401
YER060W-A	220.6431382	220.3777622	277.2935336	232.2124582	449.5591822	420.9120224	311.8925154	185.9627975	136.4194443	82.77475053	24.77712972
YER061C	138.8152194	173.3308242	63.20661427	36.45195565	16.65034008	12.17514114	4.033092871	6.641528481	0	0	1.238856486
YER062C	189.9576687	235.2346899	207.9701502	125.5567361	113.7773239	64.35431748	51.08584304	31.54726029	13.99173788	5.283494715	1.238856486
YER063W	92.05640866	94.09387597	106.0239981	79.65427345	56.88866195	15.6537529	22.85419294	9.962292722	0	0	0
YER064C	1.461212836	2.476154631	12.23353825	21.6011589	4.162585021	6.957223511	9.410550033	8.301910602	3.49793447	0	0
YER065C	0	0	0	0	0	0	0	0	0	0	0
YER066W	13.15091552	17.33308242	20.38923041	22.95123133	43.01337855	15.6537529	5.377457162	4.981146361	0	0	0
YER067W	87.67277015	116.3792677	156.9970741	110.7059394	112.3897956	90.44390565	68.56257881	46.49069937	26.23450852	3.52232981	4.955425944
YER068W	201.6473714	61.90386577	32.62276865	14.85079675	5.550113361	6.957223511	4.033092871	8.301910602	1.748967235	7.04465962	0
YER069W	27.76304388	17.33308242	20.38923041	5.400289726	6.937641701	0	0	0	0	0	0
YER070W	86.21155732	9.904618524	6.116769123	5.400289726	5.550113361	1.739305878	4.033092871	4.981146361	0	0	0
YER071C	284.936503	217.9016075	238.5539958	175.5094161	131.8151923	76.52945862	73.94003598	54.79260997	31.48141023	7.04465962	6.19428243
YER072W	130.0479424	27.23770094	2.038923041	0	0	0	0	0	0	0	0
YER073W	77.4442803	113.903113	69.32338339	39.15210051	29.13809515	12.17514114	4.033092871	1.66038212	0	0	0
YER074W	226.4879896	143.6169686	89.7126138	71.55383886	56.88866195	29.56819992	14.7880072	3.320764241	0	1.761164905	0
YER074W-A	172.4231146	106.4746491	63.20661427	18.90101404	26.36303847	6.957223511	5.377457162	0	0	33.46213319	0
YER075C	11.68970269	9.904618524	18.35030737	10.80057945	11.10022672	0	0	3.320764241	0	0	0
YER076C	35.06910806	37.14231946	44.8563069	44.55239024	43.01337855	24.35028229	40.33092871	9.962292722	10.49380341	0	1.238856486
YER077C	64.29336478	54.47540188	28.54492257	10.80057945	1.38752834	3.478611756	2.688728581	0	0	0	1.238856486
YER078C	168.0394761	175.8069788	110.1018442	44.55239024	34.68820851	12.17514114	6.721821452	11.62267484	1.748967235	12.32815433	1.238856486
YER078W-A	654.6233505	750.2748532	823.7249085	681.7865778	495.3476175	462.6553635	244.6743009	161.0570657	89.19732898	142.6543573	0
YER079W	412.0620197	401.1370502	210.0090732	60.75325941	40.23832187	31.3075058	6.721821452	3.320764241	0	0	1.238856486
YER080W	0	0	0	0	1.38752834	0	0	0	0	0	0
YER081W	160.7334119	188.1877519	189.6198428	210.6112993	165.1158725	144.3623879	91.41677175	88.00025238	33.23037746	3.52232981	4.955425944
YER082C	144.6600708	71.8084843	87.67369076	52.65282482	66.60136033	53.91848221	44.36402159	26.56611393	12.24277064	0	1.238856486
YER083C	166.5782633	163.4262056	181.4641506	103.9555772	159.5657591	130.4479408	107.5491432	69.73604905	76.95455833	22.89514376	17.3439908
YER085C	220.6431382	240.1869992	203.8923041	180.9097058	237.2673462	198.2808701	174.7673578	166.038212	85.69939451	35.2232981	19.82170377
YER086W	201.6473714	198.0923705	214.0869193	182.2597782	156.7907025	100.8797409	75.28440027	34.86802453	8.744836174	12.32815433	1.238856486
YER087C-B	249.8673949	207.996989	287.4881488	311.8667317	305.2562349	353.0790932	473.2162302	443.3220261	211.6250354	31.70096829	26.0159862
YER087W	140.2764322	158.4738964	177.3863046	257.8638344	269.180498	213.934623	208.376465	106.2644557	50.72004981	21.13397886	12.38856486
YER088C	0	0	0	0	0	0	0	0	0	0	0
YER089C	32.14668239	9.904618524	8.155692163	0	0	0	0	0	0	0	1.238856486
YER090W	105.2073242	89.14156671	89.7126138	102.6055048	113.7773239	76.52945862	92.76113604	64.75490269	54.21798428	45.79028753	9.910851887
YER091C	29.22425672	34.66616483	59.12876818	39.15210051	44.40090689	13.91444702	12.09927861	6.641528481	5.246901705	1.761164905	0
YER092W	293.70378	463.040916	332.3444557	283.5152106	210.9043077	175.6698937	188.2110007	177.6608869	68.20972216	38.74562791	1.238856486
YER093C	21.91819254	24.76154631	99.907229	36.45195565	62.43877531	45.22195282	25.54292152	29.88687817	12.24277064	5.283494715	0
YER093C-A	185.5740302	259.9962362	205.9312271	214.6615166	152.6281174	191.3236466	176.111722	137.811716	62.96282045	117.9980486	0
YER094C	151.9661349	173.3308242	95.82938292	71.55383886	66.60136033	34.78611756	33.60910726	9.962292722	5.246901705	5.283494715	0
YER095W	141.7376451	170.8546695	197.775535	209.2612269	137.3653057	99.14043504	56.4633002	31.54726029	5.246901705	0	2.477712972
YER096W	43.83638508	24.76154631	63.20661427	43.2023178	22.20045344	12.17514114	6.721821452	1.66038212	0	0	0
YER098W	35.06910806	17.33308242	46.89522994	28.35152106	13.8752834	6.957223511	5.377457162	0	0	0	0
YER099C	151.9661349	168.3785149	224.2815345	201.1607923	212.2918361	170.451976	189.555365	119.5475127	78.70352557	0	1.238856486
YER100W	236.7164794	227.806226	273.2156875	271.3645587	283.0557814	276.5496346	212.4095579	174.3401226	55.96695152	45.79028753	3.716569458
YER101C	122.7418782	146.0931232	185.5419967	159.3085469	124.8775506	69.57223511	59.15202878	34.86802453	15.74070511	10.56698943	6.19428243
YER102W	21.91819254	7.428463893	4.077846082	5.400289726	4.162585021	1.739305878	0	0	0	0	0
YER103W	0	0	0	0	0	0	0	0	0	5.283494715	0
YER104W	201.6473714	195.6162158	189.6198428	217.3616615	320.5190466	311.3357521	271.5615867	257.3592287	141.666346	68.68543129	21.06056026
YER105C	11.68970269	12.38077315	36.70061474	10.80057945	8.325170042	5.217917633	2.688728581	0	0	0	0
YER106W	251.3286078	269.9008548	156.9970741	89.10478047	43.01337855	27.82889404	12.09927861	11.62267484	0	0	1.238856486
YER107C	172.4231146	81.71310282	59.12876818	59.40318698	83.25170042	106.0976585	59.15202878	64.75490269	47.22211534	81.01358563	17.3439908
YER109C	17.53455403	44.57078336	87.67369076	103.9555772	115.1648522	48.70056458	51.08584304	16.6038212	15.74070511	12.32815433	1.238856486
YER110C	1.461212836	0	0	0	0	0	0	0	0	0	0
YER111C	18.99576687	12.38077315	20.38923041	8.100434588	4.162585021	0	0	0	0	0	0
YER112W	42.37517224	17.33308242	6.116769123	4.050217294	2.775056681	1.739305878	0	0	0	0	0
YER113C	92.05640866	148.5692779	197.775535	147.157895	99.9020405	50.43987046	59.15202878	13.28305696	10.49380341	12.32815433	3.716569458
YER114C	17.53455403	2.476154631	0	0	0	0	0	0	0	0	0
YER115C	203.1085842	245.1393085	254.8653801	201.1607923	185.9287976	147.8409996	77.97312885	41.50955301	17.48967235	29.93980338	1.238856486
YER116C	187.035243	123.8077315	136.6078437	110.7059394	92.9643988	43.48264695	49.74147875	29.88687817	3.49793447	0	0
YER117W	265.9407361	148.5692779	150.880305	139.0574604	109.6147389	74.79015275	61.84075736	38.18878877	3.49793447	0	0
YER118C	103.7461113	51.99924725	40.77846082	17.55094161	4.162585021	5.217917633	0	0	0	1.761164905	0
YER119C	162.1946248	121.3315769	122.3353825	126.9068086	120.7149656	118.2727997	108.8935075	91.32101662	31.48141023	19.37281395	4.955425944
YER120W	20.4569797	7.428463893	0	1.350072431	0	0	0	0	0	0	0
YER121W	414.9844454	368.94704	328.2666096	421.2225986	545.2986377	570.4923279	500.1035161	322.1141313	169.6498218	109.1922241	13.62742135
YER122C	150.5049221	163.4262056	187.5809198	191.7102853	287.2183664	212.1953171	358.9452656	305.5103101	197.6332975	36.984463	30.97141215
YER123W	55.52608776	2.476154631	2.038923041	5.400289726	6.937641701	1.739305878	0	3.320764241	0	0	1.238856486
YER124C	51.14244926	59.42771114	89.7126138	82.35441831	67.98888867	26.08958817	22.85419294	26.56611393	17.48967235	7.04465962	0
YER125W	5.844851344	0	0	0	0	0	0	0	0	0	0
YER126C	124.203091	37.14231946	24.46707649	36.45195565	27.75056681	8.696529389	8.066185743	8.301910602	1.748967235	12.32815433	0
YER127W	317.0831854	324.3762566	203.8923041	230.8623858	244.2049879	212.1953171	204.3433721	117.8871305	80.4524928	65.16310148	11.14970837
YER128W	185.5740302	232.7585353	203.8923041	186.3099955	292.7684798	196.5415642	164.0124434	162.7174478	94.44423068	68.68543129	17.3439908
YER129W	55.52608776	9.904618524	0	4.050217294	5.550113361	1.739305878	1.34436429	0	0	0	0
YER130C	27.76304388	9.904618524	8.155692163	4.050217294	0	0	0	0	0	0	1.238856486
YER131W	87.67277015	19.80923705	63.20661427	43.2023178	48.56349191	31.3075058	20.16546436	16.6038212	3.49793447	0	0
YER132C	1.461212836	0	0	0	0	0	0	0	0	0	0
YER133W	0	0	0	0	0	0	0	0	0	0	0
YER134C	13.15091552	14.85692779	18.35030737	10.80057945	0	0	0	0	0	0	0
YER136W	17.53455403	0	4.077846082	0	1.38752834	0	0	0	0	0	0
YER137C	92.05640866	64.3800204	59.12876818	62.10333184	49.95102025	17.39305878	21.50982865	13.28305696	5.246901705	0	1.238856486
YER138W-A	0	0	2.038923041	0	1.38752834	0	0	0	0	0	0
YER139C	51.14244926	24.76154631	10.1946152	4.050217294	0	0	4.033092871	0	0	0	0
YER140W	100.8236857	133.7123501	214.0869193	203.8609371	217.8419494	179.1485054	285.0052296	192.604326	106.6870013	33.46213319	11.14970837
YER141W	87.67277015	89.14156671	42.81738386	17.55094161	12.48775506	0	2.688728581	0	0	0	0
YER142C	226.4879896	200.5685251	236.5150727	226.8121685	210.9043077	262.6351875	255.4292152	204.2270008	157.4070511	86.29708034	27.25484269
YER143W	170.9619018	242.6631538	175.3473815	156.608402	102.6770972	59.13639985	37.64220013	44.83031725	24.48554129	10.56698943	0
YER144C	90.59519582	64.3800204	65.24553731	58.05311455	47.17596357	24.35028229	13.4436429	3.320764241	1.748967235	0	0
YER145C	86.21155732	17.33308242	18.35030737	9.45050702	2.775056681	6.957223511	0	1.66038212	0	0	0
YER146W	264.4795233	259.9962362	185.5419967	191.7102853	167.8909292	154.7982231	189.555365	197.5854723	80.4524928	21.13397886	9.910851887
YER147C	108.1297499	138.6646593	140.6856898	182.2597782	134.590249	99.14043504	72.59567168	28.22649605	5.246901705	22.89514376	2.477712972
YER148W	166.5782633	158.4738964	136.6078437	81.00434588	106.8396822	27.82889404	33.60910726	21.58496756	10.49380341	5.283494715	1.238856486
YER149C	103.7461113	131.2361954	142.7246129	166.0589091	156.7907025	102.6190468	92.76113604	69.73604905	17.48967235	19.37281395	9.910851887
YER150W	121.2806654	111.4269584	87.67369076	62.10333184	51.33854859	12.17514114	12.09927861	6.641528481	5.246901705	3.52232981	4.955425944
YER151C	43.83638508	7.428463893	24.46707649	18.90101404	5.550113361	1.739305878	0	0	0	0	0
YER152C	138.8152194	210.4731436	126.4132285	52.65282482	34.68820851	17.39305878	17.47673578	0	1.748967235	0	0
YER153C	339.0013779	433.3270604	446.5241459	561.6301315	614.6750547	660.9362336	668.1490524	486.4919613	272.8388886	79.25242072	74.33138915
YER154W	159.2721991	175.8069788	201.853381	220.0618063	334.39433	368.7328461	364.3227227	360.3029201	297.3244299	100.3863996	44.59883349
YER155C	0	0	0	0	0	0	0	0	0	0	0
YER156C	116.8970269	188.1877519	156.9970741	136.3573156	180.3786842	130.4479408	98.1385932	39.84917089	17.48967235	10.56698943	7.433138915
YER157W	26.30183105	42.09462873	50.97307602	31.05166592	16.65034008	10.43583527	4.033092871	0	0	0	0
YER158C	56.9873006	27.23770094	20.38923041	13.50072431	4.162585021	1.739305878	0	3.320764241	1.748967235	0	0
YER159C	116.8970269	94.09387597	116.2186133	79.65427345	47.17596357	20.87167053	18.82110007	8.301910602	0	5.283494715	0
YER161C	62.83215194	64.3800204	71.36230643	60.75325941	67.98888867	53.91848221	12.09927861	19.92458544	6.995868939	0	1.238856486
YER162C	65.75457761	49.52309262	89.7126138	114.7561567	123.4900223	111.3155762	129.0589719	89.6606345	47.22211534	68.68543129	2.477712972
YER163C	111.0521755	141.140814	267.0989184	194.4104301	184.5412693	128.708635	161.3237149	84.67948814	62.96282045	17.61164905	11.14970837
YER164W	4.383638508	0	2.038923041	0	0	0	0	0	0	0	0
YER165W	92.05640866	71.8084843	42.81738386	12.15065188	5.550113361	0	0	0	0	15.85048414	0
YER166W	10.22848985	9.904618524	14.27246129	16.20086918	2.775056681	1.739305878	1.34436429	0	0	0	0
YER167W	27.76304388	12.38077315	0	2.700144863	0	0	0	0	0	0	0
YER168C	100.8236857	121.3315769	118.2575364	155.2583296	166.5034008	128.708635	135.7807933	79.69834178	26.23450852	22.89514376	0
YER169W	16.07334119	9.904618524	6.116769123	4.050217294	4.162585021	0	0	0	0	0	0
YER170W	166.5782633	168.3785149	136.6078437	163.3587642	165.1158725	146.1016937	98.1385932	48.15108149	10.49380341	3.52232981	0
YER171W	92.05640866	76.76079356	87.67369076	59.40318698	52.72607693	53.91848221	37.64220013	14.94343908	10.49380341	14.08931924	0
YER172C	1.461212836	2.476154631	26.50599953	24.30130376	4.162585021	5.217917633	2.688728581	1.66038212	0	0	0
YER173W	65.75457761	54.47540188	97.86830596	144.4577502	115.1648522	80.00807038	114.2709647	94.64178086	33.23037746	96.86406977	2.477712972
YER174C	200.1861585	94.09387597	44.8563069	22.95123133	29.13809515	5.217917633	4.033092871	3.320764241	15.74070511	1.761164905	0
YER175C	181.1903916	255.043927	295.6438409	275.414776	289.9934231	288.7247757	263.4954009	164.3778299	111.933903	51.07378224	23.53827323
YER175W-A	179.7291788	294.6624011	210.0090732	318.6170938	407.933332	412.215493	459.7725873	298.8687817	150.4111822	188.4446448	38.40455106
YER176W	18.99576687	19.80923705	103.9850751	87.75470804	123.4900223	46.9612587	51.08584304	24.90573181	3.49793447	1.761164905	0
YER177W	16.07334119	2.476154631	0	0	0	0	0	0	0	0	0
YER178W	51.14244926	27.23770094	18.35030737	4.050217294	2.775056681	0	1.34436429	0	0	0	0
YER179W	166.5782633	163.4262056	138.6467668	190.3602128	185.9287976	123.4907173	143.8469791	74.71719542	24.48554129	40.50679281	2.477712972
YER180C	195.80252	264.9485455	193.6976889	240.3128928	194.2539676	201.7594818	207.0321007	89.6606345	61.21385322	36.984463	1.238856486
YER180C-A	128.5867296	128.7600408	101.946152	83.70449075	61.05124697	50.43987046	40.33092871	13.28305696	15.74070511	12.32815433	1.238856486
YER182W	111.0521755	123.8077315	87.67369076	52.65282482	27.75056681	34.78611756	8.066185743	4.981146361	1.748967235	0	0
YER183C	68.67700329	71.8084843	150.880305	94.5050702	117.9399089	64.35431748	56.4633002	56.45299209	34.9793447	17.61164905	6.19428243
YER184C	17.53455403	17.33308242	48.93415298	59.40318698	52.72607693	10.43583527	20.16546436	13.28305696	6.995868939	0	0
YER185W	59.90972627	69.33232967	124.3743055	133.6571707	106.8396822	66.09362336	80.66185743	48.15108149	19.23863958	24.65630867	1.238856486
YER186C	5.844851344	12.38077315	16.31138433	13.50072431	24.97551012	8.696529389	2.688728581	1.66038212	0	0	0
YER187W	2.922425672	9.904618524	22.42815345	12.15065188	4.162585021	1.739305878	1.34436429	3.320764241	0	0	0
YER188C-A	45.29759791	34.66616483	108.0629212	74.25398373	147.0780041	71.31154099	80.66185743	43.16993513	22.73657405	7.04465962	2.477712972
YER189W	125.6643039	47.04693799	334.3833787	205.2110096	194.2539676	97.40112916	75.28440027	64.75490269	20.98760682	1.761164905	0
YER190C-B	621.0154552	589.3248022	1394.62336	1229.915985	1318.151923	890.5246094	775.6981956	645.8886448	278.0857903	232.4737674	12.38856486
YER190W	708.6882254	616.5625031	1563.853972	1346.022214	1427.766662	956.6182328	817.3734886	695.7001084	293.8264955	0	0
YFL001W	203.1085842	220.3777622	228.3593806	259.2139068	280.2807247	434.8264695	521.6133447	454.944701	288.5795937	44.02912262	68.13710673
YFL002C	7.306064179	4.952309262	22.42815345	10.80057945	8.325170042	6.957223511	4.033092871	3.320764241	0	1.761164905	0
YFL003C	87.67277015	59.42771114	77.47907555	67.50362157	63.82630365	36.52542343	20.16546436	24.90573181	0	1.761164905	0
YFL004W	59.90972627	37.14231946	101.946152	93.15499777	69.37641701	31.3075058	18.82110007	29.88687817	12.24277064	0	6.19428243
YFL005W	18.99576687	22.28539168	8.155692163	10.80057945	4.162585021	1.739305878	0	0	0	0	0
YFL007W	0	0	8.155692163	2.700144863	1.38752834	0	0	0	0	0	0
YFL008W	23.37940537	24.76154631	34.66169169	14.85079675	11.10022672	12.17514114	0	0	0	0	0
YFL009W	45.29759791	49.52309262	116.2186133	91.80492533	102.6770972	107.8369644	133.0920648	171.0193584	111.933903	98.62523468	18.58284729
YFL010C	0	0	0	0	0	0	0	0	0	0	0
YFL010W-A	0	0	0	0	0	0	0	0	0	0	0
YFL011W	42.37517224	37.14231946	85.63476772	56.70304212	58.27619029	34.78611756	12.09927861	13.28305696	3.49793447	3.52232981	0
YFL012W	94.97883433	111.4269584	165.1527663	176.8594885	178.9911559	128.708635	104.8604147	68.07566693	36.72831193	17.61164905	6.19428243
YFL013C	56.9873006	47.04693799	142.7246129	133.6571707	87.41428544	71.31154099	59.15202878	24.90573181	20.98760682	17.61164905	0
YFL014W	201.6473714	22.28539168	16.31138433	1.350072431	0	0	0	0	0	0	0
YFL016C	39.45274657	2.476154631	2.038923041	0	0	0	0	0	0	0	0
YFL017C	276.169226	215.4254529	283.4103027	276.7648484	298.3185932	408.7368813	383.1438228	270.6422856	115.4318375	130.326203	30.97141215
YFL017W-A	195.80252	158.4738964	212.0479962	333.4678906	265.017913	253.9386582	286.3495939	134.4909517	89.19732898	149.6990169	13.62742135
YFL018C	14.61212836	4.952309262	16.31138433	0	1.38752834	0	0	0	0	0	0
YFL020C	29.22425672	14.85692779	20.38923041	9.45050702	6.937641701	1.739305878	8.066185743	1.66038212	3.49793447	0	0
YFL021W	0	0	0	0	0	0	0	0	0	0	0
YFL022C	78.90549314	136.1885047	146.8024589	101.2554324	115.1648522	62.6150116	37.64220013	18.26420332	10.49380341	8.805824525	0
YFL023W	80.36670597	69.33232967	48.93415298	25.6513762	27.75056681	6.957223511	12.09927861	4.981146361	1.748967235	0	0
YFL024C	37.99153373	42.09462873	69.32338339	79.65427345	84.63922876	45.22195282	34.95347155	9.962292722	1.748967235	7.04465962	0
YFL025C	23.37940537	24.76154631	26.50599953	10.80057945	16.65034008	13.91444702	14.7880072	1.66038212	3.49793447	0	0
YFL026W	116.8970269	103.9984945	59.12876818	36.45195565	19.42539676	27.82889404	10.75491432	0	0	0	0
YFL027C	134.4315809	133.7123501	187.5809198	290.2655727	427.3587288	485.2663399	664.1159595	674.1151409	557.9205479	438.5300613	187.0673294
YFL028C	201.6473714	272.3770094	226.3204575	257.8638344	321.9065749	380.9079872	227.1975651	156.0759193	57.71591875	49.31261734	8.671995401
YFL029C	127.1255167	91.61772134	50.97307602	64.80347671	88.80181378	53.91848221	43.01965729	16.6038212	6.995868939	17.61164905	0
YFL030W	90.59519582	123.8077315	156.9970741	214.6615166	198.4165527	250.4600464	164.0124434	89.6606345	41.97521364	24.65630867	6.19428243
YFL031W	83.28913165	96.57003061	126.4132285	180.9097058	147.0780041	130.4479408	147.880072	132.8305696	73.45662386	65.16310148	24.77712972
YFL033C	11.68970269	0	2.038923041	0	0	0	0	0	0	0	0
YFL034C-A	207.4922227	316.9477928	224.2815345	176.8594885	135.9777773	31.3075058	32.26474297	16.6038212	3.49793447	95.10290487	0
YFL034C-B	214.7982869	250.0916177	232.4372267	234.9126031	203.966666	245.2421288	151.9131648	83.01910602	115.4318375	61.64077167	12.38856486
YFL034W	35.06910806	42.09462873	50.97307602	40.50217294	65.21383199	33.04681168	36.29783584	24.90573181	13.99173788	0	1.238856486
YFL036W	7.306064179	9.904618524	12.23353825	2.700144863	1.38752834	0	0	0	0	0	0
YFL037W	1.461212836	0	0	0	0	0	0	0	0	0	0
YFL038C	130.0479424	56.95155651	55.0509221	45.90246267	38.85079353	8.696529389	5.377457162	1.66038212	0	0	0
YFL039C	214.7982869	188.1877519	161.0749202	174.1593436	147.0780041	73.05084687	48.39711446	24.90573181	5.246901705	0	1.238856486
YFL040W	0	0	0	0	0	0	0	0	0	40.50679281	0
YFL041W	105.2073242	56.95155651	46.89522994	43.2023178	40.23832187	29.56819992	8.066185743	26.56611393	10.49380341	14.08931924	0
YFL041W-A	163.6558376	200.5685251	228.3593806	355.0690495	345.4945567	471.3518929	336.0910726	259.0196108	157.4070511	102.1475645	19.82170377
YFL042C	67.21579045	69.33232967	126.4132285	145.8078226	244.2049879	126.9693291	114.2709647	61.43413845	29.73244299	0	4.955425944
YFL044C	220.6431382	250.0916177	252.8264571	274.0647036	227.5546478	252.1993523	204.3433721	139.4720981	57.71591875	40.50679281	9.910851887
YFL045C	204.569797	143.6169686	163.1138433	191.7102853	106.8396822	76.52945862	57.80766449	19.92458544	22.73657405	7.04465962	0
YFL046W	223.5655639	274.853164	338.4612248	368.5697738	298.3185932	393.0831284	274.2503153	242.4157896	141.666346	123.2815433	21.06056026
YFL047W	81.82791881	56.95155651	12.23353825	16.20086918	16.65034008	13.91444702	5.377457162	8.301910602	5.246901705	3.52232981	0
YFL048C	112.5133884	79.23694819	38.73953778	17.55094161	8.325170042	3.478611756	1.34436429	3.320764241	0	0	0
YFL049W	68.67700329	69.33232967	101.946152	153.9082572	81.86417208	52.17917633	61.84075736	34.86802453	10.49380341	8.805824525	0
YFL050C	23.37940537	7.428463893	2.038923041	0	0	0	0	0	0	19.37281395	1.238856486
YFL051C	51.14244926	51.99924725	79.51799859	132.3070983	76.31405871	74.79015275	55.11893591	41.50955301	15.74070511	3.52232981	0
YFL052W	14.61212836	9.904618524	48.93415298	47.2525351	41.62585021	22.61097641	24.19855723	18.26420332	1.748967235	12.32815433	1.238856486
YFL053W	11.68970269	27.23770094	40.77846082	20.25108647	20.8129251	12.17514114	8.066185743	3.320764241	1.748967235	0	0
YFL054C	49.68123642	74.28463893	144.7635359	82.35441831	27.75056681	8.696529389	5.377457162	1.66038212	0	21.13397886	0
YFL055W	10.22848985	17.33308242	53.01199906	37.80202808	44.40090689	34.78611756	12.09927861	16.6038212	5.246901705	0	0
YFL056C	111.0521755	146.0931232	214.0869193	224.1120236	252.5301579	189.5843407	207.0321007	149.4343908	78.70352557	63.40193658	9.910851887
YFL057C	318.5443982	314.4716381	352.7336861	298.3660073	309.4188199	354.8183991	299.7932368	250.7177002	115.4318375	126.8038732	18.58284729
YFL058W	271.7855875	321.900102	362.9283013	405.0217294	403.770747	441.783693	405.9980157	259.0196108	155.6580839	73.96892601	19.82170377
YFL059W	511.4244926	638.8478948	803.3356781	968.0019333	817.2541924	810.5165391	617.0632093	423.3974407	159.1560184	51.07378224	16.10513432
YFL060C	824.1240394	1002.842626	1009.266905	1252.867216	1214.087298	1379.269561	1212.61659	833.5118244	463.4763172	221.906778	68.13710673
YFL061W	374.070486	532.3732456	738.0901408	707.437954	577.2117896	589.6246926	444.9845801	320.4537492	111.933903	33.46213319	7.433138915
YFL062W	27.76304388	19.80923705	63.20661427	29.70159349	58.27619029	24.35028229	25.54292152	11.62267484	3.49793447	3.52232981	0
YFL066C	0	2.476154631	0	18.90101404	34.68820851	0	0	0	0	7.04465962	0
YFL067W	0	4.952309262	2.038923041	9.45050702	0	0	0	0	0	5.283494715	0
YFL068W	18.99576687	37.14231946	16.31138433	16.20086918	18.03786842	31.3075058	10.75491432	13.28305696	1.748967235	15.85048414	1.238856486
YFR001W	222.1043511	61.90386577	28.54492257	21.6011589	47.17596357	24.35028229	22.85419294	11.62267484	6.995868939	8.805824525	1.238856486
YFR002W	58.44851344	39.61847409	57.08984514	44.55239024	38.85079353	22.61097641	13.4436429	16.6038212	3.49793447	0	0
YFR003C	638.5500093	574.4678744	338.4612248	400.9715121	481.4723341	737.4656922	458.428223	440.0012619	272.8388886	177.8776554	84.24224104
YFR004W	230.8716281	220.3777622	110.1018442	68.853694	94.35192714	81.74737626	61.84075736	28.22649605	17.48967235	5.283494715	1.238856486
YFR005C	170.9619018	155.9977417	214.0869193	205.2110096	215.0668927	269.5924111	259.4623081	200.9062366	129.4235754	84.53591544	37.16569458
YFR006W	26.30183105	44.57078336	30.58384561	44.55239024	34.68820851	22.61097641	29.57601439	16.6038212	8.744836174	0	1.238856486
YFR007W	68.67700329	89.14156671	83.59584467	41.85224537	69.37641701	46.9612587	33.60910726	29.88687817	10.49380341	7.04465962	2.477712972
YFR008W	1.461212836	0	0	0	0	0	0	0	0	0	0
YFR009W	23.37940537	19.80923705	38.73953778	9.45050702	15.26281174	5.217917633	0	0	1.748967235	3.52232981	0
YFR010W	115.435814	103.9984945	136.6078437	126.9068086	76.31405871	74.79015275	56.4633002	41.50955301	12.24277064	38.74562791	2.477712972
YFR011C	188.4964558	94.09387597	67.28446035	36.45195565	13.8752834	6.957223511	0	0	0	3.52232981	0
YFR012W	143.1988579	133.7123501	126.4132285	128.256881	97.12698382	62.6150116	40.33092871	33.20764241	1.748967235	22.89514376	2.477712972
YFR012W-A	279.0916517	292.1862464	283.4103027	319.9671662	419.0335588	335.6860344	364.3227227	192.604326	99.69113239	125.0427082	17.3439908
YFR013W	29.22425672	34.66616483	34.66169169	58.05311455	43.01337855	20.87167053	18.82110007	4.981146361	0	10.56698943	0
YFR014C	125.6643039	96.57003061	89.7126138	155.2583296	155.4031741	198.2808701	146.5357077	92.98139874	55.96695152	19.37281395	11.14970837
YFR015C	83.28913165	54.47540188	87.67369076	82.35441831	104.0646255	62.6150116	56.4633002	36.52840665	22.73657405	14.08931924	0
YFR016C	21.91819254	4.952309262	24.46707649	14.85079675	16.65034008	8.696529389	4.033092871	1.66038212	0	0	0
YFR017C	116.8970269	71.8084843	38.73953778	47.2525351	47.17596357	40.00403519	8.066185743	9.962292722	5.246901705	3.52232981	0
YFR018C	293.70378	297.1385557	234.4761497	369.9198462	288.6058948	283.5068581	219.1313793	239.0950253	125.9256409	35.2232981	27.25484269
YFR019W	0	0	0	1.350072431	0	0	0	0	0	0	0
YFR021W	21.91819254	7.428463893	8.155692163	21.6011589	5.550113361	3.478611756	1.34436429	1.66038212	0	0	0
YFR022W	65.75457761	27.23770094	46.89522994	82.35441831	81.86417208	46.9612587	64.52948594	38.18878877	13.99173788	10.56698943	2.477712972
YFR023W	84.75034448	89.14156671	163.1138433	176.8594885	194.2539676	114.7941879	94.10550033	59.77375633	20.98760682	19.37281395	8.671995401
YFR024C-A	92.05640866	22.28539168	10.1946152	1.350072431	1.38752834	0	4.033092871	0	0	0	0
YFR025C	37.99153373	34.66616483	50.97307602	55.35296969	24.97551012	13.91444702	4.033092871	0	0	1.761164905	1.238856486
YFR026C	84.75034448	94.09387597	132.5299977	112.0560118	97.12698382	34.78611756	38.98656442	34.86802453	17.48967235	8.805824525	0
YFR027W	141.7376451	143.6169686	159.0359972	164.7088366	209.5167794	191.3236466	193.5884578	106.2644557	52.46901705	40.50679281	4.955425944
YFR028C	1.461212836	0	0	0	0	0	0	0	0	0	0
YFR029W	65.75457761	39.61847409	73.40122947	64.80347671	55.50113361	17.39305878	16.13237149	11.62267484	3.49793447	0	1.238856486
YFR030W	43.83638508	49.52309262	91.75153684	121.5065188	104.0646255	64.35431748	76.62876456	64.75490269	24.48554129	10.56698943	0
YFR031C	48.22002358	49.52309262	150.880305	172.8092712	111.0022672	57.39709397	68.56257881	48.15108149	19.23863958	22.89514376	0
YFR031C-A	46.75881075	9.904618524	8.155692163	8.100434588	5.550113361	0	1.34436429	3.320764241	0	0	0
YFR032C	246.9449693	289.7100918	248.748611	302.4162246	294.1560081	184.366423	159.9793506	136.1513339	50.72004981	65.16310148	6.19428243
YFR032C-A	398.9111042	455.6124521	454.6798381	390.1709327	445.3965972	539.1848221	565.9773663	390.1897983	355.0403487	88.05824525	63.18168078
YFR032C-B	562.5669418	458.0886067	420.0181464	413.122164	445.3965972	640.064563	474.5605945	273.9630499	85.69939451	190.2058097	34.68798161
YFR033C	312.6995469	252.5677724	103.9850751	82.35441831	48.56349191	29.56819992	25.54292152	11.62267484	0	0	3.716569458
YFR034C	45.29759791	14.85692779	8.155692163	8.100434588	5.550113361	0	0	1.66038212	0	0	0
YFR035C	356.535932	240.1869992	191.6587658	83.70449075	40.23832187	34.78611756	13.4436429	14.94343908	19.23863958	3.52232981	0
YFR036W	293.70378	205.5208344	142.7246129	86.40463561	33.30068017	22.61097641	28.2316501	6.641528481	5.246901705	1.761164905	0
YFR037C	140.2764322	133.7123501	177.3863046	124.2066637	63.82630365	29.56819992	22.85419294	8.301910602	0	0	0
YFR038W	84.75034448	86.66541208	120.2964594	198.4606474	176.2160992	158.2768349	134.436429	94.64178086	34.9793447	15.85048414	1.238856486
YFR039C	151.9661349	232.7585353	254.8653801	202.5108647	178.9911559	114.7941879	149.2244362	61.43413845	26.23450852	5.283494715	2.477712972
YFR040W	286.3977158	225.3300714	116.2186133	5.400289726	9.712698382	0	0	1.66038212	0	0	0
YFR041C	320.0056111	401.1370502	373.1229165	575.1308558	539.7485244	495.7021752	471.871866	270.6422856	169.6498218	373.3669598	40.88226404
YFR042W	407.6783812	284.7577826	273.2156875	260.5639793	224.7795911	290.4640816	165.3568077	224.1515862	73.45662386	126.8038732	14.86627783
YFR043C	226.4879896	311.9954835	322.1498405	220.0618063	142.915419	200.0201759	131.7477005	46.49069937	68.20972216	40.50679281	16.10513432
YFR044C	151.9661349	133.7123501	216.1258423	315.9169489	276.1181397	281.7675522	193.5884578	119.5475127	90.94629621	77.49125582	3.716569458
YFR045W	315.6219725	264.9485455	395.5510699	499.5267996	480.0848057	443.5229988	317.2699725	227.4723505	120.6787392	86.29708034	3.716569458
YFR046C	255.7122463	299.6147103	269.1378414	240.3128928	206.7417227	241.763517	272.905951	146.1136266	61.21385322	142.6543573	2.477712972
YFR047C	170.9619018	143.6169686	287.4881488	390.1709327	337.1693867	302.6392227	254.0848509	167.6985942	57.71591875	86.29708034	1.238856486
YFR048W	83.28913165	59.42771114	181.4641506	148.5079675	183.1537409	137.4051643	143.8469791	119.5475127	45.47314811	21.13397886	4.955425944
YFR049W	333.1565266	269.9008548	238.5539958	251.1134722	215.0668927	321.7715874	168.0455363	114.5663663	50.72004981	91.58057506	6.19428243
YFR050C	105.2073242	151.0454325	108.0629212	67.50362157	54.11360527	45.22195282	12.09927861	3.320764241	6.995868939	10.56698943	0
YFR051C	102.2848985	79.23694819	132.5299977	102.6055048	94.35192714	45.22195282	53.77457162	34.86802453	5.246901705	22.89514376	0
YFR052W	273.2468003	269.9008548	326.2276865	299.7160798	303.8687065	299.160611	164.0124434	91.32101662	38.47727917	66.92426639	9.910851887
YFR053C	39.45274657	42.09462873	38.73953778	24.30130376	38.85079353	24.35028229	20.16546436	23.24534968	15.74070511	0	1.238856486
YFR055W	1.461212836	0	0	0	0	0	0	0	0	22.89514376	0
YFR057W	0	0	0	1.350072431	0	0	0	0	0	1.761164905	0
YGL001C	166.5782633	215.4254529	173.3084585	121.5065188	77.70158705	92.18321152	68.56257881	33.20764241	5.246901705	8.805824525	1.238856486
YGL002W	244.0225436	331.8047205	283.4103027	318.6170938	330.231745	627.8894219	488.0042374	371.925595	173.1477562	91.58057506	29.73255566
YGL003C	73.06064179	128.7600408	97.86830596	116.1062291	163.7283442	76.52945862	57.80766449	38.18878877	1.748967235	3.52232981	1.238856486
YGL004C	175.3455403	274.853164	324.1887635	375.3201359	579.9868462	662.6755394	555.222452	360.3029201	164.4029201	98.62523468	17.3439908
YGL005C	350.6910806	356.5662669	391.4732238	581.8812179	563.3365061	631.3680336	521.6133447	498.1146361	192.3863958	162.0271713	80.52567158
YGL006W	7.306064179	17.33308242	18.35030737	1.350072431	0	0	0	0	0	0	0
YGL006W-A	59.90972627	64.3800204	140.6856898	167.4089815	145.6904757	116.5334938	106.2047789	109.5852199	68.20972216	22.89514376	4.955425944
YGL007C-A	71.59942896	108.9508038	128.4521516	221.4118787	170.6659859	111.3155762	133.0920648	129.5098054	87.44836174	3.52232981	13.62742135
YGL008C	14.61212836	2.476154631	0	0	2.775056681	0	0	0	0	0	0
YGL009C	77.4442803	64.3800204	59.12876818	68.853694	41.62585021	19.13236466	25.54292152	26.56611393	5.246901705	1.761164905	0
YGL010W	375.5316988	388.7562771	271.1767644	245.7131825	158.1782308	201.7594818	110.2378718	63.09452057	34.9793447	98.62523468	13.62742135
YGL011C	229.4104152	264.9485455	244.6707649	283.5152106	224.7795911	175.6698937	153.2575291	154.4155372	66.46075492	19.37281395	3.716569458
YGL012W	55.52608776	51.99924725	67.28446035	95.85514263	84.63922876	36.52542343	21.50982865	9.962292722	13.99173788	1.761164905	0
YGL013C	23.37940537	22.28539168	30.58384561	24.30130376	20.8129251	12.17514114	14.7880072	0	3.49793447	0	0
YGL014W	26.30183105	24.76154631	14.27246129	4.050217294	2.775056681	5.217917633	1.34436429	1.66038212	0	0	0
YGL015C	410.6008069	482.850153	305.8384561	396.9212948	505.0603159	473.0911988	384.4881871	166.038212	127.6746081	84.53591544	9.910851887
YGL016W	17.53455403	2.476154631	4.077846082	6.750362157	1.38752834	0	0	0	0	0	0
YGL017W	111.0521755	44.57078336	85.63476772	76.95412859	67.98888867	76.52945862	52.43020733	58.11337421	41.97521364	5.283494715	7.433138915
YGL018C	517.2693439	562.0871012	546.4313749	440.1236126	364.9199535	453.9588341	278.2834081	219.1704399	213.3740027	7.04465962	23.53827323
YGL019W	271.7855875	331.8047205	260.9821492	313.2168041	184.5412693	206.9773995	162.6680791	141.1324802	89.19732898	73.96892601	9.910851887
YGL020C	318.5443982	425.8985965	367.0061474	413.122164	346.8820851	467.8732811	319.9587011	272.3026677	171.398789	45.79028753	22.29941675
YGL021W	83.28913165	108.9508038	108.0629212	109.3558669	135.9777773	76.52945862	69.9069431	59.77375633	27.98347576	19.37281395	0
YGL022W	56.9873006	44.57078336	48.93415298	51.30275239	67.98888867	6.957223511	30.92037868	18.26420332	3.49793447	0	0
YGL023C	84.75034448	49.52309262	91.75153684	47.2525351	29.13809515	24.35028229	21.50982865	23.24534968	3.49793447	0	0
YGL025C	321.4668239	351.6139576	554.5870671	766.841141	777.0158705	457.4374459	508.1697018	305.5103101	208.1271009	100.3863996	29.73255566
YGL026C	100.8236857	84.18925745	83.59584467	36.45195565	43.01337855	24.35028229	18.82110007	9.962292722	8.744836174	3.52232981	0
YGL027C	87.67277015	89.14156671	130.4910746	149.8580399	184.5412693	109.5762703	99.48295749	107.9248378	27.98347576	44.02912262	9.910851887
YGL028C	51.14244926	81.71310282	89.7126138	62.10333184	65.21383199	34.78611756	13.4436429	3.320764241	0	0	0
YGL029W	156.3497734	101.5223399	81.55692163	59.40318698	73.53900203	29.56819992	18.82110007	29.88687817	6.995868939	1.761164905	1.238856486
YGL030W	185.5740302	96.57003061	53.01199906	86.40463561	101.2895688	43.48264695	41.675293	14.94343908	13.99173788	5.283494715	0
YGL031C	130.0479424	56.95155651	42.81738386	106.6557221	113.7773239	46.9612587	43.01965729	18.26420332	12.24277064	0	0
YGL032C	460.2820433	564.5632558	660.6110652	854.5958491	875.5303827	911.39628	669.4934166	559.5487746	279.8347576	47.55145243	32.21026863
YGL033W	56.9873006	123.8077315	201.853381	191.7102853	148.4655324	130.4479408	103.5160504	88.00025238	24.48554129	17.61164905	1.238856486
YGL035C	0	0	0	0	0	0	0	0	0	0	0
YGL036W	0	0	0	0	0	0	0	0	0	0	0
YGL037C	176.8067531	101.5223399	165.1527663	149.8580399	116.5523806	83.48668213	53.77457162	41.50955301	5.246901705	7.04465962	2.477712972
YGL038C	97.90126	94.09387597	85.63476772	39.15210051	18.03786842	15.6537529	2.688728581	0	0	0	0
YGL039W	16.07334119	14.85692779	28.54492257	9.45050702	8.325170042	5.217917633	1.34436429	0	0	0	0
YGL040C	0	0	0	0	0	0	0	0	0	0	0
YGL041C-B	378.4541245	564.5632558	244.6707649	167.4089815	88.80181378	64.35431748	40.33092871	29.88687817	3.49793447	0	0
YGL043W	185.5740302	200.5685251	207.9701502	245.7131825	203.966666	165.2340584	157.290622	78.03795966	64.71178769	7.04465962	3.716569458
YGL044C	251.3286078	272.3770094	385.3564547	373.9700635	589.6995446	572.2316338	454.3951302	340.3783347	194.1353631	151.4601818	17.3439908
YGL045W	48.22002358	54.47540188	63.20661427	64.80347671	74.92653037	48.70056458	45.70838588	44.83031725	29.73244299	12.32815433	9.910851887
YGL047W	165.1170505	160.950051	183.5030737	144.4577502	188.7038543	123.4907173	127.7146076	112.9059842	64.71178769	26.41747357	3.716569458
YGL048C	184.1128173	321.900102	305.8384561	302.4162246	217.8419494	229.5883759	165.3568077	131.1701875	59.46488598	31.70096829	0
YGL049C	30.68546955	4.952309262	2.038923041	4.050217294	5.550113361	0	0	0	0	0	0
YGL050W	105.2073242	131.2361954	101.946152	62.10333184	61.05124697	26.08958817	12.09927861	3.320764241	0	0	0
YGL051W	108.1297499	158.4738964	156.9970741	186.3099955	130.427664	121.7514114	110.2378718	68.07566693	20.98760682	0	3.716569458
YGL053W	241.1001179	257.5200816	218.1647654	245.7131825	183.1537409	137.4051643	114.2709647	71.39643117	0	0	0
YGL054C	17.53455403	2.476154631	2.038923041	1.350072431	0	1.739305878	0	0	0	0	0
YGL055W	14.61212836	17.33308242	40.77846082	59.40318698	92.9643988	67.83292923	111.5822361	92.98139874	64.71178769	49.31261734	22.29941675
YGL056C	90.59519582	81.71310282	75.44015251	58.05311455	79.0891154	43.48264695	75.28440027	43.16993513	26.23450852	19.37281395	6.19428243
YGL057C	248.4061821	339.2331844	250.787534	198.4606474	212.2918361	156.537529	162.6680791	107.9248378	52.46901705	0	3.716569458
YGL058W	463.204469	500.1832354	307.8773792	244.3631101	197.0290243	158.2768349	77.97312885	74.71719542	36.72831193	26.41747357	2.477712972
YGL059W	184.1128173	334.2808752	358.8504552	369.9198462	270.5680264	260.8958817	189.555365	124.528659	104.9380341	26.41747357	24.77712972
YGL060W	103.7461113	113.903113	99.907229	48.60260753	38.85079353	46.9612587	24.19855723	19.92458544	5.246901705	0	3.716569458
YGL061C	305.3934827	354.0901122	397.589993	587.2815077	543.9111094	747.9015275	685.6257881	463.2466116	167.9008545	126.8038732	7.433138915
YGL062W	21.91819254	12.38077315	22.42815345	24.30130376	22.20045344	6.957223511	6.721821452	4.981146361	0	7.04465962	0
YGL063W	198.7249457	309.5193289	373.1229165	436.0733953	434.2963705	546.1420456	580.7653735	516.3788394	358.5382831	195.4893044	102.8250883
YGL064C	160.7334119	207.996989	132.5299977	147.157895	116.5523806	71.31154099	80.66185743	28.22649605	15.74070511	10.56698943	2.477712972
YGL065C	132.9703681	217.9016075	226.3204575	251.1134722	288.6058948	337.4253403	256.7735795	127.8494233	62.96282045	51.07378224	6.19428243
YGL066W	248.4061821	183.2354427	150.880305	170.1091264	210.9043077	142.623082	108.8935075	76.37757754	55.96695152	28.17863848	0
YGL067W	181.1903916	267.4247001	250.787534	282.1651382	233.1047612	215.6739288	223.1644722	144.4532445	76.95455833	17.61164905	13.62742135
YGL068W	306.8546955	448.1839882	360.8893782	172.8092712	160.9532875	198.2808701	135.7807933	91.32101662	27.98347576	3.52232981	1.238856486
YGL070C	403.2947427	467.9932252	362.9283013	464.4249164	467.5970507	459.1767517	329.3692512	247.3969359	152.1601494	96.86406977	33.44912512
YGL071W	4.383638508	0	4.077846082	0	0	0	0	0	0	0	0
YGL073W	8.767277015	2.476154631	0	0	0	0	0	0	0	0	0
YGL075C	188.4964558	133.7123501	97.86830596	113.4060842	115.1648522	74.79015275	49.74147875	28.22649605	20.98760682	17.61164905	4.955425944
YGL076C	36.5303209	4.952309262	2.038923041	5.400289726	2.775056681	3.478611756	0	1.66038212	0	0	0
YGL077C	87.67277015	69.33232967	63.20661427	33.75181078	30.52562349	3.478611756	13.4436429	1.66038212	0	0	0
YGL078C	170.9619018	74.28463893	32.62276865	25.6513762	20.8129251	6.957223511	5.377457162	3.320764241	1.748967235	0	0
YGL079W	284.936503	326.8524113	336.4223017	342.9183976	334.39433	466.1339753	438.2627587	240.7554074	159.1560184	147.937852	42.12112052
YGL080W	394.5274657	425.8985965	328.2666096	504.9270893	577.2117896	947.9217034	1097.001261	1124.078695	998.6602911	757.3009091	553.7688492
YGL081W	197.2637328	274.853164	334.3833787	373.9700635	464.821994	507.8773163	543.1231733	358.642538	153.9091167	35.2232981	23.53827323
YGL082W	0	2.476154631	0	1.350072431	0	0	1.34436429	0	0	1.761164905	0
YGL083W	58.44851344	27.23770094	57.08984514	45.90246267	108.2272105	71.31154099	87.38367888	81.3587239	33.23037746	12.32815433	13.62742135
YGL084C	87.67277015	131.2361954	224.2815345	267.3143414	242.8174595	219.1525406	170.7342649	114.5663663	34.9793447	22.89514376	9.910851887
YGL085W	273.2468003	411.0416687	269.1378414	225.462096	158.1782308	200.0201759	142.5026148	124.528659	48.97108258	1.761164905	8.671995401
YGL086W	94.97883433	96.57003061	159.0359972	171.4591988	222.0045344	144.3623879	131.7477005	56.45299209	31.48141023	17.61164905	1.238856486
YGL087C	156.3497734	158.4738964	175.3473815	198.4606474	183.1537409	166.9733643	98.1385932	76.37757754	24.48554129	24.65630867	7.433138915
YGL089C	213.337074	165.9023603	148.841382	217.3616615	234.4922895	269.5924111	254.0848509	162.7174478	139.9173788	17.61164905	18.58284729
YGL090W	217.7207125	262.4723909	432.2516847	413.122164	395.445577	297.4213051	220.4757436	139.4720981	57.71591875	56.35727696	13.62742135
YGL091C	254.2510334	373.8993493	352.7336861	263.2641241	252.5301579	293.9426933	159.9793506	147.7740087	64.71178769	21.13397886	16.10513432
YGL092W	5.844851344	4.952309262	2.038923041	0	0	0	0	0	0	0	0
YGL093W	78.90549314	101.5223399	154.9581511	147.157895	124.8775506	86.96529389	110.2378718	79.69834178	61.21385322	17.61164905	6.19428243
YGL094C	78.90549314	101.5223399	106.0239981	32.40173835	23.58798178	5.217917633	0	0	0	0	0
YGL095C	29.22425672	14.85692779	55.0509221	25.6513762	29.13809515	1.739305878	9.410550033	8.301910602	0	0	1.238856486
YGL096W	21.91819254	12.38077315	38.73953778	27.00144863	22.20045344	8.696529389	5.377457162	1.66038212	1.748967235	0	0
YGL097W	0	0	0	0	0	0	0	0	0	0	0
YGL098W	18.99576687	12.38077315	24.46707649	12.15065188	9.712698382	3.478611756	0	0	0	0	0
YGL099W	58.44851344	7.428463893	16.31138433	10.80057945	2.775056681	3.478611756	4.033092871	0	0	0	0
YGL100W	195.80252	252.5677724	240.5929188	166.0589091	192.8664393	166.9733643	161.3237149	101.2833093	69.95868939	12.32815433	3.716569458
YGL101W	309.7771212	423.4224419	256.9043031	136.3573156	55.50113361	12.17514114	4.033092871	3.320764241	0	0	0
YGL103W	263.0183105	81.71310282	73.40122947	70.20376643	34.68820851	17.39305878	22.85419294	4.981146361	6.995868939	7.04465962	0
YGL104C	229.4104152	188.1877519	220.2036884	144.4577502	47.17596357	26.08958817	2.688728581	0	0	0	0
YGL105W	52.60366209	19.80923705	14.27246129	14.85079675	11.10022672	1.739305878	0	1.66038212	0	0	0
YGL106W	65.75457761	64.3800204	44.8563069	56.70304212	23.58798178	26.08958817	17.47673578	4.981146361	3.49793447	0	0
YGL107C	132.9703681	351.6139576	177.3863046	143.1076777	63.82630365	36.52542343	28.2316501	4.981146361	12.24277064	0	0
YGL108C	75.98306747	71.8084843	32.62276865	6.750362157	2.775056681	0	1.34436429	3.320764241	1.748967235	0	0
YGL110C	182.6516045	250.0916177	291.5659948	256.513762	226.1671195	154.7982231	73.94003598	48.15108149	8.744836174	5.283494715	0
YGL111W	112.5133884	227.806226	224.2815345	225.462096	269.180498	160.0161408	146.5357077	109.5852199	31.48141023	51.07378224	3.716569458
YGL112C	187.035243	297.1385557	389.4343008	303.7662971	518.9355993	412.215493	403.3092871	247.3969359	173.1477562	26.41747357	55.74854187
YGL113W	100.8236857	143.6169686	156.9970741	133.6571707	98.51451216	59.13639985	116.9596933	91.32101662	48.97108258	21.13397886	9.910851887
YGL114W	74.52185463	111.4269584	132.5299977	174.1593436	156.7907025	135.6658585	129.0589719	161.0570657	83.95042727	24.65630867	14.86627783
YGL115W	99.36247284	96.57003061	140.6856898	190.3602128	212.2918361	144.3623879	227.1975651	122.8682769	26.23450852	28.17863848	4.955425944
YGL116W	0	0	0	0	0	0	0	0	0	0	0
YGL117W	46.75881075	54.47540188	87.67369076	48.60260753	37.46326519	17.39305878	8.066185743	24.90573181	3.49793447	1.761164905	0
YGL119W	30.68546955	19.80923705	59.12876818	43.2023178	44.40090689	26.08958817	29.57601439	33.20764241	22.73657405	0	3.716569458
YGL120C	46.75881075	32.1900102	38.73953778	21.6011589	23.58798178	6.957223511	6.721821452	4.981146361	0	0	0
YGL121C	214.7982869	311.9954835	183.5030737	83.70449075	67.98888867	46.9612587	33.60910726	21.58496756	13.99173788	26.41747357	0
YGL122C	0	0	0	0	0	0	0	0	0	0	0
YGL123W	29.22425672	0	4.077846082	5.400289726	2.775056681	1.739305878	0	0	0	0	0
YGL124C	37.99153373	34.66616483	61.16769123	67.50362157	55.50113361	43.48264695	30.92037868	13.28305696	8.744836174	3.52232981	0
YGL125W	71.59942896	59.42771114	95.82938292	125.5567361	160.9532875	132.1872467	142.5026148	109.5852199	83.95042727	26.41747357	3.716569458
YGL126W	0	0	0	0	0	0	0	0	0	0	0
YGL127C	371.1480603	329.3285659	297.682764	338.8681803	452.3342389	687.0258217	653.3610452	514.7184573	383.0238244	70.4465962	101.5862318
YGL128C	214.7982869	230.2823807	332.3444557	357.7691943	388.5079353	304.3785286	315.9256083	255.6988465	110.1849358	28.17863848	3.716569458
YGL129C	154.8885606	210.4731436	146.8024589	135.0072431	73.53900203	53.91848221	24.19855723	14.94343908	3.49793447	0	0
YGL130W	239.6389051	344.1854937	438.3684538	506.2771618	534.198411	667.8934571	568.6660949	378.5671234	225.6167733	96.86406977	22.29941675
YGL131C	20.4569797	34.66616483	30.58384561	18.90101404	13.8752834	3.478611756	0	3.320764241	0	0	0
YGL133W	29.22425672	56.95155651	136.6078437	85.05456318	63.82630365	29.56819992	10.75491432	11.62267484	3.49793447	0	0
YGL134W	134.4315809	44.57078336	22.42815345	8.100434588	4.162585021	1.739305878	5.377457162	0	0	0	0
YGL135W	192.8800943	269.9008548	258.9432262	278.1149209	213.6793644	175.6698937	142.5026148	59.77375633	48.97108258	14.08931924	1.238856486
YGL136C	350.6910806	440.7555243	383.3175317	369.9198462	294.1560081	285.246164	247.3630294	151.094773	59.46488598	26.41747357	12.38856486
YGL137W	301.0098442	413.5178234	336.4223017	372.6199911	248.3675729	274.8103287	229.8862937	182.6420332	75.2055911	51.07378224	3.716569458
YGL138C	223.5655639	346.6616483	281.3713796	351.0188322	234.4922895	281.7675522	224.5088365	192.604326	76.95455833	56.35727696	3.716569458
YGL139W	92.05640866	103.9984945	289.5270718	221.4118787	154.0156458	107.8369644	83.35058601	48.15108149	12.24277064	19.37281395	1.238856486
YGL140C	40.9139594	49.52309262	154.9581511	121.5065188	129.0401356	60.87570572	64.52948594	89.6606345	38.47727917	22.89514376	2.477712972
YGL141W	54.06487493	89.14156671	79.51799859	45.90246267	15.26281174	1.739305878	0	0	0	0	0
YGL142C	119.8194525	259.9962362	307.8773792	319.9671662	242.8174595	212.1953171	146.5357077	107.9248378	62.96282045	86.29708034	6.19428243
YGL143C	92.05640866	131.2361954	106.0239981	33.75181078	37.46326519	57.39709397	13.4436429	19.92458544	5.246901705	8.805824525	0
YGL144C	149.0437093	203.0446797	260.9821492	268.6644138	234.4922895	271.3317169	193.5884578	132.8305696	47.22211534	123.2815433	3.716569458
YGL145W	125.6643039	158.4738964	226.3204575	120.1564464	105.4521539	66.09362336	40.33092871	16.6038212	15.74070511	26.41747357	2.477712972
YGL146C	230.8716281	269.9008548	316.0330713	317.2670214	362.1448968	240.0242111	193.5884578	101.2833093	47.22211534	38.74562791	4.955425944
YGL147C	70.13821612	12.38077315	6.116769123	9.45050702	4.162585021	3.478611756	5.377457162	0	0	1.761164905	0
YGL148W	182.6516045	151.0454325	140.6856898	140.4075329	174.8285709	187.8450348	106.2047789	99.62292722	38.47727917	22.89514376	7.433138915
YGL150C	21.91819254	4.952309262	0	0	1.38752834	0	0	0	0	0	0
YGL151W	58.44851344	81.71310282	152.9192281	98.55528749	106.8396822	64.35431748	71.25130739	48.15108149	6.995868939	0	0
YGL153W	216.2594997	242.6631538	279.3324566	311.8667317	265.017913	274.8103287	302.4819654	245.7365538	115.4318375	100.3863996	19.82170377
YGL154C	271.7855875	329.3285659	409.8235312	484.6760029	545.2986377	617.4535866	575.3879163	611.0206203	285.0816593	128.5650381	30.97141215
YGL155W	172.4231146	289.7100918	326.2276865	452.2742645	414.8709737	466.1339753	350.8790798	273.9630499	150.4111822	125.0427082	26.0159862
YGL156W	32.14668239	54.47540188	89.7126138	108.0057945	92.9643988	57.39709397	49.74147875	43.16993513	22.73657405	54.59611205	0
YGL157W	203.1085842	111.4269584	112.1407672	81.00434588	47.17596357	43.48264695	17.47673578	11.62267484	8.744836174	1.761164905	1.238856486
YGL158W	36.5303209	2.476154631	46.89522994	20.25108647	12.48775506	5.217917633	14.7880072	6.641528481	0	0	0
YGL159W	40.9139594	37.14231946	38.73953778	18.90101404	6.937641701	1.739305878	1.34436429	0	0	0	0
YGL160W	119.8194525	131.2361954	205.9312271	211.9613717	233.1047612	236.5455994	190.8997292	202.5666187	66.46075492	70.4465962	19.82170377
YGL161C	333.1565266	445.7078336	369.0450704	488.7262202	398.2206337	391.3438225	358.9452656	250.7177002	122.4277064	22.89514376	9.910851887
YGL162W	141.7376451	148.5692779	167.1916893	198.4606474	151.2405891	100.8797409	106.2047789	58.11337421	52.46901705	0	1.238856486
YGL163C	33.60789523	47.04693799	114.1796903	95.85514263	119.3274373	59.13639985	40.33092871	43.16993513	10.49380341	7.04465962	0
YGL164C	184.1128173	245.1393085	375.1618395	330.7677457	380.1827652	330.4681168	311.8925154	195.9250902	94.44423068	86.29708034	13.62742135
YGL166W	220.6431382	304.5670196	240.5929188	210.6112993	169.2784575	128.708635	86.03931459	74.71719542	36.72831193	29.93980338	9.910851887
YGL167C	13.15091552	32.1900102	34.66169169	14.85079675	2.775056681	3.478611756	0	0	0	0	0
YGL168W	11.68970269	32.1900102	34.66169169	13.50072431	2.775056681	3.478611756	0	0	0	0	0
YGL169W	144.6600708	188.1877519	128.4521516	128.256881	84.63922876	38.26472931	30.92037868	21.58496756	6.995868939	0	0
YGL170C	187.035243	168.3785149	193.6976889	156.608402	106.8396822	92.18321152	41.675293	28.22649605	3.49793447	5.283494715	4.955425944
YGL171W	160.7334119	118.8554223	163.1138433	118.806374	77.70158705	69.57223511	60.49639307	49.81146361	15.74070511	7.04465962	7.433138915
YGL172W	121.2806654	74.28463893	103.9850751	90.4548529	77.70158705	69.57223511	55.11893591	36.52840665	34.9793447	14.08931924	1.238856486
YGL173C	0	0	0	0	0	0	0	0	0	10.56698943	0
YGL174W	328.7728881	316.9477928	452.6409151	375.3201359	487.0224474	607.0177514	543.1231733	368.6048307	253.6002491	207.8174588	28.49369918
YGL175C	366.7644218	383.8039678	397.589993	317.2670214	435.6838988	259.1565758	250.051758	187.6231796	101.4400996	77.49125582	2.477712972
YGL176C	127.1255167	170.8546695	205.9312271	218.7117339	233.1047612	172.1912819	165.3568077	127.8494233	55.96695152	52.83494715	4.955425944
YGL178W	93.5176215	14.85692779	10.1946152	2.700144863	13.8752834	5.217917633	9.410550033	3.320764241	5.246901705	1.761164905	0
YGL179C	157.8109863	71.8084843	55.0509221	31.05166592	48.56349191	76.52945862	61.84075736	53.13222785	48.97108258	15.85048414	0
YGL180W	10.22848985	12.38077315	22.42815345	4.050217294	4.162585021	1.739305878	0	1.66038212	1.748967235	0	0
YGL181W	0	0	0	6.750362157	4.162585021	3.478611756	0	3.320764241	0	15.85048414	0
YGL183C	0	0	0	4.050217294	2.775056681	0	0	0	0	0	0
YGL184C	0	0	0	0	1.38752834	0	0	0	0	0	0
YGL185C	168.0394761	158.4738964	201.853381	282.1651382	413.4834454	401.7796578	474.5605945	325.4348956	171.398789	165.5495011	39.64340755
YGL186C	87.67277015	42.09462873	20.38923041	12.15065188	6.937641701	3.478611756	1.34436429	1.66038212	1.748967235	19.37281395	0
YGL187C	208.9534355	277.3293187	220.2036884	145.8078226	195.641496	118.2727997	104.8604147	64.75490269	43.72418087	17.61164905	9.910851887
YGL188C-A	452.9759791	477.8978438	438.3684538	568.3804936	645.2006782	659.1969277	466.4944088	252.3780823	171.398789	103.9087294	18.58284729
YGL189C	333.1565266	450.6601428	546.4313749	552.1796244	585.5369596	662.6755394	608.9970236	451.6239367	185.3905269	162.0271713	26.0159862
YGL190C	2.922425672	4.952309262	2.038923041	0	0	0	0	0	0	0	0
YGL191W	182.6516045	185.7115973	187.5809198	141.7576053	80.47664374	34.78611756	5.377457162	11.62267484	3.49793447	10.56698943	2.477712972
YGL192W	184.1128173	294.6624011	505.6529141	621.0333184	654.9133766	631.3680336	608.9970236	564.5299209	421.5011036	199.0116343	71.85367618
YGL193C	507.040854	621.5148124	778.8686016	1170.512798	1182.174146	1459.277631	931.6444533	755.4738648	599.8957616	186.6834799	80.52567158
YGL194C	102.2848985	215.4254529	256.9043031	214.6615166	141.5278907	144.3623879	162.6680791	76.37757754	52.46901705	31.70096829	4.955425944
YGL194C-A	410.6008069	425.8985965	358.8504552	392.8710775	317.7439899	457.4374459	415.4085658	315.4726029	229.1147078	313.4873531	33.44912512
YGL195W	0	0	2.038923041	0	0	0	0	0	0	0	0
YGL196W	131.5091552	160.950051	232.4372267	241.6629652	231.7172328	177.4091995	145.1913434	104.6040736	55.96695152	8.805824525	3.716569458
YGL197W	43.83638508	34.66616483	69.32338339	27.00144863	59.66371863	17.39305878	8.066185743	3.320764241	0	10.56698943	0
YGL198W	198.7249457	240.1869992	191.6587658	249.7633998	331.6192733	314.8143639	307.8594225	240.7554074	80.4524928	3.52232981	4.955425944
YGL200C	32.14668239	9.904618524	6.116769123	1.350072431	1.38752834	0	0	0	0	0	0
YGL201C	14.61212836	12.38077315	30.58384561	24.30130376	11.10022672	3.478611756	8.066185743	1.66038212	0	0	0
YGL202W	17.53455403	27.23770094	10.1946152	6.750362157	6.937641701	1.739305878	0	1.66038212	1.748967235	0	0
YGL203C	7.306064179	2.476154631	10.1946152	1.350072431	4.162585021	0	1.34436429	3.320764241	0	0	0
YGL205W	32.14668239	12.38077315	16.31138433	13.50072431	1.38752834	6.957223511	0	1.66038212	0	0	0
YGL206C	0	2.476154631	6.116769123	0	0	0	0	0	0	0	0
YGL207W	52.60366209	27.23770094	63.20661427	39.15210051	29.13809515	29.56819992	21.50982865	4.981146361	1.748967235	0	0
YGL208W	122.7418782	138.6646593	108.0629212	58.05311455	66.60136033	20.87167053	24.19855723	3.320764241	0	0	0
YGL209W	42.37517224	27.23770094	48.93415298	17.55094161	13.8752834	5.217917633	0	1.66038212	0	0	0
YGL210W	43.83638508	42.09462873	14.27246129	13.50072431	9.712698382	0	0	1.66038212	0	0	0
YGL211W	299.5486314	633.8955855	1490.452743	5321.985525	16333.98362	62421.94865	163735.5044	358249.0274	603234.54	673886.8557	884735.5537
YGL212W	350.6910806	309.5193289	334.3833787	446.8739748	509.2229009	760.0766686	700.4137953	657.5113197	519.4432687	331.0990021	100.3473754
YGL213C	105.2073242	101.5223399	89.7126138	108.0057945	94.35192714	60.87570572	53.77457162	26.56611393	10.49380341	8.805824525	1.238856486
YGL215W	62.83215194	123.8077315	73.40122947	40.50217294	18.03786842	5.217917633	1.34436429	1.66038212	1.748967235	0	0
YGL216W	0	0	0	0	0	0	0	0	0	0	0
YGL219C	159.2721991	170.8546695	254.8653801	226.8121685	241.4299312	267.8531052	342.8128941	224.1515862	125.9256409	176.1164905	14.86627783
YGL220W	207.4922227	136.1885047	112.1407672	126.9068086	102.6770972	90.44390565	59.15202878	31.54726029	8.744836174	77.49125582	1.238856486
YGL221C	274.7080131	324.3762566	254.8653801	270.0144863	215.0668927	165.2340584	115.615329	88.00025238	43.72418087	38.74562791	7.433138915
YGL222C	403.2947427	344.1854937	171.2695354	49.95267996	43.01337855	10.43583527	2.688728581	0	0	0	0
YGL223C	18.99576687	17.33308242	34.66169169	43.2023178	30.52562349	19.13236466	29.57601439	19.92458544	5.246901705	0	0
YGL224C	8.767277015	4.952309262	6.116769123	17.55094161	8.325170042	6.957223511	6.721821452	1.66038212	0	0	0
YGL225W	30.68546955	17.33308242	14.27246129	17.55094161	22.20045344	8.696529389	8.066185743	9.962292722	5.246901705	0	0
YGL226C-A	470.5105332	562.0871012	660.6110652	761.4408513	596.6371863	666.1541512	479.9380517	393.5105625	222.1188388	91.58057506	56.98739835
YGL226W	49.68123642	39.61847409	59.12876818	62.10333184	111.0022672	83.48668213	63.18512165	41.50955301	40.2262464	36.984463	4.955425944
YGL227W	61.37093911	81.71310282	122.3353825	125.5567361	115.1648522	90.44390565	83.35058601	73.0568133	38.47727917	10.56698943	0
YGL228W	36.5303209	27.23770094	59.12876818	35.10188322	31.91315183	13.91444702	16.13237149	18.26420332	8.744836174	0	1.238856486
YGL229C	97.90126	106.4746491	234.4761497	195.7605026	147.0780041	100.8797409	116.9596933	63.09452057	19.23863958	8.805824525	0
YGL230C	442.7474893	492.7547715	558.6649132	626.4336082	778.4033989	862.6957154	531.0238947	420.0766764	218.6209044	241.279592	27.25484269
YGL231C	385.7601887	495.2309262	432.2516847	468.4751337	319.1315183	406.9975754	311.8925154	166.038212	76.95455833	45.79028753	11.14970837
YGL232W	179.7291788	232.7585353	203.8923041	194.4104301	109.6147389	99.14043504	73.94003598	28.22649605	5.246901705	10.56698943	1.238856486
YGL233W	51.14244926	64.3800204	89.7126138	87.75470804	41.62585021	13.91444702	6.721821452	3.320764241	5.246901705	5.283494715	0
YGL234W	96.44004717	74.28463893	165.1527663	132.3070983	197.0290243	73.05084687	76.62876456	74.71719542	22.73657405	89.81941015	1.238856486
YGL235W	163.6558376	165.9023603	267.0989184	310.5166592	170.6659859	123.4907173	154.6018934	64.75490269	41.97521364	112.7145539	2.477712972
YGL236C	166.5782633	165.9023603	273.2156875	318.6170938	173.4410425	123.4907173	158.6349863	66.41528481	41.97521364	114.4757188	2.477712972
YGL237C	225.0267767	262.4723909	252.8264571	226.8121685	197.0290243	147.8409996	137.1251576	84.67948814	26.23450852	31.70096829	1.238856486
YGL238W	27.76304388	4.952309262	4.077846082	13.50072431	0	0	0	0	1.748967235	0	0
YGL240W	295.1649928	311.9954835	299.721687	287.5654279	266.4054413	490.4842575	385.8325514	242.4157896	127.6746081	75.73009091	9.910851887
YGL241W	51.14244926	66.85617503	132.5299977	93.15499777	101.2895688	78.2687645	65.87385023	53.13222785	26.23450852	8.805824525	0
YGL242C	423.7517224	282.2816279	44.8563069	5.400289726	0	0	0	0	0	137.3708626	0
YGL243W	236.7164794	148.5692779	165.1527663	251.1134722	295.5435365	386.1259049	444.9845801	345.359481	171.398789	102.1475645	27.25484269
YGL244W	119.8194525	106.4746491	134.5689207	120.1564464	109.6147389	55.65778809	52.43020733	34.86802453	20.98760682	0	1.238856486
YGL245W	97.90126	138.6646593	116.2186133	114.7561567	112.3897956	41.74334107	29.57601439	18.26420332	12.24277064	10.56698943	0
YGL246C	298.0874185	381.3278132	468.9522994	541.379045	613.2875264	603.5391396	540.4344448	371.925595	178.394658	176.1164905	42.12112052
YGL247W	543.5711749	517.5163179	271.1767644	74.25398373	27.75056681	3.478611756	2.688728581	0	0	176.1164905	1.238856486
YGL248W	553.7996648	200.5685251	114.1796903	120.1564464	101.2895688	80.00807038	49.74147875	18.26420332	10.49380341	1.761164905	0
YGL249W	87.67277015	143.6169686	191.6587658	109.3558669	141.5278907	116.5334938	100.8273218	64.75490269	33.23037746	45.79028753	2.477712972
YGL250W	360.9195705	376.3755039	495.4582989	526.5282482	523.0981843	596.5819161	362.9783584	300.5291638	166.1518873	126.8038732	21.06056026
YGL251C	68.67700329	64.3800204	118.2575364	130.9570258	115.1648522	43.48264695	56.4633002	19.92458544	10.49380341	3.52232981	2.477712972
[truncated: 3,752 more rows]
