# Supplementary material for: Overexpression profiling reveals cellular requirements in the context of genetic backgrounds and environments
Source: PLoS Genet. 2023 Apr 28;19(4):e1010732. doi: 10.1371/journal.pgen.1010732 (PMC10171610; doi:10.1371/journal.pgen.1010732)
Supplement: S1 Data — (ZIP) [file pgen.1010732.s025.zip › S1_Data/S3_Fig/Y30-RPM.csv]

RPM	Y30S1000	Y30S2000	Y30S1101	Y30S1102	Y30S2101	Y30S2102
YAL001C	84.75034448	202.6357548	46.32209998	64.3525708	35.14508411	78.19531594
YAL002W	36.5303209	62.57868898	40.34505482	22.01535317	26.03339564	14.36240497
YAL003W	43.83638508	55.12884505	0	0	0	0
YAL005C	14.61212836	7.449843926	0	0	0	0
YAL007C	116.8970269	117.707534	14.9426129	5.080466116	18.22337695	15.95822774
YAL008W	127.1255167	67.04859533	0	1.693488705	0	0
YAL009W	270.3243746	29.7993757	521.49719	524.9814986	1019.207439	3258.670105
YAL010C	48.22002358	25.32946935	4.482783869	0	0	0
YAL011W	131.5091552	289.0539443	61.26471287	49.11117245	167.9154019	154.7948091
YAL012W	115.435814	102.8078462	101.6097677	115.157232	49.46345172	55.8537971
YAL013W	339.0013779	512.5492621	246.5531128	313.2954105	525.8745919	411.7222758
YAL014C	682.3863944	600.4574204	167.3572644	216.7665543	687.2816449	703.7578435
YAL015C	200.1861585	166.8765039	258.5072031	257.4102832	326.7191153	188.3070874
YAL016W	211.8758612	622.8069522	83.67863221	82.98094656	288.9706916	333.5269598
YAL017W	35.06910806	0	0	5.080466116	0	0
YAL018C	277.6304388	351.6326333	288.3924289	379.34147	406.120972	333.5269598
YAL019W	17.53455403	43.20909477	16.43687418	15.24139835	0	6.383291097
YAL020C	279.0916517	493.1796679	403.4505482	416.5982215	525.8745919	727.6951851
YAL021C	52.60366209	78.96834561	0	0	0	0
YAL022C	17.53455403	825.442707	17.93113547	6.773954821	407.4226418	272.8856944
YAL023C	30.68546955	25.32946935	0	0	0	0
YAL024C	11.68970269	40.2291572	0	0	5.206679128	0
YAL025C	176.8067531	110.2576901	2.988522579	5.080466116	1.301669782	3.191645549
YAL026C	23.37940537	40.2291572	5.977045158	10.16093223	5.206679128	4.787468323
YAL027W	282.0140773	360.572446	370.5767998	438.6135747	313.7024175	438.8512629
YAL028W	140.2764322	375.4721339	258.5072031	206.605622	303.2890592	239.3734161
YAL029C	2.922425672	0	0	0	0	0
YAL030W	514.3469182	847.7922388	530.4627578	636.7517532	715.9183801	710.1411346
YAL031C	182.6516045	668.9959845	16.43687418	6.773954821	44.25677259	71.81202484
YAL032C	265.9407361	712.2050793	252.5301579	270.9581928	364.467539	344.6977193
YAL033W	222.1043511	303.9536322	369.0825385	218.460043	783.6052088	938.3437913
YAL034C	249.8673949	671.9759221	239.0818063	238.7819074	264.2389657	443.6387313
YAL034W-A	363.8419961	406.7614783	401.9562869	394.5828683	544.0979689	343.1018965
YAL035W	92.05640866	122.1774404	5.977045158	5.080466116	6.50834891	3.191645549
YAL036C	303.9322699	320.3432888	165.8630031	96.5288562	171.8204112	186.7112646
YAL037C-A	0	219.0254114	0	0	210.8705047	537.7922749
YAL037W	267.401949	607.9072643	328.7374837	450.4679956	494.6345172	1524.010749
YAL038W	0	11.91975028	0	0	0	0
YAL039C	51.14244926	0	4.482783869	5.080466116	0	0
YAL040C	115.435814	32.77931327	83.67863221	82.98094656	1.301669782	0
YAL041W	33.60789523	2.97993757	13.44835161	16.93488705	1.301669782	0
YAL042W	40.9139594	73.00847047	4614.278862	3793.4147	22.12838629	15.95822774
YAL043C	113.9746012	74.49843926	74.71306448	64.3525708	39.05009346	49.470506
YAL044C	442.7474893	315.8733825	44.82783869	74.51350303	49.46345172	60.64126542
YAL044W-A	433.9802123	615.3571083	666.4405351	497.8856794	536.2879502	427.6805035
YAL046C	382.837763	369.5122587	590.2332094	552.0773179	210.8705047	357.4643014
YAL047C	59.90972627	107.2777525	0	3.386977411	0	1.595822774
YAL048C	207.4922227	202.6357548	313.7948708	291.2800573	201.7588162	161.1781002
YAL049C	331.6953137	327.7931327	554.3709384	524.9814986	294.1773707	414.9139213
YAL051W	49.68123642	0	88.16141608	23.70884187	0	0
YAL053W	48.22002358	29.7993757	1.49426129	0	0	0
YAL054C	97.90126	125.157378	0	1.693488705	0	1.595822774
YAL055W	575.7178573	514.0392309	349.6571417	433.5331086	743.2534455	309.5896182
YAL056W	87.67277015	235.4150681	25.40244192	32.1762854	55.97180063	49.470506
YAL058W	200.1861585	0	312.3006095	259.1037719	1.301669782	3.191645549
YAL059W	254.2510334	153.4667849	325.7489611	318.3758766	92.41855452	252.1399983
YAL060W	201.6473714	242.864912	390.0021966	181.2032915	225.1888723	357.4643014
YAL061W	128.5867296	564.6981696	2.988522579	5.080466116	6.50834891	14.36240497
YAL062W	1.461212836	90.88809589	7.471306448	6.773954821	70.29016823	67.02455652
YAL063C	0	0	0	0	0	0
YAL063C-A	0	183.2661606	0	0	97.62523365	180.3279735
YAL064C-A	0	0	0	0	0	0
YAL064W	1.461212836	2.97993757	4.482783869	1.693488705	1.301669782	1.595822774
YAL064W-B	786.1325057	874.6116769	360.1169708	316.6823879	391.8026044	1190.48379
YAL065C	103.7461113	83.43825197	155.4031741	157.4944496	134.0719875	75.00367039
YAL067C	0	2.97993757	4.482783869	0	0	0
YAL067W-A	33.60789523	56.61881384	13.44835161	15.24139835	6.50834891	15.95822774
YAL068C	8.767277015	0	0	0	0	0
YAR002C-A	185.5740302	81.94828318	79.19584834	44.03070634	15.62003738	6.383291097
YAR002W	138.8152194	306.9335697	146.4376064	116.8507207	11.71502804	22.34151884
YAR003W	200.1861585	70.0285329	258.5072031	294.6670347	19.52504673	20.74569607
YAR007C	112.5133884	34.26928206	144.9433451	118.5442094	0	0
YAR008W	251.3286078	476.7900112	255.5186805	209.9925995	357.95919	434.0637946
YAR009C	48.22002358	131.1172531	40.34505482	22.01535317	49.46345172	67.02455652
YAR010C	78.90549314	62.57868898	34.36800966	16.93488705	14.3183676	17.55405052
YAR014C	43.83638508	23.83950056	0	0	0	0
YAR015W	279.0916517	309.9135073	112.0695967	79.59396915	216.0771838	118.0908853
YAR018C	0	37.24921963	0	0	23.43005608	103.7284803
YAR019C	54.06487493	53.63887627	10.45982903	30.48279669	13.01669782	38.29974658
YAR020C	51.14244926	70.0285329	64.25323545	45.72419504	32.54174455	35.10810103
YAR023C	1.461212836	17.87962542	0	0	0	1.595822774
YAR027W	11.68970269	7.449843926	0	0	0	0
YAR028W	168.0394761	306.9335697	354.1399256	448.7745069	343.6408224	333.5269598
YAR029W	284.936503	493.1796679	186.7826612	181.2032915	386.5959253	371.8267064
YAR031W	232.3328409	260.7445374	461.7267385	435.2265973	287.6690218	306.3979727
YAR033W	138.8152194	224.9852866	274.9440773	208.2991107	183.5354393	151.6031636
YAR035C-A	641.472435	640.6865776	1032.534551	882.3076154	180.9320997	260.1191122
YAR035W	65.75457761	108.7677213	94.13846124	118.5442094	50.7651215	31.91645549
YAR042W	8.767277015	68.53856412	49.31062255	23.70884187	1.301669782	0
YAR050W	8.767277015	114.7275965	0	0	19.52504673	23.93734161
YAR064W	360.9195705	1272.433343	650.0036609	938.1927427	1207.949558	3716.671241
YAR066W	398.9111042	119.1975028	670.923319	606.2689565	169.2170717	215.4360745
YAR068W	127.1255167	239.8849744	183.7941386	149.0270061	230.3955514	300.0146816
YAR071W	52.60366209	20.85956299	11.95409032	6.773954821	0	0
YBL001C	203.1085842	472.3201049	219.6564096	154.1074722	434.7577072	277.6731627
YBL002W	157.8109863	260.7445374	16.43687418	15.24139835	15.62003738	17.55405052
YBL003C	103.7461113	0	19.42539676	5.080466116	3.905009346	4.787468323
YBL004W	0	0	0	0	0	0
YBL005W	18.99576687	38.73918841	7.471306448	10.16093223	9.111688474	7.979113872
YBL006C	255.7122463	250.3147559	343.6800966	392.8893796	368.3725483	378.2099975
YBL007C	11.68970269	0	0	0	0	0
YBL008W	59.90972627	178.7962542	146.4376064	123.6246755	213.4738442	142.0282269
YBL008W-A	431.0577866	1031.058399	963.7985317	892.4685477	1620.578879	1769.767457
YBL009W	68.67700329	151.9768161	0	0	10.41335826	7.979113872
YBL010C	242.5613308	371.0022275	292.8752127	255.7167945	391.8026044	368.6350609
YBL011W	1.461212836	50.6589387	1.49426129	0	70.29016823	87.77025259
YBL013W	315.6219725	496.1596055	527.4742352	309.9084331	376.182567	683.0121474
YBL014C	33.60789523	0	0	0	0	0
YBL015W	16.07334119	0	0	0	0	0
YBL016W	191.4188815	0	182.2998773	104.9962997	0	0
YBL017C	0	13.40971907	2.988522579	3.386977411	0	3.191645549
YBL018C	753.9858233	1059.367806	1162.535283	1339.549566	1802.812648	1768.171634
YBL019W	222.1043511	227.9652241	289.8866902	511.433589	270.7473147	314.3770865
YBL020W	119.8194525	0	212.1851031	203.2186446	0	0
YBL021C	204.569797	506.589387	204.7137967	228.6209752	520.6679128	652.6915147
YBL022C	0	0	0	0	0	0
YBL023C	81.82791881	77.47837683	76.20732577	81.28745785	58.57514019	60.64126542
YBL024W	49.68123642	131.1172531	35.86227095	18.62837576	62.48014954	44.68303768
YBL025W	214.7982869	333.7530079	406.4390707	389.5024022	357.95919	533.0048066
YBL026W	83.28913165	86.41818954	58.27619029	33.86977411	70.29016823	108.5159487
YBL027W	311.238334	691.3455163	378.0481062	396.276357	144.4853458	242.5650617
YBL028C	282.0140773	692.8354851	394.4849804	396.276357	143.183676	237.7775934
YBL029C-A	188.4964558	305.443601	201.7252741	145.6400287	257.7306168	325.547846
YBL029W	52.60366209	78.96834561	216.667887	270.9581928	265.5406355	271.2898716
YBL030C	0	0	0	0	0	0
YBL031W	49.68123642	75.98840804	0	0	2.603339564	0
YBL032W	0	23.83950056	0	0	0	0
YBL033C	116.8970269	148.9968785	188.2769225	79.59396915	161.407053	298.4188588
YBL034C	0	46.18903234	0	0	5.206679128	63.83291097
YBL035C	97.90126	83.43825197	174.8285709	110.0767658	135.3736573	113.303417
YBL036C	289.3201415	771.8038307	387.013674	460.6289278	318.9090966	245.7567072
YBL037W	54.06487493	71.51850169	131.4949935	94.8353675	55.97180063	36.70392381
YBL038W	379.9153373	585.5577326	74.71306448	113.4637433	157.5020436	100.5368348
YBL039C	135.8927937	104.297815	20.91965805	23.70884187	35.14508411	33.51227826
YBL039W-B	696.9985227	311.4034761	192.7597063	187.9772463	37.74842368	76.59949317
YBL040C	109.5909627	68.53856412	47.81636126	32.1762854	16.92170717	30.32063271
YBL041W	48.22002358	216.0454738	22.41391934	37.25675152	109.3402617	414.9139213
YBL042C	61.37093911	151.9768161	5.977045158	1.693488705	6.50834891	14.36240497
YBL043W	137.3540066	128.1373155	591.7274706	552.0773179	605.2764486	580.8794898
YBL044W	584.4851344	4198.732037	484.1406578	613.0429113	739.3484362	710.1411346
YBL045C	283.4752902	58.10878262	28.3909645	25.40233058	3.905009346	7.979113872
YBL046W	170.9619018	119.1975028	104.5982903	221.8470204	158.8037134	180.3279735
YBL047C	26.30183105	47.67900112	7.471306448	5.080466116	24.73172586	51.06632878
YBL049W	201.6473714	318.85332	334.7145289	372.5675152	441.2660561	341.5060737
YBL050W	70.13821612	49.16896991	0	0	0	0
YBL051C	32.14668239	31.28934449	0	3.386977411	5.206679128	3.191645549
YBL052C	0	0	0	0	0	0
YBL054W	185.5740302	248.8247871	1.49426129	1.693488705	2.603339564	6.383291097
YBL055C	169.500689	245.8448496	328.7374837	221.8470204	249.9205981	285.6522766
YBL056W	1.461212836	58.10878262	0	5.080466116	10.41335826	0
YBL057C	485.1226615	792.6633937	655.9807061	677.3954821	818.7502929	671.841388
YBL058W	195.80252	143.0370034	107.5868128	145.6400287	105.4352523	68.6203793
YBL059C-A	464.6656818	455.9304483	449.7726481	475.8703262	416.5343302	470.7677184
YBL059W	368.2256346	1466.129285	460.2324772	670.6215273	817.4486231	879.2983486
YBL060W	80.36670597	171.3464103	101.6097677	116.8507207	326.7191153	314.3770865
YBL061C	122.7418782	119.1975028	98.62124511	94.8353675	48.16178193	51.06632878
YBL063W	14.61212836	5.959875141	0	0	0	0
YBL064C	283.4752902	518.5091372	349.6571417	292.973546	482.9194891	461.1927818
YBL066C	39.45274657	74.49843926	25.40244192	11.85442094	5.206679128	15.95822774
YBL067C	134.4315809	0	138.9662999	189.670735	0	0
YBL068W	236.7164794	254.7846623	245.0588515	259.1037719	378.7859066	307.9937954
YBL069W	169.500689	208.5956299	134.4835161	164.2684044	195.2504673	185.1154418
YBL071C-B	619.5542424	616.8470771	478.1636126	467.4028827	853.895377	810.6779693
YBL071W-A	289.3201415	578.1078886	215.1736257	142.2530512	308.4957383	295.2272132
YBL072C	254.2510334	229.4551929	35.86227095	33.86977411	92.41855452	78.19531594
YBL074C	203.1085842	119.1975028	55.28766771	32.1762854	10.41335826	12.76658219
YBL075C	87.67277015	260.7445374	192.7597063	181.2032915	417.836	513.8549333
YBL076C	0	0	0	0	0	0
YBL078C	299.5486314	366.5323211	307.8178256	340.3912298	315.0040872	175.5405052
YBL079W	5.844851344	7.449843926	0	0	0	0
YBL080C	156.3497734	126.6473467	294.369474	272.6516815	179.6304299	157.9864547
YBL081W	295.1649928	387.3918841	213.6793644	184.5902689	242.1105795	225.0110112
YBL082C	153.4273478	295.0138195	159.885958	176.1228253	246.0155888	231.3943023
YBL084C	2.922425672	0	2.988522579	1.693488705	0	0
YBL085W	18.99576687	29.7993757	1.49426129	1.693488705	5.206679128	4.787468323
YBL086C	77.4442803	184.7561294	83.67863221	88.06141267	160.1053832	196.2862012
YBL087C	187.035243	135.5871594	26.89670321	10.16093223	2.603339564	6.383291097
YBL088C	0	1.489968785	0	0	0	0
YBL089W	219.1819254	146.0169409	372.0710611	440.3070634	171.8204112	98.94101201
YBL090W	346.3074421	354.6125709	584.2561642	530.0619648	291.5740312	397.3598708
YBL091C	360.9195705	259.2545686	245.0588515	232.0079526	301.9873894	282.4606311
YBL091C-A	311.238334	637.70664	624.601219	504.6596342	725.0300686	636.7332869
YBL092W	112.5133884	77.47837683	0	0	0	0
YBL093C	339.0013779	154.9567537	13.44835161	28.78930799	7.810018692	12.76658219
YBL095W	261.5570976	449.9705731	276.4383386	360.7130942	426.9476885	432.4679718
YBL097W	36.5303209	31.28934449	0	0	1.301669782	0
YBL098W	32.14668239	137.0771282	2.988522579	1.693488705	11.71502804	14.36240497
YBL099W	0	0	0	0	0	0
YBL100W-C	254.2510334	449.9705731	340.691574	325.1498314	727.6334081	630.3499959
YBL101C	42.37517224	233.9250993	2.988522579	5.080466116	147.0886854	250.5441756
YBL102W	244.0225436	479.7699488	378.0481062	384.4219361	942.4089222	960.6853101
YBL103C	23.37940537	20.85956299	0	0	0	0
YBL104C	36.5303209	77.47837683	47.81636126	18.62837576	31.24007477	25.53316439
YBL105C	68.67700329	172.8363791	2.988522579	0	7.810018692	12.76658219
YBL106C	62.83215194	0	94.13846124	108.3832771	0	0
YBL107C	17.53455403	0	0	0	0	0
YBL108C-A	116.8970269	479.7699488	194.2539676	199.8316672	536.2879502	1169.738094
YBL111C	20.4569797	84.92822075	11.95409032	15.24139835	22.12838629	43.08721491
YBR001C	46.75881075	116.2175652	28.3909645	30.48279669	79.4018567	82.98278426
YBR002C	150.5049221	153.4667849	403.4505482	157.4944496	119.7536199	157.9864547
YBR003W	108.1297499	156.4467224	2.988522579	10.16093223	0	0
YBR004C	0	0	0	0	0	0
YBR005W	68.67700329	37.24921963	68.73601932	116.8507207	124.9602991	28.72480994
YBR006W	83.28913165	44.69906355	164.3687418	196.4446898	156.2003738	135.6449358
YBR007C	23.37940537	144.5269722	32.87374837	22.01535317	140.5803365	122.8783536
YBR008C	18.99576687	46.18903234	38.85079353	37.25675152	55.97180063	28.72480994
YBR009C	0	52.14890748	0	0	1.301669782	1.595822774
YBR010W	0	0	0	0	0	0
YBR011C	0	14.89968785	0	0	2.603339564	9.574936646
YBR013C	5.844851344	28.30940692	0	0	0	1.595822774
YBR014C	127.1255167	151.9768161	34.36800966	18.62837576	15.62003738	23.93734161
YBR015C	0	178.7962542	0	0	23.43005608	31.91645549
YBR016W	54.06487493	0	1.49426129	1.693488705	0	0
YBR017C	7.306064179	0	0	0	0	0
YBR018C	216.2594997	187.7360669	271.9555547	342.0847185	177.0270904	201.0736696
YBR019C	51.14244926	123.6674092	82.18437092	67.73954821	28.6367352	63.83291097
YBR020W	156.3497734	0	11.95409032	13.54790964	0	0
YBR021W	64.29336478	105.7877837	2.988522579	5.080466116	5.206679128	7.979113872
YBR022W	198.7249457	262.2345062	330.231745	294.6670347	352.7525109	445.234554
YBR023C	0	0	0	0	0	0
YBR024W	83.28913165	32.77931327	26.89670321	10.16093223	7.810018692	3.191645549
YBR025C	0	0	0	0	0	0
YBR026C	59.90972627	17.87962542	77.70158705	128.7051416	7.810018692	11.17075942
YBR028C	94.97883433	135.5871594	119.5409032	71.12652562	134.0719875	191.4987329
YBR029C	43.83638508	83.43825197	98.62124511	54.19163857	66.38515888	95.74936646
YBR030W	156.3497734	137.0771282	298.8522579	267.5712154	118.4519502	191.4987329
YBR031W	48.22002358	26.81943813	1.49426129	0	0	0
YBR033W	0	73.00847047	0	0	84.60853583	103.7284803
YBR034C	116.8970269	241.3749432	50.80488384	50.80466116	44.25677259	240.9692389
YBR035C	61.37093911	519.999106	43.3335774	27.09581928	75.49684736	142.0282269
YBR036C	30.68546955	37.24921963	13.44835161	5.080466116	10.41335826	12.76658219
YBR037C	106.668537	111.7476589	34.36800966	28.78930799	19.52504673	6.383291097
YBR038W	11.68970269	0	0	10.16093223	0	1.595822774
YBR039W	59.90972627	40.2291572	0	0	0	3.191645549
YBR040W	311.238334	371.0022275	579.7733803	455.5484617	265.5406355	237.7775934
YBR041W	92.05640866	379.9420402	170.345787	209.9925995	436.059377	547.3672116
YBR042C	159.2721991	208.5956299	248.0473741	235.39493	227.7922118	272.8856944
YBR043C	127.1255167	34.26928206	103.104029	116.8507207	13.01669782	6.383291097
YBR044C	13.15091552	0	0	5.080466116	0	0
YBR045C	23.37940537	14.89968785	0	0	0	0
YBR046C	83.28913165	119.1975028	319.771916	191.3642237	465.997782	593.646072
YBR047W	189.9576687	563.2082008	297.3579966	164.2684044	287.6690218	373.4225292
YBR048W	238.1776922	548.3085129	0	0	223.8872025	0
YBR049C	0	0	0	0	0	0
YBR050C	121.2806654	165.3865352	236.0932837	232.0079526	201.7588162	221.8193656
YBR052C	163.6558376	62.57868898	222.6449321	343.7782072	54.67013084	12.76658219
YBR053C	49.68123642	0	55.28766771	23.70884187	0	0
YBR054W	0	5.959875141	0	0	0	0
YBR055C	36.5303209	38.73918841	4.482783869	0	3.905009346	0
YBR056W	21.91819254	11.91975028	1.49426129	1.693488705	0	0
YBR057C	4.383638508	0	0	0	0	0
YBR058C	0	0	0	0	0	0
YBR058C-A	277.6304388	254.7846623	334.7145289	314.9888992	355.3558505	327.1436687
YBR059C	1.461212836	10.4297815	0	0	2.603339564	0
YBR060C	0	83.43825197	0	0	36.4467539	51.06632878
YBR061C	0	0	0	0	0	0
YBR062C	127.1255167	272.6642877	216.667887	184.5902689	334.529134	408.5306302
YBR063C	111.0521755	278.6241628	131.4949935	142.2530512	774.4935203	368.6350609
YBR065C	182.6516045	299.4837258	315.2891321	198.1381785	476.4111402	370.2308836
YBR066C	58.44851344	56.61881384	104.5982903	110.0767658	40.35176324	493.1092373
YBR067C	35.06910806	49.16896991	1.49426129	3.386977411	0	9.574936646
YBR068C	18.99576687	13.40971907	26.89670321	16.93488705	2.603339564	1.595822774
YBR069C	64.29336478	1.489968785	7.471306448	3.386977411	0	0
YBR070C	111.0521755	181.7761918	131.4949935	184.5902689	156.2003738	148.411518
YBR071W	140.2764322	441.0307604	113.563858	152.4139835	208.2671651	454.8094907
YBR072C-A	499.7347899	721.144892	1174.489374	1014.399734	1563.305408	1192.079612
YBR072W	109.5909627	86.41818954	58.27619029	52.49814986	59.87680997	22.34151884
YBR073W	0	0	0	0	0	0
YBR074W	11.68970269	20.85956299	0	0	0	0
YBR076W	1.461212836	0	0	1.693488705	0	0
YBR077C	292.2425672	476.7900112	104.5982903	130.3986303	268.1439751	213.8402518
YBR078W	10.22848985	29.7993757	0	0	0	0
YBR079C	1.461212836	5.959875141	0	0	0	0
YBR080C	74.52185463	140.0570658	128.5064709	77.90048044	140.5803365	181.9237963
YBR081C	2.922425672	0	0	0	0	0
YBR082C	33.60789523	5.959875141	0	0	0	0
YBR083W	36.5303209	47.67900112	0	0	0	0
YBR084C-A	125.6643039	105.7877837	0	0	0	0
YBR084W	24.84061821	58.10878262	10.45982903	3.386977411	1.301669782	4.787468323
YBR085C-A	80.36670597	74.49843926	0	0	54.67013084	57.44961988
YBR085W	21.91819254	96.84797104	0	0	63.78181932	68.6203793
YBR086C	5.844851344	16.38965664	0	0	0	1.595822774
YBR087W	172.4231146	478.27998	295.8637353	475.8703262	367.0708785	536.1964522
YBR088C	242.5613308	199.6558172	152.4146515	176.1228253	46.86011215	44.68303768
YBR091C	431.0577866	505.0994182	155.4031741	149.0270061	145.7870156	70.21620207
YBR092C	169.500689	354.6125709	53.79340642	33.86977411	91.11688474	70.21620207
YBR093C	81.82791881	14.89968785	95.63272253	91.44839008	1.301669782	17.55405052
YBR094W	67.21579045	177.3062854	17.93113547	6.773954821	45.55844237	54.25797433
YBR095C	156.3497734	379.9420402	115.0581193	110.0767658	399.6126231	598.4335404
YBR096W	227.9492024	253.2946935	128.5064709	88.06141267	219.9821932	135.6449358
YBR097W	18.99576687	8.939812711	23.90818063	22.01535317	0	3.191645549
YBR098W	58.44851344	113.2376277	115.0581193	93.14187879	111.9436013	137.2407586
YBR101C	176.8067531	297.993757	182.2998773	369.1805378	285.0656823	397.3598708
YBR102C	62.83215194	108.7677213	141.9548225	235.39493	124.9602991	122.8783536
YBR103W	90.59519582	5.959875141	188.2769225	208.2991107	3.905009346	0
YBR104W	86.21155732	78.96834561	805.406835	643.525708	170.5187414	175.5405052
YBR105C	99.36247284	265.2144438	118.0466419	160.881427	282.4623427	228.2026567
YBR106W	27.76304388	31.28934449	0	0	0	0
YBR107C	156.3497734	423.151135	381.0366288	325.1498314	475.1094704	429.2763263
YBR108W	61.37093911	169.8564415	22.41391934	69.43303692	91.11688474	95.74936646
YBR109C	222.1043511	259.2545686	28.3909645	55.88512727	67.68682866	68.6203793
YBR110W	61.37093911	61.08872019	135.9777773	99.91583361	71.59183801	98.94101201
YBR111C	159.2721991	438.0508228	230.1162386	247.249351	295.4790405	304.8021499
YBR111W-A	204.569797	455.9304483	248.0473741	386.1154248	915.0738567	501.0883511
YBR112C	4.383638508	17.87962542	0	0	1.301669782	0
YBR114W	68.67700329	64.06865776	35.86227095	42.33721763	29.93840499	22.34151884
YBR115C	10.22848985	5.959875141	11.95409032	3.386977411	1.301669782	0
YBR117C	62.83215194	90.88809589	5.977045158	11.85442094	13.01669782	4.787468323
YBR118W	8.767277015	8.939812711	0	0	0	0
YBR119W	176.8067531	347.1627269	204.7137967	375.9544926	458.1877633	357.4643014
YBR120C	0	254.7846623	1.49426129	0	415.2326605	226.606834
YBR121C	40.9139594	114.7275965	11.95409032	25.40233058	20.82671651	30.32063271
YBR122C	143.1988579	490.1997303	77.70158705	88.06141267	567.528025	493.1092373
YBR123C	77.4442803	223.4953178	146.4376064	103.302811	235.6022305	212.244429
YBR125C	222.1043511	1086.187244	100.1155064	98.22234491	342.3391527	279.2689855
YBR126C	59.90972627	26.81943813	10.45982903	30.48279669	11.71502804	14.36240497
YBR127C	1.461212836	8.939812711	0	0	0	0
YBR128C	366.7644218	555.7583569	709.7741125	635.0582645	352.7525109	148.411518
YBR129C	305.3934827	305.443601	485.6349191	491.1117245	7018.603465	6975.341346
YBR130C	144.6600708	198.1658484	143.4490838	140.5595625	363.1658692	382.9974658
YBR131W	90.59519582	636.2166713	121.0351645	176.1228253	191.345458	220.2235429
YBR132C	282.0140773	239.8849744	0	5.080466116	6.50834891	4.787468323
YBR133C	75.98306747	208.5956299	49.31062255	40.64372893	95.02189409	188.3070874
YBR135W	263.0183105	284.584038	630.5782642	528.368476	744.5551153	655.8831602
YBR136W	0	8.939812711	0	0	1.301669782	0
YBR137W	249.8673949	87.90815832	381.0366288	394.5828683	111.9436013	134.049113
YBR138C	233.7940537	399.3116344	118.0466419	125.3181642	134.0719875	169.1572141
YBR139W	134.4315809	230.9451617	177.8170935	160.881427	160.1053832	215.4360745
YBR140C	0	2.97993757	0	0	1.301669782	0
YBR141C	170.9619018	2.97993757	376.553845	506.3531229	31.24007477	51.06632878
YBR142W	111.0521755	148.9968785	52.29914513	33.86977411	53.36846106	62.2370882
YBR143C	33.60789523	35.75925084	0	0	0	1.595822774
YBR145W	108.1297499	187.7360669	97.12698382	120.2376981	117.1502804	180.3279735
YBR146W	213.337074	423.151135	29.88522579	25.40233058	45.55844237	52.66215155
YBR147W	144.6600708	269.6843501	285.4039063	240.4753961	745.8567851	427.6805035
YBR148W	154.8885606	467.8501985	245.0588515	143.9465399	266.8423053	357.4643014
YBR149W	208.9534355	263.724475	95.63272253	203.2186446	602.6731091	560.1337938
YBR150C	55.52608776	101.3178774	101.6097677	110.0767658	118.4519502	142.0282269
YBR151W	169.500689	148.9968785	316.7833934	408.130778	164.0103925	183.519619
YBR152W	217.7207125	382.9219778	291.3809515	555.4642953	493.3328474	410.126453
YBR153W	223.5655639	509.5693245	451.2669094	364.1000716	571.4330343	521.8340472
YBR154C	248.4061821	482.7498864	104.5982903	86.36792397	141.8820062	135.6449358
YBR155W	181.1903916	385.9019154	195.7482289	174.4293366	287.6690218	237.7775934
YBR156C	78.90549314	730.0847047	22.41391934	27.09581928	49.46345172	73.40784762
YBR157C	52.60366209	68.53856412	0	0	6.50834891	20.74569607
YBR158W	23.37940537	68.53856412	13.44835161	15.24139835	10.41335826	14.36240497
YBR159W	43.83638508	59.59875141	41.83931611	16.93488705	14.3183676	31.91645549
YBR160W	125.6643039	248.8247871	100.1155064	125.3181642	243.4122492	234.5859478
YBR161W	122.7418782	140.0570658	201.7252741	189.670735	212.1721745	210.6486062
YBR162C	89.13398299	144.5269722	61.26471287	193.0577124	66.38515888	60.64126542
YBR162W-A	149.0437093	128.1373155	35.86227095	22.01535317	46.86011215	39.89556936
YBR163W	141.7376451	238.3950056	144.9433451	191.3642237	246.0155888	239.3734161
YBR164C	169.500689	265.2144438	203.2195354	330.2302975	278.5573333	229.7984795
YBR165W	203.1085842	435.0708853	410.9218546	292.973546	463.3944424	569.7087304
YBR166C	108.1297499	214.5555051	210.6908418	245.5558623	484.2211589	274.4815172
YBR167C	175.3455403	402.291572	85.1728935	35.56326281	2479.680935	1980.416063
YBR168W	105.2073242	75.98840804	427.3587288	226.9274865	82.00519627	78.19531594
YBR169C	68.67700329	160.9166288	10.45982903	6.773954821	33.84341433	33.51227826
YBR170C	225.0267767	195.1859109	246.5531128	208.2991107	169.2170717	140.4324041
YBR171W	176.8067531	357.5925084	298.8522579	303.1344782	863.0070655	323.9520232
YBR172C	77.4442803	52.14890748	73.21880319	76.20699174	0	0
YBR173C	290.7813543	595.9875141	449.7726481	399.6633344	749.7617944	820.252906
YBR175W	141.7376451	382.9219778	206.208058	155.8009609	816.1469533	501.0883511
YBR176W	208.9534355	445.5006668	310.8063482	289.5865686	594.8630904	410.126453
YBR177C	87.67277015	31.28934449	149.426129	88.06141267	33.84341433	100.5368348
YBR179C	20.4569797	55.12884505	0	0	2.603339564	0
YBR180W	116.8970269	129.6272843	112.0695967	194.7512011	216.0771838	167.5613913
YBR181C	109.5909627	104.297815	0	5.080466116	0	0
YBR182C	90.59519582	101.3178774	34.36800966	27.09581928	67.68682866	338.3144282
YBR182C-A	292.2425672	390.3718217	648.5093997	457.2419504	550.6063178	834.615311
YBR183W	65.75457761	98.33793982	83.67863221	113.4637433	158.8037134	272.8856944
YBR184W	0	242.864912	0	0	479.0144798	526.6215155
YBR185C	173.8843275	323.3232264	216.667887	196.4446898	290.2723614	205.8611379
YBR186W	134.4315809	198.1658484	204.7137967	343.7782072	225.1888723	256.9274667
YBR187W	268.8631618	421.6611662	493.1062255	343.7782072	524.5729221	560.1337938
YBR188C	419.3680839	400.8016032	319.771916	264.184238	572.7347041	636.7332869
YBR189W	498.273577	469.3401673	306.3235644	264.184238	555.8129969	600.0293631
YBR191W	188.4964558	162.4065976	0	3.386977411	1.301669782	4.787468323
YBR192W	176.8067531	369.5122587	237.587545	303.1344782	619.5948162	467.5760729
YBR193C	280.5528645	552.7784193	409.4275933	651.9931515	714.6167103	719.7160712
YBR194W	296.6262057	594.4975453	392.9907191	419.9851989	751.0634642	745.2492356
YBR195C	187.035243	297.993757	8.965567737	6.773954821	6.50834891	11.17075942
YBR196C	111.0521755	144.5269722	153.9089128	110.0767658	127.5636386	111.7075942
YBR196C-A	450.0535535	1083.207307	549.8881545	662.1540838	911.1688474	788.3364505
YBR196C-B	280.5528645	385.9019154	188.2769225	159.1879383	225.1888723	188.3070874
YBR197C	265.9407361	469.3401673	430.3472514	508.0466116	590.958081	614.3917681
YBR198C	52.60366209	165.3865352	71.7245419	54.19163857	93.7202243	157.9864547
YBR199W	100.8236857	134.0971907	49.31062255	33.86977411	74.19517757	78.19531594
YBR200W	43.83638508	128.1373155	74.71306448	150.7204948	166.6137321	154.7948091
YBR200W-A	195.80252	408.2514471	434.8300352	435.2265973	606.5781184	588.8586037
YBR201C-A	176.8067531	430.6009789	487.1291804	496.1921906	773.1918505	539.3880977
YBR201W	178.267966	475.3000425	195.7482289	240.4753961	492.0311776	517.0465789
YBR202W	11.68970269	19.36959421	0	0	0	0
YBR203W	27.76304388	131.1172531	25.40244192	30.48279669	78.10018692	110.1117714
YBR204C	169.500689	283.0940692	203.2195354	218.460043	558.4163365	349.4851876
YBR205W	87.67277015	210.0855987	98.62124511	116.8507207	225.1888723	368.6350609
YBR207W	94.97883433	265.2144438	94.13846124	62.6590821	121.0552897	271.2898716
YBR208C	0	0	0	0	0	0
YBR210W	35.06910806	56.61881384	0	0	1.301669782	0
YBR211C	30.68546955	171.3464103	56.781929	16.93488705	191.345458	154.7948091
YBR212W	65.75457761	1.489968785	4.482783869	10.16093223	0	0
YBR213W	375.5316988	639.1966088	313.7948708	276.038659	698.9966729	702.1620207
YBR214W	80.36670597	269.6843501	34.36800966	33.86977411	72.89350779	46.27886045
YBR215W	207.4922227	707.7351729	195.7482289	186.2837576	188.7421184	209.0527834
YBR216C	0	62.57868898	0	0	46.86011215	41.49139213
YBR217W	168.0394761	378.4520714	793.4527447	237.0884187	583.1480623	480.3426551
YBR218C	14.61212836	20.85956299	35.86227095	23.70884187	11.71502804	15.95822774
YBR221C	29.22425672	49.16896991	0	0	0	0
YBR221W-A	480.739023	934.2104283	1195.409032	1038.108576	1239.189632	887.2774625
YBR222C	0	2.97993757	0	0	0	0
YBR223C	108.1297499	229.4551929	239.0818063	167.6553818	225.1888723	178.7321507
YBR225W	30.68546955	280.1141316	41.83931611	37.25675152	68.98849845	82.98278426
YBR227C	135.8927937	4.469906355	11.95409032	25.40233058	0	1.595822774
YBR228W	94.97883433	375.4721339	170.345787	174.4293366	420.4393396	649.4998691
YBR229C	49.68123642	78.96834561	74.71306448	84.67443526	63.78181932	60.64126542
YBR230C	0	0	0	0	0	0
YBR230W-A	201.6473714	1485.498879	8.965567737	13.54790964	16.92170717	46.27886045
YBR231C	99.36247284	205.6156924	22.41391934	18.62837576	26.03339564	39.89556936
YBR233W	37.99153373	114.7275965	2.988522579	0	0	4.787468323
YBR233W-A	318.5443982	1235.184123	575.2905965	316.6823879	788.8118879	555.3463255
YBR234C	140.2764322	414.2113223	236.0932837	296.3605234	774.4935203	459.596959
YBR235W	64.29336478	147.5069097	209.1965805	71.12652562	70.29016823	70.21620207
YBR236C	83.28913165	73.00847047	8.965567737	11.85442094	11.71502804	1.595822774
YBR237W	64.29336478	470.8301361	59.77045158	67.73954821	70.29016823	79.79113872
YBR238C	14.61212836	2.97993757	8.965567737	10.16093223	1.301669782	0
YBR239C	68.67700329	148.9968785	83.67863221	111.7702545	79.4018567	78.19531594
YBR240C	1.461212836	5.959875141	0	1.693488705	0	0
YBR241C	0	32.77931327	2.988522579	0	10.41335826	6.383291097
YBR242W	238.1776922	396.3316969	47.81636126	38.95024022	61.17847975	75.00367039
YBR243C	105.2073242	263.724475	138.9662999	221.8470204	447.774405	156.3906319
YBR244W	220.6431382	470.8301361	231.6104999	203.2186446	404.8193022	362.2517698
YBR245C	67.21579045	81.94828318	47.81636126	71.12652562	45.55844237	59.04544265
YBR246W	141.7376451	0	242.0703289	237.0884187	0	0
YBR247C	102.2848985	83.43825197	7.471306448	6.773954821	18.22337695	12.76658219
YBR248C	4.383638508	47.67900112	20.91965805	18.62837576	44.25677259	39.89556936
YBR249C	135.8927937	34.26928206	20.91965805	22.01535317	1.301669782	7.979113872
YBR250W	27.76304388	108.7677213	11.95409032	32.1762854	72.89350779	82.98278426
YBR251W	64.29336478	180.286223	53.79340642	60.96559339	59.87680997	46.27886045
YBR252W	214.7982869	239.8849744	224.1391934	353.9391394	206.9654953	290.4397449
YBR253W	347.7686549	1200.914841	537.9340642	455.5484617	583.1480623	454.8094907
YBR254C	328.7728881	767.3339244	620.1184351	479.2573036	717.2200499	831.4236654
YBR255C-A	296.6262057	411.2313847	407.933332	487.7247471	416.5343302	414.9139213
YBR255W	97.90126	187.7360669	106.0925516	72.82001433	165.3120623	138.8365814
YBR256C	159.2721991	366.5323211	209.1965805	298.0540121	386.5959253	312.7812638
YBR257W	203.1085842	694.3254539	231.6104999	193.0577124	1080.385919	588.8586037
YBR258C	526.0366209	509.5693245	337.7030514	469.0963714	610.4831278	341.5060737
YBR259W	65.75457761	77.47837683	73.21880319	135.4790964	95.02189409	159.5822774
YBR260C	90.59519582	148.9968785	71.7245419	23.70884187	79.4018567	92.55772091
YBR261C	283.4752902	317.3633512	321.2661772	408.130778	190.0437882	269.6940489
YBR262C	214.7982869	268.1943813	249.5416353	225.2339978	274.652324	330.3353143
YBR263W	23.37940537	20.85956299	20.91965805	11.85442094	13.01669782	7.979113872
YBR264C	226.4879896	168.3664727	222.6449321	233.7014413	74.19517757	27.12898716
YBR265W	220.6431382	271.1743189	127.0122096	240.4753961	278.5573333	256.9274667
YBR267W	176.8067531	880.571552	419.8874224	314.9888992	818.7502929	930.3646774
YBR268W	238.1776922	283.0940692	297.3579966	150.7204948	188.7421184	255.3316439
YBR269C	210.4146484	439.5407916	298.8522579	301.4409895	382.6909159	276.07734
YBR270C	134.4315809	98.33793982	225.6334547	186.2837576	100.2285732	46.27886045
YBR271W	138.8152194	357.5925084	388.5079353	276.038659	287.6690218	261.714935
YBR272C	100.8236857	210.0855987	177.8170935	165.9618931	20.82671651	65.42873375
YBR273C	102.2848985	128.1373155	32.87374837	32.1762854	29.93840499	181.9237963
YBR274W	92.05640866	192.2059733	164.3687418	152.4139835	221.2838629	207.4569607
YBR275C	4.383638508	26.81943813	0	0	0	0
YBR276C	125.6643039	335.2429767	22.41391934	13.54790964	14.3183676	23.93734161
YBR278W	452.9759791	274.1542565	330.231745	277.7321477	246.0155888	142.0282269
YBR279W	147.5824964	232.4351305	62.75897416	33.86977411	62.48014954	63.83291097
YBR280C	134.4315809	233.9250993	146.4376064	159.1879383	131.468648	196.2862012
YBR281C	73.06064179	144.5269722	80.69010963	89.75490138	74.19517757	94.15354368
YBR282W	374.070486	458.9103858	415.4046385	445.3875295	628.7065047	398.9556936
YBR283C	210.4146484	110.2576901	1.49426129	3.386977411	2.603339564	1.595822774
YBR284W	17.53455403	132.6072219	19.42539676	22.01535317	74.19517757	44.68303768
YBR285W	248.4061821	679.425766	37.35653224	35.56326281	80.70352648	57.44961988
YBR286W	18.99576687	29.7993757	1.49426129	1.693488705	2.603339564	1.595822774
YBR287W	163.6558376	193.6959421	100.1155064	76.20699174	166.6137321	146.8156952
YBR288C	169.500689	172.8363791	1425.52527	587.6405807	2.603339564	0
YBR289W	33.60789523	37.24921963	0	0	0	0
YBR290W	172.4231146	89.39812711	497.5890094	509.7401003	424.3443489	315.9729093
YBR291C	56.9873006	67.04859533	73.21880319	84.67443526	72.89350779	62.2370882
YBR293W	33.60789523	26.81943813	46.32209998	28.78930799	24.73172586	27.12898716
YBR294W	0	0	0	0	0	0
YBR295W	0	44.69906355	0	0	24.73172586	31.91645549
YBR296C	92.05640866	131.1172531	2.988522579	1.693488705	1.301669782	1.595822774
YBR296C-A	230.8716281	348.6526957	295.8637353	419.9851989	364.467539	459.596959
YBR297W	90.59519582	229.4551929	26.89670321	15.24139835	92.41855452	154.7948091
YBR298C	13.15091552	162.4065976	32.87374837	27.09581928	158.8037134	157.9864547
YBR298C-A	428.1353609	509.5693245	938.3960898	779.0048044	1742.935838	1388.365814
YBR299W	46.75881075	52.14890748	40.34505482	32.1762854	96.32356387	75.00367039
YBR301W	80.36670597	174.3263479	112.0695967	74.51350303	160.1053832	234.5859478
YBR302C	75.98306747	251.8047247	0	0	188.7421184	322.3562004
YCL001W	42.37517224	46.18903234	7.471306448	5.080466116	9.111688474	6.383291097
YCL001W-A	280.5528645	378.4520714	522.9914513	340.3912298	684.6783053	631.9458186
YCL001W-B	442.7474893	737.5345487	617.1299126	660.4605951	991.8723739	721.311894
YCL002C	213.337074	238.3950056	378.0481062	453.854973	370.9758879	400.5515164
YCL004W	134.4315809	211.5755675	554.3709384	460.6289278	355.3558505	499.4925284
YCL005W	8.767277015	308.4235385	4.482783869	10.16093223	204.3621558	252.1399983
YCL005W-A	603.4809012	429.1110101	177.8170935	269.2647041	231.6972212	156.3906319
YCL008C	309.7771212	157.9366912	143.4490838	245.5558623	204.3621558	92.55772091
YCL009C	198.7249457	219.0254114	67.24175803	62.6590821	71.59183801	215.4360745
YCL010C	236.7164794	503.6094494	439.3128191	531.7554535	663.8515888	1313.362143
YCL011C	13.15091552	7.449843926	0	1.693488705	0	0
YCL012C	211.8758612	311.4034761	55.28766771	44.03070634	102.8319128	105.3243031
YCL014W	14.61212836	31.28934449	4.482783869	13.54790964	3.905009346	19.14987329
YCL016C	149.0437093	199.6558172	339.1973127	274.3451703	357.95919	475.5551867
YCL017C	0	0	0	0	0	0
YCL018W	37.99153373	89.39812711	59.77045158	42.33721763	52.06679128	60.64126542
YCL021W-A	0	0	0	0	0	0
YCL024W	0	0	0	0	0	0
YCL025C	51.14244926	74.49843926	86.66715479	57.57861598	70.29016823	68.6203793
YCL026C-A	197.2637328	213.0655363	340.691574	345.4716959	528.4779315	450.0220224
YCL026C-B	220.6431382	159.42666	327.2432224	326.8433201	632.6115141	588.8586037
YCL027W	119.8194525	235.4150681	240.5760676	243.8623736	516.7629035	694.1829068
YCL028W	56.9873006	70.0285329	0	5.080466116	10.41335826	14.36240497
YCL029C	18.99576687	14.89968785	0	0	0	0
YCL030C	45.29759791	186.2460981	47.81636126	60.96559339	134.0719875	116.4950625
YCL031C	242.5613308	323.3232264	239.0818063	164.2684044	363.1658692	323.9520232
YCL032W	286.3977158	372.4921963	322.7604385	362.4065829	581.8463926	406.9348074
YCL033C	504.1184284	1498.908598	573.7963352	873.8401719	999.6823926	620.7750592
YCL034W	214.7982869	0	218.1621483	252.3298171	1.301669782	0
YCL035C	290.7813543	201.145786	168.8515257	250.6363284	648.2315514	434.0637946
YCL036W	182.6516045	204.1257236	1.49426129	1.693488705	0	0
YCL037C	39.45274657	4.469906355	0	0	0	0
YCL038C	141.7376451	314.3834137	155.4031741	132.092119	248.6189284	210.6486062
YCL039W	113.9746012	199.6558172	174.8285709	125.3181642	248.6189284	213.8402518
YCL043C	10.22848985	11.91975028	0	0	0	4.787468323
YCL044C	0	184.7561294	0	0	162.7087227	137.2407586
YCL045C	94.97883433	98.33793982	194.2539676	27.09581928	35.14508411	44.68303768
YCL047C	223.5655639	371.0022275	343.6800966	318.3758766	590.958081	876.1067031
YCL048W	64.29336478	52.14890748	85.1728935	130.3986303	331.9257944	148.411518
YCL048W-A	249.8673949	421.6611662	267.4727708	292.973546	503.7462056	675.0330335
YCL049C	105.2073242	162.4065976	222.6449321	215.0730656	206.9654953	355.8684787
YCL050C	132.9703681	120.6874716	8.965567737	5.080466116	7.810018692	4.787468323
YCL051W	96.44004717	1.489968785	1.49426129	6.773954821	0	0
YCL052C	141.7376451	148.9968785	367.5882772	316.6823879	423.0426791	430.8721491
YCL054W	37.99153373	43.20909477	0	1.693488705	1.301669782	9.574936646
YCL055W	36.5303209	47.67900112	29.88522579	16.93488705	32.54174455	54.25797433
YCL056C	293.70378	432.0909477	381.0366288	409.8242667	937.202243	716.5244257
YCL057C-A	264.4795233	318.85332	248.0473741	215.0730656	469.9027913	331.9311371
YCL057W	97.90126	186.2460981	132.9892548	103.302811	206.9654953	223.4151884
YCL058W-A	369.6868475	476.7900112	654.4864448	900.9359912	1060.860872	963.8769557
YCL059C	271.7855875	229.4551929	20.91965805	28.78930799	41.65343302	46.27886045
YCL061C	51.14244926	0	44.82783869	38.95024022	0	0
YCL063W	173.8843275	348.6526957	158.3916967	157.4944496	600.0697695	177.1363279
YCL064C	32.14668239	0	7.471306448	1.693488705	0	0
YCL066W	97.90126	153.4667849	55.28766771	54.19163857	32.54174455	54.25797433
YCL067C	134.4315809	20.85956299	19.42539676	20.32186446	0	0
YCL068C	238.1776922	308.4235385	324.2546998	342.0847185	506.3495452	631.9458186
YCL069W	92.05640866	137.0771282	64.25323545	74.51350303	122.3569595	134.049113
YCL073C	94.97883433	229.4551929	82.18437092	67.73954821	108.0385919	124.4741764
YCR002C	29.22425672	102.8078462	40.34505482	55.88512727	22.12838629	38.29974658
YCR003W	248.4061821	251.8047247	32.87374837	66.04605951	16.92170717	59.04544265
YCR004C	103.7461113	169.8564415	19.42539676	27.09581928	36.4467539	7.979113872
YCR005C	0	2.97993757	0	0	0	0
YCR007C	5.844851344	35.75925084	0	0	0	1.595822774
YCR008W	30.68546955	61.08872019	1.49426129	0	0	0
YCR009C	154.8885606	134.0971907	147.9318677	150.7204948	143.183676	79.79113872
YCR010C	153.4273478	303.9536322	43.3335774	20.32186446	28.6367352	54.25797433
YCR011C	35.06910806	41.71912598	0	5.080466116	5.206679128	1.595822774
YCR012W	48.22002358	22.34953178	0	1.693488705	2.603339564	1.595822774
YCR014C	125.6643039	229.4551929	168.8515257	270.9581928	320.2107664	311.185441
YCR015C	78.90549314	93.86803346	25.40244192	74.51350303	32.54174455	22.34151884
YCR016W	94.97883433	0	8.965567737	18.62837576	0	0
YCR017C	42.37517224	44.69906355	13.44835161	11.85442094	10.41335826	41.49139213
YCR018C	0	0	0	0	0	0
YCR019W	0	0	0	0	0	0
YCR020C	328.7728881	373.9821651	620.1184351	613.0429113	685.9799751	545.7713888
YCR020C-A	1.461212836	499.139543	1.49426129	0	1066.067551	1045.263917
YCR020W-B	324.3892496	396.3316969	500.577532	631.6712871	624.8014954	885.6816397
YCR021C	23.37940537	5.959875141	5.977045158	5.080466116	1.301669782	1.595822774
YCR023C	65.75457761	113.2376277	107.5868128	113.4637433	148.3903551	124.4741764
YCR024C	106.668537	195.1859109	260.0014644	211.6860882	360.5625296	317.5687321
YCR024C-A	375.5316988	323.3232264	110.5753354	84.67443526	67.68682866	110.1117714
YCR024C-B	0	31.28934449	0	0	24.73172586	7.979113872
YCR026C	39.45274657	98.33793982	11.95409032	10.16093223	13.01669782	14.36240497
YCR027C	21.91819254	25.32946935	0	0	0	0
YCR028C	45.29759791	0	0	0	0	0
YCR028C-A	191.4188815	202.6357548	0	1.693488705	1.301669782	0
YCR030C	46.75881075	111.7476589	0	0	3.905009346	3.191645549
YCR031C	0	0	0	0	0	0
YCR032W	0	2.97993757	0	0	0	0
YCR033W	17.53455403	31.28934449	0	0	0	0
YCR034W	77.4442803	116.2175652	29.88522579	25.40233058	57.27347041	20.74569607
YCR035C	159.2721991	214.5555051	597.7045158	677.3954821	225.1888723	301.6105043
YCR036W	245.4837564	822.4627694	331.7260063	406.4372893	383.9925857	453.2136679
YCR037C	65.75457761	210.0855987	62.75897416	52.49814986	246.0155888	188.3070874
YCR040W	4.383638508	17.87962542	4.482783869	0	0	0
YCR042C	0	17.87962542	0	0	20.82671651	17.55405052
YCR043C	201.6473714	525.9589812	198.7367515	203.2186446	325.4174455	232.990125
YCR044C	106.668537	101.3178774	158.3916967	160.881427	48.16178193	94.15354368
YCR045C	97.90126	201.145786	195.7482289	238.7819074	464.6961122	359.0601242
YCR046C	176.8067531	427.6210413	219.6564096	145.6400287	399.6126231	422.8930352
YCR047C	229.4104152	446.9906355	254.0244192	494.4987019	214.775514	250.5441756
YCR048W	235.2552666	128.1373155	307.8178256	348.8586733	130.1669782	92.55772091
YCR050C	233.7940537	126.6473467	303.3350418	343.7782072	130.1669782	90.96189814
YCR051W	81.82791881	52.14890748	56.781929	108.3832771	0	0
YCR052W	7.306064179	227.9652241	0	13.54790964	197.8538069	130.8574675
YCR053W	124.203091	199.6558172	62.75897416	133.7856077	149.6920249	146.8156952
YCR054C	157.8109863	262.2345062	224.1391934	196.4446898	484.2211589	454.8094907
YCR057C	77.4442803	105.7877837	97.12698382	69.43303692	65.0834891	73.40784762
YCR059C	175.3455403	293.5238507	216.667887	204.9121333	382.6909159	400.5515164
YCR060W	170.9619018	272.6642877	312.3006095	218.460043	190.0437882	143.6240497
YCR061W	30.68546955	1.489968785	0	0	0	0
YCR063W	153.4273478	452.9505107	28.3909645	3.386977411	23.43005608	35.10810103
YCR065W	55.52608776	227.9652241	2.988522579	3.386977411	10.41335826	20.74569607
YCR066W	141.7376451	0	392.9907191	259.1037719	0	1.595822774
YCR067C	21.91819254	40.2291572	62.75897416	57.57861598	61.17847975	129.2616447
YCR068W	94.97883433	169.8564415	141.9548225	204.9121333	279.8590031	173.9446824
YCR069W	157.8109863	2.97993757	572.3020739	479.2573036	0	0
YCR071C	324.3892496	284.584038	463.2209998	457.2419504	291.5740312	236.1817706
YCR072C	146.1212836	90.88809589	170.345787	154.1074722	101.530243	122.8783536
YCR073C	24.84061821	4.469906355	7.471306448	15.24139835	1.301669782	0
YCR073W-A	227.9492024	800.1132376	127.0122096	128.7051416	322.8141059	330.3353143
YCR075C	286.3977158	140.0570658	239.0818063	160.881427	100.2285732	81.38696149
YCR075W-A	679.4639687	907.3909902	959.3157479	1219.311868	1610.16552	2041.057328
YCR076C	176.8067531	268.1943813	80.69010963	150.7204948	171.8204112	105.3243031
YCR077C	55.52608776	0	10.45982903	13.54790964	0	0
YCR079W	258.634672	341.2028518	0	0	114.5469408	157.9864547
YCR081W	33.60789523	11.91975028	5.977045158	18.62837576	7.810018692	4.787468323
YCR082W	225.0267767	174.3263479	404.9448095	435.2265973	652.1365608	234.5859478
YCR083W	223.5655639	219.0254114	221.1506708	194.7512011	144.4853458	142.0282269
YCR084C	33.60789523	61.08872019	13.44835161	10.16093223	31.24007477	54.25797433
YCR086W	379.9153373	257.7645998	742.6478609	665.5410612	749.7617944	657.478983
YCR087C-A	368.2256346	411.2313847	180.805616	296.3605234	766.6835016	240.9692389
YCR088W	2.922425672	0	0	0	0	0
YCR089W	23.37940537	7.449843926	17.93113547	11.85442094	6.50834891	1.595822774
YCR090C	140.2764322	7.449843926	271.9555547	248.9428397	0	0
YCR091W	0	8.939812711	0	0	2.603339564	4.787468323
YCR092C	0	0	0	0	0	0
YCR093W	8.767277015	4.469906355	0	0	0	0
YCR094W	149.0437093	207.1056611	270.4612934	201.5251559	818.7502929	384.5932886
YCR095C	96.44004717	196.6758796	165.8630031	135.4790964	317.6074268	398.9556936
YCR095W-A	36.5303209	62.57868898	22.41391934	18.62837576	33.84341433	35.10810103
YCR096C	17.53455403	4.469906355	1.49426129	0	0	0
YCR097W	45.29759791	129.6272843	13.44835161	3.386977411	10.41335826	15.95822774
YCR098C	10.22848985	4.469906355	0	1.693488705	0	1.595822774
YCR101C	137.3540066	174.3263479	216.667887	262.4907493	380.0875763	416.5097441
YCR102C	10.22848985	0	34.36800966	52.49814986	0	0
YCR104W	238.1776922	266.7044125	195.7482289	247.249351	266.8423053	344.6977193
YCR105W	89.13398299	104.297815	168.8515257	101.6093223	92.41855452	193.0945557
YCR106W	51.14244926	80.4583144	61.26471287	88.06141267	61.17847975	100.5368348
YCR107W	33.60789523	95.35800225	49.31062255	28.78930799	54.67013084	52.66215155
YCR108C	214.7982869	71.51850169	176.3228322	232.0079526	95.02189409	111.7075942
YDL001W	0	223.4953178	0	0	50.7651215	114.8992398
YDL002C	160.7334119	178.7962542	197.2424902	198.1381785	232.998891	229.7984795
YDL003W	37.99153373	92.37806468	22.41391934	15.24139835	53.36846106	52.66215155
YDL004W	135.8927937	140.0570658	1.49426129	3.386977411	13.01669782	4.787468323
YDL005C	217.7207125	372.4921963	156.8974354	99.91583361	249.9205981	285.6522766
YDL006W	134.4315809	275.6442253	288.3924289	270.9581928	628.7065047	1212.825308
YDL007C-A	37.99153373	87.90815832	0	0	3.905009346	7.979113872
YDL007W	46.75881075	56.61881384	1.49426129	3.386977411	7.810018692	6.383291097
YDL008W	52.60366209	128.1373155	28.3909645	6.773954821	9.111688474	1.595822774
YDL010W	46.75881075	105.7877837	127.0122096	93.14187879	87.21187539	185.1154418
YDL012C	149.0437093	251.8047247	113.563858	186.2837576	196.5521371	296.823036
YDL013W	62.83215194	102.8078462	1.49426129	1.693488705	2.603339564	11.17075942
YDL014W	56.9873006	59.59875141	0	0	0	0
YDL015C	162.1946248	117.707534	258.5072031	213.3795769	246.0155888	231.3943023
YDL017W	122.7418782	159.42666	179.3113547	152.4139835	217.3788536	322.3562004
YDL018C	84.75034448	131.1172531	37.35653224	32.1762854	67.68682866	98.94101201
YDL019C	14.61212836	49.16896991	0	0	33.84341433	15.95822774
YDL020C	49.68123642	0	23.90818063	23.70884187	0	0
YDL021W	146.1212836	38.73918841	198.7367515	211.6860882	6.50834891	4.787468323
YDL022W	8.767277015	4.469906355	1.49426129	6.773954821	0	0
YDL024C	35.06910806	5.959875141	2.988522579	3.386977411	3.905009346	0
YDL025C	7.306064179	26.81943813	2.988522579	0	0	0
YDL027C	153.4273478	67.04859533	150.9203902	115.157232	13.01669782	46.27886045
YDL028C	5.844851344	22.34953178	1.49426129	0	0	3.191645549
YDL029W	248.4061821	306.9335697	385.5194127	196.4446898	259.0322866	352.6768331
YDL030W	106.668537	190.7160045	410.9218546	179.5098028	249.9205981	367.0392381
YDL031W	45.29759791	16.38965664	0	10.16093223	2.603339564	1.595822774
YDL033C	156.3497734	34.26928206	286.8981676	269.2647041	79.4018567	60.64126542
YDL035C	102.2848985	168.3664727	26.89670321	42.33721763	55.97180063	57.44961988
YDL036C	100.8236857	187.7360669	71.7245419	77.90048044	105.4352523	119.6867081
YDL037C	102.2848985	378.4520714	98.62124511	103.302811	344.9424922	148.411518
YDL040C	36.5303209	105.7877837	16.43687418	10.16093223	28.6367352	28.72480994
YDL042C	191.4188815	281.6041004	83.67863221	74.51350303	29.93840499	81.38696149
YDL043C	271.7855875	174.3263479	531.9570191	474.1768375	447.774405	271.2898716
YDL044C	168.0394761	107.2777525	212.1851031	150.7204948	96.32356387	105.3243031
YDL045C	173.8843275	226.4752553	333.2202676	418.2917102	473.8078006	871.3192348
YDL045W-A	388.6826143	339.712883	560.3479836	531.7554535	348.8475016	462.7886045
YDL046W	112.5133884	68.53856412	89.65567737	104.9962997	27.33506542	55.8537971
YDL047W	33.60789523	10.4297815	10.45982903	3.386977411	2.603339564	0
YDL048C	68.67700329	125.157378	56.781929	66.04605951	46.86011215	90.96189814
YDL049C	172.4231146	303.9536322	276.4383386	325.1498314	337.1324735	435.6596174
YDL051W	149.0437093	189.2260357	17.93113547	28.78930799	2.603339564	4.787468323
YDL052C	112.5133884	81.94828318	94.13846124	110.0767658	61.17847975	86.17442981
YDL053C	321.4668239	323.3232264	385.5194127	426.7591537	147.0886854	161.1781002
YDL054C	32.14668239	26.81943813	1.49426129	3.386977411	2.603339564	3.191645549
YDL055C	24.84061821	35.75925084	0	1.693488705	0	0
YDL056W	73.06064179	78.96834561	29.88522579	42.33721763	15.62003738	33.51227826
YDL057W	157.8109863	171.3464103	258.5072031	179.5098028	282.4623427	210.6486062
YDL058W	7.306064179	16.38965664	0	3.386977411	0	0
YDL059C	59.90972627	55.12884505	64.25323545	71.12652562	42.95510281	19.14987329
YDL060W	45.29759791	53.63887627	13.44835161	8.467443526	3.905009346	6.383291097
YDL061C	283.4752902	150.4868473	16.43687418	20.32186446	13.01669782	12.76658219
YDL063C	96.44004717	64.06865776	144.9433451	71.12652562	65.0834891	62.2370882
YDL064W	536.2651108	493.1796679	385.5194127	419.9851989	308.4957383	360.655947
YDL065C	229.4104152	210.0855987	322.7604385	406.4372893	180.9320997	330.3353143
YDL066W	124.203091	192.2059733	56.781929	57.57861598	88.51354518	90.96189814
YDL067C	220.6431382	229.4551929	219.6564096	204.9121333	149.6920249	161.1781002
YDL069C	366.7644218	223.4953178	419.8874224	286.1995912	109.3402617	213.8402518
YDL070W	109.5909627	81.94828318	14.9426129	16.93488705	15.62003738	14.36240497
YDL072C	24.84061821	14.89968785	32.87374837	55.88512727	15.62003738	15.95822774
YDL073W	14.61212836	1.489968785	10.45982903	16.93488705	2.603339564	1.595822774
YDL074C	23.37940537	40.2291572	4.482783869	5.080466116	11.71502804	6.383291097
YDL075W	21.91819254	16.38965664	0	0	0	0
YDL076C	244.0225436	280.1141316	167.3572644	125.3181642	178.3287601	189.9029101
YDL077C	42.37517224	53.63887627	31.37948708	15.24139835	62.48014954	30.32063271
YDL078C	159.2721991	128.1373155	216.667887	164.2684044	82.00519627	89.36607536
YDL079C	87.67277015	107.2777525	395.9792417	372.5675152	214.775514	245.7567072
YDL080C	73.06064179	59.59875141	32.87374837	37.25675152	40.35176324	44.68303768
YDL081C	160.7334119	81.94828318	4.482783869	0	2.603339564	0
YDL082W	284.936503	259.2545686	0	1.693488705	7.810018692	9.574936646
YDL083C	160.7334119	159.42666	0	0	2.603339564	1.595822774
YDL084W	35.06910806	23.83950056	0	0	0	0
YDL085C-A	198.7249457	497.6495742	614.14139	496.1921906	831.7669907	608.008477
YDL085W	81.82791881	153.4667849	17.93113547	35.56326281	13.01669782	14.36240497
YDL086W	277.6304388	286.0740067	252.5301579	248.9428397	564.9246854	435.6596174
YDL087C	229.4104152	295.0138195	322.7604385	384.4219361	464.6961122	432.4679718
YDL088C	29.22425672	44.69906355	8.965567737	6.773954821	0	3.191645549
YDL089W	169.500689	201.145786	245.0588515	221.8470204	236.9039003	331.9311371
YDL090C	131.5091552	181.7761918	155.4031741	150.7204948	173.122081	148.411518
YDL091C	219.1819254	303.9536322	67.24175803	89.75490138	182.2337695	145.2198725
YDL092W	188.4964558	96.84797104	159.885958	174.4293366	75.49684736	137.2407586
YDL093W	65.75457761	50.6589387	110.5753354	115.157232	65.0834891	70.21620207
YDL095W	48.22002358	44.69906355	5.977045158	1.693488705	45.55844237	0
YDL097C	236.7164794	224.9852866	109.0810741	91.44839008	75.49684736	137.2407586
YDL098C	246.9449693	222.005349	499.0832707	565.6252276	529.7796013	307.9937954
YDL099W	55.52608776	327.7931327	55.28766771	50.80466116	130.1669782	212.244429
YDL100C	188.4964558	156.4467224	315.2891321	372.5675152	318.9090966	282.4606311
YDL101C	194.3413072	247.3348183	560.3479836	435.2265973	823.956972	615.9875909
YDL102W	73.06064179	99.82790861	32.87374837	50.80466116	57.27347041	41.49139213
YDL103C	159.2721991	217.5354426	216.667887	221.8470204	234.3005608	280.8648083
YDL104C	207.4922227	308.4235385	475.1750901	501.2726568	542.7962991	697.3745524
YDL105W	185.5740302	338.2229142	268.9670321	296.3605234	426.9476885	355.8684787
YDL106C	157.8109863	116.2175652	19.42539676	22.01535317	58.57514019	71.81202484
YDL107W	216.2594997	278.6241628	240.5760676	375.9544926	528.4779315	667.0539197
YDL108W	301.0098442	405.2715096	500.577532	340.3912298	628.7065047	705.3536662
YDL109C	105.2073242	177.3062854	262.989987	145.6400287	437.3610468	429.2763263
YDL110C	26.30183105	4.469906355	17.93113547	37.25675152	0	0
YDL111C	330.2341009	175.8163166	26.89670321	13.54790964	35.14508411	15.95822774
YDL112W	26.30183105	93.86803346	49.31062255	44.03070634	20.82671651	22.34151884
YDL113C	4.383638508	266.7044125	11.95409032	1.693488705	193.9487975	209.0527834
YDL114W	226.4879896	95.35800225	297.3579966	306.5214557	105.4352523	81.38696149
YDL115C	189.9576687	95.35800225	321.2661772	248.9428397	119.7536199	175.5405052
YDL116W	89.13398299	113.2376277	76.20732577	103.302811	137.9769969	118.0908853
YDL117W	67.21579045	67.04859533	11.95409032	5.080466116	5.206679128	23.93734161
YDL118W	457.3596176	444.010698	1005.637848	817.9550446	633.9131838	877.7025259
YDL119C	460.2820433	446.9906355	1007.132109	823.0355108	635.2148536	877.7025259
YDL120W	464.6656818	424.6411038	823.3379705	870.4531945	505.0478754	475.5551867
YDL121C	328.7728881	324.8131952	493.1062255	504.6596342	403.5176324	390.9765797
YDL122W	116.8970269	8.939812711	31.37948708	6.773954821	0	0
YDL123W	86.21155732	10.4297815	0	0	0	0
YDL124W	194.3413072	360.572446	361.6112321	296.3605234	532.3829408	480.3426551
YDL125C	352.1522934	318.85332	8.965567737	5.080466116	11.71502804	15.95822774
YDL126C	13.15091552	10.4297815	0	0	0	0
YDL127W	92.05640866	111.7476589	167.3572644	152.4139835	135.3736573	116.4950625
YDL128W	67.21579045	90.88809589	25.40244192	20.32186446	59.87680997	35.10810103
YDL129W	68.67700329	74.49843926	19.42539676	32.1762854	16.92170717	9.574936646
YDL130W	103.7461113	95.35800225	8.965567737	3.386977411	3.905009346	1.595822774
YDL130W-A	436.9026379	439.5407916	357.1284482	450.4679956	524.5729221	395.764048
YDL131W	5.844851344	0	0	0	0	0
YDL132W	0	0	0	0	0	0
YDL133C-A	45.29759791	22.34953178	0	0	0	0
YDL133W	115.435814	132.6072219	339.1973127	457.2419504	109.3402617	130.8574675
YDL134C	128.5867296	71.51850169	1.49426129	3.386977411	0	1.595822774
YDL135C	178.267966	151.9768161	149.426129	193.0577124	35.14508411	9.574936646
YDL136W	195.80252	224.9852866	11.95409032	5.080466116	57.27347041	1.595822774
YDL137W	13.15091552	1.489968785	0	0	0	0
YDL138W	33.60789523	8.939812711	7.471306448	10.16093223	0	0
YDL139C	261.5570976	259.2545686	191.2654451	182.8967802	96.32356387	118.0908853
YDL140C	5.844851344	4.469906355	0	0	0	0
YDL141W	90.59519582	107.2777525	130.0007322	79.59396915	57.27347041	92.55772091
YDL142C	214.7982869	92.37806468	360.1169708	355.6326281	119.7536199	86.17442981
YDL143W	210.4146484	216.0454738	94.13846124	93.14187879	80.70352648	138.8365814
YDL144C	191.4188815	99.82790861	225.6334547	211.6860882	92.41855452	106.9201259
YDL145C	18.99576687	22.34953178	22.41391934	11.85442094	10.41335826	28.72480994
YDL146W	11.68970269	16.38965664	35.86227095	11.85442094	7.810018692	17.55405052
YDL147W	143.1988579	62.57868898	121.0351645	89.75490138	6.50834891	51.06632878
YDL148C	124.203091	154.9567537	0	5.080466116	6.50834891	3.191645549
YDL149W	54.06487493	61.08872019	53.79340642	72.82001433	32.54174455	25.53316439
YDL150W	140.2764322	345.6727582	255.5186805	235.39493	436.059377	307.9937954
YDL153C	0	0	0	0	0	0
YDL154W	0	0	0	0	0	0
YDL155W	54.06487493	23.83950056	7.471306448	0	5.206679128	0
YDL156W	192.8800943	351.6326333	43.3335774	25.40233058	110.6419315	169.1572141
YDL157C	339.0013779	224.9852866	204.7137967	215.0730656	411.3276511	418.1055669
YDL159W	169.500689	239.8849744	288.3924289	304.8279669	976.2523365	402.1473391
YDL159W-A	0	441.0307604	0	1.693488705	662.549919	469.1718956
YDL160C	65.75457761	67.04859533	2.988522579	1.693488705	5.206679128	3.191645549
YDL160C-A	225.0267767	244.3548808	224.1391934	279.4256364	208.2671651	194.6903785
YDL161W	132.9703681	146.0169409	28.3909645	25.40233058	16.92170717	30.32063271
YDL164C	96.44004717	104.297815	43.3335774	42.33721763	16.92170717	36.70392381
YDL165W	341.9238036	265.2144438	461.7267385	511.433589	600.0697695	501.0883511
YDL166C	236.7164794	318.85332	176.3228322	133.7856077	183.5354393	178.7321507
YDL167C	105.2073242	143.0370034	130.0007322	113.4637433	223.8872025	119.6867081
YDL168W	147.5824964	196.6758796	285.4039063	274.3451703	223.8872025	229.7984795
YDL169C	189.9576687	129.6272843	254.0244192	211.6860882	144.4853458	95.74936646
YDL170W	106.668537	107.2777525	271.9555547	169.3488705	91.11688474	151.6031636
YDL171C	0	0	0	0	0	0
YDL173W	144.6600708	236.9050368	324.2546998	425.065665	272.0489844	368.6350609
YDL174C	140.2764322	20.85956299	68.73601932	72.82001433	0	0
YDL175C	216.2594997	232.4351305	270.4612934	360.7130942	430.8526978	336.7186054
YDL176W	81.82791881	140.0570658	37.35653224	40.64372893	75.49684736	122.8783536
YDL177C	282.0140773	318.85332	452.7611707	350.552162	445.1710654	276.07734
YDL178W	109.5909627	67.04859533	213.6793644	225.2339978	105.4352523	49.470506
YDL179W	0	0	0	0	0	0
YDL180W	140.2764322	233.9250993	144.9433451	138.8660738	192.6471277	180.3279735
YDL181W	366.7644218	515.5291997	534.9455416	839.9703978	997.079053	868.1275892
YDL182W	24.84061821	1.489968785	0	1.693488705	0	0
YDL183C	118.3582397	289.0539443	125.5179483	125.3181642	102.8319128	205.8611379
YDL184C	83.28913165	62.57868898	0	0	0	0
YDL185W	0	0	0	0	0	0
YDL186W	336.0789523	257.7645998	735.1765544	711.2652562	346.244162	188.3070874
YDL188C	78.90549314	37.24921963	10.45982903	8.467443526	0	0
YDL189W	58.44851344	25.32946935	41.83931611	37.25675152	26.03339564	11.17075942
YDL190C	58.44851344	7.449843926	38.85079353	52.49814986	13.01669782	6.383291097
YDL191W	356.535932	104.297815	0	0	1.301669782	3.191645549
YDL192W	0	0	0	0	0	0
YDL193W	102.2848985	146.0169409	116.5523806	60.96559339	65.0834891	81.38696149
YDL194W	52.60366209	8.939812711	17.93113547	32.1762854	0	3.191645549
YDL195W	0	0	0	0	0	0
YDL197C	78.90549314	165.3865352	176.3228322	155.8009609	204.3621558	173.9446824
YDL198C	83.28913165	10.4297815	53.79340642	42.33721763	0	0
YDL199C	121.2806654	174.3263479	138.9662999	149.0270061	274.652324	189.9029101
YDL200C	331.6953137	292.0338819	573.7963352	374.2610039	531.0812711	671.841388
YDL201W	217.7207125	0	445.2898643	474.1768375	0	1.595822774
YDL202W	214.7982869	190.7160045	267.4727708	274.3451703	312.4007477	252.1399983
YDL203C	134.4315809	314.3834137	237.587545	225.2339978	269.4456449	287.2480994
YDL204W	87.67277015	287.5639755	7.471306448	16.93488705	37.74842368	59.04544265
YDL205C	62.83215194	31.28934449	40.34505482	45.72419504	9.111688474	39.89556936
YDL206W	200.1861585	28.30940692	68.73601932	93.14187879	16.92170717	14.36240497
YDL207W	106.668537	83.43825197	70.23028061	38.95024022	22.12838629	25.53316439
YDL208W	391.60504	479.7699488	64.25323545	47.41768375	28.6367352	17.55405052
YDL209C	289.3201415	341.2028518	398.9677643	255.7167945	469.9027913	434.0637946
YDL210W	21.91819254	14.89968785	1.49426129	3.386977411	2.603339564	4.787468323
YDL211C	13.15091552	0	2.988522579	5.080466116	0	0
YDL212W	111.0521755	13.40971907	143.4490838	127.0116529	0	1.595822774
YDL213C	284.936503	403.7815408	94.13846124	62.6590821	82.00519627	105.3243031
YDL214C	100.8236857	13.40971907	149.426129	130.3986303	13.01669782	38.29974658
YDL215C	61.37093911	73.00847047	14.9426129	13.54790964	9.111688474	31.91645549
YDL216C	172.4231146	196.6758796	227.127716	313.2954105	281.1606729	307.9937954
YDL217C	181.1903916	256.274631	537.9340642	199.8316672	363.1658692	298.4188588
YDL218W	73.06064179	303.9536322	141.9548225	91.44839008	231.6972212	309.5896182
YDL219W	141.7376451	388.8818529	257.0129418	284.5061025	561.019676	587.2627809
YDL220C	68.67700329	44.69906355	101.6097677	130.3986303	80.70352648	98.94101201
YDL222C	216.2594997	400.8016032	14.9426129	11.85442094	22.12838629	11.17075942
YDL223C	43.83638508	26.81943813	13.44835161	33.86977411	1.301669782	7.979113872
YDL224C	5.844851344	10.4297815	0	0	0	0
YDL225W	108.1297499	107.2777525	2.988522579	0	9.111688474	27.12898716
YDL226C	8.767277015	1.489968785	1.49426129	0	0	0
YDL227C	0	0	0	0	0	0
YDL229W	46.75881075	46.18903234	0	0	0	0
YDL230W	166.5782633	157.9366912	466.2095223	491.1117245	618.2931464	414.9139213
YDL231C	58.44851344	80.4583144	125.5179483	118.5442094	57.27347041	84.57860704
YDL232W	346.3074421	512.5492621	597.7045158	628.2843097	494.6345172	304.8021499
YDL233W	149.0437093	256.274631	239.0818063	289.5865686	291.5740312	467.5760729
YDL234C	51.14244926	35.75925084	46.32209998	64.3525708	48.16178193	76.59949317
YDL235C	170.9619018	195.1859109	1007.132109	975.4494942	956.7272898	716.5244257
YDL236W	132.9703681	558.7382944	134.4835161	221.8470204	246.0155888	266.5024033
YDL237W	7.306064179	257.7645998	0	0	367.0708785	378.2099975
YDL238C	153.4273478	2202.173864	257.0129418	245.5558623	330.6241246	804.2946783
YDL239C	59.90972627	201.145786	77.70158705	101.6093223	105.4352523	114.8992398
YDL240W	0	0	0	3.386977411	3.905009346	3.191645549
YDL241W	0	7.449843926	0	0	0	1.595822774
YDL243C	0	0	0	0	0	0
YDL244W	169.500689	222.005349	110.5753354	154.1074722	48.16178193	90.96189814
YDL245C	36.5303209	14.89968785	4.482783869	5.080466116	3.905009346	0
YDL246C	118.3582397	266.7044125	138.9662999	138.8660738	175.7254206	220.2235429
YDL247W	20.4569797	184.7561294	16.43687418	8.467443526	137.9769969	159.5822774
YDL248W	103.7461113	123.6674092	88.16141608	115.157232	28.6367352	33.51227826
YDR001C	65.75457761	116.2175652	7.471306448	3.386977411	2.603339564	9.574936646
YDR002W	16.07334119	5.959875141	0	0	0	0
YDR003W	217.7207125	227.9652241	254.0244192	237.0884187	167.9154019	277.6731627
YDR003W-A	391.60504	348.6526957	706.7855899	618.1233774	616.9914767	395.764048
YDR004W	154.8885606	230.9451617	364.5997546	265.8777267	268.1439751	327.1436687
YDR005C	220.6431382	193.6959421	38.85079353	35.56326281	41.65343302	41.49139213
YDR006C	1.461212836	0	0	6.773954821	0	0
YDR007W	163.6558376	381.432009	242.0703289	235.39493	357.95919	390.9765797
YDR009W	81.82791881	160.9166288	76.20732577	96.5288562	115.8486106	165.9655685
YDR011W	2.922425672	5.959875141	0	0	0	1.595822774
YDR012W	54.06487493	64.06865776	5.977045158	5.080466116	1.301669782	4.787468323
YDR013W	284.936503	381.432009	457.2439546	486.0312584	693.7899938	837.8069565
YDR014W	43.83638508	120.6874716	62.75897416	44.03070634	42.95510281	47.87468323
YDR014W-A	93.5176215	330.7730703	122.5294257	133.7856077	288.9706916	277.6731627
YDR016C	255.7122463	315.8733825	407.933332	304.8279669	653.4382306	1164.950625
YDR017C	58.44851344	26.81943813	0	0	0	0
YDR018C	134.4315809	204.1257236	273.449816	203.2186446	352.7525109	165.9655685
YDR019C	55.52608776	4.469906355	35.86227095	50.80466116	2.603339564	0
YDR020C	252.7898206	335.2429767	866.6715479	821.3420221	554.5113271	269.6940489
YDR021W	203.1085842	296.5037882	273.449816	311.6019218	303.2890592	226.606834
YDR022C	132.9703681	146.0169409	5.977045158	16.93488705	16.92170717	12.76658219
YDR023W	32.14668239	13.40971907	0	0	0	1.595822774
YDR025W	173.8843275	135.5871594	0	0	1.301669782	0
YDR026C	130.0479424	277.134194	106.0925516	154.1074722	222.5855327	213.8402518
YDR027C	56.9873006	87.90815832	59.77045158	86.36792397	70.29016823	57.44961988
YDR028C	0	0	0	0	0	0
YDR030C	96.44004717	104.297815	161.3802193	110.0767658	78.10018692	97.34518923
YDR031W	314.1607597	384.4119466	327.2432224	384.4219361	744.5551153	724.5035395
YDR032C	20.4569797	4.469906355	1.49426129	3.386977411	0	0
YDR033W	0	0	0	0	0	0
YDR034C	17.53455403	20.85956299	10.45982903	5.080466116	3.905009346	6.383291097
YDR034C-A	350.6910806	426.1310726	8.965567737	10.16093223	13.01669782	4.787468323
YDR034W-B	471.971746	409.7414159	76.20732577	118.5442094	61.17847975	55.8537971
YDR035W	181.1903916	175.8163166	161.3802193	150.7204948	117.1502804	134.049113
YDR036C	157.8109863	187.7360669	143.4490838	104.9962997	100.2285732	84.57860704
YDR037W	48.22002358	122.1774404	0	3.386977411	50.7651215	49.470506
YDR038C	35.06910806	41.71912598	40.34505482	32.1762854	37.74842368	67.02455652
YDR039C	42.37517224	58.10878262	41.83931611	0	39.05009346	70.21620207
YDR040C	13.15091552	55.12884505	14.9426129	6.773954821	2.603339564	7.979113872
YDR041W	54.06487493	75.98840804	121.0351645	127.0116529	35.14508411	38.29974658
YDR042C	149.0437093	204.1257236	79.19584834	44.03070634	23.43005608	7.979113872
YDR043C	14.61212836	16.38965664	10.45982903	3.386977411	3.905009346	0
YDR044W	5.844851344	1.489968785	7.471306448	6.773954821	0	3.191645549
YDR045C	265.9407361	496.1596055	271.9555547	216.7665543	291.5740312	343.1018965
YDR046C	40.9139594	40.2291572	52.29914513	57.57861598	23.43005608	44.68303768
YDR047W	106.668537	107.2777525	130.0007322	76.20699174	186.1387788	162.773923
YDR049W	115.435814	195.1859109	146.4376064	120.2376981	184.837109	247.35253
YDR050C	77.4442803	59.59875141	8.965567737	15.24139835	3.905009346	1.595822774
YDR051C	149.0437093	324.8131952	122.5294257	72.82001433	193.9487975	177.1363279
YDR052C	59.90972627	151.9768161	83.67863221	45.72419504	121.0552897	98.94101201
YDR054C	32.14668239	46.18903234	1.49426129	0	3.905009346	3.191645549
YDR055W	138.8152194	217.5354426	79.19584834	76.20699174	80.70352648	121.2825308
YDR056C	157.8109863	154.9567537	268.9670321	269.2647041	261.6356262	335.1227826
YDR057W	144.6600708	257.7645998	295.8637353	247.249351	303.2890592	319.1645549
YDR058C	160.7334119	223.4953178	10.45982903	13.54790964	29.93840499	130.8574675
YDR059C	147.5824964	154.9567537	13.44835161	10.16093223	24.73172586	9.574936646
YDR060W	33.60789523	23.83950056	0	0	0	0
YDR061W	122.7418782	154.9567537	47.81636126	44.03070634	65.0834891	39.89556936
YDR062W	56.9873006	89.39812711	53.79340642	81.28745785	45.55844237	78.19531594
YDR063W	299.5486314	503.6094494	370.5767998	287.8930799	351.4508411	373.4225292
YDR064W	534.8038979	868.6518017	349.6571417	299.7475008	341.0374829	365.4434153
YDR065W	203.1085842	388.8818529	195.7482289	298.0540121	528.4779315	240.9692389
YDR066C	271.7855875	326.3031639	327.2432224	433.5331086	640.4215327	539.3880977
YDR067C	479.2778102	442.5207292	315.2891321	428.4526424	545.3996387	695.7787296
YDR068W	249.8673949	342.6928206	334.7145289	387.8089135	576.6397134	553.7505027
YDR069C	71.59942896	123.6674092	73.21880319	98.22234491	187.4404486	183.519619
YDR070C	249.8673949	344.1827894	119.5409032	82.98094656	365.7692087	526.6215155
YDR071C	87.67277015	71.51850169	125.5179483	211.6860882	164.0103925	307.9937954
YDR072C	52.60366209	163.8965664	32.87374837	28.78930799	37.74842368	47.87468323
YDR073W	178.267966	296.5037882	185.2883999	104.9962997	164.0103925	159.5822774
YDR074W	30.68546955	32.77931327	13.44835161	6.773954821	2.603339564	15.95822774
YDR075W	147.5824964	180.286223	83.67863221	147.3335174	89.81521496	114.8992398
YDR076W	100.8236857	141.5470346	252.5301579	198.1381785	79.4018567	106.9201259
YDR077W	24.84061821	87.90815832	5.977045158	3.386977411	10.41335826	11.17075942
YDR078C	252.7898206	379.9420402	339.1973127	326.8433201	540.1929595	453.2136679
YDR079C-A	417.9068711	756.9041429	788.9699609	633.3647758	889.0404611	588.8586037
YDR079W	343.3850164	280.1141316	97.12698382	133.7856077	201.7588162	142.0282269
YDR080W	68.67700329	134.0971907	61.26471287	74.51350303	82.00519627	118.0908853
YDR081C	59.90972627	159.42666	79.19584834	88.06141267	75.49684736	68.6203793
YDR082W	125.6643039	348.6526957	428.8529901	284.5061025	365.7692087	339.9102509
YDR083W	185.5740302	466.3602298	116.5523806	77.90048044	95.02189409	76.59949317
YDR084C	312.6995469	896.9612087	585.7504255	641.8322193	735.4434268	600.0293631
YDR085C	97.90126	50.6589387	58.27619029	54.19163857	19.52504673	20.74569607
YDR086C	219.1819254	229.4551929	91.14993866	49.11117245	53.36846106	49.470506
YDR087C	197.2637328	463.3802922	124.023687	264.184238	352.7525109	389.3807569
YDR088C	43.83638508	41.71912598	10.45982903	13.54790964	9.111688474	7.979113872
YDR089W	11.68970269	8.939812711	4.482783869	3.386977411	0	0
YDR090C	100.8236857	202.6357548	179.3113547	221.8470204	463.3944424	523.42987
YDR091C	42.37517224	37.24921963	5.977045158	13.54790964	7.810018692	3.191645549
YDR092W	122.7418782	70.0285329	106.0925516	113.4637433	46.86011215	60.64126542
YDR093W	7.306064179	11.91975028	4.482783869	6.773954821	0	7.979113872
YDR096W	14.61212836	8.939812711	0	0	0	0
YDR097C	27.76304388	83.43825197	5.977045158	1.693488705	11.71502804	0
YDR098C	52.60366209	34.26928206	2.988522579	0	0	1.595822774
YDR099W	7.306064179	2.97993757	0	0	0	0
YDR100W	140.2764322	98.33793982	118.0466419	84.67443526	84.60853583	60.64126542
YDR101C	92.05640866	122.1774404	56.781929	77.90048044	88.51354518	60.64126542
YDR103W	2.922425672	1.489968785	0	0	0	0
YDR104C	35.06910806	71.51850169	28.3909645	27.09581928	10.41335826	28.72480994
YDR105C	90.59519582	306.9335697	192.7597063	152.4139835	126.2619689	127.6658219
YDR106W	87.67277015	226.4752553	34.36800966	28.78930799	29.93840499	57.44961988
YDR107C	77.4442803	143.0370034	40.34505482	62.6590821	5.206679128	20.74569607
YDR108W	105.2073242	269.6843501	171.8400483	164.2684044	257.7306168	317.5687321
YDR109C	113.9746012	248.8247871	171.8400483	162.5749157	236.9039003	306.3979727
YDR110W	62.83215194	143.0370034	52.29914513	27.09581928	66.38515888	55.8537971
YDR111C	99.36247284	317.3633512	165.8630031	162.5749157	180.9320997	162.773923
YDR113C	112.5133884	160.9166288	180.805616	72.82001433	210.8705047	204.2653151
YDR114C	1053.534455	1491.458754	1204.374599	1246.407687	1788.49428	1185.696321
YDR115W	1054.995668	1485.498879	1208.857383	1249.794664	1788.49428	1188.887967
YDR116C	194.3413072	490.1997303	210.6908418	338.6977411	334.529134	212.244429
YDR117C	89.13398299	332.2630391	188.2769225	133.7856077	299.3840499	301.6105043
YDR118W	102.2848985	105.7877837	130.0007322	198.1381785	199.1554766	172.3488596
YDR119W	23.37940537	5.959875141	0	6.773954821	0	0
YDR119W-A	188.4964558	75.98840804	11.95409032	30.48279669	11.71502804	11.17075942
YDR120C	68.67700329	41.71912598	0	10.16093223	0	0
YDR121W	220.6431382	153.4667849	276.4383386	196.4446898	108.0385919	89.36607536
YDR122W	2.922425672	4.469906355	1.49426129	1.693488705	2.603339564	0
YDR123C	113.9746012	634.7267025	116.5523806	125.3181642	180.9320997	248.9483528
YDR124W	147.5824964	290.5439131	255.5186805	265.8777267	337.1324735	542.5797433
YDR125C	131.5091552	300.9736946	179.3113547	154.1074722	348.8475016	320.7603776
YDR126W	149.0437093	210.0855987	286.8981676	181.2032915	269.4456449	323.9520232
YDR127W	20.4569797	29.7993757	5.977045158	5.080466116	0	11.17075942
YDR128W	39.45274657	49.16896991	28.3909645	27.09581928	42.95510281	43.08721491
YDR129C	0	0	0	0	0	0
YDR130C	211.8758612	566.1881384	300.3465192	255.7167945	162.7087227	231.3943023
YDR131C	108.1297499	220.5153802	173.3343096	137.1725851	443.8693957	360.655947
YDR132C	24.84061821	78.96834561	5.977045158	13.54790964	13.01669782	20.74569607
YDR135C	0	0	0	0	0	0
YDR137W	64.29336478	141.5470346	119.5409032	82.98094656	140.5803365	116.4950625
YDR138W	42.37517224	0	11.95409032	5.080466116	0	0
YDR139C	407.6783812	399.3116344	1268.627835	1303.986303	680.773296	1078.776195
YDR140W	201.6473714	265.2144438	1.49426129	0	5.206679128	11.17075942
YDR141C	7.306064179	47.67900112	7.471306448	3.386977411	5.206679128	4.787468323
YDR142C	131.5091552	408.2514471	135.9777773	99.91583361	209.5688349	199.4778468
YDR143C	33.60789523	22.34953178	0	1.693488705	0	0
YDR144C	55.52608776	166.8765039	109.0810741	74.51350303	174.4237508	178.7321507
YDR145W	163.6558376	186.2460981	130.0007322	74.51350303	154.8987041	135.6449358
YDR146C	35.06910806	32.77931327	0	1.693488705	0	0
YDR147W	73.06064179	160.9166288	88.16141608	127.0116529	96.32356387	181.9237963
YDR148C	51.14244926	52.14890748	2.988522579	1.693488705	0	4.787468323
YDR150W	0	0	0	0	0	0
YDR151C	296.6262057	265.2144438	0	3.386977411	0	1.595822774
YDR152W	61.37093911	426.1310726	17.93113547	44.03070634	157.5020436	145.2198725
YDR153C	168.0394761	131.1172531	37.35653224	18.62837576	36.4467539	36.70392381
YDR155C	13.15091552	29.7993757	0	1.693488705	0	0
YDR156W	320.0056111	628.7668273	240.5760676	279.4256364	337.1324735	236.1817706
YDR158W	115.435814	189.2260357	103.104029	86.36792397	166.6137321	137.2407586
YDR159W	0	1.489968785	0	0	1.301669782	4.787468323
YDR160W	0	0	0	0	0	0
YDR161W	0	0	0	0	0	0
YDR162C	359.4583576	1065.327681	458.7382159	543.6098744	579.243053	470.7677184
YDR163W	330.2341009	621.3169834	352.6456643	557.157784	1076.48091	981.4310062
YDR164C	61.37093911	186.2460981	152.4146515	328.5368088	199.1554766	202.6694923
YDR165W	124.203091	198.1658484	173.3343096	157.4944496	341.0374829	202.6694923
YDR166C	64.29336478	99.82790861	118.0466419	140.5595625	87.21187539	162.773923
YDR167W	213.337074	260.7445374	415.4046385	435.2265973	432.1543676	458.0011362
YDR168W	99.36247284	131.1172531	89.65567737	113.4637433	102.8319128	119.6867081
YDR169C	194.3413072	883.5514896	47.81636126	38.95024022	167.9154019	126.0699992
YDR169C-A	106.668537	245.8448496	192.7597063	223.5405091	300.6857196	314.3770865
YDR170C	0	0	0	0	0	0
YDR170W-A	43.83638508	126.6473467	0	1.693488705	5.206679128	25.53316439
YDR171W	18.99576687	104.297815	10.45982903	15.24139835	50.7651215	55.8537971
YDR172W	397.4498914	14.89968785	243.5645902	0	0	3.191645549
YDR173C	137.3540066	175.8163166	11.95409032	37.25675152	44.25677259	38.29974658
YDR174W	644.3948606	637.70664	200.2310128	199.8316672	269.4456449	649.4998691
YDR175C	141.7376451	390.3718217	345.1743579	294.6670347	562.3213458	525.0256927
YDR176W	103.7461113	196.6758796	79.19584834	57.57861598	110.6419315	255.3316439
YDR177W	204.569797	1.489968785	363.1054934	108.3832771	1.301669782	0
YDR178W	182.6516045	371.0022275	62.75897416	54.19163857	93.7202243	57.44961988
YDR179C	296.6262057	557.2483256	514.0258836	442.0005521	555.8129969	579.2836671
YDR179W-A	135.8927937	518.5091372	218.1621483	237.0884187	372.2775577	284.0564538
YDR180W	23.37940537	70.0285329	10.45982903	3.386977411	5.206679128	7.979113872
YDR181C	173.8843275	308.4235385	484.1406578	257.4102832	441.2660561	403.7431619
YDR182W	149.0437093	168.3664727	131.4949935	140.5595625	190.0437882	209.0527834
YDR182W-A	398.9111042	406.7614783	491.6119643	548.6903405	1090.799277	1051.647208
YDR183W	239.6389051	309.9135073	283.909645	328.5368088	262.937296	631.9458186
YDR184C	118.3582397	177.3062854	29.88522579	42.33721763	218.6805234	41.49139213
YDR185C	168.0394761	293.5238507	404.9448095	313.2954105	528.4779315	509.067465
YDR186C	67.21579045	600.4574204	28.3909645	28.78930799	135.3736573	213.8402518
YDR188W	43.83638508	44.69906355	0	0	0	0
YDR189W	65.75457761	120.6874716	34.36800966	37.25675152	76.79851714	114.8992398
YDR190C	35.06910806	41.71912598	0	0	2.603339564	0
YDR191W	219.1819254	175.8163166	161.3802193	135.4790964	96.32356387	62.2370882
YDR192C	99.36247284	174.3263479	134.4835161	201.5251559	243.4122492	260.1191122
YDR194C	43.83638508	47.67900112	0	0	0	3.191645549
YDR194W-A	406.2171684	569.1680759	591.7274706	694.3303692	600.0697695	635.1374642
YDR195W	170.9619018	397.8216656	97.12698382	86.36792397	79.4018567	118.0908853
YDR196C	227.9492024	317.3633512	397.473503	392.8893796	667.7565982	555.3463255
YDR197W	239.6389051	177.3062854	20.91965805	55.88512727	40.35176324	78.19531594
YDR198C	143.1988579	193.6959421	195.7482289	247.249351	290.2723614	292.0355677
YDR200C	149.0437093	205.6156924	152.4146515	181.2032915	210.8705047	248.9483528
YDR201W	337.5401651	557.2483256	421.3816836	504.6596342	1512.540287	861.7442981
YDR202C	198.7249457	363.5523836	424.3702062	640.1387306	203.060486	183.519619
YDR204W	175.3455403	295.0138195	132.9892548	165.9618931	374.8808972	333.5269598
YDR205W	67.21579045	208.5956299	131.4949935	81.28745785	150.9936947	188.3070874
YDR206W	17.53455403	56.61881384	28.3909645	11.85442094	46.86011215	57.44961988
YDR207C	26.30183105	1.489968785	8.965567737	8.467443526	0	0
YDR208W	59.90972627	53.63887627	0	5.080466116	5.206679128	6.383291097
YDR210W	90.59519582	59.59875141	19.42539676	18.62837576	16.92170717	23.93734161
YDR211W	36.5303209	55.12884505	0	3.386977411	1.301669782	3.191645549
YDR212W	39.45274657	25.32946935	0	1.693488705	0	0
YDR213W	23.37940537	11.91975028	5.977045158	10.16093223	7.810018692	12.76658219
YDR214W	124.203091	226.4752553	110.5753354	164.2684044	149.6920249	212.244429
YDR216W	16.07334119	35.75925084	0	0	0	0
YDR217C	24.84061821	46.18903234	37.35653224	37.25675152	24.73172586	27.12898716
YDR218C	137.3540066	275.6442253	156.8974354	264.184238	498.5395265	494.70506
YDR219C	192.8800943	140.0570658	2.988522579	28.78930799	54.67013084	6.383291097
YDR221W	55.52608776	151.9768161	70.23028061	89.75490138	169.2170717	169.1572141
YDR222W	37.99153373	58.10878262	22.41391934	37.25675152	26.03339564	57.44961988
YDR223W	70.13821612	123.6674092	103.104029	50.80466116	134.0719875	170.7530369
YDR224C	134.4315809	128.1373155	5.977045158	1.693488705	3.905009346	6.383291097
YDR225W	55.52608776	58.10878262	4.482783869	5.080466116	1.301669782	7.979113872
YDR226W	105.2073242	134.0971907	122.5294257	49.11117245	111.9436013	164.3697458
YDR227W	10.22848985	26.81943813	7.471306448	8.467443526	2.603339564	4.787468323
YDR228C	51.14244926	14.89968785	53.79340642	37.25675152	3.905009346	15.95822774
YDR229W	20.4569797	32.77931327	5.977045158	10.16093223	14.3183676	20.74569607
YDR231C	268.8631618	402.291572	165.8630031	165.9618931	447.774405	290.4397449
YDR232W	87.67277015	116.2175652	86.66715479	110.0767658	114.5469408	110.1117714
YDR233C	5.844851344	2.97993757	0	0	0	0
YDR234W	49.68123642	65.55862655	29.88522579	23.70884187	50.7651215	23.93734161
YDR235W	163.6558376	220.5153802	80.69010963	62.6590821	74.19517757	94.15354368
YDR236C	184.1128173	314.3834137	200.2310128	298.0540121	726.3317384	681.4163246
YDR237W	127.1255167	259.2545686	195.7482289	193.0577124	261.6356262	603.2210087
YDR238C	37.99153373	0	34.36800966	42.33721763	2.603339564	0
YDR239C	67.21579045	157.9366912	162.8744806	132.092119	188.7421184	197.882024
YDR240C	26.30183105	44.69906355	4.482783869	11.85442094	13.01669782	12.76658219
YDR242W	43.83638508	81.94828318	11.95409032	10.16093223	10.41335826	7.979113872
YDR243C	131.5091552	144.5269722	182.2998773	286.1995912	554.5113271	435.6596174
YDR244W	67.21579045	105.7877837	109.0810741	154.1074722	203.060486	237.7775934
YDR245W	56.9873006	56.61881384	1.49426129	1.693488705	2.603339564	3.191645549
YDR246W	244.0225436	259.2545686	424.3702062	397.9698457	380.0875763	362.2517698
YDR246W-A	363.8419961	983.3793982	425.8644675	375.9544926	657.3432399	472.3635412
YDR247W	89.13398299	4.469906355	466.2095223	320.0693653	0	1.595822774
YDR248C	211.8758612	269.6843501	395.9792417	313.2954105	593.5614206	577.6878443
YDR249C	135.8927937	178.7962542	186.7826612	174.4293366	313.7024175	213.8402518
YDR251W	21.91819254	17.87962542	0	0	1.301669782	1.595822774
YDR252W	388.6826143	420.1711974	343.6800966	662.1540838	792.7168972	558.537971
YDR253C	222.1043511	192.2059733	307.8178256	230.3144639	352.7525109	178.7321507
YDR254W	151.9661349	189.2260357	115.0581193	165.9618931	372.2775577	272.8856944
YDR255C	189.9576687	284.584038	212.1851031	281.1191251	563.6230156	737.2701217
YDR256C	108.1297499	143.0370034	201.7252741	128.7051416	251.2222679	250.5441756
YDR257C	115.435814	388.8818529	115.0581193	115.157232	331.9257944	196.2862012
YDR258C	59.90972627	137.0771282	26.89670321	40.64372893	29.93840499	129.2616447
YDR259C	187.035243	362.0624148	7.471306448	20.32186446	27.33506542	52.66215155
YDR260C	295.1649928	426.1310726	262.989987	265.8777267	451.6794144	341.5060737
YDR261C	30.68546955	41.71912598	7.471306448	5.080466116	6.50834891	11.17075942
YDR262W	119.8194525	207.1056611	38.85079353	60.96559339	75.49684736	52.66215155
YDR263C	121.2806654	223.4953178	173.3343096	240.4753961	256.4289471	236.1817706
YDR264C	18.99576687	2.97993757	7.471306448	0	1.301669782	3.191645549
YDR265W	140.2764322	272.6642877	258.5072031	211.6860882	557.1146667	561.7296166
YDR266C	105.2073242	266.7044125	106.0925516	155.8009609	428.2493583	662.2664513
YDR267C	154.8885606	222.005349	170.345787	226.9274865	279.8590031	368.6350609
YDR268W	97.90126	224.9852866	174.8285709	160.881427	316.305757	443.6387313
YDR270W	26.30183105	64.06865776	14.9426129	28.78930799	68.98849845	68.6203793
YDR272W	166.5782633	300.9736946	291.3809515	1014.399734	346.244162	475.5551867
YDR273W	75.98306747	202.6357548	156.8974354	186.2837576	373.5792274	284.0564538
YDR275W	93.5176215	19.36959421	92.64419995	64.3525708	14.3183676	12.76658219
YDR276C	43.83638508	58.10878262	0	0	0	0
YDR277C	17.53455403	70.0285329	1.49426129	8.467443526	2.603339564	4.787468323
YDR279W	18.99576687	17.87962542	1.49426129	0	2.603339564	1.595822774
YDR280W	169.500689	239.8849744	112.0695967	160.881427	282.4623427	349.4851876
YDR281C	147.5824964	177.3062854	179.3113547	201.5251559	567.528025	221.8193656
YDR282C	122.7418782	162.4065976	239.0818063	187.9772463	450.3777446	322.3562004
YDR283C	13.15091552	73.00847047	0	0	2.603339564	0
YDR284C	276.169226	251.8047247	97.12698382	113.4637433	119.7536199	162.773923
YDR285W	61.37093911	75.98840804	41.83931611	59.27210468	54.67013084	94.15354368
YDR286C	375.5316988	371.0022275	552.8766771	729.893632	735.4434268	639.9249325
YDR287W	176.8067531	202.6357548	404.9448095	426.7591537	265.5406355	354.2726559
YDR288W	187.035243	277.134194	394.4849804	416.5982215	357.95919	454.8094907
YDR289C	68.67700329	71.51850169	16.43687418	15.24139835	23.43005608	11.17075942
YDR291W	43.83638508	49.16896991	80.69010963	69.43303692	67.68682866	49.470506
YDR292C	96.44004717	131.1172531	147.9318677	125.3181642	118.4519502	143.6240497
YDR293C	2.922425672	0	0	0	0	0
YDR294C	23.37940537	0	65.74749674	55.88512727	0	0
YDR295C	94.97883433	77.47837683	68.73601932	115.157232	102.8319128	110.1117714
YDR296W	189.9576687	198.1658484	110.5753354	89.75490138	79.4018567	119.6867081
YDR297W	97.90126	105.7877837	152.4146515	152.4139835	179.6304299	229.7984795
YDR298C	102.2848985	146.0169409	2.988522579	8.467443526	7.810018692	4.787468323
YDR299W	84.75034448	180.286223	0	1.693488705	192.6471277	151.6031636
YDR300C	106.668537	110.2576901	125.5179483	203.2186446	188.7421184	156.3906319
YDR301W	27.76304388	35.75925084	25.40244192	16.93488705	22.12838629	17.55405052
YDR302W	189.9576687	233.9250993	264.4842482	276.038659	465.997782	450.0220224
YDR303C	7.306064179	122.1774404	0	0	85.91020561	134.049113
YDR304C	296.6262057	385.9019154	146.4376064	120.2376981	206.9654953	186.7112646
YDR305C	170.9619018	220.5153802	279.4268611	294.6670347	468.6011215	311.185441
YDR306C	42.37517224	40.2291572	1.49426129	0	0	0
YDR307W	77.4442803	90.88809589	22.41391934	8.467443526	23.43005608	11.17075942
YDR308C	169.500689	220.5153802	197.2424902	157.4944496	109.3402617	138.8365814
YDR309C	8.767277015	10.4297815	0	0	0	0
YDR310C	24.84061821	68.53856412	10.45982903	1.693488705	3.905009346	0
YDR311W	77.4442803	80.4583144	115.0581193	66.04605951	82.00519627	121.2825308
YDR312W	149.0437093	207.1056611	43.3335774	52.49814986	75.49684736	68.6203793
YDR313C	203.1085842	184.7561294	185.2883999	330.2302975	197.8538069	239.3734161
YDR314C	103.7461113	163.8965664	132.9892548	242.1688849	162.7087227	306.3979727
YDR315C	176.8067531	239.8849744	328.7374837	360.7130942	484.2211589	376.6141747
YDR316W	59.90972627	232.4351305	34.36800966	25.40233058	16.92170717	30.32063271
YDR317W	18.99576687	20.85956299	1.49426129	8.467443526	2.603339564	4.787468323
YDR318W	163.6558376	180.286223	349.6571417	215.0730656	411.3276511	413.3180985
YDR319C	245.4837564	449.9705731	512.5316223	394.5828683	23.43005608	22.34151884
YDR320C	83.28913165	132.6072219	159.885958	211.6860882	231.6972212	700.5661979
YDR320C-A	353.6135063	540.858669	594.7159932	648.6061741	1185.821171	903.2356903
YDR321W	43.83638508	56.61881384	0	0	1.301669782	1.595822774
YDR322C-A	336.0789523	470.8301361	298.8522579	308.2149444	239.5072399	263.3107578
YDR322W	122.7418782	165.3865352	115.0581193	110.0767658	118.4519502	157.9864547
YDR323C	116.8970269	187.7360669	124.023687	125.3181642	119.7536199	142.0282269
YDR324C	68.67700329	183.2661606	77.70158705	59.27210468	78.10018692	114.8992398
YDR325W	58.44851344	68.53856412	55.28766771	37.25675152	59.87680997	87.77025259
YDR326C	7.306064179	10.4297815	7.471306448	6.773954821	5.206679128	7.979113872
YDR328C	179.7291788	195.1859109	101.6097677	157.4944496	265.5406355	317.5687321
YDR329C	144.6600708	205.6156924	328.7374837	177.8163141	351.4508411	306.3979727
YDR330W	99.36247284	95.35800225	159.885958	152.4139835	209.5688349	240.9692389
YDR331W	138.8152194	190.7160045	265.9785095	308.2149444	479.0144798	169.1572141
YDR332W	138.8152194	235.4150681	0	5.080466116	0	0
YDR333C	103.7461113	107.2777525	80.69010963	44.03070634	127.5636386	108.5159487
YDR334W	0	16.38965664	0	0	0	1.595822774
YDR335W	0	2.97993757	0	5.080466116	2.603339564	0
YDR336W	201.6473714	213.0655363	274.9440773	213.3795769	389.1992648	311.185441
YDR337W	165.1170505	263.724475	32.87374837	45.72419504	6.50834891	14.36240497
YDR338C	59.90972627	114.7275965	76.20732577	86.36792397	282.4623427	232.990125
YDR339C	86.21155732	141.5470346	11.95409032	5.080466116	6.50834891	6.383291097
YDR341C	24.84061821	4.469906355	0	0	0	0
YDR342C	61.37093911	0	2.988522579	1.693488705	0	0
YDR343C	0	0	0	0	0	0
YDR345C	1.461212836	13.40971907	0	0	0	0
YDR346C	18.99576687	17.87962542	0	5.080466116	6.50834891	3.191645549
YDR347W	181.1903916	238.3950056	258.5072031	164.2684044	252.5239377	255.3316439
YDR348C	36.5303209	23.83950056	0	5.080466116	2.603339564	7.979113872
YDR349C	20.4569797	37.24921963	5.977045158	3.386977411	2.603339564	6.383291097
YDR350C	26.30183105	23.83950056	0	1.693488705	3.905009346	0
YDR351W	20.4569797	16.38965664	19.42539676	13.54790964	5.206679128	0
YDR352W	87.67277015	71.51850169	289.8866902	230.3144639	390.5009346	572.900376
YDR353W	102.2848985	90.88809589	91.14993866	66.04605951	95.02189409	100.5368348
YDR354W	153.4273478	166.8765039	195.7482289	142.2530512	402.2159626	228.2026567
YDR356W	23.37940537	37.24921963	0	0	0	0
YDR357C	178.267966	201.145786	590.2332094	457.2419504	579.243053	529.8131611
YDR358W	121.2806654	114.7275965	484.1406578	279.4256364	209.5688349	204.2653151
YDR359C	48.22002358	77.47837683	5.977045158	5.080466116	41.65343302	38.29974658
YDR361C	179.7291788	189.2260357	83.67863221	82.98094656	118.4519502	90.96189814
YDR362C	106.668537	214.5555051	104.5982903	132.092119	91.11688474	87.77025259
YDR363W	51.14244926	108.7677213	25.40244192	30.48279669	41.65343302	84.57860704
YDR363W-A	99.36247284	151.9768161	31.37948708	28.78930799	48.16178193	54.25797433
YDR364C	96.44004717	116.2175652	119.5409032	240.4753961	179.6304299	132.4532903
YDR365C	93.5176215	87.90815832	4.482783869	15.24139835	19.52504673	17.55405052
YDR366C	132.9703681	163.8965664	158.3916967	143.9465399	118.4519502	288.8439221
YDR367W	371.1480603	378.4520714	549.8881545	484.3377697	438.6627165	781.9531594
YDR368W	293.70378	376.9621026	316.7833934	435.2265973	559.7180063	797.9113872
YDR369C	93.5176215	116.2175652	128.5064709	121.9311868	268.1439751	300.0146816
YDR370C	144.6600708	148.9968785	264.4842482	377.6479813	316.305757	410.126453
YDR371W	140.2764322	187.7360669	276.4383386	223.5405091	1066.067551	287.2480994
YDR372C	96.44004717	117.707534	41.83931611	38.95024022	55.97180063	27.12898716
YDR373W	268.8631618	266.7044125	567.81929	450.4679956	534.9862804	547.3672116
YDR374C	181.1903916	144.5269722	343.6800966	360.7130942	337.1324735	375.018352
YDR374W-A	293.70378	479.7699488	505.0603159	462.3224165	531.0812711	491.5134145
YDR375C	141.7376451	227.9652241	333.2202676	397.9698457	357.95919	279.2689855
YDR376W	71.59942896	80.4583144	203.2195354	308.2149444	374.8808972	443.6387313
YDR377W	254.2510334	265.2144438	31.37948708	23.70884187	24.73172586	41.49139213
YDR378C	160.7334119	108.7677213	150.9203902	142.2530512	93.7202243	92.55772091
YDR379C-A	282.0140773	341.2028518	442.3013417	521.5945212	698.9966729	762.8032861
YDR379W	64.29336478	81.94828318	11.95409032	5.080466116	31.24007477	22.34151884
YDR380W	116.8970269	227.9652241	191.2654451	138.8660738	148.3903551	134.049113
YDR381C-A	13.15091552	19.36959421	0	1.693488705	0	1.595822774
YDR381W	131.5091552	192.2059733	62.75897416	49.11117245	54.67013084	138.8365814
YDR382W	4.383638508	8.939812711	0	0	0	0
YDR383C	184.1128173	213.0655363	336.2087901	396.276357	406.120972	397.3598708
YDR384C	124.203091	257.7645998	65.74749674	69.43303692	16.92170717	27.12898716
YDR385W	7.306064179	7.449843926	0	0	0	0
YDR386W	92.05640866	92.37806468	152.4146515	145.6400287	106.7369221	178.7321507
YDR387C	119.8194525	184.7561294	158.3916967	157.4944496	217.3788536	213.8402518
YDR388W	77.4442803	61.08872019	11.95409032	3.386977411	6.50834891	7.979113872
YDR389W	20.4569797	13.40971907	25.40244192	32.1762854	5.206679128	30.32063271
YDR390C	93.5176215	207.1056611	16.43687418	27.09581928	14.3183676	19.14987329
YDR391C	2.922425672	119.1975028	2.988522579	3.386977411	42.95510281	86.17442981
YDR392W	185.5740302	175.8163166	273.449816	235.39493	169.2170717	280.8648083
YDR393W	118.3582397	84.92822075	0	0	0	0
YDR394W	87.67277015	117.707534	58.27619029	59.27210468	44.25677259	54.25797433
YDR395W	13.15091552	10.4297815	0	0	0	0
YDR397C	173.8843275	208.5956299	255.5186805	142.2530512	247.3172586	288.8439221
YDR398W	61.37093911	138.567097	64.25323545	57.57861598	152.2953645	138.8365814
YDR399W	153.4273478	233.9250993	131.4949935	220.1535317	252.5239377	143.6240497
YDR400W	162.1946248	198.1658484	382.5308901	311.6019218	467.2994517	411.7222758
YDR402C	62.83215194	110.2576901	41.83931611	54.19163857	54.67013084	51.06632878
YDR403W	52.60366209	98.33793982	110.5753354	116.8507207	124.9602991	173.9446824
YDR404C	225.0267767	308.4235385	331.7260063	238.7819074	373.5792274	357.4643014
YDR405W	201.6473714	336.7329454	264.4842482	323.4563427	317.6074268	331.9311371
YDR406W	29.22425672	26.81943813	28.3909645	13.54790964	9.111688474	15.95822774
YDR407C	18.99576687	26.81943813	0	0	6.50834891	7.979113872
YDR408C	173.8843275	95.35800225	358.6227095	301.4409895	205.6638256	271.2898716
YDR409W	87.67277015	65.55862655	16.43687418	23.70884187	18.22337695	28.72480994
YDR410C	263.0183105	260.7445374	227.127716	165.9618931	350.1491714	244.1608845
YDR411C	113.9746012	90.88809589	44.82783869	38.95024022	36.4467539	25.53316439
YDR412W	292.2425672	318.85332	112.0695967	108.3832771	117.1502804	122.8783536
YDR414C	141.7376451	169.8564415	298.8522579	648.6061741	515.4612337	521.8340472
YDR415C	141.7376451	196.6758796	298.8522579	294.6670347	304.590729	323.9520232
YDR416W	51.14244926	233.9250993	70.23028061	104.9962997	36.4467539	49.470506
YDR418W	37.99153373	28.30940692	0	0	0	0
YDR419W	29.22425672	26.81943813	10.45982903	15.24139835	5.206679128	6.383291097
YDR420W	0	0	0	0	0	0
YDR421W	84.75034448	110.2576901	29.88522579	110.0767658	55.97180063	79.79113872
YDR422C	77.4442803	87.90815832	112.0695967	91.44839008	78.10018692	102.1326576
YDR423C	203.1085842	271.1743189	164.3687418	182.8967802	303.2890592	343.1018965
YDR424C	372.6092731	371.0022275	503.5660546	430.1461311	1023.112449	780.3573366
YDR425W	179.7291788	402.291572	32.87374837	60.96559339	123.6586293	111.7075942
YDR427W	201.6473714	265.2144438	152.4146515	142.2530512	235.6022305	223.4151884
YDR428C	204.569797	297.993757	379.5423675	501.2726568	726.3317384	620.7750592
YDR429C	210.4146484	220.5153802	83.67863221	99.91583361	102.8319128	78.19531594
YDR430C	56.9873006	172.8363791	19.42539676	22.01535317	11.71502804	30.32063271
YDR432W	73.06064179	86.41818954	29.88522579	25.40233058	16.92170717	23.93734161
YDR434W	52.60366209	101.3178774	80.69010963	72.82001433	89.81521496	300.0146816
YDR435C	131.5091552	232.4351305	124.023687	270.9581928	210.8705047	381.4016431
YDR436W	18.99576687	31.28934449	0	0	0	0
YDR437W	284.936503	244.3548808	354.1399256	392.8893796	977.5540063	446.8303768
YDR438W	153.4273478	20.85956299	412.4161159	408.130778	0	1.595822774
YDR439W	73.06064179	73.00847047	152.4146515	120.2376981	66.38515888	106.9201259
YDR440W	43.83638508	55.12884505	22.41391934	25.40233058	19.52504673	27.12898716
YDR441C	260.0958848	369.5122587	1120.695967	1505.511459	66.38515888	15.95822774
YDR443C	24.84061821	92.37806468	10.45982903	32.1762854	14.3183676	19.14987329
YDR444W	40.9139594	67.04859533	13.44835161	23.70884187	29.93840499	28.72480994
YDR446W	147.5824964	183.2661606	41.83931611	62.6590821	59.87680997	49.470506
YDR447C	213.337074	207.1056611	4.482783869	1.693488705	5.206679128	0
YDR448W	189.9576687	151.9768161	95.63272253	71.12652562	105.4352523	108.5159487
YDR449C	143.1988579	204.1257236	64.25323545	37.25675152	59.87680997	35.10810103
YDR450W	203.1085842	262.2345062	0	0	0	0
YDR451C	52.60366209	111.7476589	26.89670321	8.467443526	376.182567	327.1436687
YDR452W	61.37093911	53.63887627	19.42539676	16.93488705	9.111688474	43.08721491
YDR453C	201.6473714	207.1056611	258.5072031	355.6326281	370.9758879	312.7812638
YDR454C	188.4964558	168.3664727	162.8744806	121.9311868	171.8204112	284.0564538
YDR456W	100.8236857	138.567097	122.5294257	71.12652562	57.27347041	89.36607536
YDR457W	0	0	0	0	0	0
YDR458C	100.8236857	86.41818954	10.45982903	10.16093223	14.3183676	14.36240497
YDR459C	151.9661349	263.724475	191.2654451	169.3488705	114.5469408	127.6658219
YDR460W	163.6558376	195.1859109	209.1965805	198.1381785	221.2838629	150.0073408
YDR461C-A	172.4231146	339.712883	224.1391934	203.2186446	354.0541807	360.655947
YDR461W	273.2468003	180.286223	182.2998773	243.8623736	344.9424922	215.4360745
YDR462W	318.5443982	366.5323211	245.0588515	255.7167945	230.3955514	279.2689855
YDR463W	49.68123642	70.0285329	1.49426129	0	0	0
YDR464W	14.61212836	41.71912598	0	0	0	1.595822774
YDR465C	100.8236857	151.9768161	182.2998773	176.1228253	298.0823801	199.4778468
YDR466W	42.37517224	84.92822075	44.82783869	74.51350303	113.245271	76.59949317
YDR468C	119.8194525	110.2576901	43.3335774	35.56326281	28.6367352	19.14987329
YDR469W	467.5881075	289.0539443	258.5072031	298.0540121	497.2378567	467.5760729
YDR470C	160.7334119	116.2175652	70.23028061	98.22234491	14.3183676	23.93734161
YDR471W	255.7122463	266.7044125	62.75897416	94.8353675	14.3183676	30.32063271
YDR472W	162.1946248	265.2144438	13.44835161	28.78930799	23.43005608	30.32063271
YDR473C	59.90972627	95.35800225	128.5064709	66.04605951	84.60853583	84.57860704
YDR475C	8.767277015	5.959875141	17.93113547	13.54790964	33.84341433	46.27886045
YDR476C	109.5909627	113.2376277	188.2769225	316.6823879	171.8204112	215.4360745
YDR477W	80.36670597	75.98840804	70.23028061	67.73954821	59.87680997	94.15354368
YDR478W	296.6262057	369.5122587	576.7848578	479.2573036	695.0916636	533.0048066
YDR479C	103.7461113	138.567097	200.2310128	93.14187879	243.4122492	185.1154418
YDR480W	96.44004717	135.5871594	103.104029	77.90048044	210.8705047	228.2026567
YDR481C	56.9873006	105.7877837	44.82783869	50.80466116	63.78181932	52.66215155
YDR482C	293.70378	363.5523836	373.5653224	252.3298171	1315.98815	1038.880626
YDR483W	71.59942896	144.5269722	5.977045158	0	10.41335826	6.383291097
YDR484W	108.1297499	132.6072219	168.8515257	181.2032915	174.4237508	205.8611379
YDR485C	89.13398299	95.35800225	132.9892548	113.4637433	188.7421184	271.2898716
YDR486C	265.9407361	16.38965664	65.74749674	62.6590821	0	0
YDR487C	390.1438272	98.33793982	385.5194127	403.0503119	167.9154019	162.773923
YDR488C	612.2481782	195.1859109	717.245419	1397.128182	223.8872025	411.7222758
YDR489W	268.8631618	280.1141316	549.8881545	524.9814986	585.7514019	478.7468323
YDR490C	71.59942896	78.96834561	29.88522579	37.25675152	7.810018692	6.383291097
YDR492W	119.8194525	284.584038	245.0588515	199.8316672	260.3339564	215.4360745
YDR493W	206.0310099	198.1658484	410.9218546	375.9544926	329.3224548	315.9729093
YDR494W	173.8843275	165.3865352	370.5767998	171.0423592	262.937296	287.2480994
YDR495C	27.76304388	20.85956299	2.988522579	3.386977411	0	1.595822774
YDR496C	86.21155732	99.82790861	11.95409032	11.85442094	22.12838629	25.53316439
YDR497C	33.60789523	14.89968785	0	0	11.71502804	0
YDR498C	131.5091552	189.2260357	98.62124511	165.9618931	209.5688349	177.1363279
YDR499W	65.75457761	78.96834561	55.28766771	82.98094656	0	0
YDR500C	2.922425672	70.0285329	0	0	0	0
YDR501W	48.22002358	175.8163166	3433.812443	3326.011817	117.1502804	76.59949317
YDR502C	109.5909627	83.43825197	71.7245419	93.14187879	87.21187539	105.3243031
YDR503C	147.5824964	284.584038	161.3802193	308.2149444	177.0270904	226.606834
YDR504C	322.9280367	286.0740067	645.5208771	746.828519	814.8452835	727.6951851
YDR505C	45.29759791	78.96834561	0	0	0	0
YDR506C	80.36670597	110.2576901	46.32209998	30.48279669	35.14508411	20.74569607
YDR507C	5.844851344	4.469906355	0	0	0	0
YDR508C	20.4569797	46.18903234	0	0	3.905009346	11.17075942
YDR510W	111.0521755	105.7877837	31.37948708	23.70884187	15.62003738	6.383291097
YDR511W	195.80252	216.0454738	119.5409032	152.4139835	127.5636386	108.5159487
YDR512C	634.1663708	567.6781071	844.2576286	1210.844424	1504.730268	1321.341257
YDR513W	626.8603066	569.1680759	839.7748447	1209.150936	1504.730268	1318.149612
YDR514C	128.5867296	92.37806468	153.9089128	116.8507207	134.0719875	173.9446824
YDR515W	191.4188815	230.9451617	352.6456643	316.6823879	433.4560374	518.6424016
YDR516C	111.0521755	37.24921963	288.3924289	318.3758766	83.30686605	118.0908853
YDR517W	106.668537	95.35800225	295.8637353	277.7321477	255.1272773	196.2862012
YDR518W	96.44004717	135.5871594	180.805616	182.8967802	110.6419315	175.5405052
YDR519W	293.70378	147.5069097	328.7374837	381.0349587	373.5792274	352.6768331
YDR520C	49.68123642	43.20909477	65.74749674	79.59396915	28.6367352	33.51227826
YDR522C	130.0479424	213.0655363	219.6564096	165.9618931	268.1439751	347.8893648
YDR523C	103.7461113	151.9768161	358.6227095	233.7014413	200.4571464	268.0982261
YDR524C	71.59942896	86.41818954	170.345787	106.6897884	282.4623427	244.1608845
YDR524C-B	83.28913165	65.55862655	2.988522579	3.386977411	0	1.595822774
YDR524W-C	350.6910806	475.3000425	658.9692287	594.4145356	524.5729221	834.615311
YDR525W-A	140.2764322	134.0971907	2.988522579	10.16093223	13.01669782	57.44961988
YDR527W	45.29759791	50.6589387	49.31062255	44.03070634	39.05009346	35.10810103
YDR528W	52.60366209	49.16896991	4.482783869	0	1.301669782	1.595822774
YDR529C	210.4146484	220.5153802	34.36800966	37.25675152	37.74842368	31.91645549
YDR530C	187.035243	238.3950056	268.9670321	265.8777267	281.1606729	229.7984795
YDR531W	64.29336478	134.0971907	0	1.693488705	408.7243115	442.0429085
YDR532C	187.035243	202.6357548	363.1054934	242.1688849	242.1105795	197.882024
YDR533C	108.1297499	150.4868473	218.1621483	182.8967802	149.6920249	202.6694923
YDR534C	0	184.7561294	0	0	65.0834891	98.94101201
YDR536W	2.922425672	16.38965664	8.965567737	3.386977411	1.301669782	20.74569607
YDR538W	116.8970269	160.9166288	164.3687418	130.3986303	298.0823801	175.5405052
YDR539W	5.844851344	49.16896991	8.965567737	6.773954821	9.111688474	25.53316439
YDR540C	18.99576687	23.83950056	25.40244192	6.773954821	9.111688474	11.17075942
YDR541C	21.91819254	46.18903234	13.44835161	8.467443526	2.603339564	27.12898716
YDR542W	36.5303209	32.77931327	38.85079353	33.86977411	11.71502804	17.55405052
YDR545W	115.435814	89.39812711	109.0810741	88.06141267	31.24007477	57.44961988
YEL001C	2.922425672	7.449843926	0	0	3.905009346	6.383291097
YEL002C	157.8109863	186.2460981	164.3687418	137.1725851	148.3903551	146.8156952
YEL003W	542.1099621	853.7521139	962.3042704	1244.714198	1233.982953	1203.250372
YEL004W	200.1861585	414.2113223	346.6686192	546.9968518	656.0415701	437.2554402
YEL005C	154.8885606	205.6156924	210.6908418	142.2530512	286.367352	260.1191122
YEL006W	111.0521755	73.00847047	0	0	0	1.595822774
YEL007W	8.767277015	13.40971907	0	3.386977411	2.603339564	1.595822774
YEL009C	0	0	0	0	0	0
YEL011W	5.844851344	5.959875141	0	0	0	0
YEL012W	70.13821612	96.84797104	49.31062255	25.40233058	24.73172586	68.6203793
YEL013W	16.07334119	14.89968785	0	0	0	0
YEL015W	54.06487493	53.63887627	0	3.386977411	0	0
YEL016C	99.36247284	174.3263479	373.5653224	264.184238	352.7525109	304.8021499
YEL017C-A	83.28913165	1.489968785	1.49426129	0	0	0
YEL017W	96.44004717	140.0570658	28.3909645	18.62837576	20.82671651	14.36240497
YEL018W	134.4315809	147.5069097	101.6097677	103.302811	137.9769969	95.74936646
YEL019C	284.936503	306.9335697	298.8522579	425.065665	536.2879502	515.4507561
YEL020C	37.99153373	71.51850169	34.36800966	37.25675152	27.33506542	52.66215155
YEL020W-A	81.82791881	0	7.471306448	1.693488705	0	0
YEL021W	213.337074	253.2946935	434.8300352	326.8433201	255.1272773	229.7984795
YEL022W	11.68970269	0	5.977045158	6.773954821	0	0
YEL023C	51.14244926	59.59875141	88.16141608	89.75490138	93.7202243	229.7984795
YEL024W	70.13821612	89.39812711	4.482783869	5.080466116	7.810018692	7.979113872
YEL025C	18.99576687	17.87962542	29.88522579	28.78930799	0	0
YEL026W	192.8800943	201.145786	23.90818063	18.62837576	0	1.595822774
YEL027W	2.922425672	0	0	0	0	0
YEL029C	26.30183105	40.2291572	2.988522579	0	9.111688474	3.191645549
YEL030W	64.29336478	83.43825197	210.6908418	140.5595625	190.0437882	234.5859478
YEL031W	2.922425672	0	0	0	0	0
YEL032W	26.30183105	35.75925084	5.977045158	6.773954821	10.41335826	3.191645549
YEL034W	219.1819254	192.2059733	2.988522579	10.16093223	44.25677259	51.06632878
YEL035C	489.5063	423.151135	115.0581193	247.249351	156.2003738	156.3906319
YEL036C	153.4273478	137.0771282	8.965567737	11.85442094	9.111688474	12.76658219
YEL037C	127.1255167	129.6272843	4.482783869	10.16093223	1.301669782	6.383291097
YEL038W	248.4061821	260.7445374	517.0144062	342.0847185	298.0823801	438.8512629
YEL039C	286.3977158	341.2028518	430.3472514	565.6252276	550.6063178	620.7750592
YEL040W	89.13398299	163.8965664	28.3909645	16.93488705	36.4467539	20.74569607
YEL041W	105.2073242	199.6558172	303.3350418	242.1688849	290.2723614	260.1191122
YEL042W	97.90126	98.33793982	23.90818063	18.62837576	68.98849845	28.72480994
YEL043W	56.9873006	67.04859533	2.988522579	6.773954821	3.905009346	1.595822774
YEL044W	309.7771212	248.8247871	97.12698382	57.57861598	143.183676	177.1363279
YEL046C	208.9534355	162.4065976	19.42539676	45.72419504	32.54174455	43.08721491
YEL047C	119.8194525	134.0971907	76.20732577	82.98094656	87.21187539	124.4741764
YEL048C	201.6473714	210.0855987	379.5423675	330.2302975	521.9695826	323.9520232
YEL049W	43.83638508	75.98840804	0	5.080466116	5.206679128	1.595822774
YEL050C	42.37517224	26.81943813	2.988522579	1.693488705	0	1.595822774
YEL051W	245.4837564	174.3263479	26.89670321	18.62837576	61.17847975	30.32063271
YEL052W	105.2073242	102.8078462	132.9892548	60.96559339	106.7369221	154.7948091
YEL053C	99.36247284	122.1774404	79.19584834	59.27210468	66.38515888	86.17442981
YEL054C	71.59942896	5.959875141	0	3.386977411	7.810018692	1.595822774
YEL055C	62.83215194	34.26928206	2.988522579	10.16093223	9.111688474	20.74569607
YEL056W	87.67277015	95.35800225	101.6097677	60.96559339	153.5970343	167.5613913
YEL057C	170.9619018	326.3031639	156.8974354	135.4790964	52.06679128	14.36240497
YEL058W	105.2073242	113.2376277	191.2654451	204.9121333	158.8037134	180.3279735
YEL059C-A	330.2341009	293.5238507	836.7863221	1068.591373	849.9903676	1233.571005
YEL060C	10.22848985	10.4297815	0	0	0	0
YEL061C	26.30183105	14.89968785	0	0	0	0
YEL062W	81.82791881	90.88809589	180.805616	187.9772463	187.4404486	178.7321507
YEL063C	16.07334119	22.34953178	0	0	0	1.595822774
YEL064C	124.203091	126.6473467	262.989987	235.39493	467.2994517	282.4606311
YEL065W	94.97883433	75.98840804	0	0	24.73172586	3.191645549
YEL066W	182.6516045	122.1774404	37.35653224	10.16093223	24.73172586	9.574936646
YEL067C	182.6516045	122.1774404	35.86227095	10.16093223	24.73172586	9.574936646
YEL069C	62.83215194	55.12884505	44.82783869	38.95024022	27.33506542	46.27886045
YEL070W	93.5176215	102.8078462	127.0122096	121.9311868	102.8319128	307.9937954
YEL071W	13.15091552	1.489968785	16.43687418	8.467443526	0	0
YEL072W	103.7461113	5.959875141	17.93113547	18.62837576	3.905009346	3.191645549
YEL073C	4.383638508	0	2.988522579	6.773954821	3.905009346	1.595822774
YEL075C	185.5740302	162.4065976	276.4383386	184.5902689	248.6189284	260.1191122
YEL077C	37.99153373	13.40971907	55.28766771	37.25675152	1.301669782	0
YER001W	64.29336478	0	31.37948708	28.78930799	0	0
YER002W	105.2073242	265.2144438	58.27619029	88.06141267	53.36846106	41.49139213
YER003C	89.13398299	147.5069097	104.5982903	86.36792397	154.8987041	180.3279735
YER004W	154.8885606	287.5639755	218.1621483	184.5902689	383.9925857	489.9175917
YER005W	84.75034448	184.7561294	124.023687	106.6897884	218.6805234	146.8156952
YER006W	113.9746012	101.3178774	8.965567737	11.85442094	16.92170717	22.34151884
YER007C-A	27.76304388	29.7993757	0	0	0	0
YER007W	111.0521755	140.0570658	260.0014644	209.9925995	350.1491714	346.293542
YER008C	24.84061821	13.40971907	0	0	0	0
YER009W	233.7940537	418.6812286	73.21880319	169.3488705	186.1387788	247.35253
YER010C	78.90549314	71.51850169	132.9892548	250.6363284	2.603339564	1.595822774
YER011W	39.45274657	104.297815	22.41391934	10.16093223	53.36846106	97.34518923
YER012W	59.90972627	56.61881384	17.93113547	23.70884187	10.41335826	35.10810103
YER013W	29.22425672	73.00847047	50.80488384	62.6590821	19.52504673	54.25797433
YER014C-A	170.9619018	1083.207307	107.5868128	98.22234491	886.4371215	848.9777159
YER014W	170.9619018	1084.697276	109.0810741	98.22234491	886.4371215	850.5735387
YER015W	43.83638508	436.5608541	31.37948708	30.48279669	426.9476885	442.0429085
YER016W	16.07334119	7.449843926	0	0	0	0
YER017C	121.2806654	31.28934449	212.1851031	172.7358479	61.17847975	47.87468323
YER018C	305.3934827	0	385.5194127	382.7284474	0	0
YER019C-A	293.70378	284.584038	289.8866902	194.7512011	342.3391527	226.606834
YER019W	214.7982869	205.6156924	245.0588515	353.9391394	404.8193022	424.488858
YER020W	54.06487493	56.61881384	207.7023192	86.36792397	33.84341433	52.66215155
YER021W	37.99153373	53.63887627	2.988522579	0	2.603339564	0
YER022W	65.75457761	73.00847047	88.16141608	52.49814986	52.06679128	59.04544265
YER023W	207.4922227	272.6642877	288.3924289	264.184238	269.4456449	445.234554
YER024W	36.5303209	49.16896991	28.3909645	22.01535317	20.82671651	19.14987329
YER025W	52.60366209	153.4667849	1.49426129	0	0	0
YER026C	30.68546955	58.10878262	1.49426129	3.386977411	0	0
YER027C	80.36670597	172.8363791	204.7137967	84.67443526	256.4289471	193.0945557
YER028C	111.0521755	65.55862655	28.3909645	18.62837576	16.92170717	15.95822774
YER029C	207.4922227	123.6674092	92.64419995	135.4790964	93.7202243	151.6031636
YER030W	211.8758612	219.0254114	94.13846124	116.8507207	95.02189409	102.1326576
YER031C	109.5909627	53.63887627	13.44835161	22.01535317	20.82671651	1.595822774
YER032W	43.83638508	32.77931327	0	0	0	0
YER033C	40.9139594	138.567097	49.31062255	44.03070634	70.29016823	62.2370882
YER034W	318.5443982	403.7815408	372.0710611	333.6172749	424.3443489	229.7984795
YER035W	325.8504624	256.274631	493.1062255	462.3224165	532.3829408	229.7984795
YER036C	109.5909627	122.1774404	2.988522579	1.693488705	0	0
YER037W	168.0394761	140.0570658	113.563858	132.092119	135.3736573	124.4741764
YER038C	176.8067531	150.4868473	186.7826612	291.2800573	247.3172586	157.9864547
YER039C	277.6304388	430.6009789	488.6234417	597.801513	584.4497321	462.7886045
YER039C-A	410.6008069	308.4235385	415.4046385	760.3764287	678.1699564	556.9421482
YER040W	23.37940537	0	26.89670321	52.49814986	0	0
YER041W	70.13821612	128.1373155	147.9318677	106.6897884	158.8037134	197.882024
YER042W	137.3540066	195.1859109	143.4490838	186.2837576	674.2649471	331.9311371
YER043C	84.75034448	46.18903234	32.87374837	37.25675152	19.52504673	20.74569607
YER044C	128.5867296	19.36959421	8.965567737	38.95024022	1.301669782	0
YER044C-A	169.500689	186.2460981	301.8407805	274.3451703	244.713919	307.9937954
YER045C	48.22002358	0	49.31062255	52.49814986	2.603339564	0
YER046W	141.7376451	14.89968785	131.4949935	127.0116529	66.38515888	113.303417
YER047C	42.37517224	19.36959421	35.86227095	42.33721763	39.05009346	38.29974658
YER048C	4.383638508	2.97993757	0	0	0	1.595822774
YER048W-A	84.75034448	75.98840804	7.471306448	10.16093223	3.905009346	0
YER049W	75.98306747	75.98840804	23.90818063	27.09581928	27.33506542	27.12898716
YER050C	355.0747191	341.2028518	191.2654451	233.7014413	209.5688349	173.9446824
YER051W	128.5867296	174.3263479	132.9892548	176.1228253	196.5521371	170.7530369
YER052C	59.90972627	25.32946935	68.73601932	40.64372893	5.206679128	6.383291097
YER053C	46.75881075	25.32946935	8.965567737	6.773954821	0	3.191645549
YER053C-A	70.13821612	61.08872019	5.977045158	15.24139835	2.603339564	3.191645549
YER054C	52.60366209	125.157378	11.95409032	1.693488705	11.71502804	31.91645549
YER055C	18.99576687	73.00847047	14.9426129	23.70884187	26.03339564	28.72480994
YER056C	42.37517224	20.85956299	0	0	0	0
YER056C-A	96.44004717	96.84797104	0	0	0	0
YER057C	207.4922227	275.6442253	245.0588515	209.9925995	424.3443489	247.35253
YER058W	219.1819254	886.5314272	245.0588515	333.6172749	204.3621558	106.9201259
YER059W	77.4442803	104.297815	26.89670321	57.57861598	31.24007477	35.10810103
YER060W	81.82791881	143.0370034	236.0932837	133.7856077	158.8037134	156.3906319
YER060W-A	220.6431382	546.8185442	285.4039063	265.8777267	257.7306168	400.5515164
YER061C	138.8152194	108.7677213	13.44835161	27.09581928	19.52504673	12.76658219
YER062C	189.9576687	148.9968785	401.9562869	374.2610039	149.6920249	105.3243031
YER063W	92.05640866	90.88809589	77.70158705	62.6590821	7.810018692	6.383291097
YER064C	1.461212836	0	4.482783869	1.693488705	0	1.595822774
YER065C	0	0	0	0	0	0
YER066W	13.15091552	11.91975028	2.988522579	1.693488705	0	1.595822774
YER067W	87.67277015	146.0169409	162.8744806	133.7856077	174.4237508	193.0945557
YER068W	201.6473714	359.0824772	0	0	2.603339564	0
YER069W	27.76304388	35.75925084	2.988522579	3.386977411	5.206679128	6.383291097
YER070W	86.21155732	172.8363791	8.965567737	3.386977411	7.810018692	14.36240497
YER071C	284.936503	460.4003546	319.771916	379.34147	200.4571464	288.8439221
YER072W	130.0479424	274.1542565	0	0	0	0
YER073W	77.4442803	93.86803346	47.81636126	74.51350303	22.12838629	60.64126542
YER074W	226.4879896	144.5269722	47.81636126	76.20699174	22.12838629	52.66215155
YER074W-A	172.4231146	250.3147559	0	10.16093223	169.2170717	196.2862012
YER075C	11.68970269	1.489968785	16.43687418	5.080466116	0	0
YER076C	35.06910806	13.40971907	28.3909645	20.32186446	0	1.595822774
YER077C	64.29336478	71.51850169	11.95409032	8.467443526	7.810018692	3.191645549
YER078C	168.0394761	208.5956299	22.41391934	33.86977411	27.33506542	7.979113872
YER078W-A	654.6233505	417.1912598	2437.140163	1966.140387	505.0478754	491.5134145
YER079W	412.0620197	47.67900112	200.2310128	143.9465399	3.905009346	25.53316439
YER080W	0	204.1257236	0	0	5.206679128	7.979113872
YER081W	160.7334119	119.1975028	119.5409032	77.90048044	36.4467539	20.74569607
YER082C	144.6600708	120.6874716	44.82783869	60.96559339	20.82671651	14.36240497
YER083C	166.5782633	162.4065976	146.4376064	335.3107636	230.3955514	199.4778468
YER085C	220.6431382	300.9736946	198.7367515	252.3298171	182.2337695	386.1891114
YER086W	201.6473714	242.864912	233.1047612	159.1879383	135.3736573	164.3697458
YER087C-B	249.8673949	129.6272843	200.2310128	311.6019218	20.82671651	63.83291097
YER087W	140.2764322	141.5470346	98.62124511	128.7051416	132.7703178	146.8156952
YER088C	0	0	0	0	0	0
YER089C	32.14668239	46.18903234	1.49426129	1.693488705	1.301669782	0
YER090W	105.2073242	187.7360669	62.75897416	79.59396915	70.29016823	170.7530369
YER091C	29.22425672	8.939812711	5.977045158	8.467443526	0	0
YER092W	293.70378	248.8247871	251.0358966	458.9354391	183.5354393	223.4151884
YER093C	21.91819254	56.61881384	13.44835161	15.24139835	14.3183676	28.72480994
YER093C-A	185.5740302	250.3147559	271.9555547	374.2610039	217.3788536	162.773923
YER094C	151.9661349	169.8564415	107.5868128	113.4637433	71.59183801	60.64126542
YER095W	141.7376451	0	127.0122096	143.9465399	0	0
YER096W	43.83638508	80.4583144	5.977045158	10.16093223	13.01669782	9.574936646
YER098W	35.06910806	46.18903234	0	11.85442094	3.905009346	6.383291097
YER099C	151.9661349	92.37806468	107.5868128	86.36792397	76.79851714	60.64126542
YER100W	236.7164794	269.6843501	313.7948708	416.5982215	443.8693957	641.5207553
YER101C	122.7418782	101.3178774	119.5409032	98.22234491	88.51354518	126.0699992
YER102W	21.91819254	31.28934449	0	0	0	0
YER103W	0	53.63887627	0	0	62.48014954	60.64126542
YER104W	201.6473714	411.2313847	569.3135513	421.6786876	218.6805234	260.1191122
YER105C	11.68970269	28.30940692	5.977045158	11.85442094	2.603339564	11.17075942
YER106W	251.3286078	348.6526957	144.9433451	132.092119	219.9821932	232.990125
YER107C	172.4231146	141.5470346	128.5064709	130.3986303	210.8705047	199.4778468
YER109C	17.53455403	95.35800225	38.85079353	59.27210468	48.16178193	65.42873375
YER110C	1.461212836	0	0	0	0	0
YER111C	18.99576687	22.34953178	4.482783869	0	0	6.383291097
YER112W	42.37517224	0	28.3909645	15.24139835	0	0
YER113C	92.05640866	169.8564415	144.9433451	128.7051416	183.5354393	207.4569607
YER114C	17.53455403	4.469906355	0	0	0	0
YER115C	203.1085842	244.3548808	192.7597063	406.4372893	346.244162	303.2063271
YER116C	187.035243	269.6843501	188.2769225	104.9962997	114.5469408	129.2616447
YER117W	265.9407361	245.8448496	118.0466419	96.5288562	0	0
YER118C	103.7461113	55.12884505	80.69010963	93.14187879	83.30686605	87.77025259
YER119C	162.1946248	299.4837258	207.7023192	174.4293366	177.0270904	250.5441756
YER120W	20.4569797	29.7993757	0	0	0	0
YER121W	414.9844454	511.0592933	419.8874224	604.5754678	391.8026044	394.1682253
YER122C	150.5049221	303.9536322	82.18437092	62.6590821	140.5803365	307.9937954
YER123W	55.52608776	37.24921963	0	0	0	0
YER124C	51.14244926	62.57868898	11.95409032	11.85442094	6.50834891	17.55405052
YER125W	5.844851344	0	0	0	0	0
YER126C	124.203091	147.5069097	0	1.693488705	2.603339564	1.595822774
YER127W	317.0831854	338.2229142	307.8178256	220.1535317	130.1669782	207.4569607
YER128W	185.5740302	126.6473467	258.5072031	347.1651846	88.51354518	189.9029101
YER129W	55.52608776	77.47837683	4.482783869	1.693488705	5.206679128	6.383291097
YER130C	27.76304388	47.67900112	4.482783869	1.693488705	1.301669782	4.787468323
YER131W	87.67277015	120.6874716	0	0	1.301669782	0
YER132C	1.461212836	1.489968785	0	0	0	0
YER133W	0	0	0	0	0	0
YER134C	13.15091552	0	0	0	0	0
YER136W	17.53455403	22.34953178	0	0	0	0
YER137C	92.05640866	43.20909477	19.42539676	10.16093223	5.206679128	4.787468323
YER138W-A	0	14.89968785	0	0	0	0
YER139C	51.14244926	71.51850169	22.41391934	5.080466116	23.43005608	52.66215155
YER140W	100.8236857	363.5523836	195.7482289	208.2991107	969.7439876	1303.787207
YER141W	87.67277015	168.3664727	10.45982903	13.54790964	36.4467539	38.29974658
YER142C	226.4879896	593.0075765	198.7367515	267.5712154	217.3788536	228.2026567
YER143W	170.9619018	204.1257236	227.127716	594.4145356	364.467539	280.8648083
YER144C	90.59519582	0	170.345787	230.3144639	0	3.191645549
YER145C	86.21155732	105.7877837	1.49426129	3.386977411	0	0
YER146W	264.4795233	479.7699488	121.0351645	147.3335174	124.9602991	127.6658219
YER147C	108.1297499	217.5354426	146.4376064	147.3335174	154.8987041	142.0282269
YER148W	166.5782633	125.157378	50.80488384	30.48279669	49.46345172	38.29974658
YER149C	103.7461113	138.567097	86.66715479	76.20699174	102.8319128	81.38696149
YER150W	121.2806654	274.1542565	34.36800966	47.41768375	24.73172586	7.979113872
YER151C	43.83638508	67.04859533	0	1.693488705	1.301669782	0
YER152C	138.8152194	0	5.977045158	0	0	1.595822774
YER153C	339.0013779	461.8903234	572.3020739	833.196443	717.2200499	767.5907544
YER154W	159.2721991	137.0771282	113.563858	110.0767658	70.29016823	94.15354368
YER155C	0	1.489968785	0	0	0	0
YER156C	116.8970269	44.69906355	179.3113547	265.8777267	18.22337695	98.94101201
YER157W	26.30183105	70.0285329	2.988522579	10.16093223	5.206679128	3.191645549
YER158C	56.9873006	102.8078462	0	1.693488705	6.50834891	3.191645549
YER159C	116.8970269	147.5069097	25.40244192	16.93488705	9.111688474	9.574936646
YER161C	62.83215194	55.12884505	29.88522579	64.3525708	5.206679128	11.17075942
YER162C	65.75457761	146.0169409	155.4031741	128.7051416	210.8705047	188.3070874
YER163C	111.0521755	156.4467224	200.2310128	182.8967802	268.1439751	284.0564538
YER164W	4.383638508	4.469906355	0	0	0	0
YER165W	92.05640866	113.2376277	92.64419995	128.7051416	62.48014954	78.19531594
YER166W	10.22848985	16.38965664	0	3.386977411	0	3.191645549
YER167W	27.76304388	28.30940692	0	1.693488705	2.603339564	3.191645549
YER168C	100.8236857	111.7476589	132.9892548	110.0767658	158.8037134	150.0073408
YER169W	16.07334119	13.40971907	2.988522579	1.693488705	3.905009346	0
YER170W	166.5782633	223.4953178	464.715261	309.9084331	316.305757	469.1718956
YER171W	92.05640866	116.2175652	50.80488384	54.19163857	67.68682866	106.9201259
YER172C	1.461212836	10.4297815	2.988522579	3.386977411	6.50834891	1.595822774
YER173W	65.75457761	159.42666	67.24175803	84.67443526	95.02189409	114.8992398
YER174C	200.1861585	220.5153802	73.21880319	57.57861598	117.1502804	44.68303768
YER175C	181.1903916	281.6041004	567.81929	535.1424309	403.5176324	563.3254393
YER175W-A	179.7291788	369.5122587	491.6119643	328.5368088	567.528025	489.9175917
YER176W	18.99576687	89.39812711	31.37948708	8.467443526	16.92170717	38.29974658
YER177W	16.07334119	16.38965664	0	0	0	0
YER178W	51.14244926	40.2291572	0	0	0	0
YER179W	166.5782633	207.1056611	44.82783869	55.88512727	136.6753271	122.8783536
YER180C	195.80252	242.864912	331.7260063	291.2800573	477.71281	430.8721491
YER180C-A	128.5867296	190.7160045	14.9426129	28.78930799	36.4467539	30.32063271
YER182W	111.0521755	123.6674092	13.44835161	45.72419504	26.03339564	23.93734161
YER183C	68.67700329	80.4583144	248.0473741	106.6897884	101.530243	130.8574675
YER184C	17.53455403	40.2291572	19.42539676	15.24139835	22.12838629	11.17075942
YER185W	59.90972627	108.7677213	113.563858	133.7856077	100.2285732	142.0282269
YER186C	5.844851344	29.7993757	8.965567737	11.85442094	7.810018692	31.91645549
YER187W	2.922425672	7.449843926	1.49426129	0	0	1.595822774
YER188C-A	45.29759791	71.51850169	40.34505482	42.33721763	53.36846106	92.55772091
YER189W	125.6643039	46.18903234	49.31062255	40.64372893	7.810018692	14.36240497
YER190C-B	621.0154552	873.1217081	959.3157479	1044.882531	1153.279427	1137.821638
YER190W	708.6882254	914.8408341	998.1665414	1066.897884	1164.994455	1152.184043
YFL001W	203.1085842	156.4467224	255.5186805	215.0730656	154.8987041	185.1154418
YFL002C	7.306064179	7.449843926	5.977045158	5.080466116	3.905009346	4.787468323
YFL003C	87.67277015	92.37806468	8.965567737	8.467443526	3.905009346	4.787468323
YFL004W	59.90972627	38.73918841	4.482783869	3.386977411	1.301669782	0
YFL005W	18.99576687	8.939812711	0	0	0	0
YFL007W	0	2.97993757	0	0	0	0
YFL008W	23.37940537	50.6589387	26.89670321	49.11117245	6.50834891	15.95822774
YFL009W	45.29759791	107.2777525	32.87374837	52.49814986	58.57514019	31.91645549
YFL010C	0	0	0	0	0	0
YFL010W-A	0	0	0	0	0	0
YFL011W	42.37517224	62.57868898	65.74749674	49.11117245	48.16178193	76.59949317
YFL012W	94.97883433	137.0771282	127.0122096	191.3642237	208.2671651	204.2653151
YFL013C	56.9873006	157.9366912	35.86227095	55.88512727	62.48014954	89.36607536
YFL014W	201.6473714	250.3147559	0	0	1.301669782	0
YFL016C	39.45274657	22.34953178	0	0	0	0
YFL017C	276.169226	314.3834137	455.7496933	501.2726568	510.2545545	467.5760729
YFL017W-A	195.80252	379.9420402	346.6686192	254.0233058	922.8838754	662.2664513
YFL018C	14.61212836	41.71912598	1.49426129	0	0	0
YFL020C	29.22425672	46.18903234	4.482783869	3.386977411	1.301669782	11.17075942
YFL021W	0	0	0	0	0	0
YFL022C	78.90549314	123.6674092	20.91965805	13.54790964	32.54174455	23.93734161
YFL023W	80.36670597	43.20909477	10.45982903	20.32186446	6.50834891	9.574936646
YFL024C	37.99153373	86.41818954	10.45982903	10.16093223	5.206679128	7.979113872
YFL025C	23.37940537	55.12884505	35.86227095	33.86977411	35.14508411	23.93734161
YFL026W	116.8970269	156.4467224	103.104029	125.3181642	153.5970343	201.0736696
YFL027C	134.4315809	204.1257236	76.20732577	98.22234491	79.4018567	86.17442981
YFL028C	201.6473714	281.6041004	289.8866902	238.7819074	436.059377	510.6632878
YFL029C	127.1255167	157.9366912	186.7826612	160.881427	188.7421184	292.0355677
YFL030W	90.59519582	98.33793982	149.426129	142.2530512	106.7369221	116.4950625
YFL031W	83.28913165	154.9567537	113.563858	104.9962997	136.6753271	137.2407586
YFL033C	11.68970269	14.89968785	0	0	0	0
YFL034C-A	207.4922227	385.9019154	502.0717933	748.5220077	408.7243115	349.4851876
YFL034C-B	214.7982869	330.7730703	555.8651997	387.8089135	377.4842368	427.6805035
YFL034W	35.06910806	58.10878262	10.45982903	18.62837576	0	0
YFL036W	7.306064179	23.83950056	0	3.386977411	0	1.595822774
YFL037W	1.461212836	0	0	0	0	0
YFL038C	130.0479424	110.2576901	23.90818063	5.080466116	36.4467539	67.02455652
YFL039C	214.7982869	4.469906355	261.4957257	191.3642237	0	0
YFL040W	0	245.8448496	0	0	272.0489844	268.0982261
YFL041W	105.2073242	165.3865352	53.79340642	44.03070634	82.00519627	79.79113872
YFL041W-A	163.6558376	300.9736946	321.2661772	250.6363284	506.3495452	443.6387313
YFL042C	67.21579045	92.37806468	49.31062255	93.14187879	88.51354518	86.17442981
YFL044C	220.6431382	454.4404795	285.4039063	384.4219361	361.8641994	517.0465789
YFL045C	204.569797	196.6758796	118.0466419	142.2530512	209.5688349	150.0073408
YFL046W	223.5655639	332.2630391	531.9570191	470.7898601	709.4100312	521.8340472
YFL047W	81.82791881	99.82790861	28.3909645	38.95024022	24.73172586	36.70392381
YFL048C	112.5133884	107.2777525	146.4376064	179.5098028	139.2786667	121.2825308
YFL049W	68.67700329	81.94828318	124.023687	137.1725851	128.8653084	134.049113
YFL050C	23.37940537	146.0169409	1.49426129	0	66.38515888	57.44961988
YFL051C	51.14244926	108.7677213	83.67863221	89.75490138	58.57514019	116.4950625
YFL052W	14.61212836	26.81943813	22.41391934	25.40233058	39.05009346	31.91645549
YFL053W	11.68970269	68.53856412	17.93113547	18.62837576	10.41335826	15.95822774
YFL054C	49.68123642	59.59875141	134.4835161	172.7358479	27.33506542	63.83291097
YFL055W	10.22848985	22.34953178	11.95409032	28.78930799	19.52504673	6.383291097
YFL056C	111.0521755	157.9366912	228.6219773	196.4446898	303.2890592	419.7013896
YFL057C	318.5443982	347.1627269	303.3350418	419.9851989	518.0645732	462.7886045
YFL058W	271.7855875	342.6928206	573.7963352	423.3721763	399.6126231	478.7468323
YFL059W	511.4244926	436.5608541	965.292793	863.6792397	683.3766355	673.4372108
YFL060C	824.1240394	706.2452042	1288.053232	1071.97835	1045.240835	1251.125055
YFL061W	374.070486	286.0740067	469.1980449	530.0619648	234.3005608	359.0601242
YFL062W	27.76304388	50.6589387	13.44835161	11.85442094	6.50834891	4.787468323
YFL066C	0	43.20909477	5.977045158	0	13.01669782	14.36240497
YFL067W	0	20.85956299	5.977045158	3.386977411	14.3183676	7.979113872
YFL068W	18.99576687	178.7962542	61.26471287	52.49814986	294.1773707	277.6731627
YFR001W	222.1043511	178.7962542	2.988522579	8.467443526	14.3183676	3.191645549
YFR002W	58.44851344	52.14890748	17.93113547	45.72419504	26.03339564	92.55772091
YFR003C	638.5500093	785.2135498	430.3472514	445.3875295	554.5113271	333.5269598
YFR004W	230.8716281	208.5956299	122.5294257	142.2530512	105.4352523	183.519619
YFR005C	170.9619018	196.6758796	167.3572644	272.6516815	298.0823801	333.5269598
YFR006W	26.30183105	47.67900112	11.95409032	10.16093223	2.603339564	12.76658219
YFR007W	68.67700329	77.47837683	17.93113547	8.467443526	5.206679128	15.95822774
YFR008W	1.461212836	114.7275965	0	0	31.24007477	28.72480994
YFR009W	23.37940537	315.8733825	8.965567737	1.693488705	40.35176324	70.21620207
YFR010W	115.435814	183.2661606	174.8285709	181.2032915	173.122081	157.9864547
YFR011C	188.4964558	159.42666	64.25323545	16.93488705	7.810018692	3.191645549
YFR012W	143.1988579	156.4467224	40.34505482	50.80466116	36.4467539	27.12898716
YFR012W-A	279.0916517	245.8448496	343.6800966	337.0042524	325.4174455	403.7431619
YFR013W	29.22425672	7.449843926	17.93113547	16.93488705	0	1.595822774
YFR014C	125.6643039	247.3348183	98.62124511	93.14187879	111.9436013	52.66215155
YFR015C	83.28913165	89.39812711	58.27619029	40.64372893	44.25677259	22.34151884
YFR016C	21.91819254	40.2291572	0	0	0	4.787468323
YFR017C	116.8970269	151.9768161	28.3909645	15.24139835	20.82671651	7.979113872
YFR018C	293.70378	330.7730703	251.0358966	284.5061025	365.7692087	341.5060737
YFR019W	0	0	0	0	0	0
YFR021W	21.91819254	13.40971907	0	0	0	1.595822774
YFR022W	65.75457761	101.3178774	58.27619029	62.6590821	88.51354518	142.0282269
YFR023W	84.75034448	138.567097	135.9777773	209.9925995	191.345458	150.0073408
YFR024C-A	92.05640866	47.67900112	20.91965805	22.01535317	20.82671651	25.53316439
YFR025C	37.99153373	230.9451617	0	10.16093223	53.36846106	62.2370882
YFR026C	84.75034448	184.7561294	37.35653224	64.3525708	74.19517757	89.36607536
YFR027W	141.7376451	159.42666	194.2539676	335.3107636	223.8872025	525.0256927
YFR028C	1.461212836	0	0	0	0	0
YFR029W	65.75457761	64.06865776	25.40244192	13.54790964	1.301669782	14.36240497
YFR030W	43.83638508	80.4583144	68.73601932	33.86977411	67.68682866	67.02455652
YFR031C	48.22002358	108.7677213	65.74749674	60.96559339	59.87680997	79.79113872
YFR031C-A	46.75881075	49.16896991	0	0	0	1.595822774
YFR032C	246.9449693	312.8934449	240.5760676	287.8930799	861.7053957	276.07734
YFR032C-A	398.9111042	318.85332	709.7741125	416.5982215	1107.720984	331.9311371
YFR032C-B	562.5669418	853.7521139	434.8300352	438.6135747	636.5165234	1273.466574
YFR033C	312.6995469	280.1141316	4.482783869	5.080466116	0	6.383291097
YFR034C	45.29759791	98.33793982	0	1.693488705	2.603339564	0
YFR035C	356.535932	366.5323211	53.79340642	108.3832771	117.1502804	113.303417
YFR036W	293.70378	421.6611662	89.65567737	96.5288562	122.3569595	140.4324041
YFR037C	140.2764322	309.9135073	144.9433451	88.06141267	521.9695826	347.8893648
YFR038W	84.75034448	41.71912598	173.3343096	127.0116529	36.4467539	36.70392381
YFR039C	151.9661349	184.7561294	273.449816	289.5865686	352.7525109	402.1473391
YFR040W	286.3977158	661.5461406	56.781929	47.41768375	85.91020561	148.411518
YFR041C	320.0056111	573.6379823	536.4398029	580.8666259	725.0300686	646.3082236
YFR042W	407.6783812	519.999106	667.9347964	445.3875295	1204.044548	1019.730753
YFR043C	226.4879896	339.712883	436.3242965	296.3605234	354.0541807	351.0810103
YFR044C	151.9661349	345.6727582	188.2769225	198.1381785	321.5124362	268.0982261
YFR045W	315.6219725	633.2367337	301.8407805	309.9084331	601.3714393	434.0637946
YFR046C	255.7122463	427.6210413	403.4505482	464.0159052	843.4820187	681.4163246
YFR047C	170.9619018	183.2661606	224.1391934	252.3298171	347.5458318	268.0982261
YFR048W	83.28913165	196.6758796	79.19584834	82.98094656	92.41855452	110.1117714
YFR049W	333.1565266	371.0022275	303.3350418	382.7284474	623.4998256	395.764048
YFR050C	105.2073242	335.2429767	74.71306448	55.88512727	149.6920249	218.6277201
YFR051C	102.2848985	141.5470346	49.31062255	38.95024022	70.29016823	82.98278426
YFR052W	273.2468003	345.6727582	137.4720386	130.3986303	110.6419315	154.7948091
YFR053C	39.45274657	58.10878262	0	0	13.01669782	12.76658219
YFR055W	1.461212836	278.6241628	0	0	231.6972212	185.1154418
YFR057W	0	47.67900112	0	0	29.93840499	51.06632878
YGL001C	166.5782633	222.005349	251.0358966	162.5749157	196.5521371	202.6694923
YGL002W	244.0225436	347.1627269	449.7726481	394.5828683	442.5677259	671.841388
YGL003C	73.06064179	107.2777525	121.0351645	147.3335174	79.4018567	86.17442981
YGL004C	175.3455403	305.443601	283.909645	330.2302975	381.3892461	296.823036
YGL005C	350.6910806	362.0624148	599.1987771	445.3875295	399.6126231	643.116578
YGL006W	7.306064179	8.939812711	23.90818063	0	6.50834891	6.383291097
YGL006W-A	59.90972627	35.75925084	62.75897416	40.64372893	42.95510281	41.49139213
YGL007C-A	71.59942896	22.34953178	62.75897416	54.19163857	2.603339564	1.595822774
YGL008C	14.61212836	8.939812711	2.988522579	1.693488705	3.905009346	1.595822774
YGL009C	77.4442803	117.707534	28.3909645	42.33721763	39.05009346	39.89556936
YGL010W	375.5316988	378.4520714	367.5882772	284.5061025	446.4727352	331.9311371
YGL011C	229.4104152	360.572446	106.0925516	91.44839008	124.9602991	146.8156952
YGL012W	55.52608776	26.81943813	38.85079353	22.01535317	31.24007477	39.89556936
YGL013C	23.37940537	50.6589387	8.965567737	3.386977411	6.50834891	6.383291097
YGL014W	26.30183105	4.469906355	2.988522579	0	0	0
YGL015C	410.6008069	348.6526957	463.2209998	472.4833488	463.3944424	505.8758195
YGL016W	17.53455403	10.4297815	0	0	0	0
YGL017W	111.0521755	8.939812711	32.87374837	42.33721763	6.50834891	12.76658219
YGL018C	517.2693439	396.3316969	690.3487158	787.472248	671.6616075	545.7713888
YGL019W	271.7855875	323.3232264	0	0	257.7306168	494.70506
YGL020C	318.5443982	557.2483256	626.0954803	403.0503119	1034.827477	504.2799967
YGL021W	83.28913165	110.2576901	35.86227095	30.48279669	29.93840499	33.51227826
YGL022W	56.9873006	35.75925084	11.95409032	5.080466116	1.301669782	12.76658219
YGL023C	84.75034448	75.98840804	251.0358966	145.6400287	91.11688474	124.4741764
YGL025C	321.4668239	359.0824772	455.7496933	508.0466116	305.8923988	309.5896182
YGL026C	100.8236857	58.10878262	82.18437092	50.80466116	35.14508411	38.29974658
YGL027C	87.67277015	74.49843926	52.29914513	25.40233058	23.43005608	28.72480994
YGL028C	51.14244926	77.47837683	20.91965805	18.62837576	2.603339564	6.383291097
YGL029W	156.3497734	144.5269722	14.9426129	18.62837576	5.206679128	11.17075942
YGL030W	185.5740302	157.9366912	16.43687418	13.54790964	0	0
YGL031C	130.0479424	86.41818954	5.977045158	1.693488705	0	0
YGL032C	460.2820433	376.9621026	537.9340642	646.9126854	518.0645732	461.1927818
YGL033W	56.9873006	99.82790861	70.23028061	138.8660738	61.17847975	68.6203793
YGL035C	0	0	0	0	0	0
YGL036W	0	4.469906355	0	0	0	3.191645549
YGL037C	176.8067531	108.7677213	115.0581193	177.8163141	76.79851714	92.55772091
YGL038C	97.90126	171.3464103	135.9777773	106.6897884	153.5970343	67.02455652
YGL039W	16.07334119	34.26928206	2.988522579	5.080466116	0	1.595822774
YGL040C	0	0	0	0	0	0
YGL041C-B	378.4541245	283.0940692	316.7833934	226.9274865	128.8653084	151.6031636
YGL043W	185.5740302	229.4551929	80.69010963	72.82001433	16.92170717	36.70392381
YGL044C	251.3286078	278.6241628	351.151403	350.552162	251.2222679	339.9102509
YGL045W	48.22002358	65.55862655	5.977045158	20.32186446	15.62003738	19.14987329
YGL047W	165.1170505	193.6959421	31.37948708	27.09581928	24.73172586	25.53316439
YGL048C	184.1128173	195.1859109	268.9670321	298.0540121	148.3903551	201.0736696
YGL049C	30.68546955	8.939812711	1.49426129	1.693488705	0	0
YGL050W	105.2073242	104.297815	29.88522579	23.70884187	18.22337695	27.12898716
YGL051W	108.1297499	99.82790861	222.6449321	298.0540121	27.33506542	30.32063271
YGL053W	241.1001179	141.5470346	240.5760676	313.2954105	7.810018692	15.95822774
YGL054C	17.53455403	5.959875141	0	0	0	0
YGL055W	14.61212836	19.36959421	2.988522579	8.467443526	3.905009346	3.191645549
YGL056C	90.59519582	157.9366912	10.45982903	22.01535317	14.3183676	9.574936646
YGL057C	248.4061821	17.87962542	303.3350418	254.0233058	0	3.191645549
YGL058W	463.204469	497.6495742	319.771916	284.5061025	238.2055701	143.6240497
YGL059W	184.1128173	195.1859109	289.8866902	264.184238	161.407053	153.1989863
YGL060W	103.7461113	165.3865352	216.667887	203.2186446	100.2285732	140.4324041
YGL061C	305.3934827	359.0824772	364.5997546	314.9888992	551.9079876	223.4151884
YGL062W	21.91819254	25.32946935	16.43687418	30.48279669	24.73172586	27.12898716
YGL063W	198.7249457	345.6727582	324.2546998	264.184238	256.4289471	248.9483528
YGL064C	160.7334119	171.3464103	74.71306448	91.44839008	28.6367352	55.8537971
YGL065C	132.9703681	128.1373155	168.8515257	237.0884187	217.3788536	164.3697458
YGL066W	248.4061821	202.6357548	56.781929	45.72419504	24.73172586	25.53316439
YGL067W	181.1903916	171.3464103	260.0014644	254.0233058	121.0552897	239.3734161
YGL068W	306.8546955	409.7414159	103.104029	171.0423592	108.0385919	51.06632878
YGL070C	403.2947427	262.2345062	512.5316223	462.3224165	308.4957383	418.1055669
YGL071W	4.383638508	0	0	0	0	0
YGL073W	8.767277015	11.91975028	0	0	0	0
YGL075C	188.4964558	162.4065976	52.29914513	37.25675152	24.73172586	9.574936646
YGL076C	36.5303209	0	0	0	0	0
YGL077C	87.67277015	44.69906355	4.482783869	1.693488705	0	0
YGL078C	170.9619018	131.1172531	8.965567737	16.93488705	5.206679128	9.574936646
YGL079W	284.936503	205.6156924	502.0717933	397.9698457	381.3892461	363.8475925
YGL080W	394.5274657	239.8849744	629.0840029	516.5140551	411.3276511	493.1092373
YGL081W	197.2637328	205.6156924	280.9211224	221.8470204	199.1554766	97.34518923
YGL082W	0	201.145786	0	0	352.7525109	306.3979727
YGL083W	58.44851344	53.63887627	29.88522579	20.32186446	14.3183676	20.74569607
YGL084C	87.67277015	187.7360669	206.208058	159.1879383	111.9436013	183.519619
YGL085W	273.2468003	257.7645998	121.0351645	99.91583361	84.60853583	36.70392381
YGL086W	94.97883433	132.6072219	74.71306448	98.22234491	57.27347041	119.6867081
YGL087C	156.3497734	223.4953178	40.34505482	23.70884187	35.14508411	44.68303768
YGL089C	213.337074	247.3348183	4.482783869	23.70884187	15.62003738	9.574936646
YGL090W	217.7207125	317.3633512	327.2432224	330.2302975	305.8923988	231.3943023
YGL091C	254.2510334	208.5956299	554.3709384	553.7708066	331.9257944	285.6522766
YGL092W	5.844851344	4.469906355	0	0	0	0
YGL093W	78.90549314	89.39812711	119.5409032	91.44839008	63.78181932	62.2370882
YGL094C	78.90549314	120.6874716	1.49426129	0	2.603339564	0
YGL095C	29.22425672	25.32946935	0	6.773954821	1.301669782	4.787468323
YGL096W	21.91819254	10.4297815	2.988522579	5.080466116	3.905009346	1.595822774
YGL097W	0	0	0	0	0	0
YGL098W	18.99576687	13.40971907	5.977045158	0	2.603339564	0
YGL099W	58.44851344	16.38965664	0	0	7.810018692	0
YGL100W	195.80252	163.8965664	348.1628805	269.2647041	247.3172586	148.411518
YGL101W	309.7771212	216.0454738	503.5660546	486.0312584	96.32356387	103.7284803
YGL103W	263.0183105	266.7044125	52.29914513	71.12652562	67.68682866	59.04544265
YGL104C	229.4104152	151.9768161	34.36800966	38.95024022	26.03339564	14.36240497
YGL105W	52.60366209	74.49843926	7.471306448	6.773954821	7.810018692	6.383291097
YGL106W	65.75457761	207.1056611	37.35653224	60.96559339	114.5469408	106.9201259
YGL107C	132.9703681	150.4868473	101.6097677	47.41768375	54.67013084	78.19531594
YGL108C	75.98306747	80.4583144	0	0	0	0
YGL110C	182.6516045	227.9652241	237.587545	248.9428397	121.0552897	165.9655685
YGL111W	112.5133884	144.5269722	370.5767998	352.2456507	145.7870156	247.35253
YGL112C	187.035243	183.2661606	243.5645902	228.6209752	136.6753271	151.6031636
YGL113W	100.8236857	166.8765039	164.3687418	133.7856077	89.81521496	119.6867081
YGL114W	74.52185463	89.39812711	127.0122096	88.06141267	93.7202243	110.1117714
YGL115W	99.36247284	198.1658484	170.345787	250.6363284	219.9821932	213.8402518
YGL116W	0	37.24921963	0	0	0	3.191645549
YGL117W	46.75881075	29.7993757	11.95409032	15.24139835	9.111688474	11.17075942
YGL119W	30.68546955	25.32946935	10.45982903	10.16093223	11.71502804	7.979113872
YGL120C	46.75881075	44.69906355	11.95409032	30.48279669	9.111688474	7.979113872
YGL121C	214.7982869	232.4351305	121.0351645	242.1688849	171.8204112	178.7321507
YGL122C	0	86.41818954	0	0	0	0
YGL123W	29.22425672	41.71912598	0	0	0	0
YGL124C	37.99153373	34.26928206	40.34505482	18.62837576	16.92170717	19.14987329
YGL125W	71.59942896	80.4583144	62.75897416	74.51350303	32.54174455	52.66215155
YGL126W	0	0	0	0	0	0
YGL127C	371.1480603	297.993757	618.6241739	448.7745069	370.9758879	226.606834
YGL128C	214.7982869	259.2545686	404.9448095	377.6479813	307.1940686	279.2689855
YGL129C	154.8885606	168.3664727	137.4720386	242.1688849	137.9769969	122.8783536
YGL130W	239.6389051	211.5755675	398.9677643	316.6823879	283.7640125	387.7849342
YGL131C	20.4569797	62.57868898	22.41391934	23.70884187	45.55844237	35.10810103
YGL133W	29.22425672	74.49843926	0	0	2.603339564	0
YGL134W	134.4315809	126.6473467	71.7245419	101.6093223	85.91020561	57.44961988
YGL135W	192.8800943	92.37806468	167.3572644	128.7051416	44.25677259	25.53316439
YGL136C	350.6910806	469.3401673	319.771916	221.8470204	213.4738442	244.1608845
YGL137W	301.0098442	351.6326333	472.1865675	438.6135747	482.9194891	465.9802501
YGL138C	223.5655639	330.7730703	404.9448095	386.1154248	488.1261682	450.0220224
YGL139W	92.05640866	184.7561294	188.2769225	101.6093223	156.2003738	165.9655685
YGL140C	40.9139594	56.61881384	37.35653224	45.72419504	23.43005608	35.10810103
YGL141W	54.06487493	62.57868898	183.7941386	120.2376981	80.70352648	116.4950625
YGL142C	119.8194525	251.8047247	306.3235644	220.1535317	525.8745919	346.293542
YGL143C	92.05640866	58.10878262	1.49426129	1.693488705	20.82671651	38.29974658
YGL144C	149.0437093	323.3232264	394.4849804	298.0540121	516.7629035	687.7996157
YGL145W	125.6643039	196.6758796	286.8981676	248.9428397	279.8590031	402.1473391
YGL146C	230.8716281	362.0624148	499.0832707	399.6633344	615.6898069	654.2873375
YGL147C	70.13821612	38.73918841	0	0	0	0
YGL148W	182.6516045	178.7962542	122.5294257	174.4293366	281.1606729	379.8058203
YGL150C	21.91819254	22.34953178	0	1.693488705	0	0
YGL151W	58.44851344	71.51850169	77.70158705	52.49814986	83.30686605	59.04544265
YGL153W	216.2594997	257.7645998	321.2661772	362.4065829	416.5343302	461.1927818
YGL154C	271.7855875	373.9821651	733.6822932	584.2536033	1003.587402	769.1865772
YGL155W	172.4231146	230.9451617	406.4390707	326.8433201	445.1710654	386.1891114
YGL156W	32.14668239	62.57868898	62.75897416	37.25675152	55.97180063	35.10810103
YGL157W	203.1085842	135.5871594	307.8178256	320.0693653	249.9205981	320.7603776
YGL158W	36.5303209	0	2.988522579	3.386977411	15.62003738	19.14987329
YGL159W	40.9139594	53.63887627	2.988522579	1.693488705	6.50834891	11.17075942
YGL160W	119.8194525	183.2661606	282.4153837	203.2186446	265.5406355	215.4360745
YGL161C	333.1565266	363.5523836	419.8874224	453.854973	762.7784922	504.2799967
YGL162W	141.7376451	40.2291572	195.7482289	187.9772463	0	0
YGL163C	33.60789523	73.00847047	38.85079353	40.64372893	22.12838629	70.21620207
YGL164C	184.1128173	394.8417281	328.7374837	276.038659	390.5009346	521.8340472
YGL166W	220.6431382	165.3865352	62.75897416	93.14187879	42.95510281	138.8365814
YGL167C	13.15091552	10.4297815	2.988522579	0	0	0
YGL168W	11.68970269	10.4297815	2.988522579	0	0	0
YGL169W	144.6600708	165.3865352	152.4146515	143.9465399	101.530243	100.5368348
YGL170C	187.035243	205.6156924	89.65567737	138.8660738	118.4519502	165.9655685
YGL171W	160.7334119	186.2460981	43.3335774	133.7856077	82.00519627	65.42873375
YGL172W	121.2806654	143.0370034	23.90818063	35.56326281	19.52504673	19.14987329
YGL173C	0	35.75925084	0	0	3.905009346	7.979113872
YGL174W	328.7728881	372.4921963	481.1521352	538.5294083	410.0259813	762.8032861
YGL175C	366.7644218	309.9135073	398.9677643	550.3838292	656.0415701	509.067465
YGL176C	127.1255167	171.3464103	173.3343096	191.3642237	144.4853458	189.9029101
YGL178W	93.5176215	131.1172531	25.40244192	38.95024022	26.03339564	30.32063271
YGL179C	157.8109863	257.7645998	38.85079353	67.73954821	49.46345172	87.77025259
YGL180W	10.22848985	19.36959421	0	3.386977411	11.71502804	11.17075942
YGL181W	0	75.98840804	0	0	36.4467539	27.12898716
YGL183C	0	7.449843926	0	0	10.41335826	167.5613913
YGL184C	0	7.449843926	1.49426129	0	10.41335826	6.383291097
YGL185C	168.0394761	184.7561294	340.691574	216.7665543	100.2285732	68.6203793
YGL186C	87.67277015	150.4868473	11.95409032	11.85442094	70.29016823	76.59949317
YGL187C	208.9534355	219.0254114	58.27619029	42.33721763	54.67013084	75.00367039
YGL188C-A	452.9759791	360.572446	321.2661772	541.9163857	441.2660561	497.8967056
YGL189C	333.1565266	436.5608541	458.7382159	413.2112441	413.9309907	437.2554402
YGL190C	2.922425672	5.959875141	0	0	0	0
YGL191W	182.6516045	131.1172531	10.45982903	8.467443526	18.22337695	3.191645549
YGL192W	184.1128173	172.8363791	237.587545	208.2991107	188.7421184	185.1154418
YGL193C	507.040854	497.6495742	899.5452963	1244.714198	1037.430816	1000.580879
YGL194C	102.2848985	222.005349	239.0818063	240.4753961	281.1606729	264.9065805
YGL194C-A	410.6008069	478.27998	703.7970674	819.6485334	749.7617944	1105.905183
YGL195W	0	0	0	0	0	0
YGL196W	131.5091552	169.8564415	267.4727708	226.9274865	274.652324	202.6694923
YGL197W	43.83638508	105.7877837	4.482783869	6.773954821	14.3183676	25.53316439
YGL198W	198.7249457	13.40971907	427.3587288	435.2265973	22.12838629	22.34151884
YGL200C	32.14668239	31.28934449	0	0	1.301669782	0
YGL201C	14.61212836	0	2.988522579	5.080466116	1.301669782	0
YGL202W	17.53455403	11.91975028	2.988522579	0	0	0
YGL203C	7.306064179	37.24921963	0	0	0	0
YGL205W	32.14668239	50.6589387	2.988522579	3.386977411	13.01669782	4.787468323
YGL206C	0	7.449843926	8.965567737	1.693488705	3.905009346	3.191645549
YGL207W	52.60366209	55.12884505	10.45982903	23.70884187	9.111688474	9.574936646
YGL208W	122.7418782	189.2260357	363.1054934	323.4563427	562.3213458	418.1055669
YGL209W	42.37517224	47.67900112	0	6.773954821	1.301669782	6.383291097
YGL210W	43.83638508	14.89968785	313.7948708	204.9121333	14.3183676	3.191645549
YGL211W	299.5486314	449.9705731	351.151403	421.6786876	473.8078006	548.9630344
YGL212W	350.6910806	712.2050793	503.5660546	624.8973322	579.243053	542.5797433
YGL213C	105.2073242	117.707534	125.5179483	125.3181642	109.3402617	130.8574675
YGL215W	62.83215194	99.82790861	5.977045158	15.24139835	54.67013084	15.95822774
YGL216W	0	0	0	0	0	0
YGL219C	159.2721991	210.0855987	324.2546998	296.3605234	462.0927726	336.7186054
YGL220W	207.4922227	457.420417	239.0818063	335.3107636	584.4497321	633.5416414
YGL221C	274.7080131	412.7213535	292.8752127	474.1768375	361.8641994	400.5515164
YGL222C	403.2947427	490.1997303	520.0029288	523.2880099	502.4445359	360.655947
YGL223C	18.99576687	0	17.93113547	15.24139835	0	0
YGL224C	8.767277015	1.489968785	20.91965805	6.773954821	1.301669782	3.191645549
YGL225W	30.68546955	23.83950056	0	1.693488705	0	0
YGL226C-A	470.5105332	722.6348608	522.9914513	692.6368805	516.7629035	876.1067031
YGL226W	49.68123642	128.1373155	16.43687418	10.16093223	13.01669782	9.574936646
YGL227W	61.37093911	61.08872019	41.83931611	59.27210468	67.68682866	106.9201259
YGL228W	36.5303209	41.71912598	19.42539676	25.40233058	10.41335826	12.76658219
YGL229C	97.90126	183.2661606	195.7482289	193.0577124	299.3840499	229.7984795
YGL230C	442.7474893	689.8555475	632.0725255	613.0429113	628.7065047	772.3782228
YGL231C	385.7601887	397.8216656	1032.534551	560.5447614	649.5332212	631.9458186
YGL232W	179.7291788	247.3348183	394.4849804	513.1270777	446.4727352	458.0011362
YGL233W	51.14244926	34.26928206	1.49426129	8.467443526	0	7.979113872
YGL234W	96.44004717	119.1975028	53.79340642	91.44839008	39.05009346	70.21620207
YGL235W	163.6558376	651.1163591	167.3572644	209.9925995	476.4111402	539.3880977
YGL236C	166.5782633	658.566203	170.345787	216.7665543	479.0144798	540.9839205
YGL237C	225.0267767	311.4034761	403.4505482	404.7438006	404.8193022	485.1301234
YGL238W	27.76304388	17.87962542	0	0	0	3.191645549
YGL240W	295.1649928	467.8501985	466.2095223	433.5331086	567.528025	657.478983
YGL241W	51.14244926	147.5069097	70.23028061	33.86977411	93.7202243	143.6240497
YGL242C	423.7517224	558.7382944	236.0932837	296.3605234	1131.151041	777.1656911
YGL243W	236.7164794	293.5238507	315.2891321	343.7782072	300.6857196	414.9139213
YGL244W	119.8194525	134.0971907	113.563858	94.8353675	126.2619689	119.6867081
YGL245W	97.90126	147.5069097	52.29914513	42.33721763	85.91020561	98.94101201
YGL246C	298.0874185	384.4119466	434.8300352	455.5484617	769.2868412	587.2627809
YGL247W	543.5711749	630.2567961	672.4175803	738.3610755	1504.730268	647.9040464
YGL248W	553.7996648	1375.241189	83.67863221	154.1074722	132.7703178	161.1781002
YGL249W	87.67277015	159.42666	104.5982903	93.14187879	171.8204112	255.3316439
YGL250W	360.9195705	439.5407916	274.9440773	580.8666259	641.7232025	732.4826534
YGL251C	68.67700329	117.707534	29.88522579	47.41768375	29.93840499	62.2370882
[truncated: 3,752 more rows]
