# Supplementary material for: Overexpression profiling reveals cellular requirements in the context of genetic backgrounds and environments
Source: PLoS Genet. 2023 Apr 28;19(4):e1010732. doi: 10.1371/journal.pgen.1010732 (PMC10171610; doi:10.1371/journal.pgen.1010732)
Supplement: S1 Data — (ZIP) [file pgen.1010732.s025.zip › S1_Data/S3_Fig/Y40-RPM.csv]

RPM	Y40S1000	Y40S2000	Y40S1101	Y40S1102	Y40S2101	Y40S2102
YAL001C	84.75034448	202.6357548	7.76043536	7.433138915	11.37057069	24.97205508
YAL002W	36.5303209	62.57868898	0	0	0	0
YAL003W	43.83638508	55.12884505	0	0	0	0
YAL005C	14.61212836	7.449843926	0	0	0	0
YAL007C	116.8970269	117.707534	0	1.238856486	0	0
YAL008W	127.1255167	67.04859533	0	0	0	0
YAL009W	270.3243746	29.7993757	17.46097956	12.38856486	0	1.18914548
YAL010C	48.22002358	25.32946935	0	0	0	0
YAL011W	131.5091552	289.0539443	1.94010884	0	0	7.13487288
YAL012W	115.435814	102.8078462	0	0	0	0
YAL013W	339.0013779	512.5492621	16.49092514	6.19428243	12.63396743	23.7829096
YAL014C	682.3863944	600.4574204	5.82032652	1.238856486	32.84831532	64.21385592
YAL015C	200.1861585	166.8765039	1.94010884	0	8.843777203	7.13487288
YAL016W	211.8758612	622.8069522	3.88021768	14.86627783	0	0
YAL017W	35.06910806	0	0	0	0	0
YAL018C	277.6304388	351.6326333	26.19146934	14.86627783	8.843777203	24.97205508
YAL019W	17.53455403	43.20909477	0	0	0	0
YAL020C	279.0916517	493.1796679	3.88021768	1.238856486	370.1752458	322.2584251
YAL021C	52.60366209	78.96834561	0	0	0	0
YAL022C	17.53455403	825.442707	0	0	40.42869578	20.21547316
YAL023C	30.68546955	25.32946935	0	0	0	0
YAL024C	11.68970269	40.2291572	0	0	0	0
YAL025C	176.8067531	110.2576901	0	0	0	0
YAL026C	23.37940537	40.2291572	0	0	0	1.18914548
YAL027W	282.0140773	360.572446	46.56261216	27.25484269	24.00453812	45.18752824
YAL028W	140.2764322	375.4721339	6.79038094	14.86627783	1.263396743	5.9457274
YAL029C	2.922425672	0	0	0	0	0
YAL030W	514.3469182	847.7922388	16.49092514	35.92683809	40.42869578	35.6743644
YAL031C	182.6516045	668.9959845	0	1.238856486	0	0
YAL032C	265.9407361	712.2050793	14.5508163	4.955425944	8.843777203	3.56743644
YAL033W	222.1043511	303.9536322	16.49092514	7.433138915	41.69209253	354.3653531
YAL034C	249.8673949	671.9759221	16.49092514	3.716569458	2.526793486	2.37829096
YAL034W-A	363.8419961	406.7614783	1.94010884	1.238856486	6.316983716	23.7829096
YAL035W	92.05640866	122.1774404	0	0	0	0
YAL036C	303.9322699	320.3432888	0	0	0	1.18914548
YAL037C-A	0	219.0254114	0	0	0	3.56743644
YAL037W	267.401949	607.9072643	9.700544201	12.38856486	96.01815248	107.0230932
YAL038W	0	11.91975028	0	0	0	0
YAL039C	51.14244926	0	0	0	0	0
YAL040C	115.435814	32.77931327	8.73048978	1.238856486	0	0
YAL041W	33.60789523	2.97993757	0	0	0	0
YAL042W	40.9139594	73.00847047	0	0	0	0
YAL043C	113.9746012	74.49843926	1.94010884	2.477712972	2.526793486	9.51316384
YAL044C	442.7474893	315.8733825	1.94010884	3.716569458	0	2.37829096
YAL044W-A	433.9802123	615.3571083	30.07168702	33.44912512	10.10717395	43.99838276
YAL046C	382.837763	369.5122587	5.82032652	0	2.526793486	0
YAL047C	59.90972627	107.2777525	0	1.238856486	0	0
YAL048C	207.4922227	202.6357548	0	0	0	5.9457274
YAL049C	331.6953137	327.7931327	59.17331962	45.83768998	5.053586973	14.26974576
YAL051W	49.68123642	0	0	0	0	0
YAL053W	48.22002358	29.7993757	0	0	0	0
YAL054C	97.90126	125.157378	1.94010884	0	0	0
YAL055W	575.7178573	514.0392309	20.37114282	4.955425944	11.37057069	15.45889124
YAL056W	87.67277015	235.4150681	0	1.238856486	0	2.37829096
YAL058W	200.1861585	0	22.31125166	40.88226404	0	0
YAL059W	254.2510334	153.4667849	0.97005442	0	1.263396743	1.18914548
YAL060W	201.6473714	242.864912	0.97005442	0	3.79019023	4.75658192
YAL061W	128.5867296	564.6981696	0.97005442	0	1.263396743	0
YAL062W	1.461212836	90.88809589	0	0	0	7.13487288
YAL063C	0	0	0	0	0	0
YAL063C-A	0	183.2661606	0	0	10.10717395	11.8914548
YAL064C-A	0	0	0	0	0	0
YAL064W	1.461212836	2.97993757	0	0	0	0
YAL064W-B	786.1325057	874.6116769	13.58076188	8.671995401	13.89736418	24.97205508
YAL065C	103.7461113	83.43825197	4.8502721	6.19428243	0	1.18914548
YAL067C	0	2.97993757	0	0	0	0
YAL067W-A	33.60789523	56.61881384	0	0	0	0
YAL068C	8.767277015	0	0	0	0	0
YAR002C-A	185.5740302	81.94828318	0	3.716569458	0	1.18914548
YAR002W	138.8152194	306.9335697	0.97005442	3.716569458	2.526793486	1.18914548
YAR003W	200.1861585	70.0285329	0	3.716569458	0	0
YAR007C	112.5133884	34.26928206	1.94010884	2.477712972	0	0
YAR008W	251.3286078	476.7900112	23.28130608	16.10513432	24.00453812	63.02471044
YAR009C	48.22002358	131.1172531	0	0	3.79019023	0
YAR010C	78.90549314	62.57868898	0	2.477712972	0	0
YAR014C	43.83638508	23.83950056	0	0	0	0
YAR015W	279.0916517	309.9135073	30.07168702	16.10513432	16.42415766	10.70230932
YAR018C	0	37.24921963	0	1.238856486	0	0
YAR019C	54.06487493	53.63887627	0	0	1.263396743	0
YAR020C	51.14244926	70.0285329	0.97005442	0	3.79019023	1.18914548
YAR023C	1.461212836	17.87962542	0	0	0	0
YAR027W	11.68970269	7.449843926	0	0	0	0
YAR028W	168.0394761	306.9335697	7.76043536	4.955425944	1.263396743	9.51316384
YAR029W	284.936503	493.1796679	0.97005442	0	2.526793486	39.24180084
YAR031W	232.3328409	260.7445374	6.79038094	19.82170377	7.580380459	4.75658192
YAR033W	138.8152194	224.9852866	1.94010884	4.955425944	16.42415766	15.45889124
YAR035C-A	641.472435	640.6865776	45.59255774	13.62742135	18.95095115	9.51316384
YAR035W	65.75457761	108.7677213	0.97005442	0	1.263396743	0
YAR042W	8.767277015	68.53856412	0.97005442	4.955425944	0	0
YAR050W	8.767277015	114.7275965	0	0	0	0
YAR064W	360.9195705	1272.433343	20.37114282	17.3439908	203.4068757	47.5658192
YAR066W	398.9111042	119.1975028	24.2513605	24.77712972	5.053586973	4.75658192
YAR068W	127.1255167	239.8849744	1.94010884	4.955425944	5.053586973	9.51316384
YAR071W	52.60366209	20.85956299	1.94010884	0	0	0
YBL001C	203.1085842	472.3201049	54.32304752	16.10513432	35.37510881	42.80923728
YBL002W	157.8109863	260.7445374	0	1.238856486	0	0
YBL003C	103.7461113	0	0	0	0	0
YBL004W	0	0	0	0	0	0
YBL005W	18.99576687	38.73918841	0	0	0	0
YBL006C	255.7122463	250.3147559	9.700544201	22.29941675	49.27247299	24.97205508
YBL007C	11.68970269	0	0	0	0	0
YBL008W	59.90972627	178.7962542	0	0	2.526793486	1.18914548
YBL008W-A	431.0577866	1031.058399	83.42468012	59.46511132	116.2325004	65.4030014
YBL009W	68.67700329	151.9768161	0	0	7.580380459	13.08060028
YBL010C	242.5613308	371.0022275	42.68239448	13.62742135	29.05812509	68.97043784
YBL011W	1.461212836	50.6589387	0.97005442	0	2.526793486	0
YBL013W	315.6219725	496.1596055	13.58076188	2.477712972	15.16076092	38.05265536
YBL014C	33.60789523	0	0	0	0	0
YBL015W	16.07334119	0	0	0	0	0
YBL016W	191.4188815	0	0.97005442	0	0	0
YBL017C	0	13.40971907	0	0	1.263396743	0
YBL018C	753.9858233	1059.367806	73.72413592	87.9588105	208.4604626	248.5314053
YBL019W	222.1043511	227.9652241	8.73048978	3.716569458	15.16076092	19.02632768
YBL020W	119.8194525	0	0	0	0	0
YBL021C	204.569797	506.589387	4.8502721	0	8.843777203	32.10692796
YBL022C	0	0	0	0	0	0
YBL023C	81.82791881	77.47837683	4.8502721	0	6.316983716	4.75658192
YBL024W	49.68123642	131.1172531	1.94010884	0	1.263396743	3.56743644
YBL025W	214.7982869	333.7530079	29.1016326	7.433138915	24.00453812	34.48521892
YBL026W	83.28913165	86.41818954	0	1.238856486	2.526793486	9.51316384
YBL027W	311.238334	691.3455163	6.79038094	28.49369918	37.9019023	27.35034604
YBL028C	282.0140773	692.8354851	7.76043536	28.49369918	35.37510881	21.40461864
YBL029C-A	188.4964558	305.443601	0.97005442	0	0	0
YBL029W	52.60366209	78.96834561	0	0	0	0
YBL030C	0	0	0	0	0	0
YBL031W	49.68123642	75.98840804	0	0	0	0
YBL032W	0	23.83950056	0	0	0	0
YBL033C	116.8970269	148.9968785	0	0	0	0
YBL034C	0	46.18903234	0	1.238856486	0	0
YBL035C	97.90126	83.43825197	0.97005442	2.477712972	2.526793486	0
YBL036C	289.3201415	771.8038307	9.700544201	6.19428243	7.580380459	20.21547316
YBL037W	54.06487493	71.51850169	0	1.238856486	1.263396743	0
YBL038W	379.9153373	585.5577326	0	2.477712972	1.263396743	0
YBL039C	135.8927937	104.297815	0	0	1.263396743	0
YBL039W-B	696.9985227	311.4034761	428.7640537	384.0455106	88.43777203	147.4540395
YBL040C	109.5909627	68.53856412	0	0	5.053586973	0
YBL041W	48.22002358	216.0454738	0.97005442	0	7.580380459	23.7829096
YBL042C	61.37093911	151.9768161	0	1.238856486	0	1.18914548
YBL043W	137.3540066	128.1373155	10.67059862	13.62742135	73.27701111	16.64803672
YBL044W	584.4851344	4198.732037	19.4010884	18.58284729	34.11171207	47.5658192
YBL045C	283.4752902	58.10878262	0.97005442	2.477712972	0	0
YBL046W	170.9619018	119.1975028	0.97005442	14.86627783	15.16076092	23.7829096
YBL047C	26.30183105	47.67900112	0	0	0	0
YBL049W	201.6473714	318.85332	79.54446244	37.16569458	121.2860873	89.185911
YBL050W	70.13821612	49.16896991	0	0	0	0
YBL051C	32.14668239	31.28934449	0	0	0	0
YBL052C	0	0	0	0	0	0
YBL054W	185.5740302	248.8247871	7.76043536	4.955425944	48.00907624	21.40461864
YBL055C	169.500689	245.8448496	15.52087072	29.73255566	0	47.5658192
YBL056W	1.461212836	58.10878262	0	0	0	0
YBL057C	485.1226615	792.6633937	0.97005442	3.716569458	0	9.51316384
YBL058W	195.80252	143.0370034	0	0	0	0
YBL059C-A	464.6656818	455.9304483	12.61070746	16.10513432	18.95095115	21.40461864
YBL059W	368.2256346	1466.129285	19.4010884	18.58284729	44.21888601	33.29607344
YBL060W	80.36670597	171.3464103	2.91016326	0	11.37057069	3.56743644
YBL061C	122.7418782	119.1975028	4.8502721	7.433138915	1.263396743	9.51316384
YBL063W	14.61212836	5.959875141	0	0	0	0
YBL064C	283.4752902	518.5091372	0.97005442	0	0	0
YBL066C	39.45274657	74.49843926	0	0	0	0
YBL067C	134.4315809	0	0	0	0	0
YBL068W	236.7164794	254.7846623	0.97005442	2.477712972	2.526793486	8.32401836
YBL069W	169.500689	208.5956299	0.97005442	3.716569458	7.580380459	0
YBL071C-B	619.5542424	616.8470771	52.38293868	24.77712972	123.8128808	60.64641948
YBL071W-A	289.3201415	578.1078886	45.59255774	66.89825024	103.5985329	184.3175494
YBL072C	254.2510334	229.4551929	2.91016326	2.477712972	0	2.37829096
YBL074C	203.1085842	119.1975028	1.94010884	6.19428243	2.526793486	0
YBL075C	87.67277015	260.7445374	0.97005442	0	1.263396743	0
YBL076C	0	0	0	0	0	0
YBL078C	299.5486314	366.5323211	39.77223122	24.77712972	21.47774463	28.53949152
YBL079W	5.844851344	7.449843926	0	1.238856486	0	0
YBL080C	156.3497734	126.6473467	2.91016326	1.238856486	5.053586973	4.75658192
YBL081W	295.1649928	387.3918841	0	2.477712972	3.79019023	14.26974576
YBL082C	153.4273478	295.0138195	18.43103398	4.955425944	6.316983716	28.53949152
YBL084C	2.922425672	0	0	0	0	0
YBL085W	18.99576687	29.7993757	0	0	0	0
YBL086C	77.4442803	184.7561294	6.79038094	1.238856486	5.053586973	9.51316384
YBL087C	187.035243	135.5871594	0	2.477712972	0	0
YBL088C	0	1.489968785	0	0	0	0
YBL089W	219.1819254	146.0169409	35.89201354	50.79311592	12.63396743	36.86350988
YBL090W	346.3074421	354.6125709	3.88021768	1.238856486	2.526793486	0
YBL091C	360.9195705	259.2545686	0.97005442	0	8.843777203	3.56743644
YBL091C-A	311.238334	637.70664	48.502721	17.3439908	72.01361436	47.5658192
YBL092W	112.5133884	77.47837683	0	1.238856486	0	0
YBL093C	339.0013779	154.9567537	0.97005442	1.238856486	2.526793486	3.56743644
YBL095W	261.5570976	449.9705731	0	1.238856486	3.79019023	0
YBL097W	36.5303209	31.28934449	0	0	0	0
YBL098W	32.14668239	137.0771282	0	0	0	0
YBL099W	0	0	0	0	0	0
YBL100W-C	254.2510334	449.9705731	22.31125166	43.35997701	58.11625019	28.53949152
YBL101C	42.37517224	233.9250993	0	0	0	0
YBL102W	244.0225436	479.7699488	7.76043536	29.73255566	20.21434789	32.10692796
YBL103C	23.37940537	20.85956299	0	0	0	0
YBL104C	36.5303209	77.47837683	0.97005442	1.238856486	0	0
YBL105C	68.67700329	172.8363791	1.94010884	3.716569458	8.843777203	10.70230932
YBL106C	62.83215194	0	1.94010884	2.477712972	0	0
YBL107C	17.53455403	0	0	0	0	0
YBL108C-A	116.8970269	479.7699488	1.94010884	2.477712972	17.68755441	5.9457274
YBL111C	20.4569797	84.92822075	0	0	0	1.18914548
YBR001C	46.75881075	116.2175652	0.97005442	1.238856486	2.526793486	4.75658192
YBR002C	150.5049221	153.4667849	4.8502721	0	0	1.18914548
YBR003W	108.1297499	156.4467224	4.8502721	16.10513432	10.10717395	10.70230932
YBR004C	0	0	0	0	0	0
YBR005W	68.67700329	37.24921963	0	0	0	0
YBR006W	83.28913165	44.69906355	3.88021768	16.10513432	10.10717395	1.18914548
YBR007C	23.37940537	144.5269722	0.97005442	0	0	0
YBR008C	18.99576687	46.18903234	0.97005442	2.477712972	2.526793486	2.37829096
YBR009C	0	52.14890748	0	0	0	0
YBR010W	0	0	0	0	0	0
YBR011C	0	14.89968785	0.97005442	0	0	2.37829096
YBR013C	5.844851344	28.30940692	0	0	0	0
YBR014C	127.1255167	151.9768161	0	0	0	0
YBR015C	0	178.7962542	0	0	0	0
YBR016W	54.06487493	0	0	0	0	0
YBR017C	7.306064179	0	0	0	0	0
YBR018C	216.2594997	187.7360669	9.700544201	8.671995401	10.10717395	10.70230932
YBR019C	51.14244926	123.6674092	0.97005442	0	0	2.37829096
YBR020W	156.3497734	0	0	0	0	0
YBR021W	64.29336478	105.7877837	0	0	0	0
YBR022W	198.7249457	262.2345062	26.19146934	11.14970837	25.26793486	20.21547316
YBR023C	0	0	0	0	0	0
YBR024W	83.28913165	32.77931327	0	1.238856486	0	0
YBR025C	0	0	0	0	0	0
YBR026C	59.90972627	17.87962542	0	0	0	0
YBR028C	94.97883433	135.5871594	6.79038094	9.910851887	21.47774463	9.51316384
YBR029C	43.83638508	83.43825197	4.8502721	2.477712972	0	5.9457274
YBR030W	156.3497734	137.0771282	0	7.433138915	13.89736418	2.37829096
YBR031W	48.22002358	26.81943813	0	0	0	0
YBR033W	0	73.00847047	0	0	0	8.32401836
YBR034C	116.8970269	241.3749432	0	0	1.263396743	1.18914548
YBR035C	61.37093911	519.999106	7.76043536	8.671995401	34.11171207	26.16120056
YBR036C	30.68546955	37.24921963	0	0	1.263396743	0
YBR037C	106.668537	111.7476589	0	0	0	0
YBR038W	11.68970269	0	0	0	0	0
YBR039W	59.90972627	40.2291572	0	1.238856486	0	0
YBR040W	311.238334	371.0022275	13.58076188	12.38856486	5.053586973	15.45889124
YBR041W	92.05640866	379.9420402	16.49092514	1.238856486	1.263396743	15.45889124
YBR042C	159.2721991	208.5956299	5.82032652	22.29941675	40.42869578	9.51316384
YBR043C	127.1255167	34.26928206	0	2.477712972	0	0
YBR044C	13.15091552	0	0	0	0	0
YBR045C	23.37940537	14.89968785	0	0	0	0
YBR046C	83.28913165	119.1975028	3.88021768	18.58284729	32.84831532	17.8371822
YBR047W	189.9576687	563.2082008	1.94010884	1.238856486	5.053586973	2.37829096
YBR048W	238.1776922	548.3085129	0	0	6.316983716	0
YBR049C	0	0	0	0	0	0
YBR050C	121.2806654	165.3865352	9.700544201	6.19428243	2.526793486	8.32401836
YBR052C	163.6558376	62.57868898	9.700544201	0	0	0
YBR053C	49.68123642	0	0.97005442	0	0	0
YBR054W	0	5.959875141	0	0	0	0
YBR055C	36.5303209	38.73918841	0	0	0	0
YBR056W	21.91819254	11.91975028	0	0	0	0
YBR057C	4.383638508	0	0	0	0	0
YBR058C	0	0	0	0	0	0
YBR058C-A	277.6304388	254.7846623	5.82032652	19.82170377	8.843777203	39.24180084
YBR059C	1.461212836	10.4297815	0	0	0	0
YBR060C	0	83.43825197	0	0	0	1.18914548
YBR061C	0	0	0	0	0	0
YBR062C	127.1255167	272.6642877	28.13157818	9.910851887	7.580380459	26.16120056
YBR063C	111.0521755	278.6241628	93.12522433	61.9428243	629.1715781	742.0267796
YBR065C	182.6516045	299.4837258	8.73048978	3.716569458	20.21434789	13.08060028
YBR066C	58.44851344	56.61881384	0	0	0	0
YBR067C	35.06910806	49.16896991	0	0	0	0
YBR068C	18.99576687	13.40971907	0	0	0	0
YBR069C	64.29336478	1.489968785	0	0	0	0
YBR070C	111.0521755	181.7761918	92.15516991	136.2742135	135.1834515	177.1826765
YBR071W	140.2764322	441.0307604	1.94010884	2.477712972	17.68755441	15.45889124
YBR072C-A	499.7347899	721.144892	41.71234006	30.97141215	20.21434789	29.728637
YBR072W	109.5909627	86.41818954	0	0	0	0
YBR073W	0	0	0	0	0	0
YBR074W	11.68970269	20.85956299	0	0	0	0
YBR076W	1.461212836	0	0	0	0	0
YBR077C	292.2425672	476.7900112	2.91016326	1.238856486	2.526793486	1.18914548
YBR078W	10.22848985	29.7993757	0	0	0	0
YBR079C	1.461212836	5.959875141	0	0	0	0
YBR080C	74.52185463	140.0570658	0.97005442	0	11.37057069	1.18914548
YBR081C	2.922425672	0	0	0	0	0
YBR082C	33.60789523	5.959875141	0	0	0	0
YBR083W	36.5303209	47.67900112	0	0	1.263396743	0
YBR084C-A	125.6643039	105.7877837	0.97005442	0	1.263396743	0
YBR084W	24.84061821	58.10878262	0	0	0	0
YBR085C-A	80.36670597	74.49843926	0.97005442	2.477712972	5.053586973	4.75658192
YBR085W	21.91819254	96.84797104	0	0	194.5630985	139.1300212
YBR086C	5.844851344	16.38965664	0	0	0	0
YBR087W	172.4231146	478.27998	7.76043536	2.477712972	18.95095115	15.45889124
YBR088C	242.5613308	199.6558172	0.97005442	0	0	0
YBR091C	431.0577866	505.0994182	0.97005442	2.477712972	1.263396743	0
YBR092C	169.500689	354.6125709	0	1.238856486	2.526793486	1.18914548
YBR093C	81.82791881	14.89968785	12.61070746	8.671995401	3.79019023	11.8914548
YBR094W	67.21579045	177.3062854	0	1.238856486	8.843777203	7.13487288
YBR095C	156.3497734	379.9420402	5.82032652	7.433138915	11.37057069	13.08060028
YBR096W	227.9492024	253.2946935	0	1.238856486	0	1.18914548
YBR097W	18.99576687	8.939812711	0	0	3.79019023	0
YBR098W	58.44851344	113.2376277	4.8502721	0	16.42415766	5.9457274
YBR101C	176.8067531	297.993757	2.91016326	1.238856486	2.526793486	13.08060028
YBR102C	62.83215194	108.7677213	0	4.955425944	7.580380459	4.75658192
YBR103W	90.59519582	5.959875141	10.67059862	7.433138915	0	0
YBR104W	86.21155732	78.96834561	1.94010884	1.238856486	1.263396743	5.9457274
YBR105C	99.36247284	265.2144438	0	0	5.053586973	4.75658192
YBR106W	27.76304388	31.28934449	0	0	0	0
YBR107C	156.3497734	423.151135	15.52087072	6.19428243	24.00453812	43.99838276
YBR108W	61.37093911	169.8564415	0	0	0	2.37829096
YBR109C	222.1043511	259.2545686	3.88021768	2.477712972	0	14.26974576
YBR110W	61.37093911	61.08872019	4.8502721	1.238856486	3.79019023	7.13487288
YBR111C	159.2721991	438.0508228	0.97005442	7.433138915	1.263396743	11.8914548
YBR111W-A	204.569797	455.9304483	36.86206796	42.12112052	77.06720134	101.0773658
YBR112C	4.383638508	17.87962542	0	0	0	0
YBR114W	68.67700329	64.06865776	1.94010884	0	1.263396743	3.56743644
YBR115C	10.22848985	5.959875141	0	0	0	0
YBR117C	62.83215194	90.88809589	0	0	0	0
YBR118W	8.767277015	8.939812711	0	0	0	0
YBR119W	176.8067531	347.1627269	15.52087072	16.10513432	12.63396743	41.6200918
YBR120C	0	254.7846623	0.97005442	0	31.58491858	42.80923728
YBR121C	40.9139594	114.7275965	0	0	0	1.18914548
YBR122C	143.1988579	490.1997303	0	0	1.263396743	2.37829096
YBR123C	77.4442803	223.4953178	1.94010884	13.62742135	8.843777203	16.64803672
YBR125C	222.1043511	1086.187244	0	2.477712972	0	3.56743644
YBR126C	59.90972627	26.81943813	0.97005442	1.238856486	0	1.18914548
YBR127C	1.461212836	8.939812711	0	0	0	0
YBR128C	366.7644218	555.7583569	4.8502721	6.19428243	15.16076092	1.18914548
YBR129C	305.3934827	305.443601	0.97005442	3.716569458	1.263396743	0
YBR130C	144.6600708	198.1658484	15.52087072	4.955425944	18.95095115	58.26812852
YBR131W	90.59519582	636.2166713	4.8502721	3.716569458	8.843777203	14.26974576
YBR132C	282.0140773	239.8849744	0	0	0	0
YBR133C	75.98306747	208.5956299	0	0	2.526793486	2.37829096
YBR135W	263.0183105	284.584038	8.73048978	3.716569458	7.580380459	8.32401836
YBR136W	0	8.939812711	0	0	0	0
YBR137W	249.8673949	87.90815832	0.97005442	2.477712972	2.526793486	0
YBR138C	233.7940537	399.3116344	0	0	0	1.18914548
YBR139W	134.4315809	230.9451617	0.97005442	0	0	0
YBR140C	0	2.97993757	0	0	0	0
YBR141C	170.9619018	2.97993757	22.31125166	11.14970837	0	7.13487288
YBR142W	111.0521755	148.9968785	0	0	0	0
YBR143C	33.60789523	35.75925084	0	0	1.263396743	0
YBR145W	108.1297499	187.7360669	0.97005442	0	3.79019023	14.26974576
YBR146W	213.337074	423.151135	0	1.238856486	5.053586973	2.37829096
YBR147W	144.6600708	269.6843501	46.56261216	18.58284729	44.21888601	5.9457274
YBR148W	154.8885606	467.8501985	31.04174144	9.910851887	11.37057069	1.18914548
YBR149W	208.9534355	263.724475	0	0	36.63850555	47.5658192
YBR150C	55.52608776	101.3178774	0.97005442	0	1.263396743	0
YBR151W	169.500689	148.9968785	3.88021768	1.238856486	1.263396743	1.18914548
YBR152W	217.7207125	382.9219778	4.8502721	7.433138915	20.21434789	22.59376412
YBR153W	223.5655639	509.5693245	52.38293868	39.64340755	29.05812509	33.29607344
YBR154C	248.4061821	482.7498864	0.97005442	7.433138915	3.79019023	3.56743644
YBR155W	181.1903916	385.9019154	1.94010884	1.238856486	3.79019023	15.45889124
YBR156C	78.90549314	730.0847047	0	0	1.263396743	0
YBR157C	52.60366209	68.53856412	0	0	1.263396743	0
YBR158W	23.37940537	68.53856412	0.97005442	0	0	4.75658192
YBR159W	43.83638508	59.59875141	3.88021768	3.716569458	15.16076092	9.51316384
YBR160W	125.6643039	248.8247871	0	0	1.263396743	7.13487288
YBR161W	122.7418782	140.0570658	3.88021768	6.19428243	6.316983716	13.08060028
YBR162C	89.13398299	144.5269722	0	0	0	0
YBR162W-A	149.0437093	128.1373155	0	0	0	0
YBR163W	141.7376451	238.3950056	0	0	2.526793486	0
YBR164C	169.500689	265.2144438	0.97005442	0	0	0
YBR165W	203.1085842	435.0708853	27.16152376	6.19428243	11.37057069	28.53949152
YBR166C	108.1297499	214.5555051	3.88021768	18.58284729	24.00453812	13.08060028
YBR167C	175.3455403	402.291572	8.73048978	6.19428243	5.053586973	11.8914548
YBR168W	105.2073242	75.98840804	0.97005442	8.671995401	17.68755441	8.32401836
YBR169C	68.67700329	160.9166288	0	0	0	0
YBR170C	225.0267767	195.1859109	12.61070746	6.19428243	31.58491858	23.7829096
YBR171W	176.8067531	357.5925084	1.94010884	7.433138915	25.26793486	4.75658192
YBR172C	77.4442803	52.14890748	1.94010884	1.238856486	0	0
YBR173C	290.7813543	595.9875141	52.38293868	42.12112052	145.2906255	93.94249292
YBR175W	141.7376451	382.9219778	7.76043536	0	24.00453812	23.7829096
YBR176W	208.9534355	445.5006668	2.91016326	1.238856486	6.316983716	17.8371822
YBR177C	87.67277015	31.28934449	0	1.238856486	0	0
YBR179C	20.4569797	55.12884505	0	0	0	0
YBR180W	116.8970269	129.6272843	5.82032652	1.238856486	15.16076092	8.32401836
YBR181C	109.5909627	104.297815	0	0	2.526793486	1.18914548
YBR182C	90.59519582	101.3178774	0	0	0	1.18914548
YBR182C-A	292.2425672	390.3718217	21.34119724	4.955425944	24.00453812	32.10692796
YBR183W	65.75457761	98.33793982	0	3.716569458	5.053586973	1.18914548
YBR184W	0	242.864912	0	0	18.95095115	26.16120056
YBR185C	173.8843275	323.3232264	142.5979997	132.557644	243.8355714	105.8339477
YBR186W	134.4315809	198.1658484	15.52087072	4.955425944	5.053586973	9.51316384
YBR187W	268.8631618	421.6611662	0	0	1.263396743	3.56743644
YBR188C	419.3680839	400.8016032	2.91016326	2.477712972	7.580380459	23.7829096
YBR189W	498.273577	469.3401673	3.88021768	2.477712972	6.316983716	21.40461864
YBR191W	188.4964558	162.4065976	3.88021768	1.238856486	0	0
YBR192W	176.8067531	369.5122587	39.77223122	30.97141215	13.89736418	19.02632768
YBR193C	280.5528645	552.7784193	46.56261216	23.53827323	36.63850555	51.13325564
YBR194W	296.6262057	594.4975453	67.9038094	6.19428243	37.9019023	43.99838276
YBR195C	187.035243	297.993757	6.79038094	4.955425944	5.053586973	5.9457274
YBR196C	111.0521755	144.5269722	0	0	2.526793486	4.75658192
YBR196C-A	450.0535535	1083.207307	23.28130608	45.83768998	74.54040785	64.21385592
YBR196C-B	280.5528645	385.9019154	4.8502721	1.238856486	17.68755441	21.40461864
YBR197C	265.9407361	469.3401673	60.14337404	43.35997701	59.37964693	77.2944562
YBR198C	52.60366209	165.3865352	0.97005442	0	2.526793486	0
YBR199W	100.8236857	134.0971907	0	0	0	1.18914548
YBR200W	43.83638508	128.1373155	0.97005442	0	0	0
YBR200W-A	195.80252	408.2514471	5.82032652	8.671995401	30.32152184	21.40461864
YBR201C-A	176.8067531	430.6009789	11.64065304	21.06056026	1.263396743	20.21547316
YBR201W	178.267966	475.3000425	0	6.19428243	56.85285344	21.40461864
YBR202W	11.68970269	19.36959421	0	0	0	1.18914548
YBR203W	27.76304388	131.1172531	0	1.238856486	3.79019023	0
YBR204C	169.500689	283.0940692	0	1.238856486	3.79019023	0
YBR205W	87.67277015	210.0855987	0	2.477712972	11.37057069	19.02632768
YBR207W	94.97883433	265.2144438	4.8502721	2.477712972	17.68755441	7.13487288
YBR208C	0	0	0	0	0	0
YBR210W	35.06910806	56.61881384	0	0	0	0
YBR211C	30.68546955	171.3464103	4.8502721	1.238856486	18.95095115	20.21547316
YBR212W	65.75457761	1.489968785	0	0	0	0
YBR213W	375.5316988	639.1966088	0.97005442	4.955425944	27.79472835	34.48521892
YBR214W	80.36670597	269.6843501	0	0	0	0
YBR215W	207.4922227	707.7351729	85.36478896	47.07654646	11.37057069	28.53949152
YBR216C	0	62.57868898	0	0	1.263396743	0
YBR217W	168.0394761	378.4520714	12.61070746	17.3439908	17.68755441	36.86350988
YBR218C	14.61212836	20.85956299	0	0	1.263396743	0
YBR221C	29.22425672	49.16896991	0	0	0	0
YBR221W-A	480.739023	934.2104283	102.8257685	70.6148197	29.05812509	86.80762004
YBR222C	0	2.97993757	0	0	0	0
YBR223C	108.1297499	229.4551929	4.8502721	13.62742135	41.69209253	10.70230932
YBR225W	30.68546955	280.1141316	0	1.238856486	0	0
YBR227C	135.8927937	4.469906355	0	0	0	0
YBR228W	94.97883433	375.4721339	40.74228564	9.910851887	49.27247299	28.53949152
YBR229C	49.68123642	78.96834561	0	1.238856486	0	0
YBR230C	0	0	0	0	0	0
YBR230W-A	201.6473714	1485.498879	0	0	0	0
YBR231C	99.36247284	205.6156924	0	3.716569458	0	0
YBR233W	37.99153373	114.7275965	0	0	0	0
YBR233W-A	318.5443982	1235.184123	25.22141492	39.64340755	50.53586973	55.88983756
YBR234C	140.2764322	414.2113223	124.1669658	320.8638299	5.053586973	29.728637
YBR235W	64.29336478	147.5069097	0	0	3.79019023	2.37829096
YBR236C	83.28913165	73.00847047	0	0	0	2.37829096
YBR237W	64.29336478	470.8301361	5.82032652	6.19428243	101.0717395	54.70069208
YBR238C	14.61212836	2.97993757	0	0	0	0
YBR239C	68.67700329	148.9968785	0	1.238856486	0	3.56743644
YBR240C	1.461212836	5.959875141	0	0	0	0
YBR241C	0	32.77931327	0.97005442	0	0	1.18914548
YBR242W	238.1776922	396.3316969	0	0	0	1.18914548
YBR243C	105.2073242	263.724475	10.67059862	6.19428243	0	5.9457274
YBR244W	220.6431382	470.8301361	3.88021768	2.477712972	12.63396743	13.08060028
YBR245C	67.21579045	81.94828318	0	0	2.526793486	0
YBR246W	141.7376451	0	10.67059862	6.19428243	0	0
YBR247C	102.2848985	83.43825197	0	0	0	0
YBR248C	4.383638508	47.67900112	0.97005442	0	7.580380459	2.37829096
YBR249C	135.8927937	34.26928206	0	0	0	0
YBR250W	27.76304388	108.7677213	0.97005442	3.716569458	2.526793486	0
YBR251W	64.29336478	180.286223	0	0	3.79019023	11.8914548
YBR252W	214.7982869	239.8849744	0.97005442	2.477712972	5.053586973	0
YBR253W	347.7686549	1200.914841	19.4010884	33.44912512	20.21434789	34.48521892
YBR254C	328.7728881	767.3339244	39.77223122	12.38856486	16.42415766	9.51316384
YBR255C-A	296.6262057	411.2313847	23.28130608	17.3439908	10.10717395	3.56743644
YBR255W	97.90126	187.7360669	2.91016326	2.477712972	16.42415766	0
YBR256C	159.2721991	366.5323211	19.4010884	18.58284729	10.10717395	8.32401836
YBR257W	203.1085842	694.3254539	13.58076188	9.910851887	54.32605996	96.32078388
YBR258C	526.0366209	509.5693245	0	2.477712972	12.63396743	34.48521892
YBR259W	65.75457761	77.47837683	0.97005442	7.433138915	7.580380459	24.97205508
YBR260C	90.59519582	148.9968785	0	0	2.526793486	1.18914548
YBR261C	283.4752902	317.3633512	33.9519047	1.238856486	6.316983716	20.21547316
YBR262C	214.7982869	268.1943813	0.97005442	3.716569458	7.580380459	7.13487288
YBR263W	23.37940537	20.85956299	0	0	0	0
YBR264C	226.4879896	168.3664727	8.73048978	9.910851887	0	5.9457274
YBR265W	220.6431382	271.1743189	0	0	64.4332339	21.40461864
YBR267W	176.8067531	880.571552	11.64065304	16.10513432	80.85739157	126.0494209
YBR268W	238.1776922	283.0940692	2.91016326	8.671995401	7.580380459	15.45889124
YBR269C	210.4146484	439.5407916	84.39473454	90.43652347	70.75021762	76.10531072
YBR270C	134.4315809	98.33793982	2.91016326	0	0	8.32401836
YBR271W	138.8152194	357.5925084	14.5508163	8.671995401	50.53586973	11.8914548
YBR272C	100.8236857	210.0855987	0	3.716569458	5.053586973	4.75658192
YBR273C	102.2848985	128.1373155	0.97005442	0	0	3.56743644
YBR274W	92.05640866	192.2059733	0.97005442	2.477712972	1.263396743	0
YBR275C	4.383638508	26.81943813	0	0	0	0
YBR276C	125.6643039	335.2429767	0.97005442	1.238856486	0	0
YBR278W	452.9759791	274.1542565	26.19146934	8.671995401	11.37057069	11.8914548
YBR279W	147.5824964	232.4351305	0	1.238856486	0	0
YBR280C	134.4315809	233.9250993	1.94010884	3.716569458	13.89736418	1.18914548
YBR281C	73.06064179	144.5269722	10.67059862	1.238856486	0	3.56743644
YBR282W	374.070486	458.9103858	14.5508163	7.433138915	26.53133161	10.70230932
YBR283C	210.4146484	110.2576901	3.88021768	1.238856486	3.79019023	1.18914548
YBR284W	17.53455403	132.6072219	0	1.238856486	6.316983716	4.75658192
YBR285W	248.4061821	679.425766	0	0	0	0
YBR286W	18.99576687	29.7993757	0	0	0	0
YBR287W	163.6558376	193.6959421	0	2.477712972	3.79019023	0
YBR288C	169.500689	172.8363791	4.8502721	6.19428243	1.263396743	0
YBR289W	33.60789523	37.24921963	0	0	0	0
YBR290W	172.4231146	89.39812711	11.64065304	24.77712972	29.05812509	30.91778248
YBR291C	56.9873006	67.04859533	27.16152376	43.35997701	141.5004352	161.7237853
YBR293W	33.60789523	26.81943813	0	0	0	0
YBR294W	0	0	0	0	0	0
YBR295W	0	44.69906355	0	0	3.79019023	3.56743644
YBR296C	92.05640866	131.1172531	0	2.477712972	2.526793486	2.37829096
YBR296C-A	230.8716281	348.6526957	24.2513605	7.433138915	10.10717395	26.16120056
YBR297W	90.59519582	229.4551929	35.89201354	21.06056026	27.79472835	10.70230932
YBR298C	13.15091552	162.4065976	0	0	0	3.56743644
YBR298C-A	428.1353609	509.5693245	7.76043536	17.3439908	15.16076092	65.4030014
YBR299W	46.75881075	52.14890748	0	0	0	0
YBR301W	80.36670597	174.3263479	3.88021768	2.477712972	15.16076092	3.56743644
YBR302C	75.98306747	251.8047247	0	0	21.47774463	80.86189264
YCL001W	42.37517224	46.18903234	0	0	0	0
YCL001W-A	280.5528645	378.4520714	17.46097956	24.77712972	94.75475574	36.86350988
YCL001W-B	442.7474893	737.5345487	131.9274011	80.52567158	61.90644042	114.1579661
YCL002C	213.337074	238.3950056	32.01179586	9.910851887	6.316983716	32.10692796
YCL004W	134.4315809	211.5755675	51.41288426	85.48109753	75.80380459	26.16120056
YCL005W	8.767277015	308.4235385	0	0	31.58491858	36.86350988
YCL005W-A	603.4809012	429.1110101	0.97005442	0	8.843777203	2.37829096
YCL008C	309.7771212	157.9366912	0	0	0	0
YCL009C	198.7249457	219.0254114	0	0	0	1.18914548
YCL010C	236.7164794	503.6094494	54.32304752	122.6467921	8.843777203	41.6200918
YCL011C	13.15091552	7.449843926	0	0	0	0
YCL012C	211.8758612	311.4034761	0	0	0	2.37829096
YCL014W	14.61212836	31.28934449	0	0	0	1.18914548
YCL016C	149.0437093	199.6558172	19.4010884	13.62742135	1.263396743	13.08060028
YCL017C	0	0	0	0	0	0
YCL018W	37.99153373	89.39812711	2.91016326	7.433138915	11.37057069	19.02632768
YCL021W-A	0	0	0	0	0	0
YCL024W	0	0	0	0	0	0
YCL025C	51.14244926	74.49843926	0.97005442	3.716569458	2.526793486	1.18914548
YCL026C-A	197.2637328	213.0655363	12.61070746	0	15.16076092	5.9457274
YCL026C-B	220.6431382	159.42666	4.8502721	16.10513432	12.63396743	13.08060028
YCL027W	119.8194525	235.4150681	3.88021768	2.477712972	27.79472835	14.26974576
YCL028W	56.9873006	70.0285329	0.97005442	0	0	0
YCL029C	18.99576687	14.89968785	0	0	0	0
YCL030C	45.29759791	186.2460981	1.94010884	6.19428243	2.526793486	20.21547316
YCL031C	242.5613308	323.3232264	5.82032652	6.19428243	46.7456795	29.728637
YCL032W	286.3977158	372.4921963	17.46097956	7.433138915	15.16076092	26.16120056
YCL033C	504.1184284	1498.908598	24.2513605	37.16569458	25.26793486	55.88983756
YCL034W	214.7982869	0	15.52087072	17.3439908	0	0
YCL035C	290.7813543	201.145786	0.97005442	0	2.526793486	3.56743644
YCL036W	182.6516045	204.1257236	0.97005442	1.238856486	0	0
YCL037C	39.45274657	4.469906355	0	0	0	0
YCL038C	141.7376451	314.3834137	5.82032652	8.671995401	45.48228276	36.86350988
YCL039W	113.9746012	199.6558172	1.94010884	0	3.79019023	1.18914548
YCL043C	10.22848985	11.91975028	0	0	0	0
YCL044C	0	184.7561294	0	2.477712972	1.263396743	1.18914548
YCL045C	94.97883433	98.33793982	0	0	0	0
YCL047C	223.5655639	371.0022275	44.62250332	26.0159862	30.32152184	33.29607344
YCL048W	64.29336478	52.14890748	0	0	0	0
YCL048W-A	249.8673949	421.6611662	0.97005442	0	0	0
YCL049C	105.2073242	162.4065976	10.67059862	4.955425944	8.843777203	8.32401836
YCL050C	132.9703681	120.6874716	0	0	5.053586973	3.56743644
YCL051W	96.44004717	1.489968785	10.67059862	6.19428243	0	0
YCL052C	141.7376451	148.9968785	21.34119724	8.671995401	72.01361436	38.05265536
YCL054W	37.99153373	43.20909477	0	0	1.263396743	0
YCL055W	36.5303209	47.67900112	0.97005442	0	1.263396743	0
YCL056C	293.70378	432.0909477	25.22141492	22.29941675	159.1879896	158.1563488
YCL057C-A	264.4795233	318.85332	1.94010884	0	3.79019023	1.18914548
YCL057W	97.90126	186.2460981	22.31125166	2.477712972	24.00453812	5.9457274
YCL058W-A	369.6868475	476.7900112	33.9519047	4.955425944	58.11625019	16.64803672
YCL059C	271.7855875	229.4551929	1.94010884	1.238856486	1.263396743	2.37829096
YCL061C	51.14244926	0	0	0	0	0
YCL063W	173.8843275	348.6526957	1.94010884	0	0	0
YCL064C	32.14668239	0	0	0	0	0
YCL066W	97.90126	153.4667849	0.97005442	1.238856486	0	1.18914548
YCL067C	134.4315809	20.85956299	5.82032652	2.477712972	0	0
YCL068C	238.1776922	308.4235385	82.4546257	37.16569458	25.26793486	64.21385592
YCL069W	92.05640866	137.0771282	6.79038094	11.14970837	15.16076092	4.75658192
YCL073C	94.97883433	229.4551929	3.88021768	2.477712972	0	2.37829096
YCR002C	29.22425672	102.8078462	0	0	2.526793486	0
YCR003W	248.4061821	251.8047247	0.97005442	0	1.263396743	2.37829096
YCR004C	103.7461113	169.8564415	0.97005442	0	0	1.18914548
YCR005C	0	2.97993757	0	0	1.263396743	0
YCR007C	5.844851344	35.75925084	0	0	0	0
YCR008W	30.68546955	61.08872019	0	0	0	1.18914548
YCR009C	154.8885606	134.0971907	3.88021768	13.62742135	8.843777203	2.37829096
YCR010C	153.4273478	303.9536322	7.76043536	16.10513432	17.68755441	16.64803672
YCR011C	35.06910806	41.71912598	0	0	1.263396743	0
YCR012W	48.22002358	22.34953178	0	0	0	0
YCR014C	125.6643039	229.4551929	3.88021768	0	15.16076092	22.59376412
YCR015C	78.90549314	93.86803346	0	0	2.526793486	1.18914548
YCR016W	94.97883433	0	0	2.477712972	0	0
YCR017C	42.37517224	44.69906355	0.97005442	0	1.263396743	1.18914548
YCR018C	0	0	0	0	0	0
YCR019W	0	0	0	0	0	0
YCR020C	328.7728881	373.9821651	22.31125166	9.910851887	31.58491858	67.78129236
YCR020C-A	1.461212836	499.139543	0	0	37.9019023	131.9951483
YCR020W-B	324.3892496	396.3316969	20.37114282	30.97141215	50.53586973	101.0773658
YCR021C	23.37940537	5.959875141	0	0	0	0
YCR023C	65.75457761	113.2376277	0.97005442	0	5.053586973	1.18914548
YCR024C	106.668537	195.1859109	0	0	0	0
YCR024C-A	375.5316988	323.3232264	1.94010884	1.238856486	1.263396743	13.08060028
YCR024C-B	0	31.28934449	0	0	3.79019023	20.21547316
YCR026C	39.45274657	98.33793982	2.91016326	2.477712972	7.580380459	11.8914548
YCR027C	21.91819254	25.32946935	0	0	0	0
YCR028C	45.29759791	0	0	0	0	0
YCR028C-A	191.4188815	202.6357548	0	0	0	0
YCR030C	46.75881075	111.7476589	0	0	0	0
YCR031C	0	0	0	0	0	0
YCR032W	0	2.97993757	0	0	0	0
YCR033W	17.53455403	31.28934449	0	0	0	0
YCR034W	77.4442803	116.2175652	1.94010884	3.716569458	7.580380459	10.70230932
YCR035C	159.2721991	214.5555051	0.97005442	3.716569458	21.47774463	38.05265536
YCR036W	245.4837564	822.4627694	29.1016326	21.06056026	1.263396743	51.13325564
YCR037C	65.75457761	210.0855987	1.94010884	2.477712972	17.68755441	14.26974576
YCR040W	4.383638508	17.87962542	0	0	0	0
YCR042C	0	17.87962542	0	0	0	0
YCR043C	201.6473714	525.9589812	4.8502721	3.716569458	5.053586973	9.51316384
YCR044C	106.668537	101.3178774	0.97005442	0	0	0
YCR045C	97.90126	201.145786	14.5508163	2.477712972	20.21434789	14.26974576
YCR046C	176.8067531	427.6210413	0	3.716569458	3.79019023	2.37829096
YCR047C	229.4104152	446.9906355	0	2.477712972	1.263396743	7.13487288
YCR048W	235.2552666	128.1373155	0	4.955425944	0	4.75658192
YCR050C	233.7940537	126.6473467	0	4.955425944	0	4.75658192
YCR051W	81.82791881	52.14890748	1.94010884	0	0	0
YCR052W	7.306064179	227.9652241	0.97005442	0	10.10717395	3.56743644
YCR053W	124.203091	199.6558172	0.97005442	0	5.053586973	0
YCR054C	157.8109863	262.2345062	9.700544201	1.238856486	16.42415766	13.08060028
YCR057C	77.4442803	105.7877837	0	0	1.263396743	1.18914548
YCR059C	175.3455403	293.5238507	2.91016326	13.62742135	2.526793486	10.70230932
YCR060W	170.9619018	272.6642877	7.76043536	0	3.79019023	2.37829096
YCR061W	30.68546955	1.489968785	0	0	0	0
YCR063W	153.4273478	452.9505107	0	2.477712972	0	1.18914548
YCR065W	55.52608776	227.9652241	0	0	0	0
YCR066W	141.7376451	0	10.67059862	11.14970837	0	0
YCR067C	21.91819254	40.2291572	0.97005442	2.477712972	1.263396743	1.18914548
YCR068W	94.97883433	169.8564415	0.97005442	1.238856486	5.053586973	5.9457274
YCR069W	157.8109863	2.97993757	0	0	0	0
YCR071C	324.3892496	284.584038	5.82032652	12.38856486	48.00907624	121.292839
YCR072C	146.1212836	90.88809589	2.91016326	23.53827323	15.16076092	4.75658192
YCR073C	24.84061821	4.469906355	0	0	0	0
YCR073W-A	227.9492024	800.1132376	0.97005442	3.716569458	15.16076092	10.70230932
YCR075C	286.3977158	140.0570658	7.76043536	0	1.263396743	0
YCR075W-A	679.4639687	907.3909902	64.02359172	64.42053727	3.79019023	40.43094632
YCR076C	176.8067531	268.1943813	0.97005442	0	0	2.37829096
YCR077C	55.52608776	0	0	0	0	0
YCR079W	258.634672	341.2028518	5.82032652	1.238856486	5.053586973	2.37829096
YCR081W	33.60789523	11.91975028	0	0	0	0
YCR082W	225.0267767	174.3263479	11.64065304	2.477712972	5.053586973	15.45889124
YCR083W	223.5655639	219.0254114	0	1.238856486	0	0
YCR084C	33.60789523	61.08872019	0	0	0	0
YCR086W	379.9153373	257.7645998	8.73048978	6.19428243	11.37057069	10.70230932
YCR087C-A	368.2256346	411.2313847	34.92195912	43.35997701	54.32605996	74.91616524
YCR088W	2.922425672	0	0	0	0	0
YCR089W	23.37940537	7.449843926	0.97005442	0	0	0
YCR090C	140.2764322	7.449843926	2.91016326	7.433138915	0	0
YCR091W	0	8.939812711	0	0	0	0
YCR092C	0	0	0	0	0	0
YCR093W	8.767277015	4.469906355	0	0	0	0
YCR094W	149.0437093	207.1056611	17.46097956	28.49369918	3.79019023	26.16120056
YCR095C	96.44004717	196.6758796	4.8502721	12.38856486	13.89736418	36.86350988
YCR095W-A	36.5303209	62.57868898	0	0	0	0
YCR096C	17.53455403	4.469906355	0	0	0	0
YCR097W	45.29759791	129.6272843	0.97005442	0	1.263396743	2.37829096
YCR098C	10.22848985	4.469906355	0	0	0	0
YCR101C	137.3540066	174.3263479	26.19146934	13.62742135	8.843777203	19.02632768
YCR102C	10.22848985	0	2.91016326	2.477712972	0	0
YCR104W	238.1776922	266.7044125	9.700544201	4.955425944	12.63396743	16.64803672
YCR105W	89.13398299	104.297815	9.700544201	8.671995401	20.21434789	3.56743644
YCR106W	51.14244926	80.4583144	0.97005442	1.238856486	0	3.56743644
YCR107W	33.60789523	95.35800225	0.97005442	1.238856486	12.63396743	11.8914548
YCR108C	214.7982869	71.51850169	2.91016326	3.716569458	3.79019023	9.51316384
YDL001W	0	223.4953178	0	0	37.9019023	29.728637
YDL002C	160.7334119	178.7962542	28.13157818	38.40455106	21.47774463	39.24180084
YDL003W	37.99153373	92.37806468	0	0	0	0
YDL004W	135.8927937	140.0570658	0	1.238856486	0	0
YDL005C	217.7207125	372.4921963	27.16152376	17.3439908	22.74114138	8.32401836
YDL006W	134.4315809	275.6442253	1.94010884	0	10.10717395	4.75658192
YDL007C-A	37.99153373	87.90815832	0	0	0	0
YDL007W	46.75881075	56.61881384	0	0	0	0
YDL008W	52.60366209	128.1373155	0	0	0	0
YDL010W	46.75881075	105.7877837	0.97005442	0	3.79019023	0
YDL012C	149.0437093	251.8047247	0.97005442	0	1.263396743	1.18914548
YDL013W	62.83215194	102.8078462	0	0	0	0
YDL014W	56.9873006	59.59875141	0	0	0	0
YDL015C	162.1946248	117.707534	8.73048978	2.477712972	5.053586973	4.75658192
YDL017W	122.7418782	159.42666	0	0	7.580380459	7.13487288
YDL018C	84.75034448	131.1172531	7.76043536	0	7.580380459	2.37829096
YDL019C	14.61212836	49.16896991	0	0	0	0
YDL020C	49.68123642	0	0	0	0	0
YDL021W	146.1212836	38.73918841	1.94010884	1.238856486	0	0
YDL022W	8.767277015	4.469906355	0	0	0	0
YDL024C	35.06910806	5.959875141	0.97005442	0	0	0
YDL025C	7.306064179	26.81943813	4.8502721	6.19428243	7.580380459	16.64803672
YDL027C	153.4273478	67.04859533	1.94010884	0	0	0
YDL028C	5.844851344	22.34953178	0	0	0	0
YDL029W	248.4061821	306.9335697	14.5508163	2.477712972	10.10717395	15.45889124
YDL030W	106.668537	190.7160045	13.58076188	2.477712972	10.10717395	16.64803672
YDL031W	45.29759791	16.38965664	0.97005442	0	0	0
YDL033C	156.3497734	34.26928206	10.67059862	18.58284729	2.526793486	0
YDL035C	102.2848985	168.3664727	2.91016326	3.716569458	11.37057069	16.64803672
YDL036C	100.8236857	187.7360669	4.8502721	0	18.95095115	7.13487288
YDL037C	102.2848985	378.4520714	2.91016326	1.238856486	20.21434789	27.35034604
YDL040C	36.5303209	105.7877837	0	0	5.053586973	1.18914548
YDL042C	191.4188815	281.6041004	5.82032652	0	1.263396743	0
YDL043C	271.7855875	174.3263479	6.79038094	6.19428243	34.11171207	61.83556496
YDL044C	168.0394761	107.2777525	9.700544201	7.433138915	2.526793486	16.64803672
YDL045C	173.8843275	226.4752553	0	0	6.316983716	0
YDL045W-A	388.6826143	339.712883	0	0	0	1.18914548
YDL046W	112.5133884	68.53856412	0	3.716569458	0	3.56743644
YDL047W	33.60789523	10.4297815	0	0	0	0
YDL048C	68.67700329	125.157378	7.76043536	9.910851887	20.21434789	27.35034604
YDL049C	172.4231146	303.9536322	61.11342846	29.73255566	117.4958971	174.8043856
YDL051W	149.0437093	189.2260357	0	0	1.263396743	0
YDL052C	112.5133884	81.94828318	0.97005442	0	0	1.18914548
YDL053C	321.4668239	323.3232264	16.49092514	9.910851887	1.263396743	19.02632768
YDL054C	32.14668239	26.81943813	13.58076188	26.0159862	102.3351362	111.7796751
YDL055C	24.84061821	35.75925084	0	0	1.263396743	1.18914548
YDL056W	73.06064179	78.96834561	0	0	0	0
YDL057W	157.8109863	171.3464103	0.97005442	0	0	16.64803672
YDL058W	7.306064179	16.38965664	0	0	0	0
YDL059C	59.90972627	55.12884505	10.67059862	38.40455106	0	4.75658192
YDL060W	45.29759791	53.63887627	0	0	0	0
YDL061C	283.4752902	150.4868473	0.97005442	11.14970837	12.63396743	9.51316384
YDL063C	96.44004717	64.06865776	0	0	0	0
YDL064W	536.2651108	493.1796679	0.97005442	0	5.053586973	8.32401836
YDL065C	229.4104152	210.0855987	0	0	1.263396743	0
YDL066W	124.203091	192.2059733	0	1.238856486	1.263396743	1.18914548
YDL067C	220.6431382	229.4551929	0	0	1.263396743	0
YDL069C	366.7644218	223.4953178	18.43103398	22.29941675	0	9.51316384
YDL070W	109.5909627	81.94828318	6.79038094	21.06056026	6.316983716	10.70230932
YDL072C	24.84061821	14.89968785	0	0	0	0
YDL073W	14.61212836	1.489968785	0	0	0	1.18914548
YDL074C	23.37940537	40.2291572	0	0	0	0
YDL075W	21.91819254	16.38965664	0	0	0	0
YDL076C	244.0225436	280.1141316	1.94010884	1.238856486	10.10717395	38.05265536
YDL077C	42.37517224	53.63887627	0	0	0	0
YDL078C	159.2721991	128.1373155	27.16152376	11.14970837	6.316983716	1.18914548
YDL079C	87.67277015	107.2777525	9.700544201	2.477712972	8.843777203	17.8371822
YDL080C	73.06064179	59.59875141	3.88021768	1.238856486	1.263396743	0
YDL081C	160.7334119	81.94828318	0	0	0	2.37829096
YDL082W	284.936503	259.2545686	0	1.238856486	2.526793486	0
YDL083C	160.7334119	159.42666	0	0	0	0
YDL084W	35.06910806	23.83950056	0	0	0	0
YDL085C-A	198.7249457	497.6495742	0.97005442	1.238856486	26.53133161	8.32401836
YDL085W	81.82791881	153.4667849	0	0	1.263396743	1.18914548
YDL086W	277.6304388	286.0740067	54.32304752	9.910851887	31.58491858	20.21547316
YDL087C	229.4104152	295.0138195	45.59255774	8.671995401	10.10717395	46.37667372
YDL088C	29.22425672	44.69906355	0	0	0	0
YDL089W	169.500689	201.145786	11.64065304	21.06056026	3.79019023	13.08060028
YDL090C	131.5091552	181.7761918	0	0	0	0
YDL091C	219.1819254	303.9536322	1.94010884	0	0	0
YDL092W	188.4964558	96.84797104	8.73048978	7.433138915	5.053586973	8.32401836
YDL093W	65.75457761	50.6589387	6.79038094	0	1.263396743	3.56743644
YDL095W	48.22002358	44.69906355	0.97005442	0	0	0
YDL097C	236.7164794	224.9852866	0	1.238856486	0	0
YDL098C	246.9449693	222.005349	27.16152376	7.433138915	25.26793486	108.2122387
YDL099W	55.52608776	327.7931327	0	1.238856486	5.053586973	1.18914548
YDL100C	188.4964558	156.4467224	22.31125166	12.38856486	0	13.08060028
YDL101C	194.3413072	247.3348183	180.4301221	177.1564775	692.3414153	563.6549575
YDL102W	73.06064179	99.82790861	0	1.238856486	0	1.18914548
YDL103C	159.2721991	217.5354426	4.8502721	9.910851887	8.843777203	22.59376412
YDL104C	207.4922227	308.4235385	4.8502721	3.716569458	29.05812509	59.457274
YDL105W	185.5740302	338.2229142	4.8502721	38.40455106	73.27701111	38.05265536
YDL106C	157.8109863	116.2175652	1.94010884	2.477712972	0	0
YDL107W	216.2594997	278.6241628	0.97005442	3.716569458	13.89736418	9.51316384
YDL108W	301.0098442	405.2715096	28.13157818	23.53827323	25.26793486	24.97205508
YDL109C	105.2073242	177.3062854	6.79038094	9.910851887	12.63396743	9.51316384
YDL110C	26.30183105	4.469906355	0	0	0	0
YDL111C	330.2341009	175.8163166	20.37114282	30.97141215	29.05812509	15.45889124
YDL112W	26.30183105	93.86803346	0.97005442	0	2.526793486	0
YDL113C	4.383638508	266.7044125	0.97005442	0	8.843777203	5.9457274
YDL114W	226.4879896	95.35800225	7.76043536	16.10513432	0	4.75658192
YDL115C	189.9576687	95.35800225	19.4010884	6.19428243	16.42415766	3.56743644
YDL116W	89.13398299	113.2376277	7.76043536	1.238856486	2.526793486	8.32401836
YDL117W	67.21579045	67.04859533	0	0	2.526793486	5.9457274
YDL118W	457.3596176	444.010698	14.5508163	47.07654646	48.00907624	33.29607344
YDL119C	460.2820433	446.9906355	14.5508163	47.07654646	48.00907624	33.29607344
YDL120W	464.6656818	424.6411038	2.91016326	3.716569458	2.526793486	8.32401836
YDL121C	328.7728881	324.8131952	16.49092514	28.49369918	12.63396743	10.70230932
YDL122W	116.8970269	8.939812711	0	0	0	0
YDL123W	86.21155732	10.4297815	0	0	0	0
YDL124W	194.3413072	360.572446	3.88021768	1.238856486	6.316983716	3.56743644
YDL125C	352.1522934	318.85332	0	0	10.10717395	1.18914548
YDL126C	13.15091552	10.4297815	0	0	0	0
YDL127W	92.05640866	111.7476589	0.97005442	0	10.10717395	9.51316384
YDL128W	67.21579045	90.88809589	0	0	2.526793486	3.56743644
YDL129W	68.67700329	74.49843926	0	0	0	1.18914548
YDL130W	103.7461113	95.35800225	0	0	0	0
YDL130W-A	436.9026379	439.5407916	8.73048978	0	1.263396743	1.18914548
YDL131W	5.844851344	0	0	0	0	0
YDL132W	0	0	0	0	0	0
YDL133C-A	45.29759791	22.34953178	0	1.238856486	0	3.56743644
YDL133W	115.435814	132.6072219	0	0	0	0
YDL134C	128.5867296	71.51850169	0.97005442	0	0	0
YDL135C	178.267966	151.9768161	5.82032652	1.238856486	2.526793486	0
YDL136W	195.80252	224.9852866	17.46097956	3.716569458	7.580380459	11.8914548
YDL137W	13.15091552	1.489968785	0	0	0	0
YDL138W	33.60789523	8.939812711	0	0	0	0
YDL139C	261.5570976	259.2545686	7.76043536	14.86627783	3.79019023	4.75658192
YDL140C	5.844851344	4.469906355	0	0	0	0
YDL141W	90.59519582	107.2777525	1.94010884	0	3.79019023	3.56743644
YDL142C	214.7982869	92.37806468	45.59255774	38.40455106	7.580380459	4.75658192
YDL143W	210.4146484	216.0454738	2.91016326	1.238856486	2.526793486	0
YDL144C	191.4188815	99.82790861	1.94010884	1.238856486	11.37057069	3.56743644
YDL145C	18.99576687	22.34953178	0	0	0	0
YDL146W	11.68970269	16.38965664	0	0	0	0
YDL147W	143.1988579	62.57868898	1.94010884	0	0	0
YDL148C	124.203091	154.9567537	0	0	1.263396743	1.18914548
YDL149W	54.06487493	61.08872019	2.91016326	7.433138915	2.526793486	5.9457274
YDL150W	140.2764322	345.6727582	10.67059862	17.3439908	24.00453812	20.21547316
YDL153C	0	0	0	0	0	0
YDL154W	0	0	0	0	0	0
YDL155W	54.06487493	23.83950056	0	0	0	0
YDL156W	192.8800943	351.6326333	0	0	0	0
YDL157C	339.0013779	224.9852866	0	1.238856486	1.263396743	0
YDL159W	169.500689	239.8849744	4.8502721	6.19428243	1.263396743	13.08060028
YDL159W-A	0	441.0307604	0	0	63.16983716	117.7254025
YDL160C	65.75457761	67.04859533	0	0	0	0
YDL160C-A	225.0267767	244.3548808	22.31125166	16.10513432	5.053586973	2.37829096
YDL161W	132.9703681	146.0169409	0	0	0	0
YDL164C	96.44004717	104.297815	2.91016326	6.19428243	0	1.18914548
YDL165W	341.9238036	265.2144438	48.502721	24.77712972	98.54494597	107.0230932
YDL166C	236.7164794	318.85332	25.22141492	6.19428243	34.11171207	42.80923728
YDL167C	105.2073242	143.0370034	1.94010884	3.716569458	5.053586973	5.9457274
YDL168W	147.5824964	196.6758796	0.97005442	12.38856486	7.580380459	1.18914548
YDL169C	189.9576687	129.6272843	7.76043536	14.86627783	5.053586973	3.56743644
YDL170W	106.668537	107.2777525	15.52087072	12.38856486	2.526793486	14.26974576
YDL171C	0	0	0	0	0	0
YDL173W	144.6600708	236.9050368	22.31125166	9.910851887	0	19.02632768
YDL174C	140.2764322	20.85956299	0	0	0	0
YDL175C	216.2594997	232.4351305	14.5508163	16.10513432	16.42415766	14.26974576
YDL176W	81.82791881	140.0570658	4.8502721	2.477712972	6.316983716	9.51316384
YDL177C	282.0140773	318.85332	61.11342846	23.53827323	51.79926647	51.13325564
YDL178W	109.5909627	67.04859533	14.5508163	0	2.526793486	2.37829096
YDL179W	0	0	0	0	0	0
YDL180W	140.2764322	233.9250993	19.4010884	6.19428243	37.9019023	42.80923728
YDL181W	366.7644218	515.5291997	0.97005442	1.238856486	2.526793486	7.13487288
YDL182W	24.84061821	1.489968785	0	0	0	0
YDL183C	118.3582397	289.0539443	7.76043536	21.06056026	24.00453812	33.29607344
YDL184C	83.28913165	62.57868898	0	1.238856486	0	0
YDL185W	0	0	0	0	0	0
YDL186W	336.0789523	257.7645998	12.61070746	13.62742135	22.74114138	4.75658192
YDL188C	78.90549314	37.24921963	0	0	0	0
YDL189W	58.44851344	25.32946935	0	0	0	0
YDL190C	58.44851344	7.449843926	0	0	0	0
YDL191W	356.535932	104.297815	0	0	0	0
YDL192W	0	0	0	0	0	0
YDL193W	102.2848985	146.0169409	2.91016326	2.477712972	2.526793486	3.56743644
YDL194W	52.60366209	8.939812711	0.97005442	0	0	0
YDL195W	0	0	0	0	0	0
YDL197C	78.90549314	165.3865352	4.8502721	1.238856486	2.526793486	2.37829096
YDL198C	83.28913165	10.4297815	78.57440802	61.9428243	0	4.75658192
YDL199C	121.2806654	174.3263479	15.52087072	30.97141215	41.69209253	34.48521892
YDL200C	331.6953137	292.0338819	62.08348288	42.12112052	75.80380459	60.64641948
YDL201W	217.7207125	0	11.64065304	8.671995401	0	0
YDL202W	214.7982869	190.7160045	0	2.477712972	6.316983716	3.56743644
YDL203C	134.4315809	314.3834137	0.97005442	1.238856486	5.053586973	16.64803672
YDL204W	87.67277015	287.5639755	0.97005442	2.477712972	1.263396743	0
YDL205C	62.83215194	31.28934449	0	0	0	0
YDL206W	200.1861585	28.30940692	19.4010884	4.955425944	15.16076092	0
YDL207W	106.668537	83.43825197	5.82032652	2.477712972	3.79019023	5.9457274
YDL208W	391.60504	479.7699488	19.4010884	8.671995401	8.843777203	3.56743644
YDL209C	289.3201415	341.2028518	4.8502721	6.19428243	2.526793486	36.86350988
YDL210W	21.91819254	14.89968785	0	0	0	0
YDL211C	13.15091552	0	0	0	0	0
YDL212W	111.0521755	13.40971907	30.07168702	50.79311592	0	0
YDL213C	284.936503	403.7815408	0	4.955425944	2.526793486	3.56743644
YDL214C	100.8236857	13.40971907	0	0	0	0
YDL215C	61.37093911	73.00847047	0	3.716569458	0	0
YDL216C	172.4231146	196.6758796	6.79038094	2.477712972	7.580380459	8.32401836
YDL217C	181.1903916	256.274631	0	0	0	0
YDL218W	73.06064179	303.9536322	0	0	3.79019023	0
YDL219W	141.7376451	388.8818529	145.508163	109.0193708	389.1261969	1184.388898
YDL220C	68.67700329	44.69906355	3.88021768	3.716569458	0	4.75658192
YDL222C	216.2594997	400.8016032	0	0	0	0
YDL223C	43.83638508	26.81943813	0.97005442	0	0	0
YDL224C	5.844851344	10.4297815	0	0	0	0
YDL225W	108.1297499	107.2777525	0	0	0	1.18914548
YDL226C	8.767277015	1.489968785	0	0	0	0
YDL227C	0	0	0	0	0	0
YDL229W	46.75881075	46.18903234	0	0	0	0
YDL230W	166.5782633	157.9366912	7.76043536	2.477712972	0	22.59376412
YDL231C	58.44851344	80.4583144	0	4.955425944	2.526793486	5.9457274
YDL232W	346.3074421	512.5492621	17.46097956	3.716569458	35.37510881	101.0773658
YDL233W	149.0437093	256.274631	24.2513605	13.62742135	29.05812509	34.48521892
YDL234C	51.14244926	35.75925084	0	0	0	0
YDL235C	170.9619018	195.1859109	0	0	0	0
YDL236W	132.9703681	558.7382944	0.97005442	0	7.580380459	9.51316384
YDL237W	7.306064179	257.7645998	0.97005442	1.238856486	21.47774463	60.64641948
YDL238C	153.4273478	2202.173864	0.97005442	3.716569458	27.79472835	26.16120056
YDL239C	59.90972627	201.145786	3.88021768	2.477712972	11.37057069	14.26974576
YDL240W	0	0	0	0	0	0
YDL241W	0	7.449843926	0	0	0	0
YDL243C	0	0	0	0	0	0
YDL244W	169.500689	222.005349	1.94010884	6.19428243	1.263396743	2.37829096
YDL245C	36.5303209	14.89968785	0	0	0	0
YDL246C	118.3582397	266.7044125	1.94010884	1.238856486	5.053586973	4.75658192
YDL247W	20.4569797	184.7561294	0	1.238856486	5.053586973	5.9457274
YDL248W	103.7461113	123.6674092	2.91016326	0	0	1.18914548
YDR001C	65.75457761	116.2175652	0	0	0	0
YDR002W	16.07334119	5.959875141	0	0	0	0
YDR003W	217.7207125	227.9652241	0.97005442	0	0	2.37829096
YDR003W-A	391.60504	348.6526957	209.5317547	90.43652347	102.3351362	2572.121673
YDR004W	154.8885606	230.9451617	16.49092514	13.62742135	58.11625019	55.88983756
YDR005C	220.6431382	193.6959421	0	0	0	1.18914548
YDR006C	1.461212836	0	0	0	0	0
YDR007W	163.6558376	381.432009	9.700544201	24.77712972	22.74114138	24.97205508
YDR009W	81.82791881	160.9166288	30.07168702	37.16569458	40.42869578	26.16120056
YDR011W	2.922425672	5.959875141	0	0	0	0
YDR012W	54.06487493	64.06865776	0.97005442	0	24.00453812	61.83556496
YDR013W	284.936503	381.432009	28.13157818	19.82170377	16.42415766	16.64803672
YDR014W	43.83638508	120.6874716	0	1.238856486	1.263396743	1.18914548
YDR014W-A	93.5176215	330.7730703	0	2.477712972	1.263396743	4.75658192
YDR016C	255.7122463	315.8733825	8.73048978	2.477712972	83.38418505	58.26812852
YDR017C	58.44851344	26.81943813	0	0	0	0
YDR018C	134.4315809	204.1257236	53.3529931	9.910851887	24.00453812	33.29607344
YDR019C	55.52608776	4.469906355	3.88021768	0	0	0
YDR020C	252.7898206	335.2429767	0	2.477712972	12.63396743	20.21547316
YDR021W	203.1085842	296.5037882	29.1016326	66.89825024	275.42049	52.32240112
YDR022C	132.9703681	146.0169409	0	0	0	0
YDR023W	32.14668239	13.40971907	0	0	0	0
YDR025W	173.8843275	135.5871594	0.97005442	0	2.526793486	0
YDR026C	130.0479424	277.134194	19.4010884	13.62742135	5.053586973	5.9457274
YDR027C	56.9873006	87.90815832	3.88021768	2.477712972	2.526793486	3.56743644
YDR028C	0	0	0	0	0	0
YDR030C	96.44004717	104.297815	9.700544201	12.38856486	5.053586973	2.37829096
YDR031W	314.1607597	384.4119466	563.6016181	382.8066541	817.4176929	793.1600352
YDR032C	20.4569797	4.469906355	0	0	0	0
YDR033W	0	0	0	0	0	0
YDR034C	17.53455403	20.85956299	0	0	0	1.18914548
YDR034C-A	350.6910806	426.1310726	0	0	0	0
YDR034W-B	471.971746	409.7414159	0	0	0	0
YDR035W	181.1903916	175.8163166	0	3.716569458	3.79019023	0
YDR036C	157.8109863	187.7360669	0	0	3.79019023	1.18914548
YDR037W	48.22002358	122.1774404	0	0	16.42415766	10.70230932
YDR038C	35.06910806	41.71912598	1.94010884	2.477712972	0	5.9457274
YDR039C	42.37517224	58.10878262	0	0	0	0
YDR040C	13.15091552	55.12884505	0	0	0	0
YDR041W	54.06487493	75.98840804	0	1.238856486	0	1.18914548
YDR042C	149.0437093	204.1257236	0.97005442	0	1.263396743	4.75658192
YDR043C	14.61212836	16.38965664	0	0	0	0
YDR044W	5.844851344	1.489968785	0	0	0	0
YDR045C	265.9407361	496.1596055	2.91016326	11.14970837	10.10717395	4.75658192
YDR046C	40.9139594	40.2291572	31.04174144	24.77712972	17.68755441	8.32401836
YDR047W	106.668537	107.2777525	75.66424476	89.19766699	136.4468483	233.0725141
YDR049W	115.435814	195.1859109	0.97005442	0	6.316983716	5.9457274
YDR050C	77.4442803	59.59875141	0	0	0	0
YDR051C	149.0437093	324.8131952	10.67059862	13.62742135	18.95095115	21.40461864
YDR052C	59.90972627	151.9768161	0	0	0	0
YDR054C	32.14668239	46.18903234	0	0	0	0
YDR055W	138.8152194	217.5354426	0	0	0	0
YDR056C	157.8109863	154.9567537	1.94010884	2.477712972	0	2.37829096
YDR057W	144.6600708	257.7645998	1.94010884	1.238856486	7.580380459	5.9457274
YDR058C	160.7334119	223.4953178	0	0	1.263396743	0
YDR059C	147.5824964	154.9567537	0	0	0	0
YDR060W	33.60789523	23.83950056	0	0	0	0
YDR061W	122.7418782	154.9567537	0.97005442	0	8.843777203	3.56743644
YDR062W	56.9873006	89.39812711	0.97005442	3.716569458	3.79019023	1.18914548
YDR063W	299.5486314	503.6094494	25.22141492	2.477712972	34.11171207	13.08060028
YDR064W	534.8038979	868.6518017	40.74228564	7.433138915	59.37964693	55.88983756
YDR065W	203.1085842	388.8818529	0	11.14970837	25.26793486	22.59376412
YDR066C	271.7855875	326.3031639	0	0	0	0
YDR067C	479.2778102	442.5207292	22.31125166	14.86627783	10.10717395	13.08060028
YDR068W	249.8673949	342.6928206	26.19146934	8.671995401	18.95095115	55.88983756
YDR069C	71.59942896	123.6674092	1.94010884	2.477712972	7.580380459	5.9457274
YDR070C	249.8673949	344.1827894	0.97005442	1.238856486	0	3.56743644
YDR071C	87.67277015	71.51850169	1.94010884	1.238856486	18.95095115	3.56743644
YDR072C	52.60366209	163.8965664	0	0	0	0
YDR073W	178.267966	296.5037882	15.52087072	19.82170377	34.11171207	15.45889124
YDR074W	30.68546955	32.77931327	0	0	1.263396743	0
YDR075W	147.5824964	180.286223	45.59255774	47.07654646	59.37964693	41.6200918
YDR076W	100.8236857	141.5470346	16.49092514	14.86627783	21.47774463	60.64641948
YDR077W	24.84061821	87.90815832	0	0	0	0
YDR078C	252.7898206	379.9420402	39.77223122	28.49369918	29.05812509	35.6743644
YDR079C-A	417.9068711	756.9041429	89.24500664	96.6308059	149.0808157	171.2369491
YDR079W	343.3850164	280.1141316	0	0	0	2.37829096
YDR080W	68.67700329	134.0971907	0.97005442	0	1.263396743	0
YDR081C	59.90972627	159.42666	0	0	1.263396743	2.37829096
YDR082W	125.6643039	348.6526957	1.94010884	2.477712972	1.263396743	2.37829096
YDR083W	185.5740302	466.3602298	4.8502721	8.671995401	13.89736418	10.70230932
YDR084C	312.6995469	896.9612087	17.46097956	18.58284729	50.53586973	41.6200918
YDR085C	97.90126	50.6589387	10.67059862	1.238856486	3.79019023	0
YDR086C	219.1819254	229.4551929	2.91016326	0	1.263396743	1.18914548
YDR087C	197.2637328	463.3802922	4.8502721	2.477712972	22.74114138	14.26974576
YDR088C	43.83638508	41.71912598	0	0	1.263396743	1.18914548
YDR089W	11.68970269	8.939812711	0	0	0	0
YDR090C	100.8236857	202.6357548	4.8502721	1.238856486	7.580380459	17.8371822
YDR091C	42.37517224	37.24921963	0	0	0	0
YDR092W	122.7418782	70.0285329	0	0	0	3.56743644
YDR093W	7.306064179	11.91975028	0	0	0	0
YDR096W	14.61212836	8.939812711	0	0	0	0
YDR097C	27.76304388	83.43825197	0	0	0	0
YDR098C	52.60366209	34.26928206	0	0	0	0
YDR099W	7.306064179	2.97993757	0	0	0	0
YDR100W	140.2764322	98.33793982	0.97005442	0	5.053586973	9.51316384
YDR101C	92.05640866	122.1774404	3.88021768	1.238856486	6.316983716	13.08060028
YDR103W	2.922425672	1.489968785	0	0	0	0
YDR104C	35.06910806	71.51850169	0	0	1.263396743	0
YDR105C	90.59519582	306.9335697	67.9038094	65.65939375	54.32605996	233.0725141
YDR106W	87.67277015	226.4752553	1.94010884	0	1.263396743	10.70230932
YDR107C	77.4442803	143.0370034	4.8502721	6.19428243	2.526793486	0
YDR108W	105.2073242	269.6843501	19.4010884	14.86627783	275.42049	82.05103812
YDR109C	113.9746012	248.8247871	2.91016326	0	5.053586973	8.32401836
YDR110W	62.83215194	143.0370034	0	0	1.263396743	2.37829096
YDR111C	99.36247284	317.3633512	5.82032652	1.238856486	7.580380459	17.8371822
YDR113C	112.5133884	160.9166288	0	0	3.79019023	0
YDR114C	1053.534455	1491.458754	105.7359318	113.9747967	131.3932613	159.3454943
YDR115W	1054.995668	1485.498879	105.7359318	113.9747967	131.3932613	161.7237853
YDR116C	194.3413072	490.1997303	8.73048978	16.10513432	13.89736418	43.99838276
YDR117C	89.13398299	332.2630391	5.82032652	19.82170377	13.89736418	9.51316384
YDR118W	102.2848985	105.7877837	2.91016326	1.238856486	11.37057069	7.13487288
YDR119W	23.37940537	5.959875141	0	0	0	0
YDR119W-A	188.4964558	75.98840804	0	0	0	0
YDR120C	68.67700329	41.71912598	0	0	0	2.37829096
YDR121W	220.6431382	153.4667849	31.04174144	7.433138915	0	2.37829096
YDR122W	2.922425672	4.469906355	0	0	0	0
YDR123C	113.9746012	634.7267025	17.46097956	18.58284729	3.79019023	0
YDR124W	147.5824964	290.5439131	14.5508163	16.10513432	50.53586973	28.53949152
YDR125C	131.5091552	300.9736946	3.88021768	6.19428243	12.63396743	3.56743644
YDR126W	149.0437093	210.0855987	16.49092514	8.671995401	24.00453812	11.8914548
YDR127W	20.4569797	29.7993757	0	0	0	0
YDR128W	39.45274657	49.16896991	0.97005442	1.238856486	0	4.75658192
YDR129C	0	0	0	0	0	0
YDR130C	211.8758612	566.1881384	6.79038094	4.955425944	59.37964693	60.64641948
YDR131C	108.1297499	220.5153802	17.46097956	2.477712972	32.84831532	16.64803672
YDR132C	24.84061821	78.96834561	0	0	1.263396743	0
YDR135C	0	0	0	0	0	0
YDR137W	64.29336478	141.5470346	2.91016326	2.477712972	7.580380459	9.51316384
YDR138W	42.37517224	0	0	0	0	0
YDR139C	407.6783812	399.3116344	0	2.477712972	61.90644042	63.02471044
YDR140W	201.6473714	265.2144438	0	1.238856486	0	2.37829096
YDR141C	7.306064179	47.67900112	0	0	0	0
YDR142C	131.5091552	408.2514471	8.73048978	9.910851887	22.74114138	21.40461864
YDR143C	33.60789523	22.34953178	0	0	0	0
YDR144C	55.52608776	166.8765039	0	3.716569458	2.526793486	5.9457274
YDR145W	163.6558376	186.2460981	18.43103398	9.910851887	30.32152184	38.05265536
YDR146C	35.06910806	32.77931327	0	0	0	0
YDR147W	73.06064179	160.9166288	4.8502721	11.14970837	22.74114138	9.51316384
YDR148C	51.14244926	52.14890748	0	0	0	0
YDR150W	0	0	0	0	0	0
YDR151C	296.6262057	265.2144438	0.97005442	0	0	0
YDR152W	61.37093911	426.1310726	10.67059862	6.19428243	54.32605996	8.32401836
YDR153C	168.0394761	131.1172531	0	0	7.580380459	9.51316384
YDR155C	13.15091552	29.7993757	0	0	0	0
YDR156W	320.0056111	628.7668273	1.94010884	8.671995401	2.526793486	4.75658192
YDR158W	115.435814	189.2260357	7.76043536	0	0	4.75658192
YDR159W	0	1.489968785	0	0	0	0
YDR160W	0	0	0	0	0	0
YDR161W	0	0	0	0	0	0
YDR162C	359.4583576	1065.327681	34.92195912	33.44912512	27.79472835	43.99838276
YDR163W	330.2341009	621.3169834	7.76043536	30.97141215	108.6521199	16.64803672
YDR164C	61.37093911	186.2460981	2.91016326	1.238856486	2.526793486	4.75658192
YDR165W	124.203091	198.1658484	3.88021768	11.14970837	12.63396743	13.08060028
YDR166C	64.29336478	99.82790861	0.97005442	3.716569458	10.10717395	13.08060028
YDR167W	213.337074	260.7445374	6.79038094	16.10513432	13.89736418	22.59376412
YDR168W	99.36247284	131.1172531	2.91016326	2.477712972	0	7.13487288
YDR169C	194.3413072	883.5514896	0	1.238856486	0	1.18914548
YDR169C-A	106.668537	245.8448496	55.29310194	56.98739835	11.37057069	13.08060028
YDR170C	0	0	0	0	0	0
YDR170W-A	43.83638508	126.6473467	0	0	0	0
YDR171W	18.99576687	104.297815	0	0	0	0
YDR172W	397.4498914	14.89968785	10.67059862	0	0	0
YDR173C	137.3540066	175.8163166	0	3.716569458	7.580380459	2.37829096
YDR174W	644.3948606	637.70664	57.23321078	37.16569458	50.53586973	67.78129236
YDR175C	141.7376451	390.3718217	1.94010884	3.716569458	10.10717395	22.59376412
YDR176W	103.7461113	196.6758796	0.97005442	0	0	5.9457274
YDR177W	204.569797	1.489968785	4.8502721	2.477712972	2.526793486	0
YDR178W	182.6516045	371.0022275	10.67059862	19.82170377	25.26793486	17.8371822
YDR179C	296.6262057	557.2483256	28.13157818	21.06056026	3.79019023	14.26974576
YDR179W-A	135.8927937	518.5091372	6.79038094	8.671995401	8.843777203	17.8371822
YDR180W	23.37940537	70.0285329	0	0	0	0
YDR181C	173.8843275	308.4235385	4.8502721	8.671995401	5.053586973	8.32401836
YDR182W	149.0437093	168.3664727	13.58076188	9.910851887	20.21434789	2.37829096
YDR182W-A	398.9111042	406.7614783	38.8021768	23.53827323	8.843777203	73.72701976
YDR183W	239.6389051	309.9135073	35.89201354	21.06056026	21.47774463	14.26974576
YDR184C	118.3582397	177.3062854	0	0	1.263396743	0
YDR185C	168.0394761	293.5238507	137.7477276	44.59883349	175.6121473	57.07898304
YDR186C	67.21579045	600.4574204	18.43103398	6.19428243	126.3396743	158.1563488
YDR188W	43.83638508	44.69906355	0	0	0	0
YDR189W	65.75457761	120.6874716	0.97005442	2.477712972	6.316983716	9.51316384
YDR190C	35.06910806	41.71912598	0.97005442	0	0	0
YDR191W	219.1819254	175.8163166	0.97005442	0	1.263396743	0
YDR192C	99.36247284	174.3263479	9.700544201	4.955425944	21.47774463	33.29607344
YDR194C	43.83638508	47.67900112	0.97005442	0	0	0
YDR194W-A	406.2171684	569.1680759	8.73048978	8.671995401	2.526793486	24.97205508
YDR195W	170.9619018	397.8216656	15.52087072	17.3439908	27.79472835	26.16120056
YDR196C	227.9492024	317.3633512	0	0	0	2.37829096
YDR197W	239.6389051	177.3062854	0	0	0	1.18914548
YDR198C	143.1988579	193.6959421	15.52087072	21.06056026	80.85739157	28.53949152
YDR200C	149.0437093	205.6156924	0.97005442	1.238856486	7.580380459	4.75658192
YDR201W	337.5401651	557.2483256	33.9519047	28.49369918	73.27701111	120.1036935
YDR202C	198.7249457	363.5523836	1.94010884	24.77712972	3.79019023	5.9457274
YDR204W	175.3455403	295.0138195	1.94010884	2.477712972	1.263396743	0
YDR205W	67.21579045	208.5956299	1.94010884	3.716569458	2.526793486	3.56743644
YDR206W	17.53455403	56.61881384	5.82032652	0	11.37057069	14.26974576
YDR207C	26.30183105	1.489968785	0	0	0	0
YDR208W	59.90972627	53.63887627	0	0	0	1.18914548
YDR210W	90.59519582	59.59875141	0	0	0	0
YDR211W	36.5303209	55.12884505	0	0	1.263396743	0
YDR212W	39.45274657	25.32946935	0	0	1.263396743	1.18914548
YDR213W	23.37940537	11.91975028	0	0	0	0
YDR214W	124.203091	226.4752553	0	0	0	0
YDR216W	16.07334119	35.75925084	0	0	0	0
YDR217C	24.84061821	46.18903234	0	0	2.526793486	2.37829096
YDR218C	137.3540066	275.6442253	27.16152376	6.19428243	31.58491858	48.75496468
YDR219C	192.8800943	140.0570658	0	0	0	0
YDR221W	55.52608776	151.9768161	0.97005442	1.238856486	7.580380459	9.51316384
YDR222W	37.99153373	58.10878262	8.73048978	1.238856486	25.26793486	14.26974576
YDR223W	70.13821612	123.6674092	0.97005442	0	5.053586973	8.32401836
YDR224C	134.4315809	128.1373155	0	0	0	0
YDR225W	55.52608776	58.10878262	0	0	0	0
YDR226W	105.2073242	134.0971907	0	0	0	4.75658192
YDR227W	10.22848985	26.81943813	0	0	0	0
YDR228C	51.14244926	14.89968785	1.94010884	1.238856486	1.263396743	2.37829096
YDR229W	20.4569797	32.77931327	0	0	0	0
YDR231C	268.8631618	402.291572	1.94010884	0	0	0
YDR232W	87.67277015	116.2175652	0	1.238856486	0	0
YDR233C	5.844851344	2.97993757	0	0	0	0
YDR234W	49.68123642	65.55862655	0	1.238856486	0	0
YDR235W	163.6558376	220.5153802	0	0	12.63396743	1.18914548
YDR236C	184.1128173	314.3834137	17.46097956	7.433138915	7.580380459	95.1316384
YDR237W	127.1255167	259.2545686	0	0	13.89736418	13.08060028
YDR238C	37.99153373	0	0	0	0	0
YDR239C	67.21579045	157.9366912	16.49092514	16.10513432	10.10717395	10.70230932
YDR240C	26.30183105	44.69906355	0	0	1.263396743	0
YDR242W	43.83638508	81.94828318	0	0	0	0
YDR243C	131.5091552	144.5269722	1.94010884	0	3.79019023	13.08060028
YDR244W	67.21579045	105.7877837	0.97005442	0	1.263396743	3.56743644
YDR245W	56.9873006	56.61881384	0	0	0	0
YDR246W	244.0225436	259.2545686	6.79038094	28.49369918	7.580380459	13.08060028
YDR246W-A	363.8419961	983.3793982	21.34119724	24.77712972	27.79472835	66.59214688
YDR247W	89.13398299	4.469906355	0	1.238856486	0	0
YDR248C	211.8758612	269.6843501	36.86206796	23.53827323	49.27247299	21.40461864
YDR249C	135.8927937	178.7962542	4.8502721	0	15.16076092	17.8371822
YDR251W	21.91819254	17.87962542	0	0	0	0
YDR252W	388.6826143	420.1711974	39.77223122	27.25484269	34.11171207	59.457274
YDR253C	222.1043511	192.2059733	7.76043536	4.955425944	16.42415766	3.56743644
YDR254W	151.9661349	189.2260357	1.94010884	1.238856486	2.526793486	4.75658192
YDR255C	189.9576687	284.584038	34.92195912	29.73255566	29.05812509	58.26812852
YDR256C	108.1297499	143.0370034	14.5508163	4.955425944	27.79472835	42.80923728
YDR257C	115.435814	388.8818529	8.73048978	13.62742135	15.16076092	46.37667372
YDR258C	59.90972627	137.0771282	0	0	0	0
YDR259C	187.035243	362.0624148	0	0	0	0
YDR260C	295.1649928	426.1310726	17.46097956	29.73255566	0	14.26974576
YDR261C	30.68546955	41.71912598	0.97005442	0	0	1.18914548
YDR262W	119.8194525	207.1056611	0	0	0	0
YDR263C	121.2806654	223.4953178	0	1.238856486	0	3.56743644
YDR264C	18.99576687	2.97993757	0	0	0	0
YDR265W	140.2764322	272.6642877	1.94010884	2.477712972	13.89736418	28.53949152
YDR266C	105.2073242	266.7044125	2.91016326	0	0	9.51316384
YDR267C	154.8885606	222.005349	5.82032652	8.671995401	15.16076092	49.94411016
YDR268W	97.90126	224.9852866	29.1016326	16.10513432	50.53586973	55.88983756
YDR270W	26.30183105	64.06865776	0	0	2.526793486	3.56743644
YDR272W	166.5782633	300.9736946	30.07168702	7.433138915	13.89736418	48.75496468
YDR273W	75.98306747	202.6357548	3.88021768	7.433138915	24.00453812	14.26974576
YDR275W	93.5176215	19.36959421	4.8502721	0	0	1.18914548
YDR276C	43.83638508	58.10878262	0	0	0	0
YDR277C	17.53455403	70.0285329	0	0	0	0
YDR279W	18.99576687	17.87962542	0	0	0	0
YDR280W	169.500689	239.8849744	6.79038094	2.477712972	3.79019023	10.70230932
YDR281C	147.5824964	177.3062854	7.76043536	3.716569458	3.79019023	1.18914548
YDR282C	122.7418782	162.4065976	2.91016326	1.238856486	8.843777203	16.64803672
YDR283C	13.15091552	73.00847047	0	0	6.316983716	2.37829096
YDR284C	276.169226	251.8047247	0.97005442	1.238856486	2.526793486	1.18914548
YDR285W	61.37093911	75.98840804	2.91016326	2.477712972	2.526793486	10.70230932
YDR286C	375.5316988	371.0022275	145.508163	13.62742135	11.37057069	58.26812852
YDR287W	176.8067531	202.6357548	10.67059862	34.68798161	15.16076092	5.9457274
YDR288W	187.035243	277.134194	4.8502721	0	15.16076092	40.43094632
YDR289C	68.67700329	71.51850169	0	0	0	0
YDR291W	43.83638508	49.16896991	0	1.238856486	2.526793486	5.9457274
YDR292C	96.44004717	131.1172531	3.88021768	4.955425944	8.843777203	0
YDR293C	2.922425672	0	0	0	0	0
YDR294C	23.37940537	0	0	0	0	0
YDR295C	94.97883433	77.47837683	0.97005442	2.477712972	10.10717395	7.13487288
YDR296W	189.9576687	198.1658484	0	0	15.16076092	1.18914548
YDR297W	97.90126	105.7877837	3.88021768	0	0	2.37829096
YDR298C	102.2848985	146.0169409	3.88021768	0	1.263396743	0
YDR299W	84.75034448	180.286223	0	1.238856486	13.89736418	23.7829096
YDR300C	106.668537	110.2576901	5.82032652	9.910851887	3.79019023	54.70069208
YDR301W	27.76304388	35.75925084	1.94010884	0	1.263396743	0
YDR302W	189.9576687	233.9250993	40.74228564	38.40455106	88.43777203	131.9951483
YDR303C	7.306064179	122.1774404	0.97005442	0	16.42415766	5.9457274
YDR304C	296.6262057	385.9019154	24.2513605	49.55425944	39.16529904	35.6743644
YDR305C	170.9619018	220.5153802	17.46097956	18.58284729	37.9019023	41.6200918
YDR306C	42.37517224	40.2291572	0.97005442	2.477712972	2.526793486	0
YDR307W	77.4442803	90.88809589	0.97005442	0	17.68755441	1.18914548
YDR308C	169.500689	220.5153802	6.79038094	0	2.526793486	1.18914548
YDR309C	8.767277015	10.4297815	0	0	0	0
YDR310C	24.84061821	68.53856412	4.8502721	0	1.263396743	1.18914548
YDR311W	77.4442803	80.4583144	2.91016326	2.477712972	5.053586973	7.13487288
YDR312W	149.0437093	207.1056611	25.22141492	16.10513432	51.79926647	89.185911
YDR313C	203.1085842	184.7561294	0	1.238856486	1.263396743	0
YDR314C	103.7461113	163.8965664	1.94010884	8.671995401	32.84831532	29.728637
YDR315C	176.8067531	239.8849744	3.88021768	6.19428243	10.10717395	17.8371822
YDR316W	59.90972627	232.4351305	1.94010884	0	1.263396743	0
YDR317W	18.99576687	20.85956299	0	0	1.263396743	0
YDR318W	163.6558376	180.286223	19.4010884	8.671995401	1.263396743	5.9457274
YDR319C	245.4837564	449.9705731	47.53266658	39.64340755	18.95095115	11.8914548
YDR320C	83.28913165	132.6072219	10.67059862	1.238856486	42.95548927	27.35034604
YDR320C-A	353.6135063	540.858669	72.7540815	89.19766699	117.4958971	197.3981497
YDR321W	43.83638508	56.61881384	0	0	0	0
YDR322C-A	336.0789523	470.8301361	41.71234006	16.10513432	10.10717395	11.8914548
YDR322W	122.7418782	165.3865352	2.91016326	0	0	2.37829096
YDR323C	116.8970269	187.7360669	5.82032652	29.73255566	75.80380459	108.2122387
YDR324C	68.67700329	183.2661606	0	0	7.580380459	8.32401836
YDR325W	58.44851344	68.53856412	0.97005442	3.716569458	0	5.9457274
YDR326C	7.306064179	10.4297815	0	0	0	0
YDR328C	179.7291788	195.1859109	0.97005442	0	2.526793486	1.18914548
YDR329C	144.6600708	205.6156924	1.94010884	1.238856486	5.053586973	2.37829096
YDR330W	99.36247284	95.35800225	0	0	1.263396743	0
YDR331W	138.8152194	190.7160045	8.73048978	9.910851887	0	11.8914548
YDR332W	138.8152194	235.4150681	0	1.238856486	0	0
YDR333C	103.7461113	107.2777525	0.97005442	2.477712972	7.580380459	9.51316384
YDR334W	0	16.38965664	0	0	0	0
YDR335W	0	2.97993757	0	0	0	0
YDR336W	201.6473714	213.0655363	6.79038094	16.10513432	3.79019023	10.70230932
YDR337W	165.1170505	263.724475	0	0	0	2.37829096
YDR338C	59.90972627	114.7275965	0	0	0	0
YDR339C	86.21155732	141.5470346	0.97005442	0	0	0
YDR341C	24.84061821	4.469906355	0	0	0	0
YDR342C	61.37093911	0	0	2.477712972	0	0
YDR343C	0	0	0	0	0	0
YDR345C	1.461212836	13.40971907	0	0	0	0
YDR346C	18.99576687	17.87962542	0	0	0	0
YDR347W	181.1903916	238.3950056	7.76043536	1.238856486	6.316983716	11.8914548
YDR348C	36.5303209	23.83950056	0	0	0	0
YDR349C	20.4569797	37.24921963	0	0	0	0
YDR350C	26.30183105	23.83950056	0	0	0	0
YDR351W	20.4569797	16.38965664	0	0	0	0
YDR352W	87.67277015	71.51850169	6.79038094	8.671995401	5.053586973	28.53949152
YDR353W	102.2848985	90.88809589	9.700544201	3.716569458	5.053586973	14.26974576
YDR354W	153.4273478	166.8765039	0.97005442	2.477712972	60.64304367	24.97205508
YDR356W	23.37940537	37.24921963	0	0	0	0
YDR357C	178.267966	201.145786	8.73048978	13.62742135	6.316983716	30.91778248
YDR358W	121.2806654	114.7275965	0	0	26.53133161	7.13487288
YDR359C	48.22002358	77.47837683	0	0	1.263396743	0
YDR361C	179.7291788	189.2260357	3.88021768	8.671995401	10.10717395	17.8371822
YDR362C	106.668537	214.5555051	4.8502721	7.433138915	7.580380459	10.70230932
YDR363W	51.14244926	108.7677213	0	1.238856486	0	0
YDR363W-A	99.36247284	151.9768161	2.91016326	1.238856486	1.263396743	0
YDR364C	96.44004717	116.2175652	6.79038094	9.910851887	131.3932613	74.91616524
YDR365C	93.5176215	87.90815832	2.91016326	1.238856486	0	2.37829096
YDR366C	132.9703681	163.8965664	2.91016326	4.955425944	5.053586973	3.56743644
YDR367W	371.1480603	378.4520714	48.502721	6.19428243	30.32152184	58.26812852
YDR368W	293.70378	376.9621026	2.91016326	2.477712972	10.10717395	11.8914548
YDR369C	93.5176215	116.2175652	1.94010884	3.716569458	1.263396743	2.37829096
YDR370C	144.6600708	148.9968785	97.00544201	7.433138915	16.42415766	32.10692796
YDR371W	140.2764322	187.7360669	17.46097956	33.44912512	18.95095115	10.70230932
YDR372C	96.44004717	117.707534	0	1.238856486	2.526793486	0
YDR373W	268.8631618	266.7044125	27.16152376	30.97141215	17.68755441	22.59376412
YDR374C	181.1903916	144.5269722	8.73048978	2.477712972	8.843777203	41.6200918
YDR374W-A	293.70378	479.7699488	2.91016326	11.14970837	3.79019023	4.75658192
YDR375C	141.7376451	227.9652241	44.62250332	84.24224104	149.0808157	248.5314053
YDR376W	71.59942896	80.4583144	1.94010884	2.477712972	0	2.37829096
YDR377W	254.2510334	265.2144438	14.5508163	11.14970837	24.00453812	20.21547316
YDR378C	160.7334119	108.7677213	11.64065304	14.86627783	5.053586973	19.02632768
YDR379C-A	282.0140773	341.2028518	4.8502721	12.38856486	2.526793486	4.75658192
YDR379W	64.29336478	81.94828318	0	0	2.526793486	0
YDR380W	116.8970269	227.9652241	6.79038094	1.238856486	0	0
YDR381C-A	13.15091552	19.36959421	0	0	0	0
YDR381W	131.5091552	192.2059733	0	0	0	0
YDR382W	4.383638508	8.939812711	0	0	0	0
YDR383C	184.1128173	213.0655363	8.73048978	13.62742135	8.843777203	24.97205508
YDR384C	124.203091	257.7645998	7.76043536	13.62742135	264.0499193	247.3422599
YDR385W	7.306064179	7.449843926	0	0	0	0
YDR386W	92.05640866	92.37806468	4.8502721	2.477712972	10.10717395	2.37829096
YDR387C	119.8194525	184.7561294	3.88021768	2.477712972	11.37057069	10.70230932
YDR388W	77.4442803	61.08872019	0	0	0	0
YDR389W	20.4569797	13.40971907	0	0	0	0
YDR390C	93.5176215	207.1056611	0	0	10.10717395	4.75658192
YDR391C	2.922425672	119.1975028	0	0	6.316983716	3.56743644
YDR392W	185.5740302	175.8163166	24.2513605	14.86627783	3.79019023	67.78129236
YDR393W	118.3582397	84.92822075	0	0	0	0
YDR394W	87.67277015	117.707534	0	0	0	0
YDR395W	13.15091552	10.4297815	0	0	0	0
YDR397C	173.8843275	208.5956299	2.91016326	7.433138915	11.37057069	13.08060028
YDR398W	61.37093911	138.567097	0	0	1.263396743	4.75658192
YDR399W	153.4273478	233.9250993	0	1.238856486	0	0
YDR400W	162.1946248	198.1658484	0	0	2.526793486	3.56743644
YDR402C	62.83215194	110.2576901	0	0	6.316983716	2.37829096
YDR403W	52.60366209	98.33793982	0.97005442	0	3.79019023	1.18914548
YDR404C	225.0267767	308.4235385	9.700544201	11.14970837	10.10717395	13.08060028
YDR405W	201.6473714	336.7329454	2.91016326	0	0	2.37829096
YDR406W	29.22425672	26.81943813	0	0	0	0
YDR407C	18.99576687	26.81943813	0	0	2.526793486	4.75658192
YDR408C	173.8843275	95.35800225	5.82032652	3.716569458	1.263396743	11.8914548
YDR409W	87.67277015	65.55862655	0.97005442	0	0	3.56743644
YDR410C	263.0183105	260.7445374	36.86206796	19.82170377	6.316983716	10.70230932
YDR411C	113.9746012	90.88809589	4.8502721	2.477712972	3.79019023	2.37829096
YDR412W	292.2425672	318.85332	16.49092514	16.10513432	10.10717395	30.91778248
YDR414C	141.7376451	169.8564415	0.97005442	0	8.843777203	5.9457274
YDR415C	141.7376451	196.6758796	54.32304752	37.16569458	45.48228276	73.72701976
YDR416W	51.14244926	233.9250993	0.97005442	11.14970837	0	2.37829096
YDR418W	37.99153373	28.30940692	0	0	0	0
YDR419W	29.22425672	26.81943813	0	0	0	0
YDR420W	0	0	0	0	0	0
YDR421W	84.75034448	110.2576901	3.88021768	1.238856486	5.053586973	1.18914548
YDR422C	77.4442803	87.90815832	0	1.238856486	0	1.18914548
YDR423C	203.1085842	271.1743189	3.88021768	2.477712972	15.16076092	27.35034604
YDR424C	372.6092731	371.0022275	6.79038094	4.955425944	20.21434789	36.86350988
YDR425W	179.7291788	402.291572	0	0	3.79019023	1.18914548
YDR427W	201.6473714	265.2144438	14.5508163	9.910851887	21.47774463	22.59376412
YDR428C	204.569797	297.993757	17.46097956	18.58284729	1.263396743	9.51316384
YDR429C	210.4146484	220.5153802	1.94010884	3.716569458	3.79019023	3.56743644
YDR430C	56.9873006	172.8363791	0	0	0	0
YDR432W	73.06064179	86.41818954	0	0	0	0
YDR434W	52.60366209	101.3178774	6.79038094	2.477712972	5.053586973	1.18914548
YDR435C	131.5091552	232.4351305	3.88021768	3.716569458	13.89736418	30.91778248
YDR436W	18.99576687	31.28934449	0	0	0	0
YDR437W	284.936503	244.3548808	0.97005442	4.955425944	7.580380459	3.56743644
YDR438W	153.4273478	20.85956299	26.19146934	17.3439908	0	0
YDR439W	73.06064179	73.00847047	9.700544201	1.238856486	1.263396743	21.40461864
YDR440W	43.83638508	55.12884505	0	0	0	0
YDR441C	260.0958848	369.5122587	7.76043536	0	0	1.18914548
YDR443C	24.84061821	92.37806468	0	0	0	7.13487288
YDR444W	40.9139594	67.04859533	0	0	0	0
YDR446W	147.5824964	183.2661606	0	0	0	0
YDR447C	213.337074	207.1056611	0.97005442	0	3.79019023	4.75658192
YDR448W	189.9576687	151.9768161	0	1.238856486	2.526793486	5.9457274
YDR449C	143.1988579	204.1257236	0.97005442	0	8.843777203	15.45889124
YDR450W	203.1085842	262.2345062	0	1.238856486	0	0
YDR451C	52.60366209	111.7476589	0	0	17.68755441	19.02632768
YDR452W	61.37093911	53.63887627	0.97005442	0	1.263396743	0
YDR453C	201.6473714	207.1056611	1.94010884	13.62742135	20.21434789	51.13325564
YDR454C	188.4964558	168.3664727	19.4010884	3.716569458	18.95095115	42.80923728
YDR456W	100.8236857	138.567097	0.97005442	0	0	0
YDR457W	0	0	0	0	0	0
YDR458C	100.8236857	86.41818954	0	0	0	2.37829096
YDR459C	151.9661349	263.724475	48.502721	60.70396781	15.16076092	22.59376412
YDR460W	163.6558376	195.1859109	9.700544201	0	11.37057069	13.08060028
YDR461C-A	172.4231146	339.712883	1.94010884	0	0	2.37829096
YDR461W	273.2468003	180.286223	3.88021768	6.19428243	5.053586973	22.59376412
YDR462W	318.5443982	366.5323211	1.94010884	0	5.053586973	5.9457274
YDR463W	49.68123642	70.0285329	0	0	0	0
YDR464W	14.61212836	41.71912598	0	0	0	0
YDR465C	100.8236857	151.9768161	6.79038094	17.3439908	8.843777203	7.13487288
YDR466W	42.37517224	84.92822075	0.97005442	0	0	0
YDR468C	119.8194525	110.2576901	6.79038094	0	12.63396743	3.56743644
YDR469W	467.5881075	289.0539443	16.49092514	13.62742135	68.22342413	35.6743644
YDR470C	160.7334119	116.2175652	0	1.238856486	0	0
YDR471W	255.7122463	266.7044125	0	0	1.263396743	0
YDR472W	162.1946248	265.2144438	6.79038094	8.671995401	30.32152184	38.05265536
YDR473C	59.90972627	95.35800225	1.94010884	4.955425944	3.79019023	5.9457274
YDR475C	8.767277015	5.959875141	0	0	0	0
YDR476C	109.5909627	113.2376277	2.91016326	1.238856486	0	10.70230932
YDR477W	80.36670597	75.98840804	1.94010884	2.477712972	5.053586973	9.51316384
YDR478W	296.6262057	369.5122587	14.5508163	9.910851887	2.526793486	14.26974576
YDR479C	103.7461113	138.567097	16.49092514	13.62742135	11.37057069	43.99838276
YDR480W	96.44004717	135.5871594	0	0	0	1.18914548
YDR481C	56.9873006	105.7877837	0	0	1.263396743	0
YDR482C	293.70378	363.5523836	97.97549643	30.97141215	25.26793486	35.6743644
YDR483W	71.59942896	144.5269722	0	0	0	0
YDR484W	108.1297499	132.6072219	0.97005442	0	2.526793486	7.13487288
YDR485C	89.13398299	95.35800225	0	6.19428243	1.263396743	17.8371822
YDR486C	265.9407361	16.38965664	0	0	0	0
YDR487C	390.1438272	98.33793982	15.52087072	6.19428243	2.526793486	10.70230932
YDR488C	612.2481782	195.1859109	28.13157818	22.29941675	25.26793486	7.13487288
YDR489W	268.8631618	280.1141316	7.76043536	0	8.843777203	33.29607344
YDR490C	71.59942896	78.96834561	1.94010884	2.477712972	0	0
YDR492W	119.8194525	284.584038	1.94010884	0	3.79019023	1.18914548
YDR493W	206.0310099	198.1658484	12.61070746	8.671995401	12.63396743	24.97205508
YDR494W	173.8843275	165.3865352	3.88021768	7.433138915	5.053586973	2.37829096
YDR495C	27.76304388	20.85956299	0	0	0	0
YDR496C	86.21155732	99.82790861	0.97005442	0	7.580380459	2.37829096
YDR497C	33.60789523	14.89968785	0	0	1.263396743	0
YDR498C	131.5091552	189.2260357	11.64065304	9.910851887	17.68755441	33.29607344
YDR499W	65.75457761	78.96834561	0	6.19428243	0	0
YDR500C	2.922425672	70.0285329	0	0	0	0
YDR501W	48.22002358	175.8163166	0	0	1.263396743	0
YDR502C	109.5909627	83.43825197	0.97005442	0	0	0
YDR503C	147.5824964	284.584038	7.76043536	3.716569458	0	4.75658192
YDR504C	322.9280367	286.0740067	20.37114282	24.77712972	46.7456795	60.64641948
YDR505C	45.29759791	78.96834561	0	0	0	0
YDR506C	80.36670597	110.2576901	2.91016326	0	3.79019023	1.18914548
YDR507C	5.844851344	4.469906355	0	0	0	0
YDR508C	20.4569797	46.18903234	0	0	18.95095115	14.26974576
YDR510W	111.0521755	105.7877837	58.2032652	55.74854187	69.48682088	70.15958332
YDR511W	195.80252	216.0454738	0	0	1.263396743	0
YDR512C	634.1663708	567.6781071	447.1950876	450.9437609	405.5503546	645.7059957
YDR513W	626.8603066	569.1680759	446.2250332	448.4660479	404.2869578	648.0842866
YDR514C	128.5867296	92.37806468	0.97005442	0	0	3.56743644
YDR515W	191.4188815	230.9451617	3.88021768	3.716569458	11.37057069	5.9457274
YDR516C	111.0521755	37.24921963	0.97005442	0	0	0
YDR517W	106.668537	95.35800225	0	1.238856486	0	2.37829096
YDR518W	96.44004717	135.5871594	44.62250332	29.73255566	15.16076092	16.64803672
YDR519W	293.70378	147.5069097	23.28130608	0	17.68755441	51.13325564
YDR520C	49.68123642	43.20909477	0.97005442	0	0	0
YDR522C	130.0479424	213.0655363	0.97005442	6.19428243	25.26793486	10.70230932
YDR523C	103.7461113	151.9768161	1.94010884	1.238856486	0	8.32401836
YDR524C	71.59942896	86.41818954	6.79038094	2.477712972	6.316983716	9.51316384
YDR524C-B	83.28913165	65.55862655	0.97005442	0	0	0
YDR524W-C	350.6910806	475.3000425	54.32304752	3.716569458	84.6475818	63.02471044
YDR525W-A	140.2764322	134.0971907	0	0	0	0
YDR527W	45.29759791	50.6589387	0.97005442	3.716569458	0	1.18914548
YDR528W	52.60366209	49.16896991	29.1016326	44.59883349	51.79926647	53.5115466
YDR529C	210.4146484	220.5153802	4.8502721	3.716569458	0	2.37829096
YDR530C	187.035243	238.3950056	6.79038094	44.59883349	35.37510881	23.7829096
YDR531W	64.29336478	134.0971907	1.94010884	4.955425944	2.526793486	4.75658192
YDR532C	187.035243	202.6357548	19.4010884	23.53827323	3.79019023	14.26974576
YDR533C	108.1297499	150.4868473	3.88021768	13.62742135	10.10717395	36.86350988
YDR534C	0	184.7561294	0	0	0	0
YDR536W	2.922425672	16.38965664	0	0	0	0
YDR538W	116.8970269	160.9166288	0.97005442	3.716569458	2.526793486	5.9457274
YDR539W	5.844851344	49.16896991	0	0	2.526793486	0
YDR540C	18.99576687	23.83950056	0	0	0	0
YDR541C	21.91819254	46.18903234	0	0	0	0
YDR542W	36.5303209	32.77931327	0	0	0	0
YDR545W	115.435814	89.39812711	0	0	0	0
YEL001C	2.922425672	7.449843926	0	0	1.263396743	1.18914548
YEL002C	157.8109863	186.2460981	3.88021768	2.477712972	8.843777203	11.8914548
YEL003W	542.1099621	853.7521139	32.01179586	64.42053727	68.22342413	97.50992936
YEL004W	200.1861585	414.2113223	17.46097956	14.86627783	51.79926647	22.59376412
YEL005C	154.8885606	205.6156924	11.64065304	2.477712972	18.95095115	51.13325564
YEL006W	111.0521755	73.00847047	0	0	0	0
YEL007W	8.767277015	13.40971907	0	0	0	0
YEL009C	0	0	0	0	0	0
YEL011W	5.844851344	5.959875141	0	0	0	0
YEL012W	70.13821612	96.84797104	0	0	0	0
YEL013W	16.07334119	14.89968785	0	0	0	0
YEL015W	54.06487493	53.63887627	0	0	0	0
YEL016C	99.36247284	174.3263479	23.28130608	12.38856486	53.06266322	9.51316384
YEL017C-A	83.28913165	1.489968785	0	0	0	0
YEL017W	96.44004717	140.0570658	0	0	0	0
YEL018W	134.4315809	147.5069097	0.97005442	4.955425944	5.053586973	20.21547316
YEL019C	284.936503	306.9335697	21.34119724	33.44912512	6.316983716	48.75496468
YEL020C	37.99153373	71.51850169	0	0	0	1.18914548
YEL020W-A	81.82791881	0	0	0	0	0
YEL021W	213.337074	253.2946935	10.67059862	6.19428243	24.00453812	40.43094632
YEL022W	11.68970269	0	0	0	0	0
YEL023C	51.14244926	59.59875141	4.8502721	2.477712972	17.68755441	7.13487288
YEL024W	70.13821612	89.39812711	0	0	0	1.18914548
YEL025C	18.99576687	17.87962542	0	0	0	0
YEL026W	192.8800943	201.145786	0.97005442	0	15.16076092	17.8371822
YEL027W	2.922425672	0	0	0	0	0
YEL029C	26.30183105	40.2291572	0	0	0	0
YEL030W	64.29336478	83.43825197	0.97005442	4.955425944	35.37510881	32.10692796
YEL031W	2.922425672	0	0	0	0	0
YEL032W	26.30183105	35.75925084	0	0	0	0
YEL034W	219.1819254	192.2059733	9.700544201	4.955425944	22.74114138	47.5658192
YEL035C	489.5063	423.151135	1.94010884	4.955425944	0	5.9457274
YEL036C	153.4273478	137.0771282	0	1.238856486	3.79019023	0
YEL037C	127.1255167	129.6272843	0	0	0	0
YEL038W	248.4061821	260.7445374	6.79038094	6.19428243	21.47774463	5.9457274
YEL039C	286.3977158	341.2028518	4.8502721	3.716569458	1.263396743	22.59376412
YEL040W	89.13398299	163.8965664	0	3.716569458	0	0
YEL041W	105.2073242	199.6558172	2.91016326	3.716569458	0	0
YEL042W	97.90126	98.33793982	0	0	1.263396743	0
YEL043W	56.9873006	67.04859533	0	1.238856486	0	3.56743644
YEL044W	309.7771212	248.8247871	8.73048978	9.910851887	8.843777203	24.97205508
YEL046C	208.9534355	162.4065976	1.94010884	0	0	1.18914548
YEL047C	119.8194525	134.0971907	0	3.716569458	0	0
YEL048C	201.6473714	210.0855987	0	0	0	0
YEL049W	43.83638508	75.98840804	0	0	0	0
YEL050C	42.37517224	26.81943813	0	0	0	0
YEL051W	245.4837564	174.3263479	1.94010884	0	1.263396743	0
YEL052W	105.2073242	102.8078462	40.74228564	48.31540295	59.37964693	66.59214688
YEL053C	99.36247284	122.1774404	6.79038094	6.19428243	8.843777203	4.75658192
YEL054C	71.59942896	5.959875141	0	0	0	0
YEL055C	62.83215194	34.26928206	0.97005442	0	18.95095115	3.56743644
YEL056W	87.67277015	95.35800225	3.88021768	3.716569458	24.00453812	10.70230932
YEL057C	170.9619018	326.3031639	1.94010884	2.477712972	64.4332339	90.37505648
YEL058W	105.2073242	113.2376277	6.79038094	1.238856486	2.526793486	10.70230932
YEL059C-A	330.2341009	293.5238507	15.52087072	34.68798161	13.89736418	38.05265536
YEL060C	10.22848985	10.4297815	0	0	0	0
YEL061C	26.30183105	14.89968785	0	0	0	0
YEL062W	81.82791881	90.88809589	1.94010884	3.716569458	13.89736418	22.59376412
YEL063C	16.07334119	22.34953178	0	0	0	0
YEL064C	124.203091	126.6473467	10.67059862	2.477712972	8.843777203	23.7829096
YEL065W	94.97883433	75.98840804	0	0	0	0
YEL066W	182.6516045	122.1774404	0	0	0	0
YEL067C	182.6516045	122.1774404	0.97005442	0	0	0
YEL069C	62.83215194	55.12884505	0	0	1.263396743	0
YEL070W	93.5176215	102.8078462	0	2.477712972	3.79019023	3.56743644
YEL071W	13.15091552	1.489968785	0	0	0	0
YEL072W	103.7461113	5.959875141	2.91016326	0	0	0
YEL073C	4.383638508	0	0	0	0	0
YEL075C	185.5740302	162.4065976	15.52087072	14.86627783	16.42415766	13.08060028
YEL077C	37.99153373	13.40971907	0	2.477712972	0	0
YER001W	64.29336478	0	0	0	0	0
YER002W	105.2073242	265.2144438	1.94010884	0	26.53133161	28.53949152
YER003C	89.13398299	147.5069097	0.97005442	2.477712972	0	5.9457274
YER004W	154.8885606	287.5639755	0	0	1.263396743	19.02632768
YER005W	84.75034448	184.7561294	0	8.671995401	1.263396743	13.08060028
YER006W	113.9746012	101.3178774	0	1.238856486	0	2.37829096
YER007C-A	27.76304388	29.7993757	0	0	0	0
YER007W	111.0521755	140.0570658	12.61070746	11.14970837	21.47774463	76.10531072
YER008C	24.84061821	13.40971907	0	0	0	0
YER009W	233.7940537	418.6812286	19.4010884	1.238856486	2.526793486	15.45889124
YER010C	78.90549314	71.51850169	4.8502721	2.477712972	27.79472835	16.64803672
YER011W	39.45274657	104.297815	0	0	0	0
YER012W	59.90972627	56.61881384	0	0	0	0
YER013W	29.22425672	73.00847047	0	0	0	0
YER014C-A	170.9619018	1083.207307	5.82032652	2.477712972	464.9300015	709.9198516
YER014W	170.9619018	1084.697276	5.82032652	0	464.9300015	709.9198516
YER015W	43.83638508	436.5608541	3.88021768	4.955425944	0	342.4738983
YER016W	16.07334119	7.449843926	0	0	0	0
YER017C	121.2806654	31.28934449	10.67059862	0	0	2.37829096
YER018C	305.3934827	0	11.64065304	6.19428243	0	0
YER019C-A	293.70378	284.584038	24.2513605	6.19428243	7.580380459	7.13487288
YER019W	214.7982869	205.6156924	4.8502721	3.716569458	5.053586973	21.40461864
YER020W	54.06487493	56.61881384	0	0	0	0
YER021W	37.99153373	53.63887627	2.91016326	0	5.053586973	1.18914548
YER022W	65.75457761	73.00847047	1.94010884	0	0	0
YER023W	207.4922227	272.6642877	0	3.716569458	12.63396743	14.26974576
YER024W	36.5303209	49.16896991	0.97005442	0	0	1.18914548
YER025W	52.60366209	153.4667849	0	0	0	0
YER026C	30.68546955	58.10878262	0	0	0	0
YER027C	80.36670597	172.8363791	0.97005442	0	48.00907624	45.18752824
YER028C	111.0521755	65.55862655	1.94010884	0	2.526793486	0
YER029C	207.4922227	123.6674092	6.79038094	0	1.263396743	27.35034604
YER030W	211.8758612	219.0254114	0	0	0	0
YER031C	109.5909627	53.63887627	0.97005442	6.19428243	1.263396743	3.56743644
YER032W	43.83638508	32.77931327	2.91016326	8.671995401	17.68755441	5.9457274
YER033C	40.9139594	138.567097	0	0	0	0
YER034W	318.5443982	403.7815408	15.52087072	11.14970837	27.79472835	22.59376412
YER035W	325.8504624	256.274631	0	1.238856486	0	1.18914548
YER036C	109.5909627	122.1774404	0	1.238856486	0	4.75658192
YER037W	168.0394761	140.0570658	0	0	0	1.18914548
YER038C	176.8067531	150.4868473	9.700544201	6.19428243	12.63396743	10.70230932
YER039C	277.6304388	430.6009789	10.67059862	9.910851887	7.580380459	86.80762004
YER039C-A	410.6008069	308.4235385	21.34119724	13.62742135	20.21434789	39.24180084
YER040W	23.37940537	0	0	0	0	0
YER041W	70.13821612	128.1373155	15.52087072	3.716569458	8.843777203	11.8914548
YER042W	137.3540066	195.1859109	0	0	16.42415766	0
YER043C	84.75034448	46.18903234	0	0	0	1.18914548
YER044C	128.5867296	19.36959421	0.97005442	1.238856486	0	0
YER044C-A	169.500689	186.2460981	29.1016326	16.10513432	15.16076092	1.18914548
YER045C	48.22002358	0	0.97005442	4.955425944	0	0
YER046W	141.7376451	14.89968785	9.700544201	9.910851887	5.053586973	10.70230932
YER047C	42.37517224	19.36959421	0	0	0	0
YER048C	4.383638508	2.97993757	0	0	0	0
YER048W-A	84.75034448	75.98840804	0.97005442	0	0	0
YER049W	75.98306747	75.98840804	1.94010884	0	10.10717395	11.8914548
YER050C	355.0747191	341.2028518	0.97005442	0	0	0
YER051W	128.5867296	174.3263479	4.8502721	6.19428243	21.47774463	13.08060028
YER052C	59.90972627	25.32946935	0	0	0	0
YER053C	46.75881075	25.32946935	2.91016326	6.19428243	6.316983716	3.56743644
YER053C-A	70.13821612	61.08872019	2.91016326	1.238856486	0	0
YER054C	52.60366209	125.157378	0	0	0	1.18914548
YER055C	18.99576687	73.00847047	3.88021768	7.433138915	0	5.9457274
YER056C	42.37517224	20.85956299	0	0	0	0
YER056C-A	96.44004717	96.84797104	0	0	1.263396743	0
YER057C	207.4922227	275.6442253	1.94010884	17.3439908	10.10717395	9.51316384
YER058W	219.1819254	886.5314272	0	2.477712972	8.843777203	14.26974576
YER059W	77.4442803	104.297815	0	0	0	0
YER060W	81.82791881	143.0370034	13.58076188	8.671995401	5.053586973	1.18914548
YER060W-A	220.6431382	546.8185442	32.98185028	24.77712972	34.11171207	29.728637
YER061C	138.8152194	108.7677213	0	1.238856486	0	0
YER062C	189.9576687	148.9968785	1.94010884	1.238856486	1.263396743	2.37829096
YER063W	92.05640866	90.88809589	1.94010884	0	0	1.18914548
YER064C	1.461212836	0	0	0	0	0
YER065C	0	0	0	0	0	0
YER066W	13.15091552	11.91975028	0	0	0	2.37829096
YER067W	87.67277015	146.0169409	0	4.955425944	0	1.18914548
YER068W	201.6473714	359.0824772	0	0	0	0
YER069W	27.76304388	35.75925084	0	0	0	0
YER070W	86.21155732	172.8363791	0	0	0	0
YER071C	284.936503	460.4003546	12.61070746	6.19428243	5.053586973	4.75658192
YER072W	130.0479424	274.1542565	0	0	1.263396743	0
YER073W	77.4442803	93.86803346	0	0	0	0
YER074W	226.4879896	144.5269722	0	0	0	0
YER074W-A	172.4231146	250.3147559	0.97005442	0	3.79019023	2.37829096
YER075C	11.68970269	1.489968785	0	0	0	0
YER076C	35.06910806	13.40971907	0	1.238856486	0	0
YER077C	64.29336478	71.51850169	0	1.238856486	0	0
YER078C	168.0394761	208.5956299	1.94010884	1.238856486	2.526793486	1.18914548
YER078W-A	654.6233505	417.1912598	64.99364614	0	8.843777203	32.10692796
YER079W	412.0620197	47.67900112	0	1.238856486	0	0
YER080W	0	204.1257236	0	0	0	0
YER081W	160.7334119	119.1975028	5.82032652	4.955425944	2.526793486	0
YER082C	144.6600708	120.6874716	0	1.238856486	0	1.18914548
YER083C	166.5782633	162.4065976	9.700544201	17.3439908	0	3.56743644
YER085C	220.6431382	300.9736946	2.91016326	19.82170377	15.16076092	7.13487288
YER086W	201.6473714	242.864912	0.97005442	1.238856486	2.526793486	1.18914548
YER087C-B	249.8673949	129.6272843	38.8021768	26.0159862	18.95095115	8.32401836
YER087W	140.2764322	141.5470346	1.94010884	12.38856486	11.37057069	10.70230932
YER088C	0	0	0	0	0	0
YER089C	32.14668239	46.18903234	0	1.238856486	0	0
YER090W	105.2073242	187.7360669	8.73048978	9.910851887	2.526793486	13.08060028
YER091C	29.22425672	8.939812711	0	0	0	0
YER092W	293.70378	248.8247871	5.82032652	1.238856486	8.843777203	9.51316384
YER093C	21.91819254	56.61881384	0	0	0	1.18914548
YER093C-A	185.5740302	250.3147559	17.46097956	0	3.79019023	68.97043784
YER094C	151.9661349	169.8564415	0	0	1.263396743	0
YER095W	141.7376451	0	1.94010884	2.477712972	0	0
YER096W	43.83638508	80.4583144	0	0	0	0
YER098W	35.06910806	46.18903234	0	0	0	0
YER099C	151.9661349	92.37806468	15.52087072	1.238856486	0	0
YER100W	236.7164794	269.6843501	1.94010884	3.716569458	34.11171207	28.53949152
YER101C	122.7418782	101.3178774	3.88021768	6.19428243	12.63396743	4.75658192
YER102W	21.91819254	31.28934449	0	0	0	0
YER103W	0	53.63887627	0	0	0	1.18914548
YER104W	201.6473714	411.2313847	28.13157818	21.06056026	21.47774463	28.53949152
YER105C	11.68970269	28.30940692	0	0	0	0
YER106W	251.3286078	348.6526957	0	1.238856486	1.263396743	0
YER107C	172.4231146	141.5470346	2.91016326	17.3439908	5.053586973	19.02632768
YER109C	17.53455403	95.35800225	1.94010884	1.238856486	2.526793486	1.18914548
YER110C	1.461212836	0	0	0	0	0
YER111C	18.99576687	22.34953178	0	0	0	0
YER112W	42.37517224	0	0	0	0	0
YER113C	92.05640866	169.8564415	1.94010884	3.716569458	3.79019023	0
YER114C	17.53455403	4.469906355	0	0	0	0
YER115C	203.1085842	244.3548808	0.97005442	1.238856486	6.316983716	49.94411016
YER116C	187.035243	269.6843501	0	0	1.263396743	0
YER117W	265.9407361	245.8448496	0	0	0	0
YER118C	103.7461113	55.12884505	0	0	0	0
YER119C	162.1946248	299.4837258	4.8502721	4.955425944	7.580380459	17.8371822
YER120W	20.4569797	29.7993757	0	0	0	0
YER121W	414.9844454	511.0592933	64.99364614	13.62742135	24.00453812	58.26812852
YER122C	150.5049221	303.9536322	50.44282984	30.97141215	32.84831532	10.70230932
YER123W	55.52608776	37.24921963	0	1.238856486	0	0
YER124C	51.14244926	62.57868898	0	0	0	3.56743644
YER125W	5.844851344	0	0	0	0	0
YER126C	124.203091	147.5069097	0	0	13.89736418	1.18914548
YER127W	317.0831854	338.2229142	20.37114282	11.14970837	18.95095115	71.3487288
YER128W	185.5740302	126.6473467	11.64065304	17.3439908	5.053586973	3.56743644
YER129W	55.52608776	77.47837683	0	0	0	0
YER130C	27.76304388	47.67900112	0	1.238856486	0	0
YER131W	87.67277015	120.6874716	2.91016326	0	1.263396743	0
YER132C	1.461212836	1.489968785	0	0	0	0
YER133W	0	0	0	0	0	0
YER134C	13.15091552	0	0	0	0	0
YER136W	17.53455403	22.34953178	0	0	0	0
YER137C	92.05640866	43.20909477	0	1.238856486	1.263396743	0
YER138W-A	0	14.89968785	0	0	0	0
YER139C	51.14244926	71.51850169	0	0	0	0
YER140W	100.8236857	363.5523836	3.88021768	11.14970837	17.68755441	9.51316384
YER141W	87.67277015	168.3664727	0	0	0	0
YER142C	226.4879896	593.0075765	14.5508163	27.25484269	31.58491858	35.6743644
YER143W	170.9619018	204.1257236	1.94010884	0	1.263396743	8.32401836
YER144C	90.59519582	0	0	0	0	0
YER145C	86.21155732	105.7877837	0	0	0	0
YER146W	264.4795233	479.7699488	6.79038094	9.910851887	5.053586973	15.45889124
YER147C	108.1297499	217.5354426	1.94010884	2.477712972	7.580380459	14.26974576
YER148W	166.5782633	125.157378	1.94010884	1.238856486	0	1.18914548
YER149C	103.7461113	138.567097	1.94010884	9.910851887	3.79019023	0
YER150W	121.2806654	274.1542565	0	4.955425944	0	0
YER151C	43.83638508	67.04859533	0	0	0	0
YER152C	138.8152194	0	0	0	0	0
YER153C	339.0013779	461.8903234	16.49092514	74.33138915	40.42869578	33.29607344
YER154W	159.2721991	137.0771282	71.78402708	44.59883349	32.84831532	36.86350988
YER155C	0	1.489968785	0	0	0	0
YER156C	116.8970269	44.69906355	3.88021768	7.433138915	0	9.51316384
YER157W	26.30183105	70.0285329	0	0	0	0
YER158C	56.9873006	102.8078462	0	0	0	0
YER159C	116.8970269	147.5069097	0.97005442	0	1.263396743	8.32401836
YER161C	62.83215194	55.12884505	0	1.238856486	0	0
YER162C	65.75457761	146.0169409	12.61070746	2.477712972	13.89736418	23.7829096
YER163C	111.0521755	156.4467224	16.49092514	11.14970837	1.263396743	3.56743644
YER164W	4.383638508	4.469906355	0	0	0	0
YER165W	92.05640866	113.2376277	0	0	5.053586973	2.37829096
YER166W	10.22848985	16.38965664	0	0	0	0
YER167W	27.76304388	28.30940692	0	0	0	0
YER168C	100.8236857	111.7476589	4.8502721	0	24.00453812	8.32401836
YER169W	16.07334119	13.40971907	0	0	0	0
YER170W	166.5782633	223.4953178	0	0	0	3.56743644
YER171W	92.05640866	116.2175652	4.8502721	0	2.526793486	4.75658192
YER172C	1.461212836	10.4297815	0	0	0	0
YER173W	65.75457761	159.42666	3.88021768	2.477712972	18.95095115	45.18752824
YER174C	200.1861585	220.5153802	0	0	1.263396743	1.18914548
YER175C	181.1903916	281.6041004	17.46097956	23.53827323	17.68755441	19.02632768
YER175W-A	179.7291788	369.5122587	13.58076188	38.40455106	116.2325004	77.2944562
YER176W	18.99576687	89.39812711	0	0	0	0
YER177W	16.07334119	16.38965664	0	0	0	0
YER178W	51.14244926	40.2291572	0	0	0	0
YER179W	166.5782633	207.1056611	4.8502721	2.477712972	27.79472835	15.45889124
YER180C	195.80252	242.864912	10.67059862	1.238856486	22.74114138	11.8914548
YER180C-A	128.5867296	190.7160045	1.94010884	1.238856486	0	2.37829096
YER182W	111.0521755	123.6674092	0	0	0	0
YER183C	68.67700329	80.4583144	2.91016326	6.19428243	3.79019023	7.13487288
YER184C	17.53455403	40.2291572	0	0	0	0
YER185W	59.90972627	108.7677213	3.88021768	1.238856486	12.63396743	4.75658192
YER186C	5.844851344	29.7993757	0	0	0	0
YER187W	2.922425672	7.449843926	0	0	0	0
YER188C-A	45.29759791	71.51850169	0	2.477712972	2.526793486	3.56743644
YER189W	125.6643039	46.18903234	0	0	0	0
YER190C-B	621.0154552	873.1217081	31.04174144	12.38856486	35.37510881	45.18752824
YER190W	708.6882254	914.8408341	0	0	0	0
YFL001W	203.1085842	156.4467224	36.86206796	68.13710673	11.37057069	23.7829096
YFL002C	7.306064179	7.449843926	0	0	0	0
YFL003C	87.67277015	92.37806468	0	0	0	0
YFL004W	59.90972627	38.73918841	0	6.19428243	0	0
YFL005W	18.99576687	8.939812711	0	0	0	0
YFL007W	0	2.97993757	0	0	0	0
YFL008W	23.37940537	50.6589387	0	0	0	0
YFL009W	45.29759791	107.2777525	17.46097956	18.58284729	34.11171207	41.6200918
YFL010C	0	0	0	0	0	0
YFL010W-A	0	0	0	0	0	0
YFL011W	42.37517224	62.57868898	0	0	0	0
YFL012W	94.97883433	137.0771282	8.73048978	6.19428243	12.63396743	8.32401836
YFL013C	56.9873006	157.9366912	2.91016326	0	3.79019023	9.51316384
YFL014W	201.6473714	250.3147559	0	0	0	0
YFL016C	39.45274657	22.34953178	0	0	0	0
YFL017C	276.169226	314.3834137	15.52087072	30.97141215	24.00453812	43.99838276
YFL017W-A	195.80252	379.9420402	25.22141492	13.62742135	48.00907624	52.32240112
YFL018C	14.61212836	41.71912598	0	0	0	0
YFL020C	29.22425672	46.18903234	0	0	0	0
YFL021W	0	0	0	0	0	0
YFL022C	78.90549314	123.6674092	1.94010884	0	3.79019023	3.56743644
YFL023W	80.36670597	43.20909477	0	0	0	0
YFL024C	37.99153373	86.41818954	0.97005442	0	0	1.18914548
YFL025C	23.37940537	55.12884505	0	0	0	1.18914548
YFL026W	116.8970269	156.4467224	0	0	0	0
YFL027C	134.4315809	204.1257236	161.0290337	187.0673294	413.130735	305.6103884
YFL028C	201.6473714	281.6041004	16.49092514	8.671995401	64.4332339	43.99838276
YFL029C	127.1255167	157.9366912	3.88021768	0	2.526793486	8.32401836
YFL030W	90.59519582	98.33793982	6.79038094	6.19428243	1.263396743	2.37829096
YFL031W	83.28913165	154.9567537	16.49092514	24.77712972	11.37057069	23.7829096
YFL033C	11.68970269	14.89968785	0	0	0	0
YFL034C-A	207.4922227	385.9019154	0	0	11.37057069	40.43094632
YFL034C-B	214.7982869	330.7730703	7.76043536	12.38856486	3.79019023	39.24180084
YFL034W	35.06910806	58.10878262	0	1.238856486	0	0
YFL036W	7.306064179	23.83950056	0	0	0	0
YFL037W	1.461212836	0	0	0	0	0
YFL038C	130.0479424	110.2576901	0	0	0	0
YFL039C	214.7982869	4.469906355	0	1.238856486	0	0
YFL040W	0	245.8448496	0	0	16.42415766	15.45889124
YFL041W	105.2073242	165.3865352	0	0	1.263396743	5.9457274
YFL041W-A	163.6558376	300.9736946	9.700544201	19.82170377	13.89736418	38.05265536
YFL042C	67.21579045	92.37806468	3.88021768	4.955425944	3.79019023	0
YFL044C	220.6431382	454.4404795	25.22141492	9.910851887	5.053586973	14.26974576
YFL045C	204.569797	196.6758796	0	0	0	0
YFL046W	223.5655639	332.2630391	28.13157818	21.06056026	70.75021762	38.05265536
YFL047W	81.82791881	99.82790861	0	0	1.263396743	0
YFL048C	112.5133884	107.2777525	0	0	0	0
YFL049W	68.67700329	81.94828318	0	0	1.263396743	1.18914548
YFL050C	23.37940537	146.0169409	0	1.238856486	6.316983716	5.9457274
YFL051C	51.14244926	108.7677213	4.8502721	0	3.79019023	0
YFL052W	14.61212836	26.81943813	0	1.238856486	0	2.37829096
YFL053W	11.68970269	68.53856412	0	0	1.263396743	0
YFL054C	49.68123642	59.59875141	0	0	5.053586973	5.9457274
YFL055W	10.22848985	22.34953178	0	0	0	0
YFL056C	111.0521755	157.9366912	11.64065304	9.910851887	10.10717395	41.6200918
YFL057C	318.5443982	347.1627269	25.22141492	18.58284729	49.27247299	14.26974576
YFL058W	271.7855875	342.6928206	17.46097956	19.82170377	6.316983716	23.7829096
YFL059W	511.4244926	436.5608541	20.37114282	16.10513432	26.53133161	11.8914548
YFL060C	824.1240394	706.2452042	158.1188705	68.13710673	64.4332339	71.3487288
YFL061W	374.070486	286.0740067	11.64065304	7.433138915	5.053586973	15.45889124
YFL062W	27.76304388	50.6589387	0.97005442	0	0	0
YFL066C	0	43.20909477	0	0	0	0
YFL067W	0	20.85956299	0	0	0	0
YFL068W	18.99576687	178.7962542	1.94010884	1.238856486	1.263396743	2.37829096
YFR001W	222.1043511	178.7962542	0	1.238856486	3.79019023	2.37829096
YFR002W	58.44851344	52.14890748	0	0	0	0
YFR003C	638.5500093	785.2135498	59.17331962	84.24224104	87.17437528	63.02471044
YFR004W	230.8716281	208.5956299	0	1.238856486	0	1.18914548
YFR005C	170.9619018	196.6758796	59.17331962	37.16569458	41.69209253	21.40461864
YFR006W	26.30183105	47.67900112	0.97005442	1.238856486	0	0
YFR007W	68.67700329	77.47837683	0.97005442	2.477712972	8.843777203	3.56743644
YFR008W	1.461212836	114.7275965	0	0	0	0
YFR009W	23.37940537	315.8733825	0	0	0	0
YFR010W	115.435814	183.2661606	3.88021768	2.477712972	17.68755441	21.40461864
YFR011C	188.4964558	159.42666	0	0	0	0
YFR012W	143.1988579	156.4467224	4.8502721	2.477712972	1.263396743	1.18914548
YFR012W-A	279.0916517	245.8448496	4.8502721	17.3439908	21.47774463	30.91778248
YFR013W	29.22425672	7.449843926	0	0	0	2.37829096
YFR014C	125.6643039	247.3348183	32.98185028	11.14970837	12.63396743	8.32401836
YFR015C	83.28913165	89.39812711	1.94010884	0	1.263396743	3.56743644
YFR016C	21.91819254	40.2291572	0	0	0	0
YFR017C	116.8970269	151.9768161	0	0	0	0
YFR018C	293.70378	330.7730703	19.4010884	27.25484269	10.10717395	11.8914548
YFR019W	0	0	0	0	0	0
YFR021W	21.91819254	13.40971907	0	0	0	0
YFR022W	65.75457761	101.3178774	0	2.477712972	6.316983716	1.18914548
YFR023W	84.75034448	138.567097	0.97005442	8.671995401	12.63396743	3.56743644
YFR024C-A	92.05640866	47.67900112	0	0	0	0
YFR025C	37.99153373	230.9451617	1.94010884	1.238856486	0	0
YFR026C	84.75034448	184.7561294	0	0	3.79019023	1.18914548
YFR027W	141.7376451	159.42666	12.61070746	4.955425944	2.526793486	28.53949152
YFR028C	1.461212836	0	0	0	0	0
YFR029W	65.75457761	64.06865776	0	1.238856486	1.263396743	0
YFR030W	43.83638508	80.4583144	0	0	1.263396743	3.56743644
YFR031C	48.22002358	108.7677213	0	0	3.79019023	1.18914548
YFR031C-A	46.75881075	49.16896991	0	0	0	0
YFR032C	246.9449693	312.8934449	11.64065304	6.19428243	12.63396743	8.32401836
YFR032C-A	398.9111042	318.85332	83.42468012	63.18168078	3.79019023	46.37667372
YFR032C-B	562.5669418	853.7521139	11.64065304	34.68798161	21.47774463	41.6200918
YFR033C	312.6995469	280.1141316	0.97005442	3.716569458	0	0
YFR034C	45.29759791	98.33793982	0	0	0	0
YFR035C	356.535932	366.5323211	0	0	1.263396743	2.37829096
YFR036W	293.70378	421.6611662	1.94010884	0	3.79019023	0
YFR037C	140.2764322	309.9135073	0	0	0	0
YFR038W	84.75034448	41.71912598	0	1.238856486	6.316983716	10.70230932
YFR039C	151.9661349	184.7561294	1.94010884	2.477712972	3.79019023	3.56743644
YFR040W	286.3977158	661.5461406	0	0	0	0
YFR041C	320.0056111	573.6379823	73.72413592	40.88226404	40.42869578	103.4556568
YFR042W	407.6783812	519.999106	19.4010884	14.86627783	16.42415766	60.64641948
YFR043C	226.4879896	339.712883	5.82032652	16.10513432	6.316983716	5.9457274
YFR044C	151.9661349	345.6727582	12.61070746	3.716569458	6.316983716	32.10692796
YFR045W	315.6219725	633.2367337	25.22141492	3.716569458	31.58491858	33.29607344
YFR046C	255.7122463	427.6210413	12.61070746	2.477712972	15.16076092	51.13325564
YFR047C	170.9619018	183.2661606	6.79038094	1.238856486	18.95095115	33.29607344
YFR048W	83.28913165	196.6758796	6.79038094	4.955425944	18.95095115	1.18914548
YFR049W	333.1565266	371.0022275	5.82032652	6.19428243	54.32605996	42.80923728
YFR050C	105.2073242	335.2429767	0	0	2.526793486	2.37829096
YFR051C	102.2848985	141.5470346	1.94010884	0	1.263396743	8.32401836
YFR052W	273.2468003	345.6727582	13.58076188	9.910851887	24.00453812	30.91778248
YFR053C	39.45274657	58.10878262	0.97005442	1.238856486	1.263396743	3.56743644
YFR055W	1.461212836	278.6241628	0	0	8.843777203	9.51316384
YFR057W	0	47.67900112	0	0	2.526793486	3.56743644
YGL001C	166.5782633	222.005349	12.61070746	1.238856486	8.843777203	15.45889124
YGL002W	244.0225436	347.1627269	33.9519047	29.73255566	51.79926647	51.13325564
YGL003C	73.06064179	107.2777525	0	1.238856486	0	1.18914548
YGL004C	175.3455403	305.443601	12.61070746	17.3439908	56.85285344	52.32240112
YGL005C	350.6910806	362.0624148	40.74228564	80.52567158	15.16076092	71.3487288
YGL006W	7.306064179	8.939812711	0	0	0	0
YGL006W-A	59.90972627	35.75925084	5.82032652	4.955425944	1.263396743	14.26974576
YGL007C-A	71.59942896	22.34953178	20.37114282	13.62742135	0	1.18914548
YGL008C	14.61212836	8.939812711	0	0	0	0
YGL009C	77.4442803	117.707534	5.82032652	0	1.263396743	0
YGL010W	375.5316988	378.4520714	14.5508163	13.62742135	21.47774463	17.8371822
YGL011C	229.4104152	360.572446	21.34119724	3.716569458	1.263396743	4.75658192
YGL012W	55.52608776	26.81943813	0	0	0	1.18914548
YGL013C	23.37940537	50.6589387	0	0	0	0
YGL014W	26.30183105	4.469906355	0	0	0	0
YGL015C	410.6008069	348.6526957	11.64065304	9.910851887	30.32152184	43.99838276
YGL016W	17.53455403	10.4297815	0	0	0	0
YGL017W	111.0521755	8.939812711	12.61070746	7.433138915	1.263396743	0
YGL018C	517.2693439	396.3316969	44.62250332	23.53827323	1.263396743	2.37829096
YGL019W	271.7855875	323.3232264	16.49092514	9.910851887	11.37057069	14.26974576
YGL020C	318.5443982	557.2483256	12.61070746	22.29941675	68.22342413	21.40461864
YGL021W	83.28913165	110.2576901	0	0	2.526793486	11.8914548
YGL022W	56.9873006	35.75925084	0	0	0	0
YGL023C	84.75034448	75.98840804	0	0	0	0
YGL025C	321.4668239	359.0824772	7.76043536	29.73255566	13.89736418	27.35034604
YGL026C	100.8236857	58.10878262	0	0	0	0
YGL027C	87.67277015	74.49843926	12.61070746	9.910851887	13.89736418	11.8914548
YGL028C	51.14244926	77.47837683	1.94010884	0	0	0
YGL029W	156.3497734	144.5269722	2.91016326	1.238856486	2.526793486	4.75658192
YGL030W	185.5740302	157.9366912	0	0	6.316983716	3.56743644
YGL031C	130.0479424	86.41818954	0	0	2.526793486	0
YGL032C	460.2820433	376.9621026	55.29310194	32.21026863	40.42869578	13.08060028
YGL033W	56.9873006	99.82790861	9.700544201	1.238856486	3.79019023	7.13487288
YGL035C	0	0	0	0	0	0
YGL036W	0	4.469906355	0	0	0	0
YGL037C	176.8067531	108.7677213	0.97005442	2.477712972	0	3.56743644
YGL038C	97.90126	171.3464103	0	0	0	0
YGL039W	16.07334119	34.26928206	0	0	0	0
YGL040C	0	0	0	0	0	0
YGL041C-B	378.4541245	283.0940692	0	0	1.263396743	0
YGL043W	185.5740302	229.4551929	5.82032652	3.716569458	8.843777203	0
YGL044C	251.3286078	278.6241628	33.9519047	17.3439908	18.95095115	42.80923728
YGL045W	48.22002358	65.55862655	2.91016326	9.910851887	6.316983716	17.8371822
YGL047W	165.1170505	193.6959421	15.52087072	3.716569458	6.316983716	26.16120056
YGL048C	184.1128173	195.1859109	3.88021768	0	21.47774463	13.08060028
YGL049C	30.68546955	8.939812711	0	0	0	0
YGL050W	105.2073242	104.297815	0	0	0	0
YGL051W	108.1297499	99.82790861	0	3.716569458	2.526793486	2.37829096
YGL053W	241.1001179	141.5470346	0	0	0	0
YGL054C	17.53455403	5.959875141	0	0	0	0
YGL055W	14.61212836	19.36959421	11.64065304	22.29941675	22.74114138	13.08060028
YGL056C	90.59519582	157.9366912	2.91016326	6.19428243	5.053586973	2.37829096
YGL057C	248.4061821	17.87962542	5.82032652	3.716569458	0	0
YGL058W	463.204469	497.6495742	21.34119724	2.477712972	3.79019023	20.21547316
YGL059W	184.1128173	195.1859109	2.91016326	24.77712972	1.263396743	13.08060028
YGL060W	103.7461113	165.3865352	0	3.716569458	1.263396743	3.56743644
YGL061C	305.3934827	359.0824772	61.11342846	7.433138915	55.5894567	43.99838276
YGL062W	21.91819254	25.32946935	0	0	0	0
YGL063W	198.7249457	345.6727582	91.18511548	102.8250883	46.7456795	124.8602754
YGL064C	160.7334119	171.3464103	0	2.477712972	1.263396743	2.37829096
YGL065C	132.9703681	128.1373155	0.97005442	6.19428243	6.316983716	28.53949152
YGL066W	248.4061821	202.6357548	8.73048978	0	1.263396743	4.75658192
YGL067W	181.1903916	171.3464103	19.4010884	13.62742135	10.10717395	7.13487288
YGL068W	306.8546955	409.7414159	2.91016326	1.238856486	0	1.18914548
YGL070C	403.2947427	262.2345062	43.6524489	33.44912512	13.89736418	41.6200918
YGL071W	4.383638508	0	0	0	0	0
YGL073W	8.767277015	11.91975028	0	0	0	0
YGL075C	188.4964558	162.4065976	2.91016326	4.955425944	0	2.37829096
YGL076C	36.5303209	0	0	0	0	0
YGL077C	87.67277015	44.69906355	0.97005442	0	0	0
YGL078C	170.9619018	131.1172531	0	0	0	0
YGL079W	284.936503	205.6156924	30.07168702	42.12112052	22.74114138	97.50992936
YGL080W	394.5274657	239.8849744	580.0925432	553.7688492	785.8327743	596.951031
YGL081W	197.2637328	205.6156924	27.16152376	23.53827323	17.68755441	42.80923728
YGL082W	0	201.145786	0	0	0	0
YGL083W	58.44851344	53.63887627	0.97005442	13.62742135	26.53133161	9.51316384
YGL084C	87.67277015	187.7360669	3.88021768	9.910851887	13.89736418	15.45889124
YGL085W	273.2468003	257.7645998	10.67059862	8.671995401	2.526793486	0
YGL086W	94.97883433	132.6072219	0	1.238856486	0	8.32401836
YGL087C	156.3497734	223.4953178	9.700544201	7.433138915	26.53133161	7.13487288
YGL089C	213.337074	247.3348183	13.58076188	18.58284729	11.37057069	11.8914548
YGL090W	217.7207125	317.3633512	9.700544201	13.62742135	46.7456795	21.40461864
YGL091C	254.2510334	208.5956299	10.67059862	16.10513432	24.00453812	13.08060028
YGL092W	5.844851344	4.469906355	0	0	0	0
YGL093W	78.90549314	89.39812711	3.88021768	6.19428243	8.843777203	1.18914548
YGL094C	78.90549314	120.6874716	0	0	0	0
YGL095C	29.22425672	25.32946935	0	1.238856486	0	0
YGL096W	21.91819254	10.4297815	0	0	0	0
YGL097W	0	0	0	0	0	0
YGL098W	18.99576687	13.40971907	0	0	0	0
YGL099W	58.44851344	16.38965664	0	0	0	0
YGL100W	195.80252	163.8965664	2.91016326	3.716569458	6.316983716	1.18914548
YGL101W	309.7771212	216.0454738	0	0	0	0
YGL103W	263.0183105	266.7044125	0	0	0	0
YGL104C	229.4104152	151.9768161	0	0	5.053586973	0
YGL105W	52.60366209	74.49843926	0	0	0	0
YGL106W	65.75457761	207.1056611	1.94010884	0	12.63396743	2.37829096
YGL107C	132.9703681	150.4868473	0	0	0	4.75658192
YGL108C	75.98306747	80.4583144	0	0	0	0
YGL110C	182.6516045	227.9652241	0	0	2.526793486	9.51316384
YGL111W	112.5133884	144.5269722	11.64065304	3.716569458	16.42415766	10.70230932
YGL112C	187.035243	183.2661606	16.49092514	55.74854187	13.89736418	1.18914548
YGL113W	100.8236857	166.8765039	6.79038094	9.910851887	0	0
YGL114W	74.52185463	89.39812711	11.64065304	14.86627783	27.79472835	5.9457274
YGL115W	99.36247284	198.1658484	5.82032652	4.955425944	11.37057069	20.21547316
YGL116W	0	37.24921963	0	0	0	0
YGL117W	46.75881075	29.7993757	0	0	1.263396743	0
YGL119W	30.68546955	25.32946935	1.94010884	3.716569458	7.580380459	2.37829096
YGL120C	46.75881075	44.69906355	0	0	0	0
YGL121C	214.7982869	232.4351305	8.73048978	0	0	3.56743644
YGL122C	0	86.41818954	0	0	0	0
YGL123W	29.22425672	41.71912598	0	0	0	0
YGL124C	37.99153373	34.26928206	0	0	0	2.37829096
YGL125W	71.59942896	80.4583144	0	3.716569458	0	1.18914548
YGL126W	0	0	0	0	0	0
YGL127C	371.1480603	297.993757	42.68239448	101.5862318	21.47774463	30.91778248
YGL128C	214.7982869	259.2545686	7.76043536	3.716569458	0	14.26974576
YGL129C	154.8885606	168.3664727	0	0	2.526793486	0
YGL130W	239.6389051	211.5755675	28.13157818	22.29941675	13.89736418	24.97205508
YGL131C	20.4569797	62.57868898	0	0	1.263396743	0
YGL133W	29.22425672	74.49843926	0	0	0	2.37829096
YGL134W	134.4315809	126.6473467	0	0	0	0
YGL135W	192.8800943	92.37806468	3.88021768	1.238856486	1.263396743	11.8914548
YGL136C	350.6910806	469.3401673	5.82032652	12.38856486	10.10717395	11.8914548
YGL137W	301.0098442	351.6326333	16.49092514	3.716569458	32.84831532	11.8914548
YGL138C	223.5655639	330.7730703	16.49092514	3.716569458	34.11171207	11.8914548
YGL139W	92.05640866	184.7561294	1.94010884	1.238856486	5.053586973	2.37829096
YGL140C	40.9139594	56.61881384	2.91016326	2.477712972	0	5.9457274
YGL141W	54.06487493	62.57868898	0	0	3.79019023	0
YGL142C	119.8194525	251.8047247	16.49092514	6.19428243	27.79472835	41.6200918
YGL143C	92.05640866	58.10878262	4.8502721	0	25.26793486	2.37829096
YGL144C	149.0437093	323.3232264	23.28130608	3.716569458	35.37510881	43.99838276
YGL145W	125.6643039	196.6758796	0	2.477712972	1.263396743	8.32401836
YGL146C	230.8716281	362.0624148	4.8502721	4.955425944	20.21434789	11.8914548
YGL147C	70.13821612	38.73918841	0.97005442	0	0	0
YGL148W	182.6516045	178.7962542	5.82032652	7.433138915	1.263396743	8.32401836
YGL150C	21.91819254	22.34953178	0	0	0	0
YGL151W	58.44851344	71.51850169	1.94010884	0	1.263396743	1.18914548
YGL153W	216.2594997	257.7645998	12.61070746	19.82170377	10.10717395	21.40461864
YGL154C	271.7855875	373.9821651	42.68239448	30.97141215	68.22342413	30.91778248
YGL155W	172.4231146	230.9451617	23.28130608	26.0159862	18.95095115	49.94411016
YGL156W	32.14668239	62.57868898	4.8502721	0	0	3.56743644
YGL157W	203.1085842	135.5871594	0	1.238856486	1.263396743	3.56743644
YGL158W	36.5303209	0	0	0	0	0
YGL159W	40.9139594	53.63887627	0	0	0	0
YGL160W	119.8194525	183.2661606	14.5508163	19.82170377	24.00453812	49.94411016
YGL161C	333.1565266	363.5523836	11.64065304	9.910851887	32.84831532	20.21547316
YGL162W	141.7376451	40.2291572	5.82032652	1.238856486	0	0
YGL163C	33.60789523	73.00847047	0.97005442	0	0	0
YGL164C	184.1128173	394.8417281	12.61070746	13.62742135	18.95095115	13.08060028
YGL166W	220.6431382	165.3865352	1.94010884	9.910851887	20.21434789	16.64803672
YGL167C	13.15091552	10.4297815	0	0	0	0
YGL168W	11.68970269	10.4297815	0	0	0	0
YGL169W	144.6600708	165.3865352	1.94010884	0	0	3.56743644
YGL170C	187.035243	205.6156924	0.97005442	4.955425944	0	0
YGL171W	160.7334119	186.2460981	4.8502721	7.433138915	2.526793486	1.18914548
YGL172W	121.2806654	143.0370034	0.97005442	1.238856486	0	1.18914548
YGL173C	0	35.75925084	0	0	0	0
YGL174W	328.7728881	372.4921963	49.47277542	28.49369918	22.74114138	39.24180084
YGL175C	366.7644218	309.9135073	25.22141492	2.477712972	36.63850555	30.91778248
YGL176C	127.1255167	171.3464103	12.61070746	4.955425944	15.16076092	16.64803672
YGL178W	93.5176215	131.1172531	0	0	0	0
YGL179C	157.8109863	257.7645998	1.94010884	0	10.10717395	7.13487288
YGL180W	10.22848985	19.36959421	0	0	0	0
YGL181W	0	75.98840804	0.97005442	0	0	7.13487288
YGL183C	0	7.449843926	0	0	0	0
YGL184C	0	7.449843926	0	0	0	0
YGL185C	168.0394761	184.7561294	28.13157818	39.64340755	53.06266322	127.2385664
YGL186C	87.67277015	150.4868473	0	0	1.263396743	2.37829096
YGL187C	208.9534355	219.0254114	6.79038094	9.910851887	7.580380459	4.75658192
YGL188C-A	452.9759791	360.572446	32.01179586	18.58284729	37.9019023	53.5115466
YGL189C	333.1565266	436.5608541	64.02359172	26.0159862	42.95548927	68.97043784
YGL190C	2.922425672	5.959875141	0	0	0	0
YGL191W	182.6516045	131.1172531	0	2.477712972	0	1.18914548
YGL192W	184.1128173	172.8363791	26.19146934	71.85367618	79.59399482	90.37505648
YGL193C	507.040854	497.6495742	66.93375498	80.52567158	175.6121473	96.32078388
YGL194C	102.2848985	222.005349	9.700544201	4.955425944	5.053586973	3.56743644
YGL194C-A	410.6008069	478.27998	34.92195912	33.44912512	44.21888601	53.5115466
YGL195W	0	0	0	0	0	0
YGL196W	131.5091552	169.8564415	5.82032652	3.716569458	7.580380459	5.9457274
YGL197W	43.83638508	105.7877837	0	0	3.79019023	1.18914548
YGL198W	198.7249457	13.40971907	8.73048978	4.955425944	2.526793486	1.18914548
YGL200C	32.14668239	31.28934449	0	0	0	0
YGL201C	14.61212836	0	0	0	0	0
YGL202W	17.53455403	11.91975028	0	0	0	0
YGL203C	7.306064179	37.24921963	0	0	0	0
YGL205W	32.14668239	50.6589387	0	0	0	0
YGL206C	0	7.449843926	0	0	0	0
YGL207W	52.60366209	55.12884505	0	0	3.79019023	1.18914548
YGL208W	122.7418782	189.2260357	0	0	1.263396743	0
YGL209W	42.37517224	47.67900112	0	0	0	0
YGL210W	43.83638508	14.89968785	0	0	0	0
YGL211W	299.5486314	449.9705731	871772.3864	884735.5537	842204.2736	811411.04
YGL212W	350.6910806	712.2050793	103.7958229	100.3473754	117.4958971	154.5889124
YGL213C	105.2073242	117.707534	0	1.238856486	0	0
YGL215W	62.83215194	99.82790861	0	0	0	0
YGL216W	0	0	0	0	0	0
YGL219C	159.2721991	210.0855987	32.01179586	14.86627783	72.01361436	49.94411016
YGL220W	207.4922227	457.420417	6.79038094	1.238856486	3.79019023	23.7829096
YGL221C	274.7080131	412.7213535	3.88021768	7.433138915	5.053586973	8.32401836
YGL222C	403.2947427	490.1997303	0	0	0	0
YGL223C	18.99576687	0	0	0	0	0
YGL224C	8.767277015	1.489968785	0	0	0	0
YGL225W	30.68546955	23.83950056	0	0	0	0
YGL226C-A	470.5105332	722.6348608	76.63429918	56.98739835	42.95548927	34.48521892
YGL226W	49.68123642	128.1373155	3.88021768	4.955425944	5.053586973	9.51316384
YGL227W	61.37093911	61.08872019	5.82032652	0	3.79019023	1.18914548
YGL228W	36.5303209	41.71912598	0	1.238856486	1.263396743	0
YGL229C	97.90126	183.2661606	0.97005442	0	1.263396743	0
YGL230C	442.7474893	689.8555475	40.74228564	27.25484269	39.16529904	114.1579661
YGL231C	385.7601887	397.8216656	31.04174144	11.14970837	20.21434789	13.08060028
YGL232W	179.7291788	247.3348183	3.88021768	1.238856486	3.79019023	0
YGL233W	51.14244926	34.26928206	0	0	0	1.18914548
YGL234W	96.44004717	119.1975028	4.8502721	1.238856486	8.843777203	20.21547316
YGL235W	163.6558376	651.1163591	0	2.477712972	29.05812509	45.18752824
YGL236C	166.5782633	658.566203	0	2.477712972	29.05812509	45.18752824
YGL237C	225.0267767	311.4034761	0.97005442	1.238856486	5.053586973	11.8914548
YGL238W	27.76304388	17.87962542	0	0	0	0
YGL240W	295.1649928	467.8501985	41.71234006	9.910851887	10.10717395	23.7829096
YGL241W	51.14244926	147.5069097	0.97005442	0	6.316983716	3.56743644
YGL242C	423.7517224	558.7382944	0	0	3.79019023	49.94411016
YGL243W	236.7164794	293.5238507	12.61070746	27.25484269	34.11171207	61.83556496
YGL244W	119.8194525	134.0971907	0	1.238856486	2.526793486	0
YGL245W	97.90126	147.5069097	0	0	1.263396743	5.9457274
YGL246C	298.0874185	384.4119466	21.34119724	42.12112052	35.37510881	51.13325564
YGL247W	543.5711749	630.2567961	0.97005442	1.238856486	50.53586973	61.83556496
YGL248W	553.7996648	1375.241189	5.82032652	0	10.10717395	0
YGL249W	87.67277015	159.42666	2.91016326	2.477712972	16.42415766	39.24180084
YGL250W	360.9195705	439.5407916	23.28130608	21.06056026	13.89736418	34.48521892
YGL251C	68.67700329	117.707534	0	2.477712972	1.263396743	1.18914548
[truncated: 3,752 more rows]
