# Supplementary material for: Overexpression profiling reveals cellular requirements in the context of genetic backgrounds and environments
Source: PLoS Genet. 2023 Apr 28;19(4):e1010732. doi: 10.1371/journal.pgen.1010732 (PMC10171610; doi:10.1371/journal.pgen.1010732)
Supplement: S1 Data — (ZIP) [file pgen.1010732.s025.zip › S1_Data/S10_Fig/S10.csv]

Sample	Pool_a.2	Pool_b.2	Pool C	Pool D
Background	BY4741	BY4741	CEN.PK2-1C	DBVPG6765
YAL001C	280.3465901	248.3928005	46.45776931	129.6068764
YAL002W	120.6789957	26.14661058	2.322888465	0
YAL003W	35.27539875	55.56154749	84.78542899	222.9238274
YAL005C	5.569799803	6.536652646	60.3951001	36.2899254
YAL007C	122.5355957	32.68326323	204.414185	36.2899254
YAL008W	81.69039711	6.536652646	296.1682793	352.5307039
YAL009W	183.8033935	6.536652646	190.4768542	129.6068764
YAL010C	22.27919921	3.268326323	137.0504195	404.3734544
YAL011W	161.5241943	71.9031791	269.455062	321.4250535
YAL012W	111.3959961	13.07330529	6.968665396	41.47420046
YAL013W	276.6333902	382.3941798	87.10831745	36.2899254
YAL014C	527.2743813	614.4453487	228.8045138	124.4226014
YAL015C	165.2373942	68.63485278	65.04087703	103.6855011
YAL016W	319.3351887	764.7883595	137.0504195	150.3439767
YAL017W	139.2449951	0	185.8310772	20.73710023
YAL018C	289.6295897	134.0013792	252.0333985	134.7911515
YAL019W	0	65.36652646	96.39987131	72.5798508
YAL020C	224.648592	232.0511689	63.8794328	839.8525592
YAL021C	50.12819823	71.9031791	19.74455196	88.13267597
YAL022C	16.70939941	970.6929179	31.35899428	25.92137528
YAL023C	38.98859862	35.95158955	207.8985176	93.31695102
YAL024C	29.70559895	29.4149369	82.46254052	15.55282517
YAL025C	131.8185953	22.87828426	120.7902002	487.3218553
YAL026C	133.6751953	29.4149369	243.9032889	93.31695102
YAL027W	259.9239908	58.82987381	19.74455196	0
YAL028W	259.9239908	339.9059376	102.2070925	233.2923776
YAL029C	3.713199869	0	18.58310772	5.184275057
YAL030W	425.1613849	303.954348	125.4359771	10.36855011
YAL031C	287.7729898	614.4453487	255.5177312	57.02702563
YAL032C	269.2069905	594.8353907	409.9898141	93.31695102
YAL033W	191.2297932	120.9280739	147.5034175	492.5061304
YAL034C	336.0445881	1019.717813	156.7949714	77.76412585
YAL034W-A	302.6257893	65.36652646	49.94210201	41.47420046
YAL035W	202.3693928	84.97648439	80.13965205	46.65847551
YAL036C	315.6219888	166.6846425	6.968665396	15.55282517
YAL037C-A	0	52.29322116	186.9925215	124.4226014
YAL037W	343.4709878	529.4688643	47.61921354	430.2948297
YAL038W	0	13.07330529	18.58310772	0
YAL039C	135.5317952	0	200.9298523	25.92137528
YAL040C	207.9391926	22.87828426	556.3317875	46.65847551
YAL041W	57.55459796	0	156.7949714	57.02702563
YAL042W	20.42259928	42.4882422	641.1172164	409.5577295
YAL043C	185.6599934	29.4149369	739.8399762	103.6855011
YAL044C	412.1651854	55.56154749	36.00477121	0
YAL044W-A	388.0293863	114.3914213	114.982979	0
YAL046C	467.8631834	88.24481071	222.9972927	357.7149789
YAL047C	72.40739744	58.82987381	42.97343661	31.10565034
YAL048C	332.3313882	88.24481071	219.51296	414.7420046
YAL049C	256.2107909	153.6113372	18.58310772	5.184275057
YAL051W	131.8185953	0	171.8937464	51.84275057
YAL053W	59.4111979	39.21991587	241.5804004	67.39557574
YAL054C	215.3655924	264.7344321	435.5415873	10.36855011
YAL055W	445.5839842	130.7330529	102.2070925	181.449627
YAL056W	150.3845947	169.9529688	332.1730505	77.76412585
YAL058W	300.7691894	3.268326323	202.0912965	274.766578
YAL059W	298.9125894	32.68326323	59.23365587	88.13267597
YAL060W	185.6599934	81.70815807	207.8985176	207.3710023
YAL061W	172.6637939	307.2226743	160.2793041	197.0024522
YAL062W	48.27159829	225.5145163	49.94210201	10.36855011
YAL063C	0	0	0	0
YAL063C-A	1.856599934	52.29322116	108.0143136	5.184275057
YAL064C-A	0	0	12.77588656	0
YAL064W	40.84519855	39.21991587	0	5.184275057
YAL064W-B	521.7045815	140.5380319	31.35899428	5.184275057
YAL065C	246.9277913	9.804978968	37.16621545	15.55282517
YAL067C	38.98859862	26.14661058	4.645776931	5.184275057
YAL067W-A	187.5165934	22.87828426	68.52520973	15.55282517
YAL068C	0	0	0	0
YAR002C-A	159.6675943	9.804978968	108.0143136	41.47420046
YAR002W	198.656193	205.9045583	46.45776931	46.65847551
YAR003W	293.3427896	13.07330529	125.4359771	222.9238274
YAR007C	148.5279947	6.536652646	183.5081888	165.8968018
YAR008W	265.4937906	297.4176954	325.2043851	160.7125268
YAR009C	193.0863932	127.4647266	110.3372021	57.02702563
YAR010C	219.0787922	26.14661058	146.3419733	67.39557574
YAR014C	35.27539875	16.34163161	89.43120592	77.76412585
YAR015W	289.6295897	166.6846425	283.3923928	559.9017061
YAR018C	1.856599934	9.804978968	109.1757579	36.2899254
YAR019C	280.3465901	124.1964003	41.81199238	10.36855011
YAR020C	183.8033935	22.87828426	178.8624118	62.21130068
YAR023C	31.56219888	26.14661058	31.35899428	0
YAR027W	24.13579915	3.268326323	83.62398475	25.92137528
YAR028W	233.9315917	84.97648439	94.07698285	186.633902
YAR029W	323.0483886	68.63485278	439.02592	565.0859812
YAR031W	246.9277913	71.9031791	16.26021926	570.2702563
YAR033W	200.5127929	39.21991587	249.71051	77.76412585
YAR035C-A	556.9799803	287.6127164	295.0068351	114.0540513
YAR035W	163.3807942	13.07330529	0	0
YAR042W	25.99239908	143.8063582	54.58787894	10.36855011
YAR050W	20.42259928	248.3928005	25.55177312	0
YAR064W	252.4975911	849.7648439	134.727531	155.5282517
YAR066W	447.4405842	192.831253	396.0524833	409.5577295
YAR068W	258.0673909	258.1977795	248.5490658	243.6609277
YAR071W	196.799593	16.34163161	1.161444233	0
YBL001C	159.6675943	483.7122958	191.6382984	82.94840091
YBL002W	100.2563965	62.09820013	87.10831745	62.21130068
YBL003C	115.1091959	3.268326323	192.7997426	279.9508531
YBL004W	22.27919921	0	0	0
YBL005W	57.55459796	55.56154749	66.20232126	31.10565034
YBL006C	219.0787922	189.5629267	279.9080601	67.39557574
YBL007C	22.27919921	0	167.2479695	46.65847551
YBL008W	142.9581949	104.5864423	213.7057388	25.92137528
YBL008W-A	473.4329832	699.4218331	361.2091564	285.1351281
YBL009W	29.70559895	215.7095373	262.4863966	72.5798508
YBL010C	202.3693928	343.1742639	29.03610582	139.9754265
YBL011W	5.569799803	29.4149369	206.7370734	108.8697762
YBL013W	408.4519855	536.0055169	152.1491945	181.449627
YBL014C	29.70559895	0	8.130109629	5.184275057
YBL015W	44.55839842	0	0	0
YBL016W	254.354191	0	0	0
YBL017C	42.70179849	84.97648439	5.807221163	10.36855011
YBL018C	763.062573	699.4218331	127.7588656	637.665832
YBL019W	211.6523925	228.7828426	13.93733079	0
YBL020W	176.3769938	0	153.3106387	51.84275057
YBL021C	170.807194	366.0525482	75.49387512	207.3710023
YBL022C	0	0	211.3828503	62.21130068
YBL023C	170.807194	19.60995794	166.0865253	347.3464288
YBL024W	141.101595	94.78146336	196.2840753	248.8452027
YBL025W	250.6409911	153.6113372	5.807221163	62.21130068
YBL026W	103.9695963	94.78146336	103.3685367	160.7125268
YBL027W	248.7843912	320.2959796	238.0960677	575.4545313
YBL028C	224.648592	281.0760638	44.13488084	404.3734544
YBL029C-A	250.6409911	415.077443	111.4986463	264.3980279
YBL029W	83.54699704	91.51313704	240.4189562	57.02702563
YBL030C	0	0	77.81676359	46.65847551
YBL031W	42.70179849	111.123095	111.4986463	77.76412585
YBL032W	0	26.14661058	0	0
YBL033C	64.9809977	91.51313704	94.07698285	212.5552773
YBL034C	0	81.70815807	12.77588656	5.184275057
YBL035C	204.2259928	22.87828426	783.9748571	114.0540513
YBL036C	239.5013915	477.1756431	159.1178599	269.582303
YBL037W	141.101595	26.14661058	32.52043851	15.55282517
YBL038W	204.2259928	160.1479898	134.727531	388.8206293
YBL039C	141.101595	42.4882422	9.291553861	15.55282517
YBL039W-B	701.7947752	264.7344321	108.0143136	642.8501071
YBL040C	94.68659665	45.75656852	36.00477121	93.31695102
YBL041W	42.70179849	160.1479898	282.2309485	197.0024522
YBL042C	180.0901936	111.123095	326.3658294	108.8697762
YBL043W	105.8261963	22.87828426	88.26976168	119.2383263
YBL044W	330.4747883	2702.905869	44.13488084	243.6609277
YBL045C	373.1765868	35.95158955	232.2888465	233.2923776
YBL046W	131.8185953	62.09820013	110.3372021	88.13267597
YBL047C	55.69799803	42.4882422	0	0
YBL049W	272.9201903	277.8077374	111.4986463	57.02702563
YBL050W	85.40359698	0	170.7323022	440.6633798
YBL051C	63.12439777	134.0013792	185.8310772	440.6633798
YBL052C	0	0	0	0
YBL054W	213.5089924	372.5892008	306.6212774	259.2137528
YBL055C	287.7729898	166.6846425	117.3058675	93.31695102
YBL056W	3.713199869	42.4882422	173.0551907	228.1081025
YBL057C	397.3123859	232.0511689	195.1226311	212.5552773
YBL058W	170.807194	68.63485278	47.61921354	72.5798508
YBL059C-A	391.7425861	333.3692849	193.9611869	36.2899254
YBL059W	297.0559895	1163.524171	26.71321735	668.7714823
YBL060W	122.5355957	356.2475692	54.58787894	202.1867272
YBL061C	150.3845947	81.70815807	336.8188275	108.8697762
YBL063W	11.13959961	22.87828426	90.59265015	77.76412585
YBL064C	317.4785888	598.1037171	170.7323022	399.1891794
YBL066C	163.3807942	55.56154749	18.58310772	0
YBL067C	157.8109944	0	108.0143136	77.76412585
YBL068W	289.6295897	248.3928005	265.9707293	274.766578
YBL069W	215.3655924	88.24481071	204.414185	108.8697762
YBL071C-B	363.8935871	892.2530861	493.6137989	974.6437107
YBL071W-A	241.3579915	369.3208745	252.0333985	171.0810769
YBL072C	163.3807942	189.5629267	213.7057388	269.582303
YBL074C	161.5241943	29.4149369	161.4407483	248.8452027
YBL075C	113.252596	192.831253	95.23842708	51.84275057
YBL076C	0	0	132.4046425	93.31695102
YBL078C	324.9049885	173.2212951	59.23365587	321.4250535
YBL079W	51.98479816	35.95158955	118.4673117	0
YBL080C	209.7957926	65.36652646	119.628756	217.7395524
YBL081W	243.2145914	88.24481071	295.0068351	10.36855011
YBL082C	167.0939941	160.1479898	207.8985176	160.7125268
YBL084C	18.56599934	13.07330529	0	0
YBL085W	33.41879882	42.4882422	157.9564156	25.92137528
YBL086C	181.9467936	235.3194952	226.4816254	98.50122608
YBL087C	183.8033935	75.17150542	257.8406197	93.31695102
YBL088C	14.85279947	0	4.645776931	0
YBL089W	168.950594	55.56154749	111.4986463	466.5847551
YBL090W	360.1803872	189.5629267	147.5034175	461.4004801
YBL091C	285.9163899	114.3914213	806.0422975	82.94840091
YBL091C-A	235.7881917	441.2240536	361.2091564	145.1597016
YBL092W	76.12059731	49.02489484	190.4768542	684.3243075
YBL093C	347.1841877	189.5629267	84.78542899	124.4226014
YBL095W	265.4937906	183.0262741	162.6021926	528.7960558
YBL097W	59.4111979	35.95158955	9.291553861	15.55282517
YBL098W	25.99239908	117.6597476	11.61444233	5.184275057
YBL099W	11.13959961	0	4.645776931	5.184275057
YBL100W-C	206.0825927	480.4439694	238.0960677	326.6093286
YBL101C	46.41499836	300.6860217	332.1730505	51.84275057
YBL102W	222.7919921	686.3485278	36.00477121	46.65847551
YBL103C	7.426399737	9.804978968	104.5299809	31.10565034
YBL104C	135.5317952	124.1964003	199.768408	36.2899254
YBL105C	170.807194	454.2973589	149.826306	316.2407785
YBL106C	241.3579915	0	232.2888465	67.39557574
YBL107C	16.70939941	0	120.7902002	31.10565034
YBL108C-A	105.8261963	284.3443901	226.4816254	922.8009601
YBL111C	38.98859862	52.29322116	169.570858	0
YBR001C	109.5393961	232.0511689	18.58310772	10.36855011
YBR002C	128.1053955	75.17150542	52.26499047	139.9754265
YBR003W	155.9543945	71.9031791	128.9203098	217.7395524
YBR004C	0	0	271.7779504	305.8722284
YBR005W	63.12439777	29.4149369	44.13488084	103.6855011
YBR006W	118.8223958	29.4149369	308.9441659	440.6633798
YBR007C	57.55459796	620.9820013	75.49387512	77.76412585
YBR008C	92.82999671	91.51313704	12.77588656	10.36855011
YBR009C	0	16.34163161	221.8358484	181.449627
YBR010W	0	0	120.7902002	202.1867272
YBR011C	0	6.536652646	104.5299809	0
YBR013C	29.70559895	101.318116	75.49387512	15.55282517
YBR014C	137.3883951	22.87828426	168.4094137	326.6093286
YBR015C	0	212.441211	52.26499047	36.2899254
YBR016W	64.9809977	0	157.9564156	274.766578
YBR017C	14.85279947	0	58.07221163	5.184275057
YBR018C	310.052189	290.8810427	184.669633	5.184275057
YBR019C	102.1129964	75.17150542	156.7949714	311.0565034
YBR020W	263.6371907	0	126.5974214	160.7125268
YBR021W	128.1053955	35.95158955	239.2575119	176.2653519
YBR022W	115.1091959	88.24481071	46.45776931	139.9754265
YBR023C	0	0	34.84332698	31.10565034
YBR024W	126.2487955	0	324.0429409	25.92137528
YBR025C	0	0	270.6165062	15.55282517
YBR026C	142.9581949	0	56.9107674	0
YBR028C	135.5317952	35.95158955	477.3535796	10.36855011
YBR029C	66.83759763	6.536652646	82.46254052	46.65847551
YBR030W	193.0863932	19.60995794	315.9128313	285.1351281
YBR031W	18.56599934	29.4149369	226.4816254	93.31695102
YBR033W	0	32.68326323	66.20232126	67.39557574
YBR034C	96.54319658	98.04978968	56.9107674	357.7149789
YBR035C	157.8109944	424.882422	162.6021926	585.8230814
YBR036C	64.9809977	22.87828426	119.628756	31.10565034
YBR037C	165.2373942	75.17150542	123.1130887	10.36855011
YBR038W	27.84899901	0	163.7636368	31.10565034
YBR039W	116.9657959	29.4149369	111.4986463	186.633902
YBR040W	373.1765868	147.0746845	178.8624118	62.21130068
YBR041W	196.799593	1434.795256	1.161444233	15.55282517
YBR042C	128.1053955	62.09820013	88.26976168	290.3194032
YBR043C	222.7919921	13.07330529	146.3419733	191.8181771
YBR044C	50.12819823	0	90.59265015	10.36855011
YBR045C	59.4111979	22.87828426	99.88420401	15.55282517
YBR046C	96.54319658	88.24481071	221.8358484	435.4791048
YBR047W	148.5279947	261.4661058	228.8045138	57.02702563
YBR048W	235.7881917	251.6611269	614.4039991	145.1597016
YBR049C	0	0	434.380143	51.84275057
YBR050C	126.2487955	71.9031791	193.9611869	300.6879533
YBR052C	135.5317952	68.63485278	220.6744042	98.50122608
YBR053C	76.12059731	0	69.68665396	57.02702563
YBR054W	5.569799803	3.268326323	169.570858	25.92137528
YBR055C	111.3959961	29.4149369	98.72275978	108.8697762
YBR056W	85.40359698	13.07330529	90.59265015	31.10565034
YBR057C	7.426399737	0	0	0
YBR058C	0	0	0	0
YBR058C-A	172.6637939	71.9031791	52.26499047	103.6855011
YBR059C	9.282999671	0	29.03610582	25.92137528
YBR060C	0	114.3914213	99.88420401	10.36855011
YBR061C	0	0	326.3658294	124.4226014
YBR062C	128.1053955	241.8561479	116.1444233	176.2653519
YBR063C	128.1053955	183.0262741	68.52520973	88.13267597
YBR065C	248.7843912	261.4661058	81.30109629	88.13267597
YBR066C	92.82999671	19.60995794	109.1757579	114.0540513
YBR067C	57.55459796	13.07330529	377.4693756	119.2383263
YBR068C	48.27159829	6.536652646	39.48910391	41.47420046
YBR069C	124.3921956	0	442.5102526	20.73710023
YBR070C	141.101595	127.4647266	246.2261773	813.9311839
YBR071W	174.5203938	140.5380319	283.3923928	425.1105547
YBR072C-A	571.8327798	617.713675	124.2745329	93.31695102
YBR072W	98.39979652	22.87828426	96.39987131	186.633902
YBR073W	0	0	49.94210201	93.31695102
YBR074W	48.27159829	39.21991587	68.52520973	5.184275057
YBR076W	1.856599934	0	124.2745329	212.5552773
YBR077C	200.5127929	183.0262741	120.7902002	124.4226014
YBR078W	46.41499836	9.804978968	65.04087703	20.73710023
YBR079C	0	3.268326323	9.291553861	5.184275057
YBR080C	148.5279947	307.2226743	5.807221163	51.84275057
YBR081C	37.13199869	0	3.484332698	0
YBR082C	53.84139809	13.07330529	30.19755005	15.55282517
YBR083W	70.5507975	94.78146336	137.0504195	51.84275057
YBR084C-A	57.55459796	91.51313704	170.7323022	342.1621538
YBR084W	133.6751953	290.8810427	149.826306	165.8968018
YBR085C-A	122.5355957	107.8547687	74.33243089	15.55282517
YBR085W	11.13959961	186.2946004	51.10354624	20.73710023
YBR086C	20.42259928	68.63485278	12.77588656	0
YBR087W	211.6523925	405.272464	131.2431983	0
YBR088C	172.6637939	19.60995794	55.74932317	461.4004801
YBR091C	265.4937906	163.4163161	289.1996139	1259.778839
YBR092C	196.799593	137.2697056	409.9898141	160.7125268
YBR093C	118.8223958	3.268326323	235.7731792	430.2948297
YBR094W	137.3883951	441.2240536	118.4673117	88.13267597
YBR095C	159.6675943	284.3443901	91.75409438	41.47420046
YBR096W	168.950594	235.3194952	55.74932317	523.6117807
YBR097W	139.2449951	13.07330529	81.30109629	98.50122608
YBR098W	150.3845947	186.2946004	52.26499047	25.92137528
YBR101C	148.5279947	71.9031791	140.5347522	145.1597016
YBR102C	163.3807942	68.63485278	147.5034175	62.21130068
YBR103W	148.5279947	6.536652646	227.6430696	51.84275057
YBR104W	81.69039711	55.56154749	31.35899428	103.6855011
YBR105C	176.3769938	225.5145163	42.97343661	103.6855011
YBR106W	11.13959961	13.07330529	75.49387512	233.2923776
YBR107C	187.5165934	264.7344321	106.8528694	62.21130068
YBR108W	113.252596	565.4204538	162.6021926	31.10565034
YBR109C	183.8033935	140.5380319	247.3876216	248.8452027
YBR110W	98.39979652	32.68326323	132.4046425	57.02702563
YBR111C	220.9353922	307.2226743	340.3031602	46.65847551
YBR111W-A	176.3769938	385.6625061	77.81676359	1140.540513
YBR112C	3.713199869	58.82987381	140.5347522	25.92137528
YBR114W	178.2335937	39.21991587	211.3828503	25.92137528
YBR115C	68.69419757	0	4.645776931	0
YBR117C	131.8185953	58.82987381	160.2793041	108.8697762
YBR118W	5.569799803	6.536652646	25.55177312	25.92137528
YBR119W	165.2373942	98.04978968	102.2070925	285.1351281
YBR120C	0	68.63485278	162.6021926	51.84275057
YBR121C	124.3921956	94.78146336	180.0238561	82.94840091
YBR122C	204.2259928	382.3941798	200.9298523	0
YBR123C	172.6637939	290.8810427	364.6934891	238.4766526
YBR125C	375.0331867	1490.356803	235.7731792	388.8206293
YBR126C	40.84519855	16.34163161	0	0
YBR127C	3.713199869	0	3.484332698	0
YBR128C	217.2221923	303.954348	153.3106387	243.6609277
YBR129C	313.7653889	284.3443901	102.2070925	114.0540513
YBR130C	135.5317952	134.0013792	206.7370734	352.5307039
YBR131W	150.3845947	967.4245915	166.0865253	119.2383263
YBR132C	232.0749918	192.831253	203.2527407	88.13267597
YBR133C	139.2449951	343.1742639	216.0286273	103.6855011
YBR135W	219.0787922	179.7579478	235.7731792	254.0294778
YBR136W	40.84519855	65.36652646	13.93733079	15.55282517
YBR137W	245.0711913	78.43983175	60.3951001	601.3759066
YBR138C	246.9277913	264.7344321	47.61921354	217.7395524
YBR139W	131.8185953	98.04978968	271.7779504	508.0589556
YBR140C	16.70939941	19.60995794	1.161444233	0
YBR141C	228.3617919	13.07330529	221.8358484	150.3439767
YBR142W	157.8109944	114.3914213	89.43120592	228.1081025
YBR143C	16.70939941	71.9031791	22.06744042	25.92137528
YBR145W	165.2373942	183.0262741	331.0116063	108.8697762
YBR146W	204.2259928	339.9059376	159.1178599	1042.039286
YBR147W	187.5165934	359.5158955	233.4502908	36.2899254
YBR148W	193.0863932	395.4674851	8.130109629	10.36855011
YBR149W	276.6333902	300.6860217	235.7731792	134.7911515
YBR150C	202.3693928	241.8561479	73.17098666	41.47420046
YBR151W	193.0863932	107.8547687	63.8794328	222.9238274
YBR152W	150.3845947	166.6846425	112.6600906	824.299734
YBR153W	172.6637939	356.2475692	99.88420401	295.5036782
YBR154C	180.0901936	604.6403697	74.33243089	197.0024522
YBR155W	209.7957926	421.6140956	621.3726645	399.1891794
YBR156C	79.83379717	1382.502035	98.72275978	98.50122608
YBR157C	72.40739744	565.4204538	89.43120592	233.2923776
YBR158W	77.97719724	156.8796635	232.2888465	51.84275057
YBR159W	64.9809977	35.95158955	335.6573832	67.39557574
YBR160W	94.68659665	225.5145163	83.62398475	77.76412585
YBR161W	128.1053955	71.9031791	102.2070925	243.6609277
YBR162C	90.97339678	75.17150542	448.3174738	378.4520792
YBR162W-A	96.54319658	130.7330529	110.3372021	155.5282517
YBR163W	233.9315917	303.954348	492.4523547	145.1597016
YBR164C	178.2335937	222.2461899	23.22888465	41.47420046
YBR165W	189.3731933	571.9571065	97.56131554	279.9508531
YBR166C	118.8223958	160.1479898	18.58310772	25.92137528
YBR167C	107.6827962	271.2710848	150.9877502	295.5036782
YBR168W	131.8185953	68.63485278	114.982979	82.94840091
YBR169C	87.26019691	114.3914213	110.3372021	186.633902
YBR170C	291.4861897	241.8561479	639.9557722	129.6068764
YBR171W	154.0977945	290.8810427	101.0456482	31.10565034
YBR172C	79.83379717	55.56154749	119.628756	108.8697762
YBR173C	226.505192	326.8326323	108.0143136	217.7395524
YBR175W	154.0977945	375.8575271	0	5.184275057
YBR176W	198.656193	336.6376112	218.3515157	290.3194032
YBR177C	38.98859862	6.536652646	0	31.10565034
YBR179C	33.41879882	39.21991587	162.6021926	72.5798508
YBR180W	135.5317952	156.8796635	353.0790467	51.84275057
YBR181C	83.54699704	91.51313704	141.6961964	46.65847551
YBR182C	76.12059731	156.8796635	128.9203098	93.31695102
YBR182C-A	315.6219888	434.6874009	48.78065777	0
YBR183W	53.84139809	107.8547687	47.61921354	145.1597016
YBR184W	0	385.6625061	105.6914252	41.47420046
YBR185C	189.3731933	434.6874009	87.10831745	160.7125268
YBR186W	252.4975911	268.0027585	171.8937464	57.02702563
YBR187W	267.3503905	362.7842218	66.20232126	1617.493818
YBR188C	295.1993895	310.4910007	99.88420401	274.766578
YBR189W	347.1841877	402.0041377	300.8140563	461.4004801
YBR191W	176.3769938	150.3430108	267.1321735	326.6093286
YBR192W	209.7957926	408.5407903	77.81676359	134.7911515
YBR193C	228.3617919	346.4425902	4.645776931	62.21130068
YBR194W	254.354191	415.077443	117.3058675	103.6855011
YBR195C	159.6675943	967.4245915	99.88420401	10.36855011
YBR196C	94.68659665	150.3430108	299.652612	10.36855011
YBR196C-A	360.1803872	692.8851804	249.71051	248.8452027
YBR196C-B	246.9277913	398.7358114	267.1321735	10.36855011
YBR197C	248.7843912	326.8326323	111.4986463	197.0024522
YBR198C	96.54319658	120.9280739	84.78542899	72.5798508
YBR199W	72.40739744	75.17150542	497.0981316	305.8722284
YBR200W	40.84519855	71.9031791	185.8310772	181.449627
YBR200W-A	194.9429931	346.4425902	236.9346235	233.2923776
YBR201C-A	165.2373942	343.1742639	176.5395234	57.02702563
YBR201W	180.0901936	307.2226743	150.9877502	186.633902
YBR202W	44.55839842	88.24481071	85.94687322	57.02702563
YBR203W	74.26399737	281.0760638	177.7009676	150.3439767
YBR204C	113.252596	281.0760638	8.130109629	41.47420046
YBR205W	87.26019691	212.441211	206.7370734	305.8722284
YBR207W	154.0977945	277.8077374	213.7057388	466.5847551
YBR208C	16.70939941	62.09820013	33.68188275	0
YBR210W	37.13199869	94.78146336	17.42166349	0
YBR211C	22.27919921	140.5380319	118.4673117	25.92137528
YBR212W	87.26019691	3.268326323	182.3467445	82.94840091
YBR213W	386.1727863	509.8589064	132.4046425	5.184275057
YBR214W	87.26019691	277.8077374	89.43120592	62.21130068
YBR215W	237.6447916	670.0068962	97.56131554	93.31695102
YBR216C	0	35.95158955	163.7636368	238.4766526
YBR217W	152.2411946	310.4910007	29.03610582	160.7125268
YBR218C	37.13199869	22.87828426	76.65531936	31.10565034
YBR221C	29.70559895	71.9031791	132.4046425	31.10565034
YBR221W-A	556.9799803	369.3208745	22.06744042	155.5282517
YBR222C	1.856599934	0	63.8794328	119.2383263
YBR223C	215.3655924	150.3430108	109.1757579	88.13267597
YBR225W	94.68659665	258.1977795	118.4673117	77.76412585
YBR227C	148.5279947	13.07330529	616.7268876	316.2407785
YBR228W	81.69039711	326.8326323	156.7949714	362.899254
YBR229C	102.1129964	58.82987381	232.2888465	31.10565034
YBR230C	0	0	104.5299809	0
YBR230W-A	215.3655924	1402.111992	314.7513871	212.5552773
YBR231C	120.6789957	173.2212951	516.8426835	171.0810769
YBR233W	44.55839842	42.4882422	274.1008389	114.0540513
YBR233W-A	139.2449951	1170.060824	92.91553861	435.4791048
YBR234C	133.6751953	712.4951384	144.0190849	622.1130068
YBR235W	174.5203938	45.75656852	403.0211487	82.94840091
YBR236C	53.84139809	22.87828426	206.7370734	191.8181771
YBR237W	115.1091959	640.5919593	176.5395234	419.9262796
YBR238C	40.84519855	0	62.71798856	36.2899254
YBR239C	122.5355957	78.43983175	131.2431983	46.65847551
YBR240C	7.426399737	13.07330529	0	0
YBR241C	5.569799803	26.14661058	0	5.184275057
YBR242W	146.6713948	261.4661058	101.0456482	67.39557574
YBR243C	148.5279947	189.5629267	394.8910391	57.02702563
YBR244W	241.3579915	503.3222537	222.9972927	1036.855011
YBR245C	129.9619954	78.43983175	298.4911678	103.6855011
YBR246W	118.8223958	0	274.1008389	394.0049043
YBR247C	115.1091959	19.60995794	84.78542899	596.1916315
YBR248C	29.70559895	16.34163161	145.1805291	181.449627
YBR249C	150.3845947	26.14661058	111.4986463	139.9754265
YBR250W	44.55839842	124.1964003	221.8358484	165.8968018
YBR251W	89.11679685	81.70815807	238.0960677	1622.678093
YBR252W	176.3769938	55.56154749	126.5974214	139.9754265
YBR253W	196.799593	1297.52555	174.2166349	134.7911515
YBR254C	254.354191	434.6874009	750.2929743	103.6855011
YBR255C-A	256.2107909	215.7095373	38.32765968	36.2899254
YBR255W	126.2487955	45.75656852	425.0885892	103.6855011
YBR256C	256.2107909	398.7358114	264.809285	145.1597016
YBR257W	317.4785888	424.882422	450.6403623	2068.525748
YBR258C	536.557381	248.3928005	0	0
YBR259W	81.69039711	26.14661058	76.65531936	98.50122608
YBR260C	87.26019691	117.6597476	72.00954243	77.76412585
YBR261C	243.2145914	153.6113372	184.669633	222.9238274
YBR262C	198.656193	166.6846425	33.68188275	912.43241
YBR263W	57.55459796	9.804978968	81.30109629	114.0540513
YBR264C	202.3693928	111.123095	134.727531	46.65847551
YBR265W	150.3845947	405.272464	353.0790467	222.9238274
YBR267W	213.5089924	683.0802015	51.10354624	67.39557574
YBR268W	181.9467936	98.04978968	111.4986463	336.9778787
YBR269C	172.6637939	169.9529688	329.8501621	191.8181771
YBR270C	193.0863932	45.75656852	95.23842708	217.7395524
YBR271W	144.8147949	222.2461899	4.645776931	36.2899254
YBR272C	137.3883951	101.318116	257.8406197	228.1081025
YBR273C	129.9619954	55.56154749	127.7588656	41.47420046
YBR274W	137.3883951	104.5864423	252.0333985	124.4226014
YBR275C	55.69799803	120.9280739	62.71798856	0
YBR276C	165.2373942	490.2489484	344.9489371	57.02702563
YBR278W	412.1651854	101.318116	538.910124	171.0810769
YBR279W	148.5279947	147.0746845	142.8576406	124.4226014
YBR280C	232.0749918	173.2212951	40.65054814	124.4226014
YBR281C	198.656193	160.1479898	116.1444233	103.6855011
YBR282W	321.1917886	375.8575271	242.7418446	362.899254
YBR283C	137.3883951	39.21991587	191.6382984	585.8230814
YBR284W	48.27159829	68.63485278	300.8140563	51.84275057
YBR285W	226.505192	699.4218331	126.5974214	0
YBR286W	18.56599934	29.4149369	362.3706006	129.6068764
YBR287W	165.2373942	287.6127164	134.727531	217.7395524
YBR288C	178.2335937	35.95158955	174.2166349	238.4766526
YBR289W	31.56219888	49.02489484	135.8889752	155.5282517
YBR290W	131.8185953	42.4882422	191.6382984	399.1891794
YBR291C	94.68659665	192.831253	117.3058675	62.21130068
YBR293W	118.8223958	222.2461899	119.628756	15.55282517
YBR294W	0	0	137.0504195	25.92137528
YBR295W	0	228.7828426	74.33243089	36.2899254
YBR296C	174.5203938	287.6127164	146.3419733	259.2137528
YBR296C-A	269.2069905	581.7620855	231.1274023	124.4226014
YBR297W	122.5355957	369.3208745	89.43120592	88.13267597
YBR298C	42.70179849	366.0525482	259.0020639	67.39557574
YBR298C-A	321.1917886	620.9820013	154.4720829	88.13267597
YBR299W	116.9657959	150.3430108	131.2431983	51.84275057
YBR301W	178.2335937	379.1258534	164.925081	82.94840091
YBR302C	31.56219888	339.9059376	339.1417159	0
YCL001W	16.70939941	3.268326323	91.75409438	98.50122608
YCL001W-A	235.7881917	251.6611269	90.59265015	46.65847551
YCL001W-B	345.3275878	218.9778636	32.52043851	20.73710023
YCL002C	239.5013915	251.6611269	281.0695043	150.3439767
YCL004W	202.3693928	254.9294532	236.9346235	979.8279858
YCL005W	31.56219888	245.1244742	218.3515157	290.3194032
YCL005W-A	354.6105874	281.0760638	246.2261773	798.3783588
YCL008C	168.950594	68.63485278	189.3154099	197.0024522
YCL009C	168.950594	218.9778636	348.4332698	264.3980279
YCL010C	263.6371907	382.3941798	386.7609295	238.4766526
YCL011C	7.426399737	6.536652646	38.32765968	20.73710023
YCL012C	126.2487955	186.2946004	118.4673117	0
YCL014W	96.54319658	153.6113372	20.90599619	0
YCL016C	239.5013915	156.8796635	447.1560296	311.0565034
YCL017C	0	0	0	0
YCL018W	350.8973876	555.6154749	110.3372021	25.92137528
YCL021W-A	0	0	0	0
YCL024W	3.713199869	3.268326323	0	0
YCL025C	102.1129964	75.17150542	232.2888465	46.65847551
YCL026C-A	196.799593	254.9294532	16.26021926	0
YCL026C-B	180.0901936	143.8063582	225.3201811	248.8452027
YCL027W	155.9543945	274.5394111	168.4094137	139.9754265
YCL028W	42.70179849	58.82987381	98.72275978	51.84275057
YCL029C	5.569799803	16.34163161	67.3637655	5.184275057
YCL030C	83.54699704	199.3679057	236.9346235	207.3710023
YCL031C	202.3693928	379.1258534	76.65531936	82.94840091
YCL032W	217.2221923	375.8575271	145.1805291	31.10565034
YCL033C	363.8935871	2248.60851	399.536816	5.184275057
YCL034W	245.0711913	0	110.3372021	31.10565034
YCL035C	202.3693928	268.0027585	289.1996139	88.13267597
YCL036W	180.0901936	173.2212951	275.2622831	114.0540513
YCL037C	22.27919921	0	83.62398475	41.47420046
YCL038C	154.0977945	526.200538	127.7588656	155.5282517
YCL039W	178.2335937	326.8326323	99.88420401	82.94840091
YCL043C	12.99619954	13.07330529	0	0
YCL044C	0	176.4896214	276.4237274	57.02702563
YCL045C	126.2487955	156.8796635	120.7902002	165.8968018
YCL047C	196.799593	385.6625061	285.7152812	399.1891794
YCL048W	35.27539875	9.804978968	123.1130887	10.36855011
YCL048W-A	245.0711913	477.1756431	497.0981316	134.7911515
YCL049C	159.6675943	294.149369	225.3201811	67.39557574
YCL050C	85.40359698	111.123095	109.1757579	321.4250535
YCL051W	90.97339678	0	240.4189562	186.633902
YCL052C	155.9543945	235.3194952	243.9032889	357.7149789
YCL054W	74.26399737	127.4647266	89.43120592	77.76412585
YCL055W	90.97339678	84.97648439	134.727531	77.76412585
YCL056C	193.0863932	424.882422	191.6382984	25.92137528
YCL057C-A	232.0749918	199.3679057	119.628756	596.1916315
YCL057W	198.656193	307.2226743	49.94210201	119.2383263
YCL058W-A	287.7729898	539.2738433	31.35899428	88.13267597
YCL059C	280.3465901	163.4163161	140.5347522	1404.93854
YCL061C	137.3883951	0	105.6914252	93.31695102
YCL063W	194.9429931	418.3457693	127.7588656	72.5798508
YCL064C	152.2411946	0	167.2479695	10.36855011
YCL066W	178.2335937	317.0276533	67.3637655	129.6068764
YCL067C	35.27539875	6.536652646	346.1103813	528.7960558
YCL068C	219.0787922	336.6376112	318.2357198	1690.073669
YCL069W	183.8033935	434.6874009	357.7248237	5.184275057
YCL073C	207.9391926	366.0525482	60.3951001	5.184275057
YCR002C	115.1091959	124.1964003	114.982979	20.73710023
YCR003W	241.3579915	261.4661058	32.52043851	51.84275057
YCR004C	83.54699704	241.8561479	77.81676359	108.8697762
YCR005C	22.27919921	13.07330529	78.97820782	5.184275057
YCR007C	79.83379717	228.7828426	53.4264347	5.184275057
YCR008W	76.12059731	26.14661058	421.6042565	20.73710023
YCR009C	185.6599934	147.0746845	454.124695	331.7936036
YCR010C	248.7843912	261.4661058	211.3828503	368.083529
YCR011C	115.1091959	71.9031791	124.2745329	77.76412585
YCR012W	29.70559895	6.536652646	336.8188275	103.6855011
YCR014C	202.3693928	241.8561479	62.71798856	482.1375803
YCR015C	142.9581949	169.9529688	90.59265015	150.3439767
YCR016W	109.5393961	0	39.48910391	15.55282517
YCR017C	105.8261963	124.1964003	105.6914252	46.65847551
YCR018C	0	0	0	0
YCR019W	0	0	0	0
YCR020C	289.6295897	251.6611269	61.55654433	279.9508531
YCR020C-A	0	745.1784016	195.1226311	67.39557574
YCR020W-B	358.3237873	473.9073168	94.07698285	46.65847551
YCR021C	37.13199869	3.268326323	492.4523547	165.8968018
YCR023C	131.8185953	222.2461899	161.4407483	67.39557574
YCR024C	141.101595	372.5892008	94.07698285	5.184275057
YCR024C-A	274.7767903	264.7344321	88.26976168	88.13267597
YCR024C-B	0	13.07330529	584.206449	435.4791048
YCR026C	89.11679685	124.1964003	48.78065777	10.36855011
YCR027C	66.83759763	124.1964003	2.322888465	0
YCR028C	96.54319658	0	196.2840753	0
YCR028C-A	183.8033935	225.5145163	283.3923928	404.3734544
YCR030C	105.8261963	212.441211	260.1635081	222.9238274
YCR031C	0	0	329.8501621	259.2137528
YCR032W	7.426399737	16.34163161	20.90599619	0
YCR033W	22.27919921	75.17150542	183.5081888	82.94840091
YCR034W	90.97339678	124.1964003	1.161444233	46.65847551
YCR035C	180.0901936	281.0760638	138.2118637	82.94840091
YCR036W	267.3503905	1003.376181	691.0593184	311.0565034
YCR037C	150.3845947	349.7109165	120.7902002	41.47420046
YCR040W	9.282999671	13.07330529	1.161444233	0
YCR042C	0	55.56154749	94.07698285	5.184275057
YCR043C	155.9543945	395.4674851	443.6716969	72.5798508
YCR044C	109.5393961	13.07330529	95.23842708	36.2899254
YCR045C	161.5241943	261.4661058	80.13965205	508.0589556
YCR046C	172.6637939	470.6389905	19.74455196	0
YCR047C	202.3693928	196.0995794	109.1757579	124.4226014
YCR048W	311.908789	117.6597476	0	0
YCR050C	311.908789	117.6597476	0	0
YCR051W	70.5507975	29.4149369	0	0
YCR052W	5.569799803	143.8063582	232.2888465	31.10565034
YCR053W	141.101595	153.6113372	320.5586082	528.7960558
YCR054C	219.0787922	382.3941798	295.0068351	466.5847551
YCR057C	150.3845947	222.2461899	492.4523547	46.65847551
YCR059C	129.9619954	169.9529688	130.0817541	36.2899254
YCR060W	157.8109944	209.1728847	126.5974214	36.2899254
YCR061W	74.26399737	0	3.484332698	41.47420046
YCR063W	116.9657959	274.5394111	219.51296	269.582303
YCR065W	96.54319658	274.5394111	702.6737608	373.2678041
YCR066W	154.0977945	0	174.2166349	46.65847551
YCR067C	102.1129964	124.1964003	33.68188275	31.10565034
YCR068W	168.950594	369.3208745	146.3419733	67.39557574
YCR069W	126.2487955	0	113.8215348	108.8697762
YCR071C	185.6599934	81.70815807	104.5299809	155.5282517
YCR072C	163.3807942	39.21991587	274.1008389	134.7911515
YCR073C	61.26779783	0	212.5442946	197.0024522
YCR073W-A	258.0673909	741.9100753	131.2431983	31.10565034
YCR075C	222.7919921	68.63485278	52.26499047	119.2383263
YCR075W-A	642.3835773	804.0082754	27.87466158	217.7395524
YCR076C	181.9467936	215.7095373	58.07221163	1036.855011
YCR077C	42.70179849	0	170.7323022	248.8452027
YCR079W	213.5089924	284.3443901	185.8310772	72.5798508
YCR081W	155.9543945	22.87828426	177.7009676	57.02702563
YCR082W	163.3807942	127.4647266	447.1560296	0
YCR083W	167.0939941	32.68326323	37.16621545	67.39557574
YCR084C	63.12439777	62.09820013	0	0
YCR086W	597.8251788	241.8561479	83.62398475	31.10565034
YCR087C-A	330.4747883	470.6389905	186.9925215	124.4226014
YCR088W	3.713199869	0	88.26976168	10.36855011
YCR089W	81.69039711	6.536652646	72.00954243	10.36855011
YCR090C	189.3731933	0	82.46254052	186.633902
YCR091W	0	0	243.9032889	41.47420046
YCR092C	0	0	256.6791754	51.84275057
YCR093W	20.42259928	22.87828426	40.65054814	15.55282517
YCR094W	167.0939941	232.0511689	130.0817541	694.6928576
YCR095C	126.2487955	352.9792429	149.826306	274.766578
YCR095W-A	105.8261963	55.56154749	47.61921354	31.10565034
YCR096C	18.56599934	0	131.2431983	36.2899254
YCR097W	109.5393961	202.636232	282.2309485	82.94840091
YCR098C	33.41879882	26.14661058	2.322888465	0
YCR101C	152.2411946	222.2461899	83.62398475	57.02702563
YCR102C	89.11679685	0	123.1130887	88.13267597
YCR104W	261.7805907	235.3194952	142.8576406	409.5577295
YCR105W	211.6523925	58.82987381	238.0960677	98.50122608
YCR106W	152.2411946	94.78146336	33.68188275	124.4226014
YCR107W	61.26779783	55.56154749	40.65054814	98.50122608
YCR108C	90.97339678	58.82987381	49.94210201	20.73710023
YDL001W	5.569799803	81.70815807	102.2070925	67.39557574
YDL002C	142.9581949	78.43983175	721.2568685	321.4250535
YDL003W	87.26019691	130.7330529	252.0333985	10.36855011
YDL004W	157.8109944	120.9280739	236.9346235	155.5282517
YDL005C	206.0825927	349.7109165	269.455062	197.0024522
YDL006W	124.3921956	205.9045583	91.75409438	57.02702563
YDL007C-A	92.82999671	130.7330529	161.4407483	108.8697762
YDL007W	57.55459796	52.29322116	39.48910391	25.92137528
YDL008W	116.9657959	287.6127164	127.7588656	15.55282517
YDL010W	57.55459796	58.82987381	114.982979	539.1646059
YDL012C	135.5317952	137.2697056	288.0381697	155.5282517
YDL013W	113.252596	84.97648439	329.8501621	186.633902
YDL014W	50.12819823	81.70815807	350.7561583	36.2899254
YDL015C	185.6599934	52.29322116	119.628756	238.4766526
YDL017W	176.3769938	284.3443901	170.7323022	67.39557574
YDL018C	126.2487955	114.3914213	325.2043851	191.8181771
YDL019C	50.12819823	199.3679057	13.93733079	0
YDL020C	107.6827962	0	0	0
YDL021W	232.0749918	6.536652646	47.61921354	502.8746805
YDL022W	14.85279947	3.268326323	114.982979	46.65847551
YDL024C	135.5317952	3.268326323	101.0456482	88.13267597
YDL025C	27.84899901	117.6597476	98.72275978	67.39557574
YDL027C	172.6637939	22.87828426	235.7731792	336.9778787
YDL028C	35.27539875	9.804978968	31.35899428	20.73710023
YDL029W	399.1689859	313.759327	174.2166349	331.7936036
YDL030W	215.3655924	163.4163161	75.49387512	165.8968018
YDL031W	137.3883951	35.95158955	104.5299809	46.65847551
YDL033C	185.6599934	22.87828426	391.4067064	305.8722284
YDL035C	215.3655924	212.441211	116.1444233	15.55282517
YDL036C	209.7957926	258.1977795	513.3583508	134.7911515
YDL037C	220.9353922	1261.573961	47.61921354	139.9754265
YDL040C	111.3959961	117.6597476	229.9659581	67.39557574
YDL042C	332.3313882	134.0013792	268.2936177	139.9754265
YDL043C	271.0635904	120.9280739	106.8528694	103.6855011
YDL044C	246.9277913	26.14661058	132.4046425	181.449627
YDL045C	174.5203938	114.3914213	34.84332698	119.2383263
YDL045W-A	324.9049885	127.4647266	60.3951001	254.0294778
YDL046W	129.9619954	13.07330529	25.55177312	31.10565034
YDL047W	33.41879882	16.34163161	2.322888465	36.2899254
YDL048C	178.2335937	271.2710848	55.74932317	15.55282517
YDL049C	222.7919921	238.5878216	213.7057388	176.2653519
YDL051W	163.3807942	176.4896214	295.0068351	197.0024522
YDL052C	105.8261963	42.4882422	163.7636368	67.39557574
YDL053C	282.20319	362.7842218	443.6716969	222.9238274
YDL054C	120.6789957	143.8063582	36.00477121	10.36855011
YDL055C	46.41499836	98.04978968	78.97820782	20.73710023
YDL056W	100.2563965	84.97648439	183.5081888	129.6068764
YDL057W	165.2373942	196.0995794	144.0190849	77.76412585
YDL058W	50.12819823	16.34163161	45.29632507	5.184275057
YDL059C	70.5507975	9.804978968	27.87466158	25.92137528
YDL060W	81.69039711	26.14661058	74.33243089	51.84275057
YDL061C	202.3693928	58.82987381	241.5804004	222.9238274
YDL063C	213.5089924	45.75656852	72.00954243	171.0810769
YDL064W	464.1499836	205.9045583	189.3154099	673.9557574
YDL065C	191.2297932	75.17150542	96.39987131	129.6068764
YDL066W	154.0977945	111.123095	113.8215348	171.0810769
YDL067C	198.656193	202.636232	49.94210201	264.3980279
YDL069C	369.4633869	101.318116	145.1805291	591.0073565
YDL070W	111.3959961	16.34163161	188.1539657	103.6855011
YDL072C	18.56599934	9.804978968	25.55177312	10.36855011
YDL073W	66.83759763	13.07330529	9.291553861	5.184275057
YDL074C	25.99239908	22.87828426	20.90599619	20.73710023
YDL075W	25.99239908	3.268326323	26.71321735	10.36855011
YDL076C	399.1689859	500.0539274	205.5756292	46.65847551
YDL077C	135.5317952	26.14661058	108.0143136	25.92137528
YDL078C	202.3693928	3.268326323	117.3058675	150.3439767
YDL079C	181.9467936	88.24481071	168.4094137	67.39557574
YDL080C	105.8261963	13.07330529	99.88420401	41.47420046
YDL081C	129.9619954	42.4882422	655.0545472	295.5036782
YDL082W	259.9239908	189.5629267	284.553837	461.4004801
YDL083C	148.5279947	98.04978968	52.26499047	67.39557574
YDL084W	42.70179849	42.4882422	329.8501621	1057.592112
YDL085C-A	213.5089924	333.3692849	324.0429409	57.02702563
YDL085W	124.3921956	32.68326323	197.4455196	124.4226014
YDL086W	246.9277913	241.8561479	207.8985176	5.184275057
YDL087C	259.9239908	150.3430108	622.5341087	186.633902
YDL088C	22.27919921	16.34163161	92.91553861	57.02702563
YDL089W	245.0711913	330.1009586	36.00477121	103.6855011
YDL090C	180.0901936	310.4910007	69.68665396	88.13267597
YDL091C	271.0635904	248.3928005	58.07221163	191.8181771
YDL092W	200.5127929	29.4149369	196.2840753	715.4299579
YDL093W	129.9619954	13.07330529	152.1491945	31.10565034
YDL095W	92.82999671	13.07330529	189.3154099	186.633902
YDL097C	215.3655924	264.7344321	135.8889752	829.4840091
YDL098C	274.7767903	111.123095	47.61921354	88.13267597
YDL099W	66.83759763	58.82987381	265.9707293	492.5061304
YDL100C	152.2411946	42.4882422	68.52520973	77.76412585
YDL101C	256.2107909	330.1009586	156.7949714	77.76412585
YDL102W	150.3845947	26.14661058	180.0238561	93.31695102
YDL103C	241.3579915	215.7095373	320.5586082	1264.963114
YDL104C	233.9315917	326.8326323	3.484332698	31.10565034
YDL105W	178.2335937	415.077443	269.455062	98.50122608
YDL106C	148.5279947	42.4882422	58.07221163	388.8206293
YDL107W	209.7957926	268.0027585	137.0504195	119.2383263
YDL108W	438.1575845	470.6389905	493.6137989	368.083529
YDL109C	220.9353922	408.5407903	268.2936177	207.3710023
YDL110C	14.85279947	0	102.2070925	10.36855011
YDL111C	215.3655924	101.318116	222.9972927	243.6609277
YDL112W	191.2297932	294.149369	83.62398475	20.73710023
YDL113C	1.856599934	160.1479898	263.6478408	171.0810769
YDL114W	202.3693928	68.63485278	289.1996139	67.39557574
YDL115C	202.3693928	6.536652646	159.1178599	171.0810769
YDL116W	163.3807942	91.51313704	94.07698285	165.8968018
YDL117W	142.9581949	88.24481071	160.2793041	20.73710023
YDL118W	813.1907712	215.7095373	1455.289624	777.6412585
YDL119C	816.9039711	215.7095373	1456.451068	777.6412585
YDL120W	434.4443846	166.6846425	33.68188275	25.92137528
YDL121C	298.9125894	117.6597476	217.1900715	518.4275057
YDL122W	115.1091959	6.536652646	76.65531936	36.2899254
YDL123W	38.98859862	3.268326323	54.58787894	171.0810769
YDL124W	233.9315917	696.1535068	90.59265015	326.6093286
YDL125C	189.3731933	186.2946004	142.8576406	155.5282517
YDL126C	7.426399737	0	101.0456482	191.8181771
YDL127W	191.2297932	94.78146336	163.7636368	139.9754265
YDL128W	115.1091959	58.82987381	142.8576406	103.6855011
YDL129W	85.40359698	16.34163161	70.84809819	155.5282517
YDL130W	85.40359698	42.4882422	189.3154099	305.8722284
YDL130W-A	419.5915851	536.0055169	228.8045138	197.0024522
YDL131W	3.713199869	0	0	5.184275057
YDL132W	0	0	0	0
YDL133C-A	22.27919921	13.07330529	512.1969066	233.2923776
YDL133W	115.1091959	62.09820013	159.1178599	191.8181771
YDL134C	103.9695963	94.78146336	34.84332698	36.2899254
YDL135C	181.9467936	120.9280739	101.0456482	171.0810769
YDL136W	211.6523925	62.09820013	291.5225024	451.03193
YDL137W	11.13959961	0	118.4673117	15.55282517
YDL138W	92.82999671	9.804978968	177.7009676	10.36855011
YDL139C	504.9951821	166.6846425	177.7009676	2441.793552
YDL140C	18.56599934	6.536652646	10.45299809	10.36855011
YDL141W	96.54319658	13.07330529	95.23842708	5.184275057
YDL142C	243.2145914	16.34163161	17.42166349	269.582303
YDL143W	272.9201903	294.149369	70.84809819	10.36855011
YDL144C	245.0711913	35.95158955	70.84809819	72.5798508
YDL145C	85.40359698	49.02489484	73.17098666	72.5798508
YDL146W	24.13579915	6.536652646	53.4264347	342.1621538
YDL147W	152.2411946	13.07330529	414.6355911	591.0073565
YDL148C	172.6637939	153.6113372	156.7949714	362.899254
YDL149W	206.0825927	9.804978968	373.9850429	46.65847551
YDL150W	213.5089924	444.4923799	354.240491	476.9533052
YDL153C	0	0	161.4407483	160.7125268
YDL154W	0	0	205.5756292	1021.302186
YDL155W	38.98859862	13.07330529	67.3637655	414.7420046
YDL156W	191.2297932	238.5878216	92.91553861	67.39557574
YDL157C	226.505192	130.7330529	125.4359771	715.4299579
YDL159W	189.3731933	245.1244742	213.7057388	139.9754265
YDL159W-A	0	107.8547687	202.0912965	36.2899254
YDL160C	63.12439777	140.5380319	5.807221163	0
YDL160C-A	168.950594	225.5145163	176.5395234	114.0540513
YDL161W	98.39979652	114.3914213	144.0190849	186.633902
YDL164C	141.101595	39.21991587	105.6914252	15.55282517
YDL165W	297.0559895	441.2240536	256.6791754	72.5798508
YDL166C	207.9391926	218.9778636	114.982979	295.5036782
YDL167C	220.9353922	143.8063582	221.8358484	373.2678041
YDL168W	181.9467936	186.2946004	268.2936177	20.73710023
YDL169C	261.7805907	9.804978968	76.65531936	554.7174311
YDL170W	154.0977945	58.82987381	40.65054814	88.13267597
YDL171C	0	0	2.322888465	0
YDL173W	209.7957926	232.0511689	30.19755005	93.31695102
YDL174C	154.0977945	0	861.7916206	124.4226014
YDL175C	237.6447916	199.3679057	224.1587369	373.2678041
YDL176W	139.2449951	274.5394111	141.6961964	108.8697762
YDL177C	276.6333902	189.5629267	38.32765968	57.02702563
YDL178W	167.0939941	16.34163161	145.1805291	31.10565034
YDL179W	0	0	16.26021926	523.6117807
YDL180W	289.6295897	323.564306	164.925081	207.3710023
YDL181W	345.3275878	235.3194952	289.1996139	176.2653519
YDL182W	50.12819823	3.268326323	289.1996139	10.36855011
YDL183C	282.20319	598.1037171	314.7513871	134.7911515
YDL184C	14.85279947	32.68326323	49.94210201	46.65847551
YDL185W	0	0	87.10831745	77.76412585
YDL186W	397.3123859	199.3679057	289.1996139	202.1867272
YDL188C	70.5507975	6.536652646	96.39987131	62.21130068
YDL189W	66.83759763	29.4149369	164.925081	62.21130068
YDL190C	70.5507975	3.268326323	199.768408	93.31695102
YDL191W	321.1917886	55.56154749	473.8692469	82.94840091
YDL192W	0	0	5.807221163	0
YDL193W	142.9581949	65.36652646	78.97820782	31.10565034
YDL194W	98.39979652	13.07330529	97.56131554	10.36855011
YDL195W	0	0	37.16621545	5.184275057
YDL197C	120.6789957	153.6113372	324.0429409	124.4226014
YDL198C	59.4111979	6.536652646	527.2956816	155.5282517
YDL199C	191.2297932	228.7828426	260.1635081	1249.410289
YDL200C	185.6599934	156.8796635	133.5660868	191.8181771
YDL201W	246.9277913	3.268326323	216.0286273	139.9754265
YDL202W	250.6409911	55.56154749	232.2888465	456.216205
YDL203C	263.6371907	437.9557273	468.0620258	1798.943445
YDL204W	189.3731933	297.4176954	322.8814967	331.7936036
YDL205C	53.84139809	19.60995794	207.8985176	46.65847551
YDL206W	241.3579915	35.95158955	173.0551907	259.2137528
YDL207W	148.5279947	94.78146336	310.1056101	108.8697762
YDL208W	300.7691894	366.0525482	103.3685367	98.50122608
YDL209C	265.4937906	179.7579478	127.7588656	451.03193
YDL210W	70.5507975	29.4149369	60.3951001	10.36855011
YDL211C	57.55459796	0	140.5347522	0
YDL212W	137.3883951	6.536652646	225.3201811	383.6363542
YDL213C	317.4785888	212.441211	257.8406197	10.36855011
YDL214C	183.8033935	0	162.6021926	197.0024522
YDL215C	124.3921956	192.831253	183.5081888	51.84275057
YDL216C	202.3693928	130.7330529	74.33243089	0
YDL217C	200.5127929	166.6846425	340.3031602	46.65847551
YDL218W	159.6675943	258.1977795	149.826306	425.1105547
YDL219W	178.2335937	359.5158955	46.45776931	82.94840091
YDL220C	155.9543945	98.04978968	114.982979	10.36855011
YDL222C	241.3579915	447.7607062	629.5027741	51.84275057
YDL223C	219.0787922	19.60995794	148.6648618	10.36855011
YDL224C	16.70939941	3.268326323	65.04087703	57.02702563
YDL225W	109.5393961	58.82987381	184.669633	25.92137528
YDL226C	74.26399737	0	119.628756	67.39557574
YDL227C	0	0	56.9107674	77.76412585
YDL229W	29.70559895	19.60995794	8.130109629	0
YDL230W	207.9391926	199.3679057	127.7588656	212.5552773
YDL231C	306.3389892	124.1964003	70.84809819	46.65847551
YDL232W	375.0331867	281.0760638	84.78542899	93.31695102
YDL233W	144.8147949	202.636232	594.6594471	419.9262796
YDL234C	83.54699704	134.0013792	170.7323022	5.184275057
YDL235C	107.6827962	166.6846425	55.74932317	41.47420046
YDL236W	139.2449951	624.2503276	219.51296	67.39557574
YDL237W	5.569799803	173.2212951	250.8719543	134.7911515
YDL238C	172.6637939	2464.318047	478.5150239	850.2211093
YDL239C	154.0977945	281.0760638	152.1491945	300.6879533
YDL240W	16.70939941	3.268326323	10.45299809	0
YDL241W	3.713199869	3.268326323	0	0
YDL243C	3.713199869	0	0	0
YDL244W	497.5687824	745.1784016	393.7295949	67.39557574
YDL245C	83.54699704	104.5864423	227.6430696	51.84275057
YDL246C	315.6219888	470.6389905	342.6260486	103.6855011
YDL247W	137.3883951	333.3692849	67.3637655	15.55282517
YDL248W	141.101595	166.6846425	123.1130887	10.36855011
YDR001C	129.9619954	186.2946004	112.6600906	36.2899254
YDR002W	3.713199869	0	49.94210201	124.4226014
YDR003W	209.7957926	55.56154749	261.3249524	155.5282517
YDR003W-A	293.3427896	75.17150542	159.1178599	243.6609277
YDR004W	202.3693928	147.0746845	48.78065777	129.6068764
YDR005C	176.3769938	58.82987381	60.3951001	31.10565034
YDR006C	5.569799803	0	13.93733079	31.10565034
YDR007W	226.505192	539.2738433	308.9441659	150.3439767
YDR009W	159.6675943	143.8063582	228.8045138	41.47420046
YDR011W	38.98859862	16.34163161	26.71321735	15.55282517
YDR012W	68.69419757	13.07330529	41.81199238	41.47420046
YDR013W	170.807194	349.7109165	382.1151525	1150.909063
YDR014W	115.1091959	241.8561479	168.4094137	31.10565034
YDR014W-A	124.3921956	395.4674851	164.925081	57.02702563
YDR016C	200.5127929	313.759327	148.6648618	129.6068764
YDR017C	68.69419757	98.04978968	527.2956816	31.10565034
YDR018C	198.656193	120.9280739	141.6961964	233.2923776
YDR019C	83.54699704	0	147.5034175	150.3439767
YDR020C	219.0787922	271.2710848	89.43120592	98.50122608
YDR021W	200.5127929	147.0746845	154.4720829	124.4226014
YDR022C	105.8261963	29.4149369	146.3419733	134.7911515
YDR023W	33.41879882	0	91.75409438	20.73710023
YDR025W	167.0939941	78.43983175	110.3372021	171.0810769
YDR026C	146.6713948	179.7579478	188.1539657	155.5282517
YDR027C	148.5279947	101.318116	126.5974214	171.0810769
YDR028C	5.569799803	0	37.16621545	5.184275057
YDR030C	141.101595	42.4882422	385.5994852	72.5798508
YDR031W	245.0711913	166.6846425	11.61444233	160.7125268
YDR032C	63.12439777	0	25.55177312	25.92137528
YDR033W	0	0	10.45299809	5.184275057
YDR034C	76.12059731	78.43983175	52.26499047	0
YDR034C-A	334.1879882	196.0995794	66.20232126	539.1646059
YDR034W-B	341.6143879	130.7330529	41.81199238	25.92137528
YDR035W	129.9619954	65.36652646	222.9972927	57.02702563
YDR036C	224.648592	88.24481071	278.7466158	352.5307039
YDR037W	50.12819823	78.43983175	423.9271449	129.6068764
YDR038C	113.252596	19.60995794	34.84332698	0
YDR039C	126.2487955	55.56154749	58.07221163	0
YDR040C	107.6827962	166.6846425	76.65531936	5.184275057
YDR041W	72.40739744	228.7828426	41.81199238	41.47420046
YDR042C	172.6637939	35.95158955	334.495939	202.1867272
YDR043C	128.1053955	65.36652646	0	0
YDR044W	25.99239908	0	37.16621545	0
YDR045C	180.0901936	196.0995794	27.87466158	10.36855011
YDR046C	51.98479816	19.60995794	169.570858	46.65847551
YDR047W	174.5203938	169.9529688	150.9877502	25.92137528
YDR049W	159.6675943	268.0027585	286.8767255	207.3710023
YDR050C	55.69799803	39.21991587	334.495939	212.5552773
YDR051C	191.2297932	235.3194952	98.72275978	134.7911515
YDR052C	165.2373942	225.5145163	88.26976168	5.184275057
YDR054C	76.12059731	134.0013792	217.1900715	93.31695102
YDR055W	174.5203938	261.4661058	311.2670544	72.5798508
YDR056C	90.97339678	117.6597476	97.56131554	119.2383263
YDR057W	252.4975911	375.8575271	522.6499047	352.5307039
YDR058C	157.8109944	222.2461899	144.0190849	165.8968018
YDR059C	133.6751953	202.636232	22.06744042	46.65847551
YDR060W	40.84519855	22.87828426	49.94210201	5.184275057
YDR061W	228.3617919	238.5878216	718.93398	62.21130068
YDR062W	148.5279947	160.1479898	127.7588656	165.8968018
YDR063W	220.9353922	408.5407903	256.6791754	134.7911515
YDR064W	458.5801838	653.6652646	336.8188275	508.0589556
YDR065W	272.9201903	405.272464	414.6355911	233.2923776
YDR066C	226.505192	555.6154749	55.74932317	134.7911515
YDR067C	323.0483886	483.7122958	325.2043851	5.184275057
YDR068W	193.0863932	261.4661058	58.07221163	0
YDR069C	144.8147949	333.3692849	174.2166349	191.8181771
YDR070C	116.9657959	274.5394111	347.2718256	57.02702563
YDR071C	98.39979652	94.78146336	72.00954243	103.6855011
YDR072C	128.1053955	375.8575271	10.45299809	0
YDR073W	200.5127929	323.564306	225.3201811	31.10565034
YDR074W	109.5393961	127.4647266	70.84809819	10.36855011
YDR075W	170.807194	320.2959796	61.55654433	212.5552773
YDR076W	155.9543945	218.9778636	83.62398475	0
YDR077W	18.56599934	98.04978968	62.71798856	41.47420046
YDR078C	239.5013915	457.5656852	111.4986463	103.6855011
YDR079C-A	404.7387857	676.5435488	46.45776931	995.3808109
YDR079W	235.7881917	228.7828426	130.0817541	124.4226014
YDR080W	141.101595	258.1977795	59.23365587	25.92137528
YDR081C	141.101595	254.9294532	174.2166349	134.7911515
YDR082W	207.9391926	232.0511689	63.8794328	150.3439767
YDR083W	189.3731933	336.6376112	103.3685367	0
YDR084C	295.1993895	562.1521275	9.291553861	471.7690302
YDR085C	90.97339678	52.29322116	85.94687322	627.2972819
YDR086C	157.8109944	91.51313704	199.768408	10.36855011
YDR087C	196.799593	483.7122958	691.0593184	502.8746805
YDR088C	77.97719724	65.36652646	51.10354624	20.73710023
YDR089W	33.41879882	42.4882422	17.42166349	5.184275057
YDR090C	126.2487955	356.2475692	110.3372021	10.36855011
YDR091C	90.97339678	32.68326323	126.5974214	108.8697762
YDR092W	226.505192	55.56154749	265.9707293	124.4226014
YDR093W	31.56219888	124.1964003	13.93733079	10.36855011
YDR096W	35.27539875	62.09820013	41.81199238	82.94840091
YDR097C	64.9809977	117.6597476	170.7323022	238.4766526
YDR098C	46.41499836	52.29322116	10.45299809	0
YDR099W	1.856599934	0	11.61444233	165.8968018
YDR100W	131.8185953	35.95158955	131.2431983	959.0908855
YDR101C	180.0901936	68.63485278	240.4189562	82.94840091
YDR103W	7.426399737	0	120.7902002	82.94840091
YDR104C	129.9619954	163.4163161	8.130109629	5.184275057
YDR105C	154.0977945	166.6846425	428.5729219	274.766578
YDR106W	126.2487955	277.8077374	134.727531	139.9754265
YDR107C	159.6675943	173.2212951	109.1757579	15.55282517
YDR108W	135.5317952	150.3430108	216.0286273	150.3439767
YDR109C	161.5241943	245.1244742	120.7902002	165.8968018
YDR110W	68.69419757	192.831253	120.7902002	36.2899254
YDR111C	141.101595	313.759327	152.1491945	181.449627
YDR113C	122.5355957	101.318116	131.2431983	160.7125268
YDR114C	809.4775713	745.1784016	516.8426835	518.4275057
YDR115W	813.1907712	748.4467279	516.8426835	518.4275057
YDR116C	246.9277913	245.1244742	10.45299809	41.47420046
YDR117C	115.1091959	212.441211	200.9298523	129.6068764
YDR118W	122.5355957	29.4149369	234.611735	93.31695102
YDR119W	44.55839842	3.268326323	137.0504195	378.4520792
YDR119W-A	81.69039711	19.60995794	58.07221163	238.4766526
YDR120C	105.8261963	13.07330529	224.1587369	233.2923776
YDR121W	163.3807942	45.75656852	188.1539657	98.50122608
YDR122W	27.84899901	42.4882422	167.2479695	15.55282517
YDR123C	122.5355957	673.2752225	368.1778218	119.2383263
YDR124W	146.6713948	258.1977795	369.339266	129.6068764
YDR125C	170.807194	163.4163161	819.9796283	404.3734544
YDR126W	226.505192	117.6597476	91.75409438	103.6855011
YDR127W	66.83759763	55.56154749	82.46254052	25.92137528
YDR128W	118.8223958	35.95158955	157.9564156	72.5798508
YDR129C	1.856599934	0	45.29632507	25.92137528
YDR130C	196.799593	656.9335909	156.7949714	165.8968018
YDR131C	141.101595	346.4425902	152.1491945	119.2383263
YDR132C	90.97339678	62.09820013	58.07221163	10.36855011
YDR135C	1.856599934	0	1.161444233	0
YDR137W	135.5317952	176.4896214	33.68188275	5.184275057
YDR138W	131.8185953	0	195.1226311	77.76412585
YDR139C	176.3769938	379.1258534	131.2431983	119.2383263
YDR140W	109.5393961	163.4163161	109.1757579	305.8722284
YDR141C	107.6827962	225.5145163	76.65531936	10.36855011
YDR142C	155.9543945	473.9073168	95.23842708	108.8697762
YDR143C	77.97719724	13.07330529	170.7323022	155.5282517
YDR144C	77.97719724	124.1964003	142.8576406	285.1351281
YDR145W	178.2335937	124.1964003	276.4237274	186.633902
YDR146C	42.70179849	94.78146336	219.51296	88.13267597
YDR147W	165.2373942	137.2697056	139.3733079	88.13267597
YDR148C	59.4111979	91.51313704	72.00954243	10.36855011
YDR150W	11.13959961	0	0	0
YDR151C	202.3693928	555.6154749	125.4359771	129.6068764
YDR152W	66.83759763	238.5878216	137.0504195	41.47420046
YDR153C	152.2411946	26.14661058	181.1853003	181.449627
YDR155C	0	3.268326323	78.97820782	41.47420046
YDR156W	256.2107909	359.5158955	560.9775644	233.2923776
YDR158W	92.82999671	137.2697056	156.7949714	31.10565034
YDR159W	11.13959961	6.536652646	110.3372021	15.55282517
YDR160W	0	0	0	0
YDR161W	0	0	0	0
YDR162C	263.6371907	951.0829599	105.6914252	279.9508531
YDR163W	282.20319	464.1023378	110.3372021	699.8771327
YDR164C	128.1053955	166.6846425	147.5034175	82.94840091
YDR165W	131.8185953	166.6846425	60.3951001	62.21130068
YDR166C	152.2411946	84.97648439	268.2936177	103.6855011
YDR167W	137.3883951	39.21991587	511.0354624	108.8697762
YDR168W	172.6637939	58.82987381	104.5299809	285.1351281
YDR169C	360.1803872	1585.138267	181.1853003	124.4226014
YDR169C-A	141.101595	137.2697056	174.2166349	103.6855011
YDR170C	14.85279947	39.21991587	15.09877502	0
YDR170W-A	168.950594	127.4647266	127.7588656	124.4226014
YDR171W	33.41879882	65.36652646	180.0238561	25.92137528
YDR172W	289.6295897	6.536652646	0	98.50122608
YDR173C	72.40739744	156.8796635	3.484332698	51.84275057
YDR174W	534.7007811	539.2738433	145.1805291	15.55282517
YDR175C	226.505192	310.4910007	148.6648618	559.9017061
YDR176W	141.101595	317.0276533	173.0551907	36.2899254
YDR177W	183.8033935	0	262.4863966	523.6117807
YDR178W	109.5393961	218.9778636	130.0817541	673.9557574
YDR179C	204.2259928	421.6140956	249.71051	482.1375803
YDR179W-A	168.950594	385.6625061	61.55654433	160.7125268
YDR180W	100.2563965	235.3194952	84.78542899	25.92137528
YDR181C	183.8033935	107.8547687	116.1444233	98.50122608
YDR182W	193.0863932	277.8077374	212.5442946	67.39557574
YDR182W-A	406.5953856	490.2489484	0	0
YDR183W	233.9315917	405.272464	145.1805291	5.184275057
YDR184C	133.6751953	160.1479898	67.3637655	15.55282517
YDR185C	217.2221923	199.3679057	340.3031602	46.65847551
YDR186C	176.3769938	1585.138267	68.52520973	77.76412585
YDR188W	61.26779783	94.78146336	242.7418446	62.21130068
YDR189W	105.8261963	192.831253	108.0143136	36.2899254
YDR190C	37.13199869	26.14661058	36.00477121	139.9754265
YDR191W	168.950594	179.7579478	288.0381697	5.184275057
YDR192C	174.5203938	238.5878216	87.10831745	82.94840091
YDR194C	100.2563965	0	591.1751144	15.55282517
YDR194W-A	204.2259928	470.6389905	68.52520973	202.1867272
YDR195W	215.3655924	513.1272327	119.628756	31.10565034
YDR196C	235.7881917	271.2710848	192.7997426	93.31695102
YDR197W	194.9429931	179.7579478	623.6955529	554.7174311
YDR198C	193.0863932	297.4176954	162.6021926	150.3439767
YDR200C	133.6751953	323.564306	397.2139276	202.1867272
YDR201W	284.0597899	545.8104959	253.1948427	129.6068764
YDR202C	219.0787922	1392.307014	116.1444233	316.2407785
YDR204W	239.5013915	238.5878216	66.20232126	451.03193
YDR205W	129.9619954	261.4661058	199.768408	77.76412585
YDR206W	27.84899901	71.9031791	87.10831745	41.47420046
YDR207C	48.27159829	3.268326323	53.4264347	15.55282517
YDR208W	68.69419757	88.24481071	75.49387512	311.0565034
YDR210W	27.84899901	88.24481071	118.4673117	591.0073565
YDR211W	55.69799803	29.4149369	19.74455196	10.36855011
YDR212W	33.41879882	29.4149369	139.3733079	15.55282517
YDR213W	37.13199869	42.4882422	85.94687322	103.6855011
YDR214W	189.3731933	202.636232	156.7949714	311.0565034
YDR216W	107.6827962	277.8077374	51.10354624	15.55282517
YDR217C	100.2563965	183.0262741	171.8937464	5.184275057
YDR218C	176.3769938	228.7828426	120.7902002	222.9238274
YDR219C	131.8185953	88.24481071	148.6648618	1067.960662
YDR221W	113.252596	303.954348	42.97343661	25.92137528
YDR222W	46.41499836	101.318116	679.4448761	20.73710023
YDR223W	102.1129964	254.9294532	242.7418446	25.92137528
YDR224C	87.26019691	71.9031791	202.0912965	197.0024522
YDR225W	85.40359698	62.09820013	593.4980029	544.348881
YDR226W	85.40359698	196.0995794	135.8889752	98.50122608
YDR227W	81.69039711	35.95158955	89.43120592	15.55282517
YDR228C	107.6827962	22.87828426	130.0817541	93.31695102
YDR229W	9.282999671	22.87828426	195.1226311	82.94840091
YDR231C	313.7653889	369.3208745	177.7009676	217.7395524
YDR232W	172.6637939	228.7828426	84.78542899	15.55282517
YDR233C	12.99619954	0	55.74932317	5.184275057
YDR234W	144.8147949	205.9045583	131.2431983	0
YDR235W	172.6637939	307.2226743	41.81199238	98.50122608
YDR236C	204.2259928	287.6127164	109.1757579	466.5847551
YDR237W	183.8033935	251.6611269	213.7057388	93.31695102
YDR238C	77.97719724	0	148.6648618	31.10565034
YDR239C	167.0939941	150.3430108	29.03610582	88.13267597
YDR240C	74.26399737	45.75656852	190.4768542	93.31695102
YDR242W	96.54319658	120.9280739	121.9516444	456.216205
YDR243C	157.8109944	209.1728847	175.3780791	331.7936036
YDR244W	129.9619954	238.5878216	209.0599619	155.5282517
YDR245W	24.13579915	65.36652646	42.97343661	88.13267597
YDR246W	163.3807942	215.7095373	68.52520973	373.2678041
YDR246W-A	181.9467936	859.5698229	73.17098666	119.2383263
YDR247W	87.26019691	3.268326323	124.2745329	36.2899254
YDR248C	226.505192	346.4425902	154.4720829	165.8968018
YDR249C	200.5127929	245.1244742	470.3849142	316.2407785
YDR251W	66.83759763	65.36652646	58.07221163	171.0810769
YDR252W	308.1955891	473.9073168	684.090653	108.8697762
YDR253C	176.3769938	271.2710848	109.1757579	134.7911515
YDR254W	189.3731933	336.6376112	128.9203098	160.7125268
YDR255C	194.9429931	284.3443901	95.23842708	57.02702563
YDR256C	150.3845947	245.1244742	60.3951001	673.9557574
YDR257C	167.0939941	604.6403697	147.5034175	176.2653519
YDR258C	135.5317952	173.2212951	112.6600906	20.73710023
YDR259C	206.0825927	777.8616648	138.2118637	41.47420046
YDR260C	295.1993895	372.5892008	199.768408	160.7125268
YDR261C	74.26399737	94.78146336	202.0912965	36.2899254
YDR262W	111.3959961	169.9529688	97.56131554	98.50122608
YDR263C	133.6751953	225.5145163	159.1178599	93.31695102
YDR264C	27.84899901	13.07330529	207.8985176	36.2899254
YDR265W	174.5203938	385.6625061	225.3201811	108.8697762
YDR266C	181.9467936	326.8326323	98.72275978	176.2653519
YDR267C	165.2373942	277.8077374	87.10831745	518.4275057
YDR268W	100.2563965	189.5629267	176.5395234	139.9754265
YDR270W	77.97719724	101.318116	203.2527407	41.47420046
YDR272W	176.3769938	228.7828426	155.6335272	632.4815569
YDR273W	139.2449951	274.5394111	183.5081888	155.5282517
YDR275W	72.40739744	26.14661058	99.88420401	62.21130068
YDR276C	33.41879882	19.60995794	31.35899428	93.31695102
YDR277C	152.2411946	647.1286119	41.81199238	0
YDR279W	66.83759763	94.78146336	72.00954243	5.184275057
YDR280W	141.101595	238.5878216	248.5490658	51.84275057
YDR281C	161.5241943	271.2710848	124.2745329	331.7936036
YDR282C	194.9429931	405.272464	19.74455196	5.184275057
YDR283C	118.8223958	245.1244742	99.88420401	31.10565034
YDR284C	345.3275878	454.2973589	256.6791754	394.0049043
YDR285W	172.6637939	199.3679057	222.9972927	46.65847551
YDR286C	258.0673909	294.149369	117.3058675	285.1351281
YDR287W	207.9391926	218.9778636	375.1464872	98.50122608
YDR288W	259.9239908	241.8561479	178.8624118	129.6068764
YDR289C	89.11679685	42.4882422	314.7513871	62.21130068
YDR291W	126.2487955	179.7579478	140.5347522	41.47420046
YDR292C	154.0977945	212.441211	52.26499047	129.6068764
YDR293C	18.56599934	3.268326323	0	0
YDR294C	111.3959961	3.268326323	148.6648618	98.50122608
YDR295C	155.9543945	147.0746845	298.4911678	31.10565034
YDR296W	232.0749918	163.4163161	150.9877502	10.36855011
YDR297W	100.2563965	114.3914213	253.1948427	725.798508
YDR298C	161.5241943	163.4163161	24.39032889	0
YDR299W	85.40359698	261.4661058	167.2479695	217.7395524
YDR300C	126.2487955	120.9280739	83.62398475	108.8697762
YDR301W	102.1129964	130.7330529	120.7902002	15.55282517
YDR302W	198.656193	232.0511689	131.2431983	751.7198833
YDR303C	12.99619954	218.9778636	16.26021926	10.36855011
YDR304C	246.9277913	339.9059376	176.5395234	948.7223354
YDR305C	168.950594	205.9045583	0	0
YDR306C	20.42259928	49.02489484	134.727531	186.633902
YDR307W	111.3959961	101.318116	355.4019352	145.1597016
YDR308C	135.5317952	202.636232	2814.179376	943.5380604
YDR309C	3.713199869	6.536652646	80.13965205	46.65847551
YDR310C	55.69799803	134.0013792	269.455062	25.92137528
YDR311W	155.9543945	297.4176954	418.1199238	134.7911515
YDR312W	224.648592	323.564306	376.3079314	176.2653519
YDR313C	92.82999671	75.17150542	59.23365587	139.9754265
YDR314C	129.9619954	156.8796635	0	10.36855011
YDR315C	189.3731933	173.2212951	126.5974214	285.1351281
YDR316W	96.54319658	254.9294532	228.8045138	62.21130068
YDR317W	50.12819823	101.318116	0	0
YDR318W	155.9543945	228.7828426	8.130109629	51.84275057
YDR319C	157.8109944	421.6140956	754.9387512	202.1867272
YDR320C	146.6713948	140.5380319	163.7636368	202.1867272
YDR320C-A	224.648592	372.5892008	137.0504195	1156.093338
YDR321W	53.84139809	42.4882422	146.3419733	129.6068764
YDR322C-A	291.4861897	369.3208745	409.9898141	290.3194032
YDR322W	187.5165934	127.4647266	285.7152812	197.0024522
YDR323C	116.9657959	173.2212951	1.161444233	41.47420046
YDR324C	142.9581949	120.9280739	23.22888465	10.36855011
YDR325W	141.101595	120.9280739	192.7997426	176.2653519
YDR326C	29.70559895	39.21991587	54.58787894	5.184275057
YDR328C	92.82999671	179.7579478	148.6648618	300.6879533
YDR329C	124.3921956	163.4163161	186.9925215	487.3218553
YDR330W	105.8261963	114.3914213	198.6069638	461.4004801
YDR331W	157.8109944	140.5380319	123.1130887	233.2923776
YDR332W	167.0939941	232.0511689	62.71798856	72.5798508
YDR333C	170.807194	150.3430108	42.97343661	119.2383263
YDR334W	0	35.95158955	20.90599619	31.10565034
YDR335W	11.13959961	9.804978968	66.20232126	31.10565034
YDR336W	202.3693928	192.831253	513.3583508	233.2923776
YDR337W	170.807194	150.3430108	167.2479695	134.7911515
YDR338C	122.5355957	179.7579478	18.58310772	5.184275057
YDR339C	79.83379717	101.318116	229.9659581	264.3980279
YDR341C	55.69799803	6.536652646	102.2070925	57.02702563
YDR342C	44.55839842	0	161.4407483	285.1351281
YDR343C	0	0	1.161444233	0
YDR345C	9.282999671	117.6597476	47.61921354	41.47420046
YDR346C	40.84519855	22.87828426	123.1130887	57.02702563
YDR347W	165.2373942	241.8561479	162.6021926	466.5847551
YDR348C	44.55839842	29.4149369	103.3685367	82.94840091
YDR349C	59.4111979	91.51313704	146.3419733	124.4226014
YDR350C	50.12819823	117.6597476	135.8889752	62.21130068
YDR351W	38.98859862	16.34163161	139.3733079	368.083529
YDR352W	87.26019691	62.09820013	184.669633	155.5282517
YDR353W	115.1091959	88.24481071	348.4332698	93.31695102
YDR354W	146.6713948	143.8063582	358.8862679	72.5798508
YDR356W	25.99239908	16.34163161	190.4768542	25.92137528
YDR357C	200.5127929	202.636232	154.4720829	694.6928576
YDR358W	89.11679685	169.9529688	268.2936177	238.4766526
YDR359C	116.9657959	160.1479898	656.2159915	259.2137528
YDR361C	131.8185953	225.5145163	84.78542899	435.4791048
YDR362C	139.2449951	509.8589064	261.3249524	953.9066105
YDR363W	98.39979652	173.2212951	357.7248237	98.50122608
YDR363W-A	87.26019691	196.0995794	375.1464872	342.1621538
YDR364C	196.799593	218.9778636	263.6478408	357.7149789
YDR365C	113.252596	84.97648439	161.4407483	62.21130068
YDR366C	241.3579915	326.8326323	267.1321735	150.3439767
YDR367W	445.5839842	526.200538	567.9462298	497.6904055
YDR368W	343.4709878	392.1991587	74.33243089	51.84275057
YDR369C	129.9619954	134.0013792	111.4986463	72.5798508
YDR370C	194.9429931	130.7330529	108.0143136	648.0343821
YDR371W	165.2373942	199.3679057	262.4863966	233.2923776
YDR372C	87.26019691	98.04978968	52.26499047	336.9778787
YDR373W	224.648592	183.0262741	454.124695	409.5577295
YDR374C	174.5203938	346.4425902	217.1900715	212.5552773
YDR374W-A	269.2069905	415.077443	78.97820782	1311.621589
YDR375C	174.5203938	209.1728847	407.6669257	259.2137528
YDR376W	122.5355957	137.2697056	188.1539657	409.5577295
YDR377W	189.3731933	212.441211	91.75409438	51.84275057
YDR378C	129.9619954	254.9294532	0	0
YDR379C-A	206.0825927	274.5394111	42.97343661	20.73710023
YDR379W	124.3921956	379.1258534	315.9128313	51.84275057
YDR380W	209.7957926	366.0525482	233.4502908	41.47420046
YDR381C-A	16.70939941	35.95158955	0	0
YDR381W	306.3389892	385.6625061	11.61444233	0
YDR382W	3.713199869	9.804978968	9.291553861	0
YDR383C	172.6637939	222.2461899	163.7636368	165.8968018
YDR384C	219.0787922	232.0511689	119.628756	430.2948297
YDR385W	0	6.536652646	39.48910391	77.76412585
YDR386W	141.101595	147.0746845	47.61921354	67.39557574
YDR387C	181.9467936	202.636232	87.10831745	46.65847551
YDR388W	77.97719724	68.63485278	245.0647331	0
YDR389W	5.569799803	0	24.39032889	0
YDR390C	118.8223958	300.6860217	140.5347522	25.92137528
YDR391C	1.856599934	114.3914213	282.2309485	103.6855011
YDR392W	159.6675943	186.2946004	183.5081888	129.6068764
YDR393W	66.83759763	84.97648439	49.94210201	0
YDR394W	115.1091959	68.63485278	182.3467445	10.36855011
YDR395W	11.13959961	13.07330529	120.7902002	41.47420046
YDR397C	157.8109944	268.0027585	134.727531	88.13267597
YDR398W	105.8261963	173.2212951	204.414185	46.65847551
YDR399W	215.3655924	111.123095	61.55654433	57.02702563
YDR400W	120.6789957	160.1479898	51.10354624	93.31695102
YDR402C	90.97339678	42.4882422	45.29632507	160.7125268
YDR403W	139.2449951	140.5380319	135.8889752	72.5798508
YDR404C	135.5317952	199.3679057	264.809285	57.02702563
YDR405W	211.6523925	352.9792429	54.58787894	88.13267597
YDR406W	133.6751953	150.3430108	11.61444233	5.184275057
YDR407C	20.42259928	52.29322116	298.4911678	31.10565034
YDR408C	148.5279947	94.78146336	62.71798856	46.65847551
YDR409W	146.6713948	101.318116	112.6600906	67.39557574
YDR410C	228.3617919	225.5145163	212.5442946	243.6609277
YDR411C	100.2563965	91.51313704	218.3515157	217.7395524
YDR412W	241.3579915	261.4661058	18.58310772	295.5036782
YDR414C	150.3845947	228.7828426	89.43120592	181.449627
YDR415C	157.8109944	189.5629267	109.1757579	741.3513331
YDR416W	124.3921956	611.1770224	154.4720829	129.6068764
YDR418W	31.56219888	26.14661058	47.61921354	129.6068764
YDR419W	72.40739744	88.24481071	0	0
YDR420W	0	0	30.19755005	0
YDR421W	176.3769938	81.70815807	69.68665396	108.8697762
YDR422C	102.1129964	160.1479898	335.6573832	114.0540513
YDR423C	185.6599934	336.6376112	139.3733079	533.9803309
YDR424C	233.9315917	277.8077374	192.7997426	222.9238274
YDR425W	174.5203938	379.1258534	65.04087703	20.73710023
YDR427W	113.252596	225.5145163	140.5347522	528.7960558
YDR428C	152.2411946	169.9529688	49.94210201	342.1621538
YDR429C	115.1091959	137.2697056	157.9564156	46.65847551
YDR430C	161.5241943	222.2461899	133.5660868	5.184275057
YDR432W	74.26399737	88.24481071	210.2214061	155.5282517
YDR434W	98.39979652	156.8796635	164.925081	145.1597016
YDR435C	116.9657959	238.5878216	138.2118637	119.2383263
YDR436W	40.84519855	104.5864423	109.1757579	160.7125268
YDR437W	189.3731933	192.831253	160.2793041	254.0294778
YDR438W	161.5241943	6.536652646	206.7370734	222.9238274
YDR439W	131.8185953	101.318116	66.20232126	72.5798508
YDR440W	61.26779783	45.75656852	155.6335272	103.6855011
YDR441C	139.2449951	2722.515827	131.2431983	46.65847551
YDR443C	124.3921956	251.6611269	111.4986463	41.47420046
YDR444W	81.69039711	101.318116	247.3876216	10.36855011
YDR446W	144.8147949	111.123095	135.8889752	62.21130068
YDR447C	146.6713948	98.04978968	2.322888465	0
YDR448W	154.0977945	78.43983175	0	0
YDR449C	191.2297932	186.2946004	106.8528694	93.31695102
YDR450W	239.5013915	147.0746845	127.7588656	243.6609277
YDR451C	27.84899901	98.04978968	292.6839466	36.2899254
YDR452W	105.8261963	68.63485278	281.0695043	20.73710023
YDR453C	187.5165934	300.6860217	33.68188275	5.184275057
YDR454C	102.1129964	124.1964003	163.7636368	466.5847551
YDR456W	157.8109944	153.6113372	120.7902002	88.13267597
YDR457W	7.426399737	6.536652646	0	0
YDR458C	111.3959961	88.24481071	99.88420401	57.02702563
YDR459C	126.2487955	261.4661058	59.23365587	36.2899254
YDR460W	189.3731933	235.3194952	90.59265015	119.2383263
YDR461C-A	129.9619954	212.441211	144.0190849	41.47420046
YDR461W	161.5241943	232.0511689	128.9203098	165.8968018
YDR462W	196.799593	264.7344321	364.6934891	62.21130068
YDR463W	68.69419757	65.36652646	149.826306	352.5307039
YDR464W	81.69039711	81.70815807	23.22888465	20.73710023
YDR465C	102.1129964	127.4647266	108.0143136	1275.331664
YDR466W	98.39979652	78.43983175	39.48910391	51.84275057
YDR468C	57.55459796	19.60995794	16.26021926	10.36855011
YDR469W	341.6143879	307.2226743	472.7078027	129.6068764
YDR470C	129.9619954	98.04978968	51.10354624	41.47420046
YDR471W	191.2297932	205.9045583	95.23842708	171.0810769
YDR472W	150.3845947	271.2710848	142.8576406	108.8697762
YDR473C	133.6751953	134.0013792	193.9611869	15.55282517
YDR475C	24.13579915	9.804978968	12.77588656	15.55282517
YDR476C	118.8223958	117.6597476	224.1587369	165.8968018
YDR477W	161.5241943	150.3430108	127.7588656	31.10565034
YDR478W	220.9353922	339.9059376	16.26021926	5.184275057
YDR479C	159.6675943	196.0995794	90.59265015	41.47420046
YDR480W	94.68659665	114.3914213	150.9877502	10.36855011
YDR481C	57.55459796	58.82987381	174.2166349	57.02702563
YDR482C	215.3655924	127.4647266	104.5299809	746.5356082
YDR483W	55.69799803	78.43983175	69.68665396	409.5577295
YDR484W	157.8109944	189.5629267	119.628756	129.6068764
YDR485C	129.9619954	205.9045583	152.1491945	57.02702563
YDR486C	226.505192	9.804978968	912.8951669	394.0049043
YDR487C	336.0445881	130.7330529	131.2431983	917.6166851
YDR488C	594.111979	127.4647266	200.9298523	673.9557574
YDR489W	226.505192	300.6860217	84.78542899	51.84275057
YDR490C	193.0863932	130.7330529	104.5299809	222.9238274
YDR492W	170.807194	375.8575271	297.3297236	362.899254
YDR493W	178.2335937	277.8077374	83.62398475	591.0073565
YDR494W	189.3731933	81.70815807	325.2043851	82.94840091
YDR495C	48.27159829	26.14661058	69.68665396	36.2899254
YDR496C	113.252596	94.78146336	3.484332698	36.2899254
YDR497C	25.99239908	6.536652646	145.1805291	316.2407785
YDR498C	167.0939941	326.8326323	346.1103813	228.1081025
YDR499W	126.2487955	62.09820013	225.3201811	585.8230814
YDR500C	5.569799803	19.60995794	144.0190849	0
YDR501W	35.27539875	173.2212951	45.29632507	10.36855011
YDR502C	68.69419757	78.43983175	192.7997426	264.3980279
YDR503C	167.0939941	405.272464	321.7200525	326.6093286
YDR504C	224.648592	317.0276533	174.2166349	305.8722284
YDR505C	46.41499836	104.5864423	53.4264347	155.5282517
YDR506C	141.101595	169.9529688	308.9441659	93.31695102
YDR507C	5.569799803	26.14661058	24.39032889	51.84275057
YDR508C	14.85279947	111.123095	222.9972927	57.02702563
YDR510W	94.68659665	94.78146336	189.3154099	124.4226014
YDR511W	159.6675943	290.8810427	31.35899428	41.47420046
YDR512C	289.6295897	447.7607062	2310.112579	466.5847551
YDR513W	287.7729898	437.9557273	2300.821025	466.5847551
YDR514C	128.1053955	111.123095	22.06744042	0
YDR515W	159.6675943	297.4176954	175.3780791	445.8476549
YDR516C	92.82999671	29.4149369	19.74455196	10.36855011
YDR517W	122.5355957	134.0013792	90.59265015	20.73710023
YDR518W	133.6751953	71.9031791	75.49387512	10.36855011
YDR519W	150.3845947	143.8063582	271.7779504	217.7395524
YDR520C	107.6827962	68.63485278	117.3058675	108.8697762
YDR522C	139.2449951	284.3443901	98.72275978	186.633902
YDR523C	161.5241943	98.04978968	105.6914252	62.21130068
YDR524C	189.3731933	235.3194952	101.0456482	0
YDR524C-B	40.84519855	45.75656852	17.42166349	528.7960558
YDR524W-C	228.3617919	598.1037171	85.94687322	82.94840091
YDR525W-A	66.83759763	52.29322116	242.7418446	321.4250535
YDR527W	105.8261963	104.5864423	192.7997426	31.10565034
YDR528W	96.54319658	94.78146336	637.6328837	51.84275057
YDR529C	180.0901936	124.1964003	39.48910391	139.9754265
YDR530C	150.3845947	303.954348	715.4496473	819.115459
YDR531W	9.282999671	163.4163161	222.9972927	181.449627
YDR532C	154.0977945	179.7579478	173.0551907	191.8181771
YDR533C	111.3959961	375.8575271	167.2479695	300.6879533
YDR534C	1.856599934	75.17150542	4.645776931	25.92137528
YDR536W	53.84139809	71.9031791	73.17098666	10.36855011
YDR538W	215.3655924	395.4674851	257.8406197	119.2383263
YDR539W	96.54319658	65.36652646	81.30109629	25.92137528
YDR540C	105.8261963	26.14661058	29.03610582	10.36855011
YDR541C	89.11679685	39.21991587	19.74455196	15.55282517
YDR542W	68.69419757	55.56154749	36.00477121	0
YDR545W	326.7615884	245.1244742	91.75409438	5.184275057
YEL001C	0	0	68.52520973	248.8452027
YEL002C	135.5317952	107.8547687	25.55177312	134.7911515
YEL003W	430.7311848	630.7869803	418.1199238	917.6166851
YEL004W	213.5089924	235.3194952	303.1369447	715.4299579
YEL005C	152.2411946	245.1244742	83.62398475	25.92137528
YEL006W	135.5317952	45.75656852	293.8453909	305.8722284
YEL007W	24.13579915	45.75656852	10.45299809	15.55282517
YEL009C	5.569799803	6.536652646	211.3828503	25.92137528
YEL011W	27.84899901	3.268326323	27.87466158	20.73710023
YEL012W	165.2373942	150.3430108	116.1444233	10.36855011
YEL013W	14.85279947	32.68326323	0	0
YEL015W	85.40359698	35.95158955	226.4816254	139.9754265
YEL016C	183.8033935	264.7344321	135.8889752	129.6068764
YEL017C-A	29.70559895	0	6.968665396	36.2899254
YEL017W	133.6751953	124.1964003	133.5660868	632.4815569
YEL018W	120.6789957	107.8547687	78.97820782	134.7911515
YEL019C	220.9353922	222.2461899	49.94210201	150.3439767
YEL020C	98.39979652	127.4647266	44.13488084	119.2383263
YEL020W-A	74.26399737	0	0	0
YEL021W	506.8517821	549.0788222	112.6600906	36.2899254
YEL022W	57.55459796	9.804978968	0	0
YEL023C	113.252596	75.17150542	226.4816254	82.94840091
YEL024W	124.3921956	78.43983175	428.5729219	67.39557574
YEL025C	89.11679685	32.68326323	12.77588656	0
YEL026W	168.950594	71.9031791	585.3678933	57.02702563
YEL027W	16.70939941	0	38.32765968	25.92137528
YEL029C	120.6789957	39.21991587	78.97820782	57.02702563
YEL030W	105.8261963	225.5145163	282.2309485	41.47420046
YEL031W	9.282999671	6.536652646	49.94210201	31.10565034
YEL032W	79.83379717	32.68326323	155.6335272	57.02702563
YEL034W	334.1879882	375.8575271	218.3515157	57.02702563
YEL035C	246.9277913	254.9294532	137.0504195	378.4520792
YEL036C	157.8109944	130.7330529	32.52043851	10.36855011
YEL037C	96.54319658	176.4896214	202.0912965	31.10565034
YEL038W	178.2335937	268.0027585	110.3372021	160.7125268
YEL039C	163.3807942	310.4910007	96.39987131	114.0540513
YEL040W	122.5355957	134.0013792	365.8549333	77.76412585
YEL041W	193.0863932	212.441211	163.7636368	46.65847551
YEL042W	92.82999671	68.63485278	101.0456482	155.5282517
YEL043W	109.5393961	42.4882422	146.3419733	62.21130068
YEL044W	267.3503905	179.7579478	111.4986463	487.3218553
YEL046C	200.5127929	120.9280739	375.1464872	57.02702563
YEL047C	83.54699704	245.1244742	108.0143136	41.47420046
YEL048C	126.2487955	150.3430108	216.0286273	238.4766526
YEL049W	76.12059731	117.6597476	44.13488084	5.184275057
YEL050C	85.40359698	88.24481071	173.0551907	31.10565034
YEL051W	150.3845947	169.9529688	222.9972927	694.6928576
YEL052W	131.8185953	101.318116	268.2936177	181.449627
YEL053C	128.1053955	140.5380319	106.8528694	129.6068764
YEL054C	46.41499836	0	228.8045138	119.2383263
YEL055C	200.5127929	137.2697056	89.43120592	62.21130068
YEL056W	141.101595	189.5629267	310.1056101	119.2383263
YEL057C	189.3731933	519.6638853	149.826306	57.02702563
YEL058W	168.950594	127.4647266	217.1900715	191.8181771
YEL059C-A	206.0825927	163.4163161	62.71798856	222.9238274
YEL060C	7.426399737	19.60995794	121.9516444	82.94840091
YEL061C	35.27539875	16.34163161	0	0
YEL062W	178.2335937	137.2697056	113.8215348	77.76412585
YEL063C	24.13579915	88.24481071	58.07221163	15.55282517
YEL064C	148.5279947	225.5145163	12.77588656	98.50122608
YEL065W	92.82999671	68.63485278	190.4768542	648.0343821
YEL066W	323.0483886	107.8547687	283.3923928	10.36855011
YEL067C	323.0483886	107.8547687	283.3923928	10.36855011
YEL069C	144.8147949	104.5864423	72.00954243	20.73710023
YEL070W	148.5279947	343.1742639	130.0817541	668.7714823
YEL071W	81.69039711	0	153.3106387	15.55282517
YEL072W	126.2487955	55.56154749	253.1948427	36.2899254
YEL073C	24.13579915	32.68326323	8.130109629	0
YEL075C	165.2373942	264.7344321	249.71051	202.1867272
YEL077C	83.54699704	42.4882422	24.39032889	0
YER001W	124.3921956	0	102.2070925	5.184275057
YER002W	126.2487955	134.0013792	113.8215348	440.6633798
YER003C	111.3959961	176.4896214	217.1900715	725.798508
YER004W	157.8109944	153.6113372	108.0143136	445.8476549
YER005W	118.8223958	209.1728847	283.3923928	25.92137528
YER006W	103.9695963	134.0013792	206.7370734	41.47420046
YER007C-A	35.27539875	13.07330529	333.3344948	119.2383263
YER007W	148.5279947	120.9280739	243.9032889	305.8722284
YER008C	25.99239908	9.804978968	34.84332698	10.36855011
YER009W	232.0749918	179.7579478	17.42166349	36.2899254
YER010C	144.8147949	29.4149369	126.5974214	103.6855011
YER011W	100.2563965	176.4896214	137.0504195	15.55282517
YER012W	89.11679685	58.82987381	347.2718256	51.84275057
YER013W	181.9467936	120.9280739	54.58787894	31.10565034
YER014C-A	300.7691894	1068.742708	770.0375263	238.4766526
YER014W	304.4823892	1072.011034	770.0375263	238.4766526
YER015W	168.950594	454.2973589	277.5851716	41.47420046
YER016W	18.56599934	3.268326323	11.61444233	5.184275057
YER017C	211.6523925	22.87828426	141.6961964	77.76412585
YER018C	254.354191	0	195.1226311	181.449627
YER019C-A	202.3693928	166.6846425	191.6382984	20.73710023
YER019W	172.6637939	235.3194952	72.00954243	165.8968018
YER020W	38.98859862	49.02489484	83.62398475	119.2383263
YER021W	51.98479816	16.34163161	98.72275978	171.0810769
YER022W	72.40739744	39.21991587	142.8576406	238.4766526
YER023W	185.6599934	156.8796635	222.9972927	207.3710023
YER024W	115.1091959	140.5380319	159.1178599	31.10565034
YER025W	63.12439777	124.1964003	53.4264347	46.65847551
YER026C	24.13579915	0	80.13965205	93.31695102
YER027C	109.5393961	147.0746845	253.1948427	171.0810769
YER028C	113.252596	49.02489484	66.20232126	41.47420046
YER029C	159.6675943	81.70815807	63.8794328	388.8206293
YER030W	191.2297932	205.9045583	16.26021926	601.3759066
YER031C	83.54699704	3.268326323	38.32765968	228.1081025
YER032W	61.26779783	52.29322116	47.61921354	41.47420046
YER033C	111.3959961	215.7095373	110.3372021	10.36855011
YER034W	224.648592	196.0995794	318.2357198	108.8697762
YER035W	298.9125894	39.21991587	168.4094137	41.47420046
YER036C	141.101595	120.9280739	17.42166349	67.39557574
YER037W	165.2373942	78.43983175	2152.156163	31.10565034
YER038C	120.6789957	42.4882422	259.0020639	171.0810769
YER039C	211.6523925	215.7095373	125.4359771	197.0024522
YER039C-A	408.4519855	84.97648439	42.97343661	191.8181771
YER040W	61.26779783	0	68.52520973	0
YER041W	131.8185953	173.2212951	104.5299809	181.449627
YER042W	72.40739744	225.5145163	10.45299809	72.5798508
YER043C	81.69039711	13.07330529	193.9611869	31.10565034
YER044C	50.12819823	6.536652646	56.9107674	67.39557574
YER044C-A	211.6523925	117.6597476	281.0695043	311.0565034
YER045C	115.1091959	3.268326323	156.7949714	114.0540513
YER046W	152.2411946	6.536652646	104.5299809	114.0540513
YER047C	68.69419757	88.24481071	226.4816254	82.94840091
YER048C	1.856599934	0	81.30109629	36.2899254
YER048W-A	180.0901936	186.2946004	155.6335272	20.73710023
YER049W	115.1091959	107.8547687	341.4646044	202.1867272
YER050C	209.7957926	225.5145163	178.8624118	103.6855011
YER051W	161.5241943	81.70815807	32.52043851	0
YER052C	79.83379717	9.804978968	135.8889752	119.2383263
YER053C	24.13579915	0	367.0163775	25.92137528
YER053C-A	87.26019691	42.4882422	310.1056101	668.7714823
YER054C	155.9543945	768.0566859	133.5660868	108.8697762
YER055C	63.12439777	124.1964003	176.5395234	41.47420046
YER056C	61.26779783	13.07330529	313.5899428	67.39557574
YER056C-A	122.5355957	49.02489484	171.8937464	155.5282517
YER057C	228.3617919	147.0746845	247.3876216	82.94840091
YER058W	217.2221923	823.6182333	54.58787894	77.76412585
YER059W	63.12439777	94.78146336	80.13965205	0
YER060W	168.950594	196.0995794	20.90599619	0
YER060W-A	302.6257893	421.6140956	118.4673117	129.6068764
YER061C	150.3845947	58.82987381	161.4407483	228.1081025
YER062C	215.3655924	78.43983175	270.6165062	259.2137528
YER063W	103.9695963	55.56154749	45.29632507	466.5847551
YER064C	3.713199869	0	4.645776931	10.36855011
YER065C	0	3.268326323	1.161444233	0
YER066W	70.5507975	19.60995794	94.07698285	5.184275057
YER067W	90.97339678	160.1479898	411.1512584	202.1867272
YER068W	230.2183919	254.9294532	111.4986463	1109.434862
YER069W	72.40739744	134.0013792	155.6335272	51.84275057
YER070W	116.9657959	156.8796635	150.9877502	0
YER071C	191.2297932	431.4190746	132.4046425	155.5282517
YER072W	219.0787922	254.9294532	55.74932317	25.92137528
YER073W	107.6827962	117.6597476	274.1008389	119.2383263
YER074W	165.2373942	130.7330529	481.9993566	591.0073565
YER074W-A	98.39979652	88.24481071	140.5347522	207.3710023
YER075C	20.42259928	0	72.00954243	5.184275057
YER076C	44.55839842	0	178.8624118	77.76412585
YER077C	154.0977945	84.97648439	116.1444233	67.39557574
YER078C	209.7957926	254.9294532	155.6335272	705.0614077
YER078W-A	367.606787	173.2212951	348.4332698	212.5552773
YER079W	319.3351887	9.804978968	262.4863966	114.0540513
YER080W	3.713199869	522.9322116	255.5177312	290.3194032
YER081W	181.9467936	42.4882422	428.5729219	98.50122608
YER082C	113.252596	58.82987381	116.1444233	20.73710023
YER083C	135.5317952	45.75656852	44.13488084	72.5798508
YER085C	172.6637939	137.2697056	471.5463585	155.5282517
YER086W	246.9277913	101.318116	267.1321735	259.2137528
YER087C-B	165.2373942	26.14661058	135.8889752	528.7960558
YER087W	150.3845947	94.78146336	36.00477121	25.92137528
YER088C	0	0	0	0
YER089C	29.70559895	55.56154749	0	0
YER090W	92.82999671	75.17150542	47.61921354	10.36855011
YER091C	42.70179849	3.268326323	168.4094137	145.1597016
YER092W	163.3807942	62.09820013	53.4264347	466.5847551
YER093C	83.54699704	117.6597476	236.9346235	0
YER093C-A	165.2373942	258.1977795	72.00954243	114.0540513
YER094C	116.9657959	78.43983175	191.6382984	653.2186572
YER095W	165.2373942	0	515.6812393	98.50122608
YER096W	100.2563965	179.7579478	105.6914252	62.21130068
YER098W	79.83379717	45.75656852	92.91553861	62.21130068
YER099C	187.5165934	156.8796635	70.84809819	114.0540513
YER100W	233.9315917	94.78146336	133.5660868	67.39557574
YER101C	148.5279947	39.21991587	775.8447474	171.0810769
YER102W	61.26779783	26.14661058	138.2118637	57.02702563
YER103W	0	9.804978968	92.91553861	114.0540513
YER104W	146.6713948	375.8575271	524.9727932	243.6609277
YER105C	92.82999671	101.318116	90.59265015	31.10565034
YER106W	332.3313882	98.04978968	242.7418446	20.73710023
YER107C	167.0939941	166.6846425	44.13488084	36.2899254
YER109C	85.40359698	235.3194952	17.42166349	10.36855011
YER110C	7.426399737	0	16.26021926	0
YER111C	37.13199869	68.63485278	131.2431983	20.73710023
YER112W	51.98479816	0	279.9080601	145.1597016
YER113C	224.648592	160.1479898	102.2070925	57.02702563
YER114C	31.56219888	3.268326323	12.77588656	0
YER115C	304.4823892	169.9529688	39.48910391	67.39557574
YER116C	226.505192	294.149369	396.0524833	642.8501071
YER117W	246.9277913	0	418.1199238	1047.223561
YER118C	105.8261963	19.60995794	181.1853003	451.03193
YER119C	176.3769938	160.1479898	255.5177312	160.7125268
YER120W	16.70939941	19.60995794	270.6165062	5.184275057
YER121W	308.1955891	650.3969382	0	5.184275057
YER122C	122.5355957	98.04978968	101.0456482	264.3980279
YER123W	68.69419757	39.21991587	153.3106387	228.1081025
YER124C	120.6789957	32.68326323	226.4816254	155.5282517
YER125W	1.856599934	0	25.55177312	0
YER126C	92.82999671	111.123095	46.45776931	25.92137528
YER127W	388.0293863	218.9778636	454.124695	259.2137528
YER128W	217.2221923	68.63485278	164.925081	160.7125268
YER129W	191.2297932	486.9806221	189.3154099	139.9754265
YER130C	55.69799803	91.51313704	96.39987131	10.36855011
YER131W	89.11679685	101.318116	98.72275978	62.21130068
YER132C	20.42259928	94.78146336	1.161444233	5.184275057
YER133W	0	0	0	0
YER134C	63.12439777	0	5.807221163	0
YER136W	25.99239908	58.82987381	128.9203098	31.10565034
YER137C	77.97719724	6.536652646	88.26976168	533.9803309
YER138W-A	14.85279947	16.34163161	1.161444233	0
YER139C	59.4111979	45.75656852	1.161444233	5.184275057
YER140W	168.950594	604.6403697	209.0599619	134.7911515
YER141W	77.97719724	120.9280739	96.39987131	31.10565034
YER142C	157.8109944	565.4204538	16.26021926	5.184275057
YER143W	176.3769938	52.29322116	11.61444233	0
YER144C	89.11679685	3.268326323	119.628756	321.4250535
YER145C	87.26019691	134.0013792	0	0
YER146W	213.5089924	601.3720434	365.8549333	108.8697762
YER147C	172.6637939	310.4910007	111.4986463	88.13267597
YER148W	129.9619954	127.4647266	52.26499047	124.4226014
YER149C	146.6713948	235.3194952	262.4863966	705.0614077
YER150W	135.5317952	722.3001173	13.93733079	77.76412585
YER151C	100.2563965	84.97648439	47.61921354	114.0540513
YER152C	150.3845947	0	250.8719543	82.94840091
YER153C	276.6333902	248.3928005	1.161444233	0
YER154W	167.0939941	88.24481071	80.13965205	129.6068764
YER155C	5.569799803	6.536652646	0	0
YER156C	113.252596	29.4149369	185.8310772	165.8968018
YER157W	122.5355957	134.0013792	0	0
YER158C	146.6713948	235.3194952	48.78065777	57.02702563
YER159C	94.68659665	62.09820013	130.0817541	88.13267597
YER161C	90.97339678	49.02489484	186.9925215	67.39557574
YER162C	90.97339678	183.0262741	274.1008389	103.6855011
YER163C	141.101595	166.6846425	135.8889752	88.13267597
YER164W	25.99239908	62.09820013	8.130109629	0
YER165W	146.6713948	156.8796635	413.4741468	632.4815569
YER166W	44.55839842	49.02489484	90.59265015	20.73710023
YER167W	29.70559895	98.04978968	192.7997426	124.4226014
YER168C	200.5127929	156.8796635	46.45776931	51.84275057
YER169W	14.85279947	0	96.39987131	41.47420046
YER170W	155.9543945	254.9294532	37.16621545	129.6068764
YER171W	206.0825927	156.8796635	22.06744042	357.7149789
YER172C	61.26779783	127.4647266	8.130109629	20.73710023
YER173W	126.2487955	212.441211	148.6648618	181.449627
YER174C	172.6637939	268.0027585	153.3106387	62.21130068
YER175C	161.5241943	281.0760638	114.982979	549.533156
YER175W-A	202.3693928	300.6860217	152.1491945	228.1081025
YER176W	72.40739744	140.5380319	109.1757579	25.92137528
YER177W	5.569799803	0	133.5660868	347.3464288
YER178W	42.70179849	29.4149369	202.0912965	82.94840091
YER179W	161.5241943	297.4176954	48.78065777	119.2383263
YER180C	131.8185953	287.6127164	560.9775644	440.6633798
YER180C-A	129.9619954	143.8063582	547.0402336	191.8181771
YER182W	105.8261963	114.3914213	159.1178599	165.8968018
YER183C	129.9619954	114.3914213	138.2118637	114.0540513
YER184C	87.26019691	127.4647266	103.3685367	31.10565034
YER185W	120.6789957	209.1728847	209.0599619	129.6068764
YER186C	68.69419757	176.4896214	54.58787894	0
YER187W	48.27159829	29.4149369	52.26499047	0
YER188C-A	118.8223958	78.43983175	175.3780791	57.02702563
YER189W	365.7501871	107.8547687	63.8794328	25.92137528
YER190C-B	1190.080558	804.0082754	365.8549333	82.94840091
YER190W	1383.166951	879.1797808	401.8597045	103.6855011
YFL001W	228.3617919	222.2461899	113.8215348	202.1867272
YFL002C	44.55839842	39.21991587	22.06744042	5.184275057
YFL003C	139.2449951	101.318116	264.809285	41.47420046
YFL004W	118.8223958	35.95158955	205.5756292	139.9754265
YFL005W	38.98859862	6.536652646	171.8937464	10.36855011
YFL007W	25.99239908	0	10.45299809	0
YFL008W	148.5279947	78.43983175	181.1853003	15.55282517
YFL009W	137.3883951	212.441211	95.23842708	181.449627
YFL010C	0	0	0	0
YFL010W-A	0	0	0	0
YFL011W	109.5393961	166.6846425	81.30109629	10.36855011
YFL012W	144.8147949	192.831253	233.4502908	67.39557574
YFL013C	139.2449951	205.9045583	99.88420401	160.7125268
YFL014W	183.8033935	101.318116	409.9898141	108.8697762
YFL016C	12.99619954	6.536652646	292.6839466	57.02702563
YFL017C	159.6675943	287.6127164	88.26976168	5.184275057
YFL017W-A	157.8109944	372.5892008	17.42166349	51.84275057
YFL018C	59.4111979	62.09820013	175.3780791	25.92137528
YFL020C	81.69039711	241.8561479	91.75409438	25.92137528
YFL021W	0	3.268326323	49.94210201	5.184275057
YFL022C	90.97339678	205.9045583	53.4264347	67.39557574
YFL023W	66.83759763	19.60995794	131.2431983	93.31695102
YFL024C	66.83759763	62.09820013	101.0456482	114.0540513
YFL025C	64.9809977	124.1964003	8.130109629	0
YFL026W	102.1129964	94.78146336	341.4646044	103.6855011
YFL027C	213.5089924	160.1479898	87.10831745	114.0540513
YFL028C	157.8109944	176.4896214	0	98.50122608
YFL029C	89.11679685	176.4896214	63.8794328	20.73710023
YFL030W	89.11679685	189.5629267	34.84332698	0
YFL031W	137.3883951	303.954348	320.5586082	160.7125268
YFL033C	51.98479816	127.4647266	17.42166349	15.55282517
YFL034C-A	159.6675943	421.6140956	297.3297236	165.8968018
YFL034C-B	191.2297932	317.0276533	166.0865253	25.92137528
YFL034W	163.3807942	55.56154749	63.8794328	0
YFL036W	64.9809977	101.318116	0	0
YFL037W	3.713199869	0	0	0
YFL038C	53.84139809	58.82987381	400.6982603	129.6068764
YFL039C	222.7919921	3.268326323	0	0
YFL040W	0	281.0760638	131.2431983	119.2383263
YFL041W	194.9429931	467.3706642	200.9298523	10.36855011
YFL041W-A	161.5241943	268.0027585	152.1491945	207.3710023
YFL042C	81.69039711	124.1964003	399.536816	217.7395524
YFL044C	159.6675943	460.8340115	348.4332698	88.13267597
YFL045C	135.5317952	130.7330529	53.4264347	5.184275057
YFL046W	198.656193	235.3194952	18.58310772	82.94840091
YFL047W	150.3845947	176.4896214	36.00477121	31.10565034
YFL048C	70.5507975	49.02489484	181.1853003	259.2137528
YFL049W	116.9657959	120.9280739	229.9659581	114.0540513
YFL050C	27.84899901	205.9045583	85.94687322	41.47420046
YFL051C	128.1053955	176.4896214	94.07698285	20.73710023
YFL052W	85.40359698	94.78146336	101.0456482	5.184275057
YFL053W	94.68659665	143.8063582	80.13965205	10.36855011
YFL054C	74.26399737	140.5380319	222.9972927	41.47420046
YFL055W	92.82999671	45.75656852	134.727531	67.39557574
YFL056C	107.6827962	153.6113372	166.0865253	129.6068764
YFL057C	245.0711913	264.7344321	1291.525987	181.449627
YFL058W	298.9125894	268.0027585	478.5150239	653.2186572
YFL059W	356.4671874	372.5892008	369.339266	632.4815569
YFL060C	566.26298	470.6389905	475.0306912	824.299734
YFL061W	399.1689859	290.8810427	195.1226311	145.1597016
YFL062W	79.83379717	55.56154749	41.81199238	10.36855011
YFL066C	0	32.68326323	19.74455196	0
YFL067W	3.713199869	13.07330529	3.484332698	0
YFL068W	18.56599934	104.5864423	38.32765968	77.76412585
YFR001W	185.6599934	88.24481071	89.43120592	155.5282517
YFR002W	94.68659665	75.17150542	246.2261773	82.94840091
YFR003C	506.8517821	637.3236329	63.8794328	145.1597016
YFR004W	204.2259928	186.2946004	67.3637655	860.5896594
YFR005C	165.2373942	176.4896214	125.4359771	155.5282517
YFR006W	53.84139809	65.36652646	205.5756292	414.7420046
YFR007W	109.5393961	71.9031791	221.8358484	93.31695102
YFR008W	0	45.75656852	113.8215348	191.8181771
YFR009W	48.27159829	209.1728847	199.768408	57.02702563
YFR010W	172.6637939	196.0995794	245.0647331	881.3267597
YFR011C	142.9581949	111.123095	0	0
YFR012W	111.3959961	32.68326323	364.6934891	82.94840091
YFR012W-A	295.1993895	127.4647266	113.8215348	295.5036782
YFR013W	63.12439777	0	227.6430696	15.55282517
YFR014C	191.2297932	297.4176954	292.6839466	98.50122608
YFR015C	111.3959961	153.6113372	138.2118637	10.36855011
YFR016C	74.26399737	45.75656852	41.81199238	10.36855011
YFR017C	109.5393961	101.318116	602.7895568	114.0540513
YFR018C	304.4823892	205.9045583	262.4863966	108.8697762
YFR019W	3.713199869	9.804978968	0	0
YFR021W	46.41499836	55.56154749	36.00477121	5.184275057
YFR022W	152.2411946	147.0746845	157.9564156	57.02702563
YFR023W	144.8147949	199.3679057	521.4884605	82.94840091
YFR024C-A	92.82999671	19.60995794	145.1805291	57.02702563
YFR025C	109.5393961	130.7330529	88.26976168	134.7911515
YFR026C	107.6827962	114.3914213	186.9925215	77.76412585
YFR027W	159.6675943	120.9280739	296.1682793	165.8968018
YFR028C	0	0	0	15.55282517
YFR029W	103.9695963	22.87828426	218.3515157	326.6093286
YFR030W	102.1129964	163.4163161	77.81676359	25.92137528
YFR031C	137.3883951	156.8796635	116.1444233	20.73710023
YFR031C-A	51.98479816	35.95158955	344.9489371	254.0294778
YFR032C	310.052189	241.8561479	113.8215348	259.2137528
YFR032C-A	334.1879882	52.29322116	262.4863966	1332.35869
YFR032C-B	443.7273843	571.9571065	13.93733079	0
YFR033C	191.2297932	225.5145163	370.5007102	497.6904055
YFR034C	51.98479816	107.8547687	224.1587369	51.84275057
YFR035C	241.3579915	405.272464	283.3923928	57.02702563
YFR036W	243.2145914	130.7330529	324.0429409	1187.198988
YFR037C	170.807194	150.3430108	171.8937464	72.5798508
YFR038W	185.6599934	107.8547687	134.727531	502.8746805
YFR039C	154.0977945	179.7579478	317.0742755	279.9508531
YFR040W	958.0055661	1346.550445	367.0163775	46.65847551
YFR041C	254.354191	271.2710848	152.1491945	20.73710023
YFR042W	399.1689859	431.4190746	463.4162488	259.2137528
YFR043C	219.0787922	209.1728847	29.03610582	383.6363542
YFR044C	230.2183919	134.0013792	239.2575119	197.0024522
YFR045W	345.3275878	251.6611269	261.3249524	248.8452027
YFR046C	204.2259928	317.0276533	99.88420401	150.3439767
YFR047C	131.8185953	98.04978968	202.0912965	25.92137528
YFR048W	168.950594	140.5380319	29.03610582	25.92137528
YFR049W	232.0749918	212.441211	162.6021926	31.10565034
YFR050C	61.26779783	235.3194952	383.2765968	160.7125268
YFR051C	116.9657959	104.5864423	448.3174738	274.766578
YFR052W	272.9201903	196.0995794	213.7057388	497.6904055
YFR053C	18.56599934	107.8547687	303.1369447	176.2653519
YFR055W	0	395.4674851	164.925081	311.0565034
YFR057W	0	91.51313704	30.19755005	25.92137528
YGL001C	131.8185953	169.9529688	74.33243089	114.0540513
YGL002W	207.9391926	173.2212951	297.3297236	134.7911515
YGL003C	139.2449951	124.1964003	283.3923928	362.899254
YGL004C	219.0787922	189.5629267	66.20232126	31.10565034
YGL005C	274.7767903	339.9059376	138.2118637	62.21130068
YGL006W	25.99239908	35.95158955	55.74932317	0
YGL006W-A	96.54319658	42.4882422	53.4264347	15.55282517
YGL007C-A	129.9619954	6.536652646	123.1130887	62.21130068
YGL008C	14.85279947	13.07330529	49.94210201	129.6068764
YGL009C	178.2335937	196.0995794	118.4673117	160.7125268
YGL010W	319.3351887	107.8547687	337.9802717	419.9262796
YGL011C	202.3693928	245.1244742	205.5756292	108.8697762
YGL012W	74.26399737	19.60995794	84.78542899	5.184275057
YGL013C	96.54319658	124.1964003	134.727531	93.31695102
YGL014W	66.83759763	0	34.84332698	67.39557574
YGL015C	339.757788	232.0511689	324.0429409	77.76412585
YGL016W	9.282999671	9.804978968	99.88420401	62.21130068
YGL017W	103.9695963	62.09820013	152.1491945	124.4226014
YGL018C	412.1651854	339.9059376	688.73643	46.65847551
YGL019W	209.7957926	248.3928005	60.3951001	165.8968018
YGL020C	289.6295897	522.9322116	0	57.02702563
YGL021W	189.3731933	218.9778636	173.0551907	134.7911515
YGL022W	57.55459796	39.21991587	292.6839466	1384.20144
YGL023C	146.6713948	114.3914213	592.3365587	41.47420046
YGL025C	254.354191	264.7344321	73.17098666	119.2383263
YGL026C	111.3959961	91.51313704	243.9032889	259.2137528
YGL027C	122.5355957	163.4163161	328.6887178	41.47420046
YGL028C	116.9657959	107.8547687	217.1900715	93.31695102
YGL029W	142.9581949	143.8063582	268.2936177	207.3710023
YGL030W	152.2411946	186.2946004	486.6451335	751.7198833
YGL031C	128.1053955	84.97648439	159.1178599	103.6855011
YGL032C	330.4747883	421.6140956	203.2527407	171.0810769
YGL033W	200.5127929	176.4896214	70.84809819	160.7125268
YGL035C	9.282999671	6.536652646	0	0
YGL036W	1.856599934	42.4882422	0	0
YGL037C	163.3807942	209.1728847	240.4189562	896.8795848
YGL038C	174.5203938	160.1479898	197.4455196	103.6855011
YGL039W	92.82999671	134.0013792	145.1805291	57.02702563
YGL040C	0	0	0	0
YGL041C-B	298.9125894	205.9045583	305.4598332	171.0810769
YGL043W	183.8033935	326.8326323	306.6212774	777.6412585
YGL044C	209.7957926	326.8326323	677.1219876	98.50122608
YGL045W	178.2335937	176.4896214	141.6961964	10.36855011
YGL047W	282.20319	297.4176954	130.0817541	57.02702563
YGL048C	323.0483886	284.3443901	470.3849142	160.7125268
YGL049C	14.85279947	26.14661058	377.4693756	295.5036782
YGL050W	109.5393961	153.6113372	126.5974214	0
YGL051W	159.6675943	134.0013792	217.1900715	82.94840091
YGL053W	282.20319	160.1479898	76.65531936	5.184275057
YGL054C	14.85279947	9.804978968	274.1008389	134.7911515
YGL055W	38.98859862	156.8796635	140.5347522	139.9754265
YGL056C	111.3959961	303.954348	263.6478408	82.94840091
YGL057C	256.2107909	9.804978968	592.3365587	72.5798508
YGL058W	386.1727863	441.2240536	211.3828503	492.5061304
YGL059W	271.0635904	166.6846425	493.6137989	518.4275057
YGL060W	122.5355957	235.3194952	170.7323022	212.5552773
YGL061C	265.4937906	336.6376112	418.1199238	1690.073669
YGL062W	64.9809977	58.82987381	104.5299809	15.55282517
YGL063W	360.1803872	437.9557273	423.9271449	88.13267597
YGL064C	233.9315917	326.8326323	272.9393947	176.2653519
YGL065C	163.3807942	238.5878216	257.8406197	124.4226014
YGL066W	261.7805907	173.2212951	97.56131554	98.50122608
YGL067W	291.4861897	251.6611269	87.10831745	72.5798508
YGL068W	304.4823892	388.9308324	630.6642183	1021.302186
YGL070C	334.1879882	297.4176954	362.3706006	497.6904055
YGL071W	11.13959961	0	175.3780791	72.5798508
YGL073W	18.56599934	16.34163161	110.3372021	124.4226014
YGL075C	222.7919921	268.0027585	293.8453909	51.84275057
YGL076C	46.41499836	0	0	0
YGL077C	81.69039711	55.56154749	738.678532	186.633902
YGL078C	204.2259928	192.831253	111.4986463	238.4766526
YGL079W	304.4823892	238.5878216	29.03610582	202.1867272
YGL080W	423.304785	326.8326323	104.5299809	1596.756718
YGL081W	235.7881917	248.3928005	88.26976168	103.6855011
YGL082W	0	81.70815807	23.22888465	31.10565034
YGL083W	79.83379717	130.7330529	24.39032889	62.21130068
YGL084C	185.6599934	323.564306	292.6839466	93.31695102
YGL085W	237.6447916	205.9045583	400.6982603	399.1891794
YGL086W	135.5317952	189.5629267	260.1635081	88.13267597
YGL087C	148.5279947	238.5878216	514.5197951	217.7395524
YGL089C	194.9429931	225.5145163	353.0790467	124.4226014
YGL090W	243.2145914	372.5892008	694.5436511	233.2923776
YGL091C	261.7805907	294.149369	68.52520973	10.36855011
YGL092W	14.85279947	16.34163161	24.39032889	0
YGL093W	155.9543945	245.1244742	49.94210201	36.2899254
YGL094C	207.9391926	248.3928005	220.6744042	134.7911515
YGL095C	83.54699704	120.9280739	76.65531936	20.73710023
YGL096W	87.26019691	98.04978968	110.3372021	5.184275057
YGL097W	12.99619954	19.60995794	8.130109629	0
YGL098W	94.68659665	127.4647266	42.97343661	15.55282517
YGL099W	57.55459796	3.268326323	326.3658294	165.8968018
YGL100W	176.3769938	212.441211	61.55654433	212.5552773
YGL101W	235.7881917	196.0995794	368.1778218	627.2972819
YGL103W	245.0711913	300.6860217	404.182593	300.6879533
YGL104C	226.505192	143.8063582	137.0504195	98.50122608
YGL105W	55.69799803	58.82987381	80.13965205	51.84275057
YGL106W	53.84139809	130.7330529	117.3058675	88.13267597
YGL107C	233.9315917	268.0027585	197.4455196	373.2678041
YGL108C	81.69039711	62.09820013	0	0
YGL110C	243.2145914	238.5878216	314.7513871	295.5036782
YGL111W	133.6751953	268.0027585	299.652612	679.1400325
YGL112C	291.4861897	251.6611269	795.5892994	430.2948297
YGL113W	165.2373942	290.8810427	220.6744042	248.8452027
YGL114W	150.3845947	107.8547687	137.0504195	134.7911515
YGL115W	148.5279947	212.441211	931.4782746	461.4004801
YGL116W	0	35.95158955	250.8719543	57.02702563
YGL117W	94.68659665	65.36652646	90.59265015	72.5798508
YGL119W	100.2563965	65.36652646	105.6914252	25.92137528
YGL120C	100.2563965	65.36652646	200.9298523	57.02702563
YGL121C	220.9353922	241.8561479	23.22888465	67.39557574
YGL122C	0	166.6846425	370.5007102	212.5552773
YGL123W	18.56599934	16.34163161	346.1103813	482.1375803
YGL124C	38.98859862	98.04978968	268.2936177	139.9754265
YGL125W	103.9695963	114.3914213	153.3106387	57.02702563
YGL126W	0	0	0	0
YGL127C	339.757788	268.0027585	65.04087703	82.94840091
YGL128C	183.8033935	225.5145163	63.8794328	0
YGL129C	185.6599934	173.2212951	234.611735	295.5036782
YGL130W	295.1993895	268.0027585	162.6021926	98.50122608
YGL131C	139.2449951	111.123095	298.4911678	10.36855011
YGL133W	120.6789957	441.2240536	62.71798856	41.47420046
YGL134W	172.6637939	209.1728847	700.3508723	82.94840091
YGL135W	252.4975911	29.4149369	500.5824643	108.8697762
YGL136C	412.1651854	375.8575271	76.65531936	207.3710023
YGL137W	410.3085855	542.5421696	384.438041	1026.486461
YGL138C	258.0673909	506.59058	160.2793041	896.8795848
YGL139W	193.0863932	366.0525482	132.4046425	114.0540513
YGL140C	141.101595	179.7579478	56.9107674	10.36855011
YGL141W	85.40359698	39.21991587	377.4693756	165.8968018
YGL142C	241.3579915	222.2461899	241.5804004	150.3439767
YGL143C	98.39979652	42.4882422	228.8045138	212.5552773
YGL144C	163.3807942	163.4163161	11.61444233	0
YGL145W	272.9201903	379.1258534	109.1757579	36.2899254
YGL146C	336.0445881	781.1299911	117.3058675	565.0859812
YGL147C	22.27919921	22.87828426	118.4673117	67.39557574
YGL148W	207.9391926	215.7095373	169.570858	20.73710023
YGL150C	57.55459796	78.43983175	36.00477121	10.36855011
YGL151W	139.2449951	143.8063582	128.9203098	62.21130068
YGL153W	191.2297932	134.0013792	66.20232126	1000.565086
YGL154C	161.5241943	264.7344321	90.59265015	139.9754265
YGL155W	246.9277913	385.6625061	106.8528694	46.65847551
YGL156W	131.8185953	222.2461899	147.5034175	46.65847551
YGL157W	239.5013915	134.0013792	123.1130887	36.2899254
YGL158W	76.12059731	13.07330529	127.7588656	15.55282517
YGL159W	155.9543945	192.831253	90.59265015	36.2899254
YGL160W	222.7919921	127.4647266	160.2793041	264.3980279
YGL161C	289.6295897	268.0027585	81.30109629	46.65847551
YGL162W	245.0711913	49.02489484	70.84809819	41.47420046
YGL163C	209.7957926	169.9529688	130.0817541	46.65847551
YGL164C	200.5127929	441.2240536	254.356287	508.0589556
YGL166W	222.7919921	147.0746845	108.0143136	191.8181771
YGL167C	63.12439777	19.60995794	110.3372021	0
YGL168W	63.12439777	19.60995794	110.3372021	0
YGL169W	213.5089924	212.441211	191.6382984	191.8181771
YGL170C	228.3617919	254.9294532	120.7902002	103.6855011
YGL171W	194.9429931	127.4647266	521.4884605	150.3439767
YGL172W	105.8261963	127.4647266	65.04087703	41.47420046
YGL173C	0	137.2697056	20.90599619	15.55282517
YGL174W	298.9125894	352.9792429	200.9298523	25.92137528
YGL175C	376.8897867	339.9059376	130.0817541	217.7395524
YGL176C	194.9429931	277.8077374	253.1948427	233.2923776
YGL178W	252.4975911	313.759327	48.78065777	15.55282517
YGL179C	367.606787	398.7358114	120.7902002	5.184275057
YGL180W	16.70939941	284.3443901	108.0143136	51.84275057
YGL181W	18.56599934	199.3679057	180.0238561	160.7125268
YGL183C	5.569799803	19.60995794	0	15.55282517
YGL184C	0	3.268326323	0	0
YGL185C	235.7881917	179.7579478	38.32765968	31.10565034
YGL186C	167.0939941	196.0995794	360.0477121	197.0024522
YGL187C	250.6409911	228.7828426	168.4094137	679.1400325
YGL188C-A	367.606787	460.8340115	297.3297236	222.9238274
YGL189C	272.9201903	196.0995794	96.39987131	715.4299579
YGL190C	0	0	96.39987131	15.55282517
YGL191W	181.9467936	120.9280739	31.35899428	222.9238274
YGL192W	278.4899901	268.0027585	274.1008389	77.76412585
YGL193C	443.7273843	330.1009586	296.1682793	839.8525592
YGL194C	174.5203938	202.636232	102.2070925	15.55282517
YGL194C-A	298.9125894	320.2959796	84.78542899	445.8476549
YGL195W	12.99619954	26.14661058	5.807221163	0
YGL196W	213.5089924	218.9778636	492.4523547	264.3980279
YGL197W	271.0635904	454.2973589	60.3951001	5.184275057
YGL198W	150.3845947	0	106.8528694	51.84275057
YGL200C	57.55459796	26.14661058	138.2118637	67.39557574
YGL201C	63.12439777	0	63.8794328	36.2899254
YGL202W	46.41499836	0	279.9080601	36.2899254
YGL203C	27.84899901	62.09820013	18.58310772	0
YGL205W	113.252596	156.8796635	40.65054814	0
YGL206C	27.84899901	52.29322116	12.77588656	15.55282517
YGL207W	96.54319658	130.7330529	189.3154099	119.2383263
YGL208W	144.8147949	127.4647266	239.2575119	129.6068764
YGL209W	109.5393961	26.14661058	116.1444233	202.1867272
YGL210W	12.99619954	13.07330529	152.1491945	238.4766526
YGL211W	274.7767903	281.0760638	226.4816254	82.94840091
YGL212W	336.0445881	405.272464	137.0504195	254.0294778
YGL213C	137.3883951	153.6113372	180.0238561	82.94840091
YGL215W	116.9657959	58.82987381	85.94687322	25.92137528
YGL216W	0	0	1.161444233	0
YGL219C	196.799593	196.0995794	224.1587369	51.84275057
YGL220W	155.9543945	310.4910007	468.0620258	0
YGL221C	183.8033935	212.441211	184.669633	300.6879533
YGL222C	297.0559895	290.8810427	466.9005815	699.8771327
YGL223C	11.13959961	0	0	0
YGL224C	20.42259928	0	0	0
YGL225W	77.97719724	84.97648439	83.62398475	93.31695102
YGL226C-A	443.7273843	415.077443	156.7949714	974.6437107
YGL226W	165.2373942	277.8077374	99.88420401	15.55282517
YGL227W	98.39979652	150.3430108	69.68665396	72.5798508
YGL228W	59.4111979	58.82987381	357.7248237	383.6363542
YGL229C	194.9429931	202.636232	176.5395234	46.65847551
YGL230C	393.5991861	441.2240536	130.0817541	0
YGL231C	332.3313882	284.3443901	9.291553861	124.4226014
YGL232W	168.950594	137.2697056	299.652612	72.5798508
YGL233W	72.40739744	55.56154749	319.397164	57.02702563
YGL234W	141.101595	134.0013792	239.2575119	31.10565034
YGL235W	352.7539875	660.2019172	1549.366606	482.1375803
YGL236C	360.1803872	666.7385698	1554.012383	482.1375803
YGL237C	209.7957926	176.4896214	440.1873642	67.39557574
YGL238W	38.98859862	22.87828426	362.3706006	238.4766526
YGL240W	269.2069905	415.077443	218.3515157	93.31695102
YGL241W	174.5203938	127.4647266	142.8576406	793.1940837
YGL242C	272.9201903	722.3001173	91.75409438	51.84275057
YGL243W	263.6371907	500.0539274	82.46254052	57.02702563
YGL244W	129.9619954	117.6597476	428.5729219	523.6117807
YGL245W	150.3845947	251.6611269	490.1294662	326.6093286
YGL246C	250.6409911	369.3208745	197.4455196	129.6068764
YGL247W	352.7539875	362.7842218	141.6961964	471.7690302
YGL248W	659.0929767	2157.095373	168.4094137	202.1867272
YGL249W	168.950594	189.5629267	74.33243089	41.47420046
YGL250W	285.9163899	421.6140956	586.5293375	497.6904055
[truncated: 3,753 more rows]
