# Supplementary material for: Overexpression profiling reveals cellular requirements in the context of genetic backgrounds and environments
Source: PLoS Genet. 2023 Apr 28;19(4):e1010732. doi: 10.1371/journal.pgen.1010732 (PMC10171610; doi:10.1371/journal.pgen.1010732)
Supplement: S1 Data — (ZIP) [file pgen.1010732.s025.zip › S1_Data/S5_Fig/S5.csv]

RPM	Y30	Y37	Y40	YSA	YOX	iESR	rESR	HDG
YAL001C	-1.371030152967502	-1.2047872780138325	-3.509852505974728	-6.648383455978228	-0.1729017707721738	False	False	False
YAL002W	-0.9870622511080924	-2.7723827283418303	-12.0	-12.0	-12.0	False	False	False
YAL003W	-12.0	-12.0	-12.0	-12.0	-12.0	False	True	False
YAL005C	-12.0	-12.0	-12.0	-12.0	-12.0	False	False	False
YAL007C	-3.1055635106797164	-3.02108192043344	-8.559337498169926	-12.0	-1.9390543727718088	False	False	False
YAL008W	-7.835790958613368	-7.520130606019215	-12.0	-12.0	-12.0	False	False	False
YAL009W	3.1566982950399107	1.588549881233641	-4.26630501548731	-6.064099652148777	-1.5118336730686135	False	False	False
YAL010C	-5.588927355658951	-12.0	-12.0	-12.0	-12.0	False	False	False
YAL011W	-0.9584269564968112	-1.4876472751623753	-6.734577796022896	-7.342367170926457	-2.1917038740503565	False	False	False
YAL012W	-0.4369409187271104	-1.021500405668411	-12.0	-6.4136665134201625	-2.08402177158588	False	False	False
YAL013W	-0.1871327212613122	-0.7681777240147127	-4.850003346409208	-3.985171674463597	-1.0574219309908468	False	False	False
YAL014C	-0.5336310769844329	-0.5646386500148279	-4.64229074465175	-9.06587807574502	-1.3605074618595776	False	False	False
YAL015C	0.4978437843863187	-2.1803151391172886	-5.448812775558007	3.2325832228401006	-1.0638218394737031	False	False	False
YAL016W	-1.0843049569638266	-1.536799267735904	-6.57484706104914	-12.0	-2.8454014180437945	False	False	False
YAL017W	-3.733548704018838	-4.776108213993029	-12.0	-12.0	-12.0	False	False	False
YAL018C	0.16172068823348	0.0099437760573088	-4.09577484349701	-6.431259010448265	-1.5861520737882833	False	False	False
YAL019W	-1.696439692167596	-12.0	-12.0	-12.0	-12.0	False	False	False
YAL020C	0.4219411843908626	0.3263622868167274	-1.1503030880433738	0.2861518183406654	-0.5753045294790199	False	False	False
YAL021C	-12.0	-12.0	-12.0	-12.0	-12.0	False	False	False
YAL022C	-1.2576627671655658	-1.260849214511712	-4.824589120525093	-9.033188356792929	-2.100193068158995	False	False	False
YAL023C	-12.0	-4.6206104386035225	-12.0	-12.0	-12.0	False	False	False
YAL024C	-4.31721826117071	-4.990951819197324	-12.0	-12.0	-12.0	False	False	False
YAL025C	-5.693247191538449	-6.135784828876714	-12.0	-5.581360044149743	-3.186986064195541	False	True	False
YAL026C	-2.336056293051533	-2.491205157583776	-6.710232174160326	-12.0	-12.0	False	False	False
YAL027W	0.281726881929093	0.6037145901549104	-3.19315047502409	-12.0	-0.8362403704646112	False	False	False
YAL028W	-0.0356687438401616	0.1270712115832741	-5.220885733530013	-8.72856590377172	-1.774846046779935	False	False	False
YAL029C	-12.0	-12.0	-12.0	-12.0	-12.0	False	False	False
YAL030W	-0.0713921372595047	0.0864158071690236	-4.421664324849992	-6.82077662722223	-0.6023268917554895	False	False	False
YAL031C	-3.626020292821168	-4.868611114722792	-10.424166019576049	-12.0	-1.3439794061051278	False	False	False
YAL032C	-0.6661914292420699	-0.7804256172996474	-5.993544953894291	-6.156117782949574	-2.629758926047468	False	False	False
YAL033W	1.1318255608758754	2.439606616661562	-1.332390427280794	-12.0	2.3872884968797035	False	False	False
YAL034C	-0.6405070636153171	-0.6003535736894208	-6.199042380944223	-7.528904261134793	-2.2129834730615587	False	False	False
YAL034W-A	0.1306877823641673	-0.0094074138344469	-5.531521361949166	-2.551559970310393	-1.7243399768618508	False	False	False
YAL035W	-4.567198198370567	-6.621940579569981	-12.0	-12.0	-3.129363088729985	False	True	False
YAL036C	-1.015478606058274	-2.5266650149541823	-10.0395395294218	-12.0	-2.486485974477562	False	True	False
YAL037C-A	0.7728484873966731	-2.137524228907471	-7.52522590851965	-12.0	0.7190091068179577	False	False	False
YAL037W	0.67318595622786	-0.3521928939448466	-2.9620453333355603	-3.3237267973771054	-1.9283982922899283	False	False	False
YAL038W	-12.0	-12.0	-12.0	-12.0	-12.0	False	True	False
YAL039C	-3.668580877297524	-5.381829274880983	-12.0	-12.0	-12.0	False	False	False
YAL040C	-0.8200953697648231	-0.8129094445366203	-4.886618561499776	-3.702082889898673	-12.0	False	False	False
YAL041W	-1.210939985283812	-4.898133593267622	-12.0	-4.20142655597128	-2.579482604061231	False	False	False
YAL042W	5.231586037821928	2.0361784884151	-12.0	-12.0	2.8770825458705733	False	False	False
YAL043C	-0.7279910390987079	-0.9513951698402766	-4.510927054680762	-12.0	0.0121082278766848	False	False	False
YAL044C	-2.7345568614777416	-6.949461889192043	-7.562610330720634	-12.0	-0.9036727111205692	False	False	False
YAL044W-A	0.0188436501137635	0.3016345907902173	-4.190809293372993	-8.458010366556506	0.4814751067448863	False	False	False
YAL046C	0.1854808671057516	0.7786696825303426	-7.496468012179589	-7.604290196806692	0.2407600538174373	False	False	False
YAL047C	-6.046248468259662	-8.209442344384765	-8.053106525616945	-12.0	-12.0	False	False	False
YAL048C	0.2389216205011926	-0.3370697661250026	-7.106467961146843	-7.199338626535362	-3.23141773257098	False	False	False
YAL049C	0.4389620243820643	0.7069190711354374	-3.436789087806446	-5.328250791378265	-1.1527702649920497	False	False	False
YAL051W	0.193847487943549	-0.4161423991904152	-12.0	-12.0	-12.0	False	False	False
YAL053W	-6.6471943965567	-12.0	-12.0	-12.0	-12.0	False	False	False
YAL054C	-7.078143295678868	-5.53364796695759	-7.8404870299065506	-5.363617774291312	-12.0	False	False	False
YAL055W	-0.2493732478130383	-1.0385958543914655	-5.421128505328132	-8.657184497967583	-1.0320911558020829	False	False	False
YAL056W	-1.9941719984527613	-6.817212585041633	-7.47634153641765	-12.0	-1.4651453189972274	False	False	False
YAL058W	0.528279442502044	0.4280678411581309	-2.6603149426286867	-6.739392367619634	-2.742920717043677	False	False	False
YAL059W	0.2769005744104437	-0.7503272821537175	-7.896594361861217	-7.865973626859369	0.4614172386981018	False	True	False
YAL060W	0.3736849990611504	-0.3404336447968974	-6.549652915756004	-6.538253659495839	1.4010425413257857	False	False	False
YAL061W	-5.7302417115996045	-6.609088580961812	-9.281167960058514	-4.8904582089907365	-12.0	True	False	False
YAL062W	-0.2990446325023818	0.1175912226806537	-4.957477671218372	-8.596055184063935	-4.167475784433143	False	False	False
YAL063C	-12.0	-12.0	-12.0	-12.0	-12.0	False	False	False
YAL063C-A	-0.3992284366937491	-0.3348628513740684	-4.059425448934324	-12.0	0.1978056977248571	False	False	False
YAL064C-A	-12.0	-12.0	-12.0	-12.0	-12.0	False	False	False
YAL064W	-0.2281772669765786	-12.0	-12.0	-12.0	-12.0	False	False	False
YAL064W-B	-0.5581993741675794	-1.144306034742636	-5.796372442584427	-5.327818219522795	-2.107634835659389	False	False	False
YAL065C	0.4816819741477418	-0.0464582313410678	-4.928724752021767	-7.741262182238944	-0.8508405136486706	False	False	False
YAL067C	-0.988216409904263	-12.0	-12.0	-12.0	-12.0	False	False	False
YAL067W-A	-1.8567959066281936	-2.6146259571127466	-12.0	-12.0	-12.0	False	False	False
YAL068C	-12.0	-12.0	-12.0	-12.0	-12.0	False	False	False
YAR002C-A	-1.9100010683716264	-2.536421722912875	-6.773793101649882	-12.0	-2.355320056979022	False	False	False
YAR002W	-1.5805653592882856	-1.392998404924218	-6.722605193147737	-6.0777957991991896	-2.480988136944315	False	False	False
YAR003W	0.1370595255178257	-0.3305627164133163	-7.181194662722373	-6.735509760954437	-3.060281636039992	False	False	False
YAR007C	-0.1655696637057287	-0.5364659050329275	-6.060205396445433	-5.7511457650965925	-12.0	False	False	False
YAR008W	-0.2127088104428922	-0.0169332908610725	-3.539807012781634	-7.359262124726015	-0.8594078003989596	False	False	False
YAR009C	-1.0043711265388462	-2.7316609874730813	-6.55608414693707	-6.821875868530173	-3.9531754627113496	False	False	False
YAR010C	-1.801502097713691	-2.1522549896927874	-6.824303629229969	-12.0	-2.8621379756069234	False	False	False
YAR014C	-12.0	-12.0	-12.0	-12.0	-12.0	False	False	False
YAR015W	-1.1725122360638542	-0.515617207949211	-4.034360260259474	-6.3839487248438544	-2.903456185188032	False	False	False
YAR018C	0.7524297389390755	-1.964682698507751	-5.910254663634073	-3.567667554505552	-12.0	False	False	False
YAR019C	-1.2512045865950885	-2.473436914482792	-7.399075173137665	-12.0	-12.0	False	False	False
YAR020C	-0.4713306250376631	-0.1308117846642257	-5.352512525595227	-5.091038883444693	-1.4865605040651124	False	False	False
YAR023C	-4.601117847485159	-12.0	-12.0	-12.0	-12.0	False	False	False
YAR027W	-12.0	-5.109986444016532	-12.0	-12.0	-12.0	False	False	False
YAR028W	0.6453421095292602	0.3161670818481346	-5.331775661416666	-7.797387189330498	-0.9477184287378232	False	False	False
YAR029W	-0.4665984683752673	-0.5510016455390341	-5.186417778562715	-8.095260626007569	-1.44317174660209	False	False	False
YAR031W	0.5970289491966112	0.7596220027273947	-4.708434731456575	-6.5235387254647055	-1.5671616188893538	False	False	False
YAR033W	0.1697837506509119	0.2761044790019893	-4.272469926501796	-12.0	-1.9788298560774824	False	False	False
YAR035C-A	-0.1219565096966892	0.0331545620663234	-4.873241675626594	-12.0	-0.9470632961218473	False	False	False
YAR035W	-0.2239523321385654	-0.7390169740257326	-7.267781307417579	-2.404635307140116	-2.112890670110981	False	False	False
YAR042W	-1.054536997227649	-1.6250505898799734	-4.679104874379116	-12.0	-12.0	False	False	False
YAR050W	-2.4896302818124285	-4.714013089343591	-12.0	-12.0	-12.0	False	False	False
YAR064W	0.993869522259405	0.4941523722364309	-3.5094335042268034	-4.561017344014136	-1.727779011242629	False	False	False
YAR066W	0.6859911762307004	0.4506472815634787	-4.136320438779756	-7.488080165948313	-0.7746214011984783	False	False	False
YAR068W	0.2342337187695014	0.0355688637973006	-5.09320531843726	-3.947155540924472	-0.8332057183900543	False	False	False
YAR071W	-2.943085243194111	-0.0275704570603111	-6.220476709353387	-12.0	-12.0	False	False	False
YBL001C	-0.3135659571954455	-0.0011000640121944	-3.19593431821412	-5.438174255314459	-1.4137443004358623	False	False	False
YBL002W	-3.7546034300653326	-5.354383329378035	-9.40289277003063	-12.0	-6.1279409094463215	False	False	False
YBL003C	-2.692283150866266	-4.948738684539212	-12.0	-12.0	-3.710249678092372	False	False	False
YBL004W	-12.0	-12.0	-12.0	-12.0	-12.0	False	False	False
YBL005W	-1.817939425807424	-12.0	-12.0	-12.0	-12.0	False	False	False
YBL006C	0.5469470476507589	1.0935055387997852	-3.256299734459308	1.1144292747821951	-0.6580620025690312	False	False	False
YBL007C	-12.0	-12.0	-12.0	-12.0	-12.0	False	False	False
YBL008W	0.4017244943854983	0.3721832663347986	-6.990403809759441	-12.0	0.627553394073175	False	False	False
YBL008W-A	0.8452834541468552	0.7988992177834117	-3.182771291604855	-4.64444279142232	-0.1699160963201625	False	False	False
YBL009W	-4.576437517808557	-3.7358299076140185	-4.410067704754703	-12.0	-3.915007965933344	False	False	False
YBL010C	0.0906735460869849	0.4449153886217665	-2.994728031079969	-5.705093528992051	-1.2190713473013737	False	False	False
YBL011W	0.6142128610323717	0.2216520766366441	-4.899798376486608	-5.486318390400264	-0.9085234725541949	False	False	False
YBL013W	0.2249937221541075	-0.0940219551656355	-4.551626828415568	-6.886504664287339	-0.3313102487459651	False	False	False
YBL014C	-12.0	-12.0	-12.0	-12.0	-12.0	False	False	False
YBL015W	-12.0	-12.0	-12.0	-12.0	-12.0	False	False	False
YBL016W	-0.4214173698375741	-1.8407301859575689	-8.621961530669033	-6.481809837959133	-4.357090182724783	False	False	False
YBL017C	-1.7317203953309572	-3.55980763311044	-4.409780871374589	-12.0	-12.0	False	False	False
YBL018C	0.7441355116921656	0.812922661529361	-2.558452447299614	-8.004619538168507	-0.6790958706294076	False	False	False
YBL019W	0.6243877942142655	0.3762810108621057	-4.270254051317622	-6.998552451131717	-0.7876657414786447	False	False	False
YBL020W	0.802855020792425	0.4360241632607061	-12.0	-1.5484842474959104	-2.5198160516844297	False	False	False
YBL021C	0.1753470645959667	0.1725504489992669	-4.9943258928423	-12.0	-0.5487779234004114	False	False	False
YBL022C	-12.0	-12.0	-12.0	-12.0	-12.0	False	False	False
YBL023C	-0.1994294592584838	0.2684194589565629	-4.314021955508382	-12.0	-12.0	False	False	False
YBL024W	-1.1629967025838677	-1.2646547794698124	-6.008770124348261	-12.0	-0.4544555538935216	False	True	False
YBL025W	0.6172834411465787	0.8239846433020878	-3.551948741231298	-5.340338829391123	-0.9814406321455876	False	False	False
YBL026W	-0.3222633450818036	-0.5583283975434	-4.667111041932219	-12.0	-1.6197042545068008	False	False	False
YBL027W	-0.7892453980385256	-0.9860928619497784	-4.318812123761116	-6.078232238305801	-1.1752411797535107	False	True	False
YBL028C	-0.7356531083418821	-0.8940575890388166	-4.4086298908747095	-5.685799676362534	-1.264515086617088	False	True	False
YBL029C-A	-0.087112463016809	-1.6570995254457963	-9.99224038240718	-7.736150826893549	-1.586284425094855	False	False	False
YBL029W	1.9719886036508103	1.819161050805996	-12.0	-12.0	1.1368195574678253	False	False	False
YBL030C	-12.0	-12.0	-12.0	-12.0	-12.0	False	False	False
YBL031W	-6.576731922393284	-6.178046237255688	-12.0	-6.767776213636726	-5.223625279331601	False	False	False
YBL032W	-12.0	-12.0	-12.0	-12.0	-12.0	False	False	False
YBL033C	0.4483631007833299	-3.188476940271274	-12.0	-12.0	-12.0	False	False	False
YBL034C	-0.4212052259578116	-4.00279302936575	-6.220594784246224	-12.0	-12.0	False	False	False
YBL035C	0.5554588912546654	0.2046750776956405	-5.916762604106284	-6.29881427524362	-2.424186525772374	False	True	False
YBL036C	-0.5869254587193589	-1.0128623452266288	-5.642633556009277	-8.975204302372436	-2.948188884250055	False	False	False
YBL037W	0.355239168603707	-0.6169693267199804	-6.63621211409081	-5.850721110955857	-12.0	False	False	False
YBL038W	-2.1215782103270064	-4.141192393419332	-9.012763271442042	-8.989240032602531	-2.09457288996553	False	False	False
YBL039C	-2.1138607945916865	-3.401229782880272	-8.567540168168671	-5.003924482605882	-4.186986064195541	False	True	False
YBL039W-B	-2.030694746691837	-1.1575838989370262	-0.9503253838148082	-5.303290226195707	-4.369771225607908	False	False	False
YBL040C	-1.504072232880273	-3.567106117669305	-6.145435735446977	-12.0	-3.5121237367662923	False	False	False
YBL041W	0.1547546767765078	-0.179068436202638	-4.016522903249607	-12.0	-1.9857490504428013	False	False	False
YBL042C	-4.041849046141987	-5.106728742877161	-7.4494149712761555	-12.0	-3.6028908195510607	False	False	False
YBL043W	2.1383827144140137	1.9465366919895344	-2.213573346164868	-12.0	-2.146149422775482	False	False	False
YBL044W	-1.909616240290644	-1.9803590469208625	-6.322710239438469	-12.0	-2.104521752014544	False	False	False
YBL045C	-3.414765092121923	-7.229273430440351	-7.636569959609515	-12.0	-5.517604600149976	False	False	False
YBL046W	0.2067246706161084	0.3681733513587454	-3.4279772768946546	-12.0	-1.14001638223218	False	False	False
YBL047C	-0.7706211352452516	-3.131265868297903	-12.0	-12.0	-0.1354905691929576	False	False	False
YBL049W	0.515113952660252	0.3738839747788766	-1.6791920409626957	-5.550258762560296	-0.5368738040872703	True	False	False
YBL050W	-12.0	-12.0	-12.0	-12.0	-12.0	False	False	False
YBL051C	-3.3977435668554348	-3.115641987067004	-12.0	-2.8387241194463337	-1.6998462959955911	False	False	False
YBL052C	-12.0	-12.0	-12.0	-12.0	-12.0	False	False	False
YBL054W	-6.159407283291433	-8.613162174229387	-3.428280382219417	-12.0	-5.462831082346567	False	True	False
YBL055C	0.382626358529962	0.1378790143639251	-3.18437842088291	-5.7400127941028245	-1.080501761521937	False	False	False
YBL056W	-2.9420231113903843	-2.9934532940745533	-12.0	-12.0	-1.757230891065395	False	False	False
YBL057C	0.1442376825448232	-0.3979224022867296	-7.492793357891839	-7.462206372185421	0.0005021877556444	False	False	False
YBL058W	-0.6706539569962835	-2.0511842505051754	-12.0	-4.5315376454085765	-3.255885933552954	False	False	False
YBL059C-A	-0.023857915366379	0.2677434454796839	-4.76348605969685	-6.823466676909406	-1.958697441227224	False	False	False
YBL059W	-0.3754763005321135	-0.3641561905919305	-4.990623091412165	2.2140721070079614	-0.9969021074293806	False	False	False
YBL060W	0.7766544819208845	0.912427591944657	-4.9127483395763045	-7.58823981734907	-1.4232840770062078	False	False	False
YBL061C	-0.7225172479108901	-0.4535832896443569	-4.457169567341566	-5.1019325020206	-2.584319565440857	False	False	False
YBL063W	-12.0	-12.0	-12.0	-12.0	-12.0	False	False	False
YBL064C	-0.0187503948576372	-1.31073815687715	-10.695578422977553	-10.598994624451974	-3.401560063911407	True	False	False
YBL066C	-1.982051304224602	-0.7970462752828301	-12.0	-12.0	-0.4557428850325018	False	False	False
YBL067C	0.2947346836368678	-0.978483297534961	-12.0	-12.0	0.1639698785648416	False	False	False
YBL068W	0.2777740599467547	-0.3357252268930363	-6.102739766924628	-6.647597228346365	-1.4864334296500978	False	True	False
YBL069W	-0.1565909124391742	-0.6517469622295987	-5.95022629811419	-6.726098943650371	-2.381821213133269	False	False	False
YBL071C-B	0.0770030199246701	0.4116747786380316	-3.257146244735238	-11.057552787931613	-1.46055782936637	False	False	False
YBL071W-A	-0.8567103682011761	2.439566848027222	-2.129232092797839	-5.369938986186398	-1.023394228965809	False	False	False
YBL072C	-2.0237042104673897	-4.507913096237014	-6.960723169123432	-5.716733573121802	-2.4154707267878357	False	True	False
YBL074C	-2.570746230349276	-2.7349447385784766	-5.909778924029555	-4.975514752764503	-3.458226748319886	False	False	False
YBL075C	0.9083122908501734	-0.6442614991056234	-8.28289064300454	-12.0	1.9814218330061772	True	False	False
YBL076C	-12.0	-12.0	-12.0	-12.0	-12.0	False	False	False
YBL078C	-0.2275298197216794	0.6634861668193605	-3.5715922150509845	-2.975755028293108	-2.7551422493222155	True	False	False
YBL079W	-12.0	-12.0	-4.426811229755416	-12.0	-12.0	False	False	False
YBL080C	0.6831537120964231	0.8480951033943234	-5.331207714025289	-1.26810254395155	-1.8451251151380144	False	False	False
YBL081W	-0.6579866993012952	-0.4111624694265367	-6.140941299662244	-12.0	-3.3729044935319394	False	False	False
YBL082C	-0.1473531790237671	0.1528240491406427	-3.977734103677333	-8.833488449439688	-0.7859540204117811	False	False	False
YBL084C	-0.878282043041337	-12.0	-12.0	0.2980728845112533	-12.0	False	False	False
YBL085W	-2.84504111219694	-4.8806382624778175	-12.0	-12.0	-0.114883795274435	False	False	False
YBL086C	0.009038658368551	-0.0882646333145534	-4.531495899221899	-6.050680200389034	-0.3316747787654563	False	False	False
YBL087C	-3.842914892218671	-2.735908334451714	-8.015410658543933	-12.0	-5.260134706280252	False	True	False
YBL088C	-12.0	-12.0	-12.0	-12.0	-12.0	False	False	False
YBL089W	0.5689995293682155	1.3260400493681743	-2.4352135878238155	-12.0	0.4030604642597603	False	False	False
YBL090W	0.3640028660757005	-0.9013474413191752	-7.52031160051821	-5.584945465452121	-0.8186393490900579	False	False	False
YBL091C	-0.2305385548433437	-0.4456386632775517	-6.674068393275372	-12.0	-1.9142010308322284	False	False	False
YBL091C-A	0.3934805922934443	0.9803175914494762	-3.3664050726829458	-4.413090120791449	-1.5973657383593487	False	False	False
YBL092W	-12.0	-12.0	-8.264836061867282	-12.0	-12.0	False	True	False
YBL093C	-4.011459053932363	-3.082002060161623	-7.118874477397991	-12.0	-3.833713611466019	False	False	False
YBL095W	0.0731005719440231	-1.4148277756064451	-8.145404036309955	-6.873535357563789	-0.243978702846444	False	False	False
YBL097W	-6.704740984620772	-4.130022198474341	-12.0	-12.0	-12.0	False	False	False
YBL098W	-3.50701010810141	-12.0	-12.0	-12.0	-0.189036801484604	False	False	False
YBL099W	-12.0	-12.0	-12.0	-12.0	-12.0	False	False	False
YBL100W-C	0.5230342853029059	0.7370685387908519	-3.220635753094205	-5.188809206606705	-0.4004322747456204	False	False	False
YBL101C	-0.4445296779499024	0.2678948298561489	-12.0	-12.0	-0.8562953928286247	False	False	False
YBL102W	0.881846736555828	0.5370513248433424	-4.050127909181571	-12.0	0.1299484702302711	False	False	False
YBL103C	-12.0	-6.204667126477939	-12.0	-2.165583111128221	-12.0	False	False	False
YBL104C	-0.904668493484808	-0.4990812705893219	-6.692713024823807	-12.0	-2.353685519992078	False	False	False
YBL105C	-4.55263787683261	-6.664577689302554	-4.324227918475121	-12.0	-12.0	False	False	False
YBL106C	0.6958709479811576	0.27596959496186	-4.80369517424615	-12.0	-12.0	False	False	False
YBL107C	-12.0	-12.0	-12.0	-12.0	-12.0	False	False	False
YBL108C-A	0.8135251428628562	0.1463783346405013	-5.413469873479258	-3.2292880743003773	-0.6737701756173737	False	False	False
YBL111C	-1.1904115240668964	-0.8571293966742527	-7.450869446260787	-12.0	-12.0	False	False	False
YBR001C	-0.551768378349264	-1.4012982349948746	-5.078091706651577	-9.16036747728098	-1.5871420346027618	False	False	False
YBR002C	0.4665619361659761	-0.4372827120460038	-6.651296584418936	-12.0	-2.702171442319916	False	False	False
YBR003W	-5.499245682818763	-1.03721001823111	-3.700370401192648	-12.0	-3.834745686515933	False	False	False
YBR004C	-12.0	-12.0	-12.0	-12.0	-12.0	False	False	False
YBR005W	0.6905738305509399	-5.267379506700904	-12.0	-5.975914839394734	-5.332518859862911	False	False	False
YBR006W	1.375230347587125	1.913746695884504	-3.0042247548172094	-4.603710685596833	-1.82748225168304	True	False	False
YBR007C	-0.0710144770664499	-0.2468595990755906	-8.425580256509349	-12.0	-2.577505887537623	False	False	False
YBR008C	0.2893144779010697	-0.0819496775286469	-3.96701589117437	-5.862788372013794	-12.0	False	False	False
YBR009C	-5.169553217309843	-12.0	-12.0	-12.0	-12.0	False	False	False
YBR010W	-12.0	-12.0	-12.0	-12.0	-12.0	False	False	False
YBR011C	-1.1395718820754286	-2.964058738709184	-3.002460467801555	-12.0	-12.0	False	False	False
YBR013C	-5.422167236525069	-5.877609650964937	-12.0	-12.0	-12.0	False	False	False
YBR014C	-2.62957434595979	-3.1314913960200923	-12.0	-12.0	-5.686881536653476	False	False	False
YBR015C	-2.6795615018158547	-4.958143403670795	-12.0	-12.0	-0.1877074384097462	False	False	False
YBR016W	-5.048207044483649	-4.531392625827332	-12.0	-12.0	-12.0	False	False	False
YBR017C	-12.0	-12.0	-12.0	-12.0	-12.0	False	False	False
YBR018C	0.3028499897717184	0.4553400765297808	-4.452445297595424	-7.219801128976436	-2.0075136603486192	False	False	False
YBR019C	-0.5449818275715972	-0.5008277638218616	-6.70883726737454	-12.0	-1.2248228509221304	False	False	False
YBR020W	-3.606202497604536	-4.298287021368073	-12.0	-12.0	-12.0	False	False	False
YBR021W	-4.082476823818812	-6.701369077034929	-12.0	-8.087481482310718	-12.0	False	False	False
YBR022W	0.6220422686999415	0.9810618150503037	-3.523578635815924	-4.922684172475776	-1.5669727307611825	False	False	False
YBR023C	-12.0	-12.0	-12.0	-12.0	-12.0	False	False	False
YBR024W	-2.2999343855443217	-0.9158929372276864	-7.536403430583229	-12.0	-3.7721276820036262	False	False	False
YBR025C	-12.0	-12.0	-12.0	-12.0	-12.0	False	True	False
YBR026C	0.5493942153946922	-0.0031274580283219	-12.0	-12.0	-4.478659578159991	True	False	False
YBR028C	0.1767348813847198	-0.4271566676010837	-3.336446383114314	-12.0	-2.018756160557463	False	False	False
YBR029C	0.3109325055041643	-0.0619656492128937	-4.247696952222594	-3.3678138042871555	-2.915174503669799	False	False	False
YBR030W	0.5893688391483229	0.0520606003769551	-4.697104444956089	-6.225241155234477	-0.6854526623536201	False	True	False
YBR031W	-6.618355014615901	-12.0	-12.0	-12.0	-12.0	False	True	False
YBR033W	0.3450199555199156	-0.2863311632250748	-4.13290848574089	-12.0	-1.1674757844331425	False	False	False
YBR034C	-0.8968514725933842	-2.951507041357728	-8.193862488520738	-12.0	-4.487012475441697	False	True	False
YBR035C	-2.017278546145097	-1.8180443868482	-3.943734170340127	-12.0	-3.0257173153009584	False	False	False
YBR036C	-1.7290373759379385	-3.746810347826621	-6.722196720715707	-12.0	-12.0	False	False	False
YBR037C	-2.3092193527045053	-2.87400114238021	-12.0	-12.0	-2.592085772190083	False	False	False
YBR038W	-0.999554223318876	-12.0	-12.0	-12.0	-12.0	False	False	False
YBR039W	-5.955617030768495	-7.4760313255480115	-7.3196955067801905	-12.0	-12.0	False	False	False
YBR040W	0.1734450623918601	0.2329629683528814	-4.913744018774943	-12.0	-1.2643939526286867	False	False	False
YBR041W	0.5332598569071689	0.1843240682317481	-4.82472214538399	-9.175561908789032	-0.8855886801091669	False	False	False
YBR042C	0.420184851357968	0.6617564160275372	-3.23479608675064	-12.0	-3.0672505389701463	False	False	False
YBR043C	-0.4377001269381325	-0.8595705595778016	-7.0176529812148765	-0.8715988743276002	-4.981581047632576	False	False	False
YBR044C	-2.209986747961825	-3.252546257936016	-12.0	-12.0	-12.0	False	False	False
YBR045C	-12.0	-12.0	-12.0	-12.0	-12.0	False	False	False
YBR046C	1.9741989628579573	1.8543048442988368	-2.4514913872727564	-3.598353725986703	-0.6525445589403046	False	False	False
YBR047W	-0.4273727625914566	-1.1862380913937405	-7.152339447660896	-12.0	0.115914403135783	False	False	False
YBR048W	-2.818280284752342	-2.352296067971806	-7.961241152278686	-12.0	-0.5198665846637927	False	True	False
YBR049C	-12.0	-12.0	-12.0	-12.0	-12.0	False	False	False
YBR050C	0.6316680200876305	0.7074217809030299	-4.425779192510636	-12.0	-3.637026412396836	False	False	False
YBR052C	0.4830893450500244	-0.533101283011902	-5.540985025786658	-0.921921454788632	-2.589301578552321	True	False	False
YBR053C	-0.3170686222077401	-3.7836708927382094	-6.643987836999031	-4.74132975961669	-12.0	True	False	False
YBR054W	-12.0	-12.0	-12.0	-12.0	-12.0	False	False	False
YBR055C	-4.4186883040528135	-2.910413882752955	-12.0	-12.0	-12.0	False	False	False
YBR056W	-4.34556582077165	-12.0	-12.0	-12.0	-12.0	True	False	False
YBR057C	-12.0	-12.0	-12.0	-12.0	-12.0	False	False	False
YBR058C	-12.0	-12.0	-12.0	-12.0	-12.0	False	False	False
YBR058C-A	0.3239605766125545	0.6581387317107069	-3.8767307166203104	-6.4706378464061	-1.8157855063844048	False	False	False
YBR059C	-3.1901504364079725	-12.0	-12.0	-12.0	-12.0	False	False	False
YBR060C	-0.9311159338011156	-1.1069116331733158	-7.13290848574089	2.160555996213788	-1.9044413785993488	False	False	False
YBR061C	-12.0	-12.0	-12.0	-12.0	-12.0	False	True	False
YBR062C	0.5198690147941243	0.974850474122259	-3.500497410280706	-5.338165855916327	-1.5926944322802843	False	False	False
YBR063C	0.8640535206346022	0.5966687334056596	0.9722109824373611	-7.195220266114117	-0.8307461211795684	False	False	False
YBR065C	0.4970494408572343	0.0093274108861793	-4.397236236827432	-5.127134264054303	-0.9997907141129928	False	False	False
YBR066C	1.6917973320541606	0.7595171359220773	-12.0	-12.0	-12.0	False	False	False
YBR067C	-3.5206008142376737	-5.535524618791932	-12.0	-12.0	-12.0	False	False	False
YBR068C	-0.4779389750812738	-12.0	-12.0	-12.0	-12.0	False	False	False
YBR069C	-3.782125884110924	-3.4287610660538648	-12.0	-12.0	-12.0	False	False	False
YBR070C	0.0835121229720493	0.5581770480794033	-0.1177038852259692	-6.981165087585948	-0.4573408203945271	False	False	False
YBR071W	-0.3252952427430547	-2.779081334585093	-4.997338243377062	-7.797712302950155	-2.6075528614594194	False	False	False
YBR072C-A	1.0174379617014155	1.2086170968136742	-4.3316745240574175	-4.011614941799951	0.0762308586012485	False	False	False
YBR072W	-1.044682589368848	-4.134537210650251	-12.0	-12.0	-12.0	True	False	False
YBR073W	-12.0	-12.0	-12.0	-12.0	-12.0	False	False	False
YBR074W	-12.0	-5.809415956063403	-12.0	-12.0	-12.0	False	False	False
YBR076W	-0.7949492486829813	-0.4792888960888285	-12.0	-12.0	-12.0	False	False	False
YBR077C	-1.0995451623650208	-1.5198150718306005	-7.612561467214975	-12.0	-0.0685241539965353	False	False	False
YBR078W	-12.0	-12.0	-12.0	-12.0	-12.0	False	False	False
YBR079C	-12.0	-12.0	-12.0	-12.0	-12.0	False	True	False
YBR080C	0.3067884669780394	0.1045789002922697	-4.981453158249585	-12.0	-2.582639750291305	False	False	False
YBR081C	-12.0	-12.0	-12.0	-12.0	-12.0	False	False	False
YBR082C	-12.0	-12.0	-12.0	-12.0	-12.0	False	False	False
YBR083W	-12.0	-12.0	-7.063359207737747	-12.0	-12.0	False	False	False
YBR084C-A	-12.0	-12.0	-7.691508588578606	-12.0	-3.863355469279016	False	True	False
YBR084W	-3.1422186633397424	-4.801934816998842	-12.0	-7.215574516530353	-3.977843098876869	False	True	False
YBR085C-A	-1.4722351486970249	-2.724029876640987	-4.536771391013238	-5.202536079299409	-1.498947043343677	False	False	False
YBR085W	-0.8261756058288239	-1.028133409512605	0.5059218121679754	-6.601486366939577	-3.3620684220409744	False	False	False
YBR086C	-4.803510775573601	-12.0	-12.0	-12.0	-2.114883795274435	False	False	False
YBR087W	0.3642252003179261	0.1093395130356943	-4.904020132121682	-4.928622241838351	-1.5391779389179727	False	False	False
YBR088C	-1.0908486916061186	-1.733964805830484	-9.838051499481985	-7.079764268727027	-2.5102696991411872	False	False	False
YBR091C	-1.8496352264255784	-1.080097771284411	-8.636288051453969	-9.225531566831163	0.0138400770201348	False	False	False
YBR092C	-2.082732408891572	-5.072260324082983	-7.728092799270896	-6.999689432569208	-1.9342740291638711	False	False	False
YBR093C	0.1216219623184407	0.5530649199871139	-2.398926306001321	-4.353464303072799	0.885116204725565	False	False	False
YBR094W	-1.9741285669539996	-3.7646634468729783	-4.916674504952045	-8.930999598228833	-12.0	False	False	False
YBR095C	0.1884392091906593	-0.3232105061328065	-4.877376450737648	-6.391388923744021	-0.7372313126170786	False	False	False
YBR096W	-0.7507622727888272	-2.205976226049116	-8.629758918077151	-12.0	-3.21083758352693	False	False	False
YBR097W	-0.2320411515345811	-0.9850837256547568	-3.888150867609312	-12.0	-12.0	False	False	False
YBR098W	0.4084361452728178	-0.0556353171354386	-3.6608087423870095	-4.42255606514186	-2.304453735957427	False	False	False
YBR101C	0.3789109508560025	-0.2642976629861557	-5.585603603328095	-3.231461954005431	-0.8732556653407781	False	False	True
YBR102C	0.8858472371769304	0.9633838692277896	-4.289140776152888	-5.011364183114489	-1.2298344008298303	False	False	False
YBR103W	1.0595845898170535	1.3834080097079675	-3.502813750235058	-12.0	-1.500846682926423	False	False	False
YBR104W	2.4520862722398067	3.2593095215806027	-4.982368300288689	-12.0	3.926978591300773	False	False	False
YBR105C	0.1174189898094493	0.2492085347471473	-6.21286091565545	-1.5166452573147229	-1.9839454518534625	False	False	False
YBR106W	-12.0	-5.698257154872505	-12.0	-1.439595694635841	-12.0	False	True	False
YBR107C	0.4758818187853646	0.8559059653096563	-3.709679750271821	-6.456964693314912	-1.3214724210438942	False	False	False
YBR108W	-0.7303544652750357	-2.570457051646966	-7.596024207534809	-12.0	-2.7941259663865736	False	False	False
YBR109C	-2.146386033636527	-1.822211288930781	-5.633717800760814	6.533365082229921	-5.086300100038239	False	False	False
YBR110W	0.7417073306132711	0.4593643383982383	-3.939119491169556	-12.0	-2.0304470065471047	False	False	False
YBR111C	-0.1491139536691905	-0.4173604658276557	-5.876183364002412	-6.680857736503311	-2.454378749875841	False	False	False
YBR111W-A	0.6347163696747194	0.670254717350264	-2.374558331508242	-7.820086640495722	-1.160675871808564	False	False	False
YBR112C	-4.9971236713606055	-12.0	-12.0	-12.0	-12.0	False	False	False
YBR114W	-1.026972118114349	-0.7255565210529474	-5.560401987121019	-12.0	-2.1540307248955046	False	False	False
YBR115C	-0.8221168595452342	-0.9009296912693568	-12.0	-0.5932311206275558	-12.0	False	False	False
YBR117C	-3.214507492938128	-4.87168907158634	-12.0	-12.0	0.3001537040044088	False	False	False
YBR118W	-12.0	-12.0	-12.0	-12.0	-12.0	False	True	False
YBR119W	0.4195966761008617	0.2115274408567591	-3.624041481126243	-7.519409731781906	-1.9260452992939443	False	False	False
YBR120C	0.337191139483923	0.2640894060447225	-2.781208922554847	-6.532423525771115	-0.3624911984370981	False	False	False
YBR121C	-1.8231646904681136	-1.6989941590349669	-8.020444470495349	-12.0	-3.199030215043541	False	True	False
YBR122C	-0.0458433160421669	-0.9099918550904428	-8.441299977510472	-6.424978852135851	-0.0434733956781171	False	False	False
YBR123C	0.2106536121619994	0.206809436261667	-3.868971127895992	-8.470672718753022	-1.0580863980563682	False	False	False
YBR125C	-1.674993781423592	-2.265310167106396	-9.073343202807376	-12.0	-2.905085355492676	False	False	False
YBR126C	-1.3838932110250193	-0.3623576680727861	-5.654434291906817	-12.0	-12.0	True	False	False
YBR127C	-12.0	-12.0	-12.0	-12.0	-12.0	False	False	False
YBR128C	0.0010451490963737	-0.5949467836472518	-6.075393965005983	-12.0	0.6376390589891818	False	False	False
YBR129C	3.615783998851401	4.984861519765254	-7.682395650065576	-5.993055577465553	-0.2914913382166486	False	False	False
YBR130C	0.5874836621839911	0.9024864280704704	-2.8261136380787346	-6.122545423195359	-0.7898576552999311	False	False	False
YBR131W	-1.0365394471223843	-0.6367770752260795	-5.573982365517502	-12.0	-1.3802842497459658	False	False	False
YBR132C	-6.113196724989408	-6.541337290806867	-12.0	-12.0	-12.0	False	False	False
YBR133C	-0.607946000594766	-0.7913654242835244	-6.853790027901631	-12.0	0.0555263916741494	False	False	False
YBR135W	1.2217447393991712	1.7880818432687442	-5.275993917408671	-4.366211268770088	-0.939652940471804	False	False	False
YBR136W	-3.777781923125624	-12.0	-12.0	-12.0	-12.0	False	False	False
YBR137W	0.596158157234382	0.4704497829677652	-6.820892152723784	-6.1178569211955045	-3.2777248787958326	False	False	False
YBR138C	-1.2170119324982434	-1.9801017478973035	-10.055680521850348	-5.944100586232173	-2.635706617858831	False	False	False
YBR139W	-0.0309412709198285	-2.6592676229345207	-9.55568683536444	-0.5198179599676606	-0.1753821507383373	True	False	False
YBR140C	-2.192819422404468	-12.0	-12.0	-12.0	-12.0	False	False	False
YBR141C	1.4780344576897595	1.626708177427966	-3.1837127189295087	-7.387601884696764	-2.7596882826495333	False	False	False
YBR142W	-1.3789654192593457	-3.715826398059282	-12.0	-5.5688219222489295	-1.976650183598014	False	True	False
YBR143C	-6.446431761220474	-3.2211159726286183	-6.783967633305099	-12.0	-12.0	False	True	False
YBR145W	-0.1989930997185515	-0.0799769648298643	-5.047489488913913	0.2723555413375989	-1.5387795480992013	False	False	False
YBR146W	-3.0634267345287247	-1.8161013250050697	-7.197901739297344	-9.583802486756086	-2.770556363317244	False	False	False
YBR147W	1.0328158434530124	0.958571813648904	-2.849163497384366	-7.31556443503741	0.3520993265151217	False	False	False
YBR148W	-0.3005134835064795	-1.0040811909722316	-4.5743130873948825	-6.347654998939149	-0.8545858557526107	False	False	False
YBR149W	0.6294334014938633	0.936058336797618	-3.488274626931217	-7.389475052101405	-1.4045007933822184	True	False	False
YBR150C	0.5928797203913635	-0.0877489544573741	-7.1246234162526045	-3.631520025188185	1.3624804224321418	False	False	False
YBR151W	0.7440073227409235	0.8005786185067112	-6.39942604917313	-6.73017726343254	-0.3148392354693512	False	False	False
YBR152W	0.5440941985768837	0.4331984176008177	-4.511506911142068	-6.868460210028349	-1.6678592466725597	False	False	False
YBR153W	0.3819706697191142	0.73999393697057	-3.2594421345606364	-6.332357958844652	-1.2035591875699	False	False	False
YBR154C	-1.6437821344069836	-1.2890324062610372	-6.777254048068859	-9.37750691878023	-3.1525522839391	False	True	False
YBR155W	-0.3445647640981065	-0.8938596257173241	-5.737840869486456	-7.057688184886712	-1.5700205348983762	False	True	False
YBR156C	-3.240323138528032	-5.030572878391197	-10.322580610261454	-12.0	-3.151402962731863	False	False	False
YBR157C	-3.208738290124134	-3.515426508469919	-7.570458704959394	-12.0	-5.796066273827909	False	False	False
YBR158W	-1.7585832744422722	-0.8677987082421327	-4.983568231359891	-5.618119205481626	-3.129363088729985	False	False	False
YBR159W	-0.9967000012830524	-0.1622234422003305	-2.663848861713212	-12.0	-3.908864728243187	False	False	False
YBR160W	-0.0973369539964689	-0.7176803704149133	-6.701673967030952	-9.089273085573131	-0.2431630386075746	False	False	False
YBR161W	0.6355857256644084	0.4935799988801223	-4.152344628260834	-5.262879025387611	-0.6621763558411512	False	False	False
YBR162C	-0.2966108316357667	-2.3709665569763305	-12.0	-1.2608329241966476	-0.7572953671629724	False	False	False
YBR162W-A	-1.9604276285569264	-2.274488400427148	-12.0	-1.3303195851965823	-1.668683262705063	False	False	False
YBR163W	0.1139673375363541	-0.5523147574064579	-8.231750257473465	-6.77684993462232	-0.4923280317573841	False	False	False
YBR164C	0.2558628026860306	-0.7338369133577551	-9.812316081823134	-4.356816718538115	-2.644972620327398	False	False	False
YBR165W	0.4462577752658651	-0.3005790545498214	-4.14626430269321	-5.121888646003685	-1.3028813158352206	False	False	False
YBR166C	0.9087692972257664	1.032720326268289	-3.4411879374341314	-7.871254911834377	-0.4153913263128725	False	False	False
YBR167C	1.9892454561351849	0.3651722518813811	-5.179176663003214	-4.333585921583641	2.9176354271210063	False	False	False
YBR168W	1.1656076135509248	0.7498224680398595	-3.4013954693895303	-5.406188047498024	-0.573383785628735	False	False	False
YBR169C	-2.480737040698587	-7.07618826447073	-12.0	-12.0	-12.0	True	False	False
YBR170C	-0.1417947245886453	0.4706357895216903	-3.501876653125395	-6.9599939892582965	-2.139499097108705	False	False	False
YBR171W	0.7495622185272675	0.2084062035560896	-4.803415187798667	-5.473627197585627	-0.6509470250271604	False	False	False
YBR172C	-0.7935212001061895	0.3185163436558774	-6.338094367827846	-12.0	-12.0	False	False	False
YBR173C	0.4480166794813651	0.4891513829839718	-2.4161986761327734	-4.541636278438453	-0.6872318645866401	False	False	False
YBR175W	0.6756094187383282	0.6397462556021187	-4.242538674929941	-7.035951925581788	-1.106699051961619	False	False	False
YBR176W	0.2960294121847249	0.6588711210912703	-5.530887848912965	-6.139201034798537	-1.5069910708851464	False	False	False
YBR177C	0.6548263402991725	-4.3602218718395145	-7.572507699080039	-3.886168212503105	-1.6141315636046212	False	False	False
YBR179C	-5.831118564536603	-12.0	-12.0	-12.0	-12.0	False	False	False
YBR180W	0.4780605692454342	0.3621585890615457	-4.017277899147901	-8.939328087532418	-1.7366122430146145	False	False	False
YBR181C	-6.400310990777108	-6.551791867200302	-6.851730248279264	-12.0	-4.732542059671604	False	True	False
YBR182C	0.2834736048409192	-2.819242697745499	-8.326658093200864	-12.0	-0.2264798293534251	False	False	False
YBR182C-A	0.8656529582632694	0.693419872881787	-4.075170692907589	-10.04028354034131	-0.6908955119230376	False	False	False
YBR183W	0.9427581909317936	-0.4735342232743919	-5.033063765921648	-4.951247225711624	-0.1755148925959063	True	False	False
YBR184W	1.05018229997469	1.0200409598185811	-3.4294702850398044	-6.421128405802824	-0.3152253137138412	False	False	False
YBR185C	-0.1319394450514178	0.2243832291932745	-0.6818231134120915	-9.775073171996464	-0.36374996941054	False	False	False
YBR186W	0.640986786890162	0.8850572282069283	-4.237595985131357	-7.1981043029922365	-0.9736030409297524	False	False	False
YBR187W	0.4768531857996984	-2.141094267633114	-8.567240383811555	9.914120799022118	-0.9118465070813624	False	False	False
YBR188C	0.1280916020595735	0.3621062070908648	-5.481550348234933	-5.762068617552284	-1.033223130426011	False	False	False
YBR189W	-0.1669605128280163	0.0906386270103273	-5.880643642030941	-6.650457471712004	-1.0495714595665633	False	True	False
YBR191W	-6.208963002882348	-8.151213529996477	-7.098076169289549	-9.099875733784671	-2.726061917023672	False	True	False
YBR192W	0.5757489358550472	1.2393178439230603	-3.397123590944717	-1.3481078314083583	-1.5767435758097477	False	False	False
YBR193C	0.582366701108917	0.7373224343407762	-3.412287398538745	-5.834572163798159	-1.080631956766232	False	False	False
YBR194W	0.3735079824476914	1.0578014566697185	-3.526338897979907	-7.607871677125009	-1.3487396330739332	False	False	False
YBR195C	-4.98211060174892	-5.31504830042028	-5.413710748971281	-12.0	-4.747757004506045	False	False	False
YBR196C	-0.0276735177793128	0.2388810825786445	-6.128388701977045	-5.818339067635319	-2.000174838522831	False	False	False
YBR196C-A	-0.0760314296748736	-0.113874920850866	-3.90271469736571	4.558453714428896	-1.3693536377939493	False	False	False
YBR196C-B	-0.8092080252573978	-0.4074339893709036	-4.9218701565177625	-5.782795422946229	-0.6827980624201112	False	False	False
YBR197C	0.5438136618357827	1.148174998050377	-2.614752716998267	-5.739644593569904	-0.6082768247322147	False	False	False
YBR198C	-0.2086824974447714	-1.0476504696754676	-6.955826580744056	-12.0	-2.751411155023721	False	False	False
YBR199W	-1.0144743656596331	-1.5846289823601956	-8.62914934250439	-12.0	-2.047168515637665	False	False	False
YBR200W	0.6892673344428012	0.6201120643776618	-8.448538334513199	-5.139090825615119	-0.1571424531512672	False	False	False
YBR200W-A	0.7747347475475843	1.1507835738662435	-4.243058565751645	-6.762071243276314	-0.6251318901450051	False	False	False
YBR201C-A	0.9198822504950688	1.507586051476742	-4.552024315044635	-5.374979342262304	1.1694883268052232	False	False	False
YBR201W	0.1410418573814337	0.4159675170568356	-3.975748173236407	-12.0	0.1683645229116691	False	False	False
YBR202W	-12.0	-1.3744674951657685	-5.709721479040355	-12.0	-12.0	False	False	False
YBR203W	-0.3859524201314401	-0.3841593746065331	-5.970739339272982	-5.971687792188986	-0.5047716552657802	False	False	False
YBR204C	0.5520760137683302	0.242896443704342	-7.49572427693195	-5.404542382787219	0.0156773945485757	True	False	False
YBR205W	0.4457536219839088	-0.0470127259045737	-4.174703448988495	-7.139746600671047	-0.7411655802459893	False	False	False
YBR207W	-0.3938585340287194	-0.7520941904443899	-4.537526618122474	-9.502820128783332	-6.224855819578286	False	False	False
YBR208C	-12.0	-12.0	-12.0	-12.0	-12.0	False	False	False
YBR210W	-7.115490985446921	-6.19670925471597	-12.0	-12.0	-12.0	False	False	False
YBR211C	0.0611066686460233	0.1246103334384413	-3.188437495174443	-1.173354596399771	-1.1211101607175236	False	False	False
YBR212W	-3.3283482255110246	-12.0	-12.0	-12.0	-12.0	False	False	False
YBR213W	-0.0286976048288112	0.1880719781358595	-4.89633588677893	-5.783381652998721	-1.5349480144626426	False	False	False
YBR214W	-1.9168899252340812	-3.2700722357525995	-12.0	-7.002256174007579	-6.288327880538632	False	False	False
YBR215W	-1.2311521336973688	-1.3090330703141813	-3.429602877219194	-7.001729031131045	-2.226550363189801	False	False	False
YBR216C	-0.5233681299528905	-1.0805116287586756	-6.6321732927110375	-12.0	-1.9044413785993488	False	False	False
YBR217W	0.9409608801565464	1.1399394502530842	-3.7133539139317935	-6.240010325388662	-1.5204869704608752	False	False	False
YBR218C	0.2735209209047586	-0.6778033451981044	-5.815902481430394	-12.0	-12.0	False	False	False
YBR221C	-12.0	-12.0	-12.0	-12.0	-12.0	False	False	False
YBR221W-A	0.6239698036021138	0.4821410726627118	-3.302865592588835	-5.034407180481491	-0.8826967689389297	False	False	False
YBR222C	-12.0	-12.0	-12.0	-12.0	-12.0	False	False	False
YBR223C	0.2613512982230173	0.4786523823922803	-3.279810033571566	-7.999194535675054	-1.801492304721455	False	False	False
YBR225W	-1.4295549790304911	-1.1422529717558	-8.964785564245492	-12.0	-4.366486588148768	False	False	False
YBR227C	-2.8391563767964367	-3.800816398113032	-12.0	-12.0	-4.07281975747708	False	False	False
YBR228W	0.5890886304363376	0.6010972171922812	-2.898445258812273	-5.553535727080217	-0.9261399759723112	False	False	False
YBR229C	0.1496549570821975	-1.5612506794894565	-7.684454326251992	-8.061644876577406	-0.7081654726025431	False	False	False
YBR230C	-12.0	-12.0	-12.0	-12.0	-12.0	True	False	False
YBR230W-A	-5.32489548305169	-8.519613692318194	-12.0	-12.0	-3.428439394467577	False	False	False
YBR231C	-2.543587553543438	-4.558120059235854	-7.353927200931002	-12.0	-3.1107119579439124	False	False	False
YBR233W	-5.590506798113885	-4.887669501937039	-12.0	-2.799776448818297	-12.0	False	False	False
YBR233W-A	-0.4734834740837317	-0.3065353270801859	-4.202756456605991	-7.652529468193037	0.1396298667480077	False	False	False
YBR234C	0.6740186626926633	0.645771884770221	-1.2107409095881858	-8.721552132524538	-0.7508971537465396	False	False	False
YBR235W	0.0073650335210791	-1.072645963782087	-6.084629576429558	-12.0	-2.24829291549712	False	False	False
YBR236C	-3.247668238053742	-3.3121073632385536	-7.028376837320882	-12.0	-4.352936852383966	False	False	False
YBR237W	-1.9500539810738475	-1.9236740158179204	-2.6713465242589667	-12.0	-3.066759690464329	False	False	False
YBR238C	-0.896915426122321	-1.2915516864939889	-12.0	-12.0	-12.0	False	True	False
YBR239C	-0.3115115210339242	-0.3601757649811108	-6.903689745442087	-12.0	-1.6451604699262374	False	False	False
YBR240C	-3.1340960264337783	-2.184208324444378	-12.0	-12.0	-12.0	False	False	False
YBR241C	-1.8403049860935572	-1.5273861554180623	-4.925196829504179	-12.0	-12.0	False	False	False
YBR242W	-2.524770022172272	-5.7083774711624935	-10.058923552368102	-6.193761483206922	-1.4628127087206662	False	False	False
YBR243C	0.3826474824292729	-0.2582315608639388	-5.018462324484365	-6.446148497407826	-1.0473125358468294	False	False	False
YBR244W	-0.2032691684503177	0.0154215446872927	-5.430386054624289	-12.0	-4.095605325889762	False	False	False
YBR245C	-0.413448820984363	-1.5597338057483414	-6.874080513309034	-6.67519897896639	-12.0	False	False	False
YBR246W	0.7494272348341069	0.8249809900549087	-4.079026944632129	-4.383777754998606	-1.423629890236215	False	True	False
YBR247C	-3.1304958988228546	-1.5298824089934184	-12.0	-12.0	-4.204264804582706	False	True	False
YBR248C	0.2730467859378118	1.1219838806171238	-3.212956212780951	-12.0	-3.977843098876869	False	False	False
YBR249C	-2.7368073738884413	-2.5879706362948047	-12.0	-12.0	-12.0	False	True	False
YBR250W	-0.4279067956368321	-0.5508470402330569	-5.21316396370434	-12.0	-3.1775913171101178	False	False	False
YBR251W	-1.1564690812521137	-0.9903409367446137	-4.956828772949354	-12.0	-3.096294586256076	False	False	False
YBR252W	0.2364100058708065	0.5655461216334624	-6.745534835394161	-6.195347479568981	-1.4262038068418903	False	True	False
YBR253W	-0.6085847323881821	-0.5307999703185143	-4.865617535227915	-8.658522961559566	-2.3752951235726365	False	False	False
YBR254C	0.2733791714625299	0.2234996800068339	-4.81244383114311	-5.601338832242092	-1.4530881371219122	False	False	False
YBR255C-A	0.2863579271000459	0.6609468164670602	-4.771509655420832	-5.1748211092162695	-0.7440451083723586	False	False	False
YBR255W	-0.2313121760137836	-0.4497519518697644	-4.699958141931854	-12.0	-2.6494602260795714	False	False	False
YBR256C	0.2040712583834037	0.2416723850374834	-4.215329483648509	-8.43252525796986	-1.790359491935086	False	False	False
YBR257W	0.2226953118135383	0.0934041352995879	-3.3858344409674834	-0.7936528232193498	-0.7712319604730575	False	False	False
YBR258C	-0.2368217964446955	0.0835484440189649	-5.386030523301943	-8.690277007260795	-1.3135101282650643	False	False	False
YBR259W	0.7015338318129785	0.888414584658279	-2.839307175238356	-6.202919340421088	-0.6743506987983233	False	False	False
YBR260C	-0.8483624210552455	-2.3722360857271934	-7.0057092253429065	-12.0	-2.978337360150297	False	False	False
YBR261C	-0.0148114697883608	0.3013537577829341	-4.312062084807572	-5.831550674518871	-1.6215577161051444	False	False	False
YBR262C	0.1600426665608442	0.076841508467854	-5.728459555904644	-7.424837234125372	-1.4802835952598683	False	False	False
YBR263W	-0.7475801798387489	-12.0	-12.0	-12.0	-2.607477067070558	False	False	False
YBR264C	-0.5047515888556807	-1.240957800282107	-5.079122615155775	-12.0	-3.4308548238022296	False	False	False
YBR265W	-0.1282766142970668	0.2096736580663482	-3.538714029493195	-4.901605983829687	-2.18209477159816	False	False	False
YBR267W	0.2335273252110638	0.5044379508568893	-3.1718589937380632	-8.797518910958694	-1.2897907581474808	False	True	False
YBR268W	-0.2237284478561631	-0.1881175858493219	-5.0169025836705	-7.873007654201808	-2.4098389942042897	False	False	False
YBR269C	-0.0495424740335946	0.6966097299752351	-2.023406605897698	-1.8240148891478565	-1.616571296458357	True	False	False
YBR270C	0.2634515097304662	0.5915514184730049	-5.368310188024438	-6.374039041225525	-1.101225257708221	False	False	False
YBR271W	0.295905054801346	0.501832376568209	-3.550761830650779	-9.002600839139845	-1.280846774261715	False	False	False
YBR272C	-0.5410053547985114	-0.149275377076307	-5.525565626489729	-6.859817361440295	-3.361320238101931	False	False	False
YBR273C	-0.7269184071116377	-0.1215514752668281	-7.089732294545517	-12.0	-12.0	False	False	False
YBR274W	0.3926083121884057	0.2401404848634913	-6.910655947468507	-7.649869735762705	-0.1684277908185536	False	False	False
YBR275C	-12.0	-12.0	-12.0	-12.0	-12.0	False	False	False
YBR276C	-3.6898976151395457	-5.856733441032207	-8.707728940129766	-12.0	-5.334388494685221	False	False	False
YBR278W	-0.5469127810990617	-0.6925222912643368	-4.678602182215927	-7.352601254789142	-1.098848665434356	False	False	False
YBR279W	-1.7739578612494824	-2.542803540736996	-9.258041444895484	-3.9138115813732894	-1.494344171429771	False	False	False
YBR280C	-0.2202647786708768	-0.0085004993411857	-5.148539487302166	-9.143928425422589	-1.6501084961585502	False	False	False
YBR281C	-0.3640463893981413	-1.0125373249191971	-4.92271572760601	-6.538886490428415	-2.357691627540724	False	False	False
YBR282W	0.1800955237663988	-0.0439723676745927	-4.876446714129491	-9.202116487808498	-1.613706341192258	False	False	False
YBR283C	-6.145355421668113	-3.5831233803583937	-5.994740177592486	-12.0	-2.16305886517497	False	True	False
YBR284W	-0.916069215850629	-1.225116695896714	-4.595800838654367	-7.59269036923346	-2.5016849762074607	False	False	False
YBR285W	-3.153303528113021	-4.30154672321773	-12.0	-7.509975124995127	-3.389800631430198	True	False	False
YBR286W	-3.6798849625469567	-4.807095458462708	-12.0	-5.247149041324766	-2.7013942808581524	False	False	False
YBR287W	-0.5498478937292535	-2.0067520967908368	-6.831516836131131	-12.0	-2.8803304201905955	True	False	False
YBR288C	1.558554689067943	-0.1313766796577109	-5.802059413033663	-3.728884330001073	1.5238799739222078	False	False	False
YBR289W	-12.0	-12.0	-12.0	-12.0	-12.0	False	False	False
YBR290W	1.7422740059171389	1.8108028570304668	-2.45666420061607	-12.0	1.3650644767034816	False	False	False
YBR291C	0.2423048589380986	0.833544653097924	0.5995567149875349	-6.329816197673557	-2.7962405166214097	False	False	False
YBR293W	0.0530630504420208	-0.1092132944315102	-12.0	-12.0	0.7269867051603253	False	False	False
YBR294W	-12.0	-12.0	-12.0	-12.0	-12.0	False	False	False
YBR295W	-0.6091419247713012	-1.3518406778431713	-3.8095794803321614	-12.0	-12.0	False	False	False
YBR296C	-6.188286578887968	-1.837981867963776	-5.91183806595909	-12.0	-12.0	False	False	False
YBR296C-A	0.4071111152678195	0.5268067626651323	-4.122529054327683	-3.71580095235622	-0.7893056175636536	False	False	False
YBR297W	-1.1541767081914185	-1.3837155371045582	-2.7792734422610224	-6.049232248879335	-3.8022523423914296	False	False	False
YBR298C	0.1034451172952387	-0.2319707518720796	-7.194458936897606	-12.0	-0.4066664874732699	False	False	False
YBR298C-A	1.370452849007169	1.4718125060700529	-4.184465684735046	-7.674842795675056	-0.3266130641667272	False	False	False
YBR299W	0.3128458402553326	-0.0334552248165529	-12.0	-8.808713073108454	-3.043265562744745	False	False	False
YBR301W	0.1943290625852765	-0.0195850872435834	-4.40916701605924	-6.15139025248293	-1.1390388693862783	False	False	False
YBR302C	-0.3542990565448639	0.0820661542671597	-2.7099992374399826	-4.952035516547883	-0.0411325641676379	False	False	False
YCL001W	-2.787618052091261	-7.2302460422538	-12.0	-12.0	-2.4678271651231576	False	False	False
YCL001W-A	0.7264292265507386	0.9180285171495663	-2.92328596123571	-6.358574303952734	-0.5495759555843931	False	False	False
YCL001W-B	0.3416644328786036	0.2880440210723986	-2.6130452106792745	-6.237162440528073	-0.963759746595553	False	False	False
YCL002C	0.8342247763739236	1.265175023632448	-3.5301451926726	-2.6615059305984863	0.5968762866221439	False	False	False
YCL004W	1.4384596184386895	0.6839568814824881	-1.539685381675694	-5.871275316282173	-2.573936244807582	False	False	False
YCL005W	-0.4270326284486233	-0.1288169487310442	-3.2067277353587085	-7.183883969344868	-1.417762609055422	False	False	False
YCL005W-A	-1.308963614581088	-2.701729758618571	-7.407562774749501	-12.0	-2.6407847602421635	False	False	False
YCL008C	-0.4443698685928369	-1.872459832439192	-12.0	-12.0	-1.9231167822232185	False	False	False
YCL009C	-1.0104701109145713	-7.517329212586914	-9.459923718147678	-12.0	-1.5251805099608051	False	False	False
YCL010C	0.9930350782184756	0.4365724899332495	-2.718106421826444	-7.196012741281866	-0.7756843386466931	False	False	False
YCL011C	-4.503692833809845	-12.0	-12.0	-12.0	-12.0	False	False	False
YCL012C	-1.771359025780354	-5.973156293174369	-8.780349519608045	-12.0	-2.104718292299082	False	False	False
YCL014W	-1.2157264197441429	-2.3623500040774084	-6.272852071864105	-12.0	-12.0	False	False	False
YCL016C	1.0490871990862594	1.205382968072714	-3.8836327068728314	-5.7380671471994	-0.0811161539719104	False	False	False
YCL017C	-12.0	-12.0	-12.0	-12.0	-12.0	False	False	False
YCL018W	-0.2483383205533036	-0.2039871745364723	-2.6753541025993237	-2.5774817615632526	-12.0	False	False	False
YCL021W-A	-12.0	-12.0	-12.0	-12.0	-12.0	False	False	False
YCL024W	-12.0	-12.0	-12.0	-12.0	-12.0	False	False	False
YCL025C	0.1642335540327593	-0.4313454218271298	-4.905905843980042	-12.0	-2.1921434205986623	False	False	False
YCL026C-A	1.0226766722310316	0.9686886601298312	-4.60486139223322	-6.576063325095821	-1.0178009207450776	False	False	False
YCL026C-B	1.3049680536355748	1.624681494113424	-4.024788380285772	-5.525819520525209	-0.8263669764101018	False	False	False
YCL027W	1.2582295070765526	1.4716279440740434	-3.9084972724925984	-8.240095853566894	-0.2089506891485919	False	False	False
YCL028W	-3.075252199206932	-6.237594342149088	-8.020907701621155	-12.0	-5.4396582341906266	False	False	False
YCL029C	-12.0	-12.0	-12.0	-12.0	-12.0	False	False	False
YCL030C	-0.3652531229305489	-0.126004590445652	-3.9465617847654975	-7.624667177393117	-1.3293268914522542	False	False	False
YCL031C	-0.0566567026567589	-0.4056231647590174	-3.700510856867712	-4.895129260368701	-1.3244347708864244	False	True	False
YCL032W	0.3458093757494986	-0.5732576887471137	-4.342754616315141	-3.781600023065663	-1.6499841821325651	False	False	False
YCL033C	-0.384643636683619	-0.2353720877616222	-4.825865523843183	-6.063241541147359	-2.624529720685414	False	False	False
YCL034W	0.1268809549147695	0.1506808180002758	-3.7714395783533785	-6.291624364942859	-3.089240819555693	False	False	False
YCL035C	0.6090319049552148	0.971962495529367	-7.388506460960914	-4.953099915826746	-0.8314859017741616	True	False	False
YCL036W	-7.917508893237099	-2.2464296437090687	-8.450604601663152	-12.0	-1.358435321610951	False	False	False
YCL037C	-12.0	-12.0	-12.0	-12.0	-12.0	False	True	False
YCL038C	-0.2920208411777237	0.0450697050206703	-3.257505845000145	-6.419560203236675	-1.4865181885547618	False	False	False
YCL039W	0.2852505380981375	-0.0048493958496571	-6.499527669773509	-7.4766751009514145	-0.7187536242117775	False	False	False
YCL043C	-3.115540978864169	-12.0	-12.0	-12.0	-12.0	False	False	False
YCL044C	-0.306656553980715	-1.5843875282247826	-6.22840851868782	-7.938415885446951	1.889457347407811	False	False	False
YCL045C	-0.3612239602855862	-1.9087285158559215	-12.0	-5.053767565909175	-1.505745438399025	False	True	False
YCL047C	0.8406039733193535	0.9823666768385556	-3.1603147267642804	-5.877327557464112	-1.2320261922454514	False	False	False
YCL048W	1.589491822508427	-4.583393853104882	-12.0	-4.8794617355764265	-0.5139691728471695	False	False	False
YCL048W-A	0.372351245063472	-0.4954987966035591	-10.43642465554372	-2.801894547139109	-2.3376383298696872	False	False	False
YCL049C	0.8973283789831581	0.7412025358762123	-4.032472639237128	-12.0	-0.6011762413450661	False	False	False
YCL050C	-4.33533654210906	-3.0922982726333146	-6.097831620932483	-12.0	-4.802513956750499	False	False	False
YCL051W	-4.5505010979195495	-5.297268405265927	-3.523836249774912	-12.0	-12.0	False	False	False
YCL052C	1.399384038609219	1.315513614218467	-2.0708406973012448	-6.5966020383096255	-0.4838225849382762	False	False	False
YCL054W	-3.669293545742576	-6.019015240413747	-6.9848334186725065	-12.0	-12.0	False	True	False
YCL055W	-0.3658457895205129	0.2199687368247088	-6.241417931359621	-3.894027985083876	-3.875117687029278	False	False	False
YCL056C	0.7519451838667378	1.5312936403605015	-2.002744848275912	-5.261357997261441	-0.5920825492469383	False	False	False
YCL057C-A	0.1158471810712574	-0.6409372002485315	-7.398507379605602	-6.033077325297699	-0.8270122412796562	False	False	False
YCL057W	0.2349210242542169	0.3186506621318521	-3.3648482507012205	-7.25095297058352	-1.441645509258946	False	False	False
YCL058W-A	1.0828645828136167	0.8559284655217272	-3.896031092407379	-6.625616257271206	-0.6527707919427028	False	False	False
YCL059C	-2.896769123554027	-3.60519235940951	-7.20403739698892	-4.566192150168957	-3.8394463045074767	False	True	False
YCL061C	-0.317057901951805	-1.7327172118449667	-12.0	-6.573602313878624	-12.0	False	False	False
YCL063W	0.0586683184994504	-0.4990050252247001	-9.077400250686388	-8.252489819999312	-1.627841322588404	False	False	False
YCL064C	-3.001083933964468	-12.0	-12.0	-12.0	-12.0	False	False	False
YCL066W	-1.369975864299853	-1.2851148318965486	-7.203765040706826	-6.658177353126634	-1.7343079753220667	False	False	False
YCL067C	-3.010449149619045	0.5352446706389813	-5.219548152085259	-12.0	1.8256928656169764	False	False	False
YCL068C	0.7242039569680624	0.5694336594846224	-2.394607391516241	-8.015560540317182	-0.8941248415482452	False	False	False
YCL069W	-0.2125773570103294	-0.5924563345598498	-3.6306938645625113	-4.475336087073033	-3.115907587075359	False	False	False
YCL073C	-0.7671275688166918	-1.5954404664265462	-6.211131482031234	-8.656442355186263	-3.606243572455111	False	False	False
YCR002C	-0.779253953345371	-1.0049241641141753	-6.710787577472011	-12.0	-4.770823315725538	False	False	False
YCR003W	-2.5268626388981965	-2.5648623779901194	-7.761168826162487	-9.45877688566116	-2.557992407186118	False	False	False
YCR004C	-2.605731379410819	-5.2806861088817785	-7.981188763492522	-12.0	-1.68193393197197	True	False	False
YCR005C	-12.0	-12.0	-2.239855869932277	-12.0	-12.0	False	False	False
YCR007C	-5.7066242468037895	-12.0	-12.0	-12.0	-12.0	False	False	False
YCR008W	-6.91194259132646	-7.281488593709717	-7.249279745105483	4.882950251172036	-12.0	False	False	False
YCR009C	-0.1497670694642665	-0.357993097961067	-4.32752532121662	-7.862071343157312	-0.8048712005872712	False	False	False
YCR010C	-2.670060306013448	-2.048354117721958	-3.977423325674312	0.4189305800475912	-12.0	False	False	False
YCR011C	-3.6669851856277207	-4.5148633571679415	-6.902628611390201	-12.0	-12.0	False	False	False
YCR012W	-4.55612307412304	-12.0	-12.0	-12.0	-12.0	False	False	False
YCR014C	0.589641592895326	1.361730814615642	-4.137592893246919	-5.433229873261458	2.3963160376118324	False	False	False
YCR015C	-1.1746530834261344	-1.4734411511698562	-6.531098776596046	-12.0	-12.0	False	False	False
YCR016W	-2.8464655171776694	-6.479288896088828	-6.244907040121847	-12.0	-12.0	False	True	False
YCR017C	-1.1262655865012248	-1.8852507263065064	-5.623876314732408	-12.0	-12.0	False	False	False
YCR018C	-12.0	-12.0	-12.0	-12.0	-12.0	False	False	False
YCR019W	-12.0	-12.0	-12.0	-12.0	-12.0	False	False	False
YCR020C	0.8106341054191538	1.1849412757656157	-3.4448566664870413	-5.238667727821599	-0.0869998262481847	False	False	False
YCR020C-A	1.0769354003129863	0.8512678546014713	-2.5595914205008827	-5.923333969979681	-2.283613803809362	False	False	False
YCR020W-B	0.8719336037446342	1.0677245022806547	-2.840521978751564	-6.34692396067207	-2.083289435042618	False	False	False
YCR021C	-2.164623153721488	-3.9474343643997214	-12.0	-2.828704012699006	-12.0	False	False	False
YCR023C	0.4672749331465469	-0.0100383683877891	-5.62538440002519	-5.424184110162413	-4.65157503923596	False	False	False
YCR024C	0.9324443619301456	0.6209359802069792	-12.0	-5.334131357247306	-0.7716178190731433	False	False	False
YCR024C-A	-1.9212705663849596	-3.3203106686840957	-6.318717783648846	-5.179571910762586	-3.45258224510576	False	False	False
YCR024C-B	-0.9346412088894606	-0.4959652438087803	-1.4560692245188331	-12.0	-12.0	False	False	False
YCR026C	-2.5003018555485657	-3.173123520572784	-3.4579723700399816	-12.0	-12.0	False	False	False
YCR027C	-12.0	-6.367264419037022	-12.0	-12.0	-12.0	False	False	False
YCR028C	-12.0	-12.0	-12.0	-12.0	-12.0	False	False	False
YCR028C-A	-8.037209813490927	-4.991382881461564	-12.0	-12.0	-12.0	False	False	False
YCR030C	-5.469257024089835	-7.079430691404109	-12.0	-12.0	-12.0	False	False	False
YCR031C	-12.0	-12.0	-12.0	-12.0	-12.0	False	True	False
YCR032W	-12.0	-12.0	-12.0	-12.0	-12.0	False	False	False
YCR033W	-12.0	-12.0	-12.0	-12.0	-12.0	False	False	False
YCR034W	-1.5334153954159089	-0.0235332908279214	-4.070970776177039	-12.0	-1.558013964019385	False	True	False
YCR035C	1.272851688308674	0.9128966249290088	-3.5679331193330848	-4.639337872276765	-2.067886305022522	False	True	False
YCR036W	-0.4386274510383724	-0.9134557587075048	-4.398096206040721	-7.640920379475252	-4.148483225067771	False	False	False
YCR037C	-0.0020962333746479	0.678288880793813	-3.965786910407216	-12.0	-5.119396116405295	False	False	False
YCR040W	-3.792520658860401	-4.305084578782467	-12.0	-12.0	-12.0	False	False	False
YCR042C	0.0527624171838238	-1.1721377525577668	-12.0	-12.0	-12.0	False	False	False
YCR043C	-0.6063091812581979	-0.3751475406736635	-5.977854503576493	-5.801477831264972	-1.2295472780204368	False	False	False
YCR044C	0.1502959080820988	-1.2841839929555892	-8.739355422609671	-12.0	-0.0195880415837453	False	False	False
YCR045C	1.075633396231455	1.2511047593044928	-3.5675264296577085	-5.29895846919684	-0.9744195757068128	False	False	False
YCR046C	-0.0241055637588016	-0.940016863147432	-6.933431068330508	-5.801363135315191	0.182457990762093	False	False	False
YCR047C	-0.1576000224333824	-1.019331554259487	-7.125228164728472	-7.1280461101995165	-1.041062149232071	False	False	False
YCR048W	0.2743960270790956	-0.4224154640669906	-6.224158074781949	-12.0	-1.9079275886894345	False	False	False
YCR050C	0.273611889763421	-0.4107864342408164	-6.206459316134715	-12.0	-1.8036756613500695	False	False	False
YCR051W	-0.712540973757665	-1.807919545162639	-7.099842678190106	-3.920350130722951	-4.359285279364302	False	False	False
YCR052W	-0.4405347964721948	-0.6964670085514889	-5.111598915038915	-12.0	-1.5453627068371518	False	False	False
YCR053W	-0.401651350046658	0.1915204485848433	-6.746478355735051	-12.0	-1.6083332624369997	False	True	False
YCR054C	0.6905050938633609	0.3230113695372825	-4.380331422510089	-5.35396447016713	-1.2402732791237174	False	False	False
YCR057C	-0.2550013571041326	-0.6800471410918943	-7.203684666185964	-4.677676173200141	-3.3023387002174536	False	True	False
YCR059C	0.3596085094256079	-0.1726319306891192	-5.034686279334618	-3.0260938734508995	-0.5505781942595159	False	False	False
YCR060W	-0.0351758639844148	-0.4877296751380365	-5.992599428066956	-12.0	-3.130945418585838	False	False	False
YCR061W	-12.0	-12.0	-12.0	-12.0	-12.0	True	False	False
YCR063W	-3.770612671900794	-2.815490060276113	-8.371356214935355	-12.0	-4.006114832151612	False	False	False
YCR065W	-3.961757915268728	-12.0	-12.0	-0.8281477633772292	-0.9146790101809537	False	False	False
YCR066W	1.1995839507915813	0.8243378089631191	-3.791497012195733	-6.74132975961669	-4.990357597285107	False	False	False
YCR067C	1.3423224538292713	0.5289939273444317	-4.365554845242217	-7.001157084607374	-12.0	False	False	False
YCR068W	0.595124911891954	1.047478225980266	-5.320922828692237	-8.574245062040482	0.2535714425972042	False	False	False
YCR069W	1.704347056420375	0.430203024723852	-12.0	-4.7724522321409655	-0.5135237643337646	False	False	False
YCR071C	0.2470872171475076	0.6769083828225285	-2.7036149354174084	-5.469697971026378	-0.694358037220591	False	False	False
YCR072C	0.2056013666682783	0.1022380255411879	-3.3978112037413783	-4.811102846834368	-2.883871951468053	False	True	False
YCR073C	-1.3106213634949335	-4.067622612623568	-12.0	-1.5029508453095042	-12.0	False	False	False
YCR073W-A	-1.1804909890573476	-2.3895877249074884	-6.130432251903081	-6.569812303714422	-3.440956894855473	False	False	False
YCR075C	-0.5558753957206798	-1.595297358690412	-6.563933973576798	-1.8687493694233095	-4.190778462666554	False	False	False
YCR075W-A	0.8762160164700503	0.9685376222863572	-4.222922440583837	-5.599419529996949	0.0344582916370906	False	False	False
YCR076C	-0.8071065773208694	-2.188941798330628	-8.047950238767122	-6.848238704753791	-3.638477536886527	False	False	False
YCR077C	-2.2681770256876588	-4.57092099001397	-12.0	-2.0596348527851207	-12.0	False	False	False
YCR079W	-2.147807910728608	-1.9556319891113352	-6.37567504431804	-12.0	-4.488226963258555	False	False	False
YCR081W	-1.3547248678231618	-1.9507430176757536	-12.0	-12.0	-12.0	False	False	False
YCR082W	1.1148647698882577	0.9932178355680594	-4.57743512640302	-5.593871376887018	-1.256385010520242	False	False	False
YCR083W	-0.3357340287435595	-1.3157615483949316	-9.479514747690084	-12.0	-1.2347825487108464	False	False	False
YCR084C	-0.7972194675487474	-2.4209975790223983	-12.0	-1.6712494628948522	-1.5140715154860247	False	False	False
YCR086W	1.1457442587524662	1.5478140747084614	-5.152863628311553	1.325051089917233	-0.1105194844321657	False	False	False
YCR087C-A	-0.0705648121627734	-0.1494354646754458	-2.9188205751731418	-7.500420488740064	-3.086126825253213	False	False	False
YCR088W	-12.0	-12.0	-12.0	-12.0	-12.0	False	False	False
YCR089W	-0.7445368229484226	-1.6534393340656766	-5.926924759662304	-12.0	-12.0	False	False	False
YCR090C	0.8254115361643712	0.8926015146821766	-5.0128632904409605	-5.378788383654689	-2.5513788740818915	False	False	False
YCR091W	-1.274639099824349	-2.974845132389284	-12.0	-12.0	-12.0	True	False	False
YCR092C	-12.0	-12.0	-12.0	-12.0	-12.0	False	False	False
YCR093W	-12.0	-12.0	-12.0	-12.0	-12.0	False	False	False
YCR094W	1.237673986647664	1.2676400907842775	-3.2275896030775764	-5.497313820064149	-1.2326137677338485	False	False	False
YCR095C	0.8057324782873677	1.1580299452800262	-3.096095628427034	-5.878112755177874	-0.170461942567147	False	False	False
YCR095W-A	-0.8877655097080612	-3.1177439030428693	-12.0	-12.0	-3.329017883826558	False	False	False
YCR096C	-4.778712233494877	-0.8069666737752436	-12.0	-12.0	-0.7721276820036266	False	False	False
YCR097W	-3.0046744201657347	-3.7456039675210193	-6.235879630489404	-12.0	-12.0	False	False	False
YCR098C	-3.0143744272059894	-3.044963591673664	-12.0	-12.0	-12.0	False	False	False
YCR101C	1.028367057259825	1.2492014670182392	-3.2070740327615748	-4.724540523457839	-0.9184613174818846	False	False	False
YCR102C	2.279170380536172	2.1534627875125536	-1.7101420626287278	-12.0	-12.0	False	False	False
YCR104W	0.0653248941427011	0.5065815487148613	-4.518134350083363	-8.446492007077266	-0.8942673256336944	False	False	False
YCR105W	0.5258102341322701	0.6114688723991389	-3.277213551244478	-6.556290409759021	-1.9067526576518732	False	False	False
YCR106W	0.2264590424977343	-0.3509982133208528	-5.845533661248137	-12.0	-3.253882851723392	False	False	False
YCR107W	-0.4976972809121827	-0.2486578538434505	-3.273005855006152	-12.0	-1.187176035971802	False	False	False
YCR108C	0.0964578980526856	0.1912126996853435	-4.85032310418084	-4.274058081534286	-1.727669416176059	False	False	False
YDL001W	-1.432265423935628	-1.2239046271940606	-2.75124793172286	-12.0	-1.9994983426562665	False	False	False
YDL002C	0.346374151786137	0.4637283877257618	-2.43584352963225	-5.928394163235881	-1.6346404180357723	False	False	False
YDL003W	-0.872370172314358	-1.986419947081808	-12.0	-5.860173145753988	-1.1451722936969562	False	False	False
YDL004W	-4.684206279669016	-5.501404472219379	-8.79496712530984	-12.0	-1.9102422542309028	False	False	False
YDL005C	-0.5774553190445361	-0.3116964357164525	-3.989378020229212	-5.819893931905229	-2.172892049963973	False	False	False
YDL006W	1.5506108809820056	1.117636183212752	-5.607445992314843	-12.0	0.201670295512547	False	False	False
YDL007C-A	-4.390480994340568	-4.64087994534795	-12.0	-12.0	-12.0	False	False	False
YDL007W	-3.4198071275453694	-3.5778900005258976	-12.0	-12.0	-3.7398455949527407	False	False	False
YDL008W	-3.04218841422148	-3.2692711136525494	-12.0	-12.0	-12.0	False	False	False
YDL010W	0.7103841567813182	-0.2997235574597932	-5.977789041142096	-4.583151134375	-1.429983076920158	False	False	False
YDL012C	-0.0196866102724783	0.8437152513059457	-7.875601034366879	-12.0	-1.0825085390966849	False	False	False
YDL013W	-4.277381942968737	-3.547092266508686	-12.0	-12.0	-4.7645132311182605	False	False	False
YDL014W	-12.0	-12.0	-12.0	-12.0	-12.0	False	False	False
YDL015C	0.7655333756600795	0.8595571267431836	-4.732679945868551	-4.5213306780321885	-1.7613229067326228	False	False	False
YDL017W	0.6304170078181378	0.4177331988887448	-5.379254516542566	-6.750038687120187	0.0214065121534007	False	False	False
YDL018C	-0.8792915391126783	-0.9356413204811336	-4.601228164974801	-8.373235146298667	-1.7794477165429692	False	False	False
YDL019C	-1.3956963071915232	-3.630466477026164	-12.0	-12.0	-12.0	False	False	False
YDL020C	-1.0676563607452956	-4.405861743743473	-12.0	-4.564344036810764	-12.0	False	False	False
YDL021W	0.1896681811737766	0.2044277663997299	-6.856574624760424	-12.0	-1.905034883117176	True	False	False
YDL022W	-1.51387580234703	-3.48738574784622	-12.0	-12.0	-12.0	True	False	False
YDL024C	-3.174846783126154	-4.010637948525549	-6.35768540823011	-12.0	-12.0	False	False	False
YDL025C	-5.443764232895635	-2.8723659883544275	-0.8911245306142791	-12.0	-12.0	False	False	False
YDL027C	-0.4525759289351924	-1.2676414923260777	-7.834893520825547	-7.079764268727027	0.8215050288087822	True	False	False
YDL028C	-3.58885473693791	-12.0	-12.0	-12.0	-12.0	False	False	False
YDL029W	0.1076380786955421	-1.0518620737115365	-4.741972397833952	-8.969084711652256	-0.7230209903243863	False	False	False
YDL030W	1.0253477963728792	-0.1002048851817299	-3.792581324585513	-12.0	-0.5207714155434338	False	False	False
YDL031W	-3.0737330648871453	-4.377692379702121	-6.962943213680043	-12.0	-1.114883795274435	False	True	False
YDL033C	0.8715096179549129	0.6123305568205686	-3.579689434963017	-4.138654175849557	-0.7688111083888237	False	False	False
YDL035C	-1.5648162421831358	-1.236147893180355	-3.953271673755237	-6.06825600672718	-4.705859593343919	False	False	False
YDL036C	-0.6272588268357937	-0.3248402481727847	-4.274472079198699	-12.0	-1.9712242282750632	False	False	False
YDL037C	-0.4723450037714145	-0.3219429579082966	-4.214584674949079	-12.0	-2.215941082924905	False	False	False
YDL040C	-1.7952577255723077	-1.3310160912217963	-5.498895837726454	-4.331575990575512	-2.63783208981929	False	False	False
YDL042C	-1.815908235224496	-3.728173095825533	-7.061397309513404	-12.0	-0.6790501641300183	False	False	False
YDL043C	0.9472756579049184	1.1752151874151235	-3.0546894163426965	-7.682265263128692	-0.4881410550460973	False	False	False
YDL044C	0.0463456906844461	0.8767667630337602	-3.962094330615866	-12.0	-2.530733858048537	False	False	False
YDL045C	1.3901712380914335	1.4706241231528672	-6.985310654970252	-3.610542302290745	0.2522964066427275	False	False	False
YDL045W-A	0.3862576483510198	-0.3834724078894259	-10.259485017570928	-6.771933409559179	-1.1434501948956264	False	False	False
YDL046W	-0.4078103259379637	-0.5481858641042818	-5.896940204681595	-3.987187803495892	-0.6998462959955912	False	False	False
YDL047W	-2.558399129927454	-2.783845037403426	-12.0	-12.0	-12.0	False	False	False
YDL048C	-0.5784272826050673	-0.5552084186575853	-2.5910770522926465	-12.0	-2.726061917023672	False	False	False
YDL049C	0.5290611809071146	-1.801790899950143	-1.3178247260705351	-5.436639006623065	0.5840691980428515	False	False	False
YDL051W	-3.685756734887701	-3.585034297931417	-9.069526574617347	-4.102013218388337	-4.195388492568652	False	True	False
YDL052C	-0.1663483718344797	-0.5273295795395421	-7.497661599777159	-6.708207898704655	-3.7531706090518986	False	False	False
YDL053C	-0.2023841703762554	-0.3755945893498008	-4.827281493769161	-8.825851984315344	-4.1761181418048405	False	False	False
YDL054C	-3.4320058458905818	-2.6108299370629675	1.1230508404280686	-12.0	-12.0	False	False	False
YDL055C	-6.129810583589084	-5.107503638435472	-5.5954383941879655	-12.0	-12.0	False	False	False
YDL056W	-1.3466690184821373	-3.0543504851850165	-12.0	-12.0	-1.2368946211743006	False	False	False
YDL057W	0.4969310495289326	0.9606969442638388	-5.227120505217204	-12.0	-0.8362412983299006	False	False	False
YDL058W	-3.717631460146432	-5.323925070353118	-12.0	-12.0	-12.0	False	False	False
YDL059C	-0.2139456557797403	0.3910455738759926	-2.1146487532246288	-12.0	-2.751809655936303	False	False	False
YDL060W	-2.5978960873464647	-4.365462671012916	-12.0	-12.0	-12.0	False	True	False
YDL061C	-3.902314416266604	-0.7025484365244727	-4.7210074154967305	-12.0	-2.117406761397832	False	True	False
YDL063C	0.0977655420273922	0.0055211293256224	-12.0	-3.0025409339102005	-0.1497210737809092	False	True	False
YDL064W	-0.4838500176890934	-2.2562011614429025	-7.167215821986501	-12.0	-1.6232201911965976	False	False	False
YDL065C	0.4981282961859138	-1.4497964149132196	-9.442926487458251	-5.637299732136097	-1.657473063485518	False	False	False
YDL066W	-1.108603722430851	-1.6055636719505566	-7.418136036100607	-7.036579796031464	-1.345811785606048	False	False	False
YDL067C	-0.2969251318559703	-0.306708805841315	-9.477219066607937	-8.135821595216443	-3.285538976486268	False	False	False
YDL069C	-0.1977012418705309	-0.0773324835116578	-4.55567990522514	-7.226783353566093	-1.6640087063712832	False	False	False
YDL070W	-2.663294518589303	-1.043880329233991	-3.178554446424576	-2.8378394052116684	-1.7518096559363026	False	False	False
YDL072C	0.6731689312804237	-0.3826870883310698	-12.0	-12.0	-1.1674757844331425	False	False	False
YDL073W	-0.1017773650008453	-1.8263239264690052	-4.76546079857968	-5.753235085282639	-12.0	False	False	False
YDL074C	-2.2490039554230954	-0.1489193572883422	-12.0	-5.009017579624509	-12.0	False	False	False
YDL075W	-12.0	-5.132640782589529	-12.0	-12.0	-12.0	False	True	False
YDL076C	-0.6722703357224401	-0.4039040619818249	-4.351464471993664	-5.968591561408905	-2.8905615084421714	False	False	False
YDL077C	-0.455967238429847	-1.8361440327514449	-12.0	-12.0	-12.0	False	False	False
YDL078C	-0.0475946978198484	0.1025943033508041	-3.678957965428451	-12.0	-2.1637255720743798	False	False	False
YDL079C	1.6743471485614392	1.2692595271729534	-3.308761538643555	-4.278451785227891	-1.3186837583325746	False	False	False
YDL080C	-0.7863549195977924	-0.80662338704032	-5.366684169578641	-12.0	-1.096343639571888	False	False	False
YDL081C	-6.430197654049904	-4.287348963384418	-7.668857365936698	-12.0	-4.625542582689793	False	True	False
YDL082W	-5.833596701453931	-7.630278063481821	-8.175958900536605	-7.162840873169272	-4.8134211988742965	False	True	False
YDL083C	-7.248469071143382	-7.610635285388132	-12.0	-12.0	-4.985484419740789	False	True	False
YDL084W	-12.0	-12.0	-12.0	-12.0	-12.0	False	True	False
YDL085C-A	0.8718642360841046	0.904852727497974	-5.235102060746203	-5.282663800056663	0.9191166164593306	False	False	False
YDL085W	-2.583628567428459	-3.2796446007707662	-7.578404316400181	-12.0	-4.7645132311182605	False	False	False
YDL086W	0.4182898853639791	-0.0986096106445971	-3.308083051414351	-4.884369360685881	-0.7143721889086659	False	False	False
YDL087C	0.6144733689736048	1.1464642491474153	-3.259616635972784	-7.663578855218236	-1.1010929433262755	False	False	False
YDL088C	-3.0546034380864047	-1.2706651066467294	-12.0	-12.0	0.6467494350572909	False	False	False
YDL089W	0.4772192269548083	0.7675754627614972	-3.9427114676907697	-7.387025803573788	-0.0432648448547255	False	False	False
YDL090C	0.0019019533453438	-2.939784426908809	-12.0	-3.776333527036158	-2.4774052320492084	False	False	False
YDL091C	-1.116855209766872	-3.6654233316213687	-9.079623219591452	-8.189581001940098	-2.575142829249065	False	False	False
YDL092W	-0.064601845092881	-1.2526575707920535	-4.331689846945127	-4.685413081343173	-3.01682731793028	False	False	False
YDL093W	0.6382365197433804	-0.3632521273676518	-4.467182683588234	-3.8117619385541097	-2.443546315595747	False	False	False
YDL095W	-1.7992512916542798	-4.284102799573812	-7.54058822578381	-12.0	0.4865705706688555	False	False	False
YDL097C	-1.1622482506472307	-1.6481718510773826	-9.540750545735545	-9.3921122614802	-1.3768497778407085	False	False	False
YDL098C	1.017776548127251	2.1397396141537404	-2.4952296571710386	-3.577725231915972	1.7207349386128905	False	False	False
YDL099W	-0.7771157560036195	-0.5245282930668237	-6.675810232443984	-5.160976023561653	-0.290794579337842	False	False	False
YDL100C	0.9109275785201624	0.7098394006165378	-3.844090117862628	-5.030041351552307	-1.3895993873652306	False	False	False
YDL101C	1.4653797862847333	1.6221041677168964	0.8681151798961633	-4.061580538430346	-1.0176554007573628	False	False	False
YDL102W	-0.9234243673370912	-2.4321256703830776	-7.144614588692456	-5.930045439904422	-3.114883795274435	False	False	False
YDL103C	0.3475405658884478	1.05154992023124	-4.097964275854012	-5.587813243602222	-1.027357091202753	False	False	False
YDL104C	1.1050833367856243	1.1366819302857611	-3.4269938295882603	-7.354614956143285	-0.2125821623677981	False	False	False
YDL105W	0.361521701121059	0.8573692646923615	-2.7756103808399843	-4.423305805173861	-1.696793402464921	False	False	False
YDL106C	-1.6811220373488902	-3.245728941200026	-6.95174322256127	-12.0	-3.839539374393824	False	False	False
YDL107W	0.8735502896103208	0.5981081214439813	-5.1382955918575135	-6.855280525121645	0.0945149656891752	False	False	False
YDL108W	0.6227812666703244	0.567790426316689	-3.8115171349553534	-7.049132289141959	-1.1562809873298014	False	False	False
YDL109C	1.1795698386867168	1.0320412787359594	-3.905066548380856	-8.791934059756942	-0.4865218752350794	False	False	False
YDL110C	-0.200979413046226	-1.8746961944489136	-12.0	-0.3837777549986061	-12.0	True	False	False
YDL111C	-3.504751720111352	0.4965781090387529	-3.4152552126311573	-7.285857035322835	-1.8601513719751075	False	True	False
YDL112W	-0.844943802762496	-2.3007805771957384	-6.106226698148186	-8.408431087788715	-12.0	False	False	False
YDL113C	-0.3682066080985426	-1.9337532947090552	-5.089992173612044	-8.081430000203758	-1.1786360879175728	False	False	False
YDL114W	0.2895489258332741	0.5588832275191081	-4.496460506194947	-3.286747231903	-2.760523495959071	False	False	False
YDL115C	0.5944154633943537	0.7996544816983043	-3.6899839282718783	-12.0	-0.7109826667238327	False	False	False
YDL116W	0.1042424182862535	-0.1658660884297459	-4.343316480982098	-4.565314798273675	-1.7077227554955152	False	False	False
YDL117W	-2.525880930724143	-2.397752837771877	-4.974337169144011	-12.0	-1.7518096559363026	False	False	False
YDL118W	0.8874234631617897	0.3942635408755396	-3.671287173449663	-5.324012384703504	-2.657017864700314	False	False	False
YDL119C	0.8813959420684236	0.3888449524435791	-3.680718193278239	-5.329214156415543	-2.657017864700314	False	False	False
YDL120W	0.5879965905171866	0.1291374535463142	-6.670909447190371	-8.727076931938841	-0.3272969320074742	False	False	False
YDL121C	0.4549338632720342	0.3549450904996054	-4.284321285542539	-12.0	-1.274686655331213	False	False	False
YDL122W	-2.779449615229062	-5.78924221487134	-12.0	-12.0	-12.0	False	False	False
YDL123W	-12.0	-12.0	-12.0	-12.0	-12.0	False	False	False
YDL124W	0.5871047083715906	-0.3098708382344759	-6.331797903225683	-12.0	-1.9174068177467944	True	False	False
YDL125C	-5.05913190714153	-2.504182844415142	-6.894432566678323	-12.0	-5.800836210062943	False	False	False
YDL126C	-12.0	-12.0	-12.0	-12.0	-12.0	False	False	False
YDL127W	0.4863596603899555	0.0897345451585598	-4.300834005033553	-2.5357806004532217	-1.8778714315737128	False	False	False
YDL128W	-1.1847932278701483	-1.852766971222248	-6.000904303277509	-12.0	-3.86857648971558	False	False	False
YDL129W	-1.8890358456108536	0.6998428146361965	-7.9002580266301825	-12.0	-4.303572896846078	False	False	False
YDL130W	-4.594539129112705	-5.403631509402705	-12.0	-12.0	-3.814871738228304	False	False	False
YDL130W-A	-0.022309528471613	-0.1538042768149886	-7.294919266845928	-8.39535655213844	-0.3564269348840042	False	False	False
YDL131W	-12.0	-12.0	-12.0	-12.0	-12.0	False	False	False
YDL132W	-12.0	-12.0	-12.0	-12.0	-12.0	False	False	False
YDL133C-A	-12.0	-4.751598796616473	-5.198163084322839	-12.0	-12.0	False	False	False
YDL133W	1.0686630459710666	-0.6027786925869577	-12.0	-12.0	-0.4706542532330132	False	False	False
YDL134C	-5.9527048061744265	-3.8017416724397495	-8.694678381087803	-12.0	-12.0	False	False	False
YDL135C	-0.7763463803997355	-1.4143077529114254	-6.111736525050159	-2.6826853438054417	-6.33543999226246	False	False	False
YDL136W	-3.466220851196118	-3.5056161227177096	-4.371096054036314	-7.57398197219133	-4.67125342697108	False	True	False
YDL137W	-12.0	-12.0	-12.0	-12.0	-12.0	False	False	False
YDL138W	-2.401751702408989	-1.573152618301347	-12.0	-12.0	-12.0	False	False	False
YDL139C	-0.8242790921638391	-1.30857249821381	-5.120971864257212	-6.886711135278776	-0.2611066521936918	False	False	False
YDL140C	-12.0	-12.0	-12.0	-12.0	-12.0	False	False	False
YDL141W	-0.1237654036512423	0.2222166790273308	-5.591734565094424	-6.225241155234477	-1.1024972559958708	False	False	False
YDL142C	0.5788589101669368	1.1391050264566414	-2.6973968697005906	-5.171624436332896	-2.16137982077053	False	False	False
YDL143W	-1.0747615739212026	-1.0720765523644586	-6.997139055888062	-12.0	-2.5039963471247018	False	True	False
YDL144C	0.1272323503019582	-0.4676239556477549	-5.103385756559765	-6.196288504930003	-1.5077349371438162	False	False	False
YDL145C	-0.2027285473217849	-2.9682198665583424	-12.0	-12.0	-12.0	False	False	False
YDL146W	0.3507961055222345	0.4883379288037608	-12.0	-12.0	-1.114883795274435	False	False	False
YDL147W	-0.6153604031305285	-0.9475454157702334	-7.725062424437647	-0.1917764757881479	-1.4648384114057722	False	False	False
YDL148C	-5.367629960891946	-3.707153409852659	-7.827094334036685	-4.411252057092524	-2.965456559598305	False	False	False
YDL149W	-0.3232097472399707	-0.8910217820646923	-3.697148627295278	-12.0	-2.726061917023672	False	False	False
YDL150W	0.3480547163897562	0.6335691671790953	-3.797952587679889	-8.847468646259186	-0.131246281943967	False	True	False
YDL153C	-12.0	-12.0	-12.0	-12.0	-12.0	False	True	False
YDL154W	-12.0	-12.0	-12.0	-12.0	-12.0	False	False	False
YDL155W	-3.772489049020643	-6.043357609511671	-12.0	-12.0	-1.5687299686533829	False	False	False
YDL156W	-1.647466776387919	-4.1787845217153805	-12.0	-12.0	-2.6132823966583665	False	False	False
YDL157C	0.14511630292557	-2.054480943596329	-8.817537134202789	-6.36443055296044	2.878797561945457	False	False	False
YDL159W	1.2635185774248603	0.9334322398906668	-5.014553110017016	-6.220673339763176	0.6315635189608804	False	False	False
YDL159W-A	0.3607383135067772	0.0380601674312524	-2.2960286565734958	0.2621533318862297	0.8135000114364842	False	False	False
YDL160C	-4.504717705763397	-1.647102587525391	-12.0	-8.167064693603638	-12.0	False	False	False
YDL160C-A	-0.0518260939816422	-0.0421687749589207	-4.355698823235894	-7.12399004510078	-2.505235472899131	False	False	False
YDL161W	-2.480562261288029	-2.610225629877861	-12.0	-12.0	-1.8564273644935456	False	False	False
YDL164C	-1.533466309562774	-2.215695326373769	-5.278762072545014	-12.0	-2.942052683445939	False	False	False
YDL165W	0.7720409617114442	1.0026235530944854	-2.12388662863334	-5.914817490160341	-1.1546683948445875	False	False	False
YDL166C	-0.724945573509553	-0.3224790525768342	-3.3745259073249176	-4.997105488627758	-2.9056636535655262	False	False	False
YDL167C	0.2339790443196308	-0.5664120806901402	-4.901353521314723	-12.0	-3.817850899372511	False	True	False
YDL168W	0.5652782388342863	0.72114518119572	-4.950766308361126	-7.594479240122643	-0.4228380356095685	False	False	False
YDL169C	0.1363341556828195	0.1079364469826076	-4.475939389282029	-6.422753101612449	-2.892929465987116	False	False	False
YDL170W	0.6931030771732227	0.0544394317247953	-3.281767029744927	-5.320471737006065	-4.669492495417046	False	False	False
YDL171C	-12.0	-12.0	-12.0	-12.0	-12.0	False	False	False
YDL173W	0.8667833123739501	0.7544157845399541	-3.929495395501108	-7.689470890096295	0.2809324748348663	False	False	False
YDL174C	-1.1917641152264435	-1.625322650269417	-12.0	-12.0	-3.7174578034711545	False	False	False
YDL175C	0.6404605543549994	0.7620100287250194	-3.898378991772172	-4.7308924656178	0.3073799486046097	False	False	False
YDL176W	-0.6830840767830912	-1.4815213534575855	-4.254121397301866	-12.0	-2.7775852620219377	False	False	False
YDL177C	0.3434074309348757	0.6211603627181117	-2.689887526081445	-3.8228528219526936	-1.884897688062406	False	False	False
YDL178W	0.7408556647165112	0.2067536372499864	-4.1883619156788034	-2.9507428694441806	-1.2038147354134012	False	False	False
YDL179W	-12.0	-12.0	-12.0	-12.0	-12.0	False	False	False
YDL180W	-0.1934313267101083	-0.5053096595484649	-2.8297620491940387	-12.0	-1.9278121031940056	False	False	False
YDL181W	0.8763605018439543	0.3450276811771624	-7.369186711943978	-1.9776880637872087	-0.8981741645576358	False	False	False
YDL182W	-4.883685193196349	-4.568024840602197	-12.0	-12.0	-12.0	False	False	False
YDL183C	-0.5415265075138819	-0.8606422768483257	-3.26048854885148	-12.0	-1.3035174556533642	False	False	False
YDL184C	-12.0	-5.876505946265647	-7.868866728451478	-12.0	-12.0	False	False	False
YDL185W	-12.0	-12.0	-12.0	-12.0	-12.0	False	False	False
YDL186W	0.7385528240204846	0.1556135230268653	-4.467564530234024	-6.007668867237727	-2.188703811698965	False	False	False
YDL188C	-3.718995778892121	-0.9919473201469736	-12.0	-12.0	-12.0	False	False	False
YDL189W	-0.563856508011849	0.9242489885292218	-12.0	1.961955844618196	-12.0	False	False	False
YDL190C	-0.291554850920273	-1.3498398238553984	-12.0	-4.6977459552901175	-12.0	False	False	False
YDL191W	-7.685791675823648	-6.272644710961092	-12.0	-4.39258666792986	-12.0	False	True	False
YDL192W	-12.0	-12.0	-12.0	-12.0	-12.0	False	False	False
YDL193W	-0.6115348480365778	0.1888832536301345	-5.578927030926288	-6.049400857870135	-0.8053157127177681	False	False	False
YDL194W	-1.2178671117283302	-0.9716567493444448	-6.960310878048795	-12.0	-12.0	False	False	False
YDL195W	-12.0	-12.0	-12.0	-12.0	-12.0	False	False	False
YDL197C	0.5454979985152058	0.3819690451692872	-5.468596244353204	-8.584784157530711	0.3317979341352419	False	False	False
YDL198C	-0.9654442560915552	-0.0152370190193599	-0.3519528113030474	-12.0	-2.923492962685497	False	False	False
YDL199C	0.3385445338130445	0.0542308255087147	-2.272596014439763	-8.196365616000886	-1.1222749337318452	True	False	False
YDL200C	0.7868003270178218	1.004491851592451	-2.389894229758425	-5.466374512351575	-1.1082501334750212	False	False	False
YDL201W	1.0846605217794087	0.6627911582120721	-4.510957229771809	-0.2103119264157089	-2.651575600667196	False	True	False
YDL202W	0.4443748437882755	1.5166712249900982	-6.1863117052143295	-6.736735748391835	3.2335221343820715	False	False	False
YDL203C	0.1860036985555469	-0.213130110881381	-5.228289754795634	-7.045629406635751	-2.689610469070159	False	False	False
YDL204W	-2.6382322331111885	-3.830429195305408	-7.306688852671184	-12.0	-3.5347294143872365	True	False	False
YDL205C	-0.4892448052761295	-0.4946629428974575	-12.0	-12.0	-5.657782258198236	False	False	False
YDL206W	-1.247896430786847	-1.1522896073990054	-3.529845432936072	-4.555904199944022	-12.0	False	False	False
YDL207W	-1.2928324878005772	1.2427785689598754	-4.391692083100491	-3.984687648095026	-2.382259887045992	False	False	False
YDL208W	-3.488007048460112	-3.1742959116031475	-5.5191032151917225	-6.559103574556061	-4.720685894630192	False	False	False
YDL209C	0.3054223531789166	0.0136671171811077	-4.644183617031766	1.282210705888808	-0.1672914026472813	False	False	False
YDL210W	-2.4679601286686657	-2.5582112719805705	-12.0	-12.0	-12.0	False	False	False
YDL211C	-1.836014047010532	-3.4792888960888284	-12.0	-12.0	-12.0	False	False	False
YDL212W	0.1348514729610995	0.8512235716169907	-1.6340701114036496	-6.642293384695882	-2.000456464045199	False	False	False
YDL213C	-2.0049740209247484	-2.3786455396533004	-7.126371685031962	-12.0	-1.173346352894124	False	False	False
YDL214C	0.5268577863937728	-0.6592044170641154	-12.0	-5.013134375078216	-12.0	False	False	False
YDL215C	-1.964263981516845	-5.871984870881944	-6.163538212352008	-12.0	-12.0	False	False	False
YDL216C	0.619979568131077	0.3116840771283719	-4.86677023215494	-6.854774867574596	0.7774668924087814	False	False	False
YDL217C	0.6860269569439644	-0.4977216969851841	-12.0	-7.142008313045964	0.2248164329343173	False	False	False
YDL218W	0.0418985626913181	-0.7358549061574011	-7.633749493700486	-3.0697854048213404	-1.5293488329708576	False	False	False
YDL219W	0.6681376839616827	0.9426361561493086	0.7811488788250532	-6.50590595806693	-0.9979395817928426	False	False	False
YDL220C	0.8860837777490519	0.8463518330075683	-4.164847533153159	-6.467176922816947	-0.0614956290893746	False	False	False
YDL222C	-4.388354231715148	-8.137148089506205	-12.0	-12.0	-3.910890192476457	True	False	False
YDL223C	-1.2929599464349026	-3.5360625556437446	-7.162451201767078	-12.0	-12.0	False	False	False
YDL224C	-12.0	-3.1886113711578967	-12.0	-3.8140513272802505	-12.0	False	False	False
YDL225W	-3.557310581553531	-3.5772488218529066	-8.49453461726427	-6.847441302174563	-3.3790812148836293	False	False	False
YDL226C	-3.555291688956646	-1.9500343371749045	-12.0	-12.0	-12.0	False	False	False
YDL227C	-12.0	-12.0	-12.0	-12.0	-12.0	False	False	False
YDL229W	-12.0	-12.0	-12.0	-12.0	-12.0	False	False	False
YDL230W	1.6264166695121385	0.8730406398966337	-4.349181106530455	-1.9479231336793763	0.2073495325545847	False	False	False
YDL231C	0.4679043902424389	0.3253681604666135	-4.374085221734647	-4.918265085405772	-2.172051563829454	False	False	False
YDL232W	0.2386653709661293	0.7981897959002071	-3.4577816689164407	-4.32509486973441	-1.6990201943781909	False	False	False
YDL233W	0.6701344375735815	0.3612939075428723	-2.996904856780461	-4.291591708927956	-0.4786923104226235	False	False	False
YDL234C	0.4178778887854624	-7.29266684975881	-12.0	-5.857443126282913	-4.868429849475896	False	False	False
YDL235C	2.323882373766033	1.2631952683462435	-12.0	-2.1296209118284515	-0.0953505259085457	False	False	False
YDL236W	-0.6712621817953012	-0.5031572211540367	-6.26128019914407	-8.07186960382501	-1.8400650618968823	False	False	False
YDL237W	0.5052423756055563	0.8006628167912745	-2.679412259472123	-7.085278186125222	-0.0683692778509585	False	False	False
YDL238C	-1.525809199089477	-1.810758110976248	-6.3285427699597205	-6.942680189303014	-3.4144584312112416	False	False	False
YDL239C	-0.387824066947031	-0.6823997096013846	-4.077356485256135	-12.0	-12.0	False	False	False
YDL240W	-12.0	-12.0	-12.0	-2.6775038178660493	-12.0	False	False	False
YDL241W	-3.2242480927350146	-3.6796905071748816	-12.0	-12.0	-12.0	False	False	False
YDL243C	-12.0	-12.0	-12.0	-12.0	-12.0	False	False	False
YDL244W	-0.9666874390131602	-0.7595423530454225	-6.058602177405935	-12.0	-3.986797722419949	False	False	False
YDL245C	-3.06303755279002	-2.759363142800522	-12.0	-12.0	-12.0	False	False	False
YDL246C	-0.1891417961705025	0.0174756633576394	-5.881751789650257	-12.0	-2.2081306665578726	False	False	False
YDL247W	-0.3444332712917507	-0.473188420441869	-5.058857468258371	-12.0	-0.7889669625893804	False	False	False
YDL248W	-0.7836951653358947	-1.385115488072844	-6.788930853424263	-12.0	-3.9328000265217846	False	False	False
YDR001C	-4.055666881578042	-5.6480429897951945	-12.0	-12.0	-12.0	True	False	False
YDR002W	-12.0	-12.0	-12.0	-12.0	-12.0	False	False	False
YDR003W	0.0773561608798559	-0.9719696523440078	-8.050791725079854	-5.321917459265944	-4.117829336662436	True	False	False
YDR003W-A	0.6597253543884302	0.933828878226668	1.0038358742258564	-8.00698675633953	-1.5834241868013372	False	False	False
YDR004W	0.6708177542769245	0.4691018026793498	-2.430866739697427	-5.782528782804252	-0.7305150247661247	False	False	False
YDR005C	-2.4174057120142844	-2.18693410973963	-9.443363141136729	-12.0	-2.708167432543623	False	False	False
YDR006C	1.2050507513170188	-12.0	-12.0	-12.0	-12.0	False	False	False
YDR007W	0.16993680061944	0.1132884679522575	-3.728392642192224	-5.894060652752484	0.6712709255711331	False	False	False
YDR009W	-0.0921859244942316	-0.0599366842557889	-1.853643370054572	-3.754320208282734	-1.1528862011702754	False	False	False
YDR011W	-3.480154200671654	-12.0	-12.0	-12.0	-12.0	False	False	False
YDR012W	-3.899416862020548	-1.72837507417529	-1.4501045891754745	-12.0	-3.908864728243187	False	True	False
YDR013W	0.8929882957761396	0.8946109285578658	-4.062903952541347	-6.169167507019154	-1.155633666566357	False	False	False
YDR014W	-0.7331128437956529	-1.236472475600058	-6.467588511447413	-12.0	-3.279508663050854	False	False	False
YDR014W-A	-0.0443859727154291	-0.3506386821994958	-6.638732246952301	-9.789312928097608	-1.5230467953961275	False	False	False
YDR016C	1.1420746366049557	1.4486495386243698	-2.9182101056230136	-5.171996920288541	-0.2656111998730921	False	False	False
YDR017C	-12.0	-12.0	-12.0	-12.0	-12.0	False	False	False
YDR018C	0.5578005919722411	0.6145135226340386	-2.502182928624853	-12.0	-1.760506637407259	False	False	False
YDR019C	-0.4191993628737696	-1.875657644478043	-4.923144822323697	-12.0	-5.036705846339791	False	False	False
YDR020C	1.09671176001459	1.5514500728081635	-5.106513270506267	-6.515221164641648	-1.1502554598542916	False	False	False
YDR021W	0.1621706373887807	1.457391815832903	-1.2373943213194407	-6.247971989145421	0.1053483972113762	False	False	False
YDR022C	-3.489142726083544	-6.966960347382877	-12.0	-12.0	-4.239219976558965	False	False	False
YDR023W	-5.794200272407758	-6.314614567187276	-12.0	-12.0	-12.0	False	True	False
YDR025W	-8.887981080339364	-12.0	-7.466286636247236	-12.0	-12.0	False	True	False
YDR026C	-0.2184365240182052	-0.3037683193882421	-4.201939097619479	-3.29583146721049	-1.7039901692533597	False	False	False
YDR027C	-0.0757861905070896	-0.1589122089385095	-4.674452083206893	-7.432508486652094	-3.0207964044340434	False	False	False
YDR028C	-12.0	-12.0	-12.0	-12.0	-12.0	False	False	False
YDR030C	0.1542476773784035	0.2541207927779464	-3.759148870209582	-12.0	-2.349480227285266	False	False	False
YDR031W	0.6417316410314863	0.6930461368697344	0.8701993423731227	-4.846512536127524	-1.3647193063054872	False	False	False
YDR032C	-3.2690578394499066	-5.340325084676486	-12.0	-12.0	-12.0	True	False	False
YDR033W	-12.0	-12.0	-12.0	-12.0	-12.0	False	False	False
YDR034C	-1.602237805655606	-1.9967562972235595	-5.959992941490602	-1.902515658177321	-12.0	False	False	False
YDR034C-A	-5.506679967547568	-6.876131873227581	-12.0	-9.811747702195383	-5.398120630428631	False	False	False
YDR034W-B	-2.51233953660925	-5.261410873296497	-12.0	-12.0	-3.172869319785394	False	False	False
YDR035W	-0.3393795286358986	-1.408331163800027	-6.564019865314468	-12.0	-2.9993358018974696	False	False	False
YDR036C	-0.6830352905002223	-0.4434426728537025	-7.115072037861248	-5.527389026709545	-2.224625272169212	False	False	False
YDR037W	-1.7066240753842477	-2.4419232586301622	-3.706477425981425	-12.0	-2.462039365368095	False	True	False
YDR038C	0.2211569704036287	-0.6374542956519089	-3.865114545845504	3.093199125908873	-12.0	False	False	False
YDR039C	-0.4053698846278033	-12.0	-12.0	2.5419864441648903	-12.0	False	False	False
YDR040C	-2.046785626696068	-4.762093412613525	-12.0	-1.8203676108483609	-1.1921434205986623	False	False	False
YDR041W	0.3159071742957165	-0.41231246847955	-6.729762131223192	-5.284646341613835	-2.186805059073809	False	False	False
YDR042C	-2.2044973806637675	-3.815683402867504	-6.6624596905024696	-4.844659693321205	-2.842087614219724	False	False	False
YDR043C	-1.92988970707902	-4.2714539067794295	-12.0	-12.0	-12.0	False	False	False
YDR044W	0.1168850369756165	-0.3433395104834968	-12.0	-12.0	-12.0	False	False	False
YDR045C	-0.4398845058303458	-0.3165501544212317	-5.783323778514433	-7.05475086145384	-2.806957839092229	False	False	False
YDR046C	0.1457975375716131	-0.5917717476072374	-0.9660987145204044	0.7272009439039361	-0.1986082140211271	False	False	False
YDR047W	0.3869283183302367	0.9572101048196158	0.3331411751980532	-6.790690971443992	-0.9793121886554188	False	False	False
YDR049W	0.1699003454073325	-0.1564404333397853	-5.54974379080519	-6.027827637824488	-5.267190989039983	False	False	False
YDR050C	-3.266804280661085	-3.843388387067274	-12.0	-12.0	-12.0	False	False	False
YDR051C	-0.754058836684505	-0.600124921236675	-3.9034953051985855	-7.049695234577044	-1.666531607678797	False	False	False
YDR052C	-0.2798617289351597	-2.7285800587419677	-12.0	-8.110431671308051	-2.5799809267282883	False	False	False
YDR054C	-4.162481094478102	-5.558351967608181	-12.0	-12.0	-12.0	False	False	False
YDR055W	-1.002768427120824	-6.966917562257154	-12.0	-6.167171862715034	-3.8046766390275697	False	False	False
YDR056C	0.8558890946083458	-1.248003651565023	-6.528252646108033	-2.9692015467511497	-1.3241910122403049	False	False	False
YDR057W	0.5356027449014155	0.585201410346857	-5.588560933571712	-8.372250403647614	-1.9290280410967868	False	False	False
YDR058C	-2.065271187279149	-3.3169334722162844	-9.247658485330716	-12.0	-5.978220212098208	False	False	False
YDR059C	-3.3790752761112035	-2.0785193680548786	-12.0	-8.144324574724026	-6.2601025436554005	True	False	False
YDR060W	-12.0	-12.0	-12.0	-12.0	-12.0	False	False	False
YDR061W	-1.5105608409520852	-1.8618158181470064	-5.506357082987641	-8.366392744802999	-2.3196910559081543	False	False	False
YDR062W	-0.173007486952306	-0.4352705480262207	-4.9097882306849225	-7.242969956779365	-2.080439224545469	False	False	False
YDR063W	-0.2190151631817583	-0.1913980925887451	-4.426834314428317	-12.0	-1.4766842860777327	False	False	False
YDR064W	-1.0504814137211265	-0.8963307643262964	-4.125976496171935	-8.619750111136934	-1.5790360480196783	False	True	False
YDR065W	0.0946148780877577	-1.4453551723790563	-4.386759311611212	-6.75403404857801	-1.822657402178468	False	False	False
YDR066C	0.6979054826582596	-2.043624061289516	-12.0	-9.10253844645023	-2.622584123223316	False	False	False
YDR067C	0.1053858663595857	0.1436789079466127	-4.964856318015031	-7.411800996355776	-1.5551039746667648	False	False	False
YDR068W	0.644746085771843	0.7194652604853098	-3.465771519869829	-6.060487797528261	0.0764808784192235	False	False	False
YDR069C	0.4717034798362191	-0.0845013217798821	-4.436530435275522	-8.388636157577709	-1.8198013231798424	False	False	False
YDR070C	-0.1179801446379566	-0.8354673767358659	-8.016600171267848	-12.0	-1.5338582762832138	True	False	False
YDR071C	1.3512217625137397	1.753610594503004	-3.6913790373005937	-6.651715229460024	-0.5423005835029375	False	False	False
YDR072C	-1.5607433024094932	-0.713753777985007	-12.0	-12.0	-2.559243761366383	False	False	False
YDR073W	-0.6355161483539705	-0.4919129814114841	-3.5241966467891306	-6.087100660368346	-0.9762901242183472	False	False	False
YDR074W	-1.6779794228185507	-3.718494651794608	-6.621979195093635	-12.0	-12.0	True	False	False
YDR075W	-0.5900400663174006	0.8322119933000502	-1.775371074284008	-6.492029518916472	-3.114737408988538	False	False	False
YDR076W	0.3876491803969815	0.3388163978394409	-2.145988304518186	-2.8723560587369894	-2.6761506146496883	False	False	False
YDR077W	-2.917890356391455	-12.0	-12.0	-6.452279290223156	-12.0	False	False	False
YDR078C	0.3909468261206987	0.3845542599588284	-3.250561350523909	-7.351573688182162	-0.926046230183763	False	False	False
YDR079C-A	0.3021864939174833	0.642387531539179	-2.224954649071946	-6.539247619969957	-1.8393021190761525	False	False	False
YDR079W	-1.123462689458664	-3.241127734322037	-9.034775266000898	-4.46231726336655	-4.5323494119217385	False	False	False
YDR080W	-0.2690140048272664	-0.9918341432740888	-7.498144045767276	-6.80586730703992	-3.530733858048537	False	False	False
YDR081C	-0.4917662976193421	-1.0723882427173954	-6.905311842393768	-5.558108863429854	-1.8962344476171853	False	False	False
YDR082W	0.5786818421914078	0.5113540086730322	-6.881632168135784	-7.263936007608178	-0.9625344801351096	False	False	False
YDR083W	-1.837947180608494	-1.6743118488849555	-5.19393874678713	-7.531242607625253	-2.670926478021792	False	True	False
YDR084C	0.0834663528157143	0.2338848532985846	-4.252642952170536	-5.549816406419801	-1.001397776613835	False	False	False
YDR085C	-0.9617084188747026	-3.21125443380416	-4.234112909804635	-12.0	1.1134191087890104	True	False	False
YDR086C	-1.9011313990839764	-1.9753482424459277	-7.391224099287441	-4.6493332374971175	-0.4959617762560009	False	False	False
YDR087C	-0.2267826815840687	1.0436854345477693	-4.936502505000779	-4.192599787194176	5.772263852256384	False	True	False
YDR088C	-2.1363758252738374	-1.6448168443394702	-6.104064278766854	-12.0	0.810519805143474	False	False	False
YDR089W	-2.694886809313364	-4.295893662360856	-12.0	-12.0	-12.0	False	False	False
YDR090C	1.1906489292274285	1.2713088175127836	-4.270845315773524	-9.396781033346564	-0.9654734435894964	False	False	False
YDR091C	-2.431238919433093	-5.122821347070688	-12.0	-12.0	-12.0	False	True	False
YDR092W	-0.2341845363005879	0.4597264270052904	-7.334236923498368	-7.617192287414899	-1.4572882156741414	False	False	False
YDR093W	-1.0038067940285282	-4.000568495451171	-12.0	-12.0	-12.0	False	False	False
YDR096W	-12.0	-12.0	-12.0	-12.0	-12.0	True	False	False
YDR097C	-3.6151706732783566	-4.468724607582528	-12.0	-12.0	-1.6998462959955911	False	True	False
YDR098C	-5.789679397992791	-12.0	-12.0	-12.0	-12.0	False	False	False
YDR099W	-12.0	-12.0	-12.0	-12.0	-12.0	False	False	False
YDR100W	-0.4598022199847667	-1.6071245290490457	-4.936791836344442	-12.0	-0.8656912877655956	False	False	False
YDR101C	-0.5931382028959754	0.5548881885452347	-4.1212056011561735	-12.0	1.0375331037161937	False	True	False
YDR103W	-12.0	-12.0	-12.0	-12.0	-12.0	False	False	False
YDR104C	-1.1752222372771068	-1.257474477675813	-7.382675971505324	-12.0	-3.764513231118261	False	False	False
YDR105C	-0.4041476279153827	-0.1575248133600733	-0.913056577838676	-6.679985433063029	-2.123422656914097	False	False	False
YDR106W	-2.062488466976808	-2.041902570958684	-5.615502800390963	-12.0	-3.158850238720953	False	False	False
YDR107C	-1.7816631722694083	-2.2304462795746467	-5.015829585307206	-12.0	-12.0	False	False	False
YDR108W	0.2766787574264947	0.2727326558907508	-0.9444821607516374	-4.696492887711187	-1.0691610304266093	False	False	False
YDR109C	0.275108765960127	0.0379035281765027	-5.474585535620526	-6.477668830562823	-0.7423331485172251	False	False	False
YDR110W	-1.0397416710542902	-0.9305206299232778	-6.813473283998332	-8.510390977035831	-4.7903274592447485	False	False	False
YDR111C	-0.3030196449431864	-0.399972581622846	-4.673835875709619	-7.446968468184649	-2.526644421149711	False	False	False
YDR113C	0.2865465951725182	0.0103234907900396	-7.177368609116608	-12.0	-0.5238998306980682	False	False	False
YDR114C	0.0898714951912063	0.2552865051359683	-3.3284256697419163	-6.394187166781355	-0.9017726007368352	False	False	False
YDR115W	0.0953314085310291	0.2572789911380079	-3.315780929911426	-6.400664272442342	-0.9179372674952034	False	False	False
YDR116C	-0.3231128127675452	-0.1392042170966916	-4.072057811942385	-6.362177244319549	-1.352078821638944	False	False	False
YDR117C	0.1341552243805859	0.2788303809527844	-4.136929062100516	-4.858045307473399	-1.5699678827815011	False	False	False
YDR118W	0.7624515201567192	1.1710447416566134	-4.260980426662116	-5.710014880208684	-1.956826763365288	False	False	False
YDR119W	-3.047427956408942	-12.0	-12.0	-12.0	-12.0	False	False	False
YDR119W-A	-3.013241883368997	-5.406979426665586	-12.0	-12.0	-5.830505992298651	False	False	False
YDR120C	-4.427609703813398	-1.916973229939786	-6.521685085797357	-12.0	-12.0	False	True	False
YDR121W	-0.1600002357701147	-0.4219810346317205	-4.239174365221488	-7.179997336374734	-2.4267957053179328	False	False	False
YDR122W	-1.352238525064504	-12.0	-12.0	-12.0	-12.0	False	False	False
YDR123C	-1.1566900960675564	-1.8142219059723783	-5.231586292760772	-5.73069115845249	-2.441831717075423	False	False	False
YDR124W	0.6780229413628412	0.3650033007731993	-3.011696123895186	-6.44925771512858	-1.216568214143794	False	False	False
YDR125C	0.2158584604359542	0.5415334265805243	-5.10606131784916	-5.699995290835287	-0.9121476152605824	False	False	False
YDR126W	0.560729483194687	0.9855610491432611	-3.589899548225469	-6.9096660619090775	-1.6929937521997922	False	False	False
YDR127W	-2.1920120845868865	-1.7088695406162957	-12.0	-12.0	-12.0	False	False	False
YDR128W	-0.3173735143650363	-0.5114061716094409	-4.64869511090829	-12.0	-2.436811890161797	False	False	False
YDR129C	-12.0	-12.0	-12.0	-12.0	-12.0	False	False	False
YDR130C	-0.7129143352132808	-1.5176479322011978	-3.5750611810196933	-9.232345972918166	-2.7994117649206123	False	False	False
YDR131C	0.757615579823117	3.290938308197274	-3.2464071458337034	-4.85230114322229	2.8570400478682205	False	False	False
YDR132C	-2.0205782652255544	-4.012676648636184	-7.343425241642911	-5.7217654132466045	-2.171281232502841	False	False	False
YDR135C	-12.0	-12.0	-12.0	-12.0	-12.0	False	False	False
YDR137W	0.1641598034194277	0.2128962469117992	-4.187465364305806	-12.0	-0.0861374388027419	False	False	False
YDR138W	-2.265735893756437	-2.7805599935748484	-12.0	-12.0	-12.0	False	False	False
YDR139C	1.4245939710295548	2.085111608228824	-3.678364625388637	-3.5388953391860625	0.52400669460698	False	False	False
YDR140W	-5.709696027398096	-6.472230930612951	-8.015036580690737	-12.0	-4.838792549517802	False	False	False
YDR141C	-2.46557128947128	-4.595052694782322	-12.0	-12.0	-12.0	False	False	False
YDR142C	-0.7454265842631478	-0.4762204640649435	-4.159441987931336	-6.724583873908805	-1.5524566290421422	False	False	False
YDR143C	-6.051398507792511	-12.0	-12.0	-12.0	-12.0	False	False	False
YDR144C	0.2863076130025647	0.2628207018040021	-5.172398053138676	-8.42445958237907	-1.893782889734376	False	False	False
YDR145W	-0.4924872320814749	-0.7232808549215177	-2.865664891316165	-5.346065154371703	-3.3265287383196065	False	False	False
YDR146C	-6.297349271456962	-12.0	-12.0	-12.0	-12.0	False	False	False
YDR147W	0.0800344435193002	0.2597235923670435	-3.3093435302029213	-6.739184602191751	-1.525796074437077	False	False	False
YDR148C	-4.697950073789428	-6.476339730995562	-12.0	-12.0	-3.976902042592352	False	False	False
YDR150W	-12.0	-12.0	-12.0	-12.0	-12.0	False	False	False
YDR151C	-7.818011502614755	-12.0	-10.17955623749077	-12.0	-12.0	False	False	False
YDR152W	-1.4257762906483376	-0.8873226336639223	-3.6141734999327326	-4.735469299610787	-3.437398001595194	False	True	False
YDR153C	-2.223257414009564	-4.930915394467751	-5.126968085410494	-12.0	-3.1512279440130557	False	False	False
YDR155C	-5.564993661306397	-12.0	-12.0	-12.0	-12.0	False	False	False
YDR156W	-0.7996176818045866	-1.798407291971306	-6.8347553276535	-7.372105216529898	-1.2522059705394804	False	False	False
YDR158W	-0.3028849075470864	-0.3858534821533049	-5.602081419729469	0.708663806928711	-2.9178665504075765	False	False	False
YDR159W	1.0303531193668838	-12.0	-12.0	-12.0	-12.0	False	False	False
YDR160W	-12.0	-12.0	-12.0	-12.0	-12.0	False	False	False
YDR161W	-12.0	-12.0	-12.0	-12.0	-12.0	False	True	False
YDR162C	-0.4715073522865104	-1.0122494514139613	-4.370406991370213	-6.27415412606558	-2.2097093082324823	False	False	False
YDR163W	0.641202726802588	0.8647055535694781	-3.5377639518103354	-8.033209347883327	-0.8073491353902634	False	False	False
YDR164C	0.846078591009475	0.0528862668386641	-5.4222430768237535	-5.372759769394374	-2.032705564649627	False	False	False
YDR165W	0.4498632867987604	0.5064915924345271	-4.01875186091885	-12.0	-1.9674230770692496	False	True	False
YDR166C	0.6306712140056502	0.4011944133091021	-3.548268497868569	-5.477723531470693	-1.4840959069138786	False	False	False
YDR167W	0.8773935521309181	0.947419912184841	-4.0254088587416135	-4.32308619645756	-0.6314547317434278	False	False	False
YDR168W	-0.112333731307201	-1.5617484706931837	-5.340249876168956	-12.0	-2.397164329155572	False	False	False
YDR169C	-2.5068589259260263	-3.832950614815336	-9.79558532634692	-12.0	-2.3210874483844948	True	False	False
YDR169C-A	0.5502638648443564	0.5284604179274818	-2.3764777355725464	-7.1176640589152695	-0.4387649836264111	False	False	False
YDR170C	-12.0	-12.0	-12.0	-12.0	-12.0	False	False	False
YDR170W-A	-3.371347153583562	-7.237428218885939	-12.0	-12.0	-12.0	False	False	False
YDR171W	-0.9148386121896712	-7.794428668956008	-12.0	-12.0	-0.68096858987445	True	False	True
YDR172W	-1.7432136895469523	-1.3614801948539776	-6.2752817428788665	-12.0	-12.0	False	True	False
YDR173C	-2.244313261185486	-2.496337543622717	-5.514463088479944	-4.489616278148617	-3.1119459923296438	False	False	False
YDR174W	-0.961627545698831	-0.9391459190192069	-3.6023398848174013	-4.573210674895885	0.5146488416632923	False	False	False
YDR175C	0.6961287474871583	0.6247229739535323	-4.842077848220458	-6.088851609837782	-0.9927213771101138	False	False	False
YDR176W	-0.2486525062322213	-1.5324393984527382	-6.429434315398208	-9.32630616144856	-2.327985570835956	False	False	False
YDR177W	0.1976940829329644	-0.5599802589160484	-5.383873773221507	-12.0	-2.190326125403545	False	False	False
YDR178W	-2.057618808577255	-0.0430734055662985	-3.9351365896272816	-7.4226072271655426	-2.457550566168917	False	False	False
YDR179C	0.2922446385258219	0.2765713105008525	-4.72027877725115	-7.909939236063037	-1.996954234092802	False	False	False
YDR179W-A	-0.2341051014902504	-0.0288985692726047	-4.998824890640063	-3.8511263980679664	-1.3127443738497069	False	False	False
YDR180W	-2.847173840611443	-3.1902850021562994	-12.0	-6.199616095187363	-1.114883795274435	False	False	False
YDR181C	0.7165095778211439	0.3952240574649009	-5.235533104269506	-4.499702669132911	-0.2945924527119026	False	False	False
YDR182W	0.0785071844716878	-0.0185614499149304	-3.821127741699534	-5.117302385613258	-0.7332217771307411	False	False	False
YDR182W-A	0.9832843885659348	1.282572068790634	-3.4861603093792914	-6.000064392129642	-0.3522055715053271	False	False	False
YDR183W	0.456181871228372	0.6078609739935211	-3.626547103980727	-8.227273673737768	-2.7244860266676287	False	False	False
YDR184C	-0.8240137054897602	-1.5489057814863192	-8.860567590374886	-1.9902487930125696	-2.8210088953544648	False	True	False
YDR185C	0.9302576936175204	0.956514868024843	-1.1644612539842911	-2.4064971760262583	-0.422495913204357	False	False	False
YDR186C	-1.723300021578006	-1.6015831079976202	-2.115014446392161	-8.6090398887377	-2.862731147750714	False	False	False
YDR188W	-12.0	-12.0	-12.0	-12.0	-12.0	False	False	False
YDR189W	-0.5002355996072069	-0.9234482548684196	-4.265487879058296	-6.205634169240736	-3.751809655936303	False	False	False
YDR190C	-5.855592163862392	-12.0	-7.283857892836003	-12.0	-12.0	False	True	False
YDR191W	-0.7950206316747097	-1.2413459053706382	-8.466576117578146	-8.068454041932856	-4.05293808645174	False	False	False
YDR192C	0.6213023972347056	0.5172645300150401	-3.001005741150066	-9.454800192958633	-1.5633571736033292	False	False	False
YDR194C	-5.8228800085127	-12.0	-7.541645162043127	-12.0	-12.0	False	False	False
YDR194W-A	0.3695451900734544	0.7906757158652786	-5.482730639895518	-4.486580963447887	-1.1094634767037974	False	False	False
YDR195W	-1.5853469560712017	-0.3886818751237353	-3.731819373219562	-12.0	-2.4966709662323976	False	False	False
YDR196C	0.8901211054222682	0.8157110681415253	-8.836152076159596	-6.738820524995195	-1.5720838493715867	False	False	False
YDR197W	-2.1078279113309404	-1.3061983608957757	-9.4475523460622	-5.586640238635329	-2.6111282405748377	False	False	False
YDR198C	0.6084340826085625	1.7455325076828865	-2.2285977102213987	-6.798903248237319	-0.3859903182849371	False	False	False
YDR200C	0.1575061556299082	0.5223247819688382	-5.611724626906895	0.5742727448720535	-2.117549566721651	False	False	False
YDR201W	0.8836090150707241	1.2544798226522498	-2.807422435860361	-2.389100054967132	-0.3665064244085112	False	False	False
YDR202C	0.3642112856249802	-0.0849284535213249	-4.949927062477837	-7.875178568719456	-2.696559864005538	False	False	False
YDR204W	0.097908962231142	-5.887484006625636	-7.370526021968417	-8.079348849783553	-1.160390021971027	True	False	False
YDR205W	0.00170486479925	-0.5775154203850207	-5.701581359904962	-9.097140369245349	-1.7422072304511738	False	False	False
YDR206W	-0.0364090563924786	-0.2980245534321145	-2.266471600169566	-12.0	-1.0514879300726152	False	False	False
YDR207C	-1.8054206068832352	-4.728355554818089	-12.0	-12.0	-12.0	False	False	False
YDR208W	-3.752926866257488	-6.659390443365845	-7.562209714421961	-12.0	-12.0	False	False	False
YDR210W	-1.9444052708465336	-2.034580105212573	-12.0	-12.0	-2.676433933723388	False	False	False
YDR211W	-4.543293796133339	-5.063574811645967	-7.185424762133457	-12.0	-12.0	False	True	False
YDR212W	-6.229748922055878	-4.240046150310873	-5.69537673265476	-12.0	-12.0	False	False	False
YDR213W	-1.0127093913577725	-3.328497186262833	-12.0	-12.0	-12.0	False	False	False
YDR214W	-0.1347898561117376	-5.037205954817893	-12.0	-9.366060949653605	-0.7942476423950009	False	False	True
YDR216W	-12.0	-5.438937409286972	-12.0	-12.0	-12.0	False	False	False
YDR217C	-0.155064876504612	-1.1303480000282708	-4.829376997569559	-12.0	-3.215976776787345	False	False	False
YDR218C	0.7717432005854318	0.5307180947639815	-2.8642417533498903	-7.208376859609791	-1.169271493370724	False	False	False
YDR219C	-2.883262988227297	-5.677544946225877	-12.0	-12.0	-3.628228063465901	False	False	False
YDR221W	0.2692865340179198	0.5587738020593108	-4.418762342067993	-9.190878917479248	-1.3453041534314376	False	False	False
YDR222W	-0.4333038988607662	-2.29460818934316	-1.9738306318334569	-12.0	-3.0769989327680927	False	False	False
YDR223W	0.2444628636077511	-0.3670349031599943	-4.748081095872983	-6.105683619357419	-1.0487289150854249	False	False	False
YDR224C	-4.980405310360095	-6.047560926117237	-12.0	-6.782575545861486	-3.3023387002174536	False	False	False
YDR225W	-3.6954198644784193	-6.126835145908961	-12.0	-12.0	-2.1416441856169404	False	False	False
YDR226W	-0.1012532572813593	0.0571154432055717	-6.655891321021666	-7.634140256300409	-2.0525300854762407	False	False	False
YDR227W	-1.704708650644622	-1.5109445224599247	-12.0	-12.0	-1.6998462959955911	False	False	False
YDR228C	-0.2407823422459358	0.4570034833193129	-4.248726138460053	-12.0	-12.0	False	False	False
YDR229W	-1.099045133192561	-1.674678247919852	-12.0	-12.0	-12.0	False	False	False
YDR231C	-0.3288198710071764	-2.1683939326975645	-9.435808927358186	-12.0	0.2568590844281345	False	False	False
YDR232W	0.0461000024353649	-1.4208664706046734	-8.344577117266525	-12.0	1.3014883162338624	False	False	False
YDR233C	-12.0	-12.0	-12.0	-12.0	-12.0	False	True	False
YDR234W	-0.8443760897386564	-4.428418410200149	-7.52401357423432	-5.717979135637091	-4.24829291549712	False	False	False
YDR235W	-1.3100991916887537	0.1154771353762886	-5.79564482186884	-12.0	-3.8712502702847553	False	False	False
YDR236C	0.9365243050872244	1.4881396260705213	-2.978697462614212	-7.842771289297604	-0.6071894369572464	False	False	False
YDR237W	0.7004394888877744	0.2761878433901504	-4.8379313572143	-8.266746400929906	-1.4551422117876722	False	False	False
YDR238C	0.0869885511554505	-0.1184210424263887	-12.0	-12.0	-12.0	False	False	False
YDR239C	0.6136928476218387	0.7156658945893829	-3.092307234659687	-6.471036444587183	-0.5978490883387999	False	False	False
YDR240C	-1.883587309139044	-1.376477715993745	-6.786251742425164	-12.0	-3.9531754627113496	False	False	False
YDR242W	-2.617855739844761	-1.540880397164187	-12.0	-12.0	-12.0	False	False	False
YDR243C	1.4045935935821607	1.3019108114465106	-4.871416209933015	-2.3710073316963234	-0.4414830774471692	False	False	False
YDR244W	1.0450927410278164	0.9344140572999188	-6.208113533884199	-6.890607508819461	-1.783573174982182	False	False	False
YDR245W	-4.6441609859310375	-5.013056268638474	-12.0	-4.396559053146381	-4.661296488464769	False	False	False
YDR246W	0.6368262830084878	0.4600595340249117	-4.1688814500251645	-5.585048846466053	-1.3425189839886171	False	False	False
YDR246W-A	-0.4807127737054747	-0.1849967290720501	-4.26229472252822	-6.860158677078821	-3.070073882073651	False	False	False
YDR247W	2.091026124082536	1.910568179821916	-7.223217657624385	-12.0	-12.0	False	False	False
YDR248C	0.967342304363613	0.9192452722771745	-2.9041229546280647	-4.987939206614054	-0.7033279163930185	False	False	False
YDR249C	0.5052033412691048	0.0631541937169478	-4.045991409665774	-2.714213722326365	-1.6461874061467008	False	False	False
YDR251W	-4.729177405068816	-3.507822220575818	-12.0	-7.540541501931437	-12.0	False	False	False
YDR252W	0.5419463548831811	0.5468296738782615	-3.3559794751088456	-6.403528471163488	-2.080629797822811	False	False	False
YDR253C	0.363393350000098	0.5152621157834749	-4.721497316744465	-6.790601585603608	-1.668556454481972	False	False	False
YDR254W	0.4428199940661598	0.403054467718535	-6.024971837724826	-5.828843571564688	-1.5882592895839884	True	False	False
YDR255C	0.9146538051714672	0.6787711521916944	-2.669453091769244	-7.392863661681905	-1.1303516645368554	True	False	False
YDR256C	0.7224644569142749	1.1149924042398685	-2.501908468042371	-8.111457045547319	0.8158422828926538	False	False	False
YDR257C	-0.4154671693439302	-0.6541882154330576	-3.585658897916302	-12.0	-4.0656718829061935	False	False	False
YDR258C	-0.7866516469461448	-4.240174250919486	-12.0	-12.0	-2.434044084408377	True	False	True
YDR259C	-3.385091687018792	-6.524957584246832	-12.0	-12.0	-12.0	False	False	False
YDR260C	-0.1256413516661516	0.4456465221761427	-4.611401078518711	-5.34747973957694	-2.0513920212841854	False	False	False
YDR261C	-2.372079030985102	-2.5597872796667027	-6.041811822364998	-12.0	-12.0	False	False	False
YDR262W	-1.517570853972095	-0.7606977796552856	-12.0	-12.0	-3.036885975417492	False	False	False
YDR263C	0.3885009754287681	-0.6478602884253137	-7.577169034527537	-6.444688312036101	-0.954657506753579	False	False	False
YDR264C	-2.071109906491661	-12.0	-12.0	-12.0	-1.1921434205986623	False	False	False
YDR265W	0.9470133842713252	0.8769457712862281	-4.174660628577478	-5.825755348980759	-1.193322203549125	False	False	False
YDR266C	0.8668837575200994	1.009415929753996	-5.900534938132638	2.084522857212437	2.406158135736604	False	False	False
YDR267C	0.4724378500843514	0.8476608511312953	-3.263751703359611	-8.28169976549043	-0.3335289177992517	False	False	False
YDR268W	0.7646660797986575	0.8216447019934354	-2.0983463707665235	-7.664131118242522	-0.915614346135762	False	False	False
YDR270W	0.0035886454780001	0.2988278682039824	-5.206497325309143	-12.0	1.4041774599871415	False	False	False
YDR272W	1.1856679023620535	1.019904682516284	-3.239610598907462	-2.64017661067134	-0.6574734425825338	True	False	False
YDR273W	0.8479574102047543	0.4987844828690266	-3.558054350923586	-5.861019510799404	-0.5527382870577731	False	False	False
YDR275W	-0.3125182415454626	-0.405965499683852	-5.212604784913839	-4.9325926398248585	-1.8289666679696208	False	False	False
YDR276C	-12.0	-12.0	-12.0	-12.0	-12.0	False	False	False
YDR277C	-3.3120981556364546	-6.211691971511998	-12.0	-12.0	-12.0	False	False	False
YDR279W	-3.696114298672797	-3.9791917019259695	-12.0	-12.0	-12.0	False	False	False
YDR280W	0.1400346603270623	0.2204396354203653	-5.184632282110401	-3.994504514938652	-1.4711356938930644	False	True	False
YDR281C	0.8587586891568707	1.3786085020360614	-5.294466876609664	4.884372620327889	-1.382378179454343	False	False	False
YDR282C	1.0775432570240775	0.9034656530883356	-4.262346560869457	-6.052981927680954	-1.860392987759356	False	False	False
YDR283C	-6.022712339679941	-7.187655329562993	-4.28636391888771	-12.0	-12.0	False	False	False
YDR284C	-1.1049100340024485	-0.871978810246645	-7.478191672920023	-6.434826822834387	-5.958378661980974	False	False	False
YDR285W	-0.1392102682968585	-0.7340570335426323	-3.96670636776924	-6.88960514021658	0.2605768833422617	False	False	False
YDR286C	0.8316443067977131	1.3918974326036295	-2.715695865637933	-4.790780643275771	0.3690482152980634	True	False	False
YDR287W	0.9371621208435372	1.080545061536592	-3.511546973673968	-3.399725048643868	0.0007223475886651	True	False	False
YDR288W	0.8123875205883402	0.922135305825021	-3.9639328660597295	-2.4522890200349736	-0.1277939498722695	False	False	False
YDR289C	-2.0997889491886697	-3.358336291878777	-12.0	-12.0	-12.0	False	False	False
YDR291W	0.529837232137181	0.3163086830943918	-4.24041566073804	-8.01327839438646	-1.4682139517612665	False	False	False
YDR292C	0.2385955736253649	0.3464551811728951	-4.680981634930043	-7.010905345115247	-0.3483904104353872	False	False	False
YDR293C	-12.0	-12.0	-12.0	-12.0	-12.0	False	False	False
YDR294C	1.4514227827170556	0.4472454666943281	-12.0	-2.610536946466586	0.4243570137208429	False	False	False
YDR295C	0.2008274937126701	0.0757172325286557	-4.1371410590033975	-6.10101309512871	-1.1466994917248765	False	False	False
YDR296W	-0.9646053915188229	-2.2115377591707057	-5.56862987827192	0.4925467898663492	-1.0266157569927157	False	False	False
YDR297W	0.8237563366213054	-1.784384972066417	-6.00781401418628	-6.223196071939821	-0.8287243015662509	False	False	False
YDR298C	-4.445267558704922	-3.34245338579677	-6.580570814855951	-8.823420017704509	-1.562448473517344	False	False	False
YDR299W	-0.6146409741541884	-1.5232192607077673	-3.7625564825740425	-7.19177927802819	-1.213434890940542	False	False	False
YDR300C	0.639914412114277	1.0739805840800896	-2.56547024555079	-5.348158243516304	-0.8354034219377019	False	True	False
YDR301W	-0.6482490189010063	-2.014221196827933	-5.280693905537604	-12.0	-3.1921434205986623	False	False	False
YDR302W	0.7777798588422208	1.4140416631504726	-1.510601073143875	-8.234142372164486	-1.3414084715846166	False	False	False
YDR303C	-0.2385895588987712	-0.8751704216716694	-3.4572799986937666	-8.607576153512795	-2.971243996962315	False	False	False
YDR304C	-1.0518054064780906	-4.4451598883783605	-3.199698602946786	-8.692075082407582	-1.0472215290032092	False	False	False
YDR305C	0.791369392041943	0.911221831762142	-2.773632763014399	-6.814266309987071	-2.9975576452221957	False	False	False
YDR306C	-6.758675038904493	-4.305396064350258	-4.768070642929418	-12.0	-3.4525983574172243	False	False	False
YDR307W	-2.38300143468658	-1.7883731051864715	-4.07656317422104	-12.0	-2.364087273086163	False	False	False
YDR308C	-0.3757850166210542	-0.8112135026944508	-6.218815839942419	-5.237353111133045	-1.5925747526319427	False	False	False
YDR309C	-12.0	-12.0	-12.0	-12.0	-12.0	False	False	False
YDR310C	-3.654490464366822	-3.986334985997848	-4.657156557718346	-4.872039105079789	-12.0	False	False	False
YDR311W	0.2841995113913382	-0.1833904622291312	-4.259217894713186	-0.4151495685475984	-0.9647549667832024	False	False	False
YDR312W	-1.5741387952902453	-0.0849919417364339	-1.9637244867419847	-3.7499646078986535	-2.766148433935823	False	True	False
YDR313C	0.2974352552017199	0.914907603098227	-8.275209132646635	3.3600562986767413	-0.8841066512371794	False	False	False
YDR314C	0.6587295446270945	0.4813254295694421	-2.914950668296564	-12.0	-0.7702507623913354	False	False	False
YDR315C	0.8968225398406542	1.5117216924834906	-4.452737235273442	-5.84265074533858	-0.1649102701440024	False	False	False
YDR316W	-2.462223802687338	-2.293660905650725	-7.507897685425515	-12.0	-3.1222034961888734	False	False	False
YDR317W	-2.202748327608812	-3.5448804565717373	-5.984435601129112	-12.0	-12.0	False	False	False
YDR318W	1.016258151557977	1.1545320912258743	-4.334956588617208	-6.706602216230563	-1.220575825390232	False	False	False
YDR319C	-0.5435673691734578	-0.4064191672810169	-3.574621749747949	-5.82460864316316	-4.5688629428733405	False	False	False
YDR320C	1.6003597305732795	-0.1084985378400943	-2.386896147233806	-12.0	-0.24447795738628	False	False	False
YDR320C-A	0.8974978264018825	1.178377547389701	-1.9123902768584784	-7.54145612308993	-0.4660446339160162	False	False	False
YDR321W	-6.097096398798488	-12.0	-12.0	-12.0	-12.0	False	True	False
YDR322C-A	-0.542907349259464	-0.170703916469783	-4.341723945969148	-6.122369273593546	-3.17896748918506	False	False	False
YDR322W	-0.2033540865953046	-0.6374523378877215	-6.764349317504397	-12.0	-0.9794297594786816	False	False	False
YDR323C	-0.2551236232560712	0.3573721017443916	-1.4768649411788133	-12.0	-1.398695205581401	False	False	False
YDR324C	-0.6090891398590391	-0.4854666903915729	-4.979988976397595	-5.133785417831975	-1.613164453653771	False	True	False
YDR325W	-0.0988659115045483	-1.011666444545425	-4.5815326847836175	-6.927191787674736	-0.5905307201261022	False	False	False
YDR326C	-0.3285363429561506	-1.6557207133458465	-12.0	-12.0	0.9097838408910848	False	False	False
YDR328C	0.1661435881499027	-0.699712455285207	-7.321063279709608	-3.360773837582612	-2.424496964794242	False	False	False
YDR329C	0.7290768055254186	0.7042621357814188	-6.048928847609898	-12.0	-0.1100294677142828	False	False	False
YDR330W	0.9736959742240546	0.8345765108840884	-8.262327071674976	-2.46794867598579	-0.5941504057002017	False	False	False
YDR331W	0.8950614195473666	0.8061435079584174	-4.48880181962529	-6.845504742617834	-0.5597795348203012	False	False	False
YDR332W	-7.200778849571596	-4.338186276894561	-9.23569914173162	-12.0	-4.910347910403497	False	False	False
YDR333C	-0.2184851654984261	0.1235398582762952	-4.344639522021108	-12.0	-3.315853993733034	False	False	False
YDR334W	-4.361751616484949	-12.0	-12.0	-12.0	-12.0	False	False	False
YDR335W	0.3664860134151393	-1.2740376916735177	-12.0	-12.0	-12.0	False	False	False
YDR336W	0.514479378224129	0.6428178218746715	-4.521989498002921	-1.3601639861007868	-1.148877253684722	False	False	False
YDR337W	-3.1499668506606997	-0.348553021735013	-8.497126433280565	-12.0	-3.146991759650461	False	False	False
YDR338C	0.9613944228288358	0.4566591027198751	-12.0	-5.002193488933256	-1.3470227673229778	False	False	False
YDR339C	-3.982309077377085	-4.340630154103219	-8.87036354770226	-12.0	-12.0	False	True	False
YDR341C	-12.0	-4.730631150543885	-12.0	-12.0	-12.0	False	True	False
YDR342C	-5.235834047659421	-12.0	-5.6024590447399305	-12.0	-12.0	False	False	False
YDR343C	-12.0	-12.0	-12.0	-12.0	-12.0	False	False	False
YDR345C	-12.0	-3.209123882864348	-12.0	-12.0	-12.0	False	False	False
YDR346C	-2.4553247266454403	-12.0	-12.0	-12.0	-12.0	False	True	False
YDR347W	0.1543403868832265	0.3516299120720918	-4.940635954758498	-6.609595111595985	-1.379722886668217	False	False	False
YDR348C	-2.951194058478594	-5.117285515296612	-12.0	-12.0	-12.0	False	False	False
YDR349C	-2.739049451127712	-3.2134469730779727	-12.0	-12.0	-12.0	False	False	False
YDR350C	-4.165252170479561	-5.576905245027072	-12.0	-12.0	-12.0	True	False	False
YDR351W	-0.9478889132754804	-3.847398756296932	-12.0	-12.0	-12.0	False	False	False
YDR352W	2.2298420684444937	2.6624770862300347	-2.762452282243488	-6.683171369569507	-0.0818900893367943	False	False	False
YDR353W	-0.1279652565168839	-0.6102041608833496	-3.6076492947988528	-4.497055460544236	-1.8729325118516549	False	False	False
YDR354W	0.5949523760364879	0.8664628530029461	-2.844370924325618	-3.304738958251974	-1.2185427309518864	False	False	False
YDR356W	-12.0	-6.7366405708219	-12.0	-12.0	-12.0	False	False	False
YDR357C	1.5048323599560594	1.6447307683430517	-3.7033834787305127	-5.362709695620665	-1.686223999319144	False	False	False
YDR358W	1.314864302101024	1.7129779984618052	-3.866325324451767	-5.878768067509065	-0.962964793576314	True	False	False
YDR359C	-1.4957995800774335	-2.8905456616334946	-7.624023785289346	-5.972045634964711	-0.1797568813200981	False	False	False
YDR361C	-0.973905857007942	0.1243344923519585	-4.230678984640205	-7.469060398851078	-0.942794843856372	False	True	False
YDR362C	-0.622331648225207	-0.5454280456276581	-4.509523607400813	-7.843391321661221	-3.6485246009159953	False	False	False
YDR363W	-0.8226854885281059	-1.4425085061290743	-8.000870725101237	-6.569202840485315	-2.355847248126043	False	False	False
YDR363W-A	-1.6462383688141051	-1.3984542572273957	-6.532917828071921	-12.0	-2.0122860996157024	False	False	False
YDR364C	0.672106376843511	0.3477013644460907	-0.9313066889779408	-2.661196346784743	-2.6061760133204466	False	False	False
YDR365C	-2.705106745411759	-3.37177500008623	-5.789433099417314	-3.42839402038875	-1.34328392332897	False	True	False
YDR366C	0.2490643642536434	-0.3976402528477906	-5.282484290162862	-5.152791267309813	-0.7969176568227031	False	False	False
YDR367W	0.588138583531271	0.6824816206660962	-3.4008502036942434	-4.577959404850331	-0.5911084444448583	False	False	False
YDR368W	0.6567244161987061	0.2890476653702147	-5.611594895096907	-10.01099215704306	-0.6952566355071436	True	False	False
YDR369C	0.9806536917694106	1.1196046983191206	-5.478717125181044	-7.520249598879634	2.193598775274632	False	False	False
YDR370C	1.21547847993524	1.4209491852459868	-1.9687371385964585	-0.1456473654606352	-0.4873654203484253	False	False	False
YDR371W	1.5082947713616794	1.084536251669998	-3.060462343558901	-5.346132290966148	1.2123442617872704	False	False	False
YDR372C	-1.379928229878966	-0.6096693829591281	-6.81382892975382	-4.709460709761961	-2.410765910226156	False	False	False
YDR373W	0.9764114316337538	0.9836134956717932	-3.4579929908654434	-8.163005321664167	0.1021282564185235	False	False	False
YDR374C	1.1223442727073163	1.2293504010714034	-3.4269012433353305	-7.244807752079994	0.1226295710413468	False	False	False
YDR374W-A	0.3643594474042422	0.417332806087122	-6.178325787665203	-6.883099776593563	-1.2784567700195992	False	False	False
YDR375C	0.8901890318326182	0.9040484709217632	-0.4942050525012403	-6.810787990026205	-1.4984172251622017	False	False	False
YDR376W	2.137529433886873	1.038116413231018	-5.473592244264205	-7.644067848592352	0.5141688345968684	False	False	False
YDR377W	-3.1137160937956705	-2.17977056104658	-3.944561855703802	-9.14484898918637	-3.163030701662336	False	False	False
YDR378C	-0.1683438749415482	1.727727513589383	-3.438065321170962	-5.069096976488331	-3.1752321160764247	False	False	False
YDR379C-A	0.960648797579867	0.5560445215070925	-5.667858669665222	-6.256238668138231	-0.0547269709044191	False	False	False
YDR379W	-2.036957675723664	-3.718988640643519	-6.84517519389567	-12.0	-4.520599356008208	False	False	False
YDR380W	-0.1792098003528115	-1.1145960688674768	-6.422285809290648	-12.0	-1.6270330881959998	True	False	False
YDR381C-A	-4.242909332507466	-2.673311041610286	-12.0	-12.0	-12.0	False	False	False
YDR381W	-1.0924355846285467	-8.14933156686396	-12.0	-12.0	-3.009911678622536	False	False	False
YDR382W	-12.0	-12.0	-12.0	-12.0	-12.0	False	True	False
YDR383C	0.9537187262088282	1.8736964701871768	-3.820278561755321	-5.127623762255585	1.463375720612109	False	False	False
YDR384C	-2.092356514670548	-1.5356108956385952	-0.5119242807580598	-6.6228031405028185	-12.0	False	False	False
YDR385W	-12.0	-12.0	-12.0	-12.0	-12.0	False	True	False
YDR386W	0.6646133152829865	1.050929536392332	-4.211838472785108	-4.708606622722801	-0.612662202575576	False	False	False
YDR387C	0.2975647707000656	0.5450811608958493	-4.479707299315968	-9.069208583504029	-0.0810287349599811	False	False	False
YDR388W	-3.2651387640170872	-4.875910817463802	-12.0	-12.0	-2.4114104610009464	False	False	False
YDR389W	0.4966754727117594	-12.0	-12.0	-12.0	-12.0	False	False	False
YDR390C	-3.0050457833988653	-1.904043108265676	-5.327247392536347	-12.0	-3.691756358291676	False	False	False
YDR391C	-0.8485308878455202	-0.3049920755564193	-4.795794188577863	-12.0	-2.590689054655372	False	False	False
YDR392W	0.4100207427765839	0.8314286171434911	-2.737139050130089	-6.687335424015342	-2.028941600298821	False	False	False
YDR393W	-12.0	-12.0	-12.0	-12.0	-12.0	False	False	False
YDR394W	-0.9170018047729326	-2.565477422589132	-12.0	-12.0	-2.470614661091153	False	False	False
YDR395W	-12.0	-12.0	-12.0	-12.0	-12.0	False	False	False
YDR397C	0.2820424902007376	0.9523783565288312	-4.514678773372415	-4.204147570607513	-1.840749197161009	False	False	False
YDR398W	0.0619994349751258	-0.8611760164890527	-6.034765170924759	-4.158746133014835	0.5720039374328499	False	True	False
YDR399W	-0.0575892551002904	0.0364990206536929	-9.291246900615638	-7.257390099119137	-1.1814611277122136	False	False	False
YDR400W	1.1284600879457127	1.6384002816675107	-7.197103624676408	-5.063008239938633	-0.2888050205996101	False	False	False
YDR402C	-0.7876444756733784	-2.049731950242934	-5.306707538209834	-5.419935033602457	0.2241844282307052	False	False	False
YDR403W	0.811032098564522	0.3552098566485994	-5.654894710424826	-12.0	-0.6456139199709824	False	False	False
YDR404C	0.2849614293163147	0.4764434734039082	-4.639502582104972	-6.873984873912827	-0.1837807789681521	False	False	False
YDR405W	0.2004549994056481	-1.3011616660880152	-7.669285222986371	-7.642252196385577	-1.2413223892351506	False	False	False
YDR406W	-0.8042659480967544	-5.009456062305039	-12.0	-12.0	-12.0	False	False	False
YDR407C	-2.7995723736020235	-4.302985132321567	-3.656678593083997	-12.0	-12.0	False	False	False
YDR408C	1.0742576104942232	1.4500502974994478	-4.573673193788189	-4.372299176951011	-0.4731757322073038	False	False	False
YDR409W	-1.8289646760506264	-2.6625504262477477	-6.506764564698562	-12.0	-1.412144253996278	False	False	False
YDR410C	-0.0888245106758175	-0.128250072486624	-3.882003875495702	-12.0	-1.7430491066427405	False	False	False
YDR411C	-1.4970107353103197	-1.1231619351620992	-4.918627892194622	-4.987129485218291	-4.334587087038673	False	False	False
YDR412W	-1.4196908139351812	-0.8975163017269725	-4.080686722303113	-12.0	-2.551968064873707	False	True	False
YDR414C	1.6680796100675694	1.3032740560424585	-5.30963510409537	0.7560358633454904	-1.0718423834308048	False	False	False
YDR415C	0.8560222538818174	0.8007845935505802	-1.6810320034271509	-7.052474486833644	-1.0561002167246063	False	False	False
YDR416W	-1.1437533771841972	-1.6339327821328495	-5.427700095044285	-12.0	-12.0	False	False	False
YDR418W	-12.0	-12.0	-12.0	-12.0	-12.0	False	True	False
YDR419W	-1.6486833386959927	-1.9129617145224185	-12.0	-12.0	-12.0	False	False	False
YDR420W	-12.0	-12.0	-12.0	-12.0	-12.0	False	False	False
YDR421W	-0.5087068289635454	-1.6097212603592053	-5.094806560186529	-12.0	-3.4538635944247096	False	False	False
YDR422C	0.2207353738594206	-0.9202035230263824	-7.080060500935771	-5.506312648887387	-1.4261628095561902	False	False	False
YDR423C	0.0657780675788506	0.178726027615431	-4.277986460644062	-7.521030641328825	-0.9573513699697264	False	False	False
YDR424C	0.8804295741833001	1.169992444410497	-4.434909605076223	-7.899701333872027	-0.9349358951262836	False	False	False
YDR425W	-1.8262017683085492	-1.8797074781181136	-7.8688632302377775	-12.0	-2.712342951294424	False	False	False
YDR427W	-0.318935937731189	-0.0909070502848119	-3.851968450627556	-4.509031704662014	-1.341116366702451	False	False	False
YDR428C	1.150215712579922	1.010612001356668	-4.423449153185167	-1.798516859260525	-0.9872307496816448	False	False	False
YDR429C	-1.248496284660556	0.0178352817837816	-6.191760594524783	-12.0	-0.9735653462669412	False	True	False
YDR430C	-2.4783889550699616	-4.152445579761263	-12.0	-12.0	-0.9545058110503184	False	False	False
YDR432W	-1.7403594819686292	-4.088307493434046	-12.0	-5.137279303089602	-3.5739372370225007	False	False	False
YDR434W	0.8277934775394789	0.6453378135409693	-4.300809444939143	-5.776581643354983	-0.6632465381444136	False	False	False
YDR435C	0.4415074909725618	0.8626645954349184	-3.8262165550044736	-6.132919588569674	-2.527583981700788	False	False	False
YDR436W	-12.0	-12.0	-12.0	-12.0	-12.0	False	False	False
YDR437W	1.0376386395969657	0.1925952007695326	-6.0590600486735084	-6.7920745622344985	-0.9055662923859724	False	False	False
YDR438W	1.2327179115794955	1.250754693971646	-3.0499328018575547	-12.0	-1.8391448531830616	False	False	False
YDR439W	0.6146797722644616	0.7925757450020252	-3.161332257516386	-5.259843391255065	-0.6514623481860768	False	False	False
YDR440W	-1.0700294578805318	-3.2523745083341606	-12.0	-12.0	-12.0	False	True	False
YDR441C	1.1066886312840232	1.152501106400688	-7.13757813407381	-12.0	-5.276104408214073	False	False	False
YDR443C	-1.659942849696216	-2.4940553638482856	-5.284645212501125	-12.0	-2.5398206166966357	False	False	False
YDR444W	-1.1538812585544398	-1.602846913901357	-12.0	-12.0	-12.0	False	False	False
YDR446W	-1.6437561050168186	-1.4127141482330654	-12.0	-12.0	-3.683943174618905	False	False	False
YDR447C	-6.399971914407072	-4.70171302744111	-6.459533458185509	-12.0	-4.676640354433792	False	True	False
YDR448W	-0.8574614889429161	0.1846391532716259	-6.142209796630345	-6.738904007464594	-2.796450745405024	False	False	False
YDR449C	-1.8364566743468604	-0.6436752479781118	-4.847684379266428	-8.039666944612874	-2.590922633110076	False	True	False
YDR450W	-12.0	-3.4984958049484938	-9.551613351809625	-12.0	-12.0	False	True	False
YDR451C	1.176794962612278	1.7086253805550995	-3.1525926720916644	2.1163165161617905	0.0624442353457238	False	False	False
YDR452W	-1.4074864705721954	-1.8409030565120093	-6.673297506302107	-5.239276087251797	-1.3279843214768774	False	False	False
YDR453C	0.6686750662286409	1.0577259979781353	-3.232181469495094	-4.622573788158492	0.1337357617567318	True	False	False
YDR454C	0.057957371885476	0.131670034058296	-3.084768591122008	-6.31693576171529	-1.528427251933978	False	True	False
YDR456W	-0.4902407148334138	-1.533678495184462	-8.942830589172766	-12.0	-1.630523473997639	False	False	False
YDR457W	-12.0	-12.0	-12.0	-12.0	-12.0	False	False	False
YDR458C	-3.011600477883382	-2.3796035399341946	-7.302601537706328	-4.816348765941036	-2.561928874633168	False	False	False
YDR459C	-0.4694312273814628	0.1520866056940823	-2.522368354981483	-8.081531374975574	-2.4098761462116136	False	False	False
YDR460W	0.1173584753734163	0.4740599617065231	-4.391694055600417	-2.5935924734425644	-1.3058532593276997	False	False	False
YDR461C-A	0.1569300645620772	-0.9565526389948784	-7.888965182112571	-7.9154749070931825	-0.4929767487746171	False	False	False
YDR461W	0.1193060717043623	0.2302135892313202	-4.6338803500796	-5.582500310318189	-1.803842484892836	False	False	False
YDR462W	-0.438543482872577	-0.7278904012154954	-6.724391086031744	-7.329349955436978	-0.8079458856796841	False	False	False
YDR463W	-7.30131804775926	-12.0	-12.0	-0.8845294331396166	-12.0	False	False	False
YDR464W	-6.144622837401424	-4.018137292985584	-12.0	-12.0	-12.0	False	False	False
YDR465C	0.7533606913603837	1.077487312231607	-3.749457486655748	-5.173477007285182	-1.8229441905126893	False	True	False
YDR466W	0.2828311696064521	0.2814793289738271	-8.023431857019265	-12.0	-0.7175799781741576	False	False	False
YDR468C	-1.884821115534552	-2.858624617774838	-4.395500610880988	-12.0	-1.1174361124775316	False	False	False
YDR469W	0.005077582307143	0.3812106299766595	-3.4997693413318074	-5.40060018842942	-1.5237965418509996	False	False	False
YDR470C	-1.4280811188132727	-1.644845776179568	-8.793001709951472	-12.0	-0.7394000819913218	False	False	False
YDR471W	-2.3866660257487693	-2.348430605185343	-9.692765863760396	-6.977561656046396	-1.4466328699284017	False	True	False
YDR472W	-3.156388317963806	-4.62821720977576	-3.374913359453448	-8.333260548988362	-3.5762765813656983	False	False	False
YDR473C	0.230786966188101	0.2357048337255747	-4.212414092204504	-6.2727945362026345	0.1408196947208418	False	False	False
YDR475C	2.033370330398388	-1.9583255878023145	-12.0	-12.0	-12.0	False	False	False
YDR476C	0.9949421721143434	1.1052470217404482	-5.031497650037404	-5.510496667864767	-0.307966022518174	False	False	False
YDR477W	-0.1010326305298115	0.3770170814062756	-4.032573124284881	-7.768311710180217	-3.776411562205262	False	False	False
YDR478W	0.7790467915532118	0.8246297626022113	-5.101291828753603	-5.0633023814506	-1.7139383594097863	False	False	False
YDR479C	0.5864994051369748	0.7998259287137005	-2.509209156038469	-6.6442499346428665	-1.6511260426570955	False	False	False
YDR480W	0.4317249495512156	-1.8308352090908724	-8.592704378604695	-12.0	-1.4273516485445217	False	False	False
YDR481C	-0.6028077349472192	-2.9603979073533973	-7.987218023052361	-12.0	-2.5179309573695567	False	False	False
YDR482C	1.1820049584093757	1.2381073977974095	-2.7923514734579378	-5.744519849495807	-0.0474109515957075	False	False	False
YDR483W	-4.334487061864056	-4.531169264776894	-12.0	-12.0	-5.608826831826348	False	False	False
YDR484W	0.5967699184732237	0.4027153052588995	-5.6759391546127445	-2.447007757744745	-1.96783922384301	False	False	False
YDR485C	0.9436296291397996	0.4993886611010427	-3.8586102190128417	-12.0	0.1245993724807831	False	False	False
YDR486C	-2.149004792814706	-2.9807677273051265	-12.0	-12.0	-12.0	False	False	False
YDR487C	0.1956041987804039	-0.0246460911132306	-4.857205378967732	-6.030035994909026	-1.9398243712953875	False	False	False
YDR488C	0.7655040748106524	0.6146733583929905	-4.309623098442539	-4.836306905840942	-2.8992149353617007	False	False	False
YDR489W	0.9639181838102034	0.9651912381480444	-4.459786693120691	-5.499799663894311	-0.817424381139214	False	False	False
YDR490C	-1.901982781645036	-2.2790887124543056	-6.080906828015663	-12.0	-12.0	False	False	False
YDR492W	0.1878157823080782	-2.407942088034274	-6.867330503307388	-5.943465529994982	-5.25006921343561	False	False	False
YDR493W	0.8262632297214523	1.0017418055052845	-3.8086717925921	-6.416214532531902	-2.503961946130578	False	False	False
YDR494W	0.6811548905012498	0.6013623665019773	-5.280928037409842	-5.739971249435321	-3.0623345113906684	False	False	False
YDR495C	-3.8670620627961583	-3.192017655901419	-12.0	-12.0	-12.0	False	False	False
YDR496C	-2.3971400675041163	-3.3230219451005945	-5.082600806251408	-12.0	-2.683354430773457	False	True	False
YDR497C	-3.007479882247809	-4.0721610921179785	-6.22444133121793	-12.0	-12.0	False	False	False
YDR498C	0.0172033866809129	-0.0518812129070706	-3.166488753502616	-7.016695182754205	-2.056428160778196	False	False	False
YDR499W	-1.0675253533384417	-0.5063555258804227	-5.534674185418027	-12.0	-12.0	False	False	False
YDR500C	-12.0	-12.0	-12.0	-12.0	-12.0	False	True	False
YDR501W	3.9766093267649296	1.4665207237144744	-8.454435699375386	-1.83497893308404	0.7505106818538587	False	False	False
YDR502C	-0.1250411764462268	-4.640621146999082	-8.64224310199359	-12.0	-0.6751786598300714	False	False	False
YDR503C	0.016010720760652	-0.4217442341446906	-5.732912030812218	-6.473310494743762	-3.16844976572069	False	False	False
YDR504C	1.2725394590087444	1.217438551904353	-3.005995905640549	-6.479666257061917	-0.5993029033565018	False	False	False
YDR505C	-12.0	-12.0	-12.0	-12.0	-12.0	False	False	False
YDR506C	-1.542298682819045	-1.7046209660381384	-5.587969984660036	-12.0	-3.16305886517497	False	False	False
YDR507C	-12.0	-12.0	-12.0	-12.0	-12.0	False	False	False
YDR508C	-3.114684711371585	-2.6587087496034947	-2.0281687191111497	-12.0	-12.0	False	False	False
YDR510W	-2.5259112473399186	-0.6881244871840905	-0.7655416468919438	-6.097313388965637	-2.858752633174117	False	False	False
YDR511W	-0.6919701893027697	-0.708518771856309	-9.343318991977688	-7.242614327245026	-5.564245583344551	False	False	False
YDR512C	1.0206157364177495	0.6762168297384171	-0.3065301141962748	-6.110483330590128	-1.6975773112748391	True	False	False
YDR513W	1.0253707517429411	0.6807269800647693	-0.3005090627827266	-6.097490843520803	-1.687457217732921	True	False	False
YDR514C	0.3802141721993807	-0.2769501073204866	-7.048784698797847	-8.395687021927737	-0.0889852579762392	False	False	False
YDR515W	0.9417867201237312	-1.0397253268304358	-5.082731414311064	-4.093889607940133	-2.1846611297136374	False	False	False
YDR516C	1.4550730739613214	1.5731780569358296	-8.248852854549666	-6.389162034935527	-3.621768201973289	True	False	False
YDR517W	1.3478168146308571	0.923383766036622	-6.796726894580625	-4.230942782097351	-0.3309903386842947	False	False	False
YDR518W	0.5000719218768395	0.0597414604163865	-2.1303804465236347	-12.0	-2.655811863317992	False	False	False
YDR519W	0.7066503414381624	0.9945921405459268	-3.2558606596002555	-6.3583342279740585	-1.1216169049616107	False	False	False
YDR520C	0.1612624201585456	-0.723962525366048	-7.563882337672626	-3.743121453649813	-12.0	False	False	False
YDR522C	0.5487042588091536	0.7088742874486282	-4.029680919827106	-9.481221449864742	-0.8182000635029006	False	False	False
YDR523C	1.0567812318269216	0.570670326632574	-5.4693857263264976	-7.4936542781011966	-1.4996569284286745	False	False	False
YDR524C	1.3529900514666433	0.864697933470701	-3.645081133571451	-9.213942343609752	-2.7699186582073057	False	False	False
YDR524C-B	-5.510972029227901	-8.054594745390368	-8.252945604141278	-7.144171063829584	-12.0	False	False	False
YDR524W-C	0.6611299961130064	0.8599289202778178	-3.015475552077142	-5.583246187822248	-1.8175376017328952	False	False	False
YDR525W-A	-2.759680232880392	-6.894118446729509	-12.0	-12.0	-4.889361941686002	False	False	False
YDR527W	-0.1880551960704791	-1.0534084740818082	-5.010909459478952	-8.457509697971282	-12.0	False	False	False
YDR528W	-5.090449612908624	-5.450174196834351	-0.1787909008948902	-12.0	-12.0	False	False	False
YDR529C	-2.6256229715040518	-3.837299907339735	-6.303275680549239	-12.0	-1.951541637176724	False	False	False
YDR530C	0.3028204590950812	0.759043568908414	-2.9542111582524457	-5.773055861837037	-2.444445105714487	False	False	False
YDR531W	1.1099422502261365	0.6466316078443706	-4.798686830961431	-6.320667291758324	3.6200419632188217	False	False	False
YDR532C	0.4263433186802844	0.7681444915157518	-3.7325971513332927	-5.7206100577769945	-0.9902888124395366	False	False	False
YDR533C	0.5364832869580285	0.5148047453645737	-3.007252637509771	-12.0	-1.6137147635975388	True	False	False
YDR534C	-1.1831955066013402	-1.7078489287905383	-12.0	-12.0	-12.0	False	False	False
YDR536W	-0.2313146386659137	-2.4624166667217686	-12.0	-12.0	-12.0	False	False	False
YDR538W	0.464060193319097	0.1771097912691143	-5.40339938220004	-7.813720865468167	-3.253325106282108	False	False	False
YDR539W	-1.2092242236958646	-2.050074249439272	-5.4470012120169535	-12.0	-2.4865605040651126	False	False	False
YDR540C	-0.7860197787649583	-2.4415622574663063	-12.0	-6.501875549191638	-12.0	False	False	False
YDR541C	-1.3686332634516962	-2.4715469005228927	-12.0	-12.0	-1.7518096559363026	False	False	False
YDR542W	-0.4650294417055988	-1.7771572250072794	-12.0	-12.0	-1.114883795274435	False	False	False
YDR545W	-0.5177397975770878	-0.4399171347806079	-12.0	-12.0	0.6924711267831692	False	False	False
YEL001C	-1.013629074275438	-0.7228669042867025	-3.083315604354004	-12.0	-12.0	False	False	False
YEL002C	-0.2150709861844844	-0.2237003562257631	-4.664431019861776	-7.425295804182301	-0.5972320757333428	False	False	False
YEL003W	0.7333189972923724	0.5918801333398911	-3.421333889068221	-6.557194851223888	-0.8649718719834374	False	False	False
YEL004W	0.6939834166281066	0.5626846626098041	-3.5585716206378244	-6.6154988421310925	-0.5455194419433417	False	False	False
YEL005C	0.316687715144943	0.8100605127580921	-3.095869673651198	-5.917011847977144	-2.300274391749304	True	False	False
YEL006W	-7.843555756292022	-8.36397005107154	-12.0	-12.0	-5.578153007408962	False	False	False
YEL007W	-2.4517091000548223	-2.6296051109530585	-12.0	-12.0	-12.0	False	False	False
YEL009C	-12.0	-12.0	-12.0	-12.0	-12.0	False	False	False
YEL011W	-12.0	-12.0	-12.0	-12.0	-12.0	True	False	False
YEL012W	-0.9918851822563634	-2.5604521769798394	-12.0	-12.0	-2.1550348183850896	True	False	False
YEL013W	-12.0	-12.0	-12.0	-12.0	-12.0	False	False	False
YEL015W	-5.975659985625871	-5.87566639361665	-12.0	-4.02403737316365	-12.0	False	False	False
YEL016C	1.247123276548605	1.416718716693783	-2.474243825547245	-4.976090927287217	0.1030538894694007	False	False	False
YEL017C-A	-6.799994805375918	-12.0	-12.0	-12.0	-12.0	False	False	False
YEL017W	-2.5655299901903	-3.5881228059501065	-12.0	-7.509311882007604	-1.3493661380639697	False	False	False
YEL018W	-0.3589894863571009	-0.4690406751669259	-4.220591641301373	-12.0	-1.3581427877318613	False	False	False
YEL019C	0.5890562654491905	0.5306263644306295	-3.442542217813592	-7.959267862311849	-1.5552608400908352	False	False	False
YEL020C	-0.5390047586296477	-1.2098738539369105	-7.50805403227815	-7.583528155881634	-1.6960930620167978	False	False	False
YEL020W-A	-4.390126224710367	-5.142827337909679	-12.0	-5.705705849885969	-12.0	False	False	False
YEL021W	0.4199559188004908	0.8992546113415798	-3.54163264371213	-3.0118277738809605	-0.9536472514384772	False	False	False
YEL022W	-1.0587236600587089	-3.4792888960888284	-12.0	-12.0	-12.0	False	False	False
YEL023C	1.168635538545193	0.5195356327090151	-2.8431451827327843	-5.706965434675023	-2.3079406973708747	False	False	False
YEL024W	-3.7299873977947895	-5.836683636619501	-8.057619791743633	-12.0	-1.536815168022905	False	False	False
YEL025C	-0.3673428904607755	-1.4689316858904886	-12.0	-12.0	-12.0	False	False	False
YEL026W	-4.202484789777137	-6.201656461127639	-4.534914379971463	-12.0	-12.0	False	True	False
YEL027W	-12.0	-12.0	-12.0	-12.0	-12.0	False	False	False
YEL029C	-3.413305898826299	-2.3903425019829863	-12.0	-5.768847008032962	-12.0	False	False	False
YEL030W	1.4003804541221698	0.816229410484311	-2.022089643378902	-5.874139034266768	-2.0688063295598536	False	False	False
YEL031W	-12.0	-12.0	-12.0	-12.0	-12.0	False	False	False
YEL032W	-2.320800624601836	-2.4140065609082817	-12.0	-12.0	-2.129363088729985	False	False	False
YEL034W	-2.946486843598129	-1.662946528045117	-3.279969429411489	-12.0	-3.0948848720775666	False	False	False
YEL035C	-1.4415919802392534	-1.6993506066421078	-7.152887218489101	-5.694914122776889	-0.6965560581313058	False	False	False
YEL036C	-3.917828419311444	-3.932928954183041	-6.849682285231453	-5.977046993314531	-3.258264567350484	False	False	False
YEL037C	-4.61811482525811	-5.633155877430182	-12.0	-2.31705743297652	-3.1001256104073227	False	False	False
YEL038W	0.6501437289171405	0.2216769235422402	-4.701639822747156	-5.756461287822252	-0.8077248106547221	False	False	False
YEL039C	0.7887291334393387	-1.1589822067246398	-5.328800253299643	-5.857439151145031	-0.7420889290043718	True	False	False
YEL040W	-2.3162443927472736	-1.8197620342466805	-7.083278200879374	-12.0	-4.0384457783595655	False	True	False
YEL041W	0.8437111898329672	0.4242618724588312	-6.5269319819010425	-6.576470766654762	-0.6296363069097527	False	False	False
YEL042W	-1.4907209079246857	-3.1620390407550136	-8.273544291053806	-1.3094168096647585	-3.825425926510859	False	True	False
YEL043W	-4.156462674016651	-6.1380396086785005	-6.08584167649202	-12.0	-12.0	False	False	False
YEL044W	-1.2455589880888112	-0.3178012742386154	-4.447752104021822	-6.563022988560479	-3.446972437887036	False	False	False
YEL046C	-2.425694666982421	-4.769779871044709	-7.890165267307777	-12.0	-12.0	False	False	False
YEL047C	-0.4577949999238859	-0.8935413928984864	-7.0891482325514135	-6.84904645049217	-3.130344337488665	False	False	False
YEL048C	0.9151843733850024	-1.3514565388254396	-12.0	-12.0	-1.0046028504917153	False	False	False
YEL049W	-4.318386836114124	-4.140137680671995	-12.0	-12.0	-12.0	False	False	False
YEL050C	-4.8261776994597945	-6.86828079466867	-12.0	-12.0	-12.0	False	False	False
YEL051W	-2.6419642867017123	-2.846723421551524	-8.03469628630793	-6.223111378095742	-3.665753254601928	False	False	False
YEL052W	0.1205802962323942	0.4768851633323233	-0.964825366494676	-12.0	-1.607746043023253	False	False	False
YEL053C	-0.6118429681660496	-0.3708730002054696	-4.053470251046263	-7.563923691604697	-2.4632662667017264	False	False	False
YEL054C	-3.577823500183811	-4.254560260941812	-12.0	-12.0	-12.0	False	True	False
YEL055C	-2.254574774287564	-1.7317359398355714	-3.106577811800876	-12.0	-12.0	False	False	False
YEL056W	0.4077244804724855	0.6016271278704303	-3.1472909547186907	-6.852540709211646	-2.3545681966778997	False	False	False
YEL057C	-1.4726424944084215	-0.9224963499312464	-2.648343948177504	-10.229925211411366	-4.955128904153034	False	False	False
YEL058W	0.7408391760631087	1.0679832752323677	-4.448403553501374	-6.486351379025833	-1.987101150583389	False	False	False
YEL059C-A	1.6771417851419212	1.0026489899386664	-3.6109581892799016	-6.0723517436045205	-0.3479515346348477	False	False	False
YEL060C	-12.0	-12.0	-12.0	-12.0	-12.0	True	False	False
YEL061C	-12.0	-12.0	-12.0	-12.0	-12.0	False	False	False
YEL062W	1.094685008987928	1.2236577155705972	-3.0678607034026557	-5.001220161631161	-3.181382233867794	False	False	False
YEL063C	-5.537617993903615	-5.02518062772409	-12.0	-12.0	-12.0	False	False	False
YEL064C	1.327310546963637	0.8412521182877766	-3.441330519621808	-12.0	-2.4726883125547925	False	False	False
YEL065W	-3.603743312615818	-12.0	-12.0	-12.0	-12.0	False	False	False
YEL066W	-2.917266931136836	-5.324698562258881	-12.0	-12.0	-12.0	False	False	False
YEL067C	-2.944429705319731	-5.793535450967651	-9.294687481372105	-12.0	-12.0	False	False	False
YEL069C	-0.5935109447209868	-1.7040656717338218	-7.532250663435331	-12.0	-2.1540307248955046	False	False	False
YEL070W	0.7540344700271894	-0.0415076646785626	-5.498308231072705	-12.0	-2.264206203944594	False	False	False
YEL071W	-0.1726029662731574	-0.1267303815262358	-12.0	-12.0	-12.0	False	False	False
YEL072W	-2.363982038266436	-1.6272282560042364	-6.225254503064505	-12.0	-12.0	False	False	False
YEL073C	1.2302684568329876	-1.4012428588896677	-12.0	-12.0	-12.0	False	False	False
YEL075C	0.475000701722211	0.8667461818726296	-3.573378570692559	-5.176812014957124	-0.939081792971304	False	False	False
YEL077C	-0.1138895495878144	0.1904069378722026	-5.338090019672333	-12.0	0.5442571149674982	False	False	False
YER001W	-1.102065919310927	-3.8454405782118166	-12.0	-12.0	-12.0	False	False	False
YER002W	-1.636039183856081	-3.2409294209958786	-3.733211050519557	-12.0	-2.050865723060161	False	False	False
YER003C	0.1699994936138357	0.0657705068644988	-5.639635091531954	-12.0	-2.4207525309631293	False	False	False
YER004W	0.5356833340323077	-0.5193136762631214	-5.4396639481200495	-5.208974741509642	-0.0208386284764585	False	False	False
YER005W	0.1414871369371542	-0.1530072076077178	-4.623922176370975	-12.0	-1.3963379865023025	False	False	False
YER006W	-2.8704232412485684	-3.9956594642523937	-6.889138253744723	-12.0	-4.516980278861541	False	True	False
YER007C-A	-12.0	-12.0	-12.0	-12.0	-12.0	False	False	False
YER007W	1.2211022554126365	1.1973335236486051	-2.0744341069765624	-5.956067269372189	-0.9976493889793662	False	False	False
YER008C	-12.0	-12.0	-12.0	-12.0	-12.0	False	False	False
YER009W	-0.9532764217081318	0.9692016153657994	-5.123751018111939	-8.307233558744757	-1.652739873288507	False	True	False
YER010C	0.3732980341522521	0.1867320387721042	-2.5294515020895063	-12.0	-2.855736361628161	False	False	False
YER011W	-0.6579535950208647	-1.9634247295109957	-12.0	-12.0	-2.164169066890141	False	False	False
YER012W	-1.4281771746801846	-1.2379499386136674	-12.0	-12.0	-2.726061917023672	False	False	False
YER013W	-0.1388995392379799	-1.4032584455787809	-12.0	-6.724312008033951	-2.736416219853991	False	False	False
YER014C-A	-0.3703276147810501	-0.2517817209790089	-1.0841847981028967	-12.0	-0.0232977185789932	False	False	False
YER014W	-0.3697398504869614	-0.2534955737747792	-1.0889246241993846	-12.0	-0.0298121356896435	False	False	False
YER015W	-0.0436480128013299	0.2430513739668452	-1.447892461892004	-7.108982255245395	-7.893781426686307	False	False	False
YER016W	-12.0	-12.0	-12.0	-12.0	-12.0	False	False	False
YER017C	0.679537252577224	0.1366444480141357	-4.554363366676506	-6.345857934913821	-2.413465350329266	False	False	False
YER018C	0.3316411158010951	-0.2493853849523289	-5.098906236472442	-7.481809837959133	-3.2974972725386062	False	False	False
YER019C-A	-0.1340344849119183	0.1232611392497685	-4.7182874833794815	-7.432113462402277	-0.4384466346790749	False	False	False
YER019W	0.7594238544806619	0.7665083781655415	-4.639262488664915	-5.615999851968119	0.6179501907614239	False	False	False
YER020W	0.7909842797355774	1.0287311728071618	-12.0	-12.0	-1.5016849762074604	False	False	False
YER021W	-5.458350965143839	-1.8125105346040824	-4.304703227061421	-12.0	-12.0	False	False	False
YER022W	-0.141921558609471	-1.3875122172766945	-7.150115864638988	-4.284625673550631	-1.4825803542058438	False	False	False
YER023W	0.4014417170873495	0.6582613453642099	-5.027457989474438	-8.168734237991423	-1.3168002237962164	False	False	False
YER024W	-0.9691606426367396	-0.3295208805797043	-6.314521887381678	-12.0	-2.27643446604566	False	False	False
YER025W	-8.09132036865878	-8.525838251381685	-12.0	-12.0	-12.0	False	True	False
YER026C	-5.161888795860734	-6.376173958626125	-12.0	-12.0	-12.0	False	False	False
YER027C	0.5508114757332729	0.6360387764997083	-2.4401556480151383	-7.469501770600822	-1.6572207532613226	False	False	False
YER028C	-2.1611885512635824	-2.756154813538166	-6.299224686791777	-12.0	-12.0	False	False	False
YER029C	-0.4895027281629354	-0.0837849847911833	-4.223891924467368	-2.41711563567122	-1.9681626504123837	False	False	False
YER030W	-1.0803552170003898	-1.5337327864557253	-12.0	-6.271290261684005	-2.244605998739522	False	False	False
YER031C	-2.530820251391344	-3.393971280487546	-4.921957118423621	-12.0	-1.8089420959804925	False	False	False
YER032W	-12.0	-6.050126645961098	-2.150264530337514	-12.0	-12.0	False	False	False
YER033C	-0.6537977468538595	-3.3732762687826807	-12.0	-12.0	0.1446358107184981	False	False	False
YER034W	-0.0880275352495251	-0.045140198968261	-4.275974988528185	-7.206474621363595	-2.393313541083528	False	False	False
YER035W	0.5646214780779643	0.156088595292501	-8.901957519748398	-7.880264378462043	0.0173448909718025	True	False	False
YER036C	-7.184167547435515	-7.0571939822230405	-6.275992885480809	-12.0	-12.0	False	True	False
YER037W	-0.2887756029374895	-1.9117019962239177	-9.014253990526631	-5.991082585233531	-1.0032836465088792	True	False	False
YER038C	0.4344455926029171	0.4212080898807823	-4.103224328415525	-2.026268489932945	-0.8142078220538482	True	False	False
YER039C	0.5912441394925892	0.7571450769166717	-3.6386799215510295	-5.78908450385029	-1.7206435516289251	False	False	False
YER039C-A	0.7441660822594465	0.7205619960298101	-3.9305903147158574	-4.945650656599005	-1.1001165970735327	False	False	False
YER040W	0.8245964390031215	0.0436271297346891	-12.0	-12.0	-12.0	False	False	False
YER041W	0.6348141809124049	0.4146380877187994	-3.2923582329693377	-12.0	-1.9749909507155652	False	False	False
YER042W	1.0032701625893012	0.4428464935032724	-5.344257604264674	-6.058758264598172	-1.4869298897735297	False	False	False
YER043C	-1.2519470004623363	-1.0225547027560316	-7.771101173502842	-5.008455896290434	-4.791833922196629	False	True	False
YER044C	-2.637855448313022	-7.140284621150259	-7.072373476528821	-12.0	-3.8360301214351584	False	False	False
YER044C-A	0.6671377608242265	0.6818896184623235	-3.529399031412914	-7.845641378631296	-1.0817055353876288	False	False	False
YER045C	0.1345746805333016	0.6144462716293415	-3.9872810032355073	-5.356008869677601	-12.0	False	False	False
YER046W	0.4845593271285196	0.7075731102043222	-3.242760529394232	-4.802639383975608	-3.313789922762896	False	False	False
YER047C	0.3506992020095431	0.1041538396416995	-12.0	-3.660033508355852	-0.0902161591089152	False	False	False
YER048C	-2.891614299610728	-12.0	-12.0	-12.0	-12.0	False	False	False
YER048W-A	-3.991737387230622	-6.632915288768786	-8.364669858528794	-12.0	-4.577278485110341	False	False	False
YER049W	-1.5535570981762	-1.661721925131112	-3.6567757095917286	-4.9645774653386745	-0.8807465686736913	False	True	False
YER050C	-0.7880714566009154	-2.403856263469302	-10.489666086837332	-6.992447449343151	-0.0887463551512399	False	False	False
YER051W	0.1508473052121511	0.9589458793432756	-3.776200485153597	-7.403011537137041	0.3770044678630363	False	False	False
YER052C	-0.4886247553298197	-1.799174015927331	-12.0	-12.0	-3.710249678092372	False	False	False
YER053C	-3.019746258222374	-0.8447821460754587	-2.9936734049178475	-12.0	-12.0	True	False	False
YER053C-A	-3.349065285025396	-4.6419065054783335	-5.971903063864228	-12.0	-2.95606288486059	False	False	False
YER054C	-2.622629242041396	-6.316029800443669	-8.214083482740342	-8.214455183301888	-12.0	False	False	False
YER055C	-0.9986537796605728	0.2440064619495832	-3.5237671989116004	-8.315150188625614	-2.454296035662329	False	False	False
YER056C	-12.0	-5.193813208995002	-12.0	-12.0	-12.0	False	False	False
YER056C-A	-12.0	-5.811962840166432	-8.251517984723808	-12.0	-12.0	False	True	False
YER057C	0.221548526919094	0.2358804668671618	-4.680287202319082	-2.297887105139918	-1.522906056579268	False	False	False
YER058W	-1.3149227740495688	-1.47576112638753	-6.503944247957572	-5.092254562898641	-4.899790001855713	False	False	False
YER059W	-1.2735648069244614	-0.781763375169245	-12.0	-12.0	-5.013106265174353	False	False	False
YER060W	0.6108994240285557	0.6653977868063383	-4.038718721167742	-7.0116381095967135	-1.832716110021776	False	False	False
YER060W-A	-0.344620281354601	-0.7555499701389946	-3.672423208393888	-7.671223488941734	-1.4917331100727087	False	False	False
YER061C	-2.7822056164201103	-2.3338959358951423	-8.629307398813564	-12.0	-4.164721594750942	False	False	False
YER062C	0.6002973415994358	0.4990369652806936	-6.639745938733718	-6.677828564822343	1.345428170922252	False	False	False
YER063W	-1.2456681078216871	-2.449010061472694	-6.862462303654299	-5.7671122751945125	-1.5886738645711056	False	False	False
YER064C	1.099464503348141	-0.4792888960888285	-12.0	-12.0	-12.0	False	False	False
YER065C	-12.0	-12.0	-12.0	-12.0	-12.0	False	False	False
YER066W	-3.3049536188417195	-5.412028594390245	-4.314847865446362	-12.0	-12.0	False	False	False
YER067W	0.5213761789540945	-0.2850064932435837	-6.233420590275999	-7.449462655400277	0.4568304301706591	False	False	False
YER068W	-8.75108509665403	-8.98099996687673	-12.0	-12.0	-5.555514344056396	False	False	False
YER069W	-2.9159515263105904	-2.981685384488061	-12.0	-12.0	-12.0	False	False	False
YER070W	-3.963834524251863	-12.0	-12.0	-12.0	-1.713675377745108	False	True	False
YER071C	-0.3283109530830527	-0.7254691172799714	-5.703985045902679	-12.0	-2.7455868413389006	False	False	False
YER072W	-12.0	-12.0	-9.32040057260271	-12.0	-12.0	False	False	False
YER073W	-0.7495745389776988	-1.8282042167274803	-12.0	-12.0	-12.0	False	False	False
YER074W	-1.9233166815521403	-2.959025944846774	-12.0	-12.0	-12.0	False	True	False
YER074W-A	-1.173935268750235	-1.5061439266821444	-6.887015975030844	-12.0	-0.4750136681340616	False	False	False
YER075C	-0.3971195698031024	0.0129515449386093	-12.0	-3.843209373635904	-12.0	False	False	False
YER076C	-0.9469457910958656	-0.7444240924992768	-6.250983935145002	-12.0	-3.2562249125216	False	False	False
YER077C	-3.0962201407828838	-5.812972016072595	-7.764077708128294	-12.0	-2.420137182683864	False	False	False
YER078C	-3.0799849447880665	-1.4415430512179677	-6.770121890480386	-12.0	-2.464894404966005	False	False	False
YER078W-A	1.3331403240610824	3.5358063979162937	-4.3584600634597885	-4.088747824971013	2.158658199372609	False	False	False
YER079W	-1.3093847278016244	-2.646720701384752	-9.537137844936348	-12.0	-12.0	True	False	False
YER080W	-4.952381736528504	-7.372069774634044	-12.0	-12.0	-6.086647476928617	False	False	False
YER081W	-1.1217423751095446	-1.368622027726455	-5.385072000173319	-2.658636514953054	-2.3700686111051805	False	False	False
YER082C	-1.9428342534186949	-2.672606108103219	-7.775745292534485	-1.8704409495855856	-2.668689009386282	False	True	False
YER083C	0.4700908785384961	0.2731802998269571	-4.54275169668488	-5.330820287402134	0.2506553416452555	False	False	False
YER085C	-0.0330150985610027	-0.0205479773463147	-4.613714106734797	-6.77400113261471	-1.7898823073644146	False	False	False
YER086W	-0.3678329275546825	-0.934174006308602	-7.2334952983069	-7.92601550424831	-2.174231422970267	False	False	False
YER087C-B	-0.3512652986708822	1.0396472985181957	-3.062517166321255	-12.0	-0.4448938065723435	False	False	False
YER087W	-0.1563134068731671	0.1290738797782216	-3.997231539269417	-6.415410616362302	-2.2665264503181057	False	False	False
YER088C	-12.0	-12.0	-12.0	-12.0	-12.0	False	False	False
YER089C	-5.097834424979727	-5.58112956879517	-6.958197461036447	-12.0	-12.0	False	False	False
YER090W	-0.6116829508223542	-0.3665691436845094	-4.145458253801022	-6.275410613213706	-3.9675424624404254	False	False	False
YER091C	-2.5624210264729443	-3.2035678457049444	-12.0	-12.0	-12.0	False	False	False
YER092W	0.0414486926153867	-0.2302667463696593	-5.416752570859615	-6.291130255053809	-2.1862249353525494	False	False	False
YER093C	-1.1307697530164054	-1.7633322954137405	-7.020238548548759	-0.152213277161243	-12.0	False	False	False
YER093C-A	0.2324214821287628	0.5798938814508392	-3.275843926073826	-7.894744435038641	-1.6408539329231726	False	False	False
YER094C	-0.8659735700302257	-1.0301749451737643	-8.99124600502191	-7.083356997722853	-1.8950195813464503	False	False	False
YER095W	-0.0858774624497044	-0.3311651857606418	-6.011290593654518	-12.0	-3.530081156056048	False	False	False
YER096W	-2.7746281262629795	-12.0	-12.0	-12.0	-3.644719928688035	False	False	False
YER098W	-2.8529287603996902	-12.0	-12.0	-12.0	-12.0	False	False	False
YER099C	-0.5599402972314321	-0.1094657079084457	-4.863105667923987	-5.912473232576436	-2.709191256421614	False	False	False
YER100W	0.8432237700311664	1.5239916154022106	-3.915512712865388	-2.758244717329493	-1.0176026716851283	False	False	False
YER101C	-0.0439759752494395	-0.0579965019807275	-4.023590106206791	-6.006986756339529	-2.10583327549822	False	False	False
YER102W	-12.0	-12.0	-12.0	-12.0	-12.0	False	True	False
YER103W	0.1991379187349039	-0.9444350748887336	-6.495478565125598	-12.0	-12.0	True	False	False
YER104W	0.2609889180641539	0.3590441371835933	-3.684992220943279	-5.257596455854784	-2.394907597512663	False	False	False
YER105C	-1.4112323932032718	-1.0226120386862994	-12.0	-12.0	-12.0	False	False	False
YER106W	-0.724394822747245	-1.86996419266846	-8.909336359268917	-12.0	-3.880063445486445	False	False	False
YER107C	0.0932956932446667	-0.5546068156088143	-3.862410876890306	-12.0	-2.694541760508361	False	False	False
YER109C	-0.0930870225650656	-0.8667138297961535	-5.01672996384841	-12.0	-2.3351453642895312	False	False	False
YER110C	-12.0	-12.0	-12.0	-12.0	-12.0	False	True	False
YER111C	-3.142841763645956	-5.298196886559494	-12.0	-12.0	-12.0	False	False	False
YER112W	-0.9596321720965936	-2.3137766976297107	-12.0	3.4957692070866693	-12.0	False	False	False
YER113C	0.3475978859409782	-0.0992385863533024	-5.788545695788743	-6.388906868404333	0.6852989364153732	False	False	False
YER114C	-12.0	-5.213230116217784	-12.0	-12.0	-12.0	False	False	False
YER115C	0.480063880054099	-0.0049056508953959	-3.934687181934912	-3.760643073107416	-1.0076454852596466	False	False	False
YER116C	-0.7737781745377316	-0.7509701302130054	-9.497819437853677	-7.515183160314376	-2.8201741270888463	False	False	False
YER117W	-2.259790094140957	-2.4218347802122944	-12.0	-12.0	-3.8955100975089088	False	True	False
YER118C	0.12270117937102	-2.1741057842206826	-12.0	-12.0	-1.888904323016012	False	True	False
YER119C	-0.1957634992346216	-0.3895135006305781	-4.715407567581664	-6.879119582107814	-2.530199846022327	True	False	False
YER120W	-12.0	-12.0	-12.0	-12.0	-12.0	False	False	False
YER121W	-0.0331500418519777	-0.1888118923558576	-3.5375161612506534	-8.401762804880008	-2.7463895162363485	False	False	False
YER122C	-0.6155515815521431	-0.6999378423861284	-2.875293573629852	-12.0	-3.548370846173115	False	False	False
YER123W	-12.0	-12.0	-7.207807807763937	-12.0	-12.0	False	False	False
YER124C	-2.2896338522570985	-2.5723785134146806	-6.582610940854047	-12.0	-3.3023387002174536	False	False	False
YER125W	-12.0	-12.0	-12.0	-12.0	-12.0	False	False	False
YER126C	-6.514047125895382	-7.364468264012866	-5.159758874224257	-5.295136729086157	-4.703299002954375	False	True	False
YER127W	-0.6007125334996916	-1.4640979243257133	-3.44288924847734	-6.015748683779722	-0.5209839755501816	False	True	False
YER128W	0.5012132400124518	0.4201195585559059	-4.147879180084382	-7.637372375659337	-3.267312833354564	False	False	False
YER129W	-4.016369717631253	-5.075457698592731	-12.0	-12.0	-12.0	False	False	False
YER130C	-3.780737822767765	-4.123165721753436	-6.902554577462252	-12.0	-12.0	False	False	False
YER131W	-8.313084335119605	-6.478027325002657	-6.636191246652165	-12.0	-12.0	False	True	False
YER132C	-12.0	-12.0	-12.0	-12.0	-12.0	False	False	False
YER133W	-12.0	-12.0	-12.0	-12.0	-12.0	False	False	False
YER134C	-12.0	-12.0	-12.0	-12.0	-12.0	False	False	False
YER136W	-12.0	-12.0	-12.0	-12.0	-12.0	False	False	False
YER137C	-2.8138622741608605	-1.9879831358665432	-6.746253075195747	-12.0	-12.0	False	False	False
YER138W-A	-12.0	-12.0	-12.0	-12.0	-12.0	False	False	False
YER139C	-1.2662649814114024	-4.962531279226746	-12.0	-5.163686677036058	-4.073737750823665	False	False	False
YER140W	1.5249799486960949	3.128139237636785	-4.504398919010265	-5.092257098042488	3.647274286309837	False	False	False
YER141W	-2.38117657937661	-12.0	-12.0	-12.0	-3.4465005750807367	True	False	False
YER142C	-0.8485932188256428	-0.7182851662501122	-3.928771858169467	-6.8423025223662	-2.5304066321461	True	False	False
YER143W	0.9695729229859708	1.132816998910244	-6.022125513718894	3.2229009660829417	-0.3763532059377908	False	False	False
YER144C	1.1703435892995502	-1.2224947048763282	-12.0	-12.0	-2.3570901827247828	False	False	False
YER145C	-6.276796509598263	-12.0	-12.0	-7.268821295057362	-12.0	False	False	False
YER146W	-1.5168217429554856	-2.214834675001021	-5.419497392841558	-3.823912454939243	-5.1173988008893145	False	False	False
YER147C	-0.1383978449371315	0.3131250469614305	-4.695279997524501	-6.000445927803133	-1.5596801280368475	False	False	False
YER148W	-1.7941862620198163	-1.3704829284547335	-7.058986864894234	-5.175102598297564	-1.2509086491143055	False	False	False
YER149C	-0.4709907906059697	0.3589479655404386	-5.058490015274159	-7.008053064429591	-1.5051364142009975	False	False	False
YER150W	-2.807018456282349	-0.9940917443017044	-7.320447775813111	-12.0	-0.9113907691247356	True	False	False
YER151C	-6.193459870353982	-12.0	-12.0	-12.0	-12.0	False	False	False
YER152C	-5.499355532085161	-7.033877747766466	-12.0	-12.0	-12.0	False	False	False
YER153C	0.8519768674172632	0.8997047736215759	-3.294933559635699	-0.4814138413928476	-0.7280218083832296	False	False	False
YER154W	-0.6099978441065305	0.6052642620583918	-1.671182365230709	-7.4741837330029	-1.770333452907473	False	False	False
YER155C	-12.0	-12.0	-12.0	-12.0	-12.0	False	False	False
YER156C	0.8054801342905445	0.514791492504402	-4.036370234531889	-3.807654294727055	-2.329593839100537	False	False	False
YER157W	-3.2656301668199923	-6.406330952698756	-12.0	-12.0	-12.0	False	False	False
YER158C	-4.973573085136401	-12.0	-12.0	-12.0	-12.0	True	False	False
YER159C	-3.174889236481751	-2.5867409714324885	-5.641762253685995	-12.0	-3.359931281009818	False	False	False
YER161C	-1.0966202954687885	-1.929970714887825	-7.558793267362402	-3.1104500324732647	-3.014746699764949	False	False	False
YER162C	0.7068144470587706	0.326405111784306	-2.9876044115998543	-12.0	-1.9906818984609904	False	False	False
YER163C	0.8184879231805756	0.4411521463510468	-4.142353754994289	-7.765541667183883	-1.1415452589220925	False	False	False
YER164W	-12.0	-2.5874075928421183	-12.0	-12.0	-12.0	False	False	False
YER165W	-0.1786177379371431	-1.066963669784478	-5.781805911121826	-4.403025589094069	-2.425785124877409	False	True	False
YER166W	-2.938655550004216	-3.5074140142404326	-12.0	-12.0	-12.0	False	False	False
YER167W	-3.869749817437416	-12.0	-12.0	-12.0	-12.0	False	False	False
YER168C	0.3633162507638034	0.5266914238425829	-3.5200514996833623	-6.643205014843557	-1.7147181842201349	False	False	False
YER169W	-2.9831005700794533	-3.0728672298583497	-12.0	-1.5137179637407967	-12.0	False	False	False
YER170W	1.0018966770897837	0.1344311122933062	-8.355277790149422	-5.061957229645863	-2.103371548861489	False	False	False
YER171W	-0.570813497227729	-0.8214122161508733	-5.084979625194192	-12.0	-2.261419996975017	False	False	False
YER172C	-1.0247864562938305	-2.8351028059095174	-12.0	-7.062083378621212	-12.0	False	False	False
YER173W	-0.3129785970487743	0.4951665085314966	-2.6932749946486325	-9.1611608244181	-2.175852452308124	False	False	False
YER174C	-1.5269307327179802	-4.857403426342988	-8.421563878834839	-9.548454925165462	-12.0	False	False	False
YER175C	1.162919475526223	1.7917164661545548	-3.596310758195727	-3.984721795872004	-0.8116153681608793	False	False	False
YER175W-A	0.7759901372202529	0.8324824175917275	-2.1683437256562788	-3.385089709198255	-0.9374472190601286	False	False	False
YER176W	-1.2110946487665293	-2.257233951768756	-12.0	-12.0	-12.0	False	False	False
YER177W	-12.0	-12.0	-12.0	-12.0	-12.0	False	False	False
YER178W	-12.0	-12.0	-12.0	-12.0	-12.0	False	False	False
YER179W	-1.0544263077945506	-3.69594385008221	-3.912283190771539	-12.0	-2.974790142904746	False	False	False
YER180C	0.8059985442918001	0.91692479725931	-4.236073194097523	-5.562218034535466	-1.5932048036428237	False	False	False
YER180C-A	-2.5324998326684773	-2.3150224342428998	-6.847869064349939	-12.0	-3.784961854666152	False	False	False
YER182W	-2.1154821701799915	-2.117228038783076	-12.0	-12.0	-2.171451628391836	False	False	False
YER183C	0.9834629674688948	0.4588184967404867	-3.9743184422208255	-5.204467443037968	-2.428161702521751	False	False	False
YER184C	-0.7886093787781814	-1.3470757123263446	-12.0	-3.925002518171449	-1.1921434205986623	False	False	False
YER185W	0.5536977244434138	0.765023482869076	-3.883967028458447	-2.7380435556063265	-2.8667595858179764	False	False	False
YER186C	-0.2109194404925858	-1.4281369248555071	-12.0	-7.420889405426349	-3.1921434205986623	False	False	False
YER187W	-2.745876137848937	-1.637458190454313	-12.0	-12.0	-12.0	False	False	False
YER188C-A	-0.0324389081766742	-0.2618339055890011	-4.969037845402784	-7.361266115951919	0.1250180468541533	False	False	False
YER189W	-1.6373944691661215	-2.0836276338016275	-12.0	-12.0	-3.564409253390754	False	False	False
YER190C-B	0.5232371572428706	0.4416125613476463	-4.607342530974345	-6.4078715989135375	-0.1469896898761679	False	False	False
YER190W	0.431560043144744	0.3431774827425751	-12.0	-12.0	-12.0	False	False	False
YFL001W	0.1804556863823616	0.082805259859623	-2.351831060893869	-12.0	-1.5615377482332735	False	False	False
YFL002C	-0.5437624865939944	-2.1410608149986703	-12.0	-12.0	-12.0	False	True	False
YFL003C	-3.8592938060323103	-4.406036788496636	-12.0	-12.0	-12.0	False	False	False
YFL004W	-4.64106529345435	-2.418337772443113	-4.953650625248711	-12.0	-12.0	False	False	False
YFL005W	-12.0	-12.0	-12.0	-12.0	-12.0	False	False	False
YFL007W	-12.0	-12.0	-12.0	-12.0	-12.0	False	False	False
YFL008W	-0.6019947301354196	-5.052430946666806	-12.0	-12.0	-12.0	False	False	False
YFL009W	-0.7796524669951956	-0.2863064671049541	-1.43909159897299	-6.720579000280913	-12.0	False	False	False
YFL010C	-12.0	-12.0	-12.0	-12.0	-12.0	False	False	False
YFL010W-A	-12.0	-12.0	-12.0	-12.0	-12.0	False	False	False
YFL011W	0.1934831361162615	-0.3753823590038898	-12.0	-12.0	-3.24829291549712	False	False	False
YFL012W	0.6666838563792487	0.8670879123250694	-3.678554183270162	-6.885494975387844	-1.8019551211148743	False	False	False
YFL013C	-0.8091505142626959	-0.4223725758814525	-4.711251717506851	-8.182016825251653	-1.2759953400368378	False	False	False
YFL014W	-9.440554664583548	-12.0	-12.0	-12.0	-12.0	True	False	False
YFL016C	-12.0	-12.0	-12.0	-12.0	-12.0	False	False	True
YFL017C	0.7122093559968298	0.717980179933709	-3.382132238547604	-6.701423819831325	-1.5583905744601787	False	False	False
YFL017W-A	0.9258187153255304	0.6078735227309892	-3.048139342635316	-4.830206443092239	-1.511355765450291	False	False	False
YFL018C	-6.230519249458034	-12.0	-12.0	-12.0	-12.0	False	False	False
YFL020C	-3.0026255153202337	-5.037768577961643	-12.0	-12.0	-12.0	False	False	False
YFL021W	-12.0	-12.0	-12.0	-12.0	-12.0	False	False	False
YFL022C	-2.1906183329226	-2.79286434091437	-5.636357851961328	-7.963969544910275	-3.874504453839577	False	True	False
YFL023W	-2.4737008026887164	-1.4521995898536662	-12.0	-12.0	-1.1744807476043018	False	True	False
YFL024C	-2.928103610321658	-2.1673632373761684	-6.83436494499182	-4.9698671756391	-2.9422247141633626	False	False	False
YFL025C	-0.2899779664186034	-3.4968816320612395	-7.019826616458275	-5.742233049555323	-12.0	False	False	False
YFL026W	0.0955205584707678	-1.4649953606561434	-12.0	-12.0	-1.200850003498707	False	False	False
YFL027C	-1.0006263599649492	-1.650502524698274	0.6570806965769603	-6.169601413587068	-2.105103945344592	False	False	False
YFL028C	0.6058337051073371	0.9932806263851224	-2.8853816003412107	-5.160202671040732	0.7577182455743174	False	False	False
YFL029C	0.5500743369060948	-1.2227340462071925	-5.263232203055814	-4.723144158718285	-0.191667222926527	False	False	False
YFL030W	0.4436286496205384	0.5189833725849569	-4.499294548639783	-5.53745663018565	-1.9056660250617024	False	False	False
YFL031W	0.0426922040530347	0.4464704292379688	-2.6346175730010475	-6.592002706390822	-1.2036885798372203	False	False	False
YFL033C	-12.0	-12.0	-12.0	-12.0	-12.0	False	False	False
YFL034C-A	0.7601830921590412	0.9971758840350496	-4.550755904564177	-5.084291070336475	-0.8252083822933336	False	False	False
YFL034C-B	0.6790087090222483	0.6363853879496627	-4.113314978633267	-6.475881722996419	-1.683606502156804	False	False	False
YFL034W	-2.7335583841687363	-2.7632382797471498	-7.212659461304176	-12.0	-12.0	False	False	False
YFL036W	-3.5771957605153606	-4.591693035686813	-12.0	-12.0	-1.1921434205986623	False	False	False
YFL037W	-12.0	-12.0	-12.0	-12.0	-12.0	False	False	False
YFL038C	-1.869287804446238	-1.4386035738438192	-12.0	-12.0	-1.4475748251374096	False	False	False
YFL039C	0.0390236352294761	-0.7329806127597134	-8.474158711789812	-7.31191012708336	-4.551378874081891	False	False	False
YFL040W	0.1325135543773807	0.0672939353056121	-4.002822084114796	-6.0164214592797896	-0.636372742881584	False	False	False
YFL041W	-1.0690253733423734	-1.4455075455251254	-6.233232274118618	-12.0	-3.1854655310933064	False	False	False
YFL041W-A	0.7142432357609199	1.3508448892935738	-3.532267395679465	-5.9973423338528695	-0.8431181026192855	False	False	False
YFL042C	-0.0045433302117024	0.5554718298687212	-4.650653041986282	-12.0	-2.552793793823374	False	False	False
YFL044C	0.1986892618330533	0.5221753192828997	-4.697943496201694	-4.629246400652177	-1.3982908952032107	True	False	False
YFL045C	-0.3741553069784095	-0.8926772352798023	-12.0	-8.801846283423679	-2.2167095319139487	False	True	False
YFL046W	1.009014304215434	1.1242017577480228	-2.8262388027154737	-5.791345477408504	-1.1626400973891564	False	False	False
YFL047W	-1.50319371830203	-2.8452310748727974	-8.160944058497009	-12.0	-12.0	False	False	False
YFL048C	0.4165648691552529	0.3486978177739309	-12.0	-2.8525843064392045	-2.111809328894571	False	False	False
YFL049W	0.7948161944298853	-0.618630261089187	-6.930531481339535	-5.565281348367655	-2.656775408639494	False	False	False
YFL050C	-1.4246876787875018	-1.3089847294158936	-4.625700378309933	-8.617743767323258	-2.2566341674896235	False	False	False
YFL051C	0.1238579738190991	0.7572619175290172	-5.200560552421364	-12.0	-0.6450237169860331	False	False	False
YFL052W	0.5003692787618003	-0.4079917388547014	-4.520318089135767	-12.0	-12.0	False	False	False
YFL053W	-1.3842692616284695	-4.856341125750066	-6.991579587123189	-12.0	-12.0	False	False	False
YFL054C	0.8737333512952432	0.8551642488164817	-4.29705982860526	-12.0	-12.0	False	False	False
YFL055W	0.0984386010986019	-1.1537497007702555	-12.0	-7.571255355012388	-12.0	False	False	False
YFL056C	1.1046241245787374	1.614257499716964	-2.912222332075032	-5.792559463725045	-1.8203405119984604	False	False	False
YFL057C	0.3583264566128329	1.010865997239049	-3.646827062808332	-5.819845204131147	-1.45164143206618	False	False	False
YFL058W	0.6079595199570942	0.371329972691394	-4.219417644591534	-7.32066745014038	-1.2715278702173554	False	False	False
YFL059W	0.7460375699999026	0.4999833014775247	-4.666674940546114	-1.4163437490752186	-0.9529477394665752	False	False	False
YFL060C	0.6045824366438475	0.6474714348687995	-3.0831015218970386	-3.4663818607845887	-1.9243998930050903	False	False	False
YFL061W	0.2737699295947867	0.2558244583674724	-5.149282182177241	-5.71899661687912	-2.496257995722228	False	False	False
YFL062W	-2.12419464121428	-3.545127166030284	-7.314121701698345	-12.0	-1.1674757844331425	False	False	False
YFL066C	-1.4983815370703553	-2.200538449967861	-12.0	-5.801607349384355	-12.0	False	False	False
YFL067W	-0.5297295883435824	-1.4921713153154	-12.0	0.879218366549853	-2.179756881320098	False	False	False
YFL068W	0.7987201278125328	0.7286979879059913	-5.848655551274998	-7.674170332384165	0.2184105054171334	False	False	False
YFR001W	-4.934627451852951	-6.276247171414823	-6.7575078677716505	-12.0	-2.745973075415713	False	True	False
YFR002W	-0.3052303899299975	-2.8518878837925112	-12.0	-12.0	-2.713675377745108	False	False	False
YFR003C	-0.6928464013821102	-0.5527357825439279	-3.2922179805582106	-12.0	-2.152132575972824	False	False	False
YFR004W	-0.6846307237023288	-1.7224722833095036	-8.503486464665842	-3.4519333265872505	-3.5591549108619125	False	False	False
YFR005C	0.5487442837597098	0.6134774923639126	-2.208841254953381	-4.245069928169078	-1.7005268066787045	False	False	False
YFR006W	-2.044006992090661	-1.085989206590861	-6.0690252888077945	-12.0	-2.727142019770783	False	False	False
YFR007W	-2.6519222588650164	-1.9719812837269872	-4.30647865089266	-12.0	-1.1745883989979358	False	False	False
YFR008W	-1.953911264032876	-1.1334098283801388	-12.0	-12.0	-2.8392607923178144	False	False	False
YFR009W	-2.512150437499089	-2.1958679629994693	-12.0	-12.0	-12.0	False	False	False
YFR010W	0.2023967955629575	-0.2466904853684378	-3.751087653868855	-7.520369539721386	-0.7824021110747639	False	False	False
YFR011C	-2.931968829425063	-3.9804500123230864	-12.0	-12.0	-2.692047358289042	False	False	False
YFR012W	-1.9546173072539423	-1.359733489726885	-5.927350886048203	-3.9439497824040335	-3.91525903112	False	False	False
YFR012W-A	0.4206154045555403	0.9110758869478678	-3.8926237994234345	-6.359014487072834	-0.985125578782576	False	False	False
YFR013W	-1.071051223805339	-0.0247266851274147	-4.95224229495483	-4.471240596248946	-12.0	False	False	False
YFR014C	-1.0660789249993838	-2.6551866543603726	-3.544287410466099	-7.103035623871375	-3.025384996712902	False	False	False
YFR015C	-1.0624203071241154	-0.9892447810490674	-5.943382292769388	-12.0	-2.129363088729985	False	False	False
YFR016C	-4.667606902166061	-5.2395799866576365	-12.0	-12.0	-12.0	False	False	False
YFR017C	-2.948643154463892	-4.749619903438225	-12.0	-12.0	-3.9420416856558376	False	False	False
YFR018C	-0.0085633607133007	0.0624611338506881	-4.212146300486134	-8.483675601680853	-1.2522993832371436	False	False	False
YFR019W	-12.0	-12.0	-12.0	-12.0	-12.0	False	False	False
YFR021W	-5.412838380228802	-3.938018263767763	-12.0	-12.0	-12.0	False	False	False
YFR022W	0.0779307657777849	-0.7612782251955591	-5.055881770574502	-12.0	-2.0870784365113737	False	False	False
YFR023W	0.6368775330207485	-0.1089482048166733	-4.238032997073634	-8.908469046341377	-0.1418159576810972	False	False	False
YFR024C-A	-1.6796178977615943	-5.351583149754175	-12.0	-12.0	-4.2387563887420745	False	False	False
YFR025C	-2.104459783100108	-1.6083163362525796	-7.396845049913582	-12.0	-1.8977569696380776	False	False	False
YFR026C	-1.0314715633469638	-0.4504121773948806	-6.753920134970844	-12.0	2.104408814995176	False	False	False
YFR027W	1.080192604751078	0.6986226791890703	-3.670139058600276	-5.544608940797179	-1.3081972581517136	False	False	False
YFR028C	-12.0	-12.0	-12.0	-12.0	-12.0	False	False	False
YFR029W	-2.273371954552812	-2.3193771426862426	-6.685180412253514	-12.0	-12.0	False	False	False
YFR030W	-0.0670360125923182	-0.6048477424870239	-6.079022582871574	-6.661727776858133	-2.810742721255288	False	False	False
YFR031C	-0.2253589497108158	-1.101323820892595	-5.954668799664181	-12.0	-1.114883795274435	False	False	False
YFR031C-A	-6.891950057979548	-12.0	-12.0	-5.901025907990553	-12.0	False	True	False
YFR032C	0.5710676003859355	0.2142882990344704	-4.855327990022647	-12.0	-1.1525736966866924	False	False	False
YFR032C-A	0.838298406638266	0.3267508801561289	-2.8777781135164417	-8.075163180170001	-2.362043835850912	False	False	False
YFR032C-B	-0.0263225879590431	-0.1652219199965935	-4.72863820526195	-8.897003378080429	-0.0537908090049612	False	False	False
YFR033C	-6.3575544447262535	-5.273683787332562	-7.983316708005771	-7.196365616000885	-7.096183762724013	False	False	False
YFR034C	-6.049474003078689	-4.5633313559238	-12.0	-12.0	-12.0	False	False	False
YFR035C	-1.8920686264378688	-1.892528317826588	-8.634462804072664	-12.0	-3.0749803973223915	False	False	False
YFR036W	-1.6845747937648494	-1.649190397397702	-7.965592243546396	-12.0	-2.503714845075329	False	False	False
YFR037C	0.2948071880219044	-0.2776085967253972	-12.0	-7.810848061038387	-0.2683127405069185	False	False	False
YFR038W	0.5720822721461462	0.1370114860344062	-3.87780439807678	-2.711740542702262	-3.0070416858600244	False	False	False
YFR039C	0.970361946925098	0.7093789841207274	-5.989094257103846	-4.21036406737898	0.4698338580968023	False	False	False
YFR040W	-2.496257044325759	-3.0650792254617167	-12.0	-3.639520139692691	-12.0	False	False	False
YFR041C	0.4759865813058186	0.3131053607519353	-2.792908569227889	-7.528195515926347	-1.33164922879295	False	False	False
YFR042W	0.8467774847159637	1.1519853041387351	-4.09187477104591	-6.82130405223564	-0.827399361926975	False	False	False
YFR043C	0.3413031893259205	-0.2395995695642037	-5.053169340229897	-5.789365004177832	-1.7075360206203918	False	False	False
YFR044C	-0.0266046131116911	0.3455630399547972	-4.214387314702656	-7.992561150517827	-1.6467630688432866	False	False	False
YFR045W	-0.2039560766506936	0.1747879145122468	-4.3394478773163145	-6.538930234001202	-0.939501458752478	False	False	False
YFR046C	0.8050276104808891	0.7369753345830969	-4.073060886827526	-5.263551471045917	-1.3227024368362832	False	False	False
YFR047C	0.6268078421386196	0.8896088414791192	-3.553161009108307	-5.194146436347972	-1.237496567135535	False	False	False
YFR048W	-0.6211460846433428	-0.1154718568447865	-4.122485481362845	-8.03620227163838	-2.157069388065576	False	False	False
YFR049W	0.2762308236145063	0.3106094184813092	-3.7066616713969833	-6.509233611263005	-1.1333852648525855	False	False	False
YFR050C	-0.82883166129486	-0.2414792730256095	-7.491206892736457	-12.0	-3.1718542186096226	False	False	False
YFR051C	-1.0152137646803872	-0.6969620718808796	-5.397494851509848	-4.822959649669179	-1.7182998363191369	False	False	False
YFR052W	-1.2166219553903064	-0.5135020045804164	-4.026489370883347	-6.597344636174231	-1.8022565897482088	False	False	False
YFR053C	-3.072289373133001	-3.230162816978742	-5.0413418169772335	-12.0	-12.0	True	False	False
YFR055W	-0.4259286666386802	-0.52699614078125	-4.932511856028336	-8.257681491192699	-2.035780933377863	False	False	False
YFR057W	-0.2354147046421531	-0.8958657953459365	-4.282068493019365	-6.965382933047221	-1.1921434205986623	False	False	False
YGL001C	0.0669795949201478	-0.8719134944257189	-4.392653939257931	-6.728565903771719	-2.5257358963937504	False	False	False
YGL002W	0.7331802547436923	0.6754322719946897	-2.8344271313040346	-6.468127309584158	-1.1244233847919607	False	False	False
YGL003C	0.2854574355096704	-0.0339135193940269	-7.193826411854648	-7.539978950005717	-1.297671175087714	False	False	False
YGL004C	0.4270734858529855	0.5092622712501695	-2.800932568503846	-6.6099274311379705	-0.8441981620747752	False	False	False
YGL005C	0.5507798148700938	0.6746518383867359	-2.7879241698146124	-6.759818330812427	-0.6096141591285037	False	False	False
YGL006W	0.204082213373752	-2.382268666253561	-12.0	-12.0	-12.0	True	False	False
YGL006W-A	-0.0175301170029975	0.2950169982227054	-2.911808582949257	-0.0182408532259568	-2.850968930000452	False	False	False
YGL007C-A	-0.6300549518116854	-2.13427198223301	-2.400395447310107	-2.12567020958264	-1.4318648172091235	False	False	False
YGL008C	-2.4409785820750933	-12.0	-12.0	-12.0	-12.0	False	True	False
YGL009C	-1.376637158778907	-3.142645263990034	-5.766513965359144	-6.545465832832797	-12.0	False	False	False
YGL010W	-0.077333631910014	0.4542994237870809	-4.510558961197016	-6.261120050900518	-0.8487866970767248	True	False	False
YGL011C	-1.332361441788721	-1.1503046424299708	-5.247165138728197	-12.0	-2.459716141696761	False	False	False
YGL012W	-0.3121419547505776	-0.1412558346359589	-7.092490707028356	-5.047107441415324	-3.434869212140623	False	False	False
YGL013C	-2.6924380401766603	-3.809184409451976	-12.0	-12.0	-12.0	False	False	False
YGL014W	-5.362132274526847	-5.731678276910103	-12.0	-12.0	-12.0	False	False	False
YGL015C	0.3269092906380673	0.4496280727435309	-4.024171780552419	-4.139714825976769	-0.3610829614949574	False	False	False
YGL016W	-12.0	-12.0	-12.0	-12.0	-12.0	False	False	False
YGL017W	-1.3998059660807831	-1.762109172707202	-3.569767320732652	-4.984539417973404	-12.0	False	False	False
YGL018C	0.5597177290295883	0.7213669143492634	-4.69731542602493	-8.55086737345206	0.656583137357455	False	False	False
YGL019W	-0.6672761525543585	0.4160384320375004	-4.588510508985759	-4.607605823370021	-1.7822289085516003	False	False	False
YGL020C	0.5535528220571979	0.7594284297714661	-3.829133743781436	-6.952284557757268	-1.970558775317526	False	False	False
YGL021W	-1.583122309608788	-2.6378783340298084	-4.739099110296958	-12.0	-12.0	False	False	False
YGL022W	-2.6308740146782044	-2.941075105242012	-12.0	-6.044245455568178	-1.849387307327854	False	False	False
YGL023C	0.938514084246195	0.1418000066076623	-12.0	-12.0	-12.0	False	False	False
YGL025C	0.2150783162939929	0.630312635039827	-4.135068560221456	-12.0	0.2598749240400692	False	False	False
YGL026C	-0.6437745920892246	-0.7383295451445412	-12.0	-12.0	-2.0902161591089152	False	False	False
YGL027C	-1.324916398128533	-0.6752412366566174	-2.7762385662511866	-8.907293354315659	-1.626179772985488	False	False	False
YGL028C	-2.451154687740425	-2.9486189543236474	-7.055421121469415	-12.0	-4.65157503923596	False	False	False
YGL029W	-3.5852914753369065	-3.934901911255694	-5.715385078342212	-12.0	-2.7437992576109465	False	True	False
YGL030W	-4.585667906125891	-2.505529034189682	-6.302726966935694	-3.889651868694656	-12.0	False	True	False
YGL031C	-6.120226497702936	-5.270152596827646	-7.416765056054765	-12.0	-12.0	False	True	False
YGL032C	0.3714011753933464	0.5697212452130277	-3.582464726398858	-4.987769551824588	0.0655635276382597	False	False	False
YGL033W	0.1048692521264308	0.2539762948776684	-3.9132683263483976	-12.0	-12.0	False	False	False
YGL035C	-12.0	-12.0	-12.0	-12.0	-12.0	False	False	False
YGL036W	-1.4872824985688085	-3.007696793348326	-12.0	-12.0	-12.0	False	False	False
YGL037C	-0.2975314720717968	-1.0086404095675772	-6.604786477147367	-12.0	-0.9608638938188102	True	False	False
YGL038C	-0.219042894408927	-2.372255590669455	-12.0	-6.085499316232316	-0.1740234355678421	False	False	False
YGL039W	-3.5823449206005806	-3.606589549644553	-12.0	-5.564462617286631	-12.0	False	False	False
YGL040C	-12.0	-12.0	-12.0	-12.0	-12.0	False	False	False
YGL041C-B	-0.6856922531307145	-0.9731740016009242	-10.034873154949045	-6.879456238295903	-0.1829166693802459	False	False	False
YGL043W	-2.013577317945746	-2.0377121421915105	-5.50146212919924	-0.213636308009964	-2.6784007114343966	False	False	False
YGL044C	0.2821484369100903	0.2678590606137226	-3.264301399366993	-5.879051739993892	-0.4236660923857295	False	False	False
YGL045W	-1.9491846477349908	-1.5858190631486904	-2.6554992634254786	-12.0	-12.0	False	False	False
YGL047W	-2.743356197978732	-2.329834321846103	-3.7985326503007673	-12.0	-2.6737199572488803	False	False	False
YGL048C	0.2726371146242162	-0.3382668539343444	-4.349855591312358	-6.390901336358211	-1.7308638556894007	False	False	False
YGL049C	-4.583709814615818	-6.0416987501245	-12.0	-5.930267308990333	-12.0	False	False	False
YGL050W	-2.105582319012731	-1.0446366785954218	-12.0	-12.0	-12.0	False	False	False
YGL051W	0.467589567670028	0.2454344414355415	-5.596289086794544	-7.670996097509337	-2.913297100356197	False	False	False
YGL053W	-0.4056935768813933	-0.9278152351546473	-12.0	-12.0	-12.0	False	False	False
YGL054C	-12.0	-12.0	-12.0	-12.0	-12.0	False	False	False
YGL055W	-1.9968053106604435	2.30549240088687	0.0338124510310132	-3.9575591515617297	-3.751809655936303	False	False	False
YGL056C	-3.197962514284136	-3.1456688110030795	-4.895886152483172	-12.0	-2.6648150250586653	False	False	False
YGL057C	0.0753715507441236	-0.5855380948096388	-5.80278454962198	-7.529045829605162	-2.7721276820036267	False	False	False
YGL058W	-0.9652135380503252	-1.308806216179164	-5.366943027377565	-4.744237838410412	-2.908499230284044	False	False	False
YGL059W	0.1950590904267417	-0.2109866013698734	-4.171762381373405	-5.635939087150543	-1.415269858770433	True	False	False
YGL060W	0.2932238498509478	0.2018451934242402	-6.187940047420827	-6.426503466645335	-2.1518100990254165	False	False	False
YGL061C	0.1315476919423724	0.517171510367773	-3.0048542258460884	-6.332073559930137	-2.0683508458099755	False	False	False
YGL062W	0.0853237360168397	-1.0840456463428298	-12.0	-12.0	-0.1797568813200981	False	False	False
YGL063W	0.0044120421145072	0.4604321148460982	-1.58247867694298	-6.588480455417142	-1.54807297108337	False	False	False
YGL064C	-1.4170970656461574	-0.4972931936159682	-6.7593442783787845	-12.0	-3.187434033198865	False	False	False
YGL065C	0.5966811457146514	1.0976039195987648	-3.672512922455463	-0.3365217947507699	-0.1839808843811075	False	False	False
YGL066W	-2.572469278950749	-2.1293414311067216	-5.934762846179161	-12.0	-0.9085234725541949	False	False	False
YGL067W	0.3104375224705368	0.5049296746666269	-3.8431410595863698	-4.925450537794715	-1.2270936132193604	False	False	False
YGL068W	-1.7391517488743644	-0.2770519324316789	-8.069690851120775	-9.925698010972155	-3.2630384517960778	False	False	False
YGL070C	0.3530185479512142	0.6342839184470825	-3.355656487998612	-6.296627051881864	-2.7327732667252933	False	True	False
YGL071W	-12.0	-12.0	-12.0	-12.0	-12.0	False	False	False
YGL073W	-12.0	-12.0	-12.0	-12.0	-12.0	False	False	False
YGL075C	-2.514229964392986	-3.4300335757429723	-6.096424995944119	-8.438804338088518	-2.727142019770783	False	False	False
YGL076C	-12.0	-12.0	-12.0	-12.0	-12.0	False	True	False
YGL077C	-5.788751702108855	-5.134133207842413	-8.06614316826813	-12.0	-12.0	False	False	False
YGL078C	-3.942281730399036	-6.332349595781944	-12.0	-6.983530214734662	-2.412144253996278	False	True	False
YGL079W	0.7461005056890209	1.0566250028756008	-2.3594815050101934	4.672126916485844	-0.3302618683164851	False	False	False
YGL080W	0.6915473287087022	0.5075570985623578	0.98539859103985	4.133415685632476	-0.36213004760932	False	False	False
YGL081W	-0.0119971021488938	0.4999850738005547	-2.887970418400185	-5.653072437945308	-1.5657274648201354	False	False	False
YGL082W	0.7100137036592445	1.033848714903406	-12.0	-12.0	-1.030548124346608	False	False	False
YGL083W	-1.443706583469084	-2.565242396251036	-2.1507699468643837	-12.0	-12.0	False	False	False
YGL084C	0.271537992788464	0.3033861989225647	-3.7452683940813984	-12.0	-2.3647307691234616	False	False	False
YGL085W	-1.6317610546360175	-1.392753789170569	-5.682541979974721	-7.9598759089740385	-1.7018006914496853	False	False	False
YGL086W	-0.377944971865533	-0.8631049986479861	-5.566462044771537	-12.0	-1.775315256025212	False	False	False
YGL087C	-2.4239981239240724	-2.829803965249408	-3.971786447836588	-5.133039694336578	-4.552524191878593	True	False	False
YGL089C	-4.180343013131951	-3.237854349983371	-4.049857915537978	-8.215490147072082	-3.4865605040651126	False	False	False
YGL090W	0.1644082898888916	-0.1696378466895013	-3.563103691235115	-12.0	-0.1965978962290248	False	False	False
YGL091C	0.8994451668565207	0.4292735457111696	-3.857704727364232	-7.066507242160407	-0.6461095478820312	False	False	False
YGL092W	-12.0	-12.0	-12.0	-4.203410206326541	-12.0	False	False	False
YGL093W	0.0137682713584609	0.0362199665193038	-4.0570166526154665	-5.473522693525701	-12.0	False	False	False
YGL094C	-6.5940099884876044	-6.431360212021982	-12.0	-12.0	-12.0	False	False	False
YGL095C	-3.088887176508918	-12.0	-6.4642746198357015	-12.0	-12.0	False	False	False
YGL096W	-2.3583266723817866	-12.0	-12.0	-12.0	-12.0	True	False	False
YGL097W	-12.0	-12.0	-12.0	-12.0	-12.0	False	True	False
YGL098W	-3.191453794102639	-4.183728693119783	-12.0	-12.0	-12.0	False	False	False
YGL099W	-4.26345339301666	-12.0	-12.0	-12.0	-1.7518096559363026	False	True	False
YGL100W	0.4967700402556194	0.3746474479490805	-5.668679634847544	-0.3057607784769601	-0.3540672046713204	False	False	False
YGL101W	0.1811636525714753	-2.4054130831669225	-12.0	-4.666473431022417	-0.7227873542542359	False	False	False
YGL103W	-2.0963689217093897	-8.362380628568735	-12.0	-3.5514520978315685	-2.503422479857559	False	True	False
YGL104C	-2.778045804210033	-2.5428866132994563	-7.238126610288828	-9.01194762164969	1.1076626003558308	True	False	False
YGL105W	-3.222255623470941	-4.6555056481024	-12.0	-12.0	-12.0	False	False	False
YGL106W	-0.7686595185183445	-1.3209075716231296	-4.996147239904793	-6.4145561808566605	-2.1674757844331425	False	False	False
YGL107C	-1.0229023014579053	-0.6285309356485995	-6.900369920045056	-8.150123008688107	-0.9747364797628112	False	False	False
YGL108C	-12.0	-12.0	-12.0	-12.0	-12.0	False	False	False
YGL110C	-0.0820536702540394	0.6375595484908215	-6.084982316749478	-9.406228069954862	-0.7721860739767811	False	False	False
YGL111W	1.1155300552149	0.7679908417331887	-3.6422269851614577	-5.901320413680097	-0.8440745601711619	False	True	False
YGL112C	0.0374357632778169	0.1098896096079194	-3.0825982000312147	-6.920499645376492	-2.629231185188753	False	False	False
YGL113W	-0.0732673550309005	-0.0882547473433661	-5.109166772599001	-8.00326688594605	-2.6386286084105643	False	False	False
YGL114W	0.35055224054791	0.510905313868907	-2.4653786711407144	-8.774444324460962	-12.0	False	False	False
YGL115W	0.5336004843640062	0.480965989940834	-3.841991865500561	-4.539724394045186	-0.5237755091016507	False	False	False
YGL116W	-4.546176187622377	-3.172399407018683	-12.0	-4.801607349384355	-12.0	False	False	False
YGL117W	-1.6751413504609702	-1.393220232715472	-6.870425129352831	-12.0	-1.1921434205986623	False	False	False
YGL119W	-1.492583485652606	-1.8608193541340008	-2.8094793235549904	-12.0	-12.0	False	False	False
YGL120C	-1.6064527642920952	-2.919039986930037	-12.0	-2.958603929227272	-3.644719928688035	False	True	False
YGL121C	-0.3303406563959678	-1.0709079795491478	-6.336008047600913	-7.206847510266735	-3.143805654666977	True	False	False
YGL122C	-12.0	-5.652114732394444	-12.0	-12.0	-12.0	False	False	False
YGL123W	-12.0	-12.0	-12.0	-12.0	-12.0	False	True	False
YGL124C	-0.5983627363197643	-1.7878564124508207	-5.899362566755118	-12.0	-12.0	False	False	False
YGL125W	-0.4566518983966302	-1.204298504955306	-5.9433130036984565	-12.0	-12.0	False	False	False
YGL126W	-12.0	-12.0	-12.0	-12.0	-12.0	False	False	False
YGL127C	0.316119953039642	0.7095678432296811	-2.795154153718342	-5.508743581559565	-2.431367548800204	False	False	False
YGL128C	0.5276163022707627	0.9067254752931322	-5.274548246065347	-5.604242245021509	1.4396269519502196	False	False	False
YGL129C	-0.005411512519649	-0.2346584811444093	-7.991047992122888	-6.13008902584733	-1.5561942967056237	False	False	False
YGL130W	0.6218879573121329	0.6208942454550059	-3.3368970442044854	-7.129292953718176	-1.178998386376953	False	False	False
YGL131C	-0.380958014098793	-2.206187840621909	-7.016164607394413	-12.0	-1.1921434205986623	False	False	False
YGL133W	-6.31599462862647	-1.4105358047149212	-6.448728769905287	-7.488061088212847	-12.0	False	False	False
YGL134W	-0.719548263372157	-3.5052565266963054	-12.0	-12.0	-2.8622365422644247	False	False	False
YGL135W	-0.6407401794325459	-0.6699903319038832	-4.962150398838645	-7.614896196515224	-1.463641264202355	False	True	False
YGL136C	-0.7168223375184746	-0.4590880390682004	-5.351248938124337	-5.859719110237655	-0.3478945174718913	False	False	False
YGL137W	0.5105918650781823	0.5834351340562782	-4.330256916345297	-7.653860212258239	-0.1859022518463652	False	False	False
YGL138C	0.6418533343591611	0.7488777986458212	-4.065983911097294	-6.319079090127019	-0.2076196543976586	False	False	False
YGL139W	0.1459140428189326	-0.6387828291781457	-5.701154643085929	-5.431035152135319	0.1621893130040561	False	False	False
YGL140C	-0.4565982605812502	-0.8497724164903667	-4.08685550079237	-6.689304474901143	-3.1921434205986623	False	False	False
YGL141W	1.1083811361838825	0.8496296358172873	-5.930416231456457	-12.0	-0.1736032648961152	False	False	False
YGL142C	0.9147345830305892	0.9514711749315832	-3.0287801078450878	-7.402897869638151	-0.1215371944540367	False	False	False
YGL143C	-2.2893169723211853	-0.5960537792243685	-3.1998934391669347	-12.0	-2.316176523462896	False	False	False
YGL144C	1.004078150193112	0.3403936173876822	-3.1702571157657173	-12.0	1.891608413597984	False	False	False
YGL145W	0.9200461539578656	0.840434787666177	-5.735941314162775	-3.380856082347968	-0.6829349983830251	False	False	False
YGL146C	0.8690612860581833	1.0363377239132083	-4.826238940219104	-7.506623669626895	-1.354688994239176	False	False	False
YGL147C	-12.0	-12.0	-7.777017359931459	-12.0	-12.0	False	True	False
YGL148W	0.4086697913743686	-0.3373650622042867	-5.05681763711161	-7.706193723880904	-1.2613697844994658	False	True	False
YGL150C	-5.664086466844837	-12.0	-12.0	-12.0	-12.0	False	False	False
YGL151W	0.0597522743787981	-0.4147830859449889	-5.891343980625184	-12.0	-1.5989114219832423	False	False	False
YGL153W	0.7246721634434145	0.9238505143329948	-3.940745616042536	-5.188114687406609	-1.0859939749722378	False	False	False
YGL154C	1.2573048866983083	1.6295653837038957	-2.9159953899639013	-4.78256694696346	-0.8696756325151069	False	False	False
YGL155W	0.9575045769947964	1.1111906138095182	-2.7845500037878197	-5.52043126419693	-0.3564659266989307	False	False	False
YGL156W	0.0240076628326375	-0.3722697056881009	-4.693091463579036	-7.942870119793987	-1.1921434205986623	True	False	False
YGL157W	0.8302524281836132	-0.736422490619725	-7.1087749601533385	-12.0	-0.4752214515189778	False	False	False
YGL158W	-0.936199382273326	-2.6746365757912014	-12.0	-12.0	-0.0902161591089152	False	False	False
YGL159W	-3.252893812954647	-3.3395613513857607	-12.0	-12.0	-12.0	False	False	False
YGL160W	0.6756618357887839	-0.1607956289961004	-2.497434731772231	-6.271781927976413	-0.3615213475580032	False	False	False
YGL161C	0.6191859626399011	0.7908236012956817	-4.272110257460509	-5.773627838866014	0.4317203777442717	False	False	False
YGL162W	0.0689248974282423	0.0193867258179407	-5.694814598755235	-3.0380514938586165	-12.0	False	False	False
YGL163C	-0.3360125221067681	-1.609607930141362	-7.784179571588037	-6.680404126823063	-1.1921434205986623	False	False	False
YGL164C	0.391452177037474	0.2728138892546363	-4.31219059259421	-6.597417871720421	0.9161194067601348	False	False	False
YGL166W	-1.1969172963610912	-1.276437626439444	-4.022767374079088	-12.0	-0.6098752478142507	False	False	False
YGL167C	-4.883684761484255	-12.0	-12.0	-12.0	-12.0	False	False	False
YGL168W	-4.883684761484255	-12.0	-12.0	-12.0	-12.0	False	False	False
YGL169W	-0.3252926370883186	-0.650246706846742	-7.169918929272588	-6.227349108211167	-0.5241894970871623	False	True	False
YGL170C	-0.6201558840209382	-0.4797068189965413	-7.048361259625618	-7.279734368375516	-1.362500121115107	False	False	False
YGL171W	-1.0930265634013827	-2.0826674890704404	-5.546813096298773	-7.830171218694022	-1.5036711837071726	False	True	False
YGL172W	-2.4529352892418217	-1.5091740975034738	-7.2851309184460895	-7.365819752777995	-3.1331847082362114	False	False	False
YGL173C	-2.5894889371350143	-3.1721377525577665	-12.0	-12.0	-12.0	False	False	False
YGL174W	0.643935948832414	1.0930832189952375	-3.326219472377188	-6.388367663446823	-0.9646631154675492	False	False	False
YGL175C	0.6428378777550937	0.9384587969551694	-3.848507273534446	-4.033616864897219	-0.809288370921237	False	False	False
YGL176C	0.2247023961717306	0.3129632484380776	-3.592622818315944	-8.375371342824556	-1.616029721392439	False	False	False
YGL178W	-1.9219413967482493	-3.5423122721275537	-12.0	-5.09748332954697	-4.387175641336723	False	False	False
YGL179C	-1.774684917964496	-3.0756267902084904	-5.528279720427405	-5.292359696790893	-2.8752150368385245	False	False	False
YGL180W	-1.1007424175283895	-2.330637850420972	-12.0	-12.0	-12.0	True	False	False
YGL181W	-1.2566696484759807	-0.2004122402219705	-4.4582562669147485	-8.515704544469516	2.363289807503028	False	False	False
YGL183C	3.5771815835111527	-0.1268482258343338	-12.0	-12.0	-12.0	False	False	False
YGL184C	0.2971985376563773	-2.1596998867933754	-12.0	-2.4796792544969923	-12.0	False	False	False
YGL185C	0.0424238318433234	0.530229782629733	-1.513174956207414	-4.513551419704686	-0.8353863725242004	False	False	False
YGL186C	-1.473298415114903	-2.136365984831748	-7.025496214347838	-12.0	-1.1598646454076424	False	False	False
YGL187C	-1.908274757651907	-1.0967166015594243	-4.943768927138138	-12.0	-0.0797181463567215	False	False	False
YGL188C-A	0.1464408811813222	0.2973835093853569	-3.5203782785065467	-9.188514645341137	-0.1383806283818596	False	False	False
YGL189C	0.1631808600974824	0.1826793862916564	-2.9403235111036965	-7.09846052690668	-0.0207773891883523	False	True	False
YGL190C	-12.0	-2.85187189449752	-12.0	-12.0	-12.0	False	False	False
YGL191W	-4.008513526195299	-2.545671405985568	-7.416274962225428	-8.988407129312922	-3.878515285134816	False	False	False
YGL192W	0.1984454739654915	0.4218338359131615	-1.4248824635594972	-5.331374743750319	3.090860039068644	False	False	False
YGL193C	1.0556945421169164	1.362906330281951	-2.2711698874876407	-5.837310891471009	2.097826920680036	False	False	False
YGL194C	0.6609972438936274	1.024971561609295	-4.872849546878096	-5.838683175996833	-0.3037734344831928	False	False	False
YGL194C-A	0.926042178031887	1.1772727988510412	-3.4324134023660435	-6.764727629535534	0.0315655259291988	False	False	False
YGL195W	-12.0	-12.0	-12.0	-12.0	-12.0	False	False	False
YGL196W	0.6911491725857867	0.7081137348105732	-4.704905371247829	-5.555936080232891	-0.8234868158692321	False	False	False
YGL197W	-2.6038862507108407	-3.809423860044223	-5.8839020331114895	-12.0	-12.0	False	False	False
YGL198W	1.0886095492669614	1.0956501879618152	-4.615169624490042	-5.723627757883231	-2.69812710055985	False	False	False
YGL200C	-6.574431146946305	-4.136379290004634	-12.0	-12.0	-2.1921434205986623	False	False	False
YGL201C	-1.8971301033866996	-1.6570793207896797	-12.0	-12.0	-12.0	False	False	False
YGL202W	-5.223740565899852	-12.0	-12.0	-12.0	-12.0	False	False	False
YGL203C	-12.0	-6.277769917734259	-12.0	-12.0	-12.0	False	False	False
YGL205W	-2.9288292601830035	-4.190009797327536	-12.0	-12.0	-12.0	False	False	False
YGL206C	0.1298070814868101	-12.0	-12.0	-12.0	-12.0	False	False	False
YGL207W	-2.0883371775501525	-1.7979551936350993	-5.42032555557943	-12.0	-12.0	False	False	False
YGL208W	1.421344472526764	0.0315461197840929	-8.945645376308095	-12.0	0.108812865417578	True	False	False
YGL209W	-3.619239299650188	-3.4486083141342854	-12.0	-12.0	-12.0	False	False	False
YGL210W	2.2517970019539155	-2.91212060096282	-12.0	-12.0	-12.0	False	False	False
YGL211W	0.2568942031406074	5.438098820653518	11.147879330595348	-3.322717219337553	-1.096186684509856	False	False	False
YGL212W	0.0825561689819763	-0.3908507389505216	-2.162391388043884	-3.956731107440196	-0.9981210726213458	False	False	False
YGL213C	0.1432103418911719	-0.9006198894481449	-8.484941222829216	-4.609519703503358	-0.86329441668919	False	True	False
YGL215W	-1.8574593074132864	-1.6858831177470088	-12.0	-1.3494998889255854	-12.0	False	False	False
YGL216W	-12.0	-12.0	-12.0	-12.0	-12.0	False	False	False
YGL219C	0.9441121686338744	0.8163858022008582	-2.1383974282260536	-4.724232062390059	-0.9398710403817406	False	False	False
YGL220W	0.4305143414954964	-1.6983236254659215	-5.22271336896411	-6.557756115279096	-0.9004670202482609	False	False	False
YGL221C	0.154010553003395	0.3925871808486701	-5.873823832874264	-8.129917948950723	-1.1231855070466557	False	False	False
YGL222C	0.0936207913531597	-0.5413748514500407	-12.0	-7.1436538105954	0.4052390677901533	False	False	False
YGL223C	-0.2653979273848548	0.0054504350191013	-12.0	-12.0	-12.0	False	False	False
YGL224C	0.8019962332526046	0.4960967267304815	-12.0	-12.0	-12.0	False	False	False
YGL225W	-5.974465544847895	-6.515787274714932	-12.0	-12.0	-12.0	False	True	False
YGL226C-A	0.1261969413725222	0.5011787253247029	-3.5112966118278712	-6.0915287048901146	-1.16763109617519	False	False	False
YGL226W	-2.913631878196349	-2.565233773227945	-3.9041971075558006	-12.0	-3.514071515486025	False	False	False
YGL227W	0.1710856956064824	-0.1189096116036383	-4.490941888822031	0.8592493267362664	-2.644719928688035	False	False	False
YGL228W	-1.2708004045006176	-1.9079562226351556	-5.970888996655396	-12.0	0.9097838408910848	False	False	False
YGL229C	0.7116543912263901	0.5951392285819112	-7.972688397014864	-4.573472796567144	-1.006701960633508	False	False	False
YGL230C	0.2236935844193941	0.421237067772073	-3.3650684388281347	-6.22392712802921	-1.4151980061263585	False	False	False
YGL231C	0.8759139925618407	0.9608247651949624	-4.401609474730352	-4.585861287233283	-0.1678211651417476	False	False	False
YGL232W	1.0916274199184957	-0.1307488390147614	-6.577449020389535	-2.040211765267742	0.2602107432379292	False	False	False
YGL233W	-3.25566205830095	-3.5263161482696224	-7.170603935161779	-12.0	-12.0	False	False	False
YGL234W	-0.7513567258737401	-0.5903634245536886	-3.650695438304726	-8.580288638157029	-1.9126171495427344	False	False	False
YGL235W	-0.2268141572612008	-0.0849513086236575	-4.430770547927335	-5.635920304674659	-0.4068799925979568	False	False	False
YGL236C	-0.2293471421954286	-0.0814065537125453	-4.4490599843973495	-5.655695201763887	-0.5508516752061546	False	False	False
YGL237C	0.6629367224507288	0.8668532071896867	-5.807238100377191	-7.2056130990388425	-0.735122297993207	False	False	False
YGL238W	-4.79635418929579	-6.316768484075307	-12.0	-12.0	-12.0	False	False	False
YGL240W	0.4782867073757002	0.8370648705354831	-4.179592337891947	-5.824567350257386	-1.7413968597829164	False	False	False
YGL241W	-0.2198524986946255	-0.5639963387957357	-5.353593703982564	-12.0	-2.6453035941125527	False	False	False
YGL242C	0.3123736154546707	-0.3037413574168157	-5.193550969485803	-6.772675851246616	-1.420262311070639	False	False	False
YGL243W	0.3739707074318309	0.7525497903984679	-2.9907999126194187	-7.218234461446059	-1.6869314939228528	False	False	False
YGL244W	-0.1582105360054884	-1.1184625860553352	-7.071399015912792	-1.9596565132633963	-0.259624700758952	False	False	False
YGL245W	-0.8106965900056019	-1.0970110911040254	-6.074891391957762	-8.152314557181514	-2.9110391030235445	False	False	False
YGL246C	0.7199090592355973	0.6151377477385648	-3.1987390214533478	-6.836955410196904	-0.6993904997640569	False	False	False
YGL247W	0.6020085243428267	0.4522792698863163	-4.374071771697436	-8.65458374500082	-1.1448807810894417	False	False	False
YGL248W	-2.8630044364533203	-4.376861966207556	-7.922931184730481	-11.95608236472531	-3.9320423217767946	True	False	False
YGL249W	0.3428729071099921	-0.0820207302890516	-3.011439570581478	-6.294740508610772	-1.295694407784442	False	False	False
YGL250W	0.4741539261383218	1.0289828686670115	-4.13308483859609	-6.061727722746579	-0.1491153177534788	False	False	False
YGL251C	-1.1285162626909666	-1.7882886150740156	-6.220473195745772	-12.0	-1.9778430988768692	False	False	False
[truncated: 3,752 more rows]
