# Supplementary material for: Overexpression profiling reveals cellular requirements in the context of genetic backgrounds and environments
Source: PLoS Genet. 2023 Apr 28;19(4):e1010732. doi: 10.1371/journal.pgen.1010732 (PMC10171610; doi:10.1371/journal.pgen.1010732)
Supplement: S1 Data — (ZIP) [file pgen.1010732.s025.zip › S1_Data/S8_Fig/A/A_DBVPG6765_1.csv]

1	13:22:06	30	-.002	-.001	0	-.002	0	-.001
2	13:32:07	30	.002	0	.001	-.001	.001	-.001
3	13:42:03	30.1	-.002	0	0	.001	.002	-.002
4	13:52:05	30	-.001	.002	0	0	0	0
5	14:02:05	30	.001	.003	.002	-.001	.001	.001
6	14:12:06	30	.001	.003	.002	0	.003	.004
7	14:22:04	30.1	.001	.004	.003	.001	.006	.003
8	14:32:04	30.1	.002	.004	.003	.002	.003	.001
9	14:42:05	30.2	.004	.003	.004	0	.003	.001
10	14:52:02	30.1	.003	.006	.005	.002	.002	.009
11	15:02:08	30.2	.006	.009	.006	.004	.003	.002
12	15:12:05	30.2	.006	.01	.004	.004	.003	.005
13	15:22:06	30.1	.011	.01	.008	.004	.005	.006
14	15:32:07	30.2	.006	.01	.009	.006	.006	.006
15	15:42:03	30.2	.011	.012	.011	.006	.01	.01
16	15:52:04	30.2	.01	.015	.012	.009	.009	.005
17	16:02:05	30.2	.013	.013	.017	.013	.011	.011
18	16:12:01	30.3	.017	.013	.018	.012	.012	.013
19	16:22:03	30.3	.016	.019	.018	.012	.017	.012
20	16:32:04	30.3	.02	.022	.02	.017	.015	.016
21	16:42:04	30.3	.023	.022	.023	.015	.015	.022
22	16:52:05	30.3	.023	.024	.024	.02	.017	.023
23	17:02:02	30.3	.026	.023	.026	.02	.018	.023
24	17:12:03	30.3	.03	.031	.03	.025	.023	.025
25	17:22:04	30.3	.025	.03	.031	.025	.023	.026
26	17:32:05	30.2	.03	.03	.034	.025	.023	.025
27	17:42:01	30.2	.035	.032	.035	.026	.023	.026
28	17:52:02	30.3	.037	.041	.037	.033	.024	.032
29	18:02:02	30.2	.039	.038	.045	.033	.026	.032
30	18:12:01	30.2	.04	.039	.042	.038	.03	.039
31	18:22:02	30.3	.039	.04	.042	.033	.03	.035
32	18:32:03	30.2	.045	.044	.044	.039	.033	.041
33	18:42:03	30.2	.045	.047	.049	.045	.04	.042
34	18:52:04	30.2	.046	.047	.052	.041	.034	.044
35	19:02:05	30.2	.052	.053	.054	.045	.037	.046
36	19:12:06	30.2	.052	.055	.057	.049	.041	.048
37	19:22:03	30.2	.053	.054	.055	.049	.044	.053
38	19:32:03	30.2	.055	.057	.062	.051	.046	.062
39	19:41:59	30.2	.055	.062	.062	.055	.049	.055
40	19:52:00	30.2	.064	.063	.066	.062	.046	.055
41	20:02:01	30.2	.063	.063	.073	.057	.053	.063
42	20:12:02	30.2	.068	.069	.074	.063	.061	.066
43	20:21:58	30.2	.07	.073	.071	.066	.056	.07
44	20:32:04	30.2	.071	.074	.076	.075	.064	.068
45	20:42:05	30.2	.076	.076	.078	.076	.063	.07
46	20:52:02	30.2	.075	.078	.078	.077	.061	.077
47	21:02:03	30.2	.077	.083	.088	.077	.067	.08
48	21:12:00	30.1	.086	.088	.089	.081	.071	.082
49	21:22:00	30.1	.082	.089	.093	.084	.086	.083
50	21:32:01	30.1	.084	.092	.092	.095	.078	.096
51	21:41:58	30.1	.092	.096	.092	.098	.076	.095
52	21:51:59	30.1	.095	.098	.098	.092	.083	.102
53	22:02:00	30.1	.097	.099	.103	.103	.085	.103
54	22:12:01	30.1	.102	.099	.11	.103	.089	.104
55	22:22:02	30.1	.103	.105	.107	.107	.093	.105
56	22:31:59	30.1	.107	.11	.115	.112	.093	.115
57	22:42:01	30.1	.117	.111	.122	.113	.103	.12
58	22:52:01	30.1	.112	.113	.122	.118	.1	.122
59	23:01:58	30.1	.114	.118	.122	.121	.103	.137
60	23:12:00	30	.118	.137	.124	.132	.103	.133
61	23:22:01	30	.124	.126	.128	.14	.111	.133
62	23:32:02	30	.132	.127	.134	.142	.115	.143
63	23:42:02	30	.131	.134	.136	.14	.12	.142
64	23:51:58	30	.132	.139	.143	.149	.119	.148
65	00:01:59	30	.132	.134	.14	.155	.129	.156
66	00:12:00	30	.136	.142	.15	.149	.136	.163
67	00:22:01	30	.146	.143	.148	.175	.14	.163
68	00:31:57	30	.142	.15	.162	.179	.139	.164
69	00:41:59	30	.149	.154	.158	.175	.148	.17
70	00:51:56	30	.156	.162	.166	.175	.148	.172
71	01:01:57	30	.16	.16	.17	.186	.15	.182
72	01:11:58	30	.163	.164	.169	.187	.157	.184
73	01:21:59	30	.17	.166	.182	.194	.176	.189
74	01:32:00	30	.172	.18	.183	.197	.173	.2
75	01:41:57	30	.178	.178	.192	.202	.187	.198
76	01:51:57	30	.177	.192	.19	.205	.189	.207
77	02:01:59	30	.184	.19	.197	.213	.178	.213
78	02:11:59	30	.187	.187	.198	.221	.185	.219
79	02:21:56	30	.197	.202	.199	.218	.195	.237
80	02:31:58	30	.206	.204	.205	.233	.206	.233
81	02:41:59	30	.201	.2	.201	.243	.204	.256
82	02:51:56	29.9	.206	.211	.218	.245	.216	.252
83	03:01:58	29.9	.213	.218	.218	.262	.221	.262
84	03:11:58	29.9	.218	.216	.234	.271	.219	.263
85	03:21:59	30	.219	.23	.231	.26	.233	.287
86	03:32:00	30	.229	.235	.249	.267	.229	.272
87	03:41:56	30	.23	.227	.245	.274	.234	.286
88	03:51:56	29.9	.24	.242	.241	.277	.245	.279
89	04:01:57	29.9	.248	.236	.25	.3	.263	.311
90	04:11:57	29.9	.258	.248	.269	.292	.265	.304
91	04:21:58	29.9	.253	.248	.266	.3	.282	.304
92	04:31:55	29.9	.248	.262	.28	.311	.269	.325
93	04:41:56	29.9	.259	.265	.273	.33	.282	.323
94	04:51:57	29.9	.256	.274	.273	.339	.286	.331
95	05:01:58	29.9	.266	.281	.288	.343	.294	.34
96	05:11:58	29.9	.267	.279	.285	.343	.296	.347
97	05:21:55	29.9	.284	.295	.298	.345	.308	.346
98	05:31:55	29.9	.303	.294	.308	.374	.336	.36
99	05:41:56	29.9	.284	.301	.3	.383	.332	.366
100	05:51:53	29.9	.292	.294	.315	.371	.34	.385
101	06:01:54	29.9	.307	.308	.315	.375	.344	.386
102	06:11:55	29.9	.31	.316	.324	.398	.358	.382
103	06:21:55	29.9	.315	.316	.332	.407	.36	.4
104	06:31:56	29.9	.318	.332	.329	.422	.374	.425
105	06:41:53	29.9	.324	.337	.336	.416	.373	.423
106	06:51:53	29.9	.323	.336	.353	.442	.389	.446
107	07:01:58	29.9	.328	.34	.379	.452	.397	.454
108	07:11:55	29.9	.343	.358	.357	.448	.396	.451
109	07:21:56	29.9	.35	.371	.366	.463	.419	.466
110	07:31:57	29.9	.353	.364	.367	.466	.437	.465
111	07:41:58	29.9	.362	.362	.382	.476	.439	.487
112	07:51:54	29.9	.366	.376	.383	.477	.447	.514
113	08:01:55	29.9	.374	.385	.387	.524	.448	.488
114	08:11:51	29.9	.386	.393	.401	.525	.459	.536
115	08:21:53	29.9	.388	.401	.402	.531	.484	.52
116	08:31:53	29.9	.395	.412	.416	.542	.524	.529
117	08:41:55	29.9	.397	.411	.424	.529	.518	.533
118	08:51:55	29.9	.403	.41	.439	.555	.51	.558
119	09:01:51	29.9	.407	.423	.439	.558	.526	.562
120	09:11:52	29.9	.432	.43	.468	.592	.547	.583
121	09:21:53	29.9	.451	.451	.451	.612	.57	.586
122	09:31:53	30	.418	.445	.469	.608	.553	.593
123	09:41:54	30	.44	.451	.466	.606	.562	.597
124	09:51:55	30	.447	.46	.489	.63	.583	.628
125	10:01:51	30	.469	.499	.478	.659	.584	.643
126	10:11:51	30	.459	.491	.514	.672	.585	.635
127	10:21:54	30	.487	.475	.512	.677	.63	.652
128	10:31:54	30.1	.474	.496	.507	.672	.632	.689
129	10:41:51	30.1	.504	.498	.513	.686	.648	.681
130	10:51:52	30.1	.497	.507	.541	.701	.65	.714
131	11:01:53	30.1	.513	.524	.531	.703	.688	.695
132	11:11:54	30.1	.519	.533	.541	.729	.689	.741
133	11:21:55	30.1	.523	.539	.562	.749	.696	.732
134	11:31:52	30.1	.551	.54	.569	.831	.708	.731
135	11:41:52	30.1	.546	.578	.577	.78	.737	.776
136	11:51:53	30.1	.56	.557	.583	.779	.752	.79
137	12:01:53	30.1	.567	.596	.603	.797	.744	.788
138	12:11:54	30.1	.584	.585	.627	.827	.76	.802
139	12:21:50	30.2	.575	.626	.609	.829	.841	.804
140	12:31:51	30.2	.603	.612	.632	.841	.801	.847
141	12:41:48	30.1	.613	.622	.63	.847	.817	.844
142	12:51:53	30.2	.612	.628	.638	.883	.83	.865
143	13:01:54	30.1	.686	.621	.681	.875	.863	.889
144	13:11:50	30.2	.644	.644	.662	.888	.854	.89
145	13:21:52	30.2	.637	.663	.672	.949	.863	.908
146	13:31:52	30.1	.644	.681	.685	.974	.917	.932
147	13:41:53	30.2	.651	.67	.684	.956	.932	.927
148	13:51:49	30.2	.691	.712	.692	.977	.927	.942
149	14:01:51	30.2	.68	.693	.72	.986	.948	1.028
150	14:11:52	30.2	.717	.71	.751	1.041	.94	.978
151	14:21:48	30.2	.715	.713	.735	1.02	.959	.996
152	14:31:50	30.2	.766	.716	.735	1.07	1.015	1.017
153	14:41:51	30.2	.73	.746	.814	1.106	1.001	1.05
154	14:51:48	30.2	.761	.746	.781	1.085	1.062	1.033
155	15:01:53	30.2	.756	.771	.795	1.103	1.039	1.069
156	15:11:49	30.2	.767	.785	.786	1.137	1.088	1.065
157	15:21:50	30.2	.779	.792	.796	1.136	1.097	1.12
158	15:31:47	30.2	.796	.811	.824	1.173	1.092	1.148
159	15:41:48	30.2	.811	.815	.839	1.18	1.117	1.132
160	15:51:49	30.2	.803	.823	.865	1.175	1.136	1.152
161	16:01:49	30.2	.818	.83	.861	1.194	1.165	1.188
162	16:11:50	30.2	.825	.875	.879	1.221	1.156	1.184
163	16:21:47	30.2	.861	.902	.884	1.246	1.184	1.18
164	16:31:48	30.2	.875	.877	.884	1.252	1.224	1.233
165	16:41:49	30.2	.908	.885	.911	1.267	1.222	1.24
166	16:51:50	30.2	.937	.896	.931	1.28	1.245	1.254
167	17:01:51	30.2	.901	.962	.937	1.315	1.25	1.302
168	17:11:47	30.2	.945	.924	.992	1.315	1.273	1.275
169	17:21:47	30.2	.937	.941	.975	1.366	1.308	1.311
170	17:31:48	30.2	1.02	.945	.992	1.36	1.339	1.326
171	17:41:48	30.2	.978	.989	.994	1.414	1.342	1.361
172	17:51:49	30.2	.986	.965	1.015	1.398	1.362	1.375
173	18:01:46	30.2	.983	1.033	1.043	1.429	1.429	1.392
174	18:11:51	30.2	1.01	1.057	1.035	1.412	1.411	1.388
175	18:21:47	30.2	1.028	1.034	1.054	1.461	1.443	1.434
176	18:31:48	30.2	1.036	1.046	1.073	1.456	1.527	1.472
177	18:41:48	30.2	1.075	1.058	1.083	1.5	1.454	1.434
178	18:51:49	30.2	1.061	1.101	1.094	1.49	1.491	1.494
179	19:01:46	30.2	1.073	1.095	1.097	1.552	1.522	1.502
180	19:11:47	30.2	1.091	1.123	1.139	1.544	1.521	1.536
181	19:21:48	30.2	1.115	1.163	1.182	1.577	1.546	1.509
182	19:31:48	30.2	1.13	1.179	1.159	1.582	1.571	1.586
183	19:41:45	30.2	1.155	1.159	1.18	1.602	1.608	1.569
184	19:51:46	30.2	1.148	1.146	1.202	1.644	1.6	1.602
185	20:01:47	30.1	1.174	1.232	1.222	1.632	1.63	1.603
186	20:11:48	30.1	1.181	1.215	1.246	1.657	1.659	1.608
187	20:21:48	30.1	1.187	1.247	1.259	1.686	1.661	1.637
188	20:31:49	30.1	1.223	1.225	1.24	1.709	1.678	1.694
189	20:41:50	30.1	1.251	1.282	1.275	1.742	1.71	1.695
190	20:51:45	30.1	1.273	1.251	1.279	1.762	1.729	1.697
191	21:01:46	30.1	1.299	1.298	1.333	1.775	1.752	1.708
192	21:11:47	30.1	1.319	1.326	1.318	1.755	1.745	1.78
193	21:21:44	30	1.302	1.326	1.384	1.769	1.773	1.773
194	21:31:45	30	1.298	1.334	1.377	1.829	1.78	1.766
195	21:41:46	30	1.325	1.339	1.356	1.822	1.839	1.797
196	21:51:46	30	1.377	1.374	1.415	1.811	1.805	1.85
197	22:01:47	30	1.37	1.395	1.439	1.871	1.805	1.843
198	22:11:47	30	1.403	1.398	1.434	1.853	1.882	1.821
199	22:21:45	30	1.391	1.436	1.536	1.889	1.834	1.832
200	22:31:46	30	1.458	1.426	1.473	1.907	1.865	1.864
201	22:41:46	30	1.428	1.431	1.505	1.954	1.898	1.87
202	22:51:47	30	1.447	1.457	1.468	1.911	1.893	1.885
203	23:01:44	30	1.498	1.466	1.53	1.949	1.9	1.904
204	23:11:44	30	1.482	1.502	1.519	1.988	1.934	1.927
205	23:21:45	30	1.523	1.574	1.551	2.002	1.983	1.944
206	23:31:46	30	1.515	1.548	1.6	1.973	1.972	1.945
207	23:41:46	29.9	1.549	1.562	1.606	1.977	2.022	1.97
208	23:51:43	30	1.578	1.637	1.621	2.028	1.983	1.987
209	00:01:43	29.9	1.601	1.596	1.643	2.05	2.021	2.018
210	00:11:44	29.9	1.586	1.62	1.652	2.035	1.989	1.989
211	00:21:45	29.9	1.6	1.653	1.635	2.041	2.02	2.053
212	00:31:46	29.9	1.614	1.643	1.694	2.054	1.999	2.029
213	00:41:43	29.9	1.651	1.661	1.676	2.032	2.046	2.016
214	00:51:45	29.9	1.681	1.668	1.711	2.041	2.045	2.036
215	01:01:45	29.9	1.68	1.736	1.733	2.061	2.014	2.038
216	01:11:46	29.9	1.691	1.739	1.756	2.044	2.014	2.054
217	01:21:47	29.9	1.723	1.749	1.773	2.053	2.035	2.045
218	01:31:47	29.9	1.747	1.742	1.792	2.095	2.056	2.054
219	01:41:44	29.9	1.739	1.771	1.812	2.045	2.032	2.037
220	01:51:45	29.9	1.812	1.791	1.829	2.054	2.027	2.051
221	02:01:41	29.9	1.822	1.791	1.891	2.041	2.037	2.066
222	02:11:42	29.9	1.799	1.826	1.849	2.06	2.095	2.068
223	02:21:42	29.9	1.824	1.841	1.857	2.049	2.032	2.059
224	02:31:43	29.9	1.833	1.861	1.882	2.071	2.05	2.092
225	02:41:44	29.9	1.821	1.86	1.87	2.056	2.08	2.05
226	02:51:41	29.9	1.855	1.891	1.898	2.06	2.072	2.064
227	03:01:42	29.9	1.864	1.92	1.903	2.054	2.085	2.066
228	03:11:43	29.9	1.893	1.927	1.906	2.061	2.037	2.076
229	03:21:44	29.8	1.909	1.918	1.958	2.082	2.087	2.078
230	03:31:45	29.9	1.911	1.925	1.954	2.057	2.082	2.067
231	03:41:45	29.8	1.925	1.964	1.992	2.067	2.061	2.147
232	03:51:43	29.8	1.967	2.001	2.037	2.093	2.066	2.1
233	04:01:44	29.8	1.999	2.071	2.027	2.081	2.086	2.102
234	04:11:45	29.8	1.986	2.01	2.053	2.069	2.094	2.112
235	04:21:45	29.8	1.991	2.022	2.057	2.08	2.102	2.097
236	04:31:42	29.8	2.007	2.068	2.053	2.103	2.087	2.094
237	04:41:42	29.8	2.025	2.042	2.083	2.119	2.108	2.107
238	04:51:43	29.8	2.016	2.063	2.088	2.119	2.09	2.105
239	05:01:44	29.8	2.027	2.06	2.092	2.111	2.15	2.105
240	05:11:45	29.8	2.1	2.075	2.103	2.11	2.137	2.108
241	05:21:42	29.8	2	2.083	2.131	2.118	2.095	2.117
242	05:31:39	29.8	2.003	2.104	2.144	2.133	2.111	2.131
243	05:41:39	29.8	2.075	2.089	2.125	2.124	2.137	2.123
244	05:51:40	29.8	2.078	2.101	2.114	2.137	2.139	2.163
245	06:01:41	29.8	2.053	2.115	2.134	2.121	2.132	2.17
246	06:11:41	29.8	2.041	2.086	2.137	2.145	2.14	2.175
247	06:21:42	29.8	2.06	2.137	2.144	2.154	2.161	2.159
248	06:31:43	29.8	2.046	2.093	2.154	2.185	2.14	2.162
249	06:41:39	29.8	2.092	2.124	2.144	2.217	2.179	2.192
250	06:51:40	29.8	2.057	2.115	2.15	2.191	2.212	2.158
251	07:01:41	29.8	2.06	2.127	2.137	2.159	2.196	2.166
252	07:11:42	29.8	2.063	2.101	2.154	2.209	2.191	2.159
253	07:21:43	29.7	2.017	2.109	2.139	2.184	2.169	2.159
254	07:31:39	29.7	2.049	2.111	2.146	2.204	2.183	2.181
255	07:41:39	29.7	2.065	2.126	2.154	2.206	2.249	2.187
256	07:51:40	29.7	2.115	2.136	2.153	2.204	2.243	2.202
257	08:01:40	29.8	2.046	2.159	2.183	2.288	2.192	2.169
258	08:11:41	29.8	2.059	2.13	2.176	2.219	2.217	2.207
259	08:21:38	29.8	2.08	2.124	2.153	2.234	2.242	2.232
260	08:31:40	29.8	2.081	2.148	2.19	2.232	2.235	2.271
261	08:41:41	29.8	2.11	2.147	2.17	2.255	2.272	2.263
262	08:51:41	29.8	2.094	2.166	2.185	2.267	2.275	2.248
263	09:01:42	29.8	2.11	2.151	2.169	2.254	2.263	2.246
264	09:11:38	29.8	2.087	2.17	2.175	2.296	2.285	2.252
265	09:21:39	29.8	2.059	2.117	2.176	2.263	2.272	2.284
266	09:31:39	29.8	2.092	2.131	2.219	2.29	2.319	2.263
267	09:41:37	29.8	2.088	2.151	2.199	2.274	2.282	2.322
268	09:51:38	29.8	2.081	2.137	2.181	2.296	2.317	2.312
269	10:01:39	29.8	2.123	2.146	2.198	2.296	2.341	2.282
270	10:11:40	29.8	2.114	2.156	2.183	2.313	2.346	2.305
271	10:21:41	29.8	2.163	2.13	2.177	2.315	2.397	2.394
272	10:31:42	29.9	2.124	2.154	2.206	2.314	2.323	2.317
273	10:41:39	29.9	2.093	2.148	2.198	2.35	2.329	2.317
274	10:51:39	29.9	2.101	2.18	2.195	2.351	2.386	2.342
275	11:01:36	29.9	2.155	2.207	2.211	2.409	2.363	2.349
276	11:11:37	29.9	2.114	2.179	2.214	2.374	2.377	2.352
277	11:21:38	29.9	2.145	2.17	2.23	2.368	2.374	2.369
278	11:31:39	29.9	2.116	2.181	2.216	2.434	2.415	2.41
279	11:41:35	29.9	2.145	2.179	2.207	2.39	2.412	2.41
280	11:51:36	29.9	2.103	2.177	2.197	2.419	2.428	2.384
281	12:01:37	29.9	2.125	2.196	2.257	2.406	2.429	2.399
282	12:11:38	29.9	2.189	2.214	2.223	2.434	2.422	2.423
283	12:21:36	29.9	2.104	2.183	2.238	2.409	2.489	2.407
284	12:31:36	29.9	2.141	2.209	2.291	2.46	2.471	2.461
285	12:41:34	30	2.196	2.219	2.264	2.47	2.466	2.47
286	12:51:35	30	2.156	2.213	2.24	2.497	2.444	2.473
287	13:01:37	30	2.182	2.225	2.24	2.461	2.472	2.46
288	13:11:38	30	2.204	2.242	2.256	2.515	2.5	2.473
289	13:21:34	30	2.224	2.236	2.257	2.5	2.481	2.493
