# Supplementary material for: Overexpression profiling reveals cellular requirements in the context of genetic backgrounds and environments
Source: PLoS Genet. 2023 Apr 28;19(4):e1010732. doi: 10.1371/journal.pgen.1010732 (PMC10171610; doi:10.1371/journal.pgen.1010732)
Supplement: S1 Data — (ZIP) [file pgen.1010732.s025.zip › S1_Data/S8_Fig/A/A_CEN.PK2-1C.csv]

1	15:26:52	30.3	-.001	.004	-.001	.005	-.001	.001
2	15:36:48	30.3	-.002	.005	0	.003	.001	.002
3	15:46:51	30.4	-.002	.005	-.001	.005	-.002	.001
4	15:56:49	30.4	-.002	.004	-.002	.003	-.002	-.001
5	16:06:51	30.4	-.003	.003	-.002	.004	-.002	0
6	16:16:49	30.4	-.004	.004	-.002	.002	-.005	.001
7	16:26:51	30.4	-.003	.003	-.002	0	-.005	-.002
8	16:36:49	30.4	-.004	.004	-.002	.001	-.005	-.002
9	16:46:48	30.4	-.003	.002	-.003	.001	-.006	-.002
10	16:56:51	30.3	-.004	.002	-.003	-.001	-.006	-.002
11	17:06:48	30.3	-.004	.003	-.002	.001	-.002	-.003
12	17:16:46	30.4	-.004	.001	-.002	-.001	-.005	-.003
13	17:26:47	30.3	-.006	.002	-.004	.004	-.004	-.004
14	17:36:48	30.3	-.004	.001	-.004	.004	-.005	-.004
15	17:46:47	30.3	-.004	.002	-.004	-.001	-.005	-.002
16	17:56:46	30.3	-.005	.001	-.003	.003	-.003	-.002
17	18:06:51	30.3	-.006	.002	-.003	.002	-.006	-.003
18	18:16:49	30.3	-.005	.001	-.004	.005	-.003	-.001
19	18:26:48	30.3	-.005	.001	-.004	0	-.002	-.001
20	18:36:47	30.3	-.006	.002	-.004	.008	-.005	0
21	18:46:47	30.3	-.006	.002	-.004	.003	-.002	-.001
22	18:56:49	30.3	-.006	.002	-.005	.004	-.003	.004
23	19:06:47	30.3	-.004	.002	-.005	.004	0	0
24	19:16:46	30.2	-.006	.001	-.005	.005	0	.001
25	19:26:48	30.2	-.005	.001	-.004	.008	0	0
26	19:36:49	30.2	-.006	.001	-.005	.004	.001	.001
27	19:46:47	30.2	-.004	0	-.004	.004	.002	.002
28	19:56:45	30.2	-.005	.001	-.004	.008	.001	.001
29	20:06:49	30.2	-.005	.002	-.005	.008	0	.001
30	20:16:47	30.2	-.005	.002	-.005	.012	.001	.001
31	20:26:48	30.2	-.005	.002	-.005	.009	.001	.002
32	20:36:46	30.2	-.005	.002	-.004	.009	.003	.001
33	20:46:45	30.2	-.008	0	-.003	.01	.004	.005
34	20:56:46	30.1	-.004	.001	-.004	.011	.004	.004
35	21:06:46	30.2	-.005	.001	-.004	.01	.003	.008
36	21:16:44	30.2	-.006	.002	-.004	.012	.006	.004
37	21:26:47	30.2	-.006	.001	-.004	.011	.005	.004
38	21:36:46	30.1	-.004	.001	-.004	.015	.008	.005
39	21:46:48	30.2	-.004	.002	-.003	.012	.006	.009
40	21:56:45	30.1	-.005	.001	-.003	.016	.008	.008
41	22:06:43	30.1	-.003	.001	-.003	.015	.005	.008
42	22:16:45	30.1	-.004	.003	-.005	.016	.01	.005
43	22:26:45	30.1	-.003	.002	-.002	.016	.009	.01
44	22:36:44	30.1	-.003	.002	-.003	.017	.011	.008
45	22:46:47	30.1	-.002	.002	-.002	.016	.013	.009
46	22:56:44	30.1	-.003	.003	-.003	.018	.008	.009
47	23:06:45	30.1	-.001	.001	-.002	.019	.01	.009
48	23:16:46	30.1	-.004	.004	-.001	.018	.013	.01
49	23:26:44	30.1	0	.002	-.002	.018	.011	.01
50	23:36:46	30.1	-.003	.003	-.002	.019	.012	.011
51	23:46:46	30.1	-.002	.002	-.002	.018	.012	.01
52	23:56:43	30.1	-.002	.004	-.001	.022	.012	.009
53	00:06:44	30	-.002	.002	-.002	.022	.015	.013
54	00:16:44	30	-.002	.003	-.003	.023	.015	.011
55	00:26:42	30	-.003	.002	-.001	.024	.013	.013
56	00:36:46	30	-.004	.003	-.002	.022	.016	.012
57	00:46:43	30	-.003	.003	-.002	.023	.016	.013
58	00:56:45	30.1	0	.003	-.002	.025	.016	.011
59	01:06:43	30	-.004	.003	-.002	.024	.016	.013
60	01:16:46	30	-.001	.003	-.001	.023	.016	.013
61	01:26:44	30	0	.003	0	.025	.018	.012
62	01:36:43	30	-.001	.003	-.001	.024	.018	.016
63	01:46:41	30	-.002	.004	0	.026	.017	.016
64	01:56:43	30	-.001	.003	-.001	.027	.02	.015
65	02:06:43	30	-.003	.004	.001	.027	.02	.016
66	02:16:41	30	0	.005	-.002	.028	.018	.019
67	02:26:42	30	-.002	.003	.002	.028	.019	.016
68	02:36:45	30	0	.005	-.002	.027	.02	.018
69	02:46:43	30	.001	.003	.002	.03	.019	.017
70	02:56:42	30	-.002	.003	.002	.031	.024	.017
71	03:06:40	30	-.003	.004	-.001	.032	.02	.016
72	03:16:44	30	.002	.004	-.001	.03	.022	.019
73	03:26:41	29.9	0	.006	0	.034	.024	.018
74	03:36:43	29.9	.001	.004	.001	.033	.024	.017
75	03:46:41	29.9	-.002	.008	0	.035	.025	.022
76	03:56:43	29.9	0	.005	0	.032	.026	.02
77	04:06:42	30	.001	.006	0	.035	.026	.018
78	04:16:41	29.9	.001	.006	0	.032	.024	.018
79	04:26:42	30	0	.005	.002	.037	.025	.022
80	04:36:39	29.9	-.001	.005	.001	.034	.023	.02
81	04:46:43	29.9	-.001	.004	.001	.034	.022	.02
82	04:56:40	29.9	-.001	.006	.002	.033	.03	.02
83	05:06:42	29.9	.002	.004	.001	.037	.027	.02
84	05:16:41	29.9	.001	.003	.001	.037	.026	.022
85	05:26:40	29.9	0	.005	.001	.039	.031	.022
86	05:36:42	29.9	-.001	.005	.001	.038	.031	.022
87	05:46:40	29.9	0	.005	.001	.034	.028	.023
88	05:56:41	29.9	.001	.006	.003	.039	.027	.024
89	06:06:42	29.9	.003	.009	.003	.037	.028	.024
90	06:16:40	29.9	.002	.008	.001	.039	.03	.031
91	06:26:41	29.9	.001	.008	.002	.039	.032	.023
92	06:36:38	29.9	.002	.005	.002	.042	.033	.026
93	06:46:40	29.9	.001	.006	.004	.039	.032	.025
94	06:56:40	29.9	.002	.004	.003	.045	.032	.026
95	07:06:42	29.9	.001	.005	.003	.042	.032	.027
96	07:16:40	29.9	.001	.006	.001	.044	.032	.028
97	07:26:38	29.9	.003	.006	.003	.046	.033	.027
98	07:36:40	29.9	.002	.006	.003	.041	.033	.027
99	07:46:42	29.9	.001	.006	.002	.042	.035	.026
100	07:56:39	29.8	.002	.006	.002	.04	.034	.025
101	08:06:39	29.9	.001	.006	.003	.047	.035	.025
102	08:16:41	29.9	.001	.006	.002	.042	.04	.026
103	08:26:39	29.9	.004	.006	.003	.044	.032	.026
104	08:36:41	29.9	.002	.008	.003	.044	.034	.033
105	08:46:37	29.9	.002	.006	.001	.044	.037	.027
106	08:56:41	29.9	.002	.009	.002	.047	.035	.031
107	09:06:38	29.9	.001	.006	.003	.045	.037	.027
108	09:16:39	29.9	.002	.006	.003	.044	.037	.035
109	09:26:37	29.9	.003	.006	.005	.044	.038	.031
110	09:36:36	30	.003	.006	.002	.046	.037	.028
111	09:46:37	29.9	.004	.008	.002	.045	.035	.032
112	09:56:38	29.9	.004	.008	.004	.052	.038	.032
113	10:06:37	30	.004	.009	.003	.052	.039	.028
114	10:16:36	30	.004	.008	.004	.046	.038	.03
115	10:26:38	30	.003	.008	.006	.049	.04	.032
116	10:36:40	30	.005	.006	.004	.051	.04	.031
117	10:46:38	30	.002	.006	.004	.049	.045	.033
118	10:56:38	30.1	.003	.006	.004	.053	.041	.034
119	11:06:37	30.1	.002	.008	.005	.049	.039	.033
120	11:16:37	30.1	.004	.009	.004	.053	.044	.032
121	11:26:37	30.1	.002	.009	.005	.053	.041	.032
122	11:36:37	30.1	.006	.008	.005	.053	.047	.033
123	11:46:39	30.1	.005	.008	.005	.052	.044	.032
124	11:56:36	30.2	.006	.008	.003	.053	.041	.031
125	12:06:38	30.2	.004	.009	.004	.056	.044	.032
126	12:16:39	30.2	.004	.006	.004	.053	.045	.03
127	12:26:38	30.2	.003	.009	.004	.054	.045	.033
128	12:36:37	30.2	.009	.01	.005	.059	.046	.034
129	12:46:38	30.2	.003	.009	.005	.056	.048	.035
130	12:56:35	30.2	.006	.009	.005	.056	.044	.035
131	13:06:36	30.2	.005	.008	.005	.054	.045	.038
132	13:16:35	30.3	.004	.008	.004	.059	.046	.037
133	13:26:37	30.2	.003	.009	.008	.055	.046	.034
134	13:36:36	30.2	.004	.011	.006	.057	.045	.04
135	13:46:36	30.2	.006	.008	.009	.06	.044	.039
136	13:56:34	30.3	.006	.01	.005	.055	.046	.038
137	14:06:38	30.3	.008	.011	.006	.054	.047	.037
138	14:16:36	30.3	.004	.01	.008	.055	.051	.039
139	14:26:34	30.3	.008	.01	.005	.055	.052	.038
140	14:36:33	30.3	.005	.011	.008	.059	.052	.041
141	14:46:35	30.3	.005	.01	.006	.06	.049	.038
142	14:56:33	30.3	.004	.009	.008	.056	.053	.04
143	15:06:35	30.3	.005	.011	.006	.066	.052	.037
144	15:16:37	30.3	.009	.012	.006	.059	.051	.035
145	15:26:35	30.3	.005	.009	.008	.061	.049	.041
146	15:36:33	30.3	.008	.01	.008	.059	.052	.042
147	15:46:37	30.3	.008	.012	.006	.062	.049	.039
148	15:56:35	30.4	.008	.01	.008	.061	.053	.041
149	16:06:34	30.3	.005	.01	.008	.06	.051	.041
150	16:16:36	30.3	.005	.01	.008	.064	.053	.038
151	16:26:34	30.3	.005	.011	.009	.063	.051	.042
152	16:36:35	30.3	.006	.01	.005	.068	.049	.04
153	16:46:32	30.3	.009	.01	.006	.066	.053	.044
154	16:56:33	30.3	.005	.011	.005	.064	.06	.039
155	17:06:32	30.3	.004	.01	.01	.064	.052	.045
156	17:16:33	30.3	.008	.009	.008	.063	.055	.041
157	17:26:36	30.3	.006	.011	.006	.064	.056	.039
158	17:36:36	30.2	.005	.01	.009	.069	.054	.041
159	17:46:33	30.2	.008	.011	.009	.064	.054	.044
160	17:56:32	30.2	.006	.011	.008	.066	.055	.041
161	18:06:31	30.2	.008	.01	.006	.068	.055	.042
162	18:16:35	30.2	.008	.012	.008	.067	.056	.046
163	18:26:35	30.2	.006	.011	.009	.067	.056	.046
164	18:36:33	30.2	.009	.012	.006	.069	.053	.045
165	18:46:35	30.2	.008	.011	.008	.068	.055	.044
166	18:56:32	30.2	.009	.01	.009	.067	.056	.045
167	19:06:33	30.2	.008	.013	.009	.07	.057	.048
168	19:16:35	30.2	.01	.011	.008	.068	.057	.046
169	19:26:31	30.2	.006	.01	.008	.07	.059	.047
170	19:36:30	30.2	.009	.01	.008	.069	.06	.044
171	19:46:32	30.2	.005	.012	.01	.068	.062	.047
172	19:56:34	30.2	.009	.011	.009	.076	.057	.048
173	20:06:31	30.2	.006	.012	.008	.073	.06	.046
174	20:16:34	30.2	.008	.011	.009	.071	.063	.046
175	20:26:32	30.1	.009	.012	.01	.068	.057	.047
176	20:36:34	30.2	.009	.012	.01	.073	.063	.048
177	20:46:31	30.2	.011	.012	.01	.069	.059	.048
178	20:56:33	30.1	.006	.011	.01	.071	.062	.049
179	21:06:31	30.1	.011	.012	.01	.071	.062	.048
180	21:16:33	30.1	.008	.012	.009	.073	.061	.051
181	21:26:30	30.1	.013	.012	.009	.077	.063	.052
182	21:36:32	30.1	.009	.011	.01	.074	.061	.052
183	21:46:31	30.1	.011	.01	.01	.075	.063	.048
184	21:56:33	30.1	.009	.011	.009	.076	.062	.049
185	22:06:31	30.1	.01	.011	.009	.08	.063	.051
186	22:16:33	30.1	.009	.012	.012	.077	.066	.051
187	22:26:31	30.1	.011	.011	.012	.076	.062	.053
188	22:36:32	30.1	.01	.011	.01	.078	.066	.054
189	22:46:30	30.1	.01	.013	.011	.08	.069	.054
190	22:56:28	30.1	.01	.011	.01	.08	.064	.052
191	23:06:31	30.1	.009	.013	.009	.08	.066	.051
192	23:16:32	30.1	.009	.012	.01	.08	.069	.054
193	23:26:29	30.1	.01	.011	.015	.081	.066	.052
194	23:36:31	30.1	.009	.012	.008	.083	.069	.056
195	23:46:32	30.1	.011	.012	.011	.08	.069	.054
196	23:56:30	30.1	.01	.012	.01	.088	.071	.055
197	00:06:32	30.1	.008	.012	.01	.083	.069	.057
198	00:16:28	30.1	.01	.012	.011	.081	.069	.054
199	00:26:30	30.1	.011	.012	.011	.083	.069	.055
200	00:36:31	30.1	.012	.011	.011	.082	.071	.054
201	00:46:30	30.1	.011	.013	.011	.083	.075	.054
202	00:56:29	30.1	.012	.012	.011	.08	.074	.056
203	01:06:29	30.1	.011	.013	.013	.084	.074	.054
204	01:16:31	30.1	.009	.013	.011	.085	.075	.057
205	01:26:30	30	.008	.015	.01	.086	.07	.055
206	01:36:28	30.1	.011	.012	.011	.083	.073	.061
207	01:46:30	30.1	.012	.015	.013	.086	.073	.059
208	01:56:28	30.1	.01	.013	.011	.085	.075	.055
209	02:06:26	30.1	.009	.01	.012	.088	.075	.059
210	02:16:30	30	.011	.013	.011	.09	.074	.055
211	02:26:27	30.1	.011	.012	.013	.088	.077	.057
212	02:36:30	30.1	.008	.011	.01	.086	.075	.061
213	02:46:28	30.1	.01	.015	.013	.089	.075	.06
214	02:56:27	30.1	.012	.013	.017	.086	.076	.059
215	03:06:28	30	.011	.012	.013	.088	.076	.06
216	03:16:26	30	.012	.012	.012	.093	.077	.061
217	03:26:28	30	.011	.015	.016	.092	.077	.061
218	03:36:29	30	.012	.013	.011	.09	.078	.061
219	03:46:26	30	.01	.015	.013	.091	.081	.06
220	03:56:28	30	.012	.013	.012	.093	.08	.061
221	04:06:27	30	.011	.011	.013	.091	.082	.06
222	04:16:29	30	.01	.015	.012	.095	.082	.066
223	04:26:26	30	.012	.015	.011	.096	.083	.064
224	04:36:25	30	.015	.016	.015	.091	.081	.063
225	04:46:29	30	.011	.015	.013	.093	.081	.066
226	04:56:26	30	.013	.015	.013	.092	.088	.066
227	05:06:28	30	.013	.016	.013	.099	.082	.064
228	05:16:26	30	.015	.015	.015	.096	.088	.068
229	05:26:26	30	.011	.016	.012	.097	.085	.066
230	05:36:28	30	.013	.012	.011	.099	.088	.063
231	05:46:26	30	.011	.015	.015	.095	.086	.064
232	05:56:24	30	.012	.015	.016	.1	.086	.066
233	06:06:27	30	.012	.015	.013	.103	.086	.068
234	06:16:26	30	.015	.015	.016	.103	.086	.068
235	06:26:26	30	.011	.013	.018	.102	.095	.067
236	06:36:28	30	.012	.015	.019	.099	.084	.069
237	06:46:24	30	.012	.016	.015	.1	.086	.068
238	06:56:24	30	.015	.015	.016	.099	.09	.07
239	07:06:25	30	.016	.012	.018	.102	.091	.068
240	07:16:25	30	.015	.012	.016	.102	.088	.071
241	07:26:25	30	.015	.016	.016	.109	.098	.069
242	07:36:27	30	.015	.013	.019	.106	.091	.071
243	07:46:24	30	.013	.016	.016	.105	.096	.07
244	07:56:25	30	.015	.016	.017	.107	.098	.075
245	08:06:25	30	.016	.016	.018	.106	.095	.073
246	08:16:27	30	.015	.016	.017	.109	.095	.073
247	08:26:24	30	.013	.013	.017	.109	.097	.075
248	08:36:24	30	.013	.016	.017	.112	.102	.074
249	08:46:26	30	.016	.015	.015	.107	.095	.075
250	08:56:24	30	.012	.016	.017	.111	.098	.074
251	09:06:24	30	.012	.015	.018	.112	.1	.071
252	09:16:24	30	.015	.016	.018	.109	.098	.075
253	09:26:22	30	.016	.015	.019	.11	.099	.076
254	09:36:24	30.1	.015	.012	.019	.113	.1	.074
255	09:46:26	30.1	.017	.016	.017	.114	.104	.075
256	09:56:24	30.1	.016	.016	.017	.115	.105	.074
257	10:06:23	30.1	.019	.016	.017	.114	.104	.074
258	10:16:23	30.1	.017	.017	.019	.121	.106	.078
259	10:26:23	30.1	.016	.016	.017	.122	.106	.082
260	10:36:22	30.1	.017	.016	.022	.119	.113	.078
261	10:46:24	30.1	.019	.018	.019	.118	.11	.077
262	10:56:22	30.1	.017	.016	.019	.121	.114	.078
263	11:06:23	30.1	.016	.015	.019	.119	.113	.081
264	11:16:23	30.1	.015	.019	.019	.119	.114	.08
265	11:26:22	30.1	.019	.016	.018	.121	.112	.08
266	11:36:21	30.1	.018	.017	.019	.122	.115	.084
267	11:46:22	30.1	.017	.017	.019	.126	.111	.083
268	11:56:22	30.1	.016	.02	.018	.125	.122	.088
269	12:06:22	30.1	.018	.017	.019	.122	.133	.09
270	12:16:20	30.2	.016	.016	.017	.127	.131	.083
271	12:26:22	30.2	.016	.02	.017	.131	.133	.088
272	12:36:22	30.2	.018	.018	.023	.128	.131	.085
273	12:46:21	30.2	.015	.019	.022	.133	.133	.092
274	12:56:24	30.3	.017	.018	.02	.132	.133	.084
275	13:06:20	30.3	.015	.017	.02	.136	.136	.09
276	13:16:20	30.2	.017	.018	.019	.132	.133	.089
277	13:26:21	30.3	.019	.016	.019	.139	.141	.089
278	13:36:22	30.3	.015	.018	.022	.139	.14	.089
279	13:46:21	30.3	.016	.018	.02	.14	.143	.088
280	13:56:21	30.3	.017	.018	.02	.139	.134	.091
281	14:06:23	30.3	.019	.019	.019	.142	.143	.092
282	14:16:21	30.3	.018	.019	.022	.143	.147	.091
283	14:26:20	30.3	.018	.018	.022	.143	.148	.091
284	14:36:22	30.3	.018	.019	.023	.142	.146	.095
285	14:46:20	30.3	.02	.018	.022	.147	.149	.097
286	14:56:20	30.4	.019	.018	.022	.147	.144	.095
287	15:06:19	30.4	.018	.017	.022	.148	.146	.097
288	15:16:22	30.3	.019	.019	.022	.15	.154	.1
289	15:26:20	30.3	.022	.019	.023	.15	.158	.099
290	15:36:19	30.3	.017	.018	.024	.155	.151	.098
291	15:46:21	30.4	.018	.02	.024	.155	.164	.099
292	15:56:19	30.3	.022	.018	.024	.155	.157	.102
293	16:06:22	30.3	.02	.019	.024	.158	.164	.104
294	16:16:20	30.3	.019	.019	.02	.156	.163	.105
295	16:26:20	30.3	.019	.02	.02	.158	.17	.104
296	16:36:19	30.3	.02	.019	.025	.163	.165	.102
297	16:46:21	30.3	.02	.018	.023	.166	.169	.106
298	16:56:20	30.3	.019	.019	.023	.165	.168	.104
299	17:06:19	30.3	.02	.02	.022	.172	.176	.11
300	17:16:19	30.3	.019	.02	.024	.173	.178	.11
301	17:26:21	30.3	.022	.02	.024	.172	.176	.112
302	17:36:20	30.3	.022	.02	.024	.176	.191	.114
303	17:46:19	30.3	.022	.019	.026	.18	.189	.111
304	17:56:19	30.4	.022	.018	.025	.183	.189	.115
305	18:06:21	30.5	.025	.022	.026	.187	.19	.118
306	18:16:17	30.5	.022	.022	.025	.187	.19	.115
307	18:26:18	30.5	.024	.022	.026	.186	.192	.119
308	18:36:20	30.5	.023	.02	.025	.189	.207	.121
309	18:46:17	30.5	.022	.02	.025	.195	.198	.12
310	18:56:20	30.5	.026	.022	.026	.195	.213	.122
311	19:06:18	30.5	.02	.02	.024	.204	.211	.124
312	19:16:17	30.5	.023	.019	.026	.205	.211	.125
313	19:26:18	30.5	.024	.02	.027	.201	.213	.128
314	19:36:20	30.5	.023	.02	.028	.212	.223	.125
315	19:46:18	30.5	.023	.023	.026	.213	.22	.127
316	19:56:16	30.5	.025	.02	.027	.219	.227	.135
317	20:06:17	30.5	.025	.022	.028	.22	.242	.132
318	20:16:16	30.5	.025	.023	.026	.22	.242	.135
319	20:26:19	30.5	.025	.024	.028	.224	.241	.141
320	20:36:17	30.5	.026	.02	.031	.222	.247	.136
321	20:46:15	30.5	.025	.024	.028	.233	.249	.141
322	20:56:16	30.5	.023	.024	.028	.233	.252	.146
323	21:06:19	30.4	.026	.023	.028	.241	.259	.142
324	21:16:15	30.5	.026	.022	.027	.247	.265	.154
325	21:26:17	30.5	.026	.022	.028	.248	.271	.149
326	21:36:14	30.5	.026	.022	.028	.255	.267	.15
327	21:46:16	30.5	.026	.023	.027	.259	.281	.16
328	21:56:17	30.5	.025	.024	.03	.257	.286	.157
329	22:06:18	30.5	.03	.024	.03	.264	.288	.166
330	22:16:18	30.5	.025	.022	.03	.274	.301	.162
331	22:26:16	30.5	.03	.024	.031	.272	.301	.164
332	22:36:15	30.5	.027	.023	.031	.28	.306	.166
333	22:46:18	30.5	.03	.025	.03	.285	.316	.171
334	22:56:18	30.5	.027	.026	.032	.292	.318	.182
335	23:06:15	30.5	.028	.023	.033	.298	.328	.183
336	23:16:17	30.5	.025	.024	.032	.306	.347	.186
337	23:26:15	30.5	.026	.024	.033	.311	.354	.19
338	23:36:17	30.5	.028	.025	.033	.327	.354	.187
339	23:46:14	30.6	.028	.024	.032	.327	.38	.191
340	23:56:13	30.5	.03	.025	.033	.333	.373	.199
341	00:06:15	30.5	.027	.023	.032	.346	.383	.195
342	00:16:15	30.5	.03	.025	.033	.359	.396	.209
343	00:26:13	30.5	.026	.024	.033	.366	.4	.209
344	00:36:15	30.5	.03	.024	.034	.353	.413	.212
345	00:46:12	30.5	.028	.026	.033	.369	.416	.212
346	00:56:16	30.4	.028	.023	.032	.387	.433	.216
347	01:06:14	30.5	.028	.025	.033	.385	.445	.226
348	01:16:12	30.4	.032	.026	.033	.398	.461	.23
349	01:26:16	30.4	.03	.023	.033	.409	.473	.236
350	01:36:15	30.5	.03	.024	.035	.415	.478	.237
351	01:46:16	30.5	.03	.025	.035	.424	.495	.25
352	01:56:14	30.5	.032	.027	.034	.444	.492	.257
353	02:06:16	30.4	.028	.024	.034	.446	.512	.258
354	02:16:13	30.4	.031	.026	.035	.453	.526	.259
355	02:26:15	30.4	.031	.026	.033	.465	.532	.266
356	02:36:12	30.4	.031	.024	.037	.48	.547	.277
357	02:46:14	30.4	.032	.025	.037	.49	.56	.279
358	02:56:15	30.4	.031	.026	.035	.506	.584	.289
359	03:06:12	30.4	.03	.026	.035	.514	.626	.302
360	03:16:13	30.4	.032	.025	.035	.557	.619	.306
361	03:26:12	30.4	.033	.025	.04	.546	.635	.306
362	03:36:15	30.3	.032	.025	.034	.558	.657	.317
363	03:46:13	30.4	.031	.026	.034	.564	.659	.32
364	03:56:15	30.4	.035	.025	.035	.589	.699	.337
365	04:06:12	30.3	.033	.03	.037	.593	.716	.338
366	04:16:12	30.4	.033	.027	.039	.605	.716	.353
367	04:26:12	30.3	.037	.027	.038	.629	.746	.358
368	04:36:14	30.3	.037	.025	.038	.642	.789	.362
369	04:46:12	30.4	.034	.027	.039	.657	.796	.382
370	04:56:10	30.3	.034	.024	.037	.671	.804	.385
371	05:06:14	30.4	.035	.028	.04	.684	.81	.388
372	05:16:13	30.3	.038	.03	.038	.714	.85	.411
373	05:26:11	30.4	.034	.027	.039	.722	.858	.42
374	05:36:11	30.3	.038	.027	.04	.756	.891	.432
375	05:46:12	30.4	.039	.028	.041	.78	.916	.449
376	05:56:11	30.4	.037	.03	.04	.779	.928	.451
377	06:06:13	30.4	.038	.028	.04	.803	.988	.468
378	06:16:10	30.4	.037	.03	.04	.822	.983	.48
379	06:26:11	30.4	.037	.03	.042	.844	1.018	.506
380	06:36:13	30.4	.038	.028	.04	.881	1.028	.51
381	06:46:11	30.4	.041	.027	.04	.897	1.062	.517
382	06:56:09	30.4	.038	.03	.041	.918	1.088	.534
383	07:06:11	30.4	.041	.03	.044	.94	1.108	.554
384	07:16:10	30.3	.041	.03	.042	.962	1.148	.574
385	07:26:10	30.3	.041	.03	.042	.991	1.163	.58
386	07:36:08	30.3	.041	.032	.047	1.014	1.207	.604
387	07:46:10	30.3	.039	.028	.044	1.03	1.223	.613
388	07:56:12	30.3	.038	.032	.04	1.066	1.247	.63
389	08:06:10	30.3	.042	.03	.042	1.092	1.29	.65
390	08:16:08	30.4	.04	.028	.046	1.124	1.306	.666
391	08:26:12	30.4	.04	.03	.044	1.148	1.352	.71
392	08:36:11	30.4	.046	.033	.044	1.15	1.383	.702
393	08:46:12	30.3	.045	.033	.045	1.201	1.4	.729
394	08:56:09	30.4	.044	.033	.042	1.241	1.436	.753
395	09:06:09	30.4	.048	.033	.047	1.248	1.491	.774
396	09:16:11	30.4	.045	.032	.044	1.295	1.501	.794
397	09:26:09	30.4	.045	.032	.045	1.322	1.537	.817
398	09:36:10	30.4	.046	.031	.045	1.344	1.565	.834
399	09:46:09	30.4	.044	.034	.045	1.385	1.603	.854
400	09:56:08	30.4	.045	.033	.046	1.395	1.624	.924
401	10:06:11	30.4	.048	.032	.047	1.421	1.657	.914
402	10:16:08	30.4	.046	.034	.047	1.471	1.707	.921
403	10:26:10	30.4	.049	.031	.046	1.518	1.703	.957
404	10:36:08	30.4	.047	.037	.049	1.545	1.748	.967
405	10:46:10	30.4	.047	.034	.047	1.592	1.773	.992
406	10:56:08	30.4	.049	.032	.048	1.595	1.8	1.034
407	11:06:08	30.5	.049	.032	.052	1.636	1.832	1.056
408	11:16:10	30.5	.052	.035	.054	1.654	1.887	1.087
409	11:26:08	30.4	.049	.037	.047	1.701	1.892	1.098
410	11:36:08	30.4	.049	.034	.051	1.72	1.959	1.165
411	11:46:08	30.4	.049	.037	.053	1.758	1.966	1.153
412	11:56:10	30.4	.052	.038	.052	1.793	2.001	1.189
413	12:06:07	30.4	.052	.037	.055	1.829	2.03	1.223
414	12:16:09	30.5	.053	.037	.054	1.848	2.066	1.246
415	12:26:06	30.5	.056	.04	.055	1.898	2.082	1.287
416	12:36:07	30.5	.052	.04	.052	1.926	2.107	1.333
417	12:46:07	30.5	.055	.04	.056	1.962	2.126	1.345
418	12:56:09	30.4	.056	.041	.055	1.992	2.166	1.373
419	13:06:07	30.5	.057	.04	.055	2.013	2.172	1.412
420	13:16:06	30.4	.057	.037	.059	2.057	2.179	1.421
421	13:26:05	30.5	.059	.038	.053	2.097	2.182	1.483
422	13:36:06	30.4	.056	.04	.056	2.118	2.194	1.48
423	13:46:07	30.5	.059	.04	.055	2.16	2.206	1.523
424	13:56:04	30.5	.062	.041	.061	2.17	2.213	1.563
425	14:06:08	30.5	.061	.039	.056	2.191	2.223	1.575
426	14:16:06	30.5	.063	.04	.061	2.202	2.227	1.617
427	14:26:06	30.5	.061	.042	.057	2.248	2.232	1.652
428	14:36:06	30.5	.062	.044	.06	2.254	2.243	1.659
429	14:46:08	30.5	.064	.048	.057	2.26	2.249	1.687
430	14:56:08	30.5	.07	.042	.061	2.274	2.245	1.731
431	15:06:05	30.5	.067	.04	.06	2.288	2.25	1.752
432	15:16:05	30.4	.07	.045	.063	2.276	2.26	1.78
433	15:26:08	30.4	.066	.045	.063	2.281	2.263	1.812
434	15:36:04	30.4	.067	.046	.066	2.304	2.264	1.841
435	15:46:05	30.4	.069	.047	.063	2.329	2.26	1.883
436	15:56:07	30.4	.071	.048	.067	2.33	2.267	1.904
437	16:06:05	30.3	.07	.047	.064	2.321	2.272	1.941
438	16:16:07	30.3	.073	.046	.066	2.322	2.27	1.959
439	16:26:07	30.2	.074	.047	.07	2.329	2.276	1.988
440	16:36:05	30.2	.075	.047	.073	2.328	2.281	1.994
441	16:46:03	30.2	.075	.049	.069	2.317	2.283	2.017
442	16:56:05	30.2	.081	.045	.071	2.335	2.284	2.021
443	17:06:03	30.1	.08	.048	.073	2.325	2.298	2.041
444	17:16:04	30.1	.078	.053	.074	2.339	2.286	2.052
445	17:26:06	30.1	.078	.052	.073	2.348	2.306	2.053
446	17:36:06	30.1	.082	.054	.074	2.322	2.285	2.088
447	17:46:03	30.1	.083	.056	.075	2.336	2.305	2.085
448	17:56:05	30.1	.085	.055	.076	2.33	2.292	2.069
449	18:06:04	30.1	.085	.059	.081	2.343	2.299	2.097
450	18:16:06	30	.089	.059	.083	2.356	2.289	2.095
451	18:26:05	30	.09	.057	.082	2.364	2.298	2.105
452	18:36:04	30	.095	.059	.082	2.348	2.292	2.11
453	18:46:03	30	.096	.059	.08	2.374	2.3	2.112
454	18:56:02	30	.095	.057	.083	2.342	2.286	2.125
455	19:06:04	30	.095	.059	.085	2.357	2.304	2.124
456	19:16:05	30	.098	.061	.086	2.361	2.291	2.129
457	19:26:02	29.9	.099	.062	.088	2.349	2.304	2.124
458	19:36:05	30	.098	.064	.086	2.368	2.3	2.14
459	19:46:06	29.9	.105	.061	.093	2.364	2.3	2.13
460	19:56:03	29.9	.106	.066	.091	2.355	2.293	2.137
461	20:06:03	29.9	.105	.066	.093	2.351	2.291	2.133
462	20:16:02	29.9	.106	.067	.093	2.365	2.298	2.168
463	20:26:02	29.9	.111	.068	.097	2.346	2.296	2.138
464	20:36:01	29.9	.111	.067	.097	2.354	2.305	2.153
465	20:46:02	29.9	.109	.067	.098	2.376	2.296	2.139
466	20:56:04	29.9	.119	.07	.098	2.357	2.293	2.138
467	21:06:02	29.9	.114	.073	.104	2.362	2.283	2.148
468	21:16:04	29.9	.118	.073	.107	2.377	2.286	2.147
469	21:26:01	29.9	.121	.075	.107	2.376	2.289	2.155
470	21:36:02	29.8	.125	.074	.114	2.372	2.293	2.163
471	21:46:04	29.8	.125	.078	.107	2.354	2.289	2.161
472	21:56:03	29.8	.124	.081	.109	2.356	2.288	2.152
473	22:06:03	29.8	.128	.081	.114	2.361	2.296	2.165
474	22:16:01	29.8	.134	.078	.113	2.363	2.289	2.167
475	22:26:03	29.8	.134	.08	.115	2.362	2.289	2.169
476	22:36:03	29.8	.144	.082	.119	2.374	2.285	2.165
477	22:46:03	29.8	.136	.082	.119	2.372	2.285	2.166
478	22:56:01	29.8	.144	.085	.121	2.358	2.283	2.159
479	23:06:03	29.8	.148	.082	.126	2.369	2.285	2.159
480	23:16:03	29.7	.15	.091	.126	2.352	2.311	2.16
481	23:26:01	29.7	.155	.089	.129	2.374	2.281	2.163
482	23:36:03	29.7	.153	.092	.133	2.377	2.29	2.176
483	23:46:01	29.8	.156	.092	.131	2.358	2.286	2.158
484	23:56:02	29.8	.16	.093	.139	2.359	2.298	2.16
485	00:06:00	29.8	.17	.099	.137	2.37	2.301	2.159
486	00:16:02	29.7	.17	.105	.14	2.356	2.289	2.161
487	00:26:00	29.7	.176	.104	.142	2.376	2.304	2.159
488	00:36:02	29.7	.176	.104	.143	2.368	2.293	2.183
489	00:45:59	29.8	.179	.107	.149	2.355	2.298	2.163
490	00:56:01	29.8	.182	.111	.151	2.369	2.293	2.161
491	01:06:02	29.8	.189	.114	.151	2.369	2.298	2.165
492	01:15:59	29.8	.189	.111	.158	2.381	2.284	2.18
493	01:25:58	29.8	.191	.118	.157	2.351	2.29	2.16
494	01:36:01	29.8	.195	.117	.162	2.372	2.294	2.188
495	01:45:59	29.7	.198	.12	.17	2.368	2.298	2.16
496	01:56:01	29.8	.205	.124	.173	2.376	2.29	2.159
497	02:06:00	29.7	.212	.127	.17	2.365	2.297	2.165
498	02:16:01	29.7	.214	.122	.171	2.361	2.289	2.172
499	02:25:59	29.7	.216	.132	.18	2.369	2.292	2.158
500	02:35:57	29.7	.221	.141	.184	2.361	2.289	2.161
501	02:46:00	29.8	.226	.142	.182	2.383	2.304	2.151
502	02:56:00	29.8	.228	.139	.197	2.358	2.306	2.177
503	03:05:57	29.7	.233	.141	.191	2.366	2.315	2.156
504	03:15:59	29.7	.236	.147	.198	2.369	2.299	2.158
505	03:25:58	29.7	.242	.146	.202	2.358	2.289	2.163
506	03:35:58	29.7	.247	.157	.209	2.358	2.288	2.16
507	03:46:00	29.7	.251	.154	.218	2.355	2.289	2.175
508	03:55:58	29.8	.256	.154	.213	2.373	2.29	2.173
509	04:05:56	29.7	.259	.162	.214	2.356	2.301	2.168
510	04:15:57	29.7	.271	.161	.219	2.352	2.294	2.182
511	04:25:58	29.7	.267	.168	.226	2.372	2.303	2.195
512	04:35:59	29.7	.28	.17	.228	2.365	2.289	2.162
513	04:45:57	29.7	.287	.176	.236	2.361	2.29	2.159
514	04:55:59	29.7	.289	.182	.234	2.356	2.293	2.174
515	05:05:57	29.7	.289	.184	.247	2.374	2.294	2.161
516	05:15:59	29.7	.309	.186	.243	2.368	2.301	2.163
517	05:25:59	29.7	.302	.192	.251	2.372	2.303	2.166
518	05:35:56	29.7	.308	.19	.262	2.362	2.301	2.168
519	05:45:56	29.7	.313	.202	.265	2.369	2.299	2.174
520	05:55:59	29.7	.321	.204	.262	2.362	2.303	2.163
521	06:05:57	29.7	.328	.206	.279	2.365	2.291	2.179
522	06:15:57	29.7	.34	.209	.274	2.377	2.307	2.167
523	06:25:56	29.7	.356	.213	.291	2.37	2.291	2.173
524	06:35:58	29.7	.35	.213	.298	2.368	2.294	2.162
525	06:45:56	29.7	.352	.233	.298	2.373	2.29	2.168
526	06:55:58	29.6	.374	.226	.302	2.366	2.3	2.163
527	07:05:55	29.7	.365	.235	.303	2.372	2.306	2.169
528	07:15:56	29.7	.372	.245	.315	2.373	2.31	2.158
529	07:25:58	29.7	.38	.247	.328	2.368	2.293	2.18
530	07:35:55	29.7	.386	.252	.324	2.373	2.307	2.172
531	07:45:55	29.7	.4	.255	.333	2.364	2.285	2.191
532	07:55:55	29.7	.405	.263	.344	2.373	2.306	2.167
533	08:05:53	29.7	.412	.269	.366	2.39	2.301	2.172
534	08:15:55	29.7	.415	.267	.35	2.37	2.299	2.172
535	08:25:55	29.7	.422	.273	.36	2.376	2.31	2.179
536	08:35:55	29.7	.434	.279	.362	2.363	2.3	2.161
537	08:45:55	29.7	.437	.289	.382	2.371	2.31	2.172
538	08:55:56	29.7	.449	.298	.372	2.362	2.305	2.167
539	09:05:57	29.7	.456	.299	.381	2.391	2.301	2.174
540	09:15:55	29.7	.471	.31	.385	2.395	2.311	2.176
541	09:25:57	29.7	.488	.314	.395	2.393	2.306	2.173
542	09:35:56	29.8	.482	.316	.41	2.372	2.317	2.169
543	09:45:53	29.8	.502	.329	.416	2.378	2.286	2.169
544	09:55:54	29.8	.519	.339	.424	2.376	2.321	2.168
545	10:05:52	29.8	.525	.336	.429	2.363	2.319	2.17
546	10:15:56	29.8	.521	.343	.441	2.383	2.291	2.153
