# Supplementary material for: Overexpression profiling reveals cellular requirements in the context of genetic backgrounds and environments
Source: PLoS Genet. 2023 Apr 28;19(4):e1010732. doi: 10.1371/journal.pgen.1010732 (PMC10171610; doi:10.1371/journal.pgen.1010732)
Supplement: S1 Data — (ZIP) [file pgen.1010732.s025.zip › S1_Data/S8_Fig/A/A_DBVPG6765_2.csv]

1	13:38:31	30	.001	0	.001	.001	.001	.002
2	13:48:32	30.1	-.002	-.002	0	.001	.001	.002
3	13:58:33	30.1	-.001	-.001	.001	.001	.001	.001
4	14:08:33	30.1	-.001	0	.001	.002	.003	.002
5	14:18:30	30.2	-.002	-.001	0	.001	.002	.002
6	14:28:31	30.2	-.001	.001	.001	.001	.002	.001
7	14:38:31	30.2	-.003	0	.002	.003	.004	.002
8	14:48:31	30.2	-.002	-.001	.001	.001	.002	.003
9	14:58:29	30.2	-.001	.001	.001	.003	.004	.003
10	15:08:30	30.2	-.001	-.001	.003	.004	.004	.003
11	15:18:31	30.2	0	.001	.002	.004	.006	.004
12	15:28:32	30.2	-.001	.001	.002	.003	.006	.003
13	15:38:28	30.2	0	.001	.004	.004	.004	.005
14	15:48:29	30.2	.003	.002	.003	.005	.005	.005
15	15:58:34	30.2	.001	.003	.004	.005	.006	.006
16	16:08:27	30.2	.001	.002	.005	.008	.006	.006
17	16:18:29	30.3	.002	.004	.006	.006	.006	.008
18	16:28:30	30.3	.002	.003	.005	.008	.009	.009
19	16:38:30	30.3	.002	.002	.005	.006	.008	.009
20	16:48:31	30.2	.002	.003	.008	.009	.01	.009
21	16:58:28	30.2	.002	.004	.005	.01	.011	.01
22	17:08:33	30.2	.003	.006	.005	.008	.008	.01
23	17:18:30	30.1	.001	.004	.006	.01	.009	.011
24	17:28:31	30.1	.005	.006	.006	.012	.011	.01
25	17:38:31	30.1	.004	.005	.009	.011	.011	.013
26	17:48:28	30.1	.002	.006	.01	.012	.01	.01
27	17:58:29	30.1	.004	.004	.009	.012	.011	.013
28	18:08:29	30.1	.005	.006	.009	.012	.012	.015
29	18:18:30	30.1	.004	.009	.009	.012	.011	.015
30	18:28:31	30.1	.005	.008	.01	.012	.012	.015
31	18:38:27	30.1	.004	.008	.011	.015	.016	.013
32	18:48:29	30.1	.005	.008	.011	.016	.015	.016
33	18:58:25	30.1	.006	.01	.011	.015	.016	.016
34	19:08:27	30.1	.008	.008	.01	.013	.015	.017
35	19:18:28	30	.006	.01	.012	.016	.016	.018
36	19:28:29	30	.01	.009	.013	.015	.019	.017
37	19:38:30	30	.006	.01	.011	.017	.017	.02
38	19:48:27	30	.008	.01	.013	.017	.017	.023
39	19:58:29	30	.011	.011	.016	.017	.016	.02
40	20:08:30	30	.01	.011	.013	.017	.019	.022
41	20:18:26	30	.011	.013	.013	.019	.017	.02
42	20:28:28	30	.01	.015	.015	.019	.022	.025
43	20:38:29	30	.009	.015	.015	.02	.019	.024
44	20:48:26	30	.012	.013	.019	.025	.019	.023
45	20:58:28	30	.01	.013	.017	.023	.023	.026
46	21:08:25	30	.01	.017	.015	.024	.02	.025
47	21:18:25	29.9	.012	.018	.018	.024	.022	.026
48	21:28:30	30	.012	.018	.018	.024	.023	.027
49	21:38:27	30	.018	.018	.022	.027	.025	.028
50	21:48:27	29.9	.016	.02	.019	.027	.025	.026
51	21:58:28	29.9	.017	.018	.018	.025	.026	.027
52	22:08:25	29.9	.018	.023	.019	.031	.027	.031
53	22:18:26	29.9	.016	.024	.024	.028	.031	.031
54	22:28:27	29.9	.018	.024	.022	.03	.027	.032
55	22:38:28	29.9	.016	.022	.024	.03	.03	.031
56	22:48:24	29.9	.019	.023	.02	.034	.032	.034
57	22:58:25	29.9	.017	.024	.024	.032	.028	.037
58	23:08:27	29.9	.02	.025	.024	.035	.031	.044
59	23:18:27	29.9	.02	.024	.026	.034	.032	.039
60	23:28:28	29.9	.02	.026	.026	.035	.032	.039
61	23:38:29	29.9	.023	.026	.026	.041	.033	.041
62	23:48:25	29.9	.023	.027	.028	.039	.037	.044
63	23:58:26	29.9	.023	.03	.031	.04	.037	.045
64	00:08:23	29.9	.025	.028	.028	.045	.04	.046
65	00:18:23	29.9	.023	.028	.032	.042	.037	.049
66	00:28:24	29.9	.025	.032	.032	.049	.042	.045
67	00:38:25	29.9	.027	.035	.032	.046	.045	.052
68	00:48:25	29.9	.03	.033	.034	.051	.045	.053
69	00:58:26	29.9	.028	.034	.035	.047	.046	.056
70	01:08:27	29.9	.031	.038	.037	.051	.045	.055
71	01:18:22	29.9	.031	.037	.035	.052	.047	.054
72	01:28:24	29.9	.032	.04	.038	.054	.047	.056
73	01:38:25	29.8	.032	.04	.038	.056	.049	.066
74	01:48:26	29.8	.034	.042	.041	.06	.052	.064
75	01:58:27	29.8	.037	.047	.041	.059	.055	.064
76	02:08:23	29.9	.035	.042	.045	.063	.055	.064
77	02:18:25	29.9	.04	.045	.047	.064	.057	.067
78	02:28:25	29.9	.038	.046	.044	.064	.066	.071
79	02:38:26	29.8	.039	.051	.049	.073	.061	.076
80	02:48:24	29.8	.044	.049	.049	.076	.062	.074
81	02:58:26	29.8	.041	.052	.052	.08	.064	.08
82	03:08:27	29.8	.045	.053	.055	.076	.068	.085
83	03:18:24	29.8	.042	.059	.052	.083	.074	.086
84	03:28:25	29.8	.048	.062	.055	.086	.074	.088
85	03:38:26	29.8	.049	.059	.061	.089	.075	.088
86	03:48:27	29.9	.052	.063	.059	.093	.086	.102
87	03:58:23	29.8	.049	.063	.061	.097	.083	.096
88	04:08:24	29.8	.054	.063	.063	.098	.084	.099
89	04:18:24	29.8	.056	.066	.069	.097	.086	.106
90	04:28:21	29.8	.057	.068	.069	.115	.093	.11
91	04:38:22	29.8	.059	.07	.067	.111	.092	.122
92	04:48:23	29.8	.066	.076	.081	.114	.092	.117
93	04:58:19	29.8	.063	.075	.076	.119	.1	.118
94	05:08:20	29.8	.066	.08	.076	.118	.104	.129
95	05:18:25	29.8	.069	.088	.083	.136	.11	.127
96	05:28:23	29.8	.071	.083	.085	.132	.112	.129
97	05:38:21	29.8	.071	.083	.085	.137	.115	.137
98	05:48:21	29.8	.076	.091	.088	.142	.117	.139
99	05:58:18	29.8	.081	.092	.093	.15	.127	.151
100	06:08:20	29.8	.085	.104	.099	.149	.124	.156
101	06:18:22	29.8	.086	.104	.099	.156	.141	.161
102	06:28:19	29.8	.085	.105	.1	.16	.14	.162
103	06:38:20	29.8	.086	.111	.106	.168	.146	.171
104	06:48:21	29.8	.093	.109	.109	.18	.149	.173
105	06:58:22	29.8	.093	.114	.115	.183	.151	.183
106	07:08:19	29.8	.099	.117	.114	.185	.166	.191
107	07:18:21	29.8	.104	.119	.12	.199	.16	.193
108	07:28:22	29.8	.106	.125	.126	.205	.177	.2
109	07:38:23	29.8	.112	.126	.127	.218	.172	.204
110	07:48:18	29.8	.115	.131	.14	.213	.172	.218
111	07:58:19	29.8	.118	.139	.135	.245	.205	.222
112	08:08:20	29.8	.122	.142	.144	.237	.199	.227
113	08:18:21	29.8	.125	.146	.151	.253	.22	.238
114	08:28:19	29.8	.134	.153	.144	.251	.211	.245
115	08:38:21	29.8	.129	.161	.158	.264	.218	.262
116	08:48:22	29.8	.132	.156	.156	.275	.226	.265
117	08:58:19	29.8	.141	.168	.164	.28	.234	.291
118	09:08:19	29.8	.14	.184	.166	.3	.247	.291
119	09:18:20	29.8	.155	.173	.178	.31	.256	.295
120	09:28:20	29.8	.161	.179	.179	.313	.27	.304
121	09:38:21	29.8	.156	.185	.197	.327	.273	.327
122	09:48:17	29.8	.163	.192	.191	.352	.291	.323
123	09:58:18	29.8	.166	.208	.198	.352	.288	.331
124	10:08:20	29.9	.176	.219	.201	.368	.299	.366
125	10:18:21	29.9	.186	.205	.211	.387	.309	.354
126	10:28:18	29.9	.182	.213	.216	.386	.325	.379
127	10:38:20	29.9	.189	.223	.223	.425	.347	.387
128	10:48:21	29.9	.202	.233	.234	.418	.349	.412
129	10:58:22	29.9	.205	.233	.23	.432	.383	.409
130	11:08:19	29.9	.207	.244	.237	.448	.367	.437
131	11:18:20	29.9	.215	.26	.258	.463	.38	.444
132	11:28:21	29.9	.219	.251	.271	.478	.404	.449
133	11:38:17	30	.234	.278	.277	.509	.426	.517
134	11:48:18	30	.237	.292	.269	.512	.424	.491
135	11:58:19	30	.234	.285	.277	.505	.432	.505
136	12:08:19	30	.251	.289	.286	.55	.471	.519
137	12:18:20	30	.262	.302	.294	.568	.489	.553
138	12:28:21	30	.267	.308	.296	.579	.507	.553
139	12:38:17	30	.266	.33	.313	.614	.51	.569
140	12:48:18	30	.278	.335	.327	.629	.509	.592
141	12:58:16	30.1	.279	.335	.336	.647	.542	.593
142	13:08:17	30.1	.294	.35	.329	.656	.576	.621
143	13:18:17	30.1	.303	.352	.338	.673	.572	.629
144	13:28:18	30.1	.314	.365	.356	.706	.603	.654
145	13:38:15	30.1	.317	.365	.364	.724	.613	.706
146	13:48:16	30.1	.346	.374	.369	.746	.637	.709
147	13:58:17	30.1	.343	.398	.38	.78	.663	.722
148	14:08:17	30.1	.347	.404	.396	.775	.689	.747
149	14:18:18	30.1	.356	.41	.425	.826	.73	.774
150	14:28:16	30.1	.357	.438	.423	.868	.77	.819
151	14:38:17	30.1	.383	.438	.444	.877	.768	.859
152	14:48:14	30.2	.394	.459	.444	.896	.796	.838
153	14:58:15	30.1	.4	.466	.448	.941	.811	.888
154	15:08:15	30.1	.402	.483	.468	.947	.826	.923
155	15:18:17	30.1	.422	.471	.469	.971	.859	.911
156	15:28:14	30.1	.422	.497	.489	.999	.88	.952
157	15:38:14	30.2	.454	.498	.499	1.041	.927	.963
158	15:48:15	30.2	.458	.536	.532	1.099	.937	.997
159	15:58:13	30.2	.477	.533	.52	1.088	.962	1.05
160	16:08:14	30.2	.465	.545	.539	1.128	1.011	1.11
161	16:18:15	30.2	.471	.545	.539	1.187	1.022	1.119
162	16:28:15	30.2	.497	.576	.546	1.206	1.088	1.116
163	16:38:16	30.2	.496	.614	.586	1.222	1.114	1.158
164	16:48:17	30.2	.528	.591	.589	1.266	1.128	1.177
165	16:58:17	30.2	.549	.614	.605	1.282	1.139	1.213
166	17:08:14	30.2	.54	.634	.615	1.335	1.195	1.228
167	17:18:15	30.2	.57	.655	.625	1.347	1.231	1.275
168	17:28:16	30.2	.594	.677	.644	1.381	1.349	1.326
169	17:38:12	30.2	.583	.672	.665	1.414	1.281	1.352
170	17:48:13	30.2	.647	.703	.663	1.463	1.303	1.383
171	17:58:18	30.2	.647	.746	.694	1.527	1.375	1.403
172	18:08:15	30.1	.643	.727	.736	1.529	1.37	1.457
173	18:18:13	30.1	.658	.76	.709	1.534	1.418	1.475
174	18:28:14	30.1	.683	.749	.743	1.562	1.417	1.556
175	18:38:15	30.1	.698	.773	.805	1.615	1.492	1.549
176	18:48:15	30.1	.681	.838	.765	1.632	1.511	1.569
177	18:58:16	30.1	.718	.818	.781	1.665	1.548	1.595
178	19:08:13	30.1	.758	.819	.821	1.707	1.563	1.64
179	19:18:14	30.1	.758	.865	.826	1.717	1.638	1.646
180	19:28:12	30.1	.787	.859	.852	1.82	1.635	1.73
181	19:38:13	30.1	.787	.879	.869	1.822	1.686	1.748
182	19:48:14	30.1	.821	.968	.896	1.822	1.684	1.765
183	19:58:10	30.1	.848	.935	.916	1.886	1.718	1.78
184	20:08:15	30.1	.826	.938	.924	1.911	1.768	1.825
185	20:18:16	30	.855	.963	.999	1.95	1.831	1.841
186	20:28:12	30	.895	.993	.961	1.962	1.85	1.875
187	20:38:13	30	.913	.992	.976	2.008	1.862	1.899
188	20:48:13	30	.945	1.07	1.015	2.036	1.89	1.985
189	20:58:14	30	.942	1.071	1.056	2.032	1.927	1.976
190	21:08:15	30	1.001	1.12	1.066	2.068	1.954	2.023
191	21:18:11	30	.999	1.1	1.057	2.104	2.002	2.021
192	21:28:13	30	1	1.152	1.103	2.154	2.057	2.13
193	21:38:10	30	1.066	1.149	1.13	2.177	2.03	2.098
194	21:48:10	30	1.034	1.172	1.138	2.174	2.038	2.105
195	21:58:11	29.9	1.075	1.174	1.168	2.182	2.059	2.111
196	22:08:12	29.9	1.079	1.19	1.17	2.227	2.083	2.15
197	22:18:12	30	1.112	1.24	1.201	2.217	2.098	2.175
198	22:28:13	29.9	1.128	1.253	1.231	2.25	2.126	2.194
199	22:38:14	29.9	1.177	1.282	1.237	2.284	2.146	2.219
200	22:48:14	29.9	1.168	1.331	1.273	2.315	2.191	2.223
201	22:58:15	30	1.202	1.345	1.286	2.32	2.182	2.275
202	23:08:12	30	1.224	1.347	1.328	2.313	2.22	2.288
203	23:18:13	29.9	1.293	1.392	1.34	2.297	2.224	2.317
204	23:28:13	29.9	1.265	1.397	1.353	2.333	2.213	2.29
205	23:38:14	29.9	1.357	1.436	1.379	2.33	2.23	2.342
206	23:48:12	29.9	1.341	1.461	1.424	2.329	2.246	2.328
207	23:58:12	29.9	1.352	1.484	1.432	2.304	2.255	2.321
208	00:08:13	29.9	1.377	1.519	1.461	2.326	2.245	2.33
209	00:18:14	29.9	1.439	1.544	1.492	2.326	2.274	2.332
210	00:28:11	29.9	1.422	1.575	1.511	2.323	2.23	2.325
211	00:38:12	29.9	1.504	1.585	1.529	2.346	2.26	2.344
212	00:48:09	29.9	1.486	1.63	1.584	2.304	2.277	2.343
213	00:58:10	29.9	1.526	1.63	1.591	2.326	2.269	2.33
214	01:08:10	29.9	1.511	1.662	1.643	2.332	2.265	2.346
215	01:18:07	29.9	1.548	1.729	1.64	2.322	2.254	2.334
216	01:28:12	29.9	1.584	1.723	1.716	2.351	2.27	2.377
217	01:38:09	29.9	1.602	1.724	1.7	2.33	2.25	2.332
218	01:48:10	29.9	1.645	1.751	1.693	2.32	2.262	2.332
219	01:58:11	29.8	1.659	1.792	1.729	2.313	2.267	2.325
220	02:08:12	29.9	1.665	1.836	1.753	2.33	2.284	2.315
221	02:18:13	29.9	1.678	1.885	1.821	2.342	2.255	2.356
222	02:28:10	29.9	1.7	1.889	1.836	2.329	2.26	2.334
223	02:38:11	29.8	1.777	1.905	1.862	2.333	2.268	2.351
224	02:48:08	29.8	1.782	1.934	1.872	2.336	2.306	2.326
225	02:58:08	29.8	1.802	1.927	1.923	2.317	2.278	2.35
226	03:08:10	29.8	1.941	1.951	1.933	2.385	2.275	2.38
227	03:18:07	29.8	1.867	2.017	1.927	2.334	2.265	2.339
228	03:28:09	29.8	1.855	2.056	2.014	2.348	2.276	2.349
229	03:38:10	29.8	1.871	1.996	1.988	2.354	2.315	2.347
230	03:48:06	29.8	1.899	2.018	2.003	2.355	2.281	2.383
231	03:58:12	29.8	1.88	2.069	2.012	2.405	2.274	2.373
232	04:08:09	29.8	1.941	2.044	2.042	2.368	2.336	2.344
233	04:18:09	29.8	1.967	2.111	2.058	2.352	2.288	2.413
234	04:28:10	29.8	1.979	2.116	2.068	2.377	2.307	2.395
235	04:38:11	29.8	2.001	2.127	2.083	2.393	2.342	2.383
236	04:48:08	29.8	2.02	2.165	2.116	2.383	2.34	2.406
237	04:58:09	29.8	2.074	2.202	2.167	2.402	2.326	2.38
238	05:08:10	29.8	2.086	2.181	2.176	2.427	2.312	2.405
239	05:18:10	29.8	2.074	2.203	2.21	2.439	2.328	2.414
240	05:28:11	29.8	2.126	2.203	2.243	2.426	2.335	2.407
241	05:38:04	29.8	2.143	2.217	2.203	2.403	2.335	2.43
242	05:48:09	29.8	2.155	2.205	2.245	2.455	2.358	2.397
243	05:58:10	29.8	2.168	2.243	2.297	2.432	2.349	2.467
244	06:08:06	29.8	2.184	2.236	2.249	2.456	2.347	2.434
245	06:18:08	29.8	2.209	2.243	2.294	2.464	2.372	2.455
246	06:28:09	29.8	2.158	2.228	2.253	2.482	2.388	2.439
247	06:38:10	29.7	2.175	2.235	2.303	2.474	2.388	2.478
248	06:48:07	29.7	2.16	2.234	2.268	2.493	2.397	2.458
249	06:58:08	29.7	2.212	2.22	2.259	2.471	2.434	2.524
250	07:08:09	29.7	2.172	2.247	2.271	2.504	2.401	2.509
251	07:18:09	29.7	2.198	2.252	2.25	2.517	2.423	2.531
252	07:28:07	29.8	2.197	2.286	2.312	2.526	2.42	2.493
253	07:38:03	29.7	2.204	2.249	2.27	2.543	2.477	2.517
254	07:48:05	29.7	2.169	2.256	2.253	2.537	2.438	2.562
255	07:58:06	29.8	2.194	2.248	2.286	2.526	2.473	2.537
256	08:08:07	29.7	2.187	2.257	2.259	2.562	2.501	2.544
257	08:18:03	29.8	2.191	2.255	2.264	2.567	2.486	2.62
258	08:28:04	29.8	2.167	2.248	2.321	2.616	2.494	2.596
259	08:38:05	29.8	2.191	2.24	2.319	2.604	2.517	2.584
260	08:48:06	29.8	2.156	2.24	2.278	2.589	2.518	2.591
261	08:58:03	29.8	2.213	2.265	2.343	2.612	2.507	2.591
262	09:08:04	29.8	2.238	2.242	2.308	2.633	2.557	2.596
263	09:18:05	29.9	2.172	2.24	2.292	2.622	2.531	2.606
264	09:28:06	29.9	2.19	2.271	2.298	2.662	2.545	2.652
265	09:38:07	29.9	2.213	2.269	2.335	2.635	2.594	2.679
266	09:48:08	29.9	2.172	2.292	2.326	2.675	2.65	2.677
267	09:58:05	30	2.271	2.262	2.34	2.697	2.612	2.749
268	10:08:06	30	2.239	2.282	2.334	2.719	2.602	2.717
269	10:18:07	30	2.217	2.303	2.3	2.742	2.667	2.729
270	10:28:03	30	2.227	2.315	2.303	2.77	2.688	2.704
271	10:38:03	30	2.225	2.289	2.294	2.721	2.675	2.775
272	10:48:05	30	2.274	2.347	2.318	2.742	2.681	2.726
273	10:58:05	30	2.23	2.312	2.337	2.764	2.746	2.802
274	11:08:06	30	2.242	2.301	2.328	2.772	2.747	2.712
275	11:18:08	30.1	2.233	2.321	2.378	2.74	2.728	2.802
276	11:28:04	30.1	2.272	2.397	2.358	2.798	2.744	2.804
277	11:38:05	30.1	2.304	2.341	2.372	2.787	2.708	2.786
278	11:48:01	30.1	2.25	2.356	2.395	2.827	2.776	2.886
279	11:58:06	30.1	2.274	2.363	2.402	2.886	2.795	2.84
280	12:08:02	30.1	2.283	2.368	2.363	2.859	2.794	2.881
281	12:18:03	30.1	2.267	2.357	2.383	2.849	2.82	2.928
282	12:28:04	30.1	2.265	2.405	2.403	2.855	2.829	2.935
283	12:38:05	30.1	2.301	2.435	2.378	2.886	2.849	2.94
284	12:48:06	30.2	2.315	2.39	2.412	2.926	2.892	2.931
285	12:58:02	30.2	2.361	2.423	2.45	2.938	2.913	2.907
286	13:08:02	30.2	2.346	2.42	2.428	3.025	2.949	3.017
287	13:18:03	30.2	2.372	2.472	2.422	2.962	2.923	2.931
288	13:28:00	30.3	2.387	2.429	2.436	2.976	2.85	3.052
289	13:38:02	30.3	2.342	2.49	2.434	2.957	2.936	3.01
290	13:47:59	30.2	2.397	2.496	2.501	3.003	2.915	3.024
291	13:58:04	30.2	2.355	2.508	2.461	2.978	2.926	3.112
292	14:08:00	30.3	2.378	2.48	2.507	3.068	2.983	3.081
293	14:18:03	30.3	2.385	2.496	2.485	3.003	3.055	3.172
294	14:28:04	30.3	2.432	2.541	2.507	3.013	3.009	3.104
295	14:38:00	30.3	2.51	2.546	2.518	3.075	3.064	3.127
