# Supplementary material for: Overexpression profiling reveals cellular requirements in the context of genetic backgrounds and environments
Source: PLoS Genet. 2023 Apr 28;19(4):e1010732. doi: 10.1371/journal.pgen.1010732 (PMC10171610; doi:10.1371/journal.pgen.1010732)
Supplement: S1 Data — (ZIP) [file pgen.1010732.s025.zip › S1_Data/S8_Fig/A/A_BY4741_2.csv]

1	15:03:58	30.4	2.492	2.654	2.501	2.312	2.388	2.572
2	15:13:57	30.5	.003	-.001	.002	.006	0	.002
3	15:24:00	30.5	.003	.003	.004	.006	.003	.002
4	15:33:58	30.6	.005	.004	.004	.008	.002	.003
5	15:43:57	30.6	.01	.009	.008	.01	.004	.006
6	15:54:00	30.6	.01	.009	.011	.012	.005	.008
7	16:03:59	30.6	.013	.011	.012	.015	.005	.01
8	16:14:01	30.6	.015	.013	.013	.015	.009	.009
9	16:23:59	30.6	.015	.015	.013	.016	.01	.012
10	16:33:55	30.6	.013	.016	.017	.019	.009	.013
11	16:43:58	30.6	.016	.016	.018	.018	.01	.013
12	16:53:57	30.7	.017	.016	.018	.017	.011	.015
13	17:04:00	30.7	.015	.016	.015	.019	.011	.015
14	17:13:58	30.6	.016	.016	.017	.018	.01	.015
15	17:23:56	30.6	.018	.016	.017	.017	.01	.017
16	17:33:56	30.6	.016	.016	.016	.017	.01	.016
17	17:43:59	30.7	.017	.016	.016	.018	.009	.013
18	17:53:57	30.7	.013	.015	.017	.02	.011	.013
19	18:03:56	30.6	.015	.017	.016	.019	.011	.015
20	18:13:56	30.7	.016	.018	.017	.02	.012	.015
21	18:23:58	30.6	.016	.016	.018	.02	.015	.016
22	18:33:57	30.6	.017	.019	.018	.022	.011	.017
23	18:43:55	30.6	.02	.018	.019	.023	.013	.016
24	18:53:57	30.7	.024	.019	.018	.026	.013	.019
25	19:03:56	30.7	.024	.018	.022	.024	.015	.022
26	19:13:55	30.6	.025	.024	.019	.025	.016	.022
27	19:23:58	30.7	.023	.024	.023	.026	.018	.024
28	19:33:57	30.7	.025	.027	.025	.03	.018	.023
29	19:43:57	30.6	.027	.026	.025	.034	.018	.026
30	19:53:55	30.7	.028	.028	.027	.032	.022	.026
31	20:03:58	30.6	.03	.033	.03	.033	.022	.03
32	20:13:56	30.6	.031	.033	.031	.035	.023	.033
33	20:23:54	30.6	.034	.033	.032	.042	.028	.032
34	20:33:57	30.7	.038	.035	.035	.041	.025	.035
35	20:43:52	30.6	.037	.039	.035	.042	.028	.039
36	20:54:00	30.6	.042	.044	.044	.047	.032	.04
37	21:03:59	30.7	.044	.045	.041	.047	.033	.042
38	21:13:57	30.6	.044	.046	.044	.049	.033	.045
39	21:23:56	30.6	.045	.055	.046	.053	.035	.048
40	21:33:58	30.6	.054	.049	.049	.053	.037	.049
41	21:43:53	30.6	.053	.057	.053	.059	.046	.053
42	21:53:55	30.6	.062	.06	.055	.061	.049	.059
43	22:03:54	30.6	.06	.064	.061	.064	.054	.059
44	22:13:53	30.6	.074	.069	.063	.067	.052	.066
45	22:23:56	30.6	.073	.071	.064	.071	.057	.074
46	22:33:55	30.6	.073	.078	.071	.077	.053	.073
47	22:43:53	30.6	.08	.082	.071	.083	.059	.075
48	22:53:52	30.6	.082	.091	.08	.086	.066	.084
49	23:03:55	30.6	.085	.092	.081	.089	.064	.085
50	23:13:54	30.6	.09	.099	.085	.093	.069	.091
51	23:23:54	30.6	.097	.099	.091	.097	.07	.093
52	23:33:52	30.6	.098	.111	.093	.104	.076	.097
53	23:43:51	30.6	.105	.112	.104	.109	.081	.102
54	23:53:54	30.6	.111	.121	.105	.118	.083	.109
55	00:03:58	30.6	.115	.124	.113	.114	.088	.118
56	00:13:51	30.6	.124	.129	.117	.128	.093	.12
57	00:23:51	30.6	.127	.137	.125	.132	.102	.127
58	00:33:54	30.6	.136	.14	.126	.137	.103	.148
59	00:43:52	30.6	.142	.15	.135	.144	.11	.141
60	00:53:50	30.6	.154	.156	.14	.148	.112	.148
61	01:03:49	30.6	.162	.171	.151	.157	.12	.16
62	01:13:49	30.6	.163	.173	.157	.17	.129	.162
63	01:23:52	30.6	.175	.186	.162	.172	.134	.178
64	01:33:55	30.6	.178	.189	.171	.179	.14	.178
65	01:43:53	30.6	.191	.194	.18	.19	.148	.186
66	01:53:51	30.6	.199	.208	.193	.201	.157	.194
67	02:03:51	30.6	.211	.219	.201	.206	.161	.2
68	02:13:54	30.6	.23	.234	.206	.214	.173	.213
69	02:23:52	30.6	.248	.238	.215	.224	.176	.222
70	02:33:51	30.6	.238	.251	.229	.234	.189	.237
71	02:43:54	30.5	.253	.265	.236	.255	.191	.256
72	02:53:52	30.6	.26	.281	.251	.252	.207	.263
73	03:03:51	30.6	.287	.285	.262	.266	.221	.263
74	03:13:50	30.6	.289	.293	.269	.275	.221	.278
75	03:23:50	30.6	.299	.309	.287	.302	.229	.285
76	03:33:53	30.6	.307	.323	.289	.299	.242	.302
77	03:43:51	30.5	.321	.338	.302	.313	.253	.315
78	03:53:50	30.6	.335	.344	.33	.318	.26	.329
79	04:03:53	30.6	.353	.366	.336	.332	.273	.347
80	04:13:51	30.5	.359	.378	.337	.344	.284	.349
81	04:23:50	30.6	.38	.395	.367	.357	.299	.366
82	04:33:49	30.6	.39	.404	.373	.371	.303	.382
83	04:43:47	30.6	.409	.42	.379	.387	.328	.397
84	04:53:51	30.6	.432	.438	.398	.397	.332	.408
85	05:03:49	30.6	.451	.451	.413	.42	.35	.42
86	05:13:52	30.5	.467	.473	.429	.429	.362	.432
87	05:23:50	30.5	.473	.494	.454	.444	.373	.449
88	05:33:49	30.6	.496	.519	.454	.474	.39	.482
89	05:43:52	30.5	.518	.523	.482	.475	.407	.497
90	05:53:50	30.6	.536	.563	.494	.504	.425	.505
91	06:03:50	30.5	.546	.564	.516	.521	.448	.529
92	06:13:53	30.6	.572	.578	.527	.528	.452	.541
93	06:23:47	30.6	.586	.591	.543	.543	.473	.562
94	06:33:50	30.5	.64	.614	.586	.571	.496	.593
95	06:43:48	30.5	.628	.652	.592	.578	.506	.589
96	06:53:50	30.6	.651	.651	.607	.603	.521	.636
97	07:03:48	30.6	.681	.674	.618	.622	.557	.635
98	07:13:48	30.5	.708	.695	.651	.65	.555	.657
99	07:23:47	30.6	.729	.75	.673	.659	.587	.673
100	07:33:49	30.6	.747	.745	.691	.68	.607	.696
101	07:43:48	30.5	.76	.763	.723	.72	.621	.723
102	07:53:46	30.6	.801	.796	.746	.729	.651	.744
103	08:03:49	30.5	.833	.821	.75	.742	.671	.759
104	08:13:49	30.5	.855	.861	.781	.768	.706	.796
105	08:23:47	30.6	.87	.873	.808	.796	.71	.829
106	08:33:50	30.5	.895	.891	.838	.814	.739	.855
107	08:43:45	30.6	.925	.918	.86	.85	.767	.888
108	08:53:48	30.6	.964	.954	.887	.876	.789	.898
109	09:03:46	30.6	1.007	.997	.909	.924	.814	.927
110	09:13:48	30.5	1.019	1.011	.986	.928	.851	.962
111	09:23:46	30.5	1.046	1.035	.967	.955	.875	1.003
112	09:33:49	30.6	1.073	1.063	1	.994	.89	1.02
113	09:43:47	30.6	1.135	1.1	1.012	1.005	.934	1.048
114	09:53:50	30.6	1.145	1.119	1.046	1.042	.943	1.088
115	10:03:48	30.6	1.17	1.177	1.093	1.055	.983	1.102
116	10:13:47	30.5	1.203	1.214	1.142	1.081	1.014	1.146
117	10:23:46	30.5	1.235	1.235	1.132	1.144	1.039	1.168
118	10:33:44	30.6	1.251	1.25	1.17	1.144	1.087	1.202
119	10:43:43	30.6	1.322	1.273	1.184	1.179	1.127	1.231
120	10:53:46	30.6	1.36	1.308	1.23	1.194	1.148	1.265
121	11:03:44	30.6	1.382	1.347	1.253	1.245	1.167	1.279
122	11:13:47	30.6	1.425	1.379	1.293	1.255	1.197	1.33
123	11:23:45	30.6	1.435	1.412	1.31	1.282	1.222	1.369
124	11:33:48	30.5	1.483	1.453	1.344	1.32	1.269	1.369
125	11:43:43	30.5	1.478	1.477	1.397	1.352	1.302	1.4
126	11:53:43	30.5	1.524	1.501	1.425	1.369	1.34	1.455
127	12:03:46	30.6	1.566	1.531	1.434	1.421	1.348	1.47
128	12:13:45	30.5	1.579	1.565	1.483	1.456	1.395	1.516
129	12:23:43	30.5	1.628	1.606	1.493	1.498	1.437	1.543
130	12:31:47	30.6	1.628	1.606	1.493	1.498	1.437	1.543
131	12:33:47	30.5	1.646	1.633	1.541	1.509	1.446	1.61
132	12:43:45	30.6	1.701	1.676	1.587	1.534	1.495	1.618
133	12:53:45	30.5	1.739	1.697	1.607	1.591	1.538	1.64
134	13:03:46	30.6	1.765	1.78	1.649	1.599	1.57	1.665
135	13:13:44	30.5	1.77	1.77	1.676	1.637	1.611	1.731
136	13:23:45	30.6	1.838	1.814	1.733	1.666	1.643	1.746
137	13:33:45	30.6	1.827	1.843	1.729	1.711	1.668	1.792
138	13:43:47	30.6	1.884	1.897	1.767	1.73	1.732	1.824
139	13:53:45	30.6	1.899	1.912	1.8	1.763	1.74	1.86
140	14:03:45	30.6	1.913	1.949	1.846	1.8	1.791	1.869
141	14:13:45	30.6	1.933	1.992	1.869	1.846	1.817	1.934
142	14:23:45	30.6	1.978	2.006	1.884	1.86	1.827	1.947
143	14:33:43	30.6	1.988	2.035	1.913	1.906	1.863	1.986
144	14:43:43	30.6	2.023	2.038	1.929	1.919	1.911	2.023
145	14:53:43	30.6	2.053	2.073	1.985	1.929	1.914	2.042
146	15:03:46	30.7	2.075	2.104	2.001	1.98	1.954	2.06
147	15:13:46	30.7	2.115	2.137	2.03	1.998	1.979	2.093
148	15:23:43	30.7	2.105	2.163	2.049	2.036	2.005	2.124
149	15:33:43	30.7	2.089	2.182	2.075	2.044	2.038	2.144
150	15:43:41	30.7	2.127	2.197	2.109	2.083	2.087	2.154
151	15:53:41	30.8	2.116	2.225	2.137	2.105	2.101	2.174
152	16:03:46	30.7	2.122	2.261	2.173	2.111	2.126	2.226
153	16:13:43	30.7	2.121	2.304	2.172	2.143	2.144	2.198
154	16:23:43	30.8	2.127	2.265	2.175	2.156	2.161	2.232
155	16:33:44	30.7	2.122	2.26	2.202	2.172	2.173	2.26
156	16:43:45	30.7	2.131	2.281	2.197	2.177	2.173	2.263
157	16:53:45	30.7	2.129	2.286	2.19	2.167	2.175	2.261
158	17:03:41	30.6	2.131	2.272	2.21	2.191	2.176	2.271
159	17:13:43	30.6	2.115	2.279	2.207	2.213	2.195	2.274
160	17:23:41	30.6	2.111	2.265	2.219	2.183	2.175	2.268
161	17:33:42	30.6	2.118	2.264	2.219	2.18	2.196	2.267
162	17:43:41	30.6	2.124	2.282	2.21	2.184	2.194	2.265
163	17:53:40	30.6	2.124	2.291	2.205	2.18	2.192	2.282
164	18:03:45	30.6	2.117	2.271	2.205	2.201	2.19	2.276
165	18:13:43	30.6	2.117	2.288	2.219	2.19	2.183	2.284
166	18:23:43	30.6	2.116	2.281	2.238	2.176	2.201	2.281
167	18:33:44	30.6	2.117	2.274	2.211	2.187	2.203	2.282
168	18:43:40	30.6	2.115	2.276	2.211	2.195	2.187	2.268
169	18:53:43	30.6	2.118	2.286	2.194	2.187	2.201	2.264
170	19:03:39	30.6	2.101	2.281	2.225	2.189	2.187	2.264
171	19:13:40	30.6	2.124	2.294	2.224	2.197	2.205	2.282
172	19:23:42	30.6	2.114	2.27	2.227	2.181	2.201	2.279
173	19:33:43	30.6	2.132	2.277	2.202	2.198	2.209	2.292
174	19:43:42	30.6	2.108	2.274	2.212	2.192	2.191	2.267
175	19:53:40	30.6	2.117	2.284	2.213	2.203	2.221	2.271
176	20:03:40	30.5	2.131	2.293	2.218	2.206	2.199	2.281
177	20:13:38	30.5	2.123	2.291	2.205	2.195	2.198	2.272
178	20:23:40	30.6	2.131	2.286	2.213	2.206	2.234	2.283
179	20:33:42	30.6	2.116	2.281	2.231	2.197	2.205	2.282
180	20:43:43	30.5	2.114	2.286	2.209	2.188	2.201	2.275
181	20:53:44	30.5	2.122	2.31	2.24	2.191	2.202	2.29
182	21:03:41	30.5	2.131	2.294	2.214	2.213	2.219	2.294
183	21:13:41	30.5	2.126	2.281	2.223	2.207	2.211	2.286
184	21:23:37	30.5	2.155	2.283	2.225	2.204	2.214	2.283
185	21:33:42	30.5	2.138	2.291	2.213	2.202	2.209	2.262
186	21:43:39	30.5	2.127	2.29	2.227	2.206	2.202	2.291
187	21:53:39	30.5	2.137	2.294	2.221	2.204	2.219	2.289
188	22:03:40	30.5	2.146	2.308	2.221	2.216	2.225	2.285
189	22:13:41	30.5	2.147	2.304	2.22	2.212	2.212	2.291
190	22:23:41	30.5	2.143	2.297	2.227	2.236	2.217	2.298
191	22:33:39	30.5	2.158	2.307	2.245	2.217	2.232	2.298
192	22:43:40	30.5	2.15	2.332	2.243	2.248	2.22	2.289
193	22:53:38	30.5	2.148	2.326	2.238	2.22	2.234	2.29
194	23:03:40	30.5	2.145	2.327	2.242	2.214	2.23	2.293
195	23:13:37	30.5	2.161	2.33	2.248	2.232	2.239	2.317
196	23:23:38	30.5	2.177	2.327	2.243	2.227	2.23	2.31
197	23:33:40	30.5	2.172	2.323	2.245	2.228	2.247	2.304
198	23:43:40	30.4	2.179	2.337	2.259	2.241	2.241	2.311
199	23:53:40	30.5	2.187	2.348	2.256	2.235	2.253	2.314
200	00:03:37	30.4	2.201	2.333	2.261	2.269	2.294	2.315
201	00:13:37	30.4	2.185	2.354	2.254	2.249	2.264	2.348
202	00:23:36	30.4	2.194	2.344	2.257	2.241	2.257	2.311
203	00:33:39	30.4	2.219	2.349	2.264	2.255	2.279	2.328
204	00:43:39	30.4	2.197	2.372	2.271	2.253	2.275	2.339
205	00:53:37	30.4	2.214	2.365	2.292	2.276	2.3	2.333
206	01:03:37	30.4	2.196	2.378	2.278	2.267	2.298	2.33
207	01:13:38	30.4	2.206	2.369	2.315	2.27	2.277	2.339
208	01:23:41	30.4	2.233	2.369	2.293	2.286	2.3	2.358
209	01:33:37	30.4	2.235	2.378	2.299	2.281	2.314	2.347
210	01:43:37	30.4	2.239	2.39	2.292	2.294	2.314	2.352
211	01:53:39	30.4	2.238	2.413	2.314	2.289	2.318	2.344
212	02:03:38	30.3	2.246	2.403	2.314	2.293	2.317	2.347
213	02:13:39	30.4	2.249	2.408	2.32	2.298	2.33	2.351
214	02:23:37	30.4	2.281	2.414	2.315	2.313	2.337	2.352
215	02:33:38	30.4	2.254	2.432	2.334	2.325	2.339	2.371
216	02:43:38	30.4	2.256	2.427	2.344	2.315	2.359	2.4
217	02:53:37	30.4	2.275	2.422	2.344	2.332	2.379	2.385
218	03:03:40	30.4	2.281	2.453	2.35	2.329	2.356	2.379
219	03:13:38	30.4	2.313	2.449	2.351	2.35	2.381	2.391
220	03:23:37	30.4	2.285	2.456	2.362	2.348	2.392	2.414
221	03:33:35	30.4	2.315	2.474	2.366	2.365	2.391	2.43
222	03:43:37	30.4	2.299	2.47	2.384	2.364	2.401	2.42
223	03:53:38	30.4	2.314	2.486	2.378	2.354	2.4	2.436
224	04:03:34	30.4	2.32	2.503	2.385	2.383	2.413	2.436
225	04:13:33	30.4	2.3	2.506	2.391	2.383	2.427	2.436
226	04:23:37	30.3	2.343	2.496	2.406	2.374	2.422	2.435
227	04:33:37	30.4	2.341	2.53	2.407	2.386	2.466	2.457
228	04:43:33	30.4	2.355	2.518	2.431	2.4	2.455	2.443
229	04:53:38	30.4	2.362	2.526	2.451	2.408	2.468	2.473
230	05:03:38	30.4	2.37	2.524	2.443	2.409	2.455	2.473
231	05:13:37	30.3	2.381	2.54	2.432	2.417	2.479	2.481
232	05:23:34	30.3	2.391	2.541	2.437	2.438	2.497	2.507
233	05:33:36	30.3	2.395	2.548	2.458	2.446	2.497	2.486
234	05:43:34	30.3	2.412	2.58	2.461	2.453	2.51	2.497
235	05:53:36	30.3	2.399	2.575	2.474	2.467	2.524	2.517
236	06:03:36	30.3	2.424	2.577	2.463	2.457	2.523	2.521
237	06:13:37	30.3	2.407	2.604	2.495	2.466	2.551	2.523
238	06:23:37	30.3	2.457	2.637	2.495	2.479	2.538	2.531
239	06:33:31	30.3	2.438	2.638	2.511	2.492	2.562	2.546
240	06:43:35	30.3	2.455	2.628	2.519	2.499	2.561	2.557
241	06:53:36	30.3	2.435	2.634	2.539	2.521	2.595	2.552
242	07:03:35	30.3	2.479	2.649	2.531	2.51	2.589	2.575
243	07:13:31	30.3	2.478	2.669	2.537	2.521	2.608	2.574
244	07:23:36	30.3	2.486	2.673	2.543	2.526	2.617	2.581
245	07:33:34	30.3	2.504	2.679	2.554	2.538	2.635	2.593
246	07:43:34	30.3	2.486	2.691	2.57	2.55	2.626	2.617
247	07:53:35	30.3	2.512	2.676	2.584	2.561	2.647	2.612
248	08:03:33	30.3	2.511	2.721	2.569	2.583	2.662	2.617
249	08:13:35	30.3	2.519	2.717	2.595	2.564	2.653	2.648
250	08:23:33	30.3	2.543	2.712	2.593	2.587	2.67	2.652
251	08:33:35	30.3	2.562	2.74	2.601	2.594	2.706	2.644
252	08:43:37	30.3	2.554	2.756	2.624	2.601	2.719	2.662
253	08:53:35	30.3	2.555	2.765	2.653	2.622	2.719	2.671
254	09:03:33	30.3	2.559	2.766	2.63	2.623	2.713	2.685
255	09:13:33	30.3	2.582	2.756	2.645	2.626	2.742	2.696
256	09:23:34	30.3	2.606	2.814	2.66	2.641	2.727	2.696
257	09:33:34	30.3	2.589	2.792	2.656	2.656	2.757	2.712
258	09:43:32	30.3	2.609	2.802	2.673	2.668	2.772	2.747
259	09:53:30	30.3	2.637	2.823	2.671	2.669	2.773	2.75
260	10:03:30	30.3	2.655	2.831	2.682	2.675	2.794	2.748
261	10:13:37	30.3	2.627	2.815	2.706	2.695	2.801	2.74
262	10:23:35	30.3	2.649	2.848	2.732	2.698	2.78	2.772
263	10:33:29	30.3	2.689	2.856	2.708	2.703	2.821	2.776
264	10:43:33	30.3	2.682	2.865	2.724	2.719	2.831	2.782
265	10:53:33	30.3	2.67	2.873	2.734	2.742	2.821	2.814
266	11:03:29	30.3	2.683	2.886	2.732	2.739	2.862	2.811
267	11:13:32	30.4	2.689	2.911	2.761	2.753	2.873	2.823
268	11:23:32	30.3	2.713	2.902	2.733	2.736	2.874	2.841
269	11:33:32	30.3	2.691	2.901	2.749	2.755	2.838	2.837
270	11:43:32	30.3	2.717	2.923	2.747	2.756	2.875	2.842
271	11:53:30	30.3	2.758	2.955	2.782	2.779	2.884	2.85
272	12:03:30	30.3	2.722	2.938	2.812	2.786	2.904	2.873
273	12:13:31	30.3	2.713	2.925	2.798	2.782	2.911	2.886
274	12:23:33	30.3	2.769	2.955	2.798	2.797	2.936	2.884
275	12:33:31	30.3	2.756	2.974	2.816	2.801	2.926	2.907
276	12:43:28	30.3	2.776	2.976	2.835	2.82	2.947	2.907
277	12:53:28	30.3	2.764	2.996	2.841	2.837	2.959	2.907
278	13:03:29	30.4	2.775	3.018	2.836	2.836	2.982	2.92
279	13:13:30	30.4	2.806	3.003	2.859	2.822	2.974	2.949
280	13:23:32	30.3	2.806	3.016	2.853	2.866	2.978	2.945
281	13:33:31	30.3	2.805	3.019	2.871	2.856	3.005	2.962
282	13:43:32	30.3	2.812	3.023	2.852	2.872	3.008	2.95
283	13:53:27	30.3	2.823	3.068	2.874	2.892	3.015	2.974
284	14:03:30	30.3	2.85	3.039	2.879	2.892	3.027	2.983
285	14:13:30	30.3	2.831	3.069	2.881	2.909	3.055	2.994
286	14:23:28	30.4	2.848	3.089	2.914	2.891	3.045	3.005
287	14:33:29	30.4	2.836	3.073	2.893	2.889	3.087	3.017
288	14:43:30	30.4	2.901	3.091	2.924	2.913	3.064	3.024
289	14:53:31	30.4	2.821	3.07	2.921	2.903	3.089	3.026
290	15:03:32	30.4	2.895	3.119	2.931	2.918	3.082	3.051
291	15:13:28	30.3	2.895	3.096	2.924	2.925	3.077	3.077
292	15:23:30	30.3	2.913	3.127	2.936	2.969	3.084	3.049
293	15:33:30	30.4	2.897	3.099	2.946	2.975	3.1	3.074
294	15:43:31	30.4	2.92	3.114	2.949	2.964	3.129	3.091
295	15:53:26	30.4	2.887	3.148	2.966	2.983	3.125	3.077
296	16:03:29	30.4	2.865	3.131	2.971	3.008	3.151	3.109
