# Supplementary material for: Overexpression profiling reveals cellular requirements in the context of genetic backgrounds and environments
Source: PLoS Genet. 2023 Apr 28;19(4):e1010732. doi: 10.1371/journal.pgen.1010732 (PMC10171610; doi:10.1371/journal.pgen.1010732)
Supplement: S1 Data — (ZIP) [file pgen.1010732.s025.zip › S1_Data/S8_Fig/A/A_BY4741_1.csv]

1	21:10:02	30.5	.005	.001	.002	.011	.002	-.001
2	21:20:03	30.6	.003	.001	.002	.016	.001	-.002
3	21:29:57	30.6	.001	.004	.001	.013	.001	-.001
4	21:40:02	30.6	.002	0	.001	.011	0	-.002
5	21:50:00	30.6	.002	.002	0	.012	0	-.004
6	22:00:00	30.6	.001	.01	.001	.012	0	-.004
7	22:10:03	30.5	0	.001	-.001	.013	0	-.004
8	22:20:01	30.5	0	-.001	0	.013	-.002	-.005
9	22:29:59	30.5	-.001	-.001	-.001	.013	-.001	-.005
10	22:40:00	30.5	0	-.001	-.001	.015	0	-.005
11	22:50:00	30.5	-.001	0	.001	.011	-.001	-.006
12	22:59:55	30.5	-.001	-.001	.001	.013	0	-.005
13	23:10:03	30.5	0	0	-.001	.016	0	-.005
14	23:19:57	30.5	-.002	.001	.001	.012	0	-.005
15	23:29:58	30.5	0	0	.002	.013	0	-.004
16	23:40:03	30.4	-.001	.001	0	.013	-.001	-.004
17	23:49:58	30.4	0	.006	.001	.013	0	-.003
18	23:59:57	30.5	0	0	.001	.017	-.001	-.004
19	00:09:58	30.4	.001	.001	.002	.015	0	-.004
20	00:19:57	30.4	-.001	.001	.002	.015	0	-.002
21	00:30:00	30.4	0	.012	.001	.013	.001	-.004
22	00:39:56	30.4	0	.003	.002	.017	0	-.002
23	00:49:59	30.4	.001	.002	.001	.013	0	-.002
24	00:59:56	30.4	0	.003	.002	.013	0	-.003
25	01:10:01	30.4	0	.001	.001	.013	.001	-.002
26	01:19:57	30.4	.001	.002	.002	.013	.001	-.002
27	01:29:55	30.4	.001	.001	.003	.016	.001	-.001
28	01:40:00	30.4	.001	.008	.002	.013	0	-.001
29	01:49:59	30.4	.002	.002	.002	.013	0	-.001
30	01:59:56	30.4	.002	.004	.004	.017	0	-.001
31	02:09:57	30.3	0	.005	.003	.016	0	0
32	02:19:59	30.4	.002	.005	.004	.015	.001	-.001
33	02:29:57	30.3	.003	.004	.005	.016	.001	0
34	02:40:01	30.4	.004	.006	.005	.017	0	.002
35	02:49:58	30.4	.003	.006	.008	.018	.001	.001
36	03:00:00	30.4	.004	.006	.006	.017	.002	.002
37	03:09:56	30.4	.004	.008	.008	.018	.002	.002
38	03:19:53	30.4	.006	.009	.006	.019	.003	.005
39	03:30:00	30.4	.006	.013	.008	.019	.003	.003
40	03:39:56	30.3	.009	.011	.011	.02	.003	.006
41	03:49:56	30.4	.009	.013	.011	.02	.004	.008
42	03:59:55	30.4	.01	.015	.012	.022	.005	.011
43	04:09:56	30.3	.012	.017	.015	.022	.005	.01
44	04:19:57	30.3	.01	.019	.017	.023	.006	.011
45	04:29:57	30.3	.015	.019	.019	.025	.008	.012
46	04:39:56	30.3	.016	.02	.02	.025	.009	.013
47	04:49:57	30.3	.017	.025	.022	.026	.01	.015
48	04:59:55	30.3	.019	.031	.024	.027	.01	.019
49	05:09:56	30.3	.023	.032	.025	.028	.012	.019
50	05:19:52	30.3	.027	.032	.028	.031	.012	.023
51	05:29:54	30.3	.026	.032	.032	.031	.013	.027
52	05:39:55	30.3	.03	.037	.033	.034	.016	.027
53	05:49:56	30.3	.03	.041	.035	.039	.018	.031
54	05:59:53	30.3	.033	.042	.041	.035	.019	.031
55	06:09:58	30.3	.037	.055	.042	.038	.02	.034
56	06:19:52	30.2	.039	.048	.047	.04	.022	.038
57	06:29:53	30.2	.042	.052	.048	.042	.022	.039
58	06:39:52	30.2	.044	.055	.051	.044	.027	.042
59	06:49:55	30.2	.049	.059	.055	.045	.027	.047
60	06:59:59	30.2	.052	.063	.059	.048	.03	.052
61	07:09:59	30.2	.056	.067	.063	.047	.032	.055
62	07:19:54	30.3	.059	.071	.068	.055	.033	.059
63	07:29:52	30.2	.063	.082	.07	.056	.035	.066
64	07:39:55	30.3	.068	.085	.075	.057	.039	.066
65	07:49:54	30.2	.074	.086	.077	.063	.04	.071
66	07:59:57	30.2	.082	.091	.084	.064	.042	.076
67	08:09:53	30.3	.082	.102	.09	.068	.046	.078
68	08:19:53	30.2	.083	.1	.093	.071	.048	.083
69	08:29:54	30.2	.088	.111	.099	.073	.053	.088
70	08:39:52	30.3	.095	.117	.104	.074	.054	.097
71	08:49:53	30.2	.098	.12	.107	.078	.057	.104
72	08:59:51	30.2	.106	.129	.114	.082	.06	.109
73	09:09:52	30.3	.111	.134	.122	.085	.061	.112
74	09:19:50	30.3	.115	.137	.129	.093	.069	.118
75	09:29:53	30.3	.132	.147	.135	.098	.071	.122
76	09:39:54	30.3	.132	.157	.14	.097	.074	.129
77	09:49:57	30.3	.139	.157	.149	.1	.077	.142
78	09:59:57	30.2	.146	.168	.151	.106	.08	.146
79	10:09:51	30.3	.154	.175	.161	.114	.086	.153
80	10:19:53	30.3	.158	.18	.163	.115	.089	.154
81	10:29:57	30.3	.166	.201	.17	.115	.093	.163
82	10:39:49	30.3	.179	.199	.18	.125	.096	.172
83	10:49:53	30.2	.183	.211	.189	.127	.102	.184
84	10:59:57	30.3	.199	.214	.197	.135	.105	.192
85	11:09:52	30.3	.204	.228	.209	.135	.111	.194
86	11:19:50	30.3	.216	.233	.22	.144	.12	.207
87	11:29:50	30.3	.221	.243	.222	.148	.122	.219
88	11:39:53	30.3	.228	.255	.236	.165	.132	.227
89	11:49:51	30.3	.237	.265	.245	.157	.129	.233
90	11:59:48	30.3	.248	.275	.244	.166	.137	.242
91	12:09:50	30.3	.259	.281	.259	.169	.146	.25
92	12:19:51	30.3	.275	.31	.272	.185	.146	.262
93	12:29:53	30.3	.28	.32	.279	.19	.153	.271
94	12:39:55	30.3	.303	.324	.289	.197	.161	.286
95	12:49:55	30.3	.31	.332	.307	.199	.166	.303
96	12:59:49	30.4	.325	.346	.31	.209	.172	.307
97	13:09:52	30.4	.339	.356	.318	.215	.179	.313
98	13:19:49	30.3	.351	.365	.339	.219	.185	.329
99	13:29:49	30.3	.361	.382	.347	.226	.199	.347
100	13:39:48	30.4	.369	.393	.354	.245	.204	.352
101	13:49:50	30.4	.39	.409	.373	.25	.212	.362
102	13:59:50	30.4	.401	.423	.378	.252	.227	.382
103	14:09:52	30.4	.424	.436	.4	.266	.23	.396
104	14:19:53	30.4	.434	.459	.408	.282	.236	.407
105	14:29:48	30.4	.454	.468	.425	.28	.249	.425
106	14:39:48	30.4	.473	.485	.438	.294	.262	.44
107	14:49:48	30.4	.497	.511	.465	.308	.265	.455
108	14:59:48	30.4	.509	.532	.468	.317	.271	.481
109	15:09:48	30.4	.543	.546	.488	.322	.289	.489
110	15:19:48	30.4	.542	.55	.5	.336	.295	.509
111	15:29:47	30.4	.572	.576	.517	.349	.308	.526
112	15:39:52	30.4	.585	.591	.539	.354	.323	.542
113	15:49:46	30.5	.604	.605	.553	.372	.336	.555
114	15:59:47	30.4	.634	.627	.571	.394	.34	.599
115	16:09:47	30.5	.651	.652	.604	.407	.366	.6
116	16:19:49	30.5	.684	.686	.606	.42	.369	.612
117	16:29:49	30.5	.689	.707	.635	.43	.391	.641
118	16:39:47	30.5	.749	.734	.652	.441	.397	.659
119	16:49:49	30.5	.745	.741	.67	.454	.415	.679
120	16:59:46	30.5	.771	.77	.695	.474	.436	.716
121	17:09:46	30.5	.799	.799	.71	.48	.439	.739
122	17:19:46	30.5	.809	.843	.744	.5	.453	.757
123	17:29:46	30.5	.858	.863	.749	.518	.468	.782
124	17:39:52	30.5	.884	.862	.792	.534	.492	.789
125	17:49:46	30.5	.914	.884	.803	.555	.514	.824
126	17:59:47	30.6	.94	.938	.83	.571	.528	.855
127	18:09:46	30.6	.963	.943	.856	.59	.551	.868
128	18:19:46	30.6	1.011	.971	.899	.62	.562	.912
129	18:29:45	30.5	1.032	1.006	.902	.633	.6	.924
130	18:39:49	30.5	1.057	1.052	.928	.65	.598	.953
131	18:49:45	30.5	1.098	1.058	.946	.683	.629	.99
132	18:59:45	30.6	1.135	1.108	.986	.691	.65	1.021
133	19:09:49	30.6	1.18	1.137	1.012	.721	.674	1.035
134	19:19:49	30.6	1.185	1.148	1.048	.727	.691	1.072
135	19:29:48	30.6	1.226	1.177	1.076	.75	.728	1.11
136	19:39:47	30.6	1.255	1.217	1.083	.789	.732	1.13
137	19:49:45	30.6	1.305	1.247	1.12	.788	.759	1.164
138	19:59:44	30.6	1.323	1.268	1.148	.817	.797	1.208
139	20:09:44	30.6	1.373	1.305	1.197	.841	.811	1.211
140	20:19:45	30.5	1.393	1.34	1.238	.87	.85	1.264
141	20:29:49	30.5	1.444	1.39	1.25	.899	.865	1.303
142	20:39:47	30.5	1.453	1.414	1.27	.913	.898	1.313
143	20:49:46	30.5	1.495	1.439	1.315	.954	.923	1.351
144	20:59:45	30.5	1.537	1.465	1.338	.979	.953	1.393
145	21:09:46	30.5	1.565	1.501	1.364	1.011	.965	1.435
146	21:19:45	30.5	1.603	1.541	1.397	1.028	1.006	1.454
147	21:29:48	30.5	1.629	1.589	1.426	1.055	1.03	1.487
148	21:39:46	30.5	1.666	1.606	1.464	1.103	1.069	1.518
149	21:49:44	30.5	1.71	1.66	1.498	1.13	1.087	1.552
150	21:59:44	30.5	1.748	1.698	1.53	1.145	1.11	1.602
151	22:09:47	30.5	1.782	1.708	1.571	1.181	1.149	1.62
152	22:19:45	30.5	1.804	1.752	1.607	1.203	1.187	1.667
153	22:29:43	30.5	1.842	1.792	1.63	1.248	1.208	1.696
154	22:39:43	30.5	1.864	1.814	1.669	1.277	1.24	1.747
155	22:49:41	30.5	1.878	1.856	1.687	1.308	1.287	1.787
156	22:59:44	30.5	1.911	1.882	1.736	1.323	1.312	1.798
157	23:09:43	30.5	1.945	1.913	1.755	1.352	1.344	1.829
158	23:19:43	30.5	1.959	1.943	1.802	1.385	1.384	1.864
159	23:29:43	30.5	1.998	1.976	1.843	1.449	1.395	1.905
160	23:39:42	30.5	2.018	2.014	1.851	1.447	1.439	1.922
161	23:49:43	30.5	2.063	2.046	1.894	1.506	1.486	1.969
162	23:59:43	30.5	2.068	2.061	1.916	1.515	1.518	2.01
163	00:09:44	30.5	2.098	2.116	1.949	1.577	1.542	2.015
164	00:19:40	30.5	2.094	2.122	1.969	1.58	1.594	2.052
165	00:29:43	30.5	2.103	2.143	1.993	1.613	1.623	2.082
166	00:39:44	30.4	2.116	2.183	2.016	1.651	1.644	2.1
167	00:49:41	30.4	2.121	2.248	2.047	1.682	1.681	2.125
168	00:59:43	30.4	2.117	2.24	2.066	1.703	1.707	2.155
169	01:09:39	30.4	2.102	2.252	2.096	1.748	1.758	2.194
170	01:19:40	30.4	2.103	2.277	2.119	1.775	1.78	2.209
171	01:29:40	30.4	2.129	2.276	2.163	1.826	1.807	2.236
172	01:39:42	30.4	2.116	2.301	2.165	1.861	1.855	2.257
173	01:49:41	30.4	2.124	2.301	2.175	1.849	1.864	2.261
174	01:59:40	30.4	2.122	2.306	2.192	1.892	1.898	2.278
175	02:09:42	30.4	2.112	2.306	2.221	1.918	1.936	2.283
176	02:19:42	30.4	2.107	2.307	2.192	1.935	1.959	2.306
177	02:29:41	30.5	2.111	2.306	2.209	1.967	2.01	2.285
178	02:39:41	30.4	2.111	2.305	2.197	1.987	2.006	2.292
179	02:49:44	30.4	2.122	2.307	2.205	2.021	2.031	2.288
180	02:59:45	30.5	2.107	2.3	2.203	2.035	2.064	2.288
181	03:09:39	30.4	2.107	2.319	2.249	2.059	2.089	2.312
182	03:19:43	30.4	2.13	2.292	2.23	2.1	2.119	2.32
183	03:29:44	30.4	2.118	2.313	2.211	2.105	2.131	2.289
184	03:39:44	30.4	2.121	2.325	2.224	2.107	2.155	2.294
185	03:49:44	30.5	2.107	2.304	2.218	2.123	2.173	2.313
186	03:59:40	30.4	2.116	2.293	2.22	2.125	2.181	2.293
187	04:09:39	30.4	2.118	2.317	2.216	2.109	2.183	2.285
188	04:19:38	30.4	2.115	2.303	2.218	2.124	2.188	2.29
189	04:29:43	30.4	2.123	2.306	2.231	2.131	2.182	2.304
190	04:39:42	30.4	2.102	2.301	2.216	2.122	2.21	2.294
191	04:49:40	30.4	2.132	2.312	2.223	2.126	2.188	2.3
192	04:59:41	30.4	2.122	2.321	2.206	2.134	2.177	2.288
193	05:09:37	30.4	2.109	2.317	2.219	2.136	2.183	2.3
194	05:19:41	30.4	2.118	2.31	2.221	2.129	2.204	2.29
195	05:29:38	30.4	2.134	2.314	2.224	2.129	2.224	2.3
196	05:39:41	30.4	2.141	2.311	2.219	2.126	2.18	2.296
197	05:49:37	30.4	2.134	2.31	2.219	2.151	2.202	2.301
198	05:59:40	30.4	2.126	2.319	2.235	2.121	2.194	2.294
199	06:09:41	30.4	2.147	2.329	2.224	2.129	2.211	2.297
200	06:19:42	30.4	2.13	2.32	2.233	2.148	2.191	2.296
201	06:29:37	30.4	2.131	2.321	2.225	2.136	2.199	2.3
202	06:39:41	30.4	2.144	2.336	2.225	2.124	2.191	2.298
203	06:49:36	30.4	2.148	2.327	2.228	2.123	2.203	2.315
204	06:59:42	30.4	2.145	2.321	2.236	2.121	2.202	2.307
205	07:09:42	30.4	2.15	2.321	2.246	2.125	2.202	2.313
206	07:19:38	30.4	2.156	2.33	2.249	2.133	2.192	2.306
207	07:29:37	30.4	2.158	2.348	2.242	2.138	2.197	2.314
208	07:39:37	30.5	2.161	2.35	2.239	2.141	2.201	2.315
209	07:49:37	30.4	2.161	2.351	2.246	2.144	2.207	2.308
210	07:59:37	30.4	2.181	2.349	2.248	2.13	2.209	2.305
211	08:09:39	30.4	2.191	2.344	2.262	2.143	2.202	2.356
212	08:19:38	30.4	2.173	2.352	2.261	2.14	2.199	2.32
213	08:29:36	30.4	2.191	2.349	2.259	2.138	2.197	2.33
214	08:39:41	30.4	2.194	2.379	2.257	2.14	2.201	2.339
215	08:49:39	30.4	2.203	2.365	2.26	2.168	2.22	2.33
216	08:59:36	30.4	2.205	2.368	2.277	2.139	2.216	2.348
217	09:09:39	30.4	2.22	2.366	2.265	2.152	2.211	2.341
218	09:19:38	30.4	2.206	2.377	2.277	2.159	2.209	2.342
219	09:29:37	30.4	2.224	2.372	2.294	2.161	2.225	2.334
220	09:39:36	30.4	2.224	2.398	2.282	2.159	2.228	2.337
221	09:49:39	30.5	2.211	2.393	2.289	2.166	2.213	2.348
222	09:59:38	30.4	2.223	2.39	2.305	2.16	2.234	2.359
223	10:09:39	30.4	2.246	2.398	2.301	2.15	2.228	2.349
224	10:19:36	30.4	2.232	2.406	2.33	2.184	2.235	2.371
225	10:29:40	30.4	2.262	2.416	2.304	2.162	2.239	2.377
226	10:39:38	30.4	2.249	2.41	2.328	2.169	2.241	2.377
227	10:49:36	30.4	2.255	2.442	2.315	2.181	2.257	2.38
228	10:59:38	30.4	2.26	2.439	2.325	2.191	2.25	2.399
229	11:09:36	30.4	2.275	2.455	2.329	2.179	2.247	2.39
230	11:19:36	30.4	2.29	2.452	2.335	2.203	2.25	2.388
231	11:29:36	30.5	2.308	2.457	2.337	2.196	2.259	2.403
232	11:39:34	30.4	2.312	2.467	2.358	2.197	2.279	2.409
233	11:49:35	30.4	2.321	2.465	2.358	2.197	2.284	2.426
234	11:59:36	30.4	2.308	2.488	2.37	2.202	2.29	2.416
235	12:09:35	30.4	2.328	2.482	2.362	2.22	2.289	2.443
236	12:19:36	30.5	2.321	2.495	2.384	2.233	2.272	2.429
237	12:29:35	30.5	2.337	2.512	2.395	2.223	2.289	2.436
238	12:39:35	30.5	2.363	2.508	2.388	2.228	2.307	2.455
239	12:49:36	30.4	2.361	2.517	2.385	2.246	2.296	2.457
240	12:59:34	30.4	2.374	2.524	2.399	2.225	2.298	2.473
241	13:09:33	30.5	2.4	2.528	2.412	2.224	2.321	2.488
242	13:19:37	30.5	2.369	2.543	2.442	2.255	2.31	2.489
243	13:29:37	30.5	2.402	2.55	2.446	2.25	2.32	2.477
