# Supplementary material for: Overexpression profiling reveals cellular requirements in the context of genetic backgrounds and environments
Source: PLoS Genet. 2023 Apr 28;19(4):e1010732. doi: 10.1371/journal.pgen.1010732 (PMC10171610; doi:10.1371/journal.pgen.1010732)
Supplement: S1 Data — (ZIP) [file pgen.1010732.s025.zip › S1_Data/Fig_5/Fig.5A/Fig.5A_rawdata.csv]

	Na	Na/Ca	background	Normalize Na/Ca
Rep1	15356.699	16662.323	3541.566	1.110504385
Rep2	6628.503	6074.318	2334.26	0.870946986
Rep3	11012.785	13171.489	1427.782	1.225216831
