# Supplementary material for: Overexpression profiling reveals cellular requirements in the context of genetic backgrounds and environments
Source: PLoS Genet. 2023 Apr 28;19(4):e1010732. doi: 10.1371/journal.pgen.1010732 (PMC10171610; doi:10.1371/journal.pgen.1010732)
Supplement: S1 Data — (ZIP) [file pgen.1010732.s025.zip › S1_Data/Fig_2/Fig.2G/Fig.2G_passage_cycle8.csv]

0	lineage1	Pool_a-1	Pool_a-2	Pool_b-1	Pool_b-2	lineage2
1	0.004	0.001	0.001	0.004	0.0	0.001
2	0.004	0.001	0.002	0.005	0.003	-0.001
3	0.004	0.001	0.001	0.008	0.001	0.001
4	0.005	0.0	0.002	0.006	0.002	0.001
5	0.005	0.002	0.004	0.008	0.002	0.002
6	0.006	0.001	0.004	0.008	0.002	0.002
7	0.008	0.004	0.006	0.008	0.002	0.005
8	0.009	0.004	0.008	0.01	0.004	0.003
9	0.009	0.006	0.008	0.009	0.006	0.006
10	0.009	0.008	0.008	0.01	0.01	0.006
11	0.01	0.008	0.008	0.012	0.005	0.008
12	0.01	0.005	0.01	0.012	0.006	0.008
13	0.01	0.009	0.009	0.017	0.008	0.008
14	0.013	0.01	0.013	0.013	0.009	0.008
15	0.012	0.01	0.01	0.016	0.009	0.011
16	0.012	0.01	0.015	0.019	0.009	0.01
17	0.011	0.011	0.015	0.018	0.012	0.011
18	0.015	0.012	0.017	0.024	0.011	0.011
19	0.015	0.013	0.018	0.023	0.012	0.011
20	0.015	0.015	0.018	0.026	0.016	0.013
21	0.012	0.015	0.02	0.028	0.022	0.013
22	0.015	0.019	0.02	0.031	0.018	0.013
23	0.015	0.02	0.02	0.033	0.022	0.013
24	0.015	0.022	0.025	0.035	0.025	0.018
25	0.019	0.025	0.027	0.038	0.026	0.02
26	0.017	0.025	0.031	0.048	0.028	0.019
27	0.018	0.027	0.035	0.049	0.033	0.022
28	0.02	0.032	0.038	0.053	0.035	0.024
29	0.022	0.035	0.04	0.057	0.039	0.026
30	0.023	0.038	0.047	0.066	0.042	0.028
31	0.027	0.041	0.048	0.07	0.047	0.032
32	0.028	0.046	0.051	0.074	0.056	0.034
33	0.028	0.049	0.057	0.085	0.061	0.038
34	0.032	0.054	0.061	0.086	0.069	0.041
35	0.033	0.06	0.063	0.097	0.069	0.044
36	0.035	0.062	0.069	0.102	0.074	0.047
37	0.037	0.069	0.078	0.121	0.083	0.052
38	0.038	0.077	0.081	0.128	0.085	0.054
39	0.041	0.085	0.089	0.129	0.092	0.059
40	0.045	0.088	0.098	0.144	0.098	0.059
41	0.048	0.095	0.103	0.154	0.11	0.07
42	0.053	0.102	0.11	0.162	0.119	0.071
43	0.059	0.107	0.117	0.166	0.124	0.075
44	0.059	0.113	0.122	0.187	0.139	0.085
45	0.061	0.122	0.129	0.192	0.142	0.084
46	0.066	0.129	0.136	0.2	0.163	0.09
47	0.068	0.133	0.146	0.215	0.177	0.097
48	0.076	0.147	0.16	0.228	0.171	0.106
49	0.076	0.151	0.179	0.245	0.187	0.112
50	0.081	0.165	0.172	0.248	0.194	0.115
51	0.085	0.175	0.19	0.263	0.199	0.127
52	0.091	0.183	0.195	0.288	0.213	0.137
53	0.097	0.192	0.219	0.295	0.227	0.141
54	0.105	0.208	0.22	0.313	0.236	0.147
55	0.105	0.228	0.233	0.336	0.262	0.153
56	0.115	0.231	0.241	0.346	0.274	0.164
57	0.118	0.247	0.251	0.374	0.291	0.177
58	0.124	0.273	0.279	0.393	0.302	0.18
59	0.136	0.272	0.285	0.404	0.328	0.197
60	0.143	0.293	0.303	0.431	0.343	0.2
61	0.146	0.302	0.315	0.442	0.356	0.214
62	0.16	0.335	0.35	0.474	0.368	0.235
63	0.163	0.335	0.356	0.488	0.386	0.241
64	0.172	0.358	0.361	0.505	0.412	0.251
65	0.178	0.362	0.388	0.526	0.436	0.263
66	0.191	0.386	0.403	0.548	0.453	0.277
67	0.204	0.398	0.438	0.585	0.481	0.293
68	0.205	0.422	0.436	0.598	0.502	0.328
69	0.22	0.442	0.468	0.62	0.529	0.321
70	0.236	0.47	0.487	0.666	0.548	0.339
71	0.24	0.483	0.498	0.688	0.568	0.359
72	0.249	0.51	0.514	0.699	0.594	0.373
73	0.264	0.533	0.554	0.739	0.628	0.391
74	0.279	0.558	0.563	0.75	0.64	0.411
75	0.293	0.571	0.585	0.793	0.684	0.433
76	0.307	0.611	0.63	0.824	0.725	0.454
77	0.321	0.626	0.641	0.836	0.734	0.468
78	0.333	0.657	0.67	0.874	0.763	0.505
79	0.344	0.674	0.686	0.896	0.782	0.518
80	0.356	0.709	0.714	0.952	0.814	0.554
81	0.379	0.729	0.741	0.96	0.875	0.554
82	0.398	0.771	0.775	1.003	0.892	0.589
83	0.407	0.788	0.805	1.022	0.916	0.614
84	0.436	0.814	0.83	1.112	0.954	0.634
85	0.451	0.873	0.854	1.094	0.986	0.669
86	0.462	0.884	0.885	1.158	1.039	0.687
87	0.49	0.916	0.924	1.188	1.071	0.693
88	0.518	0.945	0.961	1.197	1.098	0.739
89	0.533	0.985	0.991	1.238	1.143	0.763
90	0.55	1.006	1.003	1.298	1.164	0.797
91	0.57	1.056	1.068	1.32	1.204	0.834
92	0.589	1.083	1.086	1.332	1.24	0.869
93	0.627	1.097	1.126	1.37	1.276	0.912
94	0.635	1.138	1.153	1.422	1.319	0.926
95	0.656	1.174	1.194	1.448	1.36	0.962
96	0.693	1.208	1.223	1.5	1.391	0.984
97	0.712	1.239	1.266	1.536	1.439	1.025
98	0.751	1.28	1.317	1.598	1.455	1.069
99	0.779	1.326	1.33	1.596	1.534	1.095
100	0.805	1.385	1.355	1.638	1.544	1.143
101	0.829	1.391	1.402	1.66	1.601	1.156
102	0.873	1.428	1.492	1.705	1.635	1.204
103	0.901	1.468	1.48	1.747	1.643	1.238
104	0.92	1.52	1.541	1.77	1.683	1.266
105	0.946	1.557	1.549	1.798	1.732	1.309
106	0.969	1.594	1.589	1.839	1.762	1.342
107	1.037	1.62	1.623	1.863	1.792	1.377
108	1.046	1.675	1.668	1.894	1.829	1.418
109	1.072	1.703	1.687	1.926	1.849	1.46
110	1.105	1.737	1.711	2.009	1.894	1.513
111	1.148	1.759	1.756	1.994	1.935	1.562
112	1.164	1.812	1.784	1.999	1.952	1.569
113	1.209	1.856	1.825	2.043	1.981	1.61
114	1.245	1.872	1.869	2.068	2.016	1.639
115	1.294	1.908	1.893	2.079	2.032	1.696
116	1.312	1.933	1.899	2.107	2.066	1.723
117	1.349	1.976	1.94	2.133	2.092	1.759
118	1.392	2.018	1.967	2.161	2.115	1.814
119	1.47	2.061	1.995	2.169	2.163	1.86
120	1.442	2.071	2.009	2.203	2.166	1.896
121	1.52	2.108	2.046	2.172	2.168	1.922
122	1.524	2.111	2.071	2.204	2.169	1.957
123	1.562	2.16	2.089	2.195	2.203	1.976
124	1.611	2.195	2.129	2.196	2.198	2.003
125	1.627	2.194	2.17	2.21	2.201	2.059
126	1.652	2.221	2.175	2.198	2.221	2.08
127	1.715	2.252	2.191	2.198	2.203	2.109
128	1.741	2.271	2.185	2.197	2.209	2.151
129	1.763	2.282	2.219	2.21	2.212	2.173
130	1.813	2.299	2.206	2.196	2.205	2.188
131	1.851	2.294	2.216	2.192	2.21	2.228
132	1.855	2.314	2.217	2.211	2.201	2.255
133	1.893	2.334	2.231	2.195	2.213	2.274
134	1.909	2.334	2.227	2.214	2.21	2.334
135	1.945	2.354	2.247	2.205	2.218	2.332
136	1.978	2.334	2.239	2.21	2.207	2.363
137	2.012	2.344	2.209	2.221	2.189	2.383
138	2.025	2.328	2.218	2.194	2.188	2.399
139	2.06	2.332	2.218	2.184	2.213	2.408
140	2.094	2.334	2.225	2.211	2.22	2.421
141	2.104	2.326	2.219	2.191	2.195	2.415
142	2.137	2.333	2.239	2.232	2.231	2.435
143	2.163	2.328	2.235	2.192	2.195	2.467
144	2.168	2.344	2.224	2.205	2.205	2.45
145	2.19	2.34	2.223	2.198	2.216	2.441
146	2.219	2.344	2.257	2.206	2.221	2.445
147	2.195	2.33	2.232	2.217	2.221	2.451
148	2.202	2.357	2.235	2.252	2.217	2.456
149	2.232	2.357	2.231	2.218	2.202	2.453
150	2.223	2.321	2.224	2.233	2.188	2.443
151	2.245	2.323	2.225	2.22	2.216	2.46
152	2.228	2.332	2.216	2.196	2.217	2.464
153	2.23	2.341	2.228	2.214	2.218	2.486
154	2.22	2.364	2.271	2.24	2.25	2.445
155	2.277	2.356	2.248	2.232	2.252	2.444
156	2.226	2.344	2.22	2.219	2.217	2.443
157	2.227	2.347	2.223	2.221	2.218	2.449
158	2.236	2.339	2.254	2.224	2.238	2.455
159	2.249	2.357	2.235	2.231	2.225	2.455
160	2.226	2.342	2.232	2.235	2.238	2.455
161	2.233	2.369	2.235	2.249	2.247	2.446
162	2.226	2.356	2.214	2.261	2.246	2.451
163	2.248	2.385	2.234	2.248	2.272	2.463
164	2.231	2.343	2.249	2.264	2.241	2.471
165	2.221	2.359	2.233	2.296	2.261	2.455
166	2.246	2.377	2.246	2.248	2.231	2.445
167	2.257	2.346	2.243	2.293	2.275	2.463
168	2.236	2.371	2.271	2.297	2.276	2.493
169	2.253	2.35	2.274	2.279	2.317	2.455
170	2.267	2.373	2.268	2.296	2.29	2.451
171	2.248	2.351	2.257	2.292	2.288	2.495
