# Supplementary material for: Overexpression profiling reveals cellular requirements in the context of genetic backgrounds and environments
Source: PLoS Genet. 2023 Apr 28;19(4):e1010732. doi: 10.1371/journal.pgen.1010732 (PMC10171610; doi:10.1371/journal.pgen.1010732)
Supplement: S1 Data — (ZIP) [file pgen.1010732.s025.zip › S1_Data/Fig_2/Fig.2G/Fig.2G_passage_cycle9.csv]

0	lineage1	Pool_a-1	Pool_a-2	Pool_b-1	Pool_b-2	lineage2
1	-0.001	-0.003	0.001	0.003	0.001	-0.001
2	0.001	-0.001	0.002	0.004	0.003	-0.001
3	0.0	-0.001	0.003	0.006	0.001	-0.001
4	0.0	0.0	0.005	0.008	0.002	0.001
5	0.0	0.001	0.005	0.006	0.003	0.0
6	0.001	0.001	0.003	0.008	0.002	0.001
7	0.0	0.0	0.004	0.008	0.002	0.0
8	0.001	0.001	0.003	0.006	0.003	0.002
9	0.0	0.001	0.005	0.006	0.002	0.003
10	0.0	0.0	0.003	0.005	0.003	0.002
11	0.002	-0.001	0.004	0.005	0.003	0.001
12	0.001	0.001	0.004	0.006	0.003	0.002
13	0.001	0.002	0.005	0.006	0.003	0.002
14	0.001	0.004	0.005	0.008	0.003	0.003
15	0.003	0.003	0.008	0.01	0.004	0.004
16	0.004	0.004	0.008	0.01	0.005	0.005
17	0.004	0.005	0.01	0.012	0.008	0.008
18	0.005	0.006	0.011	0.012	0.008	0.006
19	0.004	0.009	0.013	0.015	0.008	0.009
20	0.008	0.008	0.013	0.016	0.013	0.01
21	0.008	0.01	0.013	0.018	0.011	0.01
22	0.005	0.01	0.015	0.02	0.012	0.011
23	0.009	0.012	0.017	0.02	0.016	0.013
24	0.009	0.015	0.019	0.023	0.017	0.015
25	0.012	0.016	0.022	0.025	0.017	0.017
26	0.012	0.018	0.023	0.025	0.018	0.017
27	0.012	0.022	0.026	0.03	0.02	0.02
28	0.012	0.024	0.027	0.033	0.024	0.022
29	0.015	0.024	0.027	0.035	0.025	0.025
30	0.017	0.026	0.032	0.039	0.027	0.026
31	0.018	0.03	0.034	0.041	0.031	0.028
32	0.019	0.033	0.035	0.041	0.032	0.034
33	0.022	0.034	0.038	0.049	0.037	0.033
34	0.025	0.039	0.045	0.052	0.039	0.038
35	0.027	0.042	0.046	0.053	0.039	0.04
36	0.03	0.045	0.049	0.06	0.045	0.044
37	0.03	0.048	0.055	0.067	0.046	0.047
38	0.034	0.053	0.057	0.07	0.055	0.051
39	0.037	0.054	0.06	0.073	0.054	0.055
40	0.038	0.062	0.066	0.076	0.062	0.06
41	0.042	0.066	0.069	0.089	0.064	0.064
42	0.047	0.07	0.073	0.091	0.073	0.073
43	0.047	0.077	0.081	0.093	0.075	0.073
44	0.049	0.082	0.083	0.105	0.081	0.078
45	0.055	0.089	0.09	0.111	0.082	0.084
46	0.057	0.096	0.096	0.118	0.088	0.089
47	0.062	0.099	0.103	0.125	0.092	0.099
48	0.066	0.109	0.111	0.127	0.104	0.104
49	0.07	0.115	0.118	0.136	0.11	0.11
50	0.076	0.124	0.122	0.15	0.118	0.118
51	0.08	0.126	0.131	0.158	0.121	0.122
52	0.085	0.144	0.142	0.163	0.131	0.131
53	0.093	0.147	0.156	0.183	0.142	0.139
54	0.097	0.156	0.156	0.182	0.149	0.148
55	0.104	0.162	0.173	0.19	0.158	0.157
56	0.11	0.17	0.175	0.206	0.157	0.168
57	0.115	0.182	0.185	0.214	0.175	0.176
58	0.121	0.197	0.198	0.227	0.183	0.184
59	0.133	0.205	0.205	0.243	0.199	0.2
60	0.135	0.215	0.215	0.252	0.2	0.213
61	0.143	0.229	0.227	0.267	0.231	0.219
62	0.155	0.238	0.241	0.272	0.244	0.233
63	0.172	0.258	0.251	0.295	0.243	0.255
64	0.171	0.27	0.264	0.32	0.251	0.264
65	0.185	0.286	0.288	0.322	0.269	0.279
66	0.192	0.299	0.295	0.335	0.292	0.298
67	0.201	0.317	0.328	0.351	0.303	0.306
68	0.209	0.325	0.339	0.374	0.317	0.321
69	0.22	0.351	0.343	0.387	0.325	0.338
70	0.234	0.362	0.365	0.403	0.336	0.352
71	0.25	0.39	0.393	0.432	0.393	0.374
72	0.269	0.396	0.41	0.439	0.375	0.394
73	0.274	0.436	0.42	0.462	0.404	0.416
74	0.291	0.448	0.432	0.491	0.434	0.438
75	0.307	0.456	0.451	0.504	0.445	0.466
76	0.316	0.476	0.48	0.527	0.456	0.478
77	0.343	0.496	0.503	0.553	0.481	0.492
78	0.346	0.527	0.523	0.572	0.489	0.526
79	0.368	0.563	0.547	0.583	0.527	0.556
80	0.39	0.567	0.555	0.607	0.551	0.574
81	0.418	0.596	0.59	0.636	0.592	0.594
82	0.41	0.63	0.622	0.686	0.591	0.618
83	0.444	0.652	0.64	0.693	0.667	0.659
84	0.463	0.662	0.694	0.712	0.664	0.688
85	0.48	0.708	0.693	0.736	0.677	0.705
86	0.5	0.73	0.724	0.768	0.71	0.75
87	0.518	0.746	0.749	0.802	0.727	0.763
88	0.549	0.785	0.788	0.829	0.772	0.795
89	0.562	0.816	0.802	0.85	0.788	0.833
90	0.586	0.843	0.832	0.882	0.863	0.86
91	0.63	0.883	0.869	0.908	0.867	0.894
92	0.643	0.911	0.923	0.946	0.877	0.955
93	0.663	0.932	0.939	0.968	0.934	0.971
94	0.739	0.982	0.967	1.012	0.947	1.001
95	0.723	1.003	0.992	1.025	0.978	1.066
96	0.746	1.034	1.027	1.069	1.035	1.069
97	0.797	1.09	1.056	1.107	1.05	1.136
98	0.809	1.102	1.087	1.157	1.093	1.145
99	0.845	1.157	1.132	1.166	1.116	1.192
100	0.904	1.158	1.149	1.213	1.172	1.238
101	0.911	1.206	1.188	1.277	1.238	1.286
102	0.934	1.232	1.233	1.26	1.231	1.287
103	0.986	1.284	1.273	1.289	1.251	1.326
104	1.007	1.31	1.311	1.363	1.313	1.391
105	1.051	1.352	1.354	1.375	1.355	1.417
106	1.068	1.392	1.356	1.419	1.402	1.468
107	1.113	1.42	1.411	1.443	1.436	1.497
108	1.15	1.457	1.437	1.479	1.489	1.53
109	1.172	1.516	1.513	1.538	1.522	1.589
110	1.204	1.522	1.524	1.551	1.54	1.636
111	1.245	1.57	1.566	1.589	1.591	1.679
112	1.298	1.604	1.596	1.643	1.603	1.709
113	1.328	1.65	1.629	1.678	1.659	1.746
114	1.363	1.681	1.68	1.701	1.689	1.778
115	1.399	1.711	1.724	1.753	1.741	1.841
116	1.439	1.756	1.739	1.751	1.768	1.872
117	1.465	1.802	1.789	1.81	1.806	1.907
118	1.508	1.838	1.825	1.863	1.838	1.952
119	1.541	1.876	1.829	1.841	1.885	2.029
120	1.579	1.879	1.883	1.882	1.892	2.013
121	1.618	1.928	1.905	1.914	1.927	2.039
122	1.63	1.973	1.943	1.952	1.978	2.095
123	1.69	1.984	1.992	1.969	1.992	2.083
124	1.731	2.02	1.986	2.007	2.028	2.169
125	1.749	2.054	1.999	2.028	2.065	2.169
126	1.784	2.074	2.043	2.069	2.056	2.196
127	1.811	2.098	2.093	2.098	2.108	2.221
128	1.857	2.124	2.098	2.081	2.139	2.241
129	1.891	2.155	2.121	2.109	2.159	2.311
130	1.919	2.188	2.158	2.123	2.154	2.341
131	1.94	2.224	2.185	2.123	2.139	2.355
132	2.014	2.252	2.194	2.141	2.194	2.38
133	1.999	2.267	2.212	2.153	2.184	2.397
134	2.038	2.288	2.214	2.152	2.219	2.442
135	2.067	2.285	2.23	2.138	2.209	2.439
136	2.082	2.307	2.243	2.145	2.212	2.448
137	2.11	2.31	2.226	2.163	2.231	2.45
138	2.166	2.313	2.238	2.155	2.202	2.444
139	2.174	2.301	2.256	2.152	2.194	2.41
140	2.196	2.313	2.233	2.176	2.203	2.448
141	2.195	2.3	2.268	2.158	2.194	2.449
142	2.221	2.323	2.25	2.185	2.192	2.445
143	2.23	2.323	2.235	2.184	2.221	2.451
144	2.263	2.313	2.256	2.148	2.191	2.445
145	2.217	2.337	2.21	2.163	2.187	2.509
146	2.234	2.307	2.24	2.167	2.223	2.456
147	2.231	2.327	2.249	2.146	2.21	2.446
148	2.26	2.313	2.255	2.144	2.225	2.451
149	2.223	2.323	2.249	2.161	2.202	2.448
150	2.282	2.327	2.253	2.197	2.218	2.458
151	2.282	2.35	2.247	2.153	2.231	2.464
152	2.265	2.322	2.24	2.145	2.201	2.461
153	2.3	2.325	2.234	2.163	2.209	2.463
154	2.248	2.358	2.247	2.146	2.191	2.446
155	2.264	2.337	2.238	2.137	2.189	2.473
156	2.256	2.329	2.242	2.14	2.239	2.45
157	2.249	2.311	2.238	2.163	2.211	2.446
158	2.3	2.308	2.254	2.176	2.205	2.463
159	2.269	2.313	2.242	2.182	2.216	2.46
160	2.241	2.314	2.232	2.181	2.211	2.449
161	2.283	2.33	2.245	2.168	2.213	2.459
162	2.261	2.333	2.247	2.163	2.228	2.448
163	2.279	2.332	2.248	2.168	2.277	2.464
164	2.265	2.344	2.259	2.161	2.223	2.46
165	2.26	2.327	2.253	2.176	2.223	2.459
166	2.25	2.326	2.252	2.182	2.209	2.465
167	2.272	2.343	2.274	2.185	2.25	2.461
168	2.243	2.342	2.254	2.19	2.218	2.459
169	2.279	2.347	2.268	2.165	2.232	2.465
170	2.247	2.33	2.275	2.173	2.231	2.464
171	2.231	2.329	2.261	2.206	2.248	2.468
172	2.277	2.351	2.285	2.205	2.24	2.497
173	2.31	2.346	2.272	2.189	2.232	2.487
174	2.262	2.352	2.284	2.18	2.254	2.472
175	2.267	2.337	2.272	2.235	2.253	2.472
176	2.264	2.336	2.285	2.204	2.265	2.475
177	2.261	2.377	2.279	2.204	2.253	2.477
178	2.265	2.347	2.281	2.242	2.267	2.499
179	2.291	2.371	2.289	2.231	2.274	2.5
180	2.263	2.371	2.313	2.212	2.291	2.488
181	2.283	2.397	2.289	2.225	2.27	2.487
182	2.261	2.381	2.299	2.235	2.318	2.507
183	2.259	2.372	2.299	2.254	2.294	2.49
184	2.29	2.366	2.312	2.247	2.306	2.497
185	2.29	2.383	2.323	2.261	2.323	2.51
186	2.268	2.401	2.315	2.284	2.311	2.494
187	2.283	2.401	2.318	2.284	2.328	2.511
188	2.263	2.384	2.342	2.277	2.344	2.528
189	2.272	2.407	2.327	2.299	2.332	2.536
190	2.297	2.403	2.325	2.297	2.344	2.523
191	2.303	2.412	2.359	2.34	2.357	2.528
192	2.285	2.412	2.352	2.343	2.378	2.546
193	2.303	2.41	2.364	2.323	2.366	2.545
194	2.306	2.412	2.351	2.339	2.379	2.568
195	2.305	2.441	2.369	2.325	2.388	2.567
196	2.293	2.446	2.37	2.344	2.408	2.565
197	2.311	2.446	2.376	2.346	2.427	2.568
198	2.318	2.453	2.393	2.365	2.422	2.564
199	2.308	2.446	2.397	2.358	2.438	2.559
200	2.321	2.435	2.399	2.376	2.45	2.565
201	2.34	2.488	2.412	2.394	2.421	2.591
202	2.314	2.471	2.398	2.407	2.465	2.586
203	2.332	2.466	2.435	2.417	2.457	2.597
204	2.33	2.48	2.434	2.43	2.478	2.611
205	2.326	2.514	2.421	2.444	2.468	2.612
206	2.337	2.492	2.455	2.47	2.497	2.617
207	2.379	2.495	2.458	2.432	2.502	2.618
208	2.323	2.518	2.463	2.464	2.5	2.622
209	2.359	2.525	2.466	2.456	2.511	2.644
210	2.352	2.514	2.486	2.464	2.522	2.637
211	2.335	2.531	2.487	2.481	2.54	2.645
212	2.356	2.533	2.468	2.514	2.558	2.674
213	2.361	2.536	2.481	2.508	2.56	2.655
214	2.358	2.545	2.506	2.538	2.575	2.688
215	2.38	2.539	2.509	2.526	2.604	2.702
216	2.395	2.586	2.532	2.526	2.594	2.686
217	2.381	2.573	2.539	2.553	2.602	2.691
218	2.384	2.579	2.551	2.559	2.615	2.724
219	2.384	2.583	2.555	2.565	2.626	2.695
220	2.402	2.583	2.576	2.567	2.63	2.713
221	2.403	2.602	2.569	2.583	2.644	2.733
222	2.414	2.605	2.575	2.594	2.649	2.748
223	2.407	2.616	2.572	2.619	2.664	2.74
224	2.429	2.626	2.591	2.626	2.671	2.761
225	2.42	2.627	2.612	2.646	2.679	2.762
226	2.435	2.653	2.596	2.631	2.72	2.773
227	2.439	2.645	2.628	2.631	2.719	2.793
228	2.439	2.66	2.63	2.652	2.76	2.785
229	2.446	2.657	2.634	2.656	2.743	2.802
230	2.43	2.67	2.642	2.693	2.761	2.822
231	2.486	2.686	2.641	2.699	2.771	2.806
232	2.464	2.69	2.684	2.697	2.775	2.824
233	2.466	2.702	2.691	2.741	2.775	2.834
234	2.47	2.698	2.671	2.693	2.814	2.846
235	2.478	2.708	2.711	2.722	2.82	2.862
236	2.461	2.719	2.698	2.719	2.821	2.871
237	2.502	2.734	2.725	2.744	2.82	2.849
238	2.5	2.742	2.721	2.763	2.837	2.878
239	2.497	2.746	2.732	2.765	2.838	2.863
240	2.506	2.755	2.75	2.786	2.848	2.893
241	2.522	2.797	2.747	2.814	2.877	2.915
242	2.506	2.773	2.743	2.82	2.867	2.931
243	2.523	2.793	2.749	2.804	2.857	2.92
244	2.543	2.797	2.78	2.8	2.886	2.942
245	2.551	2.794	2.77	2.817	2.918	2.94
246	2.553	2.831	2.792	2.834	2.938	2.969
247	2.547	2.805	2.791	2.86	2.947	2.981
248	2.559	2.816	2.787	2.88	2.944	2.976
249	2.59	2.834	2.817	2.886	2.943	2.987
250	2.576	2.849	2.845	2.894	2.961	2.99
251	2.581	2.86	2.844	2.881	2.979	3.044
252	2.62	2.838	2.849	2.886	2.962	3.022
253	2.61	2.896	2.851	2.903	3.001	2.976
254	2.611	2.942	2.874	2.928	3.017	3.011
255	2.59	2.894	2.851	2.931	3.019	3.04
256	2.618	2.918	2.885	2.955	3.012	3.052
257	2.612	2.915	2.869	2.911	3.036	3.045
258	2.577	2.913	2.892	2.938	3.046	3.056
259	2.633	2.924	2.895	2.953	3.053	3.077
260	2.627	2.935	2.888	2.967	3.054	3.093
261	2.659	2.944	2.916	2.982	3.074	3.092
262	2.662	2.986	2.954	2.969	3.074	3.113
263	2.657	2.95	2.94	2.995	3.091	3.083
264	2.668	2.972	2.921	3.003	3.084	3.103
265	2.678	2.973	2.979	3.031	3.091	3.16
266	2.689	3.0	2.931	2.994	3.156	3.157
267	2.697	3.007	2.961	3.032	3.118	3.15
268	2.693	3.009	2.947	3.013	3.134	3.179
269	2.682	3.029	2.964	3.026	3.148	3.149
270	2.712	3.003	2.955	3.058	3.154	3.142
271	2.728	3.029	2.986	3.054	3.175	3.183
272	2.736	3.045	2.979	3.081	3.178	3.215
273	2.699	3.064	3.008	3.103	3.185	3.18
