# Supplementary material for: Overexpression profiling reveals cellular requirements in the context of genetic backgrounds and environments
Source: PLoS Genet. 2023 Apr 28;19(4):e1010732. doi: 10.1371/journal.pgen.1010732 (PMC10171610; doi:10.1371/journal.pgen.1010732)
Supplement: S1 Data — (ZIP) [file pgen.1010732.s025.zip › S1_Data/Fig_2/Fig.2G/Fig.2G_passage_cycle2.csv]

0	lineage1	Pool_a-1	Pool_a-2	Pool_b-1	Pool_b-2	lineage2
1	2.492	2.654	2.501	2.312	2.388	2.572
2	0.003	-0.001	0.002	0.006	0.0	0.002
3	0.003	0.003	0.004	0.006	0.003	0.002
4	0.005	0.004	0.004	0.008	0.002	0.003
5	0.01	0.009	0.008	0.01	0.004	0.006
6	0.01	0.009	0.011	0.012	0.005	0.008
7	0.013	0.011	0.012	0.015	0.005	0.01
8	0.015	0.013	0.013	0.015	0.009	0.009
9	0.015	0.015	0.013	0.016	0.01	0.012
10	0.013	0.016	0.017	0.019	0.009	0.013
11	0.016	0.016	0.018	0.018	0.01	0.013
12	0.017	0.016	0.018	0.017	0.011	0.015
13	0.015	0.016	0.015	0.019	0.011	0.015
14	0.016	0.016	0.017	0.018	0.01	0.015
15	0.018	0.016	0.017	0.017	0.01	0.017
16	0.016	0.016	0.016	0.017	0.01	0.016
17	0.017	0.016	0.016	0.018	0.009	0.013
18	0.013	0.015	0.017	0.02	0.011	0.013
19	0.015	0.017	0.016	0.019	0.011	0.015
20	0.016	0.018	0.017	0.02	0.012	0.015
21	0.016	0.016	0.018	0.02	0.015	0.016
22	0.017	0.019	0.018	0.022	0.011	0.017
23	0.02	0.018	0.019	0.023	0.013	0.016
24	0.024	0.019	0.018	0.026	0.013	0.019
25	0.024	0.018	0.022	0.024	0.015	0.022
26	0.025	0.024	0.019	0.025	0.016	0.022
27	0.023	0.024	0.023	0.026	0.018	0.024
28	0.025	0.027	0.025	0.03	0.018	0.023
29	0.027	0.026	0.025	0.034	0.018	0.026
30	0.028	0.028	0.027	0.032	0.022	0.026
31	0.03	0.033	0.03	0.033	0.022	0.03
32	0.031	0.033	0.031	0.035	0.023	0.033
33	0.034	0.033	0.032	0.042	0.028	0.032
34	0.038	0.035	0.035	0.041	0.025	0.035
35	0.037	0.039	0.035	0.042	0.028	0.039
36	0.042	0.044	0.044	0.047	0.032	0.04
37	0.044	0.045	0.041	0.047	0.033	0.042
38	0.044	0.046	0.044	0.049	0.033	0.045
39	0.045	0.055	0.046	0.053	0.035	0.048
40	0.054	0.049	0.049	0.053	0.037	0.049
41	0.053	0.057	0.053	0.059	0.046	0.053
42	0.062	0.06	0.055	0.061	0.049	0.059
43	0.06	0.064	0.061	0.064	0.054	0.059
44	0.074	0.069	0.063	0.067	0.052	0.066
45	0.073	0.071	0.064	0.071	0.057	0.074
46	0.073	0.078	0.071	0.077	0.053	0.073
47	0.08	0.082	0.071	0.083	0.059	0.075
48	0.082	0.091	0.08	0.086	0.066	0.084
49	0.085	0.092	0.081	0.089	0.064	0.085
50	0.09	0.099	0.085	0.093	0.069	0.091
51	0.097	0.099	0.091	0.097	0.07	0.093
52	0.098	0.111	0.093	0.104	0.076	0.097
53	0.105	0.112	0.104	0.109	0.081	0.102
54	0.111	0.121	0.105	0.118	0.083	0.109
55	0.115	0.124	0.113	0.114	0.088	0.118
56	0.124	0.129	0.117	0.128	0.093	0.12
57	0.127	0.137	0.125	0.132	0.102	0.127
58	0.136	0.14	0.126	0.137	0.103	0.148
59	0.142	0.15	0.135	0.144	0.11	0.141
60	0.154	0.156	0.14	0.148	0.112	0.148
61	0.162	0.171	0.151	0.157	0.12	0.16
62	0.163	0.173	0.157	0.17	0.129	0.162
63	0.175	0.186	0.162	0.172	0.134	0.178
64	0.178	0.189	0.171	0.179	0.14	0.178
65	0.191	0.194	0.18	0.19	0.148	0.186
66	0.199	0.208	0.193	0.201	0.157	0.194
67	0.211	0.219	0.201	0.206	0.161	0.2
68	0.23	0.234	0.206	0.214	0.173	0.213
69	0.248	0.238	0.215	0.224	0.176	0.222
70	0.238	0.251	0.229	0.234	0.189	0.237
71	0.253	0.265	0.236	0.255	0.191	0.256
72	0.26	0.281	0.251	0.252	0.207	0.263
73	0.287	0.285	0.262	0.266	0.221	0.263
74	0.289	0.293	0.269	0.275	0.221	0.278
75	0.299	0.309	0.287	0.302	0.229	0.285
76	0.307	0.323	0.289	0.299	0.242	0.302
77	0.321	0.338	0.302	0.313	0.253	0.315
78	0.335	0.344	0.33	0.318	0.26	0.329
79	0.353	0.366	0.336	0.332	0.273	0.347
80	0.359	0.378	0.337	0.344	0.284	0.349
81	0.38	0.395	0.367	0.357	0.299	0.366
82	0.39	0.404	0.373	0.371	0.303	0.382
83	0.409	0.42	0.379	0.387	0.328	0.397
84	0.432	0.438	0.398	0.397	0.332	0.408
85	0.451	0.451	0.413	0.42	0.35	0.42
86	0.467	0.473	0.429	0.429	0.362	0.432
87	0.473	0.494	0.454	0.444	0.373	0.449
88	0.496	0.519	0.454	0.474	0.39	0.482
89	0.518	0.523	0.482	0.475	0.407	0.497
90	0.536	0.563	0.494	0.504	0.425	0.505
91	0.546	0.564	0.516	0.521	0.448	0.529
92	0.572	0.578	0.527	0.528	0.452	0.541
93	0.586	0.591	0.543	0.543	0.473	0.562
94	0.64	0.614	0.586	0.571	0.496	0.593
95	0.628	0.652	0.592	0.578	0.506	0.589
96	0.651	0.651	0.607	0.603	0.521	0.636
97	0.681	0.674	0.618	0.622	0.557	0.635
98	0.708	0.695	0.651	0.65	0.555	0.657
99	0.729	0.75	0.673	0.659	0.587	0.673
100	0.747	0.745	0.691	0.68	0.607	0.696
101	0.76	0.763	0.723	0.72	0.621	0.723
102	0.801	0.796	0.746	0.729	0.651	0.744
103	0.833	0.821	0.75	0.742	0.671	0.759
104	0.855	0.861	0.781	0.768	0.706	0.796
105	0.87	0.873	0.808	0.796	0.71	0.829
106	0.895	0.891	0.838	0.814	0.739	0.855
107	0.925	0.918	0.86	0.85	0.767	0.888
108	0.964	0.954	0.887	0.876	0.789	0.898
109	1.007	0.997	0.909	0.924	0.814	0.927
110	1.019	1.011	0.986	0.928	0.851	0.962
111	1.046	1.035	0.967	0.955	0.875	1.003
112	1.073	1.063	1.0	0.994	0.89	1.02
113	1.135	1.1	1.012	1.005	0.934	1.048
114	1.145	1.119	1.046	1.042	0.943	1.088
115	1.17	1.177	1.093	1.055	0.983	1.102
116	1.203	1.214	1.142	1.081	1.014	1.146
117	1.235	1.235	1.132	1.144	1.039	1.168
118	1.251	1.25	1.17	1.144	1.087	1.202
119	1.322	1.273	1.184	1.179	1.127	1.231
120	1.36	1.308	1.23	1.194	1.148	1.265
121	1.382	1.347	1.253	1.245	1.167	1.279
122	1.425	1.379	1.293	1.255	1.197	1.33
123	1.435	1.412	1.31	1.282	1.222	1.369
124	1.483	1.453	1.344	1.32	1.269	1.369
125	1.478	1.477	1.397	1.352	1.302	1.4
126	1.524	1.501	1.425	1.369	1.34	1.455
127	1.566	1.531	1.434	1.421	1.348	1.47
128	1.579	1.565	1.483	1.456	1.395	1.516
129	1.628	1.606	1.493	1.498	1.437	1.543
130	1.628	1.606	1.493	1.498	1.437	1.543
131	1.646	1.633	1.541	1.509	1.446	1.61
132	1.701	1.676	1.587	1.534	1.495	1.618
133	1.739	1.697	1.607	1.591	1.538	1.64
134	1.765	1.78	1.649	1.599	1.57	1.665
135	1.77	1.77	1.676	1.637	1.611	1.731
136	1.838	1.814	1.733	1.666	1.643	1.746
137	1.827	1.843	1.729	1.711	1.668	1.792
138	1.884	1.897	1.767	1.73	1.732	1.824
139	1.899	1.912	1.8	1.763	1.74	1.86
140	1.913	1.949	1.846	1.8	1.791	1.869
141	1.933	1.992	1.869	1.846	1.817	1.934
142	1.978	2.006	1.884	1.86	1.827	1.947
143	1.988	2.035	1.913	1.906	1.863	1.986
144	2.023	2.038	1.929	1.919	1.911	2.023
145	2.053	2.073	1.985	1.929	1.914	2.042
146	2.075	2.104	2.001	1.98	1.954	2.06
147	2.115	2.137	2.03	1.998	1.979	2.093
148	2.105	2.163	2.049	2.036	2.005	2.124
149	2.089	2.182	2.075	2.044	2.038	2.144
150	2.127	2.197	2.109	2.083	2.087	2.154
151	2.116	2.225	2.137	2.105	2.101	2.174
152	2.122	2.261	2.173	2.111	2.126	2.226
153	2.121	2.304	2.172	2.143	2.144	2.198
154	2.127	2.265	2.175	2.156	2.161	2.232
155	2.122	2.26	2.202	2.172	2.173	2.26
156	2.131	2.281	2.197	2.177	2.173	2.263
157	2.129	2.286	2.19	2.167	2.175	2.261
158	2.131	2.272	2.21	2.191	2.176	2.271
159	2.115	2.279	2.207	2.213	2.195	2.274
160	2.111	2.265	2.219	2.183	2.175	2.268
161	2.118	2.264	2.219	2.18	2.196	2.267
162	2.124	2.282	2.21	2.184	2.194	2.265
163	2.124	2.291	2.205	2.18	2.192	2.282
164	2.117	2.271	2.205	2.201	2.19	2.276
165	2.117	2.288	2.219	2.19	2.183	2.284
166	2.116	2.281	2.238	2.176	2.201	2.281
167	2.117	2.274	2.211	2.187	2.203	2.282
168	2.115	2.276	2.211	2.195	2.187	2.268
169	2.118	2.286	2.194	2.187	2.201	2.264
170	2.101	2.281	2.225	2.189	2.187	2.264
171	2.124	2.294	2.224	2.197	2.205	2.282
172	2.114	2.27	2.227	2.181	2.201	2.279
173	2.132	2.277	2.202	2.198	2.209	2.292
174	2.108	2.274	2.212	2.192	2.191	2.267
175	2.117	2.284	2.213	2.203	2.221	2.271
176	2.131	2.293	2.218	2.206	2.199	2.281
177	2.123	2.291	2.205	2.195	2.198	2.272
178	2.131	2.286	2.213	2.206	2.234	2.283
179	2.116	2.281	2.231	2.197	2.205	2.282
180	2.114	2.286	2.209	2.188	2.201	2.275
181	2.122	2.31	2.24	2.191	2.202	2.29
182	2.131	2.294	2.214	2.213	2.219	2.294
183	2.126	2.281	2.223	2.207	2.211	2.286
184	2.155	2.283	2.225	2.204	2.214	2.283
185	2.138	2.291	2.213	2.202	2.209	2.262
186	2.127	2.29	2.227	2.206	2.202	2.291
187	2.137	2.294	2.221	2.204	2.219	2.289
188	2.146	2.308	2.221	2.216	2.225	2.285
189	2.147	2.304	2.22	2.212	2.212	2.291
190	2.143	2.297	2.227	2.236	2.217	2.298
191	2.158	2.307	2.245	2.217	2.232	2.298
192	2.15	2.332	2.243	2.248	2.22	2.289
193	2.148	2.326	2.238	2.22	2.234	2.29
194	2.145	2.327	2.242	2.214	2.23	2.293
195	2.161	2.33	2.248	2.232	2.239	2.317
196	2.177	2.327	2.243	2.227	2.23	2.31
197	2.172	2.323	2.245	2.228	2.247	2.304
198	2.179	2.337	2.259	2.241	2.241	2.311
199	2.187	2.348	2.256	2.235	2.253	2.314
200	2.201	2.333	2.261	2.269	2.294	2.315
201	2.185	2.354	2.254	2.249	2.264	2.348
202	2.194	2.344	2.257	2.241	2.257	2.311
203	2.219	2.349	2.264	2.255	2.279	2.328
204	2.197	2.372	2.271	2.253	2.275	2.339
205	2.214	2.365	2.292	2.276	2.3	2.333
206	2.196	2.378	2.278	2.267	2.298	2.33
207	2.206	2.369	2.315	2.27	2.277	2.339
208	2.233	2.369	2.293	2.286	2.3	2.358
209	2.235	2.378	2.299	2.281	2.314	2.347
210	2.239	2.39	2.292	2.294	2.314	2.352
211	2.238	2.413	2.314	2.289	2.318	2.344
212	2.246	2.403	2.314	2.293	2.317	2.347
213	2.249	2.408	2.32	2.298	2.33	2.351
214	2.281	2.414	2.315	2.313	2.337	2.352
215	2.254	2.432	2.334	2.325	2.339	2.371
216	2.256	2.427	2.344	2.315	2.359	2.4
217	2.275	2.422	2.344	2.332	2.379	2.385
218	2.281	2.453	2.35	2.329	2.356	2.379
219	2.313	2.449	2.351	2.35	2.381	2.391
220	2.285	2.456	2.362	2.348	2.392	2.414
221	2.315	2.474	2.366	2.365	2.391	2.43
222	2.299	2.47	2.384	2.364	2.401	2.42
223	2.314	2.486	2.378	2.354	2.4	2.436
224	2.32	2.503	2.385	2.383	2.413	2.436
225	2.3	2.506	2.391	2.383	2.427	2.436
226	2.343	2.496	2.406	2.374	2.422	2.435
227	2.341	2.53	2.407	2.386	2.466	2.457
228	2.355	2.518	2.431	2.4	2.455	2.443
229	2.362	2.526	2.451	2.408	2.468	2.473
230	2.37	2.524	2.443	2.409	2.455	2.473
231	2.381	2.54	2.432	2.417	2.479	2.481
232	2.391	2.541	2.437	2.438	2.497	2.507
233	2.395	2.548	2.458	2.446	2.497	2.486
234	2.412	2.58	2.461	2.453	2.51	2.497
235	2.399	2.575	2.474	2.467	2.524	2.517
236	2.424	2.577	2.463	2.457	2.523	2.521
237	2.407	2.604	2.495	2.466	2.551	2.523
238	2.457	2.637	2.495	2.479	2.538	2.531
239	2.438	2.638	2.511	2.492	2.562	2.546
240	2.455	2.628	2.519	2.499	2.561	2.557
241	2.435	2.634	2.539	2.521	2.595	2.552
242	2.479	2.649	2.531	2.51	2.589	2.575
243	2.478	2.669	2.537	2.521	2.608	2.574
244	2.486	2.673	2.543	2.526	2.617	2.581
245	2.504	2.679	2.554	2.538	2.635	2.593
246	2.486	2.691	2.57	2.55	2.626	2.617
247	2.512	2.676	2.584	2.561	2.647	2.612
248	2.511	2.721	2.569	2.583	2.662	2.617
249	2.519	2.717	2.595	2.564	2.653	2.648
250	2.543	2.712	2.593	2.587	2.67	2.652
251	2.562	2.74	2.601	2.594	2.706	2.644
252	2.554	2.756	2.624	2.601	2.719	2.662
253	2.555	2.765	2.653	2.622	2.719	2.671
254	2.559	2.766	2.63	2.623	2.713	2.685
255	2.582	2.756	2.645	2.626	2.742	2.696
256	2.606	2.814	2.66	2.641	2.727	2.696
257	2.589	2.792	2.656	2.656	2.757	2.712
258	2.609	2.802	2.673	2.668	2.772	2.747
259	2.637	2.823	2.671	2.669	2.773	2.75
260	2.655	2.831	2.682	2.675	2.794	2.748
261	2.627	2.815	2.706	2.695	2.801	2.74
262	2.649	2.848	2.732	2.698	2.78	2.772
263	2.689	2.856	2.708	2.703	2.821	2.776
264	2.682	2.865	2.724	2.719	2.831	2.782
265	2.67	2.873	2.734	2.742	2.821	2.814
266	2.683	2.886	2.732	2.739	2.862	2.811
267	2.689	2.911	2.761	2.753	2.873	2.823
268	2.713	2.902	2.733	2.736	2.874	2.841
269	2.691	2.901	2.749	2.755	2.838	2.837
270	2.717	2.923	2.747	2.756	2.875	2.842
271	2.758	2.955	2.782	2.779	2.884	2.85
272	2.722	2.938	2.812	2.786	2.904	2.873
273	2.713	2.925	2.798	2.782	2.911	2.886
274	2.769	2.955	2.798	2.797	2.936	2.884
275	2.756	2.974	2.816	2.801	2.926	2.907
276	2.776	2.976	2.835	2.82	2.947	2.907
277	2.764	2.996	2.841	2.837	2.959	2.907
278	2.775	3.018	2.836	2.836	2.982	2.92
279	2.806	3.003	2.859	2.822	2.974	2.949
280	2.806	3.016	2.853	2.866	2.978	2.945
281	2.805	3.019	2.871	2.856	3.005	2.962
282	2.812	3.023	2.852	2.872	3.008	2.95
283	2.823	3.068	2.874	2.892	3.015	2.974
284	2.85	3.039	2.879	2.892	3.027	2.983
285	2.831	3.069	2.881	2.909	3.055	2.994
286	2.848	3.089	2.914	2.891	3.045	3.005
287	2.836	3.073	2.893	2.889	3.087	3.017
288	2.901	3.091	2.924	2.913	3.064	3.024
289	2.821	3.07	2.921	2.903	3.089	3.026
290	2.895	3.119	2.931	2.918	3.082	3.051
291	2.895	3.096	2.924	2.925	3.077	3.077
292	2.913	3.127	2.936	2.969	3.084	3.049
293	2.897	3.099	2.946	2.975	3.1	3.074
294	2.92	3.114	2.949	2.964	3.129	3.091
295	2.887	3.148	2.966	2.983	3.125	3.077
296	2.865	3.131	2.971	3.008	3.151	3.109
