# Supplementary material for: Overexpression profiling reveals cellular requirements in the context of genetic backgrounds and environments
Source: PLoS Genet. 2023 Apr 28;19(4):e1010732. doi: 10.1371/journal.pgen.1010732 (PMC10171610; doi:10.1371/journal.pgen.1010732)
Supplement: S1 Data — (ZIP) [file pgen.1010732.s025.zip › S1_Data/Fig_2/Fig.2G/Fig.2G_passage_cycle3.csv]

0	lineage1	Pool_a-1	Pool_a-2	Pool_b-1	Pool_b-2	lineage2
1	0.002	0.0	0.001	0.006	0.002	0.001
2	0.003	0.0	0.002	0.009	0.002	0.001
3	0.005	0.001	0.005	0.01	0.004	0.004
4	0.008	0.005	0.01	0.013	0.004	0.005
5	0.012	0.011	0.012	0.017	0.011	0.011
6	0.01	0.012	0.017	0.022	0.015	0.012
7	0.017	0.016	0.02	0.023	0.018	0.016
8	0.017	0.018	0.019	0.025	0.017	0.018
9	0.018	0.019	0.022	0.027	0.017	0.022
10	0.018	0.023	0.026	0.025	0.018	0.022
11	0.02	0.019	0.022	0.028	0.018	0.023
12	0.019	0.02	0.022	0.027	0.018	0.023
13	0.018	0.022	0.022	0.028	0.018	0.022
14	0.02	0.023	0.023	0.027	0.02	0.019
15	0.018	0.023	0.022	0.027	0.017	0.019
16	0.016	0.019	0.02	0.026	0.017	0.019
17	0.016	0.023	0.022	0.026	0.018	0.02
18	0.018	0.019	0.02	0.027	0.017	0.026
19	0.017	0.022	0.022	0.027	0.017	0.02
20	0.016	0.023	0.024	0.027	0.017	0.02
21	0.022	0.023	0.022	0.026	0.016	0.022
22	0.022	0.027	0.022	0.03	0.018	0.022
23	0.026	0.023	0.024	0.027	0.019	0.024
24	0.022	0.025	0.026	0.034	0.023	0.024
25	0.024	0.03	0.026	0.031	0.024	0.028
26	0.028	0.03	0.03	0.038	0.027	0.027
27	0.028	0.03	0.031	0.038	0.025	0.032
28	0.031	0.032	0.037	0.04	0.026	0.037
29	0.032	0.035	0.033	0.041	0.03	0.037
30	0.035	0.048	0.039	0.042	0.033	0.042
31	0.039	0.044	0.039	0.044	0.037	0.045
32	0.044	0.049	0.041	0.048	0.04	0.047
33	0.045	0.049	0.052	0.051	0.039	0.049
34	0.048	0.053	0.047	0.059	0.045	0.053
35	0.054	0.057	0.054	0.057	0.054	0.057
36	0.056	0.063	0.06	0.059	0.054	0.063
37	0.057	0.067	0.061	0.067	0.054	0.064
38	0.067	0.069	0.063	0.071	0.061	0.07
39	0.07	0.077	0.068	0.077	0.063	0.071
40	0.074	0.082	0.07	0.078	0.066	0.08
41	0.078	0.085	0.084	0.085	0.069	0.084
42	0.089	0.092	0.093	0.09	0.078	0.096
43	0.09	0.098	0.09	0.097	0.081	0.097
44	0.093	0.109	0.096	0.098	0.09	0.106
45	0.1	0.118	0.104	0.105	0.096	0.114
46	0.107	0.121	0.105	0.112	0.099	0.127
47	0.113	0.136	0.11	0.12	0.105	0.122
48	0.122	0.136	0.122	0.126	0.114	0.129
49	0.126	0.141	0.128	0.135	0.118	0.134
50	0.139	0.153	0.132	0.148	0.125	0.142
51	0.142	0.156	0.14	0.148	0.133	0.156
52	0.154	0.18	0.146	0.154	0.139	0.168
53	0.165	0.18	0.161	0.165	0.15	0.17
54	0.172	0.187	0.171	0.168	0.158	0.179
55	0.177	0.201	0.176	0.19	0.172	0.189
56	0.186	0.211	0.19	0.191	0.166	0.197
57	0.198	0.214	0.19	0.204	0.183	0.214
58	0.207	0.234	0.2	0.213	0.198	0.22
59	0.219	0.245	0.212	0.222	0.2	0.227
60	0.236	0.258	0.22	0.228	0.212	0.241
61	0.247	0.275	0.251	0.245	0.221	0.253
62	0.252	0.28	0.241	0.249	0.228	0.274
63	0.259	0.31	0.257	0.259	0.243	0.274
64	0.28	0.304	0.273	0.277	0.26	0.282
65	0.292	0.318	0.279	0.286	0.27	0.301
66	0.306	0.349	0.303	0.294	0.289	0.32
67	0.311	0.354	0.304	0.313	0.292	0.337
68	0.32	0.375	0.321	0.33	0.307	0.342
69	0.347	0.378	0.328	0.339	0.321	0.358
70	0.369	0.395	0.345	0.351	0.336	0.369
71	0.381	0.407	0.359	0.376	0.346	0.386
72	0.393	0.434	0.379	0.382	0.366	0.403
73	0.401	0.44	0.401	0.396	0.388	0.42
74	0.427	0.483	0.408	0.417	0.391	0.444
75	0.447	0.475	0.413	0.433	0.418	0.449
76	0.461	0.494	0.441	0.452	0.442	0.475
77	0.49	0.531	0.478	0.467	0.446	0.488
78	0.5	0.535	0.474	0.473	0.454	0.491
79	0.523	0.575	0.49	0.496	0.478	0.531
80	0.545	0.579	0.519	0.518	0.502	0.545
81	0.572	0.597	0.531	0.529	0.516	0.56
82	0.597	0.614	0.548	0.546	0.536	0.591
83	0.604	0.645	0.578	0.585	0.557	0.6
84	0.648	0.667	0.591	0.601	0.591	0.618
85	0.65	0.689	0.618	0.623	0.601	0.633
86	0.664	0.712	0.632	0.63	0.63	0.656
87	0.698	0.743	0.649	0.659	0.644	0.684
88	0.716	0.761	0.667	0.685	0.665	0.705
89	0.738	0.8	0.7	0.708	0.688	0.725
90	0.759	0.816	0.718	0.731	0.714	0.749
91	0.81	0.848	0.752	0.745	0.745	0.775
92	0.836	0.855	0.767	0.757	0.765	0.799
93	0.852	0.891	0.783	0.785	0.789	0.832
94	0.869	0.932	0.833	0.816	0.817	0.861
95	0.916	0.952	0.845	0.85	0.877	0.882
96	0.923	0.986	0.858	0.87	0.865	0.908
97	0.963	1.03	0.904	0.882	0.901	0.932
98	1.004	1.039	0.952	0.912	0.947	0.957
99	1.014	1.087	0.998	0.942	0.947	0.994
100	1.033	1.102	0.964	0.988	0.986	1.044
101	1.097	1.148	1.01	1.006	1.013	1.066
102	1.141	1.173	1.052	1.019	1.039	1.085
103	1.15	1.206	1.062	1.062	1.068	1.119
104	1.17	1.241	1.1	1.105	1.11	1.128
105	1.192	1.264	1.114	1.121	1.149	1.184
106	1.232	1.286	1.171	1.189	1.16	1.194
107	1.267	1.334	1.171	1.172	1.195	1.224
108	1.301	1.355	1.199	1.202	1.239	1.267
109	1.327	1.388	1.245	1.235	1.274	1.31
110	1.36	1.432	1.308	1.269	1.29	1.334
111	1.404	1.473	1.295	1.288	1.338	1.356
112	1.439	1.501	1.326	1.327	1.363	1.4
113	1.478	1.516	1.368	1.349	1.413	1.447
114	1.499	1.556	1.383	1.414	1.435	1.446
115	1.522	1.595	1.433	1.431	1.455	1.495
116	1.571	1.635	1.444	1.442	1.508	1.542
117	1.604	1.671	1.479	1.478	1.551	1.563
118	1.643	1.711	1.551	1.508	1.564	1.601
119	1.668	1.736	1.552	1.579	1.601	1.636
120	1.696	1.758	1.598	1.58	1.632	1.662
121	1.727	1.826	1.622	1.618	1.666	1.705
122	1.759	1.825	1.644	1.658	1.694	1.732
123	1.797	1.877	1.704	1.675	1.726	1.756
124	1.8	1.9	1.713	1.723	1.755	1.825
125	1.838	1.914	1.76	1.731	1.81	1.827
126	1.856	1.958	1.783	1.776	1.842	1.862
127	1.882	1.998	1.796	1.834	1.883	1.893
128	1.911	2.008	1.841	1.825	1.877	1.947
129	1.942	2.037	1.867	1.85	1.925	1.955
130	1.969	2.06	1.889	1.891	1.932	1.987
131	1.977	2.075	1.909	1.927	1.952	2.024
132	2.021	2.105	1.927	1.944	1.986	2.046
133	2.037	2.13	1.969	1.956	2.007	2.073
134	2.037	2.192	2.002	1.977	2.036	2.088
135	2.061	2.174	2.002	1.999	2.065	2.124
136	2.057	2.214	2.025	2.032	2.078	2.153
137	2.065	2.223	2.053	2.065	2.111	2.16
138	2.068	2.218	2.081	2.094	2.116	2.191
139	2.08	2.233	2.101	2.108	2.112	2.238
140	2.064	2.232	2.132	2.139	2.138	2.247
141	2.072	2.232	2.146	2.137	2.133	2.268
142	2.066	2.241	2.112	2.144	2.147	2.275
143	2.078	2.254	2.137	2.163	2.147	2.288
144	2.067	2.255	2.152	2.154	2.147	2.293
145	2.059	2.246	2.14	2.173	2.139	2.315
146	2.083	2.243	2.146	2.156	2.16	2.312
147	2.068	2.242	2.143	2.172	2.143	2.322
148	2.071	2.243	2.151	2.181	2.147	2.306
149	2.065	2.257	2.168	2.175	2.144	2.308
150	2.076	2.256	2.163	2.161	2.15	2.32
151	2.089	2.236	2.14	2.161	2.159	2.315
152	2.056	2.247	2.148	2.194	2.148	2.322
153	2.076	2.254	2.133	2.175	2.152	2.321
154	2.054	2.247	2.139	2.184	2.132	2.32
155	2.053	2.243	2.126	2.161	2.158	2.328
156	2.089	2.263	2.145	2.162	2.147	2.314
157	2.1	2.259	2.134	2.175	2.146	2.327
158	2.093	2.26	2.143	2.172	2.133	2.301
159	2.078	2.238	2.141	2.161	2.137	2.31
160	2.085	2.247	2.155	2.179	2.148	2.306
161	2.074	2.259	2.16	2.165	2.161	2.301
162	2.076	2.269	2.147	2.181	2.154	2.297
163	2.073	2.259	2.143	2.183	2.146	2.305
164	2.074	2.25	2.146	2.183	2.161	2.313
165	2.078	2.259	2.148	2.169	2.165	2.314
166	2.08	2.252	2.173	2.174	2.153	2.301
167	2.088	2.26	2.155	2.172	2.161	2.319
168	2.086	2.261	2.145	2.176	2.16	2.312
169	2.082	2.275	2.16	2.183	2.166	2.308
170	2.122	2.288	2.155	2.182	2.184	2.308
171	2.088	2.265	2.162	2.192	2.18	2.318
172	2.095	2.268	2.17	2.181	2.155	2.306
173	2.093	2.272	2.147	2.198	2.174	2.325
174	2.082	2.282	2.153	2.191	2.172	2.303
175	2.121	2.29	2.168	2.205	2.18	2.313
176	2.104	2.277	2.165	2.205	2.181	2.307
177	2.116	2.288	2.172	2.194	2.183	2.312
178	2.116	2.305	2.174	2.199	2.189	2.313
179	2.121	2.282	2.184	2.204	2.198	2.33
180	2.123	2.294	2.17	2.187	2.209	2.321
181	2.124	2.294	2.185	2.201	2.187	2.333
182	2.115	2.296	2.172	2.201	2.185	2.321
183	2.14	2.307	2.183	2.187	2.211	2.328
184	2.124	2.312	2.18	2.203	2.202	2.358
185	2.13	2.298	2.184	2.21	2.22	2.342
186	2.147	2.315	2.183	2.213	2.207	2.337
187	2.141	2.319	2.189	2.224	2.211	2.347
188	2.131	2.333	2.202	2.217	2.226	2.342
189	2.161	2.327	2.214	2.213	2.239	2.352
190	2.167	2.349	2.196	2.216	2.228	2.347
191	2.165	2.333	2.24	2.24	2.233	2.35
192	2.167	2.344	2.214	2.22	2.232	2.354
193	2.18	2.355	2.22	2.249	2.249	2.357
194	2.184	2.362	2.233	2.234	2.246	2.364
195	2.209	2.378	2.23	2.249	2.263	2.351
196	2.207	2.359	2.24	2.259	2.282	2.362
197	2.216	2.405	2.235	2.246	2.29	2.361
198	2.219	2.368	2.226	2.257	2.279	2.388
199	2.224	2.385	2.27	2.25	2.292	2.381
200	2.197	2.393	2.279	2.276	2.304	2.409
201	2.217	2.406	2.249	2.269	2.294	2.413
202	2.249	2.437	2.262	2.274	2.323	2.416
203	2.245	2.429	2.293	2.277	2.33	2.393
204	2.262	2.436	2.293	2.293	2.319	2.415
205	2.254	2.424	2.286	2.288	2.332	2.413
206	2.27	2.449	2.297	2.294	2.335	2.421
207	2.276	2.456	2.297	2.292	2.363	2.428
208	2.283	2.452	2.304	2.31	2.374	2.415
209	2.285	2.457	2.311	2.308	2.368	2.435
210	2.291	2.467	2.322	2.317	2.373	2.451
211	2.31	2.493	2.322	2.321	2.385	2.439
212	2.307	2.486	2.333	2.357	2.388	2.446
213	2.315	2.501	2.332	2.344	2.401	2.46
214	2.303	2.519	2.369	2.351	2.417	2.461
215	2.348	2.541	2.349	2.362	2.435	2.474
216	2.346	2.524	2.351	2.35	2.43	2.47
217	2.34	2.531	2.384	2.372	2.457	2.501
218	2.347	2.558	2.378	2.373	2.455	2.49
219	2.361	2.561	2.373	2.395	2.46	2.487
220	2.401	2.551	2.414	2.401	2.459	2.492
221	2.394	2.573	2.426	2.4	2.477	2.506
222	2.395	2.601	2.408	2.403	2.485	2.541
223	2.4	2.595	2.434	2.413	2.506	2.521
224	2.381	2.61	2.428	2.431	2.506	2.531
225	2.441	2.608	2.437	2.434	2.543	2.575
226	2.41	2.609	2.431	2.434	2.532	2.546
227	2.461	2.63	2.471	2.439	2.541	2.574
228	2.467	2.653	2.463	2.453	2.574	2.552
229	2.458	2.66	2.466	2.452	2.573	2.56
230	2.455	2.669	2.493	2.477	2.574	2.574
231	2.5	2.677	2.5	2.479	2.568	2.604
232	2.483	2.679	2.482	2.482	2.596	2.595
233	2.481	2.702	2.506	2.489	2.599	2.622
234	2.49	2.721	2.523	2.495	2.61	2.613
235	2.486	2.718	2.523	2.507	2.633	2.625
236	2.522	2.731	2.539	2.53	2.633	2.657
237	2.521	2.733	2.546	2.53	2.648	2.655
238	2.532	2.761	2.55	2.554	2.655	2.679
239	2.537	2.756	2.555	2.546	2.682	2.671
240	2.554	2.782	2.572	2.536	2.676	2.685
241	2.566	2.772	2.572	2.559	2.685	2.673
242	2.59	2.777	2.58	2.57	2.71	2.691
243	2.594	2.822	2.591	2.57	2.739	2.683
244	2.575	2.811	2.617	2.588	2.704	2.732
245	2.622	2.834	2.608	2.586	2.751	2.762
246	2.609	2.823	2.625	2.61	2.737	2.712
247	2.634	2.852	2.623	2.613	2.764	2.741
248	2.617	2.844	2.64	2.63	2.765	2.75
249	2.65	2.869	2.639	2.641	2.792	2.762
250	2.615	2.896	2.654	2.644	2.792	2.766
251	2.667	2.894	2.677	2.659	2.797	2.786
252	2.673	2.916	2.675	2.66	2.804	2.806
253	2.695	2.901	2.714	2.667	2.826	2.806
254	2.683	2.91	2.691	2.674	2.842	2.798
255	2.692	2.929	2.711	2.691	2.831	2.82
256	2.714	2.915	2.724	2.684	2.863	2.837
257	2.708	2.939	2.732	2.7	2.862	2.842
258	2.724	2.946	2.724	2.697	2.888	2.848
259	2.728	2.968	2.744	2.728	2.859	2.831
260	2.728	2.962	2.739	2.754	2.889	2.864
261	2.75	2.965	2.758	2.736	2.884	2.882
262	2.748	3.002	2.743	2.748	2.916	2.895
263	2.808	3.019	2.815	2.733	2.907	2.893
264	2.775	3.027	2.802	2.765	2.93	2.903
265	2.779	3.003	2.82	2.77	2.893	2.83
266	2.801	3.003	2.824	2.77	2.953	2.942
267	2.821	3.031	2.804	2.8	2.944	2.939
