# Supplementary material for: Overexpression profiling reveals cellular requirements in the context of genetic backgrounds and environments
Source: PLoS Genet. 2023 Apr 28;19(4):e1010732. doi: 10.1371/journal.pgen.1010732 (PMC10171610; doi:10.1371/journal.pgen.1010732)
Supplement: S1 Data — (ZIP) [file pgen.1010732.s025.zip › S1_Data/Fig_2/Fig.2G/Fig.2G_passage_cycle10.csv]

0	lineage1	Pool_a-1	Pool_a-2	Pool_b-1	Pool_b-2	lineage2
1	0.003	0.002	0.0	0.005	0.001	0.001
2	0.002	0.002	0.001	0.005	0.003	0.003
3	0.001	0.004	-0.001	0.009	0.004	0.004
4	0.003	0.003	0.002	0.008	0.003	0.004
5	0.006	0.005	0.004	0.012	0.004	0.004
6	0.005	0.006	0.002	0.009	0.008	0.006
7	0.005	0.005	0.003	0.009	0.008	0.006
8	0.006	0.01	0.003	0.01	0.005	0.008
9	0.006	0.006	0.004	0.011	0.004	0.01
10	0.006	0.009	0.006	0.012	0.005	0.009
11	0.006	0.006	0.003	0.009	0.008	0.008
12	0.006	0.009	0.005	0.012	0.006	0.01
13	0.008	0.008	0.005	0.012	0.005	0.011
14	0.006	0.01	0.01	0.016	0.01	0.009
15	0.008	0.01	0.009	0.017	0.006	0.011
16	0.008	0.011	0.012	0.016	0.006	0.011
17	0.008	0.012	0.011	0.018	0.008	0.015
18	0.009	0.016	0.013	0.022	0.011	0.015
19	0.011	0.016	0.017	0.022	0.013	0.015
20	0.011	0.019	0.02	0.026	0.012	0.019
21	0.013	0.022	0.022	0.031	0.026	0.018
22	0.013	0.022	0.023	0.033	0.02	0.02
23	0.015	0.023	0.026	0.037	0.022	0.023
24	0.013	0.027	0.031	0.045	0.024	0.025
25	0.018	0.032	0.037	0.042	0.025	0.03
26	0.018	0.035	0.039	0.048	0.033	0.031
27	0.022	0.039	0.044	0.054	0.035	0.033
28	0.022	0.041	0.049	0.06	0.039	0.034
29	0.023	0.046	0.053	0.069	0.048	0.039
30	0.027	0.047	0.054	0.074	0.051	0.046
31	0.031	0.053	0.062	0.081	0.053	0.052
32	0.031	0.057	0.073	0.093	0.06	0.052
33	0.037	0.068	0.077	0.1	0.07	0.057
34	0.041	0.074	0.081	0.102	0.076	0.068
35	0.044	0.077	0.097	0.111	0.075	0.07
36	0.044	0.086	0.097	0.12	0.092	0.074
37	0.047	0.089	0.105	0.132	0.096	0.08
38	0.051	0.097	0.112	0.139	0.099	0.088
39	0.056	0.109	0.126	0.148	0.109	0.095
40	0.061	0.115	0.131	0.172	0.113	0.1
41	0.066	0.118	0.137	0.175	0.132	0.11
42	0.067	0.125	0.149	0.178	0.14	0.114
43	0.073	0.136	0.162	0.192	0.139	0.126
44	0.078	0.144	0.17	0.199	0.149	0.133
45	0.083	0.155	0.179	0.223	0.171	0.148
46	0.09	0.164	0.192	0.229	0.171	0.151
47	0.093	0.176	0.205	0.245	0.186	0.165
48	0.097	0.182	0.213	0.26	0.206	0.175
49	0.109	0.199	0.226	0.277	0.201	0.185
50	0.113	0.213	0.247	0.293	0.215	0.206
51	0.12	0.235	0.256	0.303	0.234	0.209
52	0.132	0.238	0.27	0.33	0.244	0.224
53	0.139	0.256	0.289	0.349	0.255	0.237
54	0.148	0.269	0.316	0.36	0.275	0.251
55	0.156	0.293	0.333	0.382	0.284	0.27
56	0.168	0.299	0.338	0.401	0.308	0.277
57	0.176	0.31	0.352	0.42	0.325	0.294
58	0.185	0.324	0.383	0.434	0.338	0.313
59	0.198	0.339	0.395	0.462	0.352	0.346
60	0.211	0.362	0.402	0.483	0.364	0.364
61	0.221	0.398	0.433	0.526	0.415	0.383
62	0.23	0.402	0.453	0.527	0.416	0.395
63	0.244	0.422	0.465	0.564	0.436	0.429
64	0.27	0.446	0.514	0.579	0.455	0.437
65	0.278	0.473	0.519	0.598	0.474	0.47
66	0.302	0.497	0.536	0.685	0.506	0.482
67	0.309	0.514	0.565	0.654	0.516	0.511
68	0.317	0.532	0.599	0.692	0.561	0.527
69	0.338	0.562	0.618	0.715	0.565	0.555
70	0.354	0.593	0.64	0.75	0.608	0.601
71	0.383	0.599	0.663	0.765	0.623	0.613
72	0.403	0.641	0.7	0.802	0.651	0.641
73	0.413	0.664	0.721	0.818	0.684	0.671
74	0.43	0.703	0.756	0.881	0.728	0.694
75	0.455	0.718	0.767	0.946	0.72	0.741
76	0.474	0.738	0.81	0.926	0.77	0.767
77	0.499	0.768	0.876	0.954	0.803	0.788
78	0.52	0.8	0.879	0.997	0.843	0.829
79	0.553	0.833	0.894	1.043	0.858	0.883
80	0.561	0.872	0.947	1.048	0.895	0.887
81	0.601	0.905	0.982	1.083	0.935	0.927
82	0.625	0.921	0.985	1.165	0.956	0.963
83	0.635	0.972	1.05	1.157	0.989	0.994
84	0.664	1.011	1.059	1.204	1.028	1.035
85	0.695	1.04	1.106	1.238	1.048	1.081
86	0.743	1.068	1.123	1.27	1.11	1.107
87	0.779	1.105	1.18	1.291	1.161	1.146
88	0.785	1.167	1.204	1.334	1.207	1.197
89	0.825	1.171	1.226	1.397	1.199	1.225
90	0.86	1.219	1.248	1.436	1.251	1.251
91	0.897	1.261	1.297	1.507	1.294	1.31
92	0.905	1.279	1.385	1.501	1.309	1.341
93	0.96	1.328	1.367	1.53	1.347	1.367
94	0.994	1.37	1.417	1.596	1.398	1.407
95	1.008	1.402	1.443	1.611	1.421	1.47
96	1.049	1.429	1.486	1.646	1.495	1.512
97	1.092	1.48	1.511	1.687	1.513	1.524
98	1.124	1.52	1.541	1.746	1.573	1.584
99	1.157	1.544	1.625	1.765	1.601	1.603
100	1.197	1.588	1.653	1.795	1.644	1.654
101	1.237	1.627	1.688	1.807	1.678	1.711
102	1.257	1.678	1.729	1.854	1.693	1.741
103	1.291	1.7	1.748	1.876	1.712	1.766
104	1.339	1.747	1.759	1.921	1.763	1.817
105	1.366	1.787	1.803	1.952	1.797	1.84
106	1.41	1.81	1.82	1.998	1.842	1.897
107	1.457	1.855	1.89	2.014	1.847	1.925
108	1.475	1.921	1.897	2.007	1.907	1.988
109	1.533	1.934	1.921	2.049	1.922	1.998
110	1.572	1.951	1.952	2.079	1.956	2.028
111	1.604	1.978	1.983	2.072	1.979	2.063
112	1.647	2.029	2.023	2.098	2.007	2.096
113	1.69	2.059	2.039	2.123	2.034	2.132
114	1.705	2.073	2.065	2.152	2.068	2.17
115	1.77	2.121	2.093	2.163	2.096	2.207
116	1.761	2.15	2.114	2.167	2.13	2.233
117	1.804	2.144	2.127	2.166	2.13	2.268
118	1.854	2.19	2.148	2.165	2.147	2.308
119	1.875	2.22	2.166	2.144	2.148	2.319
120	1.905	2.234	2.167	2.159	2.174	2.319
