# Supplementary material for: Overexpression profiling reveals cellular requirements in the context of genetic backgrounds and environments
Source: PLoS Genet. 2023 Apr 28;19(4):e1010732. doi: 10.1371/journal.pgen.1010732 (PMC10171610; doi:10.1371/journal.pgen.1010732)
Supplement: S1 Data — (ZIP) [file pgen.1010732.s025.zip › S1_Data/Fig_2/Fig.2G/Fig.2G_passage_cycle1.csv]

0	lineage1	Pool_a-1	Pool_a-2	Pool_b-1	Pool_b-2	lineage2
1	0.005	0.001	0.002	0.011	0.002	-0.001
2	0.003	0.001	0.002	0.016	0.001	-0.002
3	0.001	0.004	0.001	0.013	0.001	-0.001
4	0.002	0.0	0.001	0.011	0.0	-0.002
5	0.002	0.002	0.0	0.012	0.0	-0.004
6	0.001	0.01	0.001	0.012	0.0	-0.004
7	0.0	0.001	-0.001	0.013	0.0	-0.004
8	0.0	-0.001	0.0	0.013	-0.002	-0.005
9	-0.001	-0.001	-0.001	0.013	-0.001	-0.005
10	0.0	-0.001	-0.001	0.015	0.0	-0.005
11	-0.001	0.0	0.001	0.011	-0.001	-0.006
12	-0.001	-0.001	0.001	0.013	0.0	-0.005
13	0.0	0.0	-0.001	0.016	0.0	-0.005
14	-0.002	0.001	0.001	0.012	0.0	-0.005
15	0.0	0.0	0.002	0.013	0.0	-0.004
16	-0.001	0.001	0.0	0.013	-0.001	-0.004
17	0.0	0.006	0.001	0.013	0.0	-0.003
18	0.0	0.0	0.001	0.017	-0.001	-0.004
19	0.001	0.001	0.002	0.015	0.0	-0.004
20	-0.001	0.001	0.002	0.015	0.0	-0.002
21	0.0	0.012	0.001	0.013	0.001	-0.004
22	0.0	0.003	0.002	0.017	0.0	-0.002
23	0.001	0.002	0.001	0.013	0.0	-0.002
24	0.0	0.003	0.002	0.013	0.0	-0.003
25	0.0	0.001	0.001	0.013	0.001	-0.002
26	0.001	0.002	0.002	0.013	0.001	-0.002
27	0.001	0.001	0.003	0.016	0.001	-0.001
28	0.001	0.008	0.002	0.013	0.0	-0.001
29	0.002	0.002	0.002	0.013	0.0	-0.001
30	0.002	0.004	0.004	0.017	0.0	-0.001
31	0.0	0.005	0.003	0.016	0.0	0.0
32	0.002	0.005	0.004	0.015	0.001	-0.001
33	0.003	0.004	0.005	0.016	0.001	0.0
34	0.004	0.006	0.005	0.017	0.0	0.002
35	0.003	0.006	0.008	0.018	0.001	0.001
36	0.004	0.006	0.006	0.017	0.002	0.002
37	0.004	0.008	0.008	0.018	0.002	0.002
38	0.006	0.009	0.006	0.019	0.003	0.005
39	0.006	0.013	0.008	0.019	0.003	0.003
40	0.009	0.011	0.011	0.02	0.003	0.006
41	0.009	0.013	0.011	0.02	0.004	0.008
42	0.01	0.015	0.012	0.022	0.005	0.011
43	0.012	0.017	0.015	0.022	0.005	0.01
44	0.01	0.019	0.017	0.023	0.006	0.011
45	0.015	0.019	0.019	0.025	0.008	0.012
46	0.016	0.02	0.02	0.025	0.009	0.013
47	0.017	0.025	0.022	0.026	0.01	0.015
48	0.019	0.031	0.024	0.027	0.01	0.019
49	0.023	0.032	0.025	0.028	0.012	0.019
50	0.027	0.032	0.028	0.031	0.012	0.023
51	0.026	0.032	0.032	0.031	0.013	0.027
52	0.03	0.037	0.033	0.034	0.016	0.027
53	0.03	0.041	0.035	0.039	0.018	0.031
54	0.033	0.042	0.041	0.035	0.019	0.031
55	0.037	0.055	0.042	0.038	0.02	0.034
56	0.039	0.048	0.047	0.04	0.022	0.038
57	0.042	0.052	0.048	0.042	0.022	0.039
58	0.044	0.055	0.051	0.044	0.027	0.042
59	0.049	0.059	0.055	0.045	0.027	0.047
60	0.052	0.063	0.059	0.048	0.03	0.052
61	0.056	0.067	0.063	0.047	0.032	0.055
62	0.059	0.071	0.068	0.055	0.033	0.059
63	0.063	0.082	0.07	0.056	0.035	0.066
64	0.068	0.085	0.075	0.057	0.039	0.066
65	0.074	0.086	0.077	0.063	0.04	0.071
66	0.082	0.091	0.084	0.064	0.042	0.076
67	0.082	0.102	0.09	0.068	0.046	0.078
68	0.083	0.1	0.093	0.071	0.048	0.083
69	0.088	0.111	0.099	0.073	0.053	0.088
70	0.095	0.117	0.104	0.074	0.054	0.097
71	0.098	0.12	0.107	0.078	0.057	0.104
72	0.106	0.129	0.114	0.082	0.06	0.109
73	0.111	0.134	0.122	0.085	0.061	0.112
74	0.115	0.137	0.129	0.093	0.069	0.118
75	0.132	0.147	0.135	0.098	0.071	0.122
76	0.132	0.157	0.14	0.097	0.074	0.129
77	0.139	0.157	0.149	0.1	0.077	0.142
78	0.146	0.168	0.151	0.106	0.08	0.146
79	0.154	0.175	0.161	0.114	0.086	0.153
80	0.158	0.18	0.163	0.115	0.089	0.154
81	0.166	0.201	0.17	0.115	0.093	0.163
82	0.179	0.199	0.18	0.125	0.096	0.172
83	0.183	0.211	0.189	0.127	0.102	0.184
84	0.199	0.214	0.197	0.135	0.105	0.192
85	0.204	0.228	0.209	0.135	0.111	0.194
86	0.216	0.233	0.22	0.144	0.12	0.207
87	0.221	0.243	0.222	0.148	0.122	0.219
88	0.228	0.255	0.236	0.165	0.132	0.227
89	0.237	0.265	0.245	0.157	0.129	0.233
90	0.248	0.275	0.244	0.166	0.137	0.242
91	0.259	0.281	0.259	0.169	0.146	0.25
92	0.275	0.31	0.272	0.185	0.146	0.262
93	0.28	0.32	0.279	0.19	0.153	0.271
94	0.303	0.324	0.289	0.197	0.161	0.286
95	0.31	0.332	0.307	0.199	0.166	0.303
96	0.325	0.346	0.31	0.209	0.172	0.307
97	0.339	0.356	0.318	0.215	0.179	0.313
98	0.351	0.365	0.339	0.219	0.185	0.329
99	0.361	0.382	0.347	0.226	0.199	0.347
100	0.369	0.393	0.354	0.245	0.204	0.352
101	0.39	0.409	0.373	0.25	0.212	0.362
102	0.401	0.423	0.378	0.252	0.227	0.382
103	0.424	0.436	0.4	0.266	0.23	0.396
104	0.434	0.459	0.408	0.282	0.236	0.407
105	0.454	0.468	0.425	0.28	0.249	0.425
106	0.473	0.485	0.438	0.294	0.262	0.44
107	0.497	0.511	0.465	0.308	0.265	0.455
108	0.509	0.532	0.468	0.317	0.271	0.481
109	0.543	0.546	0.488	0.322	0.289	0.489
110	0.542	0.55	0.5	0.336	0.295	0.509
111	0.572	0.576	0.517	0.349	0.308	0.526
112	0.585	0.591	0.539	0.354	0.323	0.542
113	0.604	0.605	0.553	0.372	0.336	0.555
114	0.634	0.627	0.571	0.394	0.34	0.599
115	0.651	0.652	0.604	0.407	0.366	0.6
116	0.684	0.686	0.606	0.42	0.369	0.612
117	0.689	0.707	0.635	0.43	0.391	0.641
118	0.749	0.734	0.652	0.441	0.397	0.659
119	0.745	0.741	0.67	0.454	0.415	0.679
120	0.771	0.77	0.695	0.474	0.436	0.716
121	0.799	0.799	0.71	0.48	0.439	0.739
122	0.809	0.843	0.744	0.5	0.453	0.757
123	0.858	0.863	0.749	0.518	0.468	0.782
124	0.884	0.862	0.792	0.534	0.492	0.789
125	0.914	0.884	0.803	0.555	0.514	0.824
126	0.94	0.938	0.83	0.571	0.528	0.855
127	0.963	0.943	0.856	0.59	0.551	0.868
128	1.011	0.971	0.899	0.62	0.562	0.912
129	1.032	1.006	0.902	0.633	0.6	0.924
130	1.057	1.052	0.928	0.65	0.598	0.953
131	1.098	1.058	0.946	0.683	0.629	0.99
132	1.135	1.108	0.986	0.691	0.65	1.021
133	1.18	1.137	1.012	0.721	0.674	1.035
134	1.185	1.148	1.048	0.727	0.691	1.072
135	1.226	1.177	1.076	0.75	0.728	1.11
136	1.255	1.217	1.083	0.789	0.732	1.13
137	1.305	1.247	1.12	0.788	0.759	1.164
138	1.323	1.268	1.148	0.817	0.797	1.208
139	1.373	1.305	1.197	0.841	0.811	1.211
140	1.393	1.34	1.238	0.87	0.85	1.264
141	1.444	1.39	1.25	0.899	0.865	1.303
142	1.453	1.414	1.27	0.913	0.898	1.313
143	1.495	1.439	1.315	0.954	0.923	1.351
144	1.537	1.465	1.338	0.979	0.953	1.393
145	1.565	1.501	1.364	1.011	0.965	1.435
146	1.603	1.541	1.397	1.028	1.006	1.454
147	1.629	1.589	1.426	1.055	1.03	1.487
148	1.666	1.606	1.464	1.103	1.069	1.518
149	1.71	1.66	1.498	1.13	1.087	1.552
150	1.748	1.698	1.53	1.145	1.11	1.602
151	1.782	1.708	1.571	1.181	1.149	1.62
152	1.804	1.752	1.607	1.203	1.187	1.667
153	1.842	1.792	1.63	1.248	1.208	1.696
154	1.864	1.814	1.669	1.277	1.24	1.747
155	1.878	1.856	1.687	1.308	1.287	1.787
156	1.911	1.882	1.736	1.323	1.312	1.798
157	1.945	1.913	1.755	1.352	1.344	1.829
158	1.959	1.943	1.802	1.385	1.384	1.864
159	1.998	1.976	1.843	1.449	1.395	1.905
160	2.018	2.014	1.851	1.447	1.439	1.922
161	2.063	2.046	1.894	1.506	1.486	1.969
162	2.068	2.061	1.916	1.515	1.518	2.01
163	2.098	2.116	1.949	1.577	1.542	2.015
164	2.094	2.122	1.969	1.58	1.594	2.052
165	2.103	2.143	1.993	1.613	1.623	2.082
166	2.116	2.183	2.016	1.651	1.644	2.1
167	2.121	2.248	2.047	1.682	1.681	2.125
168	2.117	2.24	2.066	1.703	1.707	2.155
169	2.102	2.252	2.096	1.748	1.758	2.194
170	2.103	2.277	2.119	1.775	1.78	2.209
171	2.129	2.276	2.163	1.826	1.807	2.236
172	2.116	2.301	2.165	1.861	1.855	2.257
173	2.124	2.301	2.175	1.849	1.864	2.261
174	2.122	2.306	2.192	1.892	1.898	2.278
175	2.112	2.306	2.221	1.918	1.936	2.283
176	2.107	2.307	2.192	1.935	1.959	2.306
177	2.111	2.306	2.209	1.967	2.01	2.285
178	2.111	2.305	2.197	1.987	2.006	2.292
179	2.122	2.307	2.205	2.021	2.031	2.288
180	2.107	2.3	2.203	2.035	2.064	2.288
181	2.107	2.319	2.249	2.059	2.089	2.312
182	2.13	2.292	2.23	2.1	2.119	2.32
183	2.118	2.313	2.211	2.105	2.131	2.289
184	2.121	2.325	2.224	2.107	2.155	2.294
185	2.107	2.304	2.218	2.123	2.173	2.313
186	2.116	2.293	2.22	2.125	2.181	2.293
187	2.118	2.317	2.216	2.109	2.183	2.285
188	2.115	2.303	2.218	2.124	2.188	2.29
189	2.123	2.306	2.231	2.131	2.182	2.304
190	2.102	2.301	2.216	2.122	2.21	2.294
191	2.132	2.312	2.223	2.126	2.188	2.3
192	2.122	2.321	2.206	2.134	2.177	2.288
193	2.109	2.317	2.219	2.136	2.183	2.3
194	2.118	2.31	2.221	2.129	2.204	2.29
195	2.134	2.314	2.224	2.129	2.224	2.3
196	2.141	2.311	2.219	2.126	2.18	2.296
197	2.134	2.31	2.219	2.151	2.202	2.301
198	2.126	2.319	2.235	2.121	2.194	2.294
199	2.147	2.329	2.224	2.129	2.211	2.297
200	2.13	2.32	2.233	2.148	2.191	2.296
201	2.131	2.321	2.225	2.136	2.199	2.3
202	2.144	2.336	2.225	2.124	2.191	2.298
203	2.148	2.327	2.228	2.123	2.203	2.315
204	2.145	2.321	2.236	2.121	2.202	2.307
205	2.15	2.321	2.246	2.125	2.202	2.313
206	2.156	2.33	2.249	2.133	2.192	2.306
207	2.158	2.348	2.242	2.138	2.197	2.314
208	2.161	2.35	2.239	2.141	2.201	2.315
209	2.161	2.351	2.246	2.144	2.207	2.308
210	2.181	2.349	2.248	2.13	2.209	2.305
211	2.191	2.344	2.262	2.143	2.202	2.356
212	2.173	2.352	2.261	2.14	2.199	2.32
213	2.191	2.349	2.259	2.138	2.197	2.33
214	2.194	2.379	2.257	2.14	2.201	2.339
215	2.203	2.365	2.26	2.168	2.22	2.33
216	2.205	2.368	2.277	2.139	2.216	2.348
217	2.22	2.366	2.265	2.152	2.211	2.341
218	2.206	2.377	2.277	2.159	2.209	2.342
219	2.224	2.372	2.294	2.161	2.225	2.334
220	2.224	2.398	2.282	2.159	2.228	2.337
221	2.211	2.393	2.289	2.166	2.213	2.348
222	2.223	2.39	2.305	2.16	2.234	2.359
223	2.246	2.398	2.301	2.15	2.228	2.349
224	2.232	2.406	2.33	2.184	2.235	2.371
225	2.262	2.416	2.304	2.162	2.239	2.377
226	2.249	2.41	2.328	2.169	2.241	2.377
227	2.255	2.442	2.315	2.181	2.257	2.38
228	2.26	2.439	2.325	2.191	2.25	2.399
229	2.275	2.455	2.329	2.179	2.247	2.39
230	2.29	2.452	2.335	2.203	2.25	2.388
231	2.308	2.457	2.337	2.196	2.259	2.403
232	2.312	2.467	2.358	2.197	2.279	2.409
233	2.321	2.465	2.358	2.197	2.284	2.426
234	2.308	2.488	2.37	2.202	2.29	2.416
235	2.328	2.482	2.362	2.22	2.289	2.443
236	2.321	2.495	2.384	2.233	2.272	2.429
237	2.337	2.512	2.395	2.223	2.289	2.436
238	2.363	2.508	2.388	2.228	2.307	2.455
239	2.361	2.517	2.385	2.246	2.296	2.457
240	2.374	2.524	2.399	2.225	2.298	2.473
241	2.4	2.528	2.412	2.224	2.321	2.488
242	2.369	2.543	2.442	2.255	2.31	2.489
243	2.402	2.55	2.446	2.25	2.32	2.477
