# Supplementary material for: Overexpression profiling reveals cellular requirements in the context of genetic backgrounds and environments
Source: PLoS Genet. 2023 Apr 28;19(4):e1010732. doi: 10.1371/journal.pgen.1010732 (PMC10171610; doi:10.1371/journal.pgen.1010732)
Supplement: S1 Data — (ZIP) [file pgen.1010732.s025.zip › S1_Data/Fig_2/Fig.2G/Fig.2G_passage_cycle4.csv]

0	lineage1	Pool_a-1	Pool_a-2	Pool_b-1	Pool_b-2	lineage2
1	0.003	-0.001	-0.001	0.005	0.002	0.003
2	0.004	0.004	0.002	0.009	0.003	0.003
3	0.008	0.005	0.005	0.009	0.006	0.005
4	0.009	0.009	0.008	0.013	0.008	0.01
5	0.012	0.011	0.01	0.017	0.015	0.011
6	0.013	0.012	0.013	0.02	0.015	0.015
7	0.017	0.016	0.019	0.022	0.016	0.016
8	0.017	0.018	0.015	0.023	0.017	0.019
9	0.018	0.023	0.018	0.025	0.016	0.019
10	0.017	0.023	0.022	0.025	0.019	0.019
11	0.019	0.02	0.022	0.026	0.019	0.022
12	0.019	0.023	0.022	0.026	0.022	0.023
13	0.02	0.024	0.02	0.027	0.018	0.023
14	0.02	0.022	0.022	0.028	0.02	0.024
15	0.019	0.026	0.02	0.026	0.022	0.022
16	0.02	0.02	0.023	0.026	0.022	0.023
17	0.023	0.024	0.025	0.026	0.022	0.023
18	0.02	0.023	0.023	0.027	0.023	0.026
19	0.022	0.024	0.023	0.027	0.019	0.024
20	0.023	0.027	0.023	0.028	0.022	0.027
21	0.023	0.028	0.025	0.033	0.024	0.024
22	0.022	0.028	0.028	0.031	0.024	0.031
23	0.026	0.03	0.025	0.034	0.025	0.027
24	0.026	0.035	0.028	0.031	0.026	0.031
25	0.03	0.034	0.033	0.038	0.028	0.031
26	0.031	0.038	0.033	0.033	0.031	0.035
27	0.033	0.039	0.039	0.042	0.031	0.034
28	0.037	0.04	0.038	0.042	0.033	0.037
29	0.037	0.048	0.038	0.045	0.035	0.039
30	0.037	0.047	0.047	0.045	0.038	0.04
31	0.038	0.049	0.046	0.048	0.04	0.044
32	0.044	0.054	0.046	0.052	0.042	0.047
33	0.045	0.054	0.051	0.051	0.046	0.048
34	0.048	0.064	0.055	0.055	0.049	0.055
35	0.051	0.064	0.057	0.057	0.051	0.056
36	0.056	0.069	0.062	0.062	0.055	0.06
37	0.057	0.082	0.073	0.07	0.054	0.062
38	0.061	0.08	0.07	0.068	0.063	0.069
39	0.067	0.089	0.078	0.073	0.067	0.073
40	0.071	0.097	0.085	0.08	0.07	0.078
41	0.074	0.096	0.09	0.084	0.076	0.08
42	0.078	0.1	0.088	0.088	0.081	0.09
43	0.085	0.106	0.098	0.092	0.099	0.089
44	0.092	0.117	0.107	0.098	0.089	0.093
45	0.096	0.12	0.109	0.105	0.099	0.106
46	0.104	0.128	0.121	0.112	0.098	0.109
47	0.109	0.139	0.132	0.115	0.112	0.115
48	0.124	0.148	0.133	0.122	0.122	0.122
49	0.124	0.154	0.149	0.129	0.125	0.128
50	0.131	0.165	0.153	0.135	0.127	0.141
51	0.137	0.173	0.158	0.148	0.135	0.148
52	0.155	0.178	0.164	0.15	0.143	0.147
53	0.151	0.205	0.173	0.16	0.158	0.163
54	0.156	0.208	0.184	0.169	0.16	0.162
55	0.166	0.213	0.19	0.186	0.172	0.171
56	0.176	0.221	0.195	0.19	0.182	0.191
57	0.179	0.229	0.215	0.201	0.183	0.193
58	0.189	0.247	0.226	0.207	0.194	0.198
59	0.195	0.256	0.238	0.213	0.202	0.202
60	0.206	0.282	0.242	0.23	0.221	0.224
61	0.226	0.281	0.257	0.237	0.218	0.228
62	0.221	0.295	0.269	0.251	0.245	0.252
63	0.251	0.3	0.278	0.265	0.243	0.249
64	0.255	0.329	0.295	0.275	0.258	0.258
65	0.266	0.332	0.302	0.284	0.275	0.274
66	0.277	0.346	0.325	0.293	0.288	0.277
67	0.286	0.365	0.339	0.301	0.296	0.299
68	0.292	0.376	0.352	0.314	0.301	0.316
69	0.311	0.389	0.362	0.33	0.328	0.321
70	0.325	0.405	0.387	0.347	0.33	0.338
71	0.339	0.43	0.395	0.368	0.358	0.343
72	0.354	0.448	0.41	0.374	0.36	0.353
73	0.368	0.454	0.427	0.395	0.381	0.369
74	0.386	0.481	0.438	0.409	0.398	0.391
75	0.395	0.495	0.471	0.422	0.416	0.401
76	0.409	0.512	0.477	0.447	0.42	0.425
77	0.432	0.536	0.498	0.456	0.446	0.433
78	0.454	0.551	0.51	0.469	0.47	0.444
79	0.468	0.585	0.545	0.484	0.481	0.459
80	0.49	0.603	0.562	0.519	0.497	0.477
81	0.498	0.615	0.583	0.531	0.534	0.496
82	0.523	0.655	0.597	0.547	0.539	0.525
83	0.528	0.672	0.609	0.57	0.562	0.531
84	0.551	0.694	0.635	0.578	0.593	0.545
85	0.577	0.705	0.655	0.605	0.6	0.58
86	0.59	0.742	0.683	0.655	0.635	0.591
87	0.614	0.757	0.706	0.652	0.657	0.632
88	0.65	0.785	0.728	0.678	0.676	0.623
89	0.655	0.829	0.766	0.694	0.703	0.673
90	0.685	0.834	0.787	0.713	0.723	0.671
91	0.706	0.869	0.815	0.735	0.738	0.698
92	0.734	0.895	0.829	0.764	0.793	0.722
93	0.763	0.908	0.863	0.794	0.805	0.744
94	0.795	0.94	0.89	0.811	0.838	0.771
95	0.838	1.005	0.913	0.852	0.865	0.822
96	0.832	1.007	0.947	0.873	0.862	0.807
97	0.867	1.043	0.964	0.889	0.909	0.861
98	0.872	1.068	1.005	0.91	0.927	0.868
99	0.919	1.095	1.015	0.946	0.956	0.888
100	0.949	1.123	1.057	0.988	0.972	0.906
101	0.965	1.17	1.083	0.994	1.034	0.965
102	0.997	1.185	1.117	1.028	1.037	0.971
103	1.022	1.209	1.151	1.056	1.066	0.998
104	1.047	1.259	1.17	1.09	1.087	1.018
105	1.088	1.269	1.224	1.128	1.148	1.068
106	1.1	1.32	1.237	1.175	1.178	1.085
107	1.137	1.337	1.265	1.174	1.202	1.114
108	1.195	1.37	1.295	1.203	1.218	1.167
109	1.195	1.407	1.318	1.239	1.243	1.199
110	1.251	1.434	1.354	1.286	1.286	1.207
111	1.265	1.476	1.396	1.305	1.312	1.223
112	1.29	1.49	1.424	1.347	1.361	1.248
113	1.349	1.522	1.485	1.369	1.383	1.291
114	1.356	1.57	1.498	1.392	1.42	1.328
115	1.389	1.617	1.521	1.432	1.464	1.366
116	1.418	1.627	1.575	1.471	1.495	1.399
117	1.449	1.697	1.596	1.497	1.528	1.444
118	1.501	1.69	1.628	1.507	1.546	1.443
119	1.518	1.72	1.651	1.581	1.607	1.489
120	1.55	1.777	1.707	1.609	1.66	1.502
121	1.588	1.798	1.717	1.621	1.675	1.54
122	1.628	1.831	1.755	1.654	1.703	1.563
123	1.664	1.883	1.799	1.702	1.73	1.618
124	1.705	1.904	1.822	1.738	1.748	1.639
125	1.72	1.93	1.849	1.758	1.778	1.681
126	1.742	1.955	1.884	1.782	1.821	1.712
127	1.784	2.0	1.901	1.831	1.843	1.738
128	1.803	1.998	1.932	1.84	1.864	1.769
129	1.816	2.068	1.951	1.883	1.882	1.812
130	1.855	2.049	1.978	1.937	1.933	1.839
131	1.878	2.065	2.016	1.945	1.952	1.865
132	1.894	2.098	2.021	1.966	1.962	1.914
133	1.948	2.139	2.063	1.989	1.98	1.949
134	1.956	2.156	2.078	2.023	2.035	1.963
135	1.986	2.196	2.109	2.02	2.041	2.001
136	1.998	2.211	2.129	2.052	2.087	2.02
137	2.018	2.212	2.14	2.081	2.089	2.053
138	2.054	2.242	2.162	2.114	2.132	2.087
139	2.067	2.234	2.188	2.129	2.134	2.129
140	2.065	2.243	2.179	2.148	2.143	2.129
141	2.09	2.249	2.18	2.161	2.162	2.14
142	2.1	2.248	2.22	2.166	2.154	2.169
143	2.088	2.242	2.198	2.177	2.163	2.225
144	2.112	2.249	2.214	2.205	2.16	2.205
145	2.118	2.248	2.206	2.206	2.159	2.239
146	2.118	2.254	2.223	2.196	2.165	2.265
147	2.118	2.249	2.213	2.197	2.18	2.306
148	2.108	2.249	2.199	2.201	2.168	2.299
149	2.103	2.279	2.183	2.192	2.214	2.297
150	2.134	2.242	2.205	2.191	2.158	2.311
151	2.122	2.259	2.195	2.151	2.172	2.32
152	2.105	2.253	2.218	2.191	2.22	2.32
153	2.11	2.245	2.206	2.183	2.176	2.334
154	2.122	2.289	2.223	2.207	2.159	2.333
155	2.103	2.24	2.22	2.195	2.136	2.335
156	2.152	2.239	2.201	2.204	2.189	2.333
157	2.101	2.231	2.199	2.192	2.21	2.322
158	2.122	2.241	2.214	2.197	2.175	2.344
159	2.092	2.248	2.214	2.202	2.174	2.312
160	2.11	2.262	2.212	2.213	2.176	2.332
161	2.096	2.24	2.219	2.196	2.187	2.332
162	2.104	2.259	2.195	2.197	2.172	2.334
163	2.143	2.254	2.221	2.197	2.189	2.328
164	2.107	2.269	2.212	2.198	2.188	2.335
165	2.087	2.256	2.225	2.206	2.166	2.318
166	2.114	2.245	2.216	2.207	2.175	2.315
167	2.125	2.26	2.221	2.217	2.212	2.332
168	2.121	2.252	2.221	2.225	2.184	2.329
169	2.112	2.263	2.218	2.196	2.189	2.33
170	2.104	2.257	2.235	2.201	2.191	2.339
171	2.125	2.285	2.231	2.212	2.213	2.334
172	2.123	2.27	2.225	2.21	2.216	2.349
173	2.13	2.286	2.227	2.225	2.172	2.327
174	2.141	2.253	2.221	2.218	2.18	2.351
175	2.111	2.29	2.242	2.203	2.198	2.327
176	2.123	2.268	2.245	2.204	2.194	2.348
177	2.131	2.289	2.234	2.22	2.231	2.343
178	2.129	2.291	2.226	2.225	2.182	2.34
179	2.136	2.279	2.226	2.242	2.195	2.346
180	2.127	2.285	2.246	2.228	2.211	2.348
181	2.115	2.278	2.248	2.232	2.217	2.317
182	2.148	2.291	2.25	2.236	2.201	2.333
183	2.156	2.278	2.27	2.218	2.21	2.343
184	2.15	2.307	2.242	2.252	2.205	2.333
185	2.148	2.318	2.239	2.232	2.236	2.366
186	2.141	2.297	2.264	2.227	2.216	2.341
187	2.112	2.33	2.271	2.22	2.236	2.356
188	2.167	2.312	2.289	2.253	2.226	2.346
189	2.213	2.285	2.269	2.24	2.225	2.357
190	2.153	2.321	2.265	2.259	2.234	2.366
191	2.203	2.335	2.282	2.293	2.248	2.361
192	2.155	2.336	2.254	2.26	2.234	2.346
193	2.162	2.32	2.26	2.267	2.247	2.368
194	2.16	2.329	2.27	2.276	2.236	2.35
195	2.199	2.349	2.284	2.271	2.259	2.377
196	2.18	2.342	2.285	2.259	2.252	2.358
197	2.161	2.357	2.299	2.27	2.274	2.365
198	2.187	2.374	2.311	2.278	2.264	2.391
199	2.218	2.364	2.326	2.297	2.288	2.379
200	2.18	2.364	2.315	2.284	2.267	2.376
201	2.19	2.379	2.321	2.292	2.291	2.405
202	2.19	2.395	2.328	2.332	2.286	2.374
203	2.211	2.408	2.32	2.329	2.3	2.39
204	2.213	2.388	2.334	2.31	2.299	2.399
205	2.236	2.406	2.334	2.312	2.304	2.4
206	2.203	2.392	2.364	2.33	2.311	2.408
207	2.236	2.413	2.362	2.336	2.333	2.395
208	2.228	2.407	2.366	2.325	2.337	2.424
209	2.245	2.432	2.369	2.357	2.339	2.428
210	2.233	2.439	2.361	2.356	2.358	2.429
211	2.246	2.448	2.383	2.352	2.351	2.421
212	2.268	2.46	2.378	2.357	2.354	2.444
213	2.241	2.468	2.388	2.364	2.363	2.449
214	2.269	2.472	2.416	2.377	2.371	2.442
215	2.272	2.481	2.39	2.393	2.377	2.452
216	2.275	2.492	2.428	2.397	2.372	2.452
217	2.296	2.49	2.432	2.399	2.388	2.475
218	2.29	2.488	2.426	2.422	2.402	2.481
219	2.283	2.504	2.438	2.423	2.42	2.474
220	2.319	2.509	2.439	2.429	2.406	2.466
221	2.299	2.537	2.45	2.431	2.413	2.494
222	2.32	2.529	2.456	2.443	2.45	2.488
223	2.336	2.535	2.465	2.448	2.428	2.525
224	2.34	2.531	2.485	2.448	2.445	2.514
225	2.352	2.555	2.479	2.459	2.456	2.516
226	2.351	2.562	2.488	2.468	2.463	2.529
227	2.334	2.581	2.507	2.49	2.455	2.535
228	2.348	2.588	2.514	2.475	2.486	2.536
229	2.392	2.631	2.515	2.5	2.506	2.546
230	2.369	2.602	2.526	2.499	2.483	2.545
231	2.385	2.631	2.55	2.523	2.507	2.56
232	2.39	2.64	2.526	2.502	2.516	2.593
233	2.407	2.644	2.544	2.526	2.515	2.583
234	2.393	2.661	2.575	2.537	2.518	2.58
235	2.409	2.662	2.557	2.553	2.544	2.586
236	2.407	2.649	2.58	2.554	2.547	2.603
237	2.427	2.66	2.576	2.558	2.594	2.612
238	2.444	2.676	2.611	2.564	2.574	2.613
239	2.424	2.7	2.606	2.587	2.581	2.634
240	2.466	2.699	2.61	2.609	2.596	2.627
241	2.435	2.715	2.62	2.595	2.608	2.644
242	2.451	2.722	2.637	2.599	2.598	2.668
243	2.502	2.713	2.626	2.626	2.606	2.656
244	2.459	2.731	2.644	2.619	2.647	2.688
245	2.467	2.747	2.653	2.631	2.66	2.693
246	2.541	2.766	2.664	2.65	2.645	2.698
247	2.51	2.766	2.69	2.664	2.655	2.732
248	2.519	2.761	2.671	2.66	2.669	2.707
249	2.548	2.797	2.697	2.673	2.676	2.733
250	2.558	2.802	2.692	2.675	2.659	2.72
251	2.532	2.8	2.708	2.699	2.702	2.754
252	2.564	2.82	2.722	2.698	2.721	2.76
253	2.564	2.807	2.705	2.698	2.725	2.755
254	2.573	2.841	2.722	2.761	2.734	2.778
255	2.583	2.828	2.734	2.722	2.722	2.806
256	2.574	2.867	2.706	2.728	2.749	2.771
257	2.615	2.846	2.756	2.749	2.757	2.805
258	2.605	2.871	2.755	2.735	2.766	2.811
259	2.616	2.871	2.775	2.761	2.783	2.813
260	2.62	2.901	2.76	2.775	2.793	2.845
261	2.628	2.897	2.775	2.773	2.799	2.816
262	2.632	2.918	2.772	2.79	2.812	2.862
263	2.674	2.914	2.814	2.784	2.806	2.88
264	2.693	2.929	2.798	2.817	2.795	2.866
265	2.627	2.907	2.816	2.811	2.826	2.851
266	2.684	2.952	2.819	2.821	2.841	2.916
267	2.7	2.953	2.813	2.816	2.882	2.888
268	2.675	2.946	2.813	2.837	2.878	2.906
269	2.655	2.984	2.851	2.845	2.888	2.914
270	2.695	2.988	2.878	2.869	2.888	2.937
271	2.748	2.974	2.843	2.853	2.922	2.942
272	2.712	2.989	2.857	2.862	2.917	2.933
273	2.763	3.03	2.885	2.882	2.909	2.96
274	2.708	2.98	2.886	2.866	2.937	2.976
275	2.757	3.011	2.859	2.9	2.933	2.966
276	2.751	3.027	2.875	2.904	2.923	2.982
277	2.77	3.075	2.867	2.887	2.947	2.997
278	2.776	3.053	2.885	2.909	2.96	3.027
