# Supplementary material for: Overexpression profiling reveals cellular requirements in the context of genetic backgrounds and environments
Source: PLoS Genet. 2023 Apr 28;19(4):e1010732. doi: 10.1371/journal.pgen.1010732 (PMC10171610; doi:10.1371/journal.pgen.1010732)
Supplement: S1 Data — (ZIP) [file pgen.1010732.s025.zip › S1_Data/Fig_2/Fig.2G/Fig.2G_passage_cycle5.csv]

0	lineage1	Pool_a-1	Pool_a-2	Pool_b-1	Pool_b-2	lineage2
1	0.244	0.244	0.19	0.229	0.273	0.289
2	-0.001	-0.002	0.0	0.002	0.001	0.0
3	-0.001	-0.001	-0.001	0.0	0.0	0.0
4	0.0	0.0	-0.001	0.0	0.0	0.001
5	0.0	0.0	0.001	0.003	0.0	0.001
6	0.001	0.001	0.002	0.003	0.0	0.002
7	0.002	0.001	0.001	0.004	0.0	0.006
8	0.001	0.005	0.003	0.006	0.0	0.005
9	0.004	0.005	0.003	0.008	-0.001	0.006
10	0.004	0.006	0.004	0.009	0.0	0.01
11	0.008	0.006	0.005	0.009	-0.001	0.009
12	0.005	0.006	0.005	0.009	-0.001	0.01
13	0.005	0.01	0.005	0.011	-0.001	0.008
14	0.003	0.009	0.005	0.009	-0.001	0.009
15	0.004	0.01	0.008	0.01	-0.001	0.009
16	0.006	0.008	0.008	0.009	-0.001	0.01
17	0.004	0.01	0.006	0.01	-0.001	0.011
18	0.004	0.006	0.006	0.011	-0.002	0.008
19	0.005	0.006	0.006	0.009	-0.002	0.008
20	0.005	0.006	0.005	0.011	-0.001	0.009
21	0.005	0.008	0.008	0.01	-0.001	0.008
22	0.003	0.006	0.008	0.011	-0.002	0.01
23	0.004	0.01	0.01	0.012	-0.002	0.01
24	0.005	0.01	0.011	0.011	-0.002	0.011
25	0.008	0.011	0.01	0.011	-0.002	0.011
26	0.009	0.013	0.011	0.015	-0.002	0.016
27	0.01	0.015	0.015	0.02	-0.002	0.013
28	0.011	0.017	0.015	0.018	-0.002	0.018
29	0.011	0.018	0.017	0.019	-0.003	0.018
30	0.013	0.02	0.018	0.024	-0.002	0.019
31	0.012	0.02	0.019	0.024	-0.002	0.02
32	0.017	0.024	0.027	0.027	-0.002	0.025
33	0.019	0.024	0.024	0.028	-0.003	0.024
34	0.019	0.031	0.028	0.03	-0.002	0.027
35	0.023	0.033	0.027	0.035	-0.002	0.03
36	0.023	0.038	0.032	0.034	-0.002	0.033
37	0.027	0.039	0.034	0.045	-0.002	0.035
38	0.031	0.041	0.04	0.045	-0.002	0.035
39	0.031	0.053	0.044	0.047	-0.002	0.044
40	0.032	0.053	0.047	0.052	-0.003	0.046
41	0.04	0.055	0.051	0.057	-0.002	0.049
42	0.038	0.057	0.054	0.061	-0.003	0.055
43	0.042	0.063	0.062	0.066	-0.002	0.057
44	0.046	0.07	0.068	0.063	-0.003	0.063
45	0.048	0.078	0.068	0.074	-0.003	0.068
46	0.055	0.08	0.073	0.08	-0.002	0.067
47	0.059	0.086	0.078	0.085	-0.003	0.074
48	0.062	0.091	0.082	0.084	-0.002	0.076
49	0.063	0.095	0.09	0.092	-0.002	0.085
50	0.067	0.1	0.098	0.098	-0.003	0.086
51	0.071	0.11	0.099	0.107	-0.003	0.088
52	0.076	0.114	0.11	0.112	-0.003	0.102
53	0.083	0.122	0.114	0.115	-0.003	0.104
54	0.085	0.125	0.117	0.122	-0.003	0.113
55	0.093	0.139	0.126	0.137	-0.003	0.114
56	0.096	0.146	0.129	0.14	-0.003	0.122
57	0.103	0.158	0.137	0.144	-0.003	0.126
58	0.107	0.158	0.154	0.15	-0.003	0.137
59	0.114	0.179	0.156	0.17	-0.003	0.139
60	0.122	0.18	0.164	0.175	-0.003	0.15
61	0.128	0.193	0.177	0.177	-0.003	0.161
62	0.134	0.201	0.183	0.193	-0.003	0.161
63	0.142	0.206	0.191	0.194	-0.003	0.171
64	0.154	0.222	0.202	0.211	-0.003	0.184
65	0.151	0.231	0.209	0.22	-0.003	0.193
66	0.164	0.243	0.224	0.23	-0.004	0.202
67	0.183	0.259	0.226	0.243	-0.003	0.209
68	0.179	0.263	0.248	0.252	-0.003	0.22
69	0.186	0.279	0.25	0.264	-0.003	0.23
70	0.195	0.292	0.273	0.277	-0.003	0.234
71	0.202	0.31	0.286	0.284	-0.004	0.256
72	0.211	0.318	0.282	0.293	-0.004	0.265
73	0.219	0.331	0.304	0.318	-0.004	0.274
74	0.234	0.34	0.33	0.328	-0.003	0.273
75	0.245	0.371	0.336	0.34	-0.003	0.306
76	0.25	0.369	0.354	0.35	-0.004	0.31
77	0.269	0.39	0.359	0.373	-0.003	0.329
78	0.281	0.424	0.388	0.383	-0.004	0.328
79	0.288	0.417	0.402	0.397	-0.003	0.333
80	0.309	0.445	0.401	0.402	-0.002	0.351
81	0.32	0.466	0.417	0.43	-0.003	0.378
82	0.332	0.477	0.451	0.451	-0.003	0.374
83	0.343	0.494	0.46	0.461	-0.004	0.393
84	0.349	0.516	0.47	0.469	-0.003	0.415
85	0.371	0.529	0.49	0.505	-0.002	0.415
86	0.385	0.554	0.499	0.511	-0.003	0.445
87	0.396	0.574	0.517	0.547	-0.003	0.449
88	0.418	0.603	0.548	0.549	-0.003	0.462
89	0.429	0.614	0.556	0.568	-0.003	0.503
90	0.44	0.641	0.593	0.615	-0.003	0.496
91	0.461	0.65	0.611	0.616	-0.003	0.531
92	0.478	0.686	0.635	0.628	-0.003	0.539
93	0.495	0.7	0.655	0.648	-0.003	0.557
94	0.52	0.734	0.671	0.673	-0.003	0.577
95	0.521	0.751	0.685	0.693	-0.003	0.586
96	0.551	0.776	0.727	0.731	-0.002	0.618
97	0.578	0.805	0.756	0.753	-0.003	0.633
98	0.591	0.848	0.758	0.768	-0.002	0.657
99	0.604	0.854	0.802	0.792	-0.002	0.687
100	0.641	0.879	0.824	0.831	-0.003	0.692
101	0.657	0.912	0.85	0.837	-0.001	0.716
102	0.671	0.941	0.879	0.88	-0.001	0.745
103	0.706	0.982	0.895	0.903	-0.001	0.765
104	0.72	1.003	0.935	0.937	-0.001	0.799
105	0.776	1.036	0.955	0.945	-0.001	0.826
106	0.799	1.069	0.992	0.998	-0.002	0.837
107	0.816	1.084	1.036	1.027	-0.002	0.883
108	0.817	1.109	1.032	1.04	-0.002	0.884
109	0.872	1.177	1.062	1.09	-0.001	0.919
110	0.876	1.188	1.098	1.097	-0.002	1.014
111	0.921	1.226	1.149	1.131	-0.001	0.981
112	0.92	1.262	1.155	1.173	-0.002	1.007
113	0.95	1.276	1.186	1.195	-0.001	1.035
114	1.013	1.317	1.23	1.245	-0.001	1.08
115	1.023	1.359	1.251	1.251	-0.001	1.093
116	1.051	1.381	1.288	1.291	-0.001	1.134
117	1.08	1.414	1.313	1.312	-0.002	1.16
118	1.114	1.46	1.376	1.364	0.0	1.213
119	1.142	1.479	1.395	1.371	0.0	1.202
120	1.171	1.518	1.408	1.41	0.0	1.244
121	1.193	1.555	1.451	1.504	0.0	1.28
122	1.24	1.598	1.48	1.476	-0.001	1.313
123	1.264	1.649	1.508	1.502	-0.001	1.353
124	1.293	1.69	1.551	1.533	-0.001	1.383
125	1.334	1.704	1.585	1.587	0.0	1.403
126	1.399	1.745	1.659	1.614	-0.001	1.434
127	1.403	1.802	1.654	1.688	-0.001	1.479
128	1.476	1.813	1.683	1.672	0.0	1.528
129	1.486	1.858	1.727	1.716	0.0	1.574
130	1.479	1.887	1.759	1.752	0.0	1.58
131	1.552	1.915	1.791	1.783	0.001	1.624
132	1.553	1.962	1.828	1.802	0.001	1.638
133	1.63	2.007	1.846	1.843	0.0	1.683
134	1.647	2.003	1.871	1.9	0.0	1.722
135	1.695	2.049	1.923	1.903	0.0	1.761
136	1.703	2.071	1.937	1.923	0.0	1.795
137	1.738	2.109	1.965	1.954	0.0	1.833
138	1.777	2.122	1.987	1.98	0.001	1.863
139	1.796	2.126	2.01	1.994	0.001	1.901
140	1.849	2.158	2.037	2.023	0.001	1.94
141	1.865	2.197	2.068	2.074	0.002	1.973
142	1.909	2.209	2.093	2.09	0.001	1.978
143	1.89	2.263	2.098	2.105	0.002	2.02
144	1.941	2.285	2.118	2.136	0.002	2.052
145	1.955	2.312	2.15	2.146	0.001	2.105
146	1.978	2.308	2.158	2.16	0.001	2.1
147	1.994	2.34	2.205	2.177	0.001	2.137
148	2.009	2.329	2.212	2.182	0.0	2.148
149	2.031	2.319	2.191	2.177	0.001	2.169
150	2.098	2.332	2.21	2.199	0.0	2.199
151	2.078	2.351	2.203	2.183	0.001	2.227
152	2.118	2.336	2.218	2.205	0.0	2.257
153	2.122	2.327	2.207	2.189	0.0	2.281
154	2.133	2.334	2.224	2.214	-0.001	2.31
155	2.147	2.342	2.219	2.191	0.0	2.319
156	2.126	2.343	2.194	2.21	0.0	2.341
157	2.125	2.346	2.214	2.199	-0.001	2.334
158	2.179	2.327	2.221	2.198	-0.001	2.365
159	2.137	2.35	2.248	2.196	0.0	2.354
160	2.14	2.35	2.21	2.22	0.0	2.357
161	2.132	2.344	2.219	2.189	0.0	2.381
162	2.096	2.346	2.224	2.199	0.0	2.39
163	2.119	2.343	2.214	2.202	-0.001	2.372
164	2.141	2.362	2.192	2.204	0.0	2.372
165	2.151	2.342	2.214	2.19	0.0	2.364
166	2.151	2.352	2.224	2.225	-0.001	2.384
167	2.151	2.363	2.232	2.202	-0.001	2.371
168	2.151	2.37	2.205	2.217	-0.002	2.37
169	2.146	2.342	2.234	2.218	-0.001	2.373
170	2.152	2.336	2.203	2.203	-0.001	2.355
171	2.141	2.339	2.217	2.202	0.0	2.362
172	2.154	2.341	2.218	2.216	-0.001	2.371
173	2.155	2.349	2.228	2.213	0.0	2.39
174	2.143	2.364	2.221	2.217	0.0	2.373
175	2.148	2.357	2.216	2.201	0.0	2.397
176	2.162	2.332	2.227	2.196	0.001	2.365
