# Supplementary material for: Overexpression profiling reveals cellular requirements in the context of genetic backgrounds and environments
Source: PLoS Genet. 2023 Apr 28;19(4):e1010732. doi: 10.1371/journal.pgen.1010732 (PMC10171610; doi:10.1371/journal.pgen.1010732)
Supplement: S1 Data — (ZIP) [file pgen.1010732.s025.zip › S1_Data/Fig_2/Fig.2G/Fig.2G_passage_cycle7.csv]

0	lineage1	Pool_a-1	Pool_a-2	Pool_b-1	Pool_b-2	lineage2
1	0.005	0.0	0.001	0.005	0.003	-0.001
2	0.002	-0.001	0.0	0.004	0.003	-0.001
3	0.004	0.003	0.001	0.006	0.002	0.0
4	0.004	0.0	0.002	0.008	0.003	0.0
5	0.004	0.003	0.002	0.008	0.003	0.002
6	0.004	0.003	0.004	0.012	0.004	0.002
7	0.006	0.002	0.005	0.009	0.008	0.002
8	0.006	0.004	0.005	0.011	0.006	0.003
9	0.006	0.004	0.009	0.012	0.008	0.003
10	0.009	0.005	0.006	0.012	0.008	0.004
11	0.009	0.005	0.006	0.013	0.008	0.005
12	0.006	0.005	0.008	0.012	0.006	0.004
13	0.006	0.006	0.005	0.011	0.005	0.004
14	0.008	0.004	0.006	0.012	0.009	0.003
15	0.008	0.008	0.008	0.011	0.005	0.004
16	0.008	0.006	0.006	0.013	0.008	0.004
17	0.01	0.006	0.009	0.015	0.009	0.006
18	0.012	0.008	0.01	0.015	0.009	0.005
19	0.009	0.008	0.011	0.017	0.011	0.008
20	0.011	0.01	0.011	0.017	0.01	0.008
21	0.012	0.011	0.011	0.02	0.012	0.01
22	0.011	0.012	0.013	0.02	0.015	0.01
23	0.012	0.015	0.015	0.024	0.016	0.011
24	0.013	0.013	0.019	0.025	0.017	0.012
25	0.012	0.016	0.016	0.026	0.02	0.013
26	0.016	0.017	0.019	0.03	0.019	0.013
27	0.015	0.018	0.02	0.031	0.022	0.012
28	0.016	0.02	0.023	0.035	0.024	0.016
29	0.018	0.023	0.024	0.035	0.026	0.016
30	0.019	0.026	0.027	0.04	0.028	0.017
31	0.018	0.027	0.03	0.041	0.031	0.019
32	0.024	0.031	0.032	0.045	0.033	0.02
33	0.02	0.032	0.038	0.047	0.034	0.022
34	0.023	0.035	0.034	0.053	0.04	0.025
35	0.022	0.039	0.039	0.053	0.039	0.025
36	0.024	0.04	0.042	0.055	0.044	0.026
37	0.026	0.044	0.044	0.061	0.047	0.03
38	0.027	0.047	0.047	0.073	0.051	0.031
39	0.028	0.049	0.051	0.069	0.054	0.032
40	0.031	0.055	0.056	0.078	0.059	0.035
41	0.032	0.061	0.06	0.082	0.064	0.037
42	0.034	0.063	0.063	0.084	0.067	0.04
43	0.035	0.069	0.074	0.093	0.069	0.042
44	0.038	0.07	0.073	0.098	0.074	0.045
45	0.042	0.077	0.077	0.103	0.083	0.046
46	0.042	0.085	0.081	0.107	0.086	0.047
47	0.046	0.085	0.084	0.12	0.092	0.053
48	0.047	0.091	0.093	0.125	0.096	0.057
49	0.051	0.102	0.097	0.135	0.103	0.061
50	0.056	0.106	0.104	0.14	0.111	0.064
51	0.056	0.118	0.114	0.149	0.121	0.07
52	0.062	0.122	0.119	0.162	0.126	0.073
53	0.063	0.125	0.131	0.182	0.133	0.076
54	0.064	0.142	0.129	0.173	0.142	0.078
55	0.071	0.147	0.141	0.184	0.156	0.084
56	0.077	0.149	0.147	0.194	0.155	0.089
57	0.082	0.16	0.156	0.206	0.165	0.093
58	0.088	0.169	0.166	0.219	0.179	0.095
59	0.088	0.177	0.176	0.226	0.187	0.107
60	0.092	0.189	0.193	0.238	0.197	0.117
61	0.099	0.205	0.194	0.251	0.206	0.115
62	0.1	0.211	0.207	0.267	0.224	0.124
63	0.104	0.22	0.234	0.275	0.233	0.129
64	0.118	0.234	0.228	0.293	0.238	0.134
65	0.115	0.248	0.238	0.313	0.259	0.144
66	0.124	0.271	0.252	0.325	0.269	0.149
67	0.132	0.275	0.278	0.337	0.291	0.156
68	0.136	0.286	0.28	0.349	0.293	0.166
69	0.147	0.299	0.287	0.376	0.318	0.169
70	0.15	0.314	0.315	0.39	0.325	0.182
71	0.161	0.328	0.325	0.404	0.374	0.189
72	0.164	0.358	0.338	0.424	0.361	0.2
73	0.172	0.379	0.366	0.439	0.38	0.208
74	0.18	0.378	0.373	0.456	0.404	0.214
75	0.19	0.394	0.388	0.49	0.422	0.233
76	0.202	0.412	0.407	0.505	0.445	0.235
77	0.218	0.432	0.425	0.52	0.477	0.252
78	0.215	0.452	0.456	0.539	0.488	0.26
79	0.234	0.477	0.461	0.558	0.517	0.266
80	0.238	0.509	0.48	0.601	0.526	0.286
81	0.256	0.511	0.506	0.623	0.548	0.3
82	0.26	0.542	0.531	0.628	0.591	0.304
83	0.275	0.565	0.556	0.661	0.599	0.327
84	0.287	0.589	0.569	0.684	0.647	0.335
85	0.299	0.607	0.599	0.723	0.658	0.352
86	0.317	0.638	0.632	0.76	0.683	0.368
87	0.323	0.67	0.643	0.763	0.701	0.38
88	0.344	0.699	0.686	0.797	0.741	0.398
89	0.358	0.727	0.687	0.817	0.788	0.433
90	0.36	0.739	0.725	0.845	0.773	0.433
91	0.385	0.767	0.77	0.882	0.812	0.442
92	0.394	0.789	0.814	0.908	0.859	0.462
93	0.412	0.825	0.83	0.934	0.877	0.478
94	0.432	0.851	0.837	0.962	0.913	0.503
95	0.441	0.908	0.874	0.988	0.95	0.519
96	0.463	0.901	0.919	1.042	0.969	0.54
97	0.485	0.934	0.941	1.056	1.032	0.554
98	0.504	0.976	0.957	1.105	1.056	0.579
99	0.52	1.017	0.988	1.123	1.076	0.625
100	0.542	1.07	1.015	1.155	1.1	0.629
101	0.569	1.081	1.077	1.197	1.152	0.671
102	0.572	1.113	1.085	1.243	1.201	0.674
103	0.601	1.134	1.132	1.255	1.248	0.689
104	0.632	1.173	1.163	1.291	1.269	0.713
105	0.647	1.224	1.208	1.325	1.295	0.744
106	0.665	1.241	1.229	1.356	1.377	0.759
107	0.702	1.275	1.269	1.425	1.385	0.795
108	0.716	1.33	1.316	1.433	1.419	0.826
109	0.756	1.36	1.361	1.498	1.451	0.844
110	0.768	1.37	1.377	1.501	1.477	0.887
111	0.789	1.424	1.398	1.54	1.527	0.91
112	0.832	1.461	1.456	1.593	1.579	0.957
113	0.867	1.477	1.484	1.638	1.614	0.974
114	0.877	1.534	1.523	1.678	1.637	1.006
115	0.91	1.579	1.557	1.738	1.702	1.04
116	0.95	1.621	1.577	1.726	1.731	1.075
117	0.984	1.645	1.65	1.81	1.784	1.098
118	0.996	1.72	1.701	1.816	1.795	1.129
119	1.072	1.744	1.723	1.85	1.811	1.165
120	1.106	1.793	1.734	1.838	1.843	1.197
121	1.086	1.782	1.787	1.903	1.904	1.239
122	1.144	1.825	1.832	1.925	1.904	1.269
123	1.171	1.893	1.862	1.949	1.957	1.282
124	1.215	1.891	1.867	2.005	1.981	1.353
125	1.217	1.932	1.911	2.012	2.01	1.37
126	1.279	1.97	1.945	2.027	2.029	1.417
127	1.287	2.0	1.976	2.054	2.052	1.437
128	1.349	2.01	2.003	2.074	2.103	1.494
129	1.366	2.072	2.047	2.102	2.127	1.508
130	1.391	2.082	2.049	2.169	2.146	1.542
131	1.451	2.132	2.083	2.159	2.179	1.574
132	1.472	2.144	2.116	2.167	2.169	1.6
133	1.502	2.169	2.166	2.194	2.212	1.687
134	1.565	2.207	2.158	2.197	2.195	1.702
135	1.571	2.248	2.206	2.203	2.201	1.718
136	1.621	2.271	2.212	2.211	2.225	1.775
137	1.65	2.265	2.225	2.197	2.216	1.795
138	1.694	2.301	2.264	2.246	2.231	1.832
139	1.72	2.307	2.261	2.217	2.236	1.882
140	1.762	2.339	2.285	2.235	2.218	1.916
141	1.782	2.355	2.263	2.218	2.212	1.929
142	1.81	2.318	2.231	2.233	2.195	1.966
143	1.875	2.332	2.276	2.21	2.238	2.031
144	1.911	2.376	2.271	2.219	2.249	2.051
145	1.912	2.313	2.26	2.241	2.239	2.076
146	1.921	2.334	2.305	2.232	2.223	2.081
147	1.985	2.346	2.276	2.23	2.24	2.145
148	2.007	2.359	2.284	2.238	2.233	2.165
149	2.041	2.348	2.299	2.228	2.231	2.185
150	2.038	2.347	2.267	2.217	2.234	2.189
151	2.068	2.362	2.297	2.224	2.239	2.238
152	2.098	2.374	2.294	2.219	2.22	2.272
153	2.146	2.359	2.285	2.236	2.253	2.313
154	2.137	2.354	2.286	2.241	2.216	2.346
155	2.161	2.377	2.272	2.252	2.247	2.393
156	2.167	2.374	2.276	2.252	2.243	2.376
157	2.19	2.35	2.321	2.223	2.225	2.381
158	2.198	2.354	2.294	2.235	2.257	2.403
159	2.22	2.377	2.278	2.253	2.227	2.435
160	2.218	2.356	2.262	2.236	2.239	2.406
161	2.174	2.356	2.293	2.202	2.236	2.421
162	2.253	2.372	2.283	2.246	2.248	2.426
163	2.22	2.347	2.25	2.228	2.245	2.426
164	2.207	2.337	2.288	2.249	2.236	2.401
165	2.207	2.363	2.283	2.223	2.238	2.423
166	2.192	2.388	2.291	2.249	2.249	2.424
167	2.227	2.373	2.307	2.257	2.228	2.427
168	2.228	2.354	2.306	2.248	2.264	2.417
169	2.203	2.359	2.299	2.246	2.254	2.434
170	2.199	2.372	2.296	2.249	2.262	2.435
171	2.201	2.35	2.297	2.26	2.279	2.441
172	2.199	2.377	2.308	2.275	2.262	2.455
173	2.209	2.372	2.298	2.263	2.282	2.436
174	2.197	2.361	2.312	2.281	2.272	2.427
175	2.217	2.363	2.307	2.255	2.289	2.424
176	2.195	2.38	2.318	2.271	2.275	2.436
177	2.202	2.398	2.328	2.288	2.271	2.427
178	2.223	2.378	2.306	2.293	2.288	2.461
179	2.189	2.386	2.305	2.288	2.298	2.429
180	2.204	2.39	2.311	2.299	2.29	2.408
181	2.214	2.392	2.349	2.291	2.299	2.435
182	2.21	2.379	2.304	2.311	2.297	2.443
183	2.21	2.38	2.319	2.326	2.318	2.452
184	2.221	2.4	2.319	2.311	2.333	2.442
185	2.217	2.401	2.335	2.341	2.332	2.42
186	2.232	2.406	2.34	2.337	2.33	2.436
187	2.206	2.399	2.341	2.334	2.329	2.417
188	2.239	2.393	2.35	2.343	2.326	2.438
189	2.217	2.419	2.337	2.354	2.336	2.419
190	2.232	2.439	2.349	2.355	2.351	2.43
191	2.219	2.427	2.339	2.35	2.344	2.437
192	2.235	2.401	2.351	2.346	2.369	2.438
193	2.223	2.434	2.37	2.368	2.379	2.446
194	2.225	2.434	2.376	2.38	2.376	2.429
195	2.227	2.416	2.351	2.379	2.38	2.439
196	2.221	2.427	2.385	2.373	2.4	2.436
197	2.227	2.438	2.361	2.401	2.408	2.435
198	2.243	2.466	2.38	2.398	2.402	2.445
199	2.25	2.451	2.388	2.405	2.477	2.438
200	2.233	2.467	2.422	2.428	2.42	2.442
201	2.245	2.493	2.388	2.423	2.439	2.442
202	2.242	2.459	2.399	2.455	2.456	2.453
203	2.238	2.47	2.432	2.453	2.451	2.45
204	2.243	2.502	2.415	2.461	2.449	2.446
205	2.254	2.48	2.422	2.451	2.482	2.471
206	2.262	2.485	2.415	2.474	2.479	2.457
207	2.269	2.51	2.436	2.468	2.487	2.473
208	2.268	2.506	2.429	2.479	2.481	2.487
209	2.274	2.517	2.445	2.501	2.506	2.46
210	2.288	2.512	2.452	2.51	2.522	2.455
211	2.277	2.528	2.459	2.509	2.512	2.467
212	2.268	2.526	2.473	2.529	2.529	2.473
213	2.289	2.55	2.486	2.55	2.551	2.486
214	2.298	2.545	2.478	2.522	2.553	2.485
215	2.283	2.544	2.504	2.545	2.564	2.471
216	2.3	2.56	2.492	2.547	2.589	2.517
217	2.306	2.568	2.511	2.551	2.558	2.512
218	2.313	2.576	2.548	2.562	2.594	2.517
219	2.304	2.588	2.528	2.554	2.611	2.492
220	2.307	2.589	2.499	2.588	2.603	2.515
221	2.332	2.594	2.555	2.603	2.624	2.493
222	2.321	2.595	2.54	2.616	2.626	2.523
223	2.326	2.609	2.547	2.617	2.623	2.515
224	2.346	2.619	2.538	2.63	2.646	2.51
225	2.337	2.625	2.566	2.642	2.661	2.514
226	2.361	2.644	2.554	2.653	2.695	2.519
227	2.359	2.635	2.569	2.65	2.671	2.529
228	2.352	2.674	2.588	2.656	2.703	2.548
229	2.37	2.675	2.576	2.662	2.689	2.53
230	2.366	2.664	2.617	2.688	2.735	2.564
231	2.376	2.696	2.613	2.682	2.702	2.57
232	2.399	2.702	2.596	2.719	2.717	2.547
233	2.393	2.678	2.613	2.727	2.756	2.551
234	2.388	2.699	2.625	2.707	2.757	2.586
235	2.41	2.711	2.64	2.717	2.748	2.586
236	2.432	2.714	2.642	2.726	2.776	2.561
237	2.417	2.704	2.661	2.747	2.761	2.577
238	2.41	2.741	2.652	2.765	2.783	2.602
239	2.441	2.771	2.662	2.749	2.78	2.589
240	2.457	2.732	2.681	2.775	2.79	2.608
241	2.445	2.753	2.67	2.779	2.811	2.622
242	2.46	2.756	2.684	2.798	2.83	2.611
243	2.477	2.777	2.715	2.799	2.845	2.628
244	2.503	2.795	2.698	2.808	2.882	2.616
245	2.467	2.817	2.725	2.836	2.872	2.634
246	2.483	2.778	2.722	2.829	2.875	2.65
247	2.499	2.809	2.74	2.838	2.888	2.645
248	2.528	2.814	2.746	2.833	2.866	2.667
249	2.5	2.84	2.731	2.88	2.913	2.673
250	2.529	2.836	2.726	2.875	2.893	2.686
251	2.514	2.841	2.755	2.867	2.93	2.697
252	2.557	2.851	2.775	2.889	2.929	2.685
253	2.546	2.866	2.782	2.886	2.933	2.681
254	2.5	2.902	2.815	2.932	2.904	2.679
255	2.573	2.834	2.791	2.901	2.986	2.727
256	2.635	2.827	2.827	2.926	2.965	2.686
257	2.54	2.899	2.824	2.891	2.944	2.718
258	2.582	2.893	2.845	2.945	2.993	2.736
259	2.616	2.903	2.828	2.989	3.031	2.737
260	2.599	2.916	2.76	2.947	3.013	2.783
261	2.559	2.962	2.841	2.994	3.082	2.75
262	2.59	2.908	2.843	2.942	3.027	2.762
263	2.681	2.966	2.878	2.989	2.925	2.747
264	2.593	2.964	2.848	2.986	3.08	2.772
265	2.586	2.945	2.955	3.128	3.049	2.768
266	2.635	2.96	2.886	3.005	3.016	2.813
267	2.666	2.983	2.87	2.968	3.052	2.788
268	2.657	2.984	2.896	3.12	3.071	2.806
269	2.706	3.049	2.925	3.004	3.16	2.769
270	2.691	3.018	2.921	3.055	3.063	2.815
271	2.677	3.016	2.894	2.991	3.099	2.844
