# Supplementary material for: Overexpression profiling reveals cellular requirements in the context of genetic backgrounds and environments
Source: PLoS Genet. 2023 Apr 28;19(4):e1010732. doi: 10.1371/journal.pgen.1010732 (PMC10171610; doi:10.1371/journal.pgen.1010732)
Supplement: S1 Data — (ZIP) [file pgen.1010732.s025.zip › S1_Data/Fig_2/Fig.2G/Fig.2G_passage_cycle6.csv]

0	lineage1	Pool_a-1	Pool_a-2	Pool_b-1	Pool_b-2	lineage2
1	0.002	-0.001	-0.002	0.002	0.0	-0.001
2	0.0	-0.001	-0.002	0.004	-0.002	-0.003
3	0.001	-0.001	-0.001	0.003	0.0	-0.001
4	0.0	-0.001	-0.001	0.003	-0.001	-0.001
5	0.001	-0.001	0.0	0.003	-0.001	-0.002
6	0.001	0.0	0.0	0.004	0.0	-0.001
7	0.001	-0.001	0.0	0.005	0.0	-0.001
8	0.001	0.001	-0.001	0.005	0.001	0.0
9	0.001	0.0	0.0	0.005	0.001	0.0
10	0.001	0.0	0.0	0.005	0.0	0.001
11	0.001	-0.001	0.0	0.005	0.001	0.0
12	0.001	0.0	-0.001	0.004	0.0	0.0
13	0.002	0.001	0.0	0.005	0.0	0.0
14	0.001	0.003	0.0	0.004	0.001	0.0
15	0.001	0.001	0.001	0.006	0.0	0.001
16	0.002	0.001	-0.001	0.006	0.001	0.002
17	0.004	0.002	0.001	0.008	0.003	0.002
18	0.002	0.002	0.001	0.008	0.003	0.002
19	0.003	0.002	0.002	0.009	0.003	0.002
20	0.003	0.003	0.002	0.009	0.003	0.005
21	0.004	0.003	0.003	0.01	0.004	0.003
22	0.004	0.005	0.004	0.012	0.005	0.004
23	0.005	0.005	0.004	0.013	0.005	0.004
24	0.005	0.006	0.006	0.013	0.004	0.005
25	0.006	0.008	0.006	0.013	0.006	0.005
26	0.005	0.009	0.008	0.015	0.01	0.008
27	0.006	0.01	0.01	0.017	0.009	0.008
28	0.008	0.012	0.011	0.019	0.011	0.01
29	0.009	0.012	0.012	0.023	0.012	0.01
30	0.009	0.015	0.015	0.02	0.013	0.01
31	0.011	0.015	0.013	0.024	0.013	0.01
32	0.012	0.017	0.017	0.025	0.015	0.013
33	0.011	0.02	0.018	0.028	0.019	0.015
34	0.012	0.019	0.018	0.03	0.019	0.016
35	0.015	0.022	0.023	0.032	0.02	0.018
36	0.017	0.03	0.025	0.034	0.024	0.018
37	0.017	0.027	0.028	0.038	0.025	0.019
38	0.019	0.027	0.028	0.041	0.025	0.019
39	0.02	0.031	0.034	0.041	0.027	0.023
40	0.023	0.033	0.032	0.047	0.028	0.025
41	0.023	0.038	0.037	0.046	0.031	0.028
42	0.025	0.041	0.039	0.052	0.034	0.03
43	0.025	0.041	0.041	0.054	0.037	0.034
44	0.028	0.048	0.048	0.06	0.039	0.033
45	0.028	0.049	0.048	0.062	0.042	0.034
46	0.032	0.049	0.048	0.068	0.049	0.038
47	0.034	0.053	0.054	0.068	0.051	0.042
48	0.037	0.057	0.059	0.073	0.049	0.045
49	0.038	0.064	0.06	0.076	0.055	0.044
50	0.038	0.066	0.066	0.081	0.059	0.048
51	0.046	0.069	0.068	0.086	0.06	0.049
52	0.046	0.078	0.074	0.091	0.067	0.054
53	0.047	0.078	0.077	0.095	0.073	0.056
54	0.049	0.085	0.081	0.103	0.074	0.062
55	0.055	0.088	0.086	0.112	0.081	0.063
56	0.06	0.091	0.093	0.113	0.085	0.069
57	0.059	0.096	0.099	0.121	0.086	0.073
58	0.061	0.104	0.1	0.131	0.096	0.076
59	0.066	0.112	0.109	0.134	0.097	0.08
60	0.074	0.118	0.118	0.141	0.105	0.083
61	0.076	0.124	0.122	0.147	0.107	0.085
62	0.077	0.133	0.136	0.155	0.121	0.092
63	0.083	0.14	0.134	0.164	0.124	0.096
64	0.084	0.15	0.144	0.175	0.126	0.102
65	0.092	0.15	0.151	0.18	0.134	0.11
66	0.093	0.16	0.156	0.185	0.146	0.112
67	0.1	0.172	0.165	0.197	0.148	0.114
68	0.102	0.179	0.169	0.208	0.168	0.122
69	0.107	0.184	0.187	0.226	0.165	0.129
70	0.112	0.192	0.19	0.224	0.175	0.132
71	0.122	0.204	0.197	0.238	0.179	0.144
72	0.124	0.216	0.208	0.256	0.185	0.147
73	0.132	0.222	0.216	0.272	0.2	0.154
74	0.137	0.237	0.23	0.28	0.216	0.161
75	0.147	0.244	0.244	0.295	0.219	0.168
76	0.151	0.266	0.257	0.31	0.228	0.171
77	0.156	0.272	0.264	0.321	0.243	0.18
78	0.165	0.295	0.289	0.345	0.259	0.189
79	0.171	0.298	0.289	0.344	0.259	0.198
80	0.178	0.308	0.31	0.361	0.273	0.206
81	0.19	0.331	0.33	0.373	0.3	0.224
82	0.197	0.333	0.33	0.39	0.309	0.238
83	0.211	0.352	0.349	0.417	0.323	0.238
84	0.213	0.376	0.371	0.441	0.335	0.24
85	0.223	0.382	0.401	0.446	0.346	0.26
86	0.236	0.402	0.415	0.459	0.376	0.26
87	0.248	0.431	0.409	0.491	0.394	0.272
88	0.26	0.43	0.426	0.496	0.402	0.284
89	0.264	0.447	0.437	0.519	0.422	0.294
90	0.273	0.47	0.466	0.55	0.447	0.314
91	0.281	0.496	0.492	0.558	0.46	0.318
92	0.289	0.507	0.509	0.6	0.469	0.332
93	0.304	0.541	0.52	0.62	0.495	0.347
94	0.321	0.543	0.551	0.641	0.517	0.357
95	0.331	0.57	0.563	0.662	0.533	0.375
96	0.339	0.589	0.579	0.67	0.567	0.389
97	0.351	0.612	0.611	0.703	0.577	0.398
98	0.371	0.65	0.635	0.725	0.603	0.42
99	0.38	0.665	0.649	0.767	0.625	0.438
100	0.397	0.678	0.678	0.782	0.648	0.461
101	0.423	0.723	0.702	0.799	0.683	0.458
102	0.418	0.737	0.737	0.836	0.71	0.494
103	0.438	0.764	0.774	0.859	0.724	0.494
104	0.456	0.776	0.773	0.906	0.772	0.52
105	0.477	0.841	0.823	0.917	0.793	0.529
106	0.489	0.845	0.846	0.955	0.811	0.555
107	0.506	0.866	0.865	0.979	0.872	0.569
108	0.541	0.906	0.908	1.02	0.872	0.597
109	0.568	0.931	0.92	1.04	0.912	0.606
110	0.572	0.948	0.964	1.072	0.941	0.641
111	0.6	0.988	0.972	1.098	0.964	0.652
112	0.601	1.037	1.008	1.121	1.003	0.689
113	0.629	1.039	1.058	1.173	1.034	0.696
114	0.636	1.085	1.079	1.216	1.07	0.716
115	0.664	1.114	1.101	1.221	1.117	0.742
116	0.688	1.135	1.135	1.253	1.149	0.779
117	0.713	1.18	1.172	1.349	1.165	0.795
118	0.747	1.233	1.196	1.346	1.221	0.814
119	0.759	1.232	1.226	1.363	1.239	0.876
120	0.779	1.267	1.286	1.397	1.279	0.869
121	0.807	1.295	1.309	1.453	1.309	0.899
122	0.834	1.348	1.337	1.475	1.344	0.921
123	0.853	1.367	1.364	1.506	1.384	0.957
124	0.887	1.392	1.425	1.55	1.407	0.991
125	0.933	1.433	1.446	1.578	1.437	1.0
126	0.943	1.479	1.468	1.628	1.485	1.04
127	0.965	1.513	1.52	1.644	1.53	1.076
128	1.007	1.58	1.55	1.704	1.57	1.093
129	1.018	1.572	1.573	1.72	1.593	1.12
130	1.058	1.64	1.642	1.76	1.68	1.143
131	1.077	1.66	1.672	1.805	1.681	1.186
132	1.112	1.679	1.702	1.813	1.709	1.218
133	1.15	1.716	1.731	1.857	1.732	1.244
134	1.173	1.76	1.776	1.887	1.78	1.276
135	1.216	1.803	1.792	1.912	1.803	1.312
136	1.245	1.846	1.831	1.944	1.84	1.327
137	1.277	1.875	1.884	1.962	1.86	1.381
138	1.309	1.905	1.896	2.012	1.913	1.402
139	1.333	1.949	1.949	2.032	1.935	1.446
140	1.395	1.964	1.978	2.066	1.95	1.462
141	1.396	2.028	2.038	2.078	1.993	1.505
142	1.424	2.039	2.028	2.097	2.006	1.534
143	1.479	2.073	2.046	2.132	2.027	1.579
144	1.513	2.098	2.074	2.173	2.111	1.617
145	1.545	2.121	2.107	2.175	2.088	1.637
146	1.57	2.141	2.129	2.195	2.136	1.683
147	1.64	2.173	2.145	2.213	2.141	1.723
148	1.671	2.205	2.176	2.207	2.21	1.746
149	1.709	2.224	2.199	2.212	2.18	1.814
150	1.703	2.253	2.23	2.221	2.212	1.832
151	1.734	2.278	2.224	2.228	2.212	1.876
152	1.775	2.315	2.219	2.226	2.219	1.911
153	1.802	2.31	2.248	2.225	2.196	1.927
154	1.843	2.337	2.275	2.242	2.241	1.96
155	1.861	2.361	2.27	2.24	2.205	1.995
156	1.918	2.346	2.27	2.225	2.232	2.027
157	1.923	2.34	2.313	2.253	2.246	2.06
158	1.936	2.342	2.297	2.234	2.214	2.081
159	1.964	2.358	2.293	2.231	2.22	2.118
160	2.0	2.371	2.294	2.242	2.216	2.14
161	2.025	2.369	2.262	2.241	2.248	2.177
162	2.05	2.355	2.289	2.248	2.204	2.204
163	2.047	2.364	2.291	2.228	2.217	2.211
164	2.123	2.354	2.306	2.245	2.221	2.252
165	2.131	2.359	2.298	2.259	2.22	2.269
166	2.129	2.372	2.289	2.24	2.225	2.328
167	2.15	2.361	2.277	2.243	2.223	2.354
168	2.162	2.374	2.291	2.239	2.231	2.358
169	2.155	2.376	2.275	2.242	2.212	2.368
170	2.189	2.362	2.276	2.248	2.238	2.374
171	2.176	2.376	2.292	2.239	2.23	2.393
172	2.176	2.365	2.284	2.243	2.22	2.395
173	2.181	2.373	2.299	2.239	2.243	2.405
174	2.191	2.381	2.275	2.236	2.238	2.406
175	2.198	2.368	2.278	2.234	2.221	2.45
176	2.191	2.37	2.277	2.243	2.223	2.422
177	2.201	2.371	2.285	2.239	2.249	2.431
178	2.207	2.364	2.278	2.25	2.24	2.435
179	2.18	2.366	2.274	2.25	2.24	2.41
180	2.196	2.358	2.277	2.243	2.247	2.428
181	2.183	2.4	2.304	2.249	2.247	2.435
182	2.206	2.366	2.284	2.274	2.239	2.402
183	2.203	2.379	2.284	2.24	2.235	2.41
184	2.177	2.377	2.304	2.267	2.239	2.419
185	2.196	2.38	2.282	2.261	2.243	2.422
186	2.205	2.373	2.3	2.26	2.231	2.419
187	2.187	2.407	2.284	2.272	2.25	2.42
188	2.194	2.39	2.288	2.277	2.254	2.413
189	2.184	2.365	2.29	2.277	2.262	2.422
190	2.191	2.373	2.308	2.27	2.269	2.43
191	2.194	2.372	2.31	2.291	2.256	2.429
192	2.187	2.388	2.298	2.277	2.277	2.434
193	2.195	2.387	2.323	2.282	2.293	2.43
194	2.175	2.383	2.297	2.291	2.279	2.423
195	2.19	2.391	2.315	2.303	2.282	2.424
196	2.187	2.393	2.335	2.31	2.283	2.422
197	2.175	2.391	2.314	2.299	2.284	2.441
198	2.166	2.39	2.357	2.312	2.286	2.422
199	2.185	2.406	2.318	2.304	2.279	2.426
200	2.191	2.416	2.323	2.306	2.311	2.421
201	2.211	2.409	2.328	2.319	2.294	2.413
202	2.172	2.4	2.34	2.32	2.321	2.434
203	2.202	2.428	2.329	2.351	2.311	2.421
204	2.205	2.439	2.359	2.339	2.315	2.431
205	2.202	2.413	2.355	2.344	2.31	2.428
206	2.196	2.406	2.329	2.37	2.351	2.408
207	2.218	2.463	2.344	2.363	2.342	2.442
208	2.212	2.434	2.354	2.358	2.341	2.435
209	2.236	2.443	2.364	2.365	2.339	2.43
210	2.211	2.446	2.376	2.412	2.337	2.424
211	2.27	2.442	2.392	2.361	2.373	2.456
212	2.214	2.477	2.361	2.377	2.374	2.42
213	2.227	2.47	2.372	2.416	2.395	2.427
214	2.234	2.478	2.407	2.393	2.413	2.445
215	2.231	2.468	2.399	2.41	2.383	2.506
216	2.211	2.463	2.371	2.422	2.397	2.473
217	2.216	2.489	2.385	2.416	2.397	2.451
218	2.227	2.472	2.415	2.414	2.387	2.479
219	2.195	2.492	2.412	2.413	2.429	2.449
220	2.259	2.5	2.424	2.442	2.423	2.449
221	2.252	2.543	2.419	2.442	2.434	2.479
222	2.219	2.524	2.437	2.471	2.441	2.458
223	2.265	2.511	2.452	2.495	2.432	2.465
224	2.241	2.502	2.429	2.501	2.466	2.463
225	2.226	2.521	2.455	2.494	2.488	2.486
226	2.228	2.552	2.445	2.5	2.467	2.495
227	2.284	2.544	2.488	2.488	2.474	2.487
228	2.255	2.548	2.457	2.485	2.508	2.487
229	2.253	2.567	2.493	2.519	2.503	2.459
230	2.277	2.569	2.48	2.512	2.516	2.494
231	2.281	2.601	2.48	2.531	2.507	2.474
232	2.282	2.588	2.481	2.533	2.532	2.482
233	2.312	2.565	2.48	2.567	2.547	2.511
234	2.298	2.591	2.496	2.566	2.55	2.512
235	2.296	2.602	2.515	2.598	2.569	2.502
236	2.341	2.616	2.512	2.583	2.533	2.519
237	2.323	2.633	2.548	2.593	2.573	2.516
238	2.31	2.609	2.525	2.635	2.595	2.545
239	2.369	2.564	2.532	2.589	2.54	2.511
240	2.352	2.66	2.601	2.591	2.622	2.575
241	2.294	2.649	2.547	2.624	2.634	2.529
242	2.339	2.639	2.597	2.632	2.644	2.504
243	2.349	2.674	2.56	2.602	2.67	2.551
244	2.354	2.691	2.583	2.639	2.644	2.564
