# Supplementary material for: Overexpression profiling reveals cellular requirements in the context of genetic backgrounds and environments
Source: PLoS Genet. 2023 Apr 28;19(4):e1010732. doi: 10.1371/journal.pgen.1010732 (PMC10171610; doi:10.1371/journal.pgen.1010732)
Supplement: S1 Data — (ZIP) [file pgen.1010732.s025.zip › S1_Data/Fig_2/Fig.2I/Fig.2I_rawdata.csv]

	YPD_An_Rep1	YPD_An_Rep2	YPD_An_Rep3	YPD_Ev_Rep1	YPD_Ev_Rep2	YPD_Ev_Rep3	1MNaCl_An_Rep1	1MNaCl_An_Rep2	1MNaCl_An_Rep3	1MNaCl_Ev_Rep1	1MNaCl_Ev_Rep2	1MNaCl_Ev_Rep3	1MNaCl+5mMCaCl2-An_Rep1	1MNaCl+5mMCaCl2-An_Rep2	1MNaCl+5mMCaCl2-An_Rep3	1MNaCl+5mMCaCl2-Ev_Rep1	1MNaCl+5mMCaCl2-Ev_Rep2	1MNaCl+5mMCaCl2-Ev_Rep3
1	0.003	0.002	0.004	0.004	0.005	0.003	0.004	0.003	0.011	0.005	0.009	0.006	0.001	-0.002	0.002	0.006	0.015	0.008
2	0.003	0.003	0.004	0.003	0.009	0.004	0.004	0.003	0.01	0.005	0.009	0.006	0	-0.002	0.002	0.006	0.012	0.008
3	0.003	0.004	0.005	0.003	0.005	0.003	0.004	0.003	0.011	0.006	0.011	0.005	0.002	-0.002	0.003	0.004	0.011	0.008
4	0.004	0.003	0.005	0.003	0.006	0.005	0.004	0.002	0.006	0.003	0.01	0.005	0	-0.003	0.002	0.005	0.012	0.009
5	0.004	0.003	0.005	0.004	0.006	0.004	0.004	0.004	0.01	0.006	0.01	0.008	-0.001	-0.004	0.001	0.011	0.015	0.01
6	0.004	0.003	0.005	0.004	0.006	0.003	0.004	0.006	0.008	0.004	0.009	0.005	-0.003	-0.006	0.001	0.008	0.016	0.01
7	0.003	0.006	0.006	0.004	0.005	0.005	0.004	0.004	0.006	0.004	0.008	0.003	-0.004	-0.006	-0.001	0.008	0.015	0.011
8	0.005	0.004	0.005	0.004	0.006	0.004	0.002	0.002	0.009	0.004	0.008	0.004	-0.003	-0.005	-0.001	0.006	0.013	0.011
9	0.005	0.004	0.005	0.004	0.006	0.005	0.003	0.002	0.009	0.002	0.006	0.002	-0.003	-0.006	-0.002	0.003	0.011	0.008
10	0.005	0.003	0.006	0.005	0.006	0.005	0.004	0.002	0.008	0.002	0.006	0.002	-0.003	-0.009	-0.002	0.002	0.011	0.008
11	0.005	0.004	0.008	0.005	0.005	0.005	0.002	0.003	0.008	0.002	0.008	0.003	-0.003	-0.008	0	0.002	0.01	0.006
12	0.005	0.004	0.006	0.006	0.006	0.005	0.003	0.002	0.009	0.003	0.006	0.004	-0.002	-0.006	0	-0.001	0.006	0.005
13	0.006	0.005	0.006	0.006	0.008	0.006	0.004	0.004	0.009	0.003	0.009	0.004	-0.002	-0.005	0.002	0.002	0.006	0.004
14	0.005	0.005	0.008	0.006	0.009	0.006	0.005	0.006	0.01	0.006	0.008	0.003	-0.001	-0.004	0.002	0	0.005	0.004
15	0.006	0.006	0.009	0.01	0.009	0.008	0.009	0.006	0.012	0.006	0.009	0.005	0.001	-0.005	0.004	0.001	0.005	0.002
16	0.008	0.008	0.009	0.009	0.01	0.008	0.008	0.008	0.011	0.008	0.009	0.006	0	-0.004	0.004	0.003	0.006	0.004
17	0.009	0.006	0.01	0.01	0.01	0.009	0.011	0.008	0.013	0.009	0.009	0.005	0.002	-0.004	0.004	0.002	0.009	0.004
18	0.009	0.009	0.01	0.011	0.011	0.008	0.01	0.006	0.015	0.008	0.011	0.006	0.002	-0.005	0.004	0.003	0.009	0.005
19	0.01	0.009	0.01	0.01	0.011	0.009	0.01	0.008	0.015	0.006	0.01	0.005	0.001	-0.006	0.006	0.006	0.012	0.005
20	0.01	0.01	0.011	0.011	0.012	0.011	0.011	0.008	0.013	0.009	0.01	0.008	0.003	-0.005	0.008	0.008	0.016	0.011
21	0.011	0.011	0.012	0.012	0.013	0.011	0.011	0.008	0.015	0.01	0.01	0.008	0.004	-0.005	0.01	0.013	0.016	0.011
22	0.013	0.012	0.012	0.015	0.015	0.012	0.012	0.01	0.015	0.013	0.012	0.006	0.006	-0.008	0.01	0.013	0.02	0.016
23	0.015	0.013	0.013	0.016	0.015	0.012	0.013	0.009	0.015	0.012	0.012	0.009	0.006	-0.004	0.013	0.018	0.024	0.016
24	0.016	0.016	0.015	0.018	0.016	0.013	0.012	0.01	0.018	0.015	0.016	0.011	0.009	-0.016	0.015	0.02	0.022	0.018
25	0.017	0.017	0.017	0.018	0.017	0.016	0.013	0.011	0.019	0.015	0.018	0.011	0.009	-0.015	0.019	0.023	0.028	0.02
26	0.02	0.017	0.016	0.02	0.018	0.016	0.016	0.012	0.019	0.019	0.016	0.013	0.013	-0.002	0.015	0.025	0.028	0.025
27	0.022	0.019	0.018	0.025	0.02	0.019	0.018	0.011	0.019	0.02	0.02	0.015	0.012	-0.025	0.019	0.028	0.032	0.025
28	0.023	0.02	0.019	0.025	0.022	0.019	0.019	0.015	0.022	0.026	0.02	0.017	0.018	0.016	0.027	0.034	0.031	0.03
29	0.026	0.024	0.023	0.026	0.023	0.022	0.02	0.015	0.024	0.025	0.024	0.019	0.019	0.019	0.025	0.039	0.041	0.032
30	0.028	0.027	0.023	0.03	0.025	0.024	0.022	0.02	0.026	0.028	0.03	0.019	0.022	0.02	0.026	0.044	0.042	0.032
31	0.031	0.03	0.025	0.032	0.026	0.025	0.025	0.019	0.032	0.035	0.027	0.023	0.024	0.026	0.032	0.052	0.045	0.038
32	0.031	0.032	0.03	0.033	0.031	0.033	0.027	0.025	0.032	0.039	0.032	0.025	0.027	0.028	0.037	0.053	0.048	0.041
33	0.037	0.034	0.03	0.037	0.031	0.03	0.032	0.02	0.034	0.046	0.034	0.031	0.035	0.031	0.041	0.061	0.057	0.052
34	0.038	0.038	0.033	0.04	0.035	0.034	0.033	0.026	0.037	0.048	0.037	0.033	0.035	0.037	0.045	0.064	0.06	0.055
35	0.042	0.041	0.034	0.046	0.035	0.035	0.037	0.032	0.042	0.056	0.041	0.037	0.044	0.039	0.048	0.074	0.066	0.056
36	0.046	0.045	0.038	0.047	0.039	0.038	0.037	0.035	0.044	0.06	0.049	0.041	0.044	0.039	0.052	0.078	0.07	0.062
37	0.051	0.048	0.042	0.051	0.044	0.041	0.046	0.037	0.041	0.062	0.048	0.044	0.049	0.049	0.057	0.089	0.081	0.069
38	0.054	0.055	0.044	0.054	0.045	0.044	0.044	0.038	0.049	0.068	0.054	0.049	0.055	0.045	0.066	0.096	0.086	0.073
39	0.06	0.057	0.046	0.059	0.048	0.048	0.049	0.044	0.053	0.078	0.062	0.054	0.061	0.045	0.071	0.1	0.093	0.08
40	0.066	0.063	0.051	0.064	0.052	0.051	0.054	0.044	0.061	0.082	0.064	0.057	0.068	0.067	0.08	0.11	0.098	0.086
41	0.073	0.067	0.055	0.069	0.056	0.056	0.061	0.049	0.06	0.093	0.07	0.063	0.077	0.074	0.082	0.122	0.106	0.092
42	0.078	0.074	0.059	0.071	0.062	0.056	0.067	0.052	0.064	0.098	0.075	0.069	0.082	0.084	0.091	0.128	0.118	0.102
43	0.082	0.081	0.063	0.078	0.064	0.066	0.069	0.055	0.066	0.105	0.08	0.075	0.091	0.093	0.1	0.141	0.118	0.11
44	0.09	0.085	0.068	0.082	0.071	0.067	0.07	0.061	0.08	0.111	0.089	0.086	0.096	0.1	0.105	0.155	0.135	0.119
45	0.095	0.092	0.075	0.092	0.074	0.07	0.077	0.063	0.081	0.121	0.097	0.086	0.102	0.143	0.117	0.168	0.14	0.126
46	0.105	0.103	0.083	0.099	0.078	0.077	0.082	0.066	0.085	0.132	0.112	0.092	0.11	0.119	0.121	0.182	0.149	0.14
47	0.12	0.107	0.086	0.105	0.082	0.081	0.089	0.073	0.086	0.139	0.105	0.098	0.122	0.128	0.137	0.198	0.164	0.148
48	0.122	0.118	0.092	0.115	0.095	0.092	0.097	0.081	0.096	0.151	0.118	0.106	0.139	0.137	0.144	0.206	0.176	0.158
49	0.136	0.127	0.106	0.124	0.096	0.097	0.099	0.09	0.099	0.158	0.126	0.111	0.14	0.151	0.156	0.219	0.187	0.178
50	0.146	0.141	0.111	0.126	0.104	0.099	0.106	0.093	0.109	0.177	0.133	0.127	0.153	0.158	0.171	0.237	0.198	0.18
51	0.164	0.157	0.119	0.137	0.111	0.109	0.114	0.097	0.113	0.191	0.141	0.127	0.165	0.172	0.184	0.253	0.215	0.195
52	0.17	0.161	0.129	0.146	0.12	0.114	0.12	0.102	0.119	0.194	0.156	0.136	0.173	0.185	0.202	0.27	0.229	0.212
53	0.185	0.175	0.139	0.157	0.129	0.126	0.129	0.109	0.129	0.211	0.163	0.16	0.191	0.197	0.205	0.286	0.242	0.214
54	0.193	0.19	0.156	0.177	0.139	0.135	0.132	0.112	0.129	0.224	0.172	0.16	0.202	0.215	0.221	0.309	0.256	0.236
55	0.207	0.206	0.164	0.18	0.151	0.143	0.144	0.119	0.139	0.236	0.184	0.166	0.218	0.233	0.234	0.331	0.265	0.251
56	0.227	0.221	0.171	0.194	0.161	0.161	0.153	0.127	0.156	0.252	0.193	0.18	0.242	0.247	0.256	0.347	0.289	0.278
57	0.249	0.233	0.189	0.216	0.168	0.164	0.163	0.133	0.155	0.264	0.212	0.19	0.247	0.256	0.271	0.373	0.308	0.293
58	0.267	0.253	0.202	0.222	0.183	0.18	0.17	0.15	0.16	0.281	0.226	0.206	0.265	0.27	0.293	0.385	0.325	0.302
59	0.288	0.273	0.214	0.234	0.197	0.191	0.177	0.148	0.169	0.31	0.242	0.224	0.281	0.291	0.302	0.415	0.352	0.324
60	0.307	0.3	0.235	0.255	0.208	0.199	0.186	0.16	0.176	0.322	0.256	0.223	0.302	0.309	0.32	0.43	0.375	0.356
61	0.33	0.314	0.251	0.274	0.224	0.214	0.195	0.163	0.189	0.337	0.267	0.243	0.322	0.331	0.345	0.458	0.385	0.367
62	0.358	0.349	0.277	0.288	0.24	0.231	0.201	0.171	0.197	0.354	0.273	0.263	0.34	0.346	0.365	0.484	0.422	0.385
63	0.382	0.369	0.296	0.31	0.259	0.25	0.211	0.184	0.206	0.372	0.291	0.273	0.371	0.368	0.394	0.507	0.433	0.404
64	0.41	0.396	0.308	0.332	0.275	0.266	0.224	0.192	0.222	0.391	0.313	0.291	0.385	0.389	0.407	0.539	0.463	0.431
65	0.436	0.43	0.34	0.358	0.296	0.282	0.248	0.199	0.226	0.425	0.323	0.306	0.413	0.404	0.427	0.557	0.477	0.447
66	0.468	0.459	0.368	0.373	0.31	0.304	0.241	0.211	0.235	0.441	0.344	0.311	0.433	0.427	0.46	0.593	0.517	0.477
67	0.505	0.491	0.397	0.415	0.342	0.335	0.259	0.216	0.249	0.454	0.371	0.338	0.458	0.446	0.478	0.619	0.531	0.496
68	0.538	0.518	0.43	0.436	0.369	0.345	0.269	0.229	0.258	0.478	0.379	0.359	0.48	0.483	0.518	0.644	0.568	0.531
69	0.58	0.563	0.451	0.471	0.385	0.374	0.278	0.247	0.263	0.511	0.398	0.376	0.517	0.5	0.545	0.688	0.598	0.555
70	0.627	0.603	0.49	0.49	0.416	0.402	0.288	0.252	0.275	0.531	0.423	0.403	0.533	0.529	0.569	0.731	0.612	0.582
71	0.672	0.642	0.527	0.519	0.437	0.425	0.3	0.259	0.293	0.557	0.448	0.423	0.584	0.556	0.59	0.758	0.665	0.613
72	0.707	0.684	0.555	0.553	0.474	0.447	0.315	0.291	0.311	0.585	0.495	0.441	0.606	0.572	0.62	0.782	0.689	0.647
73	0.763	0.735	0.613	0.599	0.51	0.5	0.327	0.278	0.322	0.62	0.496	0.458	0.634	0.62	0.65	0.832	0.715	0.678
74	0.786	0.78	0.65	0.636	0.538	0.52	0.342	0.293	0.327	0.651	0.512	0.484	0.663	0.64	0.686	0.85	0.747	0.696
75	0.848	0.83	0.68	0.676	0.572	0.549	0.357	0.3	0.344	0.674	0.542	0.5	0.692	0.667	0.715	0.896	0.78	0.75
76	0.908	0.892	0.747	0.702	0.618	0.584	0.361	0.316	0.36	0.692	0.569	0.547	0.716	0.703	0.754	0.93	0.818	0.776
77	0.971	0.932	0.781	0.766	0.661	0.629	0.383	0.335	0.379	0.727	0.597	0.551	0.761	0.739	0.775	0.957	0.851	0.803
78	1.01	0.993	0.829	0.794	0.692	0.662	0.396	0.346	0.391	0.761	0.627	0.579	0.794	0.758	0.824	0.992	0.884	0.836
79	1.072	1.058	0.884	0.841	0.761	0.744	0.411	0.364	0.419	0.796	0.663	0.62	0.844	0.793	0.845	1.033	0.931	0.887
80	1.156	1.143	0.942	0.904	0.782	0.761	0.444	0.375	0.417	0.818	0.684	0.637	0.876	0.841	0.899	1.07	0.957	0.911
81	1.209	1.173	1.012	0.971	0.834	0.797	0.44	0.39	0.436	0.851	0.705	0.684	0.905	0.868	0.927	1.138	0.997	0.942
82	1.266	1.245	1.059	1.001	0.896	0.851	0.458	0.403	0.459	0.881	0.741	0.689	0.955	0.891	0.963	1.163	1.034	1.012
83	1.349	1.319	1.126	1.056	0.956	0.895	0.474	0.43	0.46	0.953	0.795	0.721	0.989	0.934	0.994	1.194	1.063	1.025
84	1.405	1.402	1.189	1.114	1.005	0.996	0.496	0.448	0.482	0.957	0.805	0.752	1.036	0.972	1.027	1.223	1.113	1.062
85	1.475	1.453	1.259	1.172	1.077	1.012	0.523	0.459	0.502	1.003	0.845	0.792	1.072	1.006	1.072	1.299	1.159	1.11
86	1.537	1.513	1.331	1.255	1.123	1.079	0.541	0.48	0.526	1.046	0.865	0.834	1.117	1.042	1.11	1.306	1.182	1.168
87	1.599	1.593	1.408	1.299	1.211	1.13	0.542	0.497	0.542	1.069	0.914	0.855	1.153	1.102	1.146	1.379	1.248	1.194
88	1.687	1.676	1.463	1.371	1.262	1.196	0.576	0.516	0.571	1.114	0.96	0.884	1.195	1.121	1.202	1.405	1.269	1.221
89	1.775	1.717	1.549	1.457	1.319	1.268	0.583	0.535	0.591	1.164	0.991	0.938	1.222	1.167	1.244	1.443	1.315	1.266
90	1.828	1.803	1.61	1.509	1.414	1.325	0.612	0.554	0.601	1.188	1.018	0.972	1.282	1.203	1.304	1.49	1.353	1.323
91	1.899	1.87	1.683	1.6	1.458	1.398	0.627	0.571	0.628	1.229	1.059	1.005	1.327	1.25	1.326	1.521	1.396	1.37
92	1.942	1.954	1.776	1.655	1.552	1.47	0.642	0.592	0.651	1.268	1.094	1.035	1.366	1.286	1.361	1.574	1.443	1.407
93	2.051	2.023	1.822	1.73	1.599	1.54	0.685	0.6	0.679	1.317	1.151	1.064	1.417	1.322	1.415	1.644	1.495	1.462
94	2.132	2.092	1.913	1.839	1.674	1.617	0.689	0.621	0.687	1.367	1.173	1.126	1.457	1.368	1.466	1.672	1.529	1.485
95	2.211	2.159	1.984	1.882	1.741	1.676	0.71	0.655	0.716	1.385	1.229	1.17	1.493	1.417	1.501	1.71	1.582	1.55
96	2.267	2.262	2.046	1.971	1.85	1.732	0.737	0.68	0.759	1.446	1.281	1.197	1.557	1.465	1.541	1.755	1.62	1.574
97	2.342	2.298	2.15	2.041	1.901	1.839	0.761	0.701	0.776	1.479	1.306	1.226	1.585	1.519	1.593	1.785	1.669	1.627
98	2.377	2.371	2.199	2.119	1.998	1.919	0.792	0.709	0.79	1.519	1.344	1.264	1.639	1.557	1.644	1.838	1.708	1.653
99	2.376	2.451	2.282	2.203	2.102	1.983	0.81	0.738	0.815	1.601	1.374	1.324	1.676	1.602	1.666	1.868	1.769	1.693
100	2.537	2.486	2.385	2.305	2.163	2.051	0.863	0.765	0.845	1.611	1.427	1.345	1.72	1.633	1.717	1.908	1.799	1.729
101	2.594	2.559	2.399	2.386	2.238	2.154	0.885	0.801	0.882	1.649	1.457	1.397	1.752	1.668	1.756	1.964	1.831	1.788
102	2.627	2.597	2.466	2.471	2.333	2.238	0.911	0.815	0.903	1.689	1.52	1.436	1.787	1.718	1.811	2.01	1.869	1.828
103	2.673	2.619	2.522	2.583	2.428	2.322	0.927	0.854	0.953	1.765	1.551	1.477	1.836	1.765	1.838	2.035	1.929	1.86
104	2.67	2.656	2.572	2.702	2.511	2.402	0.943	0.858	0.972	1.781	1.587	1.513	1.877	1.81	1.879	2.105	1.954	1.894
105	2.705	2.58	2.596	2.775	2.575	2.529	0.975	0.899	0.988	1.846	1.627	1.552	1.925	1.84	1.914	2.132	2.002	1.976
106	2.697	2.624	2.579	2.826	2.654	2.567	1.008	0.92	1.027	1.876	1.708	1.595	1.97	1.883	1.962	2.173	2.036	1.97
107	2.732	2.653	2.581	2.923	2.695	2.639	1.028	0.943	1.043	1.896	1.718	1.693	1.985	1.909	2.029	2.225	2.085	2.045
108	2.725	2.668	2.594	2.955	2.757	2.715	1.078	0.971	1.105	1.956	1.745	1.683	2.06	1.956	2.036	2.26	2.103	2.083
109	2.744	2.67	2.591	2.99	2.78	2.755	1.081	1.029	1.116	1.986	1.806	1.736	2.104	1.988	2.081	2.292	2.168	2.098
110	2.719	2.65	2.598	2.995	2.777	2.779	1.13	1.035	1.15	2.027	1.841	1.751	2.117	2.029	2.122	2.314	2.187	2.139
111	2.739	2.653	2.604	3.019	2.801	2.777	1.149	1.073	1.17	2.071	1.883	1.792	2.139	2.056	2.156	2.352	2.231	2.173
112	2.715	2.653	2.595	3.01	2.799	2.798	1.188	1.098	1.206	2.118	1.937	1.847	2.19	2.11	2.195	2.381	2.257	2.235
113	2.719	2.659	2.603	3.003	2.798	2.785	1.213	1.139	1.237	2.153	1.952	1.879	2.219	2.143	2.227	2.43	2.297	2.242
114	2.708	2.662	2.601	3.024	2.813	2.794	1.238	1.158	1.288	2.199	2.007	1.914	2.232	2.174	2.255	2.468	2.317	2.262
115	2.714	2.653	2.598	2.99	2.822	2.792	1.281	1.204	1.317	2.239	2.046	1.951	2.275	2.221	2.269	2.485	2.349	2.321
116	2.691	2.655	2.596	2.925	2.794	2.805	1.317	1.237	1.346	2.275	2.089	2.002	2.294	2.23	2.3	2.51	2.371	2.329
117	2.74	2.663	2.564	3.031	2.814	2.824	1.353	1.274	1.367	2.315	2.127	2.056	2.339	2.253	2.333	2.564	2.415	2.355
118	2.737	2.667	2.606	3.027	2.807	2.8	1.366	1.293	1.405	2.342	2.172	2.067	2.344	2.294	2.358	2.561	2.446	2.393
119	2.726	2.67	2.605	3.016	2.817	2.792	1.399	1.32	1.463	2.374	2.192	2.124	2.352	2.311	2.383	2.58	2.46	2.409
120	2.734	2.677	2.612	3.031	2.824	2.804	1.44	1.373	1.478	2.45	2.219	2.141	2.368	2.333	2.416	2.606	2.499	2.424
121	2.732	2.683	2.615	3.01	2.826	2.794	1.461	1.395	1.497	2.431	2.259	2.187	2.377	2.34	2.441	2.619	2.523	2.435
122	2.747	2.678	2.622	3.045	2.82	2.814	1.507	1.428	1.55	2.493	2.293	2.213	2.385	2.35	2.445	2.627	2.515	2.441
123	2.751	2.679	2.619	3.019	2.817	2.788	1.56	1.47	1.607	2.518	2.327	2.232	2.406	2.357	2.446	2.638	2.518	2.451
124	2.741	2.681	2.683	3.093	2.817	2.819	1.575	1.497	1.608	2.515	2.349	2.265	2.401	2.359	2.475	2.632	2.538	2.468
125	2.718	2.691	2.631	3.044	2.778	2.819	1.625	1.557	1.659	2.57	2.398	2.311	2.401	2.361	2.486	2.626	2.532	2.47
126	2.725	2.689	2.613	3.019	2.834	2.788	1.642	1.567	1.689	2.582	2.397	2.322	2.406	2.369	2.478	2.642	2.529	2.47
127	2.74	2.702	2.634	3.058	2.843	2.82	1.68	1.598	1.717	2.608	2.405	2.344	2.415	2.374	2.473	2.644	2.54	2.492
128	2.768	2.708	2.64	3.055	2.853	2.842	1.698	1.653	1.752	2.601	2.451	2.378	2.405	2.372	2.489	2.656	2.53	2.483
129	2.751	2.712	2.641	3.087	2.878	2.851	1.741	1.678	1.799	2.613	2.458	2.378	2.414	2.383	2.485	2.653	2.543	2.492
130	2.784	2.699	2.639	3.088	2.864	2.849	1.783	1.693	1.826	2.625	2.478	2.388	2.438	2.383	2.487	2.666	2.548	2.487
131	2.758	2.726	2.649	3.112	2.889	2.859	1.812	1.749	1.868	2.622	2.463	2.415	2.414	2.387	2.496	2.641	2.543	2.49
132	2.8	2.7	2.679	3.18	2.899	2.913	1.857	1.774	1.882	2.642	2.473	2.424	2.419	2.381	2.503	2.661	2.548	2.499
133	2.749	2.732	2.673	3.158	2.964	2.838	1.894	1.82	1.928	2.648	2.495	2.432	2.413	2.387	2.5	2.65	2.561	2.48
134	2.795	2.728	2.679	3.12	2.914	2.929	1.9	1.865	1.95	2.656	2.481	2.424	2.412	2.376	2.486	2.671	2.561	2.485
135	2.778	2.717	2.644	3.114	2.955	2.842	1.952	1.877	1.996	2.635	2.492	2.436	2.407	2.393	2.485	2.676	2.545	2.497
136	2.792	2.74	2.683	3.163	2.967	2.933	1.957	1.897	1.996	2.655	2.508	2.441	2.412	2.384	2.494	2.654	2.545	2.494
137	2.843	2.768	2.657	3.145	2.947	2.961	2.001	1.935	2.024	2.644	2.481	2.436	2.422	2.394	2.495
138	2.773	2.755	2.598	3.221	3.003	2.923	2.034	1.948	2.058	2.657	2.49	2.464	2.415	2.39	2.494
139	2.836	2.772	2.711	3.27	3.017	2.981	2.049	1.985	2.089	2.645	2.507	2.448	2.419	2.387	2.502
140	2.8	2.749	2.71	3.213	2.979	3.019	2.093	2.014	2.112	2.644	2.504	2.437	2.427	2.392	2.501
							2.092	2.038	2.136	2.661	2.502	2.45	2.417	2.395	2.502
							2.114	2.063	2.151	2.66	2.504	2.457	2.424	2.386	2.504
							2.168	2.087	2.177	2.671	2.501	2.453	2.426	2.377	2.517
							2.18	2.11	2.205	2.654	2.501	2.463	2.435	2.399	2.494
							2.188	2.126	2.234	2.64	2.511	2.452
							2.211	2.167	2.219	2.637	2.514	2.446
							2.23	2.182	2.257	2.668	2.501	2.453
							2.245	2.195	2.289	2.674	2.495	2.45
							2.272	2.214	2.27	2.673	2.517	2.453
							2.27	2.241	2.284	2.667	2.519	2.431
							2.335	2.242	2.269	2.67	2.528	2.453
							2.317	2.262	2.284	2.675	2.521	2.463
							2.332	2.296	2.299	2.678	2.517	2.464
							2.352	2.269	2.301	2.67	2.496	2.463
							2.352	2.296	2.29	2.668	2.499	2.459
							2.358	2.301	2.306	2.669	2.541	2.464
							2.343	2.293	2.292	2.681	2.525	2.475
							2.346	2.288	2.313	2.689	2.531	2.489
							2.343	2.298	2.321	2.675	2.532	2.464
							2.372	2.296	2.305	2.686	2.516	2.457
							2.35	2.307	2.31	2.677	2.529	2.459
							2.369	2.315	2.3	2.673	2.514	2.478
							2.371	2.3	2.304	2.697	2.56	2.467
							2.368	2.307	2.303	2.674	2.529	2.467
							2.357	2.299	2.297	2.699	2.54	2.467
							2.384	2.325	2.306	2.688	2.545	2.475
							2.363	2.31	2.322	2.691	2.554	2.48
							2.393	2.305	2.299	2.689	2.555	2.51
							2.368	2.307	2.299	2.715	2.548	2.495
							2.372	2.307	2.32	2.713	2.544	2.496
							2.366	2.306	2.336	2.71	2.559	2.475
							2.39	2.299	2.311	2.702	2.565	2.502
							2.366	2.294	2.314	2.707	2.584	2.494
							2.381	2.311	2.327	2.708	2.587	2.489
							2.372	2.323	2.325	2.742	2.562	2.502
							2.378	2.299	2.328	2.744	2.586	2.494
							2.379	2.314	2.312	2.732	2.567	2.516
							2.373	2.314	2.325	2.733	2.572	2.508
							2.364	2.303	2.326	2.773	2.57	2.499
							2.373	2.311	2.339	2.75	2.586	2.514
							2.365	2.323	2.35	2.766	2.576	2.521
							2.384	2.322	2.347	2.747	2.615	2.524
							2.372	2.308	2.326	2.754	2.609	2.531
							2.368	2.311	2.346	2.775	2.602	2.522
							2.377	2.322	2.339	2.766	2.594	2.538
							2.376	2.332	2.336	2.784	2.605	2.545
							2.37	2.32	2.344	2.805	2.618	2.564
							2.373	2.322	2.326	2.777	2.625	2.576
							2.398	2.323	2.339	2.805	2.617	2.55
							2.398	2.319	2.335	2.816	2.654	2.584
							2.405	2.344	2.342	2.808	2.631	2.573
							2.377	2.33	2.346	2.802	2.622	2.564
							2.39	2.326	2.35	2.819	2.648	2.588
							2.377	2.341	2.358	2.845	2.667	2.595
							2.387	2.348	2.366	2.835	2.664	2.58
							2.402	2.337	2.359	2.866	2.662	2.608
							2.399	2.34	2.356	2.846	2.7	2.608
							2.381	2.34	2.369	2.873	2.682	2.617
							2.427	2.339	2.366	2.864	2.7	2.595
							2.398	2.34	2.37	2.913	2.698	2.626
							2.391	2.343	2.372	2.889	2.697	2.632
							2.412	2.366	2.378	2.892	2.704	2.633
							2.407	2.35	2.381	2.902	2.707	2.637
							2.388	2.354	2.393	2.936	2.717	2.66
							2.417	2.356	2.388	2.938	2.729	2.66
							2.421	2.37	2.388	2.926	2.722	2.669
							2.419	2.373	2.403	2.916	2.718	2.662
							2.413	2.376	2.409	2.976	2.727	2.663
							2.426	2.376	2.402	2.943	2.751	2.683
							2.424	2.388	2.402	2.96	2.787	2.669
							2.45	2.371	2.419	2.986	2.768	2.686
							2.426	2.386	2.414	2.975	2.776	2.688
							2.429	2.398	2.426	3	2.821	2.7
							2.422	2.374	2.423	3.017	2.775	2.717
							2.431	2.369	2.426	3.02	2.793	2.708
							2.428	2.387	2.442	3.003	2.828	2.735
							2.459	2.39	2.456	3.044	2.816	2.735
							2.486	2.398	2.428	3.034	2.814	2.74
							2.475	2.403	2.455	3.06	2.808	2.732
							2.458	2.392	2.445	3.052	2.805	2.768
							2.443	2.412	2.471	3.081	2.851	2.785
							2.459	2.416	2.479	3.077	2.855	2.8
							2.475	2.412	2.465	3.09	2.865	2.779
							2.464	2.414	2.467	3.105	2.904	2.8
							2.472	2.424	2.467	3.113	2.882	2.812
							2.467	2.431	2.495	3.135	2.884	2.801
							2.488	2.438	2.504	3.131	2.899	2.827
							2.48	2.443	2.503	3.148	2.929	2.824
							2.492	2.452	2.509	3.164	2.906	2.823
							2.487	2.453	2.512	3.172	2.944	2.855
							2.489	2.456	2.518	3.176	2.937	2.845
							2.467	2.453	2.532	3.19	2.908	2.88
							2.511	2.464	2.526	3.189	2.965	2.867
							2.508	2.471	2.528	3.178	2.933	2.845
							2.515	2.487	2.518	3.311	2.966	2.878
							2.474	2.467	2.544	3.221	2.959	2.882
							2.528	2.487	2.546	3.234	3.007	2.913
							2.551	2.512	2.547	3.242	3.012	2.897
							2.538	2.487	2.57	3.241	3.018	2.928
							2.522	2.496	2.594	3.296	3.013	2.92
							2.526	2.501	2.608	3.25	3.036	2.923
							2.558	2.517	2.58	3.363	3.029	2.947
							2.633	2.483	2.59	3.318	2.976	3.001
							2.557	2.529	2.581	3.325	3.056	2.979
							2.551	2.531	2.601	3.325	3.165	2.971
							2.53	2.618	2.605	3.347	3	3.018
							2.509	2.536	2.611	3.363	2.983	2.972
							2.59	2.541	2.628	3.367	3.07	2.907
							2.531	2.538	2.662	3.371	3.207	3.012
							2.586	2.536	2.638	3.38	3.036	3.069
							2.586	2.557	2.631	3.401	3.119	3.074
							2.579	2.521	2.639	3.375	3.139	3.184
							2.599	2.565	2.712	3.483	3.164	3.158
							2.626	2.574	2.65	3.427	3.156	3.062
							2.606	2.559	2.642	3.392	3.161	3.048
							2.617	2.626	2.677	3.505	3.141	3.092
							2.633	2.562	2.67	3.545	3.24	3.11
							2.616	2.593	2.696	3.593	3.2	3.119
							2.593	2.581	2.714	3.425	3.213	3.099
							2.599	2.608	2.654	3.481	3.214	3.127
							2.525	2.582	2.685	3.455	3.133	3.091
							2.645	2.641	2.748	3.628	3.212	3.126
							2.598	2.638	2.699	3.441	3.211	3.132
							2.66	2.692	2.682	3.531	3.242	3.017
							2.645	2.628	2.718	3.583	3.263	3.147
							2.653	2.618	2.754	3.59	3.296	3.162
							2.657	2.656	2.704	3.556	3.263	3.16
							2.729	2.654	2.732	3.536	3.277	3.207
							2.675	2.644	2.689	3.63	3.302	3.113
							2.683	2.653	2.75	3.65	3.329	3.235
							2.681	2.662	2.743	3.666	3.32	3.245
							2.684	2.662	2.749	3.721	3.367	3.287
							2.715	2.667	2.757	3.578	3.277	3.231
