# Supplementary material for: Overexpression profiling reveals cellular requirements in the context of genetic backgrounds and environments
Source: PLoS Genet. 2023 Apr 28;19(4):e1010732. doi: 10.1371/journal.pgen.1010732 (PMC10171610; doi:10.1371/journal.pgen.1010732)
Supplement: S1 Data — (ZIP) [file pgen.1010732.s025.zip › S1_Data/Fig_2/Fig.2I/Fig.2I_statics.csv]

lineage		Condition	Rep1	Rep2	Rep3	Mean	Std	p-values	ratio
lineage2	An	YPD	0.634	0.644	0.640	0.639	0.005	5.88E-04	9.20E-01
lineage2	Ev	YPD	0.588	0.590	0.585	0.588	0.002	-	-
lineage2	An	1 M NaCl	0.374	0.375	0.378	0.376	0.002	1.77E-03	1.34E+00
lineage2	Ev	1M NaCl	0.516	0.498	0.496	0.504	0.011	-	-
lineage2	An	+5 mM CaCl2	0.565	0.530	0.550	0.548	0.017	8.67E-01	1.00E+00
lineage2	Ev	+5 mM CaCl2	0.568	0.541	0.543	0.551	0.016	-	-
