# Supplementary material for: Overexpression profiling reveals cellular requirements in the context of genetic backgrounds and environments
Source: PLoS Genet. 2023 Apr 28;19(4):e1010732. doi: 10.1371/journal.pgen.1010732 (PMC10171610; doi:10.1371/journal.pgen.1010732)
Supplement: S1 Data — (ZIP) [file pgen.1010732.s025.zip › S1_Data/Fig_2/Fig.2H/Fig.2H_rawdata.csv]

	YPD_An_Rep1	YPD_An_Rep2	YPD_An_Rep3	YPD_Ev_Rep1	YPD_Ev_Rep2	YPD_Ev_Rep3	1MNaCl_An_Rep1	1MNaCl_An_Rep2	1MNaCl_An_Rep3	1MNaCl_Ev_Rep1	1MNaCl_Ev_Rep2	1MNaCl_Ev_Rep3	1MNaCl+5mMCaCl2-An_Rep1	1MNaCl+5mMCaCl2-An_Rep2	1MNaCl+5mMCaCl2-An_Rep3	1MNaCl+5mMCaCl2-Ev_Rep1	1MNaCl+5mMCaCl2-Ev_Rep2	1MNaCl+5mMCaCl2-Ev_Rep3
1	0	-0.003	-0.002	-0.004	-0.001	0.002	-0.009	0	-0.001	-0.008	0	0	0.001	-0.002	0.001	0.003	0.003	0.008
2	-0.001	-0.001	-0.001	-0.002	0	0.001	-0.008	-0.001	0	-0.008	-0.001	0	0.001	-0.003	0.001	0.001	0.002	0.008
3	-0.001	-0.001	-0.002	-0.003	0	0.002	-0.01	-0.001	-0.002	-0.009	-0.003	-0.001	-0.001	-0.003	0.001	0	0	0.006
4	0.001	-0.002	-0.001	-0.004	-0.001	0.002	-0.01	0	-0.001	-0.008	-0.001	0	0	-0.002	0.001	0	0.002	0.008
5	0	-0.001	-0.001	-0.003	0.001	0.001	-0.011	-0.002	-0.001	-0.01	-0.002	-0.001	-0.001	-0.002	0.003	0.003	0.004	0.009
6	0	0	0	-0.003	0	0.001	-0.009	-0.003	-0.002	-0.01	-0.003	0	-0.001	-0.003	0.001	0.003	0.005	0.01
7	0.001	-0.001	0	-0.004	0	0.002	-0.011	-0.003	-0.001	-0.01	-0.004	-0.003	-0.001	-0.003	-0.001	0.003	0.003	0.011
8	-0.001	-0.002	-0.001	-0.003	0	0.002	-0.01	-0.002	-0.002	-0.01	-0.004	-0.003	-0.003	-0.004	-0.002	0.001	0.003	0.01
9	0	0	0	-0.003	0.001	0.003	-0.012	-0.003	-0.003	-0.012	-0.005	-0.002	-0.005	-0.005	-0.002	0	0.002	0.01
10	0	-0.002	-0.001	-0.002	0.002	0.003	-0.011	-0.003	-0.004	-0.012	-0.005	-0.002	-0.005	-0.004	-0.003	0	0.003	0.009
11	0	-0.001	-0.001	-0.002	0.001	0.004	-0.011	-0.002	-0.003	-0.011	-0.003	-0.004	-0.005	-0.005	-0.003	0	0.002	0.009
12	0.001	0	0	-0.002	0.001	0.004	-0.01	-0.004	-0.004	-0.013	-0.004	-0.003	-0.005	-0.005	-0.003	0	0.002	0.01
13	0.002	0.001	0	-0.002	0.001	0.005	-0.01	-0.003	0.002	-0.009	-0.003	-0.002	-0.004	-0.005	-0.002	-0.001	0.001	0.006
14	0	0.001	0	-0.001	0.002	0.006	-0.008	0	0.001	-0.008	-0.001	-0.001	-0.004	-0.004	0	-0.002	0.002	0.005
15	0.002	0.002	0.002	0	0.003	0.006	-0.009	0.001	0.001	-0.005	0	0.001	-0.002	-0.003	0	0	0.001	0.006
16	0.003	0.002	0.002	0.001	0.004	0.008	-0.005	0.001	0	-0.006	0.001	0.002	-0.003	-0.003	-0.001	0	0.003	0.009
17	0.004	0.003	0.001	0.001	0.005	0.009	-0.005	0.002	0.001	-0.006	0	-0.001	-0.003	-0.002	0.001	0	0.002	0.005
18	0.004	0.005	0.002	0	0.004	0.009	-0.005	0.003	0.001	-0.005	0.001	0.002	-0.002	-0.003	0	0.002	0.003	0.008
19	0.004	0.005	0.001	0.001	0.005	0.01	-0.006	0.003	0.002	-0.004	0.002	0.003	0	-0.002	0.002	0.006	0.006	0.011
20	0.004	0.005	0.003	0.002	0.006	0.011	-0.004	0.004	0.001	-0.002	0.001	0.005	0.001	0.001	0.003	0.008	0.01	0.013
21	0.005	0.006	0.002	0.003	0.009	0.013	-0.005	0.004	0	-0.004	0.004	0.004	0.002	0.001	0.006	0.009	0.011	0.015
22	0.009	0.009	0.005	0.004	0.008	0.015	-0.006	0.002	0.004	-0.003	0.005	0.005	0.005	0.004	0.009	0.011	0.016	0.016
23	0.01	0.009	0.006	0.005	0.011	0.016	-0.002	0.004	0.001	-0.001	0.005	0.005	0.005	0.004	0.009	0.017	0.019	0.023
24	0.01	0.009	0.008	0.004	0.012	0.017	-0.002	0.006	0.005	0.001	0.009	0.009	0.006	0.006	0.011	0.019	0.02	0.023
25	0.01	0.011	0.008	0.008	0.013	0.022	0	0.006	0.005	0.003	0.011	0.011	0.008	0.009	0.015	0.018	0.02	0.025
26	0.013	0.013	0.012	0.006	0.016	0.023	-0.001	0.006	0.005	0.008	0.011	0.011	0.011	0.012	0.019	0.026	0.025	0.027
27	0.015	0.015	0.011	0.008	0.017	0.025	0	0.009	0.006	0.006	0.013	0.015	0.015	0.011	0.019	0.03	0.027	0.031
28	0.017	0.018	0.011	0.012	0.019	0.026	0.003	0.008	0.01	0.01	0.016	0.017	0.018	0.015	0.024	0.031	0.033	0.032
29	0.018	0.02	0.015	0.012	0.023	0.034	0.004	0.01	0.011	0.011	0.023	0.022	0.019	0.02	0.027	0.032	0.033	0.035
30	0.018	0.023	0.016	0.013	0.024	0.034	0.006	0.011	0.015	0.015	0.022	0.019	0.023	0.023	0.035	0.039	0.033	0.037
31	0.023	0.025	0.017	0.018	0.026	0.037	0.01	0.013	0.012	0.018	0.027	0.027	0.028	0.024	0.039	0.042	0.04	0.042
32	0.025	0.026	0.022	0.019	0.03	0.04	0.01	0.017	0.016	0.023	0.028	0.027	0.03	0.031	0.046	0.049	0.045	0.044
33	0.028	0.03	0.023	0.022	0.031	0.045	0.011	0.023	0.019	0.027	0.032	0.034	0.038	0.033	0.047	0.054	0.053	0.049
34	0.03	0.033	0.026	0.024	0.034	0.048	0.016	0.025	0.019	0.028	0.039	0.038	0.044	0.037	0.06	0.062	0.056	0.056
35	0.035	0.039	0.026	0.027	0.039	0.057	0.016	0.026	0.022	0.034	0.042	0.044	0.049	0.042	0.061	0.069	0.059	0.06
36	0.037	0.041	0.031	0.03	0.042	0.059	0.024	0.027	0.024	0.04	0.047	0.051	0.052	0.046	0.068	0.075	0.066	0.064
37	0.039	0.046	0.033	0.032	0.046	0.063	0.023	0.033	0.026	0.045	0.054	0.051	0.059	0.055	0.075	0.078	0.074	0.07
38	0.048	0.052	0.037	0.034	0.051	0.068	0.031	0.035	0.032	0.052	0.061	0.064	0.063	0.056	0.08	0.093	0.076	0.077
39	0.052	0.056	0.041	0.041	0.057	0.075	0.03	0.038	0.035	0.055	0.062	0.067	0.067	0.063	0.093	0.093	0.088	0.08
40	0.054	0.062	0.045	0.045	0.06	0.081	0.033	0.041	0.037	0.061	0.069	0.075	0.078	0.069	0.095	0.098	0.089	0.089
41	0.061	0.067	0.048	0.047	0.064	0.09	0.044	0.046	0.041	0.067	0.077	0.082	0.084	0.08	0.109	0.11	0.095	0.098
42	0.066	0.071	0.054	0.049	0.07	0.095	0.04	0.049	0.044	0.07	0.081	0.083	0.095	0.088	0.118	0.121	0.109	0.1
43	0.071	0.078	0.057	0.056	0.077	0.103	0.046	0.055	0.049	0.08	0.084	0.086	0.102	0.092	0.128	0.127	0.117	0.109
44	0.075	0.088	0.063	0.063	0.081	0.111	0.049	0.057	0.052	0.088	0.096	0.099	0.114	0.099	0.139	0.142	0.125	0.118
45	0.082	0.092	0.071	0.064	0.088	0.119	0.057	0.059	0.057	0.096	0.106	0.106	0.119	0.111	0.147	0.151	0.132	0.126
46	0.09	0.102	0.074	0.073	0.098	0.127	0.059	0.068	0.057	0.103	0.117	0.114	0.133	0.121	0.158	0.161	0.149	0.14
47	0.1	0.112	0.083	0.077	0.103	0.141	0.063	0.083	0.063	0.11	0.121	0.124	0.142	0.125	0.175	0.179	0.155	0.146
48	0.109	0.12	0.086	0.089	0.111	0.149	0.07	0.08	0.069	0.119	0.127	0.143	0.156	0.143	0.193	0.19	0.166	0.155
49	0.122	0.132	0.093	0.09	0.121	0.158	0.077	0.082	0.073	0.128	0.136	0.148	0.166	0.148	0.205	0.201	0.178	0.165
50	0.129	0.14	0.104	0.102	0.129	0.176	0.085	0.086	0.077	0.143	0.146	0.16	0.183	0.166	0.218	0.215	0.186	0.179
51	0.14	0.156	0.118	0.11	0.141	0.189	0.091	0.096	0.084	0.149	0.157	0.17	0.189	0.172	0.233	0.235	0.207	0.193
52	0.153	0.169	0.121	0.113	0.15	0.198	0.096	0.099	0.093	0.158	0.165	0.172	0.201	0.184	0.248	0.242	0.218	0.2
53	0.165	0.185	0.136	0.122	0.164	0.212	0.102	0.106	0.097	0.172	0.18	0.192	0.223	0.194	0.272	0.263	0.23	0.213
54	0.18	0.2	0.148	0.134	0.182	0.248	0.11	0.115	0.104	0.178	0.193	0.206	0.237	0.211	0.281	0.279	0.249	0.23
55	0.2	0.215	0.16	0.143	0.191	0.245	0.117	0.124	0.104	0.192	0.206	0.205	0.256	0.224	0.292	0.293	0.265	0.245
56	0.211	0.237	0.176	0.156	0.2	0.264	0.124	0.128	0.117	0.212	0.218	0.23	0.27	0.241	0.317	0.315	0.278	0.259
57	0.226	0.253	0.186	0.173	0.224	0.286	0.133	0.139	0.12	0.216	0.228	0.244	0.288	0.259	0.336	0.331	0.294	0.275
58	0.243	0.273	0.199	0.184	0.228	0.302	0.136	0.151	0.141	0.231	0.242	0.256	0.309	0.272	0.365	0.356	0.309	0.295
59	0.265	0.298	0.219	0.199	0.271	0.325	0.151	0.151	0.139	0.252	0.255	0.264	0.324	0.293	0.381	0.385	0.33	0.31
60	0.291	0.321	0.241	0.212	0.27	0.35	0.153	0.157	0.146	0.26	0.269	0.278	0.354	0.311	0.404	0.391	0.356	0.329
61	0.307	0.35	0.257	0.222	0.285	0.372	0.161	0.173	0.156	0.275	0.291	0.3	0.368	0.329	0.426	0.42	0.372	0.349
62	0.339	0.374	0.284	0.252	0.314	0.396	0.171	0.18	0.166	0.294	0.32	0.33	0.391	0.351	0.447	0.441	0.4	0.368
63	0.349	0.411	0.3	0.252	0.325	0.436	0.175	0.191	0.165	0.32	0.322	0.333	0.412	0.365	0.47	0.463	0.422	0.388
64	0.387	0.444	0.321	0.278	0.351	0.462	0.186	0.195	0.177	0.339	0.339	0.356	0.439	0.396	0.509	0.498	0.437	0.408
65	0.409	0.474	0.344	0.298	0.39	0.49	0.199	0.215	0.187	0.349	0.358	0.372	0.456	0.404	0.526	0.519	0.468	0.44
66	0.446	0.502	0.376	0.323	0.402	0.518	0.208	0.22	0.198	0.367	0.372	0.385	0.491	0.431	0.555	0.551	0.492	0.467
67	0.474	0.546	0.402	0.345	0.425	0.557	0.222	0.221	0.202	0.388	0.385	0.415	0.514	0.454	0.592	0.577	0.525	0.489
68	0.514	0.591	0.439	0.368	0.468	0.605	0.231	0.241	0.216	0.409	0.412	0.425	0.545	0.482	0.611	0.603	0.55	0.521
69	0.561	0.638	0.465	0.394	0.502	0.627	0.247	0.251	0.224	0.432	0.438	0.466	0.571	0.505	0.654	0.641	0.574	0.539
70	0.589	0.678	0.509	0.423	0.536	0.667	0.253	0.26	0.241	0.448	0.461	0.471	0.603	0.539	0.677	0.669	0.623	0.569
71	0.632	0.731	0.542	0.453	0.561	0.712	0.271	0.274	0.244	0.469	0.484	0.49	0.633	0.565	0.707	0.727	0.643	0.594
72	0.676	0.779	0.576	0.481	0.598	0.756	0.282	0.279	0.252	0.496	0.498	0.516	0.669	0.589	0.743	0.753	0.654	0.623
73	0.722	0.859	0.636	0.523	0.637	0.815	0.293	0.301	0.264	0.519	0.519	0.546	0.723	0.611	0.778	0.771	0.702	0.674
74	0.78	0.885	0.672	0.562	0.687	0.852	0.302	0.31	0.285	0.553	0.54	0.565	0.75	0.647	0.808	0.805	0.737	0.707
75	0.831	0.953	0.714	0.597	0.708	0.906	0.313	0.327	0.292	0.567	0.582	0.587	0.781	0.684	0.844	0.833	0.761	0.722
76	0.89	1.004	0.774	0.63	0.761	0.981	0.333	0.337	0.309	0.616	0.592	0.613	0.809	0.706	0.888	0.874	0.788	0.761
77	0.932	1.071	0.819	0.683	0.81	1.019	0.36	0.354	0.315	0.667	0.629	0.642	0.854	0.752	0.916	0.919	0.845	0.792
78	0.999	1.153	0.877	0.729	0.894	1.063	0.365	0.365	0.328	0.656	0.647	0.674	0.888	0.778	0.968	0.979	0.869	0.818
79	1.054	1.203	0.933	0.793	0.91	1.148	0.39	0.376	0.347	0.689	0.684	0.691	0.919	0.822	1.023	1.007	0.92	0.88
80	1.122	1.261	1.003	0.808	0.962	1.201	0.386	0.393	0.362	0.714	0.716	0.732	0.945	0.839	1.039	1.027	0.946	0.897
81	1.194	1.344	1.057	0.853	1.021	1.255	0.419	0.41	0.372	0.751	0.739	0.757	0.999	0.882	1.068	1.07	0.989	0.942
82	1.261	1.428	1.12	0.933	1.058	1.328	0.434	0.433	0.389	0.774	0.757	0.786	1.042	0.906	1.121	1.095	1.018	0.96
83	1.325	1.504	1.19	0.968	1.155	1.371	0.44	0.448	0.401	0.841	0.796	0.814	1.076	0.941	1.161	1.148	1.066	1.007
84	1.396	1.588	1.257	1.033	1.2	1.46	0.469	0.461	0.447	0.841	0.831	0.852	1.116	0.976	1.195	1.187	1.09	1.047
85	1.482	1.643	1.34	1.083	1.261	1.522	0.481	0.485	0.442	0.889	0.854	0.882	1.158	1.023	1.232	1.254	1.134	1.09
86	1.586	1.718	1.397	1.152	1.315	1.595	0.499	0.509	0.458	0.913	0.897	0.916	1.194	1.054	1.296	1.299	1.17	1.126
87	1.643	1.793	1.487	1.233	1.397	1.694	0.516	0.535	0.477	0.942	0.932	0.95	1.255	1.106	1.332	1.339	1.237	1.172
88	1.71	1.892	1.569	1.275	1.453	1.778	0.532	0.539	0.502	0.984	0.961	0.979	1.287	1.144	1.369	1.373	1.275	1.207
89	1.782	1.97	1.625	1.345	1.54	1.825	0.546	0.561	0.517	1.021	0.994	1.015	1.338	1.192	1.419	1.421	1.313	1.248
90	1.871	2.075	1.684	1.42	1.595	1.883	0.578	0.587	0.542	1.077	1.046	1.049	1.376	1.232	1.464	1.471	1.359	1.289
91	1.941	2.105	1.773	1.479	1.708	1.956	0.606	0.604	0.55	1.092	1.059	1.105	1.424	1.259	1.514	1.483	1.386	1.346
92	2.065	2.214	1.836	1.565	1.729	2.057	0.622	0.628	0.565	1.129	1.101	1.13	1.475	1.294	1.534	1.536	1.427	1.407
93	2.103	2.299	1.93	1.629	1.833	2.11	0.655	0.654	0.599	1.177	1.136	1.187	1.511	1.362	1.598	1.592	1.477	1.443
94	2.234	2.394	2.061	1.704	1.897	2.191	0.68	0.669	0.635	1.211	1.174	1.214	1.558	1.386	1.633	1.621	1.513	1.477
95	2.291	2.459	2.114	1.812	1.95	2.277	0.702	0.722	0.638	1.257	1.215	1.237	1.61	1.429	1.693	1.687	1.56	1.543
96	2.347	2.537	2.184	1.862	2.053	2.335	0.717	0.728	0.65	1.315	1.288	1.281	1.68	1.48	1.73	1.718	1.604	1.559
97	2.453	2.586	2.25	1.949	2.133	2.441	0.739	0.752	0.688	1.351	1.297	1.322	1.686	1.513	1.767	1.755	1.658	1.608
98	2.551	2.697	2.362	1.996	2.212	2.511	0.788	0.797	0.721	1.377	1.346	1.351	1.729	1.557	1.795	1.797	1.704	1.651
99	2.628	2.754	2.431	2.08	2.31	2.604	0.811	0.808	0.732	1.462	1.37	1.375	1.759	1.606	1.835	1.841	1.745	1.687
100	2.67	2.811	2.522	2.19	2.459	2.683	0.847	0.832	0.759	1.495	1.44	1.446	1.799	1.64	1.884	1.885	1.778	1.708
101	2.778	2.884	2.544	2.241	2.436	2.78	0.855	0.863	0.779	1.516	1.482	1.469	1.854	1.673	1.922	1.908	1.807	1.763
102	2.765	2.933	2.648	2.372	2.569	2.851	0.896	0.906	0.844	1.545	1.487	1.515	1.885	1.708	1.947	1.965	1.855	1.798
103	2.735	2.888	2.707	2.401	2.616	2.874	0.918	0.926	0.868	1.603	1.538	1.556	1.941	1.765	1.995	1.989	1.885	1.827
104	2.848	2.944	2.699	2.499	2.727	2.945	0.926	0.964	0.874	1.673	1.578	1.586	1.964	1.8	2.041	2.039	1.937	1.896
105	2.897	2.87	2.806	2.516	2.731	2.937	0.974	0.985	0.905	1.676	1.61	1.64	2.016	1.827	2.085	2.073	1.966	1.94
106	2.829	2.903	2.784	2.648	2.959	2.962	1	1.014	0.919	1.705	1.66	1.687	2.075	1.877	2.107	2.103	2.017	1.96
107	2.909	2.9	2.816	2.715	2.968	2.988	1.041	1.05	0.954	1.74	1.709	1.767	2.082	1.919	2.151	2.141	2.063	2.013
108	2.878	2.855	2.791	2.83	3.024	2.901	1.063	1.075	0.988	1.796	1.756	1.759	2.127	1.954	2.183	2.181	2.1	2.049
109	2.813	2.864	2.844	2.816	2.936	2.949	1.103	1.141	1.023	1.84	1.797	1.807	2.154	2.007	2.224	2.224	2.115	2.073
110	2.951	2.855	2.751	2.823	3.033	2.945	1.152	1.146	1.075	1.871	1.827	1.818	2.189	2.029	2.256	2.248	2.168	2.115
111	2.824	2.846	2.797	2.968	2.93	3.005	1.166	1.17	1.088	1.932	1.872	1.889	2.209	2.071	2.277	2.279	2.187	2.151
112	2.852	2.867	2.806	2.918	3.016	2.967	1.185	1.222	1.108	1.973	1.909	1.899	2.259	2.108	2.304	2.3	2.214	2.176
113	2.793	2.775	2.787	2.901	2.965	3.004	1.237	1.248	1.141	2.029	1.945	1.938	2.275	2.143	2.363	2.334	2.232	2.195
114	2.863	2.899	2.777	2.961	3.093	2.874	1.26	1.277	1.208	2.037	1.994	1.986	2.303	2.162	2.364	2.363	2.26	2.238
115	2.908	2.896	2.829	3.041	2.933	2.951	1.304	1.308	1.232	2.071	2.046	2.045	2.325	2.181	2.394	2.37	2.282	2.283
116	2.85	2.864	2.835	3.133	2.997	2.936	1.33	1.334	1.269	2.102	2.052	2.051	2.346	2.204	2.406	2.406	2.313	2.284
117	2.907	2.958	2.802	2.869	3.074	2.968	1.376	1.391	1.287	2.183	2.087	2.102	2.385	2.252	2.424	2.417	2.342	2.306
118	2.859	2.881	2.833	2.979	3.167	2.976	1.436	1.424	1.322	2.199	2.126	2.16	2.393	2.262	2.446	2.45	2.354	2.313
119	3.033	2.848	2.785	2.968	2.936	3.023	1.44	1.476	1.36	2.232	2.19	2.163	2.419	2.29	2.453	2.466	2.377	2.349
120	2.84	2.896	2.834	3.025	3.075	2.979	1.489	1.49	1.377	2.254	2.233	2.204	2.405	2.296	2.45	2.485	2.405	2.38
121	2.887	2.949	2.871	2.955	2.984	3.078	1.507	1.519	1.425	2.32	2.234	2.24	2.42	2.326	2.47	2.494	2.407	2.383
122	2.903	2.95	2.802	3.003	2.953	3.146	1.546	1.566	1.464	2.332	2.284	2.281	2.416	2.319	2.472	2.506	2.417	2.395
123	2.995	2.863	2.806	2.9	3.116	3.011	1.63	1.63	1.497	2.384	2.322	2.301	2.419	2.344	2.493	2.492	2.428	2.414
124	2.851	2.917	2.814	2.979	2.944	2.904	1.652	1.647	1.549	2.386	2.352	2.335	2.438	2.344	2.493	2.522	2.434	2.405
125	2.892	2.937	2.804	2.953	3.104	2.953	1.673	1.696	1.553	2.422	2.407	2.354	2.448	2.364	2.489	2.514	2.445	2.417
126	2.975	2.889	2.879	2.931	3.041	3.135	1.71	1.723	1.61	2.399	2.39	2.351	2.451	2.346	2.489	2.512	2.448	2.41
127	2.925	2.998	2.837	3.038	2.974	3.049	1.76	1.758	1.651	2.482	2.427	2.431	2.439	2.351	2.485	2.525	2.459	2.426
128	2.998	2.968	2.893	2.879	3.071	3.015	1.791	1.813	1.688	2.515	2.499	2.421	2.438	2.357	2.481	2.514	2.457	2.422
129	2.954	3.053	3.022	2.962	3.075	3.033	1.82	1.865	1.742	2.502	2.472	2.485	2.424	2.38	2.486	2.521	2.452	2.427
130	2.973	2.892	2.835	2.982	3.083	3.138	1.883	1.885	1.759	2.504	2.489	2.413	2.449	2.361	2.497	2.532	2.463	2.443
131	2.895	2.944	2.859	2.982	3.009	3.059	1.933	1.921	1.814	2.518	2.54	2.516	2.457	2.356	2.497	2.551	2.482	2.442
132	3.087	2.987	2.891	2.94	3.117	3.092	1.915	1.929	1.804	2.481	2.551	2.514	2.445	2.356	2.493	2.531	2.467	2.435
133	2.925	2.952	2.85	2.958	3.129	3.081	1.962	1.981	1.862	2.546	2.582	2.567	2.449	2.354	2.488	2.529	2.463	2.448
134	3.033	2.964	2.937	2.975	3.049	3.12	1.987	2.016	1.922	2.565	2.576	2.531	2.435	2.368	2.496	2.523	2.464	2.441
135	2.973	2.938	2.902	3.008	3.126	3.033	2.017	2.073	1.956	2.55	2.613	2.499	2.457	2.371	2.509	2.529	2.47	2.444
136	3.037	3.067	2.916	3.075	3.127	3.03	2.094	2.117	1.973	2.564	2.617	2.532	2.45	2.356	2.495	2.553	2.466	2.445
137	3.041	3.046	2.865	3.02	3.164	3.052	2.102	2.115	2.02	2.547	2.639	2.584
138	3.089	2.974	2.907	3.078	3.068	3.266	2.123	2.152	2.044	2.538	2.628	2.58
139	3.126	3.003	2.969	2.979	3.063	3.151	2.147	2.176	2.057	2.601	2.611	2.598
140	3.034	3.048	2.952	3.01	3.174	3.175	2.198	2.192	2.079	2.529	2.608	2.562
							2.189	2.234	2.127	2.562	2.619	2.601
							2.22	2.271	2.125	2.559	2.634	2.59
							2.245	2.278	2.177	2.594	2.668	2.528
							2.291	2.332	2.204	2.529	2.635	2.619
							2.307	2.326	2.227	2.552	2.646	2.619
							2.343	2.335	2.27	2.564	2.608	2.543
							2.361	2.365	2.243	2.573	2.63	2.577
							2.315	2.437	2.268	2.573	2.623	2.603
							2.354	2.402	2.303	2.573	2.659	2.603
							2.354	2.458	2.333	2.575	2.652	2.634
							2.383	2.457	2.342	2.553	2.667	2.586
							2.379	2.442	2.352	2.575	2.659	2.572
							2.381	2.463	2.38	2.584	2.666	2.572
							2.358	2.478	2.343	2.548	2.625	2.573
							2.412	2.483	2.366	2.562	2.667	2.606
							2.395	2.468	2.377	2.601	2.637	2.601
							2.383	2.46	2.362	2.561	2.644	2.612
							2.41	2.499	2.33	2.597	2.639	2.574
							2.402	2.457	2.384	2.59	2.65	2.576
							2.384	2.495	2.38	2.602	2.633	2.631
							2.391	2.472	2.378	2.591	2.652	2.589
							2.424	2.508	2.41	2.55	2.63	2.601
							2.4	2.483	2.385	2.659	2.655	2.559
							2.405	2.512	2.374	2.602	2.682	2.58
							2.412	2.51	2.381	2.547	2.659	2.628
							2.402	2.474	2.388	2.681	2.681	2.579
							2.422	2.503	2.387	2.646	2.657	2.604
							2.429	2.495	2.372	2.559	2.702	2.62
							2.384	2.519	2.371	2.562	2.703	2.661
							2.401	2.461	2.386	2.669	2.67	2.642
							2.377	2.502	2.408	2.654	2.691	2.622
							2.441	2.436	2.4	2.612	2.727	2.531
							2.438	2.503	2.402	2.618	2.676	2.594
							2.436	2.524	2.427	2.637	2.683	2.63
							2.388	2.482	2.357	2.646	2.675	2.624
							2.429	2.485	2.426	2.624	2.706	2.617
							2.387	2.495	2.435	2.62	2.692	2.616
							2.39	2.53	2.407	2.654	2.688	2.639
							2.391	2.488	2.365	2.667	2.684	2.642
							2.443	2.503	2.397	2.604	2.695	2.638
							2.431	2.49	2.423	2.624	2.719	2.624
							2.427	2.506	2.448	2.673	2.726	2.642
							2.397	2.523	2.406	2.649	2.697	2.652
							2.43	2.539	2.41	2.676	2.718	2.632
							2.392	2.504	2.432	2.689	2.731	2.65
							2.432	2.495	2.406	2.647	2.719	2.652
							2.448	2.495	2.401	2.689	2.708	2.654
							2.423	2.517	2.372	2.7	2.729	2.617
							2.437	2.537	2.42	2.693	2.75	2.688
							2.459	2.511	2.409	2.685	2.764	2.647
							2.434	2.535	2.414	2.706	2.758	2.661
							2.482	2.539	2.371	2.683	2.7	2.649
							2.408	2.473	2.441	2.705	2.732	2.666
							2.461	2.547	2.445	2.708	2.739	2.659
							2.446	2.529	2.41	2.696	2.742	2.72
							2.471	2.576	2.45	2.735	2.731	2.684
							2.47	2.553	2.399	2.713	2.75	2.653
							2.428	2.522	2.416	2.758	2.692	2.702
							2.48	2.54	2.439	2.725	2.734	2.695
							2.455	2.53	2.456	2.821	2.75	2.683
							2.45	2.506	2.426	2.719	2.771	2.741
							2.488	2.55	2.46	2.711	2.757	2.703
							2.467	2.566	2.452	2.807	2.737	2.662
							2.481	2.552	2.43	2.801	2.771	2.69
							2.509	2.552	2.453	2.811	2.764	2.693
							2.522	2.537	2.464	2.761	2.769	2.826
							2.495	2.615	2.481	2.708	2.775	2.734
							2.53	2.581	2.46	2.777	2.801	2.735
							2.526	2.59	2.465	2.792	2.821	2.733
							2.48	2.539	2.452	2.787	2.831	2.744
							2.511	2.59	2.481	2.827	2.809	2.733
							2.493	2.553	2.478	2.689	2.793	2.739
							2.523	2.59	2.477	2.804	2.804	2.807
							2.537	2.55	2.508	2.887	2.828	2.788
							2.537	2.588	2.535	2.84	2.813	2.76
							2.567	2.606	2.5	2.806	2.837	2.794
							2.541	2.608	2.518	2.838	2.829	2.771
							2.56	2.611	2.531	2.867	2.836	2.769
							2.566	2.639	2.479	2.813	2.858	2.749
							2.576	2.59	2.511	2.799	2.907	2.737
							2.581	2.539	2.536	2.779	2.904	2.881
							2.561	2.59	2.5	2.82	2.886	2.768
							2.577	2.669	2.525	2.869	2.911	2.733
							2.566	2.647	2.533	2.903	2.848	2.843
							2.551	2.638	2.544	2.903	2.914	2.812
							2.625	2.654	2.553	3.02	2.894	2.801
							2.595	2.717	2.477	2.886	2.889	2.862
							2.516	2.673	2.596	2.84	2.835	2.82
							2.634	2.669	2.555	2.974	2.907	2.756
							2.65	2.703	2.554	2.906	2.929	2.867
							2.616	2.682	2.641	2.937	2.925	2.857
							2.649	2.671	2.588	2.945	2.909	2.873
							2.632	2.685	2.576	2.981	2.949	2.833
							2.634	2.677	2.54	2.965	2.972	2.843
							2.608	2.628	2.584	3.01	2.984	2.707
							2.661	2.667	2.504	2.93	2.96	2.84
							2.657	2.697	2.656	2.967	2.951	2.857
							2.712	2.693	2.653	3.026	2.995	2.9
							2.792	2.7	2.634	2.869	2.946	2.902
							2.806	2.713	2.647	3.025	2.973	2.871
							2.711	2.734	2.608	3.022	2.993	2.896
							2.669	2.719	2.61	3.023	2.959	2.906
							2.72	2.793	2.641	2.997	2.989	2.872
							2.749	2.773	2.669	3.01	3.022	2.962
							2.725	2.794	2.661	2.997	3.008	2.94
							2.808	2.754	2.681	3.015	2.951	2.943
							2.713	2.785	2.681	2.984	3	2.95
							2.718	2.822	2.668	3.04	3.041	2.889
							2.758	2.772	2.646	3.036	3.012	2.892
							2.746	2.736	2.676	2.996	3.116	2.978
							2.766	2.798	2.719	3.124	3.018	2.884
							2.739	2.798	2.729	3.064	3.063	2.946
							2.821	2.837	2.684	3.085	3.082	3.054
							2.827	2.93	2.768	3.139	3.033	3.059
							2.792	2.782	2.776	3.113	3.061	3.013
							2.817	2.83	2.675	3.078	3.091	2.995
							2.822	2.817	2.749	3.097	3.095	3.041
							2.837	2.879	2.703	3.046	3.095	2.946
							2.785	2.806	2.661	3.142	3.03	3.132
							2.85	2.843	2.848	3.151	3.1	2.966
							2.893	2.884	2.799	3.044	3.139	2.99
							3.015	2.821	2.806	3.197	3.091	3.025
							2.865	2.87	2.826	3.109	3.135	3.056
							2.944	2.84	2.776	3.209	3.142	3.073
							2.894	2.822	2.807	3.081	3.183	2.96
							2.851	2.949	2.842	3.046	3.17	3.107
							2.831	2.908	2.824	3.213	3.14	3.02
							2.859	2.846	2.782	3.029	3.131	2.998
							2.86	2.917	2.841	3.182	3.209	3.091
							2.894	2.833	2.811	3.206	3.222	3.026
							2.935	2.96	2.845	3.179	3.082	3.095
							2.889	2.926	2.845	3.284	3.223	3.119
							2.983	2.882	2.856	3.205	3.287	3.154
