# Supplementary material for: Overexpression profiling reveals cellular requirements in the context of genetic backgrounds and environments
Source: PLoS Genet. 2023 Apr 28;19(4):e1010732. doi: 10.1371/journal.pgen.1010732 (PMC10171610; doi:10.1371/journal.pgen.1010732)
Supplement: S1 Data — (ZIP) [file pgen.1010732.s025.zip › S1_Data/Fig_2/Fig.2H/Fig.2H_statics.csv]

lineage	Sample	Condition	Rep1	Rep2	Rep3	Mean	Std	p-values	ratio
lineage1	An	YPD	0.665	0.700	0.671	0.679	0.019	2.09E-02	8.99E-01
lineage1	Ev	YPD	0.614	0.607	0.610	0.610	0.003	-	-
lineage1	An	1 M NaCl	0.405	0.388	0.380	0.391	0.013	6.18E-04	1.27E+00
lineage1	Ev	1M NaCl	0.509	0.497	0.482	0.496	0.014	-	-
lineage1	An	+5 mM CaCl2	0.568	0.537	0.570	0.559	0.018	2.02E-01	9.65E-01
lineage1	Ev	+5 mM CaCl2	0.551	0.536	0.530	0.539	0.011	-	-
