# Supplementary material for: Overexpression profiling reveals cellular requirements in the context of genetic backgrounds and environments
Source: PLoS Genet. 2023 Apr 28;19(4):e1010732. doi: 10.1371/journal.pgen.1010732 (PMC10171610; doi:10.1371/journal.pgen.1010732)
Supplement: S1 Data — (ZIP) [file pgen.1010732.s025.zip › S1_Data/Fig_2/Fig.2F/Fig.2F_statics.csv]

	rep1	rep2	rep3	mean	std	p-value	p*n	ratio	FC
Vector	0.53969166	0.54111938	0.50314566	0.527985567	0.021523831	-	-	1.00E+00	1
CMD1	0.50887355	0.51736547	0.49733327	0.50785743	0.010054682	2.44E-01	9.76E-01	9.62E-01	0.961877487
ECM27	0.53588544	0.53637691	0.52657068	0.532944343	0.005525222	7.32E-01	2.93E+00	1.01E+00	1.009391879
GDT1	0.55295375	0.54391793	0.53460028	0.543823987	0.009177096	3.34E-01	1.34E+00	1.03E+00	1.029997828
YBR196C-A	0.54393804	0.55328139	0.52965526	0.542291563	0.01189881	3.85E-01	1.54E+00	1.03E+00	1.027095431
