# Supplementary material for: Overexpression profiling reveals cellular requirements in the context of genetic backgrounds and environments
Source: PLoS Genet. 2023 Apr 28;19(4):e1010732. doi: 10.1371/journal.pgen.1010732 (PMC10171610; doi:10.1371/journal.pgen.1010732)
Supplement: S1 Data — (ZIP) [file pgen.1010732.s025.zip › S1_Data/Fig_2/Fig.2F/Fig.2F_rawdata.csv]

	Vector_Rep1	Vector_Rep2	Vector_Rep3	CMD1-oe_Rep1	CMD1-oe_Rep2	CMD1-oe_Rep3	ECM27-oe_Rep1	ECM27-oe_Rep2	ECM27-oe_Rep3	GDT1-oe_Rep1	GDT1-oe_Rep2	GDT1-oe_Rep3	YBR196C-A-oe_Rep1	YBR196C-A-oe_Rep2	YBR196C-A-oe_Rep3
1	0	0.001	0	-0.001	0.002	0.001	0.004	-0.001	0.002	0	-0.002	0	0	-0.001	0
2	-0.003	-0.001	-0.001	-0.001	0.001	0.001	0.004	0	0.002	-0.004	-0.003	0	-0.001	-0.002	-0.001
3	-0.003	-0.003	-0.002	-0.002	-0.001	0.001	0.003	-0.001	0.001	-0.005	-0.003	0	-0.002	-0.001	-0.003
4	-0.004	-0.006	-0.003	-0.001	-0.002	-0.001	0.005	-0.002	0.002	-0.005	-0.004	-0.001	-0.004	-0.003	-0.002
5	-0.003	-0.005	-0.004	-0.002	-0.001	-0.001	0.004	-0.002	0	-0.008	-0.004	0	-0.003	-0.004	-0.003
6	-0.005	-0.006	-0.002	-0.002	-0.002	0	0.003	0	0.001	-0.004	-0.005	-0.001	-0.004	-0.004	-0.003
7	-0.004	-0.008	-0.004	-0.003	-0.003	-0.002	0.004	-0.002	0	-0.005	-0.005	-0.002	-0.005	-0.004	-0.003
8	-0.006	-0.008	-0.004	-0.001	-0.003	-0.001	0.003	-0.001	0.001	-0.008	-0.001	-0.001	-0.004	-0.004	-0.003
9	-0.005	-0.008	-0.002	-0.001	-0.002	0	0.004	-0.002	0.001	-0.006	-0.005	-0.001	-0.004	-0.003	-0.002
10	-0.005	-0.008	-0.002	-0.003	-0.003	0	0.001	-0.002	0.003	-0.005	-0.005	-0.001	-0.004	-0.003	-0.003
11	-0.005	-0.008	-0.003	-0.001	-0.002	0	0.002	-0.004	0	-0.005	-0.005	-0.001	-0.004	-0.003	-0.003
12	-0.005	-0.008	-0.002	0	-0.001	0	0.004	-0.002	0.001	-0.003	-0.004	-0.001	-0.003	-0.003	-0.002
13	-0.004	-0.008	-0.002	-0.001	-0.001	0	0.006	-0.002	-0.001	-0.005	-0.004	0	-0.001	-0.003	-0.002
14	-0.004	-0.008	-0.002	0	0	0.001	0.004	-0.002	0	-0.004	-0.004	0	-0.004	-0.002	-0.002
15	-0.005	-0.009	-0.003	-0.002	0.001	0	0.004	-0.001	-0.001	-0.005	-0.004	0	-0.001	-0.001	-0.002
16	-0.005	-0.006	-0.003	-0.001	0	0	0.003	-0.002	0	-0.004	-0.006	-0.001	-0.002	-0.001	-0.002
17	-0.004	-0.008	-0.002	-0.002	-0.001	0	0.002	-0.003	-0.001	-0.003	-0.005	-0.001	-0.001	-0.001	-0.003
18	-0.005	-0.008	-0.003	0	-0.001	0	0.002	-0.004	0	-0.002	-0.003	0.001	-0.001	-0.001	-0.002
19	-0.004	-0.005	-0.002	-0.002	0	0.001	0	-0.004	0	-0.003	-0.003	0	-0.002	0	-0.001
20	-0.004	-0.006	-0.002	0.001	0	0.001	0.002	-0.004	0	0.002	-0.002	0	-0.001	0	-0.001
21	-0.004	-0.005	-0.001	0	0.004	0.002	0.002	-0.003	-0.001	-0.001	-0.002	0.001	0.002	-0.001	-0.002
22	-0.002	-0.003	-0.002	0	0.003	0.002	0.002	-0.001	0	-0.001	-0.002	0.001	0.002	0.001	-0.002
23	-0.001	-0.003	-0.001	0	0.004	0.003	0.002	-0.002	0.001	0.002	-0.001	0.003	0.001	0.001	-0.001
24	0	-0.003	-0.001	0.002	0.004	0.002	0.003	-0.001	0	0.002	-0.001	0.002	0.002	0.003	0
25	0.001	-0.002	0	0.001	0.004	0.003	0.005	-0.001	0.003	0.001	0	0.003	0.002	0.004	0
26	0	-0.002	0.001	0.003	0.005	0.004	0.003	-0.001	0.001	0.003	0.001	0.005	0.004	0.004	0.002
27	0.002	0.003	0.001	0.003	0.006	0.005	0.005	-0.001	0.001	0.006	0.002	0.006	0.006	0.008	0.001
28	0.002	0.001	0.001	0.003	0.008	0.006	0.003	0	0.004	0.011	0.002	0.008	0.009	0.008	0.002
29	0.004	0.002	0.003	0.006	0.011	0.008	0.005	0	0.003	0.009	0.004	0.008	0.008	0.009	0.003
30	0.006	0.004	0.004	0.008	0.013	0.008	0.005	0.001	0.003	0.012	0.006	0.01	0.009	0.01	0.004
31	0.008	0.005	0.004	0.009	0.015	0.011	0.009	0.003	0.004	0.016	0.009	0.012	0.012	0.012	0.008
32	0.018	0.01	0.006	0.01	0.015	0.012	0.008	0.005	0.006	0.016	0.009	0.015	0.016	0.015	0.009
33	0.016	0.012	0.009	0.012	0.019	0.015	0.011	0.003	0.006	0.02	0.012	0.017	0.017	0.019	0.009
34	0.015	0.015	0.009	0.012	0.023	0.017	0.01	0.004	0.005	0.025	0.015	0.02	0.018	0.019	0.012
35	0.018	0.018	0.011	0.017	0.028	0.018	0.012	0.008	0.008	0.028	0.017	0.02	0.024	0.027	0.015
36	0.018	0.022	0.016	0.019	0.03	0.02	0.013	0.006	0.009	0.031	0.018	0.025	0.027	0.025	0.016
37	0.023	0.027	0.017	0.023	0.032	0.025	0.015	0.01	0.013	0.039	0.024	0.025	0.031	0.031	0.019
38	0.026	0.028	0.018	0.024	0.034	0.026	0.016	0.012	0.013	0.039	0.03	0.031	0.032	0.034	0.023
39	0.03	0.035	0.02	0.03	0.039	0.031	0.02	0.013	0.017	0.051	0.03	0.034	0.034	0.041	0.027
40	0.032	0.038	0.024	0.03	0.042	0.033	0.02	0.019	0.018	0.053	0.032	0.041	0.044	0.044	0.03
41	0.038	0.053	0.026	0.033	0.048	0.037	0.026	0.018	0.022	0.059	0.035	0.042	0.047	0.048	0.034
42	0.04	0.047	0.027	0.037	0.054	0.044	0.026	0.023	0.024	0.064	0.04	0.046	0.052	0.055	0.035
43	0.047	0.052	0.031	0.044	0.057	0.042	0.028	0.025	0.023	0.073	0.047	0.052	0.057	0.057	0.038
44	0.049	0.057	0.038	0.049	0.062	0.049	0.033	0.03	0.024	0.08	0.048	0.055	0.062	0.069	0.042
45	0.057	0.067	0.039	0.053	0.067	0.055	0.034	0.03	0.027	0.085	0.054	0.06	0.07	0.073	0.046
46	0.061	0.07	0.042	0.059	0.07	0.059	0.039	0.033	0.032	0.095	0.061	0.067	0.077	0.082	0.051
47	0.068	0.076	0.048	0.06	0.084	0.064	0.04	0.04	0.034	0.098	0.068	0.071	0.081	0.085	0.059
48	0.07	0.083	0.053	0.07	0.088	0.068	0.045	0.042	0.039	0.112	0.073	0.081	0.088	0.093	0.064
49	0.085	0.09	0.059	0.075	0.093	0.074	0.049	0.048	0.04	0.125	0.081	0.088	0.099	0.104	0.068
50	0.089	0.105	0.062	0.078	0.102	0.078	0.052	0.052	0.045	0.132	0.085	0.097	0.105	0.114	0.078
51	0.097	0.11	0.071	0.085	0.117	0.09	0.059	0.057	0.054	0.137	0.096	0.103	0.124	0.117	0.083
52	0.103	0.12	0.076	0.092	0.118	0.093	0.064	0.064	0.054	0.147	0.103	0.11	0.122	0.128	0.09
53	0.11	0.139	0.08	0.102	0.134	0.103	0.068	0.068	0.062	0.173	0.114	0.12	0.134	0.144	0.095
54	0.129	0.139	0.089	0.111	0.136	0.107	0.074	0.074	0.07	0.171	0.12	0.126	0.143	0.149	0.103
55	0.128	0.153	0.092	0.119	0.15	0.122	0.078	0.082	0.071	0.187	0.125	0.134	0.151	0.16	0.117
56	0.141	0.161	0.102	0.122	0.168	0.134	0.088	0.091	0.077	0.199	0.137	0.141	0.166	0.179	0.128
57	0.147	0.173	0.107	0.129	0.18	0.136	0.091	0.091	0.084	0.212	0.147	0.154	0.179	0.18	0.133
58	0.161	0.186	0.112	0.141	0.184	0.143	0.1	0.102	0.088	0.244	0.16	0.173	0.191	0.201	0.142
59	0.173	0.202	0.124	0.154	0.195	0.157	0.111	0.117	0.096	0.243	0.168	0.179	0.201	0.211	0.151
60	0.185	0.215	0.132	0.164	0.207	0.175	0.111	0.118	0.103	0.264	0.185	0.19	0.212	0.223	0.166
61	0.195	0.227	0.141	0.172	0.218	0.173	0.122	0.125	0.107	0.282	0.195	0.204	0.228	0.247	0.171
62	0.213	0.242	0.151	0.186	0.234	0.198	0.129	0.135	0.119	0.296	0.208	0.219	0.243	0.263	0.182
63	0.223	0.267	0.164	0.216	0.249	0.208	0.141	0.154	0.127	0.311	0.226	0.233	0.263	0.281	0.199
64	0.238	0.273	0.17	0.212	0.267	0.214	0.153	0.162	0.135	0.335	0.24	0.258	0.28	0.291	0.213
65	0.257	0.292	0.185	0.221	0.287	0.219	0.16	0.169	0.146	0.345	0.252	0.26	0.294	0.307	0.221
66	0.279	0.311	0.193	0.243	0.308	0.238	0.168	0.185	0.156	0.373	0.271	0.282	0.313	0.338	0.238
67	0.296	0.335	0.209	0.252	0.315	0.248	0.186	0.193	0.168	0.4	0.289	0.294	0.343	0.361	0.25
68	0.31	0.349	0.215	0.274	0.333	0.273	0.197	0.207	0.179	0.413	0.301	0.31	0.35	0.368	0.271
69	0.329	0.373	0.24	0.282	0.354	0.285	0.211	0.22	0.189	0.441	0.335	0.329	0.375	0.397	0.298
70	0.347	0.39	0.247	0.296	0.369	0.3	0.228	0.234	0.202	0.465	0.339	0.351	0.412	0.419	0.307
71	0.367	0.415	0.264	0.321	0.389	0.323	0.242	0.249	0.221	0.51	0.374	0.367	0.416	0.434	0.33
72	0.39	0.439	0.274	0.344	0.436	0.332	0.25	0.273	0.237	0.517	0.379	0.395	0.44	0.469	0.356
73	0.407	0.466	0.295	0.357	0.446	0.356	0.273	0.278	0.244	0.556	0.404	0.416	0.462	0.489	0.358
74	0.431	0.487	0.309	0.371	0.459	0.378	0.302	0.299	0.262	0.57	0.422	0.436	0.497	0.513	0.383
75	0.465	0.519	0.325	0.393	0.483	0.397	0.302	0.323	0.284	0.604	0.461	0.463	0.518	0.557	0.404
76	0.469	0.548	0.357	0.417	0.51	0.41	0.33	0.347	0.294	0.63	0.467	0.482	0.547	0.569	0.424
77	0.495	0.578	0.364	0.438	0.546	0.438	0.342	0.366	0.306	0.661	0.505	0.504	0.57	0.591	0.46
78	0.528	0.597	0.385	0.451	0.572	0.47	0.357	0.381	0.335	0.694	0.521	0.528	0.603	0.623	0.47
79	0.565	0.642	0.415	0.48	0.594	0.482	0.381	0.394	0.351	0.729	0.551	0.568	0.633	0.666	0.491
80	0.575	0.665	0.43	0.507	0.614	0.511	0.417	0.425	0.368	0.758	0.584	0.585	0.667	0.678	0.523
81	0.597	0.688	0.459	0.533	0.634	0.536	0.419	0.461	0.389	0.787	0.613	0.62	0.687	0.705	0.549
82	0.628	0.728	0.469	0.558	0.679	0.547	0.445	0.488	0.407	0.838	0.64	0.637	0.728	0.752	0.576
83	0.662	0.756	0.498	0.587	0.703	0.604	0.473	0.498	0.432	0.851	0.678	0.698	0.757	0.776	0.607
84	0.689	0.78	0.519	0.621	0.722	0.626	0.504	0.519	0.455	0.879	0.688	0.703	0.774	0.818	0.645
85	0.715	0.822	0.558	0.645	0.756	0.638	0.536	0.548	0.481	0.963	0.731	0.743	0.818	0.848	0.67
86	0.752	0.848	0.568	0.695	0.793	0.663	0.542	0.575	0.507	0.974	0.766	0.764	0.898	0.868	0.71
87	0.783	0.888	0.608	0.698	0.824	0.686	0.567	0.597	0.546	1.004	0.803	0.799	0.885	0.909	0.737
88	0.821	0.923	0.63	0.732	0.865	0.72	0.604	0.623	0.548	1.042	0.818	0.832	0.941	0.947	0.77
89	0.859	0.97	0.657	0.787	0.897	0.745	0.625	0.665	0.579	1.071	0.874	0.882	0.979	0.979	0.809
90	0.892	1.012	0.679	0.783	0.953	0.774	0.658	0.678	0.605	1.124	0.909	0.902	1	1.029	0.84
91	0.912	1.033	0.725	0.818	0.959	0.811	0.683	0.72	0.637	1.166	0.939	0.935	1.04	1.081	0.875
92	0.955	1.073	0.744	0.859	1.006	0.847	0.712	0.746	0.662	1.214	0.965	0.974	1.077	1.1	0.899
93	0.983	1.114	0.766	0.89	1.035	0.891	0.76	0.778	0.696	1.239	1.005	1.004	1.114	1.134	0.959
94	1.026	1.165	0.807	0.917	1.071	0.935	0.781	0.807	0.724	1.277	1.026	1.03	1.164	1.197	0.974
95	1.076	1.201	0.84	0.964	1.13	0.94	0.824	0.843	0.766	1.33	1.076	1.084	1.193	1.235	1.025
96	1.091	1.228	0.862	0.979	1.142	0.977	0.859	0.872	0.801	1.36	1.134	1.1	1.247	1.276	1.055
97	1.146	1.297	0.908	1.019	1.195	1.026	0.891	0.923	0.833	1.399	1.153	1.158	1.288	1.298	1.106
98	1.18	1.331	0.926	1.058	1.235	1.04	0.92	0.942	0.868	1.431	1.182	1.199	1.31	1.344	1.129
99	1.213	1.356	0.961	1.093	1.268	1.095	0.947	0.972	0.891	1.483	1.243	1.233	1.351	1.404	1.177
100	1.244	1.397	1.007	1.119	1.31	1.13	0.978	1.006	0.912	1.527	1.269	1.253	1.393	1.425	1.219
101	1.289	1.439	1.047	1.158	1.349	1.18	1.021	1.044	0.952	1.586	1.29	1.31	1.433	1.47	1.274
102	1.337	1.497	1.09	1.215	1.398	1.197	1.052	1.099	0.993	1.604	1.338	1.325	1.485	1.516	1.288
103	1.374	1.52	1.124	1.229	1.412	1.226	1.102	1.132	1.054	1.649	1.405	1.373	1.519	1.546	1.361
104	1.391	1.573	1.146	1.274	1.465	1.274	1.141	1.157	1.062	1.668	1.411	1.411	1.549	1.596	1.39
105	1.451	1.615	1.195	1.346	1.515	1.312	1.186	1.202	1.119	1.715	1.454	1.444	1.6	1.64	1.422
106	1.494	1.642	1.233	1.349	1.534	1.363	1.202	1.228	1.153	1.732	1.495	1.472	1.632	1.673	1.464
107	1.514	1.672	1.258	1.376	1.58	1.4	1.268	1.272	1.197	1.788	1.523	1.522	1.672	1.712	1.483
108	1.563	1.738	1.302	1.455	1.613	1.429	1.275	1.298	1.214	1.828	1.556	1.558	1.716	1.744	1.534
109	1.592	1.752	1.328	1.463	1.662	1.456	1.334	1.335	1.247	1.879	1.613	1.588	1.771	1.799	1.595
110	1.622	1.796	1.366	1.506	1.696	1.487	1.376	1.374	1.301	1.92	1.664	1.632	1.792	1.847	1.613
111	1.679	1.824	1.412	1.529	1.747	1.559	1.404	1.415	1.351	1.942	1.695	1.683	1.811	1.882	1.665
112	1.718	1.871	1.451	1.579	1.783	1.575	1.442	1.455	1.356	1.974	1.716	1.708	1.869	1.918	1.709
113	1.739	1.914	1.486	1.624	1.828	1.613	1.495	1.504	1.399	2.014	1.737	1.754	1.907	1.956	1.733
114	1.769	1.949	1.52	1.645	1.839	1.657	1.515	1.54	1.45	2.039	1.773	1.78	1.941	1.989	1.776
115	1.822	1.981	1.559	1.666	1.913	1.7	1.556	1.581	1.477	2.085	1.805	1.818	1.967	2.038	1.838
116	1.868	2.008	1.599	1.747	1.929	1.733	1.602	1.593	1.522	2.112	1.868	1.861	2.02	2.072	1.861
117	1.878	2.043	1.623	1.758	1.965	1.799	1.633	1.644	1.538	2.146	1.872	1.906	2.035	2.096	1.894
118	1.904	2.081	1.668	1.82	2.021	1.818	1.654	1.683	1.572	2.161	1.897	1.952	2.075	2.144	1.934
119	1.947	2.1	1.702	1.829	2.052	1.849	1.709	1.724	1.618	2.188	1.941	1.958	2.103	2.161	1.974
120	1.976	2.125	1.733	1.862	2.076	1.892	1.745	1.746	1.659	2.207	1.957	1.976	2.11	2.199	2.015
121	2	2.169	1.765	1.905	2.115	1.914	1.793	1.803	1.681	2.241	1.991	2.009	2.147	2.228	2.039
122	2.012	2.184	1.798	1.936	2.144	1.949	1.797	1.84	1.72	2.255	2.009	2.045	2.184	2.241	2.08
123	2.061	2.241	1.817	1.97	2.166	2.006	1.849	1.856	1.76	2.283	2.025	2.107	2.224	2.315	2.121
124	2.071	2.262	1.887	2.005	2.213	2.036	1.891	1.911	1.797	2.33	2.061	2.093	2.25	2.308	2.133
125	2.107	2.275	1.901	2.036	2.23	2.052	1.908	1.948	1.839	2.312	2.072	2.152	2.277	2.326	2.166
126	2.117	2.298	1.952	2.072	2.249	2.09	1.959	1.999	1.858	2.319	2.132	2.151	2.284	2.358	2.207
127	2.146	2.319	1.958	2.093	2.285	2.131	1.985	1.995	1.903	2.327	2.144	2.182	2.303	2.343	2.223
128	2.155	2.332	1.988	2.118	2.313	2.167	1.993	2.028	1.933	2.313	2.152	2.218	2.296	2.372	2.245
129	2.184	2.329	2.003	2.147	2.348	2.183	2.044	2.06	1.969	2.305	2.165	2.224	2.339	2.374	2.291
130	2.191	2.342	2.028	2.177	2.369	2.212	2.08	2.115	1.989	2.326	2.158	2.267	2.318	2.383	2.303
131	2.205	2.369	2.06	2.196	2.398	2.245	2.088	2.14	2.038	2.333	2.191	2.284	2.321	2.383	2.328
132	2.212	2.357	2.088	2.219	2.406	2.304	2.086	2.172	2.06	2.323	2.168	2.296	2.329	2.386	2.357
133	2.218	2.354	2.146	2.241	2.416	2.303	2.198	2.192	2.069	2.342	2.212	2.301	2.328	2.387	2.385
134	2.213	2.363	2.143	2.26	2.436	2.329	2.234	2.242	2.096	2.334	2.177	2.31	2.315	2.4	2.385
135	2.226	2.363	2.159	2.276	2.45	2.344	2.202	2.227	2.134	2.317	2.192	2.321	2.334	2.395	2.402
136	2.225	2.37	2.187	2.313	2.463	2.386	2.245	2.26	2.132	2.326	2.201	2.313	2.32	2.402	2.394
137	2.242	2.359	2.209	2.334	2.45	2.414	2.233	2.276	2.189	2.335	2.205	2.329	2.341	2.394	2.403
138	2.245	2.362	2.206	2.344	2.477	2.417	2.255	2.3	2.195	2.311	2.197	2.334	2.348	2.394	2.416
139	2.239	2.365	2.213	2.368	2.47	2.434	2.291	2.32	2.219	2.337	2.196	2.322	2.336	2.405	2.432
140	2.226	2.366	2.223	2.394	2.475	2.444	2.257	2.361	2.268	2.336	2.197	2.321	2.343	2.408	2.432
141	2.23	2.374	2.224	2.39	2.467	2.464	2.304	2.37	2.254	2.336	2.209	2.346	2.34	2.402	2.435
142	2.233	2.364	2.238	2.407	2.481	2.485	2.296	2.393	2.3	2.332	2.187	2.339	2.361	2.392	2.403
143	2.238	2.372	2.263	2.393	2.471	2.47	2.346	2.38	2.326	2.33	2.189	2.34	2.336	2.4	2.432
144	2.238	2.377	2.25	2.393	2.49	2.478	2.289	2.4	2.279	2.33	2.174	2.332	2.351	2.414	2.43
145	2.24	2.372	2.243	2.416	2.464	2.486	2.314	2.428	2.263	2.325	2.174	2.334	2.326	2.401	2.422
146	2.236	2.407	2.245	2.428	2.475	2.49	2.285	2.403	2.277	2.325	2.217	2.342	2.362	2.413	2.435
147	2.238	2.376	2.256	2.423	2.485	2.493	2.352	2.401	2.299	2.304	2.203	2.343	2.355	2.391	2.43
148	2.238	2.365	2.242	2.413	2.489	2.5	2.329	2.4	2.292	2.325	2.189	2.332	2.356	2.415	2.432
149	2.24	2.39	2.243	2.419	2.48	2.519	2.306	2.436	2.307	2.332	2.201	2.344	2.349	2.421	2.406
150	2.239	2.376	2.264	2.423	2.529	2.499	2.308	2.35	2.25	2.3	2.185	2.34	2.332	2.41	2.434
151	2.243	2.39	2.255	2.428	2.51	2.494	2.336	2.413	2.269	2.332	2.214	2.347	2.376	2.397	2.443
152	2.252	2.388	2.264	2.421	2.489	2.508	2.315	2.408	2.289	2.33	2.212	2.336	2.342	2.412	2.437
153	2.245	2.376	2.272	2.416	2.485	2.517	2.245	2.41	2.281	2.361	2.188	2.364	2.403	2.41	2.438
			2.255	2.436	2.521	2.499	2.319	2.446	2.291	2.364	2.194	2.365	2.352	2.414	2.43
			2.256	2.416		2.501	2.261	2.437	2.311	2.328	2.194	2.348	2.335	2.42	2.441
			2.283	2.441		2.51	2.334	2.415	2.346	2.31	2.21	2.347	2.363	2.421	2.446
			2.264	2.428		2.502	2.32	2.47	2.317	2.34	2.202	2.346	2.344	2.414	2.435
			2.256	2.428		2.512	2.339	2.423	2.307	2.333	2.203	2.334	2.369	2.417	2.442
			2.274	2.441		2.516	2.385	2.415	2.371	2.352	2.213	2.352	2.336	2.427	2.43
			2.257	2.427		2.509	2.348	2.415	2.305	2.354	2.217	2.355	2.342	2.423	2.438
			2.272	2.423		2.503	2.384	2.422	2.303	2.352	2.205	2.336	2.348	2.381	2.432
			2.263	2.428		2.509	2.298	2.4	2.289	2.337	2.201	2.352	2.333	2.4	2.439
			2.254	2.434		2.514	2.322	2.439	2.281	2.392	2.202	2.348	2.381	2.409	2.441
			2.275	2.424		2.531	2.326	2.424	2.283	2.358	2.201	2.368	2.366	2.422	2.451
			2.268	2.422		2.502	2.321	2.412	2.313	2.366	2.205	2.347	2.371	2.419	2.455
			2.26	2.439		2.522	2.323	2.419	2.304	2.342	2.23	2.342	2.355	2.429	2.45
			2.264	2.432		2.501	2.339	2.398	2.304	2.372	2.214	2.348	2.378	2.448	2.445
			2.259	2.441		2.529	2.349	2.421	2.293	2.352	2.188	2.355	2.372	2.428	2.453
			2.26	2.441		2.503	2.38	2.42	2.325	2.37	2.224	2.354	2.344	2.435	2.443
			2.272	2.437		2.538	2.315	2.444	2.307	2.378	2.214	2.361	2.373	2.459	2.435
			2.29	2.445		2.537	2.347	2.417	2.296	2.372	2.188	2.352	2.344	2.443	2.438
			2.271	2.444		2.522	2.333	2.43	2.33	2.369	2.225	2.354	2.373	2.428	2.421
			2.289	2.443		2.522	2.384	2.417	2.289	2.42	2.22	2.357	2.394	2.423	2.412
			2.301	2.422		2.524	2.329	2.443	2.327	2.373	2.226	2.369	2.384	2.456	2.461
			2.272	2.435		2.533	2.326	2.443	2.33	2.38	2.224	2.369	2.376	2.453	2.451
			2.292	2.421		2.532	2.332	2.437	2.261	2.403	2.238	2.371	2.354	2.465	2.431
			2.275	2.438		2.531	2.337	2.441	2.307	2.384	2.221	2.379	2.391	2.461	2.463
			2.27	2.452		2.53	2.379	2.412	2.332	2.387	2.235	2.348	2.386	2.461	2.465
			2.289	2.443		2.526	2.472	2.445	2.311	2.432	2.223	2.356	2.41	2.456	2.439
			2.277	2.444		2.531	2.37	2.432	2.292	2.432	2.227	2.364	2.395	2.468	2.516
			2.29	2.435		2.533	2.412	2.449	2.307	2.436	2.263	2.369	2.422	2.483	2.466
			2.279	2.442		2.529	2.355	2.423	2.327	2.453	2.238	2.352	2.401	2.478	2.475
			2.284	2.457		2.55	2.344	2.437	2.304	2.428	2.236	2.384	2.412	2.475	2.472
			2.283	2.458		2.544	2.37	2.435	2.317	2.444	2.235	2.387	2.42	2.482	2.48
			2.291	2.457		2.544	2.371	2.399	2.341	2.439	2.263	2.371	2.412	2.508	2.483
			2.294	2.446		2.543	2.361	2.458	2.33	2.471	2.232	2.394	2.423	2.496	2.497
			2.298	2.47		2.543	2.339	2.465	2.339	2.45	2.257	2.387	2.412	2.512	2.483
			2.296	2.465		2.55	2.37	2.408	2.327	2.443	2.26	2.391	2.436	2.494	2.477
			2.299	2.465		2.568	2.393	2.479	2.325	2.472	2.248	2.397	2.444	2.497	2.5
			2.307	2.445		2.564	2.356	2.46	2.343	2.461	2.252	2.395	2.443	2.517	2.479
			2.296	2.464		2.544	2.357	2.485	2.349	2.49	2.267	2.395	2.438	2.539	2.488
			2.312	2.45		2.546	2.373	2.47	2.358	2.483	2.265	2.394	2.465	2.546	2.493
			2.304	2.461		2.57	2.384	2.463	2.344	2.512	2.261	2.395	2.446	2.536	2.492
			2.307	2.459		2.562	2.352	2.481	2.348	2.49	2.269	2.417	2.465	2.553	2.511
			2.319	2.465		2.568	2.416	2.446	2.336	2.499	2.286	2.403	2.474	2.552	2.481
			2.311	2.47		2.593	2.39	2.468	2.356	2.537	2.291	2.405	2.48	2.551	2.516
			2.305	2.465		2.567	2.407	2.448	2.271	2.546	2.27	2.408	2.477	2.569	2.51
			2.313	2.479		2.579	2.386	2.49	2.355	2.507	2.298	2.416	2.489	2.574	2.496
			2.347	2.468		2.575	2.398	2.489	2.342	2.537	2.285	2.401	2.509	2.58	2.508
			2.329	2.474		2.584	2.409	2.473	2.377	2.546	2.313	2.412	2.509	2.606	2.533
			2.332	2.479		2.586	2.392	2.467	2.378	2.492	2.308	2.423	2.531	2.588	2.473
			2.328	2.474		2.577	2.437	2.482	2.334	2.586	2.3	2.429	2.55	2.619	2.525
			2.323	2.497		2.58	2.397	2.488	2.289	2.541	2.314	2.437	2.517	2.61	2.539
			2.329	2.468		2.602	2.426	2.494	2.363	2.577	2.306	2.426	2.531	2.615	2.536
			2.348	2.49		2.597	2.406	2.487	2.428	2.566	2.333	2.451	2.539	2.655	2.544
			2.334	2.478		2.599	2.439	2.461	2.364	2.599	2.328	2.444	2.564	2.647	2.518
			2.342	2.501		2.61	2.426	2.495	2.387	2.601	2.332	2.444	2.551	2.649	2.559
			2.342	2.501		2.595	2.444	2.499	2.364	2.626	2.369	2.441	2.564	2.657	2.557
			2.349	2.507		2.61	2.43	2.524	2.398	2.639	2.361	2.459	2.558	2.65	2.577
			2.371	2.51		2.602	2.436	2.524	2.386	2.645	2.385	2.466	2.587	2.644	2.572
			2.349	2.499		2.623	2.434	2.517	2.395	2.627	2.348	2.465	2.562	2.698	2.575
			2.372	2.51		2.613	2.474	2.51	2.379	2.63	2.35	2.461	2.591	2.724	2.572
			2.364	2.504		2.631	2.436	2.523	2.383	2.673	2.354	2.48	2.612	2.715	2.58
			2.365	2.514		2.641	2.444	2.519	2.395	2.657	2.384	2.495	2.653	2.714	2.59
			2.368	2.523		2.627	2.474	2.535	2.394	2.727	2.371	2.517	2.605	2.744	2.609
			2.365	2.528		2.637	2.473	2.526	2.42	2.71	2.386	2.508	2.625	2.743	2.623
			2.379	2.528		2.648	2.482	2.545	2.423	2.644	2.381	2.489	2.613	2.746	2.609
			2.383	2.523		2.645	2.494	2.53	2.409	2.699	2.428	2.483	2.667	2.729	2.622
			2.397	2.536		2.654	2.515	2.538	2.421	2.705	2.405	2.496	2.633	2.776	2.627
			2.387	2.54		2.649	2.465	2.557	2.414	2.764	2.408	2.509	2.662	2.769	2.637
			2.399	2.532		2.679	2.519	2.561	2.43	2.729	2.41	2.525	2.7	2.829	2.637
			2.393	2.545		2.702	2.523	2.568	2.46	2.708	2.415	2.515	2.681	2.797	2.652
			2.398	2.553		2.677	2.501	2.567	2.451	2.783	2.445	2.526	2.737	2.811	2.66
			2.409	2.558		2.666	2.497	2.581	2.442	2.771	2.435	2.531	2.71	2.856	2.664
			2.422	2.561		2.67	2.51	2.583	2.465	2.772	2.459	2.539	2.74	2.826	2.681
			2.416	2.562		2.696	2.496	2.586	2.465	2.768	2.452	2.543	2.777	2.844	2.682
			2.416	2.567		2.698	2.529	2.588	2.46	2.817	2.495	2.548	2.737	2.862	2.683
			2.432	2.576		2.689	2.551	2.598	2.464	2.834	2.471	2.564	2.731	2.885	2.682
			2.437	2.567		2.696	2.568	2.606	2.493	2.812	2.497	2.564	2.739	2.901	2.685
			2.432	2.584		2.698	2.514	2.619	2.499	2.885	2.482	2.583	2.761	2.906	2.706
			2.436	2.581		2.739	2.543	2.608	2.492	2.834	2.49	2.576	2.809	2.894	2.726
			2.446	2.587		2.717	2.567	2.622	2.471	2.824	2.489	2.601	2.805	2.914	2.717
			2.451	2.598		2.731	2.574	2.646	2.5	2.866	2.494	2.591	2.771	2.881	2.71
			2.478	2.593		2.729	2.561	2.622	2.5	2.872	2.507	2.601	2.806	2.937	2.751
			2.464	2.597		2.748	2.599	2.624	2.518	2.888	2.545	2.611	2.836	2.952	2.749
			2.48	2.603		2.742	2.593	2.648	2.519	2.92	2.551	2.622	2.821	2.974	2.753
			2.485	2.609		2.74	2.58	2.641	2.531	2.926	2.539	2.656	2.864	2.973	2.761
			2.48	2.622		2.764	2.609	2.652	2.509	2.911	2.546	2.644	2.852	2.978	2.782
			2.503	2.617		2.761	2.619	2.656	2.509	2.916	2.551	2.647	2.875	3.023	2.783
			2.5	2.623		2.765	2.594	2.656	2.522	2.915	2.58	2.653	2.899	3.008	2.795
			2.499	2.63		2.777	2.62	2.679	2.511	2.935	2.579	2.669	2.901	3.026	2.793
			2.51	2.641		2.793	2.605	2.673	2.532	2.962	2.573	2.674	2.923	3.044	2.833
			2.524	2.641		2.791	2.64	2.679	2.509	2.953	2.595	2.676	2.916	3.024	2.821
			2.53	2.645		2.792	2.633	2.684	2.554	3.004	2.598	2.686	2.907	3.095	2.834
			2.538	2.648		2.795	2.647	2.705	2.554	2.994	2.611	2.71	2.907	3.046	2.857
			2.526	2.645		2.808	2.622	2.679	2.521	3.039	2.591	2.703	2.903	3.062	2.827
			2.535	2.662		2.821	2.613	2.704	2.57	2.967	2.599	2.735	2.965	3.064	2.866
			2.548	2.671		2.828	2.653	2.704	2.541	2.987	2.606	2.731	2.974	3.104	2.878
			2.554	2.65		2.831	2.652	2.703	2.577	3.038	2.656	2.74	2.957	3.125	2.888
			2.567	2.67		2.82	2.685	2.733	2.573	3.076	2.626	2.74	3.003	3.141	2.889
			2.561	2.692		2.841	2.67	2.736	2.588	3.015	2.677	2.763	2.979	3.147	2.9
			2.574	2.688		2.846	2.654	2.731	2.58	3.027	2.645	2.762	3.011	3.157	2.914
			2.588	2.688		2.857	2.686	2.722	2.609	3.073	2.668	2.771	2.968	3.153	2.902
			2.609	2.708		2.894	2.689	2.74	2.575	3.091	2.692	2.782	2.897	3.182	2.913
			2.593	2.699		2.871	2.713	2.75	2.613	3.113	2.676	2.799	3.001	3.17	2.959
			2.599	2.703		2.891	2.691	2.757	2.611	3.04	2.682	2.797	3.011	3.191	2.945
			2.611	2.702		2.886	2.7	2.772	2.605	3.047	2.728	2.831	3.009	3.17	2.961
			2.601	2.706		2.908	2.717	2.764	2.612	3.133	2.693	2.811	3.009	3.204	2.964
			2.625	2.717		2.902	2.705	2.776	2.613	3.075	2.719	2.823	3.025	3.23	2.98
			2.628	2.734		2.902	2.718	2.779	2.627	3.078	2.742	2.84	3.027	3.249	2.983
			2.635	2.719		2.906	2.714	2.785	2.618	3.054	2.755	2.851	3.097	3.276	3.003
			2.659	2.731		2.92	2.731	2.798	2.65	3.178	2.754	2.872	3.077	3.263	3
			2.659	2.736		2.928	2.732	2.797	2.646	3.136	2.743	2.872	3.081	3.266	3.017
			2.659	2.732		2.926	2.785	2.807	2.65	3.15	2.744	2.895	3.078	3.278	3.027
			2.656	2.737		2.958	2.766	2.811	2.653	3.163	2.749	2.9	3.082	3.244	3.049
			2.677	2.753		2.953	2.755	2.815	2.644	3.143	2.773	2.909	3.146	3.302	3.038
			2.677	2.755		2.953	2.756	2.829	2.657	3.164	2.788	2.9	3.149	3.302	3.061
			2.681	2.77		2.966	2.753	2.838	2.661	3.153	2.771	2.928	3.131	3.389	3.069
			2.685	2.756		2.964	2.799	2.841	2.693	3.202	2.786	2.924	3.111	3.327	3.073
			2.693	2.777		2.997	2.757	2.85	2.685	3.182	2.812	2.953	3.161	3.349	3.066
			2.695	2.786		2.988	2.727	2.843	2.668	3.198	2.806	2.945	3.171	3.349	3.082
			2.702	2.79		2.996	2.779	2.845	2.634	3.158	2.84	2.969	3.096	3.349	3.111
			2.71	2.808		3.001	2.764	2.858	2.708	3.201	2.831	2.968	3.007	3.363	3.087
			2.726	2.817		3.007	2.787	2.86	2.72	3.227	2.824	2.995	3.187	3.331	3.105
			2.732	2.805		3.002	2.811	2.846	2.722	3.215	2.83	2.987	3.163	3.393	3.142
			2.729	2.815		3.031	2.797	2.901	2.704	3.179	2.835	2.994	3.141	3.4	3.156
			2.751	2.812		3.032	2.856	2.869	2.719	3.231	2.869	3.026	3.149	3.336	3.141
			2.747	2.822		3.032	2.823	2.852	2.727	3.209	2.859	3.031	3.274	3.487	3.175
			2.76	2.836		3.054	2.835	2.903	2.705	3.209	2.858	3.031	3.205	3.465	3.158
			2.76	2.827		3.046	2.872	2.899	2.724	3.097	2.86	3.051	3.22	3.408	3.16
			2.754	2.835		3.06	2.653	2.894	2.746	3.174	2.866	3.056	3.266	3.438	3.168
			2.777	2.831		3.071	2.852	2.907	2.727	3.171	2.929	3.055	3.111	3.385	3.16
			2.779	2.843		3.08	2.828	2.937	2.717	3.213	2.891	3.068	3.191	3.487	3.221
			2.795	2.874		3.09	2.933	2.921	2.748	3.131	2.92	3.09	3.257	3.467	3.214
			2.791	2.833		3.084	2.846	2.924	2.739	3.211	2.889	3.109	3.212	3.46	3.212
			2.799	2.855		3.1	3.064	3.007	2.766	3.279	2.85	3.112	3.216	3.431	3.242
			2.813	2.857		3.095			2.749			3.125			3.235
