# Supplementary material for: Overexpression profiling reveals cellular requirements in the context of genetic backgrounds and environments
Source: PLoS Genet. 2023 Apr 28;19(4):e1010732. doi: 10.1371/journal.pgen.1010732 (PMC10171610; doi:10.1371/journal.pgen.1010732)
Supplement: S1 Data — (ZIP) [file pgen.1010732.s025.zip › S1_Data/Fig_2/Fig.2C/Fig.2C_statics.csv]

	rep1	rep2	rep3	mean	std	p-value	p*n	ratio
Vector	0.40736698	0.40840894	0.4266438	0.414139907	0.010841214	-	-	1.00E+00
CMD1	0.51540117	0.52624732	0.50974582	0.517131437	0.008385717	2.89E-04	1.16E-03	1.25E+00
ECM27	0.4948094	0.50210086	0.50896799	0.501959417	0.007080355	6.72E-04	2.69E-03	1.21E+00
GDT1	0.49924487	0.48828175	0.47387221	0.487132943	0.012725281	1.81E-03	7.24E-03	1.18E+00
YBR196C-A	0.45505813	0.46338435	0.44508226	0.454508247	0.009163427	8.47E-03	3.39E-02	1.10E+00
