# Supplementary material for: Overexpression profiling reveals cellular requirements in the context of genetic backgrounds and environments
Source: PLoS Genet. 2023 Apr 28;19(4):e1010732. doi: 10.1371/journal.pgen.1010732 (PMC10171610; doi:10.1371/journal.pgen.1010732)
Supplement: S1 Data — (ZIP) [file pgen.1010732.s025.zip › S1_Data/Fig_2/Fig.2C/Fig.2C_rawdata.csv]

	Vector_Rep1	Vector_Rep2	Vector_Rep3	CMD1-oe_Rep1	CMD1-oe_Rep2	CMD1-oe_Rep3	ECM27-oe-Rep1	ECM27-oe-Rep2	ECM27-oe-Rep3	GDT1-oe-Rep1	GDT1-oe-Rep2	GDT1-oe-Rep3	YBR196C-A-oe-Rep1	YBR196C-A-oe-Rep2	YBR196C-A-oe-Rep3
1	0.03	-0.001	0.001	0.003	0	0.002	-0.001	0	0	-0.006	-0.003	0.001	0.002	0	-0.002
2	0.003	-0.001	0	0	0	0.001	-0.001	0	-0.001	-0.008	-0.002	0	0.002	0	-0.003
3	0.003	-0.002	0.001	-0.001	-0.001	0	-0.003	0	-0.001	-0.008	-0.005	-0.002	0	-0.002	-0.003
4	0.001	-0.004	0.001	-0.003	-0.001	0	-0.002	-0.002	-0.002	-0.009	-0.005	-0.002	0	-0.002	-0.004
5	0.002	-0.003	0	-0.004	-0.002	0	-0.001	-0.002	-0.001	-0.009	-0.005	-0.002	0	-0.002	-0.005
6	0.002	-0.004	-0.001	-0.005	0	-0.002	-0.003	-0.001	-0.002	-0.01	-0.005	-0.001	0	-0.003	-0.005
7	0.001	-0.005	0	-0.005	-0.003	-0.002	-0.002	0	0	-0.009	-0.005	-0.002	0	-0.003	-0.004
8	0.002	-0.004	-0.001	-0.005	-0.003	-0.001	-0.002	0	0	-0.01	-0.004	-0.001	-0.001	-0.003	-0.004
9	0	-0.005	-0.002	-0.004	-0.002	0	-0.003	-0.001	0.001	-0.008	-0.005	-0.001	-0.001	-0.003	-0.003
10	0.002	-0.006	0	-0.004	-0.001	0	-0.003	-0.002	0.002	-0.01	-0.005	-0.001	0.001	-0.002	-0.003
11	0.001	-0.005	0	-0.005	-0.002	0	-0.003	-0.002	0	-0.009	-0.005	-0.002	-0.001	-0.002	-0.004
12	0.004	-0.005	0	-0.004	-0.001	0.001	-0.004	-0.002	-0.001	-0.009	-0.005	-0.001	0.001	-0.001	-0.003
13	0.003	-0.002	0	-0.004	-0.001	0.001	-0.002	-0.002	0	-0.008	0.003	0	0.002	-0.001	-0.003
14	0.002	-0.003	0.001	-0.004	0.001	0.001	-0.002	0	0	-0.008	-0.001	0.001	0	0.002	-0.001
15	0.002	-0.004	0.002	-0.004	0	0.001	-0.003	-0.001	0	-0.008	-0.002	0	0.003	0.003	-0.003
16	0.002	-0.003	0.001	-0.004	0.001	0.002	-0.002	-0.002	-0.001	-0.006	-0.001	0	0.002	0.002	-0.001
17	0.002	-0.004	0.001	-0.002	0.001	0.001	-0.002	-0.002	-0.001	-0.005	0	0.002	0.004	0.003	-0.003
18	0.002	-0.003	0.004	-0.004	0.001	0.001	-0.005	-0.001	-0.001	-0.005	-0.001	0.002	0.004	0.003	-0.002
19	0.003	-0.002	0.003	-0.003	0.004	0.002	-0.003	-0.002	-0.002	-0.006	0.002	0	0.002	0.003	-0.002
20	0.004	-0.003	0.001	-0.003	0.004	0.002	-0.003	-0.001	0.001	-0.004	0.001	0.001	0.004	0.002	-0.002
21	0.003	-0.003	0.002	-0.003	0.002	0.002	-0.003	-0.002	0	-0.004	0	0	0.004	0.004	-0.003
22	0.004	-0.003	0.004	-0.002	0.003	0.004	-0.005	-0.002	0	-0.004	0.002	0.001	0.005	0.002	-0.003
23	0.004	-0.0025	0.006	-0.002	0.006	0.004	-0.001	0	0	-0.004	0.003	0.001	0.004	0.004	-0.002
24	0.004	-0.002	0.004	-0.002	0.005	0.004	-0.002	0	0.001	-0.002	0.002	0.003	0.004	0.004	0
25	0.005	-0.002	0.004	0.004	0.006	0.006	-0.001	-0.001	0.001	-0.001	0.002	0.004	0.003	0.004	-0.001
26	0.008	-0.001	0.005	0.002	0.009	0.006	-0.002	0	0.002	0.002	0.004	0.004	0.004	0.005	0.001
27	0.008	-0.001	0.005	0	0.008	0.006	-0.001	0	0.001	-0.001	0.004	0.006	0.005	0.005	0
28	0.008	0.001	0.009	0	0.012	0.008	-0.001	0	0.003	0	0.005	0.006	0.005	0.005	0
29	0.01	0.002	0.009	0.004	0.017	0.01	0	0.002	0.005	0.001	0.005	0.01	0.005	0.008	0.001
30	0.011	0.001	0.011	0.003	0.016	0.01	0	0.001	0.006	0.003	0.009	0.011	0.009	0.008	0.003
31	0.01	0.003	0.011	0.008	0.02	0.013	0.002	0.005	0.008	0.005	0.012	0.011	0.009	0.008	0.004
32	0.012	0.004	0.01	0.006	0.02	0.017	0.002	0.008	0.011	0.006	0.015	0.013	0.01	0.011	0.005
33	0.015	0.005	0.015	0.01	0.025	0.017	0.002	0.006	0.01	0.008	0.018	0.017	0.011	0.016	0.006
34	0.016	0.006	0.017	0.012	0.025	0.019	0.003	0.005	0.011	0.01	0.02	0.02	0.013	0.016	0.009
35	0.016	0.008	0.018	0.018	0.027	0.023	0.004	0.01	0.015	0.01	0.02	0.02	0.016	0.016	0.011
36	0.018	0.01	0.023	0.019	0.033	0.024	0.008	0.009	0.018	0.016	0.023	0.024	0.016	0.02	0.013
37	0.02	0.013	0.023	0.03	0.037	0.028	0.009	0.01	0.022	0.019	0.026	0.028	0.019	0.023	0.017
38	0.023	0.015	0.025	0.023	0.042	0.031	0.009	0.015	0.023	0.022	0.031	0.031	0.02	0.025	0.016
39	0.026	0.016	0.026	0.026	0.047	0.038	0.013	0.018	0.023	0.024	0.038	0.034	0.025	0.025	0.019
40	0.028	0.018	0.03	0.031	0.053	0.039	0.013	0.019	0.028	0.03	0.037	0.039	0.026	0.031	0.02
41	0.031	0.019	0.035	0.034	0.059	0.042	0.018	0.024	0.032	0.032	0.041	0.041	0.03	0.035	0.026
42	0.035	0.025	0.037	0.035	0.064	0.046	0.018	0.026	0.035	0.037	0.049	0.045	0.034	0.04	0.028
43	0.039	0.027	0.041	0.044	0.075	0.049	0.024	0.027	0.04	0.039	0.049	0.049	0.035	0.042	0.032
44	0.04	0.03	0.046	0.051	0.074	0.057	0.026	0.032	0.042	0.045	0.056	0.056	0.04	0.049	0.033
45	0.044	0.034	0.049	0.049	0.084	0.061	0.027	0.033	0.048	0.051	0.071	0.059	0.046	0.052	0.04
46	0.047	0.038	0.053	0.055	0.091	0.07	0.028	0.039	0.049	0.055	0.074	0.069	0.048	0.061	0.042
47	0.053	0.042	0.057	0.066	0.102	0.071	0.034	0.042	0.057	0.061	0.076	0.071	0.052	0.06	0.047
48	0.057	0.046	0.062	0.07	0.109	0.077	0.039	0.046	0.064	0.066	0.081	0.077	0.055	0.076	0.054
49	0.06	0.053	0.067	0.076	0.114	0.085	0.042	0.054	0.078	0.074	0.09	0.086	0.061	0.073	0.059
50	0.064	0.055	0.073	0.082	0.126	0.097	0.046	0.057	0.078	0.08	0.097	0.092	0.068	0.078	0.063
51	0.071	0.062	0.081	0.091	0.134	0.099	0.051	0.061	0.086	0.089	0.104	0.099	0.074	0.09	0.069
52	0.076	0.063	0.088	0.097	0.144	0.109	0.053	0.068	0.095	0.092	0.113	0.107	0.076	0.092	0.078
53	0.083	0.071	0.091	0.106	0.154	0.117	0.06	0.073	0.104	0.102	0.119	0.112	0.082	0.099	0.083
54	0.088	0.08	0.099	0.118	0.176	0.126	0.066	0.086	0.114	0.11	0.127	0.124	0.092	0.114	0.09
55	0.091	0.084	0.106	0.118	0.178	0.134	0.071	0.089	0.118	0.118	0.135	0.128	0.096	0.115	0.097
56	0.099	0.09	0.11	0.131	0.192	0.143	0.077	0.096	0.128	0.133	0.148	0.146	0.105	0.125	0.105
57	0.107	0.097	0.119	0.142	0.219	0.162	0.086	0.102	0.143	0.144	0.16	0.146	0.11	0.134	0.107
58	0.118	0.106	0.129	0.154	0.221	0.166	0.09	0.113	0.148	0.149	0.165	0.168	0.117	0.144	0.118
59	0.121	0.109	0.141	0.16	0.234	0.176	0.102	0.118	0.163	0.162	0.186	0.171	0.127	0.15	0.125
60	0.133	0.118	0.143	0.176	0.249	0.191	0.107	0.126	0.17	0.169	0.193	0.18	0.14	0.162	0.133
61	0.142	0.125	0.153	0.197	0.263	0.2	0.111	0.141	0.182	0.18	0.206	0.194	0.15	0.183	0.146
62	0.147	0.132	0.162	0.197	0.278	0.212	0.124	0.144	0.199	0.193	0.218	0.207	0.156	0.185	0.153
63	0.155	0.143	0.17	0.211	0.3	0.228	0.133	0.16	0.208	0.205	0.234	0.222	0.172	0.195	0.163
64	0.163	0.151	0.185	0.23	0.324	0.251	0.14	0.171	0.223	0.222	0.238	0.252	0.177	0.204	0.179
65	0.173	0.157	0.189	0.238	0.33	0.259	0.151	0.176	0.233	0.231	0.257	0.242	0.191	0.229	0.179
66	0.187	0.165	0.205	0.25	0.351	0.271	0.162	0.19	0.251	0.245	0.269	0.259	0.193	0.238	0.193
67	0.197	0.177	0.215	0.269	0.375	0.289	0.17	0.199	0.265	0.257	0.291	0.275	0.205	0.249	0.206
68	0.198	0.185	0.223	0.284	0.388	0.303	0.192	0.212	0.287	0.277	0.295	0.286	0.216	0.27	0.219
69	0.215	0.202	0.241	0.306	0.416	0.322	0.2	0.228	0.294	0.293	0.323	0.298	0.233	0.278	0.229
70	0.224	0.209	0.248	0.323	0.433	0.333	0.201	0.241	0.31	0.318	0.335	0.317	0.248	0.286	0.238
71	0.23	0.216	0.262	0.34	0.461	0.365	0.216	0.258	0.331	0.329	0.349	0.337	0.258	0.307	0.253
72	0.248	0.231	0.278	0.361	0.488	0.388	0.226	0.265	0.352	0.337	0.371	0.354	0.271	0.321	0.269
73	0.258	0.248	0.287	0.368	0.49	0.389	0.245	0.282	0.375	0.378	0.395	0.376	0.295	0.335	0.285
74	0.266	0.255	0.298	0.398	0.52	0.415	0.257	0.306	0.395	0.379	0.41	0.389	0.3	0.347	0.296
75	0.285	0.269	0.327	0.424	0.547	0.437	0.275	0.33	0.41	0.401	0.44	0.41	0.314	0.367	0.311
76	0.311	0.286	0.331	0.46	0.578	0.473	0.289	0.336	0.424	0.423	0.453	0.425	0.333	0.39	0.329
77	0.31	0.293	0.345	0.453	0.596	0.488	0.303	0.357	0.453	0.437	0.47	0.454	0.353	0.412	0.344
78	0.324	0.299	0.365	0.475	0.626	0.504	0.329	0.379	0.482	0.482	0.497	0.468	0.366	0.433	0.357
79	0.339	0.316	0.376	0.506	0.645	0.551	0.344	0.397	0.497	0.499	0.521	0.495	0.389	0.44	0.376
80	0.347	0.33	0.391	0.533	0.693	0.555	0.359	0.416	0.527	0.51	0.541	0.523	0.408	0.463	0.389
81	0.382	0.345	0.41	0.549	0.725	0.583	0.39	0.442	0.554	0.534	0.574	0.533	0.422	0.476	0.42
82	0.379	0.361	0.426	0.578	0.757	0.611	0.397	0.456	0.583	0.557	0.598	0.562	0.44	0.502	0.43
83	0.391	0.385	0.452	0.604	0.775	0.643	0.42	0.494	0.615	0.599	0.621	0.596	0.461	0.524	0.442
84	0.411	0.405	0.471	0.629	0.803	0.679	0.441	0.513	0.636	0.612	0.637	0.605	0.496	0.546	0.466
85	0.445	0.418	0.485	0.658	0.839	0.702	0.463	0.531	0.666	0.634	0.676	0.658	0.503	0.568	0.49
86	0.465	0.43	0.51	0.7	0.868	0.716	0.507	0.55	0.692	0.658	0.693	0.677	0.524	0.59	0.502
87	0.477	0.443	0.52	0.735	0.909	0.758	0.523	0.579	0.73	0.686	0.737	0.694	0.558	0.605	0.539
88	0.489	0.456	0.539	0.752	0.964	0.782	0.543	0.609	0.76	0.731	0.757	0.725	0.575	0.669	0.55
89	0.503	0.47	0.568	0.797	0.979	0.831	0.579	0.637	0.792	0.759	0.783	0.742	0.598	0.662	0.577
90	0.52	0.497	0.589	0.81	1.013	0.852	0.586	0.667	0.81	0.781	0.805	0.781	0.63	0.694	0.592
91	0.543	0.525	0.62	0.844	1.078	0.892	0.607	0.694	0.855	0.811	0.855	0.811	0.658	0.723	0.636
92	0.558	0.541	0.63	0.884	1.093	0.906	0.645	0.73	0.875	0.838	0.881	0.846	0.7	0.747	0.636
93	0.603	0.558	0.659	0.94	1.135	0.943	0.665	0.76	0.911	0.869	0.918	0.869	0.705	0.781	0.666
94	0.609	0.584	0.687	0.946	1.166	0.976	0.691	0.782	0.941	0.894	0.945	0.902	0.732	0.808	0.696
95	0.64	0.594	0.721	0.998	1.208	1.017	0.715	0.829	0.982	0.963	0.986	0.93	0.759	0.826	0.717
96	0.644	0.615	0.739	1.021	1.269	1.054	0.765	0.852	1.019	1.001	1.001	0.963	0.815	0.866	0.77
97	0.67	0.636	0.765	1.058	1.274	1.108	0.789	0.888	1.047	1.008	1.039	1.019	0.824	0.897	0.77
98	0.692	0.669	0.796	1.103	1.317	1.157	0.818	0.923	1.09	1.043	1.093	1.034	0.855	0.932	0.808
99	0.732	0.699	0.848	1.13	1.373	1.18	0.869	0.953	1.15	1.068	1.119	1.077	0.901	0.96	0.829
100	0.765	0.703	0.847	1.211	1.4	1.201	0.883	0.983	1.167	1.115	1.152	1.092	0.92	0.99	0.861
101	0.77	0.729	0.872	1.207	1.45	1.246	0.926	1.036	1.192	1.168	1.184	1.129	0.945	1.025	0.937
102	0.792	0.744	0.904	1.282	1.494	1.282	0.95	1.066	1.24	1.193	1.24	1.171	0.997	1.068	0.924
103	0.848	0.785	0.93	1.289	1.521	1.326	1.007	1.142	1.284	1.219	1.254	1.219	1.015	1.097	0.955
104	0.858	0.823	0.957	1.339	1.573	1.381	1.025	1.146	1.311	1.262	1.29	1.266	1.07	1.142	0.978
105	0.896	0.826	0.994	1.368	1.647	1.414	1.1	1.173	1.355	1.31	1.345	1.305	1.098	1.194	1.012
106	0.901	0.863	1.032	1.418	1.66	1.45	1.105	1.214	1.404	1.338	1.384	1.332	1.168	1.192	1.059
107	0.932	0.885	1.057	1.464	1.7	1.504	1.144	1.246	1.42	1.378	1.414	1.367	1.151	1.226	1.085
108	0.969	0.906	1.083	1.516	1.754	1.563	1.189	1.298	1.469	1.431	1.447	1.405	1.2	1.299	1.134
109	1.005	0.942	1.105	1.537	1.787	1.58	1.224	1.353	1.518	1.501	1.519	1.455	1.24	1.32	1.158
110	1.025	0.954	1.149	1.586	1.824	1.637	1.298	1.396	1.552	1.498	1.534	1.497	1.323	1.339	1.179
111	1.046	0.991	1.184	1.637	1.871	1.671	1.301	1.425	1.593	1.54	1.582	1.507	1.323	1.397	1.206
112	1.079	1.034	1.206	1.667	1.903	1.708	1.349	1.465	1.631	1.587	1.618	1.581	1.354	1.421	1.272
113	1.106	1.047	1.233	1.726	1.95	1.738	1.407	1.504	1.665	1.615	1.653	1.602	1.383	1.46	1.277
114	1.153	1.084	1.302	1.752	1.992	1.78	1.435	1.548	1.712	1.682	1.709	1.628	1.428	1.499	1.319
115	1.19	1.112	1.309	1.792	2.053	1.82	1.477	1.615	1.756	1.69	1.758	1.666	1.477	1.549	1.349
116	1.222	1.152	1.356	1.836	2.088	1.85	1.524	1.638	1.778	1.736	1.796	1.688	1.553	1.598	1.431
117	1.245	1.181	1.378	1.869	2.121	1.9	1.559	1.681	1.833	1.774	1.81	1.747	1.556	1.636	1.429
118	1.288	1.21	1.424	1.92	2.174	1.959	1.601	1.739	1.854	1.819	1.853	1.78	1.588	1.669	1.458
119	1.312	1.25	1.46	1.954	2.224	1.994	1.665	1.758	1.898	1.851	1.894	1.813	1.654	1.69	1.512
120	1.36	1.309	1.5	1.986	2.264	2.02	1.686	1.802	1.932	1.878	1.926	1.853	1.672	1.742	1.541
121	1.392	1.312	1.536	2.028	2.297	2.061	1.732	1.835	1.977	1.94	1.972	1.904	1.71	1.776	1.594
122	1.42	1.349	1.582	2.082	2.328	2.105	1.768	1.88	2.013	1.959	2.018	1.933	1.776	1.811	1.613
123	1.477	1.377	1.613	2.118	2.369	2.144	1.814	1.92	2.049	1.984	2.051	1.981	1.802	1.854	1.655
124	1.5	1.418	1.646	2.176	2.398	2.175	1.843	1.959	2.096	2.03	2.088	1.996	1.841	1.886	1.708
125	1.56	1.439	1.704	2.191	2.445	2.216	1.891	2.008	2.119	2.064	2.123	2.071	1.868	1.916	1.745
126	1.564	1.49	1.713	2.238	2.471	2.241	1.935	2.059	2.152	2.1	2.167	2.067	1.901	1.978	1.789
127	1.596	1.511	1.767	2.268	2.483	2.276	1.957	2.086	2.183	2.122	2.206	2.122	1.95	2.001	1.813
128	1.643	1.556	1.792	2.29	2.524	2.322	2.014	2.136	2.204	2.147	2.248	2.123	1.984	2.038	1.843
129	1.666	1.598	1.824	2.339	2.557	2.336	2.061	2.185	2.255	2.194	2.264	2.162	2.031	2.088	1.878
130	1.702	1.637	1.87	2.349	2.593	2.37	2.082	2.238	2.284	2.231	2.311	2.192	2.053	2.116	1.94
131	1.741	1.657	1.906	2.394	2.603	2.393	2.138	2.242	2.294	2.236	2.346	2.219	2.123	2.152	1.958
132	1.789	1.687	1.944	2.422	2.639	2.419	2.184	2.301	2.31	2.257	2.351	2.241	2.147	2.187	1.996
133	1.8	1.715	1.965	2.452	2.641	2.461	2.191	2.342	2.357	2.31	2.395	2.255	2.175	2.23	2.039
134	1.834	1.755	1.999	2.461	2.677	2.472	2.22	2.376	2.388	2.313	2.43	2.274	2.226	2.259	2.082
135	1.867	1.792	2.064	2.477	2.669	2.504	2.276	2.406	2.376	2.35	2.48	2.299	2.267	2.304	2.119
136	1.897	1.822	2.08	2.509	2.674	2.497	2.294	2.439	2.405	2.354	2.483	2.334	2.275	2.322	2.165
137	1.932	1.858	2.111	2.507	2.699	2.522	2.315	2.468	2.402	2.373	2.509	2.332	2.315	2.357	2.195
138	1.955	1.896	2.131	2.523	2.698	2.526	2.363	2.499	2.423	2.362	2.515	2.337	2.333	2.376	2.217
139	1.989	1.927	2.175	2.544	2.697	2.536	2.386	2.499	2.461	2.38	2.524	2.349	2.372	2.403	2.249
140	2.012	1.949	2.214	2.545	2.693	2.548	2.405	2.55	2.443	2.383	2.532	2.351	2.398	2.435	2.282
141	2.05	1.999	2.238	2.551	2.71	2.557	2.428	2.552	2.442	2.384	2.553	2.363	2.416	2.428	2.326
142	2.068	2.018	2.27	2.566	2.71	2.564	2.465	2.597	2.456	2.385	2.522	2.356	2.441	2.492	2.351
143	2.08	2.061	2.289	2.564	2.708	2.557	2.464	2.575	2.477	2.415	2.535	2.352	2.464	2.487	2.37
144	2.108	2.074	2.326	2.561	2.725	2.561	2.464	2.604	2.467	2.391	2.551	2.364	2.477	2.504	2.398
145	2.137	2.104	2.344	2.574	2.715	2.568	2.483	2.639	2.471	2.398	2.561	2.394	2.486	2.515	2.446
146	2.156	2.136	2.372	2.584	2.733	2.566	2.456	2.637	2.487	2.38	2.548	2.365	2.479	2.516	2.475
147	2.176	2.156	2.385	2.591	2.727	2.569	2.535	2.659	2.438	2.377	2.539	2.368	2.494	2.528	2.494
148	2.204	2.181	2.399	2.589	2.719	2.569	2.519	2.655	2.472	2.39	2.564	2.383	2.494	2.532	2.478
149	2.212	2.202	2.415	2.58	2.719	2.57	2.49	2.632	2.482	2.388	2.546	2.365	2.504	2.558	2.518
150	2.224	2.209	2.43	2.594	2.737	2.573	2.532	2.683	2.465	2.399	2.568	2.359	2.497	2.546	2.538
151	2.218	2.253	2.448	2.583	2.72	2.565	2.506	2.684	2.466	2.392	2.564	2.374	2.517	2.541	2.551
152	2.235	2.255	2.457	2.606	2.741	2.561	2.525	2.664	2.461	2.401	2.548	2.377	2.49	2.547	2.577
153	2.245	2.29	2.464	2.574	2.711	2.594	2.495	2.646	2.477	2.399	2.568	2.373	2.482	2.532	2.572
154	2.255	2.296	2.472	2.602	2.731	2.577	2.514	2.622	2.48	2.405	2.543	2.371	2.509	2.53	2.557
155	2.247	2.293	2.471	2.597	2.721	2.572	2.492	2.653	2.47	2.399	2.553	2.361	2.506	2.54	2.558
156	2.238	2.317	2.492	2.584	2.727	2.569	2.517	2.66	2.473	2.388	2.532	2.373	2.499	2.532	2.586
157	2.256	2.321	2.478	2.613	2.729	2.581	2.53	2.634	2.486	2.385	2.575	2.374	2.519	2.567	2.574
158	2.267	2.318	2.471	2.573	2.721	2.576	2.524	2.667	2.496	2.39	2.565	2.37	2.501	2.541	2.555
159	2.253	2.317	2.49	2.602	2.735	2.596	2.536	2.656	2.466	2.405	2.574	2.372	2.506	2.547	2.588
160	2.25	2.336	2.481	2.587	2.739	2.58	2.511	2.661	2.478	2.402	2.543	2.383	2.508	2.521	2.57
161	2.255	2.329	2.495	2.599	2.743	2.587	2.515	2.667	2.483	2.391	2.539	2.37	2.517	2.524	2.569
162	2.248	2.337	2.486	2.596	2.722	2.584	2.523	2.64	2.494	2.41	2.557	2.374	2.503	2.544	2.584
163	2.259	2.328	2.478	2.593	2.717	2.602	2.525	2.692	2.467	2.391	2.575	2.388	2.511	2.547	2.596
164	2.252	2.34	2.496	2.59	2.736	2.587	2.516	2.686	2.486	2.409	2.577	2.374	2.502	2.558	2.603
165	2.255	2.349	2.493	2.597	2.732	2.59	2.529	2.686	2.478	2.387	2.564	2.378	2.504	2.565	2.611
166	2.254	2.339	2.497	2.596	2.742	2.599	2.532	2.622	2.506	2.408	2.559	2.379	2.518	2.576	2.581
167	2.257	2.346	2.492	2.593	2.746	2.586	2.54	2.697	2.474	2.408	2.557	2.37	2.529	2.552	2.569
168	2.274	2.341	2.482	2.593	2.721	2.586	2.555	2.656	2.49	2.387	2.574	2.379	2.502	2.569	2.587
169	2.26	2.339	2.5	2.597	2.737	2.581	2.493	2.688	2.48	2.407	2.558	2.398	2.541	2.573	2.596
170	2.276	2.343	2.493	2.595	2.729	2.59	2.529	2.668	2.483	2.408	2.566	2.394	2.512	2.538	2.581
171	2.26	2.343	2.495	2.61	2.739	2.597	2.54	2.661	2.485	2.4	2.581	2.381	2.519	2.59	2.579
172	2.269	2.341	2.494	2.594	2.729	2.581	2.537	2.713	2.483	2.4	2.574	2.383	2.54	2.553	2.566
173	2.275	2.346	2.488	2.604	2.748	2.594	2.566	2.674	2.494	2.419	2.587	2.379	2.537	2.565	2.59
174	2.257	2.339	2.499	2.603	2.742	2.59	2.524	2.669	2.487	2.401	2.598	2.383	2.535	2.551	2.583
175	2.269	2.339	2.494	2.581	2.753	2.604	2.522	2.681	2.461	2.403	2.572	2.385	2.536	2.551	2.619
176	2.261	2.334	2.526	2.624	2.746	2.603	2.577	2.674	2.499	2.407	2.572	2.4	2.539	2.562	2.601
177	2.267	2.346	2.499	2.619	2.75	2.596	2.544	2.688	2.492	2.412	2.612	2.391	2.533	2.575	2.617
178	2.267	2.341	2.504	2.606	2.741	2.605	2.596	2.675	2.544	2.428	2.572	2.393	2.544	2.573	2.593
179	2.277	2.351	2.499	2.604	2.77	2.599	2.533	2.67	2.486	2.414	2.581	2.385	2.514	2.574	2.605
180	2.261	2.349	2.503	2.619	2.762	2.602	2.54	2.702	2.504	2.415	2.59	2.4	2.531	2.57	2.588
181	2.276	2.347	2.497	2.609	2.757	2.604	2.519	2.783	2.481	2.429	2.577	2.394	2.537	2.568	2.595
182	2.277	2.348	2.503	2.623	2.785	2.613	2.561	2.633	2.501	2.434	2.594	2.419	2.559	2.574	2.63
183	2.263	2.355	2.506	2.617	2.765	2.606	2.55	2.671	2.516	2.426	2.586	2.417	2.565	2.57	2.593
184	2.285	2.355	2.516	2.626	2.773	2.61	2.588	2.695	2.541	2.421	2.589	2.402	2.567	2.573	2.594
185	2.268	2.359	2.501	2.613	2.775	2.609	2.543	2.634	2.517	2.434	2.597	2.406	2.555	2.577	2.598
186	2.279	2.374	2.506	2.635	2.8	2.619	2.557	2.715	2.494	2.439	2.626	2.416	2.575	2.602	2.608
187	2.274	2.373	2.504	2.619	2.785	2.623	2.561	2.704	2.518	2.43	2.625	2.417	2.574	2.619	2.606
188	2.268	2.357	2.519	2.628	2.799	2.625	2.61	2.69	2.533	2.436	2.61	2.412	2.568	2.59	2.61
189	2.27	2.352	2.508	2.624	2.785	2.625	2.559	2.758	2.537	2.435	2.632	2.441	2.577	2.605	2.601
190	2.285	2.366	2.51	2.623	2.773	2.626	2.577	2.71	2.524	2.439	2.646	2.419	2.57	2.615	2.637
191	2.284	2.356	2.509	2.645	2.805	2.619	2.588	2.727	2.544	2.438	2.615	2.415	2.589	2.611	2.631
192	2.292	2.363	2.509	2.641	2.791	2.656	2.57	2.724	2.521	2.446	2.626	2.407	2.593	2.596	2.641
193	2.291	2.359	2.508	2.638	2.806	2.635	2.572	2.731	2.535	2.455	2.648	2.427	2.596	2.612	2.632
194	2.283	2.371	2.529	2.649	2.812	2.628	2.558	2.725	2.548	2.448	2.625	2.426	2.596	2.616	2.62
195	2.288	2.364	2.51	2.666	2.809	2.654	2.588	2.713	2.538	2.455	2.627	2.426	2.609	2.622	2.644
196	2.29	2.356	2.512	2.646	2.817	2.63	2.59	2.72	2.538	2.472	2.63	2.429	2.612	2.615	2.599
197	2.298	2.352	2.522	2.667	2.824	2.642	2.61	2.742	2.548	2.474	2.646	2.438	2.618	2.632	2.645
198	2.294	2.37	2.525	2.66	2.82	2.641	2.588	2.785	2.567	2.479	2.676	2.443	2.625	2.639	2.622
199	2.292	2.371	2.517	2.682	2.841	2.646	2.61	2.74	2.543	2.48	2.64	2.449	2.608	2.608	2.641
200	2.303	2.362	2.532	2.667	2.84	2.645	2.616	2.744	2.547	2.474	2.645	2.445	2.63	2.624	2.613
201	2.292	2.368	2.532	2.679	2.85	2.67	2.596	2.746	2.573	2.473	2.661	2.464	2.641	2.646	2.639
202	2.3	2.383	2.533	2.678	2.852	2.657	2.619	2.787	2.579	2.48	2.684	2.45	2.65	2.639	2.625
203	2.314	2.37	2.544	2.679	2.864	2.657	2.605	2.795	2.582	2.503	2.664	2.464	2.664	2.696	2.653
204	2.298	2.377	2.537	2.686	2.862	2.678	2.625	2.778	2.562	2.492	2.682	2.473	2.662	2.666	2.631
205	2.305	2.383	2.541	2.69	2.857	2.681	2.623	2.77	2.583	2.506	2.693	2.468	2.678	2.673	2.647
206	2.315	2.379	2.554	2.699	2.867	2.681	2.634	2.798	2.573	2.508	2.697	2.47	2.689	2.695	2.663
207	2.305	2.379	2.547	2.699	2.877	2.669	2.627	2.777	2.601	2.522	2.713	2.481	2.707	2.681	2.647
208	2.325	2.383	2.552	2.698	2.884	2.685	2.634	2.764	2.584	2.512	2.727	2.473	2.704	2.699	2.627
209	2.325	2.38	2.543	2.718	2.909	2.686	2.668	2.749	2.595	2.519	2.714	2.493	2.703	2.673	2.679
210	2.318	2.392	2.55	2.704	2.889	2.684	2.664	2.763	2.606	2.537	2.72	2.489	2.7	2.673	2.647
211	2.319	2.387	2.551	2.708	2.895	2.697	2.662	2.797	2.609	2.519	2.733	2.497	2.75	2.708	2.671
212	2.334	2.405	2.568	2.708	2.9	2.689	2.652	2.806	2.62	2.56	2.734	2.497	2.721	2.686	2.67
213	2.326	2.39	2.567	2.724	2.921	2.698	2.664	2.811	2.639	2.536	2.78	2.515	2.737	2.718	2.656
214	2.333	2.405	2.574	2.728	2.908	2.699	2.671	2.802	2.612	2.544	2.761	2.503	2.76	2.727	2.666
215	2.347	2.403	2.582	2.719	2.94	2.702	2.671	2.786	2.618	2.565	2.77	2.517	2.736	2.743	2.684
216	2.343	2.405	2.594	2.734	2.924	2.715	2.688	2.823	2.624	2.555	2.778	2.531	2.769	2.725	2.691
217	2.344	2.402	2.599	2.742	2.932	2.71	2.685	2.82	2.638	2.574	2.778	2.53	2.804	2.729	2.7
218	2.341	2.421	2.591	2.739	2.945	2.732	2.69	2.829	2.639	2.574	2.783	2.529	2.784	2.751	2.703
219	2.349	2.423	2.586	2.748	2.952	2.721	2.7	2.836	2.657	2.567	2.808	2.54	2.799	2.736	2.702
220	2.356	2.435	2.589	2.735	2.967	2.729	2.721	2.856	2.654	2.596	2.812	2.548	2.797	2.742	2.702
221	2.364	2.432	2.59	2.751	2.949	2.737	2.708	2.86	2.663	2.583	2.823	2.551	2.815	2.703	2.714
222	2.365	2.43	2.593	2.754	2.971	2.736	2.717	2.863	2.675	2.594	2.823	2.562	2.828	2.756	2.714
223	2.366	2.436	2.604	2.768	2.975	2.747	2.725	2.83	2.674	2.572	2.867	2.581	2.84	2.783	2.718
224	2.383	2.432	2.597	2.791	2.979	2.748	2.735	2.833	2.677	2.613	2.87	2.58	2.85	2.791	2.744
225	2.387	2.436	2.604	2.771	2.976	2.762	2.713	2.858	2.679	2.615	2.858	2.577	2.859	2.8	2.736
226	2.379	2.436	2.61	2.777	2.993	2.753	2.721	2.877	2.675	2.608	2.862	2.609	2.867	2.801	2.746
227	2.383	2.446	2.613	2.78	2.994	2.761	2.732	2.896	2.674	2.654	2.882	2.586	2.878	2.808	2.744
228	2.385	2.45	2.609	2.784	3.004	2.766	2.753	2.902	2.691	2.63	2.889	2.596	2.888	2.812	2.749
229	2.401	2.46	2.633	2.798	3.016	2.772	2.758	2.891	2.686	2.627	2.87	2.612	2.929	2.817	2.756
230	2.401	2.46	2.635	2.8	3.017	2.775	2.746	2.889	2.702	2.625	2.909	2.605	2.945	2.84	2.746
231	2.41	2.472	2.627	2.812	3.032	2.779	2.76	2.913	2.699	2.664	2.903	2.608	2.922	2.828	2.764
232	2.414	2.471	2.649	2.817	3.033	2.783	2.778	2.911	2.703	2.634	2.916	2.634	2.94	2.864	2.76
233	2.403	2.478	2.642	2.819	3.045	2.792	2.775	2.929	2.715	2.676	2.931	2.632	2.993	2.907	2.797
234	2.413	2.479	2.652	2.826	3.042	2.788	2.788	2.935	2.72	2.676	2.929	2.644	2.972	2.882	2.793
235	2.426	2.488	2.655	2.846	3.039	2.797	2.784	2.928	2.722	2.69	2.988	2.66	2.986	2.88	2.804
236	2.429	2.492	2.655	2.84	3.068	2.813	2.813	2.947	2.719	2.698	2.965	2.655	2.964	2.906	2.798
237	2.43	2.499	2.664	2.848	3.076	2.804	2.8	2.953	2.725	2.706	2.995	2.675	3.007	2.9	2.797
238	2.441	2.516	2.657	2.84	3.063	2.808	2.817	2.978	2.749	2.686	3.034	2.669	3.027	2.888	2.812
239	2.445	2.514	2.67	2.853	3.088	2.823	2.835	2.947	2.743	2.712	2.993	2.664	3.012	2.891	2.807
240	2.452	2.51	2.678	2.863	3.088	2.827	2.838	2.967	2.761	2.737	3.017	2.686	3.019	2.918	2.843
241	2.45	2.521	2.682	2.866	3.105	2.827	2.83	2.981	2.762	2.753	3.027	2.695	3.046	2.939	2.842
242	2.459	2.533	2.683	2.871	3.132	2.829	2.844	2.984	2.768	2.744	3.031	2.705	3.034	2.95	2.838
243	2.466	2.545	2.695	2.879	3.118	2.824	2.837	2.979	2.753	2.754	3.066	2.712	3.059	2.944	2.835
244	2.481	2.544	2.708	2.885	3.117	2.845	2.874	3.022	2.772	2.754	3.083	2.711	3.088	2.964	2.869
245	2.483	2.546	2.712	2.887	3.121	2.848	2.871	2.99	2.802	2.756	3.049	2.715	3.091	2.988	2.891
246	2.493	2.553	2.697	2.907	3.141	2.853	2.857	2.995	2.78	2.743	3.096	2.747	3.131	2.959	2.873
247	2.485	2.554	2.704	2.902	3.155	2.865	2.874	3.008	2.779	2.797	3.118	2.747	3.126	2.952	2.88
248	2.487	2.557	2.727	2.917	3.153	2.864	2.881	3.009	2.793	2.801	3.112	2.746	3.121	3	2.888
249	2.503	2.561	2.728	2.911	3.165	2.867	2.865	3.018	2.807	2.806	3.12	2.747	3.184	2.994	2.872
250	2.51	2.576	2.734	2.916	3.162	2.865	2.885	3.04	2.821	2.834	3.14	2.757	3.175	3.031	2.903
251	2.506	2.577	2.739	2.916	3.189	2.884	2.879	3.011	2.798	2.79	3.161	2.763	3.18	3.018	2.922
252	2.511	2.59	2.756	2.922	3.182	2.873	2.901	3.044	2.82	2.804	3.142	2.792	3.182	3.033	2.931
253	2.519	2.591	2.77	2.944	3.189	2.878	2.908	3.067	2.815	2.843	3.15	2.783	3.205	3.038	2.909
254	2.541	2.603	2.763	2.951	3.202	2.894	2.891	3.045	2.844	2.85	3.124	2.794	3.178	3.044	2.961
255	2.533	2.618	2.763	2.959	3.219	2.894	2.946	3.068	2.821	2.882	3.196	2.811	3.208	3.048	2.959
256	2.552	2.619	2.773	2.961	3.214	2.91	2.945	3.067	2.826	2.867	3.204	2.814	3.257	3.063	2.964
257	2.552	2.615	2.772	2.966	3.229	2.91	2.951	3.042	2.844	2.872	3.229	2.807	3.25	3.023	2.954
258	2.548	2.627	2.79	2.973	3.264	2.923	2.943	3.103	2.878	2.894	3.213	2.824	3.303	3.064	2.96
259	2.568	2.631	2.797	2.971	3.227	2.918	2.952	3.121	2.824	2.884	3.212	2.834	3.262	3.084	2.981
260	2.569	2.65	2.804	2.984	3.243	2.917	2.966	3.105	2.873	2.895	3.243	2.838	3.331	3.075	2.987
261	2.576	2.65	2.807	2.998	3.257	2.935	2.969	3.109	2.878	2.916	3.293	2.85	3.313	3.1	2.972
262	2.583	2.661	2.815	2.99	3.267	2.929	2.997	3.102	2.871	2.881	3.288	2.851	3.28	3.106	2.99
263	2.591	2.669	2.814	3	3.262	2.937	3.002	3.127	2.896	2.875	3.294	2.86	3.357	3.111	2.998
264	2.589	2.662	2.822	3.015	3.294	2.949	2.976	3.134	2.894	2.91	3.293	2.869	3.345	3.124	3.004
265	2.596	2.678	2.833	3.008	3.291	2.955	2.986	3.129	2.86	2.937	3.292	2.888	3.353	3.124	3.053
266	2.609	2.692	2.845	3.017	3.294	2.969	2.993	3.126	2.901	2.959	3.363	2.888	3.351	3.127	3.036
267	2.608	2.703	2.835	3.025	3.301	2.969	2.982	3.175	2.869	2.966	3.278	2.893	3.359	3.148	3.06
268	2.618	2.685	2.849	3.03	3.322	2.964	3.026	3.169	2.887	2.966	3.36	2.895	3.411	3.191	3.033
269	2.627	2.718	2.865	3.044	3.329	2.961	3.053	3.151	2.899	2.928	3.385	2.914	3.387	3.116	3.037
270	2.627	2.728	2.866	3.048	3.33	2.969	3.011	3.177	2.91	2.997	3.43	2.926	3.41	3.176	3.067
271	2.641	2.719	2.865	3.044	3.329	2.981	3.046	3.187	2.916	2.98	3.431	2.923	3.407	3.169	3.112
272	2.653	2.727	2.878	3.073	3.338	2.979	3.03	3.199	2.909	2.987	3.477	2.929	3.382	3.178	3.087
273	2.655	2.733	2.888	3.063	3.358	2.987	3.053	3.18	2.93	3.01	3.45	2.939	3.541	3.168	3.099
274	2.657	2.736	2.885	3.07	3.352	2.994	3.044	3.206	2.916	3.032	3.412	2.945	3.419	3.205	3.131
275	2.667	2.748	2.888	3.082	3.375	3.002	3.063	3.227	2.95	2.996	3.465	2.957	3.458	3.189	3.12
276	2.679	2.755	2.907	3.089	3.375	3.013	3.052	3.237	2.938	2.989	3.451	2.96	3.487	3.213	3.117
277	2.666	2.776	2.918	3.093	3.381	3.003	3.03	3.225	2.955	3.009	3.43	2.973	3.473	3.284	3.109
278	2.678	2.779	2.915	3.09	3.397	3.016	3.09	3.33	2.931	3.029	3.478	2.981	3.466	3.221	3.126
279	2.684	2.783	2.924	3.097	3.394	3.023	3.085	3.237	2.966	3.042	3.506	2.995	3.592	3.175	3.168
280	2.695	2.792	2.926	3.102	3.41	3.041	3.066	3.249	2.971	3.003	3.496	2.995	3.504	3.221	3.157
281	2.693	2.794	2.932	3.117	3.401	3.029	3.127	3.23	2.965	3.032	3.502	3	3.474	3.254	3.14
282	2.711	2.815	2.945	3.131	3.421	3.031	3.107	3.252	2.969	3.048	3.525	3.009	3.503	3.273	3.155
283	2.714	2.809	2.942	3.114	3.433	3.034	3.129	3.221	2.98	3.046	3.553	3.02	3.481	3.228	3.145
284	2.717	2.815	2.968	3.136	3.429	3.051	3.056	3.396	2.984	3.066	3.516	3.015	3.532	3.218	3.18
285	2.721	2.829	2.954	3.139	3.44	3.056	3.218	3.16	2.988	3.084	3.539	3.025	3.597	3.186	3.191
286	2.728	2.84	2.967	3.147	3.478	3.044	3.218	3.295	2.994	3.082	3.63	3.032	3.553	3.242	3.216
			2.974			3.045			2.981			3.04			3.162
