# Supplementary material for: Overexpression profiling reveals cellular requirements in the context of genetic backgrounds and environments
Source: PLoS Genet. 2023 Apr 28;19(4):e1010732. doi: 10.1371/journal.pgen.1010732 (PMC10171610; doi:10.1371/journal.pgen.1010732)
Supplement: S1 Data — (ZIP) [file pgen.1010732.s025.zip › S1_Data/Fig_2/Fig.2D/Fig.2D_rawdata.csv]

time	Vector_Rep1	Vector_Rep2	Vector_Rep3	CMD1-oe_Rep1	CMD1-oe_Rep2	CMD1-oe_Rep3	ECM27-oe-Rep1	ECM27-oe-Rep2	ECM27-oe-Rep3	GDT1-oe-Rep1	GDT1-oe-Rep2	GDT1-oe-Rep3	YBR196C-A-oe-Rep1	YBR196C-A-oe-Rep2	YBR196C-A-oe-Rep3
-60	-4	5	-60	-22	-44	-3	47	108	79	60	62	-17	40	64	0
-54	6	5	14	-10	21	-57	79	9	163	70	61	16	51	49	33
-48	11	32	-50	34	36	-16	107	68	79	19	65	55	42	48	1
-42	-71	-22	-16	-37	-74	-32	80	44	74	63	50	69	17	0	74
-36	-3	-7	-41	-11	-47	-18	79	38	82	82	69	59	24	17	44
-30	-18	-13	3	35	11	-20	63	64	62	103	61	19	80	-1	24
-24	38	-47	1	-3	-34	-21	92	130	81	31	20	69	14	86	20
-18	-8	39	-21	0	36	20	66	108	38	86	58	26	70	18	28
-12	32	-38	-19	-16	1	-19	70	61	76	9	89	35	66	12	14
-6	-12	-52	-35	-16	-11	-62	139	61	105	119	47	79	27	-11	18
0	18	-26	21	7	8	-39	92	113	107	50	41	62	51	30	50
6	113	187	134	53	74	84	399	438	392	218	273	258	1170	1244	990
12	346	261	241	90	129	87	717	709	621	393	408	469	1782	1709	1423
18	335	280	277	130	144	124	857	864	747	439	472	505	1763	1759	1487
24	352	344	401	108	96	103	830	948	775	464	553	510	1628	1461	1584
30	332	364	407	115	117	92	734	811	750	428	535	508	1482	1331	1448
36	333	394	394	110	87	119	633	824	823	451	560	418	1356	1024	1324
42	300	394	423	135	109	52	606	757	747	487	510	507	1101	897	1296
48	256	281	386	95	152	157	474	779	717	355	457	449	930	730	1175
54	281	248	402	78	153	108	373	720	580	301	530	370	796	524	1060
60	174	279	382	78	129	147	332	596	569	321	467	262	632	462	951
66	208	215	316	93	104	108	266	572	532	291	415	307	567	397	883
72	152	236	349	69	80	98	195	462	477	275	433	238	510	312	839
78	203	189	372	109	116	75	216	435	408	177	302	236	430	284	763
84	140	161	278	115	142	92	197	335	382	164	289	187	382	247	689
90	135	123	264	27	72	97	140	335	359	193	331	162	266	228	598
96	153	132	297	29	60	93	109	266	296	146	251	125	237	157	490
102	106	141	288	68	93	47	136	221	245	164	248	161	210	150	406
108	135	119	189	45	86	107	102	206	247	172	234	76	159	89	376
114	116	81	245	11	111	77	69	188	211	90	236	129	146	72	359
120	76	70	221	63	45	38	77	222	160	168	203	53	97	82	339
126	80	116	198	53	87	59	113	218	144	136	133	71	122	76	225
132	60	103	184	49	45	133	23	134	135	90	116	38	156	104	272
138	87	105	158	28	81	37	113	135	110	49	110	57	124	120	237
144	49	86	151	88	50	75	108	120	114	56	133	27	110	55	260
150	62	33	142	97	42	78	62	134	132	82	91	80	83	31	197
156	53	35	76	145	78	45	73	103	54	56	131	30	107	55	163
162	39	30	97	29	78	56	56	89	152	88	104	73	136	89	162
168	89	49	83	47	-23	47	33	74	125	87	55	40	59	12	135
174	36	117	158	87	89	43	72	86	134	53	117	60	112	22	139
180	67	26	127	30	55	64	63	107	56	22	34	55	60	57	88
186	37	50	57	62	31	40	49	42	25	59	72	44	69	74	79
192	24	31	70	73	29	21	46	98	92	41	51	12	63	17	92
198	62	73	76	42	40	38	-10	69	85	89	91	49	66	40	139
204	60	41	63	58	-8	46	78	48	49	45	61	45	83	53	45
210	88	47	93	9	-10	20	64	98	46	8	97	-9	79	75	28
216	-38	41	47	30	57	22	66	62	26	49	69	48	34	-15	59
222	36	37	83	74	33	-3	30	74	-5	22	75	12	36	27	39
228	47	25	72	51	52	89	48	15	40	42	22	-2	1	27	53
234	60	33	64	20	53	66	-1	33	11	39	44	-25	77	24	50
240	14	65	29	35	30	36	-35	19	91	75	36	40	23	40	92
246	90	37	84	2	37	22	49	81	24	50	49	63	47	72	41
252	52	30	86	61	87	8	17	38	-19	18	57	16	62	53	37
258	34	71	47	42	29	6	46	55	82	33	90	6	64	66	25
264	39	20	14	49	10	29	65	42	43	9	18	25	92	-4	63
270	3	108	53	-33	83	55	61	59	27	8	65	55	69	-8	49
276	47	32	10	46	37	66	36	-30	57	68	36	63	13	46	54
282	39	62	50	-5	62	-37	83	18	47	37	34	28	15	14	50
288	32	42	14	96	1	66	47	1	61	16	74	14	24	-11	-2
294	20	43	44	61	40	84	31	70	16	43	25	6	15	42	37
300	70	75	116	114	34	50	54	-7	14	19	-7	46	28	7	57
306	89	35	19	44	44	38	26	49	30	67	-12	-5	64	-1	-4
312	23	50	36	16	30	36	0	37	19	-12	1	24	41	28	38
318	70	45	-12	16	29	-9	14	40	-9	4	55	15	62	-37	52
324	33	64	87	96	22	26	58	34	71	13	41	-9	31	-22	-7
330	84	34	51	72	67	25	29	35	-33	15	63	70	62	-1	51
336	42	33	76	-35	45	17	31	91	10	76	51	6	-16	57	55
342	115	25	27	2	-38	82	30	-17	-10	23	49	24	49	1	-10
348	49	24	86	3	67	14	29	65	4	41	53	-11	26	59	38
354	71	-10	9	1	-5	21	49	-6	-3	6	-5	89	39	-36	41
360	70	23	68	49	19	7	27	31	27	66	73	-50	29	-32	52
366	37	26	37	-13	34	-5	47	31	19	32	31	-5	36	41	-15
372	59	72	8	75	14	48	46	-40	95	-4	15	-3	-1	8	5
378	76	53	-7	-11	54	45	44	70	48	50	62	36	84	17	8
384	39	65	56	60	23	46	21	46	11	69	4	5	68	38	62
390	62	4	38	64	2	13	60	13	2	-19	28	-54	66	-7	46
396	50	68	101	73	-6	46	33	37	60	-1	57	2	35	34	8
402	121	19	-3	23	70	48	41	0	26	22	30	57	53	-21	21
408	72	73	74	33	8	82	39	45	-9	44	79	7	16	-13	-1
414	-4	31	72	26	-27	-1	22	-21	57	51	70	-7	19	68	23
420	39	64	26	71	-13	26	26	42	78	9	-8	8	67	-2	44
426	91	42	41	7	27	25	-2	90	28	30	53	18	29	26	62
432	85	12	-11	26	28	40	0	45	52	6	39	8	123	-7	31
438	71	28	36	3	93	10	71	38	33	13	72	-39	59	18	17
444	13	50	11	56	28	-15	78	76	49	73	12	-12	53	25	-18
450	-5	93	11	49	39	44	29	76	17	15	44	12	58	-4	25
456	6	12	-24	23	69	63	46	5	31	43	41	35	56	4	39
462	36	63	-8	74	2	30	67	3	-5	4	25	-12	108	0	49
468	18	-36	32	92	85	-28	53	33	59	49	42	45	-19	41	75
474	68	81	63	46	54	18	51	13	51	22	32	47	4	-2	-36
480	69	97	59	-18	22	-22	60	13	-9	39	4	-20	56	-2	-14
486	75	24	15	49	12	55	43	-5	66	54	27	3	40	13	12
492	77	26	45	60	27	72	19	7	21	69	27	33	74	0	55
498	62	78	51	51	28	-7	79	-6	61	51	30	-9	34	37	16
504	69	59	37	36	50	71	24	37	37	11	73	28	-21	53	25
510	46	40	46	76	31	8	14	0	-8	26	34	-22	58	93	10
516	83	67	60	0	53	3	73	74	-5	67	23	-14	26	5	25
522	86	48	64	56	39	39	56	4	87	74	19	32	17	47	21
528	12	57	-27	59	103	22	-1	78	0	20	17	38	55	41	13
534	64	95	42	48	55	17	23	72	9	28	32	45	-10	-23	62
540	73	-8	35	19	-16	-29	16	84	-25	82	30	46	81	7	57
546	39	75	48	51	16	40	46	20	18	41	38	65	55	38	9
552	72	48	29	13	63	29	84	-5	7	21	4	38	11	-25	-31
558	68	13	55	84	46	32	30	34	13	91	47	38	36	18	-7
564	47	24	60	48	71	6	35	73	-3	47	37	43	76	20	-13
570	86	66	27	50	49	17	48	48	14	22	16	19	-15	47	41
576	5	87	65	51	61	48	81	39	44	6	30	-27	54	29	-16
582	38	21	43	-9	-14	19	59	73	0	1	21	-16	44	42	53
588	35	23	14	116	26	37	53	98	18	37	5	-28	97	-15	84
594	45	76	31	51	34	62	59	50	5	32	29	8	57	43	42
600	66	29	93	45	57	56	63	46	3	-6	-25	36	38	-6	-14
606	102	42	30	54	91	27	63	51	12	24	-24	-16	86	41	-18
