# Supplementary material for: Overexpression profiling reveals cellular requirements in the context of genetic backgrounds and environments
Source: PLoS Genet. 2023 Apr 28;19(4):e1010732. doi: 10.1371/journal.pgen.1010732 (PMC10171610; doi:10.1371/journal.pgen.1010732)
Supplement: S1 Data — (ZIP) [file pgen.1010732.s025.zip › S1_Data/Fig_2/Fig.2D/Fig.2D_statics.csv]

	rep1	rep2	rep3	mean	std	p-value	q-value	FC
Vector	352	394	423	389.6666667	35.69780572	-	-	1
CMD1	145	153	157	151.6666667	6.110100927	0.0003398	0.001359201	0.389221557
ECM27	857	948	823	876	64.62971453	0.00033671	0.001346838	2.248075278
GDT1	487	560	510	519	37.32291521	0.012277726	0.049110903	1.331907613
YBR196C-A	1782	1759	1584	1708.333333	108.2881957	3.66538E-05	0.000146615	4.384088965
