# Supplementary material for: Overexpression profiling reveals cellular requirements in the context of genetic backgrounds and environments
Source: PLoS Genet. 2023 Apr 28;19(4):e1010732. doi: 10.1371/journal.pgen.1010732 (PMC10171610; doi:10.1371/journal.pgen.1010732)
Supplement: S1 Data — (ZIP) [file pgen.1010732.s025.zip › S1_Data/Fig_2/Fig.2E/Fig.2E_rawdata_1M_NaCl.csv]

	0_mM_CaCl2_Rep1	0_mM_CaCl2_Rep2	0_mM_CaCl2_Rep3	5_mM_CaCl2_Rep1	5_mM_CaCl2_Rep2	5_mM_CaCl2_Rep3	20_mM_CaCl2_Rep1	20_mM_CaCl2_Rep2	20_mM_CaCl2_Rep3	50_mM_CaCl2_Rep1	50_mM_CaCl2_Rep2	50_mM_CaCl2_Rep3	100_mM_CaCl2_Rep1	100_mM_CaCl2_Rep2	100_mM_CaCl2_Rep3
1	0.001	0.001	0.001	0.002	0.001	0.002	0.002	0.002	0.001	0.003	0.001	0	0.011	0.013	0.008
2	-0.001	0	0	0.001	0	0.001	0.001	0.002	0	0.003	0.001	0	0.011	0.015	0.01
3	-0.001	0	-0.001	-0.001	0	0	0	0.002	0.001	0.002	0.001	0	0.01	0.016	0.01
4	-0.001	0	0	-0.001	-0.002	-0.001	-0.001	0.003	0.001	0.002	0.001	-0.001	0.01	0.016	0.011
5	-0.002	-0.001	-0.001	-0.002	-0.003	-0.001	0	0	-0.002	0.002	0	-0.001	0.011	0.015	0.011
6	-0.003	-0.001	-0.001	-0.002	-0.002	0	0	0	-0.001	0.003	0	0	0.011	0.016	0.011
7	-0.003	-0.001	-0.002	-0.003	-0.004	-0.002	-0.001	-0.001	-0.002	0.002	-0.001	0	0.011	0.015	0.01
8	-0.003	-0.002	-0.003	-0.004	-0.004	-0.003	-0.001	-0.002	-0.002	0.001	0	0.001	0.01	0.015	0.009
9	-0.003	-0.002	-0.002	-0.005	-0.003	-0.003	-0.003	-0.001	-0.003	0.001	0.001	-0.002	0.01	0.015	0.01
10	-0.003	-0.001	-0.002	-0.005	-0.004	-0.003	-0.002	-0.002	-0.003	0.002	0.001	-0.001	0.009	0.015	0.009
11	-0.003	-0.002	-0.002	-0.004	-0.004	-0.003	-0.001	-0.003	-0.004	0.002	0	-0.001	0.01	0.015	0.009
12	-0.002	-0.001	-0.002	-0.005	-0.003	-0.002	0	-0.002	-0.003	0.002	0	-0.001	0.01	0.013	0.008
13	-0.001	-0.001	0	-0.004	-0.004	-0.003	-0.002	0	-0.003	0.002	0.001	-0.001	0.01	0.013	0.008
14	-0.002	0	0	-0.004	-0.002	-0.003	-0.001	-0.001	-0.002	0.003	0	0	0.009	0.013	0.009
15	0	0	0.001	-0.002	-0.002	-0.002	-0.001	-0.001	-0.001	0.002	0.001	0	0.009	0.013	0.008
16	0	0.001	0	-0.002	0	-0.001	0	0	-0.002	0.003	0.001	0.001	0.011	0.013	0.01
17	-0.001	0	0.001	-0.003	0	-0.002	0	0	-0.001	0.004	0.001	0	0.011	0.016	0.006
18	0.002	0.002	0.002	-0.002	-0.002	0	0	0.001	-0.001	0.003	0.001	0	0.01	0.013	0.008
19	0	0.001	0.001	-0.003	-0.002	0	0.001	0	-0.001	0.003	0.001	0	0.011	0.015	0.009
20	0	0.001	0.003	-0.003	0	-0.001	0	0.001	0.002	0.003	0.001	0	0.01	0.016	0.011
21	0	0.001	0.001	-0.001	-0.001	0	0.001	0.001	0	0.004	0.002	0.001	0.011	0.015	0.009
22	0.001	0.001	0.003	-0.002	-0.001	-0.001	0	0.003	0	0.003	0.002	0.001	0.011	0.015	0.008
23	0.001	0.002	0.002	-0.002	-0.001	-0.001	0	0.002	0	0.004	0.002	0.001	0.011	0.016	0.008
24	0.001	0.003	0.004	-0.001	-0.001	0.001	0.001	0	0.002	0.004	0.002	0.002	0.012	0.017	0.009
25	0.001	0.002	0.003	-0.001	0.001	0.001	0	0.001	0.002	0.005	0.002	0.002	0.013	0.016	0.008
26	0.002	0.003	0.003	-0.002	0	0.001	0.001	0.002	0.002	0.004	0.004	0.003	0.013	0.016	0.008
27	0.003	0.003	0.005	0	-0.001	0.001	0.002	0.003	0.002	0.004	0.003	0.002	0.011	0.016	0.009
28	0.003	0.003	0.006	0.001	0	0	0.003	0.003	0.002	0.006	0.003	0.002	0.013	0.013	0.008
29	0.003	0.003	0.008	0	0.001	0.001	0.003	0.003	0.002	0.005	0.004	0.002	0.012	0.016	0.009
30	0.005	0.005	0.01	0.001	0.001	0.001	0.003	0.004	0.003	0.005	0.004	0.004	0.011	0.015	0.009
31	0.008	0.005	0.002	0.002	0.001	0.002	0.004	0.003	0.003	0.005	0.002	0.004	0.012	0.015	0.009
32	0.008	0.006	0.003	0.003	0.003	0.005	0.004	0.004	0.006	0.008	0.005	0.004	0.013	0.015	0.005
33	0.005	0.006	0.004	0.004	0.006	0.005	0.006	0.006	0.005	0.006	0.005	0.006	0.012	0.017	0.008
34	0.009	0.009	0.005	0.005	0.005	0.006	0.01	0.009	0.009	0.008	0.005	0.008	0.013	0.017	0.009
35	0.01	0.01	0.009	0.006	0.004	0.006	0.009	0.01	0.01	0.01	0.008	0.009	0.012	0.017	0.009
36	0.012	0.009	0.011	0.008	0.008	0.01	0.011	0.009	0.01	0.009	0.008	0.009	0.012	0.016	0.009
37	0.011	0.012	0.013	0.01	0.009	0.009	0.013	0.013	0.013	0.012	0.008	0.01	0.016	0.016	0.01
38	0.015	0.015	0.017	0.01	0.012	0.012	0.015	0.015	0.015	0.012	0.01	0.011	0.016	0.019	0.009
39	0.017	0.015	0.017	0.013	0.015	0.013	0.017	0.018	0.015	0.013	0.011	0.013	0.016	0.018	0.009
40	0.018	0.017	0.019	0.013	0.013	0.018	0.02	0.017	0.02	0.013	0.012	0.013	0.017	0.017	0.012
41	0.019	0.019	0.024	0.018	0.016	0.018	0.025	0.022	0.023	0.016	0.012	0.016	0.016	0.018	0.012
42	0.023	0.022	0.025	0.023	0.018	0.019	0.023	0.025	0.025	0.017	0.013	0.018	0.019	0.019	0.012
43	0.024	0.024	0.028	0.02	0.02	0.023	0.024	0.028	0.025	0.019	0.017	0.018	0.019	0.019	0.012
44	0.028	0.024	0.033	0.025	0.022	0.025	0.03	0.031	0.03	0.02	0.018	0.02	0.019	0.022	0.016
45	0.028	0.025	0.035	0.027	0.028	0.027	0.035	0.034	0.035	0.024	0.02	0.023	0.023	0.022	0.013
46	0.035	0.031	0.041	0.03	0.028	0.03	0.035	0.038	0.039	0.025	0.022	0.027	0.022	0.024	0.015
47	0.034	0.033	0.046	0.034	0.032	0.033	0.041	0.041	0.041	0.025	0.023	0.027	0.024	0.02	0.015
48	0.038	0.035	0.049	0.035	0.037	0.039	0.051	0.053	0.044	0.03	0.024	0.031	0.025	0.025	0.016
49	0.044	0.039	0.053	0.041	0.04	0.041	0.049	0.049	0.049	0.031	0.025	0.034	0.025	0.023	0.016
50	0.046	0.04	0.061	0.046	0.042	0.048	0.056	0.06	0.055	0.031	0.028	0.034	0.03	0.027	0.017
51	0.047	0.045	0.062	0.051	0.048	0.051	0.06	0.059	0.063	0.037	0.031	0.038	0.032	0.031	0.018
52	0.052	0.046	0.074	0.053	0.051	0.054	0.067	0.063	0.067	0.037	0.033	0.038	0.033	0.028	0.02
53	0.056	0.048	0.073	0.06	0.055	0.056	0.068	0.071	0.07	0.04	0.038	0.041	0.032	0.027	0.022
54	0.06	0.054	0.08	0.064	0.061	0.064	0.074	0.077	0.078	0.042	0.039	0.045	0.037	0.032	0.02
55	0.068	0.057	0.088	0.073	0.063	0.07	0.083	0.085	0.089	0.045	0.042	0.047	0.037	0.032	0.024
56	0.073	0.062	0.091	0.074	0.07	0.073	0.09	0.091	0.09	0.048	0.049	0.049	0.04	0.034	0.027
57	0.076	0.068	0.099	0.089	0.076	0.078	0.096	0.095	0.104	0.054	0.051	0.053	0.041	0.039	0.026
58	0.078	0.071	0.105	0.093	0.081	0.088	0.1	0.102	0.11	0.057	0.053	0.059	0.042	0.038	0.026
59	0.083	0.075	0.113	0.093	0.085	0.092	0.111	0.117	0.12	0.06	0.055	0.06	0.047	0.039	0.033
60	0.091	0.077	0.124	0.106	0.095	0.105	0.12	0.121	0.129	0.064	0.057	0.068	0.048	0.04	0.032
61	0.097	0.084	0.126	0.113	0.1	0.109	0.124	0.128	0.136	0.067	0.061	0.071	0.052	0.044	0.032
62	0.099	0.092	0.139	0.12	0.115	0.114	0.132	0.136	0.143	0.073	0.067	0.074	0.053	0.047	0.037
63	0.109	0.097	0.149	0.133	0.115	0.127	0.142	0.146	0.162	0.076	0.07	0.082	0.055	0.048	0.035
64	0.113	0.102	0.157	0.137	0.124	0.139	0.153	0.157	0.158	0.078	0.074	0.086	0.059	0.049	0.04
65	0.12	0.109	0.164	0.149	0.133	0.143	0.166	0.17	0.172	0.085	0.08	0.093	0.062	0.053	0.041
66	0.127	0.112	0.171	0.16	0.141	0.155	0.173	0.179	0.183	0.093	0.086	0.098	0.068	0.057	0.047
67	0.135	0.121	0.182	0.168	0.155	0.165	0.19	0.192	0.202	0.095	0.092	0.102	0.069	0.061	0.047
68	0.144	0.129	0.191	0.184	0.162	0.175	0.202	0.207	0.215	0.102	0.095	0.106	0.073	0.064	0.047
69	0.153	0.135	0.202	0.199	0.175	0.195	0.209	0.223	0.23	0.107	0.102	0.113	0.077	0.064	0.048
70	0.155	0.141	0.215	0.213	0.187	0.201	0.226	0.237	0.236	0.113	0.106	0.127	0.082	0.068	0.054
71	0.168	0.149	0.226	0.222	0.193	0.213	0.234	0.244	0.267	0.121	0.117	0.132	0.09	0.069	0.061
72	0.177	0.157	0.241	0.241	0.214	0.224	0.249	0.262	0.286	0.124	0.12	0.134	0.09	0.075	0.061
73	0.183	0.168	0.25	0.252	0.229	0.244	0.273	0.275	0.278	0.133	0.128	0.146	0.093	0.074	0.062
74	0.193	0.172	0.259	0.279	0.238	0.248	0.278	0.294	0.299	0.143	0.135	0.153	0.099	0.078	0.068
75	0.209	0.186	0.274	0.285	0.255	0.278	0.294	0.309	0.321	0.156	0.14	0.165	0.104	0.081	0.068
76	0.219	0.195	0.294	0.311	0.271	0.284	0.315	0.327	0.333	0.157	0.15	0.172	0.111	0.084	0.071
77	0.236	0.207	0.306	0.323	0.289	0.301	0.335	0.351	0.346	0.169	0.161	0.183	0.118	0.092	0.075
78	0.247	0.212	0.317	0.342	0.306	0.33	0.343	0.356	0.368	0.186	0.171	0.193	0.12	0.1	0.08
79	0.256	0.228	0.338	0.364	0.322	0.345	0.365	0.388	0.38	0.183	0.172	0.198	0.124	0.098	0.084
80	0.265	0.231	0.354	0.381	0.347	0.361	0.391	0.409	0.424	0.198	0.184	0.207	0.131	0.105	0.09
81	0.273	0.248	0.372	0.402	0.366	0.375	0.407	0.436	0.463	0.204	0.194	0.218	0.137	0.106	0.089
82	0.291	0.264	0.386	0.432	0.373	0.396	0.43	0.437	0.446	0.221	0.206	0.23	0.143	0.118	0.1
83	0.304	0.272	0.415	0.454	0.394	0.424	0.469	0.466	0.476	0.231	0.213	0.244	0.149	0.12	0.098
84	0.315	0.285	0.419	0.489	0.425	0.444	0.475	0.492	0.494	0.241	0.224	0.259	0.155	0.125	0.105
85	0.335	0.296	0.444	0.498	0.44	0.469	0.506	0.51	0.514	0.257	0.235	0.269	0.164	0.129	0.111
86	0.351	0.309	0.455	0.529	0.47	0.489	0.52	0.535	0.55	0.266	0.251	0.292	0.169	0.136	0.118
87	0.38	0.328	0.476	0.557	0.49	0.533	0.547	0.575	0.58	0.282	0.265	0.298	0.178	0.139	0.12
88	0.387	0.349	0.503	0.578	0.527	0.535	0.571	0.586	0.59	0.289	0.272	0.322	0.186	0.156	0.129
89	0.39	0.354	0.518	0.62	0.542	0.568	0.596	0.636	0.632	0.309	0.287	0.331	0.192	0.157	0.128
90	0.422	0.379	0.545	0.654	0.577	0.597	0.621	0.645	0.667	0.32	0.3	0.349	0.204	0.158	0.141
91	0.44	0.383	0.565	0.677	0.603	0.625	0.661	0.681	0.686	0.343	0.32	0.368	0.208	0.17	0.143
92	0.448	0.402	0.593	0.705	0.632	0.669	0.692	0.694	0.725	0.356	0.34	0.38	0.226	0.176	0.153
93	0.477	0.413	0.633	0.77	0.658	0.687	0.716	0.73	0.749	0.381	0.347	0.39	0.233	0.182	0.161
94	0.49	0.434	0.633	0.786	0.695	0.705	0.75	0.764	0.774	0.405	0.361	0.408	0.238	0.191	0.164
95	0.524	0.452	0.643	0.822	0.722	0.738	0.771	0.797	0.819	0.409	0.386	0.436	0.253	0.199	0.172
96	0.531	0.484	0.692	0.863	0.771	0.785	0.807	0.816	0.84	0.426	0.396	0.455	0.265	0.205	0.193
97	0.551	0.488	0.707	0.896	0.795	0.814	0.843	0.862	0.873	0.446	0.419	0.477	0.277	0.219	0.19
98	0.579	0.518	0.735	0.926	0.824	0.854	0.879	0.895	0.895	0.466	0.444	0.494	0.281	0.221	0.198
99	0.601	0.541	0.77	0.964	0.855	0.881	0.911	0.924	0.939	0.489	0.451	0.516	0.3	0.237	0.201
100	0.618	0.55	0.793	0.993	0.89	0.912	0.941	0.96	0.969	0.51	0.471	0.534	0.311	0.241	0.212
101	0.642	0.571	0.817	1.047	0.924	0.954	0.972	0.99	1.013	0.533	0.485	0.57	0.315	0.253	0.229
102	0.672	0.593	0.834	1.097	0.961	1.001	1.028	1.052	1.047	0.554	0.523	0.599	0.336	0.265	0.236
103	0.694	0.623	0.861	1.126	1	1.032	1.041	1.068	1.077	0.593	0.532	0.621	0.346	0.272	0.25
104	0.723	0.643	0.892	1.181	1.047	1.064	1.08	1.109	1.102	0.59	0.554	0.625	0.357	0.291	0.25
105	0.747	0.665	0.921	1.214	1.11	1.093	1.115	1.164	1.144	0.612	0.578	0.655	0.371	0.3	0.26
106	0.792	0.695	0.956	1.252	1.135	1.132	1.167	1.188	1.182	0.65	0.604	0.695	0.383	0.311	0.272
107	0.808	0.713	0.991	1.29	1.155	1.192	1.194	1.221	1.217	0.689	0.632	0.708	0.401	0.32	0.286
108	0.852	0.738	1.011	1.351	1.208	1.229	1.244	1.254	1.275	0.72	0.65	0.743	0.415	0.329	0.302
109	0.853	0.749	1.046	1.399	1.238	1.251	1.275	1.305	1.287	0.736	0.666	0.753	0.439	0.342	0.304
110	0.892	0.805	1.072	1.428	1.309	1.293	1.327	1.344	1.344	0.75	0.71	0.811	0.447	0.36	0.318
111	0.92	0.836	1.115	1.47	1.33	1.354	1.348	1.376	1.367	0.775	0.735	0.822	0.463	0.376	0.338
112	0.945	0.848	1.146	1.528	1.363	1.383	1.391	1.41	1.422	0.809	0.765	0.86	0.507	0.39	0.351
113	0.978	0.872	1.18	1.56	1.418	1.433	1.431	1.453	1.455	0.862	0.786	0.874	0.498	0.396	0.357
114	1.007	0.905	1.202	1.625	1.475	1.463	1.479	1.494	1.501	0.876	0.803	0.908	0.52	0.418	0.374
115	1.043	0.937	1.233	1.654	1.512	1.526	1.506	1.536	1.55	0.89	0.84	0.935	0.554	0.43	0.394
116	1.077	0.965	1.274	1.696	1.544	1.546	1.544	1.572	1.565	0.919	0.874	0.967	0.555	0.438	0.409
117	1.098	1.005	1.315	1.754	1.582	1.595	1.606	1.613	1.603	0.948	0.901	0.992	0.589	0.459	0.417
118	1.145	1.034	1.348	1.79	1.649	1.654	1.647	1.672	1.662	0.999	0.919	1.03	0.59	0.484	0.434
119	1.164	1.061	1.374	1.826	1.667	1.669	1.681	1.693	1.709	1.017	0.934	1.057	0.615	0.5	0.449
120	1.207	1.095	1.437	1.867	1.717	1.717	1.718	1.739	1.744	1.058	0.964	1.087	0.634	0.507	0.467
121	1.232	1.121	1.46	1.906	1.763	1.765	1.769	1.784	1.805	1.077	1.011	1.113	0.645	0.533	0.488
122	1.275	1.163	1.492	1.962	1.78	1.791	1.789	1.822	1.827	1.148	1.037	1.145	0.672	0.546	0.503
123	1.295	1.195	1.535	1.996	1.841	1.846	1.822	1.872	1.868	1.139	1.066	1.192	0.689	0.577	0.528
124	1.355	1.224	1.567	2.053	1.861	1.875	1.871	1.913	1.905	1.187	1.106	1.233	0.722	0.59	0.533
125	1.381	1.258	1.6	2.088	1.908	1.914	1.899	1.941	1.938	1.218	1.126	1.29	0.745	0.598	0.565
126	1.407	1.29	1.644	2.132	1.943	1.969	1.952	1.972	1.987	1.247	1.149	1.297	0.759	0.637	0.568
127	1.451	1.32	1.676	2.174	1.988	2.006	1.988	2.012	2.051	1.289	1.179	1.331	0.773	0.654	0.609
128	1.509	1.378	1.709	2.233	2.027	2.039	2.018	2.052	2.059	1.339	1.228	1.347	0.802	0.671	0.612
129	1.513	1.376	1.77	2.272	2.068	2.073	2.059	2.087	2.098	1.353	1.27	1.385	0.831	0.695	0.629
130	1.581	1.422	1.795	2.29	2.098	2.118	2.1	2.127	2.146	1.404	1.284	1.443	0.876	0.72	0.658
131	1.593	1.471	1.831	2.32	2.13	2.163	2.136	2.159	2.206	1.426	1.312	1.463	0.869	0.741	0.683
132	1.636	1.479	1.87	2.355	2.163	2.199	2.176	2.221	2.21	1.448	1.344	1.493	0.906	0.749	0.693
133	1.682	1.544	1.899	2.421	2.197	2.22	2.227	2.24	2.288	1.491	1.377	1.524	0.921	0.775	0.72
134	1.713	1.553	1.943	2.431	2.236	2.268	2.239	2.272	2.288	1.522	1.417	1.587	0.947	0.802	0.744
135	1.739	1.598	1.97	2.46	2.263	2.292	2.261	2.313	2.323	1.566	1.446	1.592	0.97	0.836	0.771
136	1.793	1.638	2.015	2.479	2.288	2.325	2.299	2.33	2.364	1.599	1.505	1.651	1.005	0.855	0.804
137	1.811	1.68	2.045	2.51	2.313	2.352	2.327	2.377	2.42	1.637	1.528	1.664	1.021	0.866	0.809
138	1.842	1.736	2.075	2.541	2.343	2.377	2.355	2.398	2.457	1.664	1.535	1.695	1.054	0.881	0.836
139	1.872	1.763	2.116	2.565	2.365	2.414	2.387	2.416	2.468	1.693	1.574	1.748	1.07	0.912	0.86
140	1.907	1.793	2.15	2.57	2.38	2.445	2.405	2.47	2.501	1.73	1.638	1.761	1.107	0.935	0.874
141	1.959	1.833	2.182	2.594	2.393	2.464	2.435	2.481	2.521	1.766	1.64	1.789	1.136	0.977	0.892
142	1.972	1.879	2.211	2.602	2.412	2.479	2.455	2.496	2.56	1.804	1.687	1.833	1.161	1.003	0.927
143	2.012	1.909	2.249	2.626	2.42	2.494	2.478	2.524	2.589	1.835	1.72	1.883	1.182	1.008	0.948
144	2.041	1.942	2.267	2.611	2.423	2.512	2.496	2.55	2.611	1.858	1.755	1.907	1.229	1.048	0.981
145	2.073	1.987	2.306	2.604	2.431	2.511	2.508	2.552	2.642	1.887	1.774	1.935	1.244	1.056	0.997
	2.104	2.002	2.337							1.954	1.8	1.966
	2.13	2.047	2.363							1.969	1.832	1.995
	2.161	2.075	2.393							2.002	1.854	2.022
	2.192	2.122	2.42							2.029	1.894	2.06
	2.217	2.145	2.448							2.05	1.941	2.079
	2.249	2.181	2.486							2.094	1.949	2.107
	2.282	2.217	2.506							2.108	1.973	2.134
	2.311	2.254	2.532							2.141	2.003	2.181
	2.32	2.27	2.544							2.169	2.032	2.187
	2.349	2.301	2.557							2.189	2.05	2.206
	2.359	2.359	2.574							2.211	2.066	2.243
	2.385	2.363	2.588							2.245	2.088	2.257
	2.394	2.381	2.601							2.267	2.117	2.308
	2.41	2.421	2.627							2.307	2.169	2.303
	2.422	2.453	2.633							2.311	2.166	2.325
	2.439	2.477	2.644							2.347	2.195	2.342
	2.449	2.501	2.653							2.362	2.211	2.368
	2.457	2.518	2.656							2.386	2.238	2.38
	2.451	2.553	2.666							2.397	2.234	2.364
	2.463	2.554	2.66							2.415	2.243	2.37
	2.46	2.561	2.67							2.421	2.262	2.378
	2.455	2.583	2.662							2.439	2.27	2.393
