# Supplementary material for: Overexpression profiling reveals cellular requirements in the context of genetic backgrounds and environments
Source: PLoS Genet. 2023 Apr 28;19(4):e1010732. doi: 10.1371/journal.pgen.1010732 (PMC10171610; doi:10.1371/journal.pgen.1010732)
Supplement: S1 Data — (ZIP) [file pgen.1010732.s025.zip › S1_Data/Fig_2/Fig.2E/Fig.2E_rawdata_YPD.csv]

	0_mM_CaCl2_Rep1	0_mM_CaCl2_Rep2	0_mM_CaCl2_Rep3	5_mM_CaCl2_Rep1	5_mM_CaCl2_Rep2	5_mM_CaCl2_Rep3	20_mM_CaCl2_Rep1	20_mM_CaCl2_Rep2	20_mM_CaCl2_Rep3	50_mM_CaCl2_Rep1	50_mM_CaCl2_Rep2	50_mM_CaCl2_Rep3	100_mM_CaCl2_Rep1	100_mM_CaCl2_Rep2	100_mM_CaCl2_Rep3
1	0	0.001	0.002	-0.003	-0.003	-0.001	-0.001	-0.002	-0.001	0.002	0.004	0.002	0.002	0.004	0.01
2	0	0.002	0.003	-0.003	-0.002	-0.001	-0.002	-0.002	0.001	0.002	0.004	0.002	0.003	0.006	0.013
3	0	0.003	0.004	-0.003	-0.003	-0.001	-0.002	-0.003	0	0.004	0.004	0.004	0.003	0.008	0.016
4	0.002	0.003	0.003	-0.003	-0.002	0.001	-0.002	-0.002	0.001	0.003	0.003	0.003	0.005	0.009	0.016
5	0.001	0.003	0.006	-0.004	-0.002	0	0	-0.001	0.001	0.005	0.006	0.004	0.004	0.01	0.018
6	0.002	0.004	0.005	-0.003	-0.002	0.001	0	-0.001	0.002	0.005	0.008	0.005	0.008	0.013	0.019
7	0.002	0.005	0.006	-0.003	-0.002	0.001	0	-0.002	0.001	0.006	0.006	0.006	0.009	0.012	0.018
8	0.005	0.008	0.008	-0.002	-0.002	0.002	0	-0.001	0.002	0.008	0.005	0.009	0.012	0.016	0.019
9	0.004	0.008	0.009	-0.002	-0.001	0.003	0.002	0.001	0.002	0.009	0.009	0.01	0.009	0.018	0.023
10	0.005	0.01	0.011	-0.001	0.001	0.003	0.003	0.001	0.004	0.009	0.009	0.008	0.011	0.016	0.024
11	0.008	0.011	0.011	0	0.001	0.004	0.002	0.005	0.005	0.011	0.011	0.01	0.015	0.016	0.025
12	0.009	0.013	0.015	0.001	0.001	0.009	0.004	0.005	0.006	0.011	0.017	0.012	0.02	0.02	0.026
13	0.012	0.018	0.016	0.002	0.003	0.01	0.008	0.008	0.009	0.016	0.016	0.016	0.016	0.02	0.032
14	0.015	0.019	0.02	0.003	0.004	0.012	0.008	0.006	0.009	0.017	0.017	0.016	0.02	0.02	0.03
15	0.018	0.023	0.025	0.005	0.009	0.013	0.008	0.009	0.012	0.018	0.019	0.019	0.02	0.025	0.028
16	0.024	0.026	0.027	0.008	0.012	0.018	0.013	0.018	0.015	0.022	0.023	0.022	0.026	0.028	0.03
17	0.026	0.032	0.034	0.012	0.015	0.022	0.016	0.015	0.017	0.025	0.025	0.024	0.026	0.031	0.035
18	0.032	0.038	0.035	0.016	0.018	0.024	0.018	0.019	0.022	0.027	0.03	0.03	0.03	0.032	0.035
19	0.032	0.044	0.041	0.017	0.02	0.028	0.025	0.02	0.024	0.031	0.032	0.032	0.033	0.04	0.04
20	0.037	0.047	0.046	0.022	0.025	0.033	0.027	0.031	0.028	0.035	0.034	0.037	0.038	0.038	0.042
21	0.044	0.054	0.051	0.026	0.028	0.038	0.03	0.028	0.032	0.039	0.04	0.04	0.042	0.047	0.044
22	0.049	0.062	0.06	0.031	0.035	0.044	0.035	0.033	0.037	0.044	0.044	0.042	0.044	0.047	0.048
23	0.053	0.07	0.068	0.033	0.039	0.051	0.044	0.041	0.046	0.047	0.051	0.049	0.048	0.051	0.051
24	0.061	0.076	0.073	0.038	0.047	0.057	0.047	0.049	0.048	0.055	0.053	0.053	0.056	0.054	0.054
25	0.067	0.084	0.082	0.044	0.051	0.064	0.053	0.054	0.055	0.056	0.059	0.066	0.061	0.063	0.06
26	0.074	0.098	0.09	0.053	0.056	0.074	0.064	0.06	0.06	0.062	0.064	0.066	0.063	0.066	0.063
27	0.082	0.105	0.106	0.055	0.063	0.081	0.07	0.068	0.07	0.071	0.07	0.071	0.063	0.068	0.064
28	0.093	0.115	0.117	0.066	0.071	0.095	0.076	0.078	0.075	0.074	0.082	0.078	0.073	0.074	0.073
29	0.103	0.128	0.12	0.073	0.08	0.102	0.088	0.082	0.085	0.083	0.088	0.086	0.08	0.08	0.076
30	0.119	0.142	0.14	0.08	0.09	0.114	0.095	0.091	0.096	0.09	0.092	0.098	0.086	0.088	0.077
31	0.131	0.155	0.148	0.089	0.104	0.124	0.102	0.102	0.104	0.099	0.105	0.103	0.092	0.089	0.084
32	0.135	0.172	0.163	0.098	0.111	0.139	0.122	0.112	0.117	0.107	0.114	0.112	0.104	0.098	0.089
33	0.149	0.186	0.182	0.107	0.121	0.153	0.126	0.12	0.125	0.122	0.119	0.121	0.11	0.106	0.099
34	0.173	0.204	0.193	0.12	0.141	0.165	0.143	0.136	0.137	0.122	0.136	0.133	0.112	0.113	0.102
35	0.187	0.224	0.214	0.131	0.149	0.182	0.154	0.147	0.153	0.139	0.139	0.148	0.121	0.119	0.11
36	0.201	0.241	0.245	0.147	0.163	0.205	0.172	0.163	0.171	0.148	0.155	0.153	0.129	0.126	0.115
37	0.219	0.27	0.252	0.161	0.18	0.216	0.185	0.183	0.18	0.162	0.171	0.17	0.14	0.143	0.128
38	0.238	0.288	0.278	0.172	0.198	0.236	0.198	0.195	0.198	0.182	0.182	0.182	0.147	0.142	0.131
39	0.26	0.317	0.3	0.195	0.22	0.265	0.224	0.211	0.219	0.193	0.192	0.198	0.164	0.158	0.136
40	0.284	0.345	0.337	0.215	0.231	0.279	0.242	0.228	0.234	0.204	0.206	0.212	0.17	0.168	0.148
41	0.31	0.375	0.354	0.234	0.252	0.303	0.257	0.249	0.251	0.215	0.222	0.233	0.179	0.171	0.155
42	0.339	0.396	0.381	0.244	0.281	0.33	0.284	0.274	0.273	0.244	0.241	0.244	0.195	0.192	0.172
43	0.356	0.434	0.417	0.279	0.301	0.36	0.301	0.292	0.294	0.255	0.258	0.263	0.206	0.198	0.177
44	0.393	0.474	0.44	0.291	0.322	0.411	0.359	0.316	0.32	0.272	0.277	0.277	0.22	0.208	0.183
45	0.42	0.507	0.491	0.309	0.358	0.425	0.366	0.343	0.345	0.292	0.303	0.299	0.234	0.226	0.197
46	0.451	0.545	0.521	0.34	0.375	0.447	0.395	0.366	0.386	0.322	0.315	0.325	0.247	0.234	0.206
47	0.487	0.575	0.558	0.367	0.409	0.492	0.413	0.394	0.419	0.34	0.339	0.342	0.265	0.255	0.227
48	0.525	0.621	0.6	0.397	0.445	0.525	0.453	0.437	0.431	0.362	0.372	0.379	0.286	0.267	0.24
49	0.568	0.661	0.635	0.434	0.475	0.585	0.489	0.461	0.469	0.4	0.387	0.394	0.299	0.293	0.248
50	0.604	0.715	0.684	0.46	0.532	0.604	0.505	0.506	0.504	0.408	0.429	0.415	0.313	0.303	0.266
51	0.655	0.761	0.732	0.506	0.561	0.641	0.564	0.531	0.551	0.447	0.445	0.448	0.337	0.323	0.273
52	0.698	0.812	0.787	0.545	0.603	0.683	0.592	0.562	0.587	0.477	0.484	0.471	0.353	0.358	0.31
53	0.732	0.875	0.841	0.572	0.643	0.741	0.663	0.606	0.629	0.51	0.512	0.5	0.386	0.359	0.315
54	0.783	0.921	0.897	0.629	0.68	0.776	0.681	0.662	0.656	0.554	0.534	0.526	0.413	0.393	0.329
55	0.844	0.99	0.949	0.661	0.738	0.845	0.722	0.707	0.715	0.587	0.576	0.572	0.417	0.401	0.346
56	0.898	1.044	1.007	0.698	0.774	0.894	0.773	0.742	0.761	0.621	0.611	0.598	0.451	0.426	0.374
57	0.956	1.112	1.058	0.765	0.833	0.953	0.831	0.789	0.795	0.658	0.665	0.643	0.478	0.458	0.398
58	1.027	1.181	1.136	0.8	0.89	1.011	0.882	0.852	0.889	0.708	0.691	0.694	0.492	0.485	0.42
59	1.071	1.253	1.202	0.86	0.948	1.081	0.952	0.901	0.916	0.741	0.738	0.709	0.534	0.505	0.444
60	1.148	1.332	1.273	0.93	1.003	1.17	0.996	0.947	0.965	0.804	0.768	0.761	0.575	0.528	0.46
61	1.219	1.412	1.34	0.97	1.063	1.193	1.05	1.019	1.02	0.831	0.814	0.801	0.594	0.565	0.517
62	1.282	1.46	1.392	1.025	1.148	1.269	1.119	1.061	1.091	0.894	0.877	0.844	0.626	0.601	0.52
63	1.363	1.531	1.48	1.101	1.213	1.333	1.181	1.121	1.148	0.94	0.911	0.892	0.664	0.635	0.557
64	1.444	1.604	1.546	1.177	1.259	1.386	1.237	1.203	1.204	1.001	0.96	0.95	0.687	0.677	0.591
65	1.472	1.688	1.624	1.255	1.34	1.463	1.322	1.275	1.277	1.052	1.023	1.007	0.745	0.708	0.615
66	1.566	1.745	1.688	1.291	1.422	1.533	1.376	1.341	1.34	1.109	1.076	1.039	0.776	0.738	0.645
67	1.62	1.827	1.793	1.36	1.498	1.601	1.449	1.392	1.433	1.17	1.126	1.091	0.802	0.764	0.686
68	1.722	1.909	1.863	1.424	1.551	1.695	1.516	1.46	1.478	1.213	1.18	1.152	0.847	0.817	0.736
69	1.781	1.993	1.936	1.506	1.622	1.746	1.58	1.556	1.579	1.281	1.236	1.221	0.894	0.851	0.753
70	1.855	2.071	2.013	1.557	1.694	1.824	1.661	1.602	1.633	1.354	1.308	1.26	0.928	0.905	0.796
71	1.949	2.173	2.095	1.625	1.771	1.936	1.73	1.716	1.71	1.431	1.359	1.32	0.972	0.937	0.852
72	2.005	2.238	2.169	1.705	1.878	2.005	1.813	1.747	1.797	1.505	1.432	1.385	1.011	0.976	0.882
73	2.076	2.311	2.241	1.769	1.932	2.052	1.889	1.826	1.864	1.542	1.47	1.458	1.08	1.025	0.916
74	2.133	2.364	2.314	1.848	2.032	2.143	1.958	1.915	1.954	1.62	1.549	1.54	1.132	1.062	0.963
75	2.211	2.442	2.402	1.916	2.082	2.216	2.025	2.001	2.025	1.674	1.608	1.565	1.146	1.113	1.025
76	2.279	2.507	2.459	2.001	2.169	2.282	2.102	2.064	2.133	1.752	1.686	1.653	1.218	1.174	1.068
77	2.334	2.584	2.519	2.066	2.243	2.357	2.174	2.139	2.224	1.811	1.761	1.716	1.248	1.223	1.113
78	2.383	2.619	2.602	2.137	2.318	2.423	2.261	2.21	2.27	1.892	1.831	1.765	1.324	1.268	1.142
79	2.451	2.671	2.631	2.205	2.394	2.483	2.321	2.283	2.373	1.958	1.869	1.848	1.37	1.328	1.209
80	2.497	2.71	2.681	2.27	2.453	2.543	2.392	2.368	2.446	2.028	1.947	1.903	1.396	1.374	1.248
81	2.545	2.748	2.735	2.339	2.518	2.59	2.439	2.445	2.522	2.118	2.007	1.958	1.472	1.415	1.304
82	2.573	2.772	2.778	2.384	2.572	2.663	2.523	2.508	2.594	2.192	2.066	2.036	1.516	1.477	1.36
83	2.586	2.79	2.801	2.421	2.61	2.674	2.55	2.583	2.654	2.259	2.151	2.117	1.571	1.527	1.42
84	2.589	2.782	2.815	2.465	2.66	2.717	2.596	2.653	2.731	2.3	2.191	2.177	1.63	1.569	1.446
85	2.598	2.786	2.824	2.499	2.706	2.74	2.644	2.682	2.775	2.372	2.242	2.226	1.696	1.635	1.507
86	2.62	2.785	2.838	2.541	2.742	2.77	2.668	2.727	2.851	2.459	2.308	2.281	1.726	1.695	1.57
87	2.609	2.795	2.831	2.553	2.761	2.779	2.691	2.769	2.882	2.5	2.363	2.344	1.777	1.734	1.639
88	2.619	2.791	2.829	2.587	2.776	2.806	2.704	2.798	2.903	2.56	2.397	2.41	1.831	1.799	1.702
89	2.608	2.809	2.835	2.582	2.783	2.785	2.712	2.814	2.931	2.615	2.444	2.461	1.89	1.854	1.739
90	2.608	2.797	2.834	2.583	2.779	2.786	2.72	2.806	2.94	2.649	2.474	2.519	1.941	1.908	1.785
91	2.62	2.801	2.846	2.59	2.788	2.79	2.731	2.812	2.946	2.711	2.489	2.545	1.995	1.938	1.839
92	2.606	2.824	2.844	2.599	2.8	2.799	2.728	2.804	2.951	2.719	2.502	2.577	2.036	2.008	1.894
93	2.618	2.816	2.856	2.59	2.802	2.794	2.736	2.836	2.98	2.742	2.519	2.605	2.098	2.052	1.955
94	2.627	2.809	2.851	2.601	2.801	2.814	2.739	2.843	2.951	2.744	2.525	2.613	2.136	2.11	1.998
95	2.627	2.809	2.846	2.601	2.794	2.799	2.76	2.84	2.974	2.749	2.535	2.628	2.21	2.15	2.054
96	2.628	2.823	2.857	2.611	2.8	2.798	2.737	2.846	2.966	2.754	2.518	2.631	2.248	2.204	2.112
97	2.633	2.821	2.86	2.598	2.804	2.8	2.766	2.871	2.991	2.77	2.526	2.633	2.285	2.255	2.166
98	2.642	2.826	2.859	2.609	2.816	2.813	2.762	2.848	2.989	2.765	2.533	2.637	2.346	2.31	2.214
99	2.646	2.821	2.862	2.622	2.806	2.821	2.763	2.855	3.003	2.771	2.53	2.64	2.383	2.343	2.272
100	2.657	2.835	2.881	2.625	2.811	2.811	2.761	2.857	2.995	2.785	2.533	2.65	2.422	2.387	2.315
101	2.652	2.85	2.873	2.618	2.816	2.82	2.76	2.87	2.995	2.775	2.537	2.65	2.471	2.43	2.357
102	2.653	2.844	2.879	2.62	2.819	2.817	2.769	2.873	2.978	2.797	2.555	2.664	2.502	2.473	2.409
103				2.616	2.836	2.819	2.773	2.87	3.022				2.543	2.496	2.455
104				2.63	2.822	2.842	2.76	2.865	3.031				2.57	2.529	2.496
105				2.653	2.837	2.82	2.765	2.873	3.037				2.589	2.539	2.528
106				2.635	2.843	2.844	2.8	2.874	3.033				2.603	2.573	2.565
107				2.65	2.842	2.841	2.778	2.896	3.034				2.605	2.575	2.577
108				2.644	2.841	2.843	2.778	2.907	3.023				2.618	2.589	2.597
109				2.647	2.844	2.849	2.807	2.907	3.041				2.613	2.579	2.602
110				2.65	2.848	2.848	2.787	2.906	3.056				2.62	2.595	2.608
111				2.661	2.855	2.851	2.797	2.913	3.053				2.632	2.587	2.612
112				2.674	2.855	2.855	2.797	2.926	3.075				2.63	2.602	2.616
113				2.656	2.863	2.878	2.82	2.916	3.083				2.634	2.611	2.63
114				2.657	2.866	2.881	2.821	2.93	3.105				2.653	2.61	2.632
115				2.667	2.872	2.885	2.821	2.945	3.11				2.654	2.612	2.637
116				2.678	2.896	2.887	2.826	2.964	3.132				2.647	2.612	2.641
117				2.683	2.891	2.895	2.834	2.952	3.117				2.65	2.619	2.64
118				2.684	2.904	2.903	2.828	2.966	3.126				2.652	2.62	2.655
119				2.696	2.908	2.915	2.844	2.971	3.15				2.666	2.625	2.656
120				2.699	2.914	2.907	2.872	2.978	3.146				2.671	2.625	2.653
121				2.706	2.929	2.911	2.862	2.978	3.154				2.678	2.633	2.663
122				2.715	2.93	2.942	2.858	2.987	3.169				2.666	2.634	2.676
123				2.735	2.935	2.936	2.873	2.998	3.221				2.678	2.645	2.683
124				2.731	2.933	2.947	2.9	3.019	3.199				2.676	2.649	2.673
125				2.736	2.946	2.957	2.895	3.031	3.218				2.689	2.659	2.698
126				2.749	2.964	2.957	2.9	3.039	3.214				2.691	2.664	2.7
127				2.76	2.964	2.974	2.906	3.044	3.229				2.69	2.663	2.703
128				2.754	2.982	2.978	2.897	3.064	3.281				2.682	2.674	2.697
129				2.762	2.978	2.976	2.911	3.077	3.283				2.705	2.676	2.713
130				2.779	3.004	2.983	2.936	3.08	3.27				2.7	2.679	2.726
131				2.773	2.996	3.003	2.949	3.099	3.303				2.712	2.686	2.719
132				2.793	3	2.996	2.937	3.114	3.33				2.728	2.693	2.727
133				2.787	3.015	3.017	2.942	3.097	3.344				2.712	2.689	2.748
134				2.798	3.018	3.016	2.953	3.147	3.354				2.72	2.698	2.74
135				2.8	3.023	3.022	2.95	3.129	3.361				2.724	2.708	2.746
136				2.806	3.038	3.033	2.964	3.145	3.363				2.726	2.711	2.762
137				2.809	3.051	3.033	2.98	3.158	3.393				2.741	2.706	2.763
138				2.829	3.042	3.049	2.971	3.163	3.411				2.737	2.721	2.773
139				2.826	3.046	3.054	2.991	3.18	3.409				2.75	2.731	2.787
140				2.826	3.052	3.059	2.989	3.187	3.41				2.744	2.735	2.783
141				2.837	3.054	3.076	3	3.192	3.43				2.76	2.724	2.788
142				2.851	3.081	3.066	3.003	3.209	3.448				2.761	2.746	2.819
143				2.853	3.077	3.074	3.023	3.231	3.456				2.765	2.739	2.793
144				2.863	3.085	3.09	3.017	3.212	3.482				2.762	2.754	2.817
145				2.855	3.097	3.092	3.026	3.222	3.488				2.768	2.757	2.821
