# Supplementary material for: Overexpression profiling reveals cellular requirements in the context of genetic backgrounds and environments
Source: PLoS Genet. 2023 Apr 28;19(4):e1010732. doi: 10.1371/journal.pgen.1010732 (PMC10171610; doi:10.1371/journal.pgen.1010732)
Supplement: S1 Data — (ZIP) [file pgen.1010732.s025.zip › S1_Data/Fig_2/Fig.2E/Fig.2E_statics.csv]

	Add Ca	Rep1	Rep1	Rep1	Mean	Std	p-values	p*n
YPD	0	0.73400166	0.753650986	0.729954145	0.739202264	0.012675559	-	-
YPD	5	0.721981201	0.720371232	0.737959071	0.726770501	0.009722966	0.25339336	1.013573439
YPD	20	0.733821886	0.708744118	0.708694141	0.717086715	0.014493105	0.118774961	0.475099843
YPD	50	0.629261999	0.618405648	0.613586515	0.620418054	0.008029168	0.000440449	0.001761795
YPD	100	0.535207202	0.523560405	0.500332551	0.519700052	0.017754917	0.000127236	0.000508946
1 M NaCl	0	0.421187808	0.405805588	0.439146434	0.42204661	0.016687006	-	-
1 M NaCl	5	0.538870217	0.51843371	0.511841789	0.523048572	0.014092789	0.001479045	0.005916181
1 M NaCl	20	0.502020828	0.510379224	0.500112748	0.504170933	0.005460526	0.008225852	0.032903409
1 M NaCl	50	0.429489023	0.421730697	0.431143373	0.427454364	0.005025385	0.637387857	2.549551429
1 M NaCl	100	0.356524589	0.341779874	0.351962611	0.350089025	0.007548801	0.008183915	0.03273566
