# Supplementary material for: Overexpression profiling reveals cellular requirements in the context of genetic backgrounds and environments
Source: PLoS Genet. 2023 Apr 28;19(4):e1010732. doi: 10.1371/journal.pgen.1010732 (PMC10171610; doi:10.1371/journal.pgen.1010732)
Supplement: S1 Data — (ZIP) [file pgen.1010732.s025.zip › S1_Data/Fig_3/Fig.3E/CEN.PK_N2.csv]

	Mix	N2	p_values	q_values	FC
YAL068C	0	0	1.0	1.0
YAL067W-A	58	5	0.07661558116875848	0.08845938713140535	0.4168604093716773
YAL067C	3	0	0.9827795421159563	1.0	0.0
YAL065C	31	1	0.06164790352354793	0.07198722703836023	0.15598647576488572
YAL064W-B	26	1	0.11028439772330374	0.12497449680920589	0.18598387495044064
YAL064C-A	10	0	0.30845652291366754	0.33584503280509315	0.0
YAL064W	0	0	1.0	1.0
YAL063C-A	92	1	7.100651236951867e-05	0.00013109420630404555	0.05256066031208105
YAL063C	0	0	1.0	1.0
YAL062W	42	0	0.006098242960795311	0.007988837190782194	0.0
YAL061W	137	1	5.626339804422777e-07	1.6475091759284822e-06	0.03529620984460917
YAL060W	178	4	1.5191152300111394e-07	5.115314424989476e-07	0.10866473592610015
YAL059W	50	1	0.007139753226521113	0.009272972178347544	0.09671161497422913
YAL058W	173	9	1.984780026036454e-05	4.132682813083145e-05	0.25156200426822606
YAL056W	285	4	2.0753679728257076e-12	1.897526424756859e-11	0.06786779998191518
YAL055W	87	4	0.0020262588346504754	0.002865260525713028	0.22232555166489457
YAL054C	374	6	1.4472367044589734e-15	2.2740596413506983e-14	0.07757616174403406
YAL053W	207	5	1.9156510324998846e-08	7.714922330466972e-08	0.11680146736018011
YAL051W	147	1	1.9349758336002034e-07	6.311994338647061e-07	0.03289510713409154
YAL049C	15	0	0.15599697533844342	0.17426934832389046	0.0
YAL048C	188	0	8.30179130685589e-10	4.551344309411651e-09	0.0
YAL047C	36	5	0.5271249790423452	0.5631610169928529	0.6716084373210357
YAL046C	191	5	1.0122838369088032e-07	3.5476199549436487e-07	0.12658588347412192
YAL044W-A	98	1	3.709499524951223e-05	7.313953380749383e-05	0.04934266070113731
YAL044C	30	1	0.0692103005165005	0.0802476690061279	0.16118602495704853
YAL043C	636	13	2.3866639607608343e-24	9.598394712122769e-23	0.09884048700196373
YAL042W	551	9	3.053334405589413e-22	1.0906662215245165e-20	0.0789840775651599
YAL041W	134	3	5.912019365459364e-06	1.3859053565728713e-05	0.10825927049354009
YAL040C	478	26	1.4581263731114448e-12	1.3747024216006424e-11	0.2630232206412089
YAL039C	172	0	4.536307402082703e-09	2.092085314304541e-08	0.0
YAL038W	15	0	0.15599697533844342	0.17426934832389046	0.0
YAL037C-A	160	1	4.845775678368422e-08	1.8119672253769046e-07	0.030222379679446604
YAL037W	40	5	0.3816775178513986	0.4123665987532206	0.6044475935889321
YAL036C	5	0	0.6719569838760235	0.7107641372578649	0.0
YAL035W	68	4	0.014228949985115815	0.017808637946550826	0.28444592639479155
YAL034W-A	42	0	0.006098242960795311	0.007988837190782194	0.0
YAL034C	134	1	7.75320603809896e-07	2.1921675479403697e-06	0.036086423497846694
YAL033W	126	6	0.0001964106099518375	0.00032855073235398994	0.23026574993864082
YAL032C	352	6	1.425946946124434e-14	1.8553440921180138e-13	0.0824246718530362
YAL031C	219	1	9.331952583798599e-11	6.077922911599744e-10	0.022080277391376513
YAL030W	107	0	4.740273224731976e-06	1.1358879714763997e-05	0.0
YAL029C	15	0	0.15599697533844342	0.17426934832389046	0.0
YAL028W	87	5	0.004507580045552472	0.0060398631971044425	0.27790693958111823
YAL027W	16	0	0.13693416658749144	0.15399069066184265	0.0
YAL026C	209	8	2.3634014318263952e-07	7.572101189099498e-07	0.18509399995067777
YAL025C	103	1	2.1619644618557542e-05	4.432605212168428e-05	0.046947385909819964
YAL024C	70	1	0.0007807790661334846	0.0011788554500744737	0.06907972498159223
YAL023C	178	9	1.2117163322114926e-05	2.6476370161657655e-05	0.24449565583372534
YAL022C	26	1	0.11028439772330374	0.12497449680920589	0.18598387495044064
YAL021C	16	0	0.13693416658749144	0.15399069066184265	0.0
YAL020C	54	0	0.0015708972195574134	0.0022625168819621045	0.0
YAL019W	82	26	0.0741372051011133	0.08561507360170735	1.5332329203231445
YAL018C	216	6	1.925430549808068e-08	7.738051077530537e-08	0.13432168746420714
YAL017W	159	5	2.808810481161722e-06	7.063169688308292e-06	0.15206228769532884
YAL016W	118	1	4.304049632050291e-06	1.0370327854842181e-05	0.040979497870436074
YAL015C	55	1	0.0040890966439858754	0.005500911064225209	0.08791964997657194
YAL014C	196	8	8.816683372006832e-07	2.4697879236439987e-06	0.19737064280454925
YAL013W	74	1	0.0005037374560128225	0.0007861585100487768	0.06534568579339807
YAL012W	5	0	0.6719569838760235	0.7107641372578649	0.0
YAL011W	231	3	2.1542532808328692e-10	1.3179904912840244e-09	0.06279974998326568
YAL010C	118	5	0.00019328459237741993	0.00032417022186134205	0.20489748935218036
YAL009W	163	4	7.307182261153493e-07	2.087610789065759e-06	0.11866455825058789
YAL008W	254	5	1.4321302984985234e-10	9.001291089251375e-10	0.09518859741557986
YAL007C	175	6	1.3223428694180967e-06	3.582365487919402e-06	0.1657913399558214
YAL005C	51	0	0.00219964204800773	0.003095214440443469	0.0
YAL003W	72	1	0.0006270485917985461	0.0009608730219646786	0.06716084373210357
YAL002W	1	1	0.7678991186448755	0.8103096938214089	4.835580748711457
YAL001C	39	1	0.024655176759990353	0.0299454955748056	0.12398924996696042
YAR002W	39	1	0.024655176759990353	0.0299454955748056	0.12398924996696042
YAR002C-A	92	3	0.0005021551392353715	0.0007861585100487768	0.15768198093624317
YAR003W	107	3	0.00010270527829902079	0.00018224562033251112	0.1355770303377044
YAR007C	157	1	6.66818478556534e-08	2.41035390960316e-07	0.03079987738032775
YAR008W	279	4	3.887491816845943e-12	3.3766926700791744e-11	0.06932732256217142
YAR009C	94	5	0.0022284318210678863	0.0031334257708952114	0.2572117419527371
YAR010C	125	3	1.53051223869316e-05	3.2929202711277075e-05	0.11605393796907498
YAR014C	76	0	0.00013763332405321085	0.00023712679647394115	0.0
YAR015W	243	6	1.1759975045729517e-09	6.221859842501421e-09	0.11939705552373968
YAR018C	93	1	6.371634108073642e-05	0.00011858662704055506	0.05199549192162856
YAR019C	35	3	0.1947763153808977	0.21616337123804372	0.41447834988955345
YAR020C	153	1	1.0208830180086613e-07	3.5668883575746123e-07	0.03160510293275462
YAR023C	26	0	0.039532624453178504	0.04705135000625612	0.0
YAR027W	71	1	0.0006996776950741258	0.0010653551560421755	0.06810677110861206
YAR028W	80	3	0.0017864101950793574	0.00255182439937938	0.18133427807667965
YAR029W	377	3	4.867894754008147e-17	9.6203651994161e-16	0.038479422403539444
YAR031W	13	0	0.2035028476896067	0.22480692990067772	0.0
YAR033W	214	5	9.243285430304215e-09	3.9699876407527666e-08	0.11298085861475367
YAR035W	0	0	1.0	1.0
YAR035C-A	253	12	8.059032055358445e-08	2.8769393761866184e-07	0.2293556086345355
YAR042W	46	1	0.011178954878820695	0.014176443110936675	0.1051213206241621
YAR050W	21	0	0.07274757548848725	0.08402717546380602	0.0
YAR064W	115	3	4.4062405560108994e-05	8.509163679522728e-05	0.12614558474899454
YAR066W	340	6	4.965322281270141e-14	5.936708615298249e-13	0.08533377791843748
YAR068W	213	4	3.888130853087944e-09	1.8238695380186593e-08	0.09080902814481608
YAR071W	1	0	1.0	1.0	0.0
YBL111C	145	0	8.044018697361596e-08	2.873363448976804e-07	0.0
YBL108C-A	194	5	7.409591887310655e-08	2.6549883454157994e-07	0.12462836981215096
YBL107C	103	1	2.1619644618557542e-05	4.432605212168428e-05	0.046947385909819964
YBL106C	199	6	1.1153430984937471e-07	3.8710550147480624e-07	0.14579640448376252
YBL105C	128	1	1.4732601678923731e-06	3.938967561854504e-06	0.037777974599308255
YBL104C	171	6	1.9946811001645177e-06	5.204814431509138e-06	0.16966949995478797
YBL103C	89	12	0.20424452910145696	0.22549631154971758	0.6519884155566009
YBL102W	30	0	0.024540181773167285	0.029843642498939536	0.0
YBL101C	285	4	2.0753679728257076e-12	1.897526424756859e-11	0.06786779998191518
YBL100W-C	204	1	4.55621439275973e-10	2.6255299571905017e-09	0.023703827199565965
YBL099W	3	0	0.9827795421159563	1.0	0.0
YBL098W	9	0	0.35654321380917664	0.3861544298712947	0.0
YBL097W	7	1	1.0	1.0	0.6907972498159224
YBL095W	139	4	9.006990988411965e-06	2.0297494190578846e-05	0.13915340284061745
YBL093C	72	1	0.0006270485917985461	0.0009608730219646786	0.06716084373210357
YBL092W	163	5	1.8552378183110735e-06	4.851965754027733e-06	0.14833069781323488
YBL091C-A	310	3	5.4131299346832976e-14	6.432006250901579e-13	0.04679594272946572
YBL091C	693	15	4.6680850753057183e-26	2.097356036568999e-24	0.10466624997210945
YBL090W	126	1	1.8251639731819456e-06	4.784192347205729e-06	0.03837762498977347
YBL089W	95	1	5.1311832725110394e-05	9.794390074643203e-05	0.05090084998643639
YBL088C	3	0	0.9827795421159563	1.0	0.0
YBL087C	221	3	6.163032206877955e-10	3.457912021634646e-09	0.06564136762956728
YBL086C	194	6	1.8684511173969895e-07	6.13675749637355e-07	0.14955404377458115
YBL085W	135	0	2.3422868063230655e-07	7.508635129968757e-07	0.0
YBL084C	0	0	1.0	1.0
YBL082C	178	5	3.909823150480622e-07	1.1915947503134104e-06	0.1358309199076252
YBL081W	253	8	2.66055365563806e-09	1.3088831542835315e-08	0.15290373908969032
YBL080C	103	3	0.00015681454379711616	0.0002672911800169576	0.1408421577294599
YBL079W	101	3	0.0001937704557590395	0.0003243230183557149	0.14363111134786505
YBL078C	50	3	0.04186259824399967	0.04981415321772027	0.29013484492268743
YBL076C	113	6	0.0007256002214571002	0.0011007456801898662	0.2567564999315818
YBL075C	81	4	0.0037619972354433827	0.005088251670045836	0.23879411104747933
YBL074C	138	4	1.0000011631032437e-05	2.2360057111223773e-05	0.14016176083221613
YBL072C	183	1	4.212141709288624e-09	1.9567065403973246e-08	0.026423938517548942
YBL071C-B	424	11	1.0312023917149969e-15	1.680012735057492e-14	0.1254513873486463
YBL071W-A	216	3	1.0426163284422608e-09	5.5881514490880164e-09	0.06716084373210357
YBL069W	175	0	3.2983054584238305e-09	1.5715455419548837e-08	0.0
YBL068W	228	9	8.146853661316499e-08	2.9064860673840685e-07	0.19087818744913645
YBL067C	92	1	7.100651236951867e-05	0.00013109420630404555	0.05256066031208105
YBL066C	15	0	0.15599697533844342	0.17426934832389046	0.0
YBL064C	146	0	7.229552605217911e-08	2.598572314538013e-07	0.0
YBL063W	77	5	0.012202005192313351	0.015426188582324484	0.31399874991632837
YBL061C	289	4	1.365822846343326e-12	1.2961794041782952e-11	0.06692845326936273
YBL060W	46	1	0.011178954878820695	0.014176443110936675	0.1051213206241621
YBL059C-A	166	3	2.0172049497591806e-07	6.565334276211119e-07	0.08739001353092996
YBL059W	22	0	0.06429764897841386	0.07483824717159646	0.0
YBL058W	40	0	0.007667625312427979	0.009933884472127352	0.0
YBL057C	167	9	3.580388733655644e-05	7.085621337664697e-05	0.26060016011019826
YBL056W	148	8	0.00010699184878900584	0.00018955949549771182	0.2613827431735923
YBL055C	100	3	0.0002153965574329786	0.0003579155162661254	0.14506742246134371
YBL054W	263	14	1.4618165239982063e-07	4.936527791845969e-07	0.2574073402355908
YBL052C	0	0	1.0	1.0
YBL051C	159	0	1.8081239182934753e-08	7.322901869088574e-08	0.0
YBL050W	146	0	7.229552605217911e-08	2.598572314538013e-07	0.0
YBL049W	95	5	0.0020142780600758033	0.002851824993475122	0.25450424993218196
YBL047C	0	0	1.0	1.0
YBL046W	94	0	1.9343854793577894e-05	4.042387678701543e-05	0.0
YBL045C	199	4	1.6844361688744083e-08	6.850914007918474e-08	0.09719760298917501
YBL044W	37	3	0.15926205201998736	0.17760637214794403	0.39207411476038845
YBL043W	75	3	0.003029681378307685	0.004171342496204811	0.1934232299484583
YBL042C	280	4	3.50137386052014e-12	3.0742597056261564e-11	0.06907972498159223
YBL041W	242	4	1.8670399659042169e-10	1.1496088697981961e-09	0.0799269545241563
YBL040C	30	0	0.024540181773167285	0.029843642498939536	0.0
YBL039W-B	92	5	0.0027266935616926126	0.0037886481452752392	0.26280330156040527
YBL039C	7	0	0.4828945341358213	0.5164825117751736	0.0
YBL038W	115	4	0.00011050610700033824	0.00019389996047259169	0.16819411299865936
YBL037W	27	1	0.09811070638357255	0.11190691638475322	0.1790955832856095
YBL036C	136	4	1.232626924742343e-05	2.6902608896368938e-05	0.14222296319739577
YBL035C	674	17	2.1803767787503718e-24	8.830525953939005e-23	0.12196568654019994
YBL034C	10	1	0.7580487260035214	0.8009440057406305	0.48355807487114566
YBL033C	80	1	0.0002615980835061253	0.000429107409653088	0.06044475935889321
YBL032W	0	0	1.0	1.0
YBL031W	95	1	5.1311832725110394e-05	9.794390074643203e-05	0.05090084998643639
YBL030C	66	1	0.0012117103269201855	0.0017718144139633833	0.07326637498047661
YBL029C-A	95	1	5.1311832725110394e-05	9.794390074643203e-05	0.05090084998643639
YBL029W	206	1	3.687472107542426e-10	2.14859696965314e-09	0.023473692954909982
YBL028C	37	0	0.01083225774558575	0.013776274722437783	0.0
YBL027W	204	1	4.55621439275973e-10	2.6255299571905017e-09	0.023703827199565965
YBL026W	88	3	0.0007666665823944904	0.0011609003463272022	0.1648493437060724
YBL025W	4	0	0.8056283752069586	0.8470144032568956	0.0
YBL024W	168	3	1.6336514857463148e-07	5.436996350999454e-07	0.08634965622699031
YBL023C	142	5	1.6320354724244613e-05	3.4544850945576284e-05	0.17026692777153016
YBL022C	181	1	5.20736858814586e-09	2.3711462193528772e-08	0.026715915738737328
YBL021C	64	1	0.0015102788343025603	0.002179029999015059	0.07555594919861651
YBL020W	131	5	5.0783818362701726e-05	9.751510497625964e-05	0.18456415071417775
YBL019W	11	0	0.2677824853285386	0.29305748299227885	0.0
YBL018C	109	0	3.820526233725541e-06	9.36566341438857e-06	0.0
YBL017C	4	0	0.8056283752069586	0.8470144032568956	0.0
YBL016W	0	0	1.0	1.0
YBL015W	0	0	1.0	1.0
YBL014C	6	1	1.0	1.0	0.8059301247852428
YBL013W	130	1	1.1893309957440283e-06	3.240095952877265e-06	0.03719677499008813
YBL011W	177	4	1.6868326813643964e-07	5.601024682752103e-07	0.10927866098782953
YBL010C	24	0	0.05034725217571652	0.05926054999233437	0.0
YBL009W	225	1	4.952044573603655e-11	3.4106836338676195e-10	0.021491469994273142
YBL008W-A	310	6	1.122343916637762e-12	1.0793645258501287e-11	0.09359188545893143
YBL008W	183	1	4.212141709288624e-09	1.9567065403973246e-08	0.026423938517548942
YBL007C	143	1	2.964717451930209e-07	9.251269704856556e-07	0.033815249990989206
YBL006C	240	6	1.6048249608590252e-09	8.255231082200585e-09	0.12088951871778642
YBL005W	56	0	0.0012560481170587295	0.0018301324350658104	0.0
YBL004W	0	0	1.0	1.0
YBL003C	165	9	4.3559877219446396e-05	8.443304815943249e-05	0.2637589499297158
YBL002W	74	5	0.01639996813900721	0.020379476397456884	0.32672842896699034
YBL001C	164	1	3.166713343974939e-08	1.2189938715662568e-07	0.029485248467752783
YBR001C	15	0	0.15599697533844342	0.17426934832389046	0.0
YBR002C	44	1	0.014001147250063677	0.017531155635775356	0.10989956247071493
YBR003W	110	0	3.4301126909113275e-06	8.46271046136038e-06	0.0
YBR004C	233	3	1.74591244610209e-10	1.0843134424981772e-09	0.062260696335340655
YBR005W	37	1	0.03096019962847172	0.0373040243166438	0.13069137158679614
YBR006W	265	4	1.681840314057265e-11	1.2913569621019133e-10	0.07298989809375783
YBR007C	64	1	0.0015102788343025603	0.002179029999015059	0.07555594919861651
YBR008C	10	0	0.30845652291366754	0.33584503280509315	0.0
YBR009C	190	0	6.715670852961222e-10	3.749691560716504e-09	0.0
YBR010W	103	1	2.1619644618557542e-05	4.432605212168428e-05	0.046947385909819964
YBR011C	89	0	3.3296550746246095e-05	6.603050460057285e-05	0.0
YBR013C	64	4	0.02134071157788021	0.026135100571633114	0.30222379679446604
YBR014C	144	3	2.055850989540047e-06	5.3168918314998625e-06	0.10074126559815537
YBR015C	44	0	0.004854746140671345	0.006464377183375991	0.0
YBR016W	135	4	1.3684903236813564e-05	2.976621729005855e-05	0.14327646662848761
YBR017C	49	0	0.002755361003170174	0.0038174129436838525	0.0
YBR018C	158	5	3.115567078993198e-06	7.742559061773585e-06	0.15302470723770434
YBR019C	134	0	2.606843727571416e-07	8.264585599373326e-07	0.0
YBR020W	109	3	8.311942119602434e-05	0.00015022620719620864	0.13308937840490248
YBR021W	205	4	8.986045088497618e-09	3.868169558678878e-08	0.09435279509680891
YBR022W	39	0	0.008601181505890227	0.011093383009727448	0.0
YBR023C	29	0	0.027625985850709744	0.03337753038391423	0.0
YBR024W	278	9	5.076059383198735e-10	2.8932029249530153e-09	0.15654757819569465
YBR025C	232	4	5.318386581409945e-10	3.022336089890177e-09	0.08337208187433545
YBR026C	48	1	0.0089312804475512	0.011475378430265182	0.10074126559815536
YBR028C	410	1	1.8015906786480934e-19	4.604865774624527e-18	0.011794099387101114
YBR029C	70	0	0.00026607513441289716	0.0004348527104316534	0.0
YBR030W	271	3	3.230535829279977e-12	2.8495109745688878e-11	0.05353041419237776
YBR031W	194	1	1.3130163098873363e-09	6.833626061685132e-09	0.02492567396243019
YBR033W	56	1	0.003659123616962249	0.004963117905931578	0.0863496562269903
YBR034C	48	1	0.0089312804475512	0.011475378430265182	0.10074126559815536
YBR035C	139	0	1.5270358287463059e-07	5.132661046826421e-07	0.0
YBR036C	103	3	0.00015681454379711616	0.0002672911800169576	0.1408421577294599
YBR037C	106	1	1.5645026189174375e-05	3.317645487239743e-05	0.04561868630859865
YBR038W	140	1	4.083768941188006e-07	1.2347925962551118e-06	0.03453986249079612
YBR039W	95	1	5.1311832725110394e-05	9.794390074643203e-05	0.05090084998643639
YBR040W	153	12	0.0011170939089654457	0.0016430708620103012	0.3792612351930555
YBR041W	1	1	0.7678991186448755	0.8103096938214089	4.835580748711457
YBR042C	75	0	0.00015358457480297202	0.0002624078697836875	0.0
YBR043C	125	1	2.0315648131455447e-06	5.27235074025272e-06	0.03868464598969166
YBR044C	77	1	0.00036290200986346553	0.0005807038004242599	0.06279974998326567
YBR045C	85	1	0.00015178968065407373	0.0002600364770454507	0.05688918527895832
YBR046C	190	4	4.323131272944968e-08	1.637834515856819e-07	0.10180169997287278
YBR047W	196	6	1.5200960445673823e-07	5.115314424989476e-07	0.14802798210341195
YBR048W	528	14	4.014196688840033e-19	9.90800221352748e-18	0.12821615621583407
YBR049C	373	6	1.6058532491786055e-15	2.502781039573485e-14	0.07778414072994301
YBR050C	166	3	2.0172049497591806e-07	6.565334276211119e-07	0.08739001353092996
YBR052C	189	5	1.2463090030904813e-07	4.271467864584838e-07	0.12792541663257823
YBR053C	59	3	0.016340987581905195	0.020314963161162294	0.24587698722261644
YBR054W	145	6	2.8557771151132088e-05	5.748538393075276e-05	0.20009299649840515
YBR055C	84	4	0.0027617513953132424	0.003822582978206127	0.2302657499386408
YBR056W	77	0	0.0001233483281832819	0.00021444263463786406	0.0
YBR057C	0	0	1.0	1.0
YBR058C	0	0	1.0	1.0
YBR058C-A	44	0	0.004854746140671345	0.006464377183375991	0.0
YBR059C	24	0	0.05034725217571652	0.05926054999233437	0.0
YBR060C	85	0	5.146695671287039e-05	9.794390074643203e-05	0.0
YBR061C	280	5	9.52611255640668e-12	7.608982404429836e-11	0.0863496562269903
YBR062C	99	0	1.1252422726728635e-05	2.4793246056872033e-05	0.0
YBR063C	58	1	0.0029310606209043675	0.004039427182080282	0.08337208187433545
YBR065C	69	1	0.0008713495754057108	0.0013049821375412092	0.07008088041610806
YBR066C	93	3	0.0004517425797175844	0.0007100222946039432	0.1559864757648857
YBR067C	324	12861	0.0	0.0	191.945691386352
YBR068C	33	5	0.6631467307480365	0.7041648538648372	0.7326637498047662
YBR069C	380	6	7.754155403844808e-16	1.2925839921017824e-14	0.07635127497965459
YBR070C	211	6	3.2288951615687484e-08	1.239611219905332e-07	0.1375046658401362
YBR071W	243	3	6.106217802277064e-11	4.118921413391585e-10	0.05969852776186984
YBR072W	82	1	0.00021037817282638764	0.00035069126722450883	0.058970496935505566
YBR072C-A	106	0	5.280431096863423e-06	1.2553848382828253e-05	0.0
YBR073W	42	1	0.017547725954594043	0.021637429666567398	0.1151328749693204
YBR074W	58	1	0.0029310606209043675	0.004039427182080282	0.08337208187433545
YBR076W	106	3	0.00011416676807004642	0.00019987004053906757	0.13685605892579597
YBR077C	103	1	2.1619644618557542e-05	4.432605212168428e-05	0.046947385909819964
YBR078W	55	1	0.0040890966439858754	0.005500911064225209	0.08791964997657194
YBR079C	7	1	1.0	1.0	0.6907972498159224
YBR080C	4	0	0.8056283752069586	0.8470144032568956	0.0
YBR081C	2	0	1.0	1.0	0.0
YBR082C	25	0	0.04459920766937716	0.05284096483448456	0.0
YBR083W	118	0	1.449972037378281e-06	3.891175542213017e-06	0.0
YBR084W	128	8	0.0007536648209334452	0.0011430185614947899	0.30222379679446604
YBR084C-A	146	1	2.1527271419860325e-07	6.959153340956533e-07	0.03312041608706477
YBR085W	43	270	4.586566424352457e-230	6.594335876612745e-228	30.362948887257986
YBR085C-A	63	1	0.0016863415390901211	0.0024136760058007184	0.07675524997954694
YBR086C	10	0	0.30845652291366754	0.33584503280509315	0.0
YBR087W	112	4	0.0001510850748753807	0.0002592928276957071	0.1726993124539806
YBR088C	47	3	0.057158389362073264	0.06690777472446231	0.3086540903432845
YBR091C	248	1	4.376530845504645e-12	3.756631177984659e-11	0.019498309470610715
YBR092C	352	6	1.425946946124434e-14	1.8553440921180138e-13	0.0824246718530362
YBR093C	202	4	1.2302977321929692e-08	5.160789393028276e-08	0.09575407423191003
YBR094W	101	3	0.0001937704557590395	0.0003243230183557149	0.14363111134786505
YBR095C	78	3	0.0022068401445295106	0.003104583579058027	0.18598387495044066
YBR096W	47	0	0.0034539569209521546	0.004712623072929025	0.0
YBR097W	69	3	0.005706446275907032	0.007510298119358041	0.2102426412483242
YBR098W	44	0	0.004854746140671345	0.006464377183375991	0.0
YBR101C	121	1	3.1193721693843496e-06	7.742559061773585e-06	0.03996347726207815
YBR102C	126	3	1.3769761945287226e-05	2.99168496212115e-05	0.11513287496932041
YBR103W	195	6	1.685309073179769e-07	5.601024682752103e-07	0.14878709996035253
YBR104W	26	1	0.11028439772330374	0.12497449680920589	0.18598387495044064
YBR105C	36	3	0.17616160619777438	0.19630021260286776	0.4029650623926215
YBR106W	64	1	0.0015102788343025603	0.002179029999015059	0.07555594919861651
YBR107C	91	0	2.67908118891409e-05	5.413526299072367e-05	0.0
YBR108W	139	6	5.260194793271422e-05	0.0001000045628300957	0.2087301042609262
YBR109C	212	565	0.0	0.0	12.88727888217912
YBR110W	113	1	7.364836782791417e-06	1.6921764417831977e-05	0.04279274998859696
YBR111C	292	6	7.28165214387527e-12	5.948406460145836e-11	0.09936124826119433
YBR111W-A	66	1	0.0012117103269201855	0.0017718144139633833	0.07326637498047661
YBR112C	121	5	0.00014206665260854378	0.0002443988391120955	0.19981738631039075
YBR114W	181	3	4.1503767337617176e-08	1.574460197616335e-07	0.080147747216212
YBR115C	3	0	0.9827795421159563	1.0	0.0
YBR117C	137	1	5.626339804422777e-07	1.6475091759284822e-06	0.03529620984460917
YBR118W	21	0	0.07274757548848725	0.08402717546380602	0.0
YBR119W	87	0	4.1391576158551035e-05	8.052873967788464e-05	0.0
YBR120C	139	4	9.006990988411965e-06	2.0297494190578846e-05	0.13915340284061745
YBR121C	154	1	9.177447241146116e-08	3.2320575066645016e-07	0.03139987499163283
YBR122C	172	3	1.0715473872294602e-07	3.734829711488864e-07	0.08434152468682775
YBR123C	313	6	8.217540604160734e-13	8.1340922572338e-12	0.09269483863344646
YBR125C	202	1	5.629869475354868e-10	3.1804891309200243e-09	0.023938518557977507
YBR126C	0	0	1.0	1.0
YBR127C	2	0	1.0	1.0	0.0
YBR128C	131	3	8.117319337922263e-06	1.853911065971747e-05	0.11073849042850666
YBR129C	87	1	0.00012214020267821074	0.00021285706230375455	0.05558138791622364
YBR130C	177	6	1.0765222646146654e-06	2.950943538512365e-06	0.16391799148174432
YBR131W	142	9	0.0004050859849005927	0.0006430166986374022	0.3064804699887543
YBR132C	174	8	8.069849516920038e-06	1.8475200864572905e-05	0.22232555166489457
YBR133C	185	6	4.724930721442488e-07	1.4101233305145691e-06	0.15682964590415535
YBR135W	202	6	8.182627773863575e-08	2.9174390779596663e-07	0.14363111134786505
YBR136W	11	0	0.2677824853285386	0.29305748299227885	0.0
YBR137W	51	0	0.00219964204800773	0.003095214440443469	0.0
YBR138C	40	4	0.22390401254631348	0.24686962733010906	0.48355807487114566
YBR139W	233	1	2.1285457943894346e-11	1.604099166038116e-10	0.02075356544511355
YBR140C	1	0	1.0	1.0	0.0
YBR141C	190	3	1.608340867123843e-08	6.592707289258176e-08	0.07635127497965459
YBR142W	76	1	0.00040479133823132424	0.0006427263904385273	0.06362606248304549
YBR143C	18	0	0.10596014051813524	0.12031130663766945	0.0
YBR145W	284	6	1.6712327374354204e-11	1.2849277370308962e-10	0.1021601566629181
YBR146W	136	10	0.0014278690063647477	0.002067911018787123	0.35555740799348945
YBR147W	200	1	6.956833845720635e-10	3.869318321734949e-09	0.024177903743557282
YBR148W	6	1	1.0	1.0	0.8059301247852428
YBR149W	202	9	1.1126091251143117e-06	3.0382787647352354e-06	0.21544666702179757
YBR150C	62	1	0.0018831064353857457	0.0026786408879306022	0.07799323788244286
YBR151W	54	1	0.0045701357959294754	0.006109449317152583	0.08954779164280476
YBR152W	96	1	4.6050123447407097e-05	8.872169512430091e-05	0.05037063279907768
YBR153W	85	1	0.00015178968065407373	0.0002600364770454507	0.05688918527895832
YBR154C	63	3	0.010734507053042606	0.013688281610210205	0.23026574993864082
YBR155W	534	15	5.482214750124585e-19	1.3359413994901055e-17	0.1358309199076252
YBR156C	84	1	0.00016922718769176064	0.0002870871847832789	0.0575664374846602
YBR157C	76	3	0.0027260277184891946	0.00378863832987708	0.19087818744913648
YBR158W	199	1	7.733490807743085e-10	4.260086746679165e-09	0.024299400747293753
YBR159W	288	8	7.331645897862545e-11	4.874485035677167e-10	0.13432168746420714
YBR160W	71	3	0.004621248844648649	0.006169174119214109	0.2043203133258362
YBR161W	87	0	4.1391576158551035e-05	8.052873967788464e-05	0.0
YBR162C	385	11	5.5909740960557656e-14	6.629627221941589e-13	0.1381594499631845
YBR162W-A	94	0	1.9343854793577894e-05	4.042387678701543e-05	0.0
YBR163W	423	14	1.756376121179914e-14	2.2597134391287886e-13	0.16004286165948084
YBR164C	19	0	0.0933798092635767	0.10680733553596451	0.0
YBR165W	83	5	0.006724673516380841	0.0087774846556301	0.2913000451030998
YBR166C	15	0	0.15599697533844342	0.17426934832389046	0.0
YBR167C	129	0	4.4530857093106106e-07	1.3387190754963578e-06	0.0
YBR168W	98	3	0.00026615919678654493	0.0004348527104316534	0.14802798210341195
YBR169C	94	1	5.717735684685566e-05	0.00010820236236468145	0.05144234839054741
YBR170C	550	9	3.3864729345201996e-22	1.195409001568472e-20	0.07912768497891476
YBR171W	86	1	0.00013615656336883218	0.0002352167004908843	0.05622768312455182
YBR172C	103	1	2.1619644618557542e-05	4.432605212168428e-05	0.046947385909819964
YBR173C	92	6	0.005788845883902844	0.007611260328835221	0.31536396187248633
YBR175W	0	0	1.0	1.0
YBR176W	187	1	2.7563940496741176e-09	1.3445311433143215e-08	0.025858720581344686
YBR177C	0	0	1.0	1.0
YBR179C	139	1493	0.0	0.0	51.93900761026046
YBR180W	303	3	1.1272507101840517e-13	1.2612488004413388e-12	0.04787703711595502
YBR181C	121	5	0.00014206665260854378	0.0002443988391120955	0.19981738631039075
YBR182C	110	0	3.4301126909113275e-06	8.46271046136038e-06	0.0
YBR182C-A	41	1	0.01965019110285239	0.02409043893253125	0.11794099387101113
YBR183W	40	4	0.22390401254631348	0.24686962733010906	0.48355807487114566
YBR184W	90	4	0.0014858656909308957	0.0021497392675581335	0.2149146999427314
YBR185C	74	1	0.0005037374560128225	0.0007861585100487768	0.06534568579339807
YBR186W	147	1	1.9349758336002034e-07	6.311994338647061e-07	0.03289510713409154
YBR187W	56	19	0.08350308770351947	0.09602604626733462	1.6406434683128157
YBR188C	85	11	0.17992910986986443	0.1998401527349537	0.6257810380685416
YBR189W	258	15	5.036154637373529e-07	1.4958047904927408e-06	0.2811384156227591
YBR191W	229	6	5.014988570226933e-09	2.2962738270203098e-08	0.12669643883086787
YBR192W	66	1	0.0012117103269201855	0.0017718144139633833	0.07326637498047661
YBR193C	3	1	1.0	1.0	1.6118602495704857
YBR194W	100	1	2.988648030445766e-05	5.98666486349481e-05	0.048355807487114565
YBR195C	85	0	5.146695671287039e-05	9.794390074643203e-05	0.0
YBR196C	257	8	1.7662929151966915e-09	8.989336774598382e-09	0.15052391435677687
YBR196C-A	214	1	1.5827337299017492e-10	9.893806174635826e-10	0.022596171722950732
YBR196C-B	229	6	5.014988570226933e-09	2.2962738270203098e-08	0.12669643883086787
YBR197C	95	1	5.1311832725110394e-05	9.794390074643203e-05	0.05090084998643639
YBR198C	72	1	0.0006270485917985461	0.0009608730219646786	0.06716084373210357
YBR199W	427	6	5.838969009663674e-18	1.2719663172187797e-16	0.0679472704736973
YBR200W	159	1	5.389772857783136e-08	2.0023632884438511e-07	0.030412457539065765
YBR200W-A	203	13	2.1733055983369504e-05	4.4542695994425526e-05	0.3096677326761031
YBR201W	129	0	4.4530857093106106e-07	1.3387190754963578e-06	0.0
YBR201C-A	151	8	7.958485000893115e-05	0.00014501856672764267	0.2561897085410043
YBR202W	73	3	0.003741973114881312	0.005065933941544827	0.19872249652238866
YBR203W	152	6	1.3978123010358822e-05	3.02894443981061e-05	0.19087818744913648
YBR204C	6	1	1.0	1.0	0.8059301247852428
YBR205W	177	10	2.897321978614631e-05	5.821977183442608e-05	0.27319665246957386
YBR207W	183	15	0.000508810872994998	0.0007938609144314252	0.39635907776323415
YBR208C	28	0	0.03111484622166727	0.03739633868773427	0.0
YBR210W	14	0	0.17800683303696618	0.1977433449479607	0.0
YBR211C	101	1	2.6827595117990345e-05	5.413526299072367e-05	0.047877037115955014
YBR212W	156	0	2.4888329681064455e-08	9.770155904150285e-08	0.0
YBR213W	113	1	7.364836782791417e-06	1.6921764417831977e-05	0.04279274998859696
YBR214W	76	0	0.00013763332405321085	0.00023712679647394115	0.0
YBR215W	83	0	6.401084906594499e-05	0.0001189422917538771	0.0
YBR216C	140	542	0.0	0.0	18.720605470011495
YBR217W	24	0	0.05034725217571652	0.05926054999233437	0.0
YBR218C	65	1	0.0013527220671338432	0.0019610548545719014	0.07439354998017626
YBR221C	113	1	7.364836782791417e-06	1.6921764417831977e-05	0.04279274998859696
YBR221W-A	18	0	0.10596014051813524	0.12031130663766945	0.0
YBR222C	54	4	0.05805192308595496	0.06789843597057697	0.358191166571219
YBR223C	93	3	0.0004517425797175844	0.0007100222946039432	0.1559864757648857
YBR225W	101	3	0.0001937704557590395	0.0003243230183557149	0.14363111134786505
YBR227C	530	6	1.2959626188383614e-22	4.722178664355797e-21	0.05474242357031838
YBR228W	134	1	7.75320603809896e-07	2.1921675479403697e-06	0.036086423497846694
YBR229C	199	4	1.6844361688744083e-08	6.850914007918474e-08	0.09719760298917501
YBR230C	89	1	9.83032726609122e-05	0.00017492021072800312	0.05433236796305008
YBR230W-A	270	5	2.7018926988359448e-11	1.9870313185429053e-10	0.08954779164280476
YBR231C	444	6	9.96043803056926e-19	2.367044591479496e-17	0.06534568579339807
YBR233W	235	1	1.723631422067648e-11	1.3181654665307238e-10	0.020576939356218966
YBR233W-A	79	3	0.0019855439727343143	0.0028125279278805523	0.1836296486852452
YBR234C	124	6	0.0002403349280156811	0.0003962632371038366	0.23397971364732859
YBR235W	346	45	0.0038974848113299478	0.005256668656181644	0.6289050106705653
YBR236C	177	0	2.6671640519775107e-09	1.309894147132593e-08	0.0
YBR237W	151	5	6.433413089609036e-06	1.4973111565496384e-05	0.16011856783812772
YBR238C	53	1	0.005108387764829305	0.006766367928058292	0.0912373726171973
YBR239C	112	3	6.051705949042751e-05	0.00011351389730249464	0.12952448434048547
YBR240C	0	0	1.0	1.0
YBR241C	0	0	1.0	1.0
YBR242W	86	6	0.010359817208531021	0.013228088091976445	0.337366098747311
YBR243C	339	11	6.0888118800678844e-12	5.052923105666725e-11	0.15690674995818887
YBR244W	191	0	6.040274442649138e-10	3.398984180007357e-09	0.0
YBR245C	256	10	1.136013582165642e-08	4.803833905172505e-08	0.1888898729965413
YBR246W	235	1	1.723631422067648e-11	1.3181654665307238e-10	0.020576939356218966
YBR247C	72	3	0.004158493914243705	0.005589039144850561	0.20148253119631074
YBR248C	124	1	2.261368963187226e-06	5.7698016447603085e-06	0.03899661894122143
YBR249C	95	1	5.1311832725110394e-05	9.794390074643203e-05	0.05090084998643639
YBR250W	190	1	2.0057582389672633e-09	1.0100801779597837e-08	0.025450424993218194
YBR251W	204	1	4.55621439275973e-10	2.6255299571905017e-09	0.023703827199565965
YBR252W	109	3	8.311942119602434e-05	0.00015022620719620864	0.13308937840490248
YBR253W	149	1	1.5634175092607672e-07	5.218348285408399e-07	0.03245356207188897
YBR254C	645	4	1.0050957363074304e-28	5.254823254094575e-27	0.029988097666427637
YBR255W	365	6	3.689966791007675e-15	5.305249753771285e-14	0.07948899860895546
YBR255C-A	32	0	0.01938995320391406	0.023837456365051253	0.0
YBR256C	227	4	8.976719458991117e-10	4.879500341082978e-09	0.08520847134293316
YBR257W	387	5	1.3618850419511597e-16	2.5346928402139545e-15	0.06247520347172425
YBR258C	0	0	1.0	1.0
YBR259W	65	5	0.03937011154928059	0.04692590912329797	0.37196774990088133
YBR260C	61	1	0.0021030338156169653	0.002967258948383996	0.07927181555264684
YBR261C	158	1	5.994945038917209e-08	2.2001241002272015e-07	0.030604941447540866
YBR262C	28	1	0.08731000794551497	0.10022352409074982	0.1726993124539806
YBR263W	69	3	0.005706446275907032	0.007510298119358041	0.2102426412483242
YBR264C	115	6	0.0005939518430145494	0.0009155231973135015	0.2522911694979891
YBR265W	303	9	3.941242201350639e-11	2.79483155363348e-10	0.14363111134786505
YBR267W	43	0	0.005440460917702425	0.007186056669202262	0.0
YBR268W	95	1	5.1311832725110394e-05	9.794390074643203e-05	0.05090084998643639
YBR269C	283	3	9.175253566805105e-13	8.973959738553768e-12	0.0512605733078953
YBR270C	81	0	7.963286971411851e-05	0.00014501856672764267	0.0
YBR271W	3	0	0.9827795421159563	1.0	0.0
YBR272C	221	3	6.163032206877955e-10	3.457912021634646e-09	0.06564136762956728
YBR273C	109	1	1.1325309927213152e-05	2.4793246056872033e-05	0.04436312613496749
YBR274W	216	1	1.281212516262176e-10	8.114816278660544e-10	0.02238694791070119
YBR275C	53	1	0.005108387764829305	0.006766367928058292	0.0912373726171973
YBR276C	296	6	4.806121675034089e-12	4.082718722765295e-11	0.09801852869009711
YBR278W	463	4	1.7465772664389704e-20	5.124778499638019e-19	0.04177607558282036
YBR279W	122	3	2.1017570612269517e-05	4.361534660358206e-05	0.11890772332897027
YBR280C	34	1	0.043638999834014314	0.05176730363973109	0.14222296319739577
YBR281C	99	4	0.000584418972068927	0.0009022801364747381	0.19537699994793764
YBR282W	208	5	1.7262730715886178e-08	7.006207787372012e-08	0.1162399218440254
YBR283C	164	1	3.166713343974939e-08	1.2189938715662568e-07	0.029485248467752783
YBR284W	258	4	3.4986362244968653e-11	2.511942188149997e-10	0.0749702441660691
YBR285W	109	1	1.1325309927213152e-05	2.4793246056872033e-05	0.04436312613496749
YBR286W	311	1	5.79355847523571e-15	7.99010906260925e-14	0.015548491153413046
YBR287W	115	1	5.940282914192537e-06	1.3859053565728713e-05	0.04204852824966484
YBR288C	149	10	0.0004239586165462903	0.0006705682078541571	0.32453562071888975
YBR289W	116	0	1.7978590074970491e-06	4.738536733325174e-06	0.0
YBR290W	164	3	2.490874160799448e-07	7.936297672441896e-07	0.08845574540325836
YBR291C	100	1511	0.0	0.0	73.06562511303011
YBR293W	103	1	2.1619644618557542e-05	4.432605212168428e-05	0.046947385909819964
YBR294W	118	5	0.00019328459237741993	0.00032417022186134205	0.20489748935218036
YBR295W	63	0	0.0005765226308768732	0.0008910458613740654	0.0
YBR296C	125	1	2.0315648131455447e-06	5.27235074025272e-06	0.03868464598969166
YBR296C-A	198	8	7.202648708626638e-07	2.0608175484234724e-06	0.19537699994793764
YBR297W	76	1	0.00040479133823132424	0.0006427263904385273	0.06362606248304549
YBR298C	222	8	6.305308127388059e-08	2.3067320000387232e-07	0.17425516211572817
YBR298C-A	132	1	9.602193389714962e-07	2.662594705122987e-06	0.036633187490238306
YBR299W	112	1	8.200921147334594e-06	1.853911065971747e-05	0.04317482811349515
YBR301W	141	0	1.2331530458481646e-07	4.233948159207639e-07	0.0
YBR302C	291	4	1.1080226881722075e-12	1.0673766297618704e-11	0.06646846389981384
YCL073C	51	1	0.006384973948965294	0.008337871294391327	0.09481530879826386
YCL069W	307	5	5.706532256708721e-13	5.77786390991758e-12	0.07875538678683154
YCL068C	273	17	5.227055466863766e-07	1.5431620118035688e-06	0.30111674991976106
YCL067C	297	1	2.5217797759082414e-14	3.1323445985417483e-13	0.016281416662328137
YCL066W	57	0	0.001123381428421618	0.0016497871794823099	0.0
YCL064C	143	0	9.959219325290885e-08	3.49880698471276e-07	0.0
YCL063W	109	3	8.311942119602434e-05	0.00015022620719620864	0.13308937840490248
YCL061C	90	1	8.819751124582703e-05	0.00015850746474210974	0.05372867498568285
YCL059C	121	1	3.1193721693843496e-06	7.742559061773585e-06	0.03996347726207815
YCL058W-A	26	3	0.46896132313839556	0.5029833214041239	0.557951624851322
YCL057C-A	103	1	2.1619644618557542e-05	4.432605212168428e-05	0.046947385909819964
YCL057W	42	1	0.017547725954594043	0.021637429666567398	0.1151328749693204
YCL056C	164	6	4.091715729374549e-06	9.954085092907375e-06	0.17691149080651672
YCL055W	115	1	5.940282914192537e-06	1.3859053565728713e-05	0.04204852824966484
YCL054W	76	1	0.00040479133823132424	0.0006427263904385273	0.06362606248304549
YCL052C	209	1	2.6850356105021243e-10	1.611862191649031e-09	0.02313674999383472
YCL051W	206	1	3.687472107542426e-10	2.14859696965314e-09	0.023473692954909982
YCL050C	93	4	0.0010890921116722121	0.0016043464995458227	0.20798196768651425
YCL049C	193	3	1.1727026292377535e-08	4.948065165624593e-08	0.07516446759655115
YCL048W-A	427	6	5.838969009663674e-18	1.2719663172187797e-16	0.0679472704736973
YCL048W	106	1	1.5645026189174375e-05	3.317645487239743e-05	0.04561868630859865
YCL047C	245	3	4.949324489915645e-11	3.4106836338676195e-10	0.05921119284136478
YCL045C	103	1	2.1619644618557542e-05	4.432605212168428e-05	0.046947385909819964
YCL044C	237	6	2.1898914969952286e-09	1.0941847088809349e-08	0.12241976579016348
YCL043C	0	0	1.0	1.0
YCL039W	85	3	0.0010529414028025968	0.0015586785090135737	0.17066755583687496
YCL038C	109	5	0.00048551649515319407	0.0007612337414465701	0.22181563067483748
YCL037C	71	0	0.00023834069316859365	0.00039387854207258106	0.0
YCL036W	236	1	1.5510666283087704e-11	1.198949486478997e-10	0.020489748935218037
YCL035C	248	4	9.96348284729961e-11	6.474575124838425e-10	0.07799323788244286
YCL034W	94	0	1.9343854793577894e-05	4.042387678701543e-05	0.0
YCL033C	343	7552	0.0	0.0	106.46736388999685
YCL032W	124	1	2.261368963187226e-06	5.7698016447603085e-06	0.03899661894122143
YCL031C	65	1	0.0013527220671338432	0.0019610548545719014	0.07439354998017626
YCL030C	203	1	5.064643380472699e-10	2.889559928680406e-09	0.023820594821238703
YCL029C	57	0	0.001123381428421618	0.0016497871794823099	0.0
YCL028W	84	1	0.00016922718769176064	0.0002870871847832789	0.0575664374846602
YCL027W	144	0	8.950438630207738e-08	3.1715325053804495e-07	0.0
YCL026C-B	193	8	1.193748368190095e-06	3.2505903719039944e-06	0.20043858025746972
YCL026C-A	13	0	0.2035028476896067	0.22480692990067772	0.0
YCL025C	199	3	6.235554144864904e-09	2.7839808689737018e-08	0.07289820224188126
YCL024W	0	0	1.0	1.0
YCL021W-A	0	0	1.0	1.0
YCL018W	94	3	0.0004063898117529959	0.0006438423711822257	0.15432704517164225
YCL017C	0	0	1.0	1.0
YCL016C	384	5	1.8618985051972898e-16	3.3566703145421985e-15	0.0629632909988471
YCL014W	17	0	0.12037688390613797	0.13590252440993317	0.0
YCL012C	101	1	2.6827595117990345e-05	5.413526299072367e-05	0.047877037115955014
YCL011C	32	1	0.054927290085931495	0.06444040091476785	0.15111189839723302
YCL010C	332	10	5.0461938990057085e-12	4.255228902226075e-11	0.1456500225515499
YCL009C	299	10	1.458623888396714e-10	9.15780129057806e-10	0.16172510865255707
YCL008C	162	5	2.057972738118361e-06	5.3168918314998625e-06	0.1492463194046746
YCL005W-A	211	9	4.513507985567933e-07	1.3561747348485467e-06	0.2062569987602043
YCL005W	187	5	1.5343918494428817e-07	5.148359116771303e-07	0.12929360290672345
YCL004W	203	1	5.064643380472699e-10	2.889559928680406e-09	0.023820594821238703
YCL002C	241	11	1.1761235208205326e-07	4.0599558032646356e-07	0.2207111545055022
YCL001W	78	0	0.00011055433322720016	0.00019389996047259169	0.0
YCL001W-A	77	4	0.005674640326386822	0.007491932166448717	0.25119899993306266
YCL001W-B	27	0	0.035062402905850255	0.04193924274366573	0.0
YCR002C	98	0	1.2539013752383218e-05	2.7304758837544825e-05	0.0
YCR003W	27	3	0.4265983663887296	0.4580595976664646	0.5372867498568286
YCR004C	66	1	0.0012117103269201855	0.0017718144139633833	0.07326637498047661
YCR005C	67	0	0.00037039373351346655	0.0005915396727120094	0.0
YCR007C	45	1	0.01250969872596834	0.015766661707877258	0.1074573499713657
YCR008W	362	20970	0.0	0.0	280.1163765206609
YCR009C	390	10	1.3255868916093939e-14	1.7444966163948797e-13	0.12398924996696044
YCR010C	181	5	2.8627560401781944e-07	8.962280885718452e-07	0.13357957869368664
YCR011C	106	1	1.5645026189174375e-05	3.317645487239743e-05	0.04561868630859865
YCR012W	289	4	1.365822846343326e-12	1.2961794041782952e-11	0.06692845326936273
YCR014C	53	1	0.005108387764829305	0.006766367928058292	0.0912373726171973
YCR015C	77	0	0.0001233483281832819	0.00021444263463786406	0.0
YCR016W	33	0	0.01724619375999339	0.02134341732595696	0.0
YCR017C	90	1	8.819751124582703e-05	0.00015850746474210974	0.05372867498568285
YCR018C	0	0	1.0	1.0
YCR019W	0	0	1.0	1.0
YCR020C	52	3	0.03399036301130587	0.04080972394113153	0.278975812425661
YCR020C-A	167	3	1.8153205695319008e-07	5.98618612120296e-07	0.08686672003673276
YCR020W-B	80	1	0.0002615980835061253	0.000429107409653088	0.06044475935889321
YCR021C	423	6	8.852185271327142e-18	1.87855784115876e-16	0.06858979785406322
YCR023C	138	1	5.056241545327575e-07	1.4958047904927408e-06	0.03504044020805403
YCR024C	80	4	0.0041696577896566	0.0056014253558316065	0.24177903743557283
YCR024C-B	502	8	1.805976852636337e-20	5.272168974371357e-19	0.07706104778823038
YCR024C-A	75	0	0.00015358457480297202	0.0002624078697836875	0.0
YCR026C	41	0	0.0068371980697068966	0.008906166726814126	0.0
YCR027C	1	0	1.0	1.0	0.0
YCR028C	168	4	4.328937898015338e-07	1.3027588619302046e-06	0.1151328749693204
YCR028C-A	243	1	7.413613387742504e-12	6.005026844071428e-11	0.019899509253956612
YCR030C	223	1	6.116429989630349e-11	4.118921413391585e-10	0.02168421860408725
YCR031C	283	4	2.5582921163957893e-12	2.306071780782474e-11	0.06834743107719374
YCR032W	17	0	0.12037688390613797	0.13590252440993317	0.0
YCR033W	157	1	6.66818478556534e-08	2.41035390960316e-07	0.03079987738032775
YCR034W	1	0	1.0	1.0	0.0
YCR035C	118	4	8.081197687898625e-05	0.00014647011630351402	0.1639179914817443
YCR036W	594	9	3.5508300138565124e-24	1.4083326489440553e-22	0.07326637498047661
YCR037C	103	1	2.1619644618557542e-05	4.432605212168428e-05	0.046947385909819964
YCR040W	1	0	1.0	1.0	0.0
YCR042C	80	0	8.882926756771115e-05	0.00015929439282254656	0.0
YCR043C	381	9	1.3031074019193691e-14	1.7188464835867642e-13	0.11422631689869583
YCR044C	81	1	0.00023458725758942705	0.0003887928871460504	0.05969852776186983
YCR045C	68	1	0.0009725046417076566	0.0014463082995760882	0.07111148159869789
YCR046C	16	1	0.36305472116643744	0.3926152127544531	0.30222379679446604
YCR047C	93	3	0.0004517425797175844	0.0007100222946039432	0.1559864757648857
YCR048W	0	0	1.0	1.0
YCR050C	0	0	1.0	1.0
YCR051W	0	0	1.0	1.0
YCR052W	199	3	6.235554144864904e-09	2.7839808689737018e-08	0.07289820224188126
YCR053W	275	14	4.549447623544642e-08	1.7179168275118343e-07	0.24617501993440144
YCR054C	253	3	2.1365674859766944e-11	1.604099166038116e-10	0.057338902158633874
YCR057C	423	6	8.852185271327142e-18	1.87855784115876e-16	0.06858979785406322
YCR059C	112	1	8.200921147334594e-06	1.853911065971747e-05	0.04317482811349515
YCR060W	109	1	1.1325309927213152e-05	2.4793246056872033e-05	0.04436312613496749
YCR061W	2	1	1.0	1.0	2.4177903743557283
YCR063W	188	1167	0.0	0.0	30.01661028588442
YCR065W	604	26	6.990956411932368e-18	1.5114658016925957e-16	0.20815413818956602
YCR066W	149	5	7.913067022557923e-06	1.8123476083922985e-05	0.16226781035944488
YCR067C	28	1	0.08731000794551497	0.10022352409074982	0.1726993124539806
YCR068W	125	4	3.89136942127867e-05	7.640582294903937e-05	0.15473858395876663
YCR069W	97	1	4.132982034809329e-05	8.052873967788464e-05	0.04985134792486038
YCR071C	89	1	9.83032726609122e-05	0.00017492021072800312	0.05433236796305008
YCR072C	235	6	2.6940393051712798e-09	1.3174676908197304e-08	0.1234616361373138
YCR073C	182	3	3.735352403954246e-08	1.4226497798106536e-07	0.07970737497876028
YCR073W-A	112	1	8.200921147334594e-06	1.853911065971747e-05	0.04317482811349515
YCR075C	44	1	0.014001147250063677	0.017531155635775356	0.10989956247071493
YCR075W-A	23	1	0.15698014542850425	0.1750955811402886	0.2102426412483242
YCR076C	49	3	0.046448903935643174	0.05502114243746321	0.2960559642068239
YCR077C	146	4	4.330612705036483e-06	1.0403238791422227e-05	0.1324816643482591
YCR079W	159	3	4.2209025831404316e-07	1.2742472837606626e-06	0.0912373726171973
YCR081W	152	1	1.1356335781334153e-07	3.927257190526321e-07	0.031813031241522745
YCR082W	384	1	2.7416416545759265e-18	6.207551636010296e-17	0.01259265819976942
YCR083W	31	1	0.06164790352354793	0.07198722703836023	0.15598647576488572
YCR084C	0	0	1.0	1.0
YCR086W	71	0	0.00023834069316859365	0.00039387854207258106	0.0
YCR087C-A	160	1	4.845775678368422e-08	1.8119672253769046e-07	0.030222379679446604
YCR088W	75	1	0.00045154662658425723	0.0007100222946039432	0.06447440998281942
YCR089W	61	3	0.01324597232085293	0.016665409498408487	0.23781544665794055
YCR090C	70	3	0.005135344423343102	0.006797092239043999	0.20723917494477673
YCR091W	209	1	2.6850356105021243e-10	1.611862191649031e-09	0.02313674999383472
YCR092C	220	6	1.2729980786377125e-08	5.332128150215211e-08	0.1318794749648579
YCR093W	34	0	0.01534526442898687	0.019143300592430256	0.0
YCR094W	112	0	2.7652086703781347e-06	6.974875027782743e-06	0.0
YCR095C	128	3	1.1145850179376065e-05	2.4691750532200213e-05	0.11333392379792478
YCR095W-A	40	1	0.022008722286761664	0.026873070460969498	0.12088951871778642
YCR096C	112	1	8.200921147334594e-06	1.853911065971747e-05	0.04317482811349515
YCR097W	242	8	8.19708797790804e-09	3.563223957743699e-08	0.1598539090483126
YCR098C	1	0	1.0	1.0	0.0
YCR101C	71	1	0.0006996776950741258	0.0010653551560421755	0.06810677110861206
YCR102C	106	0	5.280431096863423e-06	1.2553848382828253e-05	0.0
YCR104W	122	3	2.1017570612269517e-05	4.361534660358206e-05	0.11890772332897027
YCR105W	204	6	6.655604871963719e-08	2.41035390960316e-07	0.1422229631973958
YCR106W	28	0	0.03111484622166727	0.03739633868773427	0.0
YCR107W	34	0	0.01534526442898687	0.019143300592430256	0.0
YCR108C	42	0	0.006098242960795311	0.007988837190782194	0.0
YDL248W	106	1	1.5645026189174375e-05	3.317645487239743e-05	0.04561868630859865
YDL247W	57	1	0.003274739117631068	0.004487258676553794	0.08483474997739397
YDL246C	294	8	3.9556050498898074e-11	2.798116192117624e-10	0.13158042853636617
YDL245C	195	1	1.1810847677280339e-09	6.225864802203413e-09	0.024797849993392088
YDL244W	338	6	6.112889601837873e-14	7.145371565075122e-13	0.085838711515588
YDL243C	0	0	1.0	1.0
YDL241W	0	0	1.0	1.0
YDL240W	8	0	0.4138608190595263	0.4447147926777533	0.0
YDL239C	130	0	4.000630253917572e-07	1.2166908826166028e-06	0.0
YDL238C	411	8	2.2442661305579846e-16	4.008315067341295e-15	0.09412322625229112
YDL237W	215	5	8.329251570043711e-09	3.61248309044656e-08	0.11245536624910364
YDL236W	188	3	1.985413414414742e-08	7.967978050453022e-08	0.07716352258582113
YDL235C	47	1	0.00999135206837786	0.012768947943386904	0.10288469678109483
YDL234C	146	6	2.578982064393367e-05	5.2445989576825516e-05	0.19872249652238866
YDL233W	511	6	9.35538798834608e-22	3.1280718791266453e-20	0.0567778561492539
YDL232W	72	1	0.0006270485917985461	0.0009608730219646786	0.06716084373210357
YDL231C	60	1	0.0023488802757885255	0.0032923252415451645	0.08059301247852427
YDL230W	109	5	0.00048551649515319407	0.0007612337414465701	0.22181563067483748
YDL229W	6	0	0.567172532631715	0.6031451988100949	0.0
YDL227C	48	1	0.0089312804475512	0.011475378430265182	0.10074126559815536
YDL226C	103	1	2.1619644618557542e-05	4.432605212168428e-05	0.046947385909819964
YDL225W	158	6	7.566814587996023e-06	1.7358097604932243e-05	0.1836296486852452
YDL224C	55	0	0.001404577637007751	0.002034691685247248	0.0
YDL223C	127	6	0.0001775407151932189	0.0002999520132421274	0.2284526337973917
YDL222C	541	9	8.599538610031877e-22	2.8921606167422994e-20	0.08044404203031999
YDL220C	98	0	1.2539013752383218e-05	2.7304758837544825e-05	0.0
YDL219W	39	4	0.24567365777846262	0.2697859854657129	0.4959569998678417
YDL218W	128	6	0.00016047394790955004	0.00027328566017998887	0.22666784759584957
YDL217C	292	1	4.265208114859038e-14	5.164044603906174e-13	0.016560208043532386
YDL216C	63	0	0.0005765226308768732	0.0008910458613740654	0.0
YDL215C	157	41	0.21526405705876303	0.23752564521808742	1.2627949725934378
YDL214C	139	6	5.260194793271422e-05	0.0001000045628300957	0.2087301042609262
YDL213C	221	1	7.554874275979202e-11	5.005539396446589e-10	0.021880455876522428
YDL212W	193	1	1.4597024806497904e-09	7.54923468184977e-09	0.025054822532183715
YDL211C	121	0	1.050443698401827e-06	2.8877159223273933e-06	0.0
YDL210W	51	0	0.00219964204800773	0.003095214440443469	0.0
YDL209C	109	1	1.1325309927213152e-05	2.4793246056872033e-05	0.04436312613496749
YDL208W	88	0	3.712298716467997e-05	7.313953380749383e-05	0.0
YDL207W	266	3	5.459067009140737e-12	4.569882732106023e-11	0.05453662498546756
YDL206W	148	3	1.3476361853462966e-06	3.638617700435001e-06	0.09801852869009711
YDL205C	178	1	7.158728074867917e-09	3.140339066252128e-08	0.02716618398152504
YDL204W	277	4	4.7921876969043e-12	4.076904059895951e-11	0.06982788084781887
YDL203C	402	6	7.866061506265942e-17	1.518044285991122e-15	0.07217284699569339
YDL202W	199	6	1.1153430984937471e-07	3.8710550147480624e-07	0.14579640448376252
YDL201W	185	1	3.407303314756387e-09	1.614118728431959e-08	0.026138274317359225
YDL200C	115	0	2.0020539881394625e-06	5.212228377451357e-06	0.0
YDL199C	223	1	6.116429989630349e-11	4.118921413391585e-10	0.02168421860408725
YDL198C	453	6	3.905245410610359e-19	9.680632050181108e-18	0.06404742713525109
YDL197C	278	6	3.115884923596166e-11	2.2597041860783795e-10	0.1043650521304631
YDL195W	31	0	0.02180894660050498	0.02668579827649024	0.0
YDL194W	83	1	0.00018867865396622664	0.0003174637036160823	0.058260009020619966
YDL193W	67	0	0.00037039373351346655	0.0005915396727120094	0.0
YDL192W	4	0	0.8056283752069586	0.8470144032568956	0.0
YDL191W	407	6	4.676083768088642e-17	9.273157844923373e-16	0.07128620268370699
YDL190C	171	3	1.1906778120772161e-07	4.0978983227145843e-07	0.08483474997739399
YDL189W	141	1	3.6702224740745055e-07	1.122736672787366e-06	0.03429489892703161
YDL188C	82	0	7.1393460684438e-05	0.0001311769304780201	0.0
YDL186W	248	4	9.96348284729961e-11	6.474575124838425e-10	0.07799323788244286
YDL185W	74	0	0.0001713981535053682	0.0002900002297173794	0.0
YDL184C	42	1	0.017547725954594043	0.021637429666567398	0.1151328749693204
YDL183C	270	4	9.96743407736006e-12	7.950445683619654e-11	0.07163823331424381
YDL182W	248	3	3.611775825707512e-11	2.570708264064839e-10	0.058494928411832146
YDL181W	248	1	4.376530845504645e-12	3.756631177984659e-11	0.019498309470610715
YDL180W	141	3	2.822185715737869e-06	7.084412942474239e-06	0.10288469678109483
YDL179W	13	0	0.2035028476896067	0.22480692990067772	0.0
YDL178W	124	3	1.7011775351166914e-05	3.586316717175987e-05	0.11698985682366429
YDL177C	32	3	0.2625450942591402	0.2880383130645393	0.45333569519169914
YDL176W	121	0	1.050443698401827e-06	2.8877159223273933e-06	0.0
YDL175C	192	4	3.506163990028968e-08	1.3424733093646203e-07	0.10074126559815536
YDL174C	741	17	2.290045444452255e-27	1.116106046698722e-25	0.11093774997043827
YDL173W	25	1	0.1240119412100226	0.13984170076447844	0.19342322994845826
YDL171C	1	0	1.0	1.0	0.0
YDL170W	34	1	0.043638999834014314	0.05176730363973109	0.14222296319739577
YDL169C	65	3	0.008697355408424196	0.011209881432955525	0.2231806499405288
YDL168W	230	3	2.392968700260161e-10	1.451683860252762e-09	0.06307279237449727
YDL167C	190	1	2.0057582389672633e-09	1.0100801779597837e-08	0.025450424993218194
YDL166C	98	3	0.00026615919678654493	0.0004348527104316534	0.14802798210341195
YDL165W	220	1	8.396491610673977e-11	5.512354252623978e-10	0.021979912494142984
YDL164C	90	1	8.819751124582703e-05	0.00015850746474210974	0.05372867498568285
YDL161W	124	0	7.612180245285932e-07	2.1693582056808424e-06	0.0
YDL160C-A	151	6	1.5481792239780353e-05	3.317645487239743e-05	0.19214228140575326
YDL160C	4	0	0.8056283752069586	0.8470144032568956	0.0
YDL159W-A	173	1	1.2170867812085078e-08	5.112831321205353e-08	0.027951333807580674
YDL159W	183	1	4.212141709288624e-09	1.9567065403973246e-08	0.026423938517548942
YDL157C	107	1	1.4047047118914196e-05	3.0370138338675017e-05	0.045192343445901464
YDL156W	79	1	0.00029173711746810125	0.00047448534009022917	0.06120988289508173
YDL155W	57	1	0.003274739117631068	0.004487258676553794	0.08483474997739397
YDL154W	176	3	7.029220207890367e-08	2.529727497845901e-07	0.0824246718530362
YDL153C	138	4	1.0000011631032437e-05	2.2360057111223773e-05	0.14016176083221613
YDL150W	304	1	1.2085764553336244e-14	1.612650393184147e-13	0.015906515620761372
YDL149W	321	14	4.908372490720716e-10	2.8143619336126455e-09	0.21089760274754016
YDL148C	134	6	8.740236113422042e-05	0.00015791736691263012	0.21651854098708018
YDL147W	356	4	1.2407946576163792e-15	1.9876908289559323e-14	0.05433236796305008
YDL146W	45	3	0.0702896712694428	0.08143350110204785	0.3223720499140971
YDL145C	62	1	0.0018831064353857457	0.0026786408879306022	0.07799323788244286
YDL144C	60	1	0.0023488802757885255	0.0032923252415451645	0.08059301247852427
YDL143W	60	0	0.0008043279538152504	0.0012115479471952607	0.0
YDL142C	14	0	0.17800683303696618	0.1977433449479607	0.0
YDL141W	81	1	0.00023458725758942705	0.0003887928871460504	0.05969852776186983
YDL140C	8	0	0.4138608190595263	0.4447147926777533	0.0
YDL139C	152	3	8.834850922847225e-07	2.4712659366388323e-06	0.09543909372456824
YDL138W	152	1	1.1356335781334153e-07	3.927257190526321e-07	0.031813031241522745
YDL137W	101	1	2.6827595117990345e-05	5.413526299072367e-05	0.047877037115955014
YDL136W	250	9	8.779334947323952e-09	3.7962372392526356e-08	0.17408090695361245
YDL135C	86	5	0.004982614947723145	0.006626970065762214	0.28113841562275915
YDL134C	29	0	0.027625985850709744	0.03337753038391423	0.0
YDL133C-A	440	16	1.8298263530268055e-14	2.3437263599681865e-13	0.17583929995314387
YDL133W	136	1	6.260862482089562e-07	1.8175779977030324e-06	0.035555740799348944
YDL132W	0	0	1.0	1.0
YDL131W	0	0	1.0	1.0
YDL130W-A	196	5	6.017847439697464e-08	2.2043720143758034e-07	0.12335665175284329
YDL130W	162	0	1.3138104281700879e-08	5.487090611769191e-08	0.0
YDL129W	60	1	0.0023488802757885255	0.0032923252415451645	0.08059301247852427
YDL128W	122	0	9.434918486437961e-07	2.6250709344704746e-06	0.0
YDL127W	140	8	0.00023469123573848112	0.0003888531537689441	0.27631889992636893
YDL126C	86	1	0.00013615656336883218	0.0002352167004908843	0.05622768312455182
YDL125C	122	0	9.434918486437961e-07	2.6250709344704746e-06	0.0
YDL124W	77	0	0.0001233483281832819	0.00021444263463786406	0.0
YDL123W	46	0	0.0038682185316171614	0.005219644480368441	0.0
YDL122W	65	4	0.019288426850336576	0.02376344104890438	0.29757419992070505
YDL121C	186	1	3.064596092439841e-09	1.4662639041282466e-08	0.02599774596081428
YDL120W	28	1	0.08731000794551497	0.10022352409074982	0.1726993124539806
YDL119C	1253	32	5.976048397868105e-44	4.8405992022731646e-42	0.12349448041401964
YDL118W	1253	32	5.976048397868105e-44	4.8405992022731646e-42	0.12349448041401964
YDL117W	137	3	4.306093360696075e-06	1.0370327854842181e-05	0.10588862953382752
YDL116W	80	6	0.018410443638116416	0.022691483361081764	0.3626685561533593
YDL115C	136	1	6.260862482089562e-07	1.8175779977030324e-06	0.035555740799348944
YDL114W	248	6	7.003510581005169e-10	3.8840105449721045e-09	0.11698985682366429
YDL113C	226	9	9.969412644564092e-08	3.500249824107942e-07	0.19256737494868634
YDL112W	71	1	0.0006996776950741258	0.0010653551560421755	0.06810677110861206
YDL111C	191	1	1.8041328936223706e-09	9.11737106434293e-09	0.025317176694824382
YDL110C	87	1	0.00012214020267821074	0.00021285706230375455	0.05558138791622364
YDL109C	230	11	3.498157334032965e-07	1.0769755261254595e-06	0.23126690537315664
YDL108W	424	10	4.021982922703321e-16	6.94607320974979e-15	0.11404671577149664
YDL107W	118	0	1.449972037378281e-06	3.891175542213017e-06	0.0
YDL106C	49	0	0.002755361003170174	0.0038174129436838525	0.0
YDL105W	231	10	1.3989960913571603e-07	4.7438835621432953e-07	0.20933249994421893
YDL104C	2	0	1.0	1.0	0.0
YDL103C	275	12	9.098464880276675e-09	3.9136328740816127e-08	0.2110071599437727
YDL102W	154	3	7.153681573742102e-07	2.047825919890036e-06	0.09419962497489852
YDL101C	134	1	7.75320603809896e-07	2.1921675479403697e-06	0.036086423497846694
YDL100C	58	1	0.0029310606209043675	0.004039427182080282	0.08337208187433545
YDL099W	228	1	3.6078071745387246e-11	2.570708264064839e-10	0.021208687494348493
YDL098C	40	0	0.007667625312427979	0.009933884472127352	0.0
YDL097C	116	4	9.956133365515951e-05	0.00017672136723790815	0.1667441637486709
YDL095W	162	8	2.6742409723755208e-05	5.413526299072367e-05	0.23879411104747933
YDL093W	130	1	1.1893309957440283e-06	3.240095952877265e-06	0.03719677499008813
YDL092W	168	1	2.0699917987112255e-08	8.261292737257639e-08	0.0287832187423301
YDL091C	49	1	0.007984861780682688	0.010316993956572937	0.09868532140227462
YDL090C	59	1	0.002623735005830522	0.0036535351134458433	0.08195899574087215
YDL089W	30	1	0.0692103005165005	0.0802476690061279	0.16118602495704853
YDL088C	79	1	0.00029173711746810125	0.00047448534009022917	0.06120988289508173
YDL087C	535	3	3.309389428363027e-24	1.3216874029524839e-22	0.02711540606754088
YDL086W	178	1	7.158728074867917e-09	3.140339066252128e-08	0.02716618398152504
YDL085C-A	278	10	1.2295613811865593e-09	6.469540259106956e-09	0.17394175355077182
YDL085W	169	5	9.954949147551398e-07	2.7484835596528127e-06	0.14306451919264665
YDL084W	283	6	1.8540927952020184e-11	1.4104348763501067e-10	0.1025211466157906
YDL083C	44	0	0.004854746140671345	0.006464377183375991	0.0
YDL082W	244	1	6.671805786308648e-12	5.50495768680933e-11	0.01981795388816171
YDL081C	563	19	1.063430004094171e-18	2.5167843430228716e-17	0.16319011407729606
YDL080C	85	6	0.011407719430858325	0.014460170695804768	0.3413351116737499
YDL079C	144	4	5.338621317142317e-06	1.2582955407739944e-05	0.13432168746420714
YDL078C	100	1	2.988648030445766e-05	5.98666486349481e-05	0.048355807487114565
YDL077C	92	1	7.100651236951867e-05	0.00013109420630404555	0.05256066031208105
YDL076C	176	9	1.4764137961376735e-05	3.1884550287599554e-05	0.24727401555910858
YDL075W	22	1	0.1767219788710146	0.19681024409124803	0.21979912494142986
YDL074C	17	6	0.38841970611460175	0.41957207548179465	1.7066755583687496
YDL073W	7	0	0.4828945341358213	0.5164825117751736	0.0
YDL072C	21	1	0.199028884616037	0.2204574567463075	0.2302657499386408
YDL070W	161	4	9.009283992179859e-07	2.5151646717973963e-06	0.12013865214189955
YDL069C	124	5	0.00010438242106347233	0.0001849933138785915	0.19498309470610714
YDL067C	42	0	0.006098242960795311	0.007988837190782194	0.0
YDL066W	97	1	4.132982034809329e-05	8.052873967788464e-05	0.04985134792486038
YDL065C	82	5	0.007429504302476732	0.009642762185408188	0.29485248467752784
YDL064W	162	9	5.842141975748308e-05	0.0001101578967296017	0.2686433749284143
YDL063C	61	1	0.0021030338156169653	0.002967258948383996	0.07927181555264684
YDL061C	207	1	3.3174009666042766e-10	1.9587651908563856e-09	0.023360293472036022
YDL060W	63	1	0.0016863415390901211	0.0024136760058007184	0.07675524997954694
YDL059C	23	1	0.15698014542850425	0.1750955811402886	0.2102426412483242
YDL058W	38	1	0.0276254867062695	0.03337753038391423	0.12725212496609098
YDL057W	124	4	4.3197685742752675e-05	8.378748421806766e-05	0.15598647576488572
YDL056W	157	1	6.66818478556534e-08	2.41035390960316e-07	0.03079987738032775
YDL055C	67	14	1.0	1.0	1.0104198579397072
YDL054C	30	1	0.0692103005165005	0.0802476690061279	0.16118602495704853
YDL053C	381	9	1.3031074019193691e-14	1.7188464835867642e-13	0.11422631689869583
YDL052C	140	1	4.083768941188006e-07	1.2347925962551118e-06	0.03453986249079612
YDL051W	253	3	2.1365674859766944e-11	1.604099166038116e-10	0.057338902158633874
YDL049C	183	1	4.212141709288624e-09	1.9567065403973246e-08	0.026423938517548942
YDL048C	47	0	0.0034539569209521546	0.004712623072929025	0.0
YDL047W	1	0	1.0	1.0	0.0
YDL046W	21	0	0.07274757548848725	0.08402717546380602	0.0
YDL045W-A	51	6	0.25071758985823667	0.27521986243075375	0.5688918527895832
YDL045C	29	0	0.027625985850709744	0.03337753038391423	0.0
YDL044C	113	3	5.44426792568161e-05	0.00010323107431782044	0.1283782499657909
YDL043C	91	1	7.913462393310081e-05	0.00014452309375651408	0.05313824998584018
YDL042C	230	12	7.712325344331285e-07	2.1921675479403697e-06	0.2522911694979891
YDL040C	197	6	1.3710593830657362e-07	4.6586268316863733e-07	0.14727657102674488
YDL037C	40	1	0.022008722286761664	0.026873070460969498	0.12088951871778642
YDL036C	441	12	4.581673322775872e-16	7.842024785501203e-15	0.1315804285363662
YDL035C	99	3	0.00023943637192722268	0.00039512154231089174	0.14653274996095325
YDL033C	336	9	1.3357507168091346e-12	1.2739473254343836e-11	0.12952448434048547
YDL031W	89	1	9.83032726609122e-05	0.00017492021072800312	0.05433236796305008
YDL030W	64	0	0.0005160708116212822	0.0008025752400308259	0.0
YDL029W	149	3	1.2126208470046106e-06	3.298856429102893e-06	0.09736068621566693
YDL028C	26	1	0.11028439772330374	0.12497449680920589	0.18598387495044064
YDL027C	202	5	3.223429520176093e-08	1.2392045781434444e-07	0.11969259278988754
YDL025C	84	0	5.739540909219954e-05	0.00010836539648366367	0.0
YDL024C	86	1	0.00013615656336883218	0.0002352167004908843	0.05622768312455182
YDL022W	98	1	3.709499524951223e-05	7.313953380749383e-05	0.04934266070113731
YDL021W	40	1	0.022008722286761664	0.026873070460969498	0.12088951871778642
YDL020C	0	0	1.0	1.0
YDL019C	11	1	0.6699572678573756	0.7107404994369614	0.4395982498828597
YDL018C	279	5	1.0572857671560463e-11	8.375276097678269e-11	0.08665915320271428
YDL017W	146	4	4.330612705036483e-06	1.0403238791422227e-05	0.1324816643482591
YDL015C	103	0	7.3008749047158854e-06	1.6842294790487843e-05	0.0
YDL014W	301	3	1.3901247065895793e-13	1.5433604609259981e-12	0.048195156963901566
YDL013W	283	5	6.967613564872421e-12	5.716226192807602e-11	0.08543428884649218
YDL012C	247	1	4.862991202472068e-12	4.124935458026087e-11	0.019577249994783226
YDL010W	98	6	0.0032160142425817747	0.004418370260173862	0.2960559642068239
YDL008W	109	1	1.1325309927213152e-05	2.4793246056872033e-05	0.04436312613496749
YDL007C-A	138	1	5.056241545327575e-07	1.4958047904927408e-06	0.03504044020805403
YDL007W	33	0	0.01724619375999339	0.02134341732595696	0.0
YDL006W	78	0	0.00011055433322720016	0.00019389996047259169	0.0
YDL005C	231	6	4.076881026914829e-09	1.908754208757689e-08	0.12559949996653136
YDL004W	203	3	4.093066944587027e-09	1.9137583738471542e-08	0.07146178446371611
YDL003W	216	6	1.925430549808068e-08	7.738051077530537e-08	0.13432168746420714
YDL002C	620	17	5.398764789447896e-22	1.8703792954286055e-20	0.13258850440015285
YDL001W	87	1	0.00012214020267821074	0.00021285706230375455	0.05558138791622364
YDR001C	96	1	4.6050123447407097e-05	8.872169512430091e-05	0.05037063279907768
YDR002W	42	1	0.017547725954594043	0.021637429666567398	0.1151328749693204
YDR003W	224	8	5.1435780607068984e-08	1.9158495742956848e-07	0.1726993124539806
YDR003W-A	136	8	0.00034683215939327916	0.0005574711427251952	0.28444592639479155
YDR004W	41	4	0.20393660015666762	0.22519957517300218	0.47176397548404453
YDR005C	51	1	0.006384973948965294	0.008337871294391327	0.09481530879826386
YDR006C	11	343	0.0	0.0	150.78219970982087
YDR007W	265	1	7.30213692251167e-13	7.278091757602186e-12	0.018247474523439458
YDR009W	196	6	1.5200960445673823e-07	5.115314424989476e-07	0.14802798210341195
YDR011W	22	0	0.06429764897841386	0.07483824717159646	0.0
YDR012W	35	0	0.013658754811248114	0.0171397553828252	0.0
YDR013W	328	13	1.0570639313962843e-10	6.830533336471945e-10	0.19165411504039306
YDR014W	144	1	2.664665816840599e-07	8.387790428380014e-07	0.033580421866051785
YDR014W-A	141	1	3.6702224740745055e-07	1.122736672787366e-06	0.03429489892703161
YDR016C	127	1	1.6397772882879907e-06	4.345787642831445e-06	0.038075438966231945
YDR017C	453	32	1.0602563608593908e-09	5.667894327411002e-09	0.34158627805467245
YDR018C	121	3	2.3361593967338647e-05	4.7659640619426944e-05	0.11989043178623446
YDR019C	126	3	1.3769761945287226e-05	2.99168496212115e-05	0.11513287496932041
YDR020C	76	0	0.00013763332405321085	0.00023712679647394115	0.0
YDR021W	132	1	9.602193389714962e-07	2.662594705122987e-06	0.036633187490238306
YDR022C	125	3	1.53051223869316e-05	3.2929202711277075e-05	0.11605393796907498
YDR023W	78	4	0.005121083673484932	0.0067797772113747335	0.24797849993392085
YDR025W	94	4	0.0009818669459051184	0.0014572172402323449	0.20576939356218965
YDR026C	161	4	9.009283992179859e-07	2.5151646717973963e-06	0.12013865214189955
YDR027C	109	1	1.1325309927213152e-05	2.4793246056872033e-05	0.04436312613496749
YDR028C	31	0	0.02180894660050498	0.02668579827649024	0.0
YDR030C	331	5	4.6733692795759656e-14	5.622708520259703e-13	0.07304502641558092
YDR031W	9	0	0.35654321380917664	0.3861544298712947	0.0
YDR032C	21	53	1.0994415948225977e-34	7.710839770518e-33	12.204084746747963
YDR033W	8	0	0.4138608190595263	0.4447147926777533	0.0
YDR034C	44	1	0.014001147250063677	0.017531155635775356	0.10989956247071493
YDR034C-A	56	1	0.003659123616962249	0.004963117905931578	0.0863496562269903
YDR034W-B	35	0	0.013658754811248114	0.0171397553828252	0.0
YDR035W	191	6	2.54594493568027e-07	8.093824944774591e-07	0.1519030601689463
YDR036C	239	6	1.7800367577497054e-09	9.043278616447487e-09	0.12139533260363491
YDR037W	364	6	4.0943524628333504e-15	5.842833998450273e-14	0.07970737497876028
YDR038C	29	11	0.12610079465515378	0.14216931387214063	1.8341858012353802
YDR039C	49	359	0.0	0.0	35.42803038341659
YDR040C	65	3083	0.0	0.0	229.35531458888343
YDR041W	35	1	0.03891187955269916	0.046408589653167326	0.13815944996318447
YDR042C	287	4	1.6836165690471013e-12	1.5692834503387163e-11	0.06739485364057779
YDR043C	0	0	1.0	1.0
YDR044W	31	0	0.02180894660050498	0.02668579827649024	0.0
YDR045C	23	1	0.15698014542850425	0.1750955811402886	0.2102426412483242
YDR046C	145	4	4.80828842106798e-06	1.1488353431475676e-05	0.13339533099893675
YDR047W	129	4	2.5622144155171693e-05	5.214187934762647e-05	0.1499404883321382
YDR049W	246	8	5.44571837504163e-09	2.4757570256809813e-08	0.15725465849468154
YDR050C	287	1	7.214911381288609e-14	8.36551519229653e-13	0.016848713410144447
YDR051C	84	0	5.739540909219954e-05	0.00010836539648366367	0.0
YDR052C	75	1	0.00045154662658425723	0.0007100222946039432	0.06447440998281942
YDR054C	186	1	3.064596092439841e-09	1.4662639041282466e-08	0.02599774596081428
YDR055W	267	4	1.3642749330016478e-11	1.0660251548495213e-10	0.07244315728406678
YDR056C	83	0	6.401084906594499e-05	0.0001189422917538771	0.0
YDR057W	449	16	7.402048939200683e-15	1.0087484229702163e-13	0.17231468146855972
YDR058C	124	0	7.612180245285932e-07	2.1693582056808424e-06	0.0
YDR059C	18	1	0.28506281846892756	0.3116130524643228	0.2686433749284143
YDR060W	42	1	0.017547725954594043	0.021637429666567398	0.1151328749693204
YDR061W	618	3	5.758015508027148e-28	2.8795084510142714e-26	0.023473692954909985
YDR062W	109	1	1.1325309927213152e-05	2.4793246056872033e-05	0.04436312613496749
YDR063W	220	13	4.327284155690524e-06	1.0403238791422227e-05	0.28573886242385876
YDR064W	289	17	1.1524346040144311e-07	3.980571416028224e-07	0.28444592639479155
YDR065W	356	14	1.497796898598131e-11	1.1624601840536911e-10	0.19016328787067524
YDR066C	47	0	0.0034539569209521546	0.004712623072929025	0.0
YDR067C	279	5	1.0572857671560463e-11	8.375276097678269e-11	0.08665915320271428
YDR068W	49	4	0.09484939714124692	0.10844510595612546	0.3947412856090985
YDR069C	149	3	1.2126208470046106e-06	3.298856429102893e-06	0.09736068621566693
YDR070C	298	10	1.614754180186358e-10	1.0083009001359116e-09	0.16226781035944488
YDR071C	61	5	0.057709760696958885	0.06752570371682819	0.3963590777632342
YDR072C	8	0	0.4138608190595263	0.4447147926777533	0.0
YDR073W	193	9	2.733352961307562e-06	6.909675991419689e-06	0.22549340278965344
YDR074W	60	1	0.0023488802757885255	0.0032923252415451645	0.08059301247852427
YDR075W	52	1	0.0057107518128938824	0.007510298119358041	0.09299193747522032
YDR076W	71	3	0.004621248844648649	0.006169174119214109	0.2043203133258362
YDR077W	53	1	0.005108387764829305	0.006766367928058292	0.0912373726171973
YDR078C	95	8	0.016721916463555815	0.020775057589524627	0.4072067998914911
YDR079W	112	1	8.200921147334594e-06	1.853911065971747e-05	0.04317482811349515
YDR079C-A	39	1	0.024655176759990353	0.0299454955748056	0.12398924996696042
YDR080W	50	1	0.007139753226521113	0.009272972178347544	0.09671161497422913
YDR081C	149	8	9.69492099808455e-05	0.00017347694667076618	0.2596284965751118
YDR082W	54	1	0.0045701357959294754	0.006109449317152583	0.08954779164280476
YDR083W	88	3	0.0007666665823944904	0.0011609003463272022	0.1648493437060724
YDR084C	7	1	1.0	1.0	0.6907972498159224
YDR085C	73	0	0.00019129345863185714	0.00032139312900724814	0.0
YDR086C	171	3	1.1906778120772161e-07	4.0978983227145843e-07	0.08483474997739399
YDR087C	594	23	1.5249624163602706e-18	3.5506311159870104e-17	0.18723629161677358
YDR088C	43	0	0.005440460917702425	0.007186056669202262	0.0
YDR089W	14	0	0.17800683303696618	0.1977433449479607	0.0
YDR090C	94	0	1.9343854793577894e-05	4.042387678701543e-05	0.0
YDR091C	109	1	1.1325309927213152e-05	2.4793246056872033e-05	0.04436312613496749
YDR092W	228	3	2.9527303746398636e-10	1.7651925555669288e-09	0.06362606248304549
YDR093W	11	0	0.2677824853285386	0.29305748299227885	0.0
YDR096W	35	1	0.03891187955269916	0.046408589653167326	0.13815944996318447
YDR097C	146	13	0.0038123391270222648	0.005155128690219855	0.43056540913184205
YDR098C	8	0	0.4138608190595263	0.4447147926777533	0.0
YDR099W	9	0	0.35654321380917664	0.3861544298712947	0.0
YDR100W	112	3	6.051705949042751e-05	0.00011351389730249464	0.12952448434048547
YDR101C	206	3	2.9850691245961895e-09	1.4450448262249736e-08	0.07042107886472995
YDR103W	103	1	2.1619644618557542e-05	4.432605212168428e-05	0.046947385909819964
YDR104C	6	0	0.567172532631715	0.6031451988100949	0.0
YDR105C	368	3	1.2480382794006978e-16	2.3303468002705886e-15	0.03942049523406079
YDR106W	115	8	0.002614615296852747	0.003648787326425661	0.3363882259973187
YDR107C	93	1	6.371634108073642e-05	0.00011858662704055506	0.05199549192162856
YDR108W	185	1	3.407303314756387e-09	1.614118728431959e-08	0.026138274317359225
YDR109C	103	4	0.0003856371123175559	0.0006146893106813371	0.18778954363927985
YDR110W	103	1	2.1619644618557542e-05	4.432605212168428e-05	0.046947385909819964
YDR111C	130	0	4.000630253917572e-07	1.2166908826166028e-06	0.0
YDR113C	112	1	8.200921147334594e-06	1.853911065971747e-05	0.04317482811349515
YDR114C	444	4	1.268235333675088e-19	3.345697891727262e-18	0.04356379052893204
YDR115W	444	4	1.268235333675088e-19	3.345697891727262e-18	0.04356379052893204
YDR116C	8	0	0.4138608190595263	0.4447147926777533	0.0
YDR117C	172	1	1.3534361162297913e-08	5.632135386713119e-08	0.02811384156227591
YDR118W	201	9	1.2296787433168229e-06	3.3420994578521022e-06	0.21651854098708015
YDR119W	118	3	3.208306290228119e-05	6.399920039924354e-05	0.12293849361130822
YDR119W-A	49	1	0.007984861780682688	0.010316993956572937	0.09868532140227462
YDR120C	192	0	5.432872479601317e-10	3.07827089952583e-09	0.0
YDR121W	161	1	4.356760073568178e-08	1.6473193414260744e-07	0.030034663035474887
YDR122W	143	0	9.959219325290885e-08	3.49880698471276e-07	0.0
YDR123C	316	6	6.016574873567671e-13	6.059776199279803e-12	0.0918148243426226
YDR124W	317	6	5.422713661207151e-13	5.528497591243815e-12	0.09152518767277207
YDR125C	705	8	1.282829471512605e-29	7.093800279489414e-28	0.054871838283250575
YDR126W	78	1	0.00032536918249682646	0.0005251748999548832	0.06199462498348021
YDR127W	70	4	0.011609044449223092	0.014708881830244987	0.27631889992636893
YDR128W	135	6	7.896988973980673e-05	0.00014452309375651408	0.21491469994273144
YDR129C	38	0	0.009651070005154031	0.012369802451446586	0.0
YDR130C	134	4	1.5193154396800204e-05	3.27495618200892e-05	0.14434569399138678
YDR131C	130	3	9.02215350612996e-06	2.0307790533758667e-05	0.1115903249702644
YDR132C	49	1	0.007984861780682688	0.010316993956572937	0.09868532140227462
YDR135C	1	0	1.0	1.0	0.0
YDR137W	28	1	0.08731000794551497	0.10022352409074982	0.1726993124539806
YDR138W	167	1	2.3020683684360428e-08	9.11162779550976e-08	0.028955573345577586
YDR139C	112	1	8.200921147334594e-06	1.853911065971747e-05	0.04317482811349515
YDR140W	93	3	0.0004517425797175844	0.0007100222946039432	0.1559864757648857
YDR141C	65	0	0.0004620075334463079	0.0007257594440998953	0.0
YDR142C	81	1	0.00023458725758942705	0.0003887928871460504	0.05969852776186983
YDR143C	146	4	4.330612705036483e-06	1.0403238791422227e-05	0.1324816643482591
YDR144C	122	225	2.8472034844814146e-122	3.7214243725574125e-120	8.918079249672768
YDR145W	237	6	2.1898914969952286e-09	1.0941847088809349e-08	0.12241976579016348
YDR146C	188	4	5.330461038122624e-08	1.982890131322329e-07	0.10288469678109483
YDR147W	119	3	2.886351235283939e-05	5.8019594386990325e-05	0.12190539702633925
YDR148C	61	0	0.0007197418517546173	0.0010924347821168658	0.0
YDR150W	0	0	1.0	1.0
YDR151C	107	0	4.740273224731976e-06	1.1358879714763997e-05	0.0
YDR152W	118	8	0.001966438422663859	0.0027868376955987803	0.3278359829634886
YDR153C	155	3	6.437230584371883e-07	1.8631360387882587e-06	0.09359188545893143
YDR155C	67	1	0.0010854925179037524	0.0015998635239529676	0.07217284699569339
YDR156W	482	5	6.829783101848285e-21	2.078205429562407e-19	0.05016162602397777
YDR158W	134	1	7.75320603809896e-07	2.1921675479403697e-06	0.036086423497846694
YDR159W	94	1	5.717735684685566e-05	0.00010820236236468145	0.05144234839054741
YDR160W	0	0	1.0	1.0
YDR161W	0	0	1.0	1.0
YDR162C	90	9	0.0464731847588193	0.05503856786407944	0.48355807487114566
YDR163W	94	1	5.717735684685566e-05	0.00010820236236468145	0.05144234839054741
YDR164C	126	3	1.3769761945287226e-05	2.99168496212115e-05	0.11513287496932041
YDR165W	51	0	0.00219964204800773	0.003095214440443469	0.0
YDR166C	230	6	4.521689311298173e-09	2.092054322548334e-08	0.12614558474899454
YDR167W	439	6	1.6756411312628506e-18	3.8595886873508543e-17	0.06608994189582856
YDR168W	89	1	9.83032726609122e-05	0.00017492021072800312	0.05433236796305008
YDR169C	155	1	8.250416542291394e-08	2.930706950878184e-07	0.03119729515297714
YDR169C-A	149	4	3.16381845074833e-06	7.829225434704667e-06	0.1298142482875559
YDR170C	12	1	0.5922260959468734	0.629322298187448	0.4029650623926214
YDR170W-A	109	1	1.1325309927213152e-05	2.4793246056872033e-05	0.04436312613496749
YDR171W	154	6	1.1393569434378081e-05	2.49331879060534e-05	0.18839924994979704
YDR172W	0	0	1.0	1.0
YDR173C	2	0	1.0	1.0	0.0
YDR174W	124	4	4.3197685742752675e-05	8.378748421806766e-05	0.15598647576488572
YDR175C	127	6	0.0001775407151932189	0.0002999520132421274	0.2284526337973917
YDR176W	148	3	1.3476361853462966e-06	3.638617700435001e-06	0.09801852869009711
YDR177W	225	4	1.106769233751751e-09	5.888094230625643e-09	0.08596587997709257
YDR178W	112	1	8.200921147334594e-06	1.853911065971747e-05	0.04317482811349515
YDR179C	214	6	2.367837850745425e-08	9.339804855718066e-08	0.1355770303377044
YDR179W-A	52	1	0.0057107518128938824	0.007510298119358041	0.09299193747522032
YDR180W	72	1	0.0006270485917985461	0.0009608730219646786	0.06716084373210357
YDR181C	99	6	0.002914465079166138	0.004032015556960418	0.2930654999219065
YDR182W	182	1	4.683361913462493e-09	2.1512791025816927e-08	0.02656912499292009
YDR182W-A	0	0	1.0	1.0
YDR183W	124	1	2.261368963187226e-06	5.7698016447603085e-06	0.03899661894122143
YDR184C	57	1	0.003274739117631068	0.004487258676553794	0.08483474997739397
YDR185C	292	6	7.28165214387527e-12	5.948406460145836e-11	0.09936124826119433
YDR186C	58	0	0.0010048624827473582	0.0014882730204172179	0.0
YDR188W	208	3	2.418632649985395e-09	1.1960065666436806e-08	0.06974395310641525
YDR189W	92	3	0.0005021551392353715	0.0007861585100487768	0.15768198093624317
YDR190C	30	0	0.024540181773167285	0.029843642498939536	0.0
YDR191W	247	4	1.1062835590043426e-10	7.140557517209847e-10	0.0783089999791329
YDR192C	74	0	0.0001713981535053682	0.0002900002297173794	0.0
YDR194C	508	10	6.977302155945392e-20	1.9199265406144473e-18	0.09518859741557986
YDR194W-A	58	0	0.0010048624827473582	0.0014882730204172179	0.0
YDR195W	103	0	7.3008749047158854e-06	1.6842294790487843e-05	0.0
YDR196C	165	0	9.547874101483453e-09	4.082514792388947e-08	0.0
YDR197W	536	4	8.622801011179346e-24	3.3281697057243234e-22	0.036086423497846694
YDR198C	139	1	4.544013282004626e-07	1.3603654547011247e-06	0.03478835071015436
YDR200C	341	5	1.6475187290184025e-14	2.124412603270142e-13	0.0709029435294935
YDR201W	217	1	1.1527473793421453e-10	7.382461223381601e-10	0.022283782252126526
YDR202C	99	1	3.329552386682277e-05	6.603050460057285e-05	0.04884424998698441
YDR204W	56	1	0.003659123616962249	0.004963117905931578	0.0863496562269903
YDR205W	171	1	1.5050831826723423e-08	6.191511719276566e-08	0.02827824999246466
YDR206W	74	0	0.0001713981535053682	0.0002900002297173794	0.0
YDR207C	45	0	0.004333042579793196	0.005807347442645227	0.0
YDR208W	64	1	0.0015102788343025603	0.002179029999015059	0.07555594919861651
YDR210W	101	1	2.6827595117990345e-05	5.413526299072367e-05	0.047877037115955014
YDR211W	16	0	0.13693416658749144	0.15399069066184265	0.0
YDR212W	119	1	3.865991372072156e-06	9.42489036913394e-06	0.04063513234211308
YDR213W	73	1	0.0005620007047979255	0.0008702385711612466	0.06624083217412954
YDR214W	134	4	1.5193154396800204e-05	3.27495618200892e-05	0.14434569399138678
YDR216W	43	1	0.01567306962231123	0.019509918484396514	0.11245536624910364
YDR217C	147	1	1.9349758336002034e-07	6.311994338647061e-07	0.03289510713409154
YDR218C	103	0	7.3008749047158854e-06	1.6842294790487843e-05	0.0
YDR219C	127	3	1.238849506264552e-05	2.7017912440377085e-05	0.11422631689869585
YDR221W	36	0	0.012161725203293823	0.015382028072166874	0.0
YDR222W	584	1	2.2862779711732433e-27	1.116106046698722e-25	0.008280104021766193
YDR223W	208	8	2.6157607930506157e-07	8.288286678145504e-07	0.18598387495044064
YDR224C	173	1	1.2170867812085078e-08	5.112831321205353e-08	0.027951333807580674
YDR225W	510	10	5.675579132908148e-20	1.5768239417079596e-18	0.09481530879826386
YDR226W	116	1	5.335193564865062e-06	1.2582955407739944e-05	0.041686040937167726
YDR227W	76	1	0.00040479133823132424	0.0006427263904385273	0.06362606248304549
YDR228C	112	3	6.051705949042751e-05	0.00011351389730249464	0.12952448434048547
YDR229W	167	3	1.8153205695319008e-07	5.98618612120296e-07	0.08686672003673276
YDR231C	152	9	0.00015458199522955685	0.0002639551824718472	0.2863172811737047
YDR232W	72	5	0.019954397737650946	0.024458171651583673	0.33580421866051785
YDR233C	47	0	0.0034539569209521546	0.004712623072929025	0.0
YDR234W	112	1	8.200921147334594e-06	1.853911065971747e-05	0.04317482811349515
YDR235W	35	0	0.013658754811248114	0.0171397553828252	0.0
YDR236C	93	1	6.371634108073642e-05	0.00011858662704055506	0.05199549192162856
YDR237W	183	4	8.998701742876488e-08	3.1827511514934e-07	0.10569575407019577
YDR238C	127	5	7.666829082926348e-05	0.00014055445985307436	0.19037719483115972
YDR239C	24	1	0.13949910115694505	0.1565689560409038	0.2014825311963107
YDR240C	163	3	2.7679412478143486e-07	8.703351621749765e-07	0.08899841868794092
YDR242W	104	5	0.0008083135636361428	0.001216277159725656	0.2324798436880508
YDR243C	150	9	0.00018758494632461616	0.00031673547454869863	0.29013484492268743
YDR244W	179	6	8.763272088077587e-07	2.456022308895429e-06	0.1620865055434008
YDR245W	36	1	0.03470509376630361	0.04159837312422094	0.13432168746420714
YDR246W	58	1	0.0029310606209043675	0.004039427182080282	0.08337208187433545
YDR246W-A	62	1	0.0018831064353857457	0.0026786408879306022	0.07799323788244286
YDR247W	106	1	1.5645026189174375e-05	3.317645487239743e-05	0.04561868630859865
YDR248C	132	1	9.602193389714962e-07	2.662594705122987e-06	0.036633187490238306
YDR249C	404	15	2.865684096675685e-13	3.0295127279378427e-12	0.1795388891848313
YDR251W	49	4	0.09484939714124692	0.10844510595612546	0.3947412856090985
YDR252W	588	10	1.7912813870707366e-23	6.777407405949873e-22	0.08223776783522886
YDR253C	93	1	6.371634108073642e-05	0.00011858662704055506	0.05199549192162856
YDR254W	110	1	1.0169646866188205e-05	2.264252385886503e-05	0.04395982498828597
YDR255C	81	0	7.963286971411851e-05	0.00014501856672764267	0.0
YDR256C	51	0	0.00219964204800773	0.003095214440443469	0.0
YDR257C	126	1	1.8251639731819456e-06	4.784192347205729e-06	0.03837762498977347
YDR258C	96	5	0.0018205403878433465	0.002599286934083189	0.2518531639953884
YDR259C	118	23	0.8823549801211572	0.9261586951408606	0.9425284510200296
YDR260C	171	6	1.9946811001645177e-06	5.204814431509138e-06	0.16966949995478797
YDR261C	173	4	2.5644423311996294e-07	8.148125882170755e-07	0.1118053352303227
YDR262W	83	3	0.0013009184272380926	0.0018940713607712076	0.1747800270618599
YDR263C	136	3	4.785913420686094e-06	1.144916309582601e-05	0.10666722239804685
YDR264C	178	4	1.5191152300111394e-07	5.115314424989476e-07	0.10866473592610015
YDR265W	193	6	2.0714643129916764e-07	6.722907033868583e-07	0.1503289351931023
YDR266C	84	3	0.0011703865846378213	0.0017175027426006915	0.17269931245398062
YDR267C	74	1	0.0005037374560128225	0.0007861585100487768	0.06534568579339807
YDR268W	151	5	6.433413089609036e-06	1.4973111565496384e-05	0.16011856783812772
YDR270W	174	4	2.3094758252231472e-07	7.419997469753252e-07	0.11116277583244728
YDR272W	133	5	4.132357417298543e-05	8.052873967788464e-05	0.18178874995155853
YDR273W	157	9	9.513547478981368e-05	0.0001703905685195324	0.27719889642294976
YDR275W	85	1	0.00015178968065407373	0.0002600364770454507	0.05688918527895832
YDR276C	26	1	0.11028439772330374	0.12497449680920589	0.18598387495044064
YDR277C	35	12	0.18222888559938757	0.20235534293919247	1.6579133995582138
YDR279W	61	1	0.0021030338156169653	0.002967258948383996	0.07927181555264684
YDR280W	213	0	5.883711933674259e-11	4.004405601249783e-10	0.0
YDR281C	106	4	0.00028224661118677626	0.000460351747287337	0.1824747452343946
YDR282C	16	0	0.13693416658749144	0.15399069066184265	0.0
YDR283C	85	0	5.146695671287039e-05	9.794390074643203e-05	0.0
YDR284C	220	0	2.8074955333244467e-11	2.062057064131404e-10	0.0
YDR285W	191	6	2.54594493568027e-07	8.093824944774591e-07	0.1519030601689463
YDR286C	100	3	0.0002153965574329786	0.0003579155162661254	0.14506742246134371
YDR287W	322	6	3.2250796867877143e-13	3.366140340964818e-12	0.09010398910642467
YDR288W	153	1	1.0208830180086613e-07	3.5668883575746123e-07	0.03160510293275462
YDR289C	270	1	4.3139945159398764e-13	4.438243731873028e-12	0.017909558328560952
YDR291W	121	3	2.3361593967338647e-05	4.7659640619426944e-05	0.11989043178623446
YDR292C	44	0	0.004854746140671345	0.006464377183375991	0.0
YDR293C	0	0	1.0	1.0
YDR294C	127	4	3.157690279764261e-05	6.318676687169195e-05	0.15230175586492778
YDR295C	256	4	4.313157513593586e-11	3.0213116760872974e-10	0.07555594919861651
YDR296W	129	5	6.240206839801577e-05	0.00011693525427076855	0.18742561041517275
YDR297W	217	3	9.385427629400719e-10	5.082447673887338e-09	0.06685134675637959
YDR298C	20	0	0.0823807348277375	0.09477327585403447	0.0
YDR299W	143	4	5.927411133680929e-06	1.3859053565728713e-05	0.13526099996395682
YDR300C	71	3	0.004621248844648649	0.006169174119214109	0.2043203133258362
YDR301W	103	1	2.1619644618557542e-05	4.432605212168428e-05	0.046947385909819964
YDR302W	112	4	0.0001510850748753807	0.0002592928276957071	0.1726993124539806
YDR303C	13	0	0.2035028476896067	0.22480692990067772	0.0
YDR304C	151	3	9.818345499004538e-07	2.713373616759976e-06	0.09607114070287663
YDR305C	0	0	1.0	1.0
YDR306C	115	3	4.4062405560108994e-05	8.509163679522728e-05	0.12614558474899454
YDR307W	305	6	1.886888748245838e-12	1.730701306405393e-11	0.0951261786631762
YDR308C	2422	21	4.0809149825528566e-101	5.102030883622061e-99	0.04192700071137101
YDR309C	68	1	0.0009725046417076566	0.0014463082995760882	0.07111148159869789
YDR310C	231	4	5.905357398491998e-10	3.326318354429724e-09	0.08373299997768757
YDR311W	359	13	4.687387862796325e-12	3.9936544591024685e-11	0.17510459535723938
YDR312W	323	1	1.6434404717484789e-15	2.554439500817703e-14	0.01497083823130482
YDR313C	50	1	0.007139753226521113	0.009272972178347544	0.09671161497422913
YDR314C	0	0	1.0	1.0
YDR315C	109	1	1.1325309927213152e-05	2.4793246056872033e-05	0.04436312613496749
YDR316W	196	1	1.0624222022168424e-09	5.667894327411002e-09	0.024671330350568656
YDR317W	0	0	1.0	1.0
YDR318W	6	0	0.567172532631715	0.6031451988100949	0.0
YDR319C	649	1	2.5953005200151267e-30	1.477779533723465e-28	0.00745081779462474
YDR320C	140	3	3.1365763793100193e-06	7.778547114019803e-06	0.10361958747238836
YDR320C-A	118	0	1.449972037378281e-06	3.891175542213017e-06	0.0
YDR321W	125	5	9.418300621036884e-05	0.00016873721766848325	0.1934232299484583
YDR322W	245	8	6.032084143340383e-09	2.7059684795905258e-08	0.1578965142436394
YDR322C-A	352	5	5.2331597170330895e-15	7.322603779235352e-14	0.06868722654419683
YDR323C	1	0	1.0	1.0	0.0
YDR324C	19	0	0.0933798092635767	0.10680733553596451	0.0
YDR325W	165	6	3.692855420794108e-06	9.075902361105518e-06	0.17583929995314387
YDR326C	46	0	0.0038682185316171614	0.005219644480368441	0.0
YDR328C	127	1	1.6397772882879907e-06	4.345787642831445e-06	0.038075438966231945
YDR329C	160	1	4.845775678368422e-08	1.8119672253769046e-07	0.030222379679446604
YDR330W	170	6	2.2104527258049157e-06	5.692930419213646e-06	0.17066755583687496
YDR331W	106	1	1.5645026189174375e-05	3.317645487239743e-05	0.04561868630859865
YDR332W	53	1	0.005108387764829305	0.006766367928058292	0.0912373726171973
YDR333C	36	0	0.012161725203293823	0.015382028072166874	0.0
YDR334W	17	0	0.12037688390613797	0.13590252440993317	0.0
YDR335W	56	0	0.0012560481170587295	0.0018301324350658104	0.0
YDR336W	441	9	2.669779817386654e-17	5.483537046353803e-16	0.09868532140227464
YDR337W	143	1	2.964717451930209e-07	9.251269704856556e-07	0.033815249990989206
YDR338C	15	0	0.15599697533844342	0.17426934832389046	0.0
YDR339C	197	1	9.556927212007312e-10	5.1373339463702484e-09	0.024546095171124147
YDR341C	87	1	0.00012214020267821074	0.00021285706230375455	0.05558138791622364
YDR342C	138	6	5.82301280161219e-05	0.0001098332129290643	0.2102426412483242
YDR343C	1	0	1.0	1.0	0.0
YDR345C	40	0	0.007667625312427979	0.009933884472127352	0.0
YDR346C	106	1	1.5645026189174375e-05	3.317645487239743e-05	0.04561868630859865
YDR347W	139	1	4.544013282004626e-07	1.3603654547011247e-06	0.03478835071015436
YDR348C	88	1	0.00010957258955666011	0.00019329814801851298	0.054949781235357466
YDR349C	125	0	6.837765160754081e-07	1.974095754994815e-06	0.0
YDR350C	116	1	5.335193564865062e-06	1.2582955407739944e-05	0.041686040937167726
YDR351W	119	3	2.886351235283939e-05	5.8019594386990325e-05	0.12190539702633925
YDR352W	158	6	7.566814587996023e-06	1.7358097604932243e-05	0.1836296486852452
YDR353W	299	6	3.5192941040573104e-12	3.0805875787570156e-11	0.09703506519153425
YDR354W	308	1	7.939407703734985e-15	1.0770966431440078e-13	0.015699937495816416
YDR356W	163	1	3.521976497505302e-08	1.3440535392934965e-07	0.029666139562646972
YDR357C	132	4	1.8726136243667295e-05	3.9290043610846635e-05	0.14653274996095322
YDR358W	230	1	2.9212457382558204e-11	2.1346993952616546e-10	0.02102426412483242
YDR359C	564	10	2.1427998719948227e-22	7.70202628990139e-21	0.08573724731757902
YDR361C	72	0	0.00021351602719997962	0.0003553040140124661	0.0
YDR362C	224	10	2.815194770696756e-07	8.84709569741915e-07	0.21587414056747575
YDR363W	307	5	5.706532256708721e-13	5.77786390991758e-12	0.07875538678683154
YDR363W-A	322	6	3.2250796867877143e-13	3.366140340964818e-12	0.09010398910642467
YDR364C	226	4	9.96751881822402e-10	5.352306323399285e-09	0.08558549997719392
YDR365C	138	4	1.0000011631032437e-05	2.2360057111223773e-05	0.14016176083221613
YDR366C	229	6	5.014988570226933e-09	2.2962738270203098e-08	0.12669643883086787
YDR367W	488	16	1.4472723150850865e-16	2.676290380724866e-15	0.15854363110529368
YDR368W	63	0	0.0005765226308768732	0.0008910458613740654	0.0
YDR369C	95	1	5.1311832725110394e-05	9.794390074643203e-05	0.05090084998643639
YDR370C	92	0	2.403339520746234e-05	4.896069990723199e-05	0.0
YDR371W	225	5	2.9397632419697323e-09	1.4255125130327093e-08	0.10745734997136572
YDR372C	44	1	0.014001147250063677	0.017531155635775356	0.10989956247071493
YDR373W	390	9	5.15427344789305e-15	7.229811365569007e-14	0.11159032497026439
YDR374C	186	6	4.262417673703834e-07	1.284757025234316e-06	0.1559864757648857
YDR374W-A	67	1	0.0010854925179037524	0.0015998635239529676	0.07217284699569339
YDR375C	350	13	1.1604905143894365e-11	9.154980724627777e-11	0.17960728495213982
YDR376W	161	6	5.5649927992816655e-06	1.3089682449353315e-05	0.18020797821284934
YDR377W	78	4	0.005121083673484932	0.0067797772113747335	0.24797849993392085
YDR378C	0	0	1.0	1.0
YDR379W	271	11	5.882253528174557e-09	2.647014087678551e-08	0.19627818537205177
YDR379C-A	36	3	0.17616160619777438	0.19630021260286776	0.4029650623926215
YDR380W	200	10	3.046644999197424e-06	7.614626419115334e-06	0.24177903743557286
YDR381W	9	0	0.35654321380917664	0.3861544298712947	0.0
YDR381C-A	0	0	1.0	1.0
YDR382W	7	0	0.4828945341358213	0.5164825117751736	0.0
YDR383C	140	1	4.083768941188006e-07	1.2347925962551118e-06	0.03453986249079612
YDR384C	103	4	0.0003856371123175559	0.0006146893106813371	0.18778954363927985
YDR385W	33	1	0.048952543574420006	0.05786764195200195	0.14653274996095322
YDR386W	40	1	0.022008722286761664	0.026873070460969498	0.12088951871778642
YDR387C	74	1	0.0005037374560128225	0.0007861585100487768	0.06534568579339807
YDR388W	210	1	2.415643409588839e-10	1.4592820639228373e-09	0.023026574993864082
YDR389W	20	1	0.22424794902974354	0.24696475581578994	0.24177903743557283
YDR390C	121	1	3.1193721693843496e-06	7.742559061773585e-06	0.03996347726207815
YDR391C	242	3	6.782477848994559e-11	4.5408649720102104e-10	0.05994521589311723
YDR392W	157	5	3.4557716567759966e-06	8.518706728726427e-06	0.15399938690163875
YDR393W	42	1	0.017547725954594043	0.021637429666567398	0.1151328749693204
YDR394W	156	6	9.285680902616884e-06	2.0843852798965533e-05	0.18598387495044066
YDR395W	103	4	0.0003856371123175559	0.0006146893106813371	0.18778954363927985
YDR397C	115	1	5.940282914192537e-06	1.3859053565728713e-05	0.04204852824966484
YDR398W	175	5	5.339398866938461e-07	1.573904812084218e-06	0.1381594499631845
YDR399W	52	0	0.0019658414530562295	0.0027868376955987803	0.0
YDR400W	43	0	0.005440460917702425	0.007186056669202262	0.0
YDR402C	38	0	0.009651070005154031	0.012369802451446586	0.0
YDR403W	116	4	9.956133365515951e-05	0.00017672136723790815	0.1667441637486709
YDR404C	227	5	2.38690960854823e-09	1.1833721688586957e-08	0.10651058917866646
YDR405W	46	3	0.06339064256504108	0.07396218003480447	0.31536396187248633
YDR406W	9	1	0.8577233204800311	0.9006329771920136	0.5372867498568286
YDR407C	256	13	1.3285236169003244e-07	4.518237327494835e-07	0.24555683489550365
YDR408C	53	1	0.005108387764829305	0.006766367928058292	0.0912373726171973
YDR409W	96	3	0.00032888448086888555	0.0005301050026560989	0.15111189839723305
YDR410C	182	4	9.992231774145378e-08	3.5061211063520485e-07	0.10627649997168036
YDR411C	187	5	1.5343918494428817e-07	5.148359116771303e-07	0.12929360290672345
YDR412W	15	0	0.15599697533844342	0.17426934832389046	0.0
YDR414C	76	1	0.00040479133823132424	0.0006427263904385273	0.06362606248304549
YDR415C	93	1	6.371634108073642e-05	0.00011858662704055506	0.05199549192162856
YDR416W	132	6	0.0001070480803791947	0.00018960071150623614	0.21979912494142986
YDR418W	40	1	0.022008722286761664	0.026873070460969498	0.12088951871778642
YDR419W	0	0	1.0	1.0
YDR420W	25	1	0.1240119412100226	0.13984170076447844	0.19342322994845826
YDR421W	59	1	0.002623735005830522	0.0036535351134458433	0.08195899574087215
YDR422C	288	5	4.1370730831221075e-12	3.567062563873349e-11	0.08395105466512946
YDR423C	119	1	3.865991372072156e-06	9.42489036913394e-06	0.04063513234211308
YDR424C	165	9	4.3559877219446396e-05	8.443304815943249e-05	0.2637589499297158
YDR425W	55	1	0.0040890966439858754	0.005500911064225209	0.08791964997657194
YDR427W	121	4	5.908783062260619e-05	0.00011119571790268592	0.1598539090483126
YDR428C	42	0	0.006098242960795311	0.007988837190782194	0.0
YDR429C	135	11	0.0029846338312903573	0.004112273398119513	0.3940102832283409
YDR430C	115	0	2.0020539881394625e-06	5.212228377451357e-06	0.0
YDR432W	180	1	5.790083594589989e-09	2.6075779759191095e-08	0.026864337492841426
YDR434W	141	0	1.2331530458481646e-07	4.233948159207639e-07	0.0
YDR435C	118	0	1.449972037378281e-06	3.891175542213017e-06	0.0
YDR436W	93	1	6.371634108073642e-05	0.00011858662704055506	0.05199549192162856
YDR437W	137	5	2.735221460535479e-05	5.5155184500489264e-05	0.17648104922304586
YDR438W	177	3	6.326126384798855e-08	2.3099398627922675e-07	0.08195899574087216
YDR439W	56	1	0.003659123616962249	0.004963117905931578	0.0863496562269903
YDR440W	133	1	8.628207234609008e-07	2.422891592101387e-06	0.0363577499903117
YDR441C	112	1	8.200921147334594e-06	1.853911065971747e-05	0.04317482811349515
YDR443C	95	1	5.1311832725110394e-05	9.794390074643203e-05	0.05090084998643639
YDR444W	212	4	4.317355797741791e-09	2.002347838130084e-08	0.0912373726171973
YDR446W	116	1	5.335193564865062e-06	1.2582955407739944e-05	0.041686040937167726
YDR447C	1	0	1.0	1.0	0.0
YDR448W	0	0	1.0	1.0
YDR449C	91	1	7.913462393310081e-05	0.00014452309375651408	0.05313824998584018
YDR450W	109	5	0.00048551649515319407	0.0007612337414465701	0.22181563067483748
YDR451C	251	1	3.1902785561269122e-12	2.8183244203204105e-11	0.019265261947057594
YDR452W	241	14	1.2175897902209598e-06	3.310807982771035e-06	0.28090510573427546
YDR453C	28	1	0.08731000794551497	0.10022352409074982	0.1726993124539806
YDR454C	140	6	4.7515579864392514e-05	9.130040086873416e-05	0.20723917494477673
YDR456W	103	1	2.1619644618557542e-05	4.432605212168428e-05	0.046947385909819964
YDR457W	0	0	1.0	1.0
YDR458C	85	4	0.0024910448177326953	0.003478872935109454	0.22755674111583327
YDR459C	50	1	0.007139753226521113	0.009272972178347544	0.09671161497422913
YDR460W	77	1	0.00036290200986346553	0.0005807038004242599	0.06279974998326567
YDR461W	110	789	0.0	0.0	34.68430191575763
YDR461C-A	124	1	2.261368963187226e-06	5.7698016447603085e-06	0.03899661894122143
YDR462W	313	10	3.507068382845148e-11	2.514856642112524e-10	0.15449139772241077
YDR463W	128	133	3.8792321642700666e-47	3.432225257956485e-45	5.024470621707999
YDR464W	19	6	0.5186902843128616	0.5546648986766952	1.5270254995930919
YDR465C	92	4	0.0012079722713870106	0.0017717542802210401	0.2102426412483242
YDR466W	33	0	0.01724619375999339	0.02134341732595696	0.0
YDR468C	13	0	0.2035028476896067	0.22480692990067772	0.0
YDR469W	406	5	1.8794081700484096e-17	3.901977034638413e-16	0.059551487053096756
YDR470C	43	0	0.005440460917702425	0.007186056669202262	0.0
YDR471W	81	0	7.963286971411851e-05	0.00014501856672764267	0.0
YDR472W	122	3	2.1017570612269517e-05	4.361534660358206e-05	0.11890772332897027
YDR473C	166	4	5.337421982538819e-07	1.573904812084218e-06	0.11652001804123993
YDR475C	10	0	0.30845652291366754	0.33584503280509315	0.0
YDR476C	192	9	3.019730700090223e-06	7.557211164586107e-06	0.22666784759584954
YDR477W	109	5	0.00048551649515319407	0.0007612337414465701	0.22181563067483748
YDR478W	13	4	0.70564757686684	0.7461259817174475	1.487870999603525
YDR479C	77	1	0.00036290200986346553	0.0005807038004242599	0.06279974998326567
YDR480W	129	3	1.0027909620686378e-05	2.239631387517179e-05	0.11245536624910366
YDR481C	149	1	1.5634175092607672e-07	5.218348285408399e-07	0.03245356207188897
YDR482C	89	1	9.83032726609122e-05	0.00017492021072800312	0.05433236796305008
YDR483W	59	3	0.016340987581905195	0.020314963161162294	0.24587698722261644
YDR484W	103	4	0.0003856371123175559	0.0006146893106813371	0.18778954363927985
YDR485C	130	3	9.02215350612996e-06	2.0307790533758667e-05	0.1115903249702644
YDR486C	785	9	8.881782048409804e-33	5.675458728933865e-31	0.05543977928458995
YDR487C	112	0	2.7652086703781347e-06	6.974875027782743e-06	0.0
YDR488C	172	6	1.7999302794393623e-06	4.739651573743486e-06	0.1686830493736555
YDR489W	72	6	0.039089579579591256	0.04660119655104256	0.4029650623926215
YDR490C	89	4	0.0016478135453542732	0.002367959944860676	0.2173294718522003
YDR492W	255	3	1.7319203637196503e-11	1.32274555268947e-10	0.05688918527895832
YDR493W	71	4	0.010484027125535962	0.013380745672205352	0.27242708443444824
YDR494W	279	15	6.692787028590202e-08	2.414693739110555e-07	0.25997745960814284
YDR495C	59	0	0.0008989645056250823	0.001342494124084614	0.0
YDR496C	2	0	1.0	1.0	0.0
YDR497C	124	1	2.261368963187226e-06	5.7698016447603085e-06	0.03899661894122143
YDR498C	297	8	2.9051168387926932e-11	2.13103659947663e-10	0.1302513332986251
YDR499W	193	5	8.221793818370484e-08	2.9277731423807216e-07	0.1252741126609186
YDR500C	124	3	1.7011775351166914e-05	3.586316717175987e-05	0.11698985682366429
YDR501W	38	0	0.009651070005154031	0.012369802451446586	0.0
YDR502C	165	3	2.2415555655575596e-07	7.230053874100687e-07	0.08791964997657194
YDR503C	276	5	1.4455084730854448e-11	1.1233944903668098e-10	0.08760110052013509
YDR504C	149	4	3.16381845074833e-06	7.829225434704667e-06	0.1298142482875559
YDR505C	45	1	0.01250969872596834	0.015766661707877258	0.1074573499713657
YDR506C	265	1	7.30213692251167e-13	7.278091757602186e-12	0.018247474523439458
YDR507C	20	0	0.0823807348277375	0.09477327585403447	0.0
YDR508C	191	4	3.893276892126892e-08	1.481815711887608e-07	0.10126870677929753
YDR510W	162	1	3.91716070278655e-08	1.4889353074504592e-07	0.029849263880934916
YDR511W	26	1	0.11028439772330374	0.12497449680920589	0.18598387495044064
YDR512C	1988	19	1.83742266823367e-82	2.1565342377575176e-80	0.046215308966558184
YDR513W	1980	19	4.2129395833672957e-82	4.8457231087890636e-80	0.046402037487635196
YDR514C	18	1	0.28506281846892756	0.3116130524643228	0.2686433749284143
YDR515W	150	1	1.4053600889245259e-07	4.7486638492391e-07	0.03223720499140971
YDR516C	16	0	0.13693416658749144	0.15399069066184265	0.0
YDR517W	77	0	0.0001233483281832819	0.00021444263463786406	0.0
YDR518W	64	0	0.0005160708116212822	0.0008025752400308259	0.0
YDR519W	233	3	1.74591244610209e-10	1.0843134424981772e-09	0.062260696335340655
YDR520C	100	491	0.0	0.0	23.742701476173252
YDR522C	84	1	0.00016922718769176064	0.0002870871847832789	0.0575664374846602
YDR523C	90	1	8.819751124582703e-05	0.00015850746474210974	0.05372867498568285
YDR524C	86	3	0.0009472728602153253	0.0014135356043327284	0.1686830493736555
YDR524W-C	73	0	0.00019129345863185714	0.00032139312900724814	0.0
YDR524C-B	14	0	0.17800683303696618	0.1977433449479607	0.0
YDR525W-A	208	4	6.563419043988502e-09	2.9057908331006832e-08	0.09299193747522032
YDR527W	165	4	5.926595858159943e-07	1.7283901004197683e-06	0.11722619996876257
YDR528W	548	10	1.1200507291765315e-21	3.701960772123122e-20	0.08824052461152293
YDR529C	33	1	0.048952543574420006	0.05786764195200195	0.14653274996095322
YDR530C	615	10	1.0966588677338493e-24	4.5373274448470264e-23	0.07862732924734075
YDR531W	191	1	1.8041328936223706e-09	9.11737106434293e-09	0.025317176694824382
YDR532C	148	4	3.5128512909379187e-06	8.644590404015391e-06	0.13069137158679614
YDR533C	143	6	3.501255898914136e-05	6.933788799812396e-05	0.20289149994593525
YDR534C	3	1	1.0	1.0	1.6118602495704857
YDR536W	62	0	0.0006441272609172884	0.0009854684430793629	0.0
YDR538W	221	6	1.1478690099284388e-08	4.84683896923528e-08	0.13128273525913456
YDR539W	69	3	0.005706446275907032	0.007510298119358041	0.2102426412483242
YDR540C	24	0	0.05034725217571652	0.05926054999233437	0.0
YDR541C	16	1	0.36305472116643744	0.3926152127544531	0.30222379679446604
YDR542W	30	3	0.3194836497318147	0.34765382584818666	0.48355807487114566
YDR545W	78	5	0.011052862414275577	0.014044412670017421	0.3099731249174011
YIL177C	18	0	0.10596014051813524	0.12031130663766945	0.0
YIL176C	101	3	0.0001937704557590395	0.0003243230183557149	0.14363111134786505
YIL173W	4	0	0.8056283752069586	0.8470144032568956	0.0
YIL172C	181	4	1.1095450509370189e-07	3.855585249509846e-07	0.10686366295494931
YIL169C	1	0	1.0	1.0	0.0
YIL166C	3	0	0.9827795421159563	1.0	0.0
YIL165C	116	3	3.9640160073495495e-05	7.775257864347633e-05	0.1250581228115032
YIL164C	115	8	0.002614615296852747	0.003648787326425661	0.3363882259973187
YIL162W	185	481	8.26867739907e-311	1.2852206411365285e-308	12.572509946649786
YIL161W	15	1	0.4100173252940492	0.44223736642274514	0.32237204991409707
YIL160C	237	4	3.1510718345957146e-10	1.8682282598721604e-09	0.08161317719344231
YIL159W	27	1	0.09811070638357255	0.11190691638475322	0.1790955832856095
YIL158W	92	1	7.100651236951867e-05	0.00013109420630404555	0.05256066031208105
YIL157C	113	1	7.364836782791417e-06	1.6921764417831977e-05	0.04279274998859696
YIL156W-B	160	6	6.165383191286703e-06	1.4360922937662952e-05	0.18133427807667965
YIL156W	93	1	6.371634108073642e-05	0.00011858662704055506	0.05199549192162856
YIL155C	151	1	1.263306514788423e-07	4.311736359969271e-07	0.03202371356762554
YIL154C	277	3	1.721539953361678e-12	1.596867140610163e-11	0.05237091063586416
YIL153W	106	1	1.5645026189174375e-05	3.317645487239743e-05	0.04561868630859865
YIL152W	28	0	0.03111484622166727	0.03739633868773427	0.0
YIL151C	82	1	0.00021037817282638764	0.00035069126722450883	0.058970496935505566
YIL150C	136	4	1.232626924742343e-05	2.6902608896368938e-05	0.14222296319739577
YIL149C	24	0	0.05034725217571652	0.05926054999233437	0.0
YIL148W	162	1	3.91716070278655e-08	1.4889353074504592e-07	0.029849263880934916
YIL147C	124	1	2.261368963187226e-06	5.7698016447603085e-06	0.03899661894122143
YIL146C	75	1	0.00045154662658425723	0.0007100222946039432	0.06447440998281942
YIL145C	332	79	0.29070774530538257	0.3176629761070217	1.1506351781572441
YIL144W	89	1	9.83032726609122e-05	0.00017492021072800312	0.05433236796305008
YIL143C	176	5	4.812657436656053e-07	1.432587625166095e-06	0.13737445308839366
YIL142W	230	8	2.7906929410280416e-08	1.0880864477187977e-07	0.16819411299865936
YIL140W	168	1	2.0699917987112255e-08	8.261292737257639e-08	0.0287832187423301
YIL139C	30	0	0.024540181773167285	0.029843642498939536	0.0
YIL138C	116	3	3.9640160073495495e-05	7.775257864347633e-05	0.1250581228115032
YIL137C	122	1	2.8021378463253776e-06	7.052557879307329e-06	0.03963590777632342
YIL136W	69	1	0.0008713495754057108	0.0013049821375412092	0.07008088041610806
YIL135C	31	6	1.0	1.0	0.9359188545893143
YIL134C-A	94	3	0.0004063898117529959	0.0006438423711822257	0.15432704517164225
YIL134W	186	1	3.064596092439841e-09	1.4662639041282466e-08	0.02599774596081428
YIL133C	68	1	0.0009725046417076566	0.0014463082995760882	0.07111148159869789
YIL132C	63	665	0.0	0.0	51.04224123639871
YIL131C	146	3	1.6644719019138053e-06	4.405143998116105e-06	0.09936124826119433
YIL130W	2	0	1.0	1.0	0.0
YIL129C	0	0	1.0	1.0
YIL128W	140	1	4.083768941188006e-07	1.2347925962551118e-06	0.03453986249079612
YIL127C	78	1	0.00032536918249682646	0.0005251748999548832	0.06199462498348021
YIL126W	26	0	0.039532624453178504	0.04705135000625612	0.0
YIL125W	75	1	0.00045154662658425723	0.0007100222946039432	0.06447440998281942
YIL124W	176	1	8.851387148534164e-09	3.813058239042695e-08	0.027474890617678733
YIL123W	125	5	9.418300621036884e-05	0.00016873721766848325	0.1934232299484583
YIL122W	145	6	2.8557771151132088e-05	5.748538393075276e-05	0.20009299649840515
YIL121W	140	26	0.6885016812846751	0.7281304099058784	0.898036424760699
YIL120W	157	3	5.212505429639168e-07	1.5396568426222319e-06	0.09239963214098326
YIL119C	87	1	0.00012214020267821074	0.00021285706230375455	0.05558138791622364
YIL118W	148	3	1.3476361853462966e-06	3.638617700435001e-06	0.09801852869009711
YIL117C	219	3	7.605361018826822e-10	4.1975461822718865e-09	0.06624083217412954
YIL116W	73	3	0.003741973114881312	0.005065933941544827	0.19872249652238866
YIL115C	18	0	0.10596014051813524	0.12031130663766945	0.0
YIL114C	190	0	6.715670852961222e-10	3.749691560716504e-09	0.0
YIL113W	229	1	3.24641348740902e-11	2.3484432661747514e-10	0.021116073138477978
YIL112W	163	4	7.307182261153493e-07	2.087610789065759e-06	0.11866455825058789
YIL111W	209	4	5.910870227110155e-09	2.657811937147029e-08	0.09254699997533888
YIL110W	66	0	0.00041365118412914326	0.0006546251953568253	0.0
YIL109C	88	1	0.00010957258955666011	0.00019329814801851298	0.054949781235357466
YIL108W	128	1	1.4732601678923731e-06	3.938967561854504e-06	0.037777974599308255
YIL107C	17	0	0.12037688390613797	0.13590252440993317	0.0
YIL106W	88	1	0.00010957258955666011	0.00019329814801851298	0.054949781235357466
YIL105C	251	1	3.1902785561269122e-12	2.8183244203204105e-11	0.019265261947057594
YIL104C	236	4	3.498817523230726e-10	2.0574334944887428e-09	0.08195899574087215
YIL103W	110	1	1.0169646866188205e-05	2.264252385886503e-05	0.04395982498828597
YIL102C-A	195	8	9.754153650420107e-07	2.7021260907305413e-06	0.1983827999471367
YIL102C	324	3	1.2488295568722053e-14	1.6586648456286496e-13	0.04477389582140238
YIL101C	171	1	1.5050831826723423e-08	6.191511719276566e-08	0.02827824999246466
YIL099W	57	0	0.001123381428421618	0.0016497871794823099	0.0
YIL098C	379	0	1.5421757258684873e-18	3.5762308868829315e-17	0.0
YIL097W	159	4	1.1107742945125559e-06	3.0347092483333532e-06	0.12164983015626306
YIL096C	194	3	1.0555112717557278e-08	4.4865079999018405e-08	0.07477702188729057
YIL095W	58	0	0.0010048624827473582	0.0014882730204172179	0.0
YIL094C	55	1	0.0040890966439858754	0.005500911064225209	0.08791964997657194
YIL093C	100	9	0.019640459948626232	0.02409043893253125	0.4352022673840311
YIL092W	4	0	0.8056283752069586	0.8470144032568956	0.0
YIL091C	55	4	0.05257669732331139	0.06179615497779763	0.35167859990628775
YIL090W	205	6	6.00242516650405e-08	2.2001241002272015e-07	0.14152919264521338
YIL089W	71	1	0.0006996776950741258	0.0010653551560421755	0.06810677110861206
YIL088C	66	1	0.0012117103269201855	0.0017718144139633833	0.07326637498047661
YIL087C	61	1	0.0021030338156169653	0.002967258948383996	0.07927181555264684
YIL085C	34	0	0.01534526442898687	0.019143300592430256	0.0
YIL084C	68	1	0.0009725046417076566	0.0014463082995760882	0.07111148159869789
YIL083C	147	3	1.4976941862163118e-06	3.993156821942517e-06	0.09868532140227464
YIL082W-A	6	0	0.567172532631715	0.6031451988100949	0.0
YIL079C	157	1	6.66818478556534e-08	2.41035390960316e-07	0.03079987738032775
YIL078W	75	6	0.029535284642468664	0.03567683721462661	0.3868464598969166
YIL077C	78	1	0.00032536918249682646	0.0005251748999548832	0.06199462498348021
YIL076W	65	1	0.0013527220671338432	0.0019610548545719014	0.07439354998017626
YIL075C	77	0	0.0001233483281832819	0.00021444263463786406	0.0
YIL074C	78	1	0.00032536918249682646	0.0005251748999548832	0.06199462498348021
YIL073C	116	1	5.335193564865062e-06	1.2582955407739944e-05	0.041686040937167726
YIL072W	67	1	0.0010854925179037524	0.0015998635239529676	0.07217284699569339
YIL071C	98	1	3.709499524951223e-05	7.313953380749383e-05	0.04934266070113731
YIL070C	139	1	4.544013282004626e-07	1.3603654547011247e-06	0.03478835071015436
YIL069C	151	6	1.5481792239780353e-05	3.317645487239743e-05	0.19214228140575326
YIL068C	118	4	8.081197687898625e-05	0.00014647011630351402	0.1639179914817443
YIL067C	235	13	1.023228164169355e-06	2.820990015406501e-06	0.26750021163084653
YIL066C	150	1	1.4053600889245259e-07	4.7486638492391e-07	0.03223720499140971
YIL065C	172	1	1.3534361162297913e-08	5.632135386713119e-08	0.02811384156227591
YIL064W	346	8	1.8597917011231498e-13	2.0372689663160447e-12	0.1118053352303227
YIL063C	410	6	3.42258940846431e-17	6.930743552140227e-16	0.07076459632260669
YIL062C	462	5	5.488209602668409e-20	1.5321695837352436e-18	0.05233312498605473
YIL061C	5	0	0.6719569838760235	0.7107641372578649	0.0
YIL060W	59	1	0.002623735005830522	0.0036535351134458433	0.08195899574087215
YIL057C	189	3	1.7869534721550192e-08	7.247369124374834e-08	0.07675524997954694
YIL056W	27	1	0.09811070638357255	0.11190691638475322	0.1790955832856095
YIL055C	80	5	0.009064628451014684	0.011641509205400948	0.30222379679446604
YIL053W	135	1	6.967108484235627e-07	2.0003914574557712e-06	0.035819116657121904
YIL052C	377	4	1.3835287699076358e-16	2.5666690179802622e-15	0.05130589653805259
YIL051C	249	3	3.251742942613621e-11	2.3493434249963484e-10	0.058260009020619966
YIL050W	72	1	0.0006270485917985461	0.0009608730219646786	0.06716084373210357
YIL049W	226	3	3.6435018165130217e-10	2.1340989624133237e-09	0.06418912498289545
YIL048W	42	0	0.006098242960795311	0.007988837190782194	0.0
YIL047C	142	3	2.5393240075532217e-06	6.439000162009955e-06	0.1021601566629181
YIL046W-A	621	26	1.306044864005499e-18	3.0657404134267854e-17	0.2024558767576455
YIL046W	57	0	0.001123381428421618	0.0016497871794823099	0.0
YIL045W	82	0	7.1393460684438e-05	0.0001311769304780201	0.0
YIL044C	277	1	2.065351267408313e-13	2.249589988421441e-12	0.017456970211954716
YIL043C	89	1	9.83032726609122e-05	0.00017492021072800312	0.05433236796305008
YIL042C	52	1	0.0057107518128938824	0.007510298119358041	0.09299193747522032
YIL041W	360	4	8.169741149591378e-16	1.354010989951009e-14	0.05372867498568285
YIL040W	56	1	0.003659123616962249	0.004963117905931578	0.0863496562269903
YIL039W	86	6	0.010359817208531021	0.013228088091976445	0.337366098747311
YIL038C	15	0	0.15599697533844342	0.17426934832389046	0.0
YIL037C	393	15	8.640982288525999e-13	8.538537653146567e-12	0.18456415071417773
YIL036W	0	0	1.0	1.0
YIL035C	106	5	0.0006593430922346122	0.0010074075779599506	0.22809343154299327
YIL034C	155	4	1.6884194469931445e-06	4.456218558814857e-06	0.12478918061190857
YIL033C	284	1	9.890858934840046e-14	1.119730900280809e-12	0.017026692777153015
YIL031W	182	5	2.58019299106868e-07	8.193644335525113e-07	0.13284562496460045
YIL030C	54	1	0.0045701357959294754	0.006109449317152583	0.08954779164280476
YIL029C	86	1	0.00013615656336883218	0.0002352167004908843	0.05622768312455182
YIL027C	98	1	3.709499524951223e-05	7.313953380749383e-05	0.04934266070113731
YIL026C	144	5	1.3272478703030467e-05	2.889100114350046e-05	0.16790210933025893
YIL024C	103	0	7.3008749047158854e-06	1.6842294790487843e-05	0.0
YIL023C	243	3	6.106217802277064e-11	4.118921413391585e-10	0.05969852776186984
YIL022W	217	1	1.1527473793421453e-10	7.382461223381601e-10	0.022283782252126526
YIL021W	93	1	6.371634108073642e-05	0.00011858662704055506	0.05199549192162856
YIL020C	61	0	0.0007197418517546173	0.0010924347821168658	0.0
YIL019W	88	1	0.00010957258955666011	0.00019329814801851298	0.054949781235357466
YIL018W	241	6	1.446849785020971e-09	7.503005512764296e-09	0.12038790245754666
YIL017C	115	6	0.0005939518430145494	0.0009155231973135015	0.2522911694979891
YIL016W	914	40327	0.0	0.0	213.35280618521546
YIL015W	24	0	0.05034725217571652	0.05926054999233437	0.0
YIL014C-A	84	3	0.0011703865846378213	0.0017175027426006915	0.17269931245398062
YIL014W	121	1	3.1193721693843496e-06	7.742559061773585e-06	0.03996347726207815
YIL013C	42	1	0.017547725954594043	0.021637429666567398	0.1151328749693204
YIL011W	153	4	2.081604145749013e-06	5.3707067932716795e-06	0.12642041173101848
YIL010W	0	0	1.0	1.0
YIL009C-A	37	0	0.01083225774558575	0.013776274722437783	0.0
YIL009W	18	0	0.10596014051813524	0.12031130663766945	0.0
YIL008W	52	0	0.0019658414530562295	0.0027868376955987803	0.0
YIL007C	259	17	1.934330525518609e-06	5.054218469903463e-06	0.31739333099650485
YIL006W	189	6	3.128911068856907e-07	9.716181186282977e-07	0.15351049995909388
YIL005W	3	0	0.9827795421159563	1.0	0.0
YIL004C	87	1	0.00012214020267821074	0.00021285706230375455	0.05558138791622364
YIL003W	17	0	0.12037688390613797	0.13590252440993317	0.0
YIL002W-A	82	0	7.1393460684438e-05	0.0001311769304780201	0.0
YIL002C	121	0	1.050443698401827e-06	2.8877159223273933e-06	0.0
YIL001W	106	1	1.5645026189174375e-05	3.317645487239743e-05	0.04561868630859865
YIR001C	36	1	0.03470509376630361	0.04159837312422094	0.13432168746420714
YIR002C	33	1	0.048952543574420006	0.05786764195200195	0.14653274996095322
YIR003W	169	0	6.239873656941578e-09	2.7839808689737018e-08	0.0
YIR004W	107	6	0.0013200544726468416	0.0019209598360809682	0.2711540606754088
YIR005W	52	1	0.0057107518128938824	0.007510298119358041	0.09299193747522032
YIR006C	9	0	0.35654321380917664	0.3861544298712947	0.0
YIR007W	298	6	3.904539428973485e-12	3.3766926700791744e-11	0.09736068621566693
YIR008C	76	3	0.0027260277184891946	0.00378863832987708	0.19087818744913648
YIR009W	169	3	1.4701724068517474e-07	4.961831873124647e-07	0.085838711515588
YIR010W	884	5	4.5711810238192865e-39	3.2861077584980894e-37	0.027350569845653035
YIR011C	551	15	9.682418491148225e-20	2.614252992610021e-18	0.1316401292752665
YIR012W	125	3	1.53051223869316e-05	3.2929202711277075e-05	0.11605393796907498
YIR013C	112	3	6.051705949042751e-05	0.00011351389730249464	0.12952448434048547
YIR014W	150	4	2.84945100704212e-06	7.146616982773324e-06	0.12894881996563884
YIR015W	84	0	5.739540909219954e-05	0.00010836539648366367	0.0
YIR016W	48	3	0.051530182198357616	0.060615683743660186	0.3022237967944661
YIR017C	185	6	4.724930721442488e-07	1.4101233305145691e-06	0.15682964590415535
YIR018W	422	5	3.546293228910986e-18	7.874414038404279e-17	0.05729361076672342
YIR018C-A	46	3	0.06339064256504108	0.07396218003480447	0.31536396187248633
YIR019C	1	1	0.7678991186448755	0.8103096938214089	4.835580748711457
YIR021W	61	0	0.0007197418517546173	0.0010924347821168658	0.0
YIR021W-A	167	9	3.580388733655644e-05	7.085621337664697e-05	0.26060016011019826
YIR022W	40	1	0.022008722286761664	0.026873070460969498	0.12088951871778642
YIR023W	74	3	0.0033670845009550645	0.004608306274391379	0.19603705738019422
YIR024C	118	0	1.449972037378281e-06	3.891175542213017e-06	0.0
YIR025W	236	3	1.273873678302379e-10	8.086145169886294e-10	0.06146924680565411
YIR026C	75	4	0.006965856584480354	0.009067596472916821	0.2578976399312777
YIR027C	80	1	0.0002615980835061253	0.000429107409653088	0.06044475935889321
YIR028W	179	1	6.4380942180963756e-09	2.8547016074226873e-08	0.027014417590566796
YIR029W	183	6	5.80565526246162e-07	1.6965611491065434e-06	0.15854363110529368
YIR030C	63	1	0.0016863415390901211	0.0024136760058007184	0.07675524997954694
YIR031C	167	1	2.3020683684360428e-08	9.11162779550976e-08	0.028955573345577586
YIR032C	157	6	8.382433308144354e-06	1.894199369553563e-05	0.18479926428196652
YIR033W	50	1	0.007139753226521113	0.009272972178347544	0.09671161497422913
YIR034C	124	1	2.261368963187226e-06	5.7698016447603085e-06	0.03899661894122143
YIR035C	63	1	0.0016863415390901211	0.0024136760058007184	0.07675524997954694
YIR036C	48	3	0.051530182198357616	0.060615683743660186	0.3022237967944661
YIR037W	82	1	0.00021037817282638764	0.00035069126722450883	0.058970496935505566
YIR038C	2	0	1.0	1.0	0.0
YIR039C	7	0	0.4828945341358213	0.5164825117751736	0.0
YIR041W	163	5	1.8552378183110735e-06	4.851965754027733e-06	0.14833069781323488
YIR042C	34	1	0.043638999834014314	0.05176730363973109	0.14222296319739577
YEL077C	20	0	0.0823807348277375	0.09477327585403447	0.0
YEL075C	214	13	7.669455090670224e-06	1.7586537570352653e-05	0.2937502323983595
YEL073C	6	0	0.567172532631715	0.6031451988100949	0.0
YEL072W	217	5	6.7633209900222965e-09	2.987393165408466e-08	0.11141891126063264
YEL071W	131	3	8.117319337922263e-06	1.853911065971747e-05	0.11073849042850666
YEL070W	112	4	0.0001510850748753807	0.0002592928276957071	0.1726993124539806
YEL069C	61	0	0.0007197418517546173	0.0010924347821168658	0.0
YEL067C	243	6	1.1759975045729517e-09	6.221859842501421e-09	0.11939705552373968
YEL066W	243	6	1.1759975045729517e-09	6.221859842501421e-09	0.11939705552373968
YEL065W	163	3	2.7679412478143486e-07	8.703351621749765e-07	0.08899841868794092
YEL064C	10	1	0.7580487260035214	0.8009440057406305	0.48355807487114566
YEL063C	49	1	0.007984861780682688	0.010316993956572937	0.09868532140227462
YEL062W	97	1	4.132982034809329e-05	8.052873967788464e-05	0.04985134792486038
YEL061C	0	0	1.0	1.0
YEL060C	104	15	0.2339779695350126	0.25718794013682295	0.6974395310641524
YEL059C-A	53	1	0.005108387764829305	0.006766367928058292	0.0912373726171973
YEL058W	186	3	2.4509479637698573e-08	9.647776686954449e-08	0.07799323788244285
YEL057C	128	3	1.1145850179376065e-05	2.4691750532200213e-05	0.11333392379792478
YEL056W	266	11	9.710228609052255e-09	4.1457702101454725e-08	0.19996762494671438
YEL055C	76	1	0.00040479133823132424	0.0006427263904385273	0.06362606248304549
YEL054C	196	1	1.0624222022168424e-09	5.667894327411002e-09	0.024671330350568656
YEL053C	91	1	7.913462393310081e-05	0.00014452309375651408	0.05313824998584018
YEL052W	230	6	4.521689311298173e-09	2.092054322548334e-08	0.12614558474899454
YEL051W	191	1	1.8041328936223706e-09	9.11737106434293e-09	0.025317176694824382
YEL050C	148	23	0.2388997062849278	0.2624474137239006	0.7514753866240778
YEL049W	37	1	0.03096019962847172	0.0373040243166438	0.13069137158679614
YEL048C	185	6	4.724930721442488e-07	1.4101233305145691e-06	0.15682964590415535
YEL047C	92	1	7.100651236951867e-05	0.00013109420630404555	0.05256066031208105
YEL046C	322	9	5.622090885038635e-12	4.699512308118777e-11	0.135155983659637
YEL044W	95	1	5.1311832725110394e-05	9.794390074643203e-05	0.05090084998643639
YEL043W	125	1	2.0315648131455447e-06	5.27235074025272e-06	0.03868464598969166
YEL042W	86	3	0.0009472728602153253	0.0014135356043327284	0.1686830493736555
YEL041W	140	1	4.083768941188006e-07	1.2347925962551118e-06	0.03453986249079612
YEL040W	314	1	4.22786367096524e-15	6.003566412770641e-14	0.015399938690163874
YEL039C	82	0	7.1393460684438e-05	0.0001311769304780201	0.0
YEL038W	94	3	0.0004063898117529959	0.0006438423711822257	0.15432704517164225
YEL037C	173	10	4.270123774399347e-05	8.30486365457242e-05	0.27951333807580675
YEL036C	27	0	0.035062402905850255	0.04193924274366573	0.0
YEL035C	118	6	0.00043960716422224356	0.000694746029525178	0.24587698722261644
YEL034W	187	1	2.7563940496741176e-09	1.3445311433143215e-08	0.025858720581344686
YEL032W	133	4	1.6867478083853897e-05	3.567667026857071e-05	0.1454309999612468
YEL031W	42	0	0.006098242960795311	0.007988837190782194	0.0
YEL030W	242	6	1.3044166644636131e-09	6.83214957862499e-09	0.11989043178623446
YEL029C	67	1	0.0010854925179037524	0.0015998635239529676	0.07217284699569339
YEL027W	32	1	0.054927290085931495	0.06444040091476785	0.15111189839723302
YEL026W	503	5	7.660151060782901e-22	2.6067176775480748e-20	0.04806740306870236
YEL025C	10	0	0.30845652291366754	0.33584503280509315	0.0
YEL024W	368	3	1.2480382794006978e-16	2.3303468002705886e-15	0.03942049523406079
YEL023C	194	1	1.3130163098873363e-09	6.833626061685132e-09	0.02492567396243019
YEL022W	0	0	1.0	1.0
YEL021W	96	5	0.0018205403878433465	0.002599286934083189	0.2518531639953884
YEL020W-A	0	0	1.0	1.0
YEL020C	37	1	0.03096019962847172	0.0373040243166438	0.13069137158679614
YEL019C	42	1	0.017547725954594043	0.021637429666567398	0.1151328749693204
YEL018W	67	1	0.0010854925179037524	0.0015998635239529676	0.07217284699569339
YEL017C-A	5	0	0.6719569838760235	0.7107641372578649	0.0
YEL017W	115	6	0.0005939518430145494	0.0009155231973135015	0.2522911694979891
YEL016C	116	5	0.00023726750683112955	0.00039300847689683927	0.20843020468583864
YEL015W	194	5	7.409591887310655e-08	2.6549883454157994e-07	0.12462836981215096
YEL013W	0	0	1.0	1.0
YEL012W	99	0	1.1252422726728635e-05	2.4793246056872033e-05	0.0
YEL011W	23	0	0.05687527495891501	0.0665899239187134	0.0
YEL009C	181	1	5.20736858814586e-09	2.3711462193528772e-08	0.026715915738737328
YEL007W	8	1	0.9701778363929316	1.0	0.6044475935889321
YEL006W	252	6	4.6259055286545267e-10	2.660358269529218e-09	0.11513287496932041
YEL005C	71	3	0.004621248844648649	0.006169174119214109	0.2043203133258362
YEL004W	260	3	1.0246792051561476e-11	8.161953059353192e-11	0.0557951624851322
YEL003W	359	4	9.069433944690728e-16	1.4988021441355283e-14	0.053878337032996736
YEL002C	21	1	0.199028884616037	0.2204574567463075	0.2302657499386408
YEL001C	58	1	0.0029310606209043675	0.004039427182080282	0.08337208187433545
YER001W	87	1	0.00012214020267821074	0.00021285706230375455	0.05558138791622364
YER002W	97	3	0.00029586434447432803	0.00048079000991010473	0.14955404377458115
YER003C	186	1	3.064596092439841e-09	1.4662639041282466e-08	0.02599774596081428
YER004W	92	1	7.100651236951867e-05	0.00013109420630404555	0.05256066031208105
YER005W	243	1	7.413613387742504e-12	6.005026844071428e-11	0.019899509253956612
YER006W	177	1	7.960136468103668e-09	3.468086729398803e-08	0.02731966524695738
YER007W	209	3	2.1771140572103227e-09	1.0925465046262274e-08	0.06941024998150416
YER007C-A	286	9	2.242692812551785e-10	1.368253087474584e-09	0.15216862495945144
YER008C	29	0	0.027625985850709744	0.03337753038391423	0.0
YER009W	14	1	0.46327536690044036	0.4969775480403717	0.3453986249079612
YER010C	109	6	0.0010817488307135912	0.0015998635239529676	0.26617875680980496
YER011W	118	3	3.208306290228119e-05	6.399920039924354e-05	0.12293849361130822
YER012W	298	1	2.270216604609173e-14	2.8568962129337753e-13	0.016226781035944486
YER013W	46	5	0.22865862311342067	0.2517740267136286	0.5256066031208105
YER014W	662	14	4.3183476575542745e-25	1.8533445804921366e-23	0.10226303698181329
YER014C-A	662	14	4.3183476575542745e-25	1.8533445804921366e-23	0.10226303698181329
YER015W	238	8	1.2335074531838197e-08	5.170482043192527e-08	0.1625405293684523
YER016W	9	0	0.35654321380917664	0.3861544298712947	0.0
YER017C	121	4	5.908783062260619e-05	0.00011119571790268592	0.1598539090483126
YER018C	167	3	1.8153205695319008e-07	5.98618612120296e-07	0.08686672003673276
YER019W	61	5	0.057709760696958885	0.06752570371682819	0.3963590777632342
YER019C-A	164	1	3.166713343974939e-08	1.2189938715662568e-07	0.029485248467752783
YER020W	71	1	0.0006996776950741258	0.0010653551560421755	0.06810677110861206
YER021W	84	4	0.0027617513953132424	0.003822582978206127	0.2302657499386408
YER022W	122	0	9.434918486437961e-07	2.6250709344704746e-06	0.0
YER023W	191	1	1.8041328936223706e-09	9.11737106434293e-09	0.025317176694824382
YER024W	136	3	4.785913420686094e-06	1.144916309582601e-05	0.10666722239804685
YER025W	45	1	0.01250969872596834	0.015766661707877258	0.1074573499713657
YER026C	68	1	0.0009725046417076566	0.0014463082995760882	0.07111148159869789
YER027C	217	1	1.1527473793421453e-10	7.382461223381601e-10	0.022283782252126526
YER028C	56	0	0.0012560481170587295	0.0018301324350658104	0.0
YER029C	54	1	0.0045701357959294754	0.006109449317152583	0.08954779164280476
YER030W	13	0	0.2035028476896067	0.22480692990067772	0.0
YER031C	32	1	0.054927290085931495	0.06444040091476785	0.15111189839723302
YER032W	40	0	0.007667625312427979	0.009933884472127352	0.0
YER033C	94	3	0.0004063898117529959	0.0006438423711822257	0.15432704517164225
YER034W	273	10	2.0400102701715263e-09	1.0264303642831537e-08	0.17712749995280064
YER035W	144	4	5.338621317142317e-06	1.2582955407739944e-05	0.13432168746420714
YER036C	14	0	0.17800683303696618	0.1977433449479607	0.0
YER037W	1852	30	1.7289200783989497e-71	1.8412998834948813e-69	0.07833014171778817
YER038C	222	4	1.5152023946729627e-09	7.822198358854765e-09	0.08712758105786408
YER039C	107	0	4.740273224731976e-06	1.1358879714763997e-05	0.0
YER039C-A	36	0	0.012161725203293823	0.015382028072166874	0.0
YER040W	58	58	1.8552615595383266e-20	5.388691529749958e-19	4.835580748711457
YER041W	89	4	0.0016478135453542732	0.002367959944860676	0.2173294718522003
YER042W	8	0	0.4138608190595263	0.4447147926777533	0.0
YER043C	166	0	8.584460689326886e-09	3.714765494681634e-08	0.0
YER044C	48	0	0.0030846591888145387	0.004241959587487425	0.0
YER044C-A	241	1	9.154044610438513e-12	7.3321602443777e-11	0.020064650409591107
YER045C	134	4	1.5193154396800204e-05	3.27495618200892e-05	0.14434569399138678
YER046W	89	1	9.83032726609122e-05	0.00017492021072800312	0.05433236796305008
YER047C	194	1	1.3130163098873363e-09	6.833626061685132e-09	0.02492567396243019
YER048C	69	1	0.0008713495754057108	0.0013049821375412092	0.07008088041610806
YER048W-A	133	0	2.9013567099015604e-07	9.073247655597538e-07	0.0
YER049W	293	1	3.8396272038256246e-14	4.658585664388432e-13	0.01650368856215514
YER050C	153	3	7.949924255455422e-07	2.2455802747114018e-06	0.09481530879826387
YER051W	27	1	0.09811070638357255	0.11190691638475322	0.1790955832856095
YER052C	116	1	5.335193564865062e-06	1.2582955407739944e-05	0.041686040937167726
YER053C	315	5	2.478129182426372e-13	2.658903158233967e-12	0.07675524997954694
YER053C-A	266	14	1.0925657453165833e-07	3.805781708852617e-07	0.2545042499321819
YER054C	115	4	0.00011050610700033824	0.00019389996047259169	0.16819411299865936
YER055C	151	3	9.818345499004538e-07	2.713373616759976e-06	0.09607114070287663
YER056C	269	1	4.792787614007957e-13	4.922021708599957e-12	0.017976136612310248
YER056C-A	147	3	1.4976941862163118e-06	3.993156821942517e-06	0.09868532140227464
YER057C	212	1	1.9552920589656992e-10	1.2013765631529633e-09	0.022809343154299326
YER058W	46	1	0.011178954878820695	0.014176443110936675	0.1051213206241621
YER059W	68	0	0.0003316926735144161	0.0005334352811469258	0.0
YER060W	17	1	0.321626542372923	0.34958878192906445	0.28444592639479155
YER060W-A	101	1	2.6827595117990345e-05	5.413526299072367e-05	0.047877037115955014
YER061C	138	3	3.874403117310836e-06	9.433400646763176e-06	0.1051213206241621
YER062C	232	4	5.318386581409945e-10	3.022336089890177e-09	0.08337208187433545
YER063W	38	3	0.14393063878968707	0.16144823555285553	0.38175637489827297
YER064C	3	0	0.9827795421159563	1.0	0.0
YER065C	1	0	1.0	1.0	0.0
YER066W	80	4	0.0041696577896566	0.0056014253558316065	0.24177903743557283
YER067W	353	6	1.2851273274885324e-14	1.7029417650660251e-13	0.08219117419906159
YER068W	95	0	1.735564332411354e-05	3.646777667408731e-05	0.0
YER069W	133	0	2.9013567099015604e-07	9.073247655597538e-07	0.0
YER070W	129	8	0.0006842554229897264	0.0010451933433237495	0.2998809766642764
YER071C	113	8	0.0031589337203761377	0.004343061875659375	0.3423419999087757
YER072W	47	1	0.00999135206837786	0.012768947943386904	0.10288469678109483
YER073W	235	0	5.7600678383800916e-12	4.800891324423754e-11	0.0
YER074W	414	1	1.1852967943945532e-19	3.170531099796779e-18	0.011680146736018011
YER074W-A	121	3	2.3361593967338647e-05	4.7659640619426944e-05	0.11989043178623446
YER075C	61	3	0.01324597232085293	0.016665409498408487	0.23781544665794055
YER076C	153	4	2.081604145749013e-06	5.3707067932716795e-06	0.12642041173101848
YER077C	99	4	0.000584418972068927	0.0009022801364747381	0.19537699994793764
YER078C	133	1	8.628207234609008e-07	2.422891592101387e-06	0.0363577499903117
YER078W-A	299	6	3.5192941040573104e-12	3.0805875787570156e-11	0.09703506519153425
YER079W	225	5	2.9397632419697323e-09	1.4255125130327093e-08	0.10745734997136572
YER080W	219	3	7.605361018826822e-10	4.1975461822718865e-09	0.06624083217412954
YER081W	368	8	1.9166042874785864e-14	2.4385821365684406e-13	0.1051213206241621
YER082C	99	3	0.00023943637192722268	0.00039512154231089174	0.14653274996095325
YER083C	37	1	0.03096019962847172	0.0373040243166438	0.13069137158679614
YER085C	405	6	5.757486600117186e-17	1.1262348788188414e-15	0.07163823331424381
YER086W	229	4	7.28082627507135e-10	4.033914441997623e-09	0.08446429255391191
YER087W	30	0	0.024540181773167285	0.029843642498939536	0.0
YER087C-B	116	8	0.0023781217175639804	0.003332499512112683	0.3334883274973418
YER088C	0	0	1.0	1.0
YER089C	0	0	1.0	1.0
YER090W	40	1	0.022008722286761664	0.026873070460969498	0.12088951871778642
YER091C	144	1	2.664665816840599e-07	8.387790428380014e-07	0.033580421866051785
YER092W	45	1	0.01250969872596834	0.015766661707877258	0.1074573499713657
YER093C	203	11	4.9531379619110526e-06	1.1829525090926272e-05	0.26202654303362577
YER093C-A	61	1	0.0021030338156169653	0.002967258948383996	0.07927181555264684
YER094C	164	1	3.166713343974939e-08	1.2189938715662568e-07	0.029485248467752783
YER095W	443	6	1.1052464837272025e-18	2.605029724555386e-17	0.06549319298480528
YER096W	90	1	8.819751124582703e-05	0.00015850746474210974	0.05372867498568285
YER098W	79	4	0.0046211355596860685	0.006169174119214109	0.24483953158032692
YER099C	60	9	0.4577923423106892	0.49137061601880805	0.7253371123067185
YER100W	115	4	0.00011050610700033824	0.00019389996047259169	0.16819411299865936
YER101C	667	11	1.3686028181750786e-26	6.296667845859901e-25	0.07974720874936436
YER102W	118	5	0.00019328459237741993	0.00032417022186134205	0.20489748935218036
YER103W	79	1	0.00029173711746810125	0.00047448534009022917	0.06120988289508173
YER104W	451	5	1.7267756803462168e-19	4.453222842004974e-18	0.05360954266864142
YER105C	77	1	0.00036290200986346553	0.0005807038004242599	0.06279974998326567
YER106W	208	3	2.418632649985395e-09	1.1960065666436806e-08	0.06974395310641525
YER107C	37	1	0.03096019962847172	0.0373040243166438	0.13069137158679614
YER109C	14	0	0.17800683303696618	0.1977433449479607	0.0
YER110C	13	0	0.2035028476896067	0.22480692990067772	0.0
YER111C	112	6	0.0008018887934234434	0.0012088237092996654	0.25904896868097094
YER112W	240	6	1.6048249608590252e-09	8.255231082200585e-09	0.12088951871778642
YER113C	87	0	4.1391576158551035e-05	8.052873967788464e-05	0.0
YER114C	10	1	0.7580487260035214	0.8009440057406305	0.48355807487114566
YER115C	33	0	0.01724619375999339	0.02134341732595696	0.0
YER116C	340	9	8.856314058700873e-13	8.736305686378853e-12	0.1280006668776562
YER117W	359	10	3.1866955201063135e-13	3.3503996226931275e-12	0.13469584258249184
YER118C	155	0	2.768650221299317e-08	1.0809577340592241e-07	0.0
YER119C	219	6	1.4117541742306232e-08	5.8368067979872855e-08	0.1324816643482591
YER120W	232	174	1.161927822316698e-42	8.56698321300427e-41	3.6266855615335927
YER121W	0	0	1.0	1.0
YER122C	86	1	0.00013615656336883218	0.0002352167004908843	0.05622768312455182
YER123W	131	11	0.004260751716178759	0.005722462195176096	0.40604113157119104
YER124C	194	4	2.8435860981385918e-08	1.1071676661663638e-07	0.09970269584972076
YER125W	21	0	0.07274757548848725	0.08402717546380602	0.0
YER126C	39	0	0.008601181505890227	0.011093383009727448	0.0
YER127W	390	8	1.9710440805959397e-15	3.022793202001933e-14	0.09919139997356835
YER128W	141	3	2.822185715737869e-06	7.084412942474239e-06	0.10288469678109483
YER129W	162	32	0.8872143116596758	0.9310893259771525	0.9551764441899173
YER130C	82	63	1.0543968368183313e-16	1.9946829633362578e-15	3.7151413069368506
YER131W	84	1	0.00016922718769176064	0.0002870871847832789	0.0575664374846602
YER132C	1	1	0.7678991186448755	0.8103096938214089	4.835580748711457
YER133W	0	0	1.0	1.0
YER134C	4	0	0.8056283752069586	0.8470144032568956	0.0
YER136W	110	1	1.0169646866188205e-05	2.264252385886503e-05	0.04395982498828597
YER137C	75	1	0.00045154662658425723	0.0007100222946039432	0.06447440998281942
YER138W-A	1	0	1.0	1.0	0.0
YER139C	1	0	1.0	1.0	0.0
YER140W	179	6	8.763272088077587e-07	2.456022308895429e-06	0.1620865055434008
YER141W	82	0	7.1393460684438e-05	0.0001311769304780201	0.0
YER142C	13	5	0.37595225030390955	0.4062573076846644	1.8598387495044064
YER143W	9	0	0.35654321380917664	0.3861544298712947	0.0
YER144C	103	1	2.1619644618557542e-05	4.432605212168428e-05	0.046947385909819964
YER145C	0	0	1.0	1.0
YER146W	314	21	1.9200779136387698e-07	6.284785476002598e-07	0.3233987124934414
YER147C	95	3	0.00036558933371373003	0.0005845160573221187	0.15270254995930918
YER148W	44	3	0.07792429462061892	0.08980813995254096	0.3296986874121448
YER149C	225	3	4.047340820158941e-10	2.355896463232193e-09	0.06447440998281943
YER150W	11	0	0.2677824853285386	0.29305748299227885	0.0
YER151C	40	3	0.11743685767957468	0.13300105721056202	0.3626685561533593
YER152C	215	9	3.019557632911946e-07	9.412182085027968e-07	0.20241965924838656
YER153C	1	0	1.0	1.0	0.0
YER154W	68	1	0.0009725046417076566	0.0014463082995760882	0.07111148159869789
YER155C	0	0	1.0	1.0
YER156C	159	6	6.8303505132899735e-06	1.583925233948816e-05	0.1824747452343946
YER157W	0	0	1.0	1.0
YER158C	41	0	0.0068371980697068966	0.008906166726814126	0.0
YER159C	112	1	8.200921147334594e-06	1.853911065971747e-05	0.04317482811349515
YER161C	160	5	2.532218597506388e-06	6.423815242284622e-06	0.15111189839723302
YER162C	235	11	2.1327516720754253e-07	6.898456055177599e-07	0.22634633291840864
YER163C	116	6	0.0005373085709390726	0.0008337996738992463	0.2501162456230064
YER164W	6	0	0.567172532631715	0.6031451988100949	0.0
YER165W	355	21	4.186709418679092e-09	1.9559517357289567e-08	0.2860484386561707
YER166W	77	1	0.00036290200986346553	0.0005807038004242599	0.06279974998326567
YER167W	165	6	3.692855420794108e-06	9.075902361105518e-06	0.17583929995314387
YER168C	39	1	0.024655176759990353	0.0299454955748056	0.12398924996696042
YER169W	82	1	0.00021037817282638764	0.00035069126722450883	0.058970496935505566
YER170W	31	1	0.06164790352354793	0.07198722703836023	0.15598647576488572
YER171W	18	0	0.10596014051813524	0.12031130663766945	0.0
YER172C	6	0	0.567172532631715	0.6031451988100949	0.0
YER173W	127	1	1.6397772882879907e-06	4.345787642831445e-06	0.038075438966231945
YER174C	131	0	3.5942448945211353e-07	1.1024267940475226e-06	0.0
YER175C	98	8	0.01273190349001795	0.01604320266676013	0.3947412856090985
YER175W-A	130	5	5.629490380900369e-05	0.0001067079735680884	0.18598387495044066
YER176W	93	1	6.371634108073642e-05	0.00011858662704055506	0.05199549192162856
YER177W	115	1	5.940282914192537e-06	1.3859053565728713e-05	0.04204852824966484
YER178W	173	1	1.2170867812085078e-08	5.112831321205353e-08	0.027951333807580674
YER179W	41	1	0.01965019110285239	0.02409043893253125	0.11794099387101113
YER180C	482	9	3.8551450951182796e-19	9.597809282262003e-18	0.09029092684315998
YER180C-A	470	5	2.3845659364546095e-20	6.85681935027523e-19	0.05144234839054742
YER182W	136	1	6.260862482089562e-07	1.8175779977030324e-06	0.035555740799348944
YER183C	118	4	8.081197687898625e-05	0.00014647011630351402	0.1639179914817443
YER184C	88	1	0.00010957258955666011	0.00019329814801851298	0.054949781235357466
YER185W	179	1	6.4380942180963756e-09	2.8547016074226873e-08	0.027014417590566796
YER186C	46	1	0.011178954878820695	0.014176443110936675	0.1051213206241621
YER187W	44	0	0.004854746140671345	0.006464377183375991	0.0
YER188C-A	150	6	1.7146615682441005e-05	3.609450468144884e-05	0.1934232299484583
YER189W	54	3	0.02758558739466973	0.03337753038391423	0.2686433749284143
YER190W	345	17	5.215035649477469e-10	2.9694722792222694e-09	0.23827499341476743
YER190C-B	314	15	2.2083958237852773e-09	1.1024726026553065e-08	0.2309990803524581
YFL068W	32	1	0.054927290085931495	0.06444040091476785	0.15111189839723302
YFL067W	2	0	1.0	1.0	0.0
YFL066C	16	1	0.36305472116643744	0.3926152127544531	0.30222379679446604
YFL062W	35	205	2.2216161942189165e-172	3.11622310559829e-170	28.322687242452815
YFL061W	167	6	3.007753724033105e-06	7.530514439231339e-06	0.17373344007346553
YFL060C	408	10	2.0852774914860833e-15	3.164229776658698e-14	0.11851913599782983
YFL059W	317	5	2.01169324341168e-13	2.1953031959887233e-12	0.07627098972731006
YFL058W	411	12	9.816894411714608e-15	1.3221770436011876e-13	0.1411848393784367
YFL057C	1111	8	6.217156802077808e-48	5.586698245117105e-46	0.03481966335705819
YFL056C	142	4	6.58109562766411e-06	1.526739852952654e-05	0.13621354221722412
YFL055W	115	3	4.4062405560108994e-05	8.509163679522728e-05	0.12614558474899454
YFL054C	191	6	2.54594493568027e-07	8.093824944774591e-07	0.1519030601689463
YFL053W	68	3	0.006340839416416459	0.008297193966737441	0.2133344447960937
YFL052W	86	1	0.00013615656336883218	0.0002352167004908843	0.05622768312455182
YFL051C	80	1	0.0002615980835061253	0.000429107409653088	0.06044475935889321
YFL050C	73	3	0.003741973114881312	0.005065933941544827	0.19872249652238866
YFL049W	197	3	7.696668305393237e-09	3.36349083771402e-08	0.07363828551337244
YFL048C	155	0	2.768650221299317e-08	1.0809577340592241e-07	0.0
YFL047W	30	1	0.0692103005165005	0.0802476690061279	0.16118602495704853
YFL046W	15	1	0.4100173252940492	0.44223736642274514	0.32237204991409707
YFL045C	45	1	0.01250969872596834	0.015766661707877258	0.1074573499713657
YFL044C	299	1	2.0437588445022246e-14	2.5946262946428906e-13	0.01617251086525571
YFL042C	343	4	4.8264056885080016e-15	6.836615545470324e-14	0.05639161222987121
YFL041W-A	130	4	2.307974539134005e-05	4.721864665442782e-05	0.14878709996035253
YFL041W	172	1	1.3534361162297913e-08	5.632135386713119e-08	0.02811384156227591
YFL040W	112	6	0.0008018887934234434	0.0012088237092996654	0.25904896868097094
YFL039C	0	0	1.0	1.0
YFL038C	344	1	1.8147203325504152e-16	3.2819046014142883e-15	0.014056920781137955
YFL037W	0	0	1.0	1.0
YFL036W	0	0	1.0	1.0
YFL034C-B	142	1	3.2986265362279305e-07	1.0182716698790568e-06	0.03405338555430603
YFL034C-A	255	1	2.0931660458811198e-12	1.9080126852976025e-11	0.01896306175965277
YFL034W	54	1	0.0045701357959294754	0.006109449317152583	0.08954779164280476
YFL033C	14	0	0.17800683303696618	0.1977433449479607	0.0
YFL031W	275	1	2.54904039898797e-13	2.7298941032737084e-12	0.017583929995314388
YFL030W	29	3	0.35207946689271985	0.3824001915203082	0.5002324912460128
YFL029C	54	1	0.0045701357959294754	0.006109449317152583	0.08954779164280476
YFL028C	0	0	1.0	1.0
YFL027C	74	0	0.0001713981535053682	0.0002900002297173794	0.0
YFL026W	293	8	4.3841765059451543e-11	3.0673234897433803e-10	0.13202950849724113
YFL025C	6	0	0.567172532631715	0.6031451988100949	0.0
YFL024C	86	1	0.00013615656336883218	0.0002352167004908843	0.05622768312455182
YFL023W	112	1	8.200921147334594e-06	1.853911065971747e-05	0.04317482811349515
YFL022C	45	1	0.01250969872596834	0.015766661707877258	0.1074573499713657
YFL021W	42	322	1.4293477841183835e-284	2.1632050280170587e-282	37.07278574012117
YFL020C	78	0	0.00011055433322720016	0.00019389996047259169	0.0
YFL018C	150	0	4.7180036734738846e-08	1.7768984365519524e-07	0.0
YFL017W-A	14	0	0.17800683303696618	0.1977433449479607	0.0
YFL017C	75	0	0.00015358457480297202	0.0002624078697836875	0.0
YFL016C	251	1	3.1902785561269122e-12	2.8183244203204105e-11	0.019265261947057594
YFL014W	352	38	0.0001401921200225094	0.00024146297761289354	0.5220229217358959
YFL013C	85	0	5.146695671287039e-05	9.794390074643203e-05	0.0
YFL012W	200	3	5.612610023416988e-09	2.5355946775075488e-08	0.07253371123067186
YFL011W	69	1	0.0008713495754057108	0.0013049821375412092	0.07008088041610806
YFL010W-A	0	0	1.0	1.0
YFL010C	0	0	1.0	1.0
YFL009W	81	1	0.00023458725758942705	0.0003887928871460504	0.05969852776186983
YFL008W	155	0	2.768650221299317e-08	1.0809577340592241e-07	0.0
YFL007W	8	1	0.9701778363929316	1.0	0.6044475935889321
YFL005W	147	0	6.497693817543527e-08	2.3635823620931578e-07	0.0
YFL004W	176	1	8.851387148534164e-09	3.813058239042695e-08	0.027474890617678733
YFL003C	227	1	4.009466376229358e-11	2.83082498078875e-10	0.02130211783573329
YFL002C	18	1	0.28506281846892756	0.3116130524643228	0.2686433749284143
YFL001W	97	1	4.132982034809329e-05	8.052873967788464e-05	0.04985134792486038
YFR001W	76	1	0.00040479133823132424	0.0006427263904385273	0.06362606248304549
YFR002W	211	6	3.2288951615687484e-08	1.239611219905332e-07	0.1375046658401362
YFR003C	54	0	0.0015708972195574134	0.0022625168819621045	0.0
YFR004W	57	0	0.001123381428421618	0.0016497871794823099	0.0
YFR005C	107	1	1.4047047118914196e-05	3.0370138338675017e-05	0.045192343445901464
YFR006W	176	5	4.812657436656053e-07	1.432587625166095e-06	0.13737445308839366
YFR007W	190	3	1.608340867123843e-08	6.592707289258176e-08	0.07635127497965459
YFR008W	97	1	4.132982034809329e-05	8.052873967788464e-05	0.04985134792486038
YFR009W	171	6	1.9946811001645177e-06	5.204814431509138e-06	0.16966949995478797
YFR010W	210	0	8.080378327305722e-11	5.336149748263081e-10	0.0
YFR011C	0	0	1.0	1.0
YFR012W	313	5	3.0527140997433565e-13	3.2213135390135856e-12	0.07724569886120539
YFR012W-A	97	5	0.0016452932275146433	0.002367295809716466	0.24925673962430192
YFR013W	195	1	1.1810847677280339e-09	6.225864802203413e-09	0.024797849993392088
YFR014C	251	3	2.6358014014518087e-11	1.9433966486858145e-10	0.05779578584117279
YFR015C	118	1	4.304049632050291e-06	1.0370327854842181e-05	0.040979497870436074
YFR016C	35	1	0.03891187955269916	0.046408589653167326	0.13815944996318447
YFR017C	518	17	1.6967524560630755e-17	3.561322399568886e-16	0.15869666549825243
YFR018C	225	5	2.9397632419697323e-09	1.4255125130327093e-08	0.10745734997136572
YFR019W	0	0	1.0	1.0
YFR021W	30	1	0.0692103005165005	0.0802476690061279	0.16118602495704853
YFR022W	135	1	6.967108484235627e-07	2.0003914574557712e-06	0.035819116657121904
YFR023W	448	15	3.400108042224214e-15	4.913070691163682e-14	0.1619056054256068
YFR024C-A	124	1	2.261368963187226e-06	5.7698016447603085e-06	0.03899661894122143
YFR025C	75	0	0.00015358457480297202	0.0002624078697836875	0.0
YFR026C	160	1	4.845775678368422e-08	1.8119672253769046e-07	0.030222379679446604
YFR027W	254	1	2.3257086831757783e-12	2.109645210874432e-11	0.019037719483115972
YFR028C	0	0	1.0	1.0
YFR029W	187	4	5.918994524237314e-08	2.1820600967236403e-07	0.10343488232537874
YFR030W	66	4	0.017430828796800874	0.021553364095979754	0.29306549992190645
YFR031C	99	3	0.00023943637192722268	0.00039512154231089174	0.14653274996095325
YFR031C-A	296	3	2.3478052673657344e-13	2.5237809518916523e-12	0.049009264345048556
YFR032C	97	1	4.132982034809329e-05	8.052873967788464e-05	0.04985134792486038
YFR032C-A	225	1	4.952044573603655e-11	3.4106836338676195e-10	0.021491469994273142
YFR032C-B	11	0	0.2677824853285386	0.29305748299227885	0.0
YFR033C	318	1	2.7778977635909643e-15	4.106861192393737e-14	0.015206228769532882
YFR034C	192	0	5.432872479601317e-10	3.07827089952583e-09	0.0
YFR035C	243	1	7.413613387742504e-12	6.005026844071428e-11	0.019899509253956612
YFR036W	278	6	3.115884923596166e-11	2.2597041860783795e-10	0.1043650521304631
YFR037C	147	0	6.497693817543527e-08	2.3635823620931578e-07	0.0
YFR038W	115	4	0.00011050610700033824	0.00019389996047259169	0.16819411299865936
YFR039C	272	6	5.8085556744630595e-11	3.962633888948642e-10	0.10666722239804685
YFR040W	315	17	9.571088607581048e-09	4.089400489019213e-08	0.26096784993045957
YFR041C	130	1	1.1893309957440283e-06	3.240095952877265e-06	0.03719677499008813
YFR042W	398	6	1.19248637694765e-16	2.2485210340412898e-15	0.07289820224188126
YFR043C	24	0	0.05034725217571652	0.05926054999233437	0.0
YFR044C	205	1	4.098869809540523e-10	2.3786680398251816e-09	0.023588198774202228
YFR045W	224	1	5.5035044669963925e-11	3.767935022582887e-10	0.021587414056747575
YFR046C	85	0	5.146695671287039e-05	9.794390074643203e-05	0.0
YFR047C	173	21	0.02523179694694529	0.030632903576500396	0.5869780099591941
YFR048W	24	1	0.13949910115694505	0.1565689560409038	0.2014825311963107
YFR049W	139	1	4.544013282004626e-07	1.3603654547011247e-06	0.03478835071015436
YFR050C	329	10	6.855522053761494e-12	5.648439445728131e-11	0.1469781382587069
YFR051C	385	6	4.609862160249866e-16	7.86685972807032e-15	0.07535969997991881
YFR052W	183	3	3.3618495899025814e-08	1.288074416490989e-07	0.07927181555264684
YFR053C	260	1	1.2362048224859173e-12	1.1849023223527517e-11	0.018598387495044066
YFR055W	141	3	2.822185715737869e-06	7.084412942474239e-06	0.10288469678109483
YFR057W	25	0	0.04459920766937716	0.05284096483448456	0.0
YGL263W	194	6	1.8684511173969895e-07	6.13675749637355e-07	0.14955404377458115
YGL262W	84	4	0.0027617513953132424	0.003822582978206127	0.2302657499386408
YGL261C	45	0	0.004333042579793196	0.005807347442645227	0.0
YGL260W	148	1	1.7392856395013615e-07	5.755254150041617e-07	0.032672842896699035
YGL259W	90	3	0.00062047830088674	0.0009546203072230182	0.16118602495704856
YGL258W-A	217	1	1.1527473793421453e-10	7.382461223381601e-10	0.022283782252126526
YGL258W	74	1	0.0005037374560128225	0.0007861585100487768	0.06534568579339807
YGL257C	267	5	3.6939126188675074e-11	2.6259198357363454e-10	0.09055394660508347
YGL256W	58	1	0.0029310606209043675	0.004039427182080282	0.08337208187433545
YGL255W	89	4	0.0016478135453542732	0.002367959944860676	0.2173294718522003
YGL254W	227	5	2.38690960854823e-09	1.1833721688586957e-08	0.10651058917866646
YGL253W	218	1	1.0371731680244261e-10	6.717097848320354e-10	0.022181563067483746
YGL252C	147	1	1.9349758336002034e-07	6.311994338647061e-07	0.03289510713409154
YGL251C	186	3	2.4509479637698573e-08	9.647776686954449e-08	0.07799323788244285
YGL250W	504	9	3.959966960927073e-20	1.1274143560540393e-18	0.08634965622699031
YGL249W	63	4	0.023607552721122273	0.028776395866717718	0.30702099991818776
YGL248W	144	3	2.055850989540047e-06	5.3168918314998625e-06	0.10074126559815537
YGL247W	121	3	2.3361593967338647e-05	4.7659640619426944e-05	0.11989043178623446
YGL246C	169	1	1.861340638915362e-08	7.517254223597083e-08	0.02861290383852933
YGL245W	421	4	1.3987216985656768e-18	3.269938409939515e-17	0.04594376008276919
YGL244W	368	15	1.0523702631082415e-11	8.359366551292123e-11	0.19710247617030394
YGL243W	70	0	0.00026607513441289716	0.0004348527104316534	0.0
YGL242C	78	1	0.00032536918249682646	0.0005251748999548832	0.06199462498348021
[truncated: 3,752 more rows]
