# Supplementary material for: Overexpression profiling reveals cellular requirements in the context of genetic backgrounds and environments
Source: PLoS Genet. 2023 Apr 28;19(4):e1010732. doi: 10.1371/journal.pgen.1010732 (PMC10171610; doi:10.1371/journal.pgen.1010732)
Supplement: S1 Data — (ZIP) [file pgen.1010732.s025.zip › S1_Data/Fig_3/Fig.3E/CEN.PK_N3.csv]

	Mix	N3	p_values	q_values	FC
YAL068C	0	0	1.0	1.0
YAL067W-A	58	4	0.01721118124023464	0.02066419693373474	0.2908741126979235
YAL067C	3	0	0.9124358495250326	0.9530364276459249	0.0
YAL065C	31	3	0.18875560785995615	0.20688650672815093	0.4081620613664411
YAL064W-B	26	0	0.025499741456027267	0.03007567947366957	0.0
YAL064C-A	10	0	0.2550810775987267	0.2765261597116451	0.0
YAL064W	0	0	1.0	1.0
YAL063C-A	92	1	1.702110975213794e-05	3.112508813499055e-05	0.04584428950130316
YAL063C	0	0	1.0	1.0
YAL062W	42	1	0.009004541877122713	0.011134190568766442	0.10042082462190217
YAL061W	137	0	2.2555631823223693e-08	7.049860794313014e-08	0.0
YAL060W	178	8	4.2413746987512036e-07	1.0477725898848012e-06	0.1895584105222423
YAL059W	50	3	0.020152230012172822	0.02405468551266208	0.2530604780471935
YAL058W	173	4	1.917728847448355e-08	6.089927444326609e-08	0.09751848865017089
YAL056W	285	7	5.740503729641471e-13	4.116413584684302e-12	0.10359200855733067
YAL055W	87	1	3.1588466298826804e-05	5.5116890074196895e-05	0.04847901878298726
YAL054C	374	7	1.4664967537802932e-17	2.0824253903680164e-16	0.07894043432844716
YAL053W	207	6	2.2933517990049752e-09	8.682729556338126e-09	0.12225143867014178
YAL051W	147	1	2.0133235055426022e-08	6.36537849388428e-08	0.028691664177686337
YAL049C	15	0	0.11926257499013669	0.1323835299687852	0.0
YAL048C	188	3	1.1533928016880921e-09	4.635333335086106e-09	0.06730331862957274
YAL047C	36	0	0.00673061874481585	0.00844779319105979	0.0
YAL046C	191	6	1.5288992157479148e-08	4.948058182198231e-08	0.13249239688334738
YAL044W-A	98	0	2.7025189882929974e-06	5.73935993414809e-06	0.0
YAL044C	30	0	0.014887061733410398	0.018009148512587968	0.0
YAL043C	636	11	2.5835980198526254e-29	1.1171633242234923e-27	0.07294720279138177
YAL042W	551	5	1.2610270597831658e-27	5.001494221250335e-26	0.03827290956551625
YAL041W	134	2	2.8337879693235935e-07	7.192018804757276e-07	0.0629503676734312
YAL040C	478	22	7.847133931583259e-17	1.0374452239203521e-15	0.19411891621472305
YAL039C	172	2	2.8159933560972097e-09	1.0495643416017533e-08	0.04904272830371967
YAL038W	15	2	0.6403756830596481	0.6771098645479015	0.5623566178826521
YAL037C-A	160	0	1.3678415242048058e-09	5.410217748075543e-09	0.0
YAL037W	40	4	0.13197072839261523	0.14626395432374834	0.4217674634119891
YAL036C	5	0	0.6025749111409711	0.6379617661950892	0.0
YAL035W	68	1	0.00033572485998371057	0.000494811294148211	0.06202462697235134
YAL034W-A	42	0	0.0030794868324129014	0.004018635982120852	0.0
YAL034C	134	0	3.253930151477549e-08	9.84913279007757e-08	0.0
YAL033W	126	1	2.611446913839085e-07	6.671893025983376e-07	0.03347360820730073
YAL032C	352	2	1.0910556002844366e-18	1.8030634359872973e-17	0.023964060421135747
YAL031C	219	3	2.758165107840505e-11	1.478304523316938e-10	0.05777636485095741
YAL030W	107	0	8.9122892798516e-07	2.0592436982091824e-06	0.0
YAL029C	15	0	0.11926257499013669	0.1323835299687852	0.0
YAL028W	87	1	3.1588466298826804e-05	5.5116890074196895e-05	0.04847901878298726
YAL027W	16	0	0.10307180343218302	0.115033173207546	0.0
YAL026C	209	6	1.8088183530353778e-09	6.976870790279314e-09	0.12108156844363324
YAL025C	103	2	1.2431463544526804e-05	2.3204471998888962e-05	0.08189659483727943
YAL024C	70	1	0.00026146181566876614	0.0003899551094167723	0.0602524947731413
YAL023C	178	8	4.2413746987512036e-07	1.0477725898848012e-06	0.1895584105222423
YAL022C	26	0	0.025499741456027267	0.03007567947366957	0.0
YAL021C	16	0	0.10307180343218302	0.115033173207546	0.0
YAL020C	54	0	0.0006607105066652648	0.0009365901217234257	0.0
YAL019W	82	31	0.03455214169422525	0.0402653225701093	1.5944867519233734
YAL018C	216	4	1.1026801406774414e-10	5.293416935756232e-10	0.07810508581703503
YAL017W	159	2	1.3606849505162116e-08	4.437186459891065e-08	0.05305251112100492
YAL016W	118	1	6.952971663091833e-07	1.6381212631889034e-06	0.03574300537389738
YAL015C	55	0	0.0005818334420044631	0.0008319552772172222	0.0
YAL014C	196	1	5.2582957456538346e-11	2.683270526464526e-10	0.02151874813326475
YAL013W	74	3	0.0011159964691219988	0.0015387426741598216	0.17098680949134695
YAL012W	5	0	0.6025749111409711	0.6379617661950892	0.0
YAL011W	231	6	1.3260406680723483e-10	6.276592495542448e-10	0.10954999049662056
YAL010C	118	1	6.952971663091833e-07	1.6381212631889034e-06	0.03574300537389738
YAL009W	163	0	9.497449271446365e-10	3.8737468624175915e-09	0.0
YAL008W	254	3	4.0997173193904045e-13	3.015022289490309e-12	0.04981505473369951
YAL007C	175	3	5.5293554627738626e-09	1.9520763208356345e-08	0.07230299372776956
YAL005C	51	1	0.0028556036885311314	0.0037392023708430187	0.08269950262980179
YAL003W	72	2	0.0005596169618070084	0.0008021827386221598	0.11715762872555253
YAL002W	1	0	1.0	1.0	0.0
YAL001C	39	0	0.004546907111355862	0.005803209675412242	0.0
YAR002W	39	0	0.004546907111355862	0.005803209675412242	0.0
YAR002C-A	92	0	5.673818520313521e-06	1.1318116652904286e-05	0.0
YAR003W	107	2	7.622421896979463e-06	1.4905320751284901e-05	0.07883503989009143
YAR007C	157	4	1.307617582464645e-07	3.5355471164805705e-07	0.10745667857630295
YAR008W	279	2	6.9985297120552814e-15	6.833369163672313e-14	0.030234226767884526
YAR009C	94	4	0.00024675114280292337	0.0003692599069111664	0.1794755163455273
YAR010C	125	2	8.476286045565481e-07	1.973567653767088e-06	0.06748279414591826
YAR014C	76	1	0.00012373463992957525	0.00019394873650449367	0.055495718869998566
YAR015W	243	8	2.1248222936511293e-10	9.659962854377585e-10	0.13885348589695115
YAR018C	93	0	5.013429948919063e-06	1.011657390745036e-05	0.0
YAR019C	35	2	0.05514881230177832	0.06315428505526227	0.2410099790925652
YAR020C	153	0	3.2061674369439627e-09	1.1819659570426108e-08	0.0
YAR023C	26	1	0.07237492722375434	0.08208010381853899	0.16221825515845734
YAR027W	71	0	7.740673850893239e-05	0.00012515213752175154	0.0
YAR028W	80	2	0.00020887082934411766	0.0003157771134484807	0.10544186585299728
YAR029W	377	9	7.452765516035602e-17	9.898580711944747e-16	0.10068719285697354
YAR031W	13	0	0.1605196230132293	0.1767806112503029	0.0
YAR033W	214	3	5.034611393217195e-11	2.594448935698216e-10	0.059126279917568574
YAR035W	0	0	1.0	1.0
YAR035C-A	253	12	2.2802194317154208e-09	8.638696937941623e-09	0.20004780873295927
YAR042W	46	3	0.0324986301919298	0.03807285032262951	0.275065737007819
YAR050W	21	0	0.05067847309294388	0.058104445525821426	0.0
YAR064W	115	3	7.784248803128586e-06	1.5154778221662999e-05	0.11002629480312759
YAR066W	340	14	5.817186303129961e-13	4.166206529178133e-12	0.17366895552258377
YAR068W	213	12	2.1340751785753017e-07	5.555937687635383e-07	0.23761547234478259
YAR071W	1	0	1.0	1.0	0.0
YBL111C	145	2	7.44128600080592e-08	2.103974227661497e-07	0.05817482253958471
YBL108C-A	194	1	6.698649539616507e-11	3.3499072610725675e-10	0.02174059089752521
YBL107C	103	2	1.2431463544526804e-05	2.3204471998888962e-05	0.08189659483727943
YBL106C	199	8	3.687201974654977e-08	1.1027092332938519e-07	0.16955475916059864
YBL105C	128	0	6.776790664270232e-08	1.9341599558420894e-07	0.0
YBL104C	171	6	1.6294113315723841e-07	4.320306393671176e-07	0.14798858365332954
YBL103C	89	1	2.4662937793359477e-05	4.391224620730971e-05	0.04738960263056057
YBL102W	30	2	0.10274495653988742	0.11502554897038984	0.28117830894132606
YBL101C	285	2	3.4018200282373385e-15	3.5060693516833215e-14	0.029597716730665902
YBL100W-C	204	3	1.6781867568252026e-10	7.783267772985275e-10	0.062024626972351345
YBL099W	3	0	0.9124358495250326	0.9530364276459249	0.0
YBL098W	9	0	0.2995743117240792	0.3235402566620056	0.0
YBL097W	7	1	0.9761732300586818	1.0	0.602524947731413
YBL095W	139	3	4.26968978619409e-07	1.048910122187194e-06	0.09102894893783937
YBL093C	72	0	6.829851340425267e-05	0.00011145991787396626	0.0
YBL092W	163	7	1.0201531608934784e-06	2.3207677327129728e-06	0.1811271315266211
YBL091C-A	310	8	7.823064060337147e-14	6.454869642897982e-13	0.10884321636438428
YBL091C	693	27	1.2458241297789232e-25	4.02513178110033e-24	0.16432498574493085
YBL090W	126	1	2.611446913839085e-07	6.671893025983376e-07	0.03347360820730073
YBL089W	95	1	1.1752298005951752e-05	2.213804973214167e-05	0.044396575095998855
YBL088C	3	0	0.9124358495250326	0.9530364276459249	0.0
YBL087C	221	4	6.053670107921474e-11	3.0619750915265077e-10	0.07633800242750934
YBL086C	194	6	1.0715185406854288e-08	3.582734376442966e-08	0.1304435453851513
YBL085W	135	0	2.8796922776537235e-08	8.809101217439663e-08	0.0
YBL084C	0	0	1.0	1.0
YBL082C	178	4	1.0525615142831891e-08	3.525498700432511e-08	0.09477920526112114
YBL081W	253	3	4.623210391539839e-13	3.3698457492706733e-12	0.05001195218323982
YBL080C	103	2	1.2431463544526804e-05	2.3204471998888962e-05	0.08189659483727943
YBL079W	101	1	5.609515857480405e-06	1.1205392739273988e-05	0.04175915479326625
YBL078C	50	0	0.0011003799014160937	0.0015193961135759795	0.0
YBL076C	113	1	1.2835330504956645e-06	2.8823110399846024e-06	0.03732455428424682
YBL075C	81	0	2.2217389234513884e-05	3.992881421490292e-05	0.0
YBL074C	138	3	4.81829324200595e-07	1.1674191254683792e-06	0.09168857900260632
YBL072C	183	2	7.437993276033189e-10	3.090744171276508e-09	0.04609480474447968
YBL071C-B	424	9	2.853607060371755e-19	5.160721447860995e-18	0.08952611251669582
YBL071W-A	216	1	4.682538785480787e-12	2.8557031341781553e-11	0.019526271454258757
YBL069W	175	2	1.9583348803490194e-09	7.513264774441101e-09	0.04820199581851304
YBL068W	228	1	1.0992446836117294e-12	7.525900208870304e-12	0.01849857295666619
YBL067C	92	3	0.0001261653412996852	0.00019765101547657032	0.1375328685039095
YBL066C	15	0	0.11926257499013669	0.1323835299687852	0.0
YBL064C	146	9	3.726012085277511e-05	6.398416095082403e-05	0.2599936418293084
YBL063W	77	1	0.00010925670058132688	0.00017271448187004148	0.054774995248310275
YBL061C	289	6	1.3335829108920041e-13	1.0563960496611455e-12	0.08756417925508425
YBL060W	46	1	0.005396184152895518	0.00683255285409558	0.09168857900260632
YBL059C-A	166	2	5.824577122755057e-09	2.046251865178029e-08	0.050815357037589055
YBL059W	22	0	0.04410648118722981	0.050883926440874354	0.0
YBL058W	40	0	0.00399198540823473	0.005125931109716788	0.0
YBL057C	167	3	1.4514885076592925e-08	4.705473735934944e-08	0.07576661019377051
YBL056W	148	5	9.899920842154953e-07	2.2773777905293254e-06	0.1424890079094558
YBL055C	100	2	1.7945868905336823e-05	3.262936834479674e-05	0.08435349268239782
YBL054W	263	9	5.100010471490407e-11	2.6234490359160406e-10	0.14433107112957802
YBL052C	0	0	1.0	1.0
YBL051C	159	2	1.3606849505162116e-08	4.437186459891065e-08	0.05305251112100492
YBL050W	146	4	4.892546748400704e-07	1.183720502736746e-06	0.11555272970191484
YBL049W	95	0	3.91491737275135e-06	8.040960646676076e-06	0.0
YBL047C	0	0	1.0	1.0
YBL046W	94	1	1.329608750109803e-05	2.473820744704457e-05	0.044868879086381826
YBL045C	199	12	1.0227678677157704e-06	2.3257959696454704e-06	0.254332138740898
YBL044W	37	2	0.042987754379854165	0.04971296509924418	0.22798241265512925
YBL043W	75	3	0.0009887847235795894	0.0013722251315893385	0.16870698536479567
YBL042C	280	1	2.0865705803188026e-15	2.242965870544567e-14	0.015063123693285324
YBL041W	242	2	6.01027399702688e-13	4.272569314820963e-12	0.03485681515801563
YBL040C	30	0	0.014887061733410398	0.018009148512587968	0.0
YBL039W-B	92	5	0.000732709486741052	0.0010340643578522185	0.22922144750651582
YBL039C	7	0	0.41900056436573896	0.44839453771257254	0.0
YBL038W	115	1	1.0043158105521692e-06	2.2957661278013742e-06	0.03667543160104253
YBL037W	27	3	0.2966992332957159	0.32121936948111107	0.46863051490221014
YBL036C	136	4	1.623010524500824e-06	3.583083887295293e-06	0.12404925394470268
YBL035C	674	8	1.2861413332999586e-32	6.7241807343709656e-31	0.0500614199895536
YBL034C	10	0	0.2550810775987267	0.2765261597116451	0.0
YBL033C	80	3	0.0005397670934521319	0.0007756623074570741	0.15816279877949593
YBL032W	0	0	1.0	1.0
YBL031W	95	0	3.91491737275135e-06	8.040960646676076e-06	0.0
YBL030C	66	0	0.00014495093415370995	0.000224511937063826	0.0
YBL029C-A	95	2	3.3108748200832144e-05	5.7490462229162335e-05	0.08879315019199771
YBL029W	206	5	9.860308585267062e-10	4.007536019354832e-09	0.1023707435465993
YBL028C	37	1	0.017151487261615566	0.020601128496564564	0.11399120632756463
YBL027W	204	2	5.877759592462965e-11	2.980863793320504e-10	0.041349751314900894
YBL026W	88	3	0.00020482608533363512	0.00031015134722320575	0.14378436252681448
YBL025W	4	0	0.7348374969701358	0.7734352937546213	0.0
YBL024W	168	6	2.3222228513635666e-07	5.991522484608286e-07	0.15063123693285327
YBL023C	142	0	1.2252190263624278e-08	4.044910804024295e-08	0.0
YBL022C	181	4	7.343868030739476e-09	2.5381361204797313e-08	0.09320827920706941
YBL021C	64	3	0.0037387270690626634	0.00481662620389323	0.1977034984743699
YBL020W	131	1	1.4173208925812526e-07	3.8124473588563067e-07	0.03219598957343428
YBL019W	11	0	0.21796941923025684	0.2376833769422084	0.0
YBL018C	109	1	2.0972854751237114e-06	4.529286056115833e-06	0.03869426269834762
YBL017C	4	0	0.7348374969701358	0.7734352937546213	0.0
YBL016W	0	0	1.0	1.0
YBL015W	0	0	1.0	1.0
YBL014C	6	0	0.5002345503325174	0.532158508872051	0.0
YBL013W	130	5	8.380808272513482e-06	1.6201017941252114e-05	0.16221825515845736
YBL011W	177	3	4.344300350254261e-09	1.5663994554427747e-08	0.07148601074779477
YBL010C	24	0	0.033489445106636144	0.03904273237548438	0.0
YBL009W	225	7	6.989801511008057e-10	2.9129238036092275e-09	0.13121654417261885
YBL008W-A	310	7	2.95213440963862e-14	2.545386055447032e-13	0.09523781431883625
YBL008W	183	3	2.1072995161845933e-09	8.036524879030237e-09	0.06914220711671953
YBL007C	143	1	3.277699058290245e-08	9.905437353771517e-08	0.029494228210628606
YBL006C	240	1	2.5837672569948625e-13	1.9655086633568062e-12	0.01757364430883288
YBL005W	56	2	0.0040479575618311255	0.005188278123042301	0.15063123693285324
YBL004W	0	0	1.0	1.0
YBL003C	165	4	5.007792180297961e-08	1.457480406320525e-07	0.10224665779684584
YBL002W	74	0	5.318493246678281e-05	8.834966684473367e-05	0.0
YBL001C	164	1	2.546129995840675e-09	9.564202224741816e-09	0.025717528256828603
YBR001C	15	0	0.11926257499013669	0.1323835299687852	0.0
YBR002C	44	0	0.0023778926773054057	0.0031480802917088833	0.0
YBR003W	110	0	6.162033582949778e-07	1.469840528226635e-06	0.0
YBR004C	233	2	1.777701078320749e-12	1.1805495267231671e-11	0.03620321574351838
YBR005W	37	2	0.042987754379854165	0.04971296509924418	0.22798241265512925
YBR006W	265	2	3.770038338727492e-14	3.2264122747056264e-13	0.03183150667260295
YBR007C	64	0	0.00018642416602594064	0.0002833312311879452	0.0
YBR008C	10	0	0.2550810775987267	0.2765261597116451	0.0
YBR009C	190	12	2.779133337499512e-06	5.895535161917998e-06	0.26637945057599316
YBR010W	103	2	1.2431463544526804e-05	2.3204471998888962e-05	0.08189659483727943
YBR011C	89	0	8.226973139586119e-06	1.593041162483494e-05	0.0
YBR013C	64	3	0.0037387270690626634	0.00481662620389323	0.1977034984743699
YBR014C	144	3	2.3332514700070498e-07	6.003816198662436e-07	0.0878682215441644
YBR015C	44	2	0.017978460079152946	0.021558407822186945	0.19171248336908597
YBR016W	135	1	8.696364546539726e-08	2.4207547196103563e-07	0.03124203432681401
YBR017C	49	0	0.001250572384901513	0.0017164777531189978	0.0
YBR018C	158	3	4.301123749045712e-08	1.267200957006244e-07	0.08008242976177009
YBR019C	134	0	3.253930151477549e-08	9.84913279007757e-08	0.0
YBR020W	109	1	2.0972854751237114e-06	4.529286056115833e-06	0.03869426269834762
YBR021W	205	3	1.4877898261584703e-10	6.984717787948868e-10	0.06172206781638865
YBR022W	39	0	0.004546907111355862	0.005803209675412242	0.0
YBR023C	29	0	0.017017870759519008	0.020496287903244776	0.0
YBR024W	278	5	1.8155228937530097e-13	1.4052587028228208e-12	0.07585745744819948
YBR025C	232	4	1.6186126407738405e-11	8.933436945384219e-11	0.07271852817448088
YBR026C	48	0	0.0014215236412648677	0.0019372812882282296	0.0
YBR028C	410	5	2.5749139856558474e-20	5.232625558836317e-19	0.05143505651365721
YBR029C	70	0	8.773747198479287e-05	0.0001407470575689104	0.0
YBR030W	271	2	1.8317189674150434e-14	1.6256505835808512e-13	0.031126750067305472
YBR031W	194	4	1.5436798567373767e-09	6.043364776103917e-09	0.08696236359010084
YBR033W	56	1	0.0015163850739434422	0.0020572612786621224	0.07531561846642662
YBR034C	48	1	0.004181527926381669	0.005352318518722675	0.0878682215441644
YBR035C	139	3	4.26968978619409e-07	1.048910122187194e-06	0.09102894893783937
YBR036C	103	4	8.432805484053874e-05	0.00013588418139196925	0.16379318967455886
YBR037C	106	2	8.613577338488659e-06	1.660076517213414e-05	0.07957876668150739
YBR038W	140	3	3.7835783741503206e-07	9.37903415074935e-07	0.09037874215971195
YBR039W	95	2	3.3108748200832144e-05	5.7490462229162335e-05	0.08879315019199771
YBR040W	153	5	5.463429549404507e-07	1.3168559655752439e-06	0.13783250438300299
YBR041W	1	0	1.0	1.0	0.0
YBR042C	75	0	4.693875282118863e-05	7.893121855984087e-05	0.0
YBR043C	125	2	8.476286045565481e-07	1.973567653767088e-06	0.06748279414591826
YBR044C	77	1	0.00010925670058132688	0.00017271448187004148	0.054774995248310275
YBR045C	85	0	1.3512849493776011e-05	2.5076604530076102e-05	0.0
YBR046C	190	1	1.0872629173064934e-10	5.232509654752839e-10	0.022198287547999428
YBR047W	196	2	1.5448705907577007e-10	7.211486012538585e-10	0.0430374962665295
YBR048W	528	12	2.4953367219423998e-23	6.613217275525687e-22	0.09585624168454299
YBR049C	373	7	1.651727709719487e-17	2.3339277785250045e-16	0.07915207088160654
YBR050C	166	2	5.824577122755057e-09	2.046251865178029e-08	0.050815357037589055
YBR052C	189	4	2.812390674049848e-09	1.0495643416017533e-08	0.0892629552194686
YBR053C	59	2	0.0027909609949477447	0.0036603914896110555	0.14297202149558952
YBR054W	145	5	1.413981622484671e-06	3.1592106879989675e-06	0.14543705634896179
YBR055C	84	1	4.580705229058927e-05	7.720878010644164e-05	0.05021041231095109
YBR056W	77	1	0.00010925670058132688	0.00017271448187004148	0.054774995248310275
YBR057C	0	0	1.0	1.0
YBR058C	0	0	1.0	1.0
YBR058C-A	44	0	0.0023778926773054057	0.0031480802917088833	0.0
YBR059C	24	0	0.033489445106636144	0.03904273237548438	0.0
YBR060C	85	0	1.3512849493776011e-05	2.5076604530076102e-05	0.0
YBR061C	280	5	1.4296282979103247e-13	1.1201351963599834e-12	0.07531561846642662
YBR062C	99	2	2.0283159544803034e-05	3.661282189019531e-05	0.0852055481640382
YBR063C	58	5	0.03534050411128123	0.041175696747159304	0.3635926408724044
YBR065C	69	2	0.0008103449262592153	0.0011347023039461944	0.12225143867014177
YBR066C	93	3	0.00011177078385966132	0.00017639785345140293	0.13605402045548035
YBR067C	324	20381	0.0	0.0	265.3099590061651
YBR068C	33	1	0.028836812647228944	0.033842142165086686	0.12780832224605732
YBR069C	380	11	3.571294081689208e-16	4.200104757422216e-15	0.12209058151399686
YBR070C	211	1	8.56843300923961e-12	4.957450526774346e-11	0.019988979308625074
YBR071W	243	4	4.328836738983601e-12	2.6682893982738142e-11	0.06942674294847558
YBR072W	82	5	0.0023363810831072795	0.0031024076677326168	0.25717528256828603
YBR072C-A	106	3	2.314539905245936e-05	4.140254741856728e-05	0.11936815002226107
YBR073W	42	0	0.0030794868324129014	0.004018635982120852	0.0
YBR074W	58	0	0.00039767933852754694	0.0005794410630534386	0.0
YBR076W	106	1	3.032203154830579e-06	6.364306694682722e-06	0.039789383340753694
YBR077C	103	3	3.328558079904196e-05	5.76408838227312e-05	0.12284489225591916
YBR078W	55	0	0.0005818334420044631	0.0008319552772172222	0.0
YBR079C	7	0	0.41900056436573896	0.44839453771257254	0.0
YBR080C	4	0	0.7348374969701358	0.7734352937546213	0.0
YBR081C	2	0	1.0	1.0	0.0
YBR082C	25	0	0.02921330316010954	0.03423796749007336	0.0
YBR083W	118	0	2.3070697647661466e-07	5.960448435386392e-07	0.0
YBR084W	128	7	5.8727671356092764e-05	9.702465899709551e-05	0.23065408155343156
YBR084C-A	146	1	2.2741223688364883e-08	7.096298287128943e-08	0.02888818242547871
YBR085W	43	725	0.0	0.0	71.11195604039352
YBR085C-A	63	1	0.0006281737127022684	0.0008957666803250051	0.06694721641460145
YBR086C	10	0	0.2550810775987267	0.2765261597116451	0.0
YBR087W	112	1	1.4510994889008653e-06	3.2258496948855337e-06	0.03765780923321331
YBR088C	47	0	0.0016161496717748219	0.002185907046654986	0.0
YBR091C	248	8	1.179891184796362e-10	5.645219803464124e-10	0.13605402045548037
YBR092C	352	11	9.556617750543933e-15	9.084315484855894e-14	0.1318023323162466
YBR093C	202	2	7.483550142392253e-11	3.723001459247219e-10	0.04175915479326625
YBR094W	101	1	5.609515857480405e-06	1.1205392739273988e-05	0.04175915479326625
YBR095C	78	1	9.647932319391625e-05	0.00015408291799172795	0.054072751719485786
YBR096W	47	0	0.0016161496717748219	0.002185907046654986	0.0
YBR097W	69	2	0.0008103449262592153	0.0011347023039461944	0.12225143867014177
YBR098W	44	2	0.017978460079152946	0.021558407822186945	0.19171248336908597
YBR101C	121	1	4.81494904539159e-07	1.1674191254683792e-06	0.03485681515801563
YBR102C	126	7	7.385592212515224e-05	0.00012001848209713211	0.2343152574511051
YBR103W	195	2	1.743294185414103e-10	8.052758923949001e-10	0.043258201375588626
YBR104W	26	1	0.07237492722375434	0.08208010381853899	0.16221825515845734
YBR105C	36	2	0.04869036600730364	0.05601974751953205	0.23431525745110507
YBR106W	64	1	0.000554091187564667	0.0007956500423681398	0.0659011661581233
YBR107C	91	1	1.9259793729604225e-05	3.494103272522205e-05	0.04634807290241638
YBR108W	139	2	1.5427402631280062e-07	4.111352758688213e-07	0.06068596595855958
YBR109C	212	451	1.2840148781112618e-223	2.1098198754336764e-221	8.972505943339959
YBR110W	113	0	4.2619504141005347e-07	1.048910122187194e-06	0.0
YBR111C	292	9	1.6929118645472526e-12	1.126844459839265e-11	0.1299968209146542
YBR111W-A	66	0	0.00014495093415370995	0.000224511937063826	0.0
YBR112C	121	5	2.4307435940174025e-05	4.341368450060274e-05	0.17428407579007812
YBR114W	181	7	1.2422685551558196e-07	3.3795110977772557e-07	0.1631144886123715
YBR115C	3	0	0.9124358495250326	0.9530364276459249	0.0
YBR117C	137	3	5.43742711299452e-07	1.3111380849824522e-06	0.09235783870335529
YBR118W	21	0	0.05067847309294388	0.058104445525821426	0.0
YBR119W	87	0	1.0542438284364281e-05	2.0009756624877553e-05	0.0
YBR120C	139	1	5.33794834447585e-08	1.5457472773958013e-07	0.03034298297927979
YBR121C	154	0	2.8386440391599814e-09	1.0566370141882881e-08	0.0
YBR122C	172	2	2.8159933560972097e-09	1.0495643416017533e-08	0.04904272830371967
YBR123C	313	1	3.9442222578408787e-17	5.375171138588363e-16	0.013474998831053965
YBR125C	202	0	8.38558541297106e-12	4.856545992950309e-11	0.0
YBR126C	0	0	1.0	1.0
YBR127C	2	0	1.0	1.0	0.0
YBR128C	131	1	1.4173208925812526e-07	3.8124473588563067e-07	0.03219598957343428
YBR129C	87	2	8.834465090036821e-05	0.00014160258844147648	0.09695803756597451
YBR130C	177	6	8.01769332951104e-08	2.2547557133505127e-07	0.14297202149558955
YBR131W	142	1	3.7025935842724997e-08	1.1067367829080637e-07	0.029701934043097823
YBR132C	174	6	1.1430827477115905e-07	3.117054946462474e-07	0.14543705634896179
YBR133C	185	4	4.5446218929744694e-09	1.632487227139049e-08	0.0911929650620517
YBR135W	202	4	5.912275018815843e-10	2.4927781256018996e-09	0.0835183095865325
YBR136W	11	0	0.21796941923025684	0.2376833769422084	0.0
YBR137W	51	3	0.01787718478216198	0.021459338276396064	0.24809850788940538
YBR138C	40	3	0.06621244177516007	0.07541844972250852	0.31632559755899187
YBR139W	233	3	5.118695434676085e-12	3.1085129297594684e-11	0.054304823615277574
YBR140C	1	0	1.0	1.0	0.0
YBR141C	190	4	2.4944286027634144e-09	9.402291523015467e-09	0.08879315019199771
YBR142W	76	0	4.142947351190811e-05	7.030419066597331e-05	0.0
YBR143C	18	0	0.07731971283635691	0.08730918290239321	0.0
YBR145W	284	7	6.463584673888896e-13	4.5834864931609174e-12	0.10395676915084238
YBR146W	136	2	2.221848987773312e-07	5.768782631460189e-07	0.06202462697235134
YBR147W	200	2	9.528389101311744e-11	4.671591280617548e-10	0.04217674634119891
YBR148W	6	0	0.5002345503325174	0.532158508872051	0.0
YBR149W	202	8	2.598014498847937e-08	8.015655248323221e-08	0.167036619173065
YBR150C	62	1	0.0007122297196802582	0.0010066436760582857	0.06802701022774019
YBR151W	54	0	0.0006607105066652648	0.0009365901217234257	0.0
YBR152W	96	0	3.459790536337665e-06	7.196114059485682e-06	0.0
YBR153W	85	0	1.3512849493776011e-05	2.5076604530076102e-05	0.0
YBR154C	63	0	0.00021145269766147245	0.0003188422821843545	0.0
YBR155W	534	11	4.574003831826865e-24	1.3087112456137462e-22	0.08688093815602774
YBR156C	84	3	0.00033251746149958323	0.0004910908888248852	0.15063123693285327
YBR157C	76	0	4.142947351190811e-05	7.030419066597331e-05	0.0
YBR158W	199	5	2.27364738067428e-09	8.619476655410535e-09	0.10597172447537415
YBR159W	288	3	6.908407458428966e-15	6.756845458065474e-14	0.0439341107720822
YBR160W	71	2	0.0006330918660557845	0.0009016620410319011	0.11880773617239129
YBR161W	87	0	1.0542438284364281e-05	2.0009756624877553e-05	0.0
YBR162C	385	1	6.961858440709447e-21	1.4828758478711122e-19	0.010954999049662054
YBR162W-A	94	2	3.7426225270934255e-05	6.402088683317755e-05	0.08973775817276365
YBR163W	423	4	1.897740344927921e-21	4.330914572889077e-20	0.03988344807678384
YBR164C	19	1	0.18501764060444537	0.20317671398055479	0.22198287547999426
YBR165W	83	1	5.1854109599832216e-05	8.643854617641596e-05	0.050815357037589055
YBR166C	15	2	0.6403756830596481	0.6771098645479015	0.5623566178826521
YBR167C	129	3	1.4305861447592465e-06	3.1925886373730802e-06	0.09808545660743934
YBR168W	98	2	2.2925500874974856e-05	4.113714681185036e-05	0.086074992533059
YBR169C	94	1	1.329608750109803e-05	2.473820744704457e-05	0.044868879086381826
YBR170C	550	8	3.288390377222807e-26	1.13242712930589e-24	0.06134799467810751
YBR171W	86	0	1.1935224662358607e-05	2.2409231809736972e-05	0.0
YBR172C	103	2	1.2431463544526804e-05	2.3204471998888962e-05	0.08189659483727943
YBR173C	92	2	4.7827919664443864e-05	8.014521153561091e-05	0.09168857900260632
YBR175W	0	0	1.0	1.0
YBR176W	187	4	3.5750817939648036e-09	1.30624494263606e-08	0.09021763923251104
YBR177C	0	0	1.0	1.0
YBR179C	139	1412	0.0	0.0	42.844291966743064
YBR180W	303	3	1.1418580957112957e-15	1.2652843754211294e-14	0.04175915479326625
YBR181C	121	3	3.765665468347467e-06	7.767698030296371e-06	0.10457044547404688
YBR182C	110	2	5.283068944482529e-06	1.0615978162026213e-05	0.07668499334763439
YBR182C-A	41	0	0.0035057274102342825	0.004543934716307721	0.0
YBR183W	40	0	0.00399198540823473	0.005125931109716788	0.0
YBR184W	90	2	6.112797334417016e-05	0.00010029870890223182	0.09372610298044202
YBR185C	74	0	5.318493246678281e-05	8.834966684473367e-05	0.0
YBR186W	147	2	5.836550156549421e-08	1.6825062631737203e-07	0.05738332835537267
YBR187W	56	4	0.021686598545166726	0.025848627613109604	0.3012624738657065
YBR188C	85	1	4.0467525142411494e-05	6.903848623376104e-05	0.04961970157788107
YBR189W	258	2	8.753704097021441e-14	7.161102739967327e-13	0.032695152202479774
YBR191W	229	3	8.281391020013599e-12	4.805880903743512e-11	0.05525337948628679
YBR192W	66	2	0.0011738315932126302	0.001615387770415371	0.12780832224605732
YBR193C	3	0	0.9124358495250326	0.9530364276459249	0.0
YBR194W	100	7	0.0013988740624328064	0.0019127258043392936	0.2952372243883924
YBR195C	85	5	0.0016518333961860598	0.0022310225132611623	0.24809850788940538
YBR196C	257	6	6.019974988683958e-12	3.60258857023116e-11	0.09846711208062002
YBR196C-A	214	1	5.962611037363452e-12	3.5757013634908466e-11	0.019708759972522857
YBR196C-B	229	3	8.281391020013599e-12	4.805880903743512e-11	0.05525337948628679
YBR197C	95	3	8.772144707357473e-05	0.0001407470575689104	0.13318972528799658
YBR198C	72	1	0.00020369119236645348	0.00030867669230552673	0.05857881436277627
YBR199W	427	4	1.1763667804331843e-21	2.7279376428513076e-20	0.03950983263812544
YBR200W	159	0	1.5447605314361516e-09	6.043481507679802e-09	0.0
YBR200W-A	203	5	1.4105913108337768e-09	5.5601854891055865e-09	0.10388361167782983
YBR201W	129	5	9.434589462155392e-06	1.8032011963062698e-05	0.16347576101239888
YBR201C-A	151	6	1.7221596920213464e-06	3.797599842336949e-06	0.16758972056105528
YBR202W	73	0	6.026727140073806e-05	9.925460418832892e-05	0.0
YBR203W	152	12	0.0001725641136562686	0.00026485844677657985	0.33297431321999144
YBR204C	6	0	0.5002345503325174	0.532158508872051	0.0
YBR205W	177	3	4.344300350254261e-09	1.5663994554427747e-08	0.07148601074779477
YBR207W	183	6	3.9426189354372945e-08	1.1723889088779669e-07	0.13828441423343907
YBR208C	28	0	0.019463238777922193	0.023256406858888537	0.0
YBR210W	14	0	0.13822938701339726	0.15287638552193225	0.0
YBR211C	101	4	0.00010707367592267177	0.00016977687075579964	0.167036619173065
YBR212W	156	1	6.732827177638042e-09	2.3339655876188293e-08	0.027036375859742893
YBR213W	113	1	1.2835330504956645e-06	2.8823110399846024e-06	0.03732455428424682
YBR214W	76	7	0.01904337208610333	0.022825850951892504	0.38847003208999
YBR215W	83	7	0.00902879178787114	0.011159377084041893	0.3557074992631234
YBR216C	140	652	0.0	0.0	19.642313296044065
YBR217W	24	0	0.033489445106636144	0.03904273237548438	0.0
YBR218C	65	2	0.0013282708931323449	0.0018192155052165076	0.1297746041267659
YBR221C	113	0	4.2619504141005347e-07	1.048910122187194e-06	0.0
YBR221W-A	18	0	0.07731971283635691	0.08730918290239321	0.0
YBR222C	54	0	0.0006607105066652648	0.0009365901217234257	0.0
YBR223C	93	0	5.013429948919063e-06	1.011657390745036e-05	0.0
YBR225W	101	2	1.587834850356215e-05	2.9128032613711617e-05	0.0835183095865325
YBR227C	530	7	1.2632357221300914e-25	4.0585858312682436e-24	0.055705136677055164
YBR228W	134	9	0.0001419739856312832	0.0002207332769303892	0.2832766545304405
YBR229C	199	0	1.2056606085680237e-11	6.82456118097904e-11	0.0
YBR230C	89	1	2.4662937793359477e-05	4.391224620730971e-05	0.04738960263056057
YBR230W-A	270	9	2.2442725112288907e-11	1.2164760803088928e-10	0.14058915447066306
YBR231C	444	7	3.536937595571796e-21	7.823433889282076e-20	0.06649487035774604
YBR233W	235	5	3.090235074034543e-11	1.6425084945261236e-10	0.08973775817276365
YBR233W-A	79	0	2.849994149989305e-05	5.029247117701286e-05	0.0
YBR234C	124	3	2.619359566540091e-06	5.5875136747670854e-06	0.10204051534161028
YBR235W	346	32	1.7804694789663803e-07	4.694855558705022e-07	0.39007395460068356
YBR236C	177	3	4.344300350254261e-09	1.5663994554427747e-08	0.07148601074779477
YBR237W	151	8	9.52769799174784e-06	1.8193224744878503e-05	0.2234529607480737
YBR238C	53	3	0.014064122693634967	0.01707828750234263	0.23873630004452215
YBR239C	112	4	2.875873616211632e-05	5.0593909962780956e-05	0.15063123693285324
YBR240C	0	0	1.0	1.0
YBR241C	0	0	1.0	1.0
YBR242W	86	1	3.575242864111736e-05	6.159742873429176e-05	0.04904272830371967
YBR243C	339	2	5.190122619314555e-18	7.793314669367626e-17	0.024883036189497883
YBR244W	191	1	9.632516470433184e-11	4.710595426995004e-10	0.022082066147224563
YBR245C	256	6	6.780694941838138e-12	4.016042905304957e-11	0.09885174923718495
YBR246W	235	1	4.722888308098826e-13	3.4212962841829095e-12	0.01794755163455273
YBR247C	72	1	0.00020369119236645348	0.00030867669230552673	0.05857881436277627
YBR248C	124	2	9.574562170732356e-07	2.2051784959504113e-06	0.06802701022774019
YBR249C	95	1	1.1752298005951752e-05	2.213804973214167e-05	0.044396575095998855
YBR250W	190	5	6.6538650871215626e-09	2.314965403268972e-08	0.11099143773999715
YBR251W	204	2	5.877759592462965e-11	2.980863793320504e-10	0.041349751314900894
YBR252W	109	4	4.1170479015721397e-05	7.01129478292608e-05	0.1547770507933905
YBR253W	149	4	3.4139924060684746e-07	8.492158446063926e-07	0.1132261646743595
YBR254C	645	10	3.2062271672502605e-30	1.4634136856235116e-28	0.06539030440495955
YBR255W	365	8	1.157395874589205e-16	1.4957716123061837e-15	0.09244218376153186
YBR255C-A	32	0	0.011407903360603646	0.013955935381159664	0.0
YBR256C	227	4	2.94800662433284e-11	1.5698135274572376e-10	0.07432025786995404
YBR257W	387	3	4.843638085325075e-20	9.57242702017337e-19	0.032695152202479774
YBR258C	0	0	1.0	1.0
YBR259W	65	0	0.000164376073632487	0.00025255858922266437	0.0
YBR260C	61	1	0.0008076132121991863	0.0011331016304848794	0.06914220711671953
YBR261C	158	1	5.279254127695889e-09	1.864925705674389e-08	0.02669414325392336
YBR262C	28	0	0.019463238777922193	0.023256406858888537	0.0
YBR263W	69	3	0.002043339567410397	0.0027334835664520104	0.18337715800521265
YBR264C	115	5	4.9357413972047616e-05	8.246789301372628e-05	0.18337715800521265
YBR265W	303	4	3.2664699050638145e-15	3.3970105649226037e-14	0.05567887305768833
YBR267W	43	0	0.0027057308873225166	0.003554284680902648	0.0
YBR268W	95	2	3.3108748200832144e-05	5.7490462229162335e-05	0.08879315019199771
YBR269C	283	10	1.2242793374152003e-11	6.909549037757426e-11	0.14903443936819405
YBR270C	81	0	2.2217389234513884e-05	3.992881421490292e-05	0.0
YBR271W	3	0	0.9124358495250326	0.9530364276459249	0.0
YBR272C	221	1	2.559568232699864e-12	1.6558016767443103e-11	0.019084500606877334
YBR273C	109	2	5.969589672992777e-06	1.182200764785863e-05	0.07738852539669525
YBR274W	216	4	1.1026801406774414e-10	5.293416935756232e-10	0.07810508581703503
YBR275C	53	0	0.000750394113985786	0.001056429999885497	0.0
YBR276C	296	4	7.554063110409317e-15	7.289163917443621e-14	0.05699560316378231
YBR278W	463	1	6.0873014128194375e-25	1.8621314055917334e-23	0.009109448453822657
YBR279W	122	1	4.260148198037905e-07	1.048910122187194e-06	0.03457110355835977
YBR280C	34	0	0.008756156208185779	0.010855066685336584	0.0
YBR281C	99	1	7.1765498428746276e-06	1.4076513692487033e-05	0.0426027740820191
YBR282W	208	2	3.6263264057992996e-11	1.9045664986074678e-10	0.040554563789614334
YBR283C	164	4	5.6461505687961004e-08	1.6317091417661495e-07	0.10287011302731441
YBR284W	258	1	2.95054435584835e-14	2.545386055447032e-13	0.016347576101239887
YBR285W	109	2	5.969589672992777e-06	1.182200764785863e-05	0.07738852539669525
YBR286W	311	3	4.3732772074861274e-16	5.0707091169864355e-15	0.04068496431626905
YBR287W	115	0	3.333833361314234e-07	8.321485883762801e-07	0.0
YBR288C	149	2	4.578167497517667e-08	1.3433184325624541e-07	0.05661308233717975
YBR289W	116	3	6.896788321809944e-06	1.3560146885035551e-05	0.10907779226172132
YBR290W	164	3	2.084689698172933e-08	6.569342714626048e-08	0.07715258477048581
YBR291C	100	1373	0.0	0.0	57.90867272646611
YBR293W	103	0	1.4585566063836105e-06	3.232431230563446e-06	0.0
YBR294W	118	2	1.9897045604047172e-06	4.336032939328355e-06	0.07148601074779476
YBR295W	63	2	0.0017009930409979572	0.002294186439676185	0.1338944328292029
YBR296C	125	2	8.476286045565481e-07	1.973567653767088e-06	0.06748279414591826
YBR296C-A	198	3	3.45689926812752e-10	1.5210885762051543e-09	0.06390416112302866
YBR297W	76	2	0.0003417864293160505	0.0005031005259781434	0.11099143773999713
YBR298C	222	5	1.4597250172680595e-10	6.86416890785659e-10	0.09499267193963719
YBR298C-A	132	3	9.952774299891754e-07	2.286792049487714e-06	0.09585624168454299
YBR299W	112	4	2.875873616211632e-05	5.0593909962780956e-05	0.15063123693285324
YBR301W	141	3	3.352837181430794e-07	8.34725828156212e-07	0.08973775817276364
YBR302C	291	3	4.819445585113758e-15	4.854051061294085e-14	0.04348118179505043
YCL073C	51	1	0.0028556036885311314	0.0037392023708430187	0.08269950262980179
YCL069W	307	4	2.0232025556745796e-15	2.1995156706397935e-14	0.054953415428272194
YCL068C	273	5	3.299486388116608e-13	2.461134399229392e-12	0.07724678817069398
YCL067C	297	1	2.699476112705467e-16	3.242952172699258e-15	0.014200924694006366
YCL066W	57	2	0.003575938879530713	0.0046265971869923804	0.1479885836533295
YCL064C	143	0	1.084516735101788e-08	3.617781753811127e-08	0.0
YCL063W	109	2	5.969589672992777e-06	1.182200764785863e-05	0.07738852539669525
YCL061C	90	3	0.00016075464632911722	0.0002479881896563179	0.14058915447066303
YCL059C	121	1	4.81494904539159e-07	1.1674191254683792e-06	0.03485681515801563
YCL058W-A	26	1	0.07237492722375434	0.08208010381853899	0.16221825515845734
YCL057C-A	103	4	8.432805484053874e-05	0.00013588418139196925	0.16379318967455886
YCL057W	42	4	0.10590938512481614	0.11813127886982498	0.4016832984876087
YCL056C	164	5	1.4755444209458096e-07	3.9505847136216715e-07	0.12858764128414302
YCL055W	115	2	2.86913162507496e-06	6.055183844332512e-06	0.07335086320208506
YCL054W	76	0	4.142947351190811e-05	7.030419066597331e-05	0.0
YCL052C	209	2	3.213958123871911e-11	1.6957314835217762e-10	0.04036052281454441
YCL051W	206	2	4.616699930219632e-11	2.39843191496776e-10	0.040948297418639715
YCL050C	93	0	5.013429948919063e-06	1.011657390745036e-05	0.0
YCL049C	193	4	1.7404437504064342e-09	6.740263978846736e-09	0.08741294578486822
YCL048W-A	427	12	3.678093730376199e-18	5.625722617923809e-17	0.11852949791437634
YCL048W	106	3	2.314539905245936e-05	4.140254741856728e-05	0.11936815002226107
YCL047C	245	7	6.56974142868306e-11	3.3084573516949456e-10	0.12050498954628261
YCL045C	103	2	1.2431463544526804e-05	2.3204471998888962e-05	0.08189659483727943
YCL044C	237	2	1.0977698259520328e-12	7.524760749761789e-12	0.03559219100523115
YCL043C	0	0	1.0	1.0
YCL039W	85	2	0.00011294773228153466	0.00017786484346963468	0.09923940315576214
YCL038C	109	8	0.0010731581657441856	0.0014839462878564107	0.309554101586781
YCL037C	71	2	0.0006330918660557845	0.0009016620410319011	0.11880773617239129
YCL036W	236	4	1.0019591107687448e-11	5.7222113664657906e-11	0.07148601074779476
YCL035C	248	7	4.6062713692446e-11	2.397345397694633e-10	0.11904726789854533
YCL034W	94	2	3.7426225270934255e-05	6.402088683317755e-05	0.08973775817276365
YCL033C	343	10254	0.0	0.0	126.08756763342672
YCL032W	124	1	3.3352503846414986e-07	8.321485883762801e-07	0.03401350511387009
YCL031C	65	0	0.000164376073632487	0.00025255858922266437	0.0
YCL030C	203	4	5.243930922594525e-10	2.233914573025268e-09	0.08310688934226386
YCL029C	57	0	0.00045140013294185346	0.0006545643380102368	0.0
YCL028W	84	0	1.5299974451222716e-05	2.8120854288584797e-05	0.0
YCL027W	144	8	2.1193762814873888e-05	3.818462717679816e-05	0.23431525745110507
YCL026C-B	193	4	1.7404437504064342e-09	6.740263978846736e-09	0.08741294578486822
YCL026C-A	13	0	0.1605196230132293	0.1767806112503029	0.0
YCL025C	199	3	3.064590563342558e-10	1.3620139358410394e-09	0.0635830346852245
YCL024W	0	0	1.0	1.0
YCL021W-A	0	0	1.0	1.0
YCL018W	94	2	3.7426225270934255e-05	6.402088683317755e-05	0.08973775817276365
YCL017C	0	0	1.0	1.0
YCL016C	384	6	1.6141622019381137e-18	2.5786241175961368e-17	0.0659011661581233
YCL014W	17	2	0.5058447975693219	0.5379277793678199	0.4961970157788107
YCL012C	101	2	1.587834850356215e-05	2.9128032613711617e-05	0.0835183095865325
YCL011C	32	1	0.03285796972047649	0.03846248399398744	0.1318023323162466
YCL010C	332	9	1.5194861104063888e-14	1.384875534223002e-13	0.11433455333457537
YCL009C	299	5	1.476793395771648e-14	1.354551645786722e-13	0.07052967615585103
YCL008C	162	4	7.177338794031981e-08	2.0343457567510065e-07	0.10414011442271336
YCL005W-A	211	5	5.428413811785346e-10	2.307376779865301e-09	0.09994489654312538
YCL005W	187	4	3.5750817939648036e-09	1.30624494263606e-08	0.09021763923251104
YCL004W	203	2	6.632202356744197e-11	3.3253527248156825e-10	0.04155344467113193
YCL002C	241	6	4.0385154885003565e-11	2.1056665978572575e-10	0.10500434773742467
YCL001W	78	1	9.647932319391625e-05	0.00015408291799172795	0.054072751719485786
YCL001W-A	77	0	3.656969471403189e-05	6.281729817813543e-05	0.0
YCL001W-B	27	0	0.02227169366836205	0.02640917737871137	0.0
YCR002C	98	7	0.0017473424855633153	0.0023539392444306925	0.30126247386570654
YCR003W	27	0	0.02227169366836205	0.02640917737871137	0.0
YCR004C	66	2	0.0011738315932126302	0.001615387770415371	0.12780832224605732
YCR005C	67	0	0.0001278345143068417	0.0001996134378980849	0.0
YCR007C	45	0	0.0020902438931921586	0.0027878769590075495	0.0
YCR008W	362	28232	0.0	0.0	328.932017321748
YCR009C	390	5	2.8061305347166894e-19	5.090869623077501e-18	0.054072751719485786
YCR010C	181	1	3.2354782931715143e-10	1.4335312530068858e-09	0.023302069801767352
YCR011C	106	1	3.032203154830579e-06	6.364306694682722e-06	0.039789383340753694
YCR012W	289	3	6.127021607407507e-15	6.07525883865527e-14	0.043782089627542126
YCR014C	53	1	0.0022160311042813807	0.0029459997412672723	0.07957876668150739
YCR015C	77	2	0.00030217723330976126	0.00044731564189560795	0.10954999049662055
YCR016W	33	0	0.009992541026017154	0.012284545412703005	0.0
YCR017C	90	3	0.00016075464632911722	0.0002479881896563179	0.14058915447066303
YCR018C	0	0	1.0	1.0
YCR019W	0	0	1.0	1.0
YCR020C	52	2	0.006649701812724538	0.008364487122698779	0.16221825515845734
YCR020C-A	167	2	5.159947741583881e-09	1.83291287596349e-08	0.05051107346251367
YCR020W-B	80	2	0.00020887082934411766	0.0003157771134484807	0.10544186585299728
YCR021C	423	8	1.184769116571992e-19	2.241318154409713e-18	0.07976689615356768
YCR023C	138	5	3.2462298563614898e-06	6.776431181101607e-06	0.1528142983376772
YCR024C	80	1	7.52475007979282e-05	0.00012193529926426742	0.05272093292649864
YCR024C-B	502	6	1.2522813221581001e-24	3.7315387998607427e-23	0.05041045379426165
YCR024C-A	75	0	4.693875282118863e-05	7.893121855984087e-05	0.0
YCR026C	41	1	0.010238887454057145	0.01257395723858267	0.10287011302731441
YCR027C	1	0	1.0	1.0	0.0
YCR028C	168	6	2.3222228513635666e-07	5.991522484608286e-07	0.15063123693285327
YCR028C-A	243	7	8.323885540413631e-11	4.116136349348134e-10	0.12149680015983226
YCR030C	223	5	1.2954156461927365e-10	6.14174392518914e-10	0.09456669583228457
YCR031C	283	3	1.2590547745980753e-14	1.1603884629348607e-13	0.04471033181045821
YCR032W	17	0	0.089212341089415	0.10012883950141017	0.0
YCR033W	157	0	1.9703173918984114e-09	7.539118643252006e-09	0.0
YCR034W	1	0	1.0	1.0	0.0
YCR035C	118	1	6.952971663091833e-07	1.6381212631889034e-06	0.03574300537389738
YCR036W	594	16	5.056350711974272e-25	1.5633910185249484e-23	0.11360739755205093
YCR037C	103	0	1.4585566063836105e-06	3.232431230563446e-06	0.0
YCR040W	1	0	1.0	1.0	0.0
YCR042C	80	2	0.00020887082934411766	0.0003157771134484807	0.10544186585299728
YCR043C	381	5	8.221496177432826e-19	1.390641897541652e-17	0.05535006081522167
YCR044C	81	2	0.0001846917965909376	0.0002817407220675019	0.10414011442271336
YCR045C	68	0	0.00011275054495154484	0.0001776516120592697	0.0
YCR046C	16	0	0.10307180343218302	0.115033173207546	0.0
YCR047C	93	0	5.013429948919063e-06	1.011657390745036e-05	0.0
YCR048W	0	0	1.0	1.0
YCR050C	0	0	1.0	1.0
YCR051W	0	0	1.0	1.0
YCR052W	199	1	3.657377065478711e-11	1.9173724251201518e-10	0.02119434489507483
YCR053W	275	4	9.348573663687237e-14	7.626049239697206e-13	0.06134799467810751
YCR054C	253	1	5.3896936255752914e-14	4.531597666766594e-13	0.016670650727746605
YCR057C	423	10	8.588566314904403e-19	1.4442352303220825e-17	0.0997086201919596
YCR059C	112	0	4.819080166687415e-07	1.1674191254683792e-06	0.0
YCR060W	109	2	5.969589672992777e-06	1.182200764785863e-05	0.07738852539669525
YCR061W	2	0	1.0	1.0	0.0
YCR063W	188	188	1.0653139614859846e-51	8.629043088036475e-50	4.217674634119891
YCR065W	604	8	5.333033993038202e-29	2.2387064594133358e-27	0.05586324018701842
YCR066W	149	6	2.178782165586938e-06	4.696467853931965e-06	0.16983924701153927
YCR067C	28	1	0.05555210635084494	0.0635781420146685	0.15063123693285324
YCR068W	125	2	8.476286045565481e-07	1.973567653767088e-06	0.06748279414591826
YCR069W	97	4	0.00017256557121750037	0.00026485844677657985	0.1739247271802017
YCR071C	89	0	8.226973139586119e-06	1.593041162483494e-05	0.0
YCR072C	235	3	4.024392534263501e-12	2.5184201811261585e-11	0.05384265490365819
YCR073C	182	4	6.513549308868393e-09	2.2771685152159347e-08	0.09269614580483276
YCR073W-A	112	1	1.4510994889008653e-06	3.2258496948855337e-06	0.03765780923321331
YCR075C	44	2	0.017978460079152946	0.021558407822186945	0.19171248336908597
YCR075W-A	23	0	0.038418473102605336	0.04458124269836224	0.0
YCR076C	49	3	0.02271412319518258	0.026922696309871194	0.258224977599177
YCR077C	146	1	2.2741223688364883e-08	7.096298287128943e-08	0.02888818242547871
YCR079W	159	5	2.675789383548341e-07	6.8241528801714e-07	0.1326312778025123
YCR081W	152	3	8.876417265928949e-08	2.4684852851236644e-07	0.08324357830499786
YCR082W	384	4	2.0126505644355634e-19	3.721785657899976e-18	0.0439341107720822
YCR083W	31	0	0.013029063427369385	0.01586830660118622	0.0
YCR084C	0	0	1.0	1.0
YCR086W	71	5	0.008237928069284039	0.0102546156550763	0.2970193404309782
YCR087C-A	160	2	1.2053084450362757e-08	3.988336517493453e-08	0.05272093292649864
YCR088W	75	1	0.00014014080057303546	0.00021794206168078065	0.056235661788265216
YCR089W	61	0	0.00027213437986156494	0.000404718080833685	0.0
YCR090C	70	2	0.0007162418496201594	0.0010118169681074766	0.1205049895462826
YCR091W	209	10	6.525115390619529e-08	1.86975279578739e-07	0.20180261407272207
YCR092C	220	7	1.2614154526246035e-09	5.020346206258889e-09	0.1341987383583602
YCR093W	34	0	0.008756156208185779	0.010855066685336584	0.0
YCR094W	112	2	4.138103072011612e-06	8.454078425271327e-06	0.07531561846642662
YCR095C	128	0	6.776790664270232e-08	1.9341599558420894e-07	0.0
YCR095W-A	40	1	0.011644717099181206	0.014221441502949907	0.10544186585299728
YCR096C	112	5	7.029316091324185e-05	0.00011432578292196093	0.18828904616606656
YCR097W	242	5	1.3392517047230183e-11	7.506858239631655e-11	0.08714203789503906
YCR098C	1	0	1.0	1.0	0.0
YCR101C	71	4	0.003769140862711255	0.00485254736992443	0.23761547234478259
YCR102C	106	4	5.892823870058986e-05	9.716063668781316e-05	0.15915753336301477
YCR104W	122	4	8.688105854509895e-06	1.6721986870577778e-05	0.13828441423343907
YCR105W	204	9	4.945993619857162e-08	1.4424142651013458e-07	0.18607388091705404
YCR106W	28	0	0.019463238777922193	0.023256406858888537	0.0
YCR107W	34	0	0.008756156208185779	0.010855066685336584	0.0
YCR108C	42	0	0.0030794868324129014	0.004018635982120852	0.0
YDL248W	106	5	0.0001423842585504499	0.00022117780640331698	0.19894691670376846
YDL247W	57	4	0.019321767710222894	0.023145071048009138	0.295977167306659
YDL246C	294	6	7.351480163097164e-14	6.096189858441645e-13	0.08607499253305902
YDL245C	195	3	4.961870702652491e-10	2.1263575567030165e-09	0.06488730206338295
YDL244W	338	7	1.060064656746942e-15	1.1791937796811728e-14	0.08734829123916936
YDL243C	0	0	1.0	1.0
YDL241W	0	0	1.0	1.0
YDL240W	8	0	0.3533470811815739	0.3796187304082256	0.0
YDL239C	130	4	3.3317264179708753e-06	6.952379764060416e-06	0.1297746041267659
YDL238C	411	11	9.307790841662275e-18	1.3551672184911329e-16	0.11288180285965647
YDL237W	215	18	1.337265913797283e-05	2.487262700597728e-05	0.3531076437867816
YDL236W	188	4	3.1708859707944388e-09	1.173472665253463e-08	0.08973775817276365
YDL235C	47	0	0.0016161496717748219	0.002185907046654986	0.0
YDL234C	146	5	1.2555890650852114e-06	2.833945334892092e-06	0.14444091212739354
YDL233W	511	5	1.4925999613667378e-25	4.7425096010055844e-24	0.041268832036398154
YDL232W	72	0	6.829851340425267e-05	0.00011145991787396626	0.0
YDL231C	60	6	0.05446373037519673	0.06241947257627668	0.4217674634119891
YDL230W	109	8	0.0010731581657441856	0.0014839462878564107	0.309554101586781
YDL229W	6	0	0.5002345503325174	0.532158508872051	0.0
YDL227C	48	3	0.02559844732229379	0.03017971926004747	0.2636046646324932
YDL226C	103	1	4.385376544397027e-06	8.911766963543217e-06	0.040948297418639715
YDL225W	158	4	1.1597881734663065e-07	3.1596124043603644e-07	0.10677657301569345
YDL224C	55	1	0.0017205937076083993	0.0023189909567508564	0.07668499334763439
YDL223C	127	8	0.00014517003898707365	0.0002247907631164945	0.265680291913064
YDL222C	541	10	7.342390505514149e-25	2.2341845395350196e-23	0.0779607141242124
YDL220C	98	0	2.7025189882929974e-06	5.73935993414809e-06	0.0
YDL219W	39	2	0.033507817184293784	0.03905623360901369	0.21629100687794314
YDL218W	128	27	0.6524554792268207	0.6892489825557394	0.8896657431346647
YDL217C	292	8	6.573356554413547e-13	4.655587874930088e-12	0.11555272970191484
YDL216C	63	0	0.00021145269766147245	0.0003188422821843545	0.0
YDL215C	157	31	0.4010699853976898	0.4304877726804991	0.8327892589663479
YDL214C	139	3	4.26968978619409e-07	1.048910122187194e-06	0.09102894893783937
YDL213C	221	2	7.554475455867086e-12	4.406266566601583e-11	0.03816900121375467
YDL212W	193	3	6.313904463131042e-10	2.6446660282204384e-09	0.06555970933865116
YDL211C	121	6	5.7647463050502136e-05	9.540447769883101e-05	0.20914089094809377
YDL210W	51	1	0.0028556036885311314	0.0037392023708430187	0.08269950262980179
YDL209C	109	0	6.968331241136237e-07	1.638384013400429e-06	0.0
YDL208W	88	1	2.7910982300006678e-05	4.9313689464620094e-05	0.04792812084227149
YDL207W	266	5	7.614867305183244e-13	5.321154540960976e-12	0.07927959838571225
YDL206W	148	11	0.00013177128839193746	0.0002055932391595313	0.31347581740080277
YDL205C	178	2	1.3620350148518658e-09	5.39838964191115e-09	0.04738960263056057
YDL204W	277	4	7.356556706239787e-14	6.096189858441645e-13	0.06090504886815727
YDL203C	402	2	2.721575289285438e-21	6.090186571471032e-20	0.020983455891143737
YDL202W	199	1	3.657377065478711e-11	1.9173724251201518e-10	0.02119434489507483
YDL201W	185	2	5.839776702768947e-10	2.466276580826937e-09	0.04559648253102585
YDL200C	115	2	2.86913162507496e-06	6.055183844332512e-06	0.07335086320208506
YDL199C	223	2	5.935362963899569e-12	3.5630764515017143e-11	0.037826678332913824
YDL198C	453	11	6.58021903686514e-20	1.2614279893670474e-18	0.10241594034286712
YDL197C	278	7	1.3169224442556497e-12	8.93115681239887e-12	0.10620044042747928
YDL195W	31	0	0.013029063427369385	0.01586830660118622	0.0
YDL194W	83	1	5.1854109599832216e-05	8.643854617641596e-05	0.050815357037589055
YDL193W	67	6	0.025910215866940648	0.030528508799585262	0.3777022060405873
YDL192W	4	0	0.7348374969701358	0.7734352937546213	0.0
YDL191W	407	4	1.285607919216371e-20	2.698369030442828e-19	0.04145134775547805
YDL190C	171	5	6.409876359698494e-08	1.8385635383853386e-07	0.12332381971110794
YDL189W	141	3	3.352837181430794e-07	8.34725828156212e-07	0.08973775817276364
YDL188C	82	1	5.8702919563207435e-05	9.701163517471435e-05	0.05143505651365721
YDL186W	248	1	9.846979220134153e-14	7.998584391947954e-13	0.017006752556935047
YDL185W	74	3	0.0011159964691219988	0.0015387426741598216	0.17098680949134695
YDL184C	42	1	0.009004541877122713	0.011134190568766442	0.10042082462190217
YDL183C	270	5	4.721841790932616e-13	3.4212962841829095e-12	0.07810508581703503
YDL182W	248	3	8.431824891599127e-13	5.856452288838958e-12	0.05102025767080514
YDL181W	248	4	2.377146661973608e-12	1.5570581381560613e-11	0.06802701022774019
YDL180W	141	3	3.352837181430794e-07	8.34725828156212e-07	0.08973775817276364
YDL179W	13	0	0.1605196230132293	0.1767806112503029	0.0
YDL178W	124	5	1.7049594588950035e-05	3.115736208485912e-05	0.17006752556935045
YDL177C	32	2	0.08012008400989658	0.09034717708645397	0.2636046646324932
YDL176W	121	2	1.3801059858608442e-06	3.0859212770939795e-06	0.06971363031603126
YDL175C	192	1	8.53395413678366e-11	4.209156967465079e-10	0.0219670553860411
YDL174C	741	18	1.0939711393043988e-31	5.51879651064877e-30	0.10245363483692044
YDL173W	25	1	0.08265525546764645	0.09309643051203187	0.16870698536479564
YDL171C	1	0	1.0	1.0	0.0
YDL170W	34	1	0.025314620892585564	0.029912550801984707	0.12404925394470268
YDL169C	65	2	0.0013282708931323449	0.0018192155052165076	0.1297746041267659
YDL168W	230	6	1.4933969228732052e-10	6.999613450239447e-10	0.11002629480312759
YDL167C	190	5	6.6538650871215626e-09	2.314965403268972e-08	0.11099143773999715
YDL166C	98	2	2.2925500874974856e-05	4.113714681185036e-05	0.086074992533059
YDL165W	220	4	6.825010515299128e-11	3.41013340343052e-10	0.07668499334763439
YDL164C	90	0	7.26821042253564e-06	1.4232032053116262e-05	0.0
YDL161W	124	3	2.619359566540091e-06	5.5875136747670854e-06	0.10204051534161028
YDL160C-A	151	6	1.7221596920213464e-06	3.797599842336949e-06	0.16758972056105528
YDL160C	4	0	0.7348374969701358	0.7734352937546213	0.0
YDL159W-A	173	3	7.0378678338144585e-09	2.4367716985109544e-08	0.07313886648762817
YDL159W	183	4	5.777111951315473e-09	2.0333029884954275e-08	0.09218960948895936
YDL157C	107	1	2.68148475778068e-06	5.709447923730725e-06	0.03941751994504571
YDL156W	79	6	0.006972637570390112	0.008730598447052805	0.32032971904708035
YDL155W	57	0	0.00045140013294185346	0.0006545643380102368	0.0
YDL154W	176	7	2.2319157981632672e-07	5.789692266683333e-07	0.16774842294795023
YDL153C	138	6	7.923112754100812e-06	1.540426688601547e-05	0.18337715800521265
YDL150W	304	4	2.897794290082644e-15	3.035558280922639e-14	0.055495718869998566
YDL149W	321	9	5.5623512416590255e-14	4.656343812340765e-13	0.11825255983513715
YDL148C	134	4	2.0627646716896837e-06	4.479969647616077e-06	0.1259007353468624
YDL147W	356	3	1.985424638219671e-18	3.111219916730607e-17	0.035542201972920434
YDL146W	45	2	0.01587470602760241	0.019167632661083657	0.18745220596088405
YDL145C	62	0	0.00023986844660522615	0.0003591469503844456	0.0
YDL144C	60	0	0.00030877753402046846	0.0004567334357386096	0.0
YDL143W	60	1	0.0009158639183841927	0.00127670596411244	0.07029457723533152
YDL142C	14	3	1.0	1.0	0.9037874215971196
YDL141W	81	1	6.646032677703578e-05	0.0001087377921179894	0.05207005721135668
YDL140C	8	0	0.3533470811815739	0.3796187304082256	0.0
YDL139C	152	5	6.15336070207599e-07	1.469840528226635e-06	0.13873929717499642
YDL138W	152	2	3.18086067289749e-08	9.663565625902518e-08	0.055495718869998566
YDL137W	101	2	1.587834850356215e-05	2.9128032613711617e-05	0.0835183095865325
YDL136W	250	5	5.150173509002596e-12	3.117752405291993e-11	0.08435349268239783
YDL135C	86	6	0.003189545777364448	0.004154717500707348	0.294256369822318
YDL134C	29	1	0.048694612736939785	0.05601974751953205	0.14543705634896176
YDL133C-A	440	12	7.977710806360763e-19	1.3533868686542991e-17	0.11502749002145159
YDL133W	136	2	2.221848987773312e-07	5.768782631460189e-07	0.06202462697235134
YDL132W	0	0	1.0	1.0
YDL131W	0	0	1.0	1.0
YDL130W-A	196	1	5.2582957456538346e-11	2.683270526464526e-10	0.02151874813326475
YDL130W	162	1	3.246495809186044e-09	1.1945359819980128e-08	0.02603502860567834
YDL129W	60	1	0.0009158639183841927	0.00127670596411244	0.07029457723533152
YDL128W	122	2	1.2217215465666133e-06	2.7596703119813796e-06	0.06914220711671953
YDL127W	140	6	6.267622144689783e-06	1.2390888605744566e-05	0.1807574843194239
YDL126C	86	0	1.1935224662358607e-05	2.2409231809736972e-05	0.0
YDL125C	122	4	8.688105854509895e-06	1.6721986870577778e-05	0.13828441423343907
YDL124W	77	0	3.656969471403189e-05	6.281729817813543e-05	0.0
YDL123W	46	1	0.005396184152895518	0.00683255285409558	0.09168857900260632
YDL122W	65	3	0.003313423866926401	0.00430924935746127	0.19466190619014884
YDL121C	186	1	1.7650969050630863e-10	8.140394788306183e-10	0.022675670075913392
YDL120W	28	0	0.019463238777922193	0.023256406858888537	0.0
YDL119C	1253	12	1.0679358968293762e-60	1.0068359578140562e-58	0.040392733926128244
YDL118W	1253	12	1.0679358968293762e-60	1.0068359578140562e-58	0.040392733926128244
YDL117W	137	1	6.812958547201326e-08	1.9387097775831183e-07	0.030785946234451758
YDL116W	80	1	7.52475007979282e-05	0.00012193529926426742	0.05272093292649864
YDL115C	136	2	2.221848987773312e-07	5.768782631460189e-07	0.06202462697235134
YDL114W	248	4	2.377146661973608e-12	1.5570581381560613e-11	0.06802701022774019
YDL113C	226	10	9.221899440494816e-09	3.136318372695783e-08	0.18662277142123412
YDL112W	71	1	0.00023076678219570424	0.00034741878649410866	0.059403868086195646
YDL111C	191	0	3.1766327773999306e-11	1.6806637629095677e-10	0.0
YDL110C	87	0	1.0542438284364281e-05	2.0009756624877553e-05	0.0
YDL109C	230	9	2.4143046629537246e-09	9.116655362210683e-09	0.1650394422046914
YDL108W	424	10	7.631159209396091e-19	1.3022788312533209e-17	0.09947345835188423
YDL107W	118	2	1.9897045604047172e-06	4.336032939328355e-06	0.07148601074779476
YDL106C	49	2	0.009653018963466469	0.011910429534197738	0.172149985066118
YDL105W	231	7	3.440354050983757e-10	1.5161284403990486e-09	0.12780832224605732
YDL104C	2	0	1.0	1.0	0.0
YDL103C	275	8	4.894997634753856e-12	2.978955703435918e-11	0.12269598935621502
YDL102W	154	1	8.587249248272872e-09	2.9308765831939044e-08	0.027387497624155138
YDL101C	134	2	2.8337879693235935e-07	7.192018804757276e-07	0.0629503676734312
YDL100C	58	0	0.00039767933852754694	0.0005794410630534386	0.0
YDL099W	228	0	3.619326424694729e-13	2.6857737120541144e-12	0.0
YDL098C	40	1	0.011644717099181206	0.014221441502949907	0.10544186585299728
YDL097C	116	1	8.884299829146683e-07	2.058566007954173e-06	0.03635926408724044
YDL095W	162	2	9.457953458273838e-09	3.1939336663847825e-08	0.05207005721135668
YDL093W	130	3	1.2676152772791818e-06	2.857724601972785e-06	0.09733095309507442
YDL092W	168	5	9.163541301693971e-08	2.5446415270903925e-07	0.12552603077737773
YDL091C	49	1	0.003681793538180282	0.004751794128831868	0.086074992533059
YDL090C	59	3	0.006833850562199172	0.008573620109774745	0.21445803224338428
YDL089W	30	0	0.014887061733410398	0.018009148512587968	0.0
YDL088C	79	2	0.00023622367220826359	0.0003543355083123954	0.10677657301569345
YDL087C	535	5	8.51066769014767e-27	3.1577322507122096e-25	0.03941751994504571
YDL086W	178	4	1.0525615142831891e-08	3.525498700432511e-08	0.09477920526112114
YDL085C-A	278	8	3.435288434050998e-12	2.1782076939611125e-11	0.12137193191711916
YDL085W	169	3	1.140277466145274e-08	3.7949859420147404e-08	0.07486996391928802
YDL084W	283	9	4.8770648845131286e-12	2.97118645665625e-11	0.13413099543137463
YDL083C	44	1	0.0069682220836470325	0.008728870660652163	0.09585624168454299
YDL082W	244	2	4.723542426780091e-13	3.4212962841829095e-12	0.03457110355835977
YDL081C	563	9	1.9561297381566345e-26	6.901657744870432e-25	0.06742286271239614
YDL080C	85	3	0.00029458438981683503	0.00043686302883873604	0.14885910473364322
YDL079C	144	1	2.9016262164751383e-08	8.857352638507708e-08	0.029289407181388134
YDL078C	100	3	4.7870104849814805e-05	8.014584366558513e-05	0.12653023902359675
YDL077C	92	1	1.702110975213794e-05	3.112508813499055e-05	0.04584428950130316
YDL076C	176	2	1.7350647518107536e-09	6.740263978846736e-09	0.04792812084227149
YDL075W	22	0	0.04410648118722981	0.050883926440874354	0.0
YDL074C	17	0	0.089212341089415	0.10012883950141017	0.0
YDL073W	7	0	0.41900056436573896	0.44839453771257254	0.0
YDL072C	21	0	0.05067847309294388	0.058104445525821426	0.0
YDL070W	161	0	1.21120695973731e-09	4.843985553163609e-09	0.0
YDL069C	124	1	3.3352503846414986e-07	8.321485883762801e-07	0.03401350511387009
YDL067C	42	0	0.0030794868324129014	0.004018635982120852	0.0
YDL066W	97	2	2.5912799037923685e-05	4.588192957730884e-05	0.08696236359010084
YDL065C	82	2	0.00016331748102758214	0.00025153691306631625	0.10287011302731441
YDL064W	162	3	2.653845298457906e-08	8.161638669214661e-08	0.07810508581703503
YDL063C	61	2	0.0021786695188527124	0.002899682574154582	0.13828441423343907
YDL061C	207	1	1.389685737796845e-11	7.766844196374786e-11	0.020375239778356962
YDL060W	63	4	0.009625296966732774	0.011888978276563612	0.2677888656584058
YDL059C	23	1	0.1079321737589058	0.12031749007316676	0.18337715800521265
YDL058W	38	0	0.005180423679971411	0.006581094893641614	0.0
YDL057W	124	4	6.837346989057478e-06	1.3466295388379983e-05	0.13605402045548037
YDL056W	157	4	1.307617582464645e-07	3.5355471164805705e-07	0.10745667857630295
YDL055C	67	14	0.7724880454393578	0.8118747714403777	0.881305147428037
YDL054C	30	2	0.10274495653988742	0.11502554897038984	0.28117830894132606
YDL053C	381	3	9.936352099033009e-20	1.892184136474796e-18	0.033210036489133
YDL052C	140	4	1.0046919760912718e-06	2.2957661278013742e-06	0.1205049895462826
YDL051W	253	0	1.7731405258834344e-14	1.5883693402423102e-13	0.0
YDL049C	183	7	9.825288214318164e-08	2.711439825929018e-07	0.1613318166056789
YDL048C	47	1	0.004749814805573995	0.006050096333744418	0.08973775817276365
YDL047W	1	0	1.0	1.0	0.0
YDL046W	21	0	0.05067847309294388	0.058104445525821426	0.0
YDL045W-A	51	2	0.007529021944327636	0.009417008525843462	0.16539900525960358
YDL045C	29	0	0.017017870759519008	0.020496287903244776	0.0
YDL044C	113	1	1.2835330504956645e-06	2.8823110399846024e-06	0.03732455428424682
YDL043C	91	0	6.4215438540269275e-06	1.2677754447136582e-05	0.0
YDL042C	230	2	2.552123612562675e-12	1.6528449207035972e-11	0.03667543160104253
YDL040C	197	0	1.5359552233174963e-11	8.526330588126371e-11	0.0
YDL037C	40	0	0.00399198540823473	0.005125931109716788	0.0
YDL036C	441	7	5.0550008212586394e-21	1.097030555587111e-19	0.06694721641460145
YDL035C	99	6	0.0007299571177452913	0.0010306858296472306	0.25561664449211463
YDL033C	336	7	1.3445292278539979e-15	1.4813003044805252e-14	0.0878682215441644
YDL031W	89	3	0.00018145742654637103	0.000277542994698984	0.14216880789168174
YDL030W	64	0	0.00018642416602594064	0.0002833312311879452	0.0
YDL029W	149	1	1.5781182941094043e-08	5.070256038783902e-08	0.028306541168589876
YDL028C	26	0	0.025499741456027267	0.03007567947366957	0.0
YDL027C	202	2	7.483550142392253e-11	3.723001459247219e-10	0.04175915479326625
YDL025C	84	1	4.580705229058927e-05	7.720878010644164e-05	0.05021041231095109
YDL024C	86	1	3.575242864111736e-05	6.159742873429176e-05	0.04904272830371967
YDL022W	98	2	2.2925500874974856e-05	4.113714681185036e-05	0.086074992533059
YDL021W	40	1	0.011644717099181206	0.014221441502949907	0.10544186585299728
YDL020C	0	0	1.0	1.0
YDL019C	11	2	1.0	1.0	0.7668499334763439
YDL018C	279	8	3.05275110974825e-12	1.950707959129132e-11	0.1209369070715381
YDL017W	146	1	2.2741223688364883e-08	7.096298287128943e-08	0.02888818242547871
YDL015C	103	1	4.385376544397027e-06	8.911766963543217e-06	0.040948297418639715
YDL014W	301	3	1.4515363817347173e-15	1.5961349390738737e-14	0.04203662426033114
YDL013W	283	6	2.724947814898632e-13	2.0647134233836672e-12	0.08942066362091643
YDL012C	247	1	1.1108625437651228e-13	8.922584482113438e-13	0.017075605806153405
YDL010W	98	0	2.7025189882929974e-06	5.73935993414809e-06	0.0
YDL008W	109	1	2.0972854751237114e-06	4.529286056115833e-06	0.03869426269834762
YDL007C-A	138	6	7.923112754100812e-06	1.540426688601547e-05	0.18337715800521265
YDL007W	33	0	0.009992541026017154	0.012284545412703005	0.0
YDL006W	78	3	0.0006876701594124123	0.0009738466108792867	0.16221825515845736
YDL005C	231	3	6.5106883646766336e-12	3.88412539266134e-11	0.05477499524831028
YDL004W	203	6	3.6861099400947204e-09	1.3408487201445122e-08	0.1246603340133958
YDL003W	216	6	7.879510969537817e-10	3.260076804734675e-09	0.11715762872555253
YDL002C	620	9	2.237516469760242e-29	9.822868105031413e-28	0.06122430920496617
YDL001W	87	2	8.834465090036821e-05	0.00014160258844147648	0.09695803756597451
YDR001C	96	0	3.459790536337665e-06	7.196114059485682e-06	0.0
YDR002W	42	4	0.10590938512481614	0.11813127886982498	0.4016832984876087
YDR003W	224	6	3.046646825670489e-10	1.356135131147909e-09	0.11297342769963994
YDR003W-A	136	11	0.00047562537609989973	0.0006888243611056468	0.3411354483479324
YDR004W	41	1	0.010238887454057145	0.01257395723858267	0.10287011302731441
YDR005C	51	1	0.0028556036885311314	0.0037392023708430187	0.08269950262980179
YDR006C	11	68	1.2057973194704684e-50	9.499370389417347e-49	26.072897738195692
YDR007W	265	3	1.0934303621978892e-13	8.807168085434259e-13	0.047747260008904426
YDR009W	196	894	0.0	0.0	19.23776083113869
YDR011W	22	0	0.04410648118722981	0.050883926440874354	0.0
YDR012W	35	0	0.007675546930969787	0.009573209802647418	0.0
YDR013W	328	4	1.6370180978290622e-16	2.05108738139759e-15	0.05143505651365721
YDR014W	144	2	8.402417997873578e-08	2.3491641179276105e-07	0.05857881436277627
YDR014W-A	141	0	1.3842077455248785e-08	4.505137942565691e-08	0.0
YDR016C	127	3	1.822119421366878e-06	3.999621676443097e-06	0.09963010946739902
YDR017C	453	33	6.183197826431348e-12	3.696421070665975e-11	0.3072478210286014
YDR018C	121	0	1.5970110910315062e-07	4.252042029871385e-07	0.0
YDR019C	126	3	2.056425957895277e-06	4.471268689548483e-06	0.10042082462190217
YDR020C	76	0	4.142947351190811e-05	7.030419066597331e-05	0.0
YDR021W	132	2	3.614528561500595e-07	8.975454990151088e-07	0.06390416112302866
YDR022C	125	0	9.783545074152547e-08	2.707659659357618e-07	0.0
YDR023W	78	0	3.2282447897287856e-05	5.619139160329977e-05	0.0
YDR025W	94	2	3.7426225270934255e-05	6.402088683317755e-05	0.08973775817276365
YDR026C	161	6	5.303972058368252e-07	1.2811063967944485e-06	0.15718042114732514
YDR027C	109	3	1.609506747841078e-05	2.947857741029949e-05	0.11608278809504288
YDR028C	31	1	0.03745045255168014	0.04356342083833181	0.13605402045548037
YDR030C	331	8	6.511578033429848e-15	6.412343368194359e-14	0.1019377555074294
YDR031W	9	1	0.7378705533052564	0.7757757864823637	0.46863051490221014
YDR032C	21	22	2.7899955622540635e-07	7.109111421587558e-07	4.418516283363696
YDR033W	8	1	0.848942174475947	0.8902746982879597	0.5272093292649864
YDR034C	44	1	0.0069682220836470325	0.008728870660652163	0.09585624168454299
YDR034C-A	56	0	0.0005124477052243453	0.000737509197383686	0.0
YDR034W-B	35	1	0.022228405099648445	0.02640917737871137	0.1205049895462826
YDR035W	191	3	8.034547839158796e-10	3.3194457344110804e-09	0.06624619844167369
YDR036C	239	4	6.992612936259194e-12	4.120339856191253e-11	0.07058869680535383
YDR037W	364	2	2.5872089797013416e-19	4.723504394369021e-18	0.02317403645120819
YDR038C	29	11	0.2549696211822643	0.2765261597116451	1.5998076198385796
YDR039C	49	469	0.0	0.0	40.369171498004675
YDR040C	65	3692	0.0	0.0	239.56391921800983
YDR041W	35	2	0.05514881230177832	0.06315428505526227	0.2410099790925652
YDR042C	287	4	2.2201106717642712e-14	1.952271632005554e-13	0.05878292172989395
YDR043C	0	0	1.0	1.0
YDR044W	31	2	0.09073339843986376	0.10179628841741249	0.27210804091096075
YDR045C	23	1	0.1079321737589058	0.12031749007316676	0.18337715800521265
YDR046C	145	4	5.515979360252033e-07	1.326741836085715e-06	0.11634964507916942
YDR047W	129	3	1.4305861447592465e-06	3.1925886373730802e-06	0.09808545660743934
YDR049W	246	4	3.0211992820922943e-12	1.932693778788964e-11	0.06858007535154295
YDR050C	287	2	2.67483315398907e-15	2.8277510052557243e-14	0.029391460864946976
YDR051C	84	1	4.580705229058927e-05	7.720878010644164e-05	0.05021041231095109
YDR052C	75	0	4.693875282118863e-05	7.893121855984087e-05	0.0
YDR054C	186	3	1.4678050216042408e-09	5.754155882239938e-09	0.06802701022774017
YDR055W	267	1	9.979192960540411e-15	9.470352923443549e-14	0.01579653421018686
YDR056C	83	2	0.00014442181693366066	0.00022393363957548732	0.10163071407517811
YDR057W	449	6	6.953092916867786e-22	1.666134890204443e-20	0.05636090825104532
YDR058C	124	2	9.574562170732356e-07	2.2051784959504113e-06	0.06802701022774019
YDR059C	18	0	0.07731971283635691	0.08730918290239321	0.0
YDR060W	42	0	0.0030794868324129014	0.004018635982120852	0.0
YDR061W	618	10	7.910062493375902e-29	3.272717222978764e-27	0.06824716236439952
YDR062W	109	1	2.0972854751237114e-06	4.529286056115833e-06	0.03869426269834762
YDR063W	220	1	2.8881613047666445e-12	1.855845325554522e-11	0.019171248336908597
YDR064W	289	6	1.3335829108920041e-13	1.0563960496611455e-12	0.08756417925508425
YDR065W	356	12	1.5095821728756458e-14	1.3780328692393397e-13	0.14216880789168174
YDR066C	47	0	0.0016161496717748219	0.002185907046654986	0.0
YDR067C	279	0	7.737067679120551e-16	8.741822440593769e-15	0.0
YDR068W	49	1	0.003681793538180282	0.004751794128831868	0.086074992533059
YDR069C	149	6	2.178782165586938e-06	4.696467853931965e-06	0.16983924701153927
YDR070C	298	3	2.0804761681753905e-15	2.2406027047147324e-14	0.04245981175288482
YDR071C	61	1	0.0008076132121991863	0.0011331016304848794	0.06914220711671953
YDR072C	8	0	0.3533470811815739	0.3796187304082256	0.0
YDR073W	193	6	1.2063274293545111e-08	3.989412907543297e-08	0.1311194186773023
YDR074W	60	0	0.00030877753402046846	0.0004567334357386096	0.0
YDR075W	52	1	0.002515405042632286	0.00331943423592893	0.08110912757922867
YDR076W	71	4	0.003769140862711255	0.00485254736992443	0.23761547234478259
YDR077W	53	0	0.000750394113985786	0.001056429999885497	0.0
YDR078C	95	7	0.0024360924773590845	0.003223646534121513	0.31077602567199203
YDR079W	112	1	1.4510994889008653e-06	3.2258496948855337e-06	0.03765780923321331
YDR079C-A	39	4	0.147188707838238	0.16265992674437102	0.4325820137558863
YDR080W	50	4	0.04313420923992235	0.049872303445676204	0.3374139707295913
YDR081C	149	2	4.578167497517667e-08	1.3433184325624541e-07	0.05661308233717975
YDR082W	54	0	0.0006607105066652648	0.0009365901217234257	0.0
YDR083W	88	0	9.312745882664712e-06	1.7816900056954345e-05	0.0
YDR084C	7	0	0.41900056436573896	0.44839453771257254	0.0
YDR085C	73	4	0.002978175212817714	0.003895266238097492	0.23110545940382968
YDR086C	171	3	8.958179221948838e-09	3.0520431697528297e-08	0.07399429182666477
YDR087C	594	12	1.0211431071908124e-26	3.764483339393822e-25	0.0852055481640382
YDR088C	43	2	0.020361596180207345	0.02428947098783913	0.19617091321487867
YDR089W	14	0	0.13822938701339726	0.15287638552193225	0.0
YDR090C	94	2	3.7426225270934255e-05	6.402088683317755e-05	0.08973775817276365
YDR091C	109	6	0.00023144614125588677	0.00034771336425355406	0.23216557619008577
YDR092W	228	0	3.619326424694729e-13	2.6857737120541144e-12	0.0
YDR093W	11	0	0.21796941923025684	0.2376833769422084	0.0
YDR096W	35	1	0.022228405099648445	0.02640917737871137	0.1205049895462826
YDR097C	146	11	0.00016346547021873716	0.000251697434866923	0.31777000668026584
YDR098C	8	0	0.3533470811815739	0.3796187304082256	0.0
YDR099W	9	0	0.2995743117240792	0.3235402566620056	0.0
YDR100W	112	3	1.1192905768751275e-05	2.116055262198836e-05	0.11297342769963994
YDR101C	206	5	9.860308585267062e-10	4.007536019354832e-09	0.1023707435465993
YDR103W	103	2	1.2431463544526804e-05	2.3204471998888962e-05	0.08189659483727943
YDR104C	6	0	0.5002345503325174	0.532158508872051	0.0
YDR105C	368	1	5.3478582356436124e-20	1.0320648561471951e-18	0.01146107237532579
YDR106W	115	3	7.784248803128586e-06	1.5154778221662999e-05	0.11002629480312759
YDR107C	93	2	4.23079726075507e-05	7.167065683640193e-05	0.09070268030365357
YDR108W	185	1	1.992466427734729e-10	9.094186052303514e-10	0.022798241265512924
YDR109C	103	0	1.4585566063836105e-06	3.232431230563446e-06	0.0
YDR110W	103	2	1.2431463544526804e-05	2.3204471998888962e-05	0.08189659483727943
YDR111C	130	1	1.6015040338253672e-07	4.256122781205955e-07	0.03244365103169147
YDR113C	112	1	1.4510994889008653e-06	3.2258496948855337e-06	0.03765780923321331
YDR114C	444	12	4.9835856011114e-19	8.658791780057905e-18	0.11399120632756463
YDR115W	444	12	4.9835856011114e-19	8.658791780057905e-18	0.11399120632756463
YDR116C	8	0	0.3533470811815739	0.3796187304082256	0.0
YDR117C	172	3	7.940153794165662e-09	2.7245718657665107e-08	0.0735640924555795
YDR118W	201	3	2.408528584100087e-10	1.085536668272696e-09	0.0629503676734312
YDR119W	118	4	1.4026113462172762e-05	2.5945377459297383e-05	0.14297202149558952
YDR119W-A	49	2	0.009653018963466469	0.011910429534197738	0.172149985066118
YDR120C	192	1	8.53395413678366e-11	4.209156967465079e-10	0.0219670553860411
YDR121W	161	0	1.21120695973731e-09	4.843985553163609e-09	0.0
YDR122W	143	2	9.487845487679917e-08	2.6296192481757686e-07	0.05898845642125721
YDR123C	316	3	2.4007654027060634e-16	2.9251698794412228e-15	0.040041214880885044
YDR124W	317	9	8.914100805823855e-14	7.281959337257527e-13	0.11974470570056475
YDR125C	705	3	1.512085036556467e-36	9.058334422121085e-35	0.01794755163455273
YDR126W	78	1	9.647932319391625e-05	0.00015408291799172795	0.054072751719485786
YDR127W	70	4	0.004239570666227568	0.005421785835329051	0.2410099790925652
YDR128W	135	1	8.696364546539726e-08	2.4207547196103563e-07	0.03124203432681401
YDR129C	38	0	0.005180423679971411	0.006581094893641614	0.0
YDR130C	134	6	1.2654895513407861e-05	2.3583377867015107e-05	0.18885110302029365
YDR131C	130	3	1.2676152772791818e-06	2.857724601972785e-06	0.09733095309507442
YDR132C	49	1	0.003681793538180282	0.004751794128831868	0.086074992533059
YDR135C	1	0	1.0	1.0	0.0
YDR137W	28	0	0.019463238777922193	0.023256406858888537	0.0
YDR138W	167	2	5.159947741583881e-09	1.83291287596349e-08	0.05051107346251367
YDR139C	112	1	1.4510994889008653e-06	3.2258496948855337e-06	0.03765780923321331
YDR140W	93	1	1.5043379855890044e-05	2.7711235602570032e-05	0.045351340151826784
YDR141C	65	0	0.000164376073632487	0.00025255858922266437	0.0
YDR142C	81	0	2.2217389234513884e-05	3.992881421490292e-05	0.0
YDR143C	146	3	1.8323600984275053e-07	4.806596347611262e-07	0.08666454727643613
YDR144C	122	1	4.260148198037905e-07	1.048910122187194e-06	0.03457110355835977
YDR145W	237	2	1.0977698259520328e-12	7.524760749761789e-12	0.03559219100523115
YDR146C	188	3	1.1533928016880921e-09	4.635333335086106e-09	0.06730331862957274
YDR147W	119	5	3.0785401330667996e-05	5.391194977243351e-05	0.17721321992100383
YDR148C	61	2	0.0021786695188527124	0.002899682574154582	0.13828441423343907
YDR150W	0	0	1.0	1.0
YDR151C	107	5	0.00012659833706052815	0.00019822135486934316	0.19708759972522857
YDR152W	118	5	3.4643593898255044e-05	5.983042297563506e-05	0.1787150268694869
YDR153C	155	2	2.210322669245521e-08	6.931060889220823e-08	0.05442160818219214
YDR155C	67	1	0.00038047451210764725	0.0005563460257134705	0.0629503676734312
YDR156W	482	5	4.756516356580606e-24	1.3475234269307915e-22	0.04375181155726028
YDR158W	134	5	5.2169838980787216e-06	1.0512569866100465e-05	0.15737591918357802
YDR159W	94	2	3.7426225270934255e-05	6.402088683317755e-05	0.08973775817276365
YDR160W	0	0	1.0	1.0
YDR161W	0	0	1.0	1.0
YDR162C	90	5	0.0009247352894817602	0.0012867536050833784	0.23431525745110507
YDR163W	94	3	9.901860441498836e-05	0.0001579190221826395	0.13460663725914548
YDR164C	126	3	2.056425957895277e-06	4.471268689548483e-06	0.10042082462190217
YDR165W	51	4	0.03849000117808048	0.04464622766743462	0.33079801051920715
YDR166C	230	3	7.34283886343499e-12	4.28717424402179e-11	0.055013147401563794
YDR167W	439	5	8.069022454757259e-22	1.9175598403846693e-20	0.04803729651617188
YDR168W	89	2	6.910979015629594e-05	0.00011249657605119104	0.09477920526112114
YDR169C	155	4	1.662196658233743e-07	4.401147781538792e-07	0.10884321636438428
YDR169C-A	149	0	5.218855833542008e-09	1.848130535634242e-08	0.0
YDR170C	12	0	0.18681397730714452	0.20483645061837716	0.0
YDR170W-A	109	2	5.969589672992777e-06	1.182200764785863e-05	0.07738852539669525
YDR171W	154	5	4.850782455642405e-07	1.1741098443770822e-06	0.1369374881207757
YDR172W	0	0	1.0	1.0
YDR173C	2	0	1.0	1.0	0.0
YDR174W	124	4	6.837346989057478e-06	1.3466295388379983e-05	0.13605402045548037
YDR175C	127	3	1.822119421366878e-06	3.999621676443097e-06	0.09963010946739902
YDR176W	148	2	5.169167236309606e-08	1.499136700757264e-07	0.05699560316378231
YDR177W	225	5	1.0201925821624886e-10	4.955344206094993e-10	0.09372610298044204
YDR178W	112	4	2.875873616211632e-05	5.0593909962780956e-05	0.15063123693285324
YDR179C	214	3	5.034611393217195e-11	2.594448935698216e-10	0.059126279917568574
YDR179W-A	52	0	0.0008523847809744238	0.0011906885779411978	0.0
YDR180W	72	2	0.0005596169618070084	0.0008021827386221598	0.11715762872555253
YDR181C	99	4	0.00013593922867881887	0.00021192369317752434	0.1704110963280764
YDR182W	182	1	2.8661099843482675e-10	1.2827236202324426e-09	0.02317403645120819
YDR182W-A	0	0	1.0	1.0
YDR183W	124	0	1.1058067797919813e-07	3.025449472209174e-07	0.0
YDR184C	57	1	0.001336570365979274	0.0018284053698255959	0.07399429182666475
YDR185C	292	0	1.6187387433063604e-16	2.0370605060732775e-15	0.0
YDR186C	58	1	0.001178212970378226	0.001619866792408601	0.07271852817448088
YDR188W	208	5	7.766193852502295e-10	3.215506180398898e-09	0.10138640947403585
YDR189W	92	4	0.00031312354183787763	0.0004630428102621842	0.18337715800521265
YDR190C	30	1	0.04269744029876133	0.04941698111454546	0.14058915447066303
YDR191W	247	10	8.111279845575088e-10	3.3463393394478e-09	0.17075605806153404
YDR192C	74	4	0.00264692536126517	0.003484199531388417	0.22798241265512925
YDR194C	508	2	8.408570040463372e-27	3.14010950017564e-25	0.0166050182445665
YDR194W-A	58	0	0.00039767933852754694	0.0005794410630534386	0.0
YDR195W	103	0	1.4585566063836105e-06	3.232431230563446e-06	0.0
YDR196C	165	2	6.5748988915744385e-09	2.2902630845211748e-08	0.05112332889842292
YDR197W	536	5	7.553258133022703e-27	2.839136439412651e-25	0.039343979795894504
YDR198C	139	1	5.33794834447585e-08	1.5457472773958013e-07	0.03034298297927979
YDR200C	341	5	9.774022522462014e-17	1.2775091710608872e-15	0.06184273657067289
YDR201W	217	2	1.2239379955113754e-11	6.909549037757426e-11	0.03887257727299438
YDR202C	99	0	2.388689191702577e-06	5.125877440851313e-06	0.0
YDR204W	56	3	0.009806975934425415	0.01208483364021439	0.2259468553992799
YDR205W	171	6	1.6294113315723841e-07	4.320306393671176e-07	0.14798858365332954
YDR206W	74	4	0.00264692536126517	0.003484199531388417	0.22798241265512925
YDR207C	45	0	0.0020902438931921586	0.0027878769590075495	0.0
YDR208W	64	0	0.00018642416602594064	0.0002833312311879452	0.0
YDR210W	101	0	1.8663892459184906e-06	4.084324411444916e-06	0.0
YDR211W	16	1	0.27864402211379247	0.30178564428934473	0.2636046646324932
YDR212W	119	4	1.2443504024443324e-05	2.3204471998888962e-05	0.14177057593680306
YDR213W	73	0	6.026727140073806e-05	9.925460418832892e-05	0.0
YDR214W	134	2	2.8337879693235935e-07	7.192018804757276e-07	0.0629503676734312
YDR216W	43	3	0.04643048298086294	0.05352209012285884	0.294256369822318
YDR217C	147	4	4.339559980884995e-07	1.0633493587588242e-06	0.11476665671074535
YDR218C	103	2	1.2431463544526804e-05	2.3204471998888962e-05	0.08189659483727943
YDR219C	127	0	7.658943390023411e-08	2.161265134250473e-07	0.0
YDR221W	36	3	0.10587915125346287	0.11813127886982498	0.3514728861766576
YDR222W	584	11	1.2274319418250945e-26	4.411850685897574e-25	0.07944250167006646
YDR223W	208	6	2.0367371910847335e-09	7.788082171494883e-09	0.12166369136884302
YDR224C	173	1	8.537355179089541e-10	3.4995245641442584e-09	0.024379622162542722
YDR225W	510	8	3.8284227272584726e-24	1.1008629552231737e-22	0.06615960210384142
YDR226W	116	1	8.884299829146683e-07	2.058566007954173e-06	0.03635926408724044
YDR227W	76	0	4.142947351190811e-05	7.030419066597331e-05	0.0
YDR228C	112	2	4.138103072011612e-06	8.454078425271327e-06	0.07531561846642662
YDR229W	167	4	3.939425561700381e-08	1.1720453391277234e-07	0.10102214692502734
YDR231C	152	6	1.5310264225534722e-06	3.3917307226906854e-06	0.16648715660999572
YDR232W	72	3	0.0014215487804422064	0.0019372812882282296	0.1757364430883288
YDR233C	47	1	0.004749814805573995	0.006050096333744418	0.08973775817276365
YDR234W	112	2	4.138103072011612e-06	8.454078425271327e-06	0.07531561846642662
YDR235W	35	0	0.007675546930969787	0.009573209802647418	0.0
YDR236C	93	1	1.5043379855890044e-05	2.7711235602570032e-05	0.045351340151826784
YDR237W	183	3	2.1072995161845933e-09	8.036524879030237e-09	0.06914220711671953
YDR238C	127	4	4.773060241427646e-06	9.679079495222283e-06	0.132840145956532
YDR239C	24	1	0.09443261710704379	0.10578145324943686	0.1757364430883288
YDR240C	163	6	4.189552241956292e-07	1.0358604876823145e-06	0.1552518270228181
YDR242W	104	0	1.2894732229300222e-06	2.8888821601365634e-06	0.0
YDR243C	150	6	1.9370934122633526e-06	4.237437890424702e-06	0.16870698536479567
YDR244W	179	4	9.335547290959806e-09	3.163743810860922e-08	0.09424971249429924
YDR245W	36	0	0.00673061874481585	0.00844779319105979	0.0
YDR246W	58	3	0.0077087480558024205	0.00960628603876917	0.21815558452344264
YDR246W-A	62	1	0.0007122297196802582	0.0010066436760582857	0.06802701022774019
YDR247W	106	1	3.032203154830579e-06	6.364306694682722e-06	0.039789383340753694
YDR248C	132	0	4.154957039932248e-08	1.227280839067815e-07	0.0
YDR249C	404	12	5.476448240193838e-17	7.41060090102465e-16	0.12527746437979875
YDR251W	49	12	1.0	1.0	1.032899910396708
YDR252W	588	14	1.4870062444806527e-25	4.7425096010055844e-24	0.10042082462190219
YDR253C	93	0	5.013429948919063e-06	1.011657390745036e-05	0.0
YDR254W	110	3	1.4259586983042667e-05	2.635182671577069e-05	0.11502749002145159
YDR255C	81	2	0.0001846917965909376	0.0002817407220675019	0.10414011442271336
YDR256C	51	4	0.03849000117808048	0.04464622766743462	0.33079801051920715
YDR257C	126	2	7.504141841104031e-07	1.7607637588000522e-06	0.06694721641460145
YDR258C	96	4	0.00019441852262326454	0.0002953251250941348	0.1757364430883288
YDR259C	118	14	0.01693660200430052	0.02043264068108502	0.5004020752345634
YDR260C	171	2	3.1785103697133743e-09	1.1747823352327517e-08	0.04932952788444317
YDR261C	173	7	3.171026526144023e-07	7.991487095466379e-07	0.1706573551377991
YDR262W	83	0	1.732457271533146e-05	3.160965028105052e-05	0.0
YDR263C	136	2	2.221848987773312e-07	5.768782631460189e-07	0.06202462697235134
YDR264C	178	6	7.12345629835498e-08	2.021065474683744e-07	0.14216880789168174
YDR265W	193	4	1.7404437504064342e-09	6.740263978846736e-09	0.08741294578486822
YDR266C	84	5	0.0018544353738841402	0.0024883009414856955	0.25105206155475546
YDR267C	74	0	5.318493246678281e-05	8.834966684473367e-05	0.0
YDR268W	151	3	1.0015939633570903e-07	2.75606070969695e-07	0.08379486028052764
YDR270W	174	4	1.7009016705359274e-08	5.452556024109319e-08	0.09695803756597451
YDR272W	133	5	5.873583539400053e-06	1.1700373721887672e-05	0.1585591967714245
YDR273W	157	0	1.9703173918984114e-09	7.539118643252006e-09	0.0
YDR275W	85	1	4.0467525142411494e-05	6.903848623376104e-05	0.04961970157788107
YDR276C	26	0	0.025499741456027267	0.03007567947366957	0.0
YDR277C	35	10	0.740208985657332	0.7780920995275664	1.205049895462826
YDR279W	61	2	0.0021786695188527124	0.002899682574154582	0.13828441423343907
YDR280W	213	8	7.181240221985245e-09	2.4849165172465192e-08	0.15841031489652171
YDR281C	106	1	3.032203154830579e-06	6.364306694682722e-06	0.039789383340753694
YDR282C	16	0	0.10307180343218302	0.115033173207546	0.0
YDR283C	85	1	4.0467525142411494e-05	6.903848623376104e-05	0.04961970157788107
YDR284C	220	6	4.899917263437848e-10	2.1060855143520972e-09	0.11502749002145159
YDR285W	191	10	5.107413780779369e-07	1.2346673666776859e-06	0.22082066147224563
YDR286C	100	0	2.111402019576645e-06	4.554641040729664e-06	0.0
YDR287W	322	4	3.357471081172606e-16	3.981199213984259e-15	0.05239347371577504
YDR288W	153	1	9.698275231501874e-09	3.263591624129156e-08	0.027566500876600595
YDR289C	270	5	4.721841790932616e-13	3.4212962841829095e-12	0.07810508581703503
YDR291W	121	4	9.793464148997217e-06	1.8680667436445437e-05	0.1394272606320625
YDR292C	44	1	0.0069682220836470325	0.008728870660652163	0.09585624168454299
YDR293C	0	0	1.0	1.0
YDR294C	127	2	6.643624992886886e-07	1.5788217906649785e-06	0.066420072978266
YDR295C	256	5	2.5149084730743314e-12	1.6361129670419096e-11	0.08237645769765413
YDR296W	129	1	1.8096687866158405e-07	4.7587586611009134e-07	0.032695152202479774
YDR297W	217	4	9.780517185384168e-11	4.766758841791894e-10	0.07774515454598876
YDR298C	20	1	0.16158005672873316	0.17784629784630515	0.21088373170599456
YDR299W	143	4	7.011204545327828e-07	1.6471175384060597e-06	0.11797691284251442
YDR300C	71	4	0.003769140862711255	0.00485254736992443	0.23761547234478259
YDR301W	103	3	3.328558079904196e-05	5.76408838227312e-05	0.12284489225591916
YDR302W	112	2	4.138103072011612e-06	8.454078425271327e-06	0.07531561846642662
YDR303C	13	0	0.1605196230132293	0.1767806112503029	0.0
YDR304C	151	1	1.2370867582545628e-08	4.06774496667924e-08	0.02793162009350921
YDR305C	0	0	1.0	1.0
YDR306C	115	6	0.00011566603371400418	0.00018204580183066175	0.22005258960625518
YDR307W	305	5	7.210811066304138e-15	7.004961899039713e-14	0.06914220711671952
YDR308C	2422	23	5.088206054099291e-116	7.315568254281255e-114	0.04005223640989161
YDR309C	68	3	0.0023059227117034078	0.003063377573344028	0.186073880917054
YDR310C	231	5	4.9828530256678696e-11	2.5770132869258917e-10	0.0912916587471838
YDR311W	359	6	3.179115874273452e-17	4.3949748540737073e-16	0.07049038385715696
YDR312W	323	5	8.394626319116168e-16	9.429198429929117e-15	0.06528908102352773
YDR313C	50	1	0.0032422595031096177	0.004218605068412536	0.08435349268239782
YDR314C	0	0	1.0	1.0
YDR315C	109	1	2.0972854751237114e-06	4.529286056115833e-06	0.03869426269834762
YDR316W	196	2	1.5448705907577007e-10	7.211486012538585e-10	0.0430374962665295
YDR317W	0	0	1.0	1.0
YDR318W	6	0	0.5002345503325174	0.532158508872051	0.0
YDR319C	649	5	1.0541312692821812e-32	5.561751311598003e-31	0.03249364124899762
YDR320C	140	8	3.341000267137999e-05	5.7769370223423426e-05	0.2410099790925652
YDR320C-A	118	3	5.4139710053271605e-06	1.0837364166946223e-05	0.10722901612169214
YDR321W	125	2	8.476286045565481e-07	1.973567653767088e-06	0.06748279414591826
YDR322W	245	5	9.358926163920622e-12	5.371575286298153e-11	0.086074992533059
YDR322C-A	352	7	2.0069216309046258e-16	2.476782467667919e-15	0.08387421147397511
YDR323C	1	1	0.833957704750968	0.8748797446229144	4.217674634119891
YDR324C	19	1	0.18501764060444537	0.20317671398055479	0.22198287547999426
YDR325W	165	3	1.8476896783097048e-08	5.880499911432824e-08	0.07668499334763439
YDR326C	46	5	0.12833120250861557	0.1423674277829954	0.45844289501303165
YDR328C	127	4	4.773060241427646e-06	9.679079495222283e-06	0.132840145956532
YDR329C	160	3	3.3784882316787195e-08	1.0183273490767461e-07	0.07908139938974797
YDR330W	170	6	1.8337110740147993e-07	4.806596347611262e-07	0.14885910473364322
YDR331W	106	7	0.0007149860406808212	0.0010102910859841284	0.27852568338527584
YDR332W	53	3	0.014064122693634967	0.01707828750234263	0.23873630004452215
YDR333C	36	2	0.04869036600730364	0.05601974751953205	0.23431525745110507
YDR334W	17	0	0.089212341089415	0.10012883950141017	0.0
YDR335W	56	0	0.0005124477052243453	0.000737509197383686	0.0
YDR336W	441	14	4.663374172634974e-18	7.039124636961611e-17	0.1338944328292029
YDR337W	143	1	3.277699058290245e-08	9.905437353771517e-08	0.029494228210628606
YDR338C	15	0	0.11926257499013669	0.1323835299687852	0.0
YDR339C	197	10	2.577117446163134e-07	6.595906734705912e-07	0.21409515909238028
YDR341C	87	3	0.00023120371298196893	0.00034743991464836774	0.14543705634896179
YDR342C	138	5	3.2462298563614898e-06	6.776431181101607e-06	0.1528142983376772
YDR343C	1	0	1.0	1.0	0.0
YDR345C	40	1	0.011644717099181206	0.014221441502949907	0.10544186585299728
YDR346C	106	4	5.892823870058986e-05	9.716063668781316e-05	0.15915753336301477
YDR347W	139	2	1.5427402631280062e-07	4.111352758688213e-07	0.06068596595855958
YDR348C	88	0	9.312745882664712e-06	1.7816900056954345e-05	0.0
YDR349C	125	0	9.783545074152547e-08	2.707659659357618e-07	0.0
YDR350C	116	1	8.884299829146683e-07	2.058566007954173e-06	0.03635926408724044
YDR351W	119	4	1.2443504024443324e-05	2.3204471998888962e-05	0.14177057593680306
YDR352W	158	2	1.536112267159829e-08	4.95189554284539e-08	0.05338828650784672
YDR353W	299	6	4.052327411675627e-14	3.4525829547476347e-13	0.08463561138702123
YDR354W	308	2	2.1450151170761075e-16	2.630273334393325e-15	0.027387497624155138
YDR356W	163	0	9.497449271446365e-10	3.8737468624175915e-09	0.0
YDR357C	132	1	1.2543518975664536e-07	3.404331176453362e-07	0.03195208056151433
YDR358W	230	4	2.0572855732114267e-11	1.1214643916150629e-10	0.07335086320208506
YDR359C	564	8	6.219139925456328e-27	2.353044323111799e-25	0.059825172115175754
YDR361C	72	1	0.00020369119236645348	0.00030867669230552673	0.05857881436277627
YDR362C	224	3	1.5112393734048297e-11	8.405355547825121e-11	0.05648671384981997
YDR363W	307	7	4.2156132902983124e-14	3.5758100342928604e-13	0.09616847699947635
YDR363W-A	322	3	1.1690850007849956e-16	1.504118084902575e-15	0.039295105286831285
YDR364C	226	10	9.221899440494816e-09	3.136318372695783e-08	0.18662277142123412
YDR365C	138	3	4.81829324200595e-07	1.1674191254683792e-06	0.09168857900260632
YDR366C	229	4	2.3193788384075974e-11	1.2548210441845807e-10	0.07367117264838238
YDR367W	488	7	1.8774639078715592e-23	5.117201390601582e-22	0.06049943122712959
YDR368W	63	2	0.0017009930409979572	0.002294186439676185	0.1338944328292029
YDR369C	95	1	1.1752298005951752e-05	2.213804973214167e-05	0.044396575095998855
YDR370C	92	2	4.7827919664443864e-05	8.014521153561091e-05	0.09168857900260632
YDR371W	225	2	4.663410403750237e-12	2.850082171303678e-11	0.037490441192176815
YDR372C	44	0	0.0023778926773054057	0.0031480802917088833	0.0
YDR373W	390	8	5.960545333343832e-18	8.880594873590771e-17	0.08651640275117725
YDR374C	186	0	5.822517499612448e-11	2.9580652067377376e-10	0.0
YDR374W-A	67	2	0.0010373918059355166	0.0014369075809092379	0.1259007353468624
YDR375C	350	2	1.386869448168963e-18	2.24672850603372e-17	0.02410099790925652
YDR376W	161	5	2.108957598001534e-07	5.493032221968669e-07	0.1309836842894376
YDR377W	78	0	3.2282447897287856e-05	5.619139160329977e-05	0.0
YDR378C	0	0	1.0	1.0
YDR379W	271	2	1.8317189674150434e-14	1.6256505835808512e-13	0.031126750067305472
YDR379C-A	36	1	0.019523299715437592	0.023308801466365287	0.11715762872555253
YDR380W	200	7	1.3327135913337834e-08	4.364712906469583e-08	0.1476186121941962
YDR381W	9	0	0.2995743117240792	0.3235402566620056	0.0
YDR381C-A	0	0	1.0	1.0
YDR382W	7	0	0.41900056436573896	0.44839453771257254	0.0
YDR383C	140	2	1.3661568407830375e-07	3.6851632229564956e-07	0.0602524947731413
YDR384C	103	1	4.385376544397027e-06	8.911766963543217e-06	0.040948297418639715
YDR385W	33	1	0.028836812647228944	0.033842142165086686	0.12780832224605732
YDR386W	40	0	0.00399198540823473	0.005125931109716788	0.0
YDR387C	74	0	5.318493246678281e-05	8.834966684473367e-05	0.0
YDR388W	210	6	1.606388718547778e-09	6.267531560629764e-09	0.12050498954628261
YDR389W	20	1	0.16158005672873316	0.17784629784630515	0.21088373170599456
YDR390C	121	1	4.81494904539159e-07	1.1674191254683792e-06	0.03485681515801563
YDR391C	242	2	6.01027399702688e-13	4.272569314820963e-12	0.03485681515801563
YDR392W	157	2	1.7341808643921857e-08	5.546871051790578e-08	0.053728339288151475
YDR393W	42	0	0.0030794868324129014	0.004018635982120852	0.0
YDR394W	156	5	3.82371749819437e-07	9.474450380058519e-07	0.13518187929871447
YDR395W	103	2	1.2431463544526804e-05	2.3204471998888962e-05	0.08189659483727943
YDR397C	115	3	7.784248803128586e-06	1.5154778221662999e-05	0.11002629480312759
YDR398W	175	1	6.697914032808768e-10	2.795334078569175e-09	0.02410099790925652
YDR399W	52	1	0.002515405042632286	0.00331943423592893	0.08110912757922867
YDR400W	43	0	0.0027057308873225166	0.003554284680902648	0.0
YDR402C	38	0	0.005180423679971411	0.006581094893641614	0.0
YDR403W	116	3	6.896788321809944e-06	1.3560146885035551e-05	0.10907779226172132
YDR404C	227	3	1.0533884192669787e-11	6.009957142067852e-11	0.05574019340246553
YDR405W	46	0	0.0018377848918028903	0.002468262707323312	0.0
YDR406W	9	0	0.2995743117240792	0.3235402566620056	0.0
YDR407C	256	12	1.6176410511250723e-09	6.307155040691722e-09	0.1977034984743699
YDR408C	53	1	0.0022160311042813807	0.0029459997412672723	0.07957876668150739
YDR409W	96	0	3.459790536337665e-06	7.196114059485682e-06	0.0
YDR410C	182	7	1.104806622306751e-07	3.025449472209174e-07	0.16221825515845736
YDR411C	187	6	2.4554636036267245e-08	7.616705061735325e-08	0.13532645884876657
YDR412W	15	0	0.11926257499013669	0.1323835299687852	0.0
YDR414C	76	1	0.00012373463992957525	0.00019394873650449367	0.055495718869998566
YDR415C	93	1	1.5043379855890044e-05	2.7711235602570032e-05	0.045351340151826784
YDR416W	132	3	9.952774299891754e-07	2.286792049487714e-06	0.09585624168454299
YDR418W	40	3	0.06621244177516007	0.07541844972250852	0.31632559755899187
YDR419W	0	0	1.0	1.0
YDR420W	25	2	0.19094019234765136	0.20920118997739437	0.3374139707295913
YDR421W	59	1	0.0010387330942829792	0.0014370348869909583	0.07148601074779476
YDR422C	288	4	1.9694707535012983e-14	1.7345216391096426e-13	0.05857881436277627
YDR423C	119	2	1.7612479773610665e-06	3.874880305204091e-06	0.07088528796840153
YDR424C	165	1	2.254884382617351e-09	8.553984224559621e-09	0.02556166444921146
YDR425W	55	6	0.09128495887851484	0.1023751557157447	0.46010996008580635
YDR427W	121	3	3.765665468347467e-06	7.767698030296371e-06	0.10457044547404688
YDR428C	42	1	0.009004541877122713	0.011134190568766442	0.10042082462190217
YDR429C	135	5	4.633668821395369e-06	9.4030449512508e-06	0.15621017163407006
YDR430C	115	2	2.86913162507496e-06	6.055183844332512e-06	0.07335086320208506
YDR432W	180	1	3.6524987797272093e-10	1.5998111562994043e-09	0.023431525745110506
YDR434W	141	1	4.1826593540224446e-08	1.2335627664093888e-07	0.029912586057587877
YDR435C	118	1	6.952971663091833e-07	1.6381212631889034e-06	0.03574300537389738
YDR436W	93	1	1.5043379855890044e-05	2.7711235602570032e-05	0.045351340151826784
YDR437W	137	1	6.812958547201326e-08	1.9387097775831183e-07	0.030785946234451758
YDR438W	177	6	8.01769332951104e-08	2.2547557133505127e-07	0.14297202149558955
YDR439W	56	2	0.0040479575618311255	0.005188278123042301	0.15063123693285324
YDR440W	133	0	3.67689862111267e-08	1.1001999984401126e-07	0.0
YDR441C	112	2	4.138103072011612e-06	8.454078425271327e-06	0.07531561846642662
YDR443C	95	3	8.772144707357473e-05	0.0001407470575689104	0.13318972528799658
YDR444W	212	4	1.7815914129259332e-10	8.20988158312263e-10	0.07957876668150739
YDR446W	116	2	2.5395306523269393e-06	5.435370592308235e-06	0.07271852817448088
YDR447C	1	1	0.833957704750968	0.8748797446229144	4.217674634119891
YDR448W	0	0	1.0	1.0
YDR449C	91	1	1.9259793729604225e-05	3.494103272522205e-05	0.04634807290241638
YDR450W	109	0	6.968331241136237e-07	1.638384013400429e-06	0.0
YDR451C	251	5	4.5702463573786726e-12	2.8020774841454953e-11	0.08401742299043607
YDR452W	241	4	5.501784415891175e-12	3.3131688142188636e-11	0.07000289849161645
YDR453C	28	0	0.019463238777922193	0.023256406858888537	0.0
YDR454C	140	2	1.3661568407830375e-07	3.6851632229564956e-07	0.0602524947731413
YDR456W	103	8	0.0020664272477815965	0.002763726302788828	0.3275863793491177
YDR457W	0	0	1.0	1.0
YDR458C	85	3	0.00029458438981683503	0.00043686302883873604	0.14885910473364322
YDR459C	50	1	0.0032422595031096177	0.004218605068412536	0.08435349268239782
YDR460W	77	1	0.00010925670058132688	0.00017271448187004148	0.054774995248310275
YDR461W	110	534	0.0	0.0	20.47489322381838
YDR461C-A	124	4	6.837346989057478e-06	1.3466295388379983e-05	0.13605402045548037
YDR462W	313	9	1.4283437396087292e-13	1.1201351963599834e-12	0.1212749894794857
YDR463W	128	81	1.1752487475197342e-12	8.017622238417546e-12	2.668997229403994
YDR464W	19	0	0.06709300648983949	0.07622518378567106	0.0
YDR465C	92	2	4.7827919664443864e-05	8.014521153561091e-05	0.09168857900260632
YDR466W	33	1	0.028836812647228944	0.033842142165086686	0.12780832224605732
YDR468C	13	0	0.1605196230132293	0.1767806112503029	0.0
YDR469W	406	5	4.1516660216422627e-20	8.290358086966894e-19	0.05194180583891492
YDR470C	43	0	0.0027057308873225166	0.003554284680902648	0.0
YDR471W	81	3	0.00047820408438710134	0.0006918620602038289	0.15621017163407006
YDR472W	122	3	3.336489467398052e-06	6.957270096811528e-06	0.1037133106750793
YDR473C	166	3	1.6376450021669517e-08	5.252702960101583e-08	0.07622303555638359
YDR475C	10	0	0.2550810775987267	0.2765261597116451	0.0
YDR476C	192	5	5.241512966250258e-09	1.8538709144468164e-08	0.1098352769302055
YDR477W	109	2	5.969589672992777e-06	1.182200764785863e-05	0.07738852539669525
YDR478W	13	0	0.1605196230132293	0.1767806112503029	0.0
YDR479C	77	0	3.656969471403189e-05	6.281729817813543e-05	0.0
YDR480W	129	4	3.755914222710565e-06	7.767698030296371e-06	0.1307806088099191
YDR481C	149	2	4.578167497517667e-08	1.3433184325624541e-07	0.05661308233717975
YDR482C	89	3	0.00018145742654637103	0.000277542994698984	0.14216880789168174
YDR483W	59	0	0.00035039802304068094	0.0005145911722438601	0.0
YDR484W	103	1	4.385376544397027e-06	8.911766963543217e-06	0.040948297418639715
YDR485C	130	3	1.2676152772791818e-06	2.857724601972785e-06	0.09733095309507442
YDR486C	785	5	9.527625235565066e-40	6.601611172257191e-38	0.02686416964407574
YDR487C	112	4	2.875873616211632e-05	5.0593909962780956e-05	0.15063123693285324
YDR488C	172	2	2.8159933560972097e-09	1.0495643416017533e-08	0.04904272830371967
YDR489W	72	2	0.0005596169618070084	0.0008021827386221598	0.11715762872555253
YDR490C	89	2	6.910979015629594e-05	0.00011249657605119104	0.09477920526112114
YDR492W	255	3	3.635516234230563e-13	2.6908434830193006e-12	0.04961970157788107
YDR493W	71	0	7.740673850893239e-05	0.00012515213752175154	0.0
YDR494W	279	1	2.3534186729237592e-15	2.5157083249041894e-14	0.015117113383942263
YDR495C	59	2	0.0027909609949477447	0.0036603914896110555	0.14297202149558952
YDR496C	2	0	1.0	1.0	0.0
YDR497C	124	6	4.0661179957584596e-05	6.932773374920516e-05	0.20408103068322056
YDR498C	297	5	1.8754211960942204e-14	1.6593149690365942e-13	0.07100462347003184
YDR499W	193	4	1.7404437504064342e-09	6.740263978846736e-09	0.08741294578486822
YDR500C	124	1	3.3352503846414986e-07	8.321485883762801e-07	0.03401350511387009
YDR501W	38	0	0.005180423679971411	0.006581094893641614	0.0
YDR502C	165	2	6.5748988915744385e-09	2.2902630845211748e-08	0.05112332889842292
YDR503C	276	1	3.376858030409827e-15	3.499155050970615e-14	0.01528142983376772
YDR504C	149	0	5.218855833542008e-09	1.848130535634242e-08	0.0
YDR505C	45	2	0.01587470602760241	0.019167632661083657	0.18745220596088405
YDR506C	265	4	3.098514330643668e-13	2.335459490895378e-12	0.0636630133452059
YDR507C	20	0	0.05828221203860109	0.06658343294278801	0.0
YDR508C	191	7	3.8407734727811535e-08	1.1456581038363285e-07	0.15457446303057193
YDR510W	162	1	3.246495809186044e-09	1.1945359819980128e-08	0.02603502860567834
YDR511W	26	0	0.025499741456027267	0.03007567947366957	0.0
YDR512C	1988	20	5.5963327750868776e-95	7.314661315801053e-93	0.04243133434728261
YDR513W	1980	20	1.448948335307341e-94	1.8115004079027213e-92	0.0426027740820191
YDR514C	18	0	0.07731971283635691	0.08730918290239321	0.0
YDR515W	150	3	1.130183484010686e-07	3.08480551331061e-07	0.08435349268239783
YDR516C	16	0	0.10307180343218302	0.115033173207546	0.0
YDR517W	77	0	3.656969471403189e-05	6.281729817813543e-05	0.0
YDR518W	64	0	0.00018642416602594064	0.0002833312311879452	0.0
YDR519W	233	5	3.9240666976182306e-11	2.0515734161820403e-10	0.09050803935879595
YDR520C	100	252	3.9230128974976367e-137	5.937170308818134e-135	10.628540077982127
YDR522C	84	2	0.0001277167368987041	0.0001996134378980849	0.10042082462190217
YDR523C	90	2	6.112797334417016e-05	0.00010029870890223182	0.09372610298044202
YDR524C	86	2	9.988993376370071e-05	0.00015864871833058347	0.09808545660743934
YDR524W-C	73	1	0.00017980605529426636	0.00027538338854788975	0.05777636485095742
YDR524C-B	14	2	0.7189826932804977	0.7589701668605254	0.602524947731413
YDR525W-A	208	3	1.0367180704009689e-10	5.02712109854635e-10	0.06083184568442151
YDR527W	165	6	3.3089641872218967e-07	8.32088021019376e-07	0.15336998669526877
YDR528W	548	12	2.3503394390039404e-24	6.896327609036562e-23	0.09235783870335529
YDR529C	33	0	0.009992541026017154	0.012284545412703005	0.0
YDR530C	615	17	1.1169503800357754e-25	3.649762292946446e-24	0.116586128097623
YDR531W	191	4	2.2124167162789176e-09	8.415085010132313e-09	0.08832826458889825
YDR532C	148	2	5.169167236309606e-08	1.499136700757264e-07	0.05699560316378231
YDR533C	143	2	9.487845487679917e-08	2.6296192481757686e-07	0.05898845642125721
YDR534C	3	0	0.9124358495250326	0.9530364276459249	0.0
YDR536W	62	1	0.0007122297196802582	0.0010066436760582857	0.06802701022774019
YDR538W	221	3	2.168195860447135e-11	1.179687265225305e-10	0.057253501820632005
YDR539W	69	2	0.0008103449262592153	0.0011347023039461944	0.12225143867014177
YDR540C	24	0	0.033489445106636144	0.03904273237548438	0.0
YDR541C	16	0	0.10307180343218302	0.115033173207546	0.0
YDR542W	30	0	0.014887061733410398	0.018009148512587968	0.0
YDR545W	78	0	3.2282447897287856e-05	5.619139160329977e-05	0.0
YIL177C	18	0	0.07731971283635691	0.08730918290239321	0.0
YIL176C	101	4	0.00010707367592267177	0.00016977687075579964	0.167036619173065
YIL173W	4	0	0.7348374969701358	0.7734352937546213	0.0
YIL172C	181	7	1.2422685551558196e-07	3.3795110977772557e-07	0.1631144886123715
YIL169C	1	0	1.0	1.0	0.0
YIL166C	3	0	0.9124358495250326	0.9530364276459249	0.0
YIL165C	116	0	2.948727302154546e-07	7.470227487974552e-07	0.0
YIL164C	115	2	2.86913162507496e-06	6.055183844332512e-06	0.07335086320208506
YIL162W	185	1112	0.0	0.0	25.351644287250373
YIL161W	15	0	0.11926257499013669	0.1323835299687852	0.0
YIL160C	237	3	3.1640981332022773e-12	2.0196146907931516e-11	0.05338828650784673
YIL159W	27	0	0.02227169366836205	0.02640917737871137	0.0
YIL158W	92	2	4.7827919664443864e-05	8.014521153561091e-05	0.09168857900260632
YIL157C	113	1	1.2835330504956645e-06	2.8823110399846024e-06	0.03732455428424682
YIL156W-B	160	2	1.2053084450362757e-08	3.988336517493453e-08	0.05272093292649864
YIL156W	93	4	0.0002779687124420983	0.000413288021006853	0.18140536060730714
YIL155C	151	1	1.2370867582545628e-08	4.06774496667924e-08	0.02793162009350921
YIL154C	277	6	5.567408254950656e-13	4.0022706092776525e-12	0.09135757330223591
YIL153W	106	1	3.032203154830579e-06	6.364306694682722e-06	0.039789383340753694
YIL152W	28	0	0.019463238777922193	0.023256406858888537	0.0
YIL151C	82	1	5.8702919563207435e-05	9.701163517471435e-05	0.05143505651365721
YIL150C	136	0	2.5485611516605562e-08	7.875752382160054e-08	0.0
YIL149C	24	2	0.21600554955785795	0.23612391475142389	0.3514728861766576
YIL148W	162	3	2.653845298457906e-08	8.161638669214661e-08	0.07810508581703503
YIL147C	124	1	3.3352503846414986e-07	8.321485883762801e-07	0.03401350511387009
YIL146C	75	0	4.693875282118863e-05	7.893121855984087e-05	0.0
YIL145C	332	131	8.132015270224154e-07	1.898790898053557e-06	1.6642029429810417
YIL144W	89	1	2.4662937793359477e-05	4.391224620730971e-05	0.04738960263056057
YIL143C	176	2	1.7350647518107536e-09	6.740263978846736e-09	0.04792812084227149
YIL142W	230	7	3.871926275393173e-10	1.690770539847087e-09	0.12836401060364885
YIL140W	168	2	4.5712158879796944e-09	1.637947823786369e-08	0.05021041231095109
YIL139C	30	0	0.014887061733410398	0.018009148512587968	0.0
YIL138C	116	3	6.896788321809944e-06	1.3560146885035551e-05	0.10907779226172132
YIL137C	122	4	8.688105854509895e-06	1.6721986870577778e-05	0.13828441423343907
YIL136W	69	0	9.945608732874915e-05	0.00015813435394736975	0.0
YIL135C	31	4	0.34302026058551555	0.36997552862477495	0.5442160818219215
YIL134C-A	94	3	9.901860441498836e-05	0.0001579190221826395	0.13460663725914548
YIL134W	186	2	5.17456042928228e-10	2.2076333107420172e-09	0.045351340151826784
YIL133C	68	8	0.07708779145314039	0.08730918290239321	0.4961970157788107
YIL132C	63	605	0.0	0.0	40.50306593083388
YIL131C	146	7	7.367234941412436e-06	1.4416117096993169e-05	0.20221727697835096
YIL130W	2	0	1.0	1.0	0.0
YIL129C	0	0	1.0	1.0
YIL128W	140	1	4.725073406568729e-08	1.380787457376868e-07	0.03012624738657065
YIL127C	78	0	3.2282447897287856e-05	5.619139160329977e-05	0.0
YIL126W	26	2	0.16874140470978644	0.18562200047551297	0.3244365103169147
YIL125W	75	1	0.00014014080057303546	0.00021794206168078065	0.056235661788265216
YIL124W	176	3	4.901124024340864e-09	1.7463670547697837e-08	0.07189218126340724
YIL123W	125	1	2.9512009829035267e-07	7.470227487974552e-07	0.03374139707295913
YIL122W	145	7	8.27220987567221e-06	1.6012614942777142e-05	0.20361187888854648
YIL121W	140	21	0.06098295236976685	0.06961352899534123	0.6326511951179836
YIL120W	157	5	3.3947959062208563e-07	8.448061989042035e-07	0.1343208482203787
YIL119C	87	3	0.00023120371298196893	0.00034743991464836774	0.14543705634896179
YIL118W	148	3	1.4390414727567602e-07	3.86184204844803e-07	0.08549340474567348
YIL117C	219	4	7.694646969224612e-11	3.8148202344836844e-10	0.07703515313460987
YIL116W	73	2	0.0004946886260185588	0.0007140949518656454	0.11555272970191484
YIL115C	18	1	0.21196292634373454	0.2318810708394174	0.23431525745110507
YIL114C	190	1	1.0872629173064934e-10	5.232509654752839e-10	0.022198287547999428
YIL113W	229	5	6.327270646312276e-11	3.197551273017742e-10	0.09208896581047799
YIL112W	163	2	8.37829035950336e-09	2.869776525164016e-08	0.05175060900760602
YIL111W	209	3	9.191196448422467e-11	4.5216912553359806e-10	0.06054078422181662
YIL110W	66	2	0.0011738315932126302	0.001615387770415371	0.12780832224605732
YIL109C	88	0	9.312745882664712e-06	1.7816900056954345e-05	0.0
YIL108W	128	3	1.6145214174479576e-06	3.5670813183800246e-06	0.09885174923718495
YIL107C	17	0	0.089212341089415	0.10012883950141017	0.0
YIL106W	88	1	2.7910982300006678e-05	4.9313689464620094e-05	0.04792812084227149
YIL105C	251	2	2.0331231977827092e-13	1.561080308471076e-12	0.03360696919617443
YIL104C	236	7	1.9050478896646825e-10	8.743759308429041e-10	0.12510051880864084
YIL103W	110	0	6.162033582949778e-07	1.469840528226635e-06	0.0
YIL102C-A	195	3	4.961870702652491e-10	2.1263575567030165e-09	0.06488730206338295
YIL102C	324	10	1.0037679795397657e-13	8.130520634272102e-13	0.1301751430283917
YIL101C	171	4	2.4378277624920322e-08	7.574255787191613e-08	0.09865905576888634
YIL099W	57	2	0.003575938879530713	0.0046265971869923804	0.1479885836533295
YIL098C	379	4	3.6603555632538154e-19	6.517246081818171e-18	0.044513716455091196
YIL097W	159	3	3.8119796938469473e-08	1.1376593263785052e-07	0.07957876668150739
YIL096C	194	2	1.9672225779709582e-10	8.99324089500078e-10	0.04348118179505042
YIL095W	58	0	0.00039767933852754694	0.0005794410630534386	0.0
YIL094C	55	0	0.0005818334420044631	0.0008319552772172222	0.0
YIL093C	100	6	0.0006510610069608263	0.0009267950126316119	0.2530604780471935
YIL092W	4	0	0.7348374969701358	0.7734352937546213	0.0
YIL091C	55	0	0.0005818334420044631	0.0008319552772172222	0.0
YIL090W	205	3	1.4877898261584703e-10	6.984717787948868e-10	0.06172206781638865
YIL089W	71	1	0.00023076678219570424	0.00034741878649410866	0.059403868086195646
YIL088C	66	3	0.0029363924043067217	0.0038414906090009	0.19171248336908597
YIL087C	61	0	0.00027213437986156494	0.000404718080833685	0.0
YIL085C	34	2	0.062462610593366996	0.07123190036138283	0.24809850788940535
YIL084C	68	5	0.011572375063041186	0.01414811415551655	0.3101231348617567
YIL083C	147	2	5.836550156549421e-08	1.6825062631737203e-07	0.05738332835537267
YIL082W-A	6	2	1.0	1.0	1.4058915447066305
YIL079C	157	1	5.961850797608392e-09	2.0881001179686883e-08	0.026864169644075737
YIL078W	75	8	0.038847351821272906	0.04505164757494263	0.44988529430612173
YIL077C	78	2	0.00026716814205438765	0.0003980528458432081	0.10814550343897157
YIL076W	65	0	0.000164376073632487	0.00025255858922266437	0.0
YIL075C	77	0	3.656969471403189e-05	6.281729817813543e-05	0.0
YIL074C	78	4	0.0016501883165045842	0.0022293241738825143	0.21629100687794314
YIL073C	116	2	2.5395306523269393e-06	5.435370592308235e-06	0.07271852817448088
YIL072W	67	3	0.0026021737389783518	0.003430788897951513	0.18885110302029365
YIL071C	98	4	0.00015316387529388026	0.00023691378343601542	0.172149985066118
YIL070C	139	2	1.5427402631280062e-07	4.111352758688213e-07	0.06068596595855958
YIL069C	151	1	1.2370867582545628e-08	4.06774496667924e-08	0.02793162009350921
YIL068C	118	4	1.4026113462172762e-05	2.5945377459297383e-05	0.14297202149558952
YIL067C	235	3	4.024392534263501e-12	2.5184201811261585e-11	0.05384265490365819
YIL066C	150	3	1.130183484010686e-07	3.08480551331061e-07	0.08435349268239783
YIL065C	172	4	2.162196452253949e-08	6.794968195034132e-08	0.09808545660743934
YIL064W	346	3	6.581048164894679e-18	9.72946220984815e-17	0.036569433243814085
YIL063C	410	5	2.5749139856558474e-20	5.232625558836317e-19	0.05143505651365721
YIL062C	462	6	1.4757048442517276e-22	3.70601683811864e-21	0.05477499524831028
YIL061C	5	0	0.6025749111409711	0.6379617661950892	0.0
YIL060W	59	0	0.00035039802304068094	0.0005145911722438601	0.0
YIL057C	189	1	1.227254990797498e-10	5.837835775083879e-10	0.02231573880486715
YIL056W	27	0	0.02227169366836205	0.02640917737871137	0.0
YIL055C	80	8	0.023463463840956298	0.027765098878464956	0.4217674634119891
YIL053W	135	2	2.509210252566454e-07	6.424963563005199e-07	0.06248406865362802
YIL052C	377	5	1.325696101573001e-18	2.153694429419867e-17	0.05593732936498529
YIL051C	249	8	1.048881704615594e-10	5.07327054940646e-10	0.13550761876690412
YIL050W	72	2	0.0005596169618070084	0.0008021827386221598	0.11715762872555253
YIL049W	226	2	4.133679185083588e-12	2.5728126616250776e-11	0.03732455428424682
YIL048W	42	0	0.0030794868324129014	0.004018635982120852	0.0
YIL047C	142	4	7.904507210476629e-07	1.8464183983530095e-06	0.11880773617239129
YIL046W-A	621	21	2.316387112975753e-24	6.831560147037721e-23	0.14262667844849874
YIL046W	57	1	0.001336570365979274	0.0018284053698255959	0.07399429182666475
YIL045W	82	2	0.00016331748102758214	0.00025153691306631625	0.10287011302731441
YIL044C	277	4	7.356556706239787e-14	6.096189858441645e-13	0.06090504886815727
YIL043C	89	3	0.00018145742654637103	0.000277542994698984	0.14216880789168174
YIL042C	52	2	0.006649701812724538	0.008364487122698779	0.16221825515845734
YIL041W	360	2	4.179729015269069e-19	7.35599197290856e-18	0.023431525745110506
YIL040W	56	1	0.0015163850739434422	0.0020572612786621224	0.07531561846642662
YIL039W	86	1	3.575242864111736e-05	6.159742873429176e-05	0.04904272830371967
YIL038C	15	3	1.0	1.0	0.8435349268239782
YIL037C	393	12	1.9893358335121568e-16	2.4656617195104337e-15	0.12878395829373712
YIL036W	0	0	1.0	1.0
YIL035C	106	2	8.613577338488659e-06	1.660076517213414e-05	0.07957876668150739
YIL034C	155	2	2.210322669245521e-08	6.931060889220823e-08	0.05442160818219214
YIL033C	284	4	3.180205792894584e-14	2.7379286699007114e-13	0.059403868086195646
YIL031W	182	4	6.513549308868393e-09	2.2771685152159347e-08	0.09269614580483276
YIL030C	54	0	0.0006607105066652648	0.0009365901217234257	0.0
YIL029C	86	3	0.00026097749948525136	0.000389636967689429	0.147128184911159
YIL027C	98	0	2.7025189882929974e-06	5.73935993414809e-06	0.0
YIL026C	144	5	1.5923258706951572e-06	3.523457515339688e-06	0.1464470359069407
YIL024C	103	1	4.385376544397027e-06	8.911766963543217e-06	0.040948297418639715
YIL023C	243	7	8.323885540413631e-11	4.116136349348134e-10	0.12149680015983226
YIL022W	217	4	9.780517185384168e-11	4.766758841791894e-10	0.07774515454598876
YIL021W	93	0	5.013429948919063e-06	1.011657390745036e-05	0.0
YIL020C	61	2	0.0021786695188527124	0.002899682574154582	0.13828441423343907
YIL019W	88	1	2.7910982300006678e-05	4.9313689464620094e-05	0.04792812084227149
YIL018W	241	2	6.779720881492173e-13	4.757210067355372e-12	0.035001449245808225
YIL017C	115	3	7.784248803128586e-06	1.5154778221662999e-05	0.11002629480312759
YIL016W	914	62375	0.0	0.0	287.83091389849915
YIL015W	24	0	0.033489445106636144	0.03904273237548438	0.0
YIL014C-A	84	1	4.580705229058927e-05	7.720878010644164e-05	0.05021041231095109
YIL014W	121	1	4.81494904539159e-07	1.1674191254683792e-06	0.03485681515801563
YIL013C	42	1	0.009004541877122713	0.011134190568766442	0.10042082462190217
YIL011W	153	3	7.866598440506442e-08	2.2166000799290813e-07	0.08269950262980179
YIL010W	0	0	1.0	1.0
YIL009C-A	37	1	0.017151487261615566	0.020601128496564564	0.11399120632756463
YIL009W	18	0	0.07731971283635691	0.08730918290239321	0.0
YIL008W	52	0	0.0008523847809744238	0.0011906885779411978	0.0
YIL007C	259	12	1.1472111219616045e-09	4.620175884034445e-09	0.19541349656153936
YIL006W	189	12	3.1042997557306935e-06	6.4942989797043354e-06	0.2677888656584058
YIL005W	3	0	0.9124358495250326	0.9530364276459249	0.0
YIL004C	87	0	1.0542438284364281e-05	2.0009756624877553e-05	0.0
YIL003W	17	0	0.089212341089415	0.10012883950141017	0.0
YIL002W-A	82	0	1.9618377074888455e-05	3.5513152835279667e-05	0.0
YIL002C	121	4	9.793464148997217e-06	1.8680667436445437e-05	0.1394272606320625
YIL001W	106	2	8.613577338488659e-06	1.660076517213414e-05	0.07957876668150739
YIR001C	36	1	0.019523299715437592	0.023308801466365287	0.11715762872555253
YIR002C	33	1	0.028836812647228944	0.033842142165086686	0.12780832224605732
YIR003W	169	1	1.3872969846356254e-09	5.4758716256962815e-09	0.02495665463976267
YIR004W	107	6	0.0002914516987293855	0.00043277529547965305	0.2365051196702743
YIR005W	52	0	0.0008523847809744238	0.0011906885779411978	0.0
YIR006C	9	1	0.7378705533052564	0.7757757864823637	0.46863051490221014
YIR007W	298	5	1.6642143178515204e-14	1.5001405238188235e-13	0.07076635292147469
YIR008C	76	1	0.00012373463992957525	0.00019394873650449367	0.055495718869998566
YIR009W	169	5	8.134478792560615e-08	2.2809062669924962e-07	0.12478327319881335
YIR010W	884	8	1.7888871565262843e-43	1.2859862546478326e-41	0.03816900121375467
YIR011C	551	16	7.821399105589651e-23	2.008074386439557e-21	0.122473310609652
YIR012W	125	3	2.3208790682643496e-06	4.989673092182532e-06	0.1012241912188774
YIR013C	112	0	4.819080166687415e-07	1.1674191254683792e-06	0.0
YIR014W	150	3	1.130183484010686e-07	3.08480551331061e-07	0.08435349268239783
YIR015W	84	5	0.0018544353738841402	0.0024883009414856955	0.25105206155475546
YIR016W	48	0	0.0014215236412648677	0.0019372812882282296	0.0
YIR017C	185	4	4.5446218929744694e-09	1.632487227139049e-08	0.0911929650620517
YIR018W	422	6	1.7390311140886307e-20	3.5975424234257967e-19	0.05996693792587523
YIR018C-A	46	0	0.0018377848918028903	0.002468262707323312	0.0
YIR019C	1	0	1.0	1.0	0.0
YIR021W	61	3	0.005369742449731768	0.00681257198950086	0.2074266213501586
YIR021W-A	167	0	5.840842815312621e-10	2.466276580826937e-09	0.0
YIR022W	40	4	0.13197072839261523	0.14626395432374834	0.4217674634119891
YIR023W	74	1	0.0001587335336987092	0.00024526505972629676	0.05699560316378231
YIR024C	118	5	3.4643593898255044e-05	5.983042297563506e-05	0.1787150268694869
YIR025W	236	4	1.0019591107687448e-11	5.7222113664657906e-11	0.07148601074779476
YIR026C	75	4	0.0023523070917275636	0.003121393189784314	0.22494264715306087
YIR027C	80	0	2.5162458787843444e-05	4.471857246257343e-05	0.0
YIR028W	179	2	1.206790920298951e-09	4.8364143433026255e-09	0.04712485624714962
YIR029W	183	4	5.777111951315473e-09	2.0333029884954275e-08	0.09218960948895936
YIR030C	63	0	0.00021145269766147245	0.0003188422821843545	0.0
YIR031C	167	7	6.395330313004648e-07	1.5229625105627217e-06	0.17678875711879785
YIR032C	157	1	5.961850797608392e-09	2.0881001179686883e-08	0.026864169644075737
YIR033W	50	0	0.0011003799014160937	0.0015193961135759795	0.0
YIR034C	124	7	9.284953688110972e-05	0.00014865748513453843	0.23809453579709067
YIR035C	63	2	0.0017009930409979572	0.002294186439676185	0.1338944328292029
YIR036C	48	3	0.02559844732229379	0.03017971926004747	0.2636046646324932
YIR037W	82	4	0.0010275496774942937	0.001424976376390852	0.20574022605462883
YIR038C	2	0	1.0	1.0	0.0
YIR039C	7	0	0.41900056436573896	0.44839453771257254	0.0
YIR041W	163	3	2.352106269188725e-08	7.327715684780258e-08	0.07762591351140904
YIR042C	34	0	0.008756156208185779	0.010855066685336584	0.0
YEL077C	20	0	0.05828221203860109	0.06658343294278801	0.0
YEL075C	214	6	9.99153456779052e-10	4.052278935074985e-09	0.11825255983513715
YEL073C	6	0	0.5002345503325174	0.532158508872051	0.0
YEL072W	217	4	9.780517185384168e-11	4.766758841791894e-10	0.07774515454598876
YEL071W	131	1	1.4173208925812526e-07	3.8124473588563067e-07	0.03219598957343428
YEL070W	112	3	1.1192905768751275e-05	2.116055262198836e-05	0.11297342769963994
YEL069C	61	0	0.00027213437986156494	0.000404718080833685	0.0
YEL067C	243	16	1.6752187176702417e-07	4.4307490765600115e-07	0.2777069717939023
YEL066W	243	16	1.6752187176702417e-07	4.4307490765600115e-07	0.2777069717939023
YEL065W	163	1	2.875041166576703e-09	1.068801664446194e-08	0.02587530450380301
YEL064C	10	0	0.2550810775987267	0.2765261597116451	0.0
YEL063C	49	1	0.003681793538180282	0.004751794128831868	0.086074992533059
YEL062W	97	1	9.18291493078114e-06	1.7621269191498942e-05	0.04348118179505042
YEL061C	0	0	1.0	1.0
YEL060C	104	32	0.23638427284889366	0.2576660259958278	1.2977460412676587
YEL059C-A	53	1	0.0022160311042813807	0.0029459997412672723	0.07957876668150739
YEL058W	186	7	6.909616862877438e-08	1.9652426596641023e-07	0.15872969053139374
YEL057C	128	1	2.0449445204082487e-07	5.338391255954534e-07	0.03295058307906165
YEL056W	266	1	1.1256307116466245e-14	1.0491899874683528e-13	0.01585591967714245
YEL055C	76	1	0.00012373463992957525	0.00019394873650449367	0.055495718869998566
YEL054C	196	2	1.5448705907577007e-10	7.211486012538585e-10	0.0430374962665295
YEL053C	91	2	5.4069708447074666e-05	8.958654372778058e-05	0.09269614580483276
YEL052W	230	2	2.552123612562675e-12	1.6528449207035972e-11	0.03667543160104253
YEL051W	191	1	9.632516470433184e-11	4.710595426995004e-10	0.022082066147224563
YEL050C	148	32	0.7051250523432744	0.7446151626930171	0.911929650620517
YEL049W	37	1	0.017151487261615566	0.020601128496564564	0.11399120632756463
YEL048C	185	1	1.992466427734729e-10	9.094186052303514e-10	0.022798241265512924
YEL047C	92	2	4.7827919664443864e-05	8.014521153561091e-05	0.09168857900260632
YEL046C	322	7	7.097108378437157e-15	6.906170944905599e-14	0.09168857900260634
YEL044W	95	0	3.91491737275135e-06	8.040960646676076e-06	0.0
YEL043W	125	6	3.619045090916156e-05	6.233341814273379e-05	0.2024483824377548
YEL042W	86	0	1.1935224662358607e-05	2.2409231809736972e-05	0.0
YEL041W	140	0	1.56386416188517e-08	5.035712651176715e-08	0.0
YEL040W	314	2	1.0434685620342172e-16	1.3576895249454259e-15	0.026864169644075737
YEL039C	82	0	1.9618377074888455e-05	3.5513152835279667e-05	0.0
YEL038W	94	0	4.4301404554849425e-06	8.993200762263998e-06	0.0
YEL037C	173	1	8.537355179089541e-10	3.4995245641442584e-09	0.024379622162542722
YEL036C	27	0	0.02227169366836205	0.02640917737871137	0.0
YEL035C	118	0	2.3070697647661466e-07	5.960448435386392e-07	0.0
YEL034W	187	5	9.516577183577013e-09	3.2084322497684195e-08	0.1127720490406388
YEL032W	133	2	3.200409303667548e-07	8.058473688875687e-07	0.0634236787085698
YEL031W	42	1	0.009004541877122713	0.011134190568766442	0.10042082462190217
YEL030W	242	10	1.4486863137543987e-09	5.702529083094831e-09	0.17428407579007812
YEL029C	67	4	0.0060293058739995225	0.007604065368721766	0.2518014706937248
YEL027W	32	1	0.03285796972047649	0.03846248399398744	0.1318023323162466
YEL026W	503	2	1.5290917817834688e-26	5.428275825331314e-25	0.016770078068071136
YEL025C	10	0	0.2550810775987267	0.2765261597116451	0.0
YEL024W	368	3	4.714879059923054e-19	8.266850449273624e-18	0.034383217125977375
YEL023C	194	1	6.698649539616507e-11	3.3499072610725675e-10	0.02174059089752521
YEL022W	0	0	1.0	1.0
YEL021W	96	223	1.2608528897937768e-116	1.8592730690266694e-114	9.797306702174332
YEL020W-A	0	0	1.0	1.0
YEL020C	37	1	0.017151487261615566	0.020601128496564564	0.11399120632756463
YEL019C	42	0	0.0030794868324129014	0.004018635982120852	0.0
YEL018W	67	0	0.0001278345143068417	0.0001996134378980849	0.0
YEL017C-A	5	0	0.6025749111409711	0.6379617661950892	0.0
YEL017W	115	5	4.9357413972047616e-05	8.246789301372628e-05	0.18337715800521265
YEL016C	116	1	8.884299829146683e-07	2.058566007954173e-06	0.03635926408724044
YEL015W	194	10	3.62890659637039e-07	9.007268811275838e-07	0.21740590897525214
YEL013W	0	0	1.0	1.0
YEL012W	99	2	2.0283159544803034e-05	3.661282189019531e-05	0.0852055481640382
YEL011W	23	2	0.24428853455267077	0.2657278914719897	0.3667543160104253
YEL009C	181	1	3.2354782931715143e-10	1.4335312530068858e-09	0.023302069801767352
YEL007W	8	9	0.0012378693282421194	0.0017010720446165898	4.744883963384878
YEL006W	252	8	7.367888630112418e-11	3.674998049590331e-10	0.1338944328292029
YEL005C	71	2	0.0006330918660557845	0.0009016620410319011	0.11880773617239129
YEL004W	260	10	1.7900620697101406e-10	8.242311419457981e-10	0.16221825515845736
YEL003W	359	12	1.0633690102192907e-14	9.992541140148921e-14	0.14098076771431392
YEL002C	21	0	0.05067847309294388	0.058104445525821426	0.0
YEL001C	58	3	0.0077087480558024205	0.00960628603876917	0.21815558452344264
YER001W	87	0	1.0542438284364281e-05	2.0009756624877553e-05	0.0
YER002W	97	1	9.18291493078114e-06	1.7621269191498942e-05	0.04348118179505042
YER003C	186	0	5.822517499612448e-11	2.9580652067377376e-10	0.0
YER004W	92	3	0.0001261653412996852	0.00019765101547657032	0.1375328685039095
YER005W	243	9	5.297179310157735e-10	2.253260222834108e-09	0.15621017163407006
YER006W	177	4	1.1867392659465992e-08	3.945050588704562e-08	0.09531468099705968
YER007W	209	5	6.892307943754364e-10	2.8743773012713085e-09	0.10090130703636103
YER007C-A	286	5	6.980487002744866e-14	5.818084167070394e-13	0.07373557052657152
YER008C	29	1	0.048694612736939785	0.05601974751953205	0.14543705634896176
YER009W	14	3	1.0	1.0	0.9037874215971196
YER010C	109	2	5.969589672992777e-06	1.182200764785863e-05	0.07738852539669525
YER011W	118	2	1.9897045604047172e-06	4.336032939328355e-06	0.07148601074779476
YER012W	298	5	1.6642143178515204e-14	1.5001405238188235e-13	0.07076635292147469
YER013W	46	0	0.0018377848918028903	0.002468262707323312	0.0
YER014W	662	29	2.4752278013302294e-23	6.590294021041736e-22	0.18476218185721577
YER014C-A	662	29	2.4752278013302294e-23	6.590294021041736e-22	0.18476218185721577
YER015W	238	7	1.5038074299686204e-10	7.042668183835127e-10	0.12404925394470268
YER016W	9	1	0.7378705533052564	0.7757757864823637	0.46863051490221014
YER017C	121	3	3.765665468347467e-06	7.767698030296371e-06	0.10457044547404688
YER018C	167	4	3.939425561700381e-08	1.1720453391277234e-07	0.10102214692502734
YER019W	61	2	0.0021786695188527124	0.002899682574154582	0.13828441423343907
YER019C-A	164	0	8.410326261573595e-10	3.467224826545502e-09	0.0
YER020W	71	0	7.740673850893239e-05	0.00012515213752175154	0.0
YER021W	84	6	0.003992183175173273	0.005125931109716788	0.30126247386570654
YER022W	122	2	1.2217215465666133e-06	2.7596703119813796e-06	0.06914220711671953
YER023W	191	0	3.1766327773999306e-11	1.6806637629095677e-10	0.0
YER024W	136	8	5.259518478909711e-05	8.75977143707204e-05	0.24809850788940535
YER025W	45	1	0.0061315133914341315	0.0077211152866515625	0.09372610298044202
YER026C	68	1	0.00033572485998371057	0.000494811294148211	0.06202462697235134
YER027C	217	2	1.2239379955113754e-11	6.909549037757426e-11	0.03887257727299438
YER028C	56	0	0.0005124477052243453	0.000737509197383686	0.0
YER029C	54	3	0.012472596085788773	0.015213128332846496	0.23431525745110507
YER030W	13	1	0.4217423974288763	0.4509930322821621	0.3244365103169147
YER031C	32	1	0.03285796972047649	0.03846248399398744	0.1318023323162466
YER032W	40	3	0.06621244177516007	0.07541844972250852	0.31632559755899187
YER033C	94	0	4.4301404554849425e-06	8.993200762263998e-06	0.0
YER034W	273	3	4.183132764666409e-14	3.553500225937448e-13	0.04634807290241639
YER035W	144	8	2.1193762814873888e-05	3.818462717679816e-05	0.23431525745110507
YER036C	14	0	0.13822938701339726	0.15287638552193225	0.0
YER037W	1852	18	7.122863339256318e-89	8.192717412812616e-87	0.04099251804220196
YER038C	222	3	1.9223883425100264e-11	1.0529195578833488e-10	0.05699560316378231
YER039C	107	1	2.68148475778068e-06	5.709447923730725e-06	0.03941751994504571
YER039C-A	36	0	0.00673061874481585	0.00844779319105979	0.0
YER040W	58	88	6.152105043584252e-36	3.6102812352707178e-34	6.399230479354318
YER041W	89	6	0.0022747107246353115	0.003022611223978206	0.2843376157833635
YER042W	8	0	0.3533470811815739	0.3796187304082256	0.0
YER043C	166	0	6.595492059164769e-10	2.7606022439779176e-09	0.0
YER044C	48	0	0.0014215236412648677	0.0019372812882282296	0.0
YER044C-A	241	3	1.956025300696609e-12	1.2930001729087585e-11	0.05250217386871234
YER045C	134	0	3.253930151477549e-08	9.84913279007757e-08	0.0
YER046W	89	1	2.4662937793359477e-05	4.391224620730971e-05	0.04738960263056057
YER047C	194	3	5.597194170190797e-10	2.3721049132474042e-09	0.06522177269257565
YER048C	69	2	0.0008103449262592153	0.0011347023039461944	0.12225143867014177
YER048W-A	133	0	3.67689862111267e-08	1.1001999984401126e-07	0.0
YER049W	293	2	1.3004773438529624e-15	1.4382779239419975e-14	0.02878958794621086
YER050C	153	0	3.2061674369439627e-09	1.1819659570426108e-08	0.0
YER051W	27	0	0.02227169366836205	0.02640917737871137	0.0
YER052C	116	4	1.782002794254235e-05	3.247242734396738e-05	0.14543705634896176
YER053C	315	3	2.7066893460192034e-16	3.242952172699258e-15	0.04016832984876087
YER053C-A	266	11	2.1613707532984826e-10	9.795148307501633e-10	0.17441511644856694
YER054C	115	2	2.86913162507496e-06	6.055183844332512e-06	0.07335086320208506
YER055C	151	7	4.124530137441306e-06	8.454078425271327e-06	0.1955213406545645
YER056C	269	4	1.9185775562492797e-13	1.4770735643895058e-12	0.062716351436727
YER056C-A	147	2	5.836550156549421e-08	1.6825062631737203e-07	0.05738332835537267
YER057C	212	1	7.592918523833092e-12	4.41972413264819e-11	0.019894691670376847
YER058W	46	0	0.0018377848918028903	0.002468262707323312	0.0
YER059W	68	1	0.00033572485998371057	0.000494811294148211	0.06202462697235134
YER060W	17	1	0.2429608851032987	0.2644838255213081	0.24809850788940535
YER060W-A	101	0	1.8663892459184906e-06	4.084324411444916e-06	0.0
YER061C	138	2	1.7421779177329422e-07	4.5981024345489446e-07	0.06112571933507088
YER062C	232	2	2.005410424212225e-12	1.3195784152911335e-11	0.03635926408724044
YER063W	38	1	0.01507126965446723	0.01822443908384589	0.11099143773999713
YER064C	3	0	0.9124358495250326	0.9530364276459249	0.0
YER065C	1	0	1.0	1.0	0.0
YER066W	80	0	2.5162458787843444e-05	4.471857246257343e-05	0.0
YER067W	353	4	8.213562472065794e-18	1.2019388747290174e-16	0.04779234712883729
YER068W	95	3	8.772144707357473e-05	0.0001407470575689104	0.13318972528799658
YER069W	133	5	5.873583539400053e-06	1.1700373721887672e-05	0.1585591967714245
YER070W	129	2	5.207614081693054e-07	1.2583608648662502e-06	0.06539030440495955
YER071C	113	2	3.662471638705582e-06	7.59296120915494e-06	0.07464910856849365
YER072W	47	0	0.0016161496717748219	0.002185907046654986	0.0
YER073W	235	3	4.024392534263501e-12	2.5184201811261585e-11	0.05384265490365819
YER074W	414	7	1.257155287167325e-19	2.3627124367644725e-18	0.07131333922424937
YER074W-A	121	3	3.765665468347467e-06	7.767698030296371e-06	0.10457044547404688
YER075C	61	0	0.00027213437986156494	0.000404718080833685	0.0
YER076C	153	0	3.2061674369439627e-09	1.1819659570426108e-08	0.0
YER077C	99	2	2.0283159544803034e-05	3.661282189019531e-05	0.0852055481640382
YER078C	133	0	3.67689862111267e-08	1.1001999984401126e-07	0.0
YER078W-A	299	1	2.122436601671258e-16	2.6137329542208577e-15	0.014105935231170205
YER079W	225	6	2.705341794431749e-10	1.213605355676832e-09	0.11247132357653045
YER080W	219	5	2.0885752283136842e-10	9.502686818063288e-10	0.09629394141826235
YER081W	368	0	1.7552531637972388e-20	3.618086360214308e-19	0.0
YER082C	99	1	7.1765498428746276e-06	1.4076513692487033e-05	0.0426027740820191
YER083C	37	1	0.017151487261615566	0.020601128496564564	0.11399120632756463
YER085C	405	9	2.7097528952610893e-18	4.200482183462676e-17	0.09372610298044204
YER086W	229	3	8.281391020013599e-12	4.805880903743512e-11	0.05525337948628679
YER087W	30	1	0.04269744029876133	0.04941698111454546	0.14058915447066303
YER087C-B	116	2	2.5395306523269393e-06	5.435370592308235e-06	0.07271852817448088
YER088C	0	0	1.0	1.0
YER089C	0	0	1.0	1.0
YER090W	40	3	0.06621244177516007	0.07541844972250852	0.31632559755899187
YER091C	144	0	9.599944312530604e-09	3.2342870381583775e-08	0.0
YER092W	45	1	0.0061315133914341315	0.0077211152866515625	0.09372610298044202
YER093C	203	8	2.3117012203964424e-08	7.209649521963091e-08	0.16621377868452772
YER093C-A	61	0	0.00027213437986156494	0.000404718080833685	0.0
YER094C	164	2	7.4219734305735384e-09	2.5543847515995462e-08	0.05143505651365721
YER095W	443	6	1.4219208162040422e-21	3.2841231381483725e-20	0.05712426141020169
YER096W	90	5	0.0009247352894817602	0.0012867536050833784	0.23431525745110507
YER098W	79	6	0.006972637570390112	0.008730598447052805	0.32032971904708035
YER099C	60	2	0.002465831151026401	0.003259998838977662	0.14058915447066303
YER100W	115	5	4.9357413972047616e-05	8.246789301372628e-05	0.18337715800521265
YER101C	667	10	2.3514649985996457e-31	1.165799586805738e-29	0.06323350276041816
YER102W	118	2	1.9897045604047172e-06	4.336032939328355e-06	0.07148601074779476
YER103W	79	3	0.0006092499963898971	0.0008707248333097163	0.16016485952354018
YER104W	451	8	4.2556032617748925e-21	9.3412115872013e-20	0.07481462765622866
YER105C	77	1	0.00010925670058132688	0.00017271448187004148	0.054774995248310275
YER106W	208	5	7.766193852502295e-10	3.215506180398898e-09	0.10138640947403585
YER107C	37	1	0.017151487261615566	0.020601128496564564	0.11399120632756463
YER109C	14	1	0.3671178212444286	0.3942660298742687	0.3012624738657065
YER110C	13	0	0.1605196230132293	0.1767806112503029	0.0
YER111C	112	6	0.0001636770808580291	0.0002518883842693405	0.2259468553992799
YER112W	240	10	1.8265966070740302e-09	7.036006086592597e-09	0.17573644308832878
YER113C	87	0	1.0542438284364281e-05	2.0009756624877553e-05	0.0
YER114C	10	0	0.2550810775987267	0.2765261597116451	0.0
YER115C	33	0	0.009992541026017154	0.012284545412703005	0.0
YER116C	340	4	3.8924440648729775e-17	5.329868051686785e-16	0.04961970157788107
YER117W	359	0	5.168117715673105e-20	1.0143974396872364e-18	0.0
YER118C	155	2	2.210322669245521e-08	6.931060889220823e-08	0.05442160818219214
YER119C	219	3	2.758165107840505e-11	1.478304523316938e-10	0.05777636485095741
YER120W	232	186	3.349789622360033e-39	2.293409537880065e-37	3.381411560113361
YER121W	0	0	1.0	1.0
YER122C	86	0	1.1935224662358607e-05	2.2409231809736972e-05	0.0
YER123W	131	3	1.1232183098031682e-06	2.5461681118163266e-06	0.09658796872030286
YER124C	194	7	2.6994527853228486e-08	8.293030431833174e-08	0.1521841362826765
YER125W	21	0	0.05067847309294388	0.058104445525821426	0.0
YER126C	39	0	0.004546907111355862	0.005803209675412242	0.0
YER127W	390	3	3.381871574196412e-20	6.800399798322925e-19	0.03244365103169147
YER128W	141	3	3.352837181430794e-07	8.34725828156212e-07	0.08973775817276364
YER129W	162	9	6.124779366890609e-06	1.211265685659831e-05	0.23431525745110507
YER130C	82	42	5.1994311864493266e-05	8.664714214219089e-05	2.1602723735736027
YER131W	84	1	4.580705229058927e-05	7.720878010644164e-05	0.05021041231095109
YER132C	1	0	1.0	1.0	0.0
YER133W	0	0	1.0	1.0
YER134C	4	3	0.26597417272440016	0.28828071378402287	3.1632559755899186
YER136W	110	0	6.162033582949778e-07	1.469840528226635e-06	0.0
YER137C	75	0	4.693875282118863e-05	7.893121855984087e-05	0.0
YER138W-A	1	0	1.0	1.0	0.0
YER139C	1	0	1.0	1.0	0.0
YER140W	179	2	1.206790920298951e-09	4.8364143433026255e-09	0.04712485624714962
YER141W	82	1	5.8702919563207435e-05	9.701163517471435e-05	0.05143505651365721
YER142C	13	0	0.1605196230132293	0.1767806112503029	0.0
YER143W	9	0	0.2995743117240792	0.3235402566620056	0.0
YER144C	103	4	8.432805484053874e-05	0.00013588418139196925	0.16379318967455886
YER145C	0	0	1.0	1.0
YER146W	314	10	3.2463745275629056e-13	2.4341460114751327e-12	0.1343208482203787
YER147C	95	0	3.91491737275135e-06	8.040960646676076e-06	0.0
YER148W	44	2	0.017978460079152946	0.021558407822186945	0.19171248336908597
YER149C	225	9	4.321878280955335e-09	1.5612513815184756e-08	0.16870698536479567
YER150W	11	0	0.21796941923025684	0.2376833769422084	0.0
YER151C	40	0	0.00399198540823473	0.005125931109716788	0.0
YER152C	215	8	5.682292654023528e-09	2.004838346827565e-08	0.1569367305719029
YER153C	1	0	1.0	1.0	0.0
YER154W	68	2	0.0009168484840522304	0.00127670596411244	0.12404925394470268
YER155C	0	0	1.0	1.0
YER156C	159	3	3.8119796938469473e-08	1.1376593263785052e-07	0.07957876668150739
YER157W	0	0	1.0	1.0
YER158C	41	0	0.0035057274102342825	0.004543934716307721	0.0
YER159C	112	2	4.138103072011612e-06	8.454078425271327e-06	0.07531561846642662
YER161C	160	3	3.3784882316787195e-08	1.0183273490767461e-07	0.07908139938974797
YER162C	235	3	4.024392534263501e-12	2.5184201811261585e-11	0.05384265490365819
YER163C	116	6	0.00010300978702494667	0.00016351346541001058	0.21815558452344264
YER164W	6	1	1.0	1.0	0.7029457723533152
YER165W	355	14	1.0293079941182217e-13	8.325668458753717e-13	0.16633083064134785
YER166W	77	0	3.656969471403189e-05	6.281729817813543e-05	0.0
YER167W	165	9	4.3558100352902316e-06	8.883072167714228e-06	0.23005498004290315
YER168C	39	1	0.013246265716120314	0.0161191862322065	0.10814550343897157
YER169W	82	2	0.00016331748102758214	0.00025153691306631625	0.10287011302731441
YER170W	31	0	0.013029063427369385	0.01586830660118622	0.0
YER171W	18	1	0.21196292634373454	0.2318810708394174	0.23431525745110507
YER172C	6	0	0.5002345503325174	0.532158508872051	0.0
YER173W	127	6	2.8664680145731546e-05	5.05366571177505e-05	0.19926021893479803
YER174C	131	0	4.6952967262705816e-08	1.3762819303150926e-07	0.0
YER175C	98	3	6.0992653839775604e-05	0.0001002769446062177	0.1291124887995885
YER175W-A	130	2	4.610714170545289e-07	1.126911058002803e-06	0.06488730206338295
YER176W	93	2	4.23079726075507e-05	7.167065683640193e-05	0.09070268030365357
YER177W	115	1	1.0043158105521692e-06	2.2957661278013742e-06	0.03667543160104253
YER178W	173	1	8.537355179089541e-10	3.4995245641442584e-09	0.024379622162542722
YER179W	41	2	0.026119379226251765	0.030749754335757197	0.20574022605462883
YER180C	482	5	4.756516356580606e-24	1.3475234269307915e-22	0.04375181155726028
YER180C-A	470	6	5.68507697213178e-23	1.486130803033176e-21	0.05384265490365819
YER182W	136	2	2.221848987773312e-07	5.768782631460189e-07	0.06202462697235134
YER183C	118	2	1.9897045604047172e-06	4.336032939328355e-06	0.07148601074779476
YER184C	88	0	9.312745882664712e-06	1.7816900056954345e-05	0.0
YER185W	179	3	3.413319889895087e-09	1.2511155313439544e-08	0.07068728437072444
YER186C	46	2	0.01401756256214149	0.017039738384036295	0.18337715800521265
YER187W	44	1	0.0069682220836470325	0.008728870660652163	0.09585624168454299
YER188C-A	150	4	3.028090588532859e-07	7.641311529026975e-07	0.11247132357653043
YER189W	54	0	0.0006607105066652648	0.0009365901217234257	0.0
YER190W	345	0	2.7741372575438467e-19	5.048754230422361e-18	0.0
YER190C-B	314	5	2.460295480220136e-15	2.6153714060528655e-14	0.06716042411018935
YFL068W	32	0	0.011407903360603646	0.013955935381159664	0.0
YFL067W	2	0	1.0	1.0	0.0
YFL066C	16	0	0.10307180343218302	0.115033173207546	0.0
YFL062W	35	329	3.121195089102363e-260	5.279409693361085e-258	39.646141560726974
YFL061W	167	4	3.939425561700381e-08	1.1720453391277234e-07	0.10102214692502734
YFL060C	408	7	2.567367154480865e-19	4.702206530388361e-18	0.07236206480107657
YFL059W	317	5	1.7191902231088555e-15	1.8725498055111797e-14	0.06652483650031374
YFL058W	411	4	7.96848931277105e-21	1.6848081631524376e-19	0.041047928312602344
YFL057C	1111	12	2.300419590487573e-53	1.9173497195498598e-51	0.04555544159265409
YFL056C	142	3	2.9711563799723074e-07	7.510822128009116e-07	0.08910580212929348
YFL055W	115	2	2.86913162507496e-06	6.055183844332512e-06	0.07335086320208506
YFL054C	191	8	9.366934362656538e-08	2.599866772183289e-07	0.1766565291777965
YFL053W	68	1	0.00033572485998371057	0.000494811294148211	0.06202462697235134
YFL052W	86	3	0.00026097749948525136	0.000389636967689429	0.147128184911159
YFL051C	80	1	7.52475007979282e-05	0.00012193529926426742	0.05272093292649864
YFL050C	73	1	0.00017980605529426636	0.00027538338854788975	0.05777636485095742
YFL049W	197	2	1.3690450360063966e-10	6.458882692430506e-10	0.04281903181847605
YFL048C	155	3	6.178673890404255e-08	1.774902774411332e-07	0.08163241227328821
YFL047W	30	1	0.04269744029876133	0.04941698111454546	0.14058915447066303
YFL046W	15	0	0.11926257499013669	0.1323835299687852	0.0
YFL045C	45	0	0.0020902438931921586	0.0027878769590075495	0.0
YFL044C	299	2	6.323851202916647e-16	7.201676884747254e-15	0.02821187046234041
YFL042C	343	3	9.428665177468012e-18	1.369299329182286e-16	0.03688928251416814
YFL041W-A	130	1	1.6015040338253672e-07	4.256122781205955e-07	0.03244365103169147
YFL041W	172	2	2.8159933560972097e-09	1.0495643416017533e-08	0.04904272830371967
YFL040W	112	6	0.0001636770808580291	0.0002518883842693405	0.2259468553992799
YFL039C	0	0	1.0	1.0
YFL038C	344	4	2.4115915920255183e-17	3.3662774868297953e-16	0.04904272830371967
YFL037W	0	0	1.0	1.0
YFL036W	0	0	1.0	1.0
YFL034C-B	142	2	1.0713664370617513e-07	2.9396127764991085e-07	0.059403868086195646
YFL034C-A	255	4	1.0271942273799679e-12	7.074723355284066e-12	0.06615960210384142
YFL034W	54	0	0.0006607105066652648	0.0009365901217234257	0.0
YFL033C	14	0	0.13822938701339726	0.15287638552193225	0.0
YFL031W	275	2	1.1321777185739215e-14	1.053584799274858e-13	0.030673997339053755
YFL030W	29	0	0.017017870759519008	0.020496287903244776	0.0
YFL029C	54	0	0.0006607105066652648	0.0009365901217234257	0.0
YFL028C	0	0	1.0	1.0
YFL027C	74	2	0.0004373103162878347	0.0006354147622464217	0.11399120632756463
YFL026W	293	6	8.281440872720108e-14	6.82329032364088e-13	0.08636876383863258
YFL025C	6	0	0.5002345503325174	0.532158508872051	0.0
YFL024C	86	5	0.0014711953677952671	0.002003040852317846	0.24521364151859834
YFL023W	112	1	1.4510994889008653e-06	3.2258496948855337e-06	0.03765780923321331
YFL022C	45	2	0.01587470602760241	0.019167632661083657	0.18745220596088405
YFL021W	42	420	0.0	0.0	42.176746341198914
YFL020C	78	1	9.647932319391625e-05	0.00015408291799172795	0.054072751719485786
YFL018C	150	2	4.0547999647356553e-08	1.2007803603086897e-07	0.056235661788265216
YFL017W-A	14	0	0.13822938701339726	0.15287638552193225	0.0
YFL017C	75	1	0.00014014080057303546	0.00021794206168078065	0.056235661788265216
YFL016C	251	3	5.879345111808361e-13	4.189853003470866e-12	0.05041045379426165
YFL014W	352	29	1.464056835066559e-08	4.743544145615651e-08	0.3474788761064683
YFL013C	85	3	0.00029458438981683503	0.00043686302883873604	0.14885910473364322
YFL012W	200	2	9.528389101311744e-11	4.671591280617548e-10	0.04217674634119891
YFL011W	69	0	9.945608732874915e-05	0.00015813435394736975	0.0
YFL010W-A	0	0	1.0	1.0
YFL010C	0	0	1.0	1.0
YFL009W	81	3	0.00047820408438710134	0.0006918620602038289	0.15621017163407006
YFL008W	155	3	6.178673890404255e-08	1.774902774411332e-07	0.08163241227328821
YFL007W	8	0	0.3533470811815739	0.3796187304082256	0.0
YFL005W	147	4	4.339559980884995e-07	1.0633493587588242e-06	0.11476665671074535
YFL004W	176	3	4.901124024340864e-09	1.7463670547697837e-08	0.07189218126340724
YFL003C	227	1	1.2402854529242928e-12	8.431302174666203e-12	0.01858006446748851
YFL002C	18	0	0.07731971283635691	0.08730918290239321	0.0
YFL001W	97	2	2.5912799037923685e-05	4.588192957730884e-05	0.08696236359010084
YFR001W	76	0	4.142947351190811e-05	7.030419066597331e-05	0.0
YFR002W	211	4	2.0086284723018752e-10	9.146177628034905e-10	0.0799559172345003
YFR003C	54	0	0.0006607105066652648	0.0009365901217234257	0.0
YFR004W	57	2	0.003575938879530713	0.0046265971869923804	0.1479885836533295
YFR005C	107	5	0.00012659833706052815	0.00019822135486934316	0.19708759972522857
YFR006W	176	1	5.932766314695445e-10	2.497755422826757e-09	0.023964060421135747
YFR007W	190	7	4.31962967490195e-08	1.2720015494296528e-07	0.15538801283599601
YFR008W	97	1	9.18291493078114e-06	1.7621269191498942e-05	0.04348118179505042
YFR009W	171	1	1.0882611130168196e-09	4.391992744533143e-09	0.024664763942221585
YFR010W	210	4	2.2646017871157744e-10	1.0230734389397345e-09	0.08033665969752174
YFR011C	0	0	1.0	1.0
YFR012W	313	6	7.643831259564964e-15	7.363429409339718e-14	0.0808499929863238
YFR012W-A	97	1	9.18291493078114e-06	1.7621269191498942e-05	0.04348118179505042
YFR013W	195	2	1.743294185414103e-10	8.052758923949001e-10	0.043258201375588626
YFR014C	251	6	1.2292575282962324e-11	6.915911851035104e-11	0.1008209075885233
YFR015C	118	6	8.168250196415035e-05	0.00013187986209877277	0.21445803224338428
YFR016C	35	0	0.007675546930969787	0.009573209802647418	0.0
YFR017C	518	10	1.1220436164062918e-23	3.102342710554127e-22	0.08142229023397472
YFR018C	225	1	1.5790202346614498e-12	1.0534739407816704e-11	0.018745220596088408
YFR019W	0	0	1.0	1.0
YFR021W	30	1	0.04269744029876133	0.04941698111454546	0.14058915447066303
YFR022W	135	0	2.8796922776537235e-08	8.809101217439663e-08	0.0
YFR023W	448	18	7.695636086963495e-17	1.0197604409245865e-15	0.16946014154945993
YFR024C-A	124	2	9.574562170732356e-07	2.2051784959504113e-06	0.06802701022774019
YFR025C	75	2	0.00038660198582204035	0.0005650185566613861	0.11247132357653043
YFR026C	160	2	1.2053084450362757e-08	3.988336517493453e-08	0.05272093292649864
YFR027W	254	4	1.157997120213936e-12	7.909312872150054e-12	0.066420072978266
YFR028C	0	0	1.0	1.0
YFR029W	187	12	3.872183767762392e-06	7.981614438127299e-06	0.27065291769753314
YFR030W	66	2	0.0011738315932126302	0.001615387770415371	0.12780832224605732
YFR031C	99	1	7.1765498428746276e-06	1.4076513692487033e-05	0.0426027740820191
YFR031C-A	296	6	5.793080622726215e-14	4.842442828677102e-13	0.08549340474567348
YFR032C	97	0	3.0577267195586314e-06	6.401523976767997e-06	0.0
YFR032C-A	225	5	1.0201925821624886e-10	4.955344206094993e-10	0.09372610298044204
YFR032C-B	11	0	0.21796941923025684	0.2376833769422084	0.0
YFR033C	318	6	4.212721119320361e-15	4.310917999503807e-14	0.07957876668150739
YFR034C	192	3	7.122432748491871e-10	2.963900921604685e-09	0.0659011661581233
YFR035C	243	4	4.328836738983601e-12	2.6682893982738142e-11	0.06942674294847558
YFR036W	278	5	1.8155228937530097e-13	1.4052587028228208e-12	0.07585745744819948
YFR037C	147	3	1.623829473736861e-07	4.3094800662024406e-07	0.08607499253305902
YFR038W	115	5	4.9357413972047616e-05	8.246789301372628e-05	0.18337715800521265
YFR039C	272	7	2.6825578909952184e-12	1.731469184187823e-11	0.10854309720161485
YFR040W	315	17	1.2500859434555387e-10	5.931719687139276e-10	0.22762053580964495
YFR041C	130	2	4.610714170545289e-07	1.126911058002803e-06	0.06488730206338295
YFR042W	398	4	3.7717544664994225e-20	7.557965134786822e-19	0.04238868979014966
YFR043C	24	0	0.033489445106636144	0.03904273237548438	0.0
YFR044C	205	2	5.2091851023618036e-11	2.662935424327354e-10	0.041148045210925764
YFR045W	224	4	4.2244472595869833e-11	2.2006155969098495e-10	0.07531561846642662
YFR046C	85	6	0.003568700338484814	0.004623472774639821	0.29771820946728644
YFR047C	173	2	2.4948525237561473e-09	9.402291523015467e-09	0.048759244325085445
YFR048W	24	0	0.033489445106636144	0.03904273237548438	0.0
YFR049W	139	0	1.766880318443676e-08	5.6451826174275446e-08	0.0
YFR050C	329	5	4.0990663884309e-16	4.78168981741706e-15	0.06409839869483118
YFR051C	385	4	1.7857449539791108e-19	3.3235660939591796e-18	0.043819996198648216
YFR052W	183	4	5.777111951315473e-09	2.0333029884954275e-08	0.09218960948895936
YFR053C	260	4	5.641461948403882e-13	4.050442904528181e-12	0.06488730206338295
YFR055W	141	1	4.1826593540224446e-08	1.2335627664093888e-07	0.029912586057587877
YFR057W	25	1	0.08265525546764645	0.09309643051203187	0.16870698536479564
YGL263W	194	8	6.604850205533894e-08	1.8888360781713289e-07	0.1739247271802017
YGL262W	84	3	0.00033251746149958323	0.0004910908888248852	0.15063123693285327
YGL261C	45	3	0.03660907254681965	0.04261055984957697	0.28117830894132606
YGL260W	148	3	1.4390414727567602e-07	3.86184204844803e-07	0.08549340474567348
YGL259W	90	3	0.00016075464632911722	0.0002479881896563179	0.14058915447066303
YGL258W-A	217	8	4.49580591127954e-09	1.6200112653990372e-08	0.15549030909197753
YGL258W	74	1	0.0001587335336987092	0.00024526505972629676	0.05699560316378231
YGL257C	267	9	3.1908126070361625e-11	1.6866142741787657e-10	0.14216880789168174
YGL256W	58	1	0.001178212970378226	0.001619866792408601	0.07271852817448088
YGL255W	89	4	0.00044747216985764734	0.0006495235862825163	0.1895584105222423
YGL254W	227	4	2.94800662433284e-11	1.5698135274572376e-10	0.07432025786995404
YGL253W	218	3	3.1108899610741355e-11	1.648915038353673e-10	0.05804139404752144
YGL252C	147	4	4.339559980884995e-07	1.0633493587588242e-06	0.11476665671074535
YGL251C	186	6	2.7641164105373174e-08	8.478097854400061e-08	0.13605402045548035
YGL250W	504	8	7.813863791783045e-24	2.170895201282333e-22	0.06694721641460145
YGL249W	63	2	0.0017009930409979572	0.002294186439676185	0.1338944328292029
YGL248W	144	3	2.3332514700070498e-07	6.003816198662436e-07	0.0878682215441644
YGL247W	121	3	3.765665468347467e-06	7.767698030296371e-06	0.10457044547404688
YGL246C	169	2	4.049707282579592e-09	1.4675404273544571e-08	0.04991330927952534
YGL245W	421	5	6.92265794933832e-21	1.4800076530351182e-19	0.050091147673632916
YGL244W	368	6	1.0873155272627174e-17	1.5711436174090171e-16	0.06876643425195475
YGL243W	70	3	0.0018106090812141334	0.0024363155886903327	0.1807574843194239
YGL242C	78	0	3.2282447897287856e-05	5.619139160329977e-05	0.0
[truncated: 3,752 more rows]
