# Supplementary material for: Overexpression profiling reveals cellular requirements in the context of genetic backgrounds and environments
Source: PLoS Genet. 2023 Apr 28;19(4):e1010732. doi: 10.1371/journal.pgen.1010732 (PMC10171610; doi:10.1371/journal.pgen.1010732)
Supplement: S1 Data — (ZIP) [file pgen.1010732.s025.zip › S1_Data/Fig_3/Fig.3E/CEN.PK_N1.csv]

	Mix	N1	p_values	q_values	FC
YAL068C	0	0	1.0	1.0
YAL067W-A	58	4	0.011560842174080823	0.013935527843877346	0.2739204199212231
YAL067C	3	0	0.881611649736714	0.9225161203849787	0.0
YAL065C	31	5	0.4691878800424034	0.5012631428801527	0.6406203369125381
YAL064W-B	26	0	0.020671529939997876	0.02436605220023115	0.0
YAL064C-A	10	0	0.23314802869882134	0.2536576452983204	0.0
YAL064W	0	0	1.0	1.0
YAL063C-A	92	0	2.8277028793011664e-06	5.488396644907529e-06	0.0
YAL063C	0	0	1.0	1.0
YAL062W	42	4	0.08046701907163868	0.09034865807906951	0.3782710560816891
YAL061W	137	2	7.159549673170969e-08	1.8538752890772733e-07	0.05798315458186475
YAL060W	178	11	1.4959877958878308e-06	3.0530254840847816e-06	0.24545116279457915
YAL059W	50	0	0.0007470093112940403	0.0010175392110971166	0.0
YAL058W	173	8	2.280509892251334e-07	5.403595958197511e-07	0.1836691832997797
YAL056W	285	2	4.1724660547980497e-16	4.180462069885642e-15	0.027872604132334985
YAL055W	87	4	0.00030632050930120273	0.0004361597546400636	0.18261361328081543
YAL054C	374	2	4.97674082508914e-21	9.35334525656459e-20	0.021239818656993238
YAL053W	207	4	7.200927554664866e-11	3.137313209611943e-10	0.07675064906005286
YAL051W	147	2	1.9733316478775696e-08	5.6573431240996525e-08	0.054038722297384156
YAL049C	15	0	0.10495600005934085	0.11639065876229641	0.0
YAL048C	188	2	1.0162314922173212e-10	4.316356951064855e-10	0.04225368179635889
YAL047C	36	0	0.005066614698044555	0.0063192585401115236	0.0
YAL046C	191	4	5.523513033592653e-10	2.088476229861364e-09	0.08318002280330336
YAL044W-A	98	2	1.1117361591265736e-05	1.981895428126759e-05	0.08105808344607623
YAL044C	30	0	0.011715443183583077	0.01407468430097896	0.0
YAL043C	636	8	1.163095516778254e-32	5.972287783028338e-31	0.04996032816173252
YAL042W	551	4	7.648265556556827e-30	3.075886378724358e-28	0.02883372841276033
YAL041W	134	2	1.0542359429976009e-07	2.641791245393988e-07	0.05928128490832441
YAL040C	478	25	3.7966245100960325e-17	4.466785100755793e-16	0.20773253602812425
YAL039C	172	2	7.922316577125619e-10	2.907545796748528e-09	0.04618425684718297
YAL038W	15	0	0.10495600005934085	0.11639065876229641	0.0
YAL037C-A	160	0	4.1365654353527015e-10	1.6019789776911372e-09	0.0
YAL037W	40	2	0.0220490964226854	0.025936664660843472	0.19859230444288678
YAL036C	5	1	1.0	1.0	0.7943692177715471
YAL035W	68	4	0.0033384294452082595	0.004247634455617854	0.2336380052269256
YAL034W-A	42	0	0.00221763897730142	0.0028737363133079013	0.0
YAL034C	134	0	1.1910879511909782e-08	3.573263853572935e-08	0.0
YAL033W	126	2	2.960976400054759e-07	6.840415570350188e-07	0.06304517601361485
YAL032C	352	8	4.307801765934233e-17	5.025186197948838e-16	0.09026922929222127
YAL031C	219	2	1.915153773533255e-12	1.0894213008496292e-11	0.03627256702153183
YAL030W	107	0	3.9780520577076166e-07	8.992837021964035e-07	0.0
YAL029C	15	0	0.10495600005934085	0.11639065876229641	0.0
YAL028W	87	5	0.0007184595327259563	0.0009835421977402938	0.2282670166010193
YAL027W	16	0	0.09002824107263034	0.10067128415490902	0.0
YAL026C	209	10	1.5492533179384365e-08	4.5457937915632384e-08	0.19004048272046584
YAL025C	103	4	4.0385542338349625e-05	6.620788312082346e-05	0.15424645005272758
YAL024C	70	4	0.0025999380880748096	0.003342030385453337	0.22696263364901345
YAL023C	178	8	1.2309321586216695e-07	3.0512510413836866e-07	0.17850993657787576
YAL022C	26	2	0.1398130445864106	0.15409444603611488	0.3055266222198258
YAL021C	16	0	0.09002824107263034	0.10067128415490902	0.0
YAL020C	54	2	0.0034830033138738077	0.004416924378850775	0.14710541069843466
YAL019W	82	30	0.10020533061320445	0.11179066078691345	1.45311442275283
YAL018C	216	4	2.2896046854460756e-11	1.0855331035449612e-10	0.07355270534921733
YAL017W	159	5	8.56691701457423e-08	2.1945808352256744e-07	0.12490082040433131
YAL016W	118	1	2.8835615035814594e-07	6.692236564607333e-07	0.033659712617438435
YAL015C	55	0	0.00038069713469049513	0.000535958193783363	0.0
YAL014C	196	1	1.2297368099106013e-11	6.133752292971264e-11	0.02026452086151906
YAL013W	74	2	0.00025316107567033096	0.0003641644187543955	0.10734719159074961
YAL012W	5	0	0.5726487103110265	0.6066131392519274	0.0
YAL011W	231	8	1.700270283327301e-10	6.999466284477672e-10	0.13755311130243242
YAL010C	118	2	8.327106264817614e-07	1.7684338304640362e-06	0.06731942523487687
YAL009W	163	0	2.809590559166838e-10	1.1205239463084941e-09	0.0
YAL008W	254	2	2.182079489644285e-14	1.7143632711672517e-13	0.031274378652423114
YAL007C	175	7	7.334223755370531e-08	1.8982502617972963e-07	0.15887384355430945
YAL005C	51	0	0.0006525812457226995	0.0008952754637765374	0.0
YAL003W	72	1	0.00011847032364817306	0.00017976855707140985	0.055164529011912995
YAL002W	1	1	0.863117006771865	0.9061310525638911	3.9718460888577356
YAL001C	39	0	0.0033477270663027875	0.0042547576482447145	0.0
YAR002W	39	1	0.009827529494452874	0.011921139447922058	0.1018422074066086
YAR002C-A	92	4	0.00016278487878589284	0.0002413446346732843	0.17268896038511894
YAR003W	107	1	1.2056958094886646e-06	2.505042124410878e-06	0.03712005690521248
YAR007C	157	2	5.4475867567933134e-09	1.7376079555362365e-08	0.05059676546315586
YAR008W	279	1	2.9922855642641927e-16	3.067492741547838e-15	0.014236007486945288
YAR009C	94	4	0.00012637695340249176	0.00019116093083054446	0.16901472718543556
YAR010C	125	2	3.3692674647418364e-07	7.719783740928406e-07	0.06354953742172377
YAR014C	76	0	2.3225297283868945e-05	3.9365954812711555e-05	0.0
YAR015W	243	7	1.4672519557207097e-11	7.205948759478908e-11	0.11441531943211586
YAR018C	93	2	2.128697379928945e-05	3.635918809614305e-05	0.08541604492167172
YAR019C	35	2	0.042677381677603175	0.04912682586627219	0.22696263364901345
YAR020C	153	2	9.114324873538423e-09	2.7970374785335896e-08	0.051919556717094584
YAR023C	26	0	0.020671529939997876	0.02436605220023115	0.0
YAR027W	71	1	0.00013520949159696145	0.00020286715005847256	0.05594149420926388
YAR028W	80	0	1.3697095095824367e-05	2.41040372999039e-05	0.0
YAR029W	377	4	2.953257148799991e-20	5.11939520134515e-19	0.04214160306480356
YAR031W	13	0	0.1434106212835134	0.15766669527843347	0.0
YAR033W	214	8	1.4162364944662632e-09	4.987615480511623e-09	0.14848022762084992
YAR035W	0	0	1.0	1.0
YAR035C-A	253	11	1.6821640344947646e-10	6.93983168032955e-10	0.17268896038511894
YAR042W	46	2	0.009988960013753597	0.012101645047208119	0.17268896038511894
YAR050W	21	0	0.04264011566641575	0.04912325825271574	0.0
YAR064W	115	1	4.2579643723880067e-07	9.55798325745645e-07	0.03453779207702379
YAR066W	340	11	3.5291905528861024e-15	3.1369976614602744e-14	0.1285009028748091
YAR068W	213	4	3.354508274876273e-11	1.542108480320819e-10	0.07458865894568517
YAR071W	1	0	1.0	1.0	0.0
YBL111C	145	2	2.5531691308435312e-08	7.183598665108193e-08	0.054784083984244634
YBL108C-A	194	7	6.847697025787821e-09	2.1449403919011853e-08	0.14331403413404203
YBL107C	103	0	6.704556548872078e-07	1.4528223328019335e-06	0.0
YBL106C	199	2	2.480434496147986e-11	1.166392378360349e-10	0.03991805114429885
YBL105C	128	8	5.494870841018568e-05	8.817243919279515e-05	0.24824038055360848
YBL104C	171	4	7.05419992234234e-09	2.1929029055886916e-08	0.09290868044111662
YBL103C	89	12	0.05239359688159399	0.05991560462637643	0.5355298097336273
YBL102W	30	0	0.011715443183583077	0.01407468430097896	0.0
YBL101C	285	10	1.302553536664062e-12	7.703097861304856e-12	0.13936302066167494
YBL100W-C	204	2	1.3070816576382657e-11	6.474613792487223e-11	0.03893966753782094
YBL099W	3	0	0.881611649736714	0.9225161203849787	0.0
YBL098W	9	1	0.6866642925079336	0.7249873960369242	0.44131623209530396
YBL097W	7	0	0.391941754250818	0.42006280818047975	0.0
YBL095W	139	8	1.4578967818025237e-05	2.5515412027225546e-05	0.22859545835152434
YBL093C	72	0	3.943139536875326e-05	6.484699878916214e-05	0.0
YBL092W	163	2	2.518302799678936e-09	8.529304711986786e-09	0.04873430783874522
YBL091C-A	310	7	3.1698999306212273e-15	2.8307600156836457e-14	0.08968684716775532
YBL091C	693	26	4.142354684003727e-28	1.4982818734405935e-26	0.14901587057763513
YBL090W	126	0	3.360339117410317e-08	9.228896974320311e-08	0.0
YBL089W	95	8	0.0026720748318058295	0.0034339893536794023	0.3344712495880198
YBL088C	3	2	0.5812775861006843	0.6155270479957715	2.647897392571824
YBL087C	221	4	1.2115206288796518e-11	6.048138139485138e-11	0.07188861699290018
YBL086C	194	4	3.76961403099788e-10	1.4667828343889585e-09	0.08189373379088115
YBL085W	135	4	6.909350764680071e-07	1.4943842139027862e-06	0.11768432855874772
YBL084C	0	0	1.0	1.0
YBL082C	178	7	5.046860718659175e-08	1.3381510370220798e-07	0.1561961945056413
YBL081W	253	2	2.4793903820082283e-14	1.919108221659397e-13	0.03139799279729435
YBL080C	103	4	4.0385542338349625e-05	6.620788312082346e-05	0.15424645005272758
YBL079W	101	0	8.706271344512563e-07	1.8435112850622882e-06	0.0
YBL078C	50	0	0.0007470093112940403	0.0010175392110971166	0.0
YBL076C	113	2	1.5902555722012589e-06	3.2350759800953097e-06	0.07029816086473868
YBL075C	81	4	0.0006530653600453993	0.0008955123713927257	0.19614054759791286
YBL074C	138	2	6.293378743177742e-08	1.6466433645138852e-07	0.05756298679503964
YBL072C	183	2	1.9300335185259458e-10	7.883254804717837e-10	0.043408153976587274
YBL071C-B	424	8	4.92660273649867e-21	9.289472897575032e-20	0.07494049224259879
YBL071W-A	216	4	2.2896046854460756e-11	1.0855331035449612e-10	0.07355270534921733
YBL069W	175	2	5.389284632300149e-10	2.044444321923361e-09	0.04539252672980269
YBL068W	228	2	6.055174212548165e-13	3.760616295503725e-12	0.03484075516541873
YBL067C	92	4	0.00016278487878589284	0.0002413446346732843	0.17268896038511894
YBL066C	15	0	0.10495600005934085	0.11639065876229641	0.0
YBL064C	146	4	1.7030232336171962e-07	4.118623472048989e-07	0.1088177010645955
YBL063W	77	2	0.00017109601648436908	0.0002524302695745527	0.1031648334768243
YBL061C	289	2	2.5050306782351547e-16	2.5922599395324556e-15	0.02748682414434419
YBL060W	46	2	0.009988960013753597	0.012101645047208119	0.17268896038511894
YBL059C-A	166	4	1.3335842038015307e-08	3.969690867527227e-08	0.09570713467127075
YBL059W	22	0	0.036834956353479976	0.04262330663759826	0.0
YBL058W	40	0	0.0029175276947817777	0.0037277720001533	0.0
YBL057C	167	11	5.507631386539565e-06	1.0327482264098154e-05	0.26161860465529996
YBL056W	148	4	1.32012455848258e-07	3.252896582555683e-07	0.10734719159074961
YBL055C	100	2	8.575229711191876e-06	1.5576799137417713e-05	0.07943692177715471
YBL054W	263	4	5.784288097704551e-14	4.173831976147914e-13	0.06040830553395795
YBL052C	0	0	1.0	1.0
YBL051C	159	2	4.211932059228142e-09	1.3654352464837116e-08	0.04996032816173252
YBL050W	146	0	2.5212756506897363e-09	8.529327215950985e-09	0.0
YBL049W	95	1	5.7715270580468e-06	1.0800055732099737e-05	0.04180890619850248
YBL047C	0	0	1.0	1.0
YBL046W	94	4	0.00012637695340249176	0.00019116093083054446	0.16901472718543556
YBL045C	199	5	5.413395240088844e-10	2.0508851136858325e-09	0.09979512786074714
YBL044W	37	1	0.012914779873339645	0.015486425990737344	0.10734719159074961
YBL043W	75	2	0.00022215753905243055	0.0003223968138134503	0.10591589570287295
YBL042C	280	4	6.656538393834309e-15	5.705179180766186e-14	0.05674065841225336
YBL041W	242	2	1.01098225950767e-13	6.946426492746248e-13	0.032825174288080454
YBL040C	30	0	0.011715443183583077	0.01407468430097896	0.0
YBL039W-B	92	2	2.4242412974917842e-05	4.096917925911034e-05	0.08634448019255947
YBL039C	7	0	0.391941754250818	0.42006280818047975	0.0
YBL038W	115	5	2.192809519178381e-05	3.7266097945611317e-05	0.17268896038511894
YBL037W	27	1	0.05142080864062685	0.058826550724536505	0.14710541069843466
YBL036C	136	1	2.796803311591448e-08	7.815556775977851e-08	0.0292047506533657
YBL035C	674	11	2.1831646332539236e-33	1.1625351672077143e-31	0.06482241391310845
YBL034C	10	0	0.23314802869882134	0.2536576452983204	0.0
YBL033C	80	2	0.00011567288397644391	0.00017594148525483443	0.09929615222144339
YBL032W	0	0	1.0	1.0
YBL031W	95	2	1.6414592014375554e-05	2.8638163707192217e-05	0.08361781239700496
YBL030C	66	0	8.746335010893095e-05	0.0001363517827260672	0.0
YBL029C-A	95	1	5.7715270580468e-06	1.0800055732099737e-05	0.04180890619850248
YBL029W	206	2	1.0116740002085557e-11	5.112598572231462e-11	0.038561612513181895
YBL028C	37	0	0.00441158885717337	0.005538320785331598	0.0
YBL027W	204	2	1.3070816576382657e-11	6.474613792487223e-11	0.03893966753782094
YBL026W	88	2	4.079069551657934e-05	6.670096386575144e-05	0.09026922929222127
YBL025W	4	0	0.7040499932968394	0.7410306572932144	0.0
YBL024W	168	4	1.0336926098746472e-08	3.152625571202059e-08	0.09456776402042227
YBL023C	142	1	1.2873493447561188e-08	3.840013527848776e-08	0.02797074710463194
YBL022C	181	0	2.7671503447937044e-11	1.2927604900819328e-10	0.0
YBL021C	64	0	0.00011415644682453223	0.00017437283550807037	0.0
YBL020W	131	4	1.1495847889313841e-06	2.3910532083704845e-06	0.12127774317122857
YBL019W	11	0	0.19771355740835173	0.21588203316032484	0.0
YBL018C	109	10	0.002122209561395752	0.0027581530367428177	0.36438954943648955
YBL017C	4	0	0.7040499932968394	0.7410306572932144	0.0
YBL016W	0	0	1.0	1.0
YBL015W	0	0	1.0	1.0
YBL014C	6	0	0.471618739153324	0.5017164944267047	0.0
YBL013W	130	2	1.7665236765347024e-07	4.250743792364466e-07	0.061105324443965166
YBL011W	177	2	4.1687859862062756e-10	1.6101200944709395e-09	0.04487961682325125
YBL010C	24	1	0.07833154750022017	0.08801968145247484	0.165493587035739
YBL009W	225	2	8.887690297633155e-13	5.363390021163513e-12	0.03530529856762432
YBL008W-A	310	7	3.1698999306212273e-15	2.8307600156836457e-14	0.08968684716775532
YBL008W	183	4	1.5299930308533227e-09	5.332721163901491e-09	0.08681630795317455
YBL007C	143	2	3.303598457122239e-08	9.086080691970347e-08	0.055550294949059234
YBL006C	240	8	5.5233501480924344e-11	2.4454170524222657e-10	0.13239486962859118
YBL005W	56	0	0.00033283665477012764	0.00047099990196432186	0.0
YBL004W	0	0	1.0	1.0
YBL003C	165	4	1.5147285753513414e-08	4.467284121459264e-08	0.09628717791170267
YBL002W	74	2	0.00025316107567033096	0.0003641644187543955	0.10734719159074961
YBL001C	164	2	2.214518313022788e-09	7.557495579736163e-09	0.048437147425094335
YBR001C	15	0	0.10495600005934085	0.11639065876229641	0.0
YBR002C	44	0	0.001687306481098475	0.0022073929874425226	0.0
YBR003W	110	2	2.3451643458894076e-06	4.649100363050667e-06	0.07221538343377701
YBR004C	233	7	5.156115103485275e-11	2.298668058925877e-10	0.11932584816310796
YBR005W	37	1	0.012914779873339645	0.015486425990737344	0.10734719159074961
YBR006W	265	4	4.485023749744379e-14	3.294172616191561e-13	0.05995239379407902
YBR007C	64	2	0.0009369812782711388	0.0012625537327407028	0.12412019027680424
YBR008C	10	0	0.23314802869882134	0.2536576452983204	0.0
YBR009C	190	2	7.863139264242083e-11	3.400068714936558e-10	0.04180890619850248
YBR010W	103	2	5.810358621999059e-06	1.0800055732099737e-05	0.07712322502636379
YBR011C	89	0	4.191564626105309e-06	7.93733558272362e-06	0.0
YBR013C	64	1	0.0003418209534873722	0.0004827633358315023	0.06206009513840212
YBR014C	144	5	5.698796950558776e-07	1.2518633026227472e-06	0.1379113225297825
YBR015C	44	1	0.004982057425810307	0.006232719655391576	0.09026922929222127
YBR016W	135	2	9.266433034475913e-08	2.3465986957847195e-07	0.05884216427937386
YBR017C	49	0	0.0008552517573546609	0.0011562183489766467	0.0
YBR018C	158	4	3.6942702860774865e-08	1.0073849414524242e-07	0.10055306554070216
YBR019C	134	0	1.1910879511909782e-08	3.573263853572935e-08	0.0
YBR020W	109	1	9.292592256985103e-07	1.9547073178464276e-06	0.03643895494364895
YBR021W	205	4	9.289268007568228e-11	3.960161624279087e-10	0.07749943588015093
YBR022W	39	2	0.02516189615740744	0.029471703625509205	0.2036844148132172
YBR023C	29	1	0.03891126512261645	0.04495353268786002	0.13696020996061156
YBR024W	278	5	2.4132080713034028e-14	1.8779918292376008e-13	0.07143608073485136
YBR025C	232	4	2.987210133086372e-12	1.6711522835972495e-11	0.06848010498030578
YBR026C	48	0	0.0009793580154651585	0.0013174942565941814	0.0
YBR028C	410	4	4.475385079494932e-22	9.532570219324206e-21	0.038749717940075465
YBR029C	70	1	0.00015432595369065566	0.00022945412607935903	0.05674065841225336
YBR030W	271	1	8.312537678876849e-16	7.954310181567514e-15	0.014656258630471349
YBR031W	194	2	4.708211548483253e-11	2.1104383955827893e-10	0.040946866895440574
YBR033W	56	2	0.0026776445220125828	0.0034342403314215797	0.1418516460306334
YBR034C	48	2	0.007673947312985453	0.009396712059931542	0.165493587035739
YBR035C	139	1	1.8972937178806753e-08	5.488599683869096e-08	0.028574432293940542
YBR036C	103	1	2.0306562109249016e-06	4.043734026672129e-06	0.038561612513181895
YBR037C	106	4	2.759780879260096e-05	4.6224046990535246e-05	0.14988098448519757
YBR038W	140	0	5.4776596269633824e-09	1.7385221034584114e-08	0.0
YBR039W	95	5	0.00026659762827618464	0.0003819638665212601	0.20904453099251244
YBR040W	153	4	6.983639401653028e-08	1.8156831012163905e-07	0.10383911343418917
YBR041W	1	0	1.0	1.0	0.0
YBR042C	75	1	7.972850881371479e-05	0.00012473303976813757	0.052957947851436475
YBR043C	125	4	2.4666268499779865e-06	4.874766671554432e-06	0.12709907484344754
YBR044C	77	2	0.00017109601648436908	0.0002524302695745527	0.1031648334768243
YBR045C	85	1	2.1389842677955005e-05	3.6437495628234374e-05	0.04672760104538513
YBR046C	190	5	1.6932605609044776e-09	5.88750996720777e-09	0.10452226549625622
YBR047W	196	4	2.9220506787605e-10	1.1621516911169873e-09	0.08105808344607623
YBR048W	528	11	2.092682392413464e-25	6.078291130691834e-24	0.0827467935178695
YBR049C	373	10	2.1974278316308356e-17	2.666119717238172e-16	0.10648380935275431
YBR050C	166	4	1.3335842038015307e-08	3.969690867527227e-08	0.09570713467127075
YBR052C	189	4	7.125752154029119e-10	2.6472997828050046e-09	0.08406023468481981
YBR053C	59	0	0.00022261132805654864	0.0003223968138134503	0.0
YBR054W	145	0	2.8691820932121125e-09	9.59341059189701e-09	0.0
YBR055C	84	4	0.0004473757728393208	0.0006228172523841525	0.18913552804084455
YBR056W	77	1	6.124999085413344e-05	9.733315761318635e-05	0.05158241673841215
YBR057C	0	0	1.0	1.0
YBR058C	0	0	1.0	1.0
YBR058C-A	44	0	0.001687306481098475	0.0022073929874425226	0.0
YBR059C	24	0	0.027554989734474976	0.03214376185861371	0.0
YBR060C	85	1	2.1389842677955005e-05	3.6437495628234374e-05	0.04672760104538513
YBR061C	280	4	6.656538393834309e-15	5.705179180766186e-14	0.05674065841225336
YBR062C	99	2	9.763770531348234e-06	1.757478695642682e-05	0.08023931492641889
YBR063C	58	1	0.0007596965586056993	0.0010316446065032766	0.06848010498030578
YBR065C	69	0	5.870139750259906e-05	9.395817896950939e-05	0.0
YBR066C	93	0	2.4802810532306644e-06	4.8916654105382545e-06	0.0
YBR067C	324	20508	0.0	0.0	251.4031468836248
YBR068C	33	2	0.05557855173839206	0.06345686937611529	0.2407179447792567
YBR069C	380	11	2.401662853346448e-17	2.8955897420535477e-16	0.11497449204588182
YBR070C	211	4	4.327250721921816e-11	1.9564480268688967e-10	0.07529566045227934
YBR071W	243	8	3.795825854042876e-11	1.7297776930745309e-10	0.13076036506527525
YBR072W	82	2	8.911946004713042e-05	0.00013859546098730316	0.09687429485018867
YBR072C-A	106	4	2.759780879260096e-05	4.6224046990535246e-05	0.14988098448519757
YBR073W	42	1	0.006533873350931571	0.008068779394719231	0.09456776402042227
YBR074W	58	1	0.0007596965586056993	0.0010316446065032766	0.06848010498030578
YBR076W	106	2	3.93790918325844e-06	7.508924307997111e-06	0.07494049224259879
YBR077C	103	2	5.810358621999059e-06	1.0800055732099737e-05	0.07712322502636379
YBR078W	55	2	0.0030538212391009907	0.003892403800104122	0.14443076686755402
YBR079C	7	0	0.391941754250818	0.42006280818047975	0.0
YBR080C	4	0	0.7040499932968394	0.7410306572932144	0.0
YBR081C	2	0	1.0	1.0	0.0
YBR082C	25	0	0.02385855302342647	0.02797360620544865	0.0
YBR083W	118	2	8.327106264817614e-07	1.7684338304640362e-06	0.06731942523487687
YBR084W	128	2	2.2869679294475293e-07	5.403595958197511e-07	0.06206009513840212
YBR084C-A	146	2	2.244586523977755e-08	6.365195808380704e-08	0.05440885053229775
YBR085W	43	1112	0.0	0.0	102.71378722813493
YBR085C-A	63	2	0.0010682328655692568	0.0014306956706774095	0.1260903520272297
YBR086C	10	0	0.23314802869882134	0.2536576452983204	0.0
YBR087W	112	1	6.289301600982668e-07	1.3674772592533582e-06	0.03546291150765835
YBR088C	47	0	0.0011216871176042476	0.00149879707559062	0.0
YBR091C	248	2	4.696313957745539e-14	3.4231307441057786e-13	0.032031016845626904
YBR092C	352	4	7.066372987895532e-19	1.0420182321381334e-17	0.045134614646110634
YBR093C	202	2	1.688809436129772e-11	8.168497112853085e-11	0.03932520880057164
YBR094W	101	0	8.706271344512563e-07	1.8435112850622882e-06	0.0
YBR095C	78	2	0.00015015998133135363	0.0002236648672977505	0.1018422074066086
YBR096W	47	0	0.0011216871176042476	0.00149879707559062	0.0
YBR097W	69	1	0.00017615939622310303	0.0002593683276188084	0.05756298679503964
YBR098W	44	0	0.001687306481098475	0.0022073929874425226	0.0
YBR101C	121	2	5.649728063120744e-07	1.243459092652407e-06	0.06565034857616091
YBR102C	126	2	2.960976400054759e-07	6.840415570350188e-07	0.06304517601361485
YBR103W	195	4	3.318883325040657e-10	1.3073217809800559e-09	0.08147376592528688
YBR104W	26	0	0.020671529939997876	0.02436605220023115	0.0
YBR105C	36	2	0.03739668911120076	0.04324720673205622	0.22065811604765198
YBR106W	64	1	0.0003418209534873722	0.0004827633358315023	0.06206009513840212
YBR107C	91	0	3.2239646484917162e-06	6.225997546499617e-06	0.0
YBR108W	139	1	1.8972937178806753e-08	5.488599683869096e-08	0.028574432293940542
YBR109C	212	969	0.0	0.0	18.154334245769558
YBR110W	113	2	1.5902555722012589e-06	3.2350759800953097e-06	0.07029816086473868
YBR111C	292	2	1.7086382669435118e-16	1.826464437396308e-15	0.027204425266148875
YBR111W-A	66	2	0.0007209708193323417	0.0009851041059587306	0.12035897238962835
YBR112C	121	18	0.0453586636152895	0.052129831025485594	0.5908531371854482
YBR114W	181	1	8.447744592820487e-11	3.628303148118792e-10	0.021943901043412904
YBR115C	3	0	0.881611649736714	0.9225161203849787	0.0
YBR117C	137	4	5.356364022110844e-07	1.1879300720730106e-06	0.1159663091637295
YBR118W	21	1	0.11977765884962695	0.13249496365535768	0.18913552804084455
YBR119W	87	7	0.0033340744774511986	0.004243971296994653	0.319573823241427
YBR120C	139	0	6.234376192170386e-09	1.9624464959590527e-08	0.0
YBR121C	154	1	2.7338061946520173e-09	9.204987954006882e-09	0.025791208369206075
YBR122C	172	7	1.0655458118268647e-07	2.6678075593453626e-07	0.16164489896514042
YBR123C	313	7	2.1711067172452375e-15	1.988222090904038e-14	0.08882722882429442
YBR125C	202	0	1.8629268189840024e-12	1.066039018505174e-11	0.0
YBR126C	0	0	1.0	1.0
YBR127C	2	0	1.0	1.0	0.0
YBR128C	131	1	5.342560614206176e-08	1.4126467168873433e-07	0.03031943579280714
YBR129C	87	4	0.00030632050930120273	0.0004361597546400636	0.18261361328081543
YBR130C	177	11	1.6849321949310837e-06	3.424044188356418e-06	0.24683789252788188
YBR131W	142	2	3.7579573698841154e-08	1.019915659943537e-07	0.05594149420926388
YBR132C	174	4	4.8139866501021345e-09	1.54407346484871e-08	0.09130680664040772
YBR133C	185	2	1.4932136666226989e-10	6.178037263846864e-10	0.04293887663629984
YBR135W	202	8	6.2996872885345245e-09	1.9808366099705878e-08	0.15730083520228655
YBR136W	11	0	0.19771355740835173	0.21588203316032484	0.0
YBR137W	51	2	0.005168936517898315	0.006434319029098097	0.15575867015128375
YBR138C	40	0	0.0029175276947817777	0.0037277720001533	0.0
YBR139W	233	8	1.3245065975341013e-10	5.507763877381502e-10	0.13637239790069478
YBR140C	1	0	1.0	1.0	0.0
YBR141C	190	4	6.273685732445514e-10	2.358167754725108e-09	0.08361781239700496
YBR142W	76	1	6.987868006179871e-05	0.00011034384652262614	0.052261132748128096
YBR143C	18	2	0.3956603320533638	0.42365342946171947	0.44131623209530396
YBR145W	284	4	4.002643208978275e-15	3.525145650051158e-14	0.05594149420926388
YBR146W	136	1	2.796803311591448e-08	7.815556775977851e-08	0.0292047506533657
YBR147W	200	2	2.1820999865615615e-11	1.0388457800261208e-10	0.039718460888577355
YBR148W	6	0	0.471618739153324	0.5017164944267047	0.0
YBR149W	202	8	6.2996872885345245e-09	1.9808366099705878e-08	0.15730083520228655
YBR150C	62	2	0.001217923729729075	0.0016209857370219649	0.12812406738250762
YBR151W	54	0	0.00043550368683158955	0.00060805576668329	0.0
YBR152W	96	5	0.0002354354746481795	0.00034036938529454	0.20686698379467375
YBR153W	85	2	6.0283681753493325e-05	9.600981826761012e-05	0.09345520209077025
YBR154C	63	2	0.0010682328655692568	0.0014306956706774095	0.1260903520272297
YBR155W	534	14	1.9131386788154745e-24	5.2392669246989495e-23	0.10413079633709421
YBR156C	84	0	8.087082251555777e-06	1.4745976546828559e-05	0.0
YBR157C	76	0	2.3225297283868945e-05	3.9365954812711555e-05	0.0
YBR158W	199	8	9.143499222713757e-09	2.8044940815907638e-08	0.1596722045771954
YBR159W	288	11	2.2469074957501002e-12	1.2668593145155713e-11	0.15170245478276073
YBR160W	71	0	4.5019934996156335e-05	7.326249184009482e-05	0.0
YBR161W	87	2	4.64614494230763e-05	7.532918963979651e-05	0.09130680664040772
YBR162C	385	1	4.0647041866337167e-22	8.690005121684202e-21	0.01031648334768243
YBR162W-A	94	4	0.00012637695340249176	0.00019116093083054446	0.16901472718543556
YBR163W	423	4	8.595315645588141e-23	1.977266411111096e-21	0.03755882826343012
YBR164C	19	0	0.057300273484110896	0.06522839920964406	0.0
YBR165W	83	4	0.0005075266538700818	0.0007040004308747806	0.1914142693425415
YBR166C	15	0	0.10495600005934085	0.11639065876229641	0.0
YBR167C	129	1	6.922468928021822e-08	1.8014080907264027e-07	0.03078950456478865
YBR168W	98	0	1.2887660888262477e-06	2.6565210669676524e-06	0.0
YBR169C	94	2	1.869241440760503e-05	3.230170530593045e-05	0.08450736359271778
YBR170C	550	14	2.5879170648296285e-25	7.4045328556394e-24	0.10110153680728783
YBR171W	86	1	1.8759125897561434e-05	3.23101925836705e-05	0.04618425684718297
YBR172C	103	2	5.810358621999059e-06	1.0800055732099737e-05	0.07712322502636379
YBR173C	92	0	2.8277028793011664e-06	5.488396644907529e-06	0.0
YBR175W	0	0	1.0	1.0
YBR176W	187	2	1.1553080636439025e-10	4.853306555161493e-10	0.042479637313986476
YBR177C	0	0	1.0	1.0
YBR179C	139	1354	0.0	0.0	38.6897813259955
YBR180W	303	2	4.202817689020936e-17	4.912683847471424e-16	0.026216805867047756
YBR181C	121	0	6.431568889688159e-08	1.680506709886261e-07	0.0
YBR182C	110	1	8.158495530175625e-07	1.7494223636853105e-06	0.036107691716888504
YBR182C-A	41	0	0.0025432968039410344	0.0032706842395941165	0.0
YBR183W	40	4	0.1018449603726492	0.11359782139315469	0.39718460888577356
YBR184W	90	2	3.14442030316692e-05	5.226462764021086e-05	0.08826324641906079
YBR185C	74	1	9.097322672512394e-05	0.00014109682494503446	0.053673595795374805
YBR186W	147	2	1.9733316478775696e-08	5.6573431240996525e-08	0.054038722297384156
YBR187W	56	7	0.10407128903685471	0.11594614166039355	0.496480761107217
YBR188C	85	2	6.0283681753493325e-05	9.600981826761012e-05	0.09345520209077025
YBR189W	258	5	3.0504609310233966e-13	1.968933873660556e-12	0.07697376141197163
YBR191W	229	4	4.376133100293801e-12	2.367719878002711e-11	0.06937722425952376
YBR192W	66	1	0.0002621355167217425	0.00037575806497177	0.060179486194814176
YBR193C	3	0	0.881611649736714	0.9225161203849787	0.0
YBR194W	100	0	9.921849175865282e-07	2.0817422331412344e-06	0.0
YBR195C	85	0	7.09014065020609e-06	1.3069038102351032e-05	0.0
YBR196C	257	5	3.4629990905045065e-13	2.2202572764204478e-12	0.07727327021123999
YBR196C-A	214	0	3.995771459735514e-13	2.5448152452867044e-12	0.0
YBR196C-B	229	2	5.328182070587343e-13	3.3379493559856e-12	0.03468861212976188
YBR197C	95	0	1.908552206905701e-06	3.824419422269925e-06	0.0
YBR198C	72	1	0.00011847032364817306	0.00017976855707140985	0.055164529011912995
YBR199W	427	4	5.173682983522044e-23	1.2046093456775416e-21	0.03720698912278909
YBR200W	159	2	4.211932059228142e-09	1.3654352464837116e-08	0.04996032816173252
YBR200W-A	203	4	1.1983334468916993e-10	5.012084111326664e-10	0.07826297712034946
YBR201W	129	4	1.4827756967715131e-06	3.027136326635773e-06	0.1231580182591546
YBR201C-A	151	1	4.02608219093682e-09	1.3148223786825395e-08	0.02630361648250156
YBR202W	73	2	0.0002885027432809508	0.00041211606473143264	0.1088177010645955
YBR203W	152	4	7.932138649025201e-08	2.043805079325445e-07	0.10452226549625619
YBR204C	6	1	1.0	1.0	0.661974348142956
YBR205W	177	4	3.28521404840213e-09	1.087069389664019e-08	0.0897592336465025
YBR207W	183	7	2.705378047709834e-08	7.59327923493375e-08	0.15192853891805547
YBR208C	28	0	0.01554550581956336	0.018494456758028317	0.0
YBR210W	14	1	0.3284951292404021	0.35351337729445215	0.2837032920612668
YBR211C	101	2	7.531581228127943e-06	1.379870138355011e-05	0.07865041760114327
YBR212W	156	4	4.765975572714197e-08	1.267767137774253e-07	0.1018422074066086
YBR213W	113	2	1.5902555722012589e-06	3.2350759800953097e-06	0.07029816086473868
YBR214W	76	2	0.00019495847230105762	0.0002852941919092576	0.10452226549625619
YBR215W	83	2	7.822874961607574e-05	0.00012278753794815818	0.09570713467127075
YBR216C	140	487	1.721482760499617e-282	2.8286421016095133e-280	13.816350323383693
YBR217W	24	1	0.07833154750022017	0.08801968145247484	0.165493587035739
YBR218C	65	2	0.0008218922445055582	0.0011134752174679543	0.12221064888793033
YBR221C	113	2	1.5902555722012589e-06	3.2350759800953097e-06	0.07029816086473868
YBR221W-A	18	0	0.06653006780190748	0.075302975778148	0.0
YBR222C	54	1	0.0012966541816467959	0.0017190083445483455	0.07355270534921733
YBR223C	93	2	2.128697379928945e-05	3.635918809614305e-05	0.08541604492167172
YBR225W	101	4	5.2048603844740825e-05	8.401109197617302e-05	0.15730083520228655
YBR227C	530	10	5.928024462623892e-26	1.7943194044500006e-24	0.07494049224259879
YBR228W	134	1	3.6229714410290526e-08	9.912325764680344e-08	0.029640642454162206
YBR229C	199	2	2.480434496147986e-11	1.166392378360349e-10	0.03991805114429885
YBR230C	89	0	4.191564626105309e-06	7.93733558272362e-06	0.0
YBR230W-A	270	5	6.657454298057876e-14	4.756151511569049e-13	0.07355270534921733
YBR231C	444	4	5.9832918086385916e-24	1.5361567496196669e-22	0.03578239719691653
YBR233W	235	2	2.473774208467303e-13	1.6166676673744842e-12	0.03380294543708711
YBR233W-A	79	2	0.0001317907195754025	0.00019809943237797693	0.10055306554070216
YBR234C	124	1	1.3235572949365847e-07	3.252896582555683e-07	0.032031016845626904
YBR235W	346	61	0.011792830767876678	0.014164697106528568	0.7002387613304101
YBR236C	177	4	3.28521404840213e-09	1.087069389664019e-08	0.0897592336465025
YBR237W	151	2	1.17902531082276e-08	3.5481813514085256e-08	0.05260723296500312
YBR238C	53	4	0.02136998176443115	0.025179013547888457	0.29976196897039514
YBR239C	112	2	1.8100555152965695e-06	3.642277560696491e-06	0.0709258230153167
YBR240C	0	0	1.0	1.0
YBR241C	0	0	1.0	1.0
YBR242W	86	1	1.8759125897561434e-05	3.23101925836705e-05	0.04618425684718297
YBR243C	339	8	2.2137173399422108e-16	2.3231913178846083e-15	0.0937308811529849
YBR244W	191	4	5.523513033592653e-10	2.088476229861364e-09	0.08318002280330336
YBR245C	256	14	1.5013123699733673e-09	5.268282995948835e-09	0.21721033298440745
YBR246W	235	1	8.294914184893151e-14	5.803412588481814e-13	0.016901472718543555
YBR247C	72	2	0.00032879128961988313	0.00046653804752132933	0.11032905802382599
YBR248C	124	4	2.801244107911932e-06	5.44807401575973e-06	0.12812406738250762
YBR249C	95	4	0.00011134524091203289	0.00017066803850882226	0.1672356247940099
YBR250W	190	2	7.863139264242083e-11	3.400068714936558e-10	0.04180890619850248
YBR251W	204	2	1.3070816576382657e-11	6.474613792487223e-11	0.03893966753782094
YBR252W	109	1	9.292592256985103e-07	1.9547073178464276e-06	0.03643895494364895
YBR253W	149	4	1.1622787646980263e-07	2.894369078908527e-07	0.10662674064047613
YBR254C	645	11	8.430339111397402e-32	4.006849605755906e-30	0.06773691004253503
YBR255W	365	8	8.376929540558293e-18	1.0541733432768216e-16	0.0870541608516764
YBR255C-A	32	0	0.008845484231974399	0.010750291593001853	0.0
YBR256C	227	5	1.555524651700544e-11	7.56837755662422e-11	0.08748559667087524
YBR257W	387	7	1.900342525893367e-19	2.9942109223048643e-18	0.07184217731784018
YBR258C	0	0	1.0	1.0
YBR259W	65	61	5.537054019084973e-15	4.788510926880854e-14	3.7274247910818756
YBR260C	61	0	0.0001703622021358068	0.00025199409065921425	0.0
YBR261C	158	4	3.6942702860774865e-08	1.0073849414524242e-07	0.10055306554070216
YBR262C	28	1	0.04472310696746477	0.05141994965411632	0.1418516460306334
YBR263W	69	0	5.870139750259906e-05	9.395817896950939e-05	0.0
YBR264C	115	0	1.4031265687167294e-07	3.420678633611662e-07	0.0
YBR265W	303	5	1.012452053951655e-15	9.592441124013127e-15	0.0655420146676194
YBR267W	43	1	0.005704922728092894	0.007089241704680691	0.09236851369436594
YBR268W	95	2	1.6414592014375554e-05	2.8638163707192217e-05	0.08361781239700496
YBR269C	283	4	4.545386931336943e-15	3.9666950291530745e-14	0.05613916733367824
YBR270C	81	2	0.00010152995740910593	0.00015612266980207708	0.09807027379895643
YBR271W	3	0	0.881611649736714	0.9225161203849787	0.0
YBR272C	221	4	1.2115206288796518e-11	6.048138139485138e-11	0.07188861699290018
YBR273C	109	1	9.292592256985103e-07	1.9547073178464276e-06	0.03643895494364895
YBR274W	216	4	2.2896046854460756e-11	1.0855331035449612e-10	0.07355270534921733
YBR275C	53	0	0.000498276166214329	0.0006913356409888071	0.0
YBR276C	296	5	2.4603162710480447e-15	2.2352731239806172e-14	0.06709199474421851
YBR278W	463	7	1.2802267941167142e-23	3.1894003785529972e-22	0.06004950890281674
YBR279W	122	2	4.964675035854248e-07	1.1036662594200921e-06	0.06511223096488092
YBR280C	34	0	0.006689606283498636	0.008238099729421982	0.0
YBR281C	99	2	9.763770531348234e-06	1.757478695642682e-05	0.08023931492641889
YBR282W	208	2	7.830580922571826e-12	4.031662568103006e-11	0.038190827777478224
YBR283C	164	1	7.531814228324217e-10	2.783770155982813e-09	0.024218573712547167
YBR284W	258	2	1.3091804947928028e-14	1.0694740093115638e-13	0.03078950456478865
YBR285W	109	7	0.0002452209522980039	0.00035353865546899487	0.25507268460554267
YBR286W	311	2	1.5159931210627468e-17	1.862922316075183e-16	0.02554241857786325
YBR287W	115	0	1.4031265687167294e-07	3.420678633611662e-07	0.0
YBR288C	149	2	1.5252749147486615e-08	4.4800081893358284e-08	0.053313370320238064
YBR289W	116	1	3.739072481089468e-07	8.502730659844022e-07	0.03424005249015289
YBR290W	164	5	4.552181575632964e-08	1.215394440179442e-07	0.12109286856273585
YBR291C	100	343	2.869643225211347e-198	4.231620048253963e-196	13.623432084782033
YBR293W	103	1	2.0306562109249016e-06	4.043734026672129e-06	0.038561612513181895
YBR294W	118	4	6.008161599996459e-06	1.1138922424751657e-05	0.13463885046975374
YBR295W	63	1	0.0003903876613463502	0.0005484137794429851	0.06304517601361485
YBR296C	125	2	3.3692674647418364e-07	7.719783740928406e-07	0.06354953742172377
YBR296C-A	198	2	2.819583783696569e-11	1.3129899870476898e-10	0.040119657463209446
YBR297W	76	2	0.00019495847230105762	0.0002852941919092576	0.10452226549625619
YBR298C	222	10	3.149633732112429e-09	1.0506695819825162e-08	0.1789119859845827
YBR298C-A	132	4	1.0122067127277957e-06	2.119883759977259e-06	0.12035897238962835
YBR299W	112	1	6.289301600982668e-07	1.3674772592533582e-06	0.03546291150765835
YBR301W	141	2	4.274877997547088e-08	1.1461456113703171e-07	0.05633824239514518
YBR302C	291	7	3.480508865324463e-14	2.6233822391193953e-13	0.09554268942269468
YCL073C	51	2	0.005168936517898315	0.006434319029098097	0.15575867015128375
YCL069W	307	5	6.095723025922144e-16	5.9721470395363284e-15	0.06468804704980026
YCL068C	273	7	3.3632162712930765e-13	2.1611013157772606e-12	0.10184220740660863
YCL067C	297	4	7.665133553800539e-16	7.371602519716874e-15	0.053492876617612595
YCL066W	57	2	0.0023479122167236054	0.003033665054679275	0.1393630206616749
YCL064C	143	1	1.1312785897497502e-08	3.4307042682301865e-08	0.027775147474529617
YCL063W	109	2	2.669500290312865e-06	5.2218694454385335e-06	0.0728779098872979
YCL061C	90	1	1.1103758073729599e-05	1.981895428126759e-05	0.044131623209530395
YCL059C	121	1	1.9533406774795246e-07	4.6748490371139184e-07	0.032825174288080454
YCL058W-A	26	0	0.020671529939997876	0.02436605220023115	0.0
YCL057C-A	103	2	5.810358621999059e-06	1.0800055732099737e-05	0.07712322502636379
YCL057W	42	1	0.006533873350931571	0.008068779394719231	0.09456776402042227
YCL056C	164	2	2.214518313022788e-09	7.557495579736163e-09	0.048437147425094335
YCL055W	115	2	1.2275742690493626e-06	2.5358403812151165e-06	0.06907558415404758
YCL054W	76	1	6.987868006179871e-05	0.00011034384652262614	0.052261132748128096
YCL052C	209	2	6.889320948117374e-12	3.592065709213329e-11	0.03800809654409316
YCL051W	206	5	2.2293012216228033e-10	9.022316203766884e-10	0.09640403128295476
YCL050C	93	0	2.4802810532306644e-06	4.8916654105382545e-06	0.0
YCL049C	193	2	5.3522254452399025e-11	2.3768840568011334e-10	0.0411590268275413
YCL048W-A	427	14	1.1817751568688833e-18	1.6657815997923893e-17	0.13022446192976184
YCL048W	106	0	4.532294718200004e-07	1.0142111643723045e-06	0.0
YCL047C	245	1	2.3072894903066043e-14	1.8077958935631171e-13	0.016211616689215246
YCL045C	103	1	2.0306562109249016e-06	4.043734026672129e-06	0.038561612513181895
YCL044C	237	4	1.58092094026718e-12	9.155968104205995e-12	0.06703537702713477
YCL043C	0	0	1.0	1.0
YCL039W	85	0	7.09014065020609e-06	1.3069038102351032e-05	0.0
YCL038C	109	5	4.649949977765217e-05	7.532918963979651e-05	0.18219477471824477
YCL037C	71	2	0.00037472114767489543	0.0005280620730895181	0.11188298841852776
YCL036W	236	4	1.7954750259883351e-12	1.0294892197865319e-11	0.06731942523487687
YCL035C	248	2	4.696313957745539e-14	3.4231307441057786e-13	0.032031016845626904
YCL034W	94	2	1.869241440760503e-05	3.230170530593045e-05	0.08450736359271778
YCL033C	343	11632	0.0	0.0	134.69537523496555
YCL032W	124	2	3.833936450064807e-07	8.6841152124154e-07	0.06406203369125381
YCL031C	65	0	9.991717465671196e-05	0.00015421998697014237	0.0
YCL030C	203	2	1.485729313021157e-11	7.247183442904727e-11	0.03913148856017473
YCL029C	57	1	0.000868179333981041	0.0011723172927271582	0.06968151033083746
YCL028W	84	1	2.4390872464966733e-05	4.113545675836471e-05	0.04728388201021114
YCL027W	144	5	5.698796950558776e-07	1.2518633026227472e-06	0.1379113225297825
YCL026C-B	193	0	5.917137401742005e-12	3.116250659104237e-11	0.0
YCL026C-A	13	0	0.1434106212835134	0.15766669527843347	0.0
YCL025C	199	5	5.413395240088844e-10	2.0508851136858325e-09	0.09979512786074714
YCL024W	0	0	1.0	1.0
YCL021W-A	0	0	1.0	1.0
YCL018W	94	2	1.869241440760503e-05	3.230170530593045e-05	0.08450736359271778
YCL017C	0	0	1.0	1.0
YCL016C	384	8	7.642061952405469e-19	1.1154694997026359e-17	0.0827467935178695
YCL014W	17	0	0.0773402581122217	0.08717832700967992	0.0
YCL012C	101	2	7.531581228127943e-06	1.379870138355011e-05	0.07865041760114327
YCL011C	32	1	0.02567678360665556	0.03005641818071975	0.12412019027680424
YCL010C	332	5	2.5580600655673477e-17	3.077699463823811e-16	0.05981695916954422
YCL009C	299	2	6.998540183711888e-17	7.985834245342672e-16	0.026567532366941374
YCL008C	162	2	2.863798333961967e-09	9.59213990600773e-09	0.049035136899478214
YCL005W-A	211	4	4.327250721921816e-11	1.9564480268688967e-10	0.07529566045227934
YCL005W	187	2	1.1553080636439025e-10	4.853306555161493e-10	0.042479637313986476
YCL004W	203	1	5.007834435601968e-12	2.6716192800692872e-11	0.019565744280087366
YCL002C	241	11	7.329518525517709e-10	2.7194878090485384e-09	0.18128758081923274
YCL001W	78	0	1.78332210035438e-05	3.092848431585658e-05	0.0
YCL001W-A	77	0	2.0350676843214244e-05	3.489467576783695e-05	0.0
YCL001W-B	27	0	0.017921137896015564	0.021202317226905062	0.0
YCR002C	98	2	1.1117361591265736e-05	1.981895428126759e-05	0.08105808344607623
YCR003W	27	0	0.017921137896015564	0.021202317226905062	0.0
YCR004C	66	0	8.746335010893095e-05	0.0001363517827260672	0.0
YCR005C	67	2	0.0006324688827547662	0.0008689270293174057	0.11856256981664882
YCR007C	45	0	0.00147229301882868	0.0019424540379178114	0.0
YCR008W	362	30917	0.0	0.0	339.2197942795983
YCR009C	390	5	1.6354400744839518e-20	2.876273965858473e-19	0.050921103703304306
YCR010C	181	4	1.973843541722547e-09	6.7811076514016535e-09	0.08777560417365161
YCR011C	106	4	2.759780879260096e-05	4.6224046990535246e-05	0.14988098448519757
YCR012W	289	4	2.119537010475156e-15	1.94409208089994e-14	0.05497364828868838
YCR014C	53	1	0.0014825296351180827	0.0019519294715119263	0.07494049224259879
YCR015C	77	2	0.00017109601648436908	0.0002524302695745527	0.1031648334768243
YCR016W	33	2	0.05557855173839206	0.06345686937611529	0.2407179447792567
YCR017C	90	2	3.14442030316692e-05	5.226462764021086e-05	0.08826324641906079
YCR018C	0	0	1.0	1.0
YCR019W	0	0	1.0	1.0
YCR020C	52	2	0.004531404509010433	0.0056788205123815645	0.1527633111099129
YCR020C-A	167	1	5.117807882462946e-10	1.9491730551022783e-09	0.023783509514118176
YCR020W-B	80	1	4.1263384570195744e-05	6.735899082123069e-05	0.049648076110721695
YCR021C	423	8	5.5889997512412115e-21	1.0402050993329516e-19	0.07511765652686024
YCR023C	138	2	6.293378743177742e-08	1.6466433645138852e-07	0.05756298679503964
YCR024C	80	1	4.1263384570195744e-05	6.735899082123069e-05	0.049648076110721695
YCR024C-B	502	8	2.6118823083985724e-25	7.436106512673362e-24	0.0632963520136691
YCR024C-A	75	0	2.6508058295651154e-05	4.4640656883833026e-05	0.0
YCR026C	41	1	0.007484703754021282	0.009187733466248963	0.09687429485018867
YCR027C	1	0	1.0	1.0	0.0
YCR028C	168	7	1.752558605512126e-07	4.22598093932924e-07	0.16549358703573902
YCR028C-A	243	4	7.367413249311497e-13	4.536401884024671e-12	0.06538018253263762
YCR030C	223	4	9.392154441158933e-12	4.7715795221824224e-11	0.07124387603332262
YCR031C	283	1	1.795556622962943e-16	1.9122678034555344e-15	0.01403479183341956
YCR032W	17	0	0.0773402581122217	0.08717832700967992	0.0
YCR033W	157	4	4.196048648737071e-08	1.1297507387119332e-07	0.10119353092631173
YCR034W	1	0	1.0	1.0	0.0
YCR035C	118	0	9.498203921625301e-08	2.3989534806002243e-07	0.0
YCR036W	594	18	5.052866144589372e-26	1.545693255187951e-24	0.12035897238962835
YCR037C	103	0	6.704556548872078e-07	1.4528223328019335e-06	0.0
YCR040W	1	0	1.0	1.0	0.0
YCR042C	80	2	0.00011567288397644391	0.00017594148525483443	0.09929615222144339
YCR043C	381	11	2.1195671968149556e-17	2.5770889955354777e-16	0.11467272172555142
YCR044C	81	1	3.6177665915838384e-05	5.959832617644988e-05	0.049035136899478214
YCR045C	68	1	0.0002010983990076161	0.00029338589238442516	0.0584095013067314
YCR046C	16	0	0.09002824107263034	0.10067128415490902	0.0
YCR047C	93	2	2.128697379928945e-05	3.635918809614305e-05	0.08541604492167172
YCR048W	0	0	1.0	1.0
YCR050C	0	0	1.0	1.0
YCR051W	0	0	1.0	1.0
YCR052W	199	4	1.9942477877976641e-10	8.128220430633853e-10	0.0798361022885977
YCR053W	275	5	3.530715180928416e-14	2.6577412310889164e-13	0.07221538343377702
YCR054C	253	2	2.4793903820082283e-14	1.919108221659397e-13	0.03139799279729435
YCR057C	423	11	1.1069332721744006e-19	1.783185783830526e-18	0.10328677772443284
YCR059C	112	4	1.2880586080708952e-05	2.2708844435977062e-05	0.1418516460306334
YCR060W	109	1	9.292592256985103e-07	1.9547073178464276e-06	0.03643895494364895
YCR061W	2	0	1.0	1.0	0.0
YCR063W	188	275	3.26419999786268e-98	3.994130678235803e-96	5.809881246999347
YCR065W	604	14	2.99829641035613e-28	1.0982931627998793e-26	0.09206265768875548
YCR066W	149	0	1.7110543941381635e-09	5.943742546585274e-09	0.0
YCR067C	28	1	0.04472310696746477	0.05141994965411632	0.1418516460306334
YCR068W	125	2	3.3692674647418364e-07	7.719783740928406e-07	0.06354953742172377
YCR069W	97	2	1.265897171751902e-05	2.2373001336033156e-05	0.08189373379088115
YCR071C	89	2	3.581325427752867e-05	5.908262345096597e-05	0.08925496828893788
YCR072C	235	2	2.473774208467303e-13	1.6166676673744842e-12	0.03380294543708711
YCR073C	182	8	7.510688125275547e-08	1.943048466417439e-07	0.17458664126847187
YCR073W-A	112	0	2.0734318831534994e-07	4.937601142863675e-07	0.0
YCR075C	44	4	0.06344899250101513	0.07205670534623579	0.36107691716888507
YCR075W-A	23	0	0.03184665025330907	0.037029940478524155	0.0
YCR076C	49	1	0.002536915637480663	0.0032706842395941165	0.08105808344607623
YCR077C	146	2	2.244586523977755e-08	6.365195808380704e-08	0.05440885053229775
YCR079W	159	4	3.2524926568123915e-08	8.971263918142957e-08	0.09992065632346504
YCR081W	152	2	1.0366223187520596e-08	3.152625571202059e-08	0.052261132748128096
YCR082W	384	0	1.503779158001697e-22	3.404816510892819e-21	0.0
YCR083W	31	0	0.010177597052948772	0.012309434416721006	0.0
YCR084C	0	0	1.0	1.0
YCR086W	71	4	0.002294059052277765	0.0029700886109071197	0.2237659768370555
YCR087C-A	160	1	1.26111657818495e-09	4.4604436907390206e-09	0.024824038055360848
YCR088W	75	1	7.972850881371479e-05	0.00012473303976813757	0.052957947851436475
YCR089W	61	1	0.0005093526631630522	0.000705512323181771	0.06511223096488092
YCR090C	70	2	0.00042708453514081024	0.0005980431364973947	0.11348131682450673
YCR091W	209	4	5.582112773099924e-11	2.458095754831368e-10	0.07601619308818632
YCR092C	220	10	4.0260862612762164e-09	1.3148223786825395e-08	0.18053845858444253
YCR093W	34	1	0.019490360081600835	0.02302569039221167	0.1168190026134628
YCR094W	112	1	6.289301600982668e-07	1.3674772592533582e-06	0.03546291150765835
YCR095C	128	0	2.592390632090513e-08	7.283262591671978e-08	0.0
YCR095W-A	40	0	0.0029175276947817777	0.0037277720001533	0.0
YCR096C	112	2	1.8100555152965695e-06	3.642277560696491e-06	0.0709258230153167
YCR097W	242	10	2.68459066835427e-10	1.0736495781436306e-09	0.1641258714404023
YCR098C	1	0	1.0	1.0	0.0
YCR101C	71	1	0.00013520949159696145	0.00020286715005847256	0.05594149420926388
YCR102C	106	2	3.93790918325844e-06	7.508924307997111e-06	0.07494049224259879
YCR104W	122	1	1.7156168013408046e-07	4.140374412300028e-07	0.03255611548244046
YCR105W	204	2	1.3070816576382657e-11	6.474613792487223e-11	0.03893966753782094
YCR106W	28	0	0.01554550581956336	0.018494456758028317	0.0
YCR107W	34	2	0.0487031707399224	0.05590657383738397	0.2336380052269256
YCR108C	42	1	0.006533873350931571	0.008068779394719231	0.09456776402042227
YDL248W	106	2	3.93790918325844e-06	7.508924307997111e-06	0.07494049224259879
YDL247W	57	2	0.0023479122167236054	0.003033665054679275	0.1393630206616749
YDL246C	294	14	1.521775994029762e-11	7.410443473044167e-11	0.18913552804084457
YDL245C	195	1	1.3982011593820106e-11	6.890364068214175e-11	0.02036844148132172
YDL244W	338	4	4.1839437277601194e-18	5.506146539667837e-17	0.04700409572612705
YDL243C	0	0	1.0	1.0
YDL241W	0	0	1.0	1.0
YDL240W	8	1	0.7964463102537593	0.8373606453874535	0.49648076110721695
YDL239C	130	0	2.0001719077740283e-08	5.722879921198227e-08	0.0
YDL238C	411	11	4.974026617177178e-19	7.488384051148155e-18	0.10630245006675205
YDL237W	215	2	3.195577504940292e-12	1.7704977101070926e-11	0.03694740547774637
YDL236W	188	2	1.0162314922173212e-10	4.316356951064855e-10	0.04225368179635889
YDL235C	47	2	0.0087550960760017	0.01066297279396141	0.16901472718543556
YDL234C	146	8	6.2321050754075515e-06	1.1542942444015725e-05	0.217635402129191
YDL233W	511	7	2.9625135878382803e-26	9.259465023727146e-25	0.054408850532297756
YDL232W	72	4	0.002023965907651577	0.0026340411710577554	0.22065811604765198
YDL231C	60	2	0.001583384228540725	0.002077582180775202	0.13239486962859118
YDL230W	109	4	1.88556374884335e-05	3.241816777159374e-05	0.1457558197745958
YDL229W	6	0	0.471618739153324	0.5017164944267047	0.0
YDL227C	48	2	0.007673947312985453	0.009396712059931542	0.165493587035739
YDL226C	103	2	5.810358621999059e-06	1.0800055732099737e-05	0.07712322502636379
YDL225W	158	4	3.6942702860774865e-08	1.0073849414524242e-07	0.10055306554070216
YDL224C	55	2	0.0030538212391009907	0.003892403800104122	0.14443076686755402
YDL223C	127	2	2.602215002257073e-07	6.098344938052334e-07	0.06254875730484623
YDL222C	541	8	1.896494221803055e-27	6.61014440581174e-26	0.058733398726177236
YDL220C	98	2	1.1117361591265736e-05	1.981895428126759e-05	0.08105808344607623
YDL219W	39	0	0.0033477270663027875	0.0042547576482447145	0.0
YDL218W	128	32	1.0	1.0	0.9929615222144339
YDL217C	292	2	1.7086382669435118e-16	1.826464437396308e-15	0.027204425266148875
YDL216C	63	2	0.0010682328655692568	0.0014306956706774095	0.1260903520272297
YDL215C	157	31	0.25067526027800024	0.2723145866752511	0.7842498646789159
YDL214C	139	1	1.8972937178806753e-08	5.488599683869096e-08	0.028574432293940542
YDL213C	221	2	1.4826948806026779e-12	8.656830719132996e-12	0.03594430849645009
YDL212W	193	4	4.2815638904652214e-10	1.6514603577508713e-09	0.0823180536550826
YDL211C	121	2	5.649728063120744e-07	1.243459092652407e-06	0.06565034857616091
YDL210W	51	2	0.005168936517898315	0.006434319029098097	0.15575867015128375
YDL209C	109	2	2.669500290312865e-06	5.2218694454385335e-06	0.0728779098872979
YDL208W	88	0	4.7797659377109325e-06	9.01851506160616e-06	0.0
YDL207W	266	8	2.1313944338438665e-12	1.2040912955831118e-11	0.11945401771000708
YDL206W	148	4	1.32012455848258e-07	3.252896582555683e-07	0.10734719159074961
YDL205C	178	2	3.6665401762558745e-10	1.4334651634022796e-09	0.04462748414446894
YDL204W	277	2	1.1578594892605243e-15	1.0880473729962868e-14	0.02867758908922553
YDL203C	402	11	1.5341752575897e-18	2.1057379251547408e-17	0.10868235566526142
YDL202W	199	2	2.480434496147986e-11	1.166392378360349e-10	0.03991805114429885
YDL201W	185	2	1.4932136666226989e-10	6.178037263846864e-10	0.04293887663629984
YDL200C	115	4	8.797646698090904e-06	1.5925485099377017e-05	0.13815116830809515
YDL199C	223	1	3.856009749119915e-13	2.4639902296876257e-12	0.017810969008330655
YDL198C	453	5	5.5611562674408774e-24	1.447158809685633e-22	0.043839360804169274
YDL197C	278	5	2.4132080713034028e-14	1.8779918292376008e-13	0.07143608073485136
YDL195W	31	0	0.010177597052948772	0.012309434416721006	0.0
YDL194W	83	1	2.78145712597818e-05	4.648695126852809e-05	0.04785356733563537
YDL193W	67	1	0.00022958753573412762	0.0003321655139640171	0.05928128490832441
YDL192W	4	0	0.7040499932968394	0.7410306572932144	0.0
YDL191W	407	2	7.485864027013262e-23	1.735935645941664e-21	0.019517671198318112
YDL190C	171	4	7.05419992234234e-09	2.1929029055886916e-08	0.09290868044111662
YDL189W	141	7	4.956650302399231e-06	9.34306649921271e-06	0.19718384838300815
YDL188C	82	1	3.1720735502529894e-05	5.261781075138432e-05	0.048437147425094335
YDL186W	248	2	4.696313957745539e-14	3.4231307441057786e-13	0.032031016845626904
YDL185W	74	2	0.00025316107567033096	0.0003641644187543955	0.10734719159074961
YDL184C	42	0	0.00221763897730142	0.0028737363133079013	0.0
YDL183C	270	4	2.3744810395448456e-14	1.852868447547138e-13	0.05884216427937386
YDL182W	248	0	5.134844281302747e-15	4.4540708087137396e-14	0.0
YDL181W	248	2	4.696313957745539e-14	3.4231307441057786e-13	0.032031016845626904
YDL180W	141	2	4.274877997547088e-08	1.1461456113703171e-07	0.05633824239514518
YDL179W	13	0	0.1434106212835134	0.15766669527843347	0.0
YDL178W	124	5	7.082029491902969e-06	1.3069038102351032e-05	0.16015508422813451
YDL177C	32	4	0.2544553244446239	0.2763165730515543	0.49648076110721695
YDL176W	121	4	4.102680768853115e-06	7.794686852221429e-06	0.13130069715232182
YDL175C	192	2	6.084391932118802e-11	2.669057055805891e-10	0.04137339675893475
YDL174C	741	11	4.691602647005288e-37	2.870362427971001e-35	0.05896127797224709
YDL173W	25	2	0.1594232483442593	0.17500345509216172	0.31774768710861884
YDL171C	1	0	1.0	1.0	0.0
YDL170W	34	1	0.019490360081600835	0.02302569039221167	0.1168190026134628
YDL169C	65	0	9.991717465671196e-05	0.00015421998697014237	0.0
YDL168W	230	1	1.573254155855088e-13	1.0569841881218003e-12	0.017268896038511894
YDL167C	190	2	7.863139264242083e-11	3.400068714936558e-10	0.04180890619850248
YDL166C	98	0	1.2887660888262477e-06	2.6565210669676524e-06	0.0
YDL165W	220	7	2.6372252643041616e-10	1.0554406746703713e-09	0.12637692100910977
YDL164C	90	2	3.14442030316692e-05	5.226462764021086e-05	0.08826324641906079
YDL161W	124	4	2.801244107911932e-06	5.44807401575973e-06	0.12812406738250762
YDL160C-A	151	8	3.388650874556967e-06	6.537447561079208e-06	0.2104289318600125
YDL160C	4	0	0.7040499932968394	0.7410306572932144	0.0
YDL159W-A	173	2	6.96744040409757e-10	2.598557053434833e-09	0.04591729582494492
YDL159W	183	2	1.9300335185259458e-10	7.883254804717837e-10	0.043408153976587274
YDL157C	107	0	3.9780520577076166e-07	8.992837021964035e-07	0.0
YDL156W	79	2	0.0001317907195754025	0.00019809943237797693	0.10055306554070216
YDL155W	57	1	0.000868179333981041	0.0011723172927271582	0.06968151033083746
YDL154W	176	2	4.739885036451437e-10	1.8136446337080649e-09	0.045134614646110634
YDL153C	138	7	7.169635733578328e-06	1.3211334541431901e-05	0.20147045378263878
YDL150W	304	2	3.6998030598470793e-17	4.3691103484970336e-16	0.026130566374064048
YDL149W	321	11	3.752080578383845e-14	2.80966346436009e-13	0.13610687531911245
YDL148C	134	2	1.0542359429976009e-07	2.641791245393988e-07	0.05928128490832441
YDL147W	356	4	4.2514979599160495e-19	6.417418574140997e-18	0.04462748414446894
YDL146W	45	2	0.011397148610895367	0.013746854375264104	0.17652649283812158
YDL145C	62	1	0.00044589813245764524	0.0006210608282305444	0.06406203369125381
YDL144C	60	4	0.009029088082756634	0.010971114634255949	0.26478973925718235
YDL143W	60	2	0.001583384228540725	0.002077582180775202	0.13239486962859118
YDL142C	14	2	0.6542395055783679	0.691260590957412	0.5674065841225336
YDL141W	81	2	0.00010152995740910593	0.00015612266980207708	0.09807027379895643
YDL140C	8	0	0.3279691933480334	0.3533441047104796	0.0
YDL139C	152	1	3.538636990106661e-09	1.1662293025847225e-08	0.026130566374064048
YDL138W	152	2	1.0366223187520596e-08	3.152625571202059e-08	0.052261132748128096
YDL137W	101	1	2.635960756152338e-06	5.188025430743359e-06	0.03932520880057164
YDL136W	250	2	3.6373413645210973e-14	2.730855115843451e-13	0.031774768710861885
YDL135C	86	2	5.292232417562552e-05	8.511081832606888e-05	0.09236851369436594
YDL134C	29	0	0.013491932035824007	0.01612806093078858	0.0
YDL133C-A	440	15	5.991242654713945e-19	8.880318687438118e-18	0.1354038439383319
YDL133W	136	1	2.796803311591448e-08	7.815556775977851e-08	0.0292047506533657
YDL132W	0	0	1.0	1.0
YDL131W	0	0	1.0	1.0
YDL130W-A	196	5	7.91721711812542e-10	2.907545796748528e-09	0.10132260430759531
YDL130W	162	2	2.863798333961967e-09	9.59213990600773e-09	0.049035136899478214
YDL129W	60	0	0.0001947301831997979	0.0002852941919092576	0.0
YDL128W	122	2	4.964675035854248e-07	1.1036662594200921e-06	0.06511223096488092
YDL127W	140	4	3.655973219082573e-07	8.353397688893079e-07	0.11348131682450673
YDL126C	86	1	1.8759125897561434e-05	3.23101925836705e-05	0.04618425684718297
YDL125C	122	1	1.7156168013408046e-07	4.140374412300028e-07	0.03255611548244046
YDL124W	77	1	6.124999085413344e-05	9.733315761318635e-05	0.05158241673841215
YDL123W	46	2	0.009988960013753597	0.012101645047208119	0.17268896038511894
YDL122W	65	2	0.0008218922445055582	0.0011134752174679543	0.12221064888793033
YDL121C	186	2	1.3134318976446942e-10	5.465663417767465e-10	0.04270802246083586
YDL120W	28	0	0.01554550581956336	0.018494456758028317	0.0
YDL119C	1253	11	3.9811574319625335e-65	3.9475235157269875e-63	0.03486856103546296
YDL118W	1253	11	3.9811574319625335e-65	3.9475235157269875e-63	0.03486856103546296
YDL117W	137	0	8.076452995684987e-09	2.4904922883744965e-08	0.0
YDL116W	80	2	0.00011567288397644391	0.00017594148525483443	0.09929615222144339
YDL115C	136	4	6.083518455161178e-07	1.3307841245961177e-06	0.1168190026134628
YDL114W	248	7	7.824108765405108e-12	4.031662568103006e-11	0.11210855895969417
YDL113C	226	4	6.410969427199937e-12	3.357876609820295e-11	0.07029816086473868
YDL112W	71	0	4.5019934996156335e-05	7.326249184009482e-05	0.0
YDL111C	191	1	2.336962238442075e-11	1.104344275536596e-10	0.02079500570082584
YDL110C	87	1	1.6452876523832914e-05	2.8638163707192217e-05	0.04565340332020386
YDL109C	230	7	7.5158228916278e-11	3.2646146110084196e-10	0.12088227226958327
YDL108W	424	12	2.572536869157054e-19	3.99855663095195e-18	0.11241073836389819
YDL107W	118	4	6.008161599996459e-06	1.1138922424751657e-05	0.13463885046975374
YDL106C	49	0	0.0008552517573546609	0.0011562183489766467	0.0
YDL105W	231	4	3.392655384100333e-12	1.8724722758119975e-11	0.06877655565121621
YDL104C	2	0	1.0	1.0	0.0
YDL103C	275	1	4.987093129930364e-16	4.953501310920471e-15	0.014443076686755402
YDL102W	154	5	1.611757087948381e-07	3.9011847696932405e-07	0.12895604184603038
YDL101C	134	1	3.6229714410290526e-08	9.912325764680344e-08	0.029640642454162206
YDL100C	58	0	0.000254517108275274	0.00036556640601675847	0.0
YDL099W	228	4	4.970125070928544e-12	2.6564302307537226e-11	0.06968151033083746
YDL098C	40	1	0.008575603567413596	0.010459871922841058	0.09929615222144339
YDL097C	116	1	3.739072481089468e-07	8.502730659844022e-07	0.03424005249015289
YDL095W	162	10	4.5683832131981135e-06	8.625335475739446e-06	0.2451756844973911
YDL093W	130	4	1.3055989936553023e-06	2.6883278956361055e-06	0.12221064888793033
YDL092W	168	1	4.4994505985198983e-10	1.730858889102872e-09	0.02364194100510557
YDL091C	49	4	0.03477712864551187	0.04031511123570626	0.32423233378430494
YDL090C	59	2	0.0018055045693731616	0.0023577331467904295	0.13463885046975374
YDL089W	30	0	0.011715443183583077	0.01407468430097896	0.0
YDL088C	79	2	0.0001317907195754025	0.00019809943237797693	0.10055306554070216
YDL087C	535	5	1.7077841061813642e-28	6.336429932031629e-27	0.03712005690521248
YDL086W	178	2	3.6665401762558745e-10	1.4334651634022796e-09	0.04462748414446894
YDL085C-A	278	2	1.0191550065812406e-15	9.64006651784328e-15	0.028574432293940542
YDL085W	169	2	1.1647186988023118e-09	4.152695125115992e-09	0.04700409572612705
YDL084W	283	7	9.540407469603586e-14	6.578762992528804e-13	0.09824354283393694
YDL083C	44	0	0.001687306481098475	0.0022073929874425226	0.0
YDL082W	244	2	7.829547990764909e-14	5.497891391317337e-13	0.03255611548244046
YDL081C	563	7	4.130216823864974e-29	1.6049241185167207e-27	0.04938352153109086
YDL080C	85	1	2.1389842677955005e-05	3.6437495628234374e-05	0.04672760104538513
YDL079C	144	5	5.698796950558776e-07	1.2518633026227472e-06	0.1379113225297825
YDL078C	100	1	3.0034272357535333e-06	5.815727283777297e-06	0.039718460888577355
YDL077C	92	4	0.00016278487878589284	0.0002413446346732843	0.17268896038511894
YDL076C	176	4	3.731446077847312e-09	1.222766176279196e-08	0.09026922929222127
YDL075W	22	1	0.10391990628107672	0.11579991881853753	0.18053845858444253
YDL074C	17	7	0.394290174539524	0.4224222790195235	1.6354660365884794
YDL073W	7	2	1.0	1.0	1.1348131682450673
YDL072C	21	0	0.04264011566641575	0.04912325825271574	0.0
YDL070W	161	1	1.1086135809610724e-09	3.974835850440852e-09	0.02466985148358842
YDL069C	124	2	3.833936450064807e-07	8.6841152124154e-07	0.06406203369125381
YDL067C	42	0	0.00221763897730142	0.0028737363133079013	0.0
YDL066W	97	2	1.265897171751902e-05	2.2373001336033156e-05	0.08189373379088115
YDL065C	82	4	0.0005757323437731297	0.0007934427771481593	0.19374858970037734
YDL064W	162	10	4.5683832131981135e-06	8.625335475739446e-06	0.2451756844973911
YDL063C	61	0	0.0001703622021358068	0.00025199409065921425	0.0
YDL061C	207	2	8.900519613230722e-12	4.5418711886148964e-11	0.03837532453002643
YDL060W	63	2	0.0010682328655692568	0.0014306956706774095	0.1260903520272297
YDL059C	23	0	0.03184665025330907	0.037029940478524155	0.0
YDL058W	38	1	0.011264636741058745	0.01360128614273123	0.10452226549625619
YDL057W	124	0	4.3562909003833173e-08	1.165257161307184e-07	0.0
YDL056W	157	2	5.4475867567933134e-09	1.7376079555362365e-08	0.05059676546315586
YDL055C	67	8	0.05783339361195301	0.06580922965222434	0.4742502792665953
YDL054C	30	0	0.011715443183583077	0.01407468430097896	0.0
YDL053C	381	5	5.11955590569389e-20	8.574635294689524e-19	0.052123964420705195
YDL052C	140	1	1.667165775962646e-08	4.8718853544518185e-08	0.02837032920612668
YDL051W	253	5	5.751716466818542e-13	3.5798832684711512e-12	0.07849498199323589
YDL049C	183	7	2.705378047709834e-08	7.59327923493375e-08	0.15192853891805547
YDL048C	47	0	0.0011216871176042476	0.00149879707559062	0.0
YDL047W	1	0	1.0	1.0	0.0
YDL046W	21	0	0.04264011566641575	0.04912325825271574	0.0
YDL045W-A	51	2	0.005168936517898315	0.006434319029098097	0.15575867015128375
YDL045C	29	2	0.09421039965626504	0.10518423770591734	0.2739204199212231
YDL044C	113	4	1.1343643753519062e-05	2.0184806691363897e-05	0.14059632172947736
YDL043C	91	4	0.0001847407262047722	0.00027158586820134076	0.17458664126847187
YDL042C	230	5	1.0633034315110609e-11	5.364085995280799e-11	0.08634448019255947
YDL040C	197	4	2.5726705577332334e-10	1.0303223104125226e-09	0.08064662109355808
YDL037C	40	2	0.0220490964226854	0.025936664660843472	0.19859230444288678
YDL036C	441	8	5.768260449816705e-22	1.215137943109739e-20	0.07205162972984555
YDL035C	99	1	3.4222652725662988e-06	6.5868298468971835e-06	0.040119657463209446
YDL033C	336	7	1.1915370007865695e-16	1.2978275173340078e-15	0.08274679351786951
YDL031W	89	0	4.191564626105309e-06	7.93733558272362e-06	0.0
YDL030W	64	2	0.0009369812782711388	0.0012625537327407028	0.12412019027680424
YDL029W	149	2	1.5252749147486615e-08	4.4800081893358284e-08	0.053313370320238064
YDL028C	26	0	0.020671529939997876	0.02436605220023115	0.0
YDL027C	202	4	1.3610589166614387e-10	5.651588324707534e-10	0.07865041760114327
YDL025C	84	0	8.087082251555777e-06	1.4745976546828559e-05	0.0
YDL024C	86	2	5.292232417562552e-05	8.511081832606888e-05	0.09236851369436594
YDL022W	98	0	1.2887660888262477e-06	2.6565210669676524e-06	0.0
YDL021W	40	2	0.0220490964226854	0.025936664660843472	0.19859230444288678
YDL020C	0	0	1.0	1.0
YDL019C	11	0	0.19771355740835173	0.21588203316032484	0.0
YDL018C	279	7	1.5793290436009602e-13	1.0598274597140166e-12	0.09965205240861703
YDL017W	146	2	2.244586523977755e-08	6.365195808380704e-08	0.05440885053229775
YDL015C	103	1	2.0306562109249016e-06	4.043734026672129e-06	0.038561612513181895
YDL014W	301	8	2.6353672442889106e-14	2.037096373912033e-13	0.10556401565070393
YDL013W	283	4	4.545386931336943e-15	3.9666950291530745e-14	0.05613916733367824
YDL012C	247	7	8.872721416648527e-12	4.5357351881907265e-11	0.11256243976519899
YDL010W	98	2	1.1117361591265736e-05	1.981895428126759e-05	0.08105808344607623
YDL008W	109	2	2.669500290312865e-06	5.2218694454385335e-06	0.0728779098872979
YDL007C-A	138	1	2.1592367376821913e-08	6.156554525736381e-08	0.02878149339751982
YDL007W	33	0	0.007690892656250699	0.009396712059931542	0.0
YDL006W	78	1	5.369043793917453e-05	8.620148201792092e-05	0.0509211037033043
YDL005C	231	1	1.3841850807679749e-13	9.398404249700854e-13	0.017194138912804052
YDL004W	203	4	1.1983334468916993e-10	5.012084111326664e-10	0.07826297712034946
YDL003W	216	2	2.811626378021283e-12	1.574456017526816e-11	0.036776352674608666
YDL002C	620	8	8.782674439606468e-32	4.140095139522688e-30	0.05124962695300304
YDL001W	87	1	1.6452876523832914e-05	2.8638163707192217e-05	0.04565340332020386
YDR001C	96	4	9.809816377279907e-05	0.0001519425100612355	0.165493587035739
YDR002W	42	0	0.00221763897730142	0.0028737363133079013	0.0
YDR003W	224	4	8.269586596003911e-12	4.246285045858794e-11	0.0709258230153167
YDR003W-A	136	11	0.0002011001891461318	0.00029338589238442516	0.3212522571870227
YDR004W	41	0	0.0025432968039410344	0.0032706842395941165	0.0
YDR005C	51	1	0.0019388032087697647	0.0025254942816840126	0.07787933507564188
YDR006C	11	99	9.293852248158332e-74	9.897952644288624e-72	35.74661479971962
YDR007W	265	4	4.485023749744379e-14	3.294172616191561e-13	0.05995239379407902
YDR009W	196	1152	0.0	0.0	23.344728032469956
YDR011W	22	0	0.036834956353479976	0.04262330663759826	0.0
YDR012W	35	0	0.005820814681415575	0.007214548541556244	0.0
YDR013W	328	11	1.571437621922945e-14	1.2710742283655215e-13	0.13320215541900943
YDR014W	144	2	2.904222326957875e-08	8.049244627631199e-08	0.055164529011912995
YDR014W-A	141	2	4.274877997547088e-08	1.1461456113703171e-07	0.05633824239514518
YDR016C	127	2	2.602215002257073e-07	6.098344938052334e-07	0.06254875730484623
YDR017C	453	29	1.778753808259136e-14	1.4267242888840016e-13	0.25426829266418177
YDR018C	121	2	5.649728063120744e-07	1.243459092652407e-06	0.06565034857616091
YDR019C	126	2	2.960976400054759e-07	6.840415570350188e-07	0.06304517601361485
YDR020C	76	1	6.987868006179871e-05	0.00011034384652262614	0.052261132748128096
YDR021W	132	5	2.587688178090228e-06	5.1017465588607815e-06	0.15044871548703545
YDR022C	125	1	1.1625791292433833e-07	2.894369078908527e-07	0.031774768710861885
YDR023W	78	0	1.78332210035438e-05	3.092848431585658e-05	0.0
YDR025W	94	2	1.869241440760503e-05	3.230170530593045e-05	0.08450736359271778
YDR026C	161	4	2.521101751192663e-08	7.117749715811981e-08	0.09867940593435368
YDR027C	109	2	2.669500290312865e-06	5.2218694454385335e-06	0.0728779098872979
YDR028C	31	0	0.010177597052948772	0.012309434416721006	0.0
YDR030C	331	5	2.9039736533020315e-17	3.4720899127110155e-16	0.059997675058273955
YDR031W	9	0	0.27592238179363704	0.2986692297562971	0.0
YDR032C	21	1	0.11977765884962695	0.13249496365535768	0.18913552804084455
YDR033W	8	0	0.3279691933480334	0.3533441047104796	0.0
YDR034C	44	2	0.013004328174069877	0.015571078769326643	0.18053845858444253
YDR034C-A	56	0	0.00033283665477012764	0.00047099990196432186	0.0
YDR034W-B	35	0	0.005820814681415575	0.007214548541556244	0.0
YDR035W	191	2	6.916786301796524e-11	3.0158027309804257e-10	0.04159001140165168
YDR036C	239	2	1.4834592327112561e-13	1.001334982080098e-12	0.03323720576449988
YDR037W	364	0	1.9180531632792553e-21	3.8036978420755163e-20	0.0
YDR038C	29	18	0.0034090868807686706	0.004330828065230975	2.465283779291008
YDR039C	49	672	0.0	0.0	54.47103207576323
YDR040C	65	6235	0.0	0.0	380.99169790812283
YDR041W	35	0	0.005820814681415575	0.007214548541556244	0.0
YDR042C	287	4	2.7332575571315682e-15	2.4676552921606983e-14	0.05535673991439353
YDR043C	0	0	1.0	1.0
YDR044W	31	0	0.010177597052948772	0.012309434416721006	0.0
YDR045C	23	1	0.09020324749204635	0.10076901249548535	0.17268896038511894
YDR046C	145	0	2.8691820932121125e-09	9.59341059189701e-09	0.0
YDR047W	129	0	2.277077357931154e-08	6.447795118395897e-08	0.0
YDR049W	246	8	2.6082660346194017e-11	1.2225051316296804e-10	0.12916572646691823
YDR050C	287	4	2.7332575571315682e-15	2.4676552921606983e-14	0.05535673991439353
YDR051C	84	2	6.8671341139447e-05	0.0001086163044260065	0.09456776402042227
YDR052C	75	1	7.972850881371479e-05	0.00012473303976813757	0.052957947851436475
YDR054C	186	0	1.4547763114012351e-11	7.156902110238241e-11	0.0
YDR055W	267	2	4.14895464314182e-15	3.6484156196802143e-14	0.02975165609631263
YDR056C	83	2	7.822874961607574e-05	0.00012278753794815818	0.09570713467127075
YDR057W	449	18	3.0509702561578545e-18	4.07102782904033e-17	0.15922768284953062
YDR058C	124	5	7.082029491902969e-06	1.3069038102351032e-05	0.16015508422813451
YDR059C	18	0	0.06653006780190748	0.075302975778148	0.0
YDR060W	42	2	0.016932250480282938	0.020115135821546618	0.18913552804084455
YDR061W	618	12	6.984638645941127e-30	2.8287786516061567e-28	0.07712322502636379
YDR062W	109	1	9.292592256985103e-07	1.9547073178464276e-06	0.03643895494364895
YDR063W	220	2	1.685101223879557e-12	9.691017138531333e-12	0.036107691716888504
YDR064W	289	2	2.5050306782351547e-16	2.5922599395324556e-15	0.02748682414434419
YDR065W	356	5	1.2190535983801318e-18	1.7099456693375946e-17	0.05578435518058618
YDR066C	47	2	0.0087550960760017	0.01066297279396141	0.16901472718543556
YDR067C	279	2	8.970710997472596e-16	8.555648249828342e-15	0.028472014973890576
YDR068W	49	0	0.0008552517573546609	0.0011562183489766467	0.0
YDR069C	149	2	1.5252749147486615e-08	4.4800081893358284e-08	0.053313370320238064
YDR070C	298	5	1.909036319731299e-15	1.7566188599639518e-14	0.06664171290029758
YDR071C	61	0	0.0001703622021358068	0.00025199409065921425	0.0
YDR072C	8	0	0.3279691933480334	0.3533441047104796	0.0
YDR073W	193	0	5.917137401742005e-12	3.116250659104237e-11	0.0
YDR074W	60	0	0.0001947301831997979	0.0002852941919092576	0.0
YDR075W	52	1	0.0016952716166212668	0.0022152935849099986	0.07638165555495645
YDR076W	71	1	0.00013520949159696145	0.00020286715005847256	0.05594149420926388
YDR077W	53	1	0.0014825296351180827	0.0019519294715119263	0.07494049224259879
YDR078C	95	4	0.00011134524091203289	0.00017066803850882226	0.1672356247940099
YDR079W	112	2	1.8100555152965695e-06	3.642277560696491e-06	0.0709258230153167
YDR079C-A	39	1	0.009827529494452874	0.011921139447922058	0.1018422074066086
YDR080W	50	0	0.0007470093112940403	0.0010175392110971166	0.0
YDR081C	149	4	1.1622787646980263e-07	2.894369078908527e-07	0.10662674064047613
YDR082W	54	0	0.00043550368683158955	0.00060805576668329	0.0
YDR083W	88	1	1.4430946189510036e-05	2.5264040041361405e-05	0.045134614646110634
YDR084C	7	0	0.391941754250818	0.42006280818047975	0.0
YDR085C	73	2	0.0002885027432809508	0.00041211606473143264	0.1088177010645955
YDR086C	171	1	3.057926506022064e-10	1.210332782941011e-09	0.023227170110279156
YDR087C	594	18	5.052866144589372e-26	1.545693255187951e-24	0.12035897238962835
YDR088C	43	1	0.005704922728092894	0.007089241704680691	0.09236851369436594
YDR089W	14	0	0.12256727816895084	0.1352956151421957	0.0
YDR090C	94	4	0.00012637695340249176	0.00019116093083054446	0.16901472718543556
YDR091C	109	1	9.292592256985103e-07	1.9547073178464276e-06	0.03643895494364895
YDR092W	228	4	4.970125070928544e-12	2.6564302307537226e-11	0.06968151033083746
YDR093W	11	0	0.19771355740835173	0.21588203316032484	0.0
YDR096W	35	1	0.01698767508147091	0.020155997399120943	0.11348131682450673
YDR097C	146	11	6.393715355348115e-05	0.00010157529560388676	0.29924867792763765
YDR098C	8	0	0.3279691933480334	0.3533441047104796	0.0
YDR099W	9	0	0.27592238179363704	0.2986692297562971	0.0
YDR100W	112	2	1.8100555152965695e-06	3.642277560696491e-06	0.0709258230153167
YDR101C	206	2	1.0116740002085557e-11	5.112598572231462e-11	0.038561612513181895
YDR103W	103	0	6.704556548872078e-07	1.4528223328019335e-06	0.0
YDR104C	6	1	1.0	1.0	0.661974348142956
YDR105C	368	4	9.26084441843333e-20	1.513043075295741e-18	0.043172240096279735
YDR106W	115	4	8.797646698090904e-06	1.5925485099377017e-05	0.13815116830809515
YDR107C	93	1	7.497198045412972e-06	1.3784010856512148e-05	0.04270802246083586
YDR108W	185	4	1.18595417647635e-09	4.2097032076315806e-09	0.08587775327259968
YDR109C	103	2	5.810358621999059e-06	1.0800055732099737e-05	0.07712322502636379
YDR110W	103	4	4.0385542338349625e-05	6.620788312082346e-05	0.15424645005272758
YDR111C	130	1	6.08134455907633e-08	1.59843750270786e-07	0.030552662221982583
YDR113C	112	1	6.289301600982668e-07	1.3674772592533582e-06	0.03546291150765835
YDR114C	444	8	3.9503704455551437e-22	8.477082250890907e-21	0.07156479439383306
YDR115W	444	8	3.9503704455551437e-22	8.477082250890907e-21	0.07156479439383306
YDR116C	8	0	0.3279691933480334	0.3533441047104796	0.0
YDR117C	172	2	7.922316577125619e-10	2.907545796748528e-09	0.04618425684718297
YDR118W	201	2	1.9196657658134927e-11	9.230767407352338e-11	0.039520856605549604
YDR119W	118	1	2.8835615035814594e-07	6.692236564607333e-07	0.033659712617438435
YDR119W-A	49	0	0.0008552517573546609	0.0011562183489766467	0.0
YDR120C	192	2	6.084391932118802e-11	2.669057055805891e-10	0.04137339675893475
YDR121W	161	2	3.2567377438772978e-09	1.0807558433374691e-08	0.04933970296717684
YDR122W	143	0	3.715890193145851e-09	1.219753681551472e-08	0.0
YDR123C	316	4	6.849564429207102e-17	7.831380722141161e-16	0.05027653277035108
YDR124W	317	11	6.16765281758304e-14	4.4337714192400076e-13	0.13782431223165645
YDR125C	705	5	7.61922073150917e-38	4.815180046913103e-36	0.028169121197572596
YDR126W	78	2	0.00015015998133135363	0.0002236648672977505	0.1018422074066086
YDR127W	70	2	0.00042708453514081024	0.0005980431364973947	0.11348131682450673
YDR128W	135	2	9.266433034475913e-08	2.3465986957847195e-07	0.05884216427937386
YDR129C	38	0	0.0038424478932569113	0.004856685238268241	0.0
YDR130C	134	5	2.011340961496329e-06	4.023381519848831e-06	0.14820321227081104
YDR131C	130	1	6.08134455907633e-08	1.59843750270786e-07	0.030552662221982583
YDR132C	49	2	0.006726583377284329	0.008271238187462514	0.16211616689215247
YDR135C	1	0	1.0	1.0	0.0
YDR137W	28	1	0.04472310696746477	0.05141994965411632	0.1418516460306334
YDR138W	167	2	1.5060089106833392e-09	5.268282995948835e-09	0.04756701902823635
YDR139C	112	2	1.8100555152965695e-06	3.642277560696491e-06	0.0709258230153167
YDR140W	93	7	0.0016506896077494867	0.002165400532428672	0.29895615722585106
YDR141C	65	2	0.0008218922445055582	0.0011134752174679543	0.12221064888793033
YDR142C	81	1	3.6177665915838384e-05	5.959832617644988e-05	0.049035136899478214
YDR143C	146	4	1.7030232336171962e-07	4.118623472048989e-07	0.1088177010645955
YDR144C	122	513	0.0	0.0	16.701287242491958
YDR145W	237	12	2.8110654619647454e-09	9.448040217427474e-09	0.20110613108140435
YDR146C	188	2	1.0162314922173212e-10	4.316356951064855e-10	0.04225368179635889
YDR147W	119	2	7.316932822416685e-07	1.5748383481182019e-06	0.0667537157791216
YDR148C	61	1	0.0005093526631630522	0.000705512323181771	0.06511223096488092
YDR150W	0	0	1.0	1.0
YDR151C	107	4	2.4307413407764472e-05	4.1054900002365186e-05	0.14848022762084992
YDR152W	118	8	0.00018150200640929025	0.0002670294292299381	0.2692777009395075
YDR153C	155	2	7.046146930735632e-09	2.1929029055886916e-08	0.05124962695300304
YDR155C	67	0	7.656970806739216e-05	0.00012057842034380402	0.0
YDR156W	482	5	1.4092216314714308e-25	4.113925686595024e-24	0.04120172291346199
YDR158W	134	4	7.847244681500591e-07	1.6845652916502387e-06	0.11856256981664882
YDR159W	94	4	0.00012637695340249176	0.00019116093083054446	0.16901472718543556
YDR160W	0	0	1.0	1.0
YDR161W	0	0	1.0	1.0
YDR162C	90	2	3.14442030316692e-05	5.226462764021086e-05	0.08826324641906079
YDR163W	94	2	1.869241440760503e-05	3.230170530593045e-05	0.08450736359271778
YDR164C	126	2	2.960976400054759e-07	6.840415570350188e-07	0.06304517601361485
YDR165W	51	0	0.0006525812457226995	0.0008952754637765374	0.0
YDR166C	230	5	1.0633034315110609e-11	5.364085995280799e-11	0.08634448019255947
YDR167W	439	7	2.6599660779152966e-22	5.9063571096875954e-21	0.06333239777221902
YDR168W	89	4	0.00023790695504868962	0.0003432521069957386	0.17850993657787576
YDR169C	155	2	7.046146930735632e-09	2.1929029055886916e-08	0.05124962695300304
YDR169C-A	149	2	1.5252749147486615e-08	4.4800081893358284e-08	0.053313370320238064
YDR170C	12	0	0.16817091524873598	0.18432455376319432	0.0
YDR170W-A	109	1	9.292592256985103e-07	1.9547073178464276e-06	0.03643895494364895
YDR171W	154	4	6.14854731709348e-08	1.612416580966922e-07	0.1031648334768243
YDR172W	0	0	1.0	1.0
YDR173C	2	0	1.0	1.0	0.0
YDR174W	124	2	3.833936450064807e-07	8.6841152124154e-07	0.06406203369125381
YDR175C	127	1	8.970532969113141e-08	2.2928682269053185e-07	0.031274378652423114
YDR176W	148	2	1.734885024834551e-08	5.0518095077587354e-08	0.053673595795374805
YDR177W	225	7	1.4080901517256258e-10	5.84265978540698e-10	0.12356854498668512
YDR178W	112	4	1.2880586080708952e-05	2.2708844435977062e-05	0.1418516460306334
YDR179C	214	0	3.995771459735514e-13	2.5448152452867044e-12	0.0
YDR179W-A	52	0	0.0005701863954901384	0.0007865536004950315	0.0
YDR180W	72	2	0.00032879128961988313	0.00046653804752132933	0.11032905802382599
YDR181C	99	8	0.0016864781201148477	0.0022073929874425226	0.32095725970567557
YDR182W	182	1	7.428584158343622e-11	3.229160052504473e-10	0.021823330158558984
YDR182W-A	0	0	1.0	1.0
YDR183W	124	4	2.801244107911932e-06	5.44807401575973e-06	0.12812406738250762
YDR184C	57	0	0.00029103437727656634	0.0004151137658029596	0.0
YDR185C	292	11	1.3696379440513793e-12	8.078756734604598e-12	0.14962433896381883
YDR186C	58	1	0.0007596965586056993	0.0010316446065032766	0.06848010498030578
YDR188W	208	5	1.7300899695922495e-10	7.117129767614469e-10	0.09547706944369556
YDR189W	92	2	2.4242412974917842e-05	4.096917925911034e-05	0.08634448019255947
YDR190C	30	1	0.033865865433955464	0.039282491349471135	0.13239486962859118
YDR191W	247	2	5.3363929613773983e-14	3.86518840313368e-13	0.032160697075771134
YDR192C	74	0	3.0257263791031826e-05	5.0481440110885995e-05	0.0
YDR194C	508	7	4.329127758185177e-26	1.3457737155309705e-24	0.05473016264174046
YDR194W-A	58	1	0.0007596965586056993	0.0010316446065032766	0.06848010498030578
YDR195W	103	2	5.810358621999059e-06	1.0800055732099737e-05	0.07712322502636379
YDR196C	165	5	4.011293460954776e-08	1.0861086955720771e-07	0.12035897238962835
YDR197W	536	8	3.566278380239926e-27	1.2135897612283914e-25	0.05928128490832441
YDR198C	139	4	4.1523510224746197e-07	9.368446736073573e-07	0.11429772917576217
YDR200C	341	1	1.1014608094052716e-19	1.783185783830526e-18	0.011647642489318872
YDR201W	217	1	8.317859162110527e-13	5.0781324884604715e-12	0.018303438197501083
YDR202C	99	0	1.1307669913969085e-06	2.3527644600302535e-06	0.0
YDR204W	56	2	0.0026776445220125828	0.0034342403314215797	0.1418516460306334
YDR205W	171	2	9.008167062979405e-10	3.2850963081290143e-09	0.04645434022055831
YDR206W	74	8	0.027659405781036258	0.03225902304740205	0.42938876636299844
YDR207C	45	0	0.00147229301882868	0.0019424540379178114	0.0
YDR208W	64	1	0.0003418209534873722	0.0004827633358315023	0.06206009513840212
YDR210W	101	0	8.706271344512563e-07	1.8435112850622882e-06	0.0
YDR211W	16	0	0.09002824107263034	0.10067128415490902	0.0
YDR212W	119	0	8.340378408209628e-08	2.1375007230665585e-07	0.0
YDR213W	73	2	0.0002885027432809508	0.00041211606473143264	0.1088177010645955
YDR214W	134	4	7.847244681500591e-07	1.6845652916502387e-06	0.11856256981664882
YDR216W	43	0	0.0019341554744967118	0.0025222966289865285	0.0
YDR217C	147	2	1.9733316478775696e-08	5.6573431240996525e-08	0.054038722297384156
YDR218C	103	1	2.0306562109249016e-06	4.043734026672129e-06	0.038561612513181895
YDR219C	127	2	2.602215002257073e-07	6.098344938052334e-07	0.06254875730484623
YDR221W	36	0	0.005066614698044555	0.0063192585401115236	0.0
YDR222W	584	8	8.297754893774194e-30	3.291061268558303e-28	0.05440885053229775
YDR223W	208	2	7.830580922571826e-12	4.031662568103006e-11	0.038190827777478224
YDR224C	173	2	6.96744040409757e-10	2.598557053434833e-09	0.04591729582494492
YDR225W	510	2	1.555563535514488e-28	5.80912070957391e-27	0.015575867015128374
YDR226W	116	1	3.739072481089468e-07	8.502730659844022e-07	0.03424005249015289
YDR227W	76	1	6.987868006179871e-05	0.00011034384652262614	0.052261132748128096
YDR228C	112	1	6.289301600982668e-07	1.3674772592533582e-06	0.03546291150765835
YDR229W	167	0	1.677854876727569e-10	6.927023256324659e-10	0.0
YDR231C	152	2	1.0366223187520596e-08	3.152625571202059e-08	0.052261132748128096
YDR232W	72	2	0.00032879128961988313	0.00046653804752132933	0.11032905802382599
YDR233C	47	0	0.0011216871176042476	0.00149879707559062	0.0
YDR234W	112	2	1.8100555152965695e-06	3.642277560696491e-06	0.0709258230153167
YDR235W	35	1	0.01698767508147091	0.020155997399120943	0.11348131682450673
YDR236C	93	4	0.00014343294156080914	0.0002147014177293632	0.17083208984334344
YDR237W	183	2	1.9300335185259458e-10	7.883254804717837e-10	0.043408153976587274
YDR238C	127	2	2.602215002257073e-07	6.098344938052334e-07	0.06254875730484623
YDR239C	24	1	0.07833154750022017	0.08801968145247484	0.165493587035739
YDR240C	163	0	2.809590559166838e-10	1.1205239463084941e-09	0.0
YDR242W	104	2	5.10362783779134e-06	9.585553133617896e-06	0.07638165555495645
YDR243C	150	1	4.580761921831775e-09	1.4758522023784053e-08	0.026478973925718238
YDR244W	179	4	2.5464639567499463e-09	8.594315854031069e-09	0.08875633718117845
YDR245W	36	2	0.03739668911120076	0.04324720673205622	0.22065811604765198
YDR246W	58	0	0.000254517108275274	0.00036556640601675847	0.0
YDR246W-A	62	5	0.015059240410296068	0.01794564682959235	0.32031016845626903
YDR247W	106	2	3.93790918325844e-06	7.508924307997111e-06	0.07494049224259879
YDR248C	132	1	4.69364669593975e-08	1.251421518235953e-07	0.030089743097407088
YDR249C	404	4	9.584951377748583e-22	1.9547182756536206e-20	0.03932520880057164
YDR251W	49	49	4.007881933065417e-13	2.549704535072922e-12	3.9718460888577356
YDR252W	588	11	1.1037887906087195e-28	4.176242983414964e-27	0.07430324315890321
YDR253C	93	0	2.4802810532306644e-06	4.8916654105382545e-06	0.0
YDR254W	110	4	1.6606582222873175e-05	2.8870754039825764e-05	0.14443076686755402
YDR255C	81	2	0.00010152995740910593	0.00015612266980207708	0.09807027379895643
YDR256C	51	1	0.0019388032087697647	0.0025254942816840126	0.07787933507564188
YDR257C	126	2	2.960976400054759e-07	6.840415570350188e-07	0.06304517601361485
YDR258C	96	4	9.809816377279907e-05	0.0001519425100612355	0.165493587035739
YDR259C	118	15	0.014937905060650769	0.01780474445674665	0.5048956892615766
YDR260C	171	1	3.057926506022064e-10	1.210332782941011e-09	0.023227170110279156
YDR261C	173	4	5.467880728862451e-09	1.7382964108174656e-08	0.09183459164988984
YDR262W	83	0	9.224801992890724e-06	1.666200887597819e-05	0.0
YDR263C	136	2	8.145078064332221e-08	2.0930448591588295e-07	0.0584095013067314
YDR264C	178	8	1.2309321586216695e-07	3.0512510413836866e-07	0.17850993657787576
YDR265W	193	2	5.3522254452399025e-11	2.3768840568011334e-10	0.0411590268275413
YDR266C	84	2	6.8671341139447e-05	0.0001086163044260065	0.09456776402042227
YDR267C	74	2	0.00025316107567033096	0.0003641644187543955	0.10734719159074961
YDR268W	151	4	9.009442607604872e-08	2.2966890264333161e-07	0.10521446593000625
YDR270W	174	2	6.127729549106017e-10	2.3078305590640934e-09	0.04565340332020386
YDR272W	133	0	1.3558364423573397e-08	4.017215548684729e-08	0.0
YDR273W	157	2	5.4475867567933134e-09	1.7376079555362365e-08	0.05059676546315586
YDR275W	85	0	7.09014065020609e-06	1.3069038102351032e-05	0.0
YDR276C	26	0	0.020671529939997876	0.02436605220023115	0.0
YDR277C	35	20	0.004533818168561569	0.005680607470021259	2.2696263364901346
YDR279W	61	0	0.0001703622021358068	0.00025199409065921425	0.0
YDR280W	213	2	4.1280378050319515e-12	2.2396552279942222e-11	0.037294329472842586
YDR281C	106	2	3.93790918325844e-06	7.508924307997111e-06	0.07494049224259879
YDR282C	16	0	0.09002824107263034	0.10067128415490902	0.0
YDR283C	85	0	7.09014065020609e-06	1.3069038102351032e-05	0.0
YDR284C	220	2	1.685101223879557e-12	9.691017138531333e-12	0.036107691716888504
YDR285W	191	2	6.916786301796524e-11	3.0158027309804257e-10	0.04159001140165168
YDR286C	100	0	9.921849175865282e-07	2.0817422331412344e-06	0.0
YDR287W	322	5	9.093701377438475e-17	1.0096115177924453e-15	0.06167462870897105
YDR288W	153	2	9.114324873538423e-09	2.7970374785335896e-08	0.051919556717094584
YDR289C	270	2	2.828975658480068e-15	2.5420998456123235e-14	0.02942108213968693
YDR291W	121	1	1.9533406774795246e-07	4.6748490371139184e-07	0.032825174288080454
YDR292C	44	0	0.001687306481098475	0.0022073929874425226	0.0
YDR293C	0	0	1.0	1.0
YDR294C	127	1	8.970532969113141e-08	2.2928682269053185e-07	0.031274378652423114
YDR295C	256	2	1.6901677752705056e-14	1.357563530109033e-13	0.03103004756920106
YDR296W	129	1	6.922468928021822e-08	1.8014080907264027e-07	0.03078950456478865
YDR297W	217	5	5.527807630236386e-11	2.4454170524222657e-10	0.09151719098750542
YDR298C	20	0	0.04940504728814544	0.056588015724780796	0.0
YDR299W	143	0	3.715890193145851e-09	1.219753681551472e-08	0.0
YDR300C	71	2	0.00037472114767489543	0.0005280620730895181	0.11188298841852776
YDR301W	103	1	2.0306562109249016e-06	4.043734026672129e-06	0.038561612513181895
YDR302W	112	0	2.0734318831534994e-07	4.937601142863675e-07	0.0
YDR303C	13	0	0.1434106212835134	0.15766669527843347	0.0
YDR304C	151	5	2.35458659469965e-07	5.561079057953876e-07	0.13151808241250781
YDR305C	0	0	1.0	1.0
YDR306C	115	4	8.797646698090904e-06	1.5925485099377017e-05	0.13815116830809515
YDR307W	305	2	3.257005950469499e-17	3.8700498390805964e-16	0.026044892385952364
YDR308C	2422	39	2.230158777690429e-116	3.0537245548803945e-114	0.06395623347045899
YDR309C	68	1	0.0002010983990076161	0.00029338589238442516	0.0584095013067314
YDR310C	231	5	9.36661134679325e-12	4.7628100667911564e-11	0.08597069456402026
YDR311W	359	7	6.529576480416504e-18	8.363384039838601e-17	0.0774454669136606
YDR312W	323	4	2.813983887840688e-17	3.3785430770296027e-16	0.049186948468826444
YDR313C	50	4	0.030804295112487612	0.03589049862072857	0.31774768710861884
YDR314C	0	0	1.0	1.0
YDR315C	109	1	9.292592256985103e-07	1.9547073178464276e-06	0.03643895494364895
YDR316W	196	2	3.643443267724735e-11	1.662971605768647e-10	0.04052904172303812
YDR317W	0	0	1.0	1.0
YDR318W	6	1	1.0	1.0	0.661974348142956
YDR319C	649	11	5.093474072767005e-32	2.5036384096139353e-30	0.06731942523487687
YDR320C	140	7	5.605967972522943e-06	1.0505025027689623e-05	0.19859230444288678
YDR320C-A	118	1	2.8835615035814594e-07	6.692236564607333e-07	0.033659712617438435
YDR321W	125	4	2.4666268499779865e-06	4.874766671554432e-06	0.12709907484344754
YDR322W	245	2	6.890291023229606e-14	4.910292896479983e-13	0.03242323337843049
YDR322C-A	352	4	7.066372987895532e-19	1.0420182321381334e-17	0.045134614646110634
YDR323C	1	0	1.0	1.0	0.0
YDR324C	19	0	0.057300273484110896	0.06522839920964406	0.0
YDR325W	165	1	6.62146294104061e-10	2.4824011325896054e-09	0.02407179447792567
YDR326C	46	5	0.09649883942054455	0.10767652803794174	0.43172240096279735
YDR328C	127	2	2.602215002257073e-07	6.098344938052334e-07	0.06254875730484623
YDR329C	160	1	1.26111657818495e-09	4.4604436907390206e-09	0.024824038055360848
YDR330W	170	4	8.012393602031305e-09	2.4764633321839055e-08	0.09345520209077025
YDR331W	106	1	1.373448468286475e-06	2.817945822731187e-06	0.03747024612129939
YDR332W	53	2	0.003972680785583594	0.0050146811233299496	0.14988098448519757
YDR333C	36	0	0.005066614698044555	0.0063192585401115236	0.0
YDR334W	17	2	0.44944058989301483	0.4805229285136137	0.4672760104538512
YDR335W	56	0	0.00033283665477012764	0.00047099990196432186	0.0
YDR336W	441	14	2.0761066169120122e-19	3.2622101513281373e-18	0.1260903520272297
YDR337W	143	2	3.303598457122239e-08	9.086080691970347e-08	0.055550294949059234
YDR338C	15	1	0.2839156474120832	0.30714802262356855	0.26478973925718235
YDR339C	197	4	2.5726705577332334e-10	1.0303223104125226e-09	0.08064662109355808
YDR341C	87	2	4.64614494230763e-05	7.532918963979651e-05	0.09130680664040772
YDR342C	138	1	2.1592367376821913e-08	6.156554525736381e-08	0.02878149339751982
YDR343C	1	0	1.0	1.0	0.0
YDR345C	40	1	0.008575603567413596	0.010459871922841058	0.09929615222144339
YDR346C	106	1	1.373448468286475e-06	2.817945822731187e-06	0.03747024612129939
YDR347W	139	1	1.8972937178806753e-08	5.488599683869096e-08	0.028574432293940542
YDR348C	88	1	1.4430946189510036e-05	2.5264040041361405e-05	0.045134614646110634
YDR349C	125	4	2.4666268499779865e-06	4.874766671554432e-06	0.12709907484344754
YDR350C	116	4	7.747544143713489e-06	1.4180816795192957e-05	0.13696020996061156
YDR351W	119	2	7.316932822416685e-07	1.5748383481182019e-06	0.0667537157791216
YDR352W	158	10	7.357744069750933e-06	1.3553615036879443e-05	0.25138266385175545
YDR353W	299	8	3.388282310019118e-14	2.5605797062969707e-13	0.1062701294677655
YDR354W	308	2	2.2220283822142274e-17	2.690291626550321e-16	0.025791208369206075
YDR356W	163	4	1.954173306383593e-08	5.636133743737234e-08	0.09746861567749043
YDR357C	132	2	1.3646217978952379e-07	3.34381762236707e-07	0.060179486194814176
YDR358W	230	4	3.853138898626451e-12	2.104406629249831e-11	0.06907558415404758
YDR359C	564	8	1.038084700689958e-28	3.953659015674138e-27	0.05633824239514518
YDR361C	72	5	0.004519002300964909	0.005671929775829155	0.275822645059565
YDR362C	224	4	8.269586596003911e-12	4.246285045858794e-11	0.0709258230153167
YDR363W	307	11	2.1343681942943765e-13	1.4141418761966544e-12	0.14231370350956055
YDR363W-A	322	5	9.093701377438475e-17	1.0096115177924453e-15	0.06167462870897105
YDR364C	226	2	7.820446414133744e-13	4.784615673157784e-12	0.03514908043236934
YDR365C	138	5	1.214822027328772e-06	2.5230919029136035e-06	0.14390746698759913
YDR366C	229	5	1.2070665167690173e-11	6.04689855221134e-11	0.08672153032440472
YDR367W	488	21	3.714239234968348e-19	5.665938949682486e-18	0.17091960628281241
YDR368W	63	0	0.00013043928293311185	0.00019668492819830262	0.0
YDR369C	95	2	1.6414592014375554e-05	2.8638163707192217e-05	0.08361781239700496
YDR370C	92	0	2.8277028793011664e-06	5.488396644907529e-06	0.0
YDR371W	225	10	2.178762413913659e-09	7.476171027695377e-09	0.1765264928381216
YDR372C	44	2	0.013004328174069877	0.015571078769326643	0.18053845858444253
YDR373W	390	8	3.586962007625996e-19	5.486334709004548e-18	0.08147376592528688
YDR374C	186	2	1.3134318976446942e-10	5.465663417767465e-10	0.04270802246083586
YDR374W-A	67	0	7.656970806739216e-05	0.00012057842034380402	0.0
YDR375C	350	4	9.110211592539929e-19	1.316402685143144e-17	0.04539252672980269
YDR376W	161	2	3.2567377438772978e-09	1.0807558433374691e-08	0.04933970296717684
YDR377W	78	1	5.369043793917453e-05	8.620148201792092e-05	0.0509211037033043
YDR378C	0	0	1.0	1.0
YDR379W	271	2	2.4899892645482432e-15	2.2586637634727046e-14	0.029312517260942698
YDR379C-A	36	1	0.01481009473254355	0.017674383649482872	0.11032905802382599
YDR380W	200	7	3.232978723909684e-09	1.0759757315511917e-08	0.13901461311002075
YDR381W	9	0	0.27592238179363704	0.2986692297562971	0.0
YDR381C-A	0	0	1.0	1.0
YDR382W	7	0	0.391941754250818	0.42006280818047975	0.0
YDR383C	140	1	1.667165775962646e-08	4.8718853544518185e-08	0.02837032920612668
YDR384C	103	4	4.0385542338349625e-05	6.620788312082346e-05	0.15424645005272758
YDR385W	33	0	0.007690892656250699	0.009396712059931542	0.0
YDR386W	40	2	0.0220490964226854	0.025936664660843472	0.19859230444288678
YDR387C	74	1	9.097322672512394e-05	0.00014109682494503446	0.053673595795374805
YDR388W	210	7	9.241100333462761e-10	3.3615160036523934e-09	0.1323948696285912
YDR389W	20	2	0.3059172902017776	0.3308255614799592	0.39718460888577356
YDR390C	121	2	5.649728063120744e-07	1.243459092652407e-06	0.06565034857616091
YDR391C	242	2	1.01098225950767e-13	6.946426492746248e-13	0.032825174288080454
YDR392W	157	4	4.196048648737071e-08	1.1297507387119332e-07	0.10119353092631173
YDR393W	42	0	0.00221763897730142	0.0028737363133079013	0.0
YDR394W	156	2	6.1954777260649924e-09	1.9555539189132695e-08	0.0509211037033043
YDR395W	103	1	2.0306562109249016e-06	4.043734026672129e-06	0.038561612513181895
YDR397C	115	4	8.797646698090904e-06	1.5925485099377017e-05	0.13815116830809515
YDR398W	175	4	4.238292415098773e-09	1.3701191500412051e-08	0.09078505345960539
YDR399W	52	2	0.004531404509010433	0.0056788205123815645	0.1527633111099129
YDR400W	43	0	0.0019341554744967118	0.0025222966289865285	0.0
YDR402C	38	1	0.011264636741058745	0.01360128614273123	0.10452226549625619
YDR403W	116	0	1.2319605143614884e-07	3.0512510413836866e-07	0.0
YDR404C	227	4	5.644754346254999e-12	2.9837299857823986e-11	0.06998847733670019
YDR405W	46	0	0.0012849555938549628	0.0017054649481329082	0.0
YDR406W	9	0	0.27592238179363704	0.2986692297562971	0.0
YDR407C	256	20	1.45377517380317e-07	3.5426529765008603e-07	0.31030047569201064
YDR408C	53	0	0.000498276166214329	0.0006913356409888071	0.0
YDR409W	96	2	1.4414773631779728e-05	2.5264040041361405e-05	0.0827467935178695
YDR410C	182	4	1.7378043677798571e-09	6.024178974745002e-09	0.08729332063423594
YDR411C	187	2	1.1553080636439025e-10	4.853306555161493e-10	0.042479637313986476
YDR412W	15	0	0.10495600005934085	0.11639065876229641	0.0
YDR414C	76	4	0.0012251987398925227	0.0016295369919338341	0.20904453099251238
YDR415C	93	2	2.128697379928945e-05	3.635918809614305e-05	0.08541604492167172
YDR416W	132	1	4.69364669593975e-08	1.251421518235953e-07	0.030089743097407088
YDR418W	40	0	0.0029175276947817777	0.0037277720001533	0.0
YDR419W	0	0	1.0	1.0
YDR420W	25	0	0.02385855302342647	0.02797360620544865	0.0
YDR421W	59	0	0.00022261132805654864	0.0003223968138134503	0.0
YDR422C	288	4	2.4069125764976684e-15	2.1936852975337704e-14	0.055164529011912995
YDR423C	119	1	2.5323996993184117e-07	5.968783061795159e-07	0.0333768578895608
YDR424C	165	2	1.9474053384374123e-09	6.71032240943892e-09	0.04814358895585134
YDR425W	55	4	0.01672510972162647	0.019893713755754668	0.28886153373510803
YDR427W	121	2	5.649728063120744e-07	1.243459092652407e-06	0.06565034857616091
YDR428C	42	0	0.00221763897730142	0.0028737363133079013	0.0
YDR429C	135	4	6.909350764680071e-07	1.4943842139027862e-06	0.11768432855874772
YDR430C	115	2	1.2275742690493626e-06	2.5358403812151165e-06	0.06907558415404758
YDR432W	180	2	2.8363845972463626e-10	1.1304260442663777e-09	0.044131623209530395
YDR434W	141	1	1.464983655754663e-08	4.329455808964577e-08	0.02816912119757259
YDR435C	118	1	2.8835615035814594e-07	6.692236564607333e-07	0.033659712617438435
YDR436W	93	0	2.4802810532306644e-06	4.8916654105382545e-06	0.0
YDR437W	137	0	8.076452995684987e-09	2.4904922883744965e-08	0.0
YDR438W	177	2	4.1687859862062756e-10	1.6101200944709395e-09	0.04487961682325125
YDR439W	56	2	0.0026776445220125828	0.0034342403314215797	0.1418516460306334
YDR440W	133	4	8.91239779609133e-07	1.8823062697510554e-06	0.11945401771000708
YDR441C	112	1	6.289301600982668e-07	1.3674772592533582e-06	0.03546291150765835
YDR443C	95	1	5.7715270580468e-06	1.0800055732099737e-05	0.04180890619850248
YDR444W	212	7	7.192180691708084e-10	2.6702537868310645e-09	0.1311458614245479
YDR446W	116	4	7.747544143713489e-06	1.4180816795192957e-05	0.13696020996061156
YDR447C	1	1	0.863117006771865	0.9061310525638911	3.9718460888577356
YDR448W	0	0	1.0	1.0
YDR449C	91	2	2.7609042151362993e-05	4.6224046990535246e-05	0.08729332063423594
YDR450W	109	0	3.064979466924319e-07	7.059149745407192e-07	0.0
YDR451C	251	2	3.201117676218179e-14	2.4223194415698354e-13	0.03164817600683455
YDR452W	241	2	1.1488181748235725e-13	7.855949254946927e-13	0.03296137833076959
YDR453C	28	2	0.10747504079652728	0.1191381957634596	0.2837032920612668
YDR454C	140	2	4.862985378637824e-08	1.2905873979024516e-07	0.05674065841225336
YDR456W	103	2	5.810358621999059e-06	1.0800055732099737e-05	0.07712322502636379
YDR457W	0	0	1.0	1.0
YDR458C	85	2	6.0283681753493325e-05	9.600981826761012e-05	0.09345520209077025
YDR459C	50	2	0.005896421645590554	0.007300392009427617	0.15887384355430942
YDR460W	77	2	0.00017109601648436908	0.0002524302695745527	0.1031648334768243
YDR461W	110	1861	0.0	0.0	67.1964142851295
YDR461C-A	124	4	2.801244107911932e-06	5.44807401575973e-06	0.12812406738250762
YDR462W	313	4	1.002884075553853e-16	1.1070223260096368e-15	0.05075841647102538
YDR463W	128	81	3.179677170114756e-11	1.473515181734888e-10	2.513433853105286
YDR464W	19	2	0.3480269798008053	0.3743926600887451	0.41808906198502477
YDR465C	92	1	8.545439699110384e-06	1.554723938930206e-05	0.043172240096279735
YDR466W	33	1	0.022367651579760454	0.026263038839363487	0.12035897238962835
YDR468C	13	0	0.1434106212835134	0.15766669527843347	0.0
YDR469W	406	11	9.300315131991258e-19	1.340504068272725e-17	0.10761159354048051
YDR470C	43	2	0.014838652057312477	0.017690109448922898	0.18473702738873188
YDR471W	81	2	0.00010152995740910593	0.00015612266980207708	0.09807027379895643
YDR472W	122	2	4.964675035854248e-07	1.1036662594200921e-06	0.06511223096488092
YDR473C	166	2	1.712533715821909e-09	5.943742546585274e-09	0.04785356733563537
YDR475C	10	0	0.23314802869882134	0.2536576452983204	0.0
YDR476C	192	11	2.806433692042034e-07	6.560894375176315e-07	0.2275536821741411
YDR477W	109	2	2.669500290312865e-06	5.2218694454385335e-06	0.0728779098872979
YDR478W	13	0	0.1434106212835134	0.15766669527843347	0.0
YDR479C	77	1	6.124999085413344e-05	9.733315761318635e-05	0.05158241673841215
YDR480W	129	2	2.0099513104095895e-07	4.804334990093744e-07	0.0615790091295773
YDR481C	149	4	1.1622787646980263e-07	2.894369078908527e-07	0.10662674064047613
YDR482C	89	1	1.2658172683821247e-05	2.2373001336033156e-05	0.04462748414446894
YDR483W	59	0	0.00022261132805654864	0.0003223968138134503	0.0
YDR484W	103	1	2.0306562109249016e-06	4.043734026672129e-06	0.038561612513181895
YDR485C	130	10	0.0001965490630817864	0.00028754862930128555	0.30552662221982585
YDR486C	785	8	7.716852331011731e-41	5.478965155018329e-39	0.04047741237052469
YDR487C	112	2	1.8100555152965695e-06	3.642277560696491e-06	0.0709258230153167
YDR488C	172	2	7.922316577125619e-10	2.907545796748528e-09	0.04618425684718297
YDR489W	72	2	0.00032879128961988313	0.00046653804752132933	0.11032905802382599
YDR490C	89	1	1.2658172683821247e-05	2.2373001336033156e-05	0.04462748414446894
YDR492W	255	2	1.9204317405331114e-14	1.5150072619761212e-13	0.03115173403025675
YDR493W	71	4	0.002294059052277765	0.0029700886109071197	0.2237659768370555
YDR494W	279	8	4.174521443289085e-13	2.649853512180522e-12	0.1138880598955623
YDR495C	59	1	0.000664843634226836	0.0009105776947936495	0.06731942523487687
YDR496C	2	0	1.0	1.0	0.0
YDR497C	124	1	1.3235572949365847e-07	3.252896582555683e-07	0.032031016845626904
YDR498C	297	2	9.031347786891521e-17	1.0065752155506422e-15	0.026746438308806297
YDR499W	193	1	1.807590921878552e-11	8.699125850814689e-11	0.02057951341377065
YDR500C	124	2	3.833936450064807e-07	8.6841152124154e-07	0.06406203369125381
YDR501W	38	1	0.011264636741058745	0.01360128614273123	0.10452226549625619
YDR502C	165	1	6.62146294104061e-10	2.4824011325896054e-09	0.02407179447792567
YDR503C	276	4	1.1070446022425877e-14	9.173794679390665e-14	0.05756298679503964
YDR504C	149	2	1.5252749147486615e-08	4.4800081893358284e-08	0.053313370320238064
YDR505C	45	1	0.004351557336592028	0.0054821043248063	0.08826324641906079
YDR506C	265	5	1.2553111773033693e-13	8.553666564776868e-13	0.07494049224259879
YDR507C	20	0	0.04940504728814544	0.056588015724780796	0.0
YDR508C	191	2	6.916786301796524e-11	3.0158027309804257e-10	0.04159001140165168
YDR510W	162	1	9.74569092773886e-10	3.536117888039507e-09	0.024517568449739107
YDR511W	26	1	0.0591430134875608	0.0672595354097216	0.1527633111099129
YDR512C	1988	18	3.446843971273457e-102	4.405066595287478e-100	0.03596238913452678
YDR513W	1980	18	9.470750856998639e-102	1.1840497430130255e-99	0.036107691716888504
YDR514C	18	0	0.06653006780190748	0.075302975778148	0.0
YDR515W	150	2	1.3410108614659729e-08	3.9773870367667926e-08	0.052957947851436475
YDR516C	16	1	0.24553266619860126	0.2667784551876357	0.24824038055360848
YDR517W	77	7	0.010545230134122986	0.012746031631219273	0.36107691716888507
YDR518W	64	0	0.00011415644682453223	0.00017437283550807037	0.0
YDR519W	233	2	3.194629905888896e-13	2.055068969660743e-12	0.034093099475173694
YDR520C	100	717	0.0	0.0	28.478136457109965
YDR522C	84	0	8.087082251555777e-06	1.4745976546828559e-05	0.0
YDR523C	90	1	1.1103758073729599e-05	1.981895428126759e-05	0.044131623209530395
YDR524C	86	2	5.292232417562552e-05	8.511081832606888e-05	0.09236851369436594
YDR524W-C	73	1	0.00010381146434091763	0.00015941781880497125	0.05440885053229775
YDR524C-B	14	1	0.3284951292404021	0.35351337729445215	0.2837032920612668
YDR525W-A	208	7	1.187295879460689e-09	4.2097032076315806e-09	0.1336678972211738
YDR527W	165	8	6.102367698986332e-07	1.3338926885925654e-06	0.19257435582340535
YDR528W	548	20	9.677030856275086e-23	2.217235237228606e-21	0.1449578864546619
YDR529C	33	0	0.007690892656250699	0.009396712059931542	0.0
YDR530C	615	11	3.687344686144818e-30	1.5366608181173078e-28	0.07104114955680503
YDR531W	191	1	2.336962238442075e-11	1.104344275536596e-10	0.02079500570082584
YDR532C	148	5	3.439314740567706e-07	7.874004408043343e-07	0.13418398948843702
YDR533C	143	4	2.495278028346957e-07	5.890945788597434e-07	0.11110058989811847
YDR534C	3	1	1.0	1.0	1.323948696285912
YDR536W	62	2	0.001217923729729075	0.0016209857370219649	0.12812406738250762
YDR538W	221	4	1.2115206288796518e-11	6.048138139485138e-11	0.07188861699290018
YDR539W	69	1	0.00017615939622310303	0.0002593683276188084	0.05756298679503964
YDR540C	24	0	0.027554989734474976	0.03214376185861371	0.0
YDR541C	16	2	0.5100214831396783	0.5422690977142337	0.49648076110721695
YDR542W	30	0	0.011715443183583077	0.01407468430097896	0.0
YDR545W	78	2	0.00015015998133135363	0.0002236648672977505	0.1018422074066086
YIL177C	18	0	0.06653006780190748	0.075302975778148	0.0
YIL176C	101	2	7.531581228127943e-06	1.379870138355011e-05	0.07865041760114327
YIL173W	4	0	0.7040499932968394	0.7410306572932144	0.0
YIL172C	181	2	2.4947489327517685e-10	1.0019065022524734e-09	0.04388780208682581
YIL169C	1	0	1.0	1.0	0.0
YIL166C	3	0	0.881611649736714	0.9225161203849787	0.0
YIL165C	116	2	1.0785824231465767e-06	2.2506993887938907e-06	0.06848010498030578
YIL164C	115	0	1.4031265687167294e-07	3.420678633611662e-07	0.0
YIL162W	185	795	0.0	0.0	17.068203462929187
YIL161W	15	0	0.10495600005934085	0.11639065876229641	0.0
YIL160C	237	1	6.421586087700924e-14	4.610554505663922e-13	0.016758844256783693
YIL159W	27	0	0.017921137896015564	0.021202317226905062	0.0
YIL158W	92	5	0.0003869019245669697	0.0005445601977935983	0.21586120048139867
YIL157C	113	4	1.1343643753519062e-05	2.0184806691363897e-05	0.14059632172947736
YIL156W-B	160	7	4.733205290496051e-07	1.0550644816140617e-06	0.17376826638752593
YIL156W	93	8	0.003358474056326329	0.004267473331403606	0.3416641796866869
YIL155C	151	2	1.17902531082276e-08	3.5481813514085256e-08	0.05260723296500312
YIL154C	277	14	1.1956070782715745e-10	5.012084111326664e-10	0.20074312362457872
YIL153W	106	1	1.373448468286475e-06	2.817945822731187e-06	0.03747024612129939
YIL152W	28	0	0.01554550581956336	0.018494456758028317	0.0
YIL151C	82	1	3.1720735502529894e-05	5.261781075138432e-05	0.048437147425094335
YIL150C	136	1	2.796803311591448e-08	7.815556775977851e-08	0.0292047506533657
YIL149C	24	0	0.027554989734474976	0.03214376185861371	0.0
YIL148W	162	2	2.863798333961967e-09	9.59213990600773e-09	0.049035136899478214
YIL147C	124	1	1.3235572949365847e-07	3.252896582555683e-07	0.032031016845626904
YIL146C	75	1	7.972850881371479e-05	0.00012473303976813757	0.052957947851436475
YIL145C	332	4	8.967220431337819e-18	1.1235399716911504e-16	0.04785356733563537
YIL144W	89	2	3.581325427752867e-05	5.908262345096597e-05	0.08925496828893788
YIL143C	176	5	9.970781364944574e-09	3.04848291492803e-08	0.1128365366152766
YIL142W	230	2	4.688508201517442e-13	2.9565362573384658e-12	0.03453779207702379
YIL140W	168	7	1.752558605512126e-07	4.22598093932924e-07	0.16549358703573902
YIL139C	30	2	0.0825744813976649	0.09260644354874628	0.26478973925718235
YIL138C	116	4	7.747544143713489e-06	1.4180816795192957e-05	0.13696020996061156
YIL137C	122	1	1.7156168013408046e-07	4.140374412300028e-07	0.03255611548244046
YIL136W	69	4	0.0029462954574495594	0.0037611864985110806	0.23025194718015857
YIL135C	31	2	0.07236987865958343	0.08181623199749642	0.25624813476501523
YIL134C-A	94	2	1.869241440760503e-05	3.230170530593045e-05	0.08450736359271778
YIL134W	186	10	2.547179279509313e-07	5.996245614596013e-07	0.21354011230417935
YIL133C	68	1	0.0002010983990076161	0.00029338589238442516	0.0584095013067314
YIL132C	63	4	0.006224035011440792	0.007702695362770819	0.2521807040544594
YIL131C	146	0	2.5212756506897363e-09	8.529327215950985e-09	0.0
YIL130W	2	0	1.0	1.0	0.0
YIL129C	0	0	1.0	1.0
YIL128W	140	4	3.655973219082573e-07	8.353397688893079e-07	0.11348131682450673
YIL127C	78	2	0.00015015998133135363	0.0002236648672977505	0.1018422074066086
YIL126W	26	0	0.020671529939997876	0.02436605220023115	0.0
YIL125W	75	1	7.972850881371479e-05	0.00012473303976813757	0.052957947851436475
YIL124W	176	4	3.731446077847312e-09	1.222766176279196e-08	0.09026922929222127
YIL123W	125	4	2.4666268499779865e-06	4.874766671554432e-06	0.12709907484344754
YIL122W	145	8	7.0382269248311905e-06	1.3006697636473064e-05	0.21913633593697854
YIL121W	140	14	0.0009260154963422469	0.0012501209200620333	0.39718460888577356
YIL120W	157	4	4.196048648737071e-08	1.1297507387119332e-07	0.10119353092631173
YIL119C	87	4	0.00030632050930120273	0.0004361597546400636	0.18261361328081543
YIL118W	148	2	1.734885024834551e-08	5.0518095077587354e-08	0.053673595795374805
YIL117C	219	2	1.915153773533255e-12	1.0894213008496292e-11	0.03627256702153183
YIL116W	73	0	3.453960829182334e-05	5.717826346755211e-05	0.0
YIL115C	18	0	0.06653006780190748	0.075302975778148	0.0
YIL114C	190	1	2.6572688407910192e-11	1.2434461434816233e-10	0.02090445309925124
YIL113W	229	2	5.328182070587343e-13	3.3379493559856e-12	0.03468861212976188
YIL112W	163	2	2.518302799678936e-09	8.529304711986786e-09	0.04873430783874522
YIL111W	209	4	5.582112773099924e-11	2.458095754831368e-10	0.07601619308818632
YIL110W	66	4	0.004284717058113563	0.0054061886356320974	0.2407179447792567
YIL109C	88	2	4.079069551657934e-05	6.670096386575144e-05	0.09026922929222127
YIL108W	128	2	2.2869679294475293e-07	5.403595958197511e-07	0.06206009513840212
YIL107C	17	0	0.0773402581122217	0.08717832700967992	0.0
YIL106W	88	2	4.079069551657934e-05	6.670096386575144e-05	0.09026922929222127
YIL105C	251	2	3.201117676218179e-14	2.4223194415698354e-13	0.03164817600683455
YIL104C	236	2	2.1768796203385872e-13	1.4356920523586256e-12	0.033659712617438435
YIL103W	110	2	2.3451643458894076e-06	4.649100363050667e-06	0.07221538343377701
YIL102C-A	195	2	4.1417306523933744e-11	1.8814449432791702e-10	0.04073688296264344
YIL102C	324	2	2.8928185181215744e-18	3.887055910681583e-17	0.024517568449739107
YIL101C	171	4	7.05419992234234e-09	2.1929029055886916e-08	0.09290868044111662
YIL099W	57	2	0.0023479122167236054	0.003033665054679275	0.1393630206616749
YIL098C	379	1	8.722281738790878e-22	1.8043828158196527e-20	0.010479804983793497
YIL097W	159	2	4.211932059228142e-09	1.3654352464837116e-08	0.04996032816173252
YIL096C	194	2	4.708211548483253e-11	2.1104383955827893e-10	0.040946866895440574
YIL095W	58	1	0.0007596965586056993	0.0010316446065032766	0.06848010498030578
YIL094C	55	1	0.0011342267257926223	0.0015127407003787967	0.07221538343377701
YIL093C	100	2	8.575229711191876e-06	1.5576799137417713e-05	0.07943692177715471
YIL092W	4	0	0.7040499932968394	0.7410306572932144	0.0
YIL091C	55	2	0.0030538212391009907	0.003892403800104122	0.14443076686755402
YIL090W	205	2	1.1499254801366423e-11	5.765668209473261e-11	0.038749717940075465
YIL089W	71	4	0.002294059052277765	0.0029700886109071197	0.2237659768370555
YIL088C	66	1	0.0002621355167217425	0.00037575806497177	0.060179486194814176
YIL087C	61	0	0.0001703622021358068	0.00025199409065921425	0.0
YIL085C	34	0	0.006689606283498636	0.008238099729421982	0.0
YIL084C	68	0	6.703961501897986e-05	0.00010629854589858096	0.0
YIL083C	147	2	1.9733316478775696e-08	5.6573431240996525e-08	0.054038722297384156
YIL082W-A	6	0	0.471618739153324	0.5017164944267047	0.0
YIL079C	157	0	6.091279593120191e-10	2.297111405903883e-09	0.0
YIL078W	75	4	0.0013891870879443654	0.0018374459389990906	0.2118317914057459
YIL077C	78	4	0.0009527917197616821	0.0012835570813655268	0.2036844148132172
YIL076W	65	1	0.0002993245291708472	0.0004268324739056638	0.061105324443965166
YIL075C	77	0	2.0350676843214244e-05	3.489467576783695e-05	0.0
YIL074C	78	2	0.00015015998133135363	0.0002236648672977505	0.1018422074066086
YIL073C	116	2	1.0785824231465767e-06	2.2506993887938907e-06	0.06848010498030578
YIL072W	67	4	0.0037823205417213883	0.004793328654790592	0.23712513963329765
YIL071C	98	2	1.1117361591265736e-05	1.981895428126759e-05	0.08105808344607623
YIL070C	139	4	4.1523510224746197e-07	9.368446736073573e-07	0.11429772917576217
YIL069C	151	7	1.4429750002167658e-06	2.9574302303088456e-06	0.18412531537751095
YIL068C	118	2	8.327106264817614e-07	1.7684338304640362e-06	0.06731942523487687
YIL067C	235	5	5.639970446719435e-12	2.9837299857823986e-11	0.0845073635927178
YIL066C	150	4	1.0233038682737671e-07	2.5743746922320365e-07	0.10591589570287295
YIL065C	172	2	7.922316577125619e-10	2.907545796748528e-09	0.04618425684718297
YIL064W	346	4	1.514264051754939e-18	2.103510280590013e-17	0.04591729582494492
YIL063C	410	2	5.1121294985501515e-23	1.195116127892761e-21	0.019374858970037732
YIL062C	462	5	1.777338561285346e-24	4.890657447823936e-23	0.04298534728201013
YIL061C	5	0	0.5726487103110265	0.6066131392519274	0.0
YIL060W	59	0	0.00022261132805654864	0.0003223968138134503	0.0
YIL057C	189	2	8.939064085675167e-11	3.825041484874842e-10	0.042030117342409905
YIL056W	27	0	0.017921137896015564	0.021202317226905062	0.0
YIL055C	80	4	0.0007407398777375585	0.0010109148165326767	0.19859230444288678
YIL053W	135	2	9.266433034475913e-08	2.3465986957847195e-07	0.05884216427937386
YIL052C	377	2	3.397751717704107e-21	6.579282871554316e-20	0.02107080153240178
YIL051C	249	2	4.133036263002644e-14	3.047319429298488e-13	0.03190237822375691
YIL050W	72	1	0.00011847032364817306	0.00017976855707140985	0.055164529011912995
YIL049W	226	2	7.820446414133744e-13	4.784615673157784e-12	0.03514908043236934
YIL048W	42	2	0.016932250480282938	0.020115135821546618	0.18913552804084455
YIL047C	142	2	3.7579573698841154e-08	1.019915659943537e-07	0.05594149420926388
YIL046W-A	621	22	7.515037661889027e-26	2.2509886246626974e-24	0.1407095232767636
YIL046W	57	0	0.00029103437727656634	0.0004151137658029596	0.0
YIL045W	82	4	0.0005757323437731297	0.0007934427771481593	0.19374858970037734
YIL044C	277	1	3.8629591942324464e-16	3.890696729602592e-15	0.014338794544612765
YIL043C	89	2	3.581325427752867e-05	5.908262345096597e-05	0.08925496828893788
YIL042C	52	0	0.0005701863954901384	0.0007865536004950315	0.0
YIL041W	360	2	2.955380293595183e-20	5.11939520134515e-19	0.022065811604765197
YIL040W	56	4	0.014791107185402599	0.017659052817780848	0.2837032920612668
YIL039W	86	4	0.0003475602258945396	0.0004906280950219678	0.18473702738873188
YIL038C	15	0	0.10495600005934085	0.11639065876229641	0.0
YIL037C	393	8	2.4573559314768518e-19	3.829879122472459e-18	0.08085182878081904
YIL036W	0	0	1.0	1.0
YIL035C	106	5	6.766917033442363e-05	0.00010717857300833662	0.187351230606497
YIL034C	155	2	7.046146930735632e-09	2.1929029055886916e-08	0.05124962695300304
YIL033C	284	2	4.740160648309118e-16	4.724551800420405e-15	0.02797074710463194
YIL031W	182	7	3.064851924074881e-08	8.482176812008969e-08	0.15276331110991292
YIL030C	54	0	0.00043550368683158955	0.00060805576668329	0.0
YIL029C	86	2	5.292232417562552e-05	8.511081832606888e-05	0.09236851369436594
YIL027C	98	2	1.1117361591265736e-05	1.981895428126759e-05	0.08105808344607623
YIL026C	144	4	2.1969539379335084e-07	5.220943015312234e-07	0.11032905802382599
YIL024C	103	4	4.0385542338349625e-05	6.620788312082346e-05	0.15424645005272758
YIL023C	243	1	2.9800042120749685e-14	2.278989923356801e-13	0.016345045633159406
YIL022W	217	0	2.719914352815016e-13	1.7714866866409011e-12	0.0
YIL021W	93	4	0.00014343294156080914	0.0002147014177293632	0.17083208984334344
YIL020C	61	4	0.007977311105498503	0.009736314976171879	0.2604489238595237
YIL019W	88	1	1.4430946189510036e-05	2.5264040041361405e-05	0.045134614646110634
YIL018W	241	8	4.874279322236004e-11	2.183176042225799e-10	0.13184551332307837
YIL017C	115	12	0.0038808231250141503	0.004904112017568968	0.41445350492428545
YIL016W	914	57472	0.0	0.0	249.74829148668687
YIL015W	24	1	0.07833154750022017	0.08801968145247484	0.165493587035739
YIL014C-A	84	1	2.4390872464966733e-05	4.113545675836471e-05	0.04728388201021114
YIL014W	121	4	4.102680768853115e-06	7.794686852221429e-06	0.13130069715232182
YIL013C	42	0	0.00221763897730142	0.0028737363133079013	0.0
YIL011W	153	2	9.114324873538423e-09	2.7970374785335896e-08	0.051919556717094584
YIL010W	0	0	1.0	1.0
YIL009C-A	37	1	0.012914779873339645	0.015486425990737344	0.10734719159074961
YIL009W	18	1	0.18395335888842548	0.20139268360314772	0.22065811604765198
YIL008W	52	0	0.0005701863954901384	0.0007865536004950315	0.0
YIL007C	259	8	5.123879643451462e-12	2.7259418898695057e-11	0.1226825046751424
YIL006W	189	4	7.125752154029119e-10	2.6472997828050046e-09	0.08406023468481981
YIL005W	3	0	0.881611649736714	0.9225161203849787	0.0
YIL004C	87	2	4.64614494230763e-05	7.532918963979651e-05	0.09130680664040772
YIL003W	17	0	0.0773402581122217	0.08717832700967992	0.0
YIL002W-A	82	0	1.0523279148067774e-05	1.8900492935833155e-05	0.0
YIL002C	121	4	4.102680768853115e-06	7.794686852221429e-06	0.13130069715232182
YIL001W	106	4	2.759780879260096e-05	4.6224046990535246e-05	0.14988098448519757
YIR001C	36	0	0.005066614698044555	0.0063192585401115236	0.0
YIR002C	33	2	0.05557855173839206	0.06345686937611529	0.2407179447792567
YIR003W	169	4	9.100742723328191e-09	2.7970374785335896e-08	0.0940081914522541
YIR004W	107	4	2.4307413407764472e-05	4.1054900002365186e-05	0.14848022762084992
YIR005W	52	4	0.024146777814995916	0.028305772363237162	0.3055266222198258
YIR006C	9	1	0.6866642925079336	0.7249873960369242	0.44131623209530396
YIR007W	298	2	7.950217905506077e-17	8.982652883018753e-16	0.026656685160119032
YIR008C	76	4	0.0012251987398925227	0.0016295369919338341	0.20904453099251238
YIR009W	169	2	1.1647186988023118e-09	4.152695125115992e-09	0.04700409572612705
YIR010W	884	14	1.567089376033586e-43	1.185833026522257e-41	0.06290253986878767
YIR011C	551	14	2.28365971454334e-25	6.566663509169373e-24	0.10091804944466116
YIR012W	125	1	1.1625791292433833e-07	2.894369078908527e-07	0.031774768710861885
YIR013C	112	1	6.289301600982668e-07	1.3674772592533582e-06	0.03546291150765835
YIR014W	150	2	1.3410108614659729e-08	3.9773870367667926e-08	0.052957947851436475
YIR015W	84	0	8.087082251555777e-06	1.4745976546828559e-05	0.0
YIR016W	48	0	0.0009793580154651585	0.0013174942565941814	0.0
YIR017C	185	5	3.1899732691041628e-09	1.0622777226762038e-08	0.10734719159074961
YIR018W	422	4	9.758404775011267e-23	2.227007375440071e-21	0.03764783022613967
YIR018C-A	46	1	0.0038014997668946882	0.0048112731424760895	0.08634448019255947
YIR019C	1	0	1.0	1.0	0.0
YIR021W	61	2	0.00138865228723804	0.0018374459389990906	0.13022446192976184
YIR021W-A	167	2	1.5060089106833392e-09	5.268282995948835e-09	0.04756701902823635
YIR022W	40	1	0.008575603567413596	0.010459871922841058	0.09929615222144339
YIR023W	74	1	9.097322672512394e-05	0.00014109682494503446	0.053673595795374805
YIR024C	118	2	8.327106264817614e-07	1.7684338304640362e-06	0.06731942523487687
YIR025W	236	5	4.968197127660932e-12	2.6564302307537226e-11	0.08414928154359609
YIR026C	75	1	7.972850881371479e-05	0.00012473303976813757	0.052957947851436475
YIR027C	80	1	4.1263384570195744e-05	6.735899082123069e-05	0.049648076110721695
YIR028W	179	5	6.8198596793017085e-09	2.1385503280078585e-08	0.11094542147647307
YIR029W	183	4	1.5299930308533227e-09	5.332721163901491e-09	0.08681630795317455
YIR030C	63	0	0.00013043928293311185	0.00019668492819830262	0.0
YIR031C	167	7	1.9845494985804897e-07	4.745590089952763e-07	0.16648456659882727
YIR032C	157	1	1.8566333416868978e-09	6.424487574032099e-09	0.02529838273157793
YIR033W	50	0	0.0007470093112940403	0.0010175392110971166	0.0
YIR034C	124	4	2.801244107911932e-06	5.44807401575973e-06	0.12812406738250762
YIR035C	63	2	0.0010682328655692568	0.0014306956706774095	0.1260903520272297
YIR036C	48	1	0.0029026056517713573	0.003717791782480418	0.0827467935178695
YIR037W	82	5	0.0013306807463829456	0.0017637116783702051	0.2421857371254717
YIR038C	2	0	1.0	1.0	0.0
YIR039C	7	0	0.391941754250818	0.42006280818047975	0.0
YIR041W	163	2	2.518302799678936e-09	8.529304711986786e-09	0.04873430783874522
YIR042C	34	0	0.006689606283498636	0.008238099729421982	0.0
YEL077C	20	0	0.04940504728814544	0.056588015724780796	0.0
YEL075C	214	4	2.9535107066280194e-11	1.3720226230870549e-10	0.07424011381042496
YEL073C	6	0	0.471618739153324	0.5017164944267047	0.0
YEL072W	217	4	2.015917673262747e-11	9.653241081543763e-11	0.07321375279000433
YEL071W	131	0	1.756988322069777e-08	5.1109963784639796e-08	0.0
YEL070W	112	0	2.0734318831534994e-07	4.937601142863675e-07	0.0
YEL069C	61	2	0.00138865228723804	0.0018374459389990906	0.13022446192976184
YEL067C	243	11	5.736990120220387e-10	2.1663447262893926e-09	0.17979550196475347
YEL066W	243	11	5.736990120220387e-10	2.1663447262893926e-09	0.17979550196475347
YEL065W	163	4	1.954173306383593e-08	5.636133743737234e-08	0.09746861567749043
YEL064C	10	2	1.0	1.0	0.7943692177715471
YEL063C	49	1	0.002536915637480663	0.0032706842395941165	0.08105808344607623
YEL062W	97	2	1.265897171751902e-05	2.2373001336033156e-05	0.08189373379088115
YEL061C	0	0	1.0	1.0
YEL060C	104	26	1.0	1.0	0.9929615222144339
YEL059C-A	53	0	0.000498276166214329	0.0006913356409888071	0.0
YEL058W	186	2	1.3134318976446942e-10	5.465663417767465e-10	0.04270802246083586
YEL057C	128	1	7.880138259094994e-08	2.0340518459629854e-07	0.03103004756920106
YEL056W	266	4	3.949331705624044e-14	2.92688229884586e-13	0.05972700885500354
YEL055C	76	0	2.3225297283868945e-05	3.9365954812711555e-05	0.0
YEL054C	196	2	3.643443267724735e-11	1.662971605768647e-10	0.04052904172303812
YEL053C	91	4	0.0001847407262047722	0.00027158586820134076	0.17458664126847187
YEL052W	230	2	4.688508201517442e-13	2.9565362573384658e-12	0.03453779207702379
YEL051W	191	1	2.336962238442075e-11	1.104344275536596e-10	0.02079500570082584
YEL050C	148	114	7.089997768035463e-21	1.3027021458138002e-19	3.059394960336364
YEL049W	37	2	0.03276929800698412	0.03808735506025983	0.21469438318149922
YEL048C	185	5	3.1899732691041628e-09	1.0622777226762038e-08	0.10734719159074961
YEL047C	92	1	8.545439699110384e-06	1.554723938930206e-05	0.043172240096279735
YEL046C	322	7	6.974333120845296e-16	6.752422521545673e-15	0.08634448019255947
YEL044W	95	0	1.908552206905701e-06	3.824419422269925e-06	0.0
YEL043W	125	0	3.8259871092971145e-08	1.0369110209975356e-07	0.0
YEL042W	86	1	1.8759125897561434e-05	3.23101925836705e-05	0.04618425684718297
YEL041W	140	1	1.667165775962646e-08	4.8718853544518185e-08	0.02837032920612668
YEL040W	314	2	1.0343347855179039e-17	1.284764438771807e-16	0.02529838273157793
YEL039C	82	0	1.0523279148067774e-05	1.8900492935833155e-05	0.0
YEL038W	94	0	2.1756605878251914e-06	4.319027973967095e-06	0.0
YEL037C	173	4	5.467880728862451e-09	1.7382964108174656e-08	0.09183459164988984
YEL036C	27	0	0.017921137896015564	0.021202317226905062	0.0
YEL035C	118	0	9.498203921625301e-08	2.3989534806002243e-07	0.0
YEL034W	187	7	1.6420769867498647e-08	4.810792027915676e-08	0.14867873059895267
YEL032W	133	98	5.366830644766714e-17	6.18529920602272e-16	2.9266234338951738
YEL031W	42	1	0.006533873350931571	0.008068779394719231	0.09456776402042227
YEL030W	242	4	8.367167714431148e-13	5.097413297213298e-12	0.06565034857616091
YEL029C	67	11	0.2367584947917238	0.25748829492193714	0.6520941339915686
YEL027W	32	0	0.008845484231974399	0.010750291593001853	0.0
YEL026W	503	5	9.846318372173395e-27	3.2357815404782395e-25	0.03948157145981845
YEL025C	10	1	0.5920252865293317	0.626446627935637	0.39718460888577356
YEL024W	368	4	9.26084441843333e-20	1.513043075295741e-18	0.043172240096279735
YEL023C	194	4	3.76961403099788e-10	1.4667828343889585e-09	0.08189373379088115
YEL022W	0	0	1.0	1.0
YEL021W	96	4	9.809816377279907e-05	0.0001519425100612355	0.165493587035739
YEL020W-A	0	0	1.0	1.0
YEL020C	37	0	0.00441158885717337	0.005538320785331598	0.0
YEL019C	42	1	0.006533873350931571	0.008068779394719231	0.09456776402042227
YEL018W	67	8	0.05783339361195301	0.06580922965222434	0.4742502792665953
YEL017C-A	5	0	0.5726487103110265	0.6066131392519274	0.0
YEL017W	115	2	1.2275742690493626e-06	2.5358403812151165e-06	0.06907558415404758
YEL016C	116	2	1.0785824231465767e-06	2.2506993887938907e-06	0.06848010498030578
YEL015W	194	11	2.2071203087065993e-07	5.240771633101425e-07	0.22520776792492317
YEL013W	0	0	1.0	1.0
YEL012W	99	0	1.1307669913969085e-06	2.3527644600302535e-06	0.0
YEL011W	23	0	0.03184665025330907	0.037029940478524155	0.0
YEL009C	181	2	2.4947489327517685e-10	1.0019065022524734e-09	0.04388780208682581
YEL007W	8	2	1.0	1.0	0.9929615222144339
YEL006W	252	10	7.803951563666852e-11	3.3872094673696655e-10	0.15761294003403714
YEL005C	71	1	0.00013520949159696145	0.00020286715005847256	0.05594149420926388
YEL004W	260	2	1.0140971073702112e-14	8.427850382205325e-14	0.030552662221982583
YEL003W	359	5	8.332936619609277e-19	1.2101696590750747e-17	0.05531819065261471
YEL002C	21	0	0.04264011566641575	0.04912325825271574	0.0
YEL001C	58	1	0.0007596965586056993	0.0010316446065032766	0.06848010498030578
YER001W	87	2	4.64614494230763e-05	7.532918963979651e-05	0.09130680664040772
YER002W	97	1	4.44389011432431e-06	8.395798964349246e-06	0.040946866895440574
YER003C	186	4	1.0441378561667953e-09	3.7553701130802e-09	0.08541604492167172
YER004W	92	4	0.00016278487878589284	0.0002413446346732843	0.17268896038511894
YER005W	243	2	8.896899258279225e-14	6.172022633819521e-13	0.03269009126631881
YER006W	177	4	3.28521404840213e-09	1.087069389664019e-08	0.0897592336465025
YER007W	209	8	2.638751136679014e-09	8.895344541055692e-09	0.15203238617637263
YER007C-A	286	14	4.0198166422726996e-11	1.8289529675403715e-10	0.19442603232170735
YER008C	29	0	0.013491932035824007	0.01612806093078858	0.0
YER009W	14	1	0.3284951292404021	0.35351337729445215	0.2837032920612668
YER010C	109	2	2.669500290312865e-06	5.2218694454385335e-06	0.0728779098872979
YER011W	118	1	2.8835615035814594e-07	6.692236564607333e-07	0.033659712617438435
YER012W	298	8	3.8418820267659634e-14	2.869436822848189e-13	0.10662674064047613
YER013W	46	1	0.0038014997668946882	0.0048112731424760895	0.08634448019255947
YER014W	662	14	2.0794267138587984e-31	9.491097643969801e-30	0.08399674508158354
YER014C-A	662	14	2.0794267138587984e-31	9.491097643969801e-30	0.08399674508158354
YER015W	238	2	1.6857463039816394e-13	1.1286061692896865e-12	0.0333768578895608
YER016W	9	0	0.27592238179363704	0.2986692297562971	0.0
YER017C	121	2	5.649728063120744e-07	1.243459092652407e-06	0.06565034857616091
YER018C	167	2	1.5060089106833392e-09	5.268282995948835e-09	0.04756701902823635
YER019W	61	4	0.007977311105498503	0.009736314976171879	0.2604489238595237
YER019C-A	164	1	7.531814228324217e-10	2.783770155982813e-09	0.024218573712547167
YER020W	71	4	0.002294059052277765	0.0029700886109071197	0.2237659768370555
YER021W	84	1	2.4390872464966733e-05	4.113545675836471e-05	0.04728388201021114
YER022W	122	2	4.964675035854248e-07	1.1036662594200921e-06	0.06511223096488092
YER023W	191	4	5.523513033592653e-10	2.088476229861364e-09	0.08318002280330336
YER024W	136	4	6.083518455161178e-07	1.3307841245961177e-06	0.1168190026134628
YER025W	45	0	0.00147229301882868	0.0019424540379178114	0.0
YER026C	68	1	0.0002010983990076161	0.00029338589238442516	0.0584095013067314
YER027C	217	1	8.317859162110527e-13	5.0781324884604715e-12	0.018303438197501083
YER028C	56	0	0.00033283665477012764	0.00047099990196432186	0.0
YER029C	54	2	0.0034830033138738077	0.004416924378850775	0.14710541069843466
YER030W	13	0	0.1434106212835134	0.15766669527843347	0.0
YER031C	32	0	0.008845484231974399	0.010750291593001853	0.0
YER032W	40	0	0.0029175276947817777	0.0037277720001533	0.0
YER033C	94	1	6.5778590019081065e-06	1.215984156861894e-05	0.04225368179635889
YER034W	273	4	1.621297118270874e-14	1.3095617594348029e-13	0.05819554708949063
YER035W	144	4	2.1969539379335084e-07	5.220943015312234e-07	0.11032905802382599
YER036C	14	1	0.3284951292404021	0.35351337729445215	0.2837032920612668
YER037W	1852	15	3.976854634016367e-96	4.7647689583808597e-94	0.032169379769366103
YER038C	222	2	1.3046109053922672e-12	7.703097861304856e-12	0.03578239719691653
YER039C	107	2	3.4592029037246654e-06	6.6423625707247244e-06	0.07424011381042496
YER039C-A	36	0	0.005066614698044555	0.0063192585401115236	0.0
YER040W	58	99	1.6519629269649418e-40	1.1446311798765518e-38	6.779530393050273
YER041W	89	4	0.00023790695504868962	0.0003432521069957386	0.17850993657787576
YER042W	8	0	0.3279691933480334	0.3533441047104796	0.0
YER043C	166	0	1.9086018784148263e-10	7.817926925045346e-10	0.0
YER044C	48	0	0.0009793580154651585	0.0013174942565941814	0.0
YER044C-A	241	4	9.50260951771929e-13	5.7105023340024704e-12	0.06592275666153918
YER045C	134	2	1.0542359429976009e-07	2.641791245393988e-07	0.05928128490832441
YER046W	89	4	0.00023790695504868962	0.0003432521069957386	0.17850993657787576
YER047C	194	1	1.5897626888787113e-11	7.715379935646808e-11	0.020473433447720287
YER048C	69	2	0.0004867852678166626	0.0006765350592589722	0.11512597359007928
YER048W-A	133	1	4.1236544463286564e-08	1.1128642290397045e-07	0.02986350442750177
YER049W	293	4	1.2745973536132258e-15	1.1957927211467637e-14	0.05422315479669263
YER050C	153	1	3.110267507058793e-09	1.0381397813752246e-08	0.025959778358547292
YER051W	27	1	0.05142080864062685	0.058826550724536505	0.14710541069843466
YER052C	116	2	1.0785824231465767e-06	2.2506993887938907e-06	0.06848010498030578
YER053C	315	1	3.0275906277033756e-18	4.049226441842352e-17	0.01260903520272297
YER053C-A	266	4	3.949331705624044e-14	2.92688229884586e-13	0.05972700885500354
YER054C	115	1	4.2579643723880067e-07	9.55798325745645e-07	0.03453779207702379
YER055C	151	4	9.009442607604872e-08	2.2966890264333161e-07	0.10521446593000625
YER056C	269	8	1.4632989347517775e-12	8.595947062060747e-12	0.1181218167690033
YER056C-A	147	1	6.7476854376187565e-09	2.1170725014591092e-08	0.027019361148692078
YER057C	212	0	5.16400310042362e-13	3.2457029322990424e-12	0.0
YER058W	46	2	0.009988960013753597	0.012101645047208119	0.17268896038511894
YER059W	68	0	6.703961501897986e-05	0.00010629854589858096	0.0
YER060W	17	0	0.0773402581122217	0.08717832700967992	0.0
YER060W-A	101	0	8.706271344512563e-07	1.8435112850622882e-06	0.0
YER061C	138	4	4.716101276151534e-07	1.052067433636442e-06	0.11512597359007928
YER062C	232	2	3.630408145726711e-13	2.3224112620772323e-12	0.03424005249015289
YER063W	38	1	0.011264636741058745	0.01360128614273123	0.10452226549625619
YER064C	3	0	0.881611649736714	0.9225161203849787	0.0
YER065C	1	0	1.0	1.0	0.0
YER066W	80	2	0.00011567288397644391	0.00017594148525483443	0.09929615222144339
YER067W	353	8	3.798048885879991e-17	4.466785100755793e-16	0.09001350909592601
YER068W	95	2	1.6414592014375554e-05	2.8638163707192217e-05	0.08361781239700496
YER069W	133	1	4.1236544463286564e-08	1.1128642290397045e-07	0.02986350442750177
YER070W	129	8	4.8729044179777214e-05	7.883002336931048e-05	0.2463160365183092
YER071C	113	4	1.1343643753519062e-05	2.0184806691363897e-05	0.14059632172947736
YER072W	47	0	0.0011216871176042476	0.00149879707559062	0.0
YER073W	235	4	2.039151727089142e-12	1.1561089753922598e-11	0.06760589087417422
YER074W	414	10	1.2839787584852398e-19	2.0511560666801707e-18	0.09593831132506608
YER074W-A	121	2	5.649728063120744e-07	1.243459092652407e-06	0.06565034857616091
YER075C	61	1	0.0005093526631630522	0.000705512323181771	0.06511223096488092
YER076C	153	2	9.114324873538423e-09	2.7970374785335896e-08	0.051919556717094584
YER077C	99	5	0.00016207880810730442	0.00024067008144206242	0.20059828731604726
YER078C	133	1	4.1236544463286564e-08	1.1128642290397045e-07	0.02986350442750177
YER078W-A	299	4	5.944270357664867e-16	5.853681305981275e-15	0.05313506473388275
YER079W	225	2	8.887690297633155e-13	5.363390021163513e-12	0.03530529856762432
YER080W	219	2	1.915153773533255e-12	1.0894213008496292e-11	0.03627256702153183
YER081W	368	8	5.740231098189823e-18	7.45193432182611e-17	0.08634448019255947
YER082C	99	0	1.1307669913969085e-06	2.3527644600302535e-06	0.0
YER083C	37	0	0.00441158885717337	0.005538320785331598	0.0
YER085C	405	5	2.441715946198459e-21	4.809009728283334e-20	0.04903513689947822
YER086W	229	2	5.328182070587343e-13	3.3379493559856e-12	0.03468861212976188
YER087W	30	0	0.011715443183583077	0.01407468430097896	0.0
YER087C-B	116	2	1.0785824231465767e-06	2.2506993887938907e-06	0.06848010498030578
YER088C	0	0	1.0	1.0
YER089C	0	0	1.0	1.0
YER090W	40	2	0.0220490964226854	0.025936664660843472	0.19859230444288678
YER091C	144	2	2.904222326957875e-08	8.049244627631199e-08	0.055164529011912995
YER092W	45	4	0.056303503435001914	0.06425906891341457	0.35305298567624316
YER093C	203	2	1.485729313021157e-11	7.247183442904727e-11	0.03913148856017473
YER093C-A	61	1	0.0005093526631630522	0.000705512323181771	0.06511223096488092
YER094C	164	2	2.214518313022788e-09	7.557495579736163e-09	0.048437147425094335
YER095W	443	17	2.5904315476703173e-18	3.4970825893549284e-17	0.1524184729358499
YER096W	90	4	0.0002096495472740368	0.00030531642096049273	0.17652649283812158
YER098W	79	2	0.0001317907195754025	0.00019809943237797693	0.10055306554070216
YER099C	60	1	0.0005818969818105127	0.0008011705871180892	0.06619743481429559
YER100W	115	1	4.2579643723880067e-07	9.55798325745645e-07	0.03453779207702379
YER101C	667	14	1.1102176598191838e-31	5.190944521642379e-30	0.08336708432385054
YER102W	118	2	8.327106264817614e-07	1.7684338304640362e-06	0.06731942523487687
YER103W	79	0	1.5628354730591943e-05	2.733536133078901e-05	0.0
YER104W	451	2	2.7908607027684895e-25	7.90652211902541e-24	0.01761350815457976
YER105C	77	2	0.00017109601648436908	0.0002524302695745527	0.1031648334768243
YER106W	208	2	7.830580922571826e-12	4.031662568103006e-11	0.038190827777478224
YER107C	37	0	0.00441158885717337	0.005538320785331598	0.0
YER109C	14	0	0.12256727816895084	0.1352956151421957	0.0
YER110C	13	0	0.1434106212835134	0.15766669527843347	0.0
YER111C	112	8	0.00036937355118550613	0.0005210368635928	0.2837032920612668
YER112W	240	4	1.079215707035834e-12	6.465176594961543e-12	0.06619743481429559
YER113C	87	0	5.450832582666691e-06	1.0224311214258363e-05	0.0
YER114C	10	0	0.23314802869882134	0.2536576452983204	0.0
YER115C	33	1	0.022367651579760454	0.026263038839363487	0.12035897238962835
YER116C	340	2	3.769820463983539e-19	5.720379284530167e-18	0.023363800522692563
YER117W	359	0	3.625524696123622e-21	6.973375427226405e-20	0.0
YER118C	155	4	5.413305042975881e-08	1.4274148235742453e-07	0.10249925390600607
YER119C	219	2	1.915153773533255e-12	1.0894213008496292e-11	0.03627256702153183
YER120W	232	1416	0.0	0.0	24.241957163028246
YER121W	0	0	1.0	1.0
YER122C	86	2	5.292232417562552e-05	8.511081832606888e-05	0.09236851369436594
YER123W	131	1	5.342560614206176e-08	1.4126467168873433e-07	0.03031943579280714
YER124C	194	4	3.76961403099788e-10	1.4667828343889585e-09	0.08189373379088115
YER125W	21	0	0.04264011566641575	0.04912325825271574	0.0
YER126C	39	1	0.009827529494452874	0.011921139447922058	0.1018422074066086
YER127W	390	5	1.6354400744839518e-20	2.876273965858473e-19	0.050921103703304306
YER128W	141	0	4.812906913761286e-09	1.54407346484871e-08	0.0
YER129W	162	12	2.0897264450058538e-05	3.5821212474601086e-05	0.29421082139686927
YER130C	82	54	2.225240544906909e-08	6.335325927603779e-08	2.6156059609550937
YER131W	84	0	8.087082251555777e-06	1.4745976546828559e-05	0.0
YER132C	1	0	1.0	1.0	0.0
YER133W	0	0	1.0	1.0
YER134C	4	4	0.09534642485940512	0.10643192728385846	3.9718460888577356
YER136W	110	0	2.69049216610704e-07	6.292403597918498e-07	0.0
YER137C	75	0	2.6508058295651154e-05	4.4640656883833026e-05	0.0
YER138W-A	1	0	1.0	1.0	0.0
YER139C	1	0	1.0	1.0	0.0
YER140W	179	8	1.0879801006573208e-07	2.7204232864696744e-07	0.1775126743623569
YER141W	82	4	0.0005757323437731297	0.0007934427771481593	0.19374858970037734
YER142C	13	2	0.7391255356427695	0.7775216673644717	0.6110532444396516
YER143W	9	0	0.27592238179363704	0.2986692297562971	0.0
YER144C	103	4	4.0385542338349625e-05	6.620788312082346e-05	0.15424645005272758
YER145C	0	0	1.0	1.0
YER146W	314	4	8.831895868704888e-17	9.862569541926564e-16	0.05059676546315586
YER147C	95	4	0.00011134524091203289	0.00017066803850882226	0.1672356247940099
YER148W	44	2	0.013004328174069877	0.015571078769326643	0.18053845858444253
YER149C	225	4	7.28120554904196e-12	3.7792611112401006e-11	0.07061059713524864
YER150W	11	0	0.19771355740835173	0.21588203316032484	0.0
YER151C	40	0	0.0029175276947817777	0.0037277720001533	0.0
YER152C	215	2	3.195577504940292e-12	1.7704977101070926e-11	0.03694740547774637
YER153C	1	0	1.0	1.0	0.0
YER154W	68	2	0.0005548545303983451	0.0007670597125771352	0.1168190026134628
YER155C	0	0	1.0	1.0
YER156C	159	2	4.211932059228142e-09	1.3654352464837116e-08	0.04996032816173252
YER157W	0	0	1.0	1.0
YER158C	41	0	0.0025432968039410344	0.0032706842395941165	0.0
YER159C	112	2	1.8100555152965695e-06	3.642277560696491e-06	0.0709258230153167
YER161C	160	2	3.7036426375608193e-09	1.217818685455247e-08	0.049648076110721695
YER162C	235	4	2.039151727089142e-12	1.1561089753922598e-11	0.06760589087417422
YER163C	116	2	1.0785824231465767e-06	2.2506993887938907e-06	0.06848010498030578
YER164W	6	0	0.471618739153324	0.5017164944267047	0.0
YER165W	355	18	2.8275236671727406e-13	1.8374111423627608e-12	0.20138937915334998
YER166W	77	1	6.124999085413344e-05	9.733315761318635e-05	0.05158241673841215
YER167W	165	8	6.102367698986332e-07	1.3338926885925654e-06	0.19257435582340535
YER168C	39	4	0.11448141456455625	0.12683155753434078	0.4073688296264344
YER169W	82	2	8.911946004713042e-05	0.00013859546098730316	0.09687429485018867
YER170W	31	0	0.010177597052948772	0.012309434416721006	0.0
YER171W	18	0	0.06653006780190748	0.075302975778148	0.0
YER172C	6	1	1.0	1.0	0.661974348142956
YER173W	127	2	2.602215002257073e-07	6.098344938052334e-07	0.06254875730484623
YER174C	131	1	5.342560614206176e-08	1.4126467168873433e-07	0.03031943579280714
YER175C	98	2	1.1117361591265736e-05	1.981895428126759e-05	0.08105808344607623
YER175W-A	130	5	3.3288550397694457e-06	6.426399910612313e-06	0.15276331110991292
YER176W	93	1	7.497198045412972e-06	1.3784010856512148e-05	0.04270802246083586
YER177W	115	0	1.4031265687167294e-07	3.420678633611662e-07	0.0
YER178W	173	2	6.96744040409757e-10	2.598557053434833e-09	0.04591729582494492
YER179W	41	0	0.0025432968039410344	0.0032706842395941165	0.0
YER180C	482	5	1.4092216314714308e-25	4.113925686595024e-24	0.04120172291346199
YER180C-A	470	12	8.162569067884341e-22	1.7008309677319873e-20	0.10140883631126134
YER182W	136	2	8.145078064332221e-08	2.0930448591588295e-07	0.0584095013067314
YER183C	118	2	8.327106264817614e-07	1.7684338304640362e-06	0.06731942523487687
YER184C	88	4	0.00026996127408094694	0.0003863980306718581	0.18053845858444253
YER185W	179	2	3.224840975832768e-10	1.2720206071340363e-09	0.044378168590589226
YER186C	46	1	0.0038014997668946882	0.0048112731424760895	0.08634448019255947
YER187W	44	0	0.001687306481098475	0.0022073929874425226	0.0
YER188C-A	150	4	1.0233038682737671e-07	2.5743746922320365e-07	0.10591589570287295
YER189W	54	0	0.00043550368683158955	0.00060805576668329	0.0
YER190W	345	0	2.156793287262775e-20	3.781621400929335e-19	0.0
YER190C-B	314	7	1.9137701514608863e-15	1.7581616838740506e-14	0.08854433956052278
YFL068W	32	0	0.008845484231974399	0.010750291593001853	0.0
YFL067W	2	0	1.0	1.0	0.0
YFL066C	16	1	0.24553266619860126	0.2667784551876357	0.24824038055360848
YFL062W	35	280	8.442026066135844e-203	1.2776339975354537e-200	31.774768710861885
YFL061W	167	2	1.5060089106833392e-09	5.268282995948835e-09	0.04756701902823635
YFL060C	408	5	1.6692284435442983e-21	3.333240548202521e-20	0.04867458442227617
YFL059W	317	8	3.5261910426289165e-15	3.1369976614602744e-14	0.10023586344120469
YFL058W	411	4	3.9419039654964945e-22	8.477082250890907e-21	0.03865543638790984
YFL057C	1111	11	2.4563369780127163e-57	2.1084170090374822e-55	0.03932520880057164
YFL056C	142	5	7.334881055098806e-07	1.5781107724606522e-06	0.13985373552315972
YFL055W	115	2	1.2275742690493626e-06	2.5358403812151165e-06	0.06907558415404758
YFL054C	191	5	1.491777293661577e-09	5.244016635603747e-09	0.10397502850412922
YFL053W	68	2	0.0005548545303983451	0.0007670597125771352	0.1168190026134628
YFL052W	86	2	5.292232417562552e-05	8.511081832606888e-05	0.09236851369436594
YFL051C	80	2	0.00011567288397644391	0.00017594148525483443	0.09929615222144339
YFL050C	73	10	0.08985288001905738	0.10067128415490902	0.5440885053229776
YFL049W	197	4	2.5726705577332334e-10	1.0303223104125226e-09	0.08064662109355808
YFL048C	155	7	8.796073222390775e-07	1.8618408944412714e-06	0.17937369433551065
YFL047W	30	0	0.011715443183583077	0.01407468430097896	0.0
YFL046W	15	0	0.10495600005934085	0.11639065876229641	0.0
YFL045C	45	0	0.00147229301882868	0.0019424540379178114	0.0
YFL044C	299	4	5.944270357664867e-16	5.853681305981275e-15	0.05313506473388275
YFL042C	343	8	1.3379163428075284e-16	1.4463076856176872e-15	0.09263780965265855
YFL041W-A	130	0	2.0001719077740283e-08	5.722879921198227e-08	0.0
YFL041W	172	0	8.81166117328229e-11	3.781780851309436e-10	0.0
YFL040W	112	2	1.8100555152965695e-06	3.642277560696491e-06	0.0709258230153167
YFL039C	0	0	1.0	1.0
YFL038C	344	1	7.51609860622512e-20	1.242100088632203e-18	0.011546064211795742
YFL037W	0	0	1.0	1.0
YFL036W	0	0	1.0	1.0
YFL034C-B	142	2	3.7579573698841154e-08	1.019915659943537e-07	0.05594149420926388
YFL034C-A	255	1	6.422751977265945e-15	5.529527937313839e-14	0.015575867015128374
YFL034W	54	1	0.0012966541816467959	0.0017190083445483455	0.07355270534921733
YFL033C	14	0	0.12256727816895084	0.1352956151421957	0.0
YFL031W	275	4	1.2571776819330548e-14	1.0328612641138568e-13	0.05777230674702161
YFL030W	29	1	0.03891126512261645	0.04495353268786002	0.13696020996061156
YFL029C	54	2	0.0034830033138738077	0.004416924378850775	0.14710541069843466
YFL028C	0	0	1.0	1.0
YFL027C	74	2	0.00025316107567033096	0.0003641644187543955	0.10734719159074961
YFL026W	293	2	1.5040649395674642e-16	1.6198272410959712e-15	0.027111577398346316
YFL025C	6	0	0.471618739153324	0.5017164944267047	0.0
YFL024C	86	2	5.292232417562552e-05	8.511081832606888e-05	0.09236851369436594
YFL023W	112	1	6.289301600982668e-07	1.3674772592533582e-06	0.03546291150765835
YFL022C	45	4	0.056303503435001914	0.06425906891341457	0.35305298567624316
YFL021W	42	314	1.557686688851964e-224	2.4884044854410125e-222	29.694277902412598
YFL020C	78	1	5.369043793917453e-05	8.620148201792092e-05	0.0509211037033043
YFL018C	150	2	1.3410108614659729e-08	3.9773870367667926e-08	0.052957947851436475
YFL017W-A	14	2	0.6542395055783679	0.691260590957412	0.5674065841225336
YFL017C	75	4	0.0013891870879443654	0.0018374459389990906	0.2118317914057459
YFL016C	251	2	3.201117676218179e-14	2.4223194415698354e-13	0.03164817600683455
YFL014W	352	17	1.742305370385267e-13	1.1651160680332176e-12	0.1918221122459702
YFL013C	85	2	6.0283681753493325e-05	9.600981826761012e-05	0.09345520209077025
YFL012W	200	2	2.1820999865615615e-11	1.0388457800261208e-10	0.039718460888577355
YFL011W	69	2	0.0004867852678166626	0.0006765350592589722	0.11512597359007928
YFL010W-A	0	0	1.0	1.0
YFL010C	0	0	1.0	1.0
YFL009W	81	2	0.00010152995740910593	0.00015612266980207708	0.09807027379895643
YFL008W	155	4	5.413305042975881e-08	1.4274148235742453e-07	0.10249925390600607
YFL007W	8	0	0.3279691933480334	0.3533441047104796	0.0
YFL005W	147	1	6.7476854376187565e-09	2.1170725014591092e-08	0.027019361148692078
YFL004W	176	2	4.739885036451437e-10	1.8136446337080649e-09	0.045134614646110634
YFL003C	227	4	5.644754346254999e-12	2.9837299857823986e-11	0.06998847733670019
YFL002C	18	0	0.06653006780190748	0.075302975778148	0.0
YFL001W	97	4	8.642435557978156e-05	0.00013495152564195595	0.1637874675817623
YFR001W	76	2	0.00019495847230105762	0.0002852941919092576	0.10452226549625619
YFR002W	211	4	4.327250721921816e-11	1.9564480268688967e-10	0.07529566045227934
YFR003C	54	0	0.00043550368683158955	0.00060805576668329	0.0
YFR004W	57	4	0.013077935207582058	0.015655954491841054	0.2787260413233498
YFR005C	107	0	3.9780520577076166e-07	8.992837021964035e-07	0.0
YFR006W	176	5	9.970781364944574e-09	3.04848291492803e-08	0.1128365366152766
YFR007W	190	2	7.863139264242083e-11	3.400068714936558e-10	0.04180890619850248
YFR008W	97	4	8.642435557978156e-05	0.00013495152564195595	0.1637874675817623
YFR009W	171	1	3.057926506022064e-10	1.210332782941011e-09	0.023227170110279156
YFR010W	210	1	2.0404288124206986e-12	1.1561089753922598e-11	0.018913552804084455
YFR011C	0	0	1.0	1.0
YFR012W	313	8	5.831190899177331e-15	5.0353121413166405e-14	0.10151683294205076
YFR012W-A	97	0	1.4689126234130782e-06	3.005235324528144e-06	0.0
YFR013W	195	2	4.1417306523933744e-11	1.8814449432791702e-10	0.04073688296264344
YFR014C	251	4	2.662210342852768e-13	1.7358698051866517e-12	0.0632963520136691
YFR015C	118	2	8.327106264817614e-07	1.7684338304640362e-06	0.06731942523487687
YFR016C	35	0	0.005820814681415575	0.007214548541556244	0.0
YFR017C	518	4	5.018780680391398e-28	1.803937980808183e-26	0.0306706261687856
YFR018C	225	4	7.28120554904196e-12	3.7792611112401006e-11	0.07061059713524864
YFR019W	0	0	1.0	1.0
YFR021W	30	0	0.011715443183583077	0.01407468430097896	0.0
YFR022W	135	1	3.183157885252755e-08	8.792670988515175e-08	0.02942108213968693
YFR023W	448	10	1.7933548728220465e-21	3.568714143114045e-20	0.08865727876914589
YFR024C-A	124	0	4.3562909003833173e-08	1.165257161307184e-07	0.0
YFR025C	75	2	0.00022215753905243055	0.0003223968138134503	0.10591589570287295
YFR026C	160	4	2.863541904942374e-08	7.974929537686969e-08	0.09929615222144339
YFR027W	254	1	7.298694557013609e-15	6.227714005546775e-14	0.015637189326211557
YFR028C	0	0	1.0	1.0
YFR029W	187	7	1.6420769867498647e-08	4.810792027915676e-08	0.14867873059895267
YFR030W	66	0	8.746335010893095e-05	0.0001363517827260672	0.0
YFR031C	99	1	3.4222652725662988e-06	6.5868298468971835e-06	0.040119657463209446
YFR031C-A	296	8	4.939274229300473e-14	3.5956665940135466e-13	0.10734719159074961
YFR032C	97	5	0.00020790010570338144	0.0003030756674018116	0.20473433447720288
YFR032C-A	225	1	2.9845513128515315e-13	1.9285566966527144e-12	0.01765264928381216
YFR032C-B	11	2	0.9367315992934405	0.9789466522872209	0.7221538343377701
YFR033C	318	2	6.2130444111013824e-18	8.029487282751471e-17	0.02498016408086626
YFR034C	192	1	2.055290738734206e-11	9.833591546140116e-11	0.020686698379467374
YFR035C	243	2	8.896899258279225e-14	6.172022633819521e-13	0.03269009126631881
YFR036W	278	1	3.399854285482002e-16	3.4606304417357515e-15	0.014287216146970271
YFR037C	147	4	1.4994029477331349e-07	3.650747820666071e-07	0.10807744459476831
YFR038W	115	7	0.0001188530801069357	0.00018030178414534087	0.24176454453916654
YFR039C	272	2	2.191634303001348e-15	2.003829710105048e-14	0.0292047506533657
YFR040W	315	23	1.5697108065969678e-09	5.467841822373811e-09	0.29000780966262835
YFR041C	130	0	2.0001719077740283e-08	5.722879921198227e-08	0.0
YFR042W	398	8	1.3082167657909864e-19	2.084087152372289e-18	0.0798361022885977
YFR043C	24	1	0.07833154750022017	0.08801968145247484	0.165493587035739
YFR044C	205	2	1.1499254801366423e-11	5.765668209473261e-11	0.038749717940075465
YFR045W	224	2	1.010065631639429e-12	6.063556834612063e-12	0.03546291150765835
YFR046C	85	1	2.1389842677955005e-05	3.6437495628234374e-05	0.04672760104538513
YFR047C	173	4	5.467880728862451e-09	1.7382964108174656e-08	0.09183459164988984
YFR048W	24	1	0.07833154750022017	0.08801968145247484	0.165493587035739
YFR049W	139	0	6.234376192170386e-09	1.9624464959590527e-08	0.0
YFR050C	329	2	1.5300811958411828e-18	2.1057379251547408e-17	0.02414496102649079
YFR051C	385	4	1.0694242234289031e-20	1.9159684451525303e-19	0.04126593339072972
YFR052W	183	2	1.9300335185259458e-10	7.883254804717837e-10	0.043408153976587274
YFR053C	260	4	8.471980090921161e-14	5.920092041663134e-13	0.061105324443965166
YFR055W	141	2	4.274877997547088e-08	1.1461456113703171e-07	0.05633824239514518
YFR057W	25	1	0.06805081495484402	0.07699394782713122	0.15887384355430942
YGL263W	194	11	2.2071203087065993e-07	5.240771633101425e-07	0.22520776792492317
YGL262W	84	2	6.8671341139447e-05	0.0001086163044260065	0.09456776402042227
YGL261C	45	1	0.004351557336592028	0.0054821043248063	0.08826324641906079
YGL260W	148	1	5.93025959725985e-09	1.8780243911806938e-08	0.026836797897687403
YGL259W	90	2	3.14442030316692e-05	5.226462764021086e-05	0.08826324641906079
YGL258W-A	217	5	5.527807630236386e-11	2.4454170524222657e-10	0.09151719098750542
YGL258W	74	1	9.097322672512394e-05	0.00014109682494503446	0.053673595795374805
YGL257C	267	7	7.160418856212687e-13	4.4231545480213924e-12	0.10413079633709421
YGL256W	58	4	0.011560842174080823	0.013935527843877346	0.2739204199212231
YGL255W	89	2	3.581325427752867e-05	5.908262345096597e-05	0.08925496828893788
YGL254W	227	2	6.881410460694573e-13	4.255375436500483e-12	0.034994238668350094
YGL253W	218	7	3.3893238987512404e-10	1.3332422531955118e-09	0.12753634230277133
YGL252C	147	2	1.9733316478775696e-08	5.6573431240996525e-08	0.054038722297384156
YGL251C	186	4	1.0441378561667953e-09	3.7553701130802e-09	0.08541604492167172
YGL250W	504	15	2.1151212778223387e-22	4.751586901857918e-21	0.11820970502552786
YGL249W	63	1	0.0003903876613463502	0.0005484137794429851	0.06304517601361485
YGL248W	144	4	2.1969539379335084e-07	5.220943015312234e-07	0.11032905802382599
YGL247W	121	4	4.102680768853115e-06	7.794686852221429e-06	0.13130069715232182
YGL246C	169	2	1.1647186988023118e-09	4.152695125115992e-09	0.04700409572612705
YGL245W	421	5	3.211969746834665e-22	7.023588598496638e-21	0.04717156875127953
YGL244W	368	5	2.6615818788633074e-19	4.11471972724271e-18	0.05396530012034967
YGL243W	70	2	0.00042708453514081024	0.0005980431364973947	0.11348131682450673
YGL242C	78	2	0.00015015998133135363	0.0002236648672977505	0.1018422074066086
[truncated: 3,752 more rows]
