# Supplementary material for: Overexpression profiling reveals cellular requirements in the context of genetic backgrounds and environments
Source: PLoS Genet. 2023 Apr 28;19(4):e1010732. doi: 10.1371/journal.pgen.1010732 (PMC10171610; doi:10.1371/journal.pgen.1010732)
Supplement: S1 Data — (ZIP) [file pgen.1010732.s025.zip › S1_Data/Fig_3/Fig.3E/Genes_CEN.PK.csv]

		Pool_a-1	Pool_a-2	Pool_a-3
YBR179C	FZO1	TRUE	TRUE	TRUE
YCL033C	MXR2	TRUE	TRUE	TRUE
YGR033C	TIM21	TRUE	TRUE	TRUE
YDR039C	ENA2	TRUE	TRUE	TRUE
YGR034W	RPL26B	TRUE	TRUE	TRUE
YJL165C	HAL5	TRUE	TRUE	TRUE
YCR008W	SAT4	TRUE	TRUE	TRUE
YHR087W	RTC3	TRUE	TRUE	TRUE
YOL019W	TOS7	TRUE	TRUE	TRUE
YKR072C	SIS2	TRUE	TRUE	TRUE
YIL016W	SNL1	TRUE	TRUE	TRUE
YBR067C	TIP1	TRUE	TRUE	TRUE
YOR249C	APC5	TRUE	TRUE	TRUE
YNL027W	CRZ1	TRUE	TRUE	TRUE
YOR014W	RTS1	TRUE	TRUE	TRUE
YDR040C	ENA1	TRUE	TRUE	TRUE
YKR067W	GPT2	TRUE	TRUE	TRUE
YIL132C	CSM2	FALSE	TRUE	TRUE
YBR291C	CTP1	FALSE	TRUE	TRUE
YFL021W	GAT1	FALSE	TRUE	TRUE
YNL189W	SRP1	TRUE	FALSE	TRUE
YBR085W	AAC3	TRUE	FALSE	TRUE
YLR427W	MAG2	FALSE	FALSE	TRUE
YFL062W	COS4	FALSE	FALSE	TRUE
YDR006C	SOK1	TRUE	TRUE	FALSE
YJL006C	CTK2	TRUE	TRUE	FALSE
YDR461W	MFA1	TRUE	TRUE	FALSE
YGL095C	VPS45	TRUE	TRUE	FALSE
YGL240W	DOC1	FALSE	TRUE	FALSE
YGR049W	SCM4	TRUE	FALSE	FALSE
