# Supplementary material for: Overexpression profiling reveals cellular requirements in the context of genetic backgrounds and environments
Source: PLoS Genet. 2023 Apr 28;19(4):e1010732. doi: 10.1371/journal.pgen.1010732 (PMC10171610; doi:10.1371/journal.pgen.1010732)
Supplement: S1 Data — (ZIP) [file pgen.1010732.s025.zip › S1_Data/Fig_3/Fig.3D/Fig.3D.csv]

Serial	Tag	Generations	Index	Genes	Sample	Strain
1	0	0	0.999692362	5549	YSAS1000	BY4741
2	0	0	0.999562452	5375	YSAS2000	BY4741
3	1	24	0.999311467	5044	YSAS1031	BY4741
4	1	24	0.999283148	5097	YSAS1032	BY4741
5	1	24	0.998553293	4793	YSAS2031	BY4741
6	1	24	0.998587956	4872	YSAS2032	BY4741
7	2	48	0.925565286	4361	YSAS1061	BY4741
8	2	48	0.855369125	4241	YSAS1062	BY4741
9	2	48	0.917933894	4074	YSAS2061	BY4741
10	2	48	0.914994346	4060	YSAS2062	BY4741
11	3	80	0.703010375	2179	YSAS1101	BY4741
12	3	80	0.600798866	1107	YSAS1102	BY4741
13	3	80	0.540551607	1732	YSAS2101	BY4741
14	3	80	0.566822666	1744	YSAS2102	BY4741
15	4	0	0.99963786	5599	Pool C	CEN.PK2-1C
16	5	8	0.889810099	4419	PoolC-1	CEN.PK2-1C
17	5	8	0.905720879	4454	PoolC-2	CEN.PK2-1C
18	5	8	0.867063829	4334	PoolC-3	CEN.PK2-1C
19	6	0	0.999387923	5292	Pool D	DBVPG6765
20	7	16	0.801734654	2781	Pool S-1	DBVPG6765
21	7	16	0.81939432	2978	Pool S-2	DBVPG6765
22	7	16	0.842403238	2982	Pool S-3	DBVPG6765
