# Supplementary material for: Overexpression profiling reveals cellular requirements in the context of genetic backgrounds and environments
Source: PLoS Genet. 2023 Apr 28;19(4):e1010732. doi: 10.1371/journal.pgen.1010732 (PMC10171610; doi:10.1371/journal.pgen.1010732)
Supplement: S1 Data — (ZIP) [file pgen.1010732.s025.zip › S1_Data/Fig_3/Fig.3A/Fig.3A_DBVPG6765.csv]

	0mM_CaCl2_Rep1	0mM_CaCl2_Rep2	0mM_CaCl2_Rep3	5mM_CaCl2_Rep1	5mM_CaCl2_Rep2	5mM_CaCl2_Rep3	20mM_CaCl2_Rep1	20mM_CaCl2_Rep2	20mM_CaCl2_Rep3	50mM_CaCl2_Rep1	50mM_CaCl2_Rep2	50mM_CaCl2_Rep3
1	0.001	0.002	-0.001	-0.001	-0.001	0.003	0.003	0.006	0.013	0.012	0.017	0.008
2	0	0.001	-0.002	-0.003	0	0.002	0.005	0.008	0.015	0.011	0.018	0.011
3	-0.001	0.001	-0.003	-0.001	-0.001	0.001	0.005	0.008	0.013	0.012	0.016	0.011
4	-0.002	0	-0.004	-0.004	-0.003	0	0.003	0.006	0.012	0.011	0.016	0.01
5	-0.001	-0.001	-0.003	-0.003	-0.002	0	0.002	0.008	0.012	0.013	0.016	0.012
6	-0.003	-0.001	-0.005	-0.003	-0.003	0	0.001	0.006	0.013	0.013	0.017	0.008
7	-0.002	-0.003	-0.004	-0.003	-0.004	-0.001	0.003	0.006	0.013	0.013	0.017	0.01
8	-0.004	-0.002	-0.008	-0.003	-0.002	-0.003	0.001	0.006	0.015	0.012	0.018	0.01
9	-0.004	-0.002	-0.006	-0.006	-0.005	-0.002	0.002	0.004	0.011	0.01	0.015	0.008
10	-0.004	-0.003	-0.008	-0.005	-0.005	-0.003	0.001	0.003	0.01	0.011	0.013	0.006
11	-0.004	-0.003	-0.005	-0.006	-0.005	-0.003	-0.002	0.004	0.008	0.006	0.012	0.006
12	-0.003	-0.004	-0.01	-0.008	-0.006	-0.002	-0.001	0.001	0.01	0.008	0.011	0.004
13	-0.005	-0.005	-0.006	-0.008	-0.005	-0.002	-0.002	0	0.008	0.006	0.011	0.003
14	-0.006	-0.004	-0.009	-0.008	-0.005	-0.004	-0.004	-0.001	0.006	0.005	0.012	0.004
15	-0.004	-0.003	-0.009	-0.004	-0.005	-0.005	-0.005	0	0.004	0.004	0.01	0.004
16	-0.005	-0.004	-0.008	-0.006	-0.008	-0.002	-0.004	0	0.004	0.003	0.01	0.004
17	-0.004	-0.002	-0.005	-0.005	-0.006	-0.004	-0.005	0	0.004	0.005	0.009	0
18	-0.005	-0.005	-0.006	-0.005	-0.005	-0.003	-0.006	0	0.004	0.005	0.008	0.002
19	-0.003	-0.003	-0.009	-0.005	-0.006	-0.003	-0.004	0	0.005	0.005	0.008	0.001
20	-0.003	-0.002	-0.005	-0.005	-0.004	-0.003	-0.003	0	0.004	0.004	0.006	0.002
21	-0.003	0	-0.006	-0.005	-0.004	-0.002	-0.004	0.002	0.005	0.004	0.01	0.003
22	-0.003	-0.002	-0.005	0.004	-0.004	0	-0.004	0.001	0.008	0.004	0.008	0.002
23	-0.004	-0.003	-0.005	-0.003	-0.004	-0.002	0	0.002	0.006	0.008	0.008	0.001
24	-0.002	0	-0.004	-0.001	-0.002	0.002	-0.003	0	0.008	0.005	0.01	0.001
25	-0.001	-0.001	-0.004	-0.001	-0.001	0	0.002	0.004	0.006	0.006	0.009	0.001
26	-0.002	0.002	-0.002	0.001	-0.003	0.002	-0.001	0.004	0.01	0.009	0.01	0.002
27	0	0	-0.004	0.001	-0.001	0.002	0	0.003	0.009	0.008	0.009	0.002
28	0	0.001	-0.002	0.003	0.001	0.004	0.001	0.005	0.009	0.01	0.011	0.004
29	0.001	0.001	-0.002	0.002	0.001	0.002	0.001	0.004	0.011	0.008	0.011	0.002
30	0.001	0.002	0	0.003	0.001	0.005	0.002	0.008	0.012	0.009	0.011	0.005
31	0.003	0.003	-0.001	0.004	0.004	0.006	0.003	0.008	0.011	0.009	0.012	0.004
32	0.003	0.004	0.002	0.005	0.004	0.009	0.005	0.01	0.012	0.01	0.012	0.005
33	0.005	0.004	-0.001	0.008	0.006	0.009	0.006	0.011	0.015	0.013	0.012	0.005
34	0.004	0.005	0.001	0.008	0.008	0.011	0.011	0.015	0.015	0.015	0.016	0.004
35	0.008	0.004	0.002	0.013	0.011	0.01	0.01	0.015	0.015	0.017	0.017	0.009
36	0.006	0.008	0.001	0.013	0.009	0.015	0.015	0.017	0.015	0.018	0.016	0.01
37	0.009	0.01	0.003	0.015	0.01	0.016	0.016	0.02	0.022	0.018	0.016	0.01
38	0.009	0.01	0.005	0.016	0.015	0.019	0.017	0.024	0.02	0.024	0.016	0.015
39	0.009	0.01	0.008	0.02	0.018	0.018	0.024	0.025	0.023	0.025	0.018	0.011
40	0.011	0.012	0.004	0.023	0.016	0.02	0.024	0.027	0.026	0.026	0.018	0.013
41	0.013	0.01	0.006	0.025	0.022	0.026	0.027	0.031	0.03	0.028	0.022	0.013
42	0.015	0.016	0.01	0.027	0.02	0.028	0.027	0.032	0.034	0.028	0.023	0.015
43	0.015	0.011	0.01	0.031	0.025	0.031	0.032	0.037	0.032	0.031	0.026	0.018
44	0.017	0.016	0.012	0.035	0.026	0.035	0.04	0.041	0.038	0.035	0.026	0.018
45	0.018	0.016	0.013	0.039	0.03	0.038	0.044	0.045	0.039	0.034	0.026	0.019
46	0.02	0.018	0.012	0.046	0.032	0.041	0.047	0.047	0.042	0.039	0.032	0.019
47	0.024	0.019	0.013	0.046	0.035	0.045	0.048	0.052	0.044	0.045	0.034	0.026
48	0.024	0.02	0.019	0.051	0.041	0.048	0.052	0.056	0.051	0.047	0.035	0.026
49	0.024	0.023	0.016	0.059	0.042	0.051	0.06	0.061	0.054	0.051	0.041	0.027
50	0.028	0.025	0.023	0.061	0.051	0.059	0.064	0.071	0.054	0.052	0.04	0.032
51	0.027	0.024	0.022	0.07	0.049	0.064	0.075	0.071	0.063	0.056	0.044	0.037
52	0.033	0.027	0.025	0.077	0.057	0.067	0.071	0.081	0.06	0.062	0.045	0.037
53	0.032	0.03	0.027	0.076	0.067	0.075	0.081	0.091	0.068	0.068	0.047	0.042
54	0.035	0.03	0.024	0.084	0.068	0.081	0.091	0.093	0.076	0.073	0.053	0.044
55	0.039	0.028	0.026	0.095	0.069	0.09	0.091	0.104	0.077	0.075	0.055	0.049
56	0.039	0.034	0.031	0.102	0.084	0.093	0.099	0.109	0.081	0.081	0.059	0.053
57	0.041	0.037	0.034	0.11	0.086	0.099	0.114	0.117	0.095	0.09	0.063	0.053
58	0.044	0.035	0.034	0.117	0.089	0.104	0.127	0.129	0.097	0.089	0.067	0.056
59	0.047	0.038	0.039	0.121	0.099	0.113	0.131	0.133	0.104	0.098	0.074	0.062
60	0.048	0.044	0.034	0.136	0.109	0.119	0.147	0.147	0.111	0.103	0.071	0.067
61	0.051	0.042	0.04	0.141	0.115	0.126	0.15	0.156	0.118	0.11	0.08	0.075
62	0.057	0.048	0.046	0.153	0.122	0.14	0.161	0.168	0.125	0.113	0.081	0.078
63	0.052	0.047	0.044	0.17	0.132	0.146	0.18	0.19	0.144	0.128	0.085	0.08
64	0.056	0.051	0.046	0.173	0.139	0.154	0.183	0.197	0.144	0.128	0.093	0.085
65	0.059	0.051	0.048	0.19	0.147	0.166	0.193	0.207	0.151	0.14	0.097	0.095
66	0.064	0.051	0.052	0.197	0.16	0.182	0.204	0.218	0.164	0.146	0.102	0.096
67	0.063	0.06	0.052	0.22	0.165	0.186	0.228	0.231	0.179	0.161	0.107	0.105
68	0.068	0.059	0.056	0.224	0.185	0.2	0.237	0.248	0.18	0.17	0.119	0.112
69	0.071	0.06	0.06	0.242	0.19	0.223	0.244	0.265	0.197	0.172	0.127	0.12
70	0.074	0.06	0.062	0.255	0.206	0.223	0.263	0.277	0.209	0.186	0.131	0.126
71	0.077	0.062	0.062	0.27	0.214	0.237	0.281	0.294	0.214	0.2	0.136	0.133
72	0.081	0.069	0.066	0.292	0.224	0.251	0.294	0.32	0.238	0.211	0.147	0.14
73	0.085	0.069	0.068	0.316	0.253	0.27	0.333	0.333	0.252	0.226	0.166	0.147
74	0.086	0.073	0.069	0.33	0.265	0.285	0.327	0.352	0.27	0.236	0.168	0.155
75	0.09	0.071	0.073	0.342	0.269	0.3	0.353	0.368	0.279	0.248	0.175	0.17
76	0.092	0.077	0.073	0.361	0.289	0.313	0.395	0.403	0.288	0.265	0.189	0.175
77	0.096	0.081	0.081	0.391	0.316	0.331	0.393	0.42	0.31	0.27	0.194	0.19
78	0.099	0.082	0.082	0.404	0.322	0.35	0.417	0.436	0.329	0.288	0.209	0.193
79	0.102	0.084	0.083	0.431	0.35	0.367	0.44	0.468	0.359	0.306	0.22	0.207
80	0.104	0.09	0.088	0.462	0.367	0.397	0.466	0.496	0.368	0.316	0.222	0.216
81	0.109	0.093	0.092	0.483	0.382	0.407	0.483	0.516	0.378	0.332	0.244	0.224
82	0.12	0.095	0.098	0.489	0.41	0.419	0.507	0.542	0.43	0.365	0.258	0.24
83	0.111	0.099	0.097	0.525	0.422	0.453	0.529	0.585	0.429	0.369	0.266	0.25
84	0.118	0.102	0.096	0.551	0.449	0.491	0.563	0.604	0.459	0.394	0.287	0.279
85	0.125	0.102	0.099	0.574	0.462	0.497	0.586	0.643	0.474	0.409	0.315	0.279
86	0.122	0.105	0.107	0.609	0.488	0.543	0.628	0.666	0.489	0.432	0.32	0.298
87	0.129	0.105	0.11	0.636	0.512	0.532	0.647	0.703	0.524	0.467	0.333	0.3
88	0.132	0.109	0.113	0.664	0.536	0.565	0.693	0.727	0.557	0.474	0.359	0.325
89	0.133	0.114	0.114	0.689	0.558	0.584	0.705	0.763	0.585	0.504	0.375	0.358
90	0.14	0.114	0.11	0.727	0.597	0.644	0.746	0.804	0.619	0.545	0.398	0.369
91	0.143	0.119	0.119	0.765	0.626	0.647	0.786	0.847	0.643	0.553	0.411	0.379
92	0.147	0.119	0.128	0.792	0.676	0.669	0.801	0.884	0.667	0.58	0.444	0.408
93	0.151	0.121	0.121	0.823	0.708	0.708	0.855	0.933	0.699	0.607	0.454	0.427
94	0.154	0.12	0.125	0.87	0.713	0.727	0.897	0.947	0.737	0.638	0.485	0.448
95	0.154	0.14	0.128	0.89	0.738	0.767	0.956	1.001	0.77	0.671	0.509	0.482
96	0.158	0.128	0.142	0.917	0.767	0.792	0.952	1.054	0.805	0.693	0.533	0.5
97	0.165	0.139	0.132	0.952	0.817	0.804	0.991	1.069	0.844	0.728	0.555	0.519
98	0.165	0.14	0.144	0.994	0.858	0.903	1.032	1.113	0.869	0.758	0.597	0.548
99	0.165	0.144	0.141	1.035	0.866	0.92	1.073	1.142	0.927	0.803	0.616	0.57
100	0.168	0.149	0.146	1.08	0.901	0.916	1.098	1.199	0.949	0.815	0.627	0.601
101	0.177	0.148	0.15	1.108	0.937	0.978	1.144	1.221	0.988	0.862	0.672	0.616
102	0.182	0.153	0.15	1.159	0.988	1.007	1.196	1.26	1.018	0.904	0.698	0.655
103	0.184	0.156	0.157	1.206	1.036	1.041	1.239	1.319	1.068	0.948	0.72	0.677
104	0.185	0.151	0.17	1.239	1.054	1.107	1.283	1.325	1.091	0.971	0.782	0.694
105	0.193	0.162	0.164	1.302	1.102	1.101	1.301	1.377	1.17	0.989	0.794	0.742
106	0.198	0.163	0.163	1.326	1.129	1.136	1.359	1.418	1.184	1.037	0.825	0.752
107	0.198	0.165	0.171	1.347	1.177	1.275	1.383	1.476	1.223	1.054	0.888	0.799
108	0.206	0.175	0.177	1.385	1.19	1.245	1.433	1.508	1.244	1.116	0.892	0.839
109	0.204	0.17	0.178	1.447	1.239	1.266	1.473	1.565	1.317	1.173	0.93	0.865
110	0.214	0.177	0.182	1.466	1.257	1.311	1.513	1.581	1.331	1.188	0.997	0.901
111	0.207	0.175	0.18	1.5	1.33	1.348	1.544	1.623	1.376	1.209	1.001	0.93
112	0.229	0.182	0.189	1.558	1.325	1.392	1.6	1.691	1.446	1.265	1.047	0.972
113	0.226	0.189	0.189	1.598	1.364	1.454	1.62	1.697	1.449	1.311	1.068	0.997
114	0.226	0.19	0.193	1.618	1.434	1.486	1.662	1.761	1.502	1.33	1.099	1.052
115	0.23	0.193	0.197	1.654	1.443	1.558	1.72	1.776	1.552	1.392	1.155	1.081
116	0.248	0.186	0.197	1.71	1.492	1.556	1.741	1.824	1.581	1.413	1.219	1.126
117	0.238	0.194	0.205	1.758	1.531	1.606	1.787	1.863	1.622	1.455	1.206	1.152
118	0.25	0.199	0.221	1.781	1.563	1.637	1.821	1.893	1.647	1.522	1.25	1.168
119	0.249	0.211	0.208	1.819	1.592	1.672	1.86	1.93	1.698	1.519	1.27	1.211
120	0.248	0.204	0.212	1.879	1.651	1.738	1.898	1.981	1.724	1.586	1.313	1.257
121	0.253	0.206	0.226	1.906	1.679	1.726	1.945	2.015	1.776	1.627	1.354	1.281
122	0.264	0.219	0.227	1.954	1.709	1.782	1.983	2.022	1.806	1.647	1.396	1.318
123	0.266	0.22	0.222	1.956	1.753	1.832	1.996	2.088	1.84	1.689	1.483	1.357
124	0.272	0.226	0.226	2.043	1.834	1.856	2.079	2.097	1.872	1.741	1.469	1.389
125	0.27	0.237	0.231	2.052	1.824	1.915	2.079	2.131	1.921	1.774	1.531	1.427
126	0.275	0.238	0.24	2.1	1.89	1.96	2.126	2.159	1.936	1.804	1.577	1.456
127	0.281	0.229	0.24	2.11	1.891	1.967	2.16	2.179	2.021	1.851	1.606	1.507
128	0.28	0.252	0.236	2.182	1.92	2.017	2.168	2.204	2.016	1.868	1.628	1.563
129	0.303	0.247	0.25	2.246	2.035	2.072	2.209	2.231	2.051	1.935	1.684	1.581
130	0.296	0.241	0.262	2.233	2.012	2.108	2.241	2.239	2.094	1.967	1.69	1.632
131	0.299	0.253	0.273	2.246	2.059	2.125	2.277	2.241	2.111	2.016	1.737	1.69
132	0.307	0.263	0.255	2.279	2.102	2.165	2.315	2.277	2.158	2.047	1.797	1.687
133	0.313	0.267	0.26	2.323	2.132	2.211	2.308	2.271	2.188	2.074	1.813	1.718
134	0.313	0.257	0.267	2.332	2.13	2.239	2.31	2.292	2.204	2.111	1.877	1.77
135	0.321	0.271	0.278	2.314	2.174	2.288	2.332	2.325	2.216	2.172	1.89	1.792
136	0.324	0.267	0.278	2.356	2.238	2.34	2.327	2.357	2.242	2.184	1.933	1.845
137	0.344	0.272	0.279	2.356	2.22	2.327	2.35	2.366	2.24	2.224	1.952	1.864
138	0.338	0.267	0.298	2.393	2.212	2.4	2.363	2.371	2.236	2.25	1.993	1.901
139	0.342	0.28	0.295	2.408	2.238	2.406	2.384	2.381	2.249	2.301	2.012	1.94
140	0.345	0.284	0.299	2.412	2.275	2.413	2.391	2.374	2.257	2.33	2.102	1.978
141	0.351	0.298	0.314	2.417	2.272	2.437	2.407	2.401	2.276	2.337	2.082	2.021
142	0.359	0.309	0.303	2.423	2.267	2.455	2.401	2.358	2.299	2.348	2.123	2.05
143	0.356	0.307	0.335	2.485	2.283	2.486	2.423	2.381	2.365	2.397	2.182	2.107
144	0.362	0.298	0.321	2.417	2.33	2.485	2.443	2.368	2.334	2.391	2.163	2.089
145	0.371	0.307	0.323	2.437	2.355	2.468	2.429	2.387	2.327	2.414	2.177	2.136
146	0.383	0.308	0.323	2.456	2.337	2.517	2.436	2.38	2.347	2.416	2.177	2.189
147	0.375	0.315	0.332	2.486	2.383	2.547	2.422	2.362	2.343	2.428	2.188	2.195
148	0.386	0.309	0.346	2.467	2.355	2.554	2.432	2.38	2.335	2.495	2.212	2.181
149	0.383	0.336	0.34	2.457	2.369	2.572	2.431	2.368	2.361	2.511	2.267	2.201
150	0.39	0.325	0.335	2.47	2.388	2.618	2.423	2.371	2.35	2.53	2.256	2.22
151	0.397	0.328	0.347	2.463	2.35	2.619	2.413	2.376	2.341	2.553	2.306	2.242
152	0.424	0.358	0.356	2.463	2.362	2.594	2.434	2.4	2.351	2.576	2.307	2.261
153	0.433	0.343	0.374	2.477	2.369	2.589	2.427	2.384	2.358	2.564	2.334	2.279
154	0.413	0.35	0.361	2.439	2.377	2.625	2.438	2.399	2.356	2.569	2.344	2.29
155	0.427	0.353	0.366	2.473	2.368	2.603	2.455	2.391	2.365	2.584	2.359	2.307
156	0.425	0.353	0.371	2.48	2.429	2.605	2.427	2.384	2.351	2.57	2.381	2.35
157	0.432	0.371	0.394	2.475	2.4	2.602	2.431	2.398	2.352	2.572	2.379	2.347
158	0.444	0.371	0.394	2.481	2.407	2.617	2.448	2.393	2.35	2.573	2.373	2.366
159	0.458	0.385	0.412	2.482	2.394	2.612	2.439	2.4	2.364	2.594	2.369	2.379
160	0.449	0.374	0.407	2.473	2.426	2.628	2.438	2.388	2.359	2.565	2.373	2.371
161	0.446	0.393	0.407	2.495	2.383	2.615	2.45	2.381	2.35	2.613	2.39	2.377
162	0.456	0.393	0.418	2.477	2.392	2.628	2.449	2.373	2.372	2.584	2.359	2.371
163	0.473	0.391	0.413	2.47	2.378	2.613	2.449	2.391	2.35	2.584	2.369	2.361
164	0.47	0.412	0.423	2.511	2.392	2.646	2.451	2.388	2.374	2.581	2.39	2.38
165	0.477	0.395	0.456	2.504	2.368	2.666	2.452	2.383	2.356	2.589	2.37	2.393
166	0.487	0.42	0.44	2.474	2.41	2.597	2.455	2.385	2.366	2.612	2.379	2.378
167	0.495	0.419	0.467	2.503	2.395	2.631	2.443	2.381	2.364	2.589	2.363	2.412
168	0.5	0.416	0.456	2.487	2.42	2.642	2.463	2.386	2.366	2.587	2.377	2.378
169	0.518	0.446	0.46	2.479	2.407	2.638	2.438	2.385	2.361	2.625	2.38	2.385
170	0.525	0.451	0.475	2.492	2.414	2.628	2.456	2.383	2.349	2.595	2.41	2.405
171	0.516	0.442	0.483	2.478	2.401	2.608	2.446	2.395	2.38	2.609	2.397	2.403
172	0.539	0.449	0.497	2.483	2.373	2.637	2.432	2.387	2.364	2.619	2.392	2.39
173	0.551	0.453	0.5	2.487	2.4	2.67	2.432	2.395	2.385	2.605	2.405	2.391
174	0.569	0.467	0.5	2.503	2.401	2.681	2.463	2.399	2.366	2.612	2.393	2.42
175	0.555	0.466	0.527	2.525	2.386	2.653	2.445	2.397	2.372	2.612	2.4	2.393
176	0.565	0.481	0.518	2.473	2.409	2.698	2.427	2.374	2.349	2.603	2.421	2.402
177	0.57	0.497	0.521	2.472	2.41	2.613	2.445	2.39	2.359	2.611	2.416	2.414
178	0.578	0.5	0.527	2.516	2.405	2.625	2.426	2.384	2.357	2.611	2.41	2.42
179	0.585	0.505	0.551	2.547	2.417	2.69	2.444	2.384	2.405	2.63	2.429	2.417
180	0.592	0.519	0.572	2.49	2.398	2.655	2.445	2.405	2.374	2.626	2.398	2.398
181	0.616	0.518	0.576	2.503	2.41	2.673	2.448	2.402	2.39	2.622	2.421	2.431
182	0.621	0.534	0.569	2.471	2.419	2.632	2.453	2.391	2.377	2.641	2.408	2.403
183	0.632	0.532	0.603	2.525	2.403	2.681	2.437	2.413	2.368	2.608	2.405	2.423
184	0.644	0.564	0.601	2.522	2.451	2.646	2.466	2.431	2.351	2.646	2.432	2.42
185	0.629	0.545	0.603	2.51	2.43	2.659	2.457	2.401	2.386	2.606	2.412	2.456
186	0.642	0.569	0.613	2.502	2.48	2.671	2.445	2.392	2.364	2.622	2.415	2.405
187	0.672	0.564	0.619	2.492	2.417	2.649	2.458	2.402	2.363	2.625	2.432	2.442
188	0.661	0.569	0.637	2.511	2.439	2.663	2.445	2.402	2.364	2.635	2.401	2.437
189	0.694	0.59	0.644	2.506	2.395	2.661	2.455	2.399	2.368	2.622	2.424	2.406
190	0.698	0.6	0.672	2.49	2.43	2.65	2.453	2.407	2.377	2.608	2.413	2.438
191	0.693	0.621	0.672	2.497	2.446	2.66	2.472	2.408	2.363	2.619	2.424	2.412
192	0.701	0.616	0.68	2.495	2.403	2.66	2.451	2.383	2.37	2.666	2.419	2.417
193	0.705	0.628	0.691	2.544	2.436	2.683	2.456	2.429	2.378	2.61	2.434	2.409
194	0.721	0.644	0.7	2.528	2.417	2.647	2.438	2.432	2.376	2.618	2.421	2.419
195	0.772	0.641	0.716	2.532	2.441	2.678	2.457	2.41	2.377	2.657	2.415	2.431
196	0.737	0.649	0.724	2.523	2.445	2.676	2.452	2.399	2.365	2.623	2.431	2.415
197	0.768	0.664	0.725	2.49	2.41	2.641	2.441	2.412	2.362	2.634	2.416	2.444
198	0.768	0.699	0.752	2.532	2.437	2.632	2.457	2.41	2.358	2.639	2.424	2.432
199	0.788	0.7	0.771	2.535	2.437	2.679	2.451	2.398	2.385	2.64	2.434	2.419
200	0.824	0.701	0.774	2.531	2.419	2.661	2.466	2.394	2.372	2.645	2.405	2.41
201	0.804	0.72	0.77	2.509	2.41	2.667	2.47	2.406	2.388	2.628	2.434	2.458
202	0.815	0.772	0.799	2.557	2.434	2.661	2.444	2.391	2.372	2.619	2.408	2.408
203	0.824	0.751	0.827	2.522	2.426	2.692	2.461	2.39	2.37	2.633	2.455	2.437
204	0.846	0.753	0.819	2.522	2.426	2.676	2.458	2.437	2.373	2.618	2.429	2.435
205	0.855	0.758	0.841	2.54	2.446	2.669	2.45	2.414	2.384	2.635	2.439	2.422
206	0.865	0.764	0.872	2.537	2.439	2.702	2.465	2.412	2.381	2.634	2.431	2.431
207	0.877	0.788	0.889	2.54	2.431	2.674	2.47	2.426	2.373	2.647	2.424	2.424
208	0.937	0.802	0.875	2.528	2.443	2.682	2.475	2.432	2.376	2.638	2.406	2.438
209	0.896	0.814	0.892	2.517	2.487	2.663	2.461	2.429	2.384	2.637	2.423	2.438
210	0.942	0.821	0.913	2.522	2.434	2.657	2.445	2.43	2.38	2.677	2.442	2.416
211	0.948	0.85	0.916	2.529	2.436	2.669	2.486	2.412	2.379	2.624	2.432	2.422
212	0.937	0.846	0.94	2.529	2.468	2.683	2.48	2.428	2.384	2.613	2.427	2.416
213	0.97	0.853	0.999	2.522	2.463	2.684	2.463	2.429	2.369	2.632	2.429	2.429
214	1.012	0.856	0.962	2.545	2.448	2.677	2.485	2.419	2.384	2.631	2.439	2.416
215	0.996	0.872	0.999	2.547	2.475	2.684	2.485	2.432	2.372	2.64	2.461	2.424
216	1.015	0.906	0.997	2.54	2.49	2.705	2.473	2.421	2.4	2.662	2.427	2.43
217	1.023	0.908	1.023	2.537	2.464	2.714	2.451	2.423	2.387	2.638	2.429	2.413
218	1.02	0.928	1.041	2.535	2.465	2.7	2.458	2.41	2.386	2.649	2.426	2.414
219	1.076	0.954	1.065	2.57	2.439	2.692	2.463	2.417	2.391	2.642	2.435	2.43
220	1.062	0.96	1.069	2.561	2.456	2.691	2.461	2.417	2.386	2.634	2.438	2.452
221	1.066	0.972	1.097	2.539	2.439	2.668	2.474	2.423	2.376	2.659	2.431	2.431
222	1.071	0.981	1.116	2.558	2.453	2.675	2.445	2.435	2.385	2.654	2.434	2.426
223	1.08	1.048	1.123	2.57	2.451	2.715	2.477	2.421	2.384	2.659	2.427	2.419
224	1.101	1.017	1.148	2.553	2.461	2.704	2.482	2.415	2.386	2.646	2.445	2.42
225	1.119	1.042	1.135	2.561	2.481	2.711	2.464	2.445	2.395	2.628	2.434	2.464
226	1.132	1.073	1.171	2.557	2.477	2.747	2.49	2.424	2.4	2.638	2.429	2.421
227	1.165	1.052	1.18	2.582	2.485	2.676	2.463	2.436	2.405	2.634	2.465	2.443
228	1.18	1.11	1.211	2.551	2.478	2.736	2.465	2.426	2.399	2.662	2.438	2.445
229	1.196	1.105	1.222	2.552	2.488	2.686	2.489	2.451	2.395	2.635	2.43	2.426
230	1.214	1.124	1.29	2.567	2.466	2.733	2.467	2.421	2.392	2.649	2.43	2.435
231	1.231	1.127	1.331	2.539	2.467	2.743	2.465	2.423	2.398	2.664	2.466	2.438
232	1.245	1.152	1.279	2.567	2.478	2.75	2.474	2.448	2.405	2.642	2.435	2.429
233	1.273	1.213	1.283	2.567	2.474	2.719	2.51	2.414	2.385	2.617	2.431	2.422
234	1.287	1.18	1.312	2.586	2.48	2.719	2.461	2.437	2.414	2.682	2.442	2.442
235	1.298	1.215	1.324	2.599	2.477	2.737	2.473	2.419	2.39	2.641	2.437	2.446
236	1.324	1.228	1.324	2.55	2.497	2.713	2.471	2.436	2.395	2.652	2.435	2.431
237	1.325	1.236	1.362	2.518	2.477	2.744	2.472	2.435	2.406	2.663	2.432	2.467
238	1.346	1.277	1.383	2.548	2.478	2.727	2.495	2.455	2.406	2.652	2.461	2.426
239	1.371	1.306	1.398	2.618	2.504	2.746	2.489	2.453	2.421	2.648	2.435	2.457
240	1.385	1.281	1.454	2.628	2.49	2.714	2.501	2.463	2.414	2.65	2.453	2.435
241	1.389	1.312	1.42	2.576	2.499	2.736	2.481	2.456	2.41	2.676	2.445	2.451
242	1.435	1.319	1.486	2.586	2.493	2.724	2.496	2.445	2.415	2.681	2.432	2.445
243	1.429	1.335	1.58	2.582	2.466	2.649	2.501	2.451	2.409	2.648	2.45	2.437
244	1.473	1.34	1.495	2.559	2.519	2.704	2.517	2.449	2.435	2.628	2.449	2.457
245	1.5	1.353	1.535	2.594	2.48	2.79	2.51	2.448	2.408	2.647	2.465	2.426
246	1.487	1.415	1.529	2.59	2.482	2.699	2.525	2.455	2.41	2.679	2.467	2.438
247	1.509	1.428	1.553	2.576	2.479	2.708	2.496	2.441	2.421	2.656	2.45	2.441
248	1.521	1.425	1.596	2.58	2.494	2.765	2.525	2.461	2.417	2.695	2.472	2.441
249	1.518	1.443	1.586	2.589	2.497	2.718	2.501	2.493	2.426	2.681	2.465	2.442
250	1.574	1.455	1.598	2.562	2.49	2.804	2.506	2.455	2.415	2.671	2.465	2.456
251	1.567	1.487	1.64	2.605	2.497	2.747	2.496	2.455	2.435	2.661	2.46	2.437
252	1.595	1.515	1.668	2.63	2.453	2.758	2.499	2.467	2.429	2.677	2.464	2.437
253	1.673	1.53	1.667	2.615	2.544	2.727	2.51	2.464	2.438	2.679	2.467	2.449
254	1.655	1.538	1.651	2.564	2.511	2.766	2.514	2.472	2.417	2.667	2.471	2.456
255	1.687	1.628	1.729	2.597	2.486	2.724	2.506	2.467	2.457	2.692	2.455	2.446
256	1.665	1.553	1.741	2.581	2.499	2.764	2.507	2.467	2.437	2.693	2.456	2.446
257	1.708	1.574	1.745	2.609	2.503	2.771	2.531	2.465	2.434	2.674	2.46	2.489
258	1.708	1.608	1.744	2.615	2.536	2.769	2.499	2.455	2.446	2.67	2.455	2.473
259	1.7	1.645	1.788	2.586	2.493	2.776	2.492	2.463	2.436	2.662	2.467	2.442
260	1.78	1.628	1.792	2.617	2.483	2.765	2.514	2.464	2.437	2.681	2.459	2.445
261	1.774	1.661	1.854	2.574	2.501	2.75	2.517	2.456	2.438	2.685	2.465	2.463
262	1.778	1.697	1.812	2.588	2.494	2.737	2.519	2.475	2.446	2.708	2.47	2.464
263	1.775	1.71	1.834	2.581	2.533	2.778	2.519	2.456	2.446	2.706	2.501	2.467
264	1.84	1.704	1.854	2.608	2.529	2.793	2.519	2.472	2.439	2.674	2.472	2.486
265	1.821	1.744	1.854	2.639	2.524	2.756	2.504	2.467	2.455	2.702	2.506	2.494
266	1.828	1.77	1.876	2.638	2.522	2.737	2.517	2.466	2.463	2.696	2.489	2.465
267	1.875	1.775	1.929	2.634	2.531	2.797	2.529	2.47	2.446	2.708	2.473	2.463
268	1.907	1.822	1.889	2.564	2.526	2.756	2.507	2.477	2.453	2.684	2.482	2.474
269	1.908	1.814	1.952	2.613	2.548	2.765	2.519	2.487	2.457	2.689	2.473	2.46
270	1.903	1.802	1.967	2.618	2.499	2.768	2.531	2.467	2.444	2.692	2.477	2.452
271	1.935	1.828	1.986	2.599	2.524	2.77	2.536	2.459	2.446	2.682	2.468	2.466
272	1.933	1.826	1.999	2.663	2.531	2.737	2.529	2.475	2.451	2.686	2.482	2.47
273	1.956	1.849	2.002	2.609	2.537	2.766	2.526	2.478	2.455	2.684	2.482	2.46
274	1.965	1.903	2.036	2.675	2.554	2.777	2.53	2.483	2.46	2.704	2.487	2.47
275	2.047	1.915	2.028	2.603	2.554	2.771	2.512	2.486	2.457	2.707	2.478	2.482
276	2.037	1.896	2.047	2.634	2.548	2.777	2.523	2.475	2.458	2.699	2.478	2.461
277	2.066	1.912	2.05	2.617	2.543	2.74	2.522	2.488	2.457	2.696	2.474	2.472
278	2.025	1.958	2.045	2.627	2.524	2.79	2.532	2.482	2.453	2.686	2.487	2.503
279	2.094	1.987	2.047	2.567	2.516	2.766	2.515	2.48	2.459	2.719	2.518	2.472
280	2.081	1.987	2.087	2.613	2.553	2.724	2.551	2.479	2.459	2.706	2.509	2.455
281	2.13	1.98	2.063	2.648	2.555	2.731	2.551	2.486	2.471	2.714	2.48	2.481
282	2.087	2.067	2.051	2.569	2.538	2.783	2.53	2.481	2.474	2.703	2.483	2.47
283	2.108	2.013	2.052	2.601	2.511	2.836	2.565	2.486	2.456	2.72	2.538	2.497
284	2.118	2.025	2.1	2.583	2.562	2.764	2.548	2.479	2.485	2.714	2.514	2.483
285	2.152	2.008	2.081	2.642	2.532	2.82	2.514	2.496	2.452	2.717	2.495	2.503
286	2.145	2.029	2.065	2.646	2.57	2.805	2.522	2.493	2.472	2.724	2.487	2.47
287	2.133	2.029	2.092	2.613	2.535	2.824	2.537	2.487	2.455	2.717	2.497	2.475
288	2.131	2.041	2.074	2.645	2.525	2.746	2.541	2.504	2.468	2.72	2.501	2.495
289	2.143	2.067	2.081	2.631	2.537	2.794	2.538	2.49	2.461	2.724	2.523	2.483
290	2.153	2.069	2.087	2.646	2.547	2.806	2.564	2.475	2.46	2.732	2.516	2.481
291	2.15	2.05	2.072	2.624	2.568	2.768	2.525	2.46	2.474	2.702	2.504	2.499
292	2.195	2.057	2.093	2.631	2.524	2.792	2.547	2.494	2.47	2.706	2.517	2.5
293	2.194	2.066	2.058	2.623	2.552	2.782	2.529	2.506	2.453	2.736	2.509	2.497
294	2.156	2.069	2.107	2.641	2.57	2.817	2.529	2.486	2.479	2.743	2.5	2.488
295	2.19	2.078	2.097	2.61	2.538	2.785	2.55	2.486	2.465	2.733	2.503	2.483
296	2.156	2.075	2.095	2.624	2.57	2.783	2.562	2.488	2.465	2.711	2.508	2.504
297	2.191	2.076	2.134	2.656	2.561	2.84	2.54	2.49	2.485	2.74	2.523	2.494
298	2.161	2.058	2.139	2.609	2.604	2.811	2.541	2.474	2.471	2.733	2.509	2.492
299	2.204	2.051	2.107	2.637	2.575	2.814	2.55	2.496	2.475	2.757	2.522	2.502
300	2.174	2.098	2.104	2.626	2.619	2.812	2.55	2.485	2.474	2.746	2.526	2.532
301	2.166	2.067	2.126	2.644	2.554	2.836	2.557	2.511	2.481	2.737	2.536	2.519
302	2.187	2.078	2.133	2.661	2.532	2.896	2.553	2.502	2.475	2.77	2.507	2.494
303	2.187	2.08	2.111	2.641	2.546	2.782	2.545	2.506	2.485	2.757	2.518	2.512
304	2.192	2.054	2.146	2.668	2.58	2.83	2.545	2.496	2.48	2.742	2.497	2.501
305	2.166	2.08	2.105	2.632	2.596	2.802	2.562	2.5	2.481	2.707	2.528	2.516
306	2.221	2.079	2.109	2.649	2.553	2.827	2.564	2.506	2.49	2.75	2.526	2.504
307	2.201	2.067	2.124	2.686	2.552	2.828	2.559	2.495	2.479	2.744	2.511	2.524
308	2.24	2.078	2.123	2.648	2.567	2.835	2.551	2.502	2.481	2.74	2.566	2.515
309	2.201	2.116	2.155	2.655	2.526	2.817	2.551	2.485	2.48	2.75	2.524	2.502
310	2.218	2.115	2.159	2.69	2.572	2.805	2.564	2.501	2.482	2.753	2.517	2.506
311	2.158	2.13	2.203	2.655	2.605	2.842	2.555	2.495	2.479	2.735	2.523	2.512
312	2.221	2.104	2.156	2.663	2.54	2.791	2.54	2.49	2.482	2.756	2.536	2.522
313	2.268	2.118	2.159	2.654	2.557	2.862	2.545	2.5	2.473	2.746	2.545	2.521
314	2.188	2.131	2.148	2.641	2.573	2.844	2.558	2.501	2.499	2.735	2.526	2.543
315	2.22	2.101	2.163	2.649	2.586	2.895	2.552	2.488	2.479	2.761	2.55	2.523
316	2.218	2.097	2.146	2.667	2.568	2.809	2.553	2.508	2.475	2.769	2.529	2.512
317	2.235	2.144	2.181	2.631	2.584	2.799	2.547	2.509	2.482	2.758	2.531	2.521
318	2.232	2.132	2.205	2.678	2.603	2.838	2.559	2.51	2.47	2.763	2.544	2.53
319	2.275	2.119	2.174	2.634	2.617	2.797	2.552	2.497	2.487	2.757	2.568	2.537
320	2.238	2.16	2.163	2.617	2.577	2.848	2.572	2.509	2.488	2.755	2.546	2.516
321	2.242	2.141	2.188	2.647	2.589	2.788	2.56	2.517	2.497	2.748	2.538	2.537
322	2.22	2.14	2.181	2.66	2.574	2.834	2.536	2.515	2.489	2.756	2.531	2.536
323	2.261	2.145	2.253	2.61	2.595	2.814	2.561	2.497	2.475	2.768	2.536	2.53
324	2.231	2.158	2.224	2.666	2.575	2.835	2.551	2.509	2.488	2.763	2.548	2.538
325	2.243	2.169	2.23	2.688	2.566	2.811	2.579	2.51	2.477	2.777	2.544	2.521
326	2.298	2.161	2.219	2.711	2.565	2.795	2.569	2.517	2.483	2.76	2.564	2.528
327	2.281	2.161	2.238	2.667	2.582	2.829	2.564	2.525	2.504	2.757	2.54	2.553
328	2.265	2.161	2.22	2.655	2.588	2.872	2.56	2.515	2.481	2.753	2.541	2.531
329	2.317	2.136	2.225	2.659	2.596	2.806	2.558	2.501	2.492	2.744	2.543	2.555
330	2.263	2.172	2.223	2.633	2.599	2.865	2.579	2.519	2.485	2.751	2.557	2.545
331	2.288	2.201	2.259	2.706	2.577	2.809	2.562	2.518	2.485	2.773	2.553	2.525
332	2.283	2.168	2.263	2.623	2.603	2.806	2.579	2.504	2.487	2.771	2.543	2.558
333	2.3	2.264	2.265	2.691	2.587	2.859	2.572	2.522	2.488	2.782	2.536	2.546
334	2.322	2.196	2.284	2.645	2.576	2.841	2.575	2.5	2.497	2.764	2.552	2.524
335	2.301	2.204	2.308	2.667	2.623	2.813	2.584	2.528	2.496	2.779	2.56	2.551
336	2.34	2.218	2.257	2.666	2.596	2.873	2.575	2.504	2.492	2.76	2.551	2.539
337	2.326	2.19	2.294	2.683	2.606	2.812	2.576	2.512	2.497	2.768	2.554	2.546
338	2.315	2.214	2.313	2.685	2.615	2.835	2.567	2.538	2.492	2.785	2.577	2.554
339	2.304	2.226	2.314	2.704	2.569	2.849	2.572	2.506	2.499	2.761	2.565	2.532
340	2.365	2.281	2.296	2.71	2.601	2.834	2.577	2.539	2.507	2.753	2.547	2.548
341	2.327	2.23	2.276	2.645	2.598	2.838	2.576	2.508	2.503	2.756	2.562	2.567
342	2.347	2.225	2.286	2.72	2.609	2.837	2.562	2.518	2.493	2.784	2.565	2.544
343	2.371	2.247	2.333	2.681	2.639	2.82	2.58	2.511	2.502	2.773	2.565	2.557
344	2.34	2.227	2.305	2.661	2.631	2.88	2.557	2.515	2.496	2.783	2.547	2.551
345	2.379	2.271	2.29	2.668	2.61	2.85	2.561	2.508	2.494	2.773	2.591	2.554
346	2.381	2.25	2.305	2.66	2.623	2.869	2.57	2.525	2.507	2.784	2.55	2.591
347	2.385	2.272	2.335	2.684	2.634	2.852	2.562	2.512	2.506	2.764	2.565	2.538
348	2.37	2.276	2.328	2.676	2.595	2.866	2.574	2.521	2.508	2.798	2.553	2.537
349	2.384	2.267	2.377	2.673	2.616	2.855	2.568	2.522	2.501	2.795	2.565	2.557
350	2.401	2.292	2.33	2.652	2.612	2.852	2.559	2.503	2.497	2.777	2.559	2.565
351	2.358	2.308	2.368	2.679	2.615	2.865	2.56	2.514	2.509	2.793	2.567	2.554
352	2.444	2.289	2.342	2.647	2.587	2.856	2.584	2.543	2.504	2.783	2.561	2.593
353	2.393	2.304	2.348	2.686	2.647	2.856	2.596	2.529	2.512	2.782	2.551	2.554
354	2.412	2.275	2.365	2.689	2.588	2.879	2.574	2.512	2.511	2.771	2.588	2.57
355	2.439	2.333	2.328	2.691	2.581	2.853	2.574	2.515	2.504	2.782	2.557	2.547
356	2.435	2.35	2.39	2.693	2.618	2.848	2.577	2.517	2.499	2.771	2.565	2.553
357	2.456	2.332	2.405	2.674	2.599	2.792	2.562	2.516	2.503	2.791	2.567	2.551
358	2.434	2.347	2.397	2.686	2.671	2.894	2.561	2.528	2.503	2.791	2.582	2.597
359	2.416	2.344	2.384	2.668	2.63	2.904	2.572	2.522	2.495	2.8	2.584	2.582
360	2.459	2.365	2.406	2.697	2.627	2.851	2.572	2.514	2.516	2.795	2.559	2.567
361	2.435	2.347	2.413	2.669	2.622	2.881	2.583	2.518	2.504	2.785	2.568	2.554
362	2.478	2.352	2.419	2.724	2.605	2.882	2.579	2.524	2.51	2.804	2.612	2.566
363	2.48	2.347	2.427	2.684	2.609	2.904	2.577	2.518	2.519	2.78	2.581	2.554
364	2.464	2.409	2.409	2.671	2.637	2.852	2.57	2.516	2.495	2.831	2.584	2.575
365	2.482	2.386	2.429	2.676	2.616	2.863	2.586	2.518	2.503	2.804	2.576	2.565
366	2.512	2.37	2.427	2.65	2.611	2.879	2.574	2.529	2.512	2.793	2.58	2.564
367	2.467	2.385	2.419	2.686	2.634	2.885	2.595	2.524	2.518	2.795	2.601	2.586
368	2.536	2.393	2.458	2.659	2.64	2.909	2.587	2.516	2.521	2.806	2.602	2.548
369	2.517	2.421	2.443	2.685	2.588	2.85	2.596	2.522	2.492	2.75	2.586	2.606
370	2.514	2.417	2.478	2.693	2.591	2.907	2.581	2.521	2.525	2.816	2.616	2.56
371	2.552	2.429	2.439	2.669	2.633	2.848	2.579	2.517	2.516	2.827	2.604	2.575
372	2.54	2.442	2.479	2.648	2.659	2.92	2.597	2.519	2.519	2.793	2.594	2.564
373	2.547	2.391	2.46	2.7	2.631	2.88	2.601	2.528	2.512	2.812	2.603	2.573
374	2.512	2.394	2.488	2.715	2.645	2.889	2.576	2.526	2.507	2.807	2.587	2.568
375	2.622	2.446	2.473	2.726	2.645	2.887	2.574	2.516	2.507	2.809	2.603	2.572
376	2.529	2.436	2.472	2.659	2.604	2.895	2.57	2.533	2.507	2.815	2.575	2.588
377	2.55	2.488	2.494	2.678	2.652	2.857	2.577	2.518	2.509	2.812	2.591	2.57
378	2.59	2.457	2.495	2.715	2.661	2.865	2.58	2.532	2.503	2.82	2.576	2.586
379	2.567	2.463	2.503	2.684	2.623	2.841	2.583	2.532	2.521	2.801	2.577	2.572
380	2.598	2.463	2.48	2.705	2.577	2.903	2.584	2.537	2.512	2.813	2.61	2.581
381	2.596	2.471	2.519	2.667	2.659	2.885	2.568	2.512	2.516	2.819	2.596	2.569
382	2.574	2.489	2.522	2.623	2.626	2.835	2.576	2.541	2.532	2.8	2.575	2.572
383	2.642	2.496	2.54	2.667	2.653	2.842	2.593	2.548	2.518	2.802	2.593	2.577
384	2.662	2.48	2.531	2.676	2.59	2.833	2.58	2.509	2.503	2.807	2.611	2.594
385	2.601	2.509	2.523	2.67	2.587	2.877	2.599	2.526	2.511	2.807	2.606	2.573
386	2.54	2.494	2.539	2.731	2.695	2.901	2.611	2.53	2.535	2.821	2.624	2.584
387	2.635	2.519	2.546	2.688	2.623	2.863	2.587	2.537	2.529	2.829	2.611	2.588
388	2.711	2.5	2.55	2.71	2.597	2.86	2.595	2.525	2.532	2.811	2.581	2.584
389	2.644	2.511	2.604	2.699	2.66	2.878	2.587	2.522	2.524	2.823	2.604	2.583
390	2.66	2.514	2.601	2.676	2.669	2.947	2.612	2.532	2.528	2.84	2.589	2.576
391	2.698	2.558	2.609	2.663	2.626	2.906	2.598	2.546	2.523	2.801	2.608	2.605
392	2.686	2.526	2.633	2.682	2.617	2.894	2.593	2.525	2.528	2.841	2.598	2.581
393	2.66	2.557	2.602	2.689	2.617	2.944	2.576	2.561	2.525	2.84	2.591	2.586
394	2.711	2.575	2.648	2.698	2.624	2.84	2.615	2.538	2.541	2.826	2.588	2.601
395	2.754	2.604	2.644	2.696	2.634	2.878	2.596	2.537	2.545	2.827	2.593	2.619
396	2.713	2.624	2.642	2.746	2.635	2.86	2.596	2.559	2.522	2.816	2.596	2.569
397	2.764	2.603	2.638	2.714	2.635	2.911	2.598	2.546	2.526	2.811	2.642	2.602
398	2.749	2.609	2.641	2.743	2.641	2.866	2.608	2.555	2.526	2.835	2.616	2.601
399	2.679	2.622	2.638	2.661	2.59	2.872	2.602	2.551	2.526	2.838	2.605	2.58
400	2.799	2.616	2.696	2.713	2.616	2.886	2.619	2.551	2.544	2.826	2.61	2.595
401	2.778	2.662	2.666	2.662	2.663	2.855	2.599	2.541	2.531	2.814	2.608	2.597
402	2.739	2.624	2.689	2.722	2.618	2.858	2.613	2.544	2.535	2.834	2.605	2.602
403	2.761	2.638	2.714	2.724	2.669	2.872	2.603	2.535	2.541	2.82	2.606	2.595
404	2.806	2.634	2.755	2.693	2.602	2.835	2.594	2.548	2.533	2.813	2.602	2.603
405	2.828	2.659	2.713	2.705	2.632	2.871	2.598	2.538	2.53	2.843	2.595	2.602
406	2.747	2.67	2.695	2.708	2.676	2.88	2.605	2.538	2.536	2.838	2.613	2.588
407	2.791	2.697	2.72	2.663	2.622	2.921	2.588	2.538	2.537	2.852	2.609	2.601
408	2.807	2.705	2.728	2.724	2.622	2.873	2.595	2.529	2.522	2.822	2.612	2.599
409	2.788	2.669	2.714	2.705	2.681	2.889	2.616	2.546	2.532	2.849	2.627	2.597
410	2.84	2.684	2.737	2.696	2.637	2.894	2.596	2.536	2.535	2.837	2.605	2.591
411	2.853	2.737	2.783	2.729	2.62	2.86	2.598	2.553	2.53	2.852	2.61	2.58
412	2.828	2.726	2.797	2.713	2.67	2.831	2.61	2.522	2.528	2.82	2.622	2.581
413	2.859	2.704	2.757	2.706	2.648	2.806	2.593	2.544	2.538	2.808	2.623	2.612
414	2.841	2.72	2.734	2.718	2.692	2.907	2.583	2.532	2.519	2.851	2.612	2.609
415	2.874	2.807	2.768	2.727	2.641	2.857	2.611	2.53	2.522	2.846	2.625	2.605
416	2.921	2.756	2.79	2.703	2.647	2.88	2.588	2.553	2.547	2.833	2.619	2.598
417	2.942	2.778	2.797	2.698	2.602	2.886	2.627	2.557	2.532	2.824	2.611	2.597
418	2.901	2.757	2.806	2.697	2.64	2.928	2.603	2.537	2.544	2.822	2.628	2.612
419	2.967	2.824	2.813	2.764	2.652	2.885	2.597	2.543	2.526	2.848	2.619	2.603
420	2.942	2.77	2.823	2.732	2.653	2.92	2.613	2.541	2.531	2.862	2.61	2.598
421	3.024	2.743	2.828	2.725	2.66	2.873	2.583	2.553	2.54	2.863	2.634	2.59
422	2.961	2.775	2.862	2.707	2.659	2.914	2.625	2.541	2.55	2.878	2.61	2.604
423	2.925	2.836	2.807	2.74	2.659	2.866	2.617	2.537	2.528	2.823	2.631	2.594
424	3	2.872	2.782	2.695	2.65	2.924	2.59	2.55	2.546	2.875	2.617	2.591
425	2.949	2.85	2.809	2.679	2.632	2.886	2.596	2.55	2.538	2.862	2.619	2.587
426	2.995	2.829	2.831	2.683	2.627	2.962	2.601	2.533	2.545	2.84	2.626	2.618
427	3.049	2.875	2.851	2.683	2.644	2.935	2.608	2.536	2.551	2.84	2.654	2.626
428	2.973	2.894	2.828	2.717	2.637	2.92	2.598	2.546	2.547	2.837	2.639	2.631
429	3.059	2.881	2.902	2.748	2.635	2.916	2.612	2.538	2.537	2.846	2.631	2.617
430	3.046	2.843	2.869	2.712	2.647	2.881	2.584	2.545	2.528	2.874	2.626	2.596
431	3.096	2.853	2.887	2.724	2.642	2.909	2.608	2.558	2.554	2.858	2.647	2.612
432	3.045	2.887	2.886	2.667	2.63	2.893	2.589	2.528	2.54	2.846	2.637	2.654
433	3.129	2.87	2.875	2.685	2.633	2.96	2.613	2.545	2.545	2.831	2.642	2.612
434	2.987	2.942	2.872	2.705	2.659	2.907	2.602	2.553	2.54	2.857	2.637	2.609
435	3.113	2.922	2.87	2.707	2.63	2.882	2.603	2.55	2.539	2.836	2.637	2.623
436	3.036	2.954	2.9	2.72	2.689	2.909	2.593	2.55	2.553	2.837	2.649	2.598
437	3.07	2.937	2.923	2.732	2.699	2.918	2.591	2.537	2.539	2.859	2.618	2.624
438	2.939	2.901	2.932	2.718	2.681	2.937	2.613	2.536	2.56	2.856	2.627	2.608
439	3.141	2.913	2.903	2.729	2.684	2.944	2.611	2.541	2.54	2.859	2.644	2.608
440	3.184	2.966	2.931	2.706	2.653	2.924	2.623	2.543	2.55	2.851	2.628	2.615
441	3.127	3.023	2.925	2.749	2.631	2.855	2.606	2.537	2.541	2.867	2.626	2.642
442	3.16	3.018	2.938	2.737	2.654	2.981	2.595	2.546	2.54	2.836	2.633	2.644
443	3.105	2.914	2.939	2.734	2.659	2.885	2.611	2.558	2.533	2.863	2.66	2.632
444	3.067	3.041	2.959	2.702	2.706	2.947	2.572	2.529	2.558	2.866	2.642	2.624
445	3.135	2.964	2.976	2.775	2.664	2.921	2.605	2.555	2.548	2.853	2.637	2.619
446	3.104	3.016	2.897	2.726	2.648	2.935	2.597	2.547	2.552	2.85	2.628	2.638
447	3.049	3.092	2.945	2.746	2.657	2.915	2.609	2.543	2.537	2.867	2.641	2.622
448	3.163	3.041	2.962	2.705	2.674	2.932	2.601	2.536	2.535	2.851	2.65	2.628
449	3.142	2.967	2.921	2.736	2.673	2.93	2.597	2.544	2.55	2.85	2.623	2.619
450	3.193	2.987	2.98	2.696	2.673	2.895	2.596	2.546	2.543	2.872	2.639	2.635
451	3.163	3.013	2.988	2.707	2.657	2.939	2.608	2.541	2.532	2.891	2.639	2.667
452	3.1	3.034	2.968	2.736	2.648	2.842	2.596	2.547	2.55	2.853	2.644	2.615
453	3.38	3.025	2.966	2.754	2.673	2.917	2.613	2.535	2.562	2.851	2.654	2.624
454	3.056	3.038	2.961	2.733	2.681	2.983	2.606	2.558	2.558	2.877	2.648	2.622
455	3.12	3.066	3.082	2.729	2.674	2.852	2.604	2.536	2.539	2.9	2.637	2.63
456	3.252	3.031	2.995	2.736	2.684	2.903	2.617	2.523	2.54	2.846	2.649	2.634
457	3.214	3.008	2.951	2.741	2.646	2.939	2.615	2.552	2.543	2.879	2.627	2.628
458	3.295	3.024	2.975	2.711	2.648	2.893	2.599	2.548	2.547	2.838	2.668	2.645
459	3.278	2.988	3.008	2.753	2.677	2.938	2.617	2.538	2.545	2.859	2.653	2.62
460	3.254	3.037	2.986	2.782	2.65	2.958	2.603	2.566	2.54	2.87	2.653	2.62
461	3.199	3.026	3.013	2.705	2.648	2.851	2.609	2.54	2.55	2.859	2.642	2.623
462	3.257	3.004	3.001	2.696	2.69	2.887	2.617	2.532	2.553	2.851	2.647	2.625
463	3.255	3.11	3.001	2.69	2.673	2.881	2.59	2.532	2.56	2.88	2.641	2.638
464	3.136	3.139	3.01	2.733	2.64	2.843	2.606	2.558	2.554	2.865	2.659	2.625
465	3.361	3.102	2.973	2.788	2.628	2.953	2.611	2.555	2.546	2.862	2.642	2.631
466	3.174	3.059	3.073	2.712	2.667	2.926	2.631	2.557	2.539	2.866	2.662	2.635
467	3.163	3.153	3.038	2.753	2.729	2.979	2.602	2.54	2.547	2.873	2.644	2.662
468	3.292	3.126	3.031	2.758	2.676	2.88	2.625	2.539	2.552	2.858	2.644	2.641
469	3.243	3.081	3.083	2.748	2.657	2.894	2.631	2.54	2.547	2.88	2.654	2.633
470	3.292	3.025	3.015	2.749	2.703	2.849	2.602	2.543	2.546	2.884	2.65	2.638
471	3.324	3.078	3.047	2.775	2.671	3.02	2.632	2.536	2.544	2.873	2.656	2.625
472	3.334	3.069	3.087	2.751	2.695	2.939	2.61	2.544	2.541	2.879	2.66	2.64
473	3.273	3.098	3.11	2.72	2.699	2.933	2.63	2.56	2.554	2.872	2.637	2.627
474	3.318	3.098	3.097	2.707	2.702	2.908	2.582	2.56	2.55	2.889	2.633	2.645
475	3.174	3.187	3.062	2.775	2.713	2.911	2.604	2.55	2.54	2.875	2.647	2.662
476	3.393	3.184	3	2.769	2.655	2.92	2.62	2.552	2.552	2.867	2.65	2.652
477	3.215	3.112	3.107	2.744	2.663	2.93	2.617	2.546	2.544	2.872	2.661	2.638
478	3.229	3.124	3.105	2.707	2.704	2.942	2.61	2.551	2.553	2.869	2.688	2.632
479	3.364	3.156	3.064	2.744	2.684	2.909	2.606	2.541	2.569	2.886	2.648	2.671
480	3.27	3.145	3.066	2.747	2.649	2.925	2.626	2.559	2.557	2.877	2.66	2.623
481	3.346	3.18	3.062	2.721	2.677	2.958	2.605	2.545	2.541	2.892	2.652	2.631
482	3.354	3.22	3.104	2.747	2.655	2.952	2.619	2.557	2.539	2.881	2.652	2.644
483	3.371	3.185	3.112	2.711	2.695	2.968	2.61	2.55	2.56	2.917	2.654	2.638
484	3.316	3.165	3.106	2.744	2.667	2.93	2.612	2.545	2.551	2.879	2.655	2.638
485	3.382	3.254	3.053	2.735	2.703	2.968	2.605	2.528	2.551	2.873	2.677	2.638
486	3.295	3.141	3.034	2.729	2.677	2.925	2.635	2.541	2.55	2.884	2.659	2.663
487	3.402	3.19	3.032	2.75	2.698	2.933	2.61	2.541	2.555	2.87	2.657	2.638
488	3.28	3.165	3.151	2.732	2.719	2.903	2.624	2.535	2.552	2.906	2.652	2.63
489	3.359	3.255	3.105	2.72	2.692	2.96	2.617	2.545	2.547	2.893	2.654	2.639
490	3.277	3.141	3.131	2.739	2.685	2.91	2.609	2.555	2.559	2.862	2.67	2.644
491	3.469	3.207	3.154	2.741	2.695	2.936	2.595	2.541	2.559	2.892	2.64	2.638
492	3.386	3.168	3.122	2.743	2.681	2.938	2.609	2.56	2.537	2.879	2.656	2.642
493	3.415	3.131	3.124	2.754	2.678	2.949	2.604	2.528	2.544	2.858	2.646	2.639
494	3.264	3.231	3.063	2.757	2.704	2.926	2.612	2.532	2.537	2.874	2.657	2.656
495	3.371	3.211	3.131	2.766	2.673	2.922	2.623	2.537	2.55	2.903	2.673	2.632
496	3.358	3.225	3.106	2.793	2.686	2.947	2.613	2.526	2.54	2.894	2.686	2.64
497	3.351	3.172	3.092	2.725	2.685	2.943	2.601	2.554	2.558	2.896	2.684	2.634
498	3.44	3.19	3.1	2.726	2.722	2.953	2.603	2.538	2.546	2.895	2.655	2.647
499	3.472	3.163	3.09	2.761	2.691	2.986	2.626	2.547	2.557	2.864	2.676	2.657
500	3.482	3.236	3.063	2.739	2.653	2.933	2.63	2.548	2.545	2.891	2.653	2.642
501	3.36	3.222	3.129	2.787	2.707	2.939	2.61	2.537	2.546	2.875	2.673	2.656
502	3.387	3.158	3.134	2.733	2.668	2.983	2.622	2.547	2.558	2.864	2.654	2.65
503	3.383	3.267	3.117	2.78	2.667	2.921	2.599	2.536	2.568	2.878	2.677	2.647
504	3.452	3.218	3.063	2.736	2.725	2.964	2.611	2.537	2.557	2.885	2.671	2.654
505	3.374	3.289	3.131	2.76	2.717	2.902	2.622	2.552	2.544	2.878	2.689	2.638
506	3.373	3.175	3.105	2.775	2.699	2.951	2.613	2.545	2.545	2.857	2.666	2.646
507	3.4	3.289	3.114	2.746	2.742	2.95	2.595	2.557	2.546	2.875	2.66	2.644
508	3.387	3.18	3.174	2.742	2.697	2.951	2.615	2.543	2.55	2.874	2.682	2.645
509	3.495	3.22	3.124	2.708	2.711	2.96	2.598	2.553	2.546	2.889	2.674	2.64
510	3.411	3.289	3.114	2.722	2.655	2.953	2.616	2.538	2.548	2.866	2.668	2.654
511	3.465	3.267	3.093	2.715	2.657	2.964	2.604	2.53	2.564	2.875	2.675	2.657
512	3.53	3.308	3.117	2.731	2.655	2.983	2.602	2.55	2.553	2.891	2.664	2.65
513	3.592	3.16	3.176	2.773	2.714	2.908	2.61	2.528	2.555	2.886	2.682	2.666
514	3.448	3.241	3.113	2.768	2.67	2.966	2.604	2.544	2.548	2.895	2.653	2.639
515	3.411	3.3	3.092	2.735	2.684	2.886	2.605	2.532	2.541	2.874	2.683	2.638
516	3.231	3.259	3.177	2.782	2.65	2.939	2.603	2.543	2.566	2.915	2.67	2.663
517	3.501	3.214	3.141	2.733	2.7	2.961	2.613	2.532	2.551	2.901	2.657	2.66
518	3.485	3.192	3.12	2.749	2.707	2.93	2.616	2.528	2.546	2.873	2.669	2.639
519	3.632	3.323	3.18	2.734	2.704	2.952	2.609	2.537	2.55	2.893	2.681	2.652
520	3.386	3.242	3.121	2.708	2.696	2.935	2.591	2.541	2.546	2.881	2.65	2.64
521	3.525	3.324	3.145	2.786	2.7	2.965	2.61	2.525	2.547	2.866	2.686	2.668
522	3.419	3.323	3.136	2.775	2.717	2.958	2.634	2.531	2.552	2.892	2.67	2.64
523	3.487	3.361	3.122	2.778	2.664	2.986	2.609	2.551	2.536	2.866	2.664	2.638
524	3.438	3.192	3.136	2.744	2.668	2.995	2.601	2.525	2.554	2.87	2.666	2.639
525	3.48	3.193	3.204	2.742	2.712	3.009	2.611	2.543	2.539	2.894	2.685	2.666
526	3.336	3.36	3.15	2.77	2.678	2.923	2.602	2.558	2.564	2.891	2.677	2.648
527	3.474	3.35	3.206	2.749	2.691	2.931	2.599	2.536	2.537	2.874	2.662	2.632
528	3.526	3.404	3.105	2.704	2.697	2.968	2.625	2.533	2.531	2.887	2.684	2.639
529	3.485	3.305	3.157	2.727	2.679	2.953	2.595	2.545	2.55	2.884	2.663	2.679
530	3.423	3.228	3.116	2.702	2.699	2.942	2.626	2.528	2.55	2.878	2.673	2.647
531	3.567	3.163	3.12	2.754	2.722	3.002	2.605	2.531	2.545	2.902	2.653	2.642
532	3.382	3.23	3.162	2.729	2.676	2.942	2.617	2.529	2.54	2.88	2.65	2.648
533	3.549	3.235	3.202	2.801	2.697	2.954	2.608	2.554	2.543	2.888	2.655	2.653
534	3.359	3.334	3.128	2.793	2.71	2.969	2.617	2.543	2.567	2.888	2.676	2.654
535	3.371	3.354	3.142	2.75	2.66	2.871	2.618	2.536	2.568	2.881	2.656	2.634
536	3.444	3.277	3.139	2.764	2.673	2.944	2.628	2.538	2.548	2.889	2.668	2.661
537	3.502	3.241	3.187	2.743	2.686	2.955	2.619	2.531	2.546	2.908	2.662	2.646
538	3.388	3.168	3.145	2.773	2.718	2.964	2.61	2.554	2.554	2.867	2.648	2.64
539	3.458	3.225	3.148	2.742	2.707	2.945	2.615	2.544	2.537	2.882	2.652	2.642
540	3.438	3.231	3.216	2.753	2.649	2.988	2.595	2.515	2.553	2.864	2.649	2.639
541	3.478	3.397	3.155	2.751	2.704	2.949	2.598	2.561	2.553	2.894	2.667	2.641
542	3.531	3.23	3.171	2.76	2.702	2.957	2.589	2.545	2.539	2.887	2.666	2.642
543	3.33	3.31	3.157	2.746	2.667	2.983	2.595	2.524	2.572	2.882	2.664	2.634
544	3.543	3.336	3.122	2.755	2.696	2.897	2.612	2.529	2.562	2.906	2.666	2.663
545	3.344	3.244	3.146	2.736	2.693	3.003	2.605	2.522	2.54	2.873	2.691	2.657
546	3.523	3.477	3.186	2.704	2.693	2.929	2.615	2.54	2.546	2.871	2.69	2.633
547	3.535	3.407	3.148	2.751	2.669	2.873	2.61	2.535	2.552	2.889	2.662	2.64
548	3.47	3.408	3.162	2.735	2.703	2.931	2.62	2.531	2.553	2.872	2.655	2.638
549	3.447	3.298	3.109	2.792	2.695	2.946	2.627	2.524	2.539	2.891	2.606	2.684
550	3.528	3.344	3.223	2.754	2.708	2.943	2.609	2.536	2.545	2.902	2.669	2.647
551	3.448	3.34	3.2	2.769	2.7	2.935	2.598	2.539	2.555	2.899	2.653	2.663
