# Supplementary material for: Overexpression profiling reveals cellular requirements in the context of genetic backgrounds and environments
Source: PLoS Genet. 2023 Apr 28;19(4):e1010732. doi: 10.1371/journal.pgen.1010732 (PMC10171610; doi:10.1371/journal.pgen.1010732)
Supplement: S1 Data — (ZIP) [file pgen.1010732.s025.zip › S1_Data/Fig_3/Fig.3A/Fig.3A_CEN.PK2-1C.csv]

	0mM_CaCl2_Rep1	0mM_CaCl2_Rep2	0mM_CaCl2_Rep3	5mM_CaCl2_Rep1	5mM_CaCl2_Rep2	5mM_CaCl2_Rep3	20mM_CaCl2_Rep1	20mM_CaCl2_Rep2	20mM_CaCl2_Rep3	50mM_CaCl2_Rep1	50mM_CaCl2_Rep2	50mM_CaCl2_Rep3	100mM_CaCl2_Rep1	100mM_CaCl2_Rep2	100mM_CaCl2_Rep3
1	0.002	0.003	0.003	0.001	-0.001	0.001	0.001	-0.001	0.001	0.005	0.01	0.012	0.011	0.013	0.013
2	-0.002	0	0.003	0	0.001	0.002	0.002	-0.001	0	0.009	0.01	0.013	0.012	0.018	0.012
3	0	0.002	0.003	-0.001	0	-0.001	0.001	-0.003	-0.002	0.009	0.01	0.015	0.015	0.019	0.019
4	-0.001	0.003	0.002	-0.001	0.001	0	0.002	-0.002	-0.001	0.009	0.011	0.015	0.016	0.018	0.016
5	0	0.003	0.002	-0.001	0.001	0.001	0.003	-0.002	-0.001	0.008	0.01	0.016	0.013	0.017	0.013
6	-0.002	0.002	0	-0.001	0	0.001	0	-0.001	-0.001	0.008	0.011	0.015	0.017	0.019	0.015
7	-0.001	0.001	0.002	-0.001	-0.001	0	0	-0.003	-0.001	0.008	0.01	0.015	0.016	0.019	0.015
8	-0.001	0	0.001	-0.002	-0.001	-0.001	0.001	-0.002	-0.001	0.008	0.01	0.015	0.016	0.02	0.015
9	-0.002	0.001	-0.002	-0.002	0	0.001	0	-0.003	-0.004	0.008	0.008	0.012	0.016	0.018	0.016
10	-0.004	0	0	-0.003	-0.001	-0.001	-0.001	-0.004	-0.001	0.005	0.008	0.011	0.016	0.019	0.015
11	-0.003	-0.002	-0.001	-0.003	-0.002	-0.002	0.002	-0.003	0.001	0.005	0.009	0.01	0.013	0.015	0.015
12	-0.006	0	-0.002	-0.004	-0.003	-0.003	0	-0.004	-0.003	0.006	0.009	0.011	0.016	0.017	0.013
13	-0.006	0	-0.002	-0.005	-0.001	-0.003	-0.002	-0.005	-0.002	0.005	0.006	0.01	0.012	0.015	0.012
14	-0.005	-0.003	-0.003	-0.006	-0.003	-0.002	-0.001	-0.006	-0.003	0.006	0.006	0.01	0.016	0.016	0.015
15	-0.006	-0.002	-0.004	-0.008	-0.004	-0.004	-0.003	-0.006	-0.004	0.004	0.008	0.012	0.015	0.016	0.015
16	-0.006	-0.006	-0.004	-0.006	-0.004	-0.002	-0.002	-0.005	-0.004	0.004	0.005	0.01	0.015	0.016	0.013
17	-0.008	-0.004	-0.002	-0.004	-0.004	-0.005	-0.002	-0.006	-0.003	0.002	0.004	0.011	0.015	0.018	0.013
18	-0.006	-0.004	-0.002	-0.006	-0.001	-0.004	-0.003	-0.005	-0.004	0.001	0.003	0.008	0.01	0.016	0.01
19	-0.006	-0.003	-0.004	-0.003	-0.004	-0.003	-0.003	-0.008	-0.003	0.003	0.004	0.009	0.011	0.013	0.01
20	-0.005	-0.004	-0.004	-0.008	-0.005	-0.003	-0.003	-0.008	-0.004	0	0.003	0.004	0.011	0.013	0.01
21	-0.006	-0.005	-0.003	-0.005	-0.004	-0.003	-0.001	-0.009	-0.003	0.001	0.004	0.008	0.012	0.011	0.011
22	-0.008	-0.002	-0.005	-0.005	-0.004	-0.004	-0.003	-0.005	-0.003	0.003	0.002	0.006	0.01	0.012	0.008
23	-0.01	0	-0.004	-0.005	-0.004	-0.004	-0.004	-0.008	-0.003	0.004	0.005	0.01	0.013	0.015	0.013
24	-0.008	-0.002	-0.005	-0.003	-0.004	-0.004	-0.002	-0.008	-0.003	0.004	0.003	0.009	0.015	0.013	0.013
25	-0.008	-0.003	0.002	-0.004	-0.004	-0.002	-0.001	-0.006	-0.001	0.003	0.004	0.006	0.011	0.013	0.01
26	-0.006	-0.002	-0.003	-0.004	-0.003	-0.003	-0.003	-0.005	-0.001	0.004	0.005	0.008	0.012	0.016	0.01
27	-0.008	-0.002	-0.001	-0.005	-0.005	-0.002	-0.002	-0.006	-0.003	0.005	0.006	0.01	0.015	0.016	0.013
28	-0.008	-0.002	-0.004	-0.006	-0.004	-0.004	0	-0.006	-0.003	0.003	0.006	0.009	0.013	0.013	0.013
29	-0.008	-0.002	-0.002	-0.004	-0.003	-0.003	0.001	-0.003	-0.001	0.001	0.004	0.009	0.012	0.015	0.01
30	-0.008	-0.002	-0.004	-0.004	-0.002	-0.002	-0.001	-0.005	0.001	0.006	0.006	0.011	0.016	0.018	0.013
31	-0.006	-0.002	-0.002	-0.003	-0.001	-0.001	0.001	-0.006	-0.001	0.008	0.008	0.016	0.017	0.019	0.017
32	-0.005	-0.002	-0.003	-0.001	-0.001	-0.002	0.001	-0.003	-0.001	0.008	0.01	0.013	0.02	0.023	0.017
33	-0.005	-0.001	-0.001	-0.003	-0.003	-0.003	-0.001	-0.005	0	0.01	0.009	0.012	0.016	0.018	0.013
34	-0.003	-0.002	-0.001	-0.003	0	0	0.002	-0.002	0	0.01	0.009	0.013	0.016	0.019	0.017
35	-0.004	-0.001	-0.003	0	0	0	0.005	-0.005	-0.001	0.006	0.009	0.012	0.016	0.018	0.013
36	-0.004	-0.001	0	0.002	-0.002	0.001	0.003	-0.004	0	0.006	0.009	0.012	0.016	0.018	0.015
37	-0.002	0	0	-0.002	0	0	0.002	-0.003	0	0.009	0.01	0.012	0.017	0.02	0.015
38	-0.004	0	0.002	-0.003	0	0	0.005	-0.003	0.001	0.009	0.011	0.015	0.018	0.019	0.016
39	-0.004	-0.001	0.002	0	0	0.003	0.002	-0.003	0.001	0.01	0.01	0.011	0.018	0.017	0.016
40	-0.002	0	0	0	0	0.002	0.005	-0.003	0.002	0.009	0.011	0.013	0.018	0.017	0.016
41	0	-0.002	0.001	-0.001	0.001	0.004	0.004	-0.002	0.003	0.011	0.011	0.015	0.016	0.018	0.016
42	-0.001	0.002	0.001	0.003	0	0.002	0.003	-0.002	0.004	0.009	0.011	0.015	0.019	0.02	0.015
43	-0.003	0.001	0	0.004	0.002	0.002	0.004	0.001	0.006	0.012	0.011	0.019	0.017	0.018	0.015
44	-0.001	0.001	0.002	0.002	0.004	0.004	0.009	0	0.006	0.013	0.012	0.017	0.019	0.02	0.018
45	0	0.001	0.004	0.003	0.004	0.005	0.01	0.001	0.005	0.015	0.01	0.016	0.019	0.019	0.018
46	-0.002	0.001	0.002	0.002	0.003	0.006	0.011	0.002	0.008	0.016	0.012	0.018	0.02	0.02	0.017
47	-0.001	0.001	0.002	0.003	0	0.004	0.005	0.001	0.005	0.016	0.013	0.017	0.022	0.02	0.019
48	-0.001	0.003	0.002	0.002	0.004	0.004	0.008	0.003	0.005	0.019	0.018	0.017	0.024	0.023	0.02
49	0	0.001	0.001	0.003	0.002	0.005	0.008	0.003	0.005	0.016	0.017	0.02	0.023	0.024	0.02
50	0.002	0.003	0.004	0.006	0.002	0.004	0.009	0.005	0.009	0.017	0.017	0.02	0.024	0.025	0.024
51	0.001	0.004	0.003	0.005	0.004	0.005	0.013	0.006	0.009	0.02	0.018	0.022	0.026	0.024	0.023
52	0.001	0.004	0.004	0.006	0.009	0.008	0.01	0.003	0.009	0.018	0.022	0.022	0.026	0.026	0.024
53	-0.001	0.002	0.004	0.01	0.004	0.009	0.01	0.005	0.011	0.022	0.019	0.02	0.025	0.027	0.022
54	0.002	0.002	0.009	0.008	0.005	0.009	0.016	0.003	0.01	0.024	0.026	0.024	0.026	0.026	0.023
55	0.001	0.003	0.004	0.008	0.008	0.009	0.015	0.008	0.01	0.023	0.023	0.025	0.032	0.027	0.025
56	0.004	0.003	0.006	0.008	0.005	0.009	0.015	0.006	0.012	0.025	0.024	0.024	0.03	0.031	0.024
57	0.001	0.006	0.004	0.009	0.01	0.011	0.017	0.009	0.013	0.025	0.026	0.028	0.032	0.027	0.03
58	0.002	0.004	0.005	0.008	0.008	0.01	0.018	0.01	0.012	0.026	0.025	0.03	0.03	0.028	0.025
59	0.002	0.003	0.002	0.009	0.008	0.012	0.017	0.006	0.015	0.027	0.026	0.028	0.034	0.031	0.025
60	0.003	0.005	0.005	0.008	0.008	0.011	0.019	0.008	0.015	0.031	0.031	0.031	0.034	0.032	0.03
61	0.004	0.003	0.008	0.011	0.012	0.013	0.02	0.009	0.015	0.032	0.028	0.033	0.035	0.034	0.028
62	0.002	0.004	0.004	0.01	0.008	0.01	0.022	0.01	0.017	0.03	0.031	0.028	0.037	0.035	0.031
63	0.001	0.004	0.006	0.011	0.009	0.012	0.023	0.01	0.018	0.031	0.034	0.032	0.038	0.033	0.03
64	0.004	0.004	0.008	0.011	0.013	0.015	0.022	0.011	0.018	0.033	0.034	0.034	0.04	0.037	0.03
65	0.003	0.005	0.008	0.012	0.012	0.012	0.023	0.015	0.019	0.038	0.038	0.037	0.041	0.039	0.037
66	0.003	0.003	0.008	0.011	0.011	0.015	0.023	0.012	0.022	0.039	0.04	0.038	0.041	0.038	0.032
67	0.003	0.005	0.01	0.013	0.01	0.015	0.025	0.013	0.019	0.04	0.045	0.039	0.042	0.039	0.037
68	0.004	0.005	0.005	0.013	0.012	0.015	0.027	0.011	0.025	0.045	0.045	0.04	0.044	0.04	0.037
69	0.004	0.008	0.006	0.015	0.011	0.012	0.027	0.015	0.022	0.042	0.044	0.039	0.049	0.045	0.035
70	0.004	0.005	0.009	0.011	0.013	0.015	0.032	0.011	0.023	0.045	0.048	0.045	0.049	0.046	0.039
71	0.002	0.003	0.01	0.016	0.015	0.015	0.031	0.017	0.024	0.046	0.048	0.044	0.049	0.046	0.044
72	0.005	0.01	0.01	0.012	0.015	0.017	0.033	0.017	0.027	0.048	0.052	0.047	0.052	0.046	0.04
73	0.006	0.005	0.01	0.015	0.013	0.018	0.032	0.018	0.031	0.057	0.055	0.051	0.052	0.047	0.04
74	0.005	0.006	0.009	0.02	0.013	0.019	0.037	0.019	0.027	0.055	0.054	0.054	0.055	0.051	0.039
75	0.005	0.005	0.008	0.016	0.012	0.016	0.039	0.02	0.032	0.057	0.06	0.054	0.061	0.048	0.045
76	0.008	0.009	0.01	0.019	0.016	0.019	0.037	0.022	0.035	0.064	0.059	0.056	0.06	0.054	0.052
77	0.003	0.008	0.012	0.017	0.012	0.017	0.042	0.025	0.033	0.066	0.062	0.062	0.057	0.051	0.055
78	0.009	0.008	0.011	0.018	0.016	0.024	0.04	0.02	0.033	0.061	0.064	0.061	0.064	0.056	0.049
79	0.008	0.008	0.011	0.017	0.017	0.017	0.044	0.026	0.035	0.069	0.073	0.062	0.063	0.059	0.053
80	0.006	0.01	0.01	0.016	0.017	0.018	0.046	0.025	0.04	0.073	0.073	0.067	0.067	0.059	0.053
81	0.006	0.009	0.012	0.018	0.019	0.02	0.047	0.026	0.04	0.082	0.076	0.073	0.068	0.061	0.055
82	0.01	0.006	0.015	0.02	0.016	0.018	0.052	0.033	0.038	0.083	0.075	0.074	0.073	0.063	0.06
83	0.008	0.008	0.015	0.019	0.018	0.02	0.055	0.027	0.041	0.082	0.085	0.084	0.075	0.066	0.061
84	0.005	0.008	0.013	0.02	0.018	0.02	0.051	0.032	0.042	0.088	0.089	0.076	0.076	0.067	0.061
85	0.011	0.008	0.012	0.02	0.02	0.024	0.052	0.033	0.045	0.091	0.092	0.082	0.082	0.073	0.064
86	0.006	0.01	0.011	0.023	0.022	0.022	0.053	0.032	0.046	0.091	0.096	0.085	0.083	0.073	0.066
87	0.01	0.008	0.013	0.024	0.018	0.023	0.057	0.038	0.048	0.096	0.097	0.093	0.085	0.078	0.07
88	0.009	0.009	0.015	0.023	0.022	0.025	0.063	0.039	0.049	0.104	0.098	0.095	0.09	0.074	0.07
89	0.01	0.01	0.018	0.022	0.019	0.024	0.066	0.037	0.052	0.106	0.111	0.098	0.097	0.081	0.075
90	0.01	0.009	0.012	0.028	0.02	0.027	0.075	0.042	0.055	0.113	0.121	0.1	0.093	0.081	0.076
91	0.011	0.009	0.01	0.024	0.022	0.023	0.07	0.041	0.056	0.117	0.112	0.105	0.1	0.086	0.078
92	0.011	0.009	0.013	0.025	0.024	0.027	0.074	0.042	0.059	0.12	0.122	0.111	0.104	0.088	0.085
93	0.009	0.009	0.011	0.026	0.022	0.026	0.077	0.045	0.06	0.125	0.131	0.115	0.107	0.09	0.086
94	0.011	0.008	0.013	0.025	0.022	0.026	0.076	0.044	0.062	0.134	0.135	0.127	0.107	0.095	0.092
95	0.01	0.01	0.015	0.024	0.022	0.025	0.078	0.051	0.073	0.135	0.137	0.124	0.119	0.097	0.09
96	0.01	0.009	0.01	0.026	0.022	0.028	0.085	0.051	0.068	0.146	0.155	0.129	0.122	0.099	0.093
97	0.01	0.01	0.013	0.032	0.028	0.027	0.085	0.051	0.074	0.149	0.15	0.133	0.129	0.104	0.102
98	0.011	0.011	0.012	0.028	0.025	0.031	0.089	0.056	0.074	0.156	0.156	0.144	0.129	0.118	0.104
99	0.011	0.01	0.015	0.031	0.022	0.032	0.103	0.056	0.083	0.158	0.162	0.144	0.136	0.111	0.104
100	0.012	0.009	0.016	0.031	0.024	0.031	0.099	0.057	0.084	0.17	0.171	0.151	0.14	0.115	0.112
101	0.011	0.01	0.013	0.031	0.025	0.032	0.099	0.063	0.084	0.183	0.173	0.157	0.137	0.121	0.114
102	0.013	0.011	0.013	0.034	0.028	0.04	0.107	0.064	0.083	0.173	0.183	0.162	0.156	0.127	0.115
103	0.013	0.011	0.017	0.031	0.027	0.032	0.12	0.068	0.095	0.183	0.195	0.168	0.15	0.135	0.118
104	0.013	0.011	0.013	0.03	0.027	0.034	0.109	0.075	0.092	0.19	0.201	0.177	0.157	0.134	0.118
105	0.015	0.012	0.015	0.031	0.027	0.037	0.122	0.073	0.096	0.2	0.211	0.177	0.161	0.139	0.131
106	0.011	0.011	0.016	0.033	0.03	0.033	0.125	0.075	0.105	0.201	0.214	0.193	0.168	0.143	0.129
107	0.015	0.011	0.017	0.034	0.027	0.037	0.129	0.083	0.104	0.214	0.224	0.197	0.175	0.15	0.136
108	0.013	0.011	0.016	0.037	0.028	0.033	0.139	0.084	0.107	0.226	0.231	0.207	0.179	0.158	0.14
109	0.015	0.011	0.016	0.034	0.039	0.04	0.139	0.083	0.111	0.228	0.24	0.212	0.186	0.154	0.143
110	0.016	0.013	0.017	0.04	0.031	0.037	0.143	0.097	0.114	0.249	0.244	0.224	0.195	0.161	0.149
111	0.016	0.01	0.015	0.037	0.03	0.041	0.147	0.092	0.115	0.249	0.256	0.227	0.197	0.175	0.156
112	0.015	0.011	0.016	0.039	0.034	0.039	0.15	0.092	0.128	0.257	0.259	0.251	0.207	0.176	0.168
113	0.015	0.011	0.016	0.04	0.035	0.044	0.16	0.095	0.127	0.265	0.281	0.244	0.214	0.18	0.168
114	0.015	0.012	0.016	0.038	0.035	0.042	0.165	0.1	0.137	0.279	0.3	0.245	0.219	0.183	0.179
115	0.015	0.012	0.016	0.042	0.035	0.041	0.175	0.112	0.134	0.295	0.295	0.262	0.227	0.192	0.179
116	0.012	0.01	0.013	0.039	0.039	0.051	0.18	0.109	0.142	0.292	0.31	0.278	0.233	0.202	0.189
117	0.015	0.012	0.017	0.045	0.041	0.045	0.182	0.117	0.147	0.303	0.32	0.278	0.247	0.211	0.193
118	0.013	0.011	0.02	0.041	0.039	0.045	0.187	0.119	0.155	0.309	0.35	0.295	0.247	0.214	0.206
119	0.018	0.012	0.015	0.049	0.042	0.048	0.214	0.127	0.164	0.322	0.34	0.303	0.264	0.22	0.207
120	0.015	0.013	0.016	0.042	0.038	0.049	0.201	0.126	0.166	0.335	0.351	0.321	0.269	0.222	0.214
121	0.016	0.011	0.016	0.046	0.046	0.054	0.218	0.128	0.172	0.354	0.361	0.321	0.281	0.231	0.214
122	0.013	0.013	0.017	0.051	0.044	0.049	0.214	0.135	0.182	0.375	0.375	0.343	0.282	0.241	0.223
123	0.016	0.012	0.019	0.051	0.048	0.053	0.219	0.139	0.173	0.375	0.403	0.352	0.294	0.258	0.235
124	0.015	0.013	0.019	0.051	0.047	0.055	0.229	0.141	0.183	0.395	0.403	0.372	0.301	0.262	0.24
125	0.016	0.013	0.02	0.053	0.053	0.055	0.242	0.155	0.187	0.405	0.425	0.368	0.31	0.266	0.25
126	0.016	0.016	0.017	0.053	0.048	0.056	0.249	0.157	0.194	0.41	0.434	0.387	0.331	0.277	0.262
127	0.017	0.013	0.018	0.053	0.049	0.055	0.251	0.165	0.202	0.424	0.446	0.405	0.338	0.286	0.273
128	0.018	0.01	0.022	0.053	0.049	0.059	0.256	0.17	0.214	0.442	0.466	0.415	0.345	0.31	0.277
129	0.018	0.015	0.018	0.059	0.054	0.059	0.269	0.168	0.216	0.463	0.468	0.429	0.354	0.308	0.289
130	0.019	0.016	0.02	0.059	0.052	0.062	0.278	0.175	0.223	0.468	0.496	0.445	0.389	0.313	0.304
131	0.019	0.015	0.019	0.061	0.055	0.067	0.293	0.186	0.229	0.481	0.505	0.452	0.387	0.327	0.322
132	0.018	0.015	0.019	0.062	0.052	0.068	0.302	0.187	0.24	0.495	0.528	0.474	0.397	0.333	0.31
133	0.02	0.013	0.02	0.066	0.055	0.068	0.314	0.19	0.248	0.518	0.545	0.489	0.408	0.352	0.332
134	0.019	0.013	0.02	0.06	0.059	0.078	0.32	0.205	0.244	0.533	0.586	0.519	0.418	0.361	0.333
135	0.02	0.016	0.024	0.067	0.056	0.068	0.336	0.205	0.26	0.549	0.574	0.534	0.433	0.373	0.346
136	0.019	0.019	0.022	0.066	0.062	0.071	0.333	0.213	0.267	0.56	0.597	0.551	0.444	0.385	0.357
137	0.018	0.019	0.022	0.068	0.063	0.071	0.35	0.22	0.274	0.578	0.614	0.554	0.454	0.401	0.371
138	0.02	0.015	0.02	0.069	0.061	0.074	0.366	0.222	0.289	0.608	0.635	0.591	0.474	0.411	0.381
139	0.02	0.019	0.023	0.068	0.059	0.081	0.374	0.231	0.288	0.627	0.664	0.598	0.477	0.423	0.407
140	0.023	0.015	0.022	0.07	0.064	0.081	0.395	0.249	0.295	0.654	0.68	0.628	0.495	0.436	0.408
141	0.023	0.013	0.018	0.075	0.067	0.082	0.402	0.25	0.311	0.655	0.705	0.649	0.518	0.46	0.418
142	0.02	0.017	0.022	0.076	0.069	0.083	0.434	0.253	0.32	0.678	0.715	0.661	0.557	0.474	0.431
143	0.019	0.015	0.023	0.08	0.078	0.084	0.42	0.279	0.328	0.699	0.742	0.699	0.553	0.49	0.454
144	0.02	0.02	0.022	0.077	0.069	0.088	0.43	0.278	0.339	0.724	0.779	0.712	0.598	0.491	0.465
145	0.022	0.016	0.019	0.081	0.076	0.085	0.449	0.286	0.356	0.744	0.781	0.734	0.594	0.51	0.478
146	0.024	0.015	0.022	0.093	0.077	0.092	0.474	0.295	0.359	0.764	0.812	0.76	0.606	0.518	0.5
147	0.019	0.017	0.02	0.092	0.075	0.09	0.477	0.315	0.368	0.787	0.843	0.781	0.622	0.543	0.509
148	0.02	0.019	0.024	0.089	0.089	0.104	0.494	0.308	0.379	0.819	0.856	0.788	0.632	0.548	0.548
149	0.022	0.017	0.024	0.092	0.078	0.093	0.513	0.328	0.391	0.846	0.897	0.824	0.655	0.569	0.55
150	0.022	0.016	0.022	0.093	0.083	0.097	0.527	0.336	0.422	0.861	0.911	0.846	0.68	0.599	0.554
151	0.024	0.016	0.023	0.097	0.092	0.099	0.553	0.358	0.429	0.88	0.952	0.873	0.68	0.601	0.575
152	0.022	0.018	0.022	0.098	0.09	0.102	0.574	0.362	0.438	0.916	0.968	0.905	0.723	0.642	0.589
153	0.02	0.017	0.024	0.103	0.093	0.11	0.58	0.364	0.448	0.95	0.985	0.927	0.722	0.638	0.605
154	0.02	0.017	0.022	0.097	0.089	0.105	0.614	0.386	0.461	0.95	1.014	0.956	0.741	0.658	0.628
155	0.023	0.019	0.024	0.105	0.091	0.11	0.618	0.382	0.476	0.984	1.046	0.981	0.8	0.696	0.65
156	0.022	0.022	0.024	0.105	0.1	0.11	0.626	0.402	0.483	1.013	1.066	1.008	0.787	0.703	0.657
157	0.022	0.02	0.024	0.103	0.097	0.113	0.662	0.411	0.497	1.051	1.109	1.039	0.811	0.728	0.685
158	0.023	0.019	0.023	0.107	0.099	0.117	0.687	0.433	0.511	1.054	1.139	1.091	0.826	0.745	0.696
159	0.02	0.017	0.026	0.118	0.102	0.119	0.722	0.441	0.528	1.084	1.156	1.114	0.85	0.754	0.73
160	0.024	0.019	0.025	0.113	0.107	0.131	0.727	0.456	0.54	1.143	1.188	1.131	0.899	0.787	0.742
161	0.023	0.018	0.024	0.117	0.112	0.122	0.747	0.473	0.571	1.142	1.247	1.148	0.899	0.809	0.753
162	0.02	0.017	0.024	0.122	0.111	0.133	0.774	0.489	0.596	1.185	1.298	1.185	0.928	0.816	0.776
163	0.022	0.016	0.023	0.126	0.112	0.134	0.823	0.495	0.603	1.199	1.31	1.222	0.939	0.854	0.797
164	0.023	0.016	0.025	0.122	0.117	0.147	0.822	0.513	0.619	1.232	1.312	1.254	0.976	0.868	0.819
165	0.025	0.019	0.026	0.131	0.121	0.14	0.839	0.534	0.645	1.273	1.349	1.264	0.991	0.89	0.862
166	0.023	0.017	0.026	0.135	0.126	0.136	0.872	0.565	0.657	1.298	1.377	1.303	1.01	0.918	0.877
167	0.023	0.018	0.024	0.136	0.14	0.142	0.855	0.574	0.691	1.322	1.405	1.341	1.028	0.946	0.891
168	0.024	0.02	0.025	0.149	0.14	0.136	0.876	0.589	0.708	1.367	1.435	1.382	1.023	0.979	0.938
169	0.022	0.018	0.025	0.142	0.146	0.132	0.885	0.612	0.716	1.397	1.478	1.403	1.033	1.025	0.932
170	0.024	0.019	0.025	0.157	0.149	0.131	0.917	0.638	0.752	1.448	1.509	1.436	1.07	1.05	0.965
171	0.025	0.017	0.028	0.148	0.151	0.135	0.957	0.654	0.776	1.463	1.535	1.47	1.071	1.063	0.982
172	0.025	0.02	0.026	0.156	0.155	0.147	0.985	0.677	0.779	1.482	1.585	1.504	1.113	1.091	1.005
173	0.026	0.02	0.028	0.161	0.155	0.14	1.015	0.703	0.808	1.514	1.588	1.523	1.143	1.128	1.034
174	0.027	0.022	0.024	0.161	0.164	0.154	1.044	0.732	0.833	1.549	1.64	1.553	1.182	1.145	1.052
175	0.026	0.019	0.025	0.166	0.158	0.147	1.112	0.757	0.858	1.574	1.661	1.617	1.194	1.158	1.079
176	0.025	0.019	0.026	0.171	0.173	0.155	1.102	0.76	0.883	1.63	1.683	1.607	1.215	1.21	1.115
177	0.024	0.022	0.026	0.176	0.172	0.149	1.128	0.8	0.916	1.646	1.716	1.649	1.241	1.209	1.137
178	0.027	0.017	0.025	0.174	0.173	0.156	1.174	0.811	0.932	1.658	1.751	1.665	1.272	1.25	1.152
179	0.025	0.019	0.027	0.172	0.177	0.162	1.21	0.832	0.97	1.7	1.775	1.7	1.291	1.309	1.192
180	0.026	0.022	0.027	0.184	0.183	0.165	1.241	0.869	1.003	1.732	1.792	1.733	1.331	1.333	1.221
181	0.028	0.024	0.03	0.193	0.179	0.164	1.273	0.881	1.042	1.76	1.834	1.758	1.367	1.328	1.236
182	0.026	0.023	0.032	0.19	0.186	0.177	1.326	0.923	1.04	1.782	1.864	1.78	1.382	1.353	1.28
183	0.028	0.019	0.026	0.203	0.189	0.189	1.341	0.948	1.095	1.805	1.869	1.809	1.405	1.391	1.293
184	0.028	0.024	0.031	0.205	0.194	0.186	1.361	0.971	1.121	1.835	1.904	1.849	1.472	1.403	1.322
185	0.03	0.023	0.028	0.208	0.197	0.184	1.429	0.997	1.136	1.85	1.938	1.864	1.456	1.433	1.348
186	0.027	0.02	0.03	0.208	0.209	0.19	1.454	1.026	1.173	1.886	1.971	1.897	1.485	1.455	1.363
187	0.027	0.02	0.03	0.212	0.207	0.192	1.476	1.042	1.199	1.907	1.992	1.928	1.54	1.478	1.408
188	0.028	0.02	0.031	0.216	0.215	0.206	1.507	1.083	1.245	1.937	2.012	1.948	1.544	1.527	1.422
189	0.028	0.022	0.028	0.223	0.222	0.216	1.534	1.106	1.27	1.98	2.044	1.97	1.592	1.553	1.46
190	0.03	0.026	0.027	0.236	0.223	0.203	1.58	1.149	1.29	1.976	2.066	2.003	1.599	1.586	1.484
191	0.028	0.023	0.027	0.237	0.231	0.213	1.603	1.167	1.34	1.998	2.096	2.015	1.624	1.632	1.486
192	0.027	0.024	0.028	0.244	0.237	0.226	1.631	1.221	1.367	2.028	2.086	2.03	1.661	1.623	1.533
193	0.03	0.024	0.03	0.259	0.237	0.229	1.664	1.24	1.392	2.054	2.115	2.035	1.68	1.646	1.564
194	0.028	0.025	0.028	0.257	0.264	0.227	1.725	1.254	1.453	2.08	2.121	2.052	1.713	1.681	1.584
195	0.027	0.022	0.032	0.258	0.257	0.236	1.734	1.309	1.464	2.111	2.13	2.081	1.734	1.723	1.596
196	0.028	0.023	0.03	0.267	0.267	0.243	1.756	1.337	1.509	2.112	2.145	2.083	1.754	1.744	1.629
197	0.031	0.024	0.028	0.266	0.265	0.247	1.788	1.381	1.534	2.158	2.147	2.079	1.78	1.762	1.659
198	0.03	0.026	0.03	0.273	0.275	0.268	1.829	1.383	1.574	2.139	2.166	2.089	1.797	1.771	1.688
199	0.028	0.022	0.027	0.283	0.273	0.259	1.868	1.419	1.598	2.15	2.177	2.107	1.824	1.825	1.705
200	0.033	0.026	0.03	0.289	0.279	0.273	1.894	1.458	1.637	2.168	2.182	2.095	1.858	1.835	1.727
201	0.032	0.024	0.03	0.301	0.284	0.27	1.913	1.515	1.683	2.167	2.182	2.101	1.876	1.857	1.747
202	0.031	0.026	0.032	0.302	0.294	0.29	1.943	1.528	1.697	2.182	2.191	2.105	1.919	1.876	1.774
203	0.028	0.024	0.032	0.316	0.295	0.284	1.979	1.551	1.746	2.18	2.181	2.109	1.966	1.916	1.814
204	0.031	0.024	0.027	0.318	0.307	0.295	2.001	1.602	1.798	2.198	2.197	2.114	1.994	1.944	1.82
205	0.033	0.024	0.034	0.322	0.317	0.313	2.047	1.624	1.799	2.19	2.195	2.123	2.003	1.966	1.87
206	0.03	0.026	0.033	0.338	0.338	0.308	2.056	1.64	1.832	2.216	2.205	2.13	1.994	1.981	1.9
207	0.03	0.026	0.033	0.329	0.331	0.32	2.093	1.676	1.912	2.202	2.207	2.126	2.036	2.023	1.912
208	0.033	0.023	0.034	0.355	0.342	0.334	2.097	1.702	1.896	2.209	2.199	2.133	2.037	2.041	1.93
209	0.032	0.025	0.032	0.37	0.345	0.337	2.112	1.742	1.919	2.211	2.209	2.134	2.06	2.05	1.94
210	0.03	0.027	0.035	0.368	0.343	0.342	2.131	1.759	1.978	2.206	2.218	2.141	2.074	2.076	1.964
211	0.033	0.027	0.033	0.367	0.364	0.352	2.162	1.799	1.989	2.223	2.209	2.133	2.087	2.053	2.005
212	0.032	0.026	0.033	0.387	0.375	0.361	2.166	1.841	2.017	2.226	2.211	2.153	2.1	2.071	2.002
213	0.038	0.027	0.033	0.387	0.38	0.375	2.158	1.891	2.06	2.228	2.238	2.156	2.095	2.082	1.996
214	0.034	0.026	0.033	0.398	0.386	0.386	2.19	1.889	2.101	2.233	2.227	2.132	2.129	2.075	2.001
215	0.035	0.026	0.032	0.409	0.397	0.399	2.163	1.918	2.115	2.238	2.227	2.155	2.104	2.1	2.016
216	0.034	0.027	0.034	0.419	0.4	0.401	2.177	1.936	2.167	2.232	2.231	2.153	2.127	2.117	2.017
217	0.035	0.025	0.035	0.434	0.41	0.416	2.214	1.986	2.175	2.23	2.23	2.163	2.124	2.11	2.01
218	0.034	0.028	0.034	0.441	0.43	0.418	2.201	2.014	2.189	2.233	2.227	2.146	2.146	2.114	2.031
219	0.039	0.028	0.034	0.452	0.449	0.424	2.225	2.042	2.225	2.233	2.225	2.144	2.143	2.115	2.034
220	0.038	0.027	0.037	0.456	0.449	0.433	2.198	2.075	2.231	2.252	2.224	2.16	2.166	2.123	2.066
221	0.034	0.025	0.039	0.481	0.466	0.465	2.213	2.108	2.288	2.255	2.228	2.155	2.152	2.147	2.067
222	0.037	0.028	0.034	0.506	0.468	0.462	2.214	2.098	2.312	2.254	2.239	2.16	2.145	2.145	2.049
223	0.037	0.027	0.038	0.493	0.48	0.477	2.226	2.138	2.288	2.248	2.245	2.153	2.156	2.143	2.06
224	0.034	0.028	0.039	0.507	0.495	0.503	2.239	2.133	2.307	2.261	2.255	2.154	2.158	2.144	2.059
225	0.039	0.03	0.032	0.53	0.528	0.499	2.263	2.137	2.305	2.25	2.242	2.168	2.168	2.145	2.056
226	0.034	0.028	0.035	0.542	0.525	0.504	2.24	2.16	2.299	2.255	2.236	2.166	2.183	2.151	2.059
227	0.038	0.032	0.037	0.551	0.539	0.519	2.228	2.16	2.33	2.246	2.253	2.168	2.169	2.17	2.095
228	0.039	0.027	0.037	0.559	0.561	0.531	2.23	2.177	2.344	2.269	2.243	2.162	2.182	2.162	2.086
229	0.038	0.031	0.035	0.573	0.561	0.553	2.267	2.192	2.352	2.261	2.242	2.165	2.181	2.17	2.096
230	0.038	0.034	0.035	0.592	0.592	0.55	2.242	2.199	2.351	2.263	2.231	2.159	2.182	2.18	2.104
231	0.037	0.028	0.039	0.633	0.603	0.583	2.243	2.201	2.356	2.262	2.254	2.16	2.207	2.177	2.097
232	0.038	0.032	0.039	0.634	0.614	0.584	2.231	2.204	2.364	2.249	2.24	2.17	2.195	2.16	2.1
233	0.039	0.031	0.039	0.636	0.625	0.611	2.239	2.211	2.369	2.253	2.249	2.165	2.204	2.179	2.108
234	0.041	0.031	0.038	0.686	0.677	0.633	2.242	2.221	2.372	2.252	2.252	2.169	2.21	2.195	2.11
235	0.039	0.031	0.039	0.665	0.672	0.641	2.263	2.22	2.359	2.274	2.254	2.155	2.212	2.194	2.112
236	0.039	0.028	0.037	0.679	0.693	0.655	2.254	2.216	2.356	2.265	2.24	2.158	2.217	2.203	2.137
237	0.04	0.03	0.039	0.699	0.703	0.709	2.259	2.233	2.348	2.253	2.259	2.165	2.21	2.19	2.133
238	0.038	0.031	0.038	0.722	0.713	0.686	2.257	2.238	2.37	2.257	2.247	2.156	2.211	2.187	2.126
239	0.039	0.032	0.037	0.732	0.745	0.714	2.252	2.226	2.377	2.271	2.243	2.179	2.202	2.192	2.123
240	0.042	0.028	0.04	0.777	0.756	0.728	2.23	2.225	2.383	2.253	2.245	2.165	2.213	2.192	2.127
241	0.045	0.031	0.039	0.788	0.789	0.762	2.24	2.242	2.378	2.265	2.253	2.17	2.228	2.204	2.13
242	0.039	0.037	0.038	0.794	0.788	0.771	2.263	2.246	2.398	2.261	2.242	2.162	2.235	2.197	2.13
243	0.039	0.031	0.041	0.81	0.814	0.786	2.252	2.252	2.407	2.255	2.256	2.163	2.231	2.209	2.122
244	0.042	0.034	0.038	0.83	0.839	0.806	2.256	2.245	2.399	2.262	2.249	2.18	2.241	2.209	2.136
245	0.045	0.033	0.045	0.849	0.859	0.82	2.255	2.232	2.374	2.276	2.259	2.159	2.254	2.207	2.158
246	0.042	0.032	0.041	0.88	0.876	0.845	2.261	2.26	2.393	2.257	2.241	2.166	2.253	2.197	2.154
247	0.044	0.031	0.037	0.902	0.917	0.877	2.252	2.252	2.405	2.269	2.257	2.163	2.225	2.217	2.143
248	0.041	0.034	0.041	0.924	0.926	0.884	2.239	2.252	2.392	2.272	2.269	2.163	2.242	2.206	2.13
249	0.045	0.035	0.041	0.939	0.953	0.918	2.234	2.224	2.368	2.279	2.254	2.165	2.256	2.214	2.131
250	0.042	0.035	0.046	0.979	0.964	0.929	2.252	2.263	2.381	2.272	2.253	2.17	2.223	2.218	2.134
251	0.044	0.033	0.042	0.982	0.996	0.969	2.238	2.253	2.394	2.274	2.25	2.17	2.231	2.219	2.153
252	0.042	0.032	0.041	1.029	1.034	0.98	2.249	2.249	2.386	2.255	2.256	2.169	2.227	2.204	2.15
253	0.041	0.038	0.042	1.062	1.078	0.991	2.261	2.236	2.374	2.288	2.245	2.176	2.252	2.214	2.18
254	0.045	0.034	0.047	1.074	1.086	1.029	2.25	2.256	2.379	2.259	2.245	2.167	2.25	2.209	2.16
255	0.046	0.039	0.04	1.105	1.098	1.051	2.239	2.278	2.401	2.257	2.254	2.17	2.262	2.228	2.156
256	0.046	0.035	0.045	1.144	1.124	1.083	2.25	2.238	2.397	2.269	2.265	2.162	2.248	2.228	2.155
257	0.046	0.037	0.041	1.153	1.157	1.116	2.231	2.254	2.373	2.294	2.256	2.175	2.24	2.226	2.151
258	0.045	0.033	0.044	1.172	1.192	1.134	2.276	2.248	2.38	2.262	2.252	2.169	2.256	2.236	2.147
259	0.047	0.037	0.044	1.2	1.218	1.158	2.267	2.252	2.403	2.264	2.254	2.182	2.246	2.233	2.16
260	0.049	0.039	0.044	1.214	1.236	1.181	2.281	2.262	2.403	2.265	2.257	2.175	2.255	2.252	2.152
261	0.047	0.039	0.046	1.266	1.26	1.203	2.246	2.262	2.392	2.254	2.271	2.172	2.252	2.223	2.163
262	0.047	0.038	0.048	1.297	1.293	1.231	2.231	2.249	2.426	2.271	2.254	2.162	2.241	2.224	2.153
263	0.048	0.038	0.046	1.305	1.318	1.264	2.249	2.245	2.39	2.281	2.271	2.172	2.26	2.243	2.163
264	0.045	0.039	0.045	1.327	1.355	1.312	2.231	2.249	2.4	2.281	2.252	2.172	2.259	2.245	2.172
265	0.051	0.037	0.046	1.378	1.383	1.326	2.248	2.272	2.381	2.284	2.254	2.176	2.263	2.225	2.153
266	0.049	0.038	0.048	1.393	1.415	1.356	2.269	2.282	2.384	2.274	2.261	2.18	2.26	2.238	2.172
267	0.051	0.041	0.047	1.418	1.458	1.391	2.248	2.25	2.4	2.277	2.261	2.185	2.26	2.231	2.161
268	0.052	0.042	0.047	1.455	1.466	1.413	2.263	2.26	2.413	2.275	2.27	2.174	2.282	2.233	2.173
269	0.052	0.041	0.048	1.495	1.502	1.457	2.246	2.228	2.406	2.269	2.263	2.209	2.256	2.228	2.175
270	0.053	0.041	0.053	1.503	1.521	1.49	2.245	2.257	2.387	2.279	2.257	2.17	2.255	2.234	2.177
271	0.051	0.044	0.052	1.563	1.56	1.505	2.223	2.269	2.417	2.282	2.261	2.182	2.26	2.231	2.169
272	0.054	0.041	0.051	1.592	1.587	1.539	2.245	2.284	2.386	2.29	2.253	2.176	2.281	2.225	2.16
273	0.052	0.041	0.051	1.612	1.599	1.554	2.252	2.269	2.402	2.288	2.259	2.187	2.26	2.234	2.168
274	0.051	0.044	0.048	1.618	1.646	1.615	2.235	2.255	2.407	2.299	2.267	2.182	2.249	2.243	2.173
275	0.049	0.04	0.049	1.658	1.698	1.599	2.267	2.24	2.398	2.293	2.275	2.174	2.265	2.26	2.159
276	0.054	0.045	0.049	1.684	1.713	1.663	2.268	2.276	2.384	2.282	2.271	2.18	2.281	2.231	2.175
277	0.056	0.041	0.049	1.728	1.742	1.679	2.25	2.269	2.41	2.277	2.261	2.189	2.278	2.231	2.181
278	0.056	0.042	0.049	1.743	1.763	1.696	2.243	2.271	2.383	2.283	2.277	2.182	2.264	2.227	2.183
279	0.054	0.045	0.048	1.764	1.798	1.732	2.257	2.283	2.414	2.279	2.285	2.184	2.256	2.242	2.155
280	0.053	0.04	0.051	1.796	1.824	1.755	2.234	2.262	2.426	2.278	2.269	2.181	2.271	2.238	2.195
281	0.055	0.044	0.049	1.818	1.838	1.802	2.241	2.265	2.388	2.297	2.276	2.191	2.275	2.259	2.165
282	0.056	0.042	0.048	1.861	1.869	1.821	2.245	2.264	2.383	2.289	2.27	2.179	2.26	2.239	2.185
283	0.054	0.045	0.053	1.865	1.899	1.839	2.248	2.263	2.398	2.308	2.272	2.183	2.262	2.264	2.182
284	0.056	0.044	0.053	1.945	1.937	1.875	2.261	2.272	2.383	2.301	2.27	2.183	2.26	2.257	2.189
285	0.061	0.046	0.051	1.92	1.952	1.899	2.263	2.271	2.408	2.284	2.277	2.185	2.271	2.254	2.175
286	0.061	0.045	0.053	1.995	1.965	1.922	2.236	2.262	2.386	2.291	2.272	2.188	2.274	2.249	2.176
287	0.059	0.047	0.055	2.011	2.024	1.943	2.263	2.254	2.413	2.286	2.282	2.195	2.276	2.241	2.185
288	0.06	0.047	0.053	2.028	2.043	1.973	2.241	2.272	2.437	2.299	2.272	2.187	2.271	2.245	2.17
289	0.06	0.045	0.052	2.04	2.041	2.002	2.267	2.272	2.399	2.284	2.274	2.184	2.265	2.272	2.174
290	0.064	0.047	0.053	2.073	2.052	2.026	2.248	2.267	2.398	2.299	2.272	2.188	2.288	2.252	2.19
291	0.062	0.046	0.057	2.096	2.078	2.046	2.241	2.276	2.398	2.298	2.278	2.204	2.269	2.26	2.198
292	0.06	0.045	0.06	2.083	2.068	2.096	2.259	2.268	2.374	2.292	2.271	2.203	2.267	2.259	2.187
293	0.062	0.054	0.055	2.129	2.086	2.095	2.257	2.277	2.397	2.281	2.281	2.18	2.297	2.249	2.182
294	0.059	0.051	0.057	2.149	2.072	2.11	2.254	2.264	2.393	2.3	2.277	2.191	2.293	2.247	2.181
295	0.06	0.046	0.055	2.131	2.098	2.121	2.226	2.262	2.408	2.303	2.279	2.189	2.311	2.262	2.187
296	0.059	0.047	0.056	2.16	2.11	2.132	2.253	2.291	2.406	2.286	2.275	2.197	2.29	2.26	2.187
297	0.062	0.049	0.056	2.176	2.114	2.139	2.276	2.259	2.398	2.297	2.278	2.19	2.27	2.263	2.181
298	0.061	0.048	0.054	2.204	2.11	2.157	2.256	2.26	2.4	2.308	2.281	2.192	2.281	2.299	2.187
299	0.059	0.048	0.056	2.197	2.101	2.171	2.253	2.279	2.388	2.29	2.312	2.197	2.299	2.257	2.196
300	0.061	0.047	0.059	2.188	2.15	2.171	2.254	2.269	2.4	2.301	2.298	2.198	2.306	2.275	2.183
301	0.063	0.048	0.06	2.192	2.125	2.18	2.255	2.282	2.398	2.291	2.292	2.212	2.288	2.261	2.221
302	0.062	0.054	0.062	2.204	2.13	2.173	2.254	2.254	2.385	2.31	2.285	2.198	2.3	2.254	2.198
303	0.06	0.047	0.062	2.19	2.13	2.194	2.257	2.242	2.392	2.314	2.284	2.202	2.283	2.255	2.188
	0.063	0.057	0.061							2.308	2.303	2.216	2.304	2.264	2.201
	0.063	0.052	0.06
	0.066	0.053	0.063
	0.064	0.053	0.062
	0.062	0.052	0.061
	0.063	0.053	0.06
	0.062	0.053	0.06
	0.064	0.051	0.06
	0.068	0.052	0.063
	0.066	0.062	0.061
	0.069	0.051	0.069
	0.067	0.053	0.061
	0.068	0.055	0.063
	0.069	0.054	0.066
	0.074	0.06	0.064
	0.069	0.053	0.062
	0.067	0.062	0.067
	0.067	0.054	0.068
	0.073	0.059	0.068
	0.068	0.056	0.068
	0.076	0.059	0.066
	0.073	0.059	0.069
	0.068	0.06	0.074
	0.068	0.057	0.066
	0.071	0.061	0.066
	0.07	0.059	0.067
	0.073	0.059	0.068
	0.071	0.06	0.071
	0.076	0.061	0.071
	0.077	0.061	0.071
	0.076	0.061	0.075
	0.076	0.063	0.075
	0.071	0.063	0.073
	0.08	0.063	0.073
	0.078	0.062	0.073
	0.077	0.064	0.076
	0.078	0.061	0.075
	0.08	0.063	0.073
	0.08	0.062	0.074
	0.077	0.063	0.074
	0.085	0.068	0.075
	0.083	0.067	0.073
	0.081	0.063	0.078
	0.082	0.067	0.074
	0.08	0.067	0.077
	0.084	0.067	0.078
	0.09	0.069	0.077
	0.082	0.067	0.084
	0.085	0.069	0.081
	0.083	0.068	0.082
	0.09	0.068	0.08
	0.089	0.071	0.082
	0.082	0.071	0.083
	0.086	0.075	0.082
	0.084	0.07	0.081
	0.088	0.073	0.085
	0.089	0.074	0.084
	0.09	0.07	0.083
	0.091	0.075	0.086
	0.09	0.076	0.089
	0.092	0.081	0.086
	0.09	0.077	0.092
	0.099	0.078	0.086
	0.095	0.074	0.089
	0.1	0.084	0.085
	0.095	0.077	0.09
	0.092	0.08	0.09
	0.099	0.083	0.092
	0.1	0.086	0.091
	0.096	0.081	0.092
	0.096	0.082	0.093
	0.1	0.085	0.092
	0.097	0.081	0.096
	0.099	0.084	0.097
	0.1	0.084	0.097
	0.102	0.085	0.098
	0.102	0.089	0.102
	0.103	0.089	0.102
	0.103	0.095	0.102
	0.105	0.092	0.102
	0.105	0.092	0.103
	0.105	0.091	0.106
	0.105	0.092	0.11
	0.106	0.093	0.106
	0.109	0.097	0.105
	0.11	0.097	0.11
	0.111	0.098	0.107
	0.111	0.099	0.106
	0.113	0.103	0.106
	0.114	0.1	0.11
	0.117	0.105	0.113
	0.117	0.103	0.114
	0.125	0.107	0.113
	0.117	0.104	0.115
	0.121	0.111	0.113
	0.122	0.107	0.118
	0.122	0.114	0.119
	0.124	0.112	0.121
	0.12	0.114	0.126
	0.127	0.117	0.12
	0.125	0.115	0.125
	0.125	0.115	0.126
	0.125	0.115	0.126
	0.128	0.121	0.127
	0.128	0.119	0.137
	0.136	0.127	0.127
	0.135	0.125	0.137
	0.133	0.133	0.134
	0.14	0.127	0.134
	0.136	0.134	0.136
	0.136	0.134	0.137
	0.146	0.139	0.136
	0.139	0.137	0.146
	0.14	0.14	0.142
	0.15	0.139	0.141
	0.144	0.141	0.14
	0.144	0.146	0.143
	0.149	0.144	0.15
	0.151	0.148	0.148
	0.151	0.162	0.151
	0.155	0.157	0.151
	0.158	0.161	0.153
	0.153	0.162	0.158
	0.155	0.163	0.16
	0.162	0.162	0.161
	0.163	0.169	0.162
	0.163	0.169	0.163
	0.163	0.168	0.176
	0.172	0.176	0.17
	0.17	0.184	0.173
	0.179	0.182	0.179
	0.175	0.184	0.177
	0.175	0.182	0.182
	0.173	0.185	0.179
