# Supplementary material for: Overexpression profiling reveals cellular requirements in the context of genetic backgrounds and environments
Source: PLoS Genet. 2023 Apr 28;19(4):e1010732. doi: 10.1371/journal.pgen.1010732 (PMC10171610; doi:10.1371/journal.pgen.1010732)
Supplement: S1 Data — (ZIP) [file pgen.1010732.s025.zip › S1_Data/Fig_3/Fig.3A/Fig.3A_statics.xlsx]

## Sheet: Strains
0 mM
A	B	pvalues	FDR
BY4741	DBVPFG6765	0.000420724	0.00077296
CEN.PK2-1C	DBVPFG6765	0.000511321	0.00077296
BY4741	CEN.PK2-1C	0.000520685	0.00077296
DBVPFG6765	W303a	0.00064096	0.00077296
CEN.PK2-1C	W303a	0.000644134	0.00077296
BY4741	W303a	0.266289	0.266289
5 mM
A	B	pvalues	FDR
BY4741	CEN.PK2-1C	0.000413159	0.00123948
BY4741	DBVPFG6765	0.296932	0.296932
BY4741	W303a	0.0320153	0.0480229
CEN.PK2-1C	DBVPFG6765	0.000774934	0.00154987
CEN.PK2-1C	W303a	4.28777e-07	2.57266e-06
DBVPG6765	W303a	0.12963	0.155556

## Sheet: CEN.PK2-1C
CEN.PK2-1C	Rep1	Rep2	Rep3	Mean	Std	p-value	p*n
0	0	0	0	0	0	-	-
5	0.197537	0.193718	0.192406	0.194554	0.00266544	6.25603e-05	0.000187681
20	0.283025	0.276923	0.26537	0.275106	0.00896708	0.000353957	0.00106187
50	0.303743	0.313909	0.312028	0.309893	0.00540885	0.000101531	0.000304593

## Sheet: DBVPG6765
DBVPFG6765	Rep1	Rep2	Rep3	Mean	Std	p-value	p*n
0	0.142879	0.134909	0.145532	0.141107	0.00552869	-	-
5	0.52572	0.505451	0.491758	0.507643	0.0170868	0.000245336	0.000736008
20	0.517755	0.530612	0.493884	0.514084	0.018637	0.000340207	0.00102062
50	0.467787	0.469336	0.457299	0.464807	0.00654822	4.59321e-07	1.37796e-06

## Sheet: W303
W303	Rep1	Rep2	Rep3	Mean	Std	p-value	p*n
0	0.383364	0.413837	0.414413	0.403871	0.0177624	-	-
5	0.484891	0.47919	0.487177	0.483752	0.00411366	0.012628	0.0378839
20	0.477642	0.476296	0.473536	0.475825	0.002093	0.018576	0.055728
50	0.408613	0.40849	0.39687	0.404657	0.00674449	0.948076	2.84423
