# Supplementary material for: Overexpression profiling reveals cellular requirements in the context of genetic backgrounds and environments
Source: PLoS Genet. 2023 Apr 28;19(4):e1010732. doi: 10.1371/journal.pgen.1010732 (PMC10171610; doi:10.1371/journal.pgen.1010732)
Supplement: S1 Data — (ZIP) [file pgen.1010732.s025.zip › S1_Data/Fig_3/Fig.3A/Fig.3A_W303.csv]

	0mM_CaCl2_Rep1	0mM_CaCl2_Rep2	0mM_CaCl2_Rep3	5mM_CaCl2_Rep1	5mM_CaCl2_Rep2	5mM_CaCl2_Rep3	20mM_CaCl2_Rep1	20mM_CaCl2_Rep2	20mM_CaCl2_Rep3	50mM_CaCl2_Rep1	50mM_CaCl2_Rep2	50mM_CaCl2_Rep3
1	0.002	-0.006	-0.001	0.002	0	-0.001	-0.004	0	0	0.002	0.002	0.002
2	0.005	-0.004	-0.002	0.001	0.001	-0.001	-0.002	0.001	0	0.001	0.001	-0.001
3	0.008	-0.006	-0.002	0.002	-0.001	0	-0.003	0.001	-0.001	0.001	0.002	0
4	0.006	-0.005	-0.002	0.001	-0.002	0	-0.006	-0.001	-0.003	0.001	-0.001	0
5	0.006	-0.002	-0.003	0.001	0	-0.002	-0.005	-0.001	-0.002	0	0.002	-0.001
6	0.006	-0.008	-0.004	0	-0.001	-0.002	-0.005	-0.001	-0.003	0.001	-0.001	-0.002
7	0.006	-0.009	-0.004	0	-0.002	-0.002	-0.006	-0.003	-0.003	0	-0.001	-0.001
8	0.008	-0.01	-0.004	-0.002	-0.002	-0.002	-0.008	-0.003	-0.003	0	0.001	-0.003
9	0.006	-0.008	-0.005	-0.002	-0.004	-0.003	-0.006	-0.004	-0.003	0	-0.001	-0.002
10	0.008	-0.011	-0.006	-0.003	-0.005	-0.004	-0.008	-0.001	-0.003	-0.001	-0.001	-0.003
11	0.006	-0.01	-0.006	-0.003	-0.004	-0.002	-0.008	-0.002	-0.004	0	-0.002	-0.002
12	0.006	-0.01	-0.006	-0.002	-0.004	-0.003	-0.006	-0.002	-0.004	-0.001	0.003	-0.004
13	0.006	-0.01	-0.006	-0.002	-0.004	-0.004	-0.008	-0.004	-0.003	-0.001	-0.001	-0.002
14	0.009	-0.01	-0.006	-0.002	-0.005	-0.003	-0.008	-0.003	-0.004	-0.002	-0.003	-0.003
15	0.006	-0.006	-0.004	-0.002	-0.003	-0.002	-0.005	-0.002	-0.004	-0.001	0	-0.004
16	0.008	-0.009	-0.005	-0.002	-0.004	-0.003	-0.009	-0.003	-0.003	-0.002	-0.001	-0.003
17	0.008	-0.009	-0.006	-0.002	-0.004	-0.002	-0.006	-0.003	-0.003	-0.002	-0.002	-0.003
18	0.009	-0.011	-0.004	-0.002	-0.004	-0.003	-0.006	-0.002	-0.002	-0.001	-0.001	-0.001
19	0.009	-0.011	-0.006	0	-0.004	-0.003	-0.006	-0.002	-0.002	-0.001	-0.002	-0.003
20	0.009	-0.01	-0.005	-0.001	-0.003	-0.002	-0.004	-0.001	-0.002	-0.002	-0.001	-0.002
21	0.01	-0.01	-0.004	-0.001	-0.003	-0.001	-0.006	-0.002	-0.002	0.001	0	-0.002
22	0.009	-0.009	-0.004	0	-0.003	-0.002	-0.005	-0.002	-0.001	0	0	-0.002
23	0.01	-0.009	-0.005	0.001	-0.001	-0.002	-0.004	-0.001	-0.002	0	0	-0.002
24	0.01	-0.009	-0.004	0.001	-0.002	0	-0.002	-0.001	0	0.001	-0.001	-0.002
25	0.012	-0.008	-0.001	0	-0.002	0.001	-0.003	0.002	0	0.001	0.001	0.001
26	0.01	-0.009	-0.004	0.002	-0.001	0.001	-0.002	0.001	0.001	0.001	0.002	0.003
27	0.01	-0.009	0	0.002	0.001	0.003	0	0	0.001	0.004	0	0.002
28	0.012	-0.008	0	0.004	0.002	0.003	0.001	0.001	0.004	0.002	0.003	0
29	0.012	-0.008	-0.001	0.005	0.001	0.004	0	0.002	0.003	0.003	0.003	0.004
30	0.017	-0.005	-0.001	0.005	0.003	0.004	0.004	0.003	0.005	0.002	0.003	0.001
31	0.015	-0.004	-0.002	0.005	0.004	0.006	0.002	0.003	0.005	0.004	0.003	0.004
32	0.013	-0.004	-0.001	0.006	0.003	0.008	0.003	0.004	0.008	0.005	0.004	0.004
33	0.016	-0.004	0	0.011	0.006	0.008	0.006	0.006	0.008	0.006	0.004	0.006
34	0.016	-0.003	0.002	0.011	0.006	0.011	0.006	0.005	0.009	0.01	0.006	0.004
35	0.015	-0.001	0.002	0.013	0.006	0.012	0.01	0.01	0.012	0.011	0.008	0.006
36	0.017	-0.002	0.002	0.013	0.01	0.015	0.012	0.01	0.013	0.011	0.009	0.009
37	0.017	-0.002	0.002	0.015	0.012	0.018	0.013	0.011	0.015	0.011	0.006	0.011
38	0.018	-0.001	0.005	0.017	0.012	0.016	0.016	0.012	0.015	0.012	0.009	0.01
39	0.022	0.001	0.006	0.016	0.012	0.022	0.017	0.016	0.02	0.012	0.013	0.012
40	0.022	0.002	0.006	0.019	0.016	0.023	0.019	0.018	0.02	0.016	0.012	0.013
41	0.02	0.002	0.01	0.02	0.019	0.024	0.022	0.017	0.024	0.015	0.013	0.016
42	0.025	0.005	0.01	0.024	0.02	0.03	0.025	0.022	0.025	0.019	0.015	0.016
43	0.024	0.005	0.012	0.026	0.023	0.031	0.028	0.023	0.027	0.019	0.016	0.019
44	0.027	0.006	0.013	0.027	0.024	0.033	0.03	0.025	0.032	0.024	0.018	0.022
45	0.028	0.009	0.015	0.03	0.025	0.034	0.032	0.026	0.033	0.024	0.019	0.02
46	0.03	0.01	0.017	0.033	0.032	0.038	0.037	0.03	0.035	0.026	0.022	0.024
47	0.034	0.01	0.017	0.038	0.032	0.046	0.038	0.032	0.039	0.026	0.024	0.027
48	0.035	0.013	0.022	0.038	0.037	0.045	0.044	0.037	0.041	0.028	0.026	0.028
49	0.037	0.015	0.022	0.045	0.039	0.046	0.048	0.038	0.044	0.033	0.027	0.028
50	0.039	0.019	0.026	0.045	0.04	0.054	0.049	0.038	0.048	0.037	0.028	0.035
51	0.04	0.02	0.028	0.052	0.046	0.057	0.055	0.042	0.053	0.039	0.028	0.035
52	0.04	0.03	0.03	0.054	0.047	0.063	0.054	0.046	0.057	0.04	0.035	0.038
53	0.046	0.027	0.034	0.057	0.054	0.068	0.066	0.049	0.061	0.041	0.038	0.041
54	0.048	0.03	0.033	0.063	0.057	0.071	0.064	0.053	0.066	0.045	0.038	0.045
55	0.047	0.031	0.037	0.064	0.06	0.081	0.074	0.057	0.067	0.054	0.038	0.045
56	0.052	0.034	0.045	0.073	0.063	0.081	0.081	0.061	0.078	0.053	0.042	0.048
57	0.056	0.037	0.044	0.078	0.069	0.089	0.088	0.068	0.078	0.056	0.051	0.055
58	0.057	0.035	0.044	0.082	0.074	0.096	0.091	0.07	0.086	0.056	0.048	0.053
59	0.063	0.041	0.049	0.088	0.081	0.099	0.092	0.074	0.093	0.06	0.052	0.066
60	0.064	0.046	0.053	0.093	0.082	0.106	0.105	0.078	0.098	0.069	0.053	0.062
61	0.068	0.048	0.057	0.103	0.091	0.112	0.106	0.091	0.102	0.068	0.063	0.07
62	0.073	0.052	0.064	0.114	0.097	0.121	0.122	0.091	0.109	0.073	0.066	0.074
63	0.076	0.054	0.069	0.117	0.1	0.127	0.132	0.099	0.12	0.077	0.07	0.081
64	0.08	0.061	0.073	0.122	0.113	0.137	0.133	0.104	0.126	0.083	0.07	0.078
65	0.088	0.064	0.074	0.133	0.118	0.147	0.142	0.113	0.129	0.086	0.077	0.085
66	0.086	0.067	0.08	0.147	0.131	0.155	0.15	0.121	0.141	0.092	0.08	0.088
67	0.093	0.073	0.083	0.148	0.137	0.165	0.16	0.121	0.151	0.095	0.084	0.093
68	0.098	0.076	0.093	0.158	0.139	0.176	0.17	0.131	0.157	0.105	0.09	0.1
69	0.106	0.086	0.096	0.166	0.16	0.192	0.183	0.14	0.163	0.11	0.092	0.102
70	0.105	0.086	0.102	0.176	0.16	0.198	0.193	0.146	0.178	0.115	0.096	0.109
71	0.112	0.097	0.104	0.19	0.17	0.218	0.198	0.16	0.189	0.125	0.103	0.122
72	0.118	0.099	0.114	0.204	0.178	0.222	0.22	0.17	0.2	0.131	0.105	0.12
73	0.124	0.105	0.12	0.218	0.19	0.236	0.228	0.178	0.209	0.131	0.115	0.132
74	0.129	0.114	0.128	0.229	0.2	0.252	0.237	0.187	0.223	0.135	0.119	0.139
75	0.139	0.115	0.128	0.24	0.211	0.264	0.264	0.198	0.237	0.151	0.128	0.146
76	0.141	0.121	0.143	0.25	0.222	0.28	0.273	0.204	0.249	0.161	0.134	0.153
77	0.153	0.126	0.148	0.272	0.237	0.294	0.284	0.227	0.266	0.165	0.144	0.162
78	0.157	0.134	0.16	0.28	0.262	0.318	0.302	0.236	0.278	0.168	0.154	0.164
79	0.17	0.149	0.163	0.3	0.271	0.331	0.314	0.248	0.294	0.186	0.156	0.175
80	0.173	0.154	0.173	0.313	0.287	0.347	0.333	0.265	0.316	0.192	0.165	0.187
81	0.183	0.16	0.185	0.332	0.296	0.364	0.347	0.275	0.329	0.204	0.172	0.192
82	0.186	0.165	0.192	0.353	0.317	0.387	0.361	0.295	0.344	0.208	0.183	0.204
83	0.198	0.177	0.2	0.369	0.337	0.4	0.394	0.309	0.362	0.231	0.19	0.219
84	0.209	0.186	0.214	0.391	0.353	0.426	0.411	0.324	0.375	0.229	0.202	0.224
85	0.219	0.197	0.226	0.416	0.374	0.46	0.438	0.347	0.396	0.24	0.213	0.24
86	0.226	0.207	0.236	0.43	0.39	0.462	0.449	0.36	0.417	0.258	0.219	0.249
87	0.24	0.212	0.248	0.46	0.416	0.494	0.484	0.381	0.434	0.27	0.229	0.26
88	0.244	0.237	0.263	0.48	0.43	0.52	0.496	0.398	0.461	0.287	0.242	0.27
89	0.26	0.237	0.266	0.502	0.452	0.536	0.527	0.426	0.483	0.292	0.255	0.278
90	0.274	0.252	0.288	0.534	0.483	0.565	0.547	0.438	0.504	0.304	0.264	0.293
91	0.285	0.259	0.301	0.558	0.509	0.599	0.564	0.473	0.528	0.325	0.281	0.311
92	0.298	0.272	0.309	0.594	0.535	0.625	0.598	0.491	0.553	0.339	0.295	0.317
93	0.308	0.287	0.321	0.605	0.551	0.663	0.626	0.517	0.577	0.367	0.308	0.347
94	0.321	0.301	0.339	0.65	0.579	0.678	0.648	0.533	0.606	0.372	0.325	0.352
95	0.338	0.316	0.354	0.671	0.606	0.73	0.669	0.563	0.634	0.379	0.34	0.366
96	0.349	0.329	0.366	0.698	0.634	0.73	0.718	0.59	0.661	0.409	0.35	0.382
97	0.371	0.347	0.387	0.734	0.677	0.773	0.736	0.611	0.685	0.419	0.36	0.398
98	0.385	0.376	0.412	0.763	0.696	0.812	0.767	0.634	0.717	0.436	0.382	0.418
99	0.402	0.379	0.422	0.792	0.724	0.836	0.801	0.665	0.749	0.449	0.412	0.442
100	0.417	0.403	0.442	0.829	0.753	0.883	0.831	0.693	0.781	0.476	0.429	0.459
101	0.431	0.41	0.465	0.867	0.788	0.918	0.86	0.722	0.823	0.491	0.44	0.475
102	0.461	0.434	0.488	0.89	0.823	0.945	0.894	0.752	0.852	0.524	0.455	0.491
103	0.469	0.446	0.512	0.93	0.858	0.971	0.928	0.781	0.882	0.543	0.476	0.512
104	0.489	0.462	0.526	0.969	0.889	1.012	0.967	0.822	0.914	0.561	0.5	0.539
105	0.523	0.485	0.547	1.011	0.926	1.052	1.003	0.851	0.946	0.579	0.513	0.551
106	0.55	0.516	0.577	1.03	0.971	1.101	1.025	0.883	0.981	0.6	0.531	0.574
107	0.557	0.527	0.587	1.083	1.001	1.113	1.063	0.919	1.01	0.628	0.554	0.607
108	0.577	0.557	0.615	1.122	1.029	1.16	1.103	0.948	1.054	0.649	0.571	0.625
109	0.607	0.587	0.644	1.145	1.078	1.182	1.132	0.983	1.094	0.678	0.604	0.643
110	0.626	0.604	0.676	1.189	1.116	1.226	1.17	1.011	1.126	0.707	0.614	0.664
111	0.663	0.628	0.696	1.228	1.148	1.266	1.206	1.043	1.165	0.721	0.638	0.699
112	0.681	0.661	0.721	1.272	1.186	1.311	1.243	1.075	1.194	0.759	0.665	0.721
113	0.707	0.681	0.751	1.311	1.218	1.346	1.276	1.124	1.23	0.78	0.701	0.758
114	0.743	0.705	0.779	1.363	1.27	1.39	1.348	1.155	1.275	0.804	0.72	0.778
115	0.768	0.739	0.808	1.39	1.305	1.46	1.354	1.192	1.302	0.837	0.746	0.799
116	0.793	0.774	0.841	1.442	1.36	1.48	1.391	1.246	1.353	0.86	0.76	0.843
117	0.821	0.804	0.877	1.485	1.396	1.522	1.456	1.269	1.398	0.887	0.801	0.858
118	0.841	0.826	0.909	1.5	1.434	1.556	1.487	1.315	1.426	0.92	0.817	0.876
119	0.874	0.85	0.941	1.541	1.483	1.584	1.537	1.352	1.479	0.954	0.836	0.911
120	0.918	0.885	0.99	1.553	1.49	1.621	1.571	1.397	1.519	0.979	0.873	0.934
121	0.935	0.909	1.026	1.598	1.529	1.638	1.593	1.421	1.553	1.01	0.895	0.965
122	0.979	0.948	1.059	1.627	1.548	1.658	1.622	1.456	1.577	1.037	0.918	0.99
123	1.015	0.993	1.085	1.643	1.569	1.696	1.658	1.479	1.607	1.068	0.955	1.022
124	1.04	1.032	1.141	1.673	1.609	1.718	1.684	1.513	1.63	1.093	0.996	1.062
125	1.08	1.052	1.172	1.693	1.632	1.751	1.702	1.529	1.653	1.123	1.01	1.078
126	1.122	1.091	1.206	1.719	1.66	1.778	1.724	1.569	1.686	1.172	1.037	1.11
127	1.157	1.142	1.241	1.742	1.686	1.81	1.77	1.588	1.711	1.189	1.07	1.16
128	1.182	1.175	1.28	1.768	1.712	1.833	1.769	1.622	1.734	1.215	1.1	1.171
129	1.226	1.213	1.327	1.803	1.739	1.872	1.807	1.638	1.76	1.262	1.129	1.202
130	1.266	1.259	1.37	1.834	1.777	1.887	1.833	1.667	1.782	1.288	1.158	1.252
131	1.308	1.28	1.407	1.847	1.809	1.911	1.853	1.693	1.802	1.324	1.184	1.268
132	1.347	1.332	1.456	1.87	1.82	1.954	1.869	1.708	1.822	1.346	1.216	1.301
133	1.392	1.371	1.492	1.89	1.857	1.967	1.916	1.738	1.845	1.369	1.257	1.338
134	1.419	1.396	1.533	1.941	1.87	1.998	1.934	1.762	1.874	1.408	1.269	1.357
135	1.442	1.466	1.563	1.94	1.887	2.018	1.943	1.78	1.922	1.434	1.31	1.403
136	1.495	1.463	1.592	1.958	1.915	2.049	1.969	1.796	1.932	1.487	1.334	1.413
137	1.495	1.491	1.62	2	1.947	2.057	1.984	1.809	1.933	1.515	1.379	1.449
138	1.52	1.52	1.644	2.013	1.96	2.109	2.009	1.854	1.951	1.545	1.4	1.484
139	1.559	1.553	1.675	2.025	1.991	2.117	2.024	1.865	1.972	1.584	1.446	1.521
140	1.573	1.591	1.7	2.046	2.005	2.145	2.054	1.879	1.991	1.628	1.471	1.559
141	1.608	1.594	1.727	2.08	2.028	2.169	2.051	1.904	2.018	1.659	1.502	1.6
142	1.623	1.639	1.756	2.088	2.059	2.209	2.092	1.928	2.037	1.693	1.52	1.622
143	1.645	1.639	1.778	2.121	2.073	2.201	2.103	1.942	2.058	1.694	1.574	1.655
144	1.679	1.676	1.798	2.137	2.095	2.236	2.121	1.963	2.069	1.715	1.571	1.688
145	1.713	1.711	1.833	2.146	2.124	2.24	2.158	1.979	2.093	1.741	1.584	1.71
146	1.722	1.745	1.855	2.166	2.131	2.275	2.161	2.001	2.105	1.77	1.616	1.73
147	1.751	1.745	1.887	2.206	2.161	2.291	2.185	2.001	2.133	1.78	1.64	1.758
148	1.773	1.778	1.918	2.205	2.177	2.315	2.197	2.032	2.154	1.805	1.65	1.78
149	1.789	1.798	1.937	2.211	2.185	2.314	2.212	2.047	2.156	1.818	1.69	1.803
150	1.807	1.828	1.973	2.239	2.218	2.339	2.233	2.056	2.166	1.875	1.702	1.811
151	1.843	1.851	1.983	2.263	2.227	2.376	2.235	2.08	2.177	1.889	1.724	1.84
152	1.874	1.874	2.006	2.276	2.25	2.384	2.238	2.094	2.219	1.891	1.748	1.884
153	1.885	1.892	2.031	2.282	2.276	2.402	2.27	2.111	2.213	1.909	1.762	1.915
154	1.909	1.928	2.06	2.3	2.277	2.421	2.279	2.11	2.232	1.933	1.792	1.906
155	1.916	1.935	2.079	2.321	2.311	2.434	2.274	2.137	2.257	1.943	1.816	1.937
156	1.937	1.959	2.111	2.334	2.328	2.451	2.325	2.148	2.246	1.983	1.816	1.958
157	1.957	1.983	2.131	2.352	2.333	2.481	2.299	2.159	2.267	1.977	1.835	1.971
158	1.985	1.996	2.139	2.356	2.347	2.485	2.327	2.173	2.272	1.987	1.871	1.993
159	2.002	2.023	2.17	2.385	2.371	2.516	2.32	2.168	2.294	2.02	1.869	2.027
160	2.018	2.067	2.188	2.393	2.377	2.523	2.364	2.191	2.289	2.031	1.878	2.023
161	2.037	2.052	2.223	2.427	2.395	2.535	2.346	2.198	2.292	2.036	1.904	2.052
162	2.057	2.083	2.23	2.419	2.41	2.551	2.354	2.213	2.304	2.059	1.914	2.071
163	2.072	2.118	2.243	2.43	2.422	2.558	2.386	2.213	2.312	2.078	1.932	2.083
164	2.087	2.143	2.275	2.45	2.443	2.588	2.385	2.204	2.296	2.089	1.941	2.097
165	2.108	2.146	2.294	2.457	2.444	2.591	2.386	2.211	2.325	2.093	1.964	2.112
166	2.111	2.17	2.329	2.452	2.466	2.604	2.387	2.228	2.333	2.118	1.97	2.137
167	2.132	2.182	2.325	2.457	2.468	2.617	2.394	2.227	2.323	2.129	1.986	2.15
168	2.151	2.195	2.348	2.477	2.474	2.611	2.376	2.235	2.34	2.15	1.998	2.156
169	2.172	2.207	2.373	2.483	2.494	2.637	2.398	2.227	2.326	2.156	2.012	2.176
170	2.199	2.225	2.38	2.493	2.5	2.631	2.406	2.249	2.339	2.165	2.024	2.167
171	2.213	2.25	2.41	2.501	2.494	2.654	2.397	2.233	2.347	2.174	2.053	2.211
172	2.21	2.272	2.421	2.496	2.503	2.655	2.405	2.245	2.344	2.183	2.043	2.205
173	2.227	2.272	2.477	2.496	2.517	2.647	2.422	2.226	2.364	2.191	2.06	2.23
174	2.246	2.304	2.463	2.507	2.511	2.656	2.423	2.25	2.342	2.206	2.066	2.245
175	2.256	2.317	2.471	2.507	2.526	2.661	2.422	2.255	2.361	2.21	2.067	2.256
176	2.268	2.34	2.502	2.514	2.529	2.668	2.417	2.268	2.359	2.211	2.082	2.254
177	2.291	2.346	2.516	2.517	2.538	2.663	2.455	2.245	2.357	2.216	2.097	2.256
178	2.292	2.37	2.511	2.525	2.525	2.681	2.426	2.264	2.349	2.218	2.087	2.297
179	2.315	2.381	2.532	2.522	2.54	2.685	2.47	2.27	2.371	2.233	2.087	2.278
180	2.317	2.388	2.57	2.521	2.543	2.678	2.444	2.262	2.388	2.239	2.103	2.297
181	2.339	2.403	2.561	2.523	2.551	2.685	2.475	2.286	2.384	2.23	2.118	2.286
182	2.341	2.413	2.576	2.536	2.561	2.695	2.448	2.289	2.392	2.242	2.119	2.307
183	2.352	2.43	2.601	2.555	2.565	2.708	2.446	2.285	2.392	2.242	2.115	2.313
184	2.355	2.438	2.591	2.566	2.569	2.702	2.46	2.284	2.377	2.256	2.119	2.325
185	2.358	2.451	2.612	2.544	2.565	2.715	2.446	2.298	2.401	2.274	2.132	2.335
186	2.368	2.463	2.611	2.551	2.582	2.706	2.482	2.292	2.398	2.265	2.137	2.336
187	2.385	2.459	2.611	2.565	2.566	2.717	2.482	2.314	2.384	2.264	2.143	2.332
188	2.391	2.466	2.625	2.562	2.573	2.713	2.477	2.311	2.409	2.267	2.141	2.334
189	2.392	2.481	2.63	2.554	2.573	2.722	2.494	2.298	2.431	2.269	2.144	2.357
190	2.397	2.48	2.63	2.569	2.588	2.725	2.487	2.325	2.427	2.275	2.148	2.341
191	2.393	2.488	2.631	2.562	2.59	2.736	2.501	2.332	2.427	2.279	2.166	2.348
192	2.398	2.495	2.642	2.569	2.587	2.728	2.511	2.337	2.438	2.277	2.162	2.329
193	2.42	2.489	2.639	2.57	2.601	2.746	2.526	2.337	2.431	2.275	2.177	2.346
194	2.39	2.493	2.653	2.575	2.597	2.75	2.5	2.366	2.434	2.289	2.161	2.342
195	2.394	2.495	2.635	2.595	2.622	2.763	2.529	2.34	2.444	2.298	2.163	2.341
196	2.421	2.497	2.664	2.595	2.615	2.764	2.529	2.372	2.455	2.288	2.174	2.368
197	2.412	2.499	2.668	2.597	2.634	2.763	2.518	2.35	2.457	2.313	2.182	2.366
198	2.409	2.518	2.659	2.599	2.624	2.764	2.54	2.357	2.471	2.301	2.196	2.37
199	2.421	2.521	2.669	2.611	2.618	2.778	2.522	2.365	2.455	2.335	2.18	2.384
200	2.419	2.516	2.697	2.616	2.634	2.768	2.536	2.378	2.474	2.328	2.194	2.391
201	2.441	2.529	2.682	2.624	2.63	2.775	2.555	2.383	2.472	2.328	2.191	2.378
202	2.422	2.519	2.698	2.634	2.649	2.784	2.561	2.385	2.489	2.332	2.217	2.373
203	2.428	2.544	2.698	2.63	2.64	2.795	2.545	2.383	2.48	2.34	2.202	2.393
204	2.435	2.53	2.691	2.632	2.652	2.813	2.561	2.403	2.472	2.356	2.224	2.403
205	2.439	2.539	2.697	2.631	2.655	2.809	2.581	2.39	2.504	2.349	2.213	2.413
206	2.45	2.553	2.712	2.645	2.674	2.824	2.582	2.413	2.501	2.348	2.235	2.42
207	2.429	2.552	2.718	2.648	2.674	2.815	2.57	2.42	2.494	2.342	2.223	2.419
208	2.457	2.561	2.702	2.649	2.674	2.82	2.538	2.414	2.512	2.358	2.219	2.429
209	2.455	2.574	2.727	2.645	2.67	2.833	2.586	2.414	2.521	2.339	2.239	2.43
210	2.471	2.551	2.725	2.65	2.685	2.819	2.593	2.435	2.515	2.352	2.242	2.409
211	2.466	2.574	2.743	2.662	2.683	2.845	2.624	2.422	2.518	2.357	2.271	2.432
212	2.472	2.566	2.727	2.666	2.683	2.844	2.595	2.423	2.525	2.363	2.246	2.459
213	2.48	2.582	2.737	2.671	2.693	2.845	2.601	2.453	2.522	2.362	2.259	2.431
214	2.464	2.573	2.743	2.678	2.696	2.843	2.674	2.446	2.525	2.38	2.263	2.466
215	2.479	2.588	2.742	2.685	2.712	2.862	2.598	2.464	2.54	2.384	2.262	2.471
216	2.495	2.602	2.753	2.691	2.717	2.852	2.627	2.446	2.544	2.392	2.293	2.46
217	2.495	2.606	2.758	2.696	2.725	2.855	2.587	2.479	2.548	2.39	2.278	2.474
218	2.501	2.624	2.792	2.683	2.726	2.885	2.653	2.459	2.544	2.399	2.3	2.481
219	2.501	2.611	2.765	2.702	2.72	2.881	2.623	2.48	2.567	2.407	2.286	2.48
220	2.502	2.623	2.787	2.702	2.736	2.875	2.624	2.5	2.546	2.409	2.282	2.483
221	2.528	2.624	2.783	2.713	2.736	2.893	2.649	2.457	2.551	2.423	2.315	2.5
222	2.512	2.631	2.797	2.713	2.746	2.882	2.589	2.477	2.566	2.416	2.321	2.515
223	2.528	2.633	2.802	2.719	2.75	2.902	2.654	2.464	2.577	2.416	2.314	2.516
224	2.522	2.635	2.805	2.714	2.755	2.903	2.663	2.487	2.558	2.428	2.313	2.532
225	2.524	2.634	2.809	2.732	2.761	2.91	2.645	2.487	2.568	2.431	2.328	2.522
226	2.538	2.667	2.812	2.721	2.757	2.908	2.676	2.464	2.575	2.438	2.32	2.533
227	2.54	2.654	2.817	2.726	2.768	2.909	2.712	2.504	2.573	2.438	2.323	2.53
228	2.546	2.647	2.827	2.736	2.78	2.914	2.666	2.48	2.574	2.441	2.337	2.541
229	2.545	2.657	2.843	2.746	2.772	2.925	2.661	2.499	2.555	2.449	2.343	2.558
230	2.546	2.671	2.843	2.748	2.775	2.935	2.671	2.499	2.596	2.47	2.359	2.545
231	2.55	2.686	2.829	2.74	2.788	2.936	2.662	2.516	2.588	2.463	2.362	2.56
232	2.557	2.684	2.86	2.751	2.786	2.939	2.691	2.528	2.594	2.481	2.356	2.558
233	2.568	2.676	2.843	2.761	2.792	2.938	2.693	2.526	2.598	2.467	2.374	2.569
234	2.562	2.695	2.863	2.762	2.778	2.953	2.689	2.519	2.593	2.474	2.371	2.582
235	2.562	2.692	2.864	2.757	2.787	2.947	2.682	2.515	2.612	2.487	2.394	2.573
236	2.565	2.688	2.884	2.77	2.791	2.95	2.702	2.523	2.601	2.478	2.383	2.577
237	2.589	2.704	2.869	2.755	2.804	2.965	2.698	2.529	2.604	2.519	2.384	2.608
238	2.572	2.706	2.867	2.761	2.806	2.955	2.698	2.521	2.608	2.501	2.388	2.619
239	2.581	2.715	2.886	2.765	2.805	2.983	2.664	2.545	2.608	2.477	2.395	2.602
240	2.597	2.717	2.895	2.782	2.829	2.971	2.691	2.535	2.632	2.511	2.415	2.61
241	2.576	2.739	2.896	2.776	2.815	2.98	2.691	2.539	2.606	2.51	2.402	2.612
242	2.597	2.733	2.902	2.784	2.831	2.988	2.695	2.543	2.606	2.512	2.406	2.637
243	2.603	2.727	2.91	2.784	2.82	2.983	2.724	2.561	2.619	2.531	2.403	2.604
244	2.602	2.736	2.907	2.797	2.831	2.983	2.726	2.533	2.626	2.497	2.388	2.635
245	2.611	2.736	2.92	2.791	2.83	2.975	2.718	2.54	2.628	2.522	2.41	2.624
