# Supplementary material for: Overexpression profiling reveals cellular requirements in the context of genetic backgrounds and environments
Source: PLoS Genet. 2023 Apr 28;19(4):e1010732. doi: 10.1371/journal.pgen.1010732 (PMC10171610; doi:10.1371/journal.pgen.1010732)
Supplement: S1 Data — (ZIP) [file pgen.1010732.s025.zip › S1_Data/Fig_3/Fig.3F/DBVPG6765_D2-2.csv]

3	3890	D2-2	p_values	q_values	FC
YAL068C	0	0	1.0	1.0
YAL067W-A	3	0	0.01232963066100815	0.014909105536471377	0.0
YAL067C	1	0	0.5158193900772754	0.5696000983745029	0.0
YAL065C	3	0	0.01232963066100815	0.014909105536471377	0.0
YAL064W-B	1	0	0.5158193900772754	0.5696000983745029	0.0
YAL064C-A	0	0	1.0	1.0
YAL064W	1	0	0.5158193900772754	0.5696000983745029	0.0
YAL063C-A	1	1	0.9396740279621789	1.0	0.2946055736065216
YAL063C	0	0	1.0	1.0
YAL062W	1	0	0.5158193900772754	0.5696000983745029	0.0
YAL061W	38	0	6.118210452891666e-29	2.60635765293185e-28	0.0
YAL060W	40	1	2.637641693843435e-29	1.15004377416934e-28	0.0073651393401630415
YAL059W	17	7	7.685794111539901e-08	1.2388173188191136e-07	0.12130817736739129
YAL058W	53	1	6.171265183284834e-39	3.828581021474766e-38	0.005558595728424936
YAL056W	15	0	8.631663407470747e-12	1.6702791472531717e-11	0.0
YAL055W	35	7	4.3132765006414726e-20	1.2966886123988033e-19	0.05892111472130433
YAL054C	1	0	0.5158193900772754	0.5696000983745029	0.0
YAL053W	13	0	2.752971338858274e-10	4.963115413722236e-10	0.0
YAL051W	10	0	5.064609505728478e-08	8.165564695106387e-08	0.0
YAL049C	1	2	1.0	1.0	0.5892111472130432
YAL048C	80	2	8.445249072004462e-58	9.061311084533145e-57	0.0073651393401630415
YAL047C	6	0	5.6723974289452446e-05	7.776390372792395e-05	0.0
YAL046C	69	5	1.5402501577801546e-46	1.2388781339012124e-45	0.021348229971487078
YAL044W-A	0	0	1.0	1.0
YAL044C	0	0	1.0	1.0
YAL043C	20	0	1.5511216042349952e-15	3.674011674610979e-15	0.0
YAL042W	79	4	6.4685741732968644e-55	6.503631131229068e-54	0.014916737904127678
YAL041W	11	1	8.823129154142857e-08	1.4122409063589082e-07	0.02678232487332015
YAL040C	9	13	0.07563815465532484	0.09028539381958763	0.4255413840983091
YAL039C	4	0	0.002011827808911705	0.002540070632063933	0.0
YAL038W	0	0	1.0	1.0
YAL037C-A	24	1	1.954176767858431e-17	5.0578175481340395e-17	0.01227523223360507
YAL037W	83	1	3.909674547434304e-61	4.533173048849734e-60	0.003549464742247249
YAL036C	3	0	0.01232963066100815	0.014909105536471377	0.0
YAL035W	9	0	2.9028892240431037e-07	4.476941788005334e-07	0.0
YAL034W-A	8	0	1.6726090198310646e-06	2.4868599982028057e-06	0.0
YAL034C	15	0	8.631663407470747e-12	1.6702791472531717e-11	0.0
YAL033W	95	0	3.716135544058021e-71	5.807471607031978e-70	0.0
YAL032C	18	9	1.8615956282147375e-07	2.9428357498248914e-07	0.14730278680326084
YAL031C	11	0	8.874385375155185e-09	1.4853489607833954e-08	0.0
YAL030W	1	2	1.0	1.0	0.5892111472130432
YAL029C	1	0	0.5158193900772754	0.5696000983745029	0.0
YAL028W	45	2	6.179024610387018e-32	3.0320452674347898e-31	0.01309358104917874
YAL027W	0	0	1.0	1.0
YAL026C	18	0	4.86285166279901e-14	1.0645702288830267e-13	0.0
YAL025C	94	50	1.4835566434456402e-33	7.728201319253512e-33	0.15670509234389451
YAL024C	3	1	0.057973363631802964	0.06925733573878248	0.09820185786884056
YAL023C	18	0	4.86285166279901e-14	1.0645702288830267e-13	0.0
YAL022C	4	1	0.011745980120783215	0.014586726770594747	0.0736513934016304
YAL021C	17	0	2.728403348561543e-13	5.72457046974733e-13	0.0
YAL020C	162	10	1.0027890248725136e-109	4.004888668084601e-108	0.018185529234970473
YAL019W	14	2	4.131070736567807e-09	7.1301884171673044e-09	0.042086510515217376
YAL018C	26	0	5.161171206029393e-20	1.5036421279571954e-19	0.0
YAL017W	4	0	0.002011827808911705	0.002540070632063933	0.0
YAL016W	29	2	4.033997592021187e-20	1.2146345629169555e-19	0.02031762576596701
YAL015C	20	0	1.5511216042349952e-15	3.674011674610979e-15	0.0
YAL014C	24	0	1.5991032880095708e-18	4.375091821761675e-18	0.0
YAL013W	7	1	7.942138214149133e-05	0.00010797928337960204	0.042086510515217376
YAL012W	8	0	1.6726090198310646e-06	2.4868599982028057e-06	0.0
YAL011W	62	0	9.771339407639486e-47	7.892552378277344e-46	0.0
YAL010C	78	0	1.3977438154625205e-58	1.5399281001388803e-57	0.0
YAL009W	24	0	1.5991032880095708e-18	4.375091821761675e-18	0.0
YAL008W	68	1	4.87155837605532e-50	4.377551909483461e-49	0.00433243490597826
YAL007C	7	0	9.700280251251966e-06	1.391874045033684e-05	0.0
YAL005C	7	9	0.08823298834496361	0.10505753953869269	0.3787785946369564
YAL003W	43	4	1.8455708920007722e-28	7.77004260607353e-28	0.027405169637815967
YAL002W	0	0	1.0	1.0
YAL001C	24	1	1.954176767858431e-17	5.0578175481340395e-17	0.01227523223360507
YAR002W	9	0	2.9028892240431037e-07	4.476941788005334e-07	0.0
YAR002C-A	8	0	1.6726090198310646e-06	2.4868599982028057e-06	0.0
YAR003W	43	1343	4.521728146725332e-68	6.405039057097878e-67	9.201285705896712
YAR007C	32	2	2.4679800068685726e-22	8.064405124716569e-22	0.0184128483504076
YAR008W	31	15	1.8558081194492433e-12	3.734343070312316e-12	0.14255108400315564
YAR009C	11	1	8.823129154142857e-08	1.4122409063589082e-07	0.02678232487332015
YAR010C	13	0	2.752971338858274e-10	4.963115413722236e-10	0.0
YAR014C	15	0	8.631663407470747e-12	1.6702791472531717e-11	0.0
YAR015W	107	0	4.981998325617461e-80	9.77865951215905e-79	0.0
YAR018C	7	0	9.700280251251966e-06	1.391874045033684e-05	0.0
YAR019C	1	0	0.5158193900772754	0.5696000983745029	0.0
YAR020C	12	1	1.5992738396753146e-08	2.6551454538027526e-08	0.02455046446721014
YAR023C	0	0	1.0	1.0
YAR027W	4	1	0.011745980120783215	0.014586726770594747	0.0736513934016304
YAR028W	36	0	1.872501197268628e-27	7.514832090364187e-27	0.0
YAR029W	109	2	3.1716865783692194e-79	6.141538556296761e-78	0.005405606855165534
YAR031W	109	10	6.642366032175285e-71	1.0241353096793583e-69	0.027028034275827673
YAR033W	15	18	0.0037021575587339027	0.004665010543444057	0.353526688327826
YAR035W	0	0	1.0	1.0
YAR035C-A	22	2	5.7767599338990685e-15	1.3477544170325981e-14	0.02678232487332015
YAR042W	1	0	0.5158193900772754	0.5696000983745029	0.0
YAR050W	0	0	1.0	1.0
YAR064W	30	0	5.419535858102072e-23	1.8036892777745958e-22	0.0
YAR066W	79	1	3.551277415361254e-58	3.868067502981547e-57	0.0037291844760319196
YAR068W	47	6	1.5828257110190013e-29	6.991421400975635e-29	0.037609222162534685
YAR071W	0	0	1.0	1.0
YBL111C	0	0	1.0	1.0
YBL108C-A	177	5	4.358307074841155e-126	2.2786021806737713e-124	0.008322191344816996
YBL107C	6	0	5.6723974289452446e-05	7.776390372792395e-05	0.0
YBL106C	13	5	2.305866266965068e-06	3.419555673366711e-06	0.11330983600250832
YBL105C	60	2	5.082969780618263e-43	3.573613595151055e-42	0.009820185786884055
YBL104C	7	1	7.942138214149133e-05	0.00010797928337960204	0.042086510515217376
YBL103C	6	0	5.6723974289452446e-05	7.776390372792395e-05	0.0
YBL102W	9	1	2.669072148064534e-06	3.936864304570181e-06	0.03273395262294685
YBL101C	10	0	5.064609505728478e-08	8.165564695106387e-08	0.0
YBL100W-C	63	1	2.4413732051702167e-46	1.9473422056773807e-45	0.004676278946135265
YBL099W	1	0	0.5158193900772754	0.5696000983745029	0.0
YBL098W	1	1	0.9396740279621789	1.0	0.2946055736065216
YBL097W	3	0	0.01232963066100815	0.014909105536471377	0.0
YBL095W	101	1	1.92321552982739e-74	3.2626585581231026e-73	0.0029168868673913034
YBL093C	24	0	1.5991032880095708e-18	4.375091821761675e-18	0.0
YBL092W	132	9	9.94469027980289e-89	2.363302223105224e-87	0.020086743654990115
YBL091C-A	28	1	2.0963302607338184e-20	6.358647325675206e-20	0.010521627628804344
YBL091C	16	4	5.237944683299441e-09	8.97866464192402e-09	0.0736513934016304
YBL090W	89	3	2.3566453474306801e-63	2.9303335504686597e-62	0.009930524953028822
YBL089W	90	10	4.5787125705236896e-57	4.831591925336099e-56	0.03273395262294685
YBL088C	0	0	1.0	1.0
YBL087C	18	1	5.593286448443585e-13	1.160006864947676e-12	0.016366976311473425
YBL086C	19	0	8.679415256376002e-15	1.9854939196268252e-14	0.0
YBL085W	4	0	0.002011827808911705	0.002540070632063933	0.0
YBL084C	0	0	1.0	1.0
YBL082C	31	3	1.2622290013549312e-20	3.86326715635562e-20	0.02851021680063113
YBL081W	1	0	0.5158193900772754	0.5696000983745029	0.0
YBL080C	42	1	8.68752422275433e-31	4.0130081771132654e-30	0.007014418419202896
YBL079W	0	0	1.0	1.0
YBL078C	62	0	9.771339407639486e-47	7.892552378277344e-46	0.0
YBL076C	18	0	4.86285166279901e-14	1.0645702288830267e-13	0.0
YBL075C	10	0	5.064609505728478e-08	8.165564695106387e-08	0.0
YBL074C	48	24	2.1966878366137263e-18	5.9929562373650566e-18	0.14730278680326087
YBL072C	52	1	3.395358429247951e-38	2.064133861163316e-37	0.005665491800125416
YBL071C-B	188	40	7.842691426554162e-102	2.505739910784055e-100	0.06268203693755779
YBL071W-A	33	0	3.179346081125416e-25	1.1750912154596574e-24	0.0
YBL069W	20	1	1.8274447555712145e-14	4.086172157577782e-14	0.014730278680326083
YBL068W	53	1	6.171265183284834e-39	3.828581021474766e-38	0.005558595728424936
YBL067C	15	6	4.19764509466335e-07	6.458174676139359e-07	0.11784222944260868
YBL066C	0	0	1.0	1.0
YBL064C	77	12	6.747596844124366e-46	5.3524730276633425e-45	0.0459125569256917
YBL063W	15	0	8.631663407470747e-12	1.6702791472531717e-11	0.0
YBL061C	20	11	9.735439880198342e-08	1.5539415695537236e-07	0.16203306548358692
YBL060W	38	4	8.313072083605251e-25	3.0239391241501456e-24	0.031011113011212805
YBL059C-A	7	1	7.942138214149133e-05	0.00010797928337960204	0.042086510515217376
YBL059W	129	2	5.351373641590337e-94	1.4052853795792706e-92	0.004567528272969328
YBL058W	14	0	4.8691057782963975e-11	9.068078798893323e-11	0.0
YBL057C	41	23	1.0508694063145532e-14	2.4030019704632187e-14	0.16526654129146334
YBL056W	44	0	2.15007462561061e-33	1.1079820046493384e-32	0.0
YBL055C	18	0	4.86285166279901e-14	1.0645702288830267e-13	0.0
YBL054W	49	0	4.203875926898635e-37	2.432242500562782e-36	0.0
YBL052C	0	0	1.0	1.0
YBL051C	85	94	6.034677896205573e-15	1.4073573633851683e-14	0.32579910492956515
YBL050W	85	91	1.325698139109283e-15	3.2305466093294436e-15	0.3154012611552173
YBL049W	11	0	8.874385375155185e-09	1.4853489607833954e-08	0.0
YBL047C	0	0	1.0	1.0
YBL046W	17	0	2.728403348561543e-13	5.72457046974733e-13	0.0
YBL045C	45	22	1.5343192774365532e-17	4.0254882137489124e-17	0.14402939154096614
YBL044W	47	7	1.1902046236729062e-28	5.02191253906301e-28	0.04387742585629046
YBL043W	23	1	1.0803486862066703e-16	2.7143229770094194e-16	0.012808937982892246
YBL042C	20	0	1.5511216042349952e-15	3.674011674610979e-15	0.0
YBL041W	38	0	6.118210452891666e-29	2.60635765293185e-28	0.0
YBL040C	18	0	4.86285166279901e-14	1.0645702288830267e-13	0.0
YBL039W-B	124	30	7.834499107793997e-65	1.0282741636468361e-63	0.07127554200157782
YBL039C	3	0	0.01232963066100815	0.014909105536471377	0.0
YBL038W	75	4	5.710470936993828e-52	5.410365462710297e-51	0.015712297259014487
YBL037W	3	0	0.01232963066100815	0.014909105536471377	0.0
YBL036C	52	2	4.15185829346782e-37	2.432242500562782e-36	0.011330983600250833
YBL035C	22	1	5.973767873137165e-16	1.4662884779518494e-15	0.013391162436660074
YBL034C	1	0	0.5158193900772754	0.5696000983745029	0.0
YBL033C	41	0	3.622298437469416e-31	1.6977863336500904e-30	0.0
YBL032W	0	0	1.0	1.0
YBL031W	15	0	8.631663407470747e-12	1.6702791472531717e-11	0.0
YBL030C	9	0	2.9028892240431037e-07	4.476941788005334e-07	0.0
YBL029C-A	51	6	1.9892939925866886e-32	9.888011885363913e-32	0.034659479247826086
YBL029W	11	2	6.06832783693431e-07	9.234970465787038e-07	0.0535646497466403
YBL028C	78	0	1.3977438154625205e-58	1.5399281001388803e-57	0.0
YBL027W	110	1	4.285031702718873e-81	8.707850643935067e-80	0.002678232487332015
YBL026W	31	0	9.76961987896243e-24	3.3563371519661246e-23	0.0
YBL025W	12	0	1.5606386846802204e-09	2.7222423644513034e-09	0.0
YBL024W	48	1	3.1147777769720975e-35	1.7108965611620375e-34	0.006137616116802535
YBL023C	67	6	4.319993592179402e-44	3.1608502733617994e-43	0.026382588681181048
YBL022C	12	0	1.5606386846802204e-09	2.7222423644513034e-09	0.0
YBL021C	40	3	3.137177037170373e-27	1.2555257578821722e-26	0.022095418020489126
YBL020W	10	1	4.859151796943135e-07	7.444054870596689e-07	0.029460557360652166
YBL019W	0	0	1.0	1.0
YBL018C	123	1	1.059759729925052e-90	2.673104476666216e-89	0.002395167265093672
YBL017C	1	0	0.5158193900772754	0.5696000983745029	0.0
YBL016W	0	0	1.0	1.0
YBL015W	0	0	1.0	1.0
YBL014C	1	1	0.9396740279621789	1.0	0.2946055736065216
YBL013W	35	0	1.0364673558689318e-26	4.0247965993262836e-26	0.0
YBL011W	20	4	8.20171865836312e-12	1.615345342611175e-11	0.05892111472130433
YBL010C	26	3	5.690052299872251e-17	1.4390277386352384e-16	0.0339929508007525
YBL009W	14	0	4.8691057782963975e-11	9.068078798893323e-11	0.0
YBL008W-A	54	1	1.1217849181619644e-39	7.097233294113816e-39	0.005455658770491142
YBL008W	4	0	0.002011827808911705	0.002540070632063933	0.0
YBL007C	9	0	2.9028892240431037e-07	4.476941788005334e-07	0.0
YBL006C	13	0	2.752971338858274e-10	4.963115413722236e-10	0.0
YBL005W	6	0	5.6723974289452446e-05	7.776390372792395e-05	0.0
YBL004W	0	0	1.0	1.0
YBL003C	53	2	7.572514580983878e-38	4.5411398702021154e-37	0.011117191456849872
YBL002W	12	3	6.355169210650378e-07	9.656163310554908e-07	0.07365139340163043
YBL001C	16	3	9.616489247653937e-10	1.7132722944007993e-09	0.05523854505122282
YBR001C	1	0	0.5158193900772754	0.5696000983745029	0.0
YBR002C	26	0	5.161171206029393e-20	1.5036421279571954e-19	0.0
YBR003W	42	3	1.0615509143210725e-28	4.48565709644415e-28	0.02104325525760869
YBR004C	59	0	1.6298393314676875e-44	1.2220607555763586e-43	0.0
YBR005W	20	1	1.8274447555712145e-14	4.086172157577782e-14	0.014730278680326083
YBR006W	85	2	1.7066681568469494e-61	2.0195573189355567e-60	0.006931895849565215
YBR007C	15	0	8.631663407470747e-12	1.6702791472531717e-11	0.0
YBR008C	1	0	0.5158193900772754	0.5696000983745029	0.0
YBR009C	35	11	2.8724472573847e-17	7.39787020923395e-17	0.09259032313347823
YBR010W	38	0	6.118210452891666e-29	2.60635765293185e-28	0.0
YBR011C	0	0	1.0	1.0
YBR013C	3	0	0.01232963066100815	0.014909105536471377	0.0
YBR014C	63	2	3.0836547611598574e-45	2.370868787624377e-44	0.00935255789227053
YBR015C	7	2	0.0004008373423879491	0.0005396103829759119	0.08417302103043475
YBR016W	53	81	5.76851545938412e-06	8.441407737129282e-06	0.4502462540024199
YBR017C	1	0	0.5158193900772754	0.5696000983745029	0.0
YBR018C	1	0	0.5158193900772754	0.5696000983745029	0.0
YBR019C	60	0	2.960452151923499e-45	2.2853101108338316e-44	0.0
YBR020W	31	11	1.2805183531911306e-14	2.9142307278204165e-14	0.10453746160231413
YBR021W	34	7	2.1868786505757115e-19	6.307291434032556e-19	0.060654088683695644
YBR022W	26	0	5.161171206029393e-20	1.5036421279571954e-19	0.0
YBR023C	6	0	5.6723974289452446e-05	7.776390372792395e-05	0.0
YBR024W	4	0	0.002011827808911705	0.002540070632063933	0.0
YBR025C	3	0	0.01232963066100815	0.014909105536471377	0.0
YBR026C	0	0	1.0	1.0
YBR028C	1	0	0.5158193900772754	0.5696000983745029	0.0
YBR029C	9	2	1.6131971621799776e-05	2.2867874980766704e-05	0.0654679052458937
YBR030W	54	3	1.5495828861629226e-37	9.263670663537389e-37	0.01636697631147343
YBR031W	18	1	5.593286448443585e-13	1.160006864947676e-12	0.016366976311473425
YBR033W	13	3	1.2738910482539587e-07	2.0160009407012978e-07	0.067985901601505
YBR034C	69	4	1.4916773109146995e-47	1.2307942919756724e-46	0.01707858397718966
YBR035C	113	2	3.519927047736572e-82	7.229678732690366e-81	0.005214257939938436
YBR036C	6	0	5.6723974289452446e-05	7.776390372792395e-05	0.0
YBR037C	1	0	0.5158193900772754	0.5696000983745029	0.0
YBR038W	6	0	5.6723974289452446e-05	7.776390372792395e-05	0.0
YBR039W	36	1	2.436088879168671e-26	9.339964762732685e-26	0.008183488155736713
YBR040W	12	0	1.5606386846802204e-09	2.7222423644513034e-09	0.0
YBR041W	3	2	0.1462216889146883	0.17374399441082078	0.19640371573768112
YBR042C	56	0	2.7218759320662046e-42	1.8882398655383283e-41	0.0
YBR043C	37	3	5.021050005492473e-25	1.8462953057280825e-24	0.023886938400528787
YBR044C	1	0	0.5158193900772754	0.5696000983745029	0.0
YBR045C	3	0	0.01232963066100815	0.014909105536471377	0.0
YBR046C	84	0	5.083542289795879e-63	6.233571792881898e-62	0.0
YBR047W	11	0	8.874385375155185e-09	1.4853489607833954e-08	0.0
YBR048W	28	1	2.0963302607338184e-20	6.358647325675206e-20	0.010521627628804344
YBR049C	10	1	4.859151796943135e-07	7.444054870596689e-07	0.029460557360652166
YBR050C	58	12	2.1150037797966815e-32	1.0503788201736369e-31	0.06095287729790104
YBR052C	19	0	8.679415256376002e-15	1.9854939196268252e-14	0.0
YBR053C	11	0	8.874385375155185e-09	1.4853489607833954e-08	0.0
YBR054W	4	0	0.002011827808911705	0.002540070632063933	0.0
YBR055C	20	1	1.8274447555712145e-14	4.086172157577782e-14	0.014730278680326083
YBR056W	6	0	5.6723974289452446e-05	7.776390372792395e-05	0.0
YBR057C	0	0	1.0	1.0
YBR058C	0	0	1.0	1.0
YBR058C-A	20	0	1.5511216042349952e-15	3.674011674610979e-15	0.0
YBR059C	4	0	0.002011827808911705	0.002540070632063933	0.0
YBR060C	1	1	0.9396740279621789	1.0	0.2946055736065216
YBR061C	24	0	1.5991032880095708e-18	4.375091821761675e-18	0.0
YBR062C	34	4	6.826727907233034e-22	2.1952396732690444e-21	0.03465947924782608
YBR063C	17	0	2.728403348561543e-13	5.72457046974733e-13	0.0
YBR065C	17	2	2.6857222307519512e-11	5.138253010330828e-11	0.03465947924782608
YBR066C	22	2	5.7767599338990685e-15	1.3477544170325981e-14	0.02678232487332015
YBR067C	23	0	8.911629824040321e-18	2.343428583358751e-17	0.0
YBR068C	8	1	1.4603303126217998e-05	2.076745704225512e-05	0.0368256967008152
YBR069C	4	0	0.002011827808911705	0.002540070632063933	0.0
YBR070C	157	15	4.2615566779401897e-101	1.3036283220656399e-99	0.028147029325463854
YBR071W	82	3	3.453221321955785e-58	3.775565745735308e-57	0.010778252692921524
YBR072W	36	10	1.328276804400468e-18	3.7317635086014124e-18	0.08183488155736712
YBR072C-A	18	10	5.271735617513633e-07	8.067523027227488e-07	0.16366976311473425
YBR073W	18	4	2.1075819921004766e-10	3.867486929345833e-10	0.0654679052458937
YBR074W	1	0	0.5158193900772754	0.5696000983745029	0.0
YBR076W	41	13	5.3280073967019065e-20	1.5514617994143121e-19	0.09341152333865321
YBR077C	24	0	1.5991032880095708e-18	4.375091821761675e-18	0.0
YBR078W	4	0	0.002011827808911705	0.002540070632063933	0.0
YBR079C	1	0	0.5158193900772754	0.5696000983745029	0.0
YBR080C	10	2	3.1484443592886983e-06	4.613172868858422e-06	0.05892111472130433
YBR081C	0	0	1.0	1.0
YBR082C	3	0	0.01232963066100815	0.014909105536471377	0.0
YBR083W	10	1	4.859151796943135e-07	7.444054870596689e-07	0.029460557360652166
YBR084W	32	0	1.7620053778460036e-24	6.243556948855432e-24	0.0
YBR084C-A	66	0	1.0660422733427123e-49	9.47574824419465e-49	0.0
YBR085W	4	0	0.002011827808911705	0.002540070632063933	0.0
YBR085C-A	3	0	0.01232963066100815	0.014909105536471377	0.0
YBR086C	0	0	1.0	1.0
YBR087W	0	0	1.0	1.0
YBR088C	89	3	2.3566453474306801e-63	2.9303335504686597e-62	0.009930524953028822
YBR091C	243	168	8.324132587148495e-69	1.1968021627172749e-67	0.2036779274316693
YBR092C	31	2	1.3498929822044452e-21	4.2702060179635665e-21	0.01900681120042075
YBR093C	83	1	3.909674547434304e-61	4.533173048849734e-60	0.003549464742247249
YBR094W	17	1	3.0946837868278516e-12	6.160445295274135e-12	0.01732973962391304
YBR095C	8	0	1.6726090198310646e-06	2.4868599982028057e-06	0.0
YBR096W	101	0	1.359566995100835e-75	2.383801764885641e-74	0.0
YBR097W	19	2	9.216295656292064e-13	1.9052090697101246e-12	0.031011113011212805
YBR098W	4	1	0.011745980120783215	0.014586726770594747	0.0736513934016304
YBR101C	28	1	2.0963302607338184e-20	6.358647325675206e-20	0.010521627628804344
YBR102C	12	2	1.1583218740771021e-07	1.837657682156528e-07	0.04910092893442028
YBR103W	10	0	5.064609505728478e-08	8.165564695106387e-08	0.0
YBR104W	20	0	1.5511216042349952e-15	3.674011674610979e-15	0.0
YBR105C	20	0	1.5511216042349952e-15	3.674011674610979e-15	0.0
YBR106W	45	42	2.666931665333779e-10	4.890792094175562e-10	0.27496520203275354
YBR107C	12	2	1.1583218740771021e-07	1.837657682156528e-07	0.04910092893442028
YBR108W	6	0	5.6723974289452446e-05	7.776390372792395e-05	0.0
YBR109C	48	20275	0.0	0.0	124.4401667681714
YBR110W	11	0	8.874385375155185e-09	1.4853489607833954e-08	0.0
YBR111C	9	1	2.669072148064534e-06	3.936864304570181e-06	0.03273395262294685
YBR111W-A	219	9	1.0663037347936983e-152	9.018107027644939e-151	0.012107078367391302
YBR112C	4	2	0.037657743390196466	0.045203440249847605	0.1473027868032608
YBR114W	4	0	0.002011827808911705	0.002540070632063933	0.0
YBR115C	0	0	1.0	1.0
YBR117C	20	0	1.5511216042349952e-15	3.674011674610979e-15	0.0
YBR118W	4	0	0.002011827808911705	0.002540070632063933	0.0
YBR119W	54	0	8.260552229926048e-41	5.466793541346916e-40	0.0
YBR120C	10	0	5.064609505728478e-08	8.165564695106387e-08	0.0
YBR121C	16	1	1.7121831089614197e-11	3.285540560439481e-11	0.0184128483504076
YBR122C	0	0	1.0	1.0
YBR123C	46	1	9.440958032389836e-34	4.931421402749678e-33	0.006404468991446123
YBR125C	75	0	2.3200457330589668e-56	2.4040690109589403e-55	0.0
YBR126C	0	0	1.0	1.0
YBR127C	0	0	1.0	1.0
YBR128C	47	1	1.7147220739720223e-34	9.199036051691326e-34	0.006268203693755779
YBR129C	22	5	1.8049774478773517e-12	3.6371497206526456e-12	0.06695581218330038
YBR130C	68	9	4.900682367864777e-42	3.3834122806230894e-41	0.03899191415380434
YBR131W	23	0	8.911629824040321e-18	2.343428583358751e-17	0.0
YBR132C	17	5	5.0728112407709726e-09	8.705979542128875e-09	0.0866486981195652
YBR133C	20	0	1.5511216042349952e-15	3.674011674610979e-15	0.0
YBR135W	49	6	5.624403773419197e-31	2.6212273987790765e-30	0.03607415187018633
YBR136W	3	2	0.1462216889146883	0.17374399441082078	0.19640371573768112
YBR137W	116	2	2.1405831217530555e-84	4.628005087669858e-83	0.005079406441491753
YBR138C	42	17	2.8369321241247132e-18	7.735987029796692e-18	0.11924511312644925
YBR139W	98	22	9.723343095002738e-53	9.38237351331556e-52	0.0661359450953416
YBR140C	0	0	1.0	1.0
YBR141C	29	3	3.6689367895219775e-19	1.0513231428271496e-18	0.03047643864895052
YBR142W	44	6	2.3395301393405463e-27	9.38259262994943e-27	0.04017348730998023
YBR143C	4	1	0.011745980120783215	0.014586726770594747	0.0736513934016304
YBR145W	20	3	1.2920346988819575e-12	2.6537469833107635e-12	0.04419083604097825
YBR146W	201	29	3.969752877474532e-120	1.8867808924261186e-118	0.04250528176412502
YBR147W	7	0	9.700280251251966e-06	1.391874045033684e-05	0.0
YBR148W	1	0	0.5158193900772754	0.5696000983745029	0.0
YBR149W	26	0	5.161171206029393e-20	1.5036421279571954e-19	0.0
YBR150C	8	0	1.6726090198310646e-06	2.4868599982028057e-06	0.0
YBR151W	43	1	1.5770079919910424e-31	7.538963393134235e-31	0.006851292409453992
YBR152W	159	4	6.52644198607813e-114	2.7396764862726515e-112	0.007411460971233249
YBR153W	57	2	8.378778371687704e-41	5.507011933208684e-40	0.010337037670404269
YBR154C	38	0	6.118210452891666e-29	2.60635765293185e-28	0.0
YBR155W	77	5	2.054491809743452e-52	1.9561891387143368e-51	0.019130232052371538
YBR156C	19	0	8.679415256376002e-15	1.9854939196268252e-14	0.0
YBR157C	45	0	3.89490695684351e-34	2.0625791812897812e-33	0.0
YBR158W	10	0	5.064609505728478e-08	8.165564695106387e-08	0.0
YBR159W	13	6	7.675083974979966e-06	1.1217130353268052e-05	0.13597180320301
YBR160W	15	2	7.739467996766233e-10	1.3818590639367465e-09	0.03928074314753622
YBR161W	47	4	2.173048158738675e-31	1.0362520697268757e-30	0.025072814775023117
YBR162C	73	3	1.5101752623151153e-51	1.4144980347840761e-50	0.012107078367391302
YBR162W-A	30	1	6.874676841518951e-22	2.1952396732690444e-21	0.009820185786884055
YBR163W	28	1	2.0963302607338184e-20	6.358647325675206e-20	0.010521627628804344
YBR164C	8	0	1.6726090198310646e-06	2.4868599982028057e-06	0.0
YBR165W	53	0	4.551812070324122e-40	2.9118432943753085e-39	0.0
YBR166C	4	1	0.011745980120783215	0.014586726770594747	0.0736513934016304
YBR167C	57	1	6.741923530287494e-42	4.5993834190609e-41	0.005168518835202134
YBR168W	16	2	1.4441369678618876e-10	2.6679189534769403e-10	0.0368256967008152
YBR169C	36	0	1.872501197268628e-27	7.514832090364187e-27	0.0
YBR170C	24	18	2.8755650864735753e-07	4.476941788005334e-07	0.22095418020489127
YBR171W	6	2	0.00191663504496742	0.002538007861756305	0.09820185786884056
YBR172C	20	1	1.8274447555712145e-14	4.086172157577782e-14	0.014730278680326083
YBR173C	42	7	4.575900265185403e-25	1.6869232323770034e-24	0.04910092893442028
YBR175W	1	0	0.5158193900772754	0.5696000983745029	0.0
YBR176W	56	2	4.5940993107600434e-40	2.9258765377830575e-39	0.010521627628804344
YBR177C	6	0	5.6723974289452446e-05	7.776390372792395e-05	0.0
YBR179C	14	0	4.8691057782963975e-11	9.068078798893323e-11	0.0
YBR180W	10	0	5.064609505728478e-08	8.165564695106387e-08	0.0
YBR181C	9	3	7.116708030808044e-05	9.735534701516902e-05	0.09820185786884056
YBR182C	18	1	5.593286448443585e-13	1.160006864947676e-12	0.016366976311473425
YBR182C-A	0	0	1.0	1.0
YBR183W	28	24	2.1940547892768058e-07	3.4664860145964037e-07	0.2525190630913043
YBR184W	8	0	1.6726090198310646e-06	2.4868599982028057e-06	0.0
YBR185C	31	5	7.441584274934468e-19	2.0988990272264897e-18	0.04751702800105188
YBR186W	11	3	3.1240909074148107e-06	4.59505033466562e-06	0.08034697461996046
YBR187W	312	234198	0.0	0.0	221.1411414342954
YBR188C	53	1	6.171265183284834e-39	3.828581021474766e-38	0.005558595728424936
YBR189W	89	1	1.4303070226587828e-65	1.90851408058252e-64	0.00331017498434294
YBR191W	63	2	3.0836547611598574e-45	2.370868787624377e-44	0.00935255789227053
YBR192W	26	6	1.5715430268327715e-14	3.569488130851212e-14	0.067985901601505
YBR193C	12	0	1.5606386846802204e-09	2.7222423644513034e-09	0.0
YBR194W	20	0	1.5511216042349952e-15	3.674011674610979e-15	0.0
YBR195C	1	0	0.5158193900772754	0.5696000983745029	0.0
YBR196C	1	0	0.5158193900772754	0.5696000983745029	0.0
YBR196C-A	48	0	2.3185857557933976e-36	1.3111294672141428e-35	0.0
YBR196C-B	1	0	0.5158193900772754	0.5696000983745029	0.0
YBR197C	38	0	6.118210452891666e-29	2.60635765293185e-28	0.0
YBR198C	14	0	4.8691057782963975e-11	9.068078798893323e-11	0.0
YBR199W	59	1	2.229691025287009e-43	1.6028691358031987e-42	0.0049933148068901975
YBR200W	35	5	9.868013166477638e-22	3.147584232967992e-21	0.042086510515217376
YBR200W-A	45	13	1.0877484949845102e-22	3.601405638834725e-22	0.08510827681966182
YBR201W	36	3	2.7228881931433924e-24	9.601060698202114e-24	0.02455046446721014
YBR201C-A	11	0	8.874385375155185e-09	1.4853489607833954e-08	0.0
YBR202W	11	2	6.06832783693431e-07	9.234970465787038e-07	0.0535646497466403
YBR203W	29	4	2.8964749650860107e-18	7.887134244417448e-18	0.04063525153193402
YBR204C	8	0	1.6726090198310646e-06	2.4868599982028057e-06	0.0
YBR205W	59	0	1.6298393314676875e-44	1.2220607555763586e-43	0.0
YBR207W	90	0	1.8532508382250372e-67	2.562030185248122e-66	0.0
YBR208C	0	0	1.0	1.0
YBR210W	0	0	1.0	1.0
YBR211C	4	0	0.002011827808911705	0.002540070632063933	0.0
YBR212W	16	1	1.7121831089614197e-11	3.285540560439481e-11	0.0184128483504076
YBR213W	1	0	0.5158193900772754	0.5696000983745029	0.0
YBR214W	12	1	1.5992738396753146e-08	2.6551454538027526e-08	0.02455046446721014
YBR215W	18	1	5.593286448443585e-13	1.160006864947676e-12	0.016366976311473425
YBR216C	46	0	7.057367992511028e-35	3.818148948723511e-34	0.0
YBR217W	31	3	1.2622290013549312e-20	3.86326715635562e-20	0.02851021680063113
YBR218C	6	0	5.6723974289452446e-05	7.776390372792395e-05	0.0
YBR221C	6	0	5.6723974289452446e-05	7.776390372792395e-05	0.0
YBR221W-A	30	1	6.874676841518951e-22	2.1952396732690444e-21	0.009820185786884055
YBR222C	23	0	8.911629824040321e-18	2.343428583358751e-17	0.0
YBR223C	17	4	1.055719534275605e-09	1.8733239869234817e-09	0.06931895849565216
YBR225W	15	0	8.631663407470747e-12	1.6702791472531717e-11	0.0
YBR227C	60	0	2.960452151923499e-45	2.2853101108338316e-44	0.0
YBR228W	70	3	2.467386284010412e-49	2.163100384046323e-48	0.012625953154565215
YBR229C	6	6	0.05655574721679075	0.06778910009248929	0.29460557360652173
YBR230C	0	0	1.0	1.0
YBR230W-A	41	3	5.77215305553046e-28	2.3677355365446274e-27	0.02155650538584305
YBR231C	33	0	3.179346081125416e-25	1.1750912154596574e-24	0.0
YBR233W	22	0	4.970746891538026e-17	1.2621088465004498e-16	0.0
YBR233W-A	84	3	1.1542672662618308e-59	1.3144932768855028e-58	0.010521627628804346
YBR234C	120	0	1.2248516881363656e-89	2.997498748286059e-88	0.0
YBR235W	16	1	1.7121831089614197e-11	3.285540560439481e-11	0.0184128483504076
YBR236C	37	0	3.384136240753744e-28	1.3941380745397408e-27	0.0
YBR237W	81	1	1.178192791901942e-59	1.3311958244063003e-58	0.0036371058469940945
YBR238C	7	3	0.0014412751339099531	0.001915593550985935	0.12625953154565214
YBR239C	9	0	2.9028892240431037e-07	4.476941788005334e-07	0.0
YBR240C	0	0	1.0	1.0
YBR241C	1	0	0.5158193900772754	0.5696000983745029	0.0
YBR242W	13	0	2.752971338858274e-10	4.963115413722236e-10	0.0
YBR243C	11	2	6.06832783693431e-07	9.234970465787038e-07	0.0535646497466403
YBR244W	199	10	6.447370816601421e-137	4.362215243091149e-135	0.014804300181232244
YBR245C	20	1	1.8274447555712145e-14	4.086172157577782e-14	0.014730278680326083
YBR246W	76	1	5.8792206430357535e-56	6.0269871511762245e-55	0.0038763891264016006
YBR247C	115	0	6.076874411006731e-86	1.3598484333735294e-84	0.0
YBR248C	35	2	1.5056473532450553e-24	5.4288262874685345e-24	0.016834604206086953
YBR249C	26	1	6.397787824557061e-19	1.808043134104553e-18	0.011330983600250833
YBR250W	32	0	1.7620053778460036e-24	6.243556948855432e-24	0.0
YBR251W	313	6	2.6605117398492426e-225	4.135298112398107e-223	0.005647391187345464
YBR252W	26	0	5.161171206029393e-20	1.5036421279571954e-19	0.0
YBR253W	26	2	6.566392129449287e-18	1.7646411746010678e-17	0.022661967200501665
YBR254C	20	1	1.8274447555712145e-14	4.086172157577782e-14	0.014730278680326083
YBR255W	20	2	1.7019672126701053e-13	3.6427292296485957e-13	0.029460557360652166
YBR255C-A	7	2	0.0004008373423879491	0.0005396103829759119	0.08417302103043475
YBR256C	28	2	2.2037847395642204e-19	6.340153095164498e-19	0.021043255257608688
YBR257W	399	2	2.4181463278168542e-293	5.5627038125098914e-291	0.0014767196672006097
YBR258C	0	1	1.0	1.0
YBR259W	19	0	8.679415256376002e-15	1.9854939196268252e-14	0.0
YBR260C	15	0	8.631663407470747e-12	1.6702791472531717e-11	0.0
YBR261C	43	6	1.2332660460990988e-26	4.772888984600214e-26	0.04110775445672396
YBR262C	176	10	5.2234574252298857e-120	2.46230357807353e-118	0.016738953045825095
YBR263W	22	3	4.61370488612942e-14	1.0276303950476489e-13	0.04017348730998023
YBR264C	9	2	1.6131971621799776e-05	2.2867874980766704e-05	0.0654679052458937
YBR265W	43	6	1.2332660460990988e-26	4.772888984600214e-26	0.04110775445672396
YBR267W	13	2	2.194174612951164e-08	3.622939477198434e-08	0.04532393440100333
YBR268W	65	2	1.0257616419008983e-46	8.27370996153165e-46	0.009064786880200666
YBR269C	37	4	4.4585062686700575e-24	1.5615633100561205e-23	0.031849251200705045
YBR270C	42	0	6.556799505330311e-32	3.187502447603941e-31	0.0
YBR271W	7	0	9.700280251251966e-06	1.391874045033684e-05	0.0
YBR272C	44	21	2.0055719186126315e-17	5.188503870418913e-17	0.14060720558493078
YBR273C	8	0	1.6726090198310646e-06	2.4868599982028057e-06	0.0
YBR274W	24	9	3.150045318580589e-11	6.016576096697764e-11	0.11047709010244564
YBR275C	0	0	1.0	1.0
YBR276C	11	0	8.874385375155185e-09	1.4853489607833954e-08	0.0
YBR278W	33	0	3.179346081125416e-25	1.1750912154596574e-24	0.0
YBR279W	24	34	0.0012538623252325643	0.0016699773581316528	0.41735789594257244
YBR280C	24	1	1.954176767858431e-17	5.0578175481340395e-17	0.01227523223360507
YBR281C	20	0	1.5511216042349952e-15	3.674011674610979e-15	0.0
YBR282W	70	0	1.1650607652707665e-52	1.1148526557524423e-51	0.0
YBR283C	113	2	3.519927047736572e-82	7.229678732690366e-81	0.005214257939938436
YBR284W	10	6	0.00047641515588919283	0.0006367333398835111	0.176763344163913
YBR285W	0	0	1.0	1.0
YBR286W	24	0	1.5991032880095708e-18	4.375091821761675e-18	0.0
YBR287W	42	3	1.0615509143210725e-28	4.48565709644415e-28	0.02104325525760869
YBR288C	46	6	8.380656240857398e-29	3.5596125584321192e-28	0.038426813948676745
YBR289W	30	0	5.419535858102072e-23	1.8036892777745958e-22	0.0
YBR290W	77	7	1.9615355161572853e-50	1.7963042600988133e-49	0.026782324873320152
YBR291C	12	1	1.5992738396753146e-08	2.6551454538027526e-08	0.02455046446721014
YBR293W	3	0	0.01232963066100815	0.014909105536471377	0.0
YBR294W	4	1	0.011745980120783215	0.014586726770594747	0.0736513934016304
YBR295W	7	0	9.700280251251966e-06	1.391874045033684e-05	0.0
YBR296C	49	0	4.203875926898635e-37	2.432242500562782e-36	0.0
YBR296C-A	24	0	1.5991032880095708e-18	4.375091821761675e-18	0.0
YBR297W	17	12	1.1588171224049316e-05	1.660278343535317e-05	0.20795687548695652
YBR298C	13	0	2.752971338858274e-10	4.963115413722236e-10	0.0
YBR298C-A	17	5	5.0728112407709726e-09	8.705979542128875e-09	0.0866486981195652
YBR299W	10	0	5.064609505728478e-08	8.165564695106387e-08	0.0
YBR301W	16	0	1.53325638308458e-12	3.095035963186879e-12	0.0
YBR302C	0	0	1.0	1.0
YCL073C	1	0	0.5158193900772754	0.5696000983745029	0.0
YCL069W	1	1	0.9396740279621789	1.0	0.2946055736065216
YCL068C	325	12	1.553487109768838e-227	2.707304354024421e-225	0.010877744256240801
YCL067C	101	5	4.5482826588453785e-70	6.829549235253204e-69	0.014584434336956519
YCL066W	24	3	1.6278501066725494e-15	3.830509805022026e-15	0.036825696700815216
YCL064C	1	1	0.9396740279621789	1.0	0.2946055736065216
YCL063W	14	0	4.8691057782963975e-11	9.068078798893323e-11	0.0
YCL061C	18	0	4.86285166279901e-14	1.0645702288830267e-13	0.0
YCL059C	270	39	6.31561437133586e-161	6.156118347381785e-159	0.04255413840983091
YCL058W-A	17	10	1.9980512326196564e-06	2.966131295507394e-06	0.1732973962391304
YCL057C-A	115	15	1.313078877983275e-70	1.9924845982273915e-69	0.03842681394867674
YCL057W	23	2	1.0622245962400772e-15	2.5895945964292853e-15	0.025617875965784492
YCL056C	4	0	0.002011827808911705	0.002540070632063933	0.0
YCL055W	15	3	4.9462606548666605e-09	8.506562507816437e-09	0.05892111472130434
YCL054W	15	4	2.5701523051218515e-08	4.226750330785178e-08	0.07856148629507244
YCL052C	69	2	1.1351727868785739e-49	1.0074658483547342e-48	0.00853929198859483
YCL051W	36	0	1.872501197268628e-27	7.514832090364187e-27	0.0
YCL050C	62	0	9.771339407639486e-47	7.892552378277344e-46	0.0
YCL049C	13	0	2.752971338858274e-10	4.963115413722236e-10	0.0
YCL048W-A	26	0	5.161171206029393e-20	1.5036421279571954e-19	0.0
YCL048W	1	0	0.5158193900772754	0.5696000983745029	0.0
YCL047C	77	0	7.680969704505036e-58	8.256683508524947e-57	0.0
YCL045C	32	18	1.1406999275985325e-11	2.2043566141193416e-11	0.16571563515366844
YCL044C	11	0	8.874385375155185e-09	1.4853489607833954e-08	0.0
YCL043C	0	0	1.0	1.0
YCL039W	16	0	1.53325638308458e-12	3.095035963186879e-12	0.0
YCL038C	30	0	5.419535858102072e-23	1.8036892777745958e-22	0.0
YCL037C	8	2	8.130776328123338e-05	0.00011028324212980499	0.0736513934016304
YCL036W	22	2	5.7767599338990685e-15	1.3477544170325981e-14	0.02678232487332015
YCL035C	17	0	2.728403348561543e-13	5.72457046974733e-13	0.0
YCL034W	6	0	5.6723974289452446e-05	7.776390372792395e-05	0.0
YCL033C	1	0	0.5158193900772754	0.5696000983745029	0.0
YCL032W	6	1	0.0004279158985597511	0.0005725789512836502	0.04910092893442028
YCL031C	16	7	3.294455517282618e-07	5.076745359027958e-07	0.12888993845285324
YCL030C	40	4	2.880795664047883e-26	1.101559565421501e-25	0.029460557360652166
YCL029C	1	0	0.5158193900772754	0.5696000983745029	0.0
YCL028W	10	0	5.064609505728478e-08	8.165564695106387e-08	0.0
YCL027W	26	3	5.690052299872251e-17	1.4390277386352384e-16	0.0339929508007525
YCL026C-B	48	2	3.75105351603967e-34	1.999287189132914e-33	0.01227523223360507
YCL026C-A	0	0	1.0	1.0
YCL025C	9	0	2.9028892240431037e-07	4.476941788005334e-07	0.0
YCL024W	0	0	1.0	1.0
YCL021W-A	0	0	1.0	1.0
YCL018W	4	1	0.011745980120783215	0.014586726770594747	0.0736513934016304
YCL017C	0	0	1.0	1.0
YCL016C	60	7	4.765209565957419e-38	2.884707390928539e-37	0.03437065025409419
YCL014W	0	0	1.0	1.0
YCL012C	0	0	1.0	1.0
YCL011C	4	0	0.002011827808911705	0.002540070632063933	0.0
YCL010C	46	12	4.659780820948298e-24	1.630072962364578e-23	0.07685362789735349
YCL009C	51	0	1.3827961680130297e-38	8.478103158041507e-38	0.0
YCL008C	38	0	6.118210452891666e-29	2.60635765293185e-28	0.0
YCL005W-A	154	0	9.235148439491778e-115	4.023586263296759e-113	0.0
YCL005W	56	0	2.7218759320662046e-42	1.8882398655383283e-41	0.0
YCL004W	189	6	7.702140861790068e-134	4.867583746830184e-132	0.009352557892270531
YCL002C	29	1	3.795868005600225e-21	1.1768213962375686e-20	0.010158812882983505
YCL001W	19	2	9.216295656292064e-13	1.9052090697101246e-12	0.031011113011212805
YCL001W-A	9	7	0.0037628990982249886	0.004738435015084718	0.22913766836062796
YCL001W-B	4	1	0.011745980120783215	0.014586726770594747	0.0736513934016304
YCR002C	4	0	0.002011827808911705	0.002540070632063933	0.0
YCR003W	10	4	5.69697950696156e-05	7.800792653460937e-05	0.11784222944260866
YCR004C	20	31	0.008372504179154722	0.010510864775009562	0.4566386390901086
YCR005C	1	0	0.5158193900772754	0.5696000983745029	0.0
YCR007C	1	0	0.5158193900772754	0.5696000983745029	0.0
YCR008W	4	356	2.1416763245584615e-22	7.0261155405223685e-22	26.219896050980427
YCR009C	64	2	5.62411524298298e-46	4.467442922982751e-45	0.0092064241752038
YCR010C	71	5	5.2425998569502766e-48	4.3632694323185296e-47	0.020746871380740963
YCR011C	15	1	9.471608929888374e-11	1.7548718735756455e-10	0.01964037157376811
YCR012W	20	0	1.5511216042349952e-15	3.674011674610979e-15	0.0
YCR014C	93	40	6.453026506466154e-38	3.894161116336501e-37	0.12671207466947168
YCR015C	29	0	3.0079788571660596e-22	9.72940742832509e-22	0.0
YCR016W	3	0	0.01232963066100815	0.014909105536471377	0.0
YCR017C	9	5	0.0007051794422044684	0.0009413850910208676	0.16366976311473425
YCR018C	0	0	1.0	1.0
YCR019W	0	0	1.0	1.0
YCR020C	53	0	4.551812070324122e-40	2.9118432943753085e-39	0.0
YCR020C-A	13	7	2.2411813493234763e-05	3.175421024872952e-05	0.15863377040351168
YCR020W-B	9	0	2.9028892240431037e-07	4.476941788005334e-07	0.0
YCR021C	32	0	1.7620053778460036e-24	6.243556948855432e-24	0.0
YCR023C	13	0	2.752971338858274e-10	4.963115413722236e-10	0.0
YCR024C	1	0	0.5158193900772754	0.5696000983745029	0.0
YCR024C-B	84	0	5.083542289795879e-63	6.233571792881898e-62	0.0
YCR024C-A	17	5	5.0728112407709726e-09	8.705979542128875e-09	0.0866486981195652
YCR026C	1	0	0.5158193900772754	0.5696000983745029	0.0
YCR027C	0	0	1.0	1.0
YCR028C	0	0	1.0	1.0
YCR028C-A	78	20	2.3084045589585265e-40	1.5034693792265556e-39	0.07553989066833888
YCR030C	43	1	1.5770079919910424e-31	7.538963393134235e-31	0.006851292409453992
YCR031C	49	3	7.477848828844125e-34	3.930997131141002e-33	0.018037075935093166
YCR032W	0	0	1.0	1.0
YCR033W	16	0	1.53325638308458e-12	3.095035963186879e-12	0.0
YCR034W	9	0	2.9028892240431037e-07	4.476941788005334e-07	0.0
YCR035C	16	1	1.7121831089614197e-11	3.285540560439481e-11	0.0184128483504076
YCR036W	60	1	4.0554135589437613e-44	2.9710424684694994e-43	0.004910092893442027
YCR037C	8	0	1.6726090198310646e-06	2.4868599982028057e-06	0.0
YCR040W	0	0	1.0	1.0
YCR042C	1	0	0.5158193900772754	0.5696000983745029	0.0
YCR043C	14	0	4.8691057782963975e-11	9.068078798893323e-11	0.0
YCR044C	7	0	9.700280251251966e-06	1.391874045033684e-05	0.0
YCR045C	98	4	6.443616246109816e-69	9.287528078039488e-68	0.012024717290062109
YCR046C	0	1	1.0	1.0
YCR047C	24	2	1.951167841485294e-16	4.842972057135057e-16	0.02455046446721014
YCR048W	0	0	1.0	1.0
YCR050C	0	0	1.0	1.0
YCR051W	0	0	1.0	1.0
YCR052W	6	3	0.00606077199578284	0.007610371123962253	0.14730278680326087
YCR053W	101	2	2.577034928755369e-73	4.222372614037643e-72	0.005833773734782607
YCR054C	90	12	3.022591593986817e-55	3.0657714739009147e-54	0.039280743147536226
YCR057C	9	0	2.9028892240431037e-07	4.476941788005334e-07	0.0
YCR059C	7	4	0.004048951713683617	0.005091957425190133	0.1683460420608695
YCR060W	7	0	9.700280251251966e-06	1.391874045033684e-05	0.0
YCR061W	8	0	1.6726090198310646e-06	2.4868599982028057e-06	0.0
YCR063W	52	2	4.15185829346782e-37	2.432242500562782e-36	0.011330983600250833
YCR065W	72	6	9.495421323462899e-48	7.846001153913094e-47	0.02455046446721014
YCR066W	9	6	0.0017329608256792253	0.0023016761451457794	0.19640371573768112
YCR067C	6	2	0.00191663504496742	0.002538007861756305	0.09820185786884056
YCR068W	13	0	2.752971338858274e-10	4.963115413722236e-10	0.0
YCR069W	20	0	1.5511216042349952e-15	3.674011674610979e-15	0.0
YCR071C	30	1	6.874676841518951e-22	2.1952396732690444e-21	0.009820185786884055
YCR072C	26	2	6.566392129449287e-18	1.7646411746010678e-17	0.022661967200501665
YCR073C	38	2	9.167792437644703e-27	3.601364365361659e-26	0.015505556505606402
YCR073W-A	6	0	5.6723974289452446e-05	7.776390372792395e-05	0.0
YCR075C	23	2	1.0622245962400772e-15	2.5895945964292853e-15	0.025617875965784492
YCR075W-A	42	20	1.0635461138850571e-16	2.6850104042813713e-16	0.14028836838405792
YCR076C	199	25	2.9643474514252305e-122	1.4824314950562175e-120	0.03701075045308062
YCR077C	48	6	2.9855334853950923e-30	1.3530183667854354e-29	0.036825696700815216
YCR079W	14	0	4.8691057782963975e-11	9.068078798893323e-11	0.0
YCR081W	11	10	0.002903183882264668	0.0036622527981803256	0.2678232487332015
YCR082W	0	0	1.0	1.0
YCR083W	13	0	2.752971338858274e-10	4.963115413722236e-10	0.0
YCR084C	0	0	1.0	1.0
YCR086W	6	0	5.6723974289452446e-05	7.776390372792395e-05	0.0
YCR087C-A	24	0	1.5991032880095708e-18	4.375091821761675e-18	0.0
YCR088W	1	0	0.5158193900772754	0.5696000983745029	0.0
YCR089W	1	0	0.5158193900772754	0.5696000983745029	0.0
YCR090C	36	2	2.749891114990408e-25	1.0262572227326303e-24	0.016366976311473425
YCR091W	8	1	1.4603303126217998e-05	2.076745704225512e-05	0.0368256967008152
YCR092C	10	6	0.00047641515588919283	0.0006367333398835111	0.176763344163913
YCR093W	3	0	0.01232963066100815	0.014909105536471377	0.0
YCR094W	134	4	1.8157733095348226e-95	4.949057963570979e-94	0.008794196227060347
YCR095C	53	11	1.1600550960660802e-29	5.143775526195858e-29	0.0611445530126743
YCR095W-A	6	0	5.6723974289452446e-05	7.776390372792395e-05	0.0
YCR096C	7	0	9.700280251251966e-06	1.391874045033684e-05	0.0
YCR097W	16	0	1.53325638308458e-12	3.095035963186879e-12	0.0
YCR098C	0	0	1.0	1.0
YCR101C	11	0	8.874385375155185e-09	1.4853489607833954e-08	0.0
YCR102C	17	0	2.728403348561543e-13	5.72457046974733e-13	0.0
YCR104W	79	0	2.5437381335974707e-59	2.8516643287171645e-58	0.0
YCR105W	19	0	8.679415256376002e-15	1.9854939196268252e-14	0.0
YCR106W	24	1	1.954176767858431e-17	5.0578175481340395e-17	0.01227523223360507
YCR107W	19	3	6.799175832376598e-12	1.3432518107865963e-11	0.04651666951681921
YCR108C	4	0	0.002011827808911705	0.002540070632063933	0.0
YDL248W	1	0	0.5158193900772754	0.5696000983745029	0.0
YDL247W	3	0	0.01232963066100815	0.014909105536471377	0.0
YDL246C	20	0	1.5511216042349952e-15	3.674011674610979e-15	0.0
YDL245C	10	0	5.064609505728478e-08	8.165564695106387e-08	0.0
YDL244W	13	0	2.752971338858274e-10	4.963115413722236e-10	0.0
YDL243C	0	0	1.0	1.0
YDL241W	0	0	1.0	1.0
YDL240W	0	0	1.0	1.0
YDL239C	58	6	1.6061630990237216e-37	9.581995832453758e-37	0.03047643864895052
YDL238C	164	5	1.68560304439062e-116	7.693573895468616e-115	0.00898187724410127
YDL237W	26	4	4.233950138925954e-16	1.0477386940173477e-15	0.04532393440100333
YDL236W	13	6	7.675083974979966e-06	1.1217130353268052e-05	0.13597180320301
YDL235C	8	0	1.6726090198310646e-06	2.4868599982028057e-06	0.0
YDL234C	1	0	0.5158193900772754	0.5696000983745029	0.0
YDL233W	81	24	1.1933610813573694e-39	7.541779757017837e-39	0.08729054032785828
YDL232W	18	0	4.86285166279901e-14	1.0645702288830267e-13	0.0
YDL231C	9	5	0.0007051794422044684	0.0009413850910208676	0.16366976311473425
YDL230W	41	3	5.77215305553046e-28	2.3677355365446274e-27	0.02155650538584305
YDL229W	0	0	1.0	1.0
YDL227C	15	0	8.631663407470747e-12	1.6702791472531717e-11	0.0
YDL226C	13	2	2.194174612951164e-08	3.622939477198434e-08	0.04532393440100333
YDL225W	4	1	0.011745980120783215	0.014586726770594747	0.0736513934016304
YDL224C	11	0	8.874385375155185e-09	1.4853489607833954e-08	0.0
YDL223C	1	0	0.5158193900772754	0.5696000983745029	0.0
YDL222C	10	4	5.69697950696156e-05	7.800792653460937e-05	0.11784222944260866
YDL220C	1	0	0.5158193900772754	0.5696000983745029	0.0
YDL219W	16	0	1.53325638308458e-12	3.095035963186879e-12	0.0
YDL218W	82	2	2.8106363804703966e-59	3.1386349172981067e-58	0.007185501795281016
YDL217C	9	2	1.6131971621799776e-05	2.2867874980766704e-05	0.0654679052458937
YDL216C	0	0	1.0	1.0
YDL215C	10	0	5.064609505728478e-08	8.165564695106387e-08	0.0
YDL214C	38	6	4.8848761797121084e-23	1.6457482665216364e-22	0.04651666951681921
YDL213C	1	0	0.5158193900772754	0.5696000983745029	0.0
YDL212W	74	1	1.7731213101268272e-54	1.7490944518935476e-53	0.003981156400088131
YDL211C	0	0	1.0	1.0
YDL210W	1	0	0.5158193900772754	0.5696000983745029	0.0
YDL209C	86	3	3.857767562361279e-61	4.500207150332599e-60	0.01027693861418099
YDL208W	19	0	8.679415256376002e-15	1.9854939196268252e-14	0.0
YDL207W	20	5	4.447971600703091e-11	8.445125346861496e-11	0.07365139340163042
YDL206W	49	12	3.997410908197174e-26	1.526501336855375e-25	0.07214830374037266
YDL205C	9	0	2.9028892240431037e-07	4.476941788005334e-07	0.0
YDL204W	64	11	1.8938762051225066e-37	1.1240125960432957e-36	0.0506353329636209
YDL203C	347	495	3.6317897425058643e-37	2.1532394648609512e-36	0.4202586712830785
YDL202W	88	1	7.849284608606521e-65	1.0282741636468361e-63	0.0033477906091650186
YDL201W	26	2	6.566392129449287e-18	1.7646411746010678e-17	0.022661967200501665
YDL200C	37	1	4.41788025306604e-27	1.7595034165777558e-26	0.007962312800176261
YDL199C	241	20	1.523795313582709e-157	1.3692729450647125e-155	0.02444859532004329
YDL198C	30	1	6.874676841518951e-22	2.1952396732690444e-21	0.009820185786884055
YDL197C	24	0	1.5991032880095708e-18	4.375091821761675e-18	0.0
YDL195W	1	0	0.5158193900772754	0.5696000983745029	0.0
YDL194W	1	0	0.5158193900772754	0.5696000983745029	0.0
YDL193W	6	0	5.6723974289452446e-05	7.776390372792395e-05	0.0
YDL192W	0	0	1.0	1.0
YDL191W	16	1	1.7121831089614197e-11	3.285540560439481e-11	0.0184128483504076
YDL190C	18	0	4.86285166279901e-14	1.0645702288830267e-13	0.0
YDL189W	12	0	1.5606386846802204e-09	2.7222423644513034e-09	0.0
YDL188C	12	0	1.5606386846802204e-09	2.7222423644513034e-09	0.0
YDL186W	38	5	6.702170701808301e-24	2.3331830330568728e-23	0.038763891264016005
YDL185W	15	0	8.631663407470747e-12	1.6702791472531717e-11	0.0
YDL184C	9	0	2.9028892240431037e-07	4.476941788005334e-07	0.0
YDL183C	26	1	6.397787824557061e-19	1.808043134104553e-18	0.011330983600250833
YDL182W	1	0	0.5158193900772754	0.5696000983745029	0.0
YDL181W	34	1	7.411119817623262e-25	2.7095581736269153e-24	0.00866486981195652
YDL180W	40	2	3.0546303033871076e-28	1.2748315584019779e-27	0.014730278680326083
YDL179W	101	26	7.01738333200774e-52	6.615896974160083e-51	0.0758390585521739
YDL178W	6	0	5.6723974289452446e-05	7.776390372792395e-05	0.0
YDL177C	11	0	8.874385375155185e-09	1.4853489607833954e-08	0.0
YDL176W	20	0	1.5511216042349952e-15	3.674011674610979e-15	0.0
YDL175C	72	6	9.495421323462899e-48	7.846001153913094e-47	0.02455046446721014
YDL174C	24	12	1.16244099828806e-09	2.059518848168402e-09	0.14730278680326087
YDL173W	18	4	2.1075819921004766e-10	3.867486929345833e-10	0.0654679052458937
YDL171C	0	0	1.0	1.0
YDL170W	17	1	3.0946837868278516e-12	6.160445295274135e-12	0.01732973962391304
YDL169C	107	9	2.043334704808646e-70	3.084309156785964e-69	0.024779908060361636
YDL168W	4	0	0.002011827808911705	0.002540070632063933	0.0
YDL167C	72	3	8.25638505887657e-51	7.621584345682047e-50	0.01227523223360507
YDL166C	57	1	6.741923530287494e-42	4.5993834190609e-41	0.005168518835202134
YDL165W	14	1	5.238107804554386e-10	9.402109233455766e-10	0.021043255257608688
YDL164C	3	0	0.01232963066100815	0.014909105536471377	0.0
YDL161W	36	0	1.872501197268628e-27	7.514832090364187e-27	0.0
YDL160C-A	22	1	5.973767873137165e-16	1.4662884779518494e-15	0.013391162436660074
YDL160C	0	0	1.0	1.0
YDL159W-A	7	0	9.700280251251966e-06	1.391874045033684e-05	0.0
YDL159W	26	6	1.5715430268327715e-14	3.569488130851212e-14	0.067985901601505
YDL157C	138	7	3.3635921330649055e-95	9.081698759275245e-94	0.014943760980040955
YDL156W	13	4	5.938762380534426e-07	9.07381042785693e-07	0.09064786880200666
YDL155W	80	5	1.2822506784729683e-54	1.2736137568044975e-53	0.018412848350407605
YDL154W	197	3	4.469323511347136e-143	3.295266604327869e-141	0.00448637929350033
YDL153C	31	2	1.3498929822044452e-21	4.2702060179635665e-21	0.01900681120042075
YDL150W	92	10	1.6121016246740727e-58	1.7726953046846256e-57	0.032022344957230615
YDL149W	9	0	2.9028892240431037e-07	4.476941788005334e-07	0.0
YDL148C	70	5	2.8420462771295275e-47	2.3249798207356916e-46	0.021043255257608688
YDL147W	114	4	1.0262117870270191e-80	2.0492166622195788e-79	0.010337037670404269
YDL146W	66	2	1.8708671562676581e-47	1.5348583474601001e-46	0.00892744162444005
YDL145C	14	0	4.8691057782963975e-11	9.068078798893323e-11	0.0
YDL144C	14	0	4.8691057782963975e-11	9.068078798893323e-11	0.0
YDL143W	1	0	0.5158193900772754	0.5696000983745029	0.0
YDL142C	52	6	3.7352526210380625e-33	1.916274560534335e-32	0.0339929508007525
YDL141W	1	0	0.5158193900772754	0.5696000983745029	0.0
YDL140C	1	0	0.5158193900772754	0.5696000983745029	0.0
YDL139C	471	3	0.0	0.0	0.0018764686216975904
YDL138W	1	0	0.5158193900772754	0.5696000983745029	0.0
YDL137W	3	0	0.01232963066100815	0.014909105536471377	0.0
YDL136W	86	2	3.113715653465517e-62	3.7384089192234214e-61	0.006851292409453992
YDL135C	33	2	4.510757060257852e-23	1.525962579620171e-22	0.0178548832488801
YDL134C	7	0	9.700280251251966e-06	1.391874045033684e-05	0.0
YDL133C-A	45	0	3.89490695684351e-34	2.0625791812897812e-33	0.0
YDL133W	37	0	3.384136240753744e-28	1.3941380745397408e-27	0.0
YDL132W	0	0	1.0	1.0
YDL131W	1	0	0.5158193900772754	0.5696000983745029	0.0
YDL130W-A	38	0	6.118210452891666e-29	2.60635765293185e-28	0.0
YDL130W	59	17	1.7620971982041876e-29	7.771335112632118e-29	0.08488635171713337
YDL129W	30	0	5.419535858102072e-23	1.8036892777745958e-22	0.0
YDL128W	20	2	1.7019672126701053e-13	3.6427292296485957e-13	0.029460557360652166
YDL127W	26	1	6.397787824557061e-19	1.808043134104553e-18	0.011330983600250833
YDL126C	37	6	2.5447627193617716e-22	8.296445804449857e-22	0.047773876801057574
YDL125C	30	1	6.874676841518951e-22	2.1952396732690444e-21	0.009820185786884055
YDL124W	63	0	1.7755512129021019e-47	1.4587421464857124e-46	0.0
YDL123W	33	2	4.510757060257852e-23	1.525962579620171e-22	0.0178548832488801
YDL122W	7	1	7.942138214149133e-05	0.00010797928337960204	0.042086510515217376
YDL121C	99	158	2.607453410213725e-09	4.5427035934986776e-09	0.47017859222050934
YDL120W	4	0	0.002011827808911705	0.002540070632063933	0.0
YDL119C	150	6	4.26885053221422e-105	1.4878884491372109e-103	0.011784222944260868
YDL118W	150	6	4.26885053221422e-105	1.4878884491372109e-103	0.011784222944260868
YDL117W	4	1	0.011745980120783215	0.014586726770594747	0.0736513934016304
YDL116W	32	2	2.4679800068685726e-22	8.064405124716569e-22	0.0184128483504076
YDL115C	33	1	4.088834675404232e-24	1.4338346474542525e-23	0.00892744162444005
YDL114W	13	2	2.194174612951164e-08	3.622939477198434e-08	0.04532393440100333
YDL113C	33	15	1.0987518157777855e-13	2.369299472267733e-13	0.13391162436660076
YDL112W	4	0	0.002011827808911705	0.002540070632063933	0.0
YDL111C	47	0	1.279045999237429e-35	7.079685795586578e-35	0.0
YDL110C	1	0	0.5158193900772754	0.5696000983745029	0.0
YDL109C	40	3	3.137177037170373e-27	1.2555257578821722e-26	0.022095418020489126
YDL108W	71	0	2.1188464995878447e-53	2.0723616018928054e-52	0.0
YDL107W	23	0	8.911629824040321e-18	2.343428583358751e-17	0.0
YDL106C	75	813	3.800155508730068e-24	1.339135682028592e-23	3.193524417894695
YDL105W	19	3	6.799175832376598e-12	1.3432518107865963e-11	0.04651666951681921
YDL104C	6	0	5.6723974289452446e-05	7.776390372792395e-05	0.0
YDL103C	244	3	9.044205192382493e-178	1.0402644812278343e-175	0.0036221996754900207
YDL102W	18	2	4.980950302174113e-12	9.870932180497355e-12	0.03273395262294685
YDL101C	15	7	1.3810630654576857e-06	2.094539475065177e-06	0.13748260101637677
YDL100C	15	0	8.631663407470747e-12	1.6702791472531717e-11	0.0
YDL099W	95	0	3.716135544058021e-71	5.807471607031978e-70	0.0
YDL098C	17	0	2.728403348561543e-13	5.72457046974733e-13	0.0
YDL097C	160	2	6.831919528494672e-117	3.1943389600303135e-115	0.0036825696700815208
YDL095W	36	1	2.436088879168671e-26	9.339964762732685e-26	0.008183488155736713
YDL093W	6	2	0.00191663504496742	0.002538007861756305	0.09820185786884056
YDL092W	138	1	8.762631940614425e-102	2.7537648246160414e-100	0.0021348229971487075
YDL091C	37	1	4.41788025306604e-27	1.7595034165777558e-26	0.007962312800176261
YDL090C	17	2	2.6857222307519512e-11	5.138253010330828e-11	0.03465947924782608
YDL089W	20	2	1.7019672126701053e-13	3.6427292296485957e-13	0.029460557360652166
YDL088C	11	2	6.06832783693431e-07	9.234970465787038e-07	0.0535646497466403
YDL087C	36	3	2.7228881931433924e-24	9.601060698202114e-24	0.02455046446721014
YDL086W	1	0	0.5158193900772754	0.5696000983745029	0.0
YDL085C-A	11	0	8.874385375155185e-09	1.4853489607833954e-08	0.0
YDL085W	24	2	1.951167841485294e-16	4.842972057135057e-16	0.02455046446721014
YDL084W	203	6	3.667727712964207e-144	2.7393639061372925e-142	0.008707553899700148
YDL083C	13	1	2.895443201621309e-09	5.015570437507274e-09	0.022661967200501665
YDL082W	89	4	2.773318166400238e-62	3.3436798270372684e-61	0.01324069993737176
YDL081C	57	6	8.598651562735177e-37	4.940144369359641e-36	0.031011113011212812
YDL080C	8	0	1.6726090198310646e-06	2.4868599982028057e-06	0.0
YDL079C	13	1	2.895443201621309e-09	5.015570437507274e-09	0.022661967200501665
YDL078C	29	2	4.033997592021187e-20	1.2146345629169555e-19	0.02031762576596701
YDL077C	4	0	0.002011827808911705	0.002540070632063933	0.0
YDL076C	9	0	2.9028892240431037e-07	4.476941788005334e-07	0.0
YDL075W	1	0	0.5158193900772754	0.5696000983745029	0.0
YDL074C	4	1	0.011745980120783215	0.014586726770594747	0.0736513934016304
YDL073W	1	0	0.5158193900772754	0.5696000983745029	0.0
YDL072C	1	0	0.5158193900772754	0.5696000983745029	0.0
YDL070W	20	0	1.5511216042349952e-15	3.674011674610979e-15	0.0
YDL069C	114	0	3.3330507904328537e-85	7.3161737006791375e-84	0.0
YDL067C	51	13	8.702228888655153e-27	3.44198888161319e-26	0.07509553837028984
YDL066W	33	5	2.7233175316365335e-20	8.247392903866089e-20	0.044637208122200255
YDL065C	24	0	1.5991032880095708e-18	4.375091821761675e-18	0.0
YDL064W	130	1	7.129956778099614e-96	1.980887991828545e-94	0.0022661967200501665
YDL063C	33	2	4.510757060257852e-23	1.525962579620171e-22	0.0178548832488801
YDL061C	43	3	1.9514746008042803e-29	8.560587665313056e-29	0.02055387722836198
YDL060W	10	2	3.1484443592886983e-06	4.613172868858422e-06	0.05892111472130433
YDL059C	4	0	0.002011827808911705	0.002540070632063933	0.0
YDL058W	1	1	0.9396740279621789	1.0	0.2946055736065216
YDL057W	15	5	1.120033943369125e-07	1.7847922439223715e-07	0.09820185786884056
YDL056W	24	5	7.120117285643388e-14	1.5475356957571852e-13	0.06137616116802535
YDL055C	4	0	0.002011827808911705	0.002540070632063933	0.0
YDL054C	1	0	0.5158193900772754	0.5696000983745029	0.0
YDL053C	43	2	1.8562710966601623e-30	8.519884339100233e-30	0.013702584818907983
YDL052C	13	0	2.752971338858274e-10	4.963115413722236e-10	0.0
YDL051W	38	23	5.469262463094586e-13	1.1412818731951002e-12	0.17831389981447363
YDL049C	34	2	8.242114879856956e-24	2.865804272917615e-23	0.01732973962391304
YDL048C	3	0	0.01232963066100815	0.014909105536471377	0.0
YDL047W	7	0	9.700280251251966e-06	1.391874045033684e-05	0.0
YDL046W	6	0	5.6723974289452446e-05	7.776390372792395e-05	0.0
YDL045W-A	49	1	5.6586710303128186e-36	3.1564517066274513e-35	0.006012358645031054
YDL045C	23	0	8.911629824040321e-18	2.343428583358751e-17	0.0
YDL044C	35	2	1.5056473532450553e-24	5.4288262874685345e-24	0.016834604206086953
YDL043C	20	2	1.7019672126701053e-13	3.6427292296485957e-13	0.029460557360652166
YDL042C	26	5	2.7454622072933076e-15	6.4445523078138e-15	0.05665491800125416
YDL040C	13	0	2.752971338858274e-10	4.963115413722236e-10	0.0
YDL037C	26	4	4.233950138925954e-16	1.0477386940173477e-15	0.04532393440100333
YDL036C	26	1	6.397787824557061e-19	1.808043134104553e-18	0.011330983600250833
YDL035C	3	0	0.01232963066100815	0.014909105536471377	0.0
YDL033C	59	3	3.196851685653642e-41	2.1604105809863798e-40	0.014979944420670594
YDL031W	9	1	2.669072148064534e-06	3.936864304570181e-06	0.03273395262294685
YDL030W	32	7	5.553501836366946e-18	1.5050984477354528e-17	0.06444496922642662
YDL029W	64	11	1.8938762051225066e-37	1.1240125960432957e-36	0.0506353329636209
YDL028C	4	0	0.002011827808911705	0.002540070632063933	0.0
YDL027C	65	4	1.308772606525052e-44	9.916668326911164e-44	0.01812957376040133
YDL025C	13	0	2.752971338858274e-10	4.963115413722236e-10	0.0
YDL024C	17	1	3.0946837868278516e-12	6.160445295274135e-12	0.01732973962391304
YDL022W	9	0	2.9028892240431037e-07	4.476941788005334e-07	0.0
YDL021W	97	4	3.518286483768113e-68	5.03325014133095e-67	0.012148683447691613
YDL020C	0	0	1.0	1.0
YDL019C	0	0	1.0	1.0
YDL018C	37	5	3.545630617348424e-23	1.20300422893043e-22	0.03981156400088131
YDL017W	13	3	1.2738910482539587e-07	2.0160009407012978e-07	0.067985901601505
YDL015C	46	3	1.2096874313056567e-31	5.8412362866824785e-31	0.019213406974338373
YDL014W	7	0	9.700280251251966e-06	1.391874045033684e-05	0.0
YDL013W	36	4	2.3883767942525154e-23	8.108355929011935e-23	0.03273395262294685
YDL012C	30	4	5.470791889047253e-19	1.5637437452241922e-18	0.03928074314753622
YDL010W	104	13	1.837520534940796e-64	2.364111990256044e-63	0.03682569670081521
YDL008W	3	0	0.01232963066100815	0.014909105536471377	0.0
YDL007C-A	20	0	1.5511216042349952e-15	3.674011674610979e-15	0.0
YDL007W	4	0	0.002011827808911705	0.002540070632063933	0.0
YDL006W	11	0	8.874385375155185e-09	1.4853489607833954e-08	0.0
YDL005C	38	10	5.701753835114012e-20	1.656937155418933e-19	0.07752778252803201
YDL004W	30	6	2.4424050085352182e-17	6.304430522480269e-17	0.05892111472130434
YDL003W	1	24	0.0456774840067475	0.05481870002562707	7.070533766556521
YDL002C	62	2	1.6907544780976374e-44	1.2611581068144635e-43	0.009503405600210376
YDL001W	13	11	0.0006106191305709131	0.0008157190754734776	0.24928163920551832
YDR001C	7	3	0.0014412751339099531	0.001915593550985935	0.12625953154565214
YDR002W	24	0	1.5991032880095708e-18	4.375091821761675e-18	0.0
YDR003W	30	0	5.419535858102072e-23	1.8036892777745958e-22	0.0
YDR003W-A	47	2	2.0563435345162507e-33	1.0663689510372369e-32	0.012536407387511559
YDR004W	24	0	1.5991032880095708e-18	4.375091821761675e-18	0.0
YDR005C	6	1	0.0004279158985597511	0.0005725789512836502	0.04910092893442028
YDR006C	6	0	5.6723974289452446e-05	7.776390372792395e-05	0.0
YDR007W	29	392	1.263007036483189e-14	2.8755160201167144e-14	3.9822546501295344
YDR009W	8	3	0.00032629169686999144	0.0004401838021814029	0.11047709010244564
YDR011W	3	0	0.01232963066100815	0.014909105536471377	0.0
YDR012W	8	1	1.4603303126217998e-05	2.076745704225512e-05	0.0368256967008152
YDR013W	221	7	2.4493428462495843e-156	2.1671031859663632e-154	0.009331398259030097
YDR014W	6	1	0.0004279158985597511	0.0005725789512836502	0.04910092893442028
YDR014W-A	11	4	1.2756033509831543e-05	1.8257826957451767e-05	0.1071292994932806
YDR016C	24	2	1.951167841485294e-16	4.842972057135057e-16	0.02455046446721014
YDR017C	6	0	5.6723974289452446e-05	7.776390372792395e-05	0.0
YDR018C	45	47	4.628566358528261e-09	7.979282112678666e-09	0.3076991546557004
YDR019C	29	15	2.9766598619538095e-11	5.692973350880066e-11	0.15238219324475258
YDR020C	19	0	8.679415256376002e-15	1.9854939196268252e-14	0.0
YDR021W	24	0	1.5991032880095708e-18	4.375091821761675e-18	0.0
YDR022C	26	0	5.161171206029393e-20	1.5036421279571954e-19	0.0
YDR023W	4	0	0.002011827808911705	0.002540070632063933	0.0
YDR025W	33	0	3.179346081125416e-25	1.1750912154596574e-24	0.0
YDR026C	30	1	6.874676841518951e-22	2.1952396732690444e-21	0.009820185786884055
YDR027C	33	4	3.641747001537042e-21	1.1339299949019776e-20	0.0357097664977602
YDR028C	1	0	0.5158193900772754	0.5696000983745029	0.0
YDR030C	14	6	1.817331530685119e-06	2.6985472845262375e-06	0.12625953154565214
YDR031W	31	1	1.2453226403749124e-22	4.104212323665399e-22	0.009503405600210376
YDR032C	4	0	0.002011827808911705	0.002540070632063933	0.0
YDR033W	1	0	0.5158193900772754	0.5696000983745029	0.0
YDR034C	0	3	0.8013655918977178	0.8813642224141853
YDR034C-A	104	2	1.5663294173062723e-75	2.737981908488867e-74	0.005665491800125416
YDR034W-B	4	0	0.002011827808911705	0.002540070632063933	0.0
YDR035W	11	0	8.874385375155185e-09	1.4853489607833954e-08	0.0
YDR036C	68	6	8.021799525611628e-45	6.110380009508937e-44	0.025994609435869565
YDR037W	24	2	1.951167841485294e-16	4.842972057135057e-16	0.02455046446721014
YDR038C	0	0	1.0	1.0
YDR039C	0	11	0.1496928834145473	0.17783180593205156
YDR040C	1	27	0.028091404272116847	0.03387579491904885	7.954350487376085
YDR041W	8	0	1.6726090198310646e-06	2.4868599982028057e-06	0.0
YDR042C	38	12	1.2352380311914305e-18	3.4805751677520415e-18	0.09303333903363842
YDR043C	0	0	1.0	1.0
YDR044W	0	0	1.0	1.0
YDR045C	1	0	0.5158193900772754	0.5696000983745029	0.0
YDR046C	9	2	1.6131971621799776e-05	2.2867874980766704e-05	0.0654679052458937
YDR047W	4	0	0.002011827808911705	0.002540070632063933	0.0
YDR049W	40	0	2.0017025494219425e-30	9.093042149862236e-30	0.0
YDR050C	41	0	3.622298437469416e-31	1.6977863336500904e-30	0.0
YDR051C	26	3280	6.17454321089836e-200	8.258092559506156e-198	37.16562620882274
YDR052C	1	0	0.5158193900772754	0.5696000983745029	0.0
YDR054C	18	0	4.86285166279901e-14	1.0645702288830267e-13	0.0
YDR055W	14	0	4.8691057782963975e-11	9.068078798893323e-11	0.0
YDR056C	23	6	1.8852770212704406e-12	3.789663806125936e-12	0.07685362789735349
YDR057W	68	4	8.120739737566082e-47	6.6244502454953954e-46	0.01732973962391304
YDR058C	32	0	1.7620053778460036e-24	6.243556948855432e-24	0.0
YDR059C	9	0	2.9028892240431037e-07	4.476941788005334e-07	0.0
YDR060W	1	0	0.5158193900772754	0.5696000983745029	0.0
YDR061W	12	1	1.5992738396753146e-08	2.6551454538027526e-08	0.02455046446721014
YDR062W	32	0	1.7620053778460036e-24	6.243556948855432e-24	0.0
YDR063W	26	0	5.161171206029393e-20	1.5036421279571954e-19	0.0
YDR064W	98	4	6.443616246109816e-69	9.287528078039488e-68	0.012024717290062109
YDR065W	45	3	6.587449205061996e-31	3.0576610474827715e-30	0.019640371573768113
YDR066C	26	1	6.397787824557061e-19	1.808043134104553e-18	0.011330983600250833
YDR067C	1	0	0.5158193900772754	0.5696000983745029	0.0
YDR068W	0	0	1.0	1.0
YDR069C	37	2	5.0214154732463846e-26	1.9099312425026426e-25	0.015924625600352522
YDR070C	11	68	0.08215090263525836	0.09803897926029691	1.8211980913857704
YDR071C	20	0	1.5511216042349952e-15	3.674011674610979e-15	0.0
YDR072C	0	0	1.0	1.0
YDR073W	6	0	5.6723974289452446e-05	7.776390372792395e-05	0.0
YDR074W	1	0	0.5158193900772754	0.5696000983745029	0.0
YDR075W	41	1	4.7865509391707344e-30	2.1405485576338172e-29	0.007185501795281016
YDR076W	0	0	1.0	1.0
YDR077W	8	0	1.6726090198310646e-06	2.4868599982028057e-06	0.0
YDR078C	20	0	1.5511216042349952e-15	3.674011674610979e-15	0.0
YDR079W	24	4	1.156851420559709e-14	2.6348722850054994e-14	0.04910092893442028
YDR079C-A	192	13	1.1291050235428866e-128	6.243733644610712e-127	0.01994725237960824
YDR080W	4	0	0.002011827808911705	0.002540070632063933	0.0
YDR081C	26	2	6.566392129449287e-18	1.7646411746010678e-17	0.022661967200501665
YDR082W	29	0	3.0079788571660596e-22	9.72940742832509e-22	0.0
YDR083W	0	0	1.0	1.0
YDR084C	90	2	3.4504342737416797e-65	4.58278233447769e-64	0.00654679052458937
YDR085C	121	5	8.437505188300622e-85	1.845022522354254e-83	0.012173784033327341
YDR086C	1	0	0.5158193900772754	0.5696000983745029	0.0
YDR087C	97	0	1.2334222773801354e-72	1.9981440893558194e-71	0.0
YDR088C	4	0	0.002011827808911705	0.002540070632063933	0.0
YDR089W	1	0	0.5158193900772754	0.5696000983745029	0.0
YDR090C	1	0	0.5158193900772754	0.5696000983745029	0.0
YDR091C	20	0	1.5511216042349952e-15	3.674011674610979e-15	0.0
YDR092W	24	0	1.5991032880095708e-18	4.375091821761675e-18	0.0
YDR093W	1	0	0.5158193900772754	0.5696000983745029	0.0
YDR096W	16	0	1.53325638308458e-12	3.095035963186879e-12	0.0
YDR097C	46	2	1.1272465222941136e-32	5.681678132965336e-32	0.012808937982892246
YDR098C	0	0	1.0	1.0
YDR099W	32	122	0.6247224126637592	0.6886675474850065	1.1231837493748638
YDR100W	184	0	6.394279955822796e-137	4.362215243091149e-135	0.0
YDR101C	16	0	1.53325638308458e-12	3.095035963186879e-12	0.0
YDR103W	16	0	1.53325638308458e-12	3.095035963186879e-12	0.0
YDR104C	1	0	0.5158193900772754	0.5696000983745029	0.0
YDR105C	53	3	8.45478283469042e-37	4.8623456082304604e-36	0.01667578718527481
YDR106W	26	0	5.161171206029393e-20	1.5036421279571954e-19	0.0
YDR107C	3	0	0.01232963066100815	0.014909105536471377	0.0
YDR108W	29	4	2.8964749650860107e-18	7.887134244417448e-18	0.04063525153193402
YDR109C	32	0	1.7620053778460036e-24	6.243556948855432e-24	0.0
YDR110W	7	9	0.08823298834496361	0.10505753953869269	0.3787785946369564
YDR111C	35	0	1.0364673558689318e-26	4.0247965993262836e-26	0.0
YDR113C	31	2	1.3498929822044452e-21	4.2702060179635665e-21	0.01900681120042075
YDR114C	99	2	7.738320835721691e-72	1.219262551403711e-70	0.0059516277496267
YDR115W	99	2	7.738320835721691e-72	1.219262551403711e-70	0.0059516277496267
YDR116C	8	1	1.4603303126217998e-05	2.076745704225512e-05	0.0368256967008152
YDR117C	24	0	1.5991032880095708e-18	4.375091821761675e-18	0.0
YDR118W	18	0	4.86285166279901e-14	1.0645702288830267e-13	0.0
YDR119W	73	0	7.010057523702234e-55	6.99910430882145e-54	0.0
YDR119W-A	46	0	7.057367992511028e-35	3.818148948723511e-34	0.0
YDR120C	45	10	8.077718037187031e-25	2.9495210432928645e-24	0.0654679052458937
YDR121W	19	0	8.679415256376002e-15	1.9854939196268252e-14	0.0
YDR122W	3	0	0.01232963066100815	0.014909105536471377	0.0
YDR123C	23	0	8.911629824040321e-18	2.343428583358751e-17	0.0
YDR124W	24	5	7.120117285643388e-14	1.5475356957571852e-13	0.06137616116802535
YDR125C	78	1	1.9498657969466643e-57	2.0804597770390103e-56	0.0037769945334169444
YDR126W	20	3	1.2920346988819575e-12	2.6537469833107635e-12	0.04419083604097825
YDR127W	4	0	0.002011827808911705	0.002540070632063933	0.0
YDR128W	14	0	4.8691057782963975e-11	9.068078798893323e-11	0.0
YDR129C	4	0	0.002011827808911705	0.002540070632063933	0.0
YDR130C	32	50	0.0007193096840466725	0.0009600255263291747	0.4603212087601901
YDR131C	23	0	8.911629824040321e-18	2.343428583358751e-17	0.0
YDR132C	1	3	1.0	1.0	0.8838167208195651
YDR135C	0	0	1.0	1.0
YDR137W	1	0	0.5158193900772754	0.5696000983745029	0.0
YDR138W	15	0	8.631663407470747e-12	1.6702791472531717e-11	0.0
YDR139C	23	0	8.911629824040321e-18	2.343428583358751e-17	0.0
YDR140W	59	3	3.196851685653642e-41	2.1604105809863798e-40	0.014979944420670594
YDR141C	1	0	0.5158193900772754	0.5696000983745029	0.0
YDR142C	20	1	1.8274447555712145e-14	4.086172157577782e-14	0.014730278680326083
YDR143C	30	0	5.419535858102072e-23	1.8036892777745958e-22	0.0
YDR144C	54	4	1.5920108865777586e-36	9.11917789712021e-36	0.021822635081964567
YDR145W	36	0	1.872501197268628e-27	7.514832090364187e-27	0.0
YDR146C	17	3	1.856387067465207e-10	3.42182116185654e-10	0.05198921887173913
YDR147W	17	2	2.6857222307519512e-11	5.138253010330828e-11	0.03465947924782608
YDR148C	1	0	0.5158193900772754	0.5696000983745029	0.0
YDR150W	0	0	1.0	1.0
YDR151C	24	0	1.5991032880095708e-18	4.375091821761675e-18	0.0
YDR152W	8	73	0.008476895776930737	0.010639595725257238	2.68827585915951
YDR153C	35	2	1.5056473532450553e-24	5.4288262874685345e-24	0.016834604206086953
YDR155C	8	2	8.130776328123338e-05	0.00011028324212980499	0.0736513934016304
YDR156W	45	1	5.198711471189389e-33	2.643482729514604e-32	0.00654679052458937
YDR158W	6	0	5.6723974289452446e-05	7.776390372792395e-05	0.0
YDR159W	3	0	0.01232963066100815	0.014909105536471377	0.0
YDR160W	0	0	1.0	1.0
YDR161W	0	0	1.0	1.0
YDR162C	53	6	7.006694334193227e-34	3.690064021606708e-33	0.03335157437054962
YDR163W	135	6	4.7758156124611253e-94	1.259895210424951e-92	0.013093581049178743
YDR164C	16	0	1.53325638308458e-12	3.095035963186879e-12	0.0
YDR165W	12	0	1.5606386846802204e-09	2.7222423644513034e-09	0.0
YDR166C	20	12	2.581662600156235e-07	4.074407687568196e-07	0.176763344163913
YDR167W	20	0	1.5511216042349952e-15	3.674011674610979e-15	0.0
YDR168W	54	0	8.260552229926048e-41	5.466793541346916e-40	0.0
YDR169C	24	1	1.954176767858431e-17	5.0578175481340395e-17	0.01227523223360507
YDR169C-A	20	39	0.059283430402190765	0.07080768603177551	0.5744808685327173
YDR170C	0	0	1.0	1.0
YDR170W-A	24	0	1.5991032880095708e-18	4.375091821761675e-18	0.0
YDR171W	4	0	0.002011827808911705	0.002540070632063933	0.0
YDR172W	19	0	8.679415256376002e-15	1.9854939196268252e-14	0.0
YDR173C	10	0	5.064609505728478e-08	8.165564695106387e-08	0.0
YDR174W	3	3	0.269237179143413	0.3189911448812872	0.29460557360652173
YDR175C	107	0	4.981998325617461e-80	9.77865951215905e-79	0.0
YDR176W	7	0	9.700280251251966e-06	1.391874045033684e-05	0.0
YDR177W	101	0	1.359566995100835e-75	2.383801764885641e-74	0.0
YDR178W	130	3	1.2842587431057892e-93	3.3419782948422595e-92	0.0067985901601505
YDR179C	93	7	3.8276007109243898e-62	4.576409914454504e-61	0.022174613067157546
YDR179W-A	31	2	1.3498929822044452e-21	4.2702060179635665e-21	0.01900681120042075
YDR180W	4	1	0.011745980120783215	0.014586726770594747	0.0736513934016304
YDR181C	19	3	6.799175832376598e-12	1.3432518107865963e-11	0.04651666951681921
YDR182W	13	2	2.194174612951164e-08	3.622939477198434e-08	0.04532393440100333
YDR182W-A	0	0	1.0	1.0
YDR183W	1	0	0.5158193900772754	0.5696000983745029	0.0
YDR184C	3	0	0.01232963066100815	0.014909105536471377	0.0
YDR185C	9	0	2.9028892240431037e-07	4.476941788005334e-07	0.0
YDR186C	15	2	7.739467996766233e-10	1.3818590639367465e-09	0.03928074314753622
YDR188W	12	5	1.0114708659844846e-05	1.450254038962047e-05	0.1227523223360507
YDR189W	7	1	7.942138214149133e-05	0.00010797928337960204	0.042086510515217376
YDR190C	26	1	6.397787824557061e-19	1.808043134104553e-18	0.011330983600250833
YDR191W	1	0	0.5158193900772754	0.5696000983745029	0.0
YDR192C	16	1	1.7121831089614197e-11	3.285540560439481e-11	0.0184128483504076
YDR194C	3	0	0.01232963066100815	0.014909105536471377	0.0
YDR194W-A	38	5	6.702170701808301e-24	2.3331830330568728e-23	0.038763891264016005
YDR195W	6	0	5.6723974289452446e-05	7.776390372792395e-05	0.0
YDR196C	18	4	2.1075819921004766e-10	3.867486929345833e-10	0.0654679052458937
YDR197W	107	74	5.202104061099958e-31	2.4362622520672523e-30	0.20374591071852902
YDR198C	29	0	3.0079788571660596e-22	9.72940742832509e-22	0.0
YDR200C	38	2	9.167792437644703e-27	3.601364365361659e-26	0.015505556505606402
YDR201W	24	2	1.951167841485294e-16	4.842972057135057e-16	0.02455046446721014
YDR202C	60	4	6.219181434308646e-41	4.149247381520769e-40	0.01964037157376811
YDR204W	86	0	1.6851900267417274e-64	2.1729883057828865e-63	0.0
YDR205W	15	1	9.471608929888374e-11	1.7548718735756455e-10	0.01964037157376811
YDR206W	8	1	1.4603303126217998e-05	2.076745704225512e-05	0.0368256967008152
YDR207C	3	1	0.057973363631802964	0.06925733573878248	0.09820185786884056
YDR208W	60	4	6.219181434308646e-41	4.149247381520769e-40	0.01964037157376811
YDR210W	114	0	3.3330507904328537e-85	7.3161737006791375e-84	0.0
YDR211W	1	0	0.5158193900772754	0.5696000983745029	0.0
YDR212W	3	0	0.01232963066100815	0.014909105536471377	0.0
YDR213W	20	50	0.3087113737271888	0.36553409724213776	0.7365139340163043
YDR214W	60	1	4.0554135589437613e-44	2.9710424684694994e-43	0.004910092893442027
YDR216W	3	0	0.01232963066100815	0.014909105536471377	0.0
YDR217C	1	0	0.5158193900772754	0.5696000983745029	0.0
YDR218C	43	1	1.5770079919910424e-31	7.538963393134235e-31	0.006851292409453992
YDR219C	205	0	1.979959820118492e-152	1.6502534674639776e-150	0.0
YDR221W	4	0	0.002011827808911705	0.002540070632063933	0.0
YDR222W	4	0	0.002011827808911705	0.002540070632063933	0.0
YDR223W	4	0	0.002011827808911705	0.002540070632063933	0.0
YDR224C	38	1	8.013262688945869e-28	3.2614489542907075e-27	0.007752778252803201
YDR225W	104	15	1.1054380103181007e-62	1.3469012706227536e-61	0.04249118850094062
YDR226W	19	4	4.17270129006285e-11	7.94609441031505e-11	0.06202222602242561
YDR227W	3	1	0.057973363631802964	0.06925733573878248	0.09820185786884056
YDR228C	18	3	3.5619718484486923e-11	6.792075630115527e-11	0.04910092893442028
YDR229W	16	0	1.53325638308458e-12	3.095035963186879e-12	0.0
YDR231C	42	12	2.500510704999283e-21	7.81970476587867e-21	0.08417302103043477
YDR232W	3	0	0.01232963066100815	0.014909105536471377	0.0
YDR233C	1	0	0.5158193900772754	0.5696000983745029	0.0
YDR234W	0	1	1.0	1.0
YDR235W	19	0	8.679415256376002e-15	1.9854939196268252e-14	0.0
YDR236C	90	46	4.735285368749259e-33	2.420677880504621e-32	0.1505761820655555
YDR237W	18	3	3.5619718484486923e-11	6.792075630115527e-11	0.04910092893442028
YDR238C	6	0	5.6723974289452446e-05	7.776390372792395e-05	0.0
YDR239C	17	1	3.0946837868278516e-12	6.160445295274135e-12	0.01732973962391304
YDR240C	18	3	3.5619718484486923e-11	6.792075630115527e-11	0.04910092893442028
YDR242W	88	1	7.849284608606521e-65	1.0282741636468361e-63	0.0033477906091650186
YDR243C	64	0	3.22674050155921e-48	2.7011622451917053e-47	0.0
YDR244W	30	5	3.8734492536958695e-18	1.0532485417496428e-17	0.04910092893442028
YDR245W	17	5	5.0728112407709726e-09	8.705979542128875e-09	0.0866486981195652
YDR246W	72	5	9.668146062188663e-49	8.298732537857761e-48	0.02045872038934178
YDR246W-A	23	2	1.0622245962400772e-15	2.5895945964292853e-15	0.025617875965784492
YDR247W	7	0	9.700280251251966e-06	1.391874045033684e-05	0.0
YDR248C	32	1	2.2563072969005174e-23	7.678120274837204e-23	0.0092064241752038
YDR249C	60	0	2.960452151923499e-45	2.2853101108338316e-44	0.0
YDR251W	33	10	1.428732502767161e-16	3.5786762297099056e-16	0.08927441624440051
YDR252W	20	0	1.5511216042349952e-15	3.674011674610979e-15	0.0
YDR253C	26	0	5.161171206029393e-20	1.5036421279571954e-19	0.0
YDR254W	31	1	1.2453226403749124e-22	4.104212323665399e-22	0.009503405600210376
YDR255C	11	2	6.06832783693431e-07	9.234970465787038e-07	0.0535646497466403
YDR256C	130	1	7.129956778099614e-96	1.980887991828545e-94	0.0022661967200501665
YDR257C	34	0	5.73928179926775e-26	2.17291702617438e-25	0.0
YDR258C	4	1	0.011745980120783215	0.014586726770594747	0.0736513934016304
YDR259C	8	4	0.0010241414115092977	0.001364968078236378	0.1473027868032608
YDR260C	31	5	7.441584274934468e-19	2.0988990272264897e-18	0.04751702800105188
YDR261C	7	0	9.700280251251966e-06	1.391874045033684e-05	0.0
YDR262W	19	2	9.216295656292064e-13	1.9052090697101246e-12	0.031011113011212805
YDR263C	18	4	2.1075819921004766e-10	3.867486929345833e-10	0.0654679052458937
YDR264C	7	2	0.0004008373423879491	0.0005396103829759119	0.08417302103043475
YDR265W	20	4	8.20171865836312e-12	1.615345342611175e-11	0.05892111472130433
YDR266C	34	15	2.627316974976274e-14	5.867844630325651e-14	0.1299730471793478
YDR267C	99	0	4.0946427352011345e-74	6.78625082713018e-73	0.0
YDR268W	26	1	6.397787824557061e-19	1.808043134104553e-18	0.011330983600250833
YDR270W	8	1	1.4603303126217998e-05	2.076745704225512e-05	0.0368256967008152
YDR272W	122	4	1.2907942067311176e-86	2.945776778932801e-85	0.009659199134640055
YDR273W	30	7	1.3844887042355943e-16	3.470878177009112e-16	0.06874130050818839
YDR275W	12	1	1.5992738396753146e-08	2.6551454538027526e-08	0.02455046446721014
YDR276C	18	1	5.593286448443585e-13	1.160006864947676e-12	0.016366976311473425
YDR277C	0	3	0.8013655918977178	0.8813642224141853
YDR279W	1	0	0.5158193900772754	0.5696000983745029	0.0
YDR280W	10	0	5.064609505728478e-08	8.165564695106387e-08	0.0
YDR281C	64	352	0.0004177454784359616	0.0005621090890232136	1.620330654835869
YDR282C	1	0	0.5158193900772754	0.5696000983745029	0.0
YDR283C	6	0	5.6723974289452446e-05	7.776390372792395e-05	0.0
YDR284C	76	12	3.5093399679140306e-45	2.694554626899011e-44	0.04651666951681921
YDR285W	9	0	2.9028892240431037e-07	4.476941788005334e-07	0.0
YDR286C	54	0	8.260552229926048e-41	5.466793541346916e-40	0.0
YDR287W	19	3	6.799175832376598e-12	1.3432518107865963e-11	0.04651666951681921
YDR288W	24	0	1.5991032880095708e-18	4.375091821761675e-18	0.0
YDR289C	12	1	1.5992738396753146e-08	2.6551454538027526e-08	0.02455046446721014
YDR291W	8	0	1.6726090198310646e-06	2.4868599982028057e-06	0.0
YDR292C	24	0	1.5991032880095708e-18	4.375091821761675e-18	0.0
YDR293C	0	0	1.0	1.0
YDR294C	19	75	0.6417637450823525	0.7073176117226158	1.1629167379204801
YDR295C	6	0	5.6723974289452446e-05	7.776390372792395e-05	0.0
YDR296W	1	0	0.5158193900772754	0.5696000983745029	0.0
YDR297W	140	4	6.80354966002938e-100	2.027316792478185e-98	0.008417302103043476
YDR298C	0	0	1.0	1.0
YDR299W	42	12	2.500510704999283e-21	7.81970476587867e-21	0.08417302103043477
YDR300C	20	7	8.748530586775693e-10	1.560570701133592e-09	0.10311195076228259
YDR301W	3	0	0.01232963066100815	0.014909105536471377	0.0
YDR302W	145	36	5.980597910461349e-75	1.0328654229148114e-73	0.07314345275748124
YDR303C	1	0	0.5158193900772754	0.5696000983745029	0.0
YDR304C	183	3	9.654174591724395e-133	5.783453966354895e-131	0.004829599567320027
YDR305C	0	1	1.0	1.0
YDR306C	36	4	2.3883767942525154e-23	8.108355929011935e-23	0.03273395262294685
YDR307W	28	5	1.0391607554131236e-16	2.624599694501921e-16	0.052608138144021724
YDR308C	181	2	2.1270356974344058e-132	1.2610909583448728e-130	0.0032553102055969244
YDR309C	9	0	2.9028892240431037e-07	4.476941788005334e-07	0.0
YDR310C	4	0	0.002011827808911705	0.002540070632063933	0.0
YDR311W	26	0	5.161171206029393e-20	1.5036421279571954e-19	0.0
YDR312W	34	1	7.411119817623262e-25	2.7095581736269153e-24	0.00866486981195652
YDR313C	26	2	6.566392129449287e-18	1.7646411746010678e-17	0.022661967200501665
YDR314C	1	0	0.5158193900772754	0.5696000983745029	0.0
YDR315C	54	7	1.0627604532626314e-33	5.54119253555158e-33	0.038189611393437996
YDR316W	12	2	1.1583218740771021e-07	1.837657682156528e-07	0.04910092893442028
YDR317W	0	0	1.0	1.0
YDR318W	10	0	5.064609505728478e-08	8.165564695106387e-08	0.0
YDR319C	38	5	6.702170701808301e-24	2.3331830330568728e-23	0.038763891264016005
YDR320C	38	2	9.167792437644703e-27	3.601364365361659e-26	0.015505556505606402
YDR320C-A	223	76	9.301518183564961e-101	2.830319104427624e-99	0.10040369324706568
YDR321W	24	0	1.5991032880095708e-18	4.375091821761675e-18	0.0
YDR322W	38	9	1.1011220056395793e-20	3.3809677813311375e-20	0.06977500427522881
YDR322C-A	56	0	2.7218759320662046e-42	1.8882398655383283e-41	0.0
YDR323C	8	0	1.6726090198310646e-06	2.4868599982028057e-06	0.0
YDR324C	1	0	0.5158193900772754	0.5696000983745029	0.0
YDR325W	34	1	7.411119817623262e-25	2.7095581736269153e-24	0.00866486981195652
YDR326C	1	0	0.5158193900772754	0.5696000983745029	0.0
YDR328C	58	3	1.7456089459431435e-40	1.140795119104434e-39	0.01523821932447526
YDR329C	94	59	1.0844552304898494e-29	4.815986123974613e-29	0.1849120089657955
YDR330W	89	5	3.087620786312835e-61	3.631269354209635e-60	0.0165508749217147
YDR331W	45	13	1.0877484949845102e-22	3.601405638834725e-22	0.08510827681966182
YDR332W	14	0	4.8691057782963975e-11	9.068078798893323e-11	0.0
YDR333C	23	2	1.0622245962400772e-15	2.5895945964292853e-15	0.025617875965784492
YDR334W	6	22	1.0	1.0	1.080220436557246
YDR335W	6	2	0.00191663504496742	0.002538007861756305	0.09820185786884056
YDR336W	45	35	2.343414407833197e-12	4.70893649875916e-12	0.22913766836062796
YDR337W	26	1	6.397787824557061e-19	1.808043134104553e-18	0.011330983600250833
YDR338C	1	0	0.5158193900772754	0.5696000983745029	0.0
YDR339C	51	0	1.3827961680130297e-38	8.478103158041507e-38	0.0
YDR341C	11	1	8.823129154142857e-08	1.4122409063589082e-07	0.02678232487332015
YDR342C	54	1	1.1217849181619644e-39	7.097233294113816e-39	0.005455658770491142
YDR343C	0	0	1.0	1.0
YDR345C	8	0	1.6726090198310646e-06	2.4868599982028057e-06	0.0
YDR346C	11	3	3.1240909074148107e-06	4.59505033466562e-06	0.08034697461996046
YDR347W	90	0	1.8532508382250372e-67	2.562030185248122e-66	0.0
YDR348C	16	1	1.7121831089614197e-11	3.285540560439481e-11	0.0184128483504076
YDR349C	24	0	1.5991032880095708e-18	4.375091821761675e-18	0.0
YDR350C	12	12	0.0032823544996034033	0.00413874604850234	0.29460557360652173
YDR351W	71	3	4.513641250163187e-50	4.094314010991875e-49	0.01244812282844458
YDR352W	30	9	3.339774901252654e-15	7.826831889610437e-15	0.0883816720819565
YDR353W	18	2	4.980950302174113e-12	9.870932180497355e-12	0.03273395262294685
YDR354W	14	5	5.133592773852341e-07	7.860301395746755e-07	0.10521627628804345
YDR356W	4	0	0.002011827808911705	0.002540070632063933	0.0
YDR357C	134	69	2.1886760111766193e-48	1.845612278632953e-47	0.151699884916791
YDR358W	46	3	1.2096874313056567e-31	5.8412362866824785e-31	0.019213406974338373
YDR359C	49	11	7.335963637899011e-27	2.913613734914172e-26	0.0661359450953416
YDR361C	84	6	1.5223521090818843e-56	1.5860592353858543e-55	0.02104325525760869
YDR362C	184	2	1.296061839924784e-134	8.281835157119369e-133	0.0032022344957230615
YDR363W	19	1	1.0109628232563735e-13	2.1808129019307591e-13	0.015505556505606402
YDR363W-A	66	1	1.4708028098232114e-48	1.2439098469548952e-47	0.004463720812220025
YDR364C	69	0	6.406772887032401e-52	6.050139716473454e-51	0.0
YDR365C	12	3	6.355169210650378e-07	9.656163310554908e-07	0.07365139340163043
YDR366C	29	20	3.385170059262412e-09	5.860359124267951e-09	0.2031762576596701
YDR367W	96	0	6.770035321864816e-72	1.0755379319349326e-70	0.0
YDR368W	10	1	4.859151796943135e-07	7.444054870596689e-07	0.029460557360652166
YDR369C	14	3	2.5228092585256994e-08	4.156022929183986e-08	0.06312976577282607
YDR370C	125	6	1.1010219690954937e-86	2.522700137158639e-85	0.01414106753311304
YDR371W	45	33	5.025838102245684e-13	1.0491323022146978e-12	0.21604408731144922
YDR372C	65	1	8.082521186265514e-48	6.707442906524238e-47	0.004532393440100333
YDR373W	79	3	5.649239099379618e-56	5.8328140144582015e-55	0.01118755342809576
YDR374C	41	0	3.622298437469416e-31	1.6977863336500904e-30	0.0
YDR374W-A	252	6	2.6710107423571455e-180	3.1348944447542743e-178	0.007014418419202898
YDR375C	49	6	5.624403773419197e-31	2.6212273987790765e-30	0.03607415187018633
YDR376W	79	10	4.3189071393952905e-49	3.751969026988265e-48	0.037291844760319194
YDR377W	10	0	5.064609505728478e-08	8.165564695106387e-08	0.0
YDR378C	0	0	1.0	1.0
YDR379W	10	1	4.859151796943135e-07	7.444054870596689e-07	0.029460557360652166
YDR379C-A	4	0	0.002011827808911705	0.002540070632063933	0.0
YDR380W	8	0	1.6726090198310646e-06	2.4868599982028057e-06	0.0
YDR381W	0	0	1.0	1.0
YDR381C-A	0	0	1.0	1.0
YDR382W	0	0	1.0	1.0
YDR383C	32	0	1.7620053778460036e-24	6.243556948855432e-24	0.0
YDR384C	83	3	6.313530689029647e-59	7.023039650408027e-58	0.010648394226741749
YDR385W	15	0	8.631663407470747e-12	1.6702791472531717e-11	0.0
YDR386W	13	5	2.305866266965068e-06	3.419555673366711e-06	0.11330983600250832
YDR387C	9	0	2.9028892240431037e-07	4.476941788005334e-07	0.0
YDR388W	0	0	1.0	1.0
YDR389W	0	0	1.0	1.0
YDR390C	4	0	0.002011827808911705	0.002540070632063933	0.0
YDR391C	20	4	8.20171865836312e-12	1.615345342611175e-11	0.05892111472130433
YDR392W	24	1	1.954176767858431e-17	5.0578175481340395e-17	0.01227523223360507
YDR393W	0	0	1.0	1.0
YDR394W	1	0	0.5158193900772754	0.5696000983745029	0.0
YDR395W	8	4	0.0010241414115092977	0.001364968078236378	0.1473027868032608
YDR397C	17	1	3.0946837868278516e-12	6.160445295274135e-12	0.01732973962391304
YDR398W	9	31	1.0	1.0	1.0147525313113523
YDR399W	11	2	6.06832783693431e-07	9.234970465787038e-07	0.0535646497466403
YDR400W	18	1	5.593286448443585e-13	1.160006864947676e-12	0.016366976311473425
YDR402C	31	0	9.76961987896243e-24	3.3563371519661246e-23	0.0
YDR403W	14	7	5.644699905699681e-06	8.262323532114753e-06	0.1473027868032608
YDR404C	11	0	8.874385375155185e-09	1.4853489607833954e-08	0.0
YDR405W	17	0	2.728403348561543e-13	5.72457046974733e-13	0.0
YDR406W	1	1	0.9396740279621789	1.0	0.2946055736065216
YDR407C	6	0	5.6723974289452446e-05	7.776390372792395e-05	0.0
YDR408C	9	0	2.9028892240431037e-07	4.476941788005334e-07	0.0
YDR409W	13	0	2.752971338858274e-10	4.963115413722236e-10	0.0
YDR410C	47	1	1.7147220739720223e-34	9.199036051691326e-34	0.006268203693755779
YDR411C	42	2	1.0173113095497491e-29	4.528295155743504e-29	0.014028836838405792
YDR412W	57	0	4.941943634355033e-43	3.491537818326265e-42	0.0
YDR414C	35	9	1.3058106419968337e-18	3.672233252872269e-18	0.07575571892739129
YDR415C	143	3	3.2522726287932907e-103	1.1002246993053068e-101	0.006180536509227727
YDR416W	24	2	1.951167841485294e-16	4.842972057135057e-16	0.02455046446721014
YDR418W	24	7	1.8523129648950275e-12	3.72992011943673e-12	0.0859266256352355
YDR419W	0	0	1.0	1.0
YDR420W	0	0	1.0	1.0
YDR421W	20	0	1.5511216042349952e-15	3.674011674610979e-15	0.0
YDR422C	22	0	4.970746891538026e-17	1.2621088465004498e-16	0.0
YDR423C	102	2	4.70292050137904e-74	7.771981552710017e-73	0.0057765798746376796
YDR424C	43	6	1.2332660460990988e-26	4.772888984600214e-26	0.04110775445672396
YDR425W	4	0	0.002011827808911705	0.002540070632063933	0.0
YDR427W	101	1	1.92321552982739e-74	3.2626585581231026e-73	0.0029168868673913034
YDR428C	66	1	1.4708028098232114e-48	1.2439098469548952e-47	0.004463720812220025
YDR429C	9	0	2.9028892240431037e-07	4.476941788005334e-07	0.0
YDR430C	1	0	0.5158193900772754	0.5696000983745029	0.0
YDR432W	30	6	2.4424050085352182e-17	6.304430522480269e-17	0.05892111472130434
YDR434W	28	3	1.9742415394618427e-18	5.3886393419293105e-18	0.031564882886413036
YDR435C	23	7	8.777325594128035e-12	1.697894365685514e-11	0.08966256588024572
YDR436W	31	0	9.76961987896243e-24	3.3563371519661246e-23	0.0
YDR437W	49	5	6.745296952051117e-32	3.265336933606563e-31	0.030061793225155273
YDR438W	43	6	1.2332660460990988e-26	4.772888984600214e-26	0.04110775445672396
YDR439W	14	0	4.8691057782963975e-11	9.068078798893323e-11	0.0
YDR440W	20	0	1.5511216042349952e-15	3.674011674610979e-15	0.0
YDR441C	9	13	0.07563815465532484	0.09028539381958763	0.4255413840983091
YDR443C	8	3	0.00032629169686999144	0.0004401838021814029	0.11047709010244564
YDR444W	1	0	0.5158193900772754	0.5696000983745029	0.0
YDR446W	12	2	1.1583218740771021e-07	1.837657682156528e-07	0.04910092893442028
YDR447C	0	0	1.0	1.0
YDR448W	0	0	1.0	1.0
YDR449C	18	2	4.980950302174113e-12	9.870932180497355e-12	0.03273395262294685
YDR450W	47	4	2.173048158738675e-31	1.0362520697268757e-30	0.025072814775023117
YDR451C	7	6	0.01913373136862778	0.02309783566351351	0.2525190630913043
YDR452W	4	1	0.011745980120783215	0.014586726770594747	0.0736513934016304
YDR453C	1	0	0.5158193900772754	0.5696000983745029	0.0
YDR454C	90	0	1.8532508382250372e-67	2.562030185248122e-66	0.0
YDR456W	17	2	2.6857222307519512e-11	5.138253010330828e-11	0.03465947924782608
YDR457W	0	0	1.0	1.0
YDR458C	11	6	0.00012494494403185018	0.000169191988021467	0.16069394923992092
YDR459C	7	1	7.942138214149133e-05	0.00010797928337960204	0.042086510515217376
YDR460W	23	1	1.0803486862066703e-16	2.7143229770094194e-16	0.012808937982892246
YDR461W	32	3	2.3372333709902483e-21	7.321039823837102e-21	0.02761927252561141
YDR461C-A	8	4	0.0010241414115092977	0.001364968078236378	0.1473027868032608
YDR462W	12	0	1.5606386846802204e-09	2.7222423644513034e-09	0.0
YDR463W	68	94	9.392541926859383e-09	1.5716179406857232e-08	0.4072488811619565
YDR464W	4	2	0.037657743390196466	0.045203440249847605	0.1473027868032608
YDR465C	246	1	1.5267902514936905e-181	1.829285570070878e-179	0.001197583632546836
YDR466W	10	2	3.1484443592886983e-06	4.613172868858422e-06	0.05892111472130433
YDR468C	1	0	0.5158193900772754	0.5696000983745029	0.0
YDR469W	24	1	1.954176767858431e-17	5.0578175481340395e-17	0.01227523223360507
YDR470C	8	1	1.4603303126217998e-05	2.076745704225512e-05	0.0368256967008152
YDR471W	33	6	1.8246377850654332e-19	5.273111508498144e-19	0.05356464974664031
YDR472W	20	3	1.2920346988819575e-12	2.6537469833107635e-12	0.04419083604097825
YDR473C	3	0	0.01232963066100815	0.014909105536471377	0.0
YDR475C	3	0	0.01232963066100815	0.014909105536471377	0.0
YDR476C	32	3	2.3372333709902483e-21	7.321039823837102e-21	0.02761927252561141
YDR477W	6	0	5.6723974289452446e-05	7.776390372792395e-05	0.0
YDR478W	1	0	0.5158193900772754	0.5696000983745029	0.0
YDR479C	8	2	8.130776328123338e-05	0.00011028324212980499	0.0736513934016304
YDR480W	1	1	0.9396740279621789	1.0	0.2946055736065216
YDR481C	11	1	8.823129154142857e-08	1.4122409063589082e-07	0.02678232487332015
YDR482C	144	52	1.0323199190424449e-63	1.296260230221201e-62	0.10638534602457728
YDR483W	79	0	2.5437381335974707e-59	2.8516643287171645e-58	0.0
YDR484W	24	1	1.954176767858431e-17	5.0578175481340395e-17	0.01227523223360507
YDR485C	11	6	0.00012494494403185018	0.000169191988021467	0.16069394923992092
YDR486C	76	0	4.2212271872300436e-57	4.462551020911761e-56	0.0
YDR487C	177	0	9.460784346418888e-132	5.495855633965154e-130	0.0
YDR488C	130	23	1.7488763524031733e-74	3.0023247470658655e-73	0.05212252456115383
YDR489W	10	0	5.064609505728478e-08	8.165564695106387e-08	0.0
YDR490C	43	2	1.8562710966601623e-30	8.519884339100233e-30	0.013702584818907983
YDR492W	70	1	1.6140130301526743e-51	1.5092990140500863e-50	0.004208651051521738
YDR493W	114	4	1.0262117870270191e-80	2.0492166622195788e-79	0.010337037670404269
YDR494W	16	0	1.53325638308458e-12	3.095035963186879e-12	0.0
YDR495C	7	0	9.700280251251966e-06	1.391874045033684e-05	0.0
YDR496C	7	0	9.700280251251966e-06	1.391874045033684e-05	0.0
YDR497C	60	2	5.082969780618263e-43	3.573613595151055e-42	0.009820185786884055
YDR498C	44	3	3.586060467950542e-30	1.61625656357238e-29	0.020086743654990115
YDR499W	113	6	7.460218401262088e-78	1.4253726254371517e-76	0.01564277381981531
YDR500C	0	0	1.0	1.0
YDR501W	1	1	0.9396740279621789	1.0	0.2946055736065216
YDR502C	51	0	1.3827961680130297e-38	8.478103158041507e-38	0.0
YDR503C	63	9	1.9759028659713662e-38	1.2101615955485971e-37	0.04208651051521738
YDR504C	59	6	2.9980189917360735e-38	1.832264316841037e-37	0.029959888841341188
YDR505C	30	0	5.419535858102072e-23	1.8036892777745958e-22	0.0
YDR506C	18	35	0.07474064076108582	0.08925112645701921	0.5728441709015699
YDR507C	10	0	5.064609505728478e-08	8.165564695106387e-08	0.0
YDR508C	11	3	3.1240909074148107e-06	4.59505033466562e-06	0.08034697461996046
YDR510W	24	20	1.2358961275193213e-06	1.8768520278224496e-06	0.2455046446721014
YDR511W	8	0	1.6726090198310646e-06	2.4868599982028057e-06	0.0
YDR512C	90	12	3.022591593986817e-55	3.0657714739009147e-54	0.039280743147536226
YDR513W	90	12	3.022591593986817e-55	3.0657714739009147e-54	0.039280743147536226
YDR514C	0	0	1.0	1.0
YDR515W	86	103	1.6722564705142837e-13	3.604627796824455e-13	0.3528415590868806
YDR516C	1	0	0.5158193900772754	0.5696000983745029	0.0
YDR517W	4	0	0.002011827808911705	0.002540070632063933	0.0
YDR518W	1	0	0.5158193900772754	0.5696000983745029	0.0
YDR519W	42	5	8.423311495150046e-27	3.3362578793807106e-26	0.03507209209601448
YDR520C	20	1	1.8274447555712145e-14	4.086172157577782e-14	0.014730278680326083
YDR522C	36	0	1.872501197268628e-27	7.514832090364187e-27	0.0
YDR523C	12	1	1.5992738396753146e-08	2.6551454538027526e-08	0.02455046446721014
YDR524C	0	0	1.0	1.0
YDR524W-C	16	3	9.616489247653937e-10	1.7132722944007993e-09	0.05523854505122282
YDR524C-B	101	20	2.1849496261415517e-56	2.2722685895009154e-55	0.058337737347826074
YDR525W-A	62	3	1.9621407063760124e-43	1.419405182687855e-42	0.014255108400315564
YDR527W	6	0	5.6723974289452446e-05	7.776390372792395e-05	0.0
YDR528W	10	2	3.1484443592886983e-06	4.613172868858422e-06	0.05892111472130433
YDR529C	26	0	5.161171206029393e-20	1.5036421279571954e-19	0.0
YDR530C	158	1	1.474365223943659e-116	6.837963228145148e-115	0.0018645922380159598
YDR531W	35	0	1.0364673558689318e-26	4.0247965993262836e-26	0.0
YDR532C	37	1	4.41788025306604e-27	1.7595034165777558e-26	0.007962312800176261
YDR533C	58	0	8.974095306410308e-44	6.532914190780466e-43	0.0
YDR534C	4	0	0.002011827808911705	0.002540070632063933	0.0
YDR536W	1	0	0.5158193900772754	0.5696000983745029	0.0
YDR538W	23	0	8.911629824040321e-18	2.343428583358751e-17	0.0
YDR539W	4	0	0.002011827808911705	0.002540070632063933	0.0
YDR540C	1	0	0.5158193900772754	0.5696000983745029	0.0
YDR541C	3	1	0.057973363631802964	0.06925733573878248	0.09820185786884056
YDR542W	0	0	1.0	1.0
YDR545W	1	0	0.5158193900772754	0.5696000983745029	0.0
YIL177C	0	0	1.0	1.0
YIL176C	6	0	5.6723974289452446e-05	7.776390372792395e-05	0.0
YIL173W	0	0	1.0	1.0
YIL172C	26	11	2.1192157998465966e-11	4.0638913187455077e-11	0.12464081960275916
YIL169C	0	0	1.0	1.0
YIL166C	0	0	1.0	1.0
YIL165C	26	1	6.397787824557061e-19	1.808043134104553e-18	0.011330983600250833
YIL164C	18	0	4.86285166279901e-14	1.0645702288830267e-13	0.0
YIL162W	10	0	5.064609505728478e-08	8.165564695106387e-08	0.0
YIL161W	15	3	4.9462606548666605e-09	8.506562507816437e-09	0.05892111472130434
YIL160C	52	2	4.15185829346782e-37	2.432242500562782e-36	0.011330983600250833
YIL159W	6	0	5.6723974289452446e-05	7.776390372792395e-05	0.0
YIL158W	18	1	5.593286448443585e-13	1.160006864947676e-12	0.016366976311473425
YIL157C	106	2	5.217060887264054e-77	9.678489407308249e-76	0.005558595728424936
YIL156W-B	107	3	1.220595053549127e-76	2.221405744607921e-75	0.00825996935345388
YIL156W	43	12	5.232109336840444e-22	1.684762642562676e-21	0.08221550891344792
YIL155C	59	1	2.229691025287009e-43	1.6028691358031987e-42	0.0049933148068901975
YIL154C	17	0	2.728403348561543e-13	5.72457046974733e-13	0.0
YIL153W	14	2	4.131070736567807e-09	7.1301884171673044e-09	0.042086510515217376
YIL152W	10	4	5.69697950696156e-05	7.800792653460937e-05	0.11784222944260866
YIL151C	17	0	2.728403348561543e-13	5.72457046974733e-13	0.0
YIL150C	16	0	1.53325638308458e-12	3.095035963186879e-12	0.0
YIL149C	1	1	0.9396740279621789	1.0	0.2946055736065216
YIL148W	118	6	1.5625985268186484e-81	3.1980441735708352e-80	0.014979944420670594
YIL147C	1	0	0.5158193900772754	0.5696000983745029	0.0
YIL146C	3	5	0.5666434241285887	0.625045622686974	0.4910092893442028
YIL145C	53	4	8.632147472008211e-36	4.7918417096061026e-35	0.022234382913699745
YIL144W	15	7	1.3810630654576857e-06	2.094539475065177e-06	0.13748260101637677
YIL143C	7	3	0.0014412751339099531	0.001915593550985935	0.12625953154565214
YIL142W	175	2	5.729876088100319e-128	3.10872805496839e-126	0.0033669208412173903
YIL140W	51	6	1.9892939925866886e-32	9.888011885363913e-32	0.034659479247826086
YIL139C	37	1	4.41788025306604e-27	1.7595034165777558e-26	0.007962312800176261
YIL138C	96	0	6.770035321864816e-72	1.0755379319349326e-70	0.0
YIL137C	8	1	1.4603303126217998e-05	2.076745704225512e-05	0.0368256967008152
YIL136W	212	6	8.470350969977536e-151	6.95899834690583e-149	0.008337893592637405
YIL135C	15	2	7.739467996766233e-10	1.3818590639367465e-09	0.03928074314753622
YIL134C-A	4	5	0.2483517674521816	0.29448886899329824	0.3682569670081521
YIL134W	64	74	7.159487416461073e-11	1.332930143479043e-10	0.34063769448254066
YIL133C	33	0	3.179346081125416e-25	1.1750912154596574e-24	0.0
YIL132C	14	2	4.131070736567807e-09	7.1301884171673044e-09	0.042086510515217376
YIL131C	12	0	1.5606386846802204e-09	2.7222423644513034e-09	0.0
YIL130W	0	0	1.0	1.0
YIL129C	0	0	1.0	1.0
YIL128W	33	11	6.162467759052755e-16	1.5119604130679348e-15	0.09820185786884054
YIL127C	22	5	1.8049774478773517e-12	3.6371497206526456e-12	0.06695581218330038
YIL126W	4	1	0.011745980120783215	0.014586726770594747	0.0736513934016304
YIL125W	1	0	0.5158193900772754	0.5696000983745029	0.0
YIL124W	20	0	1.5511216042349952e-15	3.674011674610979e-15	0.0
YIL123W	4	2	0.037657743390196466	0.045203440249847605	0.1473027868032608
YIL122W	19	1	1.0109628232563735e-13	2.1808129019307591e-13	0.015505556505606402
YIL121W	3	1	0.057973363631802964	0.06925733573878248	0.09820185786884056
YIL120W	18	6	4.594549794358501e-09	7.925391681870347e-09	0.09820185786884056
YIL119C	3	0	0.01232963066100815	0.014909105536471377	0.0
YIL118W	26	279	4.600101055821916e-09	7.932588057580762e-09	3.1613444244699824
YIL117C	3	0	0.01232963066100815	0.014909105536471377	0.0
YIL116W	10	1	4.859151796943135e-07	7.444054870596689e-07	0.029460557360652166
YIL115C	1	0	0.5158193900772754	0.5696000983745029	0.0
YIL114C	16	6	9.489269668055026e-08	1.5150691244026777e-07	0.11047709010244564
YIL113W	17	0	2.728403348561543e-13	5.72457046974733e-13	0.0
YIL112W	9	0	2.9028892240431037e-07	4.476941788005334e-07	0.0
YIL111W	74	1	1.7731213101268272e-54	1.7490944518935476e-53	0.003981156400088131
YIL110W	0	3	0.8013655918977178	0.8813642224141853
YIL109C	17	1	3.0946837868278516e-12	6.160445295274135e-12	0.01732973962391304
YIL108W	20	6	2.0986123379093735e-10	3.8584141800884935e-10	0.0883816720819565
YIL107C	4	13	1.0	1.0	0.9574681142211954
YIL106W	20	12	2.581662600156235e-07	4.074407687568196e-07	0.176763344163913
YIL105C	86	3	3.857767562361279e-61	4.500207150332599e-60	0.01027693861418099
YIL104C	43	0	1.1871806206229837e-32	5.921488073896599e-32	0.0
YIL103W	82	6	4.462982924816831e-55	4.510828611708541e-54	0.02155650538584305
YIL102C-A	6	1	0.0004279158985597511	0.0005725789512836502	0.04910092893442028
YIL102C	43	1	1.5770079919910424e-31	7.538963393134235e-31	0.006851292409453992
YIL101C	6	0	5.6723974289452446e-05	7.776390372792395e-05	0.0
YIL099W	36	0	1.872501197268628e-27	7.514832090364187e-27	0.0
YIL098C	23	4	6.012579215325134e-14	1.3127692888130162e-13	0.051235751931568985
YIL097W	82	18	1.3145445095018783e-44	9.947296676506976e-44	0.06466951615752914
YIL096C	13	2	2.194174612951164e-08	3.622939477198434e-08	0.04532393440100333
YIL095W	6	0	5.6723974289452446e-05	7.776390372792395e-05	0.0
YIL094C	60	2	5.082969780618263e-43	3.573613595151055e-42	0.009820185786884055
YIL093C	71	4	5.030477776227273e-49	4.356969531789616e-48	0.01659749710459277
YIL092W	0	0	1.0	1.0
YIL091C	22	0	4.970746891538026e-17	1.2621088465004498e-16	0.0
YIL090W	31	6	4.79294612219007e-18	1.3014274385606748e-17	0.05702043360126226
YIL089W	15	1	9.471608929888374e-11	1.7548718735756455e-10	0.01964037157376811
YIL088C	9	1	2.669072148064534e-06	3.936864304570181e-06	0.03273395262294685
YIL087C	13	0	2.752971338858274e-10	4.963115413722236e-10	0.0
YIL085C	11	0	8.874385375155185e-09	1.4853489607833954e-08	0.0
YIL084C	49	5	6.745296952051117e-32	3.265336933606563e-31	0.030061793225155273
YIL083C	38	0	6.118210452891666e-29	2.60635765293185e-28	0.0
YIL082W-A	0	0	1.0	1.0
YIL079C	26	0	5.161171206029393e-20	1.5036421279571954e-19	0.0
YIL078W	4	0	0.002011827808911705	0.002540070632063933	0.0
YIL077C	33	3	4.32350919347737e-22	1.394531765097496e-21	0.026782324873320155
YIL076W	37	2	5.0214154732463846e-26	1.9099312425026426e-25	0.015924625600352522
YIL075C	14	0	4.8691057782963975e-11	9.068078798893323e-11	0.0
YIL074C	68	0	3.523489690932855e-51	3.2788979308341177e-50	0.0
YIL073C	43	2	1.8562710966601623e-30	8.519884339100233e-30	0.013702584818907983
YIL072W	22	4	3.1111785006791627e-13	6.520549401386977e-13	0.0535646497466403
YIL071C	67	1	2.6766715218876157e-49	2.3394434532485835e-48	0.0043970981135301734
YIL070C	33	4	3.641747001537042e-21	1.1339299949019776e-20	0.0357097664977602
YIL069C	47	7	1.1902046236729062e-28	5.02191253906301e-28	0.04387742585629046
YIL068C	9	0	2.9028892240431037e-07	4.476941788005334e-07	0.0
YIL067C	23	0	8.911629824040321e-18	2.343428583358751e-17	0.0
YIL066C	1	0	0.5158193900772754	0.5696000983745029	0.0
YIL065C	155	2	3.36390198286542e-113	1.3818428788185023e-111	0.00380136224008415
YIL064W	272	0	6.658144115959285e-202	9.116901621638536e-200	0.0
YIL063C	43	0	1.1871806206229837e-32	5.921488073896599e-32	0.0
YIL062C	149	59	7.521866289292958e-63	9.20388362334549e-62	0.11665589827372334
YIL061C	1	0	0.5158193900772754	0.5696000983745029	0.0
YIL060W	20	0	1.5511216042349952e-15	3.674011674610979e-15	0.0
YIL057C	13	2	2.194174612951164e-08	3.622939477198434e-08	0.04532393440100333
YIL056W	11	0	8.874385375155185e-09	1.4853489607833954e-08	0.0
YIL055C	20	0	1.5511216042349952e-15	3.674011674610979e-15	0.0
YIL053W	9	2	1.6131971621799776e-05	2.2867874980766704e-05	0.0654679052458937
YIL052C	68	6	8.021799525611628e-45	6.110380009508937e-44	0.025994609435869565
YIL051C	20	20	8.809330433814394e-05	0.00011945875813455926	0.2946055736065217
YIL050W	62	0	9.771339407639486e-47	7.892552378277344e-46	0.0
YIL049W	3	0	0.01232963066100815	0.014909105536471377	0.0
YIL048W	13	0	2.752971338858274e-10	4.963115413722236e-10	0.0
YIL047C	26	6	1.5715430268327715e-14	3.569488130851212e-14	0.067985901601505
YIL046W-A	36	6	1.3223958467870946e-21	4.211018003805416e-21	0.04910092893442028
YIL046W	8	0	1.6726090198310646e-06	2.4868599982028057e-06	0.0
YIL045W	32	3	2.3372333709902483e-21	7.321039823837102e-21	0.02761927252561141
YIL044C	53	0	4.551812070324122e-40	2.9118432943753085e-39	0.0
YIL043C	34	10	3.0236445434520184e-17	7.78030414737922e-17	0.0866486981195652
YIL042C	24	0	1.5991032880095708e-18	4.375091821761675e-18	0.0
YIL041W	10	0	5.064609505728478e-08	8.165564695106387e-08	0.0
YIL040W	16	0	1.53325638308458e-12	3.095035963186879e-12	0.0
YIL039W	6	0	5.6723974289452446e-05	7.776390372792395e-05	0.0
YIL038C	0	0	1.0	1.0
YIL037C	17	1	3.0946837868278516e-12	6.160445295274135e-12	0.01732973962391304
YIL036W	0	0	1.0	1.0
YIL035C	12	4	2.78231982436387e-06	4.099698004078047e-06	0.09820185786884056
YIL034C	117	18	2.0559068764027952e-69	3.0239182726834976e-68	0.04532393440100334
YIL033C	41	4	5.354975627676176e-27	2.1282975006748918e-26	0.028742007181124064
YIL031W	1	0	0.5158193900772754	0.5696000983745029	0.0
YIL030C	3	0	0.01232963066100815	0.014909105536471377	0.0
YIL029C	11	1	8.823129154142857e-08	1.4122409063589082e-07	0.02678232487332015
YIL027C	14	6	1.817331530685119e-06	2.6985472845262375e-06	0.12625953154565214
YIL026C	17	6	2.105284690963357e-08	3.489190852371834e-08	0.10397843774347826
YIL024C	43	0	1.1871806206229837e-32	5.921488073896599e-32	0.0
YIL023C	60	5	6.1179498825523836e-40	3.892071877716677e-39	0.02455046446721014
YIL022W	3	0	0.01232963066100815	0.014909105536471377	0.0
YIL021W	49	0	4.203875926898635e-37	2.432242500562782e-36	0.0
YIL020C	95	6	1.2778215499713873e-64	1.666383613125952e-63	0.018606667806727685
YIL019W	41	0	3.622298437469416e-31	1.6977863336500904e-30	0.0
YIL018W	80	18	3.266053576088751e-43	2.3362032482694536e-42	0.06628625406146738
YIL017C	1	0	0.5158193900772754	0.5696000983745029	0.0
YIL016W	19	1	1.0109628232563735e-13	2.1808129019307591e-13	0.015505556505606402
YIL015W	11	0	8.874385375155185e-09	1.4853489607833954e-08	0.0
YIL014C-A	11	0	8.874385375155185e-09	1.4853489607833954e-08	0.0
YIL014W	46	6	8.380656240857398e-29	3.5596125584321192e-28	0.038426813948676745
YIL013C	4	0	0.002011827808911705	0.002540070632063933	0.0
YIL011W	72	4	9.235726491114294e-50	8.247618486086693e-49	0.016366976311473425
YIL010W	0	0	1.0	1.0
YIL009C-A	9	0	2.9028892240431037e-07	4.476941788005334e-07	0.0
YIL009W	0	0	1.0	1.0
YIL008W	58	1	1.2260096289236651e-42	8.58804065278928e-42	0.005079406441491753
YIL007C	317	6	2.9760996867482885e-228	5.521144934996583e-226	0.005576130730722808
YIL006W	16	0	1.53325638308458e-12	3.095035963186879e-12	0.0
YIL005W	0	0	1.0	1.0
YIL004C	20	5	4.447971600703091e-11	8.445125346861496e-11	0.07365139340163042
YIL003W	8	2	8.130776328123338e-05	0.00011028324212980499	0.0736513934016304
YIL002W-A	43	40	6.325688984337156e-10	1.1343634970041467e-09	0.2740516963781597
YIL002C	22	1	5.973767873137165e-16	1.4662884779518494e-15	0.013391162436660074
YIL001W	19	380	1.658573544784915e-17	4.3495013479516854e-17	5.892111472130433
YIR001C	10	1	4.859151796943135e-07	7.444054870596689e-07	0.029460557360652166
YIR002C	9	0	2.9028892240431037e-07	4.476941788005334e-07	0.0
YIR003W	14	0	4.8691057782963975e-11	9.068078798893323e-11	0.0
YIR004W	106	2	5.217060887264054e-77	9.678489407308249e-76	0.005558595728424936
YIR005W	31	0	9.76961987896243e-24	3.3563371519661246e-23	0.0
YIR006C	0	0	1.0	1.0
YIR007W	59	1	2.229691025287009e-43	1.6028691358031987e-42	0.0049933148068901975
YIR008C	31	2	1.3498929822044452e-21	4.2702060179635665e-21	0.01900681120042075
YIR009W	51	7	1.5632383522083252e-31	7.535778510938874e-31	0.04043605912246376
YIR010W	0	0	1.0	1.0
YIR011C	6	6	0.05655574721679075	0.06778910009248929	0.29460557360652173
YIR012W	17	0	2.728403348561543e-13	5.72457046974733e-13	0.0
YIR013C	18	0	4.86285166279901e-14	1.0645702288830267e-13	0.0
YIR014W	32	1	2.2563072969005174e-23	7.678120274837204e-23	0.0092064241752038
YIR015W	17	0	2.728403348561543e-13	5.72457046974733e-13	0.0
YIR016W	22	1	5.973767873137165e-16	1.4662884779518494e-15	0.013391162436660074
YIR017C	52	1	3.395358429247951e-38	2.064133861163316e-37	0.005665491800125416
YIR018W	36	5	1.872342657422406e-22	6.146028894312932e-22	0.04091744077868356
YIR018C-A	3	0	0.01232963066100815	0.014909105536471377	0.0
YIR019C	0	0	1.0	1.0
YIR021W	4	0	0.002011827808911705	0.002540070632063933	0.0
YIR021W-A	90	0	1.8532508382250372e-67	2.562030185248122e-66	0.0
YIR022W	35	0	1.0364673558689318e-26	4.0247965993262836e-26	0.0
YIR023W	1	0	0.5158193900772754	0.5696000983745029	0.0
YIR024C	835	4653	1.1434388570624784e-40	7.498194831204463e-40	1.6416763281331084
YIR025W	26	0	5.161171206029393e-20	1.5036421279571954e-19	0.0
YIR026C	138	34	1.4102600595888107e-71	2.2159578149440575e-70	0.07258398190305607
YIR027C	44	0	2.15007462561061e-33	1.1079820046493384e-32	0.0
YIR028W	26	0	5.161171206029393e-20	1.5036421279571954e-19	0.0
YIR029W	63	5	3.876208187606804e-42	2.679335731601771e-41	0.02338139473067632
YIR030C	78	0	1.3977438154625205e-58	1.5399281001388803e-57	0.0
YIR031C	23	6	1.8852770212704406e-12	3.789663806125936e-12	0.07685362789735349
YIR032C	59	4	3.3788848969092244e-40	2.1932242711201975e-39	0.01997325922756079
YIR033W	32	0	1.7620053778460036e-24	6.243556948855432e-24	0.0
YIR034C	51	1	1.868293917478937e-37	1.1122731179525224e-36	0.0057765798746376796
YIR035C	0	0	1.0	1.0
YIR036C	49	2	6.842178576336445e-35	3.7227406804646072e-34	0.012024717290062109
YIR037W	33	2	4.510757060257852e-23	1.525962579620171e-22	0.0178548832488801
YIR038C	1	0	0.5158193900772754	0.5696000983745029	0.0
YIR039C	0	0	1.0	1.0
YIR041W	3	1	0.057973363631802964	0.06925733573878248	0.09820185786884056
YIR042C	1	0	0.5158193900772754	0.5696000983745029	0.0
YEL077C	0	1	1.0	1.0
YEL075C	38	4	8.313072083605251e-25	3.0239391241501456e-24	0.031011113011212805
YEL073C	0	0	1.0	1.0
YEL072W	7	26	0.9968160621645212	1.0	1.094249273395652
YEL071W	3	0	0.01232963066100815	0.014909105536471377	0.0
YEL070W	129	1	3.907803921029551e-95	1.0501766518617266e-93	0.002283764136484664
YEL069C	4	0	0.002011827808911705	0.002540070632063933	0.0
YEL067C	1	0	0.5158193900772754	0.5696000983745029	0.0
YEL066W	1	0	0.5158193900772754	0.5696000983745029	0.0
YEL065W	125	4	7.907354658402667e-89	1.8869376199366696e-87	0.009427378355408692
YEL064C	19	0	8.679415256376002e-15	1.9854939196268252e-14	0.0
YEL063C	3	2	0.1462216889146883	0.17374399441082078	0.19640371573768112
YEL062W	15	0	8.631663407470747e-12	1.6702791472531717e-11	0.0
YEL061C	0	0	1.0	1.0
YEL060C	16	12	3.87801399013715e-05	5.4878096597634716e-05	0.22095418020489127
YEL059C-A	43	1	1.5770079919910424e-31	7.538963393134235e-31	0.006851292409453992
YEL058W	37	2	5.0214154732463846e-26	1.9099312425026426e-25	0.015924625600352522
YEL057C	11	0	8.874385375155185e-09	1.4853489607833954e-08	0.0
YEL056W	23	0	8.911629824040321e-18	2.343428583358751e-17	0.0
YEL055C	12	2	1.1583218740771021e-07	1.837657682156528e-07	0.04910092893442028
YEL054C	23	2	1.0622245962400772e-15	2.5895945964292853e-15	0.025617875965784492
YEL053C	24	6	3.8502288564904273e-13	8.043104305730639e-13	0.07365139340163043
YEL052W	35	0	1.0364673558689318e-26	4.0247965993262836e-26	0.0
YEL051W	134	1	7.903013594429413e-99	2.2853741397432948e-97	0.0021985490567650867
YEL050C	6	0	5.6723974289452446e-05	7.776390372792395e-05	0.0
YEL049W	1	0	0.5158193900772754	0.5696000983745029	0.0
YEL048C	46	0	7.057367992511028e-35	3.818148948723511e-34	0.0
YEL047C	8	1	1.4603303126217998e-05	2.076745704225512e-05	0.0368256967008152
YEL046C	11	0	8.874385375155185e-09	1.4853489607833954e-08	0.0
YEL044W	94	3	4.808749174233207e-67	6.600266468022714e-66	0.009402305540633671
YEL043W	12	11	0.0018308182766007606	0.0024299644377408203	0.2700551091393115
YEL042W	30	2	7.380814943797445e-21	2.2686834175189258e-20	0.01964037157376811
YEL041W	9	0	2.9028892240431037e-07	4.476941788005334e-07	0.0
YEL040W	15	0	8.631663407470747e-12	1.6702791472531717e-11	0.0
YEL039C	22	1	5.973767873137165e-16	1.4662884779518494e-15	0.013391162436660074
YEL038W	31	0	9.76961987896243e-24	3.3563371519661246e-23	0.0
YEL037C	6	4	0.015015806793459574	0.018141996821257566	0.19640371573768112
YEL036C	1	0	0.5158193900772754	0.5696000983745029	0.0
YEL035C	73	3	1.5101752623151153e-51	1.4144980347840761e-50	0.012107078367391302
YEL034W	11	0	8.874385375155185e-09	1.4853489607833954e-08	0.0
YEL032W	11	0	8.874385375155185e-09	1.4853489607833954e-08	0.0
YEL031W	6	0	5.6723974289452446e-05	7.776390372792395e-05	0.0
YEL030W	8	2	8.130776328123338e-05	0.00011028324212980499	0.0736513934016304
YEL029C	11	0	8.874385375155185e-09	1.4853489607833954e-08	0.0
YEL027W	4	0	0.002011827808911705	0.002540070632063933	0.0
YEL026W	11	3	3.1240909074148107e-06	4.59505033466562e-06	0.08034697461996046
YEL025C	0	0	1.0	1.0
YEL024W	13	1	2.895443201621309e-09	5.015570437507274e-09	0.022661967200501665
YEL023C	16	3	9.616489247653937e-10	1.7132722944007993e-09	0.05523854505122282
YEL022W	0	0	1.0	1.0
YEL021W	7	6	0.01913373136862778	0.02309783566351351	0.2525190630913043
YEL020W-A	0	0	1.0	1.0
YEL020C	23	0	8.911629824040321e-18	2.343428583358751e-17	0.0
YEL019C	29	1	3.795868005600225e-21	1.1768213962375686e-20	0.010158812882983505
YEL018W	26	2	6.566392129449287e-18	1.7646411746010678e-17	0.022661967200501665
YEL017C-A	7	0	9.700280251251966e-06	1.391874045033684e-05	0.0
YEL017W	122	15	1.1446684192042165e-75	2.0444062356656677e-74	0.036221996754900204
YEL016C	24	0	1.5991032880095708e-18	4.375091821761675e-18	0.0
YEL015W	26	5	2.7454622072933076e-15	6.4445523078138e-15	0.05665491800125416
YEL013W	0	0	1.0	1.0
YEL012W	1	0	0.5158193900772754	0.5696000983745029	0.0
YEL011W	4	0	0.002011827808911705	0.002540070632063933	0.0
YEL009C	4	0	0.002011827808911705	0.002540070632063933	0.0
YEL007W	3	4	0.4135198118862381	0.4889293663975648	0.39280743147536223
YEL006W	59	0	1.6298393314676875e-44	1.2220607555763586e-43	0.0
YEL005C	4	6	0.3557556349213705	0.4208908982581366	0.44190836040978254
YEL004W	138	1	8.762631940614425e-102	2.7537648246160414e-100	0.0021348229971487075
YEL003W	177	5	4.358307074841155e-126	2.2786021806737713e-124	0.008322191344816996
YEL002C	26	0	5.161171206029393e-20	1.5036421279571954e-19	0.0
YEL001C	48	1	3.1147777769720975e-35	1.7108965611620375e-34	0.006137616116802535
YER001W	1	1	0.9396740279621789	1.0	0.2946055736065216
YER002W	85	15	4.2807615720388406e-49	3.730099969817481e-48	0.051989218871739115
YER003C	140	7	1.1358160681495567e-96	3.233702083132723e-95	0.014730278680326083
YER004W	86	1	2.3642405971439023e-63	2.9303335504686597e-62	0.003425646204726996
YER005W	4	0	0.002011827808911705	0.002540070632063933	0.0
YER006W	8	0	1.6726090198310646e-06	2.4868599982028057e-06	0.0
YER007W	59	2	2.787008881777222e-42	1.9310949492892535e-41	0.009986629613780395
YER007C-A	23	1	1.0803486862066703e-16	2.7143229770094194e-16	0.012808937982892246
YER008C	1	0	0.5158193900772754	0.5696000983745029	0.0
YER009W	7	0	9.700280251251966e-06	1.391874045033684e-05	0.0
YER010C	20	3	1.2920346988819575e-12	2.6537469833107635e-12	0.04419083604097825
YER011W	3	1	0.057973363631802964	0.06925733573878248	0.09820185786884056
YER012W	10	3	1.5081054494030667e-05	2.1425677963233787e-05	0.0883816720819565
YER013W	6	0	5.6723974289452446e-05	7.776390372792395e-05	0.0
YER014W	46	5	1.0371437757075899e-29	4.6094388362398374e-29	0.032022344957230615
YER014C-A	46	5	1.0371437757075899e-29	4.6094388362398374e-29	0.032022344957230615
YER015W	8	0	1.6726090198310646e-06	2.4868599982028057e-06	0.0
YER016W	1	0	0.5158193900772754	0.5696000983745029	0.0
YER017C	15	858	1.6115844617044887e-49	1.4258803445019254e-48	16.85143881029304
YER018C	35	1	1.3435352249314483e-25	5.063349330655805e-25	0.008417302103043476
YER019W	32	0	1.7620053778460036e-24	6.243556948855432e-24	0.0
YER019C-A	4	0	0.002011827808911705	0.002540070632063933	0.0
YER020W	23	0	8.911629824040321e-18	2.343428583358751e-17	0.0
YER021W	33	1	4.088834675404232e-24	1.4338346474542525e-23	0.00892744162444005
YER022W	46	2	1.1272465222941136e-32	5.681678132965336e-32	0.012808937982892246
YER023W	40	2	3.0546303033871076e-28	1.2748315584019779e-27	0.014730278680326083
YER024W	6	2	0.00191663504496742	0.002538007861756305	0.09820185786884056
YER025W	9	0	2.9028892240431037e-07	4.476941788005334e-07	0.0
YER026C	18	0	4.86285166279901e-14	1.0645702288830267e-13	0.0
YER027C	33	2	4.510757060257852e-23	1.525962579620171e-22	0.0178548832488801
YER028C	8	1	1.4603303126217998e-05	2.076745704225512e-05	0.0368256967008152
YER029C	75	1	3.2286119060074493e-55	3.268969554832542e-54	0.003928074314753622
YER030W	116	9	5.3007364996360844e-77	9.77068449019459e-76	0.022857328986712888
YER031C	44	0	2.15007462561061e-33	1.1079820046493384e-32	0.0
YER032W	8	0	1.6726090198310646e-06	2.4868599982028057e-06	0.0
YER033C	1	0	0.5158193900772754	0.5696000983745029	0.0
YER034W	20	1	1.8274447555712145e-14	4.086172157577782e-14	0.014730278680326083
YER035W	8	0	1.6726090198310646e-06	2.4868599982028057e-06	0.0
YER036C	13	12	0.00115786277794232	0.0015424759870155855	0.27194360640602
YER037W	6	0	5.6723974289452446e-05	7.776390372792395e-05	0.0
YER038C	33	0	3.179346081125416e-25	1.1750912154596574e-24	0.0
YER039C	38	0	6.118210452891666e-29	2.60635765293185e-28	0.0
YER039C-A	37	0	3.384136240753744e-28	1.3941380745397408e-27	0.0
YER040W	0	0	1.0	1.0
YER041W	35	6	6.853544964932393e-21	2.1167957622624162e-20	0.05050381261826086
YER042W	14	0	4.8691057782963975e-11	9.068078798893323e-11	0.0
YER043C	6	0	5.6723974289452446e-05	7.776390372792395e-05	0.0
YER044C	13	0	2.752971338858274e-10	4.963115413722236e-10	0.0
YER044C-A	60	0	2.960452151923499e-45	2.2853101108338316e-44	0.0
YER045C	22	0	4.970746891538026e-17	1.2621088465004498e-16	0.0
YER046W	22	1	5.973767873137165e-16	1.4662884779518494e-15	0.013391162436660074
YER047C	16	0	1.53325638308458e-12	3.095035963186879e-12	0.0
YER048C	7	4	0.004048951713683617	0.005091957425190133	0.1683460420608695
YER048W-A	4	5	0.2483517674521816	0.29448886899329824	0.3682569670081521
YER049W	38	2	9.167792437644703e-27	3.601364365361659e-26	0.015505556505606402
YER050C	20	3	1.2920346988819575e-12	2.6537469833107635e-12	0.04419083604097825
YER051W	0	0	1.0	1.0
YER052C	23	0	8.911629824040321e-18	2.343428583358751e-17	0.0
YER053C	4	0	0.002011827808911705	0.002540070632063933	0.0
YER053C-A	129	0	2.734129593889188e-96	7.745802608106759e-95	0.0
YER054C	20	1	1.8274447555712145e-14	4.086172157577782e-14	0.014730278680326083
YER055C	8	0	1.6726090198310646e-06	2.4868599982028057e-06	0.0
YER056C	13	2	2.194174612951164e-08	3.622939477198434e-08	0.04532393440100333
YER056C-A	30	6	2.4424050085352182e-17	6.304430522480269e-17	0.05892111472130434
YER057C	16	1	1.7121831089614197e-11	3.285540560439481e-11	0.0184128483504076
YER058W	15	2	7.739467996766233e-10	1.3818590639367465e-09	0.03928074314753622
YER059W	0	0	1.0	1.0
YER060W	0	2	1.0	1.0
YER060W-A	24	4	1.156851420559709e-14	2.6348722850054994e-14	0.04910092893442028
YER061C	44	7	1.6948865266225075e-26	6.555004986285164e-26	0.04686906852831026
YER062C	49	6	5.624403773419197e-31	2.6212273987790765e-30	0.03607415187018633
YER063W	90	3	4.307840906056008e-64	5.48106040945312e-63	0.009820185786884057
YER064C	1	0	0.5158193900772754	0.5696000983745029	0.0
YER065C	0	0	1.0	1.0
YER066W	1	0	0.5158193900772754	0.5696000983745029	0.0
YER067W	38	13	5.211367179590055e-18	1.4137062570670945e-17	0.10078611728644163
YER068W	214	1	6.4859798443974525e-158	5.920773029385674e-156	0.0013766615589089796
YER069W	10	0	5.064609505728478e-08	8.165564695106387e-08	0.0
YER070W	0	0	1.0	1.0
YER071C	30	6	2.4424050085352182e-17	6.304430522480269e-17	0.05892111472130434
YER072W	4	0	0.002011827808911705	0.002540070632063933	0.0
YER073W	23	0	8.911629824040321e-18	2.343428583358751e-17	0.0
YER074W	114	4	1.0262117870270191e-80	2.0492166622195788e-79	0.010337037670404269
YER074W-A	40	0	2.0017025494219425e-30	9.093042149862236e-30	0.0
YER075C	1	0	0.5158193900772754	0.5696000983745029	0.0
YER076C	15	0	8.631663407470747e-12	1.6702791472531717e-11	0.0
YER077C	13	0	2.752971338858274e-10	4.963115413722236e-10	0.0
YER078C	136	18	4.478635560398415e-83	9.400231061259592e-82	0.03899191415380434
YER078W-A	41	0	3.622298437469416e-31	1.6977863336500904e-30	0.0
YER079W	22	0	4.970746891538026e-17	1.2621088465004498e-16	0.0
YER080W	56	3	5.202536325161763e-39	3.262790229662519e-38	0.015782441443206518
YER081W	19	1	1.0109628232563735e-13	2.1808129019307591e-13	0.015505556505606402
YER082C	4	0	0.002011827808911705	0.002540070632063933	0.0
YER083C	14	0	4.8691057782963975e-11	9.068078798893323e-11	0.0
YER085C	30	4	5.470791889047253e-19	1.5637437452241922e-18	0.03928074314753622
YER086W	49	5	6.745296952051117e-32	3.265336933606563e-31	0.030061793225155273
YER087W	4	0	0.002011827808911705	0.002540070632063933	0.0
YER087C-B	101	0	1.359566995100835e-75	2.383801764885641e-74	0.0
YER088C	0	0	1.0	1.0
YER089C	0	0	1.0	1.0
YER090W	1	0	0.5158193900772754	0.5696000983745029	0.0
YER091C	28	0	1.6704421928139613e-21	5.249569973154694e-21	0.0
YER092W	90	20	1.1291482459204821e-48	9.677692343202225e-48	0.0654679052458937
YER093C	0	0	1.0	1.0
YER093C-A	22	0	4.970746891538026e-17	1.2621088465004498e-16	0.0
YER094C	126	45	3.379975063210806e-56	3.4960857173606734e-55	0.10521627628804345
YER095W	19	0	8.679415256376002e-15	1.9854939196268252e-14	0.0
YER096W	12	1	1.5992738396753146e-08	2.6551454538027526e-08	0.02455046446721014
YER098W	12	1	1.5992738396753146e-08	2.6551454538027526e-08	0.02455046446721014
YER099C	22	0	4.970746891538026e-17	1.2621088465004498e-16	0.0
YER100W	13	0	2.752971338858274e-10	4.963115413722236e-10	0.0
YER101C	33	1	4.088834675404232e-24	1.4338346474542525e-23	0.00892744162444005
YER102W	11	0	8.874385375155185e-09	1.4853489607833954e-08	0.0
YER103W	22	2	5.7767599338990685e-15	1.3477544170325981e-14	0.02678232487332015
YER104W	47	12	9.57610817725844e-25	3.478976508364705e-24	0.07521844432506937
YER105C	6	0	5.6723974289452446e-05	7.776390372792395e-05	0.0
YER106W	4	0	0.002011827808911705	0.002540070632063933	0.0
YER107C	7	0	9.700280251251966e-06	1.391874045033684e-05	0.0
YER109C	1	0	0.5158193900772754	0.5696000983745029	0.0
YER110C	0	0	1.0	1.0
YER111C	4	0	0.002011827808911705	0.002540070632063933	0.0
YER112W	28	0	1.6704421928139613e-21	5.249569973154694e-21	0.0
YER113C	11	0	8.874385375155185e-09	1.4853489607833954e-08	0.0
YER114C	0	0	1.0	1.0
YER115C	13	0	2.752971338858274e-10	4.963115413722236e-10	0.0
YER116C	124	3	3.449510755060733e-89	8.370521667660032e-88	0.007127554200157782
YER117W	202	1	4.711504117179979e-149	3.6616027267435213e-147	0.0014584434336956517
YER118C	86	6	5.18771814280155e-58	5.639804733317904e-57	0.02055387722836198
YER119C	31	2	1.3498929822044452e-21	4.2702060179635665e-21	0.01900681120042075
YER120W	1	0	0.5158193900772754	0.5696000983745029	0.0
YER121W	1	7	0.786942921098881	0.8663301568222941	2.062239015245652
YER122C	51	0	1.3827961680130297e-38	8.478103158041507e-38	0.0
YER123W	44	5	2.9623218195978427e-28	1.2399063161941188e-27	0.03347790609165019
YER124C	30	0	5.419535858102072e-23	1.8036892777745958e-22	0.0
YER125W	0	0	1.0	1.0
YER126C	4	0	0.002011827808911705	0.002540070632063933	0.0
YER127W	49	0	4.203875926898635e-37	2.432242500562782e-36	0.0
YER128W	31	4	1.0310918875514597e-19	2.987309544235992e-19	0.0380136224008415
YER129W	26	9	1.5521010084638144e-12	3.1297801191007705e-12	0.1019788524022575
YER130C	1	0	0.5158193900772754	0.5696000983745029	0.0
YER131W	12	6	3.1493205517059356e-05	4.4577264319125855e-05	0.14730278680326087
YER132C	1	0	0.5158193900772754	0.5696000983745029	0.0
YER133W	0	0	1.0	1.0
YER134C	0	0	1.0	1.0
YER136W	6	4	0.015015806793459574	0.018141996821257566	0.19640371573768112
YER137C	102	1	3.5063182343344825e-75	6.0737458330294e-74	0.0028882899373188398
YER138W-A	0	0	1.0	1.0
YER139C	1	0	0.5158193900772754	0.5696000983745029	0.0
YER140W	26	1	6.397787824557061e-19	1.808043134104553e-18	0.011330983600250833
YER141W	6	0	5.6723974289452446e-05	7.776390372792395e-05	0.0
YER142C	1	0	0.5158193900772754	0.5696000983745029	0.0
YER143W	0	0	1.0	1.0
YER144C	62	2	1.6907544780976374e-44	1.2611581068144635e-43	0.009503405600210376
YER145C	0	0	1.0	1.0
YER146W	20	5	4.447971600703091e-11	8.445125346861496e-11	0.07365139340163042
YER147C	17	0	2.728403348561543e-13	5.72457046974733e-13	0.0
YER148W	24	3	1.6278501066725494e-15	3.830509805022026e-15	0.036825696700815216
YER149C	136	2	3.6182211745802423e-99	1.0670969217954344e-97	0.00433243490597826
YER150W	15	2	7.739467996766233e-10	1.3818590639367465e-09	0.03928074314753622
YER151C	22	632	4.5712652845710397e-32	2.2565962791045534e-31	8.463214659969168
YER152C	16	6	9.489269668055026e-08	1.5150691244026777e-07	0.11047709010244564
YER153C	0	0	1.0	1.0
YER154W	24	1	1.954176767858431e-17	5.0578175481340395e-17	0.01227523223360507
YER155C	0	0	1.0	1.0
YER156C	32	0	1.7620053778460036e-24	6.243556948855432e-24	0.0
YER157W	0	0	1.0	1.0
YER158C	11	1	8.823129154142857e-08	1.4122409063589082e-07	0.02678232487332015
YER159C	17	1	3.0946837868278516e-12	6.160445295274135e-12	0.01732973962391304
YER161C	13	0	2.752971338858274e-10	4.963115413722236e-10	0.0
YER162C	20	0	1.5511216042349952e-15	3.674011674610979e-15	0.0
YER163C	17	1	3.0946837868278516e-12	6.160445295274135e-12	0.01732973962391304
YER164W	0	0	1.0	1.0
YER165W	122	132	1.5065692540381523e-21	4.763210434289947e-21	0.31875357144312183
YER166W	4	0	0.002011827808911705	0.002540070632063933	0.0
YER167W	24	1	1.954176767858431e-17	5.0578175481340395e-17	0.01227523223360507
YER168C	10	0	5.064609505728478e-08	8.165564695106387e-08	0.0
YER169W	8	0	1.6726090198310646e-06	2.4868599982028057e-06	0.0
YER170W	24	2	1.951167841485294e-16	4.842972057135057e-16	0.02455046446721014
YER171W	69	0	6.406772887032401e-52	6.050139716473454e-51	0.0
YER172C	4	1	0.011745980120783215	0.014586726770594747	0.0736513934016304
YER173W	35	1	1.3435352249314483e-25	5.063349330655805e-25	0.008417302103043476
YER174C	12	1	1.5992738396753146e-08	2.6551454538027526e-08	0.02455046446721014
YER175C	106	3	6.679021483815115e-76	1.1966059985489322e-74	0.008337893592637405
YER175W-A	44	3	3.586060467950542e-30	1.61625656357238e-29	0.020086743654990115
YER176W	4	1	0.011745980120783215	0.014586726770594747	0.0736513934016304
YER177W	67	1	2.6766715218876157e-49	2.3394434532485835e-48	0.0043970981135301734
YER178W	16	6	9.489269668055026e-08	1.5150691244026777e-07	0.11047709010244564
YER179W	23	0	8.911629824040321e-18	2.343428583358751e-17	0.0
YER180C	85	5	2.70275627368914e-58	2.960676443806904e-57	0.01732973962391304
YER180C-A	37	6	2.5447627193617716e-22	8.296445804449857e-22	0.047773876801057574
YER182W	32	1	2.2563072969005174e-23	7.678120274837204e-23	0.0092064241752038
YER183C	22	1	5.973767873137165e-16	1.4662884779518494e-15	0.013391162436660074
YER184C	6	0	5.6723974289452446e-05	7.776390372792395e-05	0.0
YER185W	24	1	1.954176767858431e-17	5.0578175481340395e-17	0.01227523223360507
YER186C	0	0	1.0	1.0
YER187W	0	0	1.0	1.0
YER188C-A	11	0	8.874385375155185e-09	1.4853489607833954e-08	0.0
YER189W	4	0	0.002011827808911705	0.002540070632063933	0.0
YER190W	20	0	1.5511216042349952e-15	3.674011674610979e-15	0.0
YER190C-B	16	10	7.36542641850978e-06	1.0772779077530453e-05	0.18412848350407604
YFL068W	15	0	8.631663407470747e-12	1.6702791472531717e-11	0.0
YFL067W	0	0	1.0	1.0
YFL066C	0	0	1.0	1.0
YFL062W	1	0	0.5158193900772754	0.5696000983745029	0.0
YFL061W	28	1	2.0963302607338184e-20	6.358647325675206e-20	0.010521627628804344
YFL060C	159	3	5.025039412676364e-115	2.2060306612444096e-113	0.005558595728424938
YFL059W	122	12	1.829132489302533e-78	3.51817422942437e-77	0.028977597403920165
YFL058W	126	5	1.7445719610142438e-88	4.128820307733711e-87	0.01169069736533816
YFL057C	35	9	1.3058106419968337e-18	3.672233252872269e-18	0.07575571892739129
YFL056C	24	3	1.6278501066725494e-15	3.830509805022026e-15	0.036825696700815216
YFL055W	13	0	2.752971338858274e-10	4.963115413722236e-10	0.0
YFL054C	8	0	1.6726090198310646e-06	2.4868599982028057e-06	0.0
YFL053W	1	0	0.5158193900772754	0.5696000983745029	0.0
YFL052W	1	0	0.5158193900772754	0.5696000983745029	0.0
YFL051C	4	0	0.002011827808911705	0.002540070632063933	0.0
YFL050C	8	0	1.6726090198310646e-06	2.4868599982028057e-06	0.0
YFL049W	22	1	5.973767873137165e-16	1.4662884779518494e-15	0.013391162436660074
YFL048C	49	5	6.745296952051117e-32	3.265336933606563e-31	0.030061793225155273
YFL047W	6	1	0.0004279158985597511	0.0005725789512836502	0.04910092893442028
YFL046W	16	0	1.53325638308458e-12	3.095035963186879e-12	0.0
YFL045C	1	0	0.5158193900772754	0.5696000983745029	0.0
YFL044C	17	2	2.6857222307519512e-11	5.138253010330828e-11	0.03465947924782608
YFL042C	42	5	8.423311495150046e-27	3.3362578793807106e-26	0.03507209209601448
YFL041W-A	40	10	2.398247328480244e-21	7.508067711535048e-21	0.07365139340163042
YFL041W	1	0	0.5158193900772754	0.5696000983745029	0.0
YFL040W	23	0	8.911629824040321e-18	2.343428583358751e-17	0.0
YFL039C	0	0	1.0	1.0
YFL038C	24	4	1.156851420559709e-14	2.6348722850054994e-14	0.04910092893442028
YFL037W	0	0	1.0	1.0
YFL036W	0	0	1.0	1.0
YFL034C-B	4	0	0.002011827808911705	0.002540070632063933	0.0
YFL034C-A	32	0	1.7620053778460036e-24	6.243556948855432e-24	0.0
YFL034W	0	0	1.0	1.0
YFL033C	3	0	0.01232963066100815	0.014909105536471377	0.0
YFL031W	31	2	1.3498929822044452e-21	4.2702060179635665e-21	0.01900681120042075
YFL030W	0	0	1.0	1.0
YFL029C	4	0	0.002011827808911705	0.002540070632063933	0.0
YFL028C	19	1	1.0109628232563735e-13	2.1808129019307591e-13	0.015505556505606402
YFL027C	22	0	4.970746891538026e-17	1.2621088465004498e-16	0.0
YFL026W	20	6	2.0986123379093735e-10	3.8584141800884935e-10	0.0883816720819565
YFL025C	0	0	1.0	1.0
YFL024C	22	1	5.973767873137165e-16	1.4662884779518494e-15	0.013391162436660074
YFL023W	18	0	4.86285166279901e-14	1.0645702288830267e-13	0.0
YFL022C	13	2	2.194174612951164e-08	3.622939477198434e-08	0.04532393440100333
YFL021W	1	0	0.5158193900772754	0.5696000983745029	0.0
YFL020C	4	0	0.002011827808911705	0.002540070632063933	0.0
YFL018C	4	0	0.002011827808911705	0.002540070632063933	0.0
YFL017W-A	10	0	5.064609505728478e-08	8.165564695106387e-08	0.0
YFL017C	1	2	1.0	1.0	0.5892111472130432
YFL016C	11	0	8.874385375155185e-09	1.4853489607833954e-08	0.0
YFL014W	20	0	1.5511216042349952e-15	3.674011674610979e-15	0.0
YFL013C	31	10	3.1215423089519567e-15	7.324353251237332e-15	0.09503405600210375
YFL012W	13	1	2.895443201621309e-09	5.015570437507274e-09	0.022661967200501665
YFL011W	1	0	0.5158193900772754	0.5696000983745029	0.0
YFL010W-A	0	0	1.0	1.0
YFL010C	0	0	1.0	1.0
YFL009W	35	7	4.3132765006414726e-20	1.2966886123988033e-19	0.05892111472130433
YFL008W	3	0	0.01232963066100815	0.014909105536471377	0.0
YFL007W	0	0	1.0	1.0
YFL005W	1	0	0.5158193900772754	0.5696000983745029	0.0
YFL004W	26	0	5.161171206029393e-20	1.5036421279571954e-19	0.0
YFL003C	8	0	1.6726090198310646e-06	2.4868599982028057e-06	0.0
YFL002C	1	0	0.5158193900772754	0.5696000983745029	0.0
YFL001W	38	2	9.167792437644703e-27	3.601364365361659e-26	0.015505556505606402
YFR001W	30	2	7.380814943797445e-21	2.2686834175189258e-20	0.01964037157376811
YFR002W	16	0	1.53325638308458e-12	3.095035963186879e-12	0.0
YFR003C	28	1	2.0963302607338184e-20	6.358647325675206e-20	0.010521627628804344
YFR004W	166	10	1.1586630704185121e-112	4.7258661829623145e-111	0.017747323711236246
YFR005C	30	11	5.759313487159096e-14	1.2593844815457018e-13	0.10802204365572461
YFR006W	80	0	4.629665805859016e-60	5.303826304680319e-59	0.0
YFR007W	18	0	4.86285166279901e-14	1.0645702288830267e-13	0.0
YFR008W	37	0	3.384136240753744e-28	1.3941380745397408e-27	0.0
YFR009W	11	1	8.823129154142857e-08	1.4122409063589082e-07	0.02678232487332015
YFR010W	170	12	1.4755426803051738e-113	6.104925147075579e-112	0.020795687548695648
YFR011C	0	1	1.0	1.0
YFR012W	16	0	1.53325638308458e-12	3.095035963186879e-12	0.0
YFR012W-A	57	1	6.741923530287494e-42	4.5993834190609e-41	0.005168518835202134
YFR013W	3	0	0.01232963066100815	0.014909105536471377	0.0
YFR014C	19	1	1.0109628232563735e-13	2.1808129019307591e-13	0.015505556505606402
YFR015C	1	3	1.0	1.0	0.8838167208195651
YFR016C	1	0	0.5158193900772754	0.5696000983745029	0.0
YFR017C	22	0	4.970746891538026e-17	1.2621088465004498e-16	0.0
YFR018C	20	6	2.0986123379093735e-10	3.8584141800884935e-10	0.0883816720819565
YFR019W	0	0	1.0	1.0
YFR021W	1	0	0.5158193900772754	0.5696000983745029	0.0
YFR022W	11	1	8.823129154142857e-08	1.4122409063589082e-07	0.02678232487332015
YFR023W	16	0	1.53325638308458e-12	3.095035963186879e-12	0.0
YFR024C-A	11	0	8.874385375155185e-09	1.4853489607833954e-08	0.0
YFR025C	26	1	6.397787824557061e-19	1.808043134104553e-18	0.011330983600250833
YFR026C	15	1	9.471608929888374e-11	1.7548718735756455e-10	0.01964037157376811
YFR027W	32	2	2.4679800068685726e-22	8.064405124716569e-22	0.0184128483504076
YFR028C	3	0	0.01232963066100815	0.014909105536471377	0.0
YFR029W	63	3	3.5917284627307424e-44	2.6550167595327123e-43	0.014028836838405796
YFR030W	4	0	0.002011827808911705	0.002540070632063933	0.0
YFR031C	4	1	0.011745980120783215	0.014586726770594747	0.0736513934016304
YFR031C-A	49	1	5.6586710303128186e-36	3.1564517066274513e-35	0.006012358645031054
YFR032C	49	1	5.6586710303128186e-36	3.1564517066274513e-35	0.006012358645031054
YFR032C-A	257	1	1.1534477478296224e-189	1.442060434297426e-187	0.0011463251891304343
YFR032C-B	0	0	1.0	1.0
YFR033C	96	2	1.273473522755201e-69	1.877883648555169e-68	0.006137616116802535
YFR034C	10	0	5.064609505728478e-08	8.165564695106387e-08	0.0
YFR035C	11	0	8.874385375155185e-09	1.4853489607833954e-08	0.0
YFR036W	229	10	5.432544592916247e-159	5.121731795714973e-157	0.012864872209891775
YFR037C	14	1	5.238107804554386e-10	9.402109233455766e-10	0.021043255257608688
YFR038W	97	10	3.7170721602039888e-62	4.453517081944404e-61	0.030371708619229037
YFR039C	53	6	7.006694334193227e-34	3.690064021606708e-33	0.03335157437054962
YFR040W	9	25	0.7550095251725994	0.8314936383124512	0.8183488155736713
YFR041C	4	1	0.011745980120783215	0.014586726770594747	0.0736513934016304
YFR042W	49	2	6.842178576336445e-35	3.7227406804646072e-34	0.012024717290062109
YFR043C	74	7	3.0443052284207395e-48	2.5633674039015624e-47	0.027868094800616916
YFR044C	38	0	6.118210452891666e-29	2.60635765293185e-28	0.0
YFR045W	48	0	2.3185857557933976e-36	1.3111294672141428e-35	0.0
YFR046C	29	2	4.033997592021187e-20	1.2146345629169555e-19	0.02031762576596701
YFR047C	4	0	0.002011827808911705	0.002540070632063933	0.0
YFR048W	4	0	0.002011827808911705	0.002540070632063933	0.0
YFR049W	6	0	5.6723974289452446e-05	7.776390372792395e-05	0.0
YFR050C	31	0	9.76961987896243e-24	3.3563371519661246e-23	0.0
YFR051C	53	1	6.171265183284834e-39	3.828581021474766e-38	0.005558595728424936
YFR052W	96	5	2.1806844352361125e-66	2.9370295520006755e-65	0.015344040292006337
YFR053C	34	0	5.73928179926775e-26	2.17291702617438e-25	0.0
YFR055W	60	4	6.219181434308646e-41	4.149247381520769e-40	0.01964037157376811
YFR057W	4	0	0.002011827808911705	0.002540070632063933	0.0
YGL263W	1	2	1.0	1.0	0.5892111472130432
YGL262W	290	9	5.19675900657011e-205	7.289405133362122e-203	0.009142931594685155
YGL261C	1	0	0.5158193900772754	0.5696000983745029	0.0
YGL260W	20	1	1.8274447555712145e-14	4.086172157577782e-14	0.014730278680326083
YGL259W	197	4	5.951899417944672e-142	4.278671694074976e-140	0.00598183905800044
YGL258W-A	3	0	0.01232963066100815	0.014909105536471377	0.0
YGL258W	24	0	1.5991032880095708e-18	4.375091821761675e-18	0.0
YGL257C	24	3	1.6278501066725494e-15	3.830509805022026e-15	0.036825696700815216
YGL256W	3	2	0.1462216889146883	0.17374399441082078	0.19640371573768112
YGL255W	13	0	2.752971338858274e-10	4.963115413722236e-10	0.0
YGL254W	42	3	1.0615509143210725e-28	4.48565709644415e-28	0.02104325525760869
YGL253W	53	4	8.632147472008211e-36	4.7918417096061026e-35	0.022234382913699745
YGL252C	20	0	1.5511216042349952e-15	3.674011674610979e-15	0.0
YGL251C	7	1	7.942138214149133e-05	0.00010797928337960204	0.042086510515217376
YGL250W	96	4	1.920917604339011e-67	2.6492079478545925e-66	0.01227523223360507
YGL249W	8	5	0.0026606685908663673	0.0033570656134428428	0.18412848350407604
YGL248W	38	0	6.118210452891666e-29	2.60635765293185e-28	0.0
YGL247W	90	27	1.026577998416446e-43	7.454356147592149e-43	0.0883816720819565
YGL246C	24	78	0.9456803684013388	1.0	0.9574681142211955
YGL245W	63	3	3.5917284627307424e-44	2.6550167595327123e-43	0.014028836838405796
YGL244W	101	2	2.577034928755369e-73	4.222372614037643e-72	0.005833773734782607
YGL243W	11	0	8.874385375155185e-09	1.4853489607833954e-08	0.0
YGL242C	10	0	5.064609505728478e-08	8.165564695106387e-08	0.0
[truncated: 3,752 more rows]
