# Supplementary material for: Overexpression profiling reveals cellular requirements in the context of genetic backgrounds and environments
Source: PLoS Genet. 2023 Apr 28;19(4):e1010732. doi: 10.1371/journal.pgen.1010732 (PMC10171610; doi:10.1371/journal.pgen.1010732)
Supplement: S1 Data — (ZIP) [file pgen.1010732.s025.zip › S1_Data/Fig_3/Fig.3F/DBVPG6765_D2-3.csv]

3	3890	D2-3	p_values	q_values	FC
YAL068C	0	0	1.0	1.0
YAL067W-A	3	0	0.006560404397888521	0.007971452713343945	0.0
YAL067C	1	0	0.4592563933558802	0.5071396924327318	0.0
YAL065C	3	0	0.006560404397888521	0.007971452713343945	0.0
YAL064W-B	1	0	0.4592563933558802	0.5071396924327318	0.0
YAL064C-A	0	0	1.0	1.0
YAL064W	1	0	0.4592563933558802	0.5071396924327318	0.0
YAL063C-A	1	0	0.4592563933558802	0.5071396924327318	0.0
YAL063C	0	0	1.0	1.0
YAL062W	1	0	0.4592563933558802	0.5071396924327318	0.0
YAL061W	38	0	2.4870682692355242e-33	1.0843919345241472e-32	0.0
YAL060W	40	1	8.068239299842817e-34	3.61092951077012e-33	0.006350318572435714
YAL059W	17	19	0.0001342834406587244	0.0001800149340858564	0.28389659500300835
YAL058W	53	4	1.6220336631174948e-41	9.272679519471882e-41	0.01917077304886253
YAL056W	15	0	1.793093139126998e-13	3.53516580154932e-13	0.0
YAL055W	35	10	4.699958522566752e-21	1.293275668099588e-20	0.0725750693992653
YAL054C	1	0	0.4592563933558802	0.5071396924327318	0.0
YAL053W	13	0	9.833299167665078e-12	1.773880285860786e-11	0.0
YAL051W	10	0	4.0773908821326676e-09	6.614689693411839e-09	0.0
YAL049C	1	4	1.0	1.0	1.0160509715897141
YAL048C	80	2	6.543277354276664e-67	7.222723236937637e-66	0.006350318572435714
YAL047C	6	0	1.34744473255948e-05	1.847235913456393e-05	0.0
YAL046C	69	10	6.768749837799391e-49	4.8842007926203636e-48	0.03681344099962732
YAL044W-A	0	0	1.0	1.0
YAL044C	0	0	1.0	1.0
YAL043C	20	1	1.2512644780585005e-16	2.8442774756183543e-16	0.012700637144871428
YAL042W	79	1	2.786346229636971e-67	3.081591762815812e-66	0.0032153511759168167
YAL041W	11	0	5.449476188374357e-10	9.1316834380364e-10	0.0
YAL040C	9	4	5.153302517192382e-05	6.989774239710704e-05	0.11289455239885712
YAL039C	4	1	0.005647316647303291	0.007046586686622093	0.06350318572435713
YAL038W	0	0	1.0	1.0
YAL037C-A	24	2	5.718055962128487e-19	1.4385188030709069e-18	0.021167728574785712
YAL037W	83	14	8.835593394247178e-57	7.745960001572488e-56	0.04284552289836144
YAL036C	3	1	0.03553738068124805	0.042578224228720325	0.08467091429914285
YAL035W	9	0	3.063717046592699e-08	4.760723246407623e-08	0.0
YAL034W-A	8	0	2.3138863767843733e-07	3.4600001437563524e-07	0.0
YAL034C	15	2	2.519572082853294e-11	4.5000183380401534e-11	0.03386836571965714
YAL033W	95	0	2.9189290079798963e-82	4.561619762199017e-81	0.0
YAL032C	18	6	1.3711457245782344e-10	2.371566635202835e-10	0.08467091429914285
YAL031C	11	0	5.449476188374357e-10	9.1316834380364e-10	0.0
YAL030W	1	0	0.4592563933558802	0.5071396924327318	0.0
YAL029C	1	0	0.4592563933558802	0.5071396924327318	0.0
YAL028W	45	1	4.1036529344452575e-38	2.1338253188060284e-37	0.005644727619942856
YAL027W	0	0	1.0	1.0
YAL026C	18	0	4.479556072820159e-16	9.881828528879453e-16	0.0
YAL025C	94	59	2.9049895726133112e-36	1.4098392432151184e-35	0.1594335301164711
YAL024C	3	1	0.03553738068124805	0.042578224228720325	0.08467091429914285
YAL023C	18	0	4.479556072820159e-16	9.881828528879453e-16	0.0
YAL022C	4	0	0.0008191181233173316	0.001036696374823498	0.0
YAL021C	17	0	3.2959621545155775e-15	6.991913814319102e-15	0.0
YAL020C	162	3	6.831070016232559e-136	3.142838693068276e-134	0.0047039396832857135
YAL019W	14	0	1.3263528384652494e-12	2.49929723919189e-12	0.0
YAL018C	26	0	5.433546725220521e-23	1.6033005242043723e-22	0.0
YAL017W	4	1	0.005647316647303291	0.007046586686622093	0.06350318572435713
YAL016W	29	3	3.502466788985962e-22	1.0188511129720926e-21	0.02627718029973399
YAL015C	20	2	1.459171118341922e-15	3.165482120552393e-15	0.025401274289742856
YAL014C	24	2	5.718055962128487e-19	1.4385188030709069e-18	0.021167728574785712
YAL013W	7	0	1.758678273026161e-06	2.5272760490188534e-06	0.0
YAL012W	8	0	2.3138863767843733e-07	3.4600001437563524e-07	0.0
YAL011W	62	1	1.0568610264764223e-52	8.476998275126785e-52	0.004096979724152073
YAL010C	78	0	1.1041399362249197e-67	1.230602475432076e-66	0.0
YAL009W	24	5	3.829051920946495e-16	8.61873878566078e-16	0.05291932143696428
YAL008W	68	0	4.192492739435751e-59	3.895157632390146e-58	0.0
YAL007C	7	0	1.758678273026161e-06	2.5272760490188534e-06	0.0
YAL005C	7	9	0.04263666797852311	0.051041523219085436	0.3265878122966938
YAL003W	43	29	2.7001022495138983e-16	6.127974758071992e-16	0.17131091962849831
YAL002W	0	0	1.0	1.0
YAL001C	24	0	2.8955706149610294e-21	7.990607776699078e-21	0.0
YAR002W	9	1	3.5021548373802997e-07	5.185605682228142e-07	0.02822363809971428
YAR002C-A	8	0	2.3138863767843733e-07	3.4600001437563524e-07	0.0
YAR003W	43	805	5.646036255998381e-28	1.999406065778737e-27	4.7553548379634885
YAR007C	32	0	3.64526136009294e-28	1.2956673721813657e-27	0.0
YAR008W	31	4	7.137081749570794e-23	2.0995067591704163e-22	0.032775837793216585
YAR009C	11	1	6.795431577660931e-09	1.0895045163960975e-08	0.023092067536129867
YAR010C	13	0	9.833299167665078e-12	1.773880285860786e-11	0.0
YAR014C	15	0	1.793093139126998e-13	3.53516580154932e-13	0.0
YAR015W	107	0	1.5101261230777338e-92	3.0796933807872507e-91	0.0
YAR018C	7	0	1.758678273026161e-06	2.5272760490188534e-06	0.0
YAR019C	1	0	0.4592563933558802	0.5071396924327318	0.0
YAR020C	12	0	7.309208842397758e-11	1.2726388147935062e-10	0.0
YAR023C	0	0	1.0	1.0
YAR027W	4	1	0.005647316647303291	0.007046586686622093	0.06350318572435713
YAR028W	36	0	1.309307758596438e-31	5.325197255790746e-31	0.0
YAR029W	109	5	3.733433633827069e-88	6.730713739228675e-87	0.01165196068336828
YAR031W	109	8	9.440773632818577e-85	1.5601692288028632e-83	0.01864313709338925
YAR033W	15	7	9.932288063471594e-08	1.5203776591169854e-07	0.11853928001879999
YAR035W	0	0	1.0	1.0
YAR035C-A	22	0	1.548070347216046e-19	3.9887780317381184e-19	0.0
YAR042W	1	0	0.4592563933558802	0.5071396924327318	0.0
YAR050W	0	0	1.0	1.0
YAR064W	30	0	1.928535488762564e-26	6.467059822666768e-26	0.0
YAR066W	79	2	4.703248767782203e-66	5.036942954099712e-65	0.006430702351833633
YAR068W	47	14	1.4728824215739556e-27	5.1492685753628075e-27	0.07566337022476594
YAR071W	0	0	1.0	1.0
YBL111C	0	2	1.0	1.0
YBL108C-A	177	17	1.0944705119006092e-132	4.768409025712426e-131	0.024396704120092007
YBL107C	6	0	1.34744473255948e-05	1.847235913456393e-05	0.0
YBL106C	13	8	7.555940685224926e-06	1.068196039349276e-05	0.15631553409072527
YBL105C	60	2	8.879491738548821e-50	6.580664560360087e-49	0.008467091429914284
YBL104C	7	1	1.7668923317179076e-05	2.4073437099525433e-05	0.03628753469963265
YBL103C	6	1	0.0001235798987049043	0.00016582081135135433	0.042335457149571425
YBL102W	9	0	3.063717046592699e-08	4.760723246407623e-08	0.0
YBL101C	10	0	4.0773908821326676e-09	6.614689693411839e-09	0.0
YBL100W-C	63	0	8.199316051621138e-55	6.903992183436774e-54	0.0
YBL099W	1	0	0.4592563933558802	0.5071396924327318	0.0
YBL098W	1	1	0.8674249728518757	0.9467756725889424	0.25401274289742853
YBL097W	3	0	0.006560404397888521	0.007971452713343945	0.0
YBL095W	101	9	7.135104369650832e-77	1.0008289080454131e-75	0.022634798872048088
YBL093C	24	0	2.8955706149610294e-21	7.990607776699078e-21	0.0
YBL092W	132	24	3.84198481642658e-88	6.904767087271645e-87	0.04618413507225974
YBL091C-A	28	6	1.418381430290277e-18	3.541950328093523e-18	0.054431302049448974
YBL091C	16	1	3.446536948670747e-13	6.728117444604707e-13	0.015875796431089283
YBL090W	89	4	3.10323253202276e-72	3.8052644545123435e-71	0.011416303051569822
YBL089W	90	7	1.0603655567514626e-69	1.2220766166087497e-68	0.019756546669799997
YBL088C	0	0	1.0	1.0
YBL087C	18	0	4.479556072820159e-16	9.881828528879453e-16	0.0
YBL086C	19	1	9.066259979773015e-16	1.9847758334097683e-15	0.013369091731443607
YBL085W	4	0	0.0008191181233173316	0.001036696374823498	0.0
YBL084C	0	0	1.0	1.0
YBL082C	31	1	4.357434549187867e-26	1.444357699848958e-25	0.008193959448304146
YBL081W	1	0	0.4592563933558802	0.5071396924327318	0.0
YBL080C	42	3	3.0689192669119122e-33	1.333032832629185e-32	0.018143767349816323
YBL079W	0	1	1.0	1.0
YBL078C	62	1	1.0568610264764223e-52	8.476998275126785e-52	0.004096979724152073
YBL076C	18	0	4.479556072820159e-16	9.881828528879453e-16	0.0
YBL075C	10	0	4.0773908821326676e-09	6.614689693411839e-09	0.0
YBL074C	48	19	6.107081858466128e-25	1.9447302197142138e-24	0.10054671073023214
YBL072C	52	2	6.326500255942987e-43	3.8747287510040595e-42	0.00976972088067033
YBL071C-B	188	38	1.0728600789105624e-121	3.739405038675543e-120	0.05134300122394832
YBL071W-A	33	0	5.01516642747701e-29	1.855998849705295e-28	0.0
YBL069W	20	0	8.308294934160558e-18	1.9793290872558976e-17	0.0
YBL068W	53	81	5.018065063004831e-08	7.736968412155705e-08	0.3882081542394662
YBL067C	15	10	2.6572926122932253e-06	3.7659166617295067e-06	0.1693418285982857
YBL066C	0	0	1.0	1.0
YBL064C	77	12	1.159267073369449e-53	9.456659487869079e-53	0.03958640149050835
YBL063W	15	0	1.793093139126998e-13	3.53516580154932e-13	0.0
YBL061C	20	13	2.8425073928141833e-08	4.507102292824474e-08	0.16510828288332857
YBL060W	38	10	1.9434288663188168e-23	5.929262286577992e-23	0.06684545865721803
YBL059C-A	7	0	1.758678273026161e-06	2.5272760490188534e-06	0.0
YBL059W	129	0	2.1229483712283572e-111	6.104538041467141e-110	0.0
YBL058W	14	0	1.3263528384652494e-12	2.49929723919189e-12	0.0
YBL057C	41	10	7.640097198467343e-26	2.5222846721231736e-25	0.06195432753595818
YBL056W	44	0	1.7172424633387152e-38	9.077078498769256e-38	0.0
YBL055C	18	0	4.479556072820159e-16	9.881828528879453e-16	0.0
YBL054W	49	1	1.5109883866081304e-41	8.707108428239837e-41	0.00518393352851895
YBL052C	0	0	1.0	1.0
YBL051C	85	81	8.72748471429537e-23	2.564729922938818e-22	0.2420592020551966
YBL050W	85	0	1.0950907341316464e-73	1.3933333654847563e-72	0.0
YBL049W	11	0	5.449476188374357e-10	9.1316834380364e-10	0.0
YBL047C	0	0	1.0	1.0
YBL046W	17	0	3.2959621545155775e-15	6.991913814319102e-15	0.0
YBL045C	45	21	1.5019235025058547e-21	4.265462747116627e-21	0.11853928001879999
YBL044W	47	7	2.1556125646014514e-33	9.580315192444317e-33	0.03783168511238297
YBL043W	23	0	2.116274738264639e-20	5.663422996630963e-20	0.0
YBL042C	20	0	8.308294934160558e-18	1.9793290872558976e-17	0.0
YBL041W	38	1	4.2134607087955545e-32	1.7407767626640254e-31	0.006684545865721803
YBL040C	18	0	4.479556072820159e-16	9.881828528879453e-16	0.0
YBL039W-B	124	36	8.321784033524953e-72	1.0075490521432e-70	0.07374563503473731
YBL039C	3	0	0.006560404397888521	0.007971452713343945	0.0
YBL038W	75	6	4.7910957872252525e-58	4.352858115692327e-57	0.020321019431794284
YBL037W	3	0	0.006560404397888521	0.007971452713343945	0.0
YBL036C	52	1	4.0210721754069935e-44	2.535656368505002e-43	0.004884860440335165
YBL035C	22	1	2.3835258154827122e-18	5.90084242997894e-18	0.011546033768064934
YBL034C	1	0	0.4592563933558802	0.5071396924327318	0.0
YBL033C	41	0	6.526909832709897e-36	3.0944978110399517e-35	0.0
YBL032W	0	0	1.0	1.0
YBL031W	15	2	2.519572082853294e-11	4.5000183380401534e-11	0.03386836571965714
YBL030C	9	0	3.063717046592699e-08	4.760723246407623e-08	0.0
YBL029C-A	51	4	8.165848384276611e-40	4.476815448805986e-39	0.019922568070386552
YBL029W	11	4	1.6379463340084184e-06	2.4073164750530064e-06	0.09236827014451947
YBL028C	78	0	1.1041399362249197e-67	1.230602475432076e-66	0.0
YBL027W	110	5	5.2241963796118394e-89	9.598834945414596e-88	0.011546033768064934
YBL026W	31	2	6.004834212500028e-25	1.9132300031073496e-24	0.016387918896608292
YBL025W	12	0	7.309208842397758e-11	1.2726388147935062e-10	0.0
YBL024W	48	0	6.258458616201508e-42	3.6689495924337276e-41	0.0
YBL023C	67	0	3.024402736559107e-58	2.7564722881064063e-57	0.0
YBL022C	12	0	7.309208842397758e-11	1.2726388147935062e-10	0.0
YBL021C	40	2	1.1957441208751241e-32	5.135716534094727e-32	0.012700637144871428
YBL020W	10	0	4.0773908821326676e-09	6.614689693411839e-09	0.0
YBL019W	0	0	1.0	1.0
YBL018C	123	3	1.6420219252381246e-102	4.123697856787972e-101	0.006195432753595818
YBL017C	1	0	0.4592563933558802	0.5071396924327318	0.0
YBL016W	0	0	1.0	1.0
YBL015W	0	0	1.0	1.0
YBL014C	1	0	0.4592563933558802	0.5071396924327318	0.0
YBL013W	35	2	2.2755236158617072e-28	8.26170221895245e-28	0.014515013879853059
YBL011W	20	1	1.2512644780585005e-16	2.8442774756183543e-16	0.012700637144871428
YBL010C	26	4	1.1092913084368431e-18	2.778542820043678e-18	0.03907888352268132
YBL009W	14	0	1.3263528384652494e-12	2.49929723919189e-12	0.0
YBL008W-A	54	2	1.224716186200827e-44	7.843366132339596e-44	0.009407879366571429
YBL008W	4	0	0.0008191181233173316	0.001036696374823498	0.0
YBL007C	9	1	3.5021548373802997e-07	5.185605682228142e-07	0.02822363809971428
YBL006C	13	0	9.833299167665078e-12	1.773880285860786e-11	0.0
YBL005W	6	0	1.34744473255948e-05	1.847235913456393e-05	0.0
YBL004W	0	0	1.0	1.0
YBL003C	53	1	5.573479873136312e-45	3.5974279181152557e-44	0.004792693262215633
YBL002W	12	0	7.309208842397758e-11	1.2726388147935062e-10	0.0
YBL001C	16	0	2.4289042880128454e-14	4.9639760342437365e-14	0.0
YBR001C	1	1	0.8674249728518757	0.9467756725889424	0.25401274289742853
YBR002C	26	0	5.433546725220521e-23	1.6033005242043723e-22	0.0
YBR003W	42	1	1.545833427240246e-35	7.275031129344234e-35	0.0060479224499387745
YBR004C	59	5	1.5521937779134187e-45	1.0178639015712737e-44	0.021526503635375296
YBR005W	20	1	1.2512644780585005e-16	2.8442774756183543e-16	0.012700637144871428
YBR006W	85	0	1.0950907341316464e-73	1.3933333654847563e-72	0.0
YBR007C	15	0	1.793093139126998e-13	3.53516580154932e-13	0.0
YBR008C	1	0	0.4592563933558802	0.5071396924327318	0.0
YBR009C	35	1	1.5918864280369278e-29	6.058860918358949e-29	0.007257506939926529
YBR010W	38	0	2.4870682692355242e-33	1.0843919345241472e-32	0.0
YBR011C	0	0	1.0	1.0
YBR013C	3	2	0.09795402083538629	0.1168741854407275	0.1693418285982857
YBR014C	63	7	7.912502811639093e-47	5.353506314086638e-46	0.02822363809971428
YBR015C	7	1	1.7668923317179076e-05	2.4073437099525433e-05	0.03628753469963265
YBR016W	53	62	1.2295715156348033e-11	2.216697738688324e-11	0.2971469822573692
YBR017C	1	0	0.4592563933558802	0.5071396924327318	0.0
YBR018C	1	2	1.0	1.0	0.5080254857948571
YBR019C	60	2	8.879491738548821e-50	6.580664560360087e-49	0.008467091429914284
YBR020W	31	6	4.94120592778662e-21	1.3577102384472458e-20	0.049163756689824874
YBR021W	34	5	1.9859034537669284e-24	6.234132512343671e-24	0.037354815131974785
YBR022W	26	0	5.433546725220521e-23	1.6033005242043723e-22	0.0
YBR023C	6	0	1.34744473255948e-05	1.847235913456393e-05	0.0
YBR024W	4	0	0.0008191181233173316	0.001036696374823498	0.0
YBR025C	3	0	0.006560404397888521	0.007971452713343945	0.0
YBR026C	0	0	1.0	1.0
YBR028C	1	0	0.4592563933558802	0.5071396924327318	0.0
YBR029C	9	0	3.063717046592699e-08	4.760723246407623e-08	0.0
YBR030W	54	10	1.9110216837136908e-36	9.377376879724774e-36	0.047039396832857135
YBR031W	18	0	4.479556072820159e-16	9.881828528879453e-16	0.0
YBR033W	13	1	1.3053699115734252e-10	2.260518627358858e-10	0.01953944176134066
YBR034C	69	5	4.884282312945515e-54	4.047479478638279e-53	0.01840672049981366
YBR035C	113	2	3.555926581809468e-95	7.746262792419033e-94	0.004495800759246523
YBR036C	6	1	0.0001235798987049043	0.00016582081135135433	0.042335457149571425
YBR037C	1	4	1.0	1.0	1.0160509715897141
YBR038W	6	3	0.002291404561550296	0.0028911513017717753	0.1270063714487143
YBR039W	36	2	3.172386250123383e-29	1.1885598256976923e-28	0.01411181904985714
YBR040W	12	0	7.309208842397758e-11	1.2726388147935062e-10	0.0
YBR041W	3	0	0.006560404397888521	0.007971452713343945	0.0
YBR042C	56	0	8.391257304759906e-49	5.987359895741217e-48	0.0
YBR043C	37	2	4.421638760027796e-30	1.7193268768708487e-29	0.013730418534996137
YBR044C	1	0	0.4592563933558802	0.5071396924327318	0.0
YBR045C	3	0	0.006560404397888521	0.007971452713343945	0.0
YBR046C	84	1	1.4404618447255752e-71	1.722265295013884e-70	0.0030239612249693872
YBR047W	11	6	2.059372075666977e-05	2.8018568268655746e-05	0.1385524052167792
YBR048W	28	0	1.0224340853390416e-24	3.2166402761404972e-24	0.0
YBR049C	10	0	4.0773908821326676e-09	6.614689693411839e-09	0.0
YBR050C	58	3	6.70459804310416e-47	4.541595211530273e-46	0.013138590149866994
YBR052C	19	1	9.066259979773015e-16	1.9847758334097683e-15	0.013369091731443607
YBR053C	11	0	5.449476188374357e-10	9.1316834380364e-10	0.0
YBR054W	4	0	0.0008191181233173316	0.001036696374823498	0.0
YBR055C	20	0	8.308294934160558e-18	1.9793290872558976e-17	0.0
YBR056W	6	0	1.34744473255948e-05	1.847235913456393e-05	0.0
YBR057C	0	0	1.0	1.0
YBR058C	0	0	1.0	1.0
YBR058C-A	20	0	8.308294934160558e-18	1.9793290872558976e-17	0.0
YBR059C	4	0	0.0008191181233173316	0.001036696374823498	0.0
YBR060C	1	0	0.4592563933558802	0.5071396924327318	0.0
YBR061C	24	0	2.8955706149610294e-21	7.990607776699078e-21	0.0
YBR062C	34	10	2.890347936874332e-20	7.716987458200689e-20	0.07470963026394957
YBR063C	17	2	5.134440096845257e-13	9.962268892360684e-13	0.02988385210557983
YBR065C	17	0	3.2959621545155775e-15	6.991913814319102e-15	0.0
YBR066C	22	5	1.6365977195205618e-14	3.406468868969508e-14	0.05773016884032466
YBR067C	23	2	4.0725796867929326e-18	1.0039179502248674e-17	0.022088064599776396
YBR068C	8	0	2.3138863767843733e-07	3.4600001437563524e-07	0.0
YBR069C	4	2	0.02030338939472343	0.024478992119298625	0.12700637144871427
YBR070C	157	42	2.3486583627191283e-93	4.858681382732988e-92	0.06795245351396177
YBR071W	82	2	1.2664979897974602e-68	1.4366134002613794e-67	0.0061954327535958175
YBR072W	36	9	1.285383240456527e-22	3.765786559279413e-22	0.06350318572435713
YBR072C-A	18	10	2.668228702480749e-08	4.2319314031899576e-08	0.1411181904985714
YBR073W	18	1	6.568781583176159e-15	1.3873324599649684e-14	0.01411181904985714
YBR074W	1	0	0.4592563933558802	0.5071396924327318	0.0
YBR076W	41	8	1.6384042758812448e-27	5.707124767167195e-27	0.04956346202876654
YBR077C	24	1	4.541866141289384e-20	1.1927064921714726e-19	0.010583864287392856
YBR078W	4	0	0.0008191181233173316	0.001036696374823498	0.0
YBR079C	1	0	0.4592563933558802	0.5071396924327318	0.0
YBR080C	10	4	9.354391955323262e-06	1.321796268674793e-05	0.10160509715897142
YBR081C	0	0	1.0	1.0
YBR082C	3	0	0.006560404397888521	0.007971452713343945	0.0
YBR083W	10	0	4.0773908821326676e-09	6.614689693411839e-09	0.0
YBR084W	32	0	3.64526136009294e-28	1.2956673721813657e-27	0.0
YBR084C-A	66	4	1.3528206861859908e-52	1.0820683958630924e-51	0.015394711690753245
YBR085W	4	0	0.0008191181233173316	0.001036696374823498	0.0
YBR085C-A	3	0	0.006560404397888521	0.007971452713343945	0.0
YBR086C	0	0	1.0	1.0
YBR087W	0	0	1.0	1.0
YBR088C	89	2	1.2782035975012427e-74	1.6976787273047683e-73	0.005708151525784911
YBR091C	243	210	1.5507737811762375e-69	1.7837000031089083e-68	0.21951718521999997
YBR092C	31	7	3.4478613595777297e-20	9.171438796915598e-20	0.05735771613812902
YBR093C	83	1	1.0369673484024567e-70	1.214582326000515e-69	0.0030603944927401028
YBR094W	17	1	4.758663006051302e-14	9.653287812275498e-14	0.014941926052789914
YBR095C	8	0	2.3138863767843733e-07	3.4600001437563524e-07	0.0
YBR096W	101	4	1.719708974482498e-82	2.7096017293832453e-81	0.01005991060979915
YBR097W	19	0	6.096747908740973e-17	1.407563116144895e-16	0.0
YBR098W	4	0	0.0008191181233173316	0.001036696374823498	0.0
YBR101C	28	6	1.418381430290277e-18	3.541950328093523e-18	0.054431302049448974
YBR102C	12	1	9.426368770224423e-10	1.5699694989157446e-09	0.021167728574785712
YBR103W	10	0	4.0773908821326676e-09	6.614689693411839e-09	0.0
YBR104W	20	0	8.308294934160558e-18	1.9793290872558976e-17	0.0
YBR105C	20	2	1.459171118341922e-15	3.165482120552393e-15	0.025401274289742856
YBR106W	45	31	9.791753717197222e-17	2.2570090431904297e-16	0.17498655621822853
YBR107C	12	3	5.4470465446338383e-08	8.387139137400054e-08	0.06350318572435715
YBR108W	6	4	0.006262045673348801	0.007811935936535566	0.1693418285982857
YBR109C	48	17839	0.0	0.0	94.40277751140059
YBR110W	11	0	5.449476188374357e-10	9.1316834380364e-10	0.0
YBR111C	9	1	3.5021548373802997e-07	5.185605682228142e-07	0.02822363809971428
YBR111W-A	219	28	9.264024182201468e-157	5.791022073026157e-155	0.03247651507364383
YBR112C	4	0	0.0008191181233173316	0.001036696374823498	0.0
YBR114W	4	0	0.0008191181233173316	0.001036696374823498	0.0
YBR115C	0	0	1.0	1.0
YBR117C	20	0	8.308294934160558e-18	1.9793290872558976e-17	0.0
YBR118W	4	0	0.0008191181233173316	0.001036696374823498	0.0
YBR119W	54	0	4.38067510426631e-47	2.9779270123682684e-46	0.0
YBR120C	10	0	4.0773908821326676e-09	6.614689693411839e-09	0.0
YBR121C	16	0	2.4289042880128454e-14	4.9639760342437365e-14	0.0
YBR122C	0	0	1.0	1.0
YBR123C	46	2	8.710734018969218e-38	4.492863797586724e-37	0.011044032299888198
YBR125C	75	0	4.134904547916515e-65	4.253995716470103e-64	0.0
YBR126C	0	0	1.0	1.0
YBR127C	0	0	1.0	1.0
YBR128C	47	2	1.2123846707429747e-38	6.438064858211308e-38	0.010809052889252277
YBR129C	22	3	2.859460093190726e-16	6.479414892017283e-16	0.0346381013041948
YBR130C	68	0	4.192492739435751e-59	3.895157632390146e-58	0.0
YBR131W	23	2	4.0725796867929326e-18	1.0039179502248674e-17	0.022088064599776396
YBR132C	17	3	4.32476141612831e-12	7.97169964876728e-12	0.044825778158369745
YBR133C	20	2	1.459171118341922e-15	3.165482120552393e-15	0.025401274289742856
YBR135W	49	3	3.268992311567021e-39	1.758650587822445e-38	0.01555180058555685
YBR136W	3	0	0.006560404397888521	0.007971452713343945	0.0
YBR137W	116	0	2.9241028312213664e-100	6.892014500964786e-99	0.0
YBR138C	42	24	6.9363677305822815e-18	1.701110909107834e-17	0.1451501387985306
YBR139W	98	31	4.1450734673765436e-55	3.5211694993918026e-54	0.08035096969204372
YBR140C	0	0	1.0	1.0
YBR141C	29	1	2.2819956806271252e-24	7.136355170900815e-24	0.008759060099911328
YBR142W	44	2	4.4954571424199735e-36	2.168907216951113e-35	0.011546033768064934
YBR143C	4	0	0.0008191181233173316	0.001036696374823498	0.0
YBR145W	20	4	1.0468310227736701e-13	2.0998692751905743e-13	0.05080254857948571
YBR146W	201	12	1.4623370717263261e-158	9.66655229827368e-157	0.015164939874473347
YBR147W	7	1	1.7668923317179076e-05	2.4073437099525433e-05	0.03628753469963265
YBR148W	1	1	0.8674249728518757	0.9467756725889424	0.25401274289742853
YBR149W	26	1	8.65902003614554e-22	2.4628102981143917e-21	0.00976972088067033
YBR150C	8	0	2.3138863767843733e-07	3.4600001437563524e-07	0.0
YBR151W	43	2	3.229012660799361e-35	1.5048664353530895e-34	0.011814546181275747
YBR152W	159	2	1.4470768355022406e-134	6.501671000760458e-133	0.0031951288414770883
YBR153W	57	0	1.1616344088681287e-49	8.488639752732666e-49	0.0
YBR154C	38	2	6.161471159252289e-31	2.4658747833583796e-30	0.013369091731443607
YBR155W	77	9	1.3618044387710722e-56	1.187124882259317e-55	0.029689801117881262
YBR156C	19	0	6.096747908740973e-17	1.407563116144895e-16	0.0
YBR157C	45	2	6.257977080292197e-37	3.124099495552121e-36	0.011289455239885712
YBR158W	10	0	4.0773908821326676e-09	6.614689693411839e-09	0.0
YBR159W	13	4	4.6215382148778005e-08	7.165938601715349e-08	0.07815776704536263
YBR160W	15	1	2.4952696145280198e-12	4.638104574386116e-12	0.01693418285982857
YBR161W	47	1	7.872521046564863e-40	4.3201210437781035e-39	0.005404526444626139
YBR162C	73	3	1.0023583842154978e-59	9.528203417559218e-59	0.010438879845099803
YBR162W-A	30	1	3.1530958657471825e-25	1.0124765116645475e-24	0.008467091429914284
YBR163W	28	0	1.0224340853390416e-24	3.2166402761404972e-24	0.0
YBR164C	8	1	2.4970158712141304e-06	3.5571806478455445e-06	0.03175159286217857
YBR165W	53	2	8.802518994938332e-44	5.484646450692345e-43	0.009585386524431265
YBR166C	4	0	0.0008191181233173316	0.001036696374823498	0.0
YBR167C	57	3	4.796821071616075e-46	3.170864135961385e-45	0.013369091731443608
YBR168W	16	6	4.6724378992365605e-09	7.575751440233848e-09	0.09525477858653571
YBR169C	36	2	3.172386250123383e-29	1.1885598256976923e-28	0.01411181904985714
YBR170C	24	19	2.0003041922044203e-08	3.17695371703055e-08	0.20109342146046427
YBR171W	6	0	1.34744473255948e-05	1.847235913456393e-05	0.0
YBR172C	20	0	8.308294934160558e-18	1.9793290872558976e-17	0.0
YBR173C	42	7	3.1297408879883174e-29	1.1825978874389497e-28	0.04233545714957142
YBR175W	1	0	0.4592563933558802	0.5071396924327318	0.0
YBR176W	56	1	1.4850354970524747e-47	1.0240334704494943e-46	0.004535941837454081
YBR177C	6	0	1.34744473255948e-05	1.847235913456393e-05	0.0
YBR179C	14	0	1.3263528384652494e-12	2.49929723919189e-12	0.0
YBR180W	10	0	4.0773908821326676e-09	6.614689693411839e-09	0.0
YBR181C	9	1	3.5021548373802997e-07	5.185605682228142e-07	0.02822363809971428
YBR182C	18	0	4.479556072820159e-16	9.881828528879453e-16	0.0
YBR182C-A	0	0	1.0	1.0
YBR183W	28	36	6.150528787203413e-06	8.703664137600105e-06	0.3265878122966938
YBR184W	8	0	2.3138863767843733e-07	3.4600001437563524e-07	0.0
YBR185C	31	1	4.357434549187867e-26	1.444357699848958e-25	0.008193959448304146
YBR186W	11	1	6.795431577660931e-09	1.0895045163960975e-08	0.023092067536129867
YBR187W	312	214401	0.0	0.0	174.55316054471658
YBR188C	53	3	1.2544948609656413e-42	7.515208276472295e-42	0.014378079786646899
YBR189W	89	10	1.1059565938459383e-65	1.1627708174054827e-64	0.028540757628924555
YBR191W	63	8	8.028427241671403e-46	5.276741150497399e-45	0.032255586399673464
YBR192W	26	9	9.70679600884675e-15	2.0485792237386295e-14	0.08792748792603296
YBR193C	12	0	7.309208842397758e-11	1.2726388147935062e-10	0.0
YBR194W	20	0	8.308294934160558e-18	1.9793290872558976e-17	0.0
YBR195C	1	0	0.4592563933558802	0.5071396924327318	0.0
YBR196C	1	0	0.4592563933558802	0.5071396924327318	0.0
YBR196C-A	48	2	1.6873097944620232e-39	9.224067136835642e-39	0.010583864287392856
YBR196C-B	1	0	0.4592563933558802	0.5071396924327318	0.0
YBR197C	38	1	4.2134607087955545e-32	1.7407767626640254e-31	0.006684545865721803
YBR198C	14	1	1.805533478663079e-11	3.236790223126985e-11	0.018143767349816323
YBR199W	59	2	6.382851375581853e-49	4.611529932282818e-48	0.00861060145415012
YBR200W	35	0	9.50500142785685e-31	3.756925306639501e-30	0.0
YBR200W-A	45	0	2.3718781687065452e-39	1.2880709488414864e-38	0.0
YBR201W	36	3	3.963632552636516e-28	1.4044886512761925e-27	0.021167728574785712
YBR201C-A	11	0	5.449476188374357e-10	9.1316834380364e-10	0.0
YBR202W	11	1	6.795431577660931e-09	1.0895045163960975e-08	0.023092067536129867
YBR203W	29	2	3.077044213109517e-23	9.333376197042633e-23	0.017518120199822657
YBR204C	8	0	2.3138863767843733e-07	3.4600001437563524e-07	0.0
YBR205W	59	0	2.2271098987504538e-51	1.7215200306067016e-50	0.0
YBR207W	90	2	1.7784833176005594e-75	2.3953296392320417e-74	0.005644727619942856
YBR208C	0	0	1.0	1.0
YBR210W	0	0	1.0	1.0
YBR211C	4	1	0.005647316647303291	0.007046586686622093	0.06350318572435713
YBR212W	16	1	3.446536948670747e-13	6.728117444604707e-13	0.015875796431089283
YBR213W	1	0	0.4592563933558802	0.5071396924327318	0.0
YBR214W	12	0	7.309208842397758e-11	1.2726388147935062e-10	0.0
YBR215W	18	0	4.479556072820159e-16	9.881828528879453e-16	0.0
YBR216C	46	1	5.683502273649439e-39	3.034895225232862e-38	0.005522016149944099
YBR217W	31	6	4.94120592778662e-21	1.3577102384472458e-20	0.049163756689824874
YBR218C	6	2	0.0006430235761564594	0.0008550355113238839	0.08467091429914285
YBR221C	6	0	1.34744473255948e-05	1.847235913456393e-05	0.0
YBR221W-A	30	3	4.9711358326502785e-23	1.504684324924829e-22	0.025401274289742856
YBR222C	23	1	3.2900560659643075e-19	8.364771191582995e-19	0.011044032299888198
YBR223C	17	1	4.758663006051302e-14	9.653287812275498e-14	0.014941926052789914
YBR225W	15	0	1.793093139126998e-13	3.53516580154932e-13	0.0
YBR227C	60	0	3.0843746634888705e-52	2.4265716401811894e-51	0.0
YBR228W	70	0	8.058766761959824e-61	7.789238260173269e-60	0.0
YBR229C	6	8	0.07645544988479874	0.09135576403230367	0.3386836571965714
YBR230C	0	0	1.0	1.0
YBR230W-A	41	4	2.544185424166756e-31	1.0289458772421247e-30	0.02478173101438327
YBR231C	33	2	1.1697575728815621e-26	3.9665541283265707e-26	0.015394711690753245
YBR233W	22	0	1.548070347216046e-19	3.9887780317381184e-19	0.0
YBR233W-A	84	2	2.4515106264735355e-70	2.8597642216732866e-69	0.0060479224499387745
YBR234C	120	2	3.5987013066341294e-101	8.806864346575692e-100	0.004233545714957142
YBR235W	16	1	3.446536948670747e-13	6.728117444604707e-13	0.015875796431089283
YBR236C	37	0	1.8042208641552645e-32	7.60709251448455e-32	0.0
YBR237W	81	0	2.950403312394019e-70	3.42783221203596e-69	0.0
YBR238C	7	1	1.7668923317179076e-05	2.4073437099525433e-05	0.03628753469963265
YBR239C	9	1	3.5021548373802997e-07	5.185605682228142e-07	0.02822363809971428
YBR240C	0	0	1.0	1.0
YBR241C	1	0	0.4592563933558802	0.5071396924327318	0.0
YBR242W	13	0	9.833299167665078e-12	1.773880285860786e-11	0.0
YBR243C	11	0	5.449476188374357e-10	9.1316834380364e-10	0.0
YBR244W	199	5	4.252816532237714e-165	3.057243484612387e-163	0.006382229721040918
YBR245C	20	4	1.0468310227736701e-13	2.0998692751905743e-13	0.05080254857948571
YBR246W	76	0	5.736103882036567e-66	6.064031879704466e-65	0.0
YBR247C	115	1	3.906870391308283e-98	8.845831346619659e-97	0.002208806459977639
YBR248C	35	0	9.50500142785685e-31	3.756925306639501e-30	0.0
YBR249C	26	1	8.65902003614554e-22	2.4628102981143917e-21	0.00976972088067033
YBR250W	32	3	9.974092806484448e-25	3.1691164491763566e-24	0.023813694646633927
YBR251W	313	5	1.234121425798007e-262	1.971508977712316e-260	0.004057711547882245
YBR252W	26	0	5.433546725220521e-23	1.6033005242043723e-22	0.0
YBR253W	26	5	8.734176047889043e-18	2.074772674572899e-17	0.04884860440335164
YBR254C	20	5	6.777863405362628e-13	1.304971290399748e-12	0.06350318572435713
YBR255W	20	5	6.777863405362628e-13	1.304971290399748e-12	0.06350318572435713
YBR255C-A	7	0	1.758678273026161e-06	2.5272760490188534e-06	0.0
YBR256C	28	1	1.651822666136207e-23	5.0529958260368755e-23	0.009071883674908162
YBR257W	399	4	0.0	0.0	0.0025464936631321156
YBR258C	0	0	1.0	1.0
YBR259W	19	0	6.096747908740973e-17	1.407563116144895e-16	0.0
YBR260C	15	0	1.793093139126998e-13	3.53516580154932e-13	0.0
YBR261C	43	9	2.731529900529381e-28	9.886109791028615e-28	0.05316545781574086
YBR262C	176	6	3.195224362318164e-144	1.6406906524724787e-142	0.0086595253260487
YBR263W	22	0	1.548070347216046e-19	3.9887780317381184e-19	0.0
YBR264C	9	0	3.063717046592699e-08	4.760723246407623e-08	0.0
YBR265W	43	7	4.624711728970152e-30	1.7970754833315775e-29	0.04135091163446511
YBR267W	13	1	1.3053699115734252e-10	2.260518627358858e-10	0.01953944176134066
YBR268W	65	0	1.574388535656904e-56	1.3656573859069162e-55	0.0
YBR269C	37	4	6.1973320342841815e-28	2.189241801545966e-27	0.027460837069992274
YBR270C	42	0	9.008118053230655e-37	4.44684007932442e-36	0.0
YBR271W	7	2	0.00010489086578155502	0.00014146983328089185	0.0725750693992653
YBR272C	44	5	7.83950643046264e-33	3.387302891178861e-32	0.02886508442016233
YBR273C	8	0	2.3138863767843733e-07	3.4600001437563524e-07	0.0
YBR274W	24	10	1.3501086239155456e-12	2.5407312487363553e-12	0.10583864287392857
YBR275C	0	0	1.0	1.0
YBR276C	11	0	5.449476188374357e-10	9.1316834380364e-10	0.0
YBR278W	33	0	5.01516642747701e-29	1.855998849705295e-28	0.0
YBR279W	24	43	0.0025435640470613937	0.003206496456521279	0.45510616435789286
YBR280C	24	4	5.148899608234135e-17	1.21109699987544e-16	0.042335457149571425
YBR281C	20	0	8.308294934160558e-18	1.9793290872558976e-17	0.0
YBR282W	70	7	9.662574062759324e-53	7.78283801609648e-52	0.025401274289742853
YBR283C	113	1	2.0202245624451702e-96	4.4514603289740124e-95	0.0022479003796232614
YBR284W	10	3	2.151437681330275e-06	3.0870554155016e-06	0.07620382286922857
YBR285W	0	0	1.0	1.0
YBR286W	24	0	2.8955706149610294e-21	7.990607776699078e-21	0.0
YBR287W	42	8	2.4685436656403873e-28	8.94555426660231e-28	0.048383379599510196
YBR288C	46	7	1.471664750074746e-32	6.30196871011159e-32	0.03865411304960869
YBR289W	30	0	1.928535488762564e-26	6.467059822666768e-26	0.0
YBR290W	77	21	5.2538266437845184e-46	3.464995072064767e-45	0.0692762026083896
YBR291C	12	0	7.309208842397758e-11	1.2726388147935062e-10	0.0
YBR293W	3	0	0.006560404397888521	0.007971452713343945	0.0
YBR294W	4	0	0.0008191181233173316	0.001036696374823498	0.0
YBR295W	7	0	1.758678273026161e-06	2.5272760490188534e-06	0.0
YBR296C	49	0	8.651862459811824e-43	5.2265610300817024e-42	0.0
YBR296C-A	24	5	3.829051920946495e-16	8.61873878566078e-16	0.05291932143696428
YBR297W	17	10	1.276935824085322e-07	1.9525812082729822e-07	0.14941926052789914
YBR298C	13	0	9.833299167665078e-12	1.773880285860786e-11	0.0
YBR298C-A	17	0	3.2959621545155775e-15	6.991913814319102e-15	0.0
YBR299W	10	0	4.0773908821326676e-09	6.614689693411839e-09	0.0
YBR301W	16	0	2.4289042880128454e-14	4.9639760342437365e-14	0.0
YBR302C	0	0	1.0	1.0
YCL073C	1	0	0.4592563933558802	0.5071396924327318	0.0
YCL069W	1	0	0.4592563933558802	0.5071396924327318	0.0
YCL068C	325	16	1.1629619444108926e-259	1.807620038461363e-257	0.01250524272725802
YCL067C	101	21	2.340203395462728e-65	2.4425607490573774e-64	0.05281453070144554
YCL066W	24	0	2.8955706149610294e-21	7.990607776699078e-21	0.0
YCL064C	1	0	0.4592563933558802	0.5071396924327318	0.0
YCL063W	14	0	1.3263528384652494e-12	2.49929723919189e-12	0.0
YCL061C	18	0	4.479556072820159e-16	9.881828528879453e-16	0.0
YCL059C	270	40	1.2204057994046967e-187	1.2761006822502564e-185	0.03763151746628571
YCL058W-A	17	6	8.077648787039434e-10	1.3512087892456017e-09	0.08965155631673949
YCL057C-A	115	84	3.904495571756186e-39	2.0985751432868995e-38	0.1855397426381217
YCL057W	23	0	2.116274738264639e-20	5.663422996630963e-20	0.0
YCL056C	4	3	0.05022387778280866	0.060074359635801294	0.19050955717307141
YCL055W	15	1	2.4952696145280198e-12	4.638104574386116e-12	0.01693418285982857
YCL054W	15	0	1.793093139126998e-13	3.53516580154932e-13	0.0
YCL052C	69	1	1.0469072020987563e-58	9.633221310831916e-58	0.0036813440999627326
YCL051W	36	2	3.172386250123383e-29	1.1885598256976923e-28	0.01411181904985714
YCL050C	62	0	5.918163460207066e-54	4.855257925770447e-53	0.0
YCL049C	13	0	9.833299167665078e-12	1.773880285860786e-11	0.0
YCL048W-A	26	2	1.1236920366123994e-20	3.061275652561776e-20	0.01953944176134066
YCL048W	1	0	0.4592563933558802	0.5071396924327318	0.0
YCL047C	77	0	7.957992603588822e-67	8.700839441680478e-66	0.0
YCL045C	32	5	9.281822473768746e-23	2.7248474245351737e-22	0.0396894910777232
YCL044C	11	1	6.795431577660931e-09	1.0895045163960975e-08	0.023092067536129867
YCL043C	0	0	1.0	1.0
YCL039W	16	0	2.4289042880128454e-14	4.9639760342437365e-14	0.0
YCL038C	30	3	4.9711358326502785e-23	1.504684324924829e-22	0.025401274289742856
YCL037C	8	0	2.3138863767843733e-07	3.4600001437563524e-07	0.0
YCL036W	22	6	9.857178554582632e-14	1.9835071332191995e-13	0.0692762026083896
YCL035C	17	0	3.2959621545155775e-15	6.991913814319102e-15	0.0
YCL034W	6	0	1.34744473255948e-05	1.847235913456393e-05	0.0
YCL033C	1	0	0.4592563933558802	0.5071396924327318	0.0
YCL032W	6	0	1.34744473255948e-05	1.847235913456393e-05	0.0
YCL031C	16	3	2.9136690849671774e-11	5.1829603797235505e-11	0.047627389293267854
YCL030C	40	1	8.068239299842817e-34	3.61092951077012e-33	0.006350318572435714
YCL029C	1	0	0.4592563933558802	0.5071396924327318	0.0
YCL028W	10	0	4.0773908821326676e-09	6.614689693411839e-09	0.0
YCL027W	26	1	8.65902003614554e-22	2.4628102981143917e-21	0.00976972088067033
YCL026C-B	48	3	2.3340060700093395e-38	1.229200449507666e-37	0.015875796431089287
YCL026C-A	0	0	1.0	1.0
YCL025C	9	0	3.063717046592699e-08	4.760723246407623e-08	0.0
YCL024W	0	0	1.0	1.0
YCL021W-A	0	0	1.0	1.0
YCL018W	4	1	0.005647316647303291	0.007046586686622093	0.06350318572435713
YCL017C	0	0	1.0	1.0
YCL016C	60	0	3.0843746634888705e-52	2.4265716401811894e-51	0.0
YCL014W	0	0	1.0	1.0
YCL012C	0	0	1.0	1.0
YCL011C	4	2	0.02030338939472343	0.024478992119298625	0.12700637144871427
YCL010C	46	10	6.836160312452515e-30	2.6474584482770654e-29	0.055220161499440985
YCL009C	51	1	2.9013624784150207e-43	1.7864813290540454e-42	0.004980642017596638
YCL008C	38	0	2.4870682692355242e-33	1.0843919345241472e-32	0.0
YCL005W-A	154	1	1.5299064645216412e-131	6.3757188967130136e-130	0.0016494333954378477
YCL005W	56	0	8.391257304759906e-49	5.987359895741217e-48	0.0
YCL004W	189	2	2.985106933958398e-160	1.9962034857203194e-158	0.0026879655333061224
YCL002C	29	0	1.4038162886166045e-25	4.581922517499485e-25	0.0
YCL001W	19	1	9.066259979773015e-16	1.9847758334097683e-15	0.013369091731443607
YCL001W-A	9	4	5.153302517192382e-05	6.989774239710704e-05	0.11289455239885712
YCL001W-B	4	0	0.0008191181233173316	0.001036696374823498	0.0
YCR002C	4	2	0.02030338939472343	0.024478992119298625	0.12700637144871427
YCR003W	10	1	4.886918173960734e-08	7.538805369755412e-08	0.025401274289742856
YCR004C	20	23	4.2364407838201825e-05	5.7543152923358216e-05	0.29211465433204287
YCR005C	1	0	0.4592563933558802	0.5071396924327318	0.0
YCR007C	1	0	0.4592563933558802	0.5071396924327318	0.0
YCR008W	4	503	1.9095231611563223e-27	6.643477132371451e-27	31.942102419351635
YCR009C	64	0	1.1361085429649246e-55	9.722857485998931e-55	0.0
YCR010C	71	12	1.1098657631291357e-48	7.899551984846114e-48	0.04293173119393159
YCR011C	15	0	1.793093139126998e-13	3.53516580154932e-13	0.0
YCR012W	20	0	8.308294934160558e-18	1.9793290872558976e-17	0.0
YCR014C	93	19	1.5049754433992748e-60	1.4497678015057336e-59	0.05189507650592626
YCR015C	29	0	1.4038162886166045e-25	4.581922517499485e-25	0.0
YCR016W	3	0	0.006560404397888521	0.007971452713343945	0.0
YCR017C	9	5	0.00016548889712732394	0.00022164104503475545	0.1411181904985714
YCR018C	0	0	1.0	1.0
YCR019W	0	0	1.0	1.0
YCR020C	53	9	1.6051666403886012e-36	7.89001140929474e-36	0.04313423935994069
YCR020C-A	13	2	1.213097648750175e-09	2.0093676779845207e-09	0.03907888352268132
YCR020W-B	9	3	1.3043849417150536e-05	1.8408632637554045e-05	0.08467091429914285
YCR021C	32	0	3.64526136009294e-28	1.2956673721813657e-27	0.0
YCR023C	13	2	1.213097648750175e-09	2.0093676779845207e-09	0.03907888352268132
YCR024C	1	0	0.4592563933558802	0.5071396924327318	0.0
YCR024C-B	84	0	7.888866597519525e-73	9.820102121717487e-72	0.0
YCR024C-A	17	18	7.563594491560724e-05	0.00010246933314715129	0.26895466895021847
YCR026C	1	0	0.4592563933558802	0.5071396924327318	0.0
YCR027C	0	0	1.0	1.0
YCR028C	0	0	1.0	1.0
YCR028C-A	78	17	4.980166429161987e-50	3.714777838406042e-49	0.055361751657131864
YCR030C	43	1	2.140141663017163e-36	1.0395232013523399e-35	0.005907273090637873
YCR031C	49	6	4.840973056910407e-36	2.3219713136189948e-35	0.0311036011711137
YCR032W	0	0	1.0	1.0
YCR033W	16	2	3.6037493795444846e-12	6.683380419787271e-12	0.03175159286217857
YCR034W	9	0	3.063717046592699e-08	4.760723246407623e-08	0.0
YCR035C	16	1	3.446536948670747e-13	6.728117444604707e-13	0.015875796431089283
YCR036W	60	1	5.49257968387803e-51	4.1893668119340254e-50	0.004233545714957142
YCR037C	8	1	2.4970158712141304e-06	3.5571806478455445e-06	0.03175159286217857
YCR040W	0	0	1.0	1.0
YCR042C	1	0	0.4592563933558802	0.5071396924327318	0.0
YCR043C	14	5	3.604219619508408e-08	5.599099684438912e-08	0.09071883674908161
YCR044C	7	0	1.758678273026161e-06	2.5272760490188534e-06	0.0
YCR045C	98	0	7.823593890956278e-85	1.300389840083513e-83	0.0
YCR046C	0	1	1.0	1.0
YCR047C	24	1	4.541866141289384e-20	1.1927064921714726e-19	0.010583864287392856
YCR048W	0	0	1.0	1.0
YCR050C	0	0	1.0	1.0
YCR051W	0	0	1.0	1.0
YCR052W	6	0	1.34744473255948e-05	1.847235913456393e-05	0.0
YCR053W	101	2	6.735528770581734e-85	1.126047266267894e-83	0.005029955304899575
YCR054C	90	4	4.3380763373654796e-73	5.447222055936436e-72	0.011289455239885712
YCR057C	9	1	3.5021548373802997e-07	5.185605682228142e-07	0.02822363809971428
YCR059C	7	0	1.758678273026161e-06	2.5272760490188534e-06	0.0
YCR060W	7	0	1.758678273026161e-06	2.5272760490188534e-06	0.0
YCR061W	8	0	2.3138863767843733e-07	3.4600001437563524e-07	0.0
YCR063W	52	1	4.0210721754069935e-44	2.535656368505002e-43	0.004884860440335165
YCR065W	72	4	1.0264091011725898e-57	9.194515172653527e-57	0.01411181904985714
YCR066W	9	2	2.5365350950688237e-06	3.5992137507379236e-06	0.05644727619942856
YCR067C	6	6	0.027484623229609983	0.03307471608986964	0.2540127428974286
YCR068W	13	0	9.833299167665078e-12	1.773880285860786e-11	0.0
YCR069W	20	1	1.2512644780585005e-16	2.8442774756183543e-16	0.012700637144871428
YCR071C	30	4	4.944768119114926e-22	1.434781102574669e-21	0.03386836571965714
YCR072C	26	3	1.212946645457722e-19	3.1678729146354947e-19	0.029309162642010986
YCR073C	38	1	4.2134607087955545e-32	1.7407767626640254e-31	0.006684545865721803
YCR073W-A	6	0	1.34744473255948e-05	1.847235913456393e-05	0.0
YCR075C	23	4	3.4854751838084e-16	7.891719599244924e-16	0.04417612919955279
YCR075W-A	42	29	1.1661001274083353e-15	2.551842402102487e-15	0.17538975104822446
YCR076C	199	7	1.1032528733408053e-162	7.644346113955387e-161	0.008935121609457284
YCR077C	48	14	2.407489723936595e-28	8.735314449438082e-28	0.07408705001174999
YCR079W	14	2	1.7533037430265975e-10	3.018937073696396e-10	0.03628753469963265
YCR081W	11	6	2.059372075666977e-05	2.8018568268655746e-05	0.1385524052167792
YCR082W	0	0	1.0	1.0
YCR083W	13	0	9.833299167665078e-12	1.773880285860786e-11	0.0
YCR084C	0	0	1.0	1.0
YCR086W	6	0	1.34744473255948e-05	1.847235913456393e-05	0.0
YCR087C-A	24	0	2.8955706149610294e-21	7.990607776699078e-21	0.0
YCR088W	1	0	0.4592563933558802	0.5071396924327318	0.0
YCR089W	1	0	0.4592563933558802	0.5071396924327318	0.0
YCR090C	36	2	3.172386250123383e-29	1.1885598256976923e-28	0.01411181904985714
YCR091W	8	0	2.3138863767843733e-07	3.4600001437563524e-07	0.0
YCR092C	10	1	4.886918173960734e-08	7.538805369755412e-08	0.025401274289742856
YCR093W	3	0	0.006560404397888521	0.007971452713343945	0.0
YCR094W	134	4	1.0351851034700379e-110	2.918308593164798e-109	0.0075824699372366725
YCR095C	53	6	2.0654949239873005e-39	1.1270077142173591e-38	0.028756159573293798
YCR095W-A	6	0	1.34744473255948e-05	1.847235913456393e-05	0.0
YCR096C	7	1	1.7668923317179076e-05	2.4073437099525433e-05	0.03628753469963265
YCR097W	16	0	2.4289042880128454e-14	4.9639760342437365e-14	0.0
YCR098C	0	0	1.0	1.0
YCR101C	11	1	6.795431577660931e-09	1.0895045163960975e-08	0.023092067536129867
YCR102C	17	1	4.758663006051302e-14	9.653287812275498e-14	0.014941926052789914
YCR104W	79	1	2.786346229636971e-67	3.081591762815812e-66	0.0032153511759168167
YCR105W	19	3	9.343019425599789e-14	1.88136220996584e-13	0.04010727519433082
YCR106W	24	1	4.541866141289384e-20	1.1927064921714726e-19	0.010583864287392856
YCR107W	19	0	6.096747908740973e-17	1.407563116144895e-16	0.0
YCR108C	4	0	0.0008191181233173316	0.001036696374823498	0.0
YDL248W	1	0	0.4592563933558802	0.5071396924327318	0.0
YDL247W	3	0	0.006560404397888521	0.007971452713343945	0.0
YDL246C	20	1	1.2512644780585005e-16	2.8442774756183543e-16	0.012700637144871428
YDL245C	10	1	4.886918173960734e-08	7.538805369755412e-08	0.025401274289742856
YDL244W	13	0	9.833299167665078e-12	1.773880285860786e-11	0.0
YDL243C	0	0	1.0	1.0
YDL241W	0	0	1.0	1.0
YDL240W	0	0	1.0	1.0
YDL239C	58	9	1.128601958967373e-40	6.350870710392722e-40	0.039415770449600984
YDL238C	164	6	5.763927915597471e-134	2.5498730340462353e-132	0.009293149130393728
YDL237W	26	1	8.65902003614554e-22	2.4628102981143917e-21	0.00976972088067033
YDL236W	13	9	1.981181799631497e-05	2.6986680553483514e-05	0.17585497585206591
YDL235C	8	1	2.4970158712141304e-06	3.5571806478455445e-06	0.03175159286217857
YDL234C	1	0	0.4592563933558802	0.5071396924327318	0.0
YDL233W	81	43	3.544155246939761e-35	1.6503997429271711e-34	0.13484627092085713
YDL232W	18	0	4.479556072820159e-16	9.881828528879453e-16	0.0
YDL231C	9	2	2.5365350950688237e-06	3.5992137507379236e-06	0.05644727619942856
YDL230W	41	0	6.526909832709897e-36	3.0944978110399517e-35	0.0
YDL229W	0	0	1.0	1.0
YDL227C	15	1	2.4952696145280198e-12	4.638104574386116e-12	0.01693418285982857
YDL226C	13	1	1.3053699115734252e-10	2.260518627358858e-10	0.01953944176134066
YDL225W	4	0	0.0008191181233173316	0.001036696374823498	0.0
YDL224C	11	4	1.6379463340084184e-06	2.4073164750530064e-06	0.09236827014451947
YDL223C	1	0	0.4592563933558802	0.5071396924327318	0.0
YDL222C	10	2	3.8216022205993583e-07	5.639731683517298e-07	0.05080254857948571
YDL220C	1	0	0.4592563933558802	0.5071396924327318	0.0
YDL219W	16	0	2.4289042880128454e-14	4.9639760342437365e-14	0.0
YDL218W	82	0	4.09477002528512e-71	4.845477863254058e-70	0.0
YDL217C	9	0	3.063717046592699e-08	4.760723246407623e-08	0.0
YDL216C	0	0	1.0	1.0
YDL215C	10	0	4.0773908821326676e-09	6.614689693411839e-09	0.0
YDL214C	38	3	7.861369947759745e-30	3.012041210497421e-29	0.02005363759716541
YDL213C	1	0	0.4592563933558802	0.5071396924327318	0.0
YDL212W	74	4	2.0138564254126994e-59	1.8955300004170924e-58	0.013730418534996137
YDL211C	0	0	1.0	1.0
YDL210W	1	0	0.4592563933558802	0.5071396924327318	0.0
YDL209C	86	0	1.5202439528755303e-74	1.982522216096865e-73	0.0
YDL208W	19	0	6.096747908740973e-17	1.407563116144895e-16	0.0
YDL207W	20	0	8.308294934160558e-18	1.9793290872558976e-17	0.0
YDL206W	49	4	4.102435161936723e-38	2.1338253188060284e-37	0.0207357341140758
YDL205C	9	0	3.063717046592699e-08	4.760723246407623e-08	0.0
YDL204W	64	12	6.688479669867969e-43	4.087720146802411e-42	0.047627389293267854
YDL203C	347	385	2.637123512747163e-74	3.4234982667740254e-73	0.2818297003328818
YDL202W	88	2	9.186622084146262e-74	1.1845799014781424e-72	0.005773016884032467
YDL201W	26	2	1.1236920366123994e-20	3.061275652561776e-20	0.01953944176134066
YDL200C	37	0	1.8042208641552645e-32	7.60709251448455e-32	0.0
YDL199C	241	20	1.143380525101982e-183	1.1145053220104236e-181	0.021079895676135146
YDL198C	30	0	1.928535488762564e-26	6.467059822666768e-26	0.0
YDL197C	24	5	3.829051920946495e-16	8.61873878566078e-16	0.05291932143696428
YDL195W	1	0	0.4592563933558802	0.5071396924327318	0.0
YDL194W	1	0	0.4592563933558802	0.5071396924327318	0.0
YDL193W	6	0	1.34744473255948e-05	1.847235913456393e-05	0.0
YDL192W	0	0	1.0	1.0
YDL191W	16	0	2.4289042880128454e-14	4.9639760342437365e-14	0.0
YDL190C	18	2	7.291586406228412e-14	1.4703335702040532e-13	0.02822363809971428
YDL189W	12	2	8.33413035391651e-09	1.3295307535471246e-08	0.042335457149571425
YDL188C	12	0	7.309208842397758e-11	1.2726388147935062e-10	0.0
YDL186W	38	0	2.4870682692355242e-33	1.0843919345241472e-32	0.0
YDL185W	15	0	1.793093139126998e-13	3.53516580154932e-13	0.0
YDL184C	9	0	3.063717046592699e-08	4.760723246407623e-08	0.0
YDL183C	26	3	1.212946645457722e-19	3.1678729146354947e-19	0.029309162642010986
YDL182W	1	0	0.4592563933558802	0.5071396924327318	0.0
YDL181W	34	0	6.902876491102912e-30	2.658971379794565e-29	0.0
YDL180W	40	2	1.1957441208751241e-32	5.135716534094727e-32	0.012700637144871428
YDL179W	101	3	1.1066084183290775e-83	1.7876699476995856e-82	0.007544932957349363
YDL178W	6	0	1.34744473255948e-05	1.847235913456393e-05	0.0
YDL177C	11	1	6.795431577660931e-09	1.0895045163960975e-08	0.023092067536129867
YDL176W	20	0	8.308294934160558e-18	1.9793290872558976e-17	0.0
YDL175C	72	5	1.3644401794008147e-56	1.187124882259317e-55	0.017639773812321426
YDL174C	24	8	7.130955013037854e-14	1.4430021914138177e-13	0.08467091429914285
YDL173W	18	2	7.291586406228412e-14	1.4703335702040532e-13	0.02822363809971428
YDL171C	0	0	1.0	1.0
YDL170W	17	0	3.2959621545155775e-15	6.991913814319102e-15	0.0
YDL169C	107	8	4.73329842507451e-83	7.519668299061742e-82	0.018991606945602132
YDL168W	4	0	0.0008191181233173316	0.001036696374823498	0.0
YDL167C	72	4	1.0264091011725898e-57	9.194515172653527e-57	0.01411181904985714
YDL166C	57	0	1.1616344088681287e-49	8.488639752732666e-49	0.0
YDL165W	14	2	1.7533037430265975e-10	3.018937073696396e-10	0.03628753469963265
YDL164C	3	0	0.006560404397888521	0.007971452713343945	0.0
YDL161W	36	0	1.309307758596438e-31	5.325197255790746e-31	0.0
YDL160C-A	22	1	2.3835258154827122e-18	5.90084242997894e-18	0.011546033768064934
YDL160C	0	0	1.0	1.0
YDL159W-A	7	0	1.758678273026161e-06	2.5272760490188534e-06	0.0
YDL159W	26	24	6.331538714265514e-08	9.715229227785744e-08	0.23447330113608789
YDL157C	138	33	2.5953065034702037e-85	4.377011056145789e-84	0.06074217764938509
YDL156W	13	2	1.213097648750175e-09	2.0093676779845207e-09	0.03907888352268132
YDL155W	80	1	3.86976081283032e-68	4.338205542804517e-67	0.003175159286217857
YDL154W	197	3	7.526994903838156e-166	5.4794617331611685e-164	0.0038682143588440895
YDL153C	31	1	4.357434549187867e-26	1.444357699848958e-25	0.008193959448304146
YDL150W	92	7	2.1174355118207487e-71	2.521194954136879e-70	0.019327056524804345
YDL149W	9	2	2.5365350950688237e-06	3.5992137507379236e-06	0.05644727619942856
YDL148C	70	0	8.058766761959824e-61	7.789238260173269e-60	0.0
YDL147W	114	17	1.0081757185368613e-79	1.4981960096396612e-78	0.03787909323909022
YDL146W	66	3	9.715854243322605e-54	7.936914453600611e-53	0.011546033768064935
YDL145C	14	0	1.3263528384652494e-12	2.49929723919189e-12	0.0
YDL144C	14	0	1.3263528384652494e-12	2.49929723919189e-12	0.0
YDL143W	1	0	0.4592563933558802	0.5071396924327318	0.0
YDL142C	52	0	2.2884272023206625e-45	1.493841639108528e-44	0.0
YDL141W	1	0	0.4592563933558802	0.5071396924327318	0.0
YDL140C	1	0	0.4592563933558802	0.5071396924327318	0.0
YDL139C	471	5	0.0	0.0	0.002696525933093721
YDL138W	1	0	0.4592563933558802	0.5071396924327318	0.0
YDL137W	3	0	0.006560404397888521	0.007971452713343945	0.0
YDL136W	86	1	2.7799496700365612e-73	3.4983567948315673e-72	0.0029536365453189366
YDL135C	33	1	8.325906545590667e-28	2.917872549889819e-27	0.007697355845376622
YDL134C	7	0	1.758678273026161e-06	2.5272760490188534e-06	0.0
YDL133C-A	45	1	4.1036529344452575e-38	2.1338253188060284e-37	0.005644727619942856
YDL133W	37	0	1.8042208641552645e-32	7.60709251448455e-32	0.0
YDL132W	0	0	1.0	1.0
YDL131W	1	0	0.4592563933558802	0.5071396924327318	0.0
YDL130W-A	38	0	2.4870682692355242e-33	1.0843919345241472e-32	0.0
YDL130W	59	14	4.008876934905457e-37	2.0100306235955782e-36	0.06027421017905083
YDL129W	30	0	1.928535488762564e-26	6.467059822666768e-26	0.0
YDL128W	20	6	3.7712702740022515e-12	6.9918037865206144e-12	0.07620382286922857
YDL127W	26	2	1.1236920366123994e-20	3.061275652561776e-20	0.01953944176134066
YDL126C	37	3	5.584109494134642e-29	2.059923906399508e-28	0.02059562780249421
YDL125C	30	0	1.928535488762564e-26	6.467059822666768e-26	0.0
YDL124W	63	1	1.466192110719352e-53	1.192654996993917e-52	0.004031948299959183
YDL123W	33	5	1.359547971139548e-23	4.176688238260438e-23	0.03848677922688311
YDL122W	7	0	1.758678273026161e-06	2.5272760490188534e-06	0.0
YDL121C	99	339	0.24489361114374306	0.29080800282627844	0.8698012105275584
YDL120W	4	0	0.0008191181233173316	0.001036696374823498	0.0
YDL119C	150	4	2.127817080098474e-124	7.946153264705405e-123	0.0067736731439314276
YDL118W	150	4	2.127817080098474e-124	7.946153264705405e-123	0.0067736731439314276
YDL117W	4	1	0.005647316647303291	0.007046586686622093	0.06350318572435713
YDL116W	32	0	3.64526136009294e-28	1.2956673721813657e-27	0.0
YDL115C	33	1	8.325906545590667e-28	2.917872549889819e-27	0.007697355845376622
YDL114W	13	3	8.436945433585002e-09	1.3429524823843717e-08	0.05861832528402197
YDL113C	33	26	2.8025874792092198e-11	4.9961812129362124e-11	0.2001312519797922
YDL112W	4	0	0.0008191181233173316	0.001036696374823498	0.0
YDL111C	47	1	7.872521046564863e-40	4.3201210437781035e-39	0.005404526444626139
YDL110C	1	0	0.4592563933558802	0.5071396924327318	0.0
YDL109C	40	1	8.068239299842817e-34	3.61092951077012e-33	0.006350318572435714
YDL108W	71	5	9.691101419066456e-56	8.343341955247184e-55	0.017888221330804827
YDL107W	23	2	4.0725796867929326e-18	1.0039179502248674e-17	0.022088064599776396
YDL106C	75	668	7.440154742471056e-12	1.3692265575664334e-11	2.262406830073097
YDL105W	19	0	6.096747908740973e-17	1.407563116144895e-16	0.0
YDL104C	6	3	0.002291404561550296	0.0028911513017717753	0.1270063714487143
YDL103C	244	2	2.450578344651434e-207	3.1318391244645326e-205	0.0020820716630936763
YDL102W	18	5	2.6973507369611026e-11	4.810066383957612e-11	0.0705590952492857
YDL101C	15	6	2.646918355651171e-08	4.200449079290807e-08	0.10160509715897142
YDL100C	15	0	1.793093139126998e-13	3.53516580154932e-13	0.0
YDL099W	95	1	5.368888878865603e-81	8.168380937131239e-80	0.0026738183462887213
YDL098C	17	5	1.670661899916638e-10	2.885278254180356e-10	0.07470963026394957
YDL097C	160	3	3.5185213047873145e-134	1.568605893320298e-132	0.0047627389293267855
YDL095W	36	1	2.2016831059928654e-30	8.59598068062795e-30	0.00705590952492857
YDL093W	6	0	1.34744473255948e-05	1.847235913456393e-05	0.0
YDL092W	138	0	4.1344327761026194e-119	1.3986542879627156e-117	0.0
YDL091C	37	0	1.8042208641552645e-32	7.60709251448455e-32	0.0
YDL090C	17	0	3.2959621545155775e-15	6.991913814319102e-15	0.0
YDL089W	20	0	8.308294934160558e-18	1.9793290872558976e-17	0.0
YDL088C	11	6	2.059372075666977e-05	2.8018568268655746e-05	0.1385524052167792
YDL087C	36	1	2.2016831059928654e-30	8.59598068062795e-30	0.00705590952492857
YDL086W	1	0	0.4592563933558802	0.5071396924327318	0.0
YDL085C-A	11	0	5.449476188374357e-10	9.1316834380364e-10	0.0
YDL085W	24	1	4.541866141289384e-20	1.1927064921714726e-19	0.010583864287392856
YDL084W	203	2	3.0837644778211845e-172	2.533532787421376e-170	0.002502588599974665
YDL083C	13	6	7.876647836088897e-07	1.1612048629927517e-06	0.11723665056804394
YDL082W	89	10	1.1059565938459383e-65	1.1627708174054827e-64	0.028540757628924555
YDL081C	57	24	1.4923077975183676e-28	5.435251515850622e-28	0.10695273385154887
YDL080C	8	0	2.3138863767843733e-07	3.4600001437563524e-07	0.0
YDL079C	13	0	9.833299167665078e-12	1.773880285860786e-11	0.0
YDL078C	29	1	2.2819956806271252e-24	7.136355170900815e-24	0.008759060099911328
YDL077C	4	2	0.02030338939472343	0.024478992119298625	0.12700637144871427
YDL076C	9	0	3.063717046592699e-08	4.760723246407623e-08	0.0
YDL075W	1	0	0.4592563933558802	0.5071396924327318	0.0
YDL074C	4	2	0.02030338939472343	0.024478992119298625	0.12700637144871427
YDL073W	1	0	0.4592563933558802	0.5071396924327318	0.0
YDL072C	1	0	0.4592563933558802	0.5071396924327318	0.0
YDL070W	20	0	8.308294934160558e-18	1.9793290872558976e-17	0.0
YDL069C	114	1	2.809367373646783e-97	6.28664271044461e-96	0.002228181955240601
YDL067C	51	16	3.0494468793631933e-29	1.1552944007389806e-28	0.07969027228154621
YDL066W	33	0	5.01516642747701e-29	1.855998849705295e-28	0.0
YDL065C	24	0	2.8955706149610294e-21	7.990607776699078e-21	0.0
YDL064W	130	4	2.731827630817316e-107	7.375934603206753e-106	0.007815776704536263
YDL063C	33	7	8.1165926706028e-22	2.343299420112284e-21	0.05388149091763635
YDL061C	43	0	1.2435898989770782e-37	6.334708156791122e-37	0.0
YDL060W	10	4	9.354391955323262e-06	1.321796268674793e-05	0.10160509715897142
YDL059C	4	0	0.0008191181233173316	0.001036696374823498	0.0
YDL058W	1	0	0.4592563933558802	0.5071396924327318	0.0
YDL057W	15	5	6.121633805602898e-09	9.905885204283137e-09	0.08467091429914285
YDL056W	24	16	1.38097098694151e-09	2.2828295906584144e-09	0.1693418285982857
YDL055C	4	0	0.0008191181233173316	0.001036696374823498	0.0
YDL054C	1	0	0.4592563933558802	0.5071396924327318	0.0
YDL053C	43	0	1.2435898989770782e-37	6.334708156791122e-37	0.0
YDL052C	13	0	9.833299167665078e-12	1.773880285860786e-11	0.0
YDL051W	38	14	1.3402438756893464e-20	3.646046607894717e-20	0.09358364212010524
YDL049C	34	3	1.9920833947181392e-26	6.67626550292775e-26	0.022412889079184872
YDL048C	3	0	0.006560404397888521	0.007971452713343945	0.0
YDL047W	7	0	1.758678273026161e-06	2.5272760490188534e-06	0.0
YDL046W	6	1	0.0001235798987049043	0.00016582081135135433	0.042335457149571425
YDL045W-A	49	0	8.651862459811824e-43	5.2265610300817024e-42	0.0
YDL045C	23	0	2.116274738264639e-20	5.663422996630963e-20	0.0
YDL044C	35	0	9.50500142785685e-31	3.756925306639501e-30	0.0
YDL043C	20	5	6.777863405362628e-13	1.304971290399748e-12	0.06350318572435713
YDL042C	26	17	1.8796301428034328e-10	3.2345161434059076e-10	0.1660852549713956
YDL040C	13	2	1.213097648750175e-09	2.0093676779845207e-09	0.03907888352268132
YDL037C	26	3	1.212946645457722e-19	3.1678729146354947e-19	0.029309162642010986
YDL036C	26	1	8.65902003614554e-22	2.4628102981143917e-21	0.00976972088067033
YDL035C	3	0	0.006560404397888521	0.007971452713343945	0.0
YDL033C	59	3	9.36959348313927e-48	6.49211230379927e-47	0.012915902181225179
YDL031W	9	0	3.063717046592699e-08	4.760723246407623e-08	0.0
YDL030W	32	2	8.38269751847387e-26	2.753220641276027e-25	0.015875796431089283
YDL029W	64	3	4.983442868934018e-52	3.9099290503737435e-51	0.011906847323316963
YDL028C	4	0	0.0008191181233173316	0.001036696374823498	0.0
YDL027C	65	2	4.6259748817997716e-54	3.838958375935135e-53	0.007815776704536263
YDL025C	13	0	9.833299167665078e-12	1.773880285860786e-11	0.0
YDL024C	17	0	3.2959621545155775e-15	6.991913814319102e-15	0.0
YDL022W	9	0	3.063717046592699e-08	4.760723246407623e-08	0.0
YDL021W	97	10	1.9667260883114952e-72	2.4323960718020237e-71	0.026186880711075104
YDL020C	0	0	1.0	1.0
YDL019C	0	0	1.0	1.0
YDL018C	37	4	6.1973320342841815e-28	2.189241801545966e-27	0.027460837069992274
YDL017W	13	0	9.833299167665078e-12	1.773880285860786e-11	0.0
YDL015C	46	1	5.683502273649439e-39	3.034895225232862e-38	0.005522016149944099
YDL014W	7	0	1.758678273026161e-06	2.5272760490188534e-06	0.0
YDL013W	36	9	1.285383240456527e-22	3.765786559279413e-22	0.06350318572435713
YDL012C	30	1	3.1530958657471825e-25	1.0124765116645475e-24	0.008467091429914284
YDL010W	104	9	2.043336947640287e-79	3.0131360989434077e-78	0.02198187198150824
YDL008W	3	0	0.006560404397888521	0.007971452713343945	0.0
YDL007C-A	20	0	8.308294934160558e-18	1.9793290872558976e-17	0.0
YDL007W	4	0	0.0008191181233173316	0.001036696374823498	0.0
YDL006W	11	0	5.449476188374357e-10	9.1316834380364e-10	0.0
YDL005C	38	14	1.3402438756893464e-20	3.646046607894717e-20	0.09358364212010524
YDL004W	30	1	3.1530958657471825e-25	1.0124765116645475e-24	0.008467091429914284
YDL003W	1	10	0.5848808455433705	0.6438839476875812	2.540127428974285
YDL002C	62	0	5.918163460207066e-54	4.855257925770447e-53	0.0
YDL001W	13	24	0.040615270276010466	0.04865203485884945	0.46894660227217577
YDR001C	7	0	1.758678273026161e-06	2.5272760490188534e-06	0.0
YDR002W	24	2	5.718055962128487e-19	1.4385188030709069e-18	0.021167728574785712
YDR003W	30	0	1.928535488762564e-26	6.467059822666768e-26	0.0
YDR003W-A	47	3	1.6659180708990877e-37	8.456041328985572e-37	0.016213579333878417
YDR004W	24	0	2.8955706149610294e-21	7.990607776699078e-21	0.0
YDR005C	6	0	1.34744473255948e-05	1.847235913456393e-05	0.0
YDR006C	6	0	1.34744473255948e-05	1.847235913456393e-05	0.0
YDR007W	29	245	9.270269683711162e-05	0.00012529570141250974	2.1459697244782756
YDR009W	8	3	7.654583481513158e-05	0.00010353130198067303	0.09525477858653571
YDR011W	3	0	0.006560404397888521	0.007971452713343945	0.0
YDR012W	8	1	2.4970158712141304e-06	3.5571806478455445e-06	0.03175159286217857
YDR013W	221	13	1.852077260802479e-174	1.5663671068933905e-172	0.014941926052789914
YDR014W	6	0	1.34744473255948e-05	1.847235913456393e-05	0.0
YDR014W-A	11	0	5.449476188374357e-10	9.1316834380364e-10	0.0
YDR016C	24	2	5.718055962128487e-19	1.4385188030709069e-18	0.021167728574785712
YDR017C	6	0	1.34744473255948e-05	1.847235913456393e-05	0.0
YDR018C	45	28	5.006579963153223e-18	1.2336264510751577e-17	0.15805237335839997
YDR019C	29	16	6.470695902324954e-13	1.2516976836283487e-12	0.14014496159858125
YDR020C	19	0	6.096747908740973e-17	1.407563116144895e-16	0.0
YDR021W	24	2	5.718055962128487e-19	1.4385188030709069e-18	0.021167728574785712
YDR022C	26	0	5.433546725220521e-23	1.6033005242043723e-22	0.0
YDR023W	4	0	0.0008191181233173316	0.001036696374823498	0.0
YDR025W	33	0	5.01516642747701e-29	1.855998849705295e-28	0.0
YDR026C	30	0	1.928535488762564e-26	6.467059822666768e-26	0.0
YDR027C	33	3	1.410313387107343e-25	4.582323327262333e-25	0.02309206753612987
YDR028C	1	0	0.4592563933558802	0.5071396924327318	0.0
YDR030C	14	4	7.515510835918596e-09	1.2036118857523767e-08	0.0725750693992653
YDR031W	31	1	4.357434549187867e-26	1.444357699848958e-25	0.008193959448304146
YDR032C	4	0	0.0008191181233173316	0.001036696374823498	0.0
YDR033W	1	0	0.4592563933558802	0.5071396924327318	0.0
YDR034C	0	5	0.568265183703349	0.6264314877281887
YDR034C-A	104	0	5.627458268270941e-90	1.0507633928839671e-88	0.0
YDR034W-B	4	1	0.005647316647303291	0.007046586686622093	0.06350318572435713
YDR035W	11	1	6.795431577660931e-09	1.0895045163960975e-08	0.023092067536129867
YDR036C	68	24	7.99559775906842e-37	3.9880904347270145e-36	0.08965155631673949
YDR037W	24	1	4.541866141289384e-20	1.1927064921714726e-19	0.010583864287392856
YDR038C	0	0	1.0	1.0
YDR039C	0	9	0.2725076042172811	0.3233322120597449
YDR040C	1	49	0.002396901220951019	0.0030235970435817747	12.446624401973999
YDR041W	8	0	2.3138863767843733e-07	3.4600001437563524e-07	0.0
YDR042C	38	8	4.690795672580043e-25	1.502047099833398e-24	0.05347636692577443
YDR043C	0	0	1.0	1.0
YDR044W	0	0	1.0	1.0
YDR045C	1	0	0.4592563933558802	0.5071396924327318	0.0
YDR046C	9	2	2.5365350950688237e-06	3.5992137507379236e-06	0.05644727619942856
YDR047W	4	0	0.0008191181233173316	0.001036696374823498	0.0
YDR049W	40	1	8.068239299842817e-34	3.61092951077012e-33	0.006350318572435714
YDR050C	41	0	6.526909832709897e-36	3.0944978110399517e-35	0.0
YDR051C	26	264	2.457750517778067e-06	3.5256979864658678e-06	2.5792063124969666
YDR052C	1	0	0.4592563933558802	0.5071396924327318	0.0
YDR054C	18	0	4.479556072820159e-16	9.881828528879453e-16	0.0
YDR055W	14	2	1.7533037430265975e-10	3.018937073696396e-10	0.03628753469963265
YDR056C	23	13	2.851379678896427e-10	4.892089657915677e-10	0.14357241989854658
YDR057W	68	0	4.192492739435751e-59	3.895157632390146e-58	0.0
YDR058C	32	0	3.64526136009294e-28	1.2956673721813657e-27	0.0
YDR059C	9	0	3.063717046592699e-08	4.760723246407623e-08	0.0
YDR060W	1	0	0.4592563933558802	0.5071396924327318	0.0
YDR061W	12	1	9.426368770224423e-10	1.5699694989157446e-09	0.021167728574785712
YDR062W	32	0	3.64526136009294e-28	1.2956673721813657e-27	0.0
YDR063W	26	1	8.65902003614554e-22	2.4628102981143917e-21	0.00976972088067033
YDR064W	98	6	1.2752329839599633e-77	1.810830837223148e-76	0.01555180058555685
YDR065W	45	7	1.0027118441125979e-31	4.124889710652039e-31	0.03951309333959999
YDR066C	26	1	8.65902003614554e-22	2.4628102981143917e-21	0.00976972088067033
YDR067C	1	0	0.4592563933558802	0.5071396924327318	0.0
YDR068W	0	0	1.0	1.0
YDR069C	37	3	5.584109494134642e-29	2.059923906399508e-28	0.02059562780249421
YDR070C	11	28	0.3002115451048606	0.3559828032779491	0.6465778910116362
YDR071C	20	4	1.0468310227736701e-13	2.0998692751905743e-13	0.05080254857948571
YDR072C	0	0	1.0	1.0
YDR073W	6	0	1.34744473255948e-05	1.847235913456393e-05	0.0
YDR074W	1	0	0.4592563933558802	0.5071396924327318	0.0
YDR075W	41	2	1.6653597965752628e-33	7.412913459833077e-33	0.012390865507191635
YDR076W	0	0	1.0	1.0
YDR077W	8	0	2.3138863767843733e-07	3.4600001437563524e-07	0.0
YDR078C	20	0	8.308294934160558e-18	1.9793290872558976e-17	0.0
YDR079W	24	6	2.47343982255017e-15	5.345641645804595e-15	0.06350318572435715
YDR079C-A	192	10	3.4953551982995587e-153	2.0101787745420762e-151	0.01322983035924107
YDR080W	4	0	0.0008191181233173316	0.001036696374823498	0.0
YDR081C	26	5	8.734176047889043e-18	2.074772674572899e-17	0.04884860440335164
YDR082W	29	1	2.2819956806271252e-24	7.136355170900815e-24	0.008759060099911328
YDR083W	0	0	1.0	1.0
YDR084C	90	1	1.03595941557013e-76	1.4425672152406337e-75	0.002822363809971428
YDR085C	121	5	2.0938586116576875e-98	4.778484474461652e-97	0.010496394334604484
YDR086C	1	0	0.4592563933558802	0.5071396924327318	0.0
YDR087C	97	8	1.475919057668273e-74	1.9512667817586754e-73	0.020949504568860085
YDR088C	4	0	0.0008191181233173316	0.001036696374823498	0.0
YDR089W	1	0	0.4592563933558802	0.5071396924327318	0.0
YDR090C	1	0	0.4592563933558802	0.5071396924327318	0.0
YDR091C	20	0	8.308294934160558e-18	1.9793290872558976e-17	0.0
YDR092W	24	0	2.8955706149610294e-21	7.990607776699078e-21	0.0
YDR093W	1	0	0.4592563933558802	0.5071396924327318	0.0
YDR096W	16	0	2.4289042880128454e-14	4.9639760342437365e-14	0.0
YDR097C	46	3	1.188663607556688e-36	5.857758703563421e-36	0.016566048449832296
YDR098C	0	0	1.0	1.0
YDR099W	32	90	0.1262325115681222	0.15039634846245512	0.7144108393990177
YDR100W	184	7	7.244040386673938e-150	3.857451505903872e-148	0.009663528262402172
YDR101C	16	1	3.446536948670747e-13	6.728117444604707e-13	0.015875796431089283
YDR103W	16	1	3.446536948670747e-13	6.728117444604707e-13	0.015875796431089283
YDR104C	1	2	1.0	1.0	0.5080254857948571
YDR105C	53	4	1.6220336631174948e-41	9.272679519471882e-41	0.01917077304886253
YDR106W	26	0	5.433546725220521e-23	1.6033005242043723e-22	0.0
YDR107C	3	0	0.006560404397888521	0.007971452713343945	0.0
YDR108W	29	6	2.1610229362796188e-19	5.548233440421468e-19	0.05255436059946798
YDR109C	32	3	9.974092806484448e-25	3.1691164491763566e-24	0.023813694646633927
YDR110W	7	6	0.0076217110378270555	0.009251257952415238	0.2177252081977959
YDR111C	35	1	1.5918864280369278e-29	6.058860918358949e-29	0.007257506939926529
YDR113C	31	7	3.4478613595777297e-20	9.171438796915598e-20	0.05735771613812902
YDR114C	99	4	8.813353784322674e-81	1.3303306460272886e-79	0.010263141127168831
YDR115W	99	4	8.813353784322674e-81	1.3303306460272886e-79	0.010263141127168831
YDR116C	8	0	2.3138863767843733e-07	3.4600001437563524e-07	0.0
YDR117C	24	2	5.718055962128487e-19	1.4385188030709069e-18	0.021167728574785712
YDR118W	18	5	2.6973507369611026e-11	4.810066383957612e-11	0.0705590952492857
YDR119W	73	1	3.88727612750122e-62	3.8610924022900715e-61	0.0034796266150332674
YDR119W-A	46	1	5.683502273649439e-39	3.034895225232862e-38	0.005522016149944099
YDR120C	45	7	1.0027118441125979e-31	4.124889710652039e-31	0.03951309333959999
YDR121W	19	2	1.0326800522978618e-14	2.166706669377965e-14	0.026738183462887213
YDR122W	3	0	0.006560404397888521	0.007971452713343945	0.0
YDR123C	23	1	3.2900560659643075e-19	8.364771191582995e-19	0.011044032299888198
YDR124W	24	2	5.718055962128487e-19	1.4385188030709069e-18	0.021167728574785712
YDR125C	78	1	2.0063614427407654e-66	2.177091444755121e-65	0.0032565736268901093
YDR126W	20	3	1.3622601943172379e-14	2.844719817544821e-14	0.038101911434614284
YDR127W	4	0	0.0008191181233173316	0.001036696374823498	0.0
YDR128W	14	0	1.3263528384652494e-12	2.49929723919189e-12	0.0
YDR129C	4	0	0.0008191181233173316	0.001036696374823498	0.0
YDR130C	32	113	0.6600050189772286	0.7257531288982871	0.8969824983565445
YDR131C	23	0	2.116274738264639e-20	5.663422996630963e-20	0.0
YDR132C	1	2	1.0	1.0	0.5080254857948571
YDR135C	0	0	1.0	1.0
YDR137W	1	0	0.4592563933558802	0.5071396924327318	0.0
YDR138W	15	0	1.793093139126998e-13	3.53516580154932e-13	0.0
YDR139C	23	0	2.116274738264639e-20	5.663422996630963e-20	0.0
YDR140W	59	6	1.7659470960358228e-44	1.1209670804969112e-43	0.025831804362450358
YDR141C	1	0	0.4592563933558802	0.5071396924327318	0.0
YDR142C	20	2	1.459171118341922e-15	3.165482120552393e-15	0.025401274289742856
YDR143C	30	3	4.9711358326502785e-23	1.504684324924829e-22	0.025401274289742856
YDR144C	54	2	1.224716186200827e-44	7.843366132339596e-44	0.009407879366571429
YDR145W	36	1	2.2016831059928654e-30	8.59598068062795e-30	0.00705590952492857
YDR146C	17	2	5.134440096845257e-13	9.962268892360684e-13	0.02988385210557983
YDR147W	17	1	4.758663006051302e-14	9.653287812275498e-14	0.014941926052789914
YDR148C	1	0	0.4592563933558802	0.5071396924327318	0.0
YDR150W	0	0	1.0	1.0
YDR151C	24	0	2.8955706149610294e-21	7.990607776699078e-21	0.0
YDR152W	8	67	0.054515040557324965	0.06519359497716279	2.127356721765964
YDR153C	35	2	2.2755236158617072e-28	8.26170221895245e-28	0.014515013879853059
YDR155C	8	6	0.001924726496598122	0.0024327696883375384	0.19050955717307141
YDR156W	45	1	4.1036529344452575e-38	2.1338253188060284e-37	0.005644727619942856
YDR158W	6	0	1.34744473255948e-05	1.847235913456393e-05	0.0
YDR159W	3	0	0.006560404397888521	0.007971452713343945	0.0
YDR160W	0	0	1.0	1.0
YDR161W	0	0	1.0	1.0
YDR162C	53	5	1.9123426901261798e-40	1.0729641766746985e-39	0.023963466311078162
YDR163W	135	0	1.5363814989348798e-116	4.854796703502469e-115	0.0
YDR164C	16	1	3.446536948670747e-13	6.728117444604707e-13	0.015875796431089283
YDR165W	12	0	7.309208842397758e-11	1.2726388147935062e-10	0.0
YDR166C	20	14	7.358202677865921e-08	1.1269513608630336e-07	0.17780892002819998
YDR167W	20	0	8.308294934160558e-18	1.9793290872558976e-17	0.0
YDR168W	54	3	1.7547759565722465e-43	1.0886425594656947e-42	0.014111819049857142
YDR169C	24	6	2.47343982255017e-15	5.345641645804595e-15	0.06350318572435715
YDR169C-A	20	36	0.006685993988165701	0.00812233870425453	0.4572229372153714
YDR170C	0	0	1.0	1.0
YDR170W-A	24	0	2.8955706149610294e-21	7.990607776699078e-21	0.0
YDR171W	4	0	0.0008191181233173316	0.001036696374823498	0.0
YDR172W	19	0	6.096747908740973e-17	1.407563116144895e-16	0.0
YDR173C	10	8	0.0005966788137125557	0.000795249097951543	0.20321019431794285
YDR174W	3	1	0.03553738068124805	0.042578224228720325	0.08467091429914285
YDR175C	107	2	4.892867149561813e-90	9.317509595076153e-89	0.004747901736400533
YDR176W	7	0	1.758678273026161e-06	2.5272760490188534e-06	0.0
YDR177W	101	2	6.735528770581734e-85	1.126047266267894e-83	0.005029955304899575
YDR178W	130	0	2.9523835918926073e-112	8.752143318028033e-111	0.0
YDR179C	93	3	7.762372991962201e-77	1.0835292979799664e-75	0.008193959448304146
YDR179W-A	31	0	2.6507685678702974e-27	9.139430475912519e-27	0.0
YDR180W	4	0	0.0008191181233173316	0.001036696374823498	0.0
YDR181C	19	4	6.918745117159514e-13	1.330314382105796e-12	0.05347636692577443
YDR182W	13	0	9.833299167665078e-12	1.773880285860786e-11	0.0
YDR182W-A	0	0	1.0	1.0
YDR183W	1	1	0.8674249728518757	0.9467756725889424	0.25401274289742853
YDR184C	3	0	0.006560404397888521	0.007971452713343945	0.0
YDR185C	9	0	3.063717046592699e-08	4.760723246407623e-08	0.0
YDR186C	15	1	2.4952696145280198e-12	4.638104574386116e-12	0.01693418285982857
YDR188W	12	12	0.000747076055896502	0.000992936075216266	0.2540127428974286
YDR189W	7	1	1.7668923317179076e-05	2.4073437099525433e-05	0.03628753469963265
YDR190C	26	2	1.1236920366123994e-20	3.061275652561776e-20	0.01953944176134066
YDR191W	1	0	0.4592563933558802	0.5071396924327318	0.0
YDR192C	16	0	2.4289042880128454e-14	4.9639760342437365e-14	0.0
YDR194C	3	0	0.006560404397888521	0.007971452713343945	0.0
YDR194W-A	38	2	6.161471159252289e-31	2.4658747833583796e-30	0.013369091731443607
YDR195W	6	0	1.34744473255948e-05	1.847235913456393e-05	0.0
YDR196C	18	3	6.375347963648447e-13	1.2336684434368177e-12	0.042335457149571425
YDR197W	107	143	1.4758863385255844e-18	3.683950665304096e-18	0.3394749741526381
YDR198C	29	0	1.4038162886166045e-25	4.581922517499485e-25	0.0
YDR200C	38	4	8.837095222939548e-29	3.2432759813098494e-28	0.026738183462887213
YDR201W	24	0	2.8955706149610294e-21	7.990607776699078e-21	0.0
YDR202C	60	4	1.7680381873931553e-47	1.2119174750534013e-46	0.01693418285982857
YDR204W	86	1	2.7799496700365612e-73	3.4983567948315673e-72	0.0029536365453189366
YDR205W	15	1	2.4952696145280198e-12	4.638104574386116e-12	0.01693418285982857
YDR206W	8	1	2.4970158712141304e-06	3.5571806478455445e-06	0.03175159286217857
YDR207C	3	0	0.006560404397888521	0.007971452713343945	0.0
YDR208W	60	3	1.3091871050173863e-48	9.283767004876681e-48	0.012700637144871428
YDR210W	114	0	1.5131814020548416e-98	3.467054280166292e-97	0.0
YDR211W	1	0	0.4592563933558802	0.5071396924327318	0.0
YDR212W	3	0	0.006560404397888521	0.007971452713343945	0.0
YDR213W	20	71	0.7807603581883589	0.8565724570662441	0.9017452372858714
YDR214W	60	1	5.49257968387803e-51	4.1893668119340254e-50	0.004233545714957142
YDR216W	3	0	0.006560404397888521	0.007971452713343945	0.0
YDR217C	1	0	0.4592563933558802	0.5071396924327318	0.0
YDR218C	43	0	1.2435898989770782e-37	6.334708156791122e-37	0.0
YDR219C	205	1	3.2501589357097794e-175	2.8320703089798394e-173	0.0012390865507191636
YDR221W	4	0	0.0008191181233173316	0.001036696374823498	0.0
YDR222W	4	0	0.0008191181233173316	0.001036696374823498	0.0
YDR223W	4	0	0.0008191181233173316	0.001036696374823498	0.0
YDR224C	38	0	2.4870682692355242e-33	1.0843919345241472e-32	0.0
YDR225W	104	23	4.245262020622028e-66	4.580581966340954e-65	0.05617589506385439
YDR226W	19	1	9.066259979773015e-16	1.9847758334097683e-15	0.013369091731443607
YDR227W	3	1	0.03553738068124805	0.042578224228720325	0.08467091429914285
YDR228C	18	0	4.479556072820159e-16	9.881828528879453e-16	0.0
YDR229W	16	5	1.0197964994155713e-09	1.6965142227766707e-09	0.0793789821554464
YDR231C	42	14	1.1585176274550949e-23	3.5667210254251877e-23	0.08467091429914284
YDR232W	3	0	0.006560404397888521	0.007971452713343945	0.0
YDR233C	1	0	0.4592563933558802	0.5071396924327318	0.0
YDR234W	0	0	1.0	1.0
YDR235W	19	0	6.096747908740973e-17	1.407563116144895e-16	0.0
YDR236C	90	70	2.8758031332200073e-29	1.0902270151053566e-28	0.197565466698
YDR237W	18	3	6.375347963648447e-13	1.2336684434368177e-12	0.042335457149571425
YDR238C	6	0	1.34744473255948e-05	1.847235913456393e-05	0.0
YDR239C	17	0	3.2959621545155775e-15	6.991913814319102e-15	0.0
YDR240C	18	2	7.291586406228412e-14	1.4703335702040532e-13	0.02822363809971428
YDR242W	88	1	5.366012511192337e-75	7.17672975624817e-74	0.0028865084420162334
YDR243C	64	1	2.034218290394807e-54	1.7028805513916353e-53	0.003968949107772321
YDR244W	30	6	3.275501872894782e-20	8.729106242362322e-20	0.05080254857948571
YDR245W	17	6	8.077648787039434e-10	1.3512087892456017e-09	0.08965155631673949
YDR246W	72	3	7.18351612025172e-59	6.652560580928767e-58	0.010583864287392856
YDR246W-A	23	1	3.2900560659643075e-19	8.364771191582995e-19	0.011044032299888198
YDR247W	7	0	1.758678273026161e-06	2.5272760490188534e-06	0.0
YDR248C	32	1	6.022763551787937e-27	2.0556031564588975e-26	0.007937898215544642
YDR249C	60	0	3.0843746634888705e-52	2.4265716401811894e-51	0.0
YDR251W	33	5	1.359547971139548e-23	4.176688238260438e-23	0.03848677922688311
YDR252W	20	3	1.3622601943172379e-14	2.844719817544821e-14	0.038101911434614284
YDR253C	26	0	5.433546725220521e-23	1.6033005242043723e-22	0.0
YDR254W	31	0	2.6507685678702974e-27	9.139430475912519e-27	0.0
YDR255C	11	0	5.449476188374357e-10	9.1316834380364e-10	0.0
YDR256C	130	8	1.2660915777324304e-102	3.1935494138329855e-101	0.015631553409072525
YDR257C	34	2	1.6317595746592374e-27	5.687423826585015e-27	0.014941926052789914
YDR258C	4	0	0.0008191181233173316	0.001036696374823498	0.0
YDR259C	8	24	0.6542936683406915	0.7200235144713579	0.7620382286922857
YDR260C	31	4	7.137081749570794e-23	2.0995067591704163e-22	0.032775837793216585
YDR261C	7	0	1.758678273026161e-06	2.5272760490188534e-06	0.0
YDR262W	19	1	9.066259979773015e-16	1.9847758334097683e-15	0.013369091731443607
YDR263C	18	0	4.479556072820159e-16	9.881828528879453e-16	0.0
YDR264C	7	0	1.758678273026161e-06	2.5272760490188534e-06	0.0
YDR265W	20	2	1.459171118341922e-15	3.165482120552393e-15	0.025401274289742856
YDR266C	34	14	1.3500046791350234e-17	3.2055643722979023e-17	0.1045934823695294
YDR267C	99	1	2.0036315588079481e-84	3.2922528842012885e-83	0.0025657852817922077
YDR268W	26	12	6.679539772444369e-13	1.2912280077757165e-12	0.11723665056804394
YDR270W	8	0	2.3138863767843733e-07	3.4600001437563524e-07	0.0
YDR272W	122	7	6.083577456761778e-97	1.3560718586758522e-95	0.014574501641655734
YDR273W	30	7	2.229123751498501e-19	5.717970871930365e-19	0.05926964000939999
YDR275W	12	2	8.33413035391651e-09	1.3295307535471246e-08	0.042335457149571425
YDR276C	18	0	4.479556072820159e-16	9.881828528879453e-16	0.0
YDR277C	0	3	0.8770695584562765	0.9571208786872953
YDR279W	1	0	0.4592563933558802	0.5071396924327318	0.0
YDR280W	10	1	4.886918173960734e-08	7.538805369755412e-08	0.025401274289742856
YDR281C	64	584	6.689621727833745e-11	1.1874078566904896e-10	2.3178662789390354
YDR282C	1	0	0.4592563933558802	0.5071396924327318	0.0
YDR283C	6	0	1.34744473255948e-05	1.847235913456393e-05	0.0
YDR284C	76	12	7.8676305253243195e-53	6.3459667813660814e-52	0.04010727519433082
YDR285W	9	0	3.063717046592699e-08	4.760723246407623e-08	0.0
YDR286C	54	3	1.7547759565722465e-43	1.0886425594656947e-42	0.014111819049857142
YDR287W	19	2	1.0326800522978618e-14	2.166706669377965e-14	0.026738183462887213
YDR288W	24	1	4.541866141289384e-20	1.1927064921714726e-19	0.010583864287392856
YDR289C	12	0	7.309208842397758e-11	1.2726388147935062e-10	0.0
YDR291W	8	0	2.3138863767843733e-07	3.4600001437563524e-07	0.0
YDR292C	24	0	2.8955706149610294e-21	7.990607776699078e-21	0.0
YDR293C	0	0	1.0	1.0
YDR294C	19	60	0.48439798529364275	0.5344920977405486	0.8021455038866164
YDR295C	6	0	1.34744473255948e-05	1.847235913456393e-05	0.0
YDR296W	1	0	0.4592563933558802	0.5071396924327318	0.0
YDR297W	140	10	6.800364360270299e-109	1.880235357495889e-107	0.018143767349816323
YDR298C	0	1	1.0	1.0
YDR299W	42	4	3.611785058012372e-32	1.5117449686047416e-31	0.024191689799755098
YDR300C	20	1	1.2512644780585005e-16	2.8442774756183543e-16	0.012700637144871428
YDR301W	3	0	0.006560404397888521	0.007971452713343945	0.0
YDR302W	145	67	1.756747087259723e-67	1.954168761862798e-66	0.11737140533881181
YDR303C	1	0	0.4592563933558802	0.5071396924327318	0.0
YDR304C	183	3	7.240743348637917e-154	4.249134183471088e-152	0.0041641433261873535
YDR305C	0	0	1.0	1.0
YDR306C	36	2	3.172386250123383e-29	1.1885598256976923e-28	0.01411181904985714
YDR307W	28	4	2.3558257124422693e-20	6.295703379300879e-20	0.03628753469963265
YDR308C	181	1	1.1546885085085612e-154	6.917305846284099e-153	0.0014033853198752958
YDR309C	9	0	3.063717046592699e-08	4.760723246407623e-08	0.0
YDR310C	4	1	0.005647316647303291	0.007046586686622093	0.06350318572435713
YDR311W	26	1	8.65902003614554e-22	2.4628102981143917e-21	0.00976972088067033
YDR312W	34	0	6.902876491102912e-30	2.658971379794565e-29	0.0
YDR313C	26	8	1.9812307382532737e-15	4.294782501204138e-15	0.07815776704536263
YDR314C	1	0	0.4592563933558802	0.5071396924327318	0.0
YDR315C	54	10	1.9110216837136908e-36	9.377376879724774e-36	0.047039396832857135
YDR316W	12	0	7.309208842397758e-11	1.2726388147935062e-10	0.0
YDR317W	0	0	1.0	1.0
YDR318W	10	0	4.0773908821326676e-09	6.614689693411839e-09	0.0
YDR319C	38	1	4.2134607087955545e-32	1.7407767626640254e-31	0.006684545865721803
YDR320C	38	0	2.4870682692355242e-33	1.0843919345241472e-32	0.0
YDR320C-A	223	90	6.305753170529883e-111	1.786422979493466e-109	0.1025163536357335
YDR321W	24	0	2.8955706149610294e-21	7.990607776699078e-21	0.0
YDR322W	38	16	2.3867546412546815e-19	6.11685648032784e-19	0.10695273385154885
YDR322C-A	56	0	8.391257304759906e-49	5.987359895741217e-48	0.0
YDR323C	8	1	2.4970158712141304e-06	3.5571806478455445e-06	0.03175159286217857
YDR324C	1	0	0.4592563933558802	0.5071396924327318	0.0
YDR325W	34	2	1.6317595746592374e-27	5.687423826585015e-27	0.014941926052789914
YDR326C	1	0	0.4592563933558802	0.5071396924327318	0.0
YDR328C	58	2	4.588128557937656e-48	3.2022241913470215e-47	0.008759060099911328
YDR329C	94	115	1.2868661982610447e-18	3.2219275168477438e-18	0.31076027056600297
YDR330W	89	1	7.455690461177929e-76	1.0184721102668473e-74	0.0028540757628924556
YDR331W	45	10	4.4451504867628617e-29	1.6600039252839753e-28	0.05644727619942856
YDR332W	14	2	1.7533037430265975e-10	3.018937073696396e-10	0.03628753469963265
YDR333C	23	3	4.1208037964577996e-17	9.728547879075863e-17	0.03313209689966459
YDR334W	6	12	0.2769220204546665	0.32850217401707654	0.5080254857948572
YDR335W	6	2	0.0006430235761564594	0.0008550355113238839	0.08467091429914285
YDR336W	45	26	5.901496806098093e-19	1.4840187202391837e-18	0.14676291811851427
YDR337W	26	0	5.433546725220521e-23	1.6033005242043723e-22	0.0
YDR338C	1	0	0.4592563933558802	0.5071396924327318	0.0
YDR339C	51	0	1.654427641511025e-44	1.0513384935171166e-43	0.0
YDR341C	11	0	5.449476188374357e-10	9.1316834380364e-10	0.0
YDR342C	54	1	7.725996982395755e-46	5.083776732924255e-45	0.004703939683285714
YDR343C	0	0	1.0	1.0
YDR345C	8	0	2.3138863767843733e-07	3.4600001437563524e-07	0.0
YDR346C	11	1	6.795431577660931e-09	1.0895045163960975e-08	0.023092067536129867
YDR347W	90	2	1.7784833176005594e-75	2.3953296392320417e-74	0.005644727619942856
YDR348C	16	0	2.4289042880128454e-14	4.9639760342437365e-14	0.0
YDR349C	24	0	2.8955706149610294e-21	7.990607776699078e-21	0.0
YDR350C	12	2	8.33413035391651e-09	1.3295307535471246e-08	0.042335457149571425
YDR351W	71	1	2.0170713385937485e-60	1.9398289746241886e-59	0.0035776442661609657
YDR352W	30	10	3.823608037053164e-17	9.049205687692487e-17	0.08467091429914285
YDR353W	18	3	6.375347963648447e-13	1.2336684434368177e-12	0.042335457149571425
YDR354W	14	0	1.3263528384652494e-12	2.49929723919189e-12	0.0
YDR356W	4	0	0.0008191181233173316	0.001036696374823498	0.0
YDR357C	134	101	3.4346466266187915e-44	2.1754022852075626e-43	0.19145736591522597
YDR358W	46	10	6.836160312452515e-30	2.6474584482770654e-29	0.055220161499440985
YDR359C	49	9	3.249154786419502e-33	1.4102557869206455e-32	0.04665540175667055
YDR361C	84	1	1.4404618447255752e-71	1.722265295013884e-70	0.0030239612249693872
YDR362C	184	0	1.6483077918205195e-158	1.0772066034954327e-156	0.0
YDR363W	19	2	1.0326800522978618e-14	2.166706669377965e-14	0.026738183462887213
YDR363W-A	66	0	2.1819879479292305e-57	1.9335304604839762e-56	0.0
YDR364C	69	2	1.732368372925755e-57	1.5446279864644985e-56	0.007362688199925465
YDR365C	12	13	0.0013611156637803451	0.0017211469178541698	0.2751804714722143
YDR366C	29	10	2.254657852627099e-16	5.119043549332194e-16	0.08759060099911328
YDR367W	96	0	4.054430978397319e-83	6.459011788577004e-82	0.0
YDR368W	10	0	4.0773908821326676e-09	6.614689693411839e-09	0.0
YDR369C	14	2	1.7533037430265975e-10	3.018937073696396e-10	0.03628753469963265
YDR370C	125	5	7.998468360416154e-102	1.97421422921688e-100	0.010160509715897142
YDR371W	45	14	5.423712052176788e-26	1.7967608301882896e-25	0.07902618667919999
YDR372C	65	2	4.6259748817997716e-54	3.838958375935135e-53	0.007815776704536263
YDR373W	79	0	1.532067377435115e-68	1.7276312720841854e-67	0.0
YDR374C	41	1	1.1167114119585532e-34	5.092947922421602e-34	0.0061954327535958175
YDR374W-A	252	14	9.95062964383914e-200	1.192209814202477e-197	0.01411181904985714
YDR375C	49	10	2.4363239085566726e-32	1.021231690824302e-31	0.0518393352851895
YDR376W	79	10	2.858343407246162e-57	2.5289742977034886e-56	0.03215351175916817
YDR377W	10	0	4.0773908821326676e-09	6.614689693411839e-09	0.0
YDR378C	0	0	1.0	1.0
YDR379W	10	2	3.8216022205993583e-07	5.639731683517298e-07	0.05080254857948571
YDR379C-A	4	0	0.0008191181233173316	0.001036696374823498	0.0
YDR380W	8	0	2.3138863767843733e-07	3.4600001437563524e-07	0.0
YDR381W	0	0	1.0	1.0
YDR381C-A	0	0	1.0	1.0
YDR382W	0	0	1.0	1.0
YDR383C	32	0	3.64526136009294e-28	1.2956673721813657e-27	0.0
YDR384C	83	1	1.0369673484024567e-70	1.214582326000515e-69	0.0030603944927401028
YDR385W	15	0	1.793093139126998e-13	3.53516580154932e-13	0.0
YDR386W	13	3	8.436945433585002e-09	1.3429524823843717e-08	0.05861832528402197
YDR387C	9	0	3.063717046592699e-08	4.760723246407623e-08	0.0
YDR388W	0	0	1.0	1.0
YDR389W	0	0	1.0	1.0
YDR390C	4	0	0.0008191181233173316	0.001036696374823498	0.0
YDR391C	20	1	1.2512644780585005e-16	2.8442774756183543e-16	0.012700637144871428
YDR392W	24	0	2.8955706149610294e-21	7.990607776699078e-21	0.0
YDR393W	0	0	1.0	1.0
YDR394W	1	0	0.4592563933558802	0.5071396924327318	0.0
YDR395W	8	0	2.3138863767843733e-07	3.4600001437563524e-07	0.0
YDR397C	17	0	3.2959621545155775e-15	6.991913814319102e-15	0.0
YDR398W	9	56	0.25782583898004574	0.3060384726469026	1.5805237335839997
YDR399W	11	0	5.449476188374357e-10	9.1316834380364e-10	0.0
YDR400W	18	0	4.479556072820159e-16	9.881828528879453e-16	0.0
YDR402C	31	2	6.004834212500028e-25	1.9132300031073496e-24	0.016387918896608292
YDR403W	14	9	4.497934233353344e-06	6.372904601137e-06	0.1632939061483469
YDR404C	11	2	5.6752519115913925e-08	8.710534759424099e-08	0.046184135072259734
YDR405W	17	0	3.2959621545155775e-15	6.991913814319102e-15	0.0
YDR406W	1	0	0.4592563933558802	0.5071396924327318	0.0
YDR407C	6	1	0.0001235798987049043	0.00016582081135135433	0.042335457149571425
YDR408C	9	1	3.5021548373802997e-07	5.185605682228142e-07	0.02822363809971428
YDR409W	13	0	9.833299167665078e-12	1.773880285860786e-11	0.0
YDR410C	47	2	1.2123846707429747e-38	6.438064858211308e-38	0.010809052889252277
YDR411C	42	7	3.1297408879883174e-29	1.1825978874389497e-28	0.04233545714957142
YDR412W	57	2	3.297990883116191e-47	2.2552610664448534e-46	0.008912727820962404
YDR414C	35	7	1.874889740796535e-23	5.723190498577957e-23	0.050802548579485705
YDR415C	143	6	5.0489282210040244e-116	1.5695343891348186e-114	0.010657877324367631
YDR416W	24	4	5.148899608234135e-17	1.21109699987544e-16	0.042335457149571425
YDR418W	24	0	2.8955706149610294e-21	7.990607776699078e-21	0.0
YDR419W	0	0	1.0	1.0
YDR420W	0	0	1.0	1.0
YDR421W	20	0	8.308294934160558e-18	1.9793290872558976e-17	0.0
YDR422C	22	1	2.3835258154827122e-18	5.90084242997894e-18	0.011546033768064934
YDR423C	102	0	2.9147471065865753e-88	5.271292644647609e-87	0.0
YDR424C	43	2	3.229012660799361e-35	1.5048664353530895e-34	0.011814546181275747
YDR425W	4	0	0.0008191181233173316	0.001036696374823498	0.0
YDR427W	101	0	2.097843532927917e-87	3.6670815069508966e-86	0.0
YDR428C	66	1	3.916595133776776e-56	3.382032824977514e-55	0.003848677922688311
YDR429C	9	0	3.063717046592699e-08	4.760723246407623e-08	0.0
YDR430C	1	0	0.4592563933558802	0.5071396924327318	0.0
YDR432W	30	1	3.1530958657471825e-25	1.0124765116645475e-24	0.008467091429914284
YDR434W	28	2	2.2008781421999534e-22	6.425000099386768e-22	0.018143767349816323
YDR435C	23	7	8.607864487263762e-14	1.7345419995183565e-13	0.07730822609921738
YDR436W	31	0	2.6507685678702974e-27	9.139430475912519e-27	0.0
YDR437W	49	3	3.268992311567021e-39	1.758650587822445e-38	0.01555180058555685
YDR438W	43	6	5.273986066071639e-31	2.1180652141046086e-30	0.03544363854382724
YDR439W	14	0	1.3263528384652494e-12	2.49929723919189e-12	0.0
YDR440W	20	0	8.308294934160558e-18	1.9793290872558976e-17	0.0
YDR441C	9	2	2.5365350950688237e-06	3.5992137507379236e-06	0.05644727619942856
YDR443C	8	3	7.654583481513158e-05	0.00010353130198067303	0.09525477858653571
YDR444W	1	0	0.4592563933558802	0.5071396924327318	0.0
YDR446W	12	0	7.309208842397758e-11	1.2726388147935062e-10	0.0
YDR447C	0	0	1.0	1.0
YDR448W	0	0	1.0	1.0
YDR449C	18	0	4.479556072820159e-16	9.881828528879453e-16	0.0
YDR450W	47	0	4.528084230789387e-41	2.5630917727627717e-40	0.0
YDR451C	7	8	0.026157327393397583	0.03149723405348189	0.2903002775970612
YDR452W	4	2	0.02030338939472343	0.024478992119298625	0.12700637144871427
YDR453C	1	0	0.4592563933558802	0.5071396924327318	0.0
YDR454C	90	2	1.7784833176005594e-75	2.3953296392320417e-74	0.005644727619942856
YDR456W	17	2	5.134440096845257e-13	9.962268892360684e-13	0.02988385210557983
YDR457W	0	0	1.0	1.0
YDR458C	11	6	2.059372075666977e-05	2.8018568268655746e-05	0.1385524052167792
YDR459C	7	1	1.7668923317179076e-05	2.4073437099525433e-05	0.03628753469963265
YDR460W	23	1	3.2900560659643075e-19	8.364771191582995e-19	0.011044032299888198
YDR461W	32	2	8.38269751847387e-26	2.753220641276027e-25	0.015875796431089283
YDR461C-A	8	1	2.4970158712141304e-06	3.5571806478455445e-06	0.03175159286217857
YDR462W	12	1	9.426368770224423e-10	1.5699694989157446e-09	0.021167728574785712
YDR463W	68	116	2.9332729636072068e-08	4.648457650511173e-08	0.4333158555309075
YDR464W	4	0	0.0008191181233173316	0.001036696374823498	0.0
YDR465C	246	10	2.8624369522851444e-199	3.3595663086922174e-197	0.01032572125599303
YDR466W	10	2	3.8216022205993583e-07	5.639731683517298e-07	0.05080254857948571
YDR468C	1	0	0.4592563933558802	0.5071396924327318	0.0
YDR469W	24	4	5.148899608234135e-17	1.21109699987544e-16	0.042335457149571425
YDR470C	8	0	2.3138863767843733e-07	3.4600001437563524e-07	0.0
YDR471W	33	2	1.1697575728815621e-26	3.9665541283265707e-26	0.015394711690753245
YDR472W	20	1	1.2512644780585005e-16	2.8442774756183543e-16	0.012700637144871428
YDR473C	3	0	0.006560404397888521	0.007971452713343945	0.0
YDR475C	3	0	0.006560404397888521	0.007971452713343945	0.0
YDR476C	32	7	5.3035821785486185e-21	1.4551956635893657e-20	0.05556528750881249
YDR477W	6	0	1.34744473255948e-05	1.847235913456393e-05	0.0
YDR478W	1	0	0.4592563933558802	0.5071396924327318	0.0
YDR479C	8	1	2.4970158712141304e-06	3.5571806478455445e-06	0.03175159286217857
YDR480W	1	0	0.4592563933558802	0.5071396924327318	0.0
YDR481C	11	1	6.795431577660931e-09	1.0895045163960975e-08	0.023092067536129867
YDR482C	144	67	9.231219189372653e-67	1.007376500153361e-65	0.11818648454255357
YDR483W	79	2	4.703248767782203e-66	5.036942954099712e-65	0.006430702351833633
YDR484W	24	5	3.829051920946495e-16	8.61873878566078e-16	0.05291932143696428
YDR485C	11	3	3.458626017452611e-07	5.148992551480706e-07	0.0692762026083896
YDR486C	76	0	5.736103882036567e-66	6.064031879704466e-65	0.0
YDR487C	177	1	3.0744050526773875e-151	1.6838955674235863e-149	0.0014351002423583534
YDR488C	130	7	9.176439161452547e-104	2.366533704821238e-102	0.013677609232938457
YDR489W	10	0	4.0773908821326676e-09	6.614689693411839e-09	0.0
YDR490C	43	1	2.140141663017163e-36	1.0395232013523399e-35	0.005907273090637873
YDR492W	70	3	3.688646784070109e-57	3.24860760416343e-56	0.010886260409889794
YDR493W	114	1	2.809367373646783e-97	6.28664271044461e-96	0.002228181955240601
YDR494W	16	0	2.4289042880128454e-14	4.9639760342437365e-14	0.0
YDR495C	7	0	1.758678273026161e-06	2.5272760490188534e-06	0.0
YDR496C	7	0	1.758678273026161e-06	2.5272760490188534e-06	0.0
YDR497C	60	4	1.7680381873931553e-47	1.2119174750534013e-46	0.01693418285982857
YDR498C	44	14	3.2627075173438336e-25	1.0470887797011375e-24	0.08082223637645453
YDR499W	113	4	9.450672352986937e-93	1.9411005965009956e-91	0.008991601518493045
YDR500C	0	0	1.0	1.0
YDR501W	1	0	0.4592563933558802	0.5071396924327318	0.0
YDR502C	51	0	1.654427641511025e-44	1.0513384935171166e-43	0.0
YDR503C	63	12	4.4441615628570946e-42	2.6485360775120365e-41	0.0483833795995102
YDR504C	59	7	1.8597443264947776e-43	1.151279830104571e-42	0.030137105089525416
YDR505C	30	1	3.1530958657471825e-25	1.0124765116645475e-24	0.008467091429914284
YDR506C	18	21	0.00013078158279519178	0.00017536136224181577	0.29634820004699997
YDR507C	10	0	4.0773908821326676e-09	6.614689693411839e-09	0.0
YDR508C	11	0	5.449476188374357e-10	9.1316834380364e-10	0.0
YDR510W	24	35	0.00018318265853568437	0.0002452813665282237	0.37043525005875
YDR511W	8	1	2.4970158712141304e-06	3.5571806478455445e-06	0.03175159286217857
YDR512C	90	24	5.0087734653851605e-54	4.1387149711824797e-53	0.06773673143931427
YDR513W	90	24	5.0087734653851605e-54	4.1387149711824797e-53	0.06773673143931427
YDR514C	0	0	1.0	1.0
YDR515W	86	104	2.1167171816749394e-17	5.024036529844233e-17	0.3071782007131694
YDR516C	1	0	0.4592563933558802	0.5071396924327318	0.0
YDR517W	4	0	0.0008191181233173316	0.001036696374823498	0.0
YDR518W	1	0	0.4592563933558802	0.5071396924327318	0.0
YDR519W	42	0	9.008118053230655e-37	4.44684007932442e-36	0.0
YDR520C	20	0	8.308294934160558e-18	1.9793290872558976e-17	0.0
YDR522C	36	1	2.2016831059928654e-30	8.59598068062795e-30	0.00705590952492857
YDR523C	12	0	7.309208842397758e-11	1.2726388147935062e-10	0.0
YDR524C	0	0	1.0	1.0
YDR524W-C	16	1	3.446536948670747e-13	6.728117444604707e-13	0.015875796431089283
YDR524C-B	101	20	3.1743127154872544e-66	3.4314797794675187e-65	0.05029955304899575
YDR525W-A	62	10	4.585324793580431e-43	2.820342554853589e-42	0.04096979724152073
YDR527W	6	1	0.0001235798987049043	0.00016582081135135433	0.042335457149571425
YDR528W	10	2	3.8216022205993583e-07	5.639731683517298e-07	0.05080254857948571
YDR529C	26	1	8.65902003614554e-22	2.4628102981143917e-21	0.00976972088067033
YDR530C	158	7	1.167577591623982e-127	4.6308542961582896e-126	0.011253729115708858
YDR531W	35	0	9.50500142785685e-31	3.756925306639501e-30	0.0
YDR532C	37	7	4.26076429641307e-25	1.3658670829805778e-24	0.04805646487248648
YDR533C	58	0	1.608329648580214e-50	1.2122547587136055e-49	0.0
YDR534C	4	0	0.0008191181233173316	0.001036696374823498	0.0
YDR536W	1	0	0.4592563933558802	0.5071396924327318	0.0
YDR538W	23	3	4.1208037964577996e-17	9.728547879075863e-17	0.03313209689966459
YDR539W	4	0	0.0008191181233173316	0.001036696374823498	0.0
YDR540C	1	0	0.4592563933558802	0.5071396924327318	0.0
YDR541C	3	0	0.006560404397888521	0.007971452713343945	0.0
YDR542W	0	0	1.0	1.0
YDR545W	1	0	0.4592563933558802	0.5071396924327318	0.0
YIL177C	0	0	1.0	1.0
YIL176C	6	0	1.34744473255948e-05	1.847235913456393e-05	0.0
YIL173W	0	0	1.0	1.0
YIL172C	26	2	1.1236920366123994e-20	3.061275652561776e-20	0.01953944176134066
YIL169C	0	0	1.0	1.0
YIL166C	0	0	1.0	1.0
YIL165C	26	1	8.65902003614554e-22	2.4628102981143917e-21	0.00976972088067033
YIL164C	18	0	4.479556072820159e-16	9.881828528879453e-16	0.0
YIL162W	10	0	4.0773908821326676e-09	6.614689693411839e-09	0.0
YIL161W	15	3	1.9472510491509295e-10	3.3418802696708435e-10	0.05080254857948571
YIL160C	52	0	2.2884272023206625e-45	1.493841639108528e-44	0.0
YIL159W	6	0	1.34744473255948e-05	1.847235913456393e-05	0.0
YIL158W	18	0	4.479556072820159e-16	9.881828528879453e-16	0.0
YIL157C	106	1	2.0103881421726692e-90	3.86680341325586e-89	0.0023963466311078163
YIL156W-B	107	2	4.892867149561813e-90	9.317509595076153e-89	0.004747901736400533
YIL156W	43	9	2.731529900529381e-28	9.886109791028615e-28	0.05316545781574086
YIL155C	59	2	6.382851375581853e-49	4.611529932282818e-48	0.00861060145415012
YIL154C	17	1	4.758663006051302e-14	9.653287812275498e-14	0.014941926052789914
YIL153W	14	0	1.3263528384652494e-12	2.49929723919189e-12	0.0
YIL152W	10	0	4.0773908821326676e-09	6.614689693411839e-09	0.0
YIL151C	17	0	3.2959621545155775e-15	6.991913814319102e-15	0.0
YIL150C	16	1	3.446536948670747e-13	6.728117444604707e-13	0.015875796431089283
YIL149C	1	0	0.4592563933558802	0.5071396924327318	0.0
YIL148W	118	3	3.124572336554857e-98	7.102535773726081e-97	0.0064579510906125894
YIL147C	1	0	0.4592563933558802	0.5071396924327318	0.0
YIL146C	3	3	0.19192251890306827	0.22814105130457746	0.2540127428974286
YIL145C	53	4	1.6220336631174948e-41	9.272679519471882e-41	0.01917077304886253
YIL144W	15	1	2.4952696145280198e-12	4.638104574386116e-12	0.01693418285982857
YIL143C	7	0	1.758678273026161e-06	2.5272760490188534e-06	0.0
YIL142W	175	2	2.892355143452487e-148	1.5121758572722957e-146	0.002903002775970612
YIL140W	51	9	7.255201576111578e-35	3.3353048972196394e-34	0.044825778158369745
YIL139C	37	4	6.1973320342841815e-28	2.189241801545966e-27	0.027460837069992274
YIL138C	96	1	7.461802576811211e-82	1.1566799627827837e-80	0.002645966071848214
YIL137C	8	3	7.654583481513158e-05	0.00010353130198067303	0.09525477858653571
YIL136W	212	6	5.320029852781463e-175	4.5664912960218195e-173	0.0071890398933234494
YIL135C	15	0	1.793093139126998e-13	3.53516580154932e-13	0.0
YIL134C-A	4	10	0.6587362850834091	0.7244965338524929	0.6350318572435713
YIL134W	64	36	5.301667136866039e-27	1.8246491743935722e-26	0.14288216787980357
YIL133C	33	1	8.325906545590667e-28	2.917872549889819e-27	0.007697355845376622
YIL132C	14	0	1.3263528384652494e-12	2.49929723919189e-12	0.0
YIL131C	12	0	7.309208842397758e-11	1.2726388147935062e-10	0.0
YIL130W	0	0	1.0	1.0
YIL129C	0	0	1.0	1.0
YIL128W	33	10	1.7646228763682845e-19	4.540647052346311e-19	0.07697355845376622
YIL127C	22	2	2.896982554574701e-17	6.861839650477391e-17	0.023092067536129867
YIL126W	4	0	0.0008191181233173316	0.001036696374823498	0.0
YIL125W	1	0	0.4592563933558802	0.5071396924327318	0.0
YIL124W	20	1	1.2512644780585005e-16	2.8442774756183543e-16	0.012700637144871428
YIL123W	4	0	0.0008191181233173316	0.001036696374823498	0.0
YIL122W	19	1	9.066259979773015e-16	1.9847758334097683e-15	0.013369091731443607
YIL121W	3	0	0.006560404397888521	0.007971452713343945	0.0
YIL120W	18	5	2.6973507369611026e-11	4.810066383957612e-11	0.0705590952492857
YIL119C	3	0	0.006560404397888521	0.007971452713343945	0.0
YIL118W	26	219	0.00023617775378176036	0.0003160210009304104	2.1395688728668016
YIL117C	3	0	0.006560404397888521	0.007971452713343945	0.0
YIL116W	10	1	4.886918173960734e-08	7.538805369755412e-08	0.025401274289742856
YIL115C	1	0	0.4592563933558802	0.5071396924327318	0.0
YIL114C	16	3	2.9136690849671774e-11	5.1829603797235505e-11	0.047627389293267854
YIL113W	17	0	3.2959621545155775e-15	6.991913814319102e-15	0.0
YIL112W	9	2	2.5365350950688237e-06	3.5992137507379236e-06	0.05644727619942856
YIL111W	74	6	3.388036290841414e-57	2.9884350780105786e-56	0.02059562780249421
YIL110W	0	1	1.0	1.0
YIL109C	17	2	5.134440096845257e-13	9.962268892360684e-13	0.02988385210557983
YIL108W	20	1	1.2512644780585005e-16	2.8442774756183543e-16	0.012700637144871428
YIL107C	4	4	0.09824935124118307	0.11712935716999251	0.25401274289742853
YIL106W	20	5	6.777863405362628e-13	1.304971290399748e-12	0.06350318572435713
YIL105C	86	0	1.5202439528755303e-74	1.982522216096865e-73	0.0
YIL104C	43	1	2.140141663017163e-36	1.0395232013523399e-35	0.005907273090637873
YIL103W	82	16	3.710366073120366e-54	3.092509461813801e-53	0.04956346202876654
YIL102C-A	6	1	0.0001235798987049043	0.00016582081135135433	0.042335457149571425
YIL102C	43	1	2.140141663017163e-36	1.0395232013523399e-35	0.005907273090637873
YIL101C	6	0	1.34744473255948e-05	1.847235913456393e-05	0.0
YIL099W	36	0	1.309307758596438e-31	5.325197255790746e-31	0.0
YIL098C	23	17	1.4765629772831376e-08	2.3490217655201452e-08	0.18774854909809935
YIL097W	82	13	7.023164475242745e-57	6.166445633148249e-56	0.040270312898372816
YIL096C	13	2	1.213097648750175e-09	2.0093676779845207e-09	0.03907888352268132
YIL095W	6	0	1.34744473255948e-05	1.847235913456393e-05	0.0
YIL094C	60	2	8.879491738548821e-50	6.580664560360087e-49	0.008467091429914284
YIL093C	71	24	3.9926097920470305e-39	2.1439308043008844e-38	0.08586346238786317
YIL092W	0	0	1.0	1.0
YIL091C	22	0	1.548070347216046e-19	3.9887780317381184e-19	0.0
YIL090W	31	4	7.137081749570794e-23	2.0995067591704163e-22	0.032775837793216585
YIL089W	15	1	2.4952696145280198e-12	4.638104574386116e-12	0.01693418285982857
YIL088C	9	3	1.3043849417150536e-05	1.8408632637554045e-05	0.08467091429914285
YIL087C	13	0	9.833299167665078e-12	1.773880285860786e-11	0.0
YIL085C	11	1	6.795431577660931e-09	1.0895045163960975e-08	0.023092067536129867
YIL084C	49	10	2.4363239085566726e-32	1.021231690824302e-31	0.0518393352851895
YIL083C	38	14	1.3402438756893464e-20	3.646046607894717e-20	0.09358364212010524
YIL082W-A	0	0	1.0	1.0
YIL079C	26	1	8.65902003614554e-22	2.4628102981143917e-21	0.00976972088067033
YIL078W	4	0	0.0008191181233173316	0.001036696374823498	0.0
YIL077C	33	3	1.410313387107343e-25	4.582323327262333e-25	0.02309206753612987
YIL076W	37	0	1.8042208641552645e-32	7.60709251448455e-32	0.0
YIL075C	14	3	1.2890487995916603e-09	2.1327156635361443e-09	0.054431302049448974
YIL074C	68	0	4.192492739435751e-59	3.895157632390146e-58	0.0
YIL073C	43	1	2.140141663017163e-36	1.0395232013523399e-35	0.005907273090637873
YIL072W	22	4	2.3477742445318642e-15	5.081689755477136e-15	0.046184135072259734
YIL071C	67	0	3.024402736559107e-58	2.7564722881064063e-57	0.0
YIL070C	33	7	8.1165926706028e-22	2.343299420112284e-21	0.05388149091763635
YIL069C	47	17	1.7961504324279207e-25	5.829379874093099e-25	0.09187694955864437
YIL068C	9	0	3.063717046592699e-08	4.760723246407623e-08	0.0
YIL067C	23	1	3.2900560659643075e-19	8.364771191582995e-19	0.011044032299888198
YIL066C	1	1	0.8674249728518757	0.9467756725889424	0.25401274289742853
YIL065C	155	1	2.129213601274488e-132	9.206847684909458e-131	0.0016387918896608293
YIL064W	272	0	7.379226005540658e-234	1.0350714331186422e-231	0.0
YIL063C	43	0	1.2435898989770782e-37	6.334708156791122e-37	0.0
YIL062C	149	39	2.506001608887929e-89	4.6192356579213075e-88	0.06648655686576987
YIL061C	1	0	0.4592563933558802	0.5071396924327318	0.0
YIL060W	20	2	1.459171118341922e-15	3.165482120552393e-15	0.025401274289742856
YIL057C	13	5	2.0747272521918148e-07	3.16828370349313e-07	0.09769720880670328
YIL056W	11	0	5.449476188374357e-10	9.1316834380364e-10	0.0
YIL055C	20	7	1.833877477298264e-11	3.2824865770128596e-11	0.08890446001409999
YIL053W	9	2	2.5365350950688237e-06	3.5992137507379236e-06	0.05644727619942856
YIL052C	68	12	3.3652710764163763e-46	2.2296859401463804e-45	0.044825778158369745
YIL051C	20	3	1.3622601943172379e-14	2.844719817544821e-14	0.038101911434614284
YIL050W	62	2	1.7183901975204096e-51	1.339086995384807e-50	0.008193959448304146
YIL049W	3	0	0.006560404397888521	0.007971452713343945	0.0
YIL048W	13	1	1.3053699115734252e-10	2.260518627358858e-10	0.01953944176134066
YIL047C	26	6	6.004319850620391e-17	1.407563116144895e-16	0.05861832528402197
YIL046W-A	36	0	1.309307758596438e-31	5.325197255790746e-31	0.0
YIL046W	8	0	2.3138863767843733e-07	3.4600001437563524e-07	0.0
YIL045W	32	0	3.64526136009294e-28	1.2956673721813657e-27	0.0
YIL044C	53	0	3.1659385375106504e-46	2.1000360471999713e-45	0.0
YIL043C	34	10	2.890347936874332e-20	7.716987458200689e-20	0.07470963026394957
YIL042C	24	0	2.8955706149610294e-21	7.990607776699078e-21	0.0
YIL041W	10	0	4.0773908821326676e-09	6.614689693411839e-09	0.0
YIL040W	16	0	2.4289042880128454e-14	4.9639760342437365e-14	0.0
YIL039W	6	2	0.0006430235761564594	0.0008550355113238839	0.08467091429914285
YIL038C	0	0	1.0	1.0
YIL037C	17	2	5.134440096845257e-13	9.962268892360684e-13	0.02988385210557983
YIL036W	0	0	1.0	1.0
YIL035C	12	4	2.78493549144461e-07	4.1578826612923034e-07	0.08467091429914285
YIL034C	117	26	3.965947230042842e-74	5.1254297797699733e-73	0.05644727619942857
YIL033C	41	2	1.6653597965752628e-33	7.412913459833077e-33	0.012390865507191635
YIL031W	1	0	0.4592563933558802	0.5071396924327318	0.0
YIL030C	3	0	0.006560404397888521	0.007971452713343945	0.0
YIL029C	11	1	6.795431577660931e-09	1.0895045163960975e-08	0.023092067536129867
YIL027C	14	2	1.7533037430265975e-10	3.018937073696396e-10	0.03628753469963265
YIL026C	17	10	1.276935824085322e-07	1.9525812082729822e-07	0.14941926052789914
YIL024C	43	1	2.140141663017163e-36	1.0395232013523399e-35	0.005907273090637873
YIL023C	60	14	6.245085414324069e-38	3.235629388988984e-37	0.05926964000939999
YIL022W	3	0	0.006560404397888521	0.007971452713343945	0.0
YIL021W	49	1	1.5109883866081304e-41	8.707108428239837e-41	0.00518393352851895
YIL020C	95	4	2.313061861451225e-77	3.276457823942363e-76	0.010695273385154885
YIL019W	41	0	6.526909832709897e-36	3.0944978110399517e-35	0.0
YIL018W	80	24	4.022711679061271e-46	2.6622111468678214e-45	0.07620382286922857
YIL017C	1	0	0.4592563933558802	0.5071396924327318	0.0
YIL016W	19	0	6.096747908740973e-17	1.407563116144895e-16	0.0
YIL015W	11	0	5.449476188374357e-10	9.1316834380364e-10	0.0
YIL014C-A	11	1	6.795431577660931e-09	1.0895045163960975e-08	0.023092067536129867
YIL014W	46	7	1.471664750074746e-32	6.30196871011159e-32	0.03865411304960869
YIL013C	4	0	0.0008191181233173316	0.001036696374823498	0.0
YIL011W	72	4	1.0264091011725898e-57	9.194515172653527e-57	0.01411181904985714
YIL010W	0	0	1.0	1.0
YIL009C-A	9	0	3.063717046592699e-08	4.760723246407623e-08	0.0
YIL009W	0	1	1.0	1.0
YIL008W	58	2	4.588128557937656e-48	3.2022241913470215e-47	0.008759060099911328
YIL007C	317	6	8.112628621016686e-265	1.3722272705725575e-262	0.004807812168405588
YIL006W	16	0	2.4289042880128454e-14	4.9639760342437365e-14	0.0
YIL005W	0	0	1.0	1.0
YIL004C	20	14	7.358202677865921e-08	1.1269513608630336e-07	0.17780892002819998
YIL003W	8	4	0.0002714751213450218	0.0003628290548118104	0.12700637144871427
YIL002W-A	43	77	3.588696311202293e-05	4.876794065624855e-05	0.45486002797911623
YIL002C	22	1	2.3835258154827122e-18	5.90084242997894e-18	0.011546033768064934
YIL001W	19	425	8.854003899517569e-17	2.0416750772303743e-16	5.681863985863533
YIR001C	10	1	4.886918173960734e-08	7.538805369755412e-08	0.025401274289742856
YIR002C	9	0	3.063717046592699e-08	4.760723246407623e-08	0.0
YIR003W	14	1	1.805533478663079e-11	3.236790223126985e-11	0.018143767349816323
YIR004W	106	3	5.820780420307018e-88	1.0428444921241638e-86	0.0071890398933234494
YIR005W	31	2	6.004834212500028e-25	1.9132300031073496e-24	0.016387918896608292
YIR006C	0	0	1.0	1.0
YIR007W	59	2	6.382851375581853e-49	4.611529932282818e-48	0.00861060145415012
YIR008C	31	2	6.004834212500028e-25	1.9132300031073496e-24	0.016387918896608292
YIR009W	51	14	1.0207052927635652e-30	4.028878612685836e-30	0.06972898824635293
YIR010W	0	0	1.0	1.0
YIR011C	6	6	0.027484623229609983	0.03307471608986964	0.2540127428974286
YIR012W	17	2	5.134440096845257e-13	9.962268892360684e-13	0.02988385210557983
YIR013C	18	5	2.6973507369611026e-11	4.810066383957612e-11	0.0705590952492857
YIR014W	32	1	6.022763551787937e-27	2.0556031564588975e-26	0.007937898215544642
YIR015W	17	0	3.2959621545155775e-15	6.991913814319102e-15	0.0
YIR016W	22	5	1.6365977195205618e-14	3.406468868969508e-14	0.05773016884032466
YIR017C	52	5	1.3457888690992885e-39	7.371077891609532e-39	0.02442430220167582
YIR018W	36	0	1.309307758596438e-31	5.325197255790746e-31	0.0
YIR018C-A	3	2	0.09795402083538629	0.1168741854407275	0.1693418285982857
YIR019C	0	0	1.0	1.0
YIR021W	4	0	0.0008191181233173316	0.001036696374823498	0.0
YIR021W-A	90	2	1.7784833176005594e-75	2.3953296392320417e-74	0.005644727619942856
YIR022W	35	7	1.874889740796535e-23	5.723190498577957e-23	0.050802548579485705
YIR023W	1	0	0.4592563933558802	0.5071396924327318	0.0
YIR024C	835	7811	7.886503849864101e-134	3.462235392409805e-132	2.3761599218824125
YIR025W	26	0	5.433546725220521e-23	1.6033005242043723e-22	0.0
YIR026C	138	26	2.759878339696619e-91	5.454316265153009e-90	0.04785747329951553
YIR027C	44	1	2.9633229077905903e-37	1.4883903967426799e-36	0.005773016884032467
YIR028W	26	0	5.433546725220521e-23	1.6033005242043723e-22	0.0
YIR029W	63	6	7.266645982595703e-48	5.053262520666008e-47	0.0241916897997551
YIR030C	78	1	2.0063614427407654e-66	2.177091444755121e-65	0.0032565736268901093
YIR031C	23	3	4.1208037964577996e-17	9.728547879075863e-17	0.03313209689966459
YIR032C	59	1	3.9601317071877843e-50	2.957755512732071e-49	0.00430530072707506
YIR033W	32	1	6.022763551787937e-27	2.0556031564588975e-26	0.007937898215544642
YIR034C	51	2	4.5467704842538894e-42	2.695719284014858e-41	0.009961284035193276
YIR035C	0	0	1.0	1.0
YIR036C	49	3	3.268992311567021e-39	1.758650587822445e-38	0.01555180058555685
YIR037W	33	3	1.410313387107343e-25	4.582323327262333e-25	0.02309206753612987
YIR038C	1	0	0.4592563933558802	0.5071396924327318	0.0
YIR039C	0	0	1.0	1.0
YIR041W	3	1	0.03553738068124805	0.042578224228720325	0.08467091429914285
YIR042C	1	0	0.4592563933558802	0.5071396924327318	0.0
YEL077C	0	0	1.0	1.0
YEL075C	38	3	7.861369947759745e-30	3.012041210497421e-29	0.02005363759716541
YEL073C	0	0	1.0	1.0
YEL072W	7	8	0.026157327393397583	0.03149723405348189	0.2903002775970612
YEL071W	3	0	0.006560404397888521	0.007971452713343945	0.0
YEL070W	129	0	2.1229483712283572e-111	6.104538041467141e-110	0.0
YEL069C	4	0	0.0008191181233173316	0.001036696374823498	0.0
YEL067C	1	0	0.4592563933558802	0.5071396924327318	0.0
YEL066W	1	0	0.4592563933558802	0.5071396924327318	0.0
YEL065W	125	2	1.8805731831068407e-105	4.915989261839746e-104	0.004064203886358857
YEL064C	19	0	6.096747908740973e-17	1.407563116144895e-16	0.0
YEL063C	3	4	0.30885780749277764	0.3660089121967781	0.3386836571965714
YEL062W	15	0	1.793093139126998e-13	3.53516580154932e-13	0.0
YEL061C	0	0	1.0	1.0
YEL060C	16	7	1.8596462346358325e-08	2.9551880340952397e-08	0.11113057501762498
YEL059C-A	43	2	3.229012660799361e-35	1.5048664353530895e-34	0.011814546181275747
YEL058W	37	1	3.045539335147369e-31	1.2273929023428535e-30	0.0068652092674980686
YEL057C	11	0	5.449476188374357e-10	9.1316834380364e-10	0.0
YEL056W	23	2	4.0725796867929326e-18	1.0039179502248674e-17	0.022088064599776396
YEL055C	12	0	7.309208842397758e-11	1.2726388147935062e-10	0.0
YEL054C	23	4	3.4854751838084e-16	7.891719599244924e-16	0.04417612919955279
YEL053C	24	4	5.148899608234135e-17	1.21109699987544e-16	0.042335457149571425
YEL052W	35	0	9.50500142785685e-31	3.756925306639501e-30	0.0
YEL051W	134	0	1.1046206526803008e-115	3.3971515366654596e-114	0.0
YEL050C	6	0	1.34744473255948e-05	1.847235913456393e-05	0.0
YEL049W	1	0	0.4592563933558802	0.5071396924327318	0.0
YEL048C	46	0	3.2768366651370817e-40	1.8155190425051402e-39	0.0
YEL047C	8	0	2.3138863767843733e-07	3.4600001437563524e-07	0.0
YEL046C	11	0	5.449476188374357e-10	9.1316834380364e-10	0.0
YEL044W	94	1	3.863150477623013e-80	5.770643739431155e-79	0.0027022632223130693
YEL043W	12	9	8.339333058872666e-05	0.00011273978472396969	0.19050955717307144
YEL042W	30	1	3.1530958657471825e-25	1.0124765116645475e-24	0.008467091429914284
YEL041W	9	0	3.063717046592699e-08	4.760723246407623e-08	0.0
YEL040W	15	1	2.4952696145280198e-12	4.638104574386116e-12	0.01693418285982857
YEL039C	22	1	2.3835258154827122e-18	5.90084242997894e-18	0.011546033768064934
YEL038W	31	3	7.045903087213905e-24	2.1727071664647274e-23	0.024581878344912437
YEL037C	6	18	0.7456940427673822	0.8184973714927676	0.7620382286922858
YEL036C	1	0	0.4592563933558802	0.5071396924327318	0.0
YEL035C	73	2	6.48788691119245e-61	6.313339699876105e-60	0.006959253230066535
YEL034W	11	1	6.795431577660931e-09	1.0895045163960975e-08	0.023092067536129867
YEL032W	11	2	5.6752519115913925e-08	8.710534759424099e-08	0.046184135072259734
YEL031W	6	0	1.34744473255948e-05	1.847235913456393e-05	0.0
YEL030W	8	2	1.6520057409240093e-05	2.2604532514998757e-05	0.06350318572435713
YEL029C	11	0	5.449476188374357e-10	9.1316834380364e-10	0.0
YEL027W	4	0	0.0008191181233173316	0.001036696374823498	0.0
YEL026W	11	3	3.458626017452611e-07	5.148992551480706e-07	0.0692762026083896
YEL025C	0	0	1.0	1.0
YEL024W	13	0	9.833299167665078e-12	1.773880285860786e-11	0.0
YEL023C	16	0	2.4289042880128454e-14	4.9639760342437365e-14	0.0
YEL022W	0	0	1.0	1.0
YEL021W	7	6	0.0076217110378270555	0.009251257952415238	0.2177252081977959
YEL020W-A	0	0	1.0	1.0
YEL020C	23	1	3.2900560659643075e-19	8.364771191582995e-19	0.011044032299888198
YEL019C	29	0	1.4038162886166045e-25	4.581922517499485e-25	0.0
YEL018W	26	0	5.433546725220521e-23	1.6033005242043723e-22	0.0
YEL017C-A	7	0	1.758678273026161e-06	2.5272760490188534e-06	0.0
YEL017W	122	21	1.2856874201448907e-82	2.0369113920807896e-81	0.0437235049249672
YEL016C	24	0	2.8955706149610294e-21	7.990607776699078e-21	0.0
YEL015W	26	6	6.004319850620391e-17	1.407563116144895e-16	0.05861832528402197
YEL013W	0	0	1.0	1.0
YEL012W	1	0	0.4592563933558802	0.5071396924327318	0.0
YEL011W	4	0	0.0008191181233173316	0.001036696374823498	0.0
YEL009C	4	0	0.0008191181233173316	0.001036696374823498	0.0
YEL007W	3	6	0.5744843865435405	0.6329233155195213	0.5080254857948572
YEL006W	59	1	3.9601317071877843e-50	2.957755512732071e-49	0.00430530072707506
YEL005C	4	9	0.5497631747285324	0.6062680762921936	0.5715286715192143
YEL004W	138	2	1.386762416982051e-116	4.406226884013136e-115	0.0036813440999627326
YEL003W	177	19	1.3654942690830603e-130	5.5302517897863944e-129	0.02726690460480871
YEL002C	26	0	5.433546725220521e-23	1.6033005242043723e-22	0.0
YEL001C	48	0	6.258458616201508e-42	3.6689495924337276e-41	0.0
YER001W	1	2	1.0	1.0	0.5080254857948571
YER002W	85	17	9.67196370828525e-56	8.33934981804325e-55	0.050802548579485705
YER003C	140	3	4.6232849853265145e-117	1.4853917290845132e-115	0.005443130204944897
YER004W	86	2	4.74552220011909e-72	5.806701738911678e-71	0.005907273090637873
YER005W	4	0	0.0008191181233173316	0.001036696374823498	0.0
YER006W	8	0	2.3138863767843733e-07	3.4600001437563524e-07	0.0
YER007W	59	3	9.36959348313927e-48	6.49211230379927e-47	0.012915902181225179
YER007C-A	23	0	2.116274738264639e-20	5.663422996630963e-20	0.0
YER008C	1	0	0.4592563933558802	0.5071396924327318	0.0
YER009W	7	0	1.758678273026161e-06	2.5272760490188534e-06	0.0
YER010C	20	0	8.308294934160558e-18	1.9793290872558976e-17	0.0
YER011W	3	0	0.006560404397888521	0.007971452713343945	0.0
YER012W	10	2	3.8216022205993583e-07	5.639731683517298e-07	0.05080254857948571
YER013W	6	0	1.34744473255948e-05	1.847235913456393e-05	0.0
YER014W	46	0	3.2768366651370817e-40	1.8155190425051402e-39	0.0
YER014C-A	46	0	3.2768366651370817e-40	1.8155190425051402e-39	0.0
YER015W	8	0	2.3138863767843733e-07	3.4600001437563524e-07	0.0
YER016W	1	0	0.4592563933558802	0.5071396924327318	0.0
YER017C	15	708	8.063464396735738e-34	3.61092951077012e-33	11.989401464758627
YER018C	35	1	1.5918864280369278e-29	6.058860918358949e-29	0.007257506939926529
YER019W	32	0	3.64526136009294e-28	1.2956673721813657e-27	0.0
YER019C-A	4	0	0.0008191181233173316	0.001036696374823498	0.0
YER020W	23	3	4.1208037964577996e-17	9.728547879075863e-17	0.03313209689966459
YER021W	33	3	1.410313387107343e-25	4.582323327262333e-25	0.02309206753612987
YER022W	46	1	5.683502273649439e-39	3.034895225232862e-38	0.005522016149944099
YER023W	40	0	4.7304619129820977e-35	2.1816268212959134e-34	0.0
YER024W	6	3	0.002291404561550296	0.0028911513017717753	0.1270063714487143
YER025W	9	0	3.063717046592699e-08	4.760723246407623e-08	0.0
YER026C	18	1	6.568781583176159e-15	1.3873324599649684e-14	0.01411181904985714
YER027C	33	3	1.410313387107343e-25	4.582323327262333e-25	0.02309206753612987
YER028C	8	1	2.4970158712141304e-06	3.5571806478455445e-06	0.03175159286217857
YER029C	75	0	4.134904547916515e-65	4.253995716470103e-64	0.0
YER030W	116	5	3.915518898204917e-94	8.248406294350358e-93	0.01094882512488916
YER031C	44	2	4.4954571424199735e-36	2.168907216951113e-35	0.011546033768064934
YER032W	8	0	2.3138863767843733e-07	3.4600001437563524e-07	0.0
YER033C	1	0	0.4592563933558802	0.5071396924327318	0.0
YER034W	20	0	8.308294934160558e-18	1.9793290872558976e-17	0.0
YER035W	8	0	2.3138863767843733e-07	3.4600001437563524e-07	0.0
YER036C	13	1	1.3053699115734252e-10	2.260518627358858e-10	0.01953944176134066
YER037W	6	0	1.34744473255948e-05	1.847235913456393e-05	0.0
YER038C	33	0	5.01516642747701e-29	1.855998849705295e-28	0.0
YER039C	38	1	4.2134607087955545e-32	1.7407767626640254e-31	0.006684545865721803
YER039C-A	37	0	1.8042208641552645e-32	7.60709251448455e-32	0.0
YER040W	0	0	1.0	1.0
YER041W	35	8	1.294648968031268e-22	3.7890718652151764e-22	0.058060055519412235
YER042W	14	1	1.805533478663079e-11	3.236790223126985e-11	0.018143767349816323
YER043C	6	0	1.34744473255948e-05	1.847235913456393e-05	0.0
YER044C	13	1	1.3053699115734252e-10	2.260518627358858e-10	0.01953944176134066
YER044C-A	60	0	3.0843746634888705e-52	2.4265716401811894e-51	0.0
YER045C	22	0	1.548070347216046e-19	3.9887780317381184e-19	0.0
YER046W	22	0	1.548070347216046e-19	3.9887780317381184e-19	0.0
YER047C	16	0	2.4289042880128454e-14	4.9639760342437365e-14	0.0
YER048C	7	5	0.0034686268679069918	0.004367872370775807	0.18143767349816323
YER048W-A	4	1	0.005647316647303291	0.007046586686622093	0.06350318572435713
YER049W	38	1	4.2134607087955545e-32	1.7407767626640254e-31	0.006684545865721803
YER050C	20	0	8.308294934160558e-18	1.9793290872558976e-17	0.0
YER051W	0	0	1.0	1.0
YER052C	23	0	2.116274738264639e-20	5.663422996630963e-20	0.0
YER053C	4	0	0.0008191181233173316	0.001036696374823498	0.0
YER053C-A	129	1	3.963009334271618e-110	1.1117691064095647e-108	0.0019690910302126246
YER054C	20	2	1.459171118341922e-15	3.165482120552393e-15	0.025401274289742856
YER055C	8	0	2.3138863767843733e-07	3.4600001437563524e-07	0.0
YER056C	13	0	9.833299167665078e-12	1.773880285860786e-11	0.0
YER056C-A	30	2	4.299578902978155e-24	1.331549718418275e-23	0.01693418285982857
YER057C	16	1	3.446536948670747e-13	6.728117444604707e-13	0.015875796431089283
YER058W	15	1	2.4952696145280198e-12	4.638104574386116e-12	0.01693418285982857
YER059W	0	0	1.0	1.0
YER060W	0	1	1.0	1.0
YER060W-A	24	2	5.718055962128487e-19	1.4385188030709069e-18	0.021167728574785712
YER061C	44	8	5.552053104007734e-30	2.1559660635481755e-29	0.046184135072259734
YER062C	49	1	1.5109883866081304e-41	8.707108428239837e-41	0.00518393352851895
YER063W	90	5	6.188238830486128e-72	7.508135340532852e-71	0.01411181904985714
YER064C	1	0	0.4592563933558802	0.5071396924327318	0.0
YER065C	0	0	1.0	1.0
YER066W	1	1	0.8674249728518757	0.9467756725889424	0.25401274289742853
YER067W	38	16	2.3867546412546815e-19	6.11685648032784e-19	0.10695273385154885
YER068W	214	2	1.179896751260583e-181	1.1123911830327234e-179	0.0023739508682002666
YER069W	10	0	4.0773908821326676e-09	6.614689693411839e-09	0.0
YER070W	0	0	1.0	1.0
YER071C	30	6	3.275501872894782e-20	8.729106242362322e-20	0.05080254857948571
YER072W	4	1	0.005647316647303291	0.007046586686622093	0.06350318572435713
YER073W	23	1	3.2900560659643075e-19	8.364771191582995e-19	0.011044032299888198
YER074W	114	8	5.283202962208885e-89	9.676337654669839e-88	0.01782545564192481
YER074W-A	40	0	4.7304619129820977e-35	2.1816268212959134e-34	0.0
YER075C	1	0	0.4592563933558802	0.5071396924327318	0.0
YER076C	15	1	2.4952696145280198e-12	4.638104574386116e-12	0.01693418285982857
YER077C	13	0	9.833299167665078e-12	1.773880285860786e-11	0.0
YER078C	136	24	1.9291652025513896e-91	3.83897199995607e-90	0.044825778158369745
YER078W-A	41	1	1.1167114119585532e-34	5.092947922421602e-34	0.0061954327535958175
YER079W	22	0	1.548070347216046e-19	3.9887780317381184e-19	0.0
YER080W	56	1	1.4850354970524747e-47	1.0240334704494943e-46	0.004535941837454081
YER081W	19	0	6.096747908740973e-17	1.407563116144895e-16	0.0
YER082C	4	0	0.0008191181233173316	0.001036696374823498	0.0
YER083C	14	0	1.3263528384652494e-12	2.49929723919189e-12	0.0
YER085C	30	8	1.3634374302698723e-18	3.409186374557407e-18	0.06773673143931427
YER086W	49	7	4.599089048542751e-35	2.134734553524565e-34	0.03628753469963265
YER087W	4	0	0.0008191181233173316	0.001036696374823498	0.0
YER087C-B	101	1	3.871485348589321e-86	6.706298867390719e-85	0.0025149776524497876
YER088C	0	0	1.0	1.0
YER089C	0	0	1.0	1.0
YER090W	1	0	0.4592563933558802	0.5071396924327318	0.0
YER091C	28	0	1.0224340853390416e-24	3.2166402761404972e-24	0.0
YER092W	90	14	1.3664244850296503e-62	1.3714323234564605e-61	0.03951309333959999
YER093C	0	0	1.0	1.0
YER093C-A	22	5	1.6365977195205618e-14	3.406468868969508e-14	0.05773016884032466
YER094C	126	77	3.720856596461225e-49	2.7086894033225957e-48	0.15523000954842855
YER095W	19	0	6.096747908740973e-17	1.407563116144895e-16	0.0
YER096W	12	0	7.309208842397758e-11	1.2726388147935062e-10	0.0
YER098W	12	0	7.309208842397758e-11	1.2726388147935062e-10	0.0
YER099C	22	0	1.548070347216046e-19	3.9887780317381184e-19	0.0
YER100W	13	0	9.833299167665078e-12	1.773880285860786e-11	0.0
YER101C	33	1	8.325906545590667e-28	2.917872549889819e-27	0.007697355845376622
YER102W	11	1	6.795431577660931e-09	1.0895045163960975e-08	0.023092067536129867
YER103W	22	8	2.4452658514825853e-12	4.592659670763014e-12	0.09236827014451947
YER104W	47	38	2.723105569349825e-15	5.8763902924318365e-15	0.20537200489579327
YER105C	6	1	0.0001235798987049043	0.00016582081135135433	0.042335457149571425
YER106W	4	2	0.02030338939472343	0.024478992119298625	0.12700637144871427
YER107C	7	0	1.758678273026161e-06	2.5272760490188534e-06	0.0
YER109C	1	0	0.4592563933558802	0.5071396924327318	0.0
YER110C	0	0	1.0	1.0
YER111C	4	0	0.0008191181233173316	0.001036696374823498	0.0
YER112W	28	0	1.0224340853390416e-24	3.2166402761404972e-24	0.0
YER113C	11	0	5.449476188374357e-10	9.1316834380364e-10	0.0
YER114C	0	0	1.0	1.0
YER115C	13	2	1.213097648750175e-09	2.0093676779845207e-09	0.03907888352268132
YER116C	124	3	2.288168121404856e-103	5.848557718310812e-102	0.006145469586228109
YER117W	202	4	6.854235978935704e-169	5.3268528533593565e-167	0.005029955304899575
YER118C	86	5	1.5981351324515192e-68	1.7986057038607998e-67	0.014768182726594681
YER119C	31	4	7.137081749570794e-23	2.0995067591704163e-22	0.032775837793216585
YER120W	1	0	0.4592563933558802	0.5071396924327318	0.0
YER121W	1	4	1.0	1.0	1.0160509715897141
YER122C	51	0	1.654427641511025e-44	1.0513384935171166e-43	0.0
YER123W	44	5	7.83950643046264e-33	3.387302891178861e-32	0.02886508442016233
YER124C	30	2	4.299578902978155e-24	1.331549718418275e-23	0.01693418285982857
YER125W	0	0	1.0	1.0
YER126C	4	0	0.0008191181233173316	0.001036696374823498	0.0
YER127W	49	1	1.5109883866081304e-41	8.707108428239837e-41	0.00518393352851895
YER128W	31	3	7.045903087213905e-24	2.1727071664647274e-23	0.024581878344912437
YER129W	26	4	1.1092913084368431e-18	2.778542820043678e-18	0.03907888352268132
YER130C	1	0	0.4592563933558802	0.5071396924327318	0.0
YER131W	12	4	2.78493549144461e-07	4.1578826612923034e-07	0.08467091429914285
YER132C	1	0	0.4592563933558802	0.5071396924327318	0.0
YER133W	0	0	1.0	1.0
YER134C	0	0	1.0	1.0
YER136W	6	23	1.0	1.0	0.9737155144401428
YER137C	102	2	9.373237929458951e-86	1.6139368662370788e-84	0.004980642017596638
YER138W-A	0	0	1.0	1.0
YER139C	1	0	0.4592563933558802	0.5071396924327318	0.0
YER140W	26	1	8.65902003614554e-22	2.4628102981143917e-21	0.00976972088067033
YER141W	6	0	1.34744473255948e-05	1.847235913456393e-05	0.0
YER142C	1	0	0.4592563933558802	0.5071396924327318	0.0
YER143W	0	0	1.0	1.0
YER144C	62	0	5.918163460207066e-54	4.855257925770447e-53	0.0
YER145C	0	0	1.0	1.0
YER146W	20	3	1.3622601943172379e-14	2.844719817544821e-14	0.038101911434614284
YER147C	17	1	4.758663006051302e-14	9.653287812275498e-14	0.014941926052789914
YER148W	24	10	1.3501086239155456e-12	2.5407312487363553e-12	0.10583864287392857
YER149C	136	3	1.2263796101549524e-113	3.6926225853409063e-112	0.005603222269796218
YER150W	15	0	1.793093139126998e-13	3.53516580154932e-13	0.0
YER151C	22	588	2.3281403932707068e-24	7.276704022662953e-24	6.78906785562218
YER152C	16	0	2.4289042880128454e-14	4.9639760342437365e-14	0.0
YER153C	0	0	1.0	1.0
YER154W	24	1	4.541866141289384e-20	1.1927064921714726e-19	0.010583864287392856
YER155C	0	0	1.0	1.0
YER156C	32	0	3.64526136009294e-28	1.2956673721813657e-27	0.0
YER157W	0	0	1.0	1.0
YER158C	11	1	6.795431577660931e-09	1.0895045163960975e-08	0.023092067536129867
YER159C	17	1	4.758663006051302e-14	9.653287812275498e-14	0.014941926052789914
YER161C	13	0	9.833299167665078e-12	1.773880285860786e-11	0.0
YER162C	20	1	1.2512644780585005e-16	2.8442774756183543e-16	0.012700637144871428
YER163C	17	0	3.2959621545155775e-15	6.991913814319102e-15	0.0
YER164W	0	0	1.0	1.0
YER165W	122	158	5.726039766941887e-22	1.660638159338517e-21	0.32896732276880086
YER166W	4	0	0.0008191181233173316	0.001036696374823498	0.0
YER167W	24	0	2.8955706149610294e-21	7.990607776699078e-21	0.0
YER168C	10	0	4.0773908821326676e-09	6.614689693411839e-09	0.0
YER169W	8	0	2.3138863767843733e-07	3.4600001437563524e-07	0.0
YER170W	24	2	5.718055962128487e-19	1.4385188030709069e-18	0.021167728574785712
YER171W	69	0	5.812314095234498e-60	5.543386129634096e-59	0.0
YER172C	4	1	0.005647316647303291	0.007046586686622093	0.06350318572435713
YER173W	35	1	1.5918864280369278e-29	6.058860918358949e-29	0.007257506939926529
YER174C	12	1	9.426368770224423e-10	1.5699694989157446e-09	0.021167728574785712
YER175C	106	0	1.0866646917631992e-91	2.192774962221108e-90	0.0
YER175W-A	44	2	4.4954571424199735e-36	2.168907216951113e-35	0.011546033768064934
YER176W	4	1	0.005647316647303291	0.007046586686622093	0.06350318572435713
YER177W	67	5	2.4583365192331853e-52	1.9581569698213365e-51	0.01895617484309168
YER178W	16	0	2.4289042880128454e-14	4.9639760342437365e-14	0.0
YER179W	23	0	2.116274738264639e-20	5.663422996630963e-20	0.0
YER180C	85	8	2.2006594948405506e-64	2.2439703466007101e-63	0.02390708168446386
YER180C-A	37	0	1.8042208641552645e-32	7.60709251448455e-32	0.0
YER182W	32	0	3.64526136009294e-28	1.2956673721813657e-27	0.0
YER183C	22	1	2.3835258154827122e-18	5.90084242997894e-18	0.011546033768064934
YER184C	6	0	1.34744473255948e-05	1.847235913456393e-05	0.0
YER185W	24	1	4.541866141289384e-20	1.1927064921714726e-19	0.010583864287392856
YER186C	0	0	1.0	1.0
YER187W	0	0	1.0	1.0
YER188C-A	11	0	5.449476188374357e-10	9.1316834380364e-10	0.0
YER189W	4	0	0.0008191181233173316	0.001036696374823498	0.0
YER190W	20	0	8.308294934160558e-18	1.9793290872558976e-17	0.0
YER190C-B	16	1	3.446536948670747e-13	6.728117444604707e-13	0.015875796431089283
YFL068W	15	0	1.793093139126998e-13	3.53516580154932e-13	0.0
YFL067W	0	0	1.0	1.0
YFL066C	0	0	1.0	1.0
YFL062W	1	0	0.4592563933558802	0.5071396924327318	0.0
YFL061W	28	1	1.651822666136207e-23	5.0529958260368755e-23	0.009071883674908162
YFL060C	159	5	6.894589562849325e-131	2.8321988982818905e-129	0.007987822103692721
YFL059W	122	12	1.826934812305614e-91	3.648160453322773e-90	0.024984859957124118
YFL058W	126	5	1.1180527549656645e-102	2.832564490664113e-101	0.010079870749897957
YFL057C	35	9	8.146317708939292e-22	2.3483445185017478e-21	0.06531756245933877
YFL056C	24	0	2.8955706149610294e-21	7.990607776699078e-21	0.0
YFL055W	13	0	9.833299167665078e-12	1.773880285860786e-11	0.0
YFL054C	8	0	2.3138863767843733e-07	3.4600001437563524e-07	0.0
YFL053W	1	0	0.4592563933558802	0.5071396924327318	0.0
YFL052W	1	0	0.4592563933558802	0.5071396924327318	0.0
YFL051C	4	0	0.0008191181233173316	0.001036696374823498	0.0
YFL050C	8	0	2.3138863767843733e-07	3.4600001437563524e-07	0.0
YFL049W	22	0	1.548070347216046e-19	3.9887780317381184e-19	0.0
YFL048C	49	1	1.5109883866081304e-41	8.707108428239837e-41	0.00518393352851895
YFL047W	6	8	0.07645544988479874	0.09135576403230367	0.3386836571965714
YFL046W	16	0	2.4289042880128454e-14	4.9639760342437365e-14	0.0
YFL045C	1	0	0.4592563933558802	0.5071396924327318	0.0
YFL044C	17	3	4.32476141612831e-12	7.97169964876728e-12	0.044825778158369745
YFL042C	42	0	9.008118053230655e-37	4.44684007932442e-36	0.0
YFL041W-A	40	4	1.790376402393729e-30	7.052366226141327e-30	0.025401274289742856
YFL041W	1	3	1.0	1.0	0.7620382286922857
YFL040W	23	1	3.2900560659643075e-19	8.364771191582995e-19	0.011044032299888198
YFL039C	0	0	1.0	1.0
YFL038C	24	3	5.920778677178856e-18	1.4532820389439012e-17	0.031751592862178574
YFL037W	0	0	1.0	1.0
YFL036W	0	0	1.0	1.0
YFL034C-B	4	0	0.0008191181233173316	0.001036696374823498	0.0
YFL034C-A	32	0	3.64526136009294e-28	1.2956673721813657e-27	0.0
YFL034W	0	0	1.0	1.0
YFL033C	3	0	0.006560404397888521	0.007971452713343945	0.0
YFL031W	31	2	6.004834212500028e-25	1.9132300031073496e-24	0.016387918896608292
YFL030W	0	0	1.0	1.0
YFL029C	4	2	0.02030338939472343	0.024478992119298625	0.12700637144871427
YFL028C	19	1	9.066259979773015e-16	1.9847758334097683e-15	0.013369091731443607
YFL027C	22	0	1.548070347216046e-19	3.9887780317381184e-19	0.0
YFL026W	20	5	6.777863405362628e-13	1.304971290399748e-12	0.06350318572435713
YFL025C	0	0	1.0	1.0
YFL024C	22	1	2.3835258154827122e-18	5.90084242997894e-18	0.011546033768064934
YFL023W	18	0	4.479556072820159e-16	9.881828528879453e-16	0.0
YFL022C	13	1	1.3053699115734252e-10	2.260518627358858e-10	0.01953944176134066
YFL021W	1	0	0.4592563933558802	0.5071396924327318	0.0
YFL020C	4	0	0.0008191181233173316	0.001036696374823498	0.0
YFL018C	4	0	0.0008191181233173316	0.001036696374823498	0.0
YFL017W-A	10	0	4.0773908821326676e-09	6.614689693411839e-09	0.0
YFL017C	1	2	1.0	1.0	0.5080254857948571
YFL016C	11	0	5.449476188374357e-10	9.1316834380364e-10	0.0
YFL014W	20	0	8.308294934160558e-18	1.9793290872558976e-17	0.0
YFL013C	31	5	6.3178818111124885e-22	1.827672952500398e-21	0.04096979724152073
YFL012W	13	0	9.833299167665078e-12	1.773880285860786e-11	0.0
YFL011W	1	0	0.4592563933558802	0.5071396924327318	0.0
YFL010W-A	0	0	1.0	1.0
YFL010C	0	0	1.0	1.0
YFL009W	35	13	5.662064664466478e-19	1.4376394651367202e-18	0.09434759021904489
YFL008W	3	0	0.006560404397888521	0.007971452713343945	0.0
YFL007W	0	0	1.0	1.0
YFL005W	1	0	0.4592563933558802	0.5071396924327318	0.0
YFL004W	26	0	5.433546725220521e-23	1.6033005242043723e-22	0.0
YFL003C	8	0	2.3138863767843733e-07	3.4600001437563524e-07	0.0
YFL002C	1	0	0.4592563933558802	0.5071396924327318	0.0
YFL001W	38	2	6.161471159252289e-31	2.4658747833583796e-30	0.013369091731443607
YFR001W	30	1	3.1530958657471825e-25	1.0124765116645475e-24	0.008467091429914284
YFR002W	16	2	3.6037493795444846e-12	6.683380419787271e-12	0.03175159286217857
YFR003C	28	2	2.2008781421999534e-22	6.425000099386768e-22	0.018143767349816323
YFR004W	166	1	8.085139573603593e-142	3.9404777701520563e-140	0.0015301972463700514
YFR005C	30	4	4.944768119114926e-22	1.434781102574669e-21	0.03386836571965714
YFR006W	80	0	2.1260031362909338e-69	2.435586461515769e-68	0.0
YFR007W	18	0	4.479556072820159e-16	9.881828528879453e-16	0.0
YFR008W	37	0	1.8042208641552645e-32	7.60709251448455e-32	0.0
YFR009W	11	0	5.449476188374357e-10	9.1316834380364e-10	0.0
YFR010W	170	2	5.523149436376603e-144	2.810940921115207e-142	0.0029883852105579826
YFR011C	0	0	1.0	1.0
YFR012W	16	0	2.4289042880128454e-14	4.9639760342437365e-14	0.0
YFR012W-A	57	0	1.1616344088681287e-49	8.488639752732666e-49	0.0
YFR013W	3	1	0.03553738068124805	0.042578224228720325	0.08467091429914285
YFR014C	19	5	4.2998201351362925e-12	7.956327412216479e-12	0.06684545865721803
YFR015C	1	4	1.0	1.0	1.0160509715897141
YFR016C	1	0	0.4592563933558802	0.5071396924327318	0.0
YFR017C	22	3	2.859460093190726e-16	6.479414892017283e-16	0.0346381013041948
YFR018C	20	3	1.3622601943172379e-14	2.844719817544821e-14	0.038101911434614284
YFR019W	0	0	1.0	1.0
YFR021W	1	0	0.4592563933558802	0.5071396924327318	0.0
YFR022W	11	0	5.449476188374357e-10	9.1316834380364e-10	0.0
YFR023W	16	0	2.4289042880128454e-14	4.9639760342437365e-14	0.0
YFR024C-A	11	0	5.449476188374357e-10	9.1316834380364e-10	0.0
YFR025C	26	0	5.433546725220521e-23	1.6033005242043723e-22	0.0
YFR026C	15	3	1.9472510491509295e-10	3.3418802696708435e-10	0.05080254857948571
YFR027W	32	1	6.022763551787937e-27	2.0556031564588975e-26	0.007937898215544642
YFR028C	3	0	0.006560404397888521	0.007971452713343945	0.0
YFR029W	63	0	8.199316051621138e-55	6.903992183436774e-54	0.0
YFR030W	4	0	0.0008191181233173316	0.001036696374823498	0.0
YFR031C	4	0	0.0008191181233173316	0.001036696374823498	0.0
YFR031C-A	49	1	1.5109883866081304e-41	8.707108428239837e-41	0.00518393352851895
YFR032C	49	3	3.268992311567021e-39	1.758650587822445e-38	0.01555180058555685
YFR032C-A	257	3	3.3117707797082126e-217	4.4293008730469607e-215	0.0029651292945225122
YFR032C-B	0	0	1.0	1.0
YFR033C	96	3	2.10288169900323e-79	3.093010908175851e-78	0.007937898215544643
YFR034C	10	0	4.0773908821326676e-09	6.614689693411839e-09	0.0
YFR035C	11	1	6.795431577660931e-09	1.0895045163960975e-08	0.023092067536129867
YFR036W	229	14	3.90529640568235e-180	3.5649777189014596e-178	0.015529163321240172
YFR037C	14	0	1.3263528384652494e-12	2.49929723919189e-12	0.0
YFR038W	97	4	4.515659507540047e-79	6.608029981644482e-78	0.010474752284430042
YFR039C	53	3	1.2544948609656413e-42	7.515208276472295e-42	0.014378079786646899
YFR040W	9	14	0.04627839040199194	0.05538959900142678	0.3951309333959999
YFR041C	4	0	0.0008191181233173316	0.001036696374823498	0.0
YFR042W	49	8	4.020954169521755e-34	1.8251387078863154e-33	0.0414714682281516
YFR043C	74	8	4.387389694333986e-55	3.7215159486894913e-54	0.027460837069992274
YFR044C	38	3	7.861369947759745e-30	3.012041210497421e-29	0.02005363759716541
YFR045W	48	3	2.3340060700093395e-38	1.229200449507666e-37	0.015875796431089287
YFR046C	29	1	2.2819956806271252e-24	7.136355170900815e-24	0.008759060099911328
YFR047C	4	0	0.0008191181233173316	0.001036696374823498	0.0
YFR048W	4	0	0.0008191181233173316	0.001036696374823498	0.0
YFR049W	6	3	0.002291404561550296	0.0028911513017717753	0.1270063714487143
YFR050C	31	0	2.6507685678702974e-27	9.139430475912519e-27	0.0
YFR051C	53	2	8.802518994938332e-44	5.484646450692345e-43	0.009585386524431265
YFR052W	96	8	1.0416936493050905e-73	1.3402192790052741e-72	0.021167728574785712
YFR053C	34	0	6.902876491102912e-30	2.658971379794565e-29	0.0
YFR055W	60	4	1.7680381873931553e-47	1.2119174750534013e-46	0.01693418285982857
YFR057W	4	0	0.0008191181233173316	0.001036696374823498	0.0
YGL263W	1	0	0.4592563933558802	0.5071396924327318	0.0
YGL262W	290	8	2.8572258207215952e-239	4.2133091525563827e-237	0.007007248079929063
YGL261C	1	0	0.4592563933558802	0.5071396924327318	0.0
YGL260W	20	2	1.459171118341922e-15	3.165482120552393e-15	0.025401274289742856
YGL259W	197	5	2.18489091239814e-163	1.5512725478026794e-161	0.006447023931406815
YGL258W-A	3	1	0.03553738068124805	0.042578224228720325	0.08467091429914285
YGL258W	24	0	2.8955706149610294e-21	7.990607776699078e-21	0.0
YGL257C	24	1	4.541866141289384e-20	1.1927064921714726e-19	0.010583864287392856
YGL256W	3	0	0.006560404397888521	0.007971452713343945	0.0
YGL255W	13	0	9.833299167665078e-12	1.773880285860786e-11	0.0
YGL254W	42	0	9.008118053230655e-37	4.44684007932442e-36	0.0
YGL253W	53	0	3.1659385375106504e-46	2.1000360471999713e-45	0.0
YGL252C	20	0	8.308294934160558e-18	1.9793290872558976e-17	0.0
YGL251C	7	1	1.7668923317179076e-05	2.4073437099525433e-05	0.03628753469963265
YGL250W	96	1	7.461802576811211e-82	1.1566799627827837e-80	0.002645966071848214
YGL249W	8	4	0.0002714751213450218	0.0003628290548118104	0.12700637144871427
YGL248W	38	1	4.2134607087955545e-32	1.7407767626640254e-31	0.006684545865721803
YGL247W	90	62	2.1606626366195387e-32	9.096611144362348e-32	0.17498655621822853
YGL246C	24	110	0.5699403651994812	0.6281577309816436	1.164225071613214
YGL245W	63	3	3.5684544847090775e-51	2.7546552673237455e-50	0.01209584489987755
YGL244W	101	5	2.5318523010555243e-81	3.903668252914295e-80	0.012574888262248937
YGL243W	11	0	5.449476188374357e-10	9.1316834380364e-10	0.0
YGL242C	10	0	4.0773908821326676e-09	6.614689693411839e-09	0.0
[truncated: 3,752 more rows]
