# Supplementary material for: Overexpression profiling reveals cellular requirements in the context of genetic backgrounds and environments
Source: PLoS Genet. 2023 Apr 28;19(4):e1010732. doi: 10.1371/journal.pgen.1010732 (PMC10171610; doi:10.1371/journal.pgen.1010732)
Supplement: S1 Data — (ZIP) [file pgen.1010732.s025.zip › S1_Data/Fig_3/Fig.3F/DBVPG6765_D2-1.csv]

3	3890	D2-1	p_values	q_values	FC
YAL068C	0	0	1.0	1.0
YAL067W-A	3	0	0.011876952001407058	0.01431356893547611	0.0
YAL067C	1	0	0.5122139594732265	0.5638863860893042	0.0
YAL065C	3	0	0.011876952001407058	0.01431356893547611	0.0
YAL064W-B	1	0	0.5122139594732265	0.5638863860893042	0.0
YAL064C-A	0	0	1.0	1.0
YAL064W	1	0	0.5122139594732265	0.5638863860893042	0.0
YAL063C-A	1	0	0.5122139594732265	0.5638863860893042	0.0
YAL063C	0	0	1.0	1.0
YAL062W	1	0	0.5122139594732265	0.5638863860893042	0.0
YAL061W	38	0	3.3726783416181457e-29	1.4251486511863303e-28	0.0
YAL060W	40	2	1.6801493138676679e-28	6.9866512682957045e-28	0.01459298075505592
YAL059W	17	7	6.396134652142298e-08	1.0169801046300901e-07	0.12017748857104876
YAL058W	53	0	1.9747763291411773e-40	1.2689316948481465e-39	0.0
YAL056W	15	0	6.86920970416956e-12	1.3207898698990016e-11	0.0
YAL055W	35	2	8.967133649246334e-25	3.185298679235063e-24	0.01667769229149248
YAL054C	1	0	0.5122139594732265	0.5638863860893042	0.0
YAL053W	13	1	2.411793940607575e-09	4.12681551693965e-09	0.022450739623162953
YAL051W	10	0	4.365143279091641e-08	6.948225573776924e-08	0.0
YAL049C	1	1	0.9351032262229944	1.0	0.29185961510111835
YAL048C	80	1	1.852022130701165e-59	2.024901002597414e-58	0.00364824518876398
YAL047C	6	0	5.210626975084799e-05	7.097658866345969e-05	0.0
YAL046C	69	58	2.976107240054157e-17	7.57662361113389e-17	0.24533127066470822
YAL044W-A	0	0	1.0	1.0
YAL044C	0	1	1.0	1.0
YAL043C	20	1	1.362314791927562e-14	3.0238025350734887e-14	0.01459298075505592
YAL042W	79	1	1.0331774237807093e-58	1.112697259206528e-57	0.0036944255076090935
YAL041W	11	0	7.527751432211518e-09	1.2443834000186387e-08	0.0
YAL040C	9	4	0.0002246763359625032	0.0003016138207563856	0.12971538448938594
YAL039C	4	1	0.011247288335305205	0.013922332160210986	0.07296490377527959
YAL038W	0	0	1.0	1.0
YAL037C-A	24	1	1.3670059133759963e-17	3.492645270936244e-17	0.012160817295879934
YAL037W	83	7	2.3969664775006526e-55	2.3849401751048883e-54	0.024614666333829263
YAL036C	3	2	0.1427819571039853	0.16913265402781041	0.19457307673407895
YAL035W	9	0	2.5421809722991697e-07	3.893497409239021e-07	0.0
YAL034W-A	8	0	1.4883018481454848e-06	2.1952356831712444e-06	0.0
YAL034C	15	2	6.324380637017246e-10	1.1129593954555136e-09	0.038914615346815784
YAL033W	95	0	8.24443299610236e-72	1.2779982253526864e-70	0.0
YAL032C	18	5	8.519935713575431e-10	1.4970409498555547e-09	0.08107211530586622
YAL031C	11	0	7.527751432211518e-09	1.2443834000186387e-08	0.0
YAL030W	1	1	0.9351032262229944	1.0	0.29185961510111835
YAL029C	1	0	0.5122139594732265	0.5638863860893042	0.0
YAL028W	45	0	1.9200259246426662e-34	1.0038244629654522e-33	0.0
YAL027W	0	0	1.0	1.0
YAL026C	18	0	3.6890113466121014e-14	8.042268481564138e-14	0.0
YAL025C	94	61	2.783977524288317e-29	1.2156913243874043e-28	0.1893982608634917
YAL024C	3	0	0.011876952001407058	0.01431356893547611	0.0
YAL023C	18	0	3.6890113466121014e-14	8.042268481564138e-14	0.0
YAL022C	4	1	0.011247288335305205	0.013922332160210986	0.07296490377527959
YAL021C	17	0	2.1030959845925924e-13	4.3616678713999277e-13	0.0
YAL020C	162	8	7.163539682892399e-113	2.860938660855152e-111	0.014412820498820662
YAL019W	14	1	4.294722196927406e-10	7.613732230126236e-10	0.020847115364365596
YAL018C	26	1	4.3352136830888374e-19	1.2150006769709505e-18	0.011225369811581476
YAL017W	4	0	0.0019076445995617826	0.002399051846070372	0.0
YAL016W	29	1	2.4521214920834085e-21	7.473317806556271e-21	0.010064124658659255
YAL015C	20	5	3.476188375852377e-11	6.567529352669848e-11	0.0729649037752796
YAL014C	24	0	1.1023012087523488e-18	2.9678531140144e-18	0.0
YAL013W	7	1	7.267469348019738e-05	9.829542855235539e-05	0.04169423072873119
YAL012W	8	0	1.4883018481454848e-06	2.1952356831712444e-06	0.0
YAL011W	62	1	5.121144614733709e-46	3.990745620505902e-45	0.004707413146792232
YAL010C	78	2	7.616886535041295e-57	7.808326998756236e-56	0.007483579874387651
YAL009W	24	7	1.3896042954189012e-12	2.7758299072435223e-12	0.08512572107115954
YAL008W	68	0	1.2030551799030621e-51	1.0999634880162972e-50	0.0
YAL007C	7	0	8.769954416264437e-06	1.2505828873775546e-05	0.0
YAL005C	7	5	0.008909190464182834	0.011143269760660173	0.20847115364365598
YAL003W	43	2	9.73400652206721e-31	4.457027986338258e-30	0.013574865818656669
YAL002W	0	0	1.0	1.0
YAL001C	24	0	1.1023012087523488e-18	2.9678531140144e-18	0.0
YAR002W	9	1	2.3675742922707756e-06	3.4707926981517284e-06	0.032428846122346484
YAR002C-A	8	0	1.4883018481454848e-06	2.1952356831712444e-06	0.0
YAR003W	43	1418	5.380346134597008e-72	8.408252885887878e-71	9.62457986542758
YAR007C	32	1	1.389534503001002e-23	4.654171768642261e-23	0.009120612971909949
YAR008W	31	7	1.8742903690697528e-17	4.7843071071993555e-17	0.06590378405509124
YAR009C	11	1	7.58475899435906e-08	1.1976921739856935e-07	0.026532692281919852
YAR010C	13	0	2.261899178973157e-10	4.039808129898952e-10	0.0
YAR014C	15	0	6.86920970416956e-12	1.3207898698990016e-11	0.0
YAR015W	107	0	9.125402695037308e-81	1.8609996772751618e-79	0.0
YAR018C	7	2	0.00037031946753448555	0.0004950505015785278	0.08338846145746238
YAR019C	1	0	0.5122139594732265	0.5638863860893042	0.0
YAR020C	12	1	1.3533237718925132e-08	2.216737400214709e-08	0.02432163459175987
YAR023C	0	0	1.0	1.0
YAR027W	4	0	0.0019076445995617826	0.002399051846070372	0.0
YAR028W	36	0	1.06571482017522e-27	4.2444085393543564e-27	0.0
YAR029W	109	4	9.42104075460026e-78	1.7648340514562248e-76	0.010710444590866728
YAR031W	109	5	1.1183362387000719e-76	2.0035986631663906e-75	0.013388055738583413
YAR033W	15	33	0.20701580257487553	0.24486793101771065	0.6420911532224606
YAR035W	0	0	1.0	1.0
YAR035C-A	22	0	3.5376214092596515e-17	8.899764096523296e-17	0.0
YAR042W	1	0	0.5122139594732265	0.5638863860893042	0.0
YAR050W	0	0	1.0	1.0
YAR064W	30	2	4.759200235198188e-21	1.43374335005892e-20	0.019457307673407892
YAR066W	79	1	1.0331774237807093e-58	1.112697259206528e-57	0.0036944255076090935
YAR068W	47	45	1.4426743422310975e-10	2.6339111562447753e-10	0.2794400570117091
YAR071W	0	0	1.0	1.0
YBL111C	0	0	1.0	1.0
YBL108C-A	177	7	4.3419242793317926e-125	2.190386537757644e-123	0.011542470653716547
YBL107C	6	0	5.210626975084799e-05	7.097658866345969e-05	0.0
YBL106C	13	5	2.000768032971188e-06	2.945831274351588e-06	0.11225369811581477
YBL105C	60	4	2.559788171162361e-41	1.7217943593397354e-40	0.019457307673407892
YBL104C	7	1	7.267469348019738e-05	9.829542855235539e-05	0.04169423072873119
YBL103C	6	1	0.0003976286199960087	0.0005289757560946208	0.04864326918351974
YBL102W	9	1	2.3675742922707756e-06	3.4707926981517284e-06	0.032428846122346484
YBL101C	10	0	4.365143279091641e-08	6.948225573776924e-08	0.0
YBL100W-C	63	1	9.169359122371067e-47	7.233605529870509e-46	0.004632692303192356
YBL099W	1	0	0.5122139594732265	0.5638863860893042	0.0
YBL098W	1	0	0.5122139594732265	0.5638863860893042	0.0
YBL097W	3	0	0.011876952001407058	0.01431356893547611	0.0
YBL095W	101	4	8.478757332322061e-72	1.3037789684006465e-70	0.011558796637668055
YBL093C	24	1	1.3670059133759963e-17	3.492645270936244e-17	0.012160817295879934
YBL092W	132	11	1.4240325870239942e-87	3.289000565451804e-86	0.024321634591759865
YBL091C-A	28	2	1.4668379461751933e-19	4.1844171768122706e-19	0.020847115364365596
YBL091C	16	1	1.3600569241712212e-11	2.595979877500396e-11	0.018241225943819897
YBL090W	89	2	4.762313014978605e-65	6.196394151389583e-64	0.006558643035980189
YBL089W	90	4	1.2974745744188728e-63	1.5978107660563035e-62	0.012971538448938594
YBL088C	0	0	1.0	1.0
YBL087C	18	2	3.883125917935849e-12	7.632213654835635e-12	0.032428846122346484
YBL086C	19	2	7.072773979424652e-13	1.4444432938803683e-12	0.030722064747486146
YBL085W	4	0	0.0019076445995617826	0.002399051846070372	0.0
YBL084C	0	0	1.0	1.0
YBL082C	31	1	7.792446706590321e-23	2.5152955476739237e-22	0.009414826293584463
YBL081W	1	0	0.5122139594732265	0.5638863860893042	0.0
YBL080C	42	0	3.3908234149780097e-32	1.6236990390956316e-31	0.0
YBL079W	0	0	1.0	1.0
YBL078C	62	1	5.121144614733709e-46	3.990745620505902e-45	0.004707413146792232
YBL076C	18	0	3.6890113466121014e-14	8.042268481564138e-14	0.0
YBL075C	10	0	4.365143279091641e-08	6.948225573776924e-08	0.0
YBL074C	48	19	3.2314080271723844e-21	9.843129006498084e-21	0.11552776431085937
YBL072C	52	1	1.5199432322104643e-38	9.289259860193815e-38	0.005612684905790738
YBL071C-B	188	221	2.392339839127619e-29	1.0454670527980955e-28	0.34309029221993176
YBL071W-A	33	0	1.8982741232098544e-25	6.883338261399667e-25	0.0
YBL069W	20	1	1.362314791927562e-14	3.0238025350734887e-14	0.01459298075505592
YBL068W	53	2	3.3861656876720276e-38	2.0348838944411527e-37	0.011013570381174278
YBL067C	15	11	5.223890241248948e-05	7.11404043983488e-05	0.21403038440748684
YBL066C	0	0	1.0	1.0
YBL064C	77	11	3.1866798733927697e-47	2.563160272990464e-46	0.0416942307287312
YBL063W	15	0	6.86920970416956e-12	1.3207898698990016e-11	0.0
YBL061C	20	11	8.000634860473049e-08	1.262668800290354e-07	0.16052278830561512
YBL060W	38	7	1.9605824586376147e-22	6.212291856542657e-22	0.053763613308100755
YBL059C-A	7	1	7.267469348019738e-05	9.829542855235539e-05	0.04169423072873119
YBL059W	129	1	5.117237341639952e-96	1.4121549177008458e-94	0.0022624776364427784
YBL058W	14	0	3.9372364946332435e-11	7.311284171984431e-11	0.0
YBL057C	41	13	3.2772507117758015e-20	9.690215343662023e-20	0.0925408535686473
YBL056W	44	0	1.0769560697155571e-33	5.495629420527213e-33	0.0
YBL055C	18	0	3.6890113466121014e-14	8.042268481564138e-14	0.0
YBL054W	49	1	2.6573228851660677e-36	1.4938674401358803e-35	0.005956318675533028
YBL052C	0	0	1.0	1.0
YBL051C	85	102	1.4750698811508017e-13	3.124540289686284e-13	0.35023153812134206
YBL050W	85	0	2.4088679717659685e-64	3.0514096267898865e-63	0.0
YBL049W	11	0	7.527751432211518e-09	1.2443834000186387e-08	0.0
YBL047C	0	0	1.0	1.0
YBL046W	17	0	2.1030959845925924e-13	4.3616678713999277e-13	0.0
YBL045C	45	23	2.9208997388694185e-17	7.439368644038099e-17	0.14917269216279386
YBL044W	47	11	9.965719656373756e-26	3.680979688105682e-25	0.06830756949175111
YBL043W	23	1	7.678576000950773e-17	1.9141521708481968e-16	0.01268954848265732
YBL042C	20	0	1.1397266515439322e-15	2.657975658162674e-15	0.0
YBL041W	38	2	5.205644160553415e-27	2.0228148356312626e-26	0.015361032373743073
YBL040C	18	0	3.6890113466121014e-14	8.042268481564138e-14	0.0
YBL039W-B	124	198	1.33634614308469e-11	2.5677670126562154e-11	0.466033901532431
YBL039C	3	0	0.011876952001407058	0.01431356893547611	0.0
YBL038W	75	2	1.3163536965415594e-54	1.2831101879339845e-53	0.007782923069363157
YBL037W	3	0	0.011876952001407058	0.01431356893547611	0.0
YBL036C	52	1	1.5199432322104643e-38	9.289259860193815e-38	0.005612684905790738
YBL035C	22	2	4.228248135329524e-15	9.718886900991245e-15	0.026532692281919852
YBL034C	1	0	0.5122139594732265	0.5638863860893042	0.0
YBL033C	41	1	2.5537343703729675e-30	1.1518844207070538e-29	0.007118527197588253
YBL032W	0	0	1.0	1.0
YBL031W	15	1	7.643831975059545e-11	1.4044625459606212e-10	0.019457307673407892
YBL030C	9	0	2.5421809722991697e-07	3.893497409239021e-07	0.0
YBL029C-A	51	8	5.698444394253677e-31	2.640753723719008e-30	0.04578190040801857
YBL029W	11	1	7.58475899435906e-08	1.1976921739856935e-07	0.026532692281919852
YBL028C	78	0	4.0680979813160885e-59	4.430990812603944e-58	0.0
YBL027W	110	5	2.0188374696390907e-77	3.7093719769630706e-76	0.013266346140959928
YBL026W	31	0	6.022359058708898e-24	2.0337396915228934e-23	0.0
YBL025W	12	0	1.3028734619915994e-09	2.2447049969783368e-09	0.0
YBL024W	48	0	1.0895061144833272e-36	6.197576324820588e-36	0.0
YBL023C	67	2	1.220604372402248e-48	1.0144068996655099e-47	0.008712227316451295
YBL022C	12	0	1.3028734619915994e-09	2.2447049969783368e-09	0.0
YBL021C	40	4	1.628309820764897e-26	6.160795907380869e-26	0.02918596151011184
YBL020W	10	0	4.365143279091641e-08	6.948225573776924e-08	0.0
YBL019W	0	0	1.0	1.0
YBL018C	123	1	1.5272714685236275e-91	3.852341322578676e-90	0.0023728423991960846
YBL017C	1	0	0.5122139594732265	0.5638863860893042	0.0
YBL016W	0	0	1.0	1.0
YBL015W	0	0	1.0	1.0
YBL014C	1	0	0.5122139594732265	0.5638863860893042	0.0
YBL013W	35	0	5.9938884404032705e-27	2.3011249947102272e-26	0.0
YBL011W	20	4	6.343008153431193e-12	1.241614700149176e-11	0.05837192302022368
YBL010C	26	0	3.4459223872862473e-20	9.918668493134738e-20	0.0
YBL009W	14	0	3.9372364946332435e-11	7.311284171984431e-11	0.0
YBL008W-A	54	2	6.078240770300806e-39	3.7872115568797323e-38	0.010809615374115497
YBL008W	4	0	0.0019076445995617826	0.002399051846070372	0.0
YBL007C	9	0	2.5421809722991697e-07	3.893497409239021e-07	0.0
YBL006C	13	0	2.261899178973157e-10	4.039808129898952e-10	0.0
YBL005W	6	0	5.210626975084799e-05	7.097658866345969e-05	0.0
YBL004W	0	0	1.0	1.0
YBL003C	53	0	1.9747763291411773e-40	1.2689316948481465e-39	0.0
YBL002W	12	0	1.3028734619915994e-09	2.2447049969783368e-09	0.0
YBL001C	16	0	1.2008712090470373e-12	2.404669332600805e-12	0.0
YBR001C	1	0	0.5122139594732265	0.5638863860893042	0.0
YBR002C	26	0	3.4459223872862473e-20	9.918668493134738e-20	0.0
YBR003W	42	2	5.420234835854802e-30	2.4126757384675672e-29	0.013898076909577065
YBR004C	59	0	6.424958380941066e-45	4.792468955744757e-44	0.0
YBR005W	20	1	1.362314791927562e-14	3.0238025350734887e-14	0.01459298075505592
YBR006W	85	0	2.4088679717659685e-64	3.0514096267898865e-63	0.0
YBR007C	15	0	6.86920970416956e-12	1.3207898698990016e-11	0.0
YBR008C	1	0	0.5122139594732265	0.5638863860893042	0.0
YBR009C	35	0	5.9938884404032705e-27	2.3011249947102272e-26	0.0
YBR010W	38	0	3.3726783416181457e-29	1.4251486511863303e-28	0.0
YBR011C	0	0	1.0	1.0
YBR013C	3	0	0.011876952001407058	0.01431356893547611	0.0
YBR014C	63	0	6.566285183719552e-48	5.371650937634586e-47	0.0
YBR015C	7	0	8.769954416264437e-06	1.2505828873775546e-05	0.0
YBR016W	53	66	1.9605648151693278e-08	3.1923013171117796e-08	0.3634478225787512
YBR017C	1	0	0.5122139594732265	0.5638863860893042	0.0
YBR018C	1	0	0.5122139594732265	0.5638863860893042	0.0
YBR019C	60	0	1.148547188808409e-45	8.737162543435398e-45	0.0
YBR020W	31	8	9.971264189835734e-17	2.483531414280871e-16	0.07531861034867571
YBR021W	34	2	4.987383970473331e-24	1.7072884056066744e-23	0.017168212653006967
YBR022W	26	1	4.3352136830888374e-19	1.2150006769709505e-18	0.011225369811581476
YBR023C	6	0	5.210626975084799e-05	7.097658866345969e-05	0.0
YBR024W	4	0	0.0019076445995617826	0.002399051846070372	0.0
YBR025C	3	0	0.011876952001407058	0.01431356893547611	0.0
YBR026C	0	0	1.0	1.0
YBR028C	1	0	0.5122139594732265	0.5638863860893042	0.0
YBR029C	9	0	2.5421809722991697e-07	3.893497409239021e-07	0.0
YBR030W	54	0	3.527020895687395e-41	2.3341653821747075e-40	0.0
YBR031W	18	0	3.6890113466121014e-14	8.042268481564138e-14	0.0
YBR033W	13	2	1.849785793867711e-08	3.01277771184741e-08	0.044901479246325905
YBR034C	69	4	5.320917962856902e-48	4.390329871505028e-47	0.01691939797687643
YBR035C	113	0	3.042678947412271e-85	6.678796422354187e-84	0.0
YBR036C	6	0	5.210626975084799e-05	7.097658866345969e-05	0.0
YBR037C	1	5	1.0	1.0	1.459298075505592
YBR038W	6	0	5.210626975084799e-05	7.097658866345969e-05	0.0
YBR039W	36	1	1.407580103923003e-26	5.336185351128009e-26	0.008107211530586621
YBR040W	12	0	1.3028734619915994e-09	2.2447049969783368e-09	0.0
YBR041W	3	0	0.011876952001407058	0.01431356893547611	0.0
YBR042C	56	0	1.1256359391459551e-42	7.827729487337832e-42	0.0
YBR043C	37	5	2.1279822682367963e-23	7.078094866761026e-23	0.039440488527178165
YBR044C	1	0	0.5122139594732265	0.5638863860893042	0.0
YBR045C	3	0	0.011876952001407058	0.01431356893547611	0.0
YBR046C	84	2	2.551408661061761e-61	2.8998322548945035e-60	0.006949038454788533
YBR047W	11	2	5.276695521564518e-07	7.977464759336893e-07	0.053065384563839704
YBR048W	28	0	1.0802434897135239e-21	3.3204063652284745e-21	0.0
YBR049C	10	0	4.365143279091641e-08	6.948225573776924e-08	0.0
YBR050C	58	1	4.987169394428211e-43	3.489198441284263e-42	0.005032062329329627
YBR052C	19	0	6.4800376751026386e-15	1.4620124232842398e-14	0.0
YBR053C	11	0	7.527751432211518e-09	1.2443834000186387e-08	0.0
YBR054W	4	0	0.0019076445995617826	0.002399051846070372	0.0
YBR055C	20	1	1.362314791927562e-14	3.0238025350734887e-14	0.01459298075505592
YBR056W	6	0	5.210626975084799e-05	7.097658866345969e-05	0.0
YBR057C	0	0	1.0	1.0
YBR058C	0	0	1.0	1.0
YBR058C-A	20	0	1.1397266515439322e-15	2.657975658162674e-15	0.0
YBR059C	4	0	0.0019076445995617826	0.002399051846070372	0.0
YBR060C	1	1	0.9351032262229944	1.0	0.29185961510111835
YBR061C	24	0	1.1023012087523488e-18	2.9678531140144e-18	0.0
YBR062C	34	4	4.241975108125823e-22	1.341154417088049e-21	0.03433642530601393
YBR063C	17	0	2.1030959845925924e-13	4.3616678713999277e-13	0.0
YBR065C	17	0	2.1030959845925924e-13	4.3616678713999277e-13	0.0
YBR066C	22	2	4.228248135329524e-15	9.718886900991245e-15	0.026532692281919852
YBR067C	23	1	7.678576000950773e-17	1.9141521708481968e-16	0.01268954848265732
YBR068C	8	0	1.4883018481454848e-06	2.1952356831712444e-06	0.0
YBR069C	4	0	0.0019076445995617826	0.002399051846070372	0.0
YBR070C	157	33	1.9436081267493465e-86	4.4006654869824775e-85	0.06134628852443891
YBR071W	82	2	7.914375693399071e-60	8.686178361209553e-59	0.007118527197588253
YBR072W	36	18	3.392966919487745e-14	7.522341077090988e-14	0.1459298075505592
YBR072C-A	18	1	4.304233442258797e-13	8.843746526055857e-13	0.016214423061173242
YBR073W	18	2	3.883125917935849e-12	7.632213654835635e-12	0.032428846122346484
YBR074W	1	0	0.5122139594732265	0.5638863860893042	0.0
YBR076W	41	1	2.5537343703729675e-30	1.1518844207070538e-29	0.007118527197588253
YBR077C	24	0	1.1023012087523488e-18	2.9678531140144e-18	0.0
YBR078W	4	0	0.0019076445995617826	0.002399051846070372	0.0
YBR079C	1	0	0.5122139594732265	0.5638863860893042	0.0
YBR080C	10	2	2.7800777032088474e-06	4.054838161591195e-06	0.05837192302022368
YBR081C	0	0	1.0	1.0
YBR082C	3	0	0.011876952001407058	0.01431356893547611	0.0
YBR083W	10	0	4.365143279091641e-08	6.948225573776924e-08	0.0
YBR084W	32	0	1.0689621133282294e-24	3.723562152483736e-24	0.0
YBR084C-A	66	2	6.79985975916323e-48	5.539092560190898e-47	0.008844230760639952
YBR085W	4	0	0.0019076445995617826	0.002399051846070372	0.0
YBR085C-A	3	0	0.011876952001407058	0.01431356893547611	0.0
YBR086C	0	0	1.0	1.0
YBR087W	0	0	1.0	1.0
YBR088C	89	0	2.4845842860553116e-67	3.4102253530081377e-66	0.0
YBR091C	243	136	8.964890920986769e-83	1.8748031886034514e-81	0.16334529898663416
YBR092C	31	1	7.792446706590321e-23	2.5152955476739237e-22	0.009414826293584463
YBR093C	83	0	7.503377346331036e-63	8.878996526491725e-62	0.0
YBR094W	17	0	2.1030959845925924e-13	4.3616678713999277e-13	0.0
YBR095C	8	0	1.4883018481454848e-06	2.1952356831712444e-06	0.0
YBR096W	101	1	3.93808895721232e-75	6.7204598198599554e-74	0.002889699159417014
YBR097W	19	0	6.4800376751026386e-15	1.4620124232842398e-14	0.0
YBR098W	4	0	0.0019076445995617826	0.002399051846070372	0.0
YBR101C	28	2	1.4668379461751933e-19	4.1844171768122706e-19	0.020847115364365596
YBR102C	12	1	1.3533237718925132e-08	2.216737400214709e-08	0.02432163459175987
YBR103W	10	1	4.243290714843329e-07	6.464414543328208e-07	0.02918596151011184
YBR104W	20	0	1.1397266515439322e-15	2.657975658162674e-15	0.0
YBR105C	20	1	1.362314791927562e-14	3.0238025350734887e-14	0.01459298075505592
YBR106W	45	37	6.9138468645600754e-12	1.3289282526097926e-11	0.239973461305364
YBR107C	12	4	2.429249897902927e-06	3.5575798733994736e-06	0.09728653836703947
YBR108W	6	0	5.210626975084799e-05	7.097658866345969e-05	0.0
YBR109C	48	11844	0.0	0.0	72.01636002620097
YBR110W	11	0	7.527751432211518e-09	1.2443834000186387e-08	0.0
YBR111C	9	0	2.5421809722991697e-07	3.893497409239021e-07	0.0
YBR111W-A	219	8	3.0914687778811623e-155	2.7779745221241506e-153	0.010661538451182407
YBR112C	4	0	0.0019076445995617826	0.002399051846070372	0.0
YBR114W	4	0	0.0019076445995617826	0.002399051846070372	0.0
YBR115C	0	0	1.0	1.0
YBR117C	20	0	1.1397266515439322e-15	2.657975658162674e-15	0.0
YBR118W	4	0	0.0019076445995617826	0.002399051846070372	0.0
YBR119W	54	2	6.078240770300806e-39	3.7872115568797323e-38	0.010809615374115497
YBR120C	10	0	4.365143279091641e-08	6.948225573776924e-08	0.0
YBR121C	16	1	1.3600569241712212e-11	2.595979877500396e-11	0.018241225943819897
YBR122C	0	0	1.0	1.0
YBR123C	46	0	3.4238780958017993e-35	1.8368211687459094e-34	0.0
YBR125C	75	1	1.0012365536364926e-55	1.0155399329741567e-54	0.0038914615346815787
YBR126C	0	0	1.0	1.0
YBR127C	0	0	1.0	1.0
YBR128C	47	1	8.313448208810495e-35	4.418728340930605e-34	0.006209779044704647
YBR129C	22	2	4.228248135329524e-15	9.718886900991245e-15	0.026532692281919852
YBR130C	68	1	1.6893294386518656e-50	1.4923707529472932e-49	0.004292053163251742
YBR131W	23	0	6.241859075379331e-18	1.617707595426162e-17	0.0
YBR132C	17	2	2.1269427565631144e-11	4.0356475727464433e-11	0.03433642530601393
YBR133C	20	0	1.1397266515439322e-15	2.657975658162674e-15	0.0
YBR135W	49	2	3.260943594861828e-35	1.7625645313957116e-34	0.011912637351066057
YBR136W	3	0	0.011876952001407058	0.01431356893547611	0.0
YBR137W	116	5	6.976926297559248e-82	1.4433202567360876e-80	0.01258015582332407
YBR138C	42	8	1.706768252961341e-24	5.934476555490128e-24	0.05559230763830826
YBR139W	98	23	1.5538298961015523e-52	1.448310491487849e-51	0.06849766476862984
YBR140C	0	0	1.0	1.0
YBR141C	29	1	2.4521214920834085e-21	7.473317806556271e-21	0.010064124658659255
YBR142W	44	0	1.0769560697155571e-33	5.495629420527213e-33	0.0
YBR143C	4	0	0.0019076445995617826	0.002399051846070372	0.0
YBR145W	20	1	1.362314791927562e-14	3.0238025350734887e-14	0.01459298075505592
YBR146W	201	5	3.8134245201164626e-145	2.7760765082518705e-143	0.0072601894303760805
YBR147W	7	4	0.003795104465952986	0.004758152558032619	0.16677692291492477
YBR148W	1	1	0.9351032262229944	1.0	0.29185961510111835
YBR149W	26	0	3.4459223872862473e-20	9.918668493134738e-20	0.0
YBR150C	8	0	1.4883018481454848e-06	2.1952356831712444e-06	0.0
YBR151W	43	1	8.149539878054517e-32	3.857448875612471e-31	0.006787432909328334
YBR152W	159	5	7.072371341532593e-114	2.844280250710066e-112	0.009177975317645233
YBR153W	57	5	4.2084533643004554e-38	2.5211265935512415e-37	0.025601720622905125
YBR154C	38	0	3.3726783416181457e-29	1.4251486511863303e-28	0.0
YBR155W	77	1	3.2159204392852623e-57	3.320423419448751e-56	0.0037903846117028363
YBR156C	19	0	6.4800376751026386e-15	1.4620124232842398e-14	0.0
YBR157C	45	0	1.9200259246426662e-34	1.0038244629654522e-33	0.0
YBR158W	10	0	4.365143279091641e-08	6.948225573776924e-08	0.0
YBR159W	13	2	1.849785793867711e-08	3.01277771184741e-08	0.044901479246325905
YBR160W	15	2	6.324380637017246e-10	1.1129593954555136e-09	0.038914615346815784
YBR161W	47	2	1.011768847409675e-33	5.223233968988367e-33	0.012419558089409293
YBR162C	73	2	4.0844777659136676e-53	3.838207782968873e-52	0.007996153838386805
YBR162W-A	30	2	4.759200235198188e-21	1.43374335005892e-20	0.019457307673407892
YBR163W	28	0	1.0802434897135239e-21	3.3204063652284745e-21	0.0
YBR164C	8	1	1.3157272400572355e-05	1.8609806585266016e-05	0.036482451887639794
YBR165W	53	2	3.3861656876720276e-38	2.0348838944411527e-37	0.011013570381174278
YBR166C	4	2	0.03630422991077767	0.043433664700828455	0.14592980755055918
YBR167C	57	2	3.515279883965954e-41	2.3341653821747075e-40	0.01024068824916205
YBR168W	16	2	1.1617598215996233e-10	2.1223890514674186e-10	0.036482451887639794
YBR169C	36	2	1.6119087988845273e-25	5.919596106248349e-25	0.016214423061173242
YBR170C	24	11	2.925408791623017e-10	5.22160954705896e-10	0.13376899025467928
YBR171W	6	0	5.210626975084799e-05	7.097658866345969e-05	0.0
YBR172C	20	0	1.1397266515439322e-15	2.657975658162674e-15	0.0
YBR173C	42	5	4.672889698293394e-27	1.8331370160221902e-26	0.03474519227394267
YBR175W	1	2	1.0	1.0	0.5837192302022367
YBR176W	56	1	1.557173685790589e-41	1.0523273639226412e-40	0.005211778841091399
YBR177C	6	0	5.210626975084799e-05	7.097658866345969e-05	0.0
YBR179C	14	0	3.9372364946332435e-11	7.311284171984431e-11	0.0
YBR180W	10	0	4.365143279091641e-08	6.948225573776924e-08	0.0
YBR181C	9	1	2.3675742922707756e-06	3.4707926981517284e-06	0.032428846122346484
YBR182C	18	0	3.6890113466121014e-14	8.042268481564138e-14	0.0
YBR182C-A	0	0	1.0	1.0
YBR183W	28	19	3.89655141906821e-09	6.6181533405378845e-09	0.19804759596147317
YBR184W	8	1	1.3157272400572355e-05	1.8609806585266016e-05	0.036482451887639794
YBR185C	31	1	7.792446706590321e-23	2.5152955476739237e-22	0.009414826293584463
YBR186W	11	7	0.00028775616995442164	0.0003860241972026776	0.18572884597343897
YBR187W	312	240562	0.0	0.0	225.03311771780528
YBR188C	53	2	3.3861656876720276e-38	2.0348838944411527e-37	0.011013570381174278
YBR189W	89	2	4.762313014978605e-65	6.196394151389583e-64	0.006558643035980189
YBR191W	63	0	6.566285183719552e-48	5.371650937634586e-47	0.0
YBR192W	26	14	4.823824855176315e-10	8.546462335834561e-10	0.15715517736214069
YBR193C	12	0	1.3028734619915994e-09	2.2447049969783368e-09	0.0
YBR194W	20	0	1.1397266515439322e-15	2.657975658162674e-15	0.0
YBR195C	1	0	0.5122139594732265	0.5638863860893042	0.0
YBR196C	1	0	0.5122139594732265	0.5638863860893042	0.0
YBR196C-A	48	1	1.486229455621936e-35	8.210668202960379e-35	0.006080408647939967
YBR196C-B	1	0	0.5122139594732265	0.5638863860893042	0.0
YBR197C	38	0	3.3726783416181457e-29	1.4251486511863303e-28	0.0
YBR198C	14	1	4.294722196927406e-10	7.613732230126236e-10	0.020847115364365596
YBR199W	59	2	1.1325844128170017e-42	7.838138337076506e-42	0.009893546274614182
YBR200W	35	5	6.111355943709349e-22	1.9142923764854283e-21	0.0416942307287312
YBR200W-A	45	8	1.2086744767145588e-26	4.6248083270694794e-26	0.051886153795754376
YBR201W	36	4	1.4380172113770266e-23	4.7997893108701566e-23	0.032428846122346484
YBR201C-A	11	2	5.276695521564518e-07	7.977464759336893e-07	0.053065384563839704
YBR202W	11	0	7.527751432211518e-09	1.2443834000186387e-08	0.0
YBR203W	29	2	2.6427637820978764e-20	7.826227863462867e-20	0.02012824931731851
YBR204C	8	0	1.4883018481454848e-06	2.1952356831712444e-06	0.0
YBR205W	59	0	6.424958380941066e-45	4.792468955744757e-44	0.0
YBR207W	90	0	4.4532648904443464e-68	6.216195724501319e-67	0.0
YBR208C	0	0	1.0	1.0
YBR210W	0	0	1.0	1.0
YBR211C	4	1	0.011247288335305205	0.013922332160210986	0.07296490377527959
YBR212W	16	0	1.2008712090470373e-12	2.404669332600805e-12	0.0
YBR213W	1	0	0.5122139594732265	0.5638863860893042	0.0
YBR214W	12	1	1.3533237718925132e-08	2.216737400214709e-08	0.02432163459175987
YBR215W	18	2	3.883125917935849e-12	7.632213654835635e-12	0.032428846122346484
YBR216C	46	5	5.4017295037602196e-30	2.4126757384675672e-29	0.03172387120664331
YBR217W	31	5	4.906373831728024e-19	1.37173339359591e-18	0.04707413146792232
YBR218C	6	2	0.0017968185661210727	0.0023733356852922117	0.09728653836703947
YBR221C	6	0	5.210626975084799e-05	7.097658866345969e-05	0.0
YBR221W-A	30	2	4.759200235198188e-21	1.43374335005892e-20	0.019457307673407892
YBR222C	23	1	7.678576000950773e-17	1.9141521708481968e-16	0.01268954848265732
YBR223C	17	0	2.1030959845925924e-13	4.3616678713999277e-13	0.0
YBR225W	15	1	7.643831975059545e-11	1.4044625459606212e-10	0.019457307673407892
YBR227C	60	0	1.148547188808409e-45	8.737162543435398e-45	0.0
YBR228W	70	0	3.8529329257455883e-53	3.638459319534135e-52	0.0
YBR229C	6	4	0.014260071899514224	0.017160425506195086	0.19457307673407895
YBR230C	0	0	1.0	1.0
YBR230W-A	41	4	2.9793015738479848e-27	1.1743634922001206e-26	0.028474108790353014
YBR231C	33	2	2.773227874821394e-23	9.176544020769756e-23	0.017688461521279904
YBR233W	22	0	3.5376214092596515e-17	8.899764096523296e-17	0.0
YBR233W-A	84	0	1.3443756655702304e-63	1.6345675375675252e-62	0.0
YBR234C	120	2	3.649026075046656e-88	8.530710958371268e-87	0.004864326918351973
YBR235W	16	0	1.2008712090470373e-12	2.404669332600805e-12	0.0
YBR236C	37	1	2.512288733122449e-27	9.936844913471255e-27	0.007888097705435632
YBR237W	81	1	3.3200224321603374e-60	3.707465826670699e-59	0.0036032051247051654
YBR238C	7	1	7.267469348019738e-05	9.829542855235539e-05	0.04169423072873119
YBR239C	9	0	2.5421809722991697e-07	3.893497409239021e-07	0.0
YBR240C	0	0	1.0	1.0
YBR241C	1	0	0.5122139594732265	0.5638863860893042	0.0
YBR242W	13	0	2.261899178973157e-10	4.039808129898952e-10	0.0
YBR243C	11	1	7.58475899435906e-08	1.1976921739856935e-07	0.026532692281919852
YBR244W	199	5	1.1762786327191863e-143	8.053307639009573e-142	0.0073331561583195575
YBR245C	20	0	1.1397266515439322e-15	2.657975658162674e-15	0.0
YBR246W	76	0	1.2684471132777893e-57	1.3301424288715302e-56	0.0
YBR247C	115	1	1.415802142423895e-85	3.143736726285645e-84	0.002537909696531464
YBR248C	35	0	5.9938884404032705e-27	2.3011249947102272e-26	0.0
YBR249C	26	0	3.4459223872862473e-20	9.918668493134738e-20	0.0
YBR250W	32	1	1.389534503001002e-23	4.654171768642261e-23	0.009120612971909949
YBR251W	313	7	2.664274260027846e-226	4.0321687551105635e-224	0.006527211839322137
YBR252W	26	1	4.3352136830888374e-19	1.2150006769709505e-18	0.011225369811581476
YBR253W	26	2	4.511393334937276e-18	1.1923264278136155e-17	0.022450739623162953
YBR254C	20	0	1.1397266515439322e-15	2.657975658162674e-15	0.0
YBR255W	20	2	1.2857000809637692e-13	2.724414578342902e-13	0.02918596151011184
YBR255C-A	7	1	7.267469348019738e-05	9.829542855235539e-05	0.04169423072873119
YBR256C	28	0	1.0802434897135239e-21	3.3204063652284745e-21	0.0
YBR257W	399	5	1.2570511235105215e-292	2.8917204045236034e-290	0.0036573886604150175
YBR258C	0	0	1.0	1.0
YBR259W	19	0	6.4800376751026386e-15	1.4620124232842398e-14	0.0
YBR260C	15	0	6.86920970416956e-12	1.3207898698990016e-11	0.0
YBR261C	43	15	2.693810260112021e-20	7.973290172879173e-20	0.10181149363992503
YBR262C	176	4	1.2085564258879842e-127	6.318552732074361e-126	0.006633173070479963
YBR263W	22	2	4.228248135329524e-15	9.718886900991245e-15	0.026532692281919852
YBR264C	9	0	2.5421809722991697e-07	3.893497409239021e-07	0.0
YBR265W	43	9	2.0244530706960243e-24	7.034821516358208e-24	0.06108689618395502
YBR267W	13	0	2.261899178973157e-10	4.039808129898952e-10	0.0
YBR268W	65	0	2.1006898738860102e-49	1.792443244023508e-48	0.0
YBR269C	37	5	2.1279822682367963e-23	7.078094866761026e-23	0.039440488527178165
YBR270C	42	0	3.3908234149780097e-32	1.6236990390956316e-31	0.0
YBR271W	7	1	7.267469348019738e-05	9.829542855235539e-05	0.04169423072873119
YBR272C	44	4	1.8157091542726778e-29	7.940793419180357e-29	0.026532692281919852
YBR273C	8	2	7.400624879000007e-05	9.969780669742104e-05	0.07296490377527959
YBR274W	24	5	5.2334844881816773e-14	1.1361936312394423e-13	0.06080408647939967
YBR275C	0	0	1.0	1.0
YBR276C	11	0	7.527751432211518e-09	1.2443834000186387e-08	0.0
YBR278W	33	0	1.8982741232098544e-25	6.883338261399667e-25	0.0
YBR279W	24	23	7.01350936959573e-06	1.0211314527732924e-05	0.27969879780523854
YBR280C	24	2	1.3836752538282174e-16	3.400648027677811e-16	0.02432163459175987
YBR281C	20	0	1.1397266515439322e-15	2.657975658162674e-15	0.0
YBR282W	70	5	1.0118767104325932e-47	8.207761582084405e-47	0.0208471153643656
YBR283C	113	0	3.042678947412271e-85	6.678796422354187e-84	0.0
YBR284W	10	4	5.121194445184615e-05	7.097658866345969e-05	0.11674384604044737
YBR285W	0	0	1.0	1.0
YBR286W	24	0	1.1023012087523488e-18	2.9678531140144e-18	0.0
YBR287W	42	2	5.420234835854802e-30	2.4126757384675672e-29	0.013898076909577065
YBR288C	46	2	5.6353626485185874e-33	2.8108387330121766e-32	0.01268954848265732
YBR289W	30	0	3.3945709993894353e-23	1.1092146487209455e-22	0.0
YBR290W	77	5	6.5445611970374295e-53	6.119962836449148e-52	0.018951923058514182
YBR291C	12	0	1.3028734619915994e-09	2.2447049969783368e-09	0.0
YBR293W	3	0	0.011876952001407058	0.01431356893547611	0.0
YBR294W	4	0	0.0019076445995617826	0.002399051846070372	0.0
YBR295W	7	0	8.769954416264437e-06	1.2505828873775546e-05	0.0
YBR296C	49	0	1.94411456552349e-37	1.1293538248813728e-36	0.0
YBR296C-A	24	2	1.3836752538282174e-16	3.400648027677811e-16	0.02432163459175987
YBR297W	17	5	4.148607624118844e-09	7.03794762427949e-09	0.08584106326503484
YBR298C	13	0	2.261899178973157e-10	4.039808129898952e-10	0.0
YBR298C-A	17	2	2.1269427565631144e-11	4.0356475727464433e-11	0.03433642530601393
YBR299W	10	0	4.365143279091641e-08	6.948225573776924e-08	0.0
YBR301W	16	2	1.1617598215996233e-10	2.1223890514674186e-10	0.036482451887639794
YBR302C	0	0	1.0	1.0
YCL073C	1	0	0.5122139594732265	0.5638863860893042	0.0
YCL069W	1	0	0.5122139594732265	0.5638863860893042	0.0
YCL068C	325	7	3.0916981697637952e-235	5.926785391437195e-233	0.006286207094485627
YCL067C	101	11	9.397634824175006e-65	1.2090782522109722e-63	0.03178669075358715
YCL066W	24	2	1.3836752538282174e-16	3.400648027677811e-16	0.02432163459175987
YCL064C	1	0	0.5122139594732265	0.5638863860893042	0.0
YCL063W	14	2	3.42887317097405e-09	5.825539026963592e-09	0.04169423072873119
YCL061C	18	0	3.6890113466121014e-14	8.042268481564138e-14	0.0
YCL059C	270	40	1.1231701190014657e-161	1.0948053143012591e-159	0.04323846149646199
YCL058W-A	17	14	4.5300427778901044e-05	6.36663636745992e-05	0.24035497714209753
YCL057C-A	115	13	3.8215494412317437e-73	6.173519897899932e-72	0.03299282605490904
YCL057W	23	1	7.678576000950773e-17	1.9141521708481968e-16	0.01268954848265732
YCL056C	4	1	0.011247288335305205	0.013922332160210986	0.07296490377527959
YCL055W	15	1	7.643831975059545e-11	1.4044625459606212e-10	0.019457307673407892
YCL054W	15	0	6.86920970416956e-12	1.3207898698990016e-11	0.0
YCL052C	69	7	5.020471506116102e-45	3.7692861137955223e-44	0.029608946459533752
YCL051W	36	0	1.06571482017522e-27	4.2444085393543564e-27	0.0
YCL050C	62	0	3.6717694296783845e-47	2.9287581123551166e-46	0.0
YCL049C	13	1	2.411793940607575e-09	4.12681551693965e-09	0.022450739623162953
YCL048W-A	26	2	4.511393334937276e-18	1.1923264278136155e-17	0.022450739623162953
YCL048W	1	0	0.5122139594732265	0.5638863860893042	0.0
YCL047C	77	0	2.2715107041045665e-58	2.4281520556329668e-57	0.0
YCL045C	32	4	1.2437216488072412e-20	3.7311649464217237e-20	0.036482451887639794
YCL044C	11	0	7.527751432211518e-09	1.2443834000186387e-08	0.0
YCL043C	0	0	1.0	1.0
YCL039W	16	0	1.2008712090470373e-12	2.404669332600805e-12	0.0
YCL038C	30	0	3.3945709993894353e-23	1.1092146487209455e-22	0.0
YCL037C	8	0	1.4883018481454848e-06	2.1952356831712444e-06	0.0
YCL036W	22	2	4.228248135329524e-15	9.718886900991245e-15	0.026532692281919852
YCL035C	17	0	2.1030959845925924e-13	4.3616678713999277e-13	0.0
YCL034W	6	1	0.0003976286199960087	0.0005289757560946208	0.04864326918351974
YCL033C	1	0	0.5122139594732265	0.5638863860893042	0.0
YCL032W	6	0	5.210626975084799e-05	7.097658866345969e-05	0.0
YCL031C	16	2	1.1617598215996233e-10	2.1223890514674186e-10	0.036482451887639794
YCL030C	40	2	1.6801493138676679e-28	6.9866512682957045e-28	0.01459298075505592
YCL029C	1	0	0.5122139594732265	0.5638863860893042	0.0
YCL028W	10	0	4.365143279091641e-08	6.948225573776924e-08	0.0
YCL027W	26	2	4.511393334937276e-18	1.1923264278136155e-17	0.022450739623162953
YCL026C-B	48	2	1.8164391426266063e-34	9.557494518980433e-34	0.012160817295879934
YCL026C-A	0	0	1.0	1.0
YCL025C	9	0	2.5421809722991697e-07	3.893497409239021e-07	0.0
YCL024W	0	0	1.0	1.0
YCL021W-A	0	0	1.0	1.0
YCL018W	4	1	0.011247288335305205	0.013922332160210986	0.07296490377527959
YCL017C	0	0	1.0	1.0
YCL016C	60	5	2.55297605664248e-40	1.638634520284699e-39	0.02432163459175987
YCL014W	0	0	1.0	1.0
YCL012C	0	0	1.0	1.0
YCL011C	4	1	0.011247288335305205	0.013922332160210986	0.07296490377527959
YCL010C	46	15	2.68825636289823e-22	8.513305254971213e-22	0.09517161361992992
YCL009C	51	0	6.19385425616039e-39	3.81788379712523e-38	0.0
YCL008C	38	0	3.3726783416181457e-29	1.4251486511863303e-28	0.0
YCL005W-A	154	0	7.986148137770365e-116	3.4020991066901754e-114	0.0
YCL005W	56	2	1.958404833157531e-40	1.2689316948481465e-39	0.010423557682182798
YCL004W	189	2	1.3445354625423552e-139	8.887843040323086e-138	0.0030884615354615703
YCL002C	29	0	1.914394011726142e-22	6.06928333045041e-22	0.0
YCL001W	19	0	6.4800376751026386e-15	1.4620124232842398e-14	0.0
YCL001W-A	9	1	2.3675742922707756e-06	3.4707926981517284e-06	0.032428846122346484
YCL001W-B	4	0	0.0019076445995617826	0.002399051846070372	0.0
YCR002C	4	0	0.0019076445995617826	0.002399051846070372	0.0
YCR003W	10	2	2.7800777032088474e-06	4.054838161591195e-06	0.05837192302022368
YCR004C	20	9	8.938135267309335e-09	1.4749846749582778e-08	0.1313368267955033
YCR005C	1	0	0.5122139594732265	0.5638863860893042	0.0
YCR007C	1	1	0.9351032262229944	1.0	0.29185961510111835
YCR008W	4	260	4.784349201144785e-16	1.1619422405314046e-15	18.970874981572695
YCR009C	64	2	2.1103904546291923e-46	1.6557783771585926e-45	0.009120612971909949
YCR010C	71	9	1.228406066419749e-44	9.04553557999997e-44	0.036996289238169944
YCR011C	15	1	7.643831975059545e-11	1.4044625459606212e-10	0.019457307673407892
YCR012W	20	0	1.1397266515439322e-15	2.657975658162674e-15	0.0
YCR014C	93	21	1.572214540735254e-50	1.3996603442366016e-49	0.06590378405509126
YCR015C	29	2	2.6427637820978764e-20	7.826227863462867e-20	0.02012824931731851
YCR016W	3	0	0.011876952001407058	0.01431356893547611	0.0
YCR017C	9	4	0.0002246763359625032	0.0003016138207563856	0.12971538448938594
YCR018C	0	0	1.0	1.0
YCR019W	0	0	1.0	1.0
YCR020C	53	1	2.718855631561955e-39	1.712611033637766e-38	0.005506785190587139
YCR020C-A	13	2	1.849785793867711e-08	3.01277771184741e-08	0.044901479246325905
YCR020W-B	9	0	2.5421809722991697e-07	3.893497409239021e-07	0.0
YCR021C	32	0	1.0689621133282294e-24	3.723562152483736e-24	0.0
YCR023C	13	0	2.261899178973157e-10	4.039808129898952e-10	0.0
YCR024C	1	0	0.5122139594732265	0.5638863860893042	0.0
YCR024C-B	84	0	1.3443756655702304e-63	1.6345675375675252e-62	0.0
YCR024C-A	17	9	6.25010507556057e-07	9.43916866847396e-07	0.1545139138770627
YCR026C	1	1	0.9351032262229944	1.0	0.29185961510111835
YCR027C	0	0	1.0	1.0
YCR028C	0	0	1.0	1.0
YCR028C-A	78	10	7.65137101560682e-49	6.471034516287474e-48	0.037417899371938255
YCR030C	43	2	9.73400652206721e-31	4.457027986338258e-30	0.013574865818656669
YCR031C	49	4	3.641410476117138e-33	1.8289739430698395e-32	0.023825274702132113
YCR032W	0	0	1.0	1.0
YCR033W	16	0	1.2008712090470373e-12	2.404669332600805e-12	0.0
YCR034W	9	0	2.5421809722991697e-07	3.893497409239021e-07	0.0
YCR035C	16	0	1.2008712090470373e-12	2.404669332600805e-12	0.0
YCR036W	60	1	1.5978411921698802e-44	1.1720898847154314e-43	0.004864326918351973
YCR037C	8	0	1.4883018481454848e-06	2.1952356831712444e-06	0.0
YCR040W	0	0	1.0	1.0
YCR042C	1	0	0.5122139594732265	0.5638863860893042	0.0
YCR043C	14	2	3.42887317097405e-09	5.825539026963592e-09	0.04169423072873119
YCR044C	7	0	8.769954416264437e-06	1.2505828873775546e-05	0.0
YCR045C	98	2	9.250164802467277e-72	1.4036331867807205e-70	0.005956318675533028
YCR046C	0	0	1.0	1.0
YCR047C	24	0	1.1023012087523488e-18	2.9678531140144e-18	0.0
YCR048W	0	0	1.0	1.0
YCR050C	0	0	1.0	1.0
YCR051W	0	0	1.0	1.0
YCR052W	6	0	5.210626975084799e-05	7.097658866345969e-05	0.0
YCR053W	101	0	2.7406878132479504e-76	4.805395004264927e-75	0.0
YCR054C	90	15	3.4768986676733247e-53	3.321535587672639e-52	0.04864326918351974
YCR057C	9	0	2.5421809722991697e-07	3.893497409239021e-07	0.0
YCR059C	7	0	8.769954416264437e-06	1.2505828873775546e-05	0.0
YCR060W	7	1	7.267469348019738e-05	9.829542855235539e-05	0.04169423072873119
YCR061W	8	0	1.4883018481454848e-06	2.1952356831712444e-06	0.0
YCR063W	52	1	1.5199432322104643e-38	9.289259860193815e-38	0.005612684905790738
YCR065W	72	4	3.140866349824862e-50	2.753524752719936e-49	0.016214423061173242
YCR066W	9	2	1.4463309330486959e-05	2.0376896609414626e-05	0.06485769224469297
YCR067C	6	0	5.210626975084799e-05	7.097658866345969e-05	0.0
YCR068W	13	0	2.261899178973157e-10	4.039808129898952e-10	0.0
YCR069W	20	0	1.1397266515439322e-15	2.657975658162674e-15	0.0
YCR071C	30	0	3.3945709993894353e-23	1.1092146487209455e-22	0.0
YCR072C	26	0	3.4459223872862473e-20	9.918668493134738e-20	0.0
YCR073C	38	0	3.3726783416181457e-29	1.4251486511863303e-28	0.0
YCR073W-A	6	0	5.210626975084799e-05	7.097658866345969e-05	0.0
YCR075C	23	0	6.241859075379331e-18	1.617707595426162e-17	0.0
YCR075W-A	42	17	1.782231883521642e-18	4.7940203751791214e-18	0.11813365373140507
YCR076C	199	4	8.926006745242294e-145	6.416683098986053e-143	0.005866524926655646
YCR077C	48	10	3.423552088745636e-27	1.3485512371490516e-26	0.06080408647939967
YCR079W	14	2	3.42887317097405e-09	5.825539026963592e-09	0.04169423072873119
YCR081W	11	8	0.0006606037634234903	0.0008773977467548482	0.21226153825535882
YCR082W	0	0	1.0	1.0
YCR083W	13	0	2.261899178973157e-10	4.039808129898952e-10	0.0
YCR084C	0	0	1.0	1.0
YCR086W	6	0	5.210626975084799e-05	7.097658866345969e-05	0.0
YCR087C-A	24	1	1.3670059133759963e-17	3.492645270936244e-17	0.012160817295879934
YCR088W	1	0	0.5122139594732265	0.5638863860893042	0.0
YCR089W	1	0	0.5122139594732265	0.5638863860893042	0.0
YCR090C	36	5	1.141509208028497e-22	3.6654491654784396e-22	0.04053605765293311
YCR091W	8	0	1.4883018481454848e-06	2.1952356831712444e-06	0.0
YCR092C	10	2	2.7800777032088474e-06	4.054838161591195e-06	0.05837192302022368
YCR093W	3	0	0.011876952001407058	0.01431356893547611	0.0
YCR094W	134	5	2.84652885790338e-95	7.758477470048501e-94	0.01089028414556412
YCR095C	53	1	2.718855631561955e-39	1.712611033637766e-38	0.005506785190587139
YCR095W-A	6	0	5.210626975084799e-05	7.097658866345969e-05	0.0
YCR096C	7	0	8.769954416264437e-06	1.2505828873775546e-05	0.0
YCR097W	16	1	1.3600569241712212e-11	2.595979877500396e-11	0.018241225943819897
YCR098C	0	0	1.0	1.0
YCR101C	11	0	7.527751432211518e-09	1.2443834000186387e-08	0.0
YCR102C	17	1	2.419561332383737e-12	4.796586426245733e-12	0.017168212653006967
YCR104W	79	1	1.0331774237807093e-58	1.112697259206528e-57	0.0036944255076090935
YCR105W	19	0	6.4800376751026386e-15	1.4620124232842398e-14	0.0
YCR106W	24	0	1.1023012087523488e-18	2.9678531140144e-18	0.0
YCR107W	19	2	7.072773979424652e-13	1.4444432938803683e-12	0.030722064747486146
YCR108C	4	0	0.0019076445995617826	0.002399051846070372	0.0
YDL248W	1	0	0.5122139594732265	0.5638863860893042	0.0
YDL247W	3	0	0.011876952001407058	0.01431356893547611	0.0
YDL246C	20	2	1.2857000809637692e-13	2.724414578342902e-13	0.02918596151011184
YDL245C	10	0	4.365143279091641e-08	6.948225573776924e-08	0.0
YDL244W	13	0	2.261899178973157e-10	4.039808129898952e-10	0.0
YDL243C	0	0	1.0	1.0
YDL241W	0	0	1.0	1.0
YDL240W	0	0	1.0	1.0
YDL239C	58	7	5.95481031641769e-37	3.445283111641663e-36	0.035224436305307395
YDL238C	164	2	5.780038546321793e-121	2.680725941927148e-119	0.0035592635987941267
YDL237W	26	1	4.3352136830888374e-19	1.2150006769709505e-18	0.011225369811581476
YDL236W	13	2	1.849785793867711e-08	3.01277771184741e-08	0.044901479246325905
YDL235C	8	0	1.4883018481454848e-06	2.1952356831712444e-06	0.0
YDL234C	1	0	0.5122139594732265	0.5638863860893042	0.0
YDL233W	81	47	1.1127340201088972e-27	4.4286043942188705e-27	0.1693506408611428
YDL232W	18	0	3.6890113466121014e-14	8.042268481564138e-14	0.0
YDL231C	9	2	1.4463309330486959e-05	2.0376896609414626e-05	0.06485769224469297
YDL230W	41	1	2.5537343703729675e-30	1.1518844207070538e-29	0.007118527197588253
YDL229W	0	0	1.0	1.0
YDL227C	15	1	7.643831975059545e-11	1.4044625459606212e-10	0.019457307673407892
YDL226C	13	0	2.261899178973157e-10	4.039808129898952e-10	0.0
YDL225W	4	0	0.0019076445995617826	0.002399051846070372	0.0
YDL224C	11	0	7.527751432211518e-09	1.2443834000186387e-08	0.0
YDL223C	1	0	0.5122139594732265	0.5638863860893042	0.0
YDL222C	10	0	4.365143279091641e-08	6.948225573776924e-08	0.0
YDL220C	1	1	0.9351032262229944	1.0	0.29185961510111835
YDL219W	16	0	1.2008712090470373e-12	2.404669332600805e-12	0.0
YDL218W	82	1	5.951945195239791e-61	6.724879531989006e-60	0.0035592635987941267
YDL217C	9	0	2.5421809722991697e-07	3.893497409239021e-07	0.0
YDL216C	0	0	1.0	1.0
YDL215C	10	0	4.365143279091641e-08	6.948225573776924e-08	0.0
YDL214C	38	0	3.3726783416181457e-29	1.4251486511863303e-28	0.0
YDL213C	1	0	0.5122139594732265	0.5638863860893042	0.0
YDL212W	74	4	1.0250679669448839e-51	9.402178433652357e-51	0.015776195410871264
YDL211C	0	0	1.0	1.0
YDL210W	1	0	0.5122139594732265	0.5638863860893042	0.0
YDL209C	86	0	4.3165139600361986e-65	5.654731613705735e-64	0.0
YDL208W	19	2	7.072773979424652e-13	1.4444432938803683e-12	0.030722064747486146
YDL207W	20	0	1.1397266515439322e-15	2.657975658162674e-15	0.0
YDL206W	49	18	1.897888515515925e-22	6.057023780650436e-22	0.10721373615959452
YDL205C	9	0	2.5421809722991697e-07	3.893497409239021e-07	0.0
YDL204W	64	15	1.120964726611091e-34	5.952602163195184e-34	0.06840459728932463
YDL203C	347	405	1.4683988029496818e-53	1.4121674775524448e-52	0.3406430666165791
YDL202W	88	1	1.977986094982765e-65	2.6331939889458055e-64	0.0033165865352399815
YDL201W	26	2	4.511393334937276e-18	1.1923264278136155e-17	0.022450739623162953
YDL200C	37	2	2.8969713228705846e-26	1.0867894375622135e-25	0.015776195410871264
YDL199C	241	30	1.512381177630698e-149	1.191466322267691e-147	0.03633107241922636
YDL198C	30	0	3.3945709993894353e-23	1.1092146487209455e-22	0.0
YDL197C	24	0	1.1023012087523488e-18	2.9678531140144e-18	0.0
YDL195W	1	0	0.5122139594732265	0.5638863860893042	0.0
YDL194W	1	0	0.5122139594732265	0.5638863860893042	0.0
YDL193W	6	0	5.210626975084799e-05	7.097658866345969e-05	0.0
YDL192W	0	0	1.0	1.0
YDL191W	16	0	1.2008712090470373e-12	2.404669332600805e-12	0.0
YDL190C	18	0	3.6890113466121014e-14	8.042268481564138e-14	0.0
YDL189W	12	1	1.3533237718925132e-08	2.216737400214709e-08	0.02432163459175987
YDL188C	12	0	1.3028734619915994e-09	2.2447049969783368e-09	0.0
YDL186W	38	2	5.205644160553415e-27	2.0228148356312626e-26	0.015361032373743073
YDL185W	15	1	7.643831975059545e-11	1.4044625459606212e-10	0.019457307673407892
YDL184C	9	0	2.5421809722991697e-07	3.893497409239021e-07	0.0
YDL183C	26	1	4.3352136830888374e-19	1.2150006769709505e-18	0.011225369811581476
YDL182W	1	0	0.5122139594732265	0.5638863860893042	0.0
YDL181W	34	0	3.372443260941493e-26	1.253711777225244e-25	0.0
YDL180W	40	2	1.6801493138676679e-28	6.9866512682957045e-28	0.01459298075505592
YDL179W	101	1	3.93808895721232e-75	6.7204598198599554e-74	0.002889699159417014
YDL178W	6	1	0.0003976286199960087	0.0005289757560946208	0.04864326918351974
YDL177C	11	0	7.527751432211518e-09	1.2443834000186387e-08	0.0
YDL176W	20	1	1.362314791927562e-14	3.0238025350734887e-14	0.01459298075505592
YDL175C	72	1	1.7401384039377372e-53	1.6679226601743212e-52	0.0040536057652933105
YDL174C	24	2	1.3836752538282174e-16	3.400648027677811e-16	0.02432163459175987
YDL173W	18	0	3.6890113466121014e-14	8.042268481564138e-14	0.0
YDL171C	0	0	1.0	1.0
YDL170W	17	0	2.1030959845925924e-13	4.3616678713999277e-13	0.0
YDL169C	107	1	1.3147454587358585e-79	2.554426058510109e-78	0.00272765995421606
YDL168W	4	0	0.0019076445995617826	0.002399051846070372	0.0
YDL167C	72	4	3.140866349824862e-50	2.753524752719936e-49	0.016214423061173242
YDL166C	57	5	4.2084533643004554e-38	2.5211265935512415e-37	0.025601720622905125
YDL165W	14	5	4.3897323169097283e-07	6.676897792792343e-07	0.10423557682182799
YDL164C	3	0	0.011876952001407058	0.01431356893547611	0.0
YDL161W	36	0	1.06571482017522e-27	4.2444085393543564e-27	0.0
YDL160C-A	22	2	4.228248135329524e-15	9.718886900991245e-15	0.026532692281919852
YDL160C	0	0	1.0	1.0
YDL159W-A	7	0	8.769954416264437e-06	1.2505828873775546e-05	0.0
YDL159W	26	11	1.5991279902303685e-11	3.05128900856498e-11	0.12347906792739624
YDL157C	138	7	4.17535289124886e-96	1.1600219554382702e-94	0.014804473229766876
YDL156W	13	2	1.849785793867711e-08	3.01277771184741e-08	0.044901479246325905
YDL155W	80	2	2.4551759352125713e-58	2.6196135071256953e-57	0.00729649037752796
YDL154W	197	0	6.972139511765111e-148	5.275891359494889e-146	0.0
YDL153C	31	2	8.567091512939186e-22	2.668978509800285e-21	0.018829652587168927
YDL150W	92	2	2.7575886437695585e-67	3.7759267357901736e-66	0.00634477424132866
YDL149W	9	0	2.5421809722991697e-07	3.893497409239021e-07	0.0
YDL148C	70	2	7.060410882738873e-51	6.32467647766842e-50	0.00833884614574624
YDL147W	114	5	2.142499798392839e-80	4.263500463860629e-79	0.012800860311452562
YDL146W	66	4	8.999803885844729e-46	6.994307046958518e-45	0.017688461521279904
YDL145C	14	0	3.9372364946332435e-11	7.311284171984431e-11	0.0
YDL144C	14	0	3.9372364946332435e-11	7.311284171984431e-11	0.0
YDL143W	1	0	0.5122139594732265	0.5638863860893042	0.0
YDL142C	52	17	4.7234394568175325e-25	1.7009705896153807e-24	0.09541564339844255
YDL141W	1	0	0.5122139594732265	0.5638863860893042	0.0
YDL140C	1	0	0.5122139594732265	0.5638863860893042	0.0
YDL139C	471	0	0.0	0.0	0.0
YDL138W	1	0	0.5122139594732265	0.5638863860893042	0.0
YDL137W	3	0	0.011876952001407058	0.01431356893547611	0.0
YDL136W	86	0	4.3165139600361986e-65	5.654731613705735e-64	0.0
YDL135C	33	1	2.4782718264154875e-24	8.575536265773447e-24	0.008844230760639952
YDL134C	7	0	8.769954416264437e-06	1.2505828873775546e-05	0.0
YDL133C-A	45	2	3.1386252683241105e-32	1.5258016836967e-31	0.012971538448938594
YDL133W	37	0	1.8955383141835339e-28	7.775492756682956e-28	0.0
YDL132W	0	0	1.0	1.0
YDL131W	1	0	0.5122139594732265	0.5638863860893042	0.0
YDL130W-A	38	0	3.3726783416181457e-29	1.4251486511863303e-28	0.0
YDL130W	59	4	1.4130132027930046e-40	9.319081340897442e-40	0.019787092549228363
YDL129W	30	2	4.759200235198188e-21	1.43374335005892e-20	0.019457307673407892
YDL128W	20	5	3.476188375852377e-11	6.567529352669848e-11	0.0729649037752796
YDL127W	26	0	3.4459223872862473e-20	9.918668493134738e-20	0.0
YDL126C	37	2	2.8969713228705846e-26	1.0867894375622135e-25	0.015776195410871264
YDL125C	30	0	3.3945709993894353e-23	1.1092146487209455e-22	0.0
YDL124W	63	4	1.5194337447253889e-43	1.0963944122855347e-42	0.018530769212769423
YDL123W	33	2	2.773227874821394e-23	9.176544020769756e-23	0.017688461521279904
YDL122W	7	0	8.769954416264437e-06	1.2505828873775546e-05	0.0
YDL121C	99	154	5.095158170419567e-10	9.024408573477959e-10	0.4540038457128509
YDL120W	4	1	0.011247288335305205	0.013922332160210986	0.07296490377527959
YDL119C	150	5	3.5328934314837843e-107	1.238882324662393e-105	0.009728653836703946
YDL118W	150	5	3.5328934314837843e-107	1.238882324662393e-105	0.009728653836703946
YDL117W	4	0	0.0019076445995617826	0.002399051846070372	0.0
YDL116W	32	0	1.0689621133282294e-24	3.723562152483736e-24	0.0
YDL115C	33	0	1.8982741232098544e-25	6.883338261399667e-25	0.0
YDL114W	13	0	2.261899178973157e-10	4.039808129898952e-10	0.0
YDL113C	33	74	0.05423655438778422	0.06480665370541182	0.6544730762873564
YDL112W	4	1	0.011247288335305205	0.013922332160210986	0.07296490377527959
YDL111C	47	0	6.106989797049667e-36	3.3966439383783983e-35	0.0
YDL110C	1	0	0.5122139594732265	0.5638863860893042	0.0
YDL109C	40	2	1.6801493138676679e-28	6.9866512682957045e-28	0.01459298075505592
YDL108W	71	4	1.738198486727458e-49	1.4897733974917453e-48	0.01644279521696442
YDL107W	23	2	7.652914614176834e-16	1.8476873193170014e-15	0.02537909696531464
YDL106C	75	334	0.045608420853835666	0.05455366645807174	1.2997481525836472
YDL105W	19	0	6.4800376751026386e-15	1.4620124232842398e-14	0.0
YDL104C	6	4	0.014260071899514224	0.017160425506195086	0.19457307673407895
YDL103C	244	2	1.3795960882010402e-180	1.6529285631758713e-178	0.0023922919270583476
YDL102W	18	2	3.883125917935849e-12	7.632213654835635e-12	0.032428846122346484
YDL101C	15	14	0.0004164021588458894	0.0005536945238202798	0.2724023074277105
YDL100C	15	0	6.86920970416956e-12	1.3207898698990016e-11	0.0
YDL099W	95	1	1.1810772457121504e-70	1.7642533091144354e-69	0.0030722064747486146
YDL098C	17	0	2.1030959845925924e-13	4.3616678713999277e-13	0.0
YDL097C	160	2	5.539150647730481e-118	2.431729417946412e-116	0.00364824518876398
YDL095W	36	1	1.407580103923003e-26	5.336185351128009e-26	0.008107211530586621
YDL093W	6	0	5.210626975084799e-05	7.097658866345969e-05	0.0
YDL092W	138	1	9.938644960557663e-103	3.1753970648981735e-101	0.0021149247471095537
YDL091C	37	0	1.8955383141835339e-28	7.775492756682956e-28	0.0
YDL090C	17	2	2.1269427565631144e-11	4.0356475727464433e-11	0.03433642530601393
YDL089W	20	2	1.2857000809637692e-13	2.724414578342902e-13	0.02918596151011184
YDL088C	11	1	7.58475899435906e-08	1.1976921739856935e-07	0.026532692281919852
YDL087C	36	1	1.407580103923003e-26	5.336185351128009e-26	0.008107211530586621
YDL086W	1	1	0.9351032262229944	1.0	0.29185961510111835
YDL085C-A	11	1	7.58475899435906e-08	1.1976921739856935e-07	0.026532692281919852
YDL085W	24	0	1.1023012087523488e-18	2.9678531140144e-18	0.0
YDL084W	203	2	4.949593305452151e-150	3.953487652729906e-148	0.0028754641881883584
YDL083C	13	1	2.411793940607575e-09	4.12681551693965e-09	0.022450739623162953
YDL082W	89	1	3.5472284731119284e-66	4.777543547743957e-65	0.0032793215179900944
YDL081C	57	2	3.515279883965954e-41	2.3341653821747075e-40	0.01024068824916205
YDL080C	8	0	1.4883018481454848e-06	2.1952356831712444e-06	0.0
YDL079C	13	0	2.261899178973157e-10	4.039808129898952e-10	0.0
YDL078C	29	0	1.914394011726142e-22	6.06928333045041e-22	0.0
YDL077C	4	0	0.0019076445995617826	0.002399051846070372	0.0
YDL076C	9	2	1.4463309330486959e-05	2.0376896609414626e-05	0.06485769224469297
YDL075W	1	0	0.5122139594732265	0.5638863860893042	0.0
YDL074C	4	0	0.0019076445995617826	0.002399051846070372	0.0
YDL073W	1	0	0.5122139594732265	0.5638863860893042	0.0
YDL072C	1	0	0.5122139594732265	0.5638863860893042	0.0
YDL070W	20	0	1.1397266515439322e-15	2.657975658162674e-15	0.0
YDL069C	114	5	2.142499798392839e-80	4.263500463860629e-79	0.012800860311452562
YDL067C	51	120	0.02998148816260531	0.036041709536610185	0.6867285061202787
YDL066W	33	1	2.4782718264154875e-24	8.575536265773447e-24	0.008844230760639952
YDL065C	24	1	1.3670059133759963e-17	3.492645270936244e-17	0.012160817295879934
YDL064W	130	2	1.2787490120384807e-95	3.501945508682525e-94	0.00449014792463259
YDL063C	33	2	2.773227874821394e-23	9.176544020769756e-23	0.017688461521279904
YDL061C	43	0	6.042208049039079e-33	2.969977648719978e-32	0.0
YDL060W	10	1	4.243290714843329e-07	6.464414543328208e-07	0.02918596151011184
YDL059C	4	0	0.0019076445995617826	0.002399051846070372	0.0
YDL058W	1	0	0.5122139594732265	0.5638863860893042	0.0
YDL057W	15	2	6.324380637017246e-10	1.1129593954555136e-09	0.038914615346815784
YDL056W	24	4	8.40864445500877e-15	1.889727012925183e-14	0.04864326918351974
YDL055C	4	1	0.011247288335305205	0.013922332160210986	0.07296490377527959
YDL054C	1	0	0.5122139594732265	0.5638863860893042	0.0
YDL053C	43	4	9.948184383319398e-29	4.188287583343328e-28	0.027149731637313337
YDL052C	13	0	2.261899178973157e-10	4.039808129898952e-10	0.0
YDL051W	38	15	5.084388897362211e-17	1.2785448425330162e-16	0.11520774280307305
YDL049C	34	2	4.987383970473331e-24	1.7072884056066744e-23	0.017168212653006967
YDL048C	3	0	0.011876952001407058	0.01431356893547611	0.0
YDL047W	7	0	8.769954416264437e-06	1.2505828873775546e-05	0.0
YDL046W	6	0	5.210626975084799e-05	7.097658866345969e-05	0.0
YDL045W-A	49	2	3.260943594861828e-35	1.7625645313957116e-34	0.011912637351066057
YDL045C	23	0	6.241859075379331e-18	1.617707595426162e-17	0.0
YDL044C	35	1	7.887744567719496e-26	2.919074582300825e-25	0.00833884614574624
YDL043C	20	0	1.1397266515439322e-15	2.657975658162674e-15	0.0
YDL042C	26	8	2.720391160605273e-13	5.631738504190398e-13	0.08980295849265181
YDL040C	13	0	2.261899178973157e-10	4.039808129898952e-10	0.0
YDL037C	26	7	5.845617628738683e-14	1.2671747826187774e-13	0.07857758868107034
YDL036C	26	1	4.3352136830888374e-19	1.2150006769709505e-18	0.011225369811581476
YDL035C	3	0	0.011876952001407058	0.01431356893547611	0.0
YDL033C	59	5	1.4005049507376455e-39	8.909628287270132e-39	0.024733865686535458
YDL031W	9	4	0.0002246763359625032	0.0003016138207563856	0.12971538448938594
YDL030W	32	2	1.541621612549698e-22	4.9227461931001185e-22	0.018241225943819897
YDL029W	64	2	2.1103904546291923e-46	1.6557783771585926e-45	0.009120612971909949
YDL028C	4	1	0.011247288335305205	0.013922332160210986	0.07296490377527959
YDL027C	65	0	2.1006898738860102e-49	1.792443244023508e-48	0.0
YDL025C	13	0	2.261899178973157e-10	4.039808129898952e-10	0.0
YDL024C	17	0	2.1030959845925924e-13	4.3616678713999277e-13	0.0
YDL022W	9	0	2.5421809722991697e-07	3.893497409239021e-07	0.0
YDL021W	97	7	1.0658582984507249e-65	1.4222160265406307e-64	0.021062034079462152
YDL020C	0	0	1.0	1.0
YDL019C	0	0	1.0	1.0
YDL018C	37	5	2.1279822682367963e-23	7.078094866761026e-23	0.039440488527178165
YDL017W	13	0	2.261899178973157e-10	4.039808129898952e-10	0.0
YDL015C	46	4	6.035835480794853e-31	2.7858820104374963e-30	0.02537909696531464
YDL014W	7	0	8.769954416264437e-06	1.2505828873775546e-05	0.0
YDL013W	36	5	1.141509208028497e-22	3.6654491654784396e-22	0.04053605765293311
YDL012C	30	1	4.370832932355804e-22	1.3758434698400784e-21	0.009728653836703946
YDL010W	104	5	5.826894572126401e-73	9.36046667159188e-72	0.014031712264476847
YDL008W	3	0	0.011876952001407058	0.01431356893547611	0.0
YDL007C-A	20	0	1.1397266515439322e-15	2.657975658162674e-15	0.0
YDL007W	4	0	0.0019076445995617826	0.002399051846070372	0.0
YDL006W	11	0	7.527751432211518e-09	1.2443834000186387e-08	0.0
YDL005C	38	5	3.959725095903445e-24	1.362799462988672e-23	0.03840258093435768
YDL004W	30	0	3.3945709993894353e-23	1.1092146487209455e-22	0.0
YDL003W	1	19	0.10652929134880869	0.1265021586923392	5.545332686921249
YDL002C	62	0	3.6717694296783845e-47	2.9287581123551166e-46	0.0
YDL001W	13	2	1.849785793867711e-08	3.01277771184741e-08	0.044901479246325905
YDR001C	7	0	8.769954416264437e-06	1.2505828873775546e-05	0.0
YDR002W	24	4	8.40864445500877e-15	1.889727012925183e-14	0.04864326918351974
YDR003W	30	0	3.3945709993894353e-23	1.1092146487209455e-22	0.0
YDR003W-A	47	1	8.313448208810495e-35	4.418728340930605e-34	0.006209779044704647
YDR004W	24	1	1.3670059133759963e-17	3.492645270936244e-17	0.012160817295879934
YDR005C	6	0	5.210626975084799e-05	7.097658866345969e-05	0.0
YDR006C	6	0	5.210626975084799e-05	7.097658866345969e-05	0.0
YDR007W	29	188	0.0015248596668793904	0.002021546321858777	1.89205543582794
YDR009W	8	2	7.400624879000007e-05	9.969780669742104e-05	0.07296490377527959
YDR011W	3	0	0.011876952001407058	0.01431356893547611	0.0
YDR012W	8	0	1.4883018481454848e-06	2.1952356831712444e-06	0.0
YDR013W	221	1	1.3249950710555421e-164	1.3854630279346224e-162	0.0013206317425389971
YDR014W	6	0	5.210626975084799e-05	7.097658866345969e-05	0.0
YDR014W-A	11	2	5.276695521564518e-07	7.977464759336893e-07	0.053065384563839704
YDR016C	24	0	1.1023012087523488e-18	2.9678531140144e-18	0.0
YDR017C	6	0	5.210626975084799e-05	7.097658866345969e-05	0.0
YDR018C	45	25	2.424700615197901e-16	5.956622485264045e-16	0.16214423061173244
YDR019C	29	37	6.332948151354928e-05	8.622344890729685e-05	0.37237261237039243
YDR020C	19	0	6.4800376751026386e-15	1.4620124232842398e-14	0.0
YDR021W	24	0	1.1023012087523488e-18	2.9678531140144e-18	0.0
YDR022C	26	0	3.4459223872862473e-20	9.918668493134738e-20	0.0
YDR023W	4	0	0.0019076445995617826	0.002399051846070372	0.0
YDR025W	33	0	1.8982741232098544e-25	6.883338261399667e-25	0.0
YDR026C	30	0	3.3945709993894353e-23	1.1092146487209455e-22	0.0
YDR027C	33	2	2.773227874821394e-23	9.176544020769756e-23	0.017688461521279904
YDR028C	1	0	0.5122139594732265	0.5638863860893042	0.0
YDR030C	14	5	4.3897323169097283e-07	6.676897792792343e-07	0.10423557682182799
YDR031W	31	0	6.022359058708898e-24	2.0337396915228934e-23	0.0
YDR032C	4	0	0.0019076445995617826	0.002399051846070372	0.0
YDR033W	1	0	0.5122139594732265	0.5638863860893042	0.0
YDR034C	0	0	1.0	1.0
YDR034C-A	104	2	3.104734064008706e-76	5.39435818794987e-75	0.005612684905790738
YDR034W-B	4	0	0.0019076445995617826	0.002399051846070372	0.0
YDR035W	11	0	7.527751432211518e-09	1.2443834000186387e-08	0.0
YDR036C	68	13	4.6992598256600585e-39	2.947158479538822e-38	0.055796691122272646
YDR037W	24	0	1.1023012087523488e-18	2.9678531140144e-18	0.0
YDR038C	0	0	1.0	1.0
YDR039C	0	2	1.0	1.0
YDR040C	1	7	0.7949639998527367	0.8734883383937885	2.0430173057078287
YDR041W	8	1	1.3157272400572355e-05	1.8609806585266016e-05	0.036482451887639794
YDR042C	38	11	1.7333604027583222e-19	4.93248672749288e-19	0.0844856780555869
YDR043C	0	0	1.0	1.0
YDR044W	0	0	1.0	1.0
YDR045C	1	0	0.5122139594732265	0.5638863860893042	0.0
YDR046C	9	0	2.5421809722991697e-07	3.893497409239021e-07	0.0
YDR047W	4	0	0.0019076445995617826	0.002399051846070372	0.0
YDR049W	40	0	1.0687632290550273e-30	4.86655370569712e-30	0.0
YDR050C	41	0	1.9034078683720207e-31	8.870744449762959e-31	0.0
YDR051C	26	5	1.956559641957503e-15	4.546333131675799e-15	0.05612684905790739
YDR052C	1	0	0.5122139594732265	0.5638863860893042	0.0
YDR054C	18	0	3.6890113466121014e-14	8.042268481564138e-14	0.0
YDR055W	14	5	4.3897323169097283e-07	6.676897792792343e-07	0.10423557682182799
YDR056C	23	10	3.784385818419597e-10	6.752715743633604e-10	0.12689548482657323
YDR057W	68	2	2.1910620943347106e-49	1.8612700302095893e-48	0.008584106326503483
YDR058C	32	0	1.0689621133282294e-24	3.723562152483736e-24	0.0
YDR059C	9	0	2.5421809722991697e-07	3.893497409239021e-07	0.0
YDR060W	1	0	0.5122139594732265	0.5638863860893042	0.0
YDR061W	12	0	1.3028734619915994e-09	2.2447049969783368e-09	0.0
YDR062W	32	0	1.0689621133282294e-24	3.723562152483736e-24	0.0
YDR063W	26	0	3.4459223872862473e-20	9.918668493134738e-20	0.0
YDR064W	98	1	6.818820045483166e-73	1.0862890327305732e-71	0.002978159337766514
YDR065W	45	1	2.6021939236279986e-33	1.316202045275692e-32	0.006485769224469297
YDR066C	26	0	3.4459223872862473e-20	9.918668493134738e-20	0.0
YDR067C	1	0	0.5122139594732265	0.5638863860893042	0.0
YDR068W	0	0	1.0	1.0
YDR069C	37	1	2.512288733122449e-27	9.936844913471255e-27	0.007888097705435632
YDR070C	11	80	0.023150251280783865	0.02785294876899331	2.122615382553588
YDR071C	20	0	1.1397266515439322e-15	2.657975658162674e-15	0.0
YDR072C	0	0	1.0	1.0
YDR073W	6	2	0.0017968185661210727	0.0023733356852922117	0.09728653836703947
YDR074W	1	0	0.5122139594732265	0.5638863860893042	0.0
YDR075W	41	1	2.5537343703729675e-30	1.1518844207070538e-29	0.007118527197588253
YDR076W	0	0	1.0	1.0
YDR077W	8	0	1.4883018481454848e-06	2.1952356831712444e-06	0.0
YDR078C	20	0	1.1397266515439322e-15	2.657975658162674e-15	0.0
YDR079W	24	2	1.3836752538282174e-16	3.400648027677811e-16	0.02432163459175987
YDR079C-A	192	8	3.6739395254553057e-135	2.200919396968069e-133	0.012160817295879934
YDR080W	4	0	0.0019076445995617826	0.002399051846070372	0.0
YDR081C	26	5	1.956559641957503e-15	4.546333131675799e-15	0.05612684905790739
YDR082W	29	0	1.914394011726142e-22	6.06928333045041e-22	0.0
YDR083W	0	0	1.0	1.0
YDR084C	90	4	1.2974745744188728e-63	1.5978107660563035e-62	0.012971538448938594
YDR085C	121	1	4.7383041903738834e-90	1.1645293760188122e-88	0.0024120629347199863
YDR086C	1	0	0.5122139594732265	0.5638863860893042	0.0
YDR087C	97	2	5.150643454778111e-71	7.734034075307812e-70	0.006017724022703471
YDR088C	4	0	0.0019076445995617826	0.002399051846070372	0.0
YDR089W	1	0	0.5122139594732265	0.5638863860893042	0.0
YDR090C	1	0	0.5122139594732265	0.5638863860893042	0.0
YDR091C	20	0	1.1397266515439322e-15	2.657975658162674e-15	0.0
YDR092W	24	0	1.1023012087523488e-18	2.9678531140144e-18	0.0
YDR093W	1	0	0.5122139594732265	0.5638863860893042	0.0
YDR096W	16	0	1.2008712090470373e-12	2.404669332600805e-12	0.0
YDR097C	46	0	3.4238780958017993e-35	1.8368211687459094e-34	0.0
YDR098C	0	0	1.0	1.0
YDR099W	32	95	0.5512727829861964	0.6067693349193523	0.8664582323314453
YDR100W	184	1	5.028894668790726e-137	3.178150905518183e-135	0.001586193560332165
YDR101C	16	0	1.2008712090470373e-12	2.404669332600805e-12	0.0
YDR103W	16	1	1.3600569241712212e-11	2.595979877500396e-11	0.018241225943819897
YDR104C	1	1	0.9351032262229944	1.0	0.29185961510111835
YDR105C	53	2	3.3861656876720276e-38	2.0348838944411527e-37	0.011013570381174278
YDR106W	26	1	4.3352136830888374e-19	1.2150006769709505e-18	0.011225369811581476
YDR107C	3	0	0.011876952001407058	0.01431356893547611	0.0
YDR108W	29	5	1.3670569474660904e-17	3.492645270936244e-17	0.05032062329329628
YDR109C	32	4	1.2437216488072412e-20	3.7311649464217237e-20	0.036482451887639794
YDR110W	7	2	0.00037031946753448555	0.0004950505015785278	0.08338846145746238
YDR111C	35	0	5.9938884404032705e-27	2.3011249947102272e-26	0.0
YDR113C	31	1	7.792446706590321e-23	2.5152955476739237e-22	0.009414826293584463
YDR114C	99	11	2.7530225518263253e-63	3.291607629013139e-62	0.03242884612234649
YDR115W	99	11	2.7530225518263253e-63	3.291607629013139e-62	0.03242884612234649
YDR116C	8	1	1.3157272400572355e-05	1.8609806585266016e-05	0.036482451887639794
YDR117C	24	1	1.3670059133759963e-17	3.492645270936244e-17	0.012160817295879934
YDR118W	18	1	4.304233442258797e-13	8.843746526055857e-13	0.016214423061173242
YDR119W	73	1	3.117984232075283e-54	3.0137020703638575e-53	0.0039980769191934025
YDR119W-A	46	0	3.4238780958017993e-35	1.8368211687459094e-34	0.0
YDR120C	45	2	3.1386252683241105e-32	1.5258016836967e-31	0.012971538448938594
YDR121W	19	2	7.072773979424652e-13	1.4444432938803683e-12	0.030722064747486146
YDR122W	3	0	0.011876952001407058	0.01431356893547611	0.0
YDR123C	23	0	6.241859075379331e-18	1.617707595426162e-17	0.0
YDR124W	24	1	1.3670059133759963e-17	3.492645270936244e-17	0.012160817295879934
YDR125C	78	1	5.764050325154042e-58	6.116061516597951e-57	0.0037417899371938253
YDR126W	20	2	1.2857000809637692e-13	2.724414578342902e-13	0.02918596151011184
YDR127W	4	0	0.0019076445995617826	0.002399051846070372	0.0
YDR128W	14	0	3.9372364946332435e-11	7.311284171984431e-11	0.0
YDR129C	4	0	0.0019076445995617826	0.002399051846070372	0.0
YDR130C	32	61	0.009292887059035691	0.011620655246034846	0.556357391286507
YDR131C	23	0	6.241859075379331e-18	1.617707595426162e-17	0.0
YDR132C	1	0	0.5122139594732265	0.5638863860893042	0.0
YDR135C	0	0	1.0	1.0
YDR137W	1	0	0.5122139594732265	0.5638863860893042	0.0
YDR138W	15	0	6.86920970416956e-12	1.3207898698990016e-11	0.0
YDR139C	23	4	4.438814622714281e-14	9.658578469629145e-14	0.05075819393062928
YDR140W	59	5	1.4005049507376455e-39	8.909628287270132e-39	0.024733865686535458
YDR141C	1	0	0.5122139594732265	0.5638863860893042	0.0
YDR142C	20	0	1.1397266515439322e-15	2.657975658162674e-15	0.0
YDR143C	30	0	3.3945709993894353e-23	1.1092146487209455e-22	0.0
YDR144C	54	2	6.078240770300806e-39	3.7872115568797323e-38	0.010809615374115497
YDR145W	36	0	1.06571482017522e-27	4.2444085393543564e-27	0.0
YDR146C	17	4	8.549573664645684e-10	1.5004149571369343e-09	0.06867285061202787
YDR147W	17	2	2.1269427565631144e-11	4.0356475727464433e-11	0.03433642530601393
YDR148C	1	0	0.5122139594732265	0.5638863860893042	0.0
YDR150W	0	0	1.0	1.0
YDR151C	24	0	1.1023012087523488e-18	2.9678531140144e-18	0.0
YDR152W	8	63	0.03235404812437767	0.03887758687072628	2.298394468921307
YDR153C	35	1	7.887744567719496e-26	2.919074582300825e-25	0.00833884614574624
YDR155C	8	0	1.4883018481454848e-06	2.1952356831712444e-06	0.0
YDR156W	45	1	2.6021939236279986e-33	1.316202045275692e-32	0.006485769224469297
YDR158W	6	0	5.210626975084799e-05	7.097658866345969e-05	0.0
YDR159W	3	0	0.011876952001407058	0.01431356893547611	0.0
YDR160W	0	0	1.0	1.0
YDR161W	0	0	1.0	1.0
YDR162C	53	15	4.788241101557679e-27	1.8758293307260362e-26	0.0826017778588071
YDR163W	135	2	2.394885774702986e-99	7.099478397070553e-98	0.004323846149646198
YDR164C	16	19	0.002147555578690442	0.002699582979901362	0.34658329293257806
YDR165W	12	2	9.917818551654553e-08	1.5558476402227315e-07	0.04864326918351974
YDR166C	20	13	5.335226272080563e-07	8.061714737450163e-07	0.189708749815727
YDR167W	20	0	1.1397266515439322e-15	2.657975658162674e-15	0.0
YDR168W	54	0	3.527020895687395e-41	2.3341653821747075e-40	0.0
YDR169C	24	2	1.3836752538282174e-16	3.400648027677811e-16	0.02432163459175987
YDR169C-A	20	19	4.2577774915529486e-05	5.9883781741063846e-05	0.27726663434606247
YDR170C	0	0	1.0	1.0
YDR170W-A	24	0	1.1023012087523488e-18	2.9678531140144e-18	0.0
YDR171W	4	1	0.011247288335305205	0.013922332160210986	0.07296490377527959
YDR172W	19	0	6.4800376751026386e-15	1.4620124232842398e-14	0.0
YDR173C	10	1	4.243290714843329e-07	6.464414543328208e-07	0.02918596151011184
YDR174W	3	1	0.05631251251972408	0.06700874394805156	0.09728653836703947
YDR175C	107	1	1.3147454587358585e-79	2.554426058510109e-78	0.00272765995421606
YDR176W	7	0	8.769954416264437e-06	1.2505828873775546e-05	0.0
YDR177W	101	2	5.358654397459747e-74	8.805034697083144e-73	0.005779398318834028
YDR178W	130	0	6.326859037342368e-98	1.8192883161877978e-96	0.0
YDR179C	93	4	7.60690586527811e-66	1.019750947114555e-64	0.012553101724779286
YDR179W-A	31	2	8.567091512939186e-22	2.668978509800285e-21	0.018829652587168927
YDR180W	4	0	0.0019076445995617826	0.002399051846070372	0.0
YDR181C	19	5	1.7296956560147815e-10	3.1519263997911943e-10	0.07680516186871536
YDR182W	13	0	2.261899178973157e-10	4.039808129898952e-10	0.0
YDR182W-A	0	0	1.0	1.0
YDR183W	1	0	0.5122139594732265	0.5638863860893042	0.0
YDR184C	3	1	0.05631251251972408	0.06700874394805156	0.09728653836703947
YDR185C	9	0	2.5421809722991697e-07	3.893497409239021e-07	0.0
YDR186C	15	1	7.643831975059545e-11	1.4044625459606212e-10	0.019457307673407892
YDR188W	12	15	0.012949096127723334	0.015595864257704062	0.36482451887639805
YDR189W	7	2	0.00037031946753448555	0.0004950505015785278	0.08338846145746238
YDR190C	26	0	3.4459223872862473e-20	9.918668493134738e-20	0.0
YDR191W	1	0	0.5122139594732265	0.5638863860893042	0.0
YDR192C	16	0	1.2008712090470373e-12	2.404669332600805e-12	0.0
YDR194C	3	0	0.011876952001407058	0.01431356893547611	0.0
YDR194W-A	38	1	4.484768878401425e-28	1.816331395752577e-27	0.0076805161868715366
YDR195W	6	0	5.210626975084799e-05	7.097658866345969e-05	0.0
YDR196C	18	2	3.883125917935849e-12	7.632213654835635e-12	0.032428846122346484
YDR197W	107	110	1.047918948352215e-20	3.1486843636225646e-20	0.30004259496376656
YDR198C	29	2	2.6427637820978764e-20	7.826227863462867e-20	0.02012824931731851
YDR200C	38	1	4.484768878401425e-28	1.816331395752577e-27	0.0076805161868715366
YDR201W	24	1	1.3670059133759963e-17	3.492645270936244e-17	0.012160817295879934
YDR202C	60	8	1.647614038908401e-37	9.798788353425249e-37	0.038914615346815784
YDR204W	86	1	6.151077841437348e-64	7.673502964448197e-63	0.003393716454664167
YDR205W	15	0	6.86920970416956e-12	1.3207898698990016e-11	0.0
YDR206W	8	1	1.3157272400572355e-05	1.8609806585266016e-05	0.036482451887639794
YDR207C	3	1	0.05631251251972408	0.06700874394805156	0.09728653836703947
YDR208W	60	2	2.032945343886729e-43	1.4310243173430329e-42	0.009728653836703946
YDR210W	114	0	5.4593957088067624e-86	1.2216725572508828e-84	0.0
YDR211W	1	0	0.5122139594732265	0.5638863860893042	0.0
YDR212W	3	0	0.011876952001407058	0.01431356893547611	0.0
YDR213W	20	42	0.09527875793794122	0.1131656623091904	0.6129051917123487
YDR214W	60	0	1.148547188808409e-45	8.737162543435398e-45	0.0
YDR216W	3	0	0.011876952001407058	0.01431356893547611	0.0
YDR217C	1	0	0.5122139594732265	0.5638863860893042	0.0
YDR218C	43	0	6.042208049039079e-33	2.969977648719978e-32	0.0
YDR219C	205	1	1.1165527219200958e-152	9.584021945914135e-151	0.0014237054395176507
YDR221W	4	0	0.0019076445995617826	0.002399051846070372	0.0
YDR222W	4	0	0.0019076445995617826	0.002399051846070372	0.0
YDR223W	4	0	0.0019076445995617826	0.002399051846070372	0.0
YDR224C	38	0	3.3726783416181457e-29	1.4251486511863303e-28	0.0
YDR225W	104	23	9.481837324638164e-57	9.685621039785805e-56	0.0645458764165935
YDR226W	19	4	3.277174248962817e-11	6.209894268792475e-11	0.06144412949497229
YDR227W	3	0	0.011876952001407058	0.01431356893547611	0.0
YDR228C	18	1	4.304233442258797e-13	8.843746526055857e-13	0.016214423061173242
YDR229W	16	0	1.2008712090470373e-12	2.404669332600805e-12	0.0
YDR231C	42	8	1.706768252961341e-24	5.934476555490128e-24	0.05559230763830826
YDR232W	3	0	0.011876952001407058	0.01431356893547611	0.0
YDR233C	1	0	0.5122139594732265	0.5638863860893042	0.0
YDR234W	0	0	1.0	1.0
YDR235W	19	0	6.4800376751026386e-15	1.4620124232842398e-14	0.0
YDR236C	90	35	3.152832994326492e-39	1.9838011543076208e-38	0.1135009614282127
YDR237W	18	5	8.519935713575431e-10	1.4970409498555547e-09	0.08107211530586622
YDR238C	6	0	5.210626975084799e-05	7.097658866345969e-05	0.0
YDR239C	17	1	2.419561332383737e-12	4.796586426245733e-12	0.017168212653006967
YDR240C	18	1	4.304233442258797e-13	8.843746526055857e-13	0.016214423061173242
YDR242W	88	2	2.6521343943063978e-64	3.344830022293003e-63	0.006633173070479963
YDR243C	64	1	1.6418991617795064e-47	1.3299383210414002e-46	0.004560306485954974
YDR244W	30	2	4.759200235198188e-21	1.43374335005892e-20	0.019457307673407892
YDR245W	17	1	2.419561332383737e-12	4.796586426245733e-12	0.017168212653006967
YDR246W	72	0	1.2344231101151053e-54	1.2093981782405402e-53	0.0
YDR246W-A	23	1	7.678576000950773e-17	1.9141521708481968e-16	0.01268954848265732
YDR247W	7	0	8.769954416264437e-06	1.2505828873775546e-05	0.0
YDR248C	32	1	1.389534503001002e-23	4.654171768642261e-23	0.009120612971909949
YDR249C	60	0	1.148547188808409e-45	8.737162543435398e-45	0.0
YDR251W	33	4	2.2988216654365584e-21	7.03968232051419e-21	0.03537692304255981
YDR252W	20	1	1.362314791927562e-14	3.0238025350734887e-14	0.01459298075505592
YDR253C	26	2	4.511393334937276e-18	1.1923264278136155e-17	0.022450739623162953
YDR254W	31	1	7.792446706590321e-23	2.5152955476739237e-22	0.009414826293584463
YDR255C	11	2	5.276695521564518e-07	7.977464759336893e-07	0.053065384563839704
YDR256C	130	5	2.6932188090176212e-92	7.008462158669837e-91	0.011225369811581476
YDR257C	34	1	4.42090077106077e-25	1.593020071075845e-24	0.008584106326503483
YDR258C	4	0	0.0019076445995617826	0.002399051846070372	0.0
YDR259C	8	15	0.25067213520273385	0.2962020648347899	0.547236778314597
YDR260C	31	2	8.567091512939186e-22	2.668978509800285e-21	0.018829652587168927
YDR261C	7	0	8.769954416264437e-06	1.2505828873775546e-05	0.0
YDR262W	19	0	6.4800376751026386e-15	1.4620124232842398e-14	0.0
YDR263C	18	0	3.6890113466121014e-14	8.042268481564138e-14	0.0
YDR264C	7	0	8.769954416264437e-06	1.2505828873775546e-05	0.0
YDR265W	20	14	1.2539623170245377e-06	1.8913027236318165e-06	0.20430173057078288
YDR266C	34	18	5.457085405467126e-13	1.1204462037430003e-12	0.1545139138770627
YDR267C	99	1	1.2233543319440374e-73	1.9818340177493406e-72	0.0029480769202133174
YDR268W	26	1	4.3352136830888374e-19	1.2150006769709505e-18	0.011225369811581476
YDR270W	8	0	1.4883018481454848e-06	2.1952356831712444e-06	0.0
YDR272W	122	5	2.40601694787657e-86	5.426275869505159e-85	0.011961459635291738
YDR273W	30	42	0.00019180659071876499	0.00025790968043573007	0.4086034611415658
YDR275W	12	4	2.429249897902927e-06	3.5575798733994736e-06	0.09728653836703947
YDR276C	18	1	4.304233442258797e-13	8.843746526055857e-13	0.016214423061173242
YDR277C	0	2	1.0	1.0
YDR279W	1	0	0.5122139594732265	0.5638863860893042	0.0
YDR280W	10	0	4.365143279091641e-08	6.948225573776924e-08	0.0
YDR281C	64	299	0.027942191085705007	0.033611282353877746	1.3635316393005374
YDR282C	1	0	0.5122139594732265	0.5638863860893042	0.0
YDR283C	6	0	5.210626975084799e-05	7.097658866345969e-05	0.0
YDR284C	76	10	2.200991230908375e-47	1.7802954386714575e-46	0.03840258093435768
YDR285W	9	2	1.4463309330486959e-05	2.0376896609414626e-05	0.06485769224469297
YDR286C	54	1	4.863977324593196e-40	3.118476431854568e-39	0.0054048076870577486
YDR287W	19	2	7.072773979424652e-13	1.4444432938803683e-12	0.030722064747486146
YDR288W	24	0	1.1023012087523488e-18	2.9678531140144e-18	0.0
YDR289C	12	0	1.3028734619915994e-09	2.2447049969783368e-09	0.0
YDR291W	8	0	1.4883018481454848e-06	2.1952356831712444e-06	0.0
YDR292C	24	1	1.3670059133759963e-17	3.492645270936244e-17	0.012160817295879934
YDR293C	0	0	1.0	1.0
YDR294C	19	72	0.7906595246976973	0.8692569157974493	1.1059943309095013
YDR295C	6	0	5.210626975084799e-05	7.097658866345969e-05	0.0
YDR296W	1	0	0.5122139594732265	0.5638863860893042	0.0
YDR297W	140	5	9.770229608790611e-100	2.926489087508063e-98	0.0104235576821828
YDR298C	0	0	1.0	1.0
YDR299W	42	2	5.420234835854802e-30	2.4126757384675672e-29	0.013898076909577065
YDR300C	20	5	3.476188375852377e-11	6.567529352669848e-11	0.0729649037752796
YDR301W	3	0	0.011876952001407058	0.01431356893547611	0.0
YDR302W	145	78	2.4222925553659336e-51	2.1937959820329897e-50	0.1570003446750844
YDR303C	1	0	0.5122139594732265	0.5638863860893042	0.0
YDR304C	183	2	3.984955271198965e-135	2.3626265736768297e-133	0.0031897225694111297
YDR305C	0	0	1.0	1.0
YDR306C	36	0	1.06571482017522e-27	4.2444085393543564e-27	0.0
YDR307W	28	4	1.0446480561611297e-17	2.703767313673563e-17	0.04169423072873119
YDR308C	181	2	1.2332768055403012e-133	7.164217079456841e-132	0.0032249681226642914
YDR309C	9	0	2.5421809722991697e-07	3.893497409239021e-07	0.0
YDR310C	4	0	0.0019076445995617826	0.002399051846070372	0.0
YDR311W	26	1	4.3352136830888374e-19	1.2150006769709505e-18	0.011225369811581476
YDR312W	34	1	4.42090077106077e-25	1.593020071075845e-24	0.008584106326503483
YDR313C	26	5	1.956559641957503e-15	4.546333131675799e-15	0.05612684905790739
YDR314C	1	0	0.5122139594732265	0.5638863860893042	0.0
YDR315C	54	11	1.1345953578222819e-30	5.162229353509448e-30	0.059452884557635234
YDR316W	12	0	1.3028734619915994e-09	2.2447049969783368e-09	0.0
YDR317W	0	0	1.0	1.0
YDR318W	10	0	4.365143279091641e-08	6.948225573776924e-08	0.0
YDR319C	38	0	3.3726783416181457e-29	1.4251486511863303e-28	0.0
YDR320C	38	0	3.3726783416181457e-29	1.4251486511863303e-28	0.0
YDR320C-A	223	128	1.1621076160609725e-74	1.9599064222776108e-73	0.16752480149301863
YDR321W	24	0	1.1023012087523488e-18	2.9678531140144e-18	0.0
YDR322W	38	4	4.849664671489376e-25	1.7398890533833687e-24	0.030722064747486146
YDR322C-A	56	0	1.1256359391459551e-42	7.827729487337832e-42	0.0
YDR323C	8	0	1.4883018481454848e-06	2.1952356831712444e-06	0.0
YDR324C	1	0	0.5122139594732265	0.5638863860893042	0.0
YDR325W	34	0	3.372443260941493e-26	1.253711777225244e-25	0.0
YDR326C	1	0	0.5122139594732265	0.5638863860893042	0.0
YDR328C	58	1	4.987169394428211e-43	3.489198441284263e-42	0.005032062329329627
YDR329C	94	97	2.968522075294041e-18	7.955251842971123e-18	0.30117428366817534
YDR330W	89	1	3.5472284731119284e-66	4.777543547743957e-65	0.0032793215179900944
YDR331W	45	8	1.2086744767145588e-26	4.6248083270694794e-26	0.051886153795754376
YDR332W	14	0	3.9372364946332435e-11	7.311284171984431e-11	0.0
YDR333C	23	4	4.438814622714281e-14	9.658578469629145e-14	0.05075819393062928
YDR334W	6	9	0.19240571786938013	0.22763326135914527	0.43778942265167764
YDR335W	6	0	5.210626975084799e-05	7.097658866345969e-05	0.0
YDR336W	45	2	3.1386252683241105e-32	1.5258016836967e-31	0.012971538448938594
YDR337W	26	1	4.3352136830888374e-19	1.2150006769709505e-18	0.011225369811581476
YDR338C	1	0	0.5122139594732265	0.5638863860893042	0.0
YDR339C	51	0	6.19385425616039e-39	3.81788379712523e-38	0.0
YDR341C	11	1	7.58475899435906e-08	1.1976921739856935e-07	0.026532692281919852
YDR342C	54	0	3.527020895687395e-41	2.3341653821747075e-40	0.0
YDR343C	0	0	1.0	1.0
YDR345C	8	0	1.4883018481454848e-06	2.1952356831712444e-06	0.0
YDR346C	11	0	7.527751432211518e-09	1.2443834000186387e-08	0.0
YDR347W	90	2	8.551607219911215e-66	1.1437277470164977e-64	0.006485769224469297
YDR348C	16	1	1.3600569241712212e-11	2.595979877500396e-11	0.018241225943819897
YDR349C	24	0	1.1023012087523488e-18	2.9678531140144e-18	0.0
YDR350C	12	0	1.3028734619915994e-09	2.2447049969783368e-09	0.0
YDR351W	71	4	1.738198486727458e-49	1.4897733974917453e-48	0.01644279521696442
YDR352W	30	4	3.6201952135252254e-19	1.0271210001471914e-18	0.038914615346815784
YDR353W	18	2	3.883125917935849e-12	7.632213654835635e-12	0.032428846122346484
YDR354W	14	2	3.42887317097405e-09	5.825539026963592e-09	0.04169423072873119
YDR356W	4	0	0.0019076445995617826	0.002399051846070372	0.0
YDR357C	134	85	5.3510861231125345e-42	3.6592266699191656e-41	0.18513483047459
YDR358W	46	4	6.035835480794853e-31	2.7858820104374963e-30	0.02537909696531464
YDR359C	49	7	2.2042454262140854e-30	1.0013124365053084e-29	0.0416942307287312
YDR361C	84	2	2.551408661061761e-61	2.8998322548945035e-60	0.006949038454788533
YDR362C	184	2	7.163227455987716e-136	4.382523521211208e-134	0.00317238712066433
YDR363W	19	2	7.072773979424652e-13	1.4444432938803683e-12	0.030722064747486146
YDR363W-A	66	1	5.265802299404382e-49	4.466611950423982e-48	0.004422115380319976
YDR364C	69	1	3.0261233019517324e-51	2.732062026612938e-50	0.004229849494219107
YDR365C	12	13	0.00512997668729951	0.006427559025851739	0.3161812496928783
YDR366C	29	13	2.300043391201803e-12	4.591304943700649e-12	0.13083362056257034
YDR367W	96	0	1.4781725983113412e-72	2.329033044626993e-71	0.0
YDR368W	10	0	4.365143279091641e-08	6.948225573776924e-08	0.0
YDR369C	14	2	3.42887317097405e-09	5.825539026963592e-09	0.04169423072873119
YDR370C	125	1	4.923232528302517e-93	1.3047700585376855e-91	0.002334876920808947
YDR371W	45	17	2.0300535178168856e-20	6.061701859275652e-20	0.11025807681597806
YDR372C	65	4	4.9751990220080954e-45	3.740179029486086e-44	0.01796059169853036
YDR373W	79	0	7.286203680703992e-60	8.042794120485346e-59	0.0
YDR374C	41	2	3.017903160633582e-29	1.304959479458927e-28	0.014237054395176507
YDR374W-A	252	1	1.0418082443045101e-187	1.3933579565105205e-185	0.001158173075798089
YDR375C	49	2	3.260943594861828e-35	1.7625645313957116e-34	0.011912637351066057
YDR376W	79	17	1.0170072928395254e-43	7.366258112241952e-43	0.06280523362935458
YDR377W	10	0	4.365143279091641e-08	6.948225573776924e-08	0.0
YDR378C	0	0	1.0	1.0
YDR379W	10	1	4.243290714843329e-07	6.464414543328208e-07	0.02918596151011184
YDR379C-A	4	1	0.011247288335305205	0.013922332160210986	0.07296490377527959
YDR380W	8	0	1.4883018481454848e-06	2.1952356831712444e-06	0.0
YDR381W	0	0	1.0	1.0
YDR381C-A	0	0	1.0	1.0
YDR382W	0	0	1.0	1.0
YDR383C	32	4	1.2437216488072412e-20	3.7311649464217237e-20	0.036482451887639794
YDR384C	83	0	7.503377346331036e-63	8.878996526491725e-62	0.0
YDR385W	15	0	6.86920970416956e-12	1.3207898698990016e-11	0.0
YDR386W	13	2	1.849785793867711e-08	3.01277771184741e-08	0.044901479246325905
YDR387C	9	0	2.5421809722991697e-07	3.893497409239021e-07	0.0
YDR388W	0	0	1.0	1.0
YDR389W	0	0	1.0	1.0
YDR390C	4	0	0.0019076445995617826	0.002399051846070372	0.0
YDR391C	20	7	6.967559691583333e-10	1.2257704431415034e-09	0.10215086528539144
YDR392W	24	1	1.3670059133759963e-17	3.492645270936244e-17	0.012160817295879934
YDR393W	0	1	1.0	1.0
YDR394W	1	0	0.5122139594732265	0.5638863860893042	0.0
YDR395W	8	2	7.400624879000007e-05	9.969780669742104e-05	0.07296490377527959
YDR397C	17	2	2.1269427565631144e-11	4.0356475727464433e-11	0.03433642530601393
YDR398W	9	31	1.0	1.0	1.0052942297927412
YDR399W	11	0	7.527751432211518e-09	1.2443834000186387e-08	0.0
YDR400W	18	2	3.883125917935849e-12	7.632213654835635e-12	0.032428846122346484
YDR402C	31	2	8.567091512939186e-22	2.668978509800285e-21	0.018829652587168927
YDR403W	14	2	3.42887317097405e-09	5.825539026963592e-09	0.04169423072873119
YDR404C	11	0	7.527751432211518e-09	1.2443834000186387e-08	0.0
YDR405W	17	0	2.1030959845925924e-13	4.3616678713999277e-13	0.0
YDR406W	1	2	1.0	1.0	0.5837192302022367
YDR407C	6	0	5.210626975084799e-05	7.097658866345969e-05	0.0
YDR408C	9	0	2.5421809722991697e-07	3.893497409239021e-07	0.0
YDR409W	13	0	2.261899178973157e-10	4.039808129898952e-10	0.0
YDR410C	47	0	6.106989797049667e-36	3.3966439383783983e-35	0.0
YDR411C	42	2	5.420234835854802e-30	2.4126757384675672e-29	0.013898076909577065
YDR412W	57	0	2.0113735149156417e-43	1.4298404306897225e-42	0.0
YDR414C	35	5	6.111355943709349e-22	1.9142923764854283e-21	0.0416942307287312
YDR415C	143	1	1.8573120356295496e-106	6.396048812518287e-105	0.00204097632937845
YDR416W	24	2	1.3836752538282174e-16	3.400648027677811e-16	0.02432163459175987
YDR418W	24	0	1.1023012087523488e-18	2.9678531140144e-18	0.0
YDR419W	0	0	1.0	1.0
YDR420W	0	0	1.0	1.0
YDR421W	20	1	1.362314791927562e-14	3.0238025350734887e-14	0.01459298075505592
YDR422C	22	1	4.313930334437556e-16	1.048137446275893e-15	0.013266346140959926
YDR423C	102	1	7.06602451426469e-76	1.213036029299589e-74	0.0028613687755011607
YDR424C	43	4	9.948184383319398e-29	4.188287583343328e-28	0.027149731637313337
YDR425W	4	0	0.0019076445995617826	0.002399051846070372	0.0
YDR427W	101	4	8.478757332322061e-72	1.3037789684006465e-70	0.011558796637668055
YDR428C	66	0	3.7579984738513286e-50	3.269629231939333e-49	0.0
YDR429C	9	0	2.5421809722991697e-07	3.893497409239021e-07	0.0
YDR430C	1	0	0.5122139594732265	0.5638863860893042	0.0
YDR432W	30	9	2.333277998473169e-15	5.41949990679289e-15	0.08755788453033553
YDR434W	28	2	1.4668379461751933e-19	4.1844171768122706e-19	0.020847115364365596
YDR435C	23	7	6.684608483268874e-12	1.3080361819421332e-11	0.08882683937860125
YDR436W	31	0	6.022359058708898e-24	2.0337396915228934e-23	0.0
YDR437W	49	5	3.350472098597838e-32	1.6219330840939534e-31	0.029781593377665144
YDR438W	43	8	3.2862777651800264e-25	1.1871472002230107e-24	0.054299463274626675
YDR439W	14	1	4.294722196927406e-10	7.613732230126236e-10	0.020847115364365596
YDR440W	20	0	1.1397266515439322e-15	2.657975658162674e-15	0.0
YDR441C	9	8	0.006886468349316284	0.00862270400107075	0.2594307689787719
YDR443C	8	0	1.4883018481454848e-06	2.1952356831712444e-06	0.0
YDR444W	1	0	0.5122139594732265	0.5638863860893042	0.0
YDR446W	12	0	1.3028734619915994e-09	2.2447049969783368e-09	0.0
YDR447C	0	0	1.0	1.0
YDR448W	0	0	1.0	1.0
YDR449C	18	2	3.883125917935849e-12	7.632213654835635e-12	0.032428846122346484
YDR450W	47	2	1.011768847409675e-33	5.223233968988367e-33	0.012419558089409293
YDR451C	7	2	0.00037031946753448555	0.0004950505015785278	0.08338846145746238
YDR452W	4	2	0.03630422991077767	0.043433664700828455	0.14592980755055918
YDR453C	1	0	0.5122139594732265	0.5638863860893042	0.0
YDR454C	90	1	6.361719003470148e-67	8.669726537667494e-66	0.0032428846122346485
YDR456W	17	1	2.419561332383737e-12	4.796586426245733e-12	0.017168212653006967
YDR457W	0	0	1.0	1.0
YDR458C	11	4	1.1301921806991057e-05	1.6080492902524882e-05	0.10613076912767941
YDR459C	7	0	8.769954416264437e-06	1.2505828873775546e-05	0.0
YDR460W	23	1	7.678576000950773e-17	1.9141521708481968e-16	0.01268954848265732
YDR461W	32	1	1.389534503001002e-23	4.654171768642261e-23	0.009120612971909949
YDR461C-A	8	2	7.400624879000007e-05	9.969780669742104e-05	0.07296490377527959
YDR462W	12	0	1.3028734619915994e-09	2.2447049969783368e-09	0.0
YDR463W	68	82	5.268814737677266e-11	9.7776552295521e-11	0.3519483593866428
YDR464W	4	0	0.0019076445995617826	0.002399051846070372	0.0
YDR465C	246	2	4.459911335154859e-182	5.575858714885998e-180	0.0023728423991960846
YDR466W	10	1	4.243290714843329e-07	6.464414543328208e-07	0.02918596151011184
YDR468C	1	0	0.5122139594732265	0.5638863860893042	0.0
YDR469W	24	1	1.3670059133759963e-17	3.492645270936244e-17	0.012160817295879934
YDR470C	8	1	1.3157272400572355e-05	1.8609806585266016e-05	0.036482451887639794
YDR471W	33	5	1.74026122691995e-20	5.1990869174112384e-20	0.044221153803199756
YDR472W	20	1	1.362314791927562e-14	3.0238025350734887e-14	0.01459298075505592
YDR473C	3	0	0.011876952001407058	0.01431356893547611	0.0
YDR475C	3	0	0.011876952001407058	0.01431356893547611	0.0
YDR476C	32	7	3.6872881669265984e-18	9.872250581003197e-18	0.06384429080336965
YDR477W	6	0	5.210626975084799e-05	7.097658866345969e-05	0.0
YDR478W	1	0	0.5122139594732265	0.5638863860893042	0.0
YDR479C	8	0	1.4883018481454848e-06	2.1952356831712444e-06	0.0
YDR480W	1	0	0.5122139594732265	0.5638863860893042	0.0
YDR481C	11	4	1.1301921806991057e-05	1.6080492902524882e-05	0.10613076912767941
YDR482C	144	53	7.798663279363133e-64	9.707816562687744e-63	0.10742055278027275
YDR483W	79	0	7.286203680703992e-60	8.042794120485346e-59	0.0
YDR484W	24	1	1.3670059133759963e-17	3.492645270936244e-17	0.012160817295879934
YDR485C	11	4	1.1301921806991057e-05	1.6080492902524882e-05	0.10613076912767941
YDR486C	76	0	1.2684471132777893e-57	1.3301424288715302e-56	0.0
YDR487C	177	1	8.311869403014705e-132	4.596303936224767e-130	0.0016489243791023638
YDR488C	130	17	1.9611465258312194e-80	3.929809641134266e-79	0.038166257359377016
YDR489W	10	0	4.365143279091641e-08	6.948225573776924e-08	0.0
YDR490C	43	0	6.042208049039079e-33	2.969977648719978e-32	0.0
YDR492W	70	2	7.060410882738873e-51	6.32467647766842e-50	0.00833884614574624
YDR493W	114	2	1.0856336865317419e-83	2.31239975231261e-82	0.005120344124581025
YDR494W	16	0	1.2008712090470373e-12	2.404669332600805e-12	0.0
YDR495C	7	0	8.769954416264437e-06	1.2505828873775546e-05	0.0
YDR496C	7	0	8.769954416264437e-06	1.2505828873775546e-05	0.0
YDR497C	60	2	2.032945343886729e-43	1.4310243173430329e-42	0.009728653836703946
YDR498C	44	2	1.7479566737597702e-31	8.2397531399938e-31	0.013266346140959926
YDR499W	113	7	1.4907938792494158e-77	2.7656630966333516e-76	0.018079799165556007
YDR500C	0	0	1.0	1.0
YDR501W	1	1	0.9351032262229944	1.0	0.29185961510111835
YDR502C	51	2	1.0508640690215745e-36	6.025442932146634e-36	0.011445475102004643
YDR503C	63	15	5.622061484023988e-34	2.923370306927844e-33	0.06949038454788534
YDR504C	59	2	1.1325844128170017e-42	7.838138337076506e-42	0.009893546274614182
YDR505C	30	1	4.370832932355804e-22	1.3758434698400784e-21	0.009728653836703946
YDR506C	18	28	0.012210143425072255	0.014712033278355444	0.45400384571285085
YDR507C	10	0	4.365143279091641e-08	6.948225573776924e-08	0.0
YDR508C	11	0	7.527751432211518e-09	1.2443834000186387e-08	0.0
YDR510W	24	40	0.006881398899853089	0.008618232812076462	0.4864326918351974
YDR511W	8	0	1.4883018481454848e-06	2.1952356831712444e-06	0.0
YDR512C	90	10	1.2697760275612418e-57	1.3301424288715302e-56	0.03242884612234649
YDR513W	90	11	1.0684837477136223e-56	1.0895124172164967e-55	0.03567173073458114
YDR514C	0	0	1.0	1.0
YDR515W	86	60	2.6450920693951775e-25	9.57326903152402e-25	0.20362298727985007
YDR516C	1	0	0.5122139594732265	0.5638863860893042	0.0
YDR517W	4	0	0.0019076445995617826	0.002399051846070372	0.0
YDR518W	1	0	0.5122139594732265	0.5638863860893042	0.0
YDR519W	42	0	3.3908234149780097e-32	1.6236990390956316e-31	0.0
YDR520C	20	5	3.476188375852377e-11	6.567529352669848e-11	0.0729649037752796
YDR522C	36	0	1.06571482017522e-27	4.2444085393543564e-27	0.0
YDR523C	12	0	1.3028734619915994e-09	2.2447049969783368e-09	0.0
YDR524C	0	0	1.0	1.0
YDR524W-C	16	2	1.1617598215996233e-10	2.1223890514674186e-10	0.036482451887639794
YDR524C-B	101	11	9.397634824175006e-65	1.2090782522109722e-63	0.03178669075358715
YDR525W-A	62	5	8.471957968750137e-42	5.772776099322516e-41	0.02353706573396116
YDR527W	6	1	0.0003976286199960087	0.0005289757560946208	0.04864326918351974
YDR528W	10	0	4.365143279091641e-08	6.948225573776924e-08	0.0
YDR529C	26	2	4.511393334937276e-18	1.1923264278136155e-17	0.022450739623162953
YDR530C	158	0	8.311036932124495e-119	3.8237418717318375e-117	0.0
YDR531W	35	2	8.967133649246334e-25	3.185298679235063e-24	0.01667769229149248
YDR532C	37	2	2.8969713228705846e-26	1.0867894375622135e-25	0.015776195410871264
YDR533C	58	2	6.309800300598998e-42	4.3045861837182485e-41	0.010064124658659255
YDR534C	4	0	0.0019076445995617826	0.002399051846070372	0.0
YDR536W	1	0	0.5122139594732265	0.5638863860893042	0.0
YDR538W	23	2	7.652914614176834e-16	1.8476873193170014e-15	0.02537909696531464
YDR539W	4	0	0.0019076445995617826	0.002399051846070372	0.0
YDR540C	1	0	0.5122139594732265	0.5638863860893042	0.0
YDR541C	3	0	0.011876952001407058	0.01431356893547611	0.0
YDR542W	0	0	1.0	1.0
YDR545W	1	0	0.5122139594732265	0.5638863860893042	0.0
YIL177C	0	0	1.0	1.0
YIL176C	6	0	5.210626975084799e-05	7.097658866345969e-05	0.0
YIL173W	0	0	1.0	1.0
YIL172C	26	15	1.3279251843865074e-09	2.2864963279661088e-09	0.16838054717372217
YIL169C	0	0	1.0	1.0
YIL166C	0	0	1.0	1.0
YIL165C	26	0	3.4459223872862473e-20	9.918668493134738e-20	0.0
YIL164C	18	0	3.6890113466121014e-14	8.042268481564138e-14	0.0
YIL162W	10	0	4.365143279091641e-08	6.948225573776924e-08	0.0
YIL161W	15	7	1.1827662520144437e-06	1.784856655821324e-06	0.13620115371385524
YIL160C	52	1	1.5199432322104643e-38	9.289259860193815e-38	0.005612684905790738
YIL159W	6	0	5.210626975084799e-05	7.097658866345969e-05	0.0
YIL158W	18	0	3.6890113466121014e-14	8.042268481564138e-14	0.0
YIL157C	106	0	5.087160526632184e-80	1.001926718789784e-78	0.0
YIL156W-B	107	1	1.3147454587358585e-79	2.554426058510109e-78	0.00272765995421606
YIL156W	43	4	9.948184383319398e-29	4.188287583343328e-28	0.027149731637313337
YIL155C	59	0	6.424958380941066e-45	4.792468955744757e-44	0.0
YIL154C	17	5	4.148607624118844e-09	7.03794762427949e-09	0.08584106326503484
YIL153W	14	2	3.42887317097405e-09	5.825539026963592e-09	0.04169423072873119
YIL152W	10	4	5.121194445184615e-05	7.097658866345969e-05	0.11674384604044737
YIL151C	17	0	2.1030959845925924e-13	4.3616678713999277e-13	0.0
YIL150C	16	0	1.2008712090470373e-12	2.404669332600805e-12	0.0
YIL149C	1	0	0.5122139594732265	0.5638863860893042	0.0
YIL148W	118	5	2.2714575095567197e-83	4.802629462301726e-82	0.012366932843267729
YIL147C	1	0	0.5122139594732265	0.5638863860893042	0.0
YIL146C	3	2	0.1427819571039853	0.16913265402781041	0.19457307673407895
YIL145C	53	2	3.3861656876720276e-38	2.0348838944411527e-37	0.011013570381174278
YIL144W	15	1	7.643831975059545e-11	1.4044625459606212e-10	0.019457307673407892
YIL143C	7	0	8.769954416264437e-06	1.2505828873775546e-05	0.0
YIL142W	175	0	1.755515294638051e-131	9.615208056631838e-130	0.0
YIL140W	51	9	3.918592729711012e-30	1.7633667283699554e-29	0.0515046379590209
YIL139C	37	1	2.512288733122449e-27	9.936844913471255e-27	0.007888097705435632
YIL138C	96	2	2.8680098691455905e-70	4.2400834852072727e-69	0.006080408647939967
YIL137C	8	0	1.4883018481454848e-06	2.1952356831712444e-06	0.0
YIL136W	212	4	1.849695597694042e-154	1.63655375112899e-152	0.005506785190587139
YIL135C	15	1	7.643831975059545e-11	1.4044625459606212e-10	0.019457307673407892
YIL134C-A	4	10	0.8294287388053501	0.9106614503378329	0.729649037752796
YIL134W	64	52	1.2265590170103187e-16	3.052332716065055e-16	0.23713593726965873
YIL133C	33	0	1.8982741232098544e-25	6.883338261399667e-25	0.0
YIL132C	14	1	4.294722196927406e-10	7.613732230126236e-10	0.020847115364365596
YIL131C	12	0	1.3028734619915994e-09	2.2447049969783368e-09	0.0
YIL130W	0	0	1.0	1.0
YIL129C	0	0	1.0	1.0
YIL128W	33	4	2.2988216654365584e-21	7.03968232051419e-21	0.03537692304255981
YIL127C	22	0	3.5376214092596515e-17	8.899764096523296e-17	0.0
YIL126W	4	0	0.0019076445995617826	0.002399051846070372	0.0
YIL125W	1	0	0.5122139594732265	0.5638863860893042	0.0
YIL124W	20	0	1.1397266515439322e-15	2.657975658162674e-15	0.0
YIL123W	4	0	0.0019076445995617826	0.002399051846070372	0.0
YIL122W	19	5	1.7296956560147815e-10	3.1519263997911943e-10	0.07680516186871536
YIL121W	3	0	0.011876952001407058	0.01431356893547611	0.0
YIL120W	18	4	1.6808783590124516e-10	3.0658837433176687e-10	0.06485769224469297
YIL119C	3	1	0.05631251251972408	0.06700874394805156	0.09728653836703947
YIL118W	26	134	0.0681516557729992	0.08104635491119073	1.504199554751918
YIL117C	3	0	0.011876952001407058	0.01431356893547611	0.0
YIL116W	10	0	4.365143279091641e-08	6.948225573776924e-08	0.0
YIL115C	1	0	0.5122139594732265	0.5638863860893042	0.0
YIL114C	16	2	1.1617598215996233e-10	2.1223890514674186e-10	0.036482451887639794
YIL113W	17	0	2.1030959845925924e-13	4.3616678713999277e-13	0.0
YIL112W	9	5	0.0006474233361979891	0.0008602891881873002	0.16214423061173244
YIL111W	74	5	1.097711732016487e-50	9.802702128613072e-50	0.019720244263589082
YIL110W	0	0	1.0	1.0
YIL109C	17	0	2.1030959845925924e-13	4.3616678713999277e-13	0.0
YIL108W	20	0	1.1397266515439322e-15	2.657975658162674e-15	0.0
YIL107C	4	5	0.24236403112335675	0.286443802505225	0.364824518876398
YIL106W	20	9	8.938135267309335e-09	1.4749846749582778e-08	0.1313368267955033
YIL105C	86	7	1.4571000622362616e-57	1.520831662054581e-56	0.023756015182649172
YIL104C	43	0	6.042208049039079e-33	2.969977648719978e-32	0.0
YIL103W	82	11	7.351421318704131e-51	6.57512037385186e-50	0.03915189958673539
YIL102C-A	6	5	0.02972695366445171	0.03574319684805808	0.2432163459175987
YIL102C	43	2	9.73400652206721e-31	4.457027986338258e-30	0.013574865818656669
YIL101C	6	0	5.210626975084799e-05	7.097658866345969e-05	0.0
YIL099W	36	0	1.06571482017522e-27	4.2444085393543564e-27	0.0
YIL098C	23	11	1.2227109499612196e-09	2.145152737409083e-09	0.13958503330923053
YIL097W	82	34	1.2007912922536652e-34	6.370618747002609e-34	0.1210149623590003
YIL096C	13	1	2.411793940607575e-09	4.12681551693965e-09	0.022450739623162953
YIL095W	6	0	5.210626975084799e-05	7.097658866345969e-05	0.0
YIL094C	60	0	1.148547188808409e-45	8.737162543435398e-45	0.0
YIL093C	71	10	9.614252048961656e-44	6.972454417853529e-43	0.041106988042411044
YIL092W	0	0	1.0	1.0
YIL091C	22	0	3.5376214092596515e-17	8.899764096523296e-17	0.0
YIL090W	31	0	6.022359058708898e-24	2.0337396915228934e-23	0.0
YIL089W	15	0	6.86920970416956e-12	1.3207898698990016e-11	0.0
YIL088C	9	4	0.0002246763359625032	0.0003016138207563856	0.12971538448938594
YIL087C	13	0	2.261899178973157e-10	4.039808129898952e-10	0.0
YIL085C	11	2	5.276695521564518e-07	7.977464759336893e-07	0.053065384563839704
YIL084C	49	2	3.260943594861828e-35	1.7625645313957116e-34	0.011912637351066057
YIL083C	38	1	4.484768878401425e-28	1.816331395752577e-27	0.0076805161868715366
YIL082W-A	0	0	1.0	1.0
YIL079C	26	0	3.4459223872862473e-20	9.918668493134738e-20	0.0
YIL078W	4	1	0.011247288335305205	0.013922332160210986	0.07296490377527959
YIL077C	33	2	2.773227874821394e-23	9.176544020769756e-23	0.017688461521279904
YIL076W	37	0	1.8955383141835339e-28	7.775492756682956e-28	0.0
YIL075C	14	0	3.9372364946332435e-11	7.311284171984431e-11	0.0
YIL074C	68	1	1.6893294386518656e-50	1.4923707529472932e-49	0.004292053163251742
YIL073C	43	1	8.149539878054517e-32	3.857448875612471e-31	0.006787432909328334
YIL072W	22	2	4.228248135329524e-15	9.718886900991245e-15	0.026532692281919852
YIL071C	67	1	9.431339890689619e-50	8.119705944813773e-49	0.004356113658225648
YIL070C	33	2	2.773227874821394e-23	9.176544020769756e-23	0.017688461521279904
YIL069C	47	17	9.924413056497597e-22	3.0901623978298693e-21	0.10556624375997899
YIL068C	9	0	2.5421809722991697e-07	3.893497409239021e-07	0.0
YIL067C	23	0	6.241859075379331e-18	1.617707595426162e-17	0.0
YIL066C	1	0	0.5122139594732265	0.5638863860893042	0.0
YIL065C	155	2	2.9540138254723623e-114	1.1963755993163067e-112	0.0037659305174337853
YIL064W	272	4	3.7213712187141355e-199	5.219903872884145e-197	0.004292053163251742
YIL063C	43	0	6.042208049039079e-33	2.969977648719978e-32	0.0
YIL062C	149	28	9.800542296738463e-85	2.1269025942846378e-83	0.05484610216665312
YIL061C	1	0	0.5122139594732265	0.5638863860893042	0.0
YIL060W	20	1	1.362314791927562e-14	3.0238025350734887e-14	0.01459298075505592
YIL057C	13	0	2.261899178973157e-10	4.039808129898952e-10	0.0
YIL056W	11	0	7.527751432211518e-09	1.2443834000186387e-08	0.0
YIL055C	20	0	1.1397266515439322e-15	2.657975658162674e-15	0.0
YIL053W	9	0	2.5421809722991697e-07	3.893497409239021e-07	0.0
YIL052C	68	8	2.345655897662086e-43	1.649128003356315e-42	0.03433642530601393
YIL051C	20	0	1.1397266515439322e-15	2.657975658162674e-15	0.0
YIL050W	62	2	6.549974004300686e-45	4.860503290159129e-44	0.009414826293584463
YIL049W	3	0	0.011876952001407058	0.01431356893547611	0.0
YIL048W	13	0	2.261899178973157e-10	4.039808129898952e-10	0.0
YIL047C	26	1	4.3352136830888374e-19	1.2150006769709505e-18	0.011225369811581476
YIL046W-A	36	1	1.407580103923003e-26	5.336185351128009e-26	0.008107211530586621
YIL046W	8	0	1.4883018481454848e-06	2.1952356831712444e-06	0.0
YIL045W	32	5	9.252821599481108e-20	2.6513690592235105e-19	0.04560306485954975
YIL044C	53	2	3.3861656876720276e-38	2.0348838944411527e-37	0.011013570381174278
YIL043C	34	13	1.4468517320347584e-15	3.3728594693684216e-15	0.11159338224454529
YIL042C	24	0	1.1023012087523488e-18	2.9678531140144e-18	0.0
YIL041W	10	0	4.365143279091641e-08	6.948225573776924e-08	0.0
YIL040W	16	0	1.2008712090470373e-12	2.404669332600805e-12	0.0
YIL039W	6	1	0.0003976286199960087	0.0005289757560946208	0.04864326918351974
YIL038C	0	0	1.0	1.0
YIL037C	17	9	6.25010507556057e-07	9.43916866847396e-07	0.1545139138770627
YIL036W	0	0	1.0	1.0
YIL035C	12	2	9.917818551654553e-08	1.5558476402227315e-07	0.04864326918351974
YIL034C	117	18	4.121679168790192e-70	6.077891512746768e-69	0.04490147924632591
YIL033C	41	2	3.017903160633582e-29	1.304959479458927e-28	0.014237054395176507
YIL031W	1	0	0.5122139594732265	0.5638863860893042	0.0
YIL030C	3	0	0.011876952001407058	0.01431356893547611	0.0
YIL029C	11	0	7.527751432211518e-09	1.2443834000186387e-08	0.0
YIL027C	14	5	4.3897323169097283e-07	6.676897792792343e-07	0.10423557682182799
YIL026C	17	2	2.1269427565631144e-11	4.0356475727464433e-11	0.03433642530601393
YIL024C	43	2	9.73400652206721e-31	4.457027986338258e-30	0.013574865818656669
YIL023C	60	26	4.995324574173069e-25	1.7910294031215285e-24	0.1264724998771513
YIL022W	3	0	0.011876952001407058	0.01431356893547611	0.0
YIL021W	49	2	3.260943594861828e-35	1.7625645313957116e-34	0.011912637351066057
YIL020C	95	7	3.220634363781594e-64	4.0529252135903604e-63	0.021505445323240304
YIL019W	41	0	1.9034078683720207e-31	8.870744449762959e-31	0.0
YIL018W	80	28	7.691266682894189e-37	4.432111692717883e-36	0.10215086528539144
YIL017C	1	0	0.5122139594732265	0.5638863860893042	0.0
YIL016W	19	0	6.4800376751026386e-15	1.4620124232842398e-14	0.0
YIL015W	11	1	7.58475899435906e-08	1.1976921739856935e-07	0.026532692281919852
YIL014C-A	11	0	7.527751432211518e-09	1.2443834000186387e-08	0.0
YIL014W	46	2	5.6353626485185874e-33	2.8108387330121766e-32	0.01268954848265732
YIL013C	4	0	0.0019076445995617826	0.002399051846070372	0.0
YIL011W	72	4	3.140866349824862e-50	2.753524752719936e-49	0.016214423061173242
YIL010W	0	0	1.0	1.0
YIL009C-A	9	0	2.5421809722991697e-07	3.893497409239021e-07	0.0
YIL009W	0	0	1.0	1.0
YIL008W	58	2	6.309800300598998e-42	4.3045861837182485e-41	0.010064124658659255
YIL007C	317	5	1.538205371459985e-231	2.764443466020742e-229	0.004603463960585464
YIL006W	16	0	1.2008712090470373e-12	2.404669332600805e-12	0.0
YIL005W	0	0	1.0	1.0
YIL004C	20	14	1.2539623170245377e-06	1.8913027236318165e-06	0.20430173057078288
YIL003W	8	2	7.400624879000007e-05	9.969780669742104e-05	0.07296490377527959
YIL002W-A	43	36	3.2961838106748656e-11	6.24385806824478e-11	0.24434758473582008
YIL002C	22	2	4.228248135329524e-15	9.718886900991245e-15	0.026532692281919852
YIL001W	19	217	1.4040070221391554e-07	2.2007207370733941e-07	3.3333440251022473
YIR001C	10	0	4.365143279091641e-08	6.948225573776924e-08	0.0
YIR002C	9	0	2.5421809722991697e-07	3.893497409239021e-07	0.0
YIR003W	14	1	4.294722196927406e-10	7.613732230126236e-10	0.020847115364365596
YIR004W	106	0	5.087160526632184e-80	1.001926718789784e-78	0.0
YIR005W	31	1	7.792446706590321e-23	2.5152955476739237e-22	0.009414826293584463
YIR006C	0	0	1.0	1.0
YIR007W	59	5	1.4005049507376455e-39	8.909628287270132e-39	0.024733865686535458
YIR008C	31	0	6.022359058708898e-24	2.0337396915228934e-23	0.0
YIR009W	51	9	3.918592729711012e-30	1.7633667283699554e-29	0.0515046379590209
YIR010W	0	0	1.0	1.0
YIR011C	6	11	0.3358665881375694	0.39670748580389437	0.5350759610187171
YIR012W	17	0	2.1030959845925924e-13	4.3616678713999277e-13	0.0
YIR013C	18	2	3.883125917935849e-12	7.632213654835635e-12	0.032428846122346484
YIR014W	32	0	1.0689621133282294e-24	3.723562152483736e-24	0.0
YIR015W	17	0	2.1030959845925924e-13	4.3616678713999277e-13	0.0
YIR016W	22	2	4.228248135329524e-15	9.718886900991245e-15	0.026532692281919852
YIR017C	52	15	2.3154010556134435e-26	8.743185470015046e-26	0.08419027358686108
YIR018W	36	4	1.4380172113770266e-23	4.7997893108701566e-23	0.032428846122346484
YIR018C-A	3	0	0.011876952001407058	0.01431356893547611	0.0
YIR019C	0	0	1.0	1.0
YIR021W	4	0	0.0019076445995617826	0.002399051846070372	0.0
YIR021W-A	90	0	4.4532648904443464e-68	6.216195724501319e-67	0.0
YIR022W	35	2	8.967133649246334e-25	3.185298679235063e-24	0.01667769229149248
YIR023W	1	0	0.5122139594732265	0.5638863860893042	0.0
YIR024C	835	4506	3.854735859948155e-34	2.011668414751528e-33	1.5749933241265146
YIR025W	26	0	3.4459223872862473e-20	9.918668493134738e-20	0.0
YIR026C	138	26	1.656825462019824e-78	3.155100407972188e-77	0.0549880434248484
YIR027C	44	0	1.0769560697155571e-33	5.495629420527213e-33	0.0
YIR028W	26	0	3.4459223872862473e-20	9.918668493134738e-20	0.0
YIR029W	63	4	1.5194337447253889e-43	1.0963944122855347e-42	0.018530769212769423
YIR030C	78	1	5.764050325154042e-58	6.116061516597951e-57	0.0037417899371938253
YIR031C	23	2	7.652914614176834e-16	1.8476873193170014e-15	0.02537909696531464
YIR032C	59	1	8.926354034966108e-44	6.489944634018974e-43	0.004946773137307091
YIR033W	32	0	1.0689621133282294e-24	3.723562152483736e-24	0.0
YIR034C	51	0	6.19385425616039e-39	3.81788379712523e-38	0.0
YIR035C	0	1	1.0	1.0
YIR036C	49	1	2.6573228851660677e-36	1.4938674401358803e-35	0.005956318675533028
YIR037W	33	9	2.0499765251095615e-17	5.223489143068271e-17	0.07959807684575956
YIR038C	1	0	0.5122139594732265	0.5638863860893042	0.0
YIR039C	0	0	1.0	1.0
YIR041W	3	0	0.011876952001407058	0.01431356893547611	0.0
YIR042C	1	0	0.5122139594732265	0.5638863860893042	0.0
YEL077C	0	0	1.0	1.0
YEL075C	38	0	3.3726783416181457e-29	1.4251486511863303e-28	0.0
YEL073C	0	0	1.0	1.0
YEL072W	7	2	0.00037031946753448555	0.0004950505015785278	0.08338846145746238
YEL071W	3	0	0.011876952001407058	0.01431356893547611	0.0
YEL070W	129	2	7.117057561184603e-95	1.9306697186024833e-93	0.004524955272885557
YEL069C	4	0	0.0019076445995617826	0.002399051846070372	0.0
YEL067C	1	0	0.5122139594732265	0.5638863860893042	0.0
YEL066W	1	0	0.5122139594732265	0.5638863860893042	0.0
YEL065W	125	0	3.394937162282603e-94	9.166330338163027e-93	0.0
YEL064C	19	0	6.4800376751026386e-15	1.4620124232842398e-14	0.0
YEL063C	3	2	0.1427819571039853	0.16913265402781041	0.19457307673407895
YEL062W	15	0	6.86920970416956e-12	1.3207898698990016e-11	0.0
YEL061C	0	0	1.0	1.0
YEL060C	16	4	4.3069672834213455e-09	7.300138180653156e-09	0.07296490377527959
YEL059C-A	43	0	6.042208049039079e-33	2.969977648719978e-32	0.0
YEL058W	37	1	2.512288733122449e-27	9.936844913471255e-27	0.007888097705435632
YEL057C	11	1	7.58475899435906e-08	1.1976921739856935e-07	0.026532692281919852
YEL056W	23	1	7.678576000950773e-17	1.9141521708481968e-16	0.01268954848265732
YEL055C	12	2	9.917818551654553e-08	1.5558476402227315e-07	0.04864326918351974
YEL054C	23	1	7.678576000950773e-17	1.9141521708481968e-16	0.01268954848265732
YEL053C	24	1	1.3670059133759963e-17	3.492645270936244e-17	0.012160817295879934
YEL052W	35	2	8.967133649246334e-25	3.185298679235063e-24	0.01667769229149248
YEL051W	134	0	6.5716102587034e-101	2.076556626252926e-99	0.0
YEL050C	6	0	5.210626975084799e-05	7.097658866345969e-05	0.0
YEL049W	1	0	0.5122139594732265	0.5638863860893042	0.0
YEL048C	46	2	5.6353626485185874e-33	2.8108387330121766e-32	0.01268954848265732
YEL047C	8	0	1.4883018481454848e-06	2.1952356831712444e-06	0.0
YEL046C	11	0	7.527751432211518e-09	1.2443834000186387e-08	0.0
YEL044W	94	2	8.892841195195195e-69	1.2753797933557997e-67	0.006209779044704647
YEL043W	12	5	8.90413284244424e-06	1.2690871865401939e-05	0.12160817295879935
YEL042W	30	11	4.0984626428912017e-14	8.928128280025493e-14	0.10701519220374342
YEL041W	9	0	2.5421809722991697e-07	3.893497409239021e-07	0.0
YEL040W	15	1	7.643831975059545e-11	1.4044625459606212e-10	0.019457307673407892
YEL039C	22	2	4.228248135329524e-15	9.718886900991245e-15	0.026532692281919852
YEL038W	31	2	8.567091512939186e-22	2.668978509800285e-21	0.018829652587168927
YEL037C	6	9	0.19240571786938013	0.22763326135914527	0.43778942265167764
YEL036C	1	0	0.5122139594732265	0.5638863860893042	0.0
YEL035C	73	0	2.209835144724186e-55	2.221811524005034e-54	0.0
YEL034W	11	0	7.527751432211518e-09	1.2443834000186387e-08	0.0
YEL032W	11	0	7.527751432211518e-09	1.2443834000186387e-08	0.0
YEL031W	6	0	5.210626975084799e-05	7.097658866345969e-05	0.0
YEL030W	8	0	1.4883018481454848e-06	2.1952356831712444e-06	0.0
YEL029C	11	2	5.276695521564518e-07	7.977464759336893e-07	0.053065384563839704
YEL027W	4	0	0.0019076445995617826	0.002399051846070372	0.0
YEL026W	11	2	5.276695521564518e-07	7.977464759336893e-07	0.053065384563839704
YEL025C	0	0	1.0	1.0
YEL024W	13	0	2.261899178973157e-10	4.039808129898952e-10	0.0
YEL023C	16	0	1.2008712090470373e-12	2.404669332600805e-12	0.0
YEL022W	0	0	1.0	1.0
YEL021W	7	5	0.008909190464182834	0.011143269760660173	0.20847115364365598
YEL020W-A	0	0	1.0	1.0
YEL020C	23	0	6.241859075379331e-18	1.617707595426162e-17	0.0
YEL019C	29	2	2.6427637820978764e-20	7.826227863462867e-20	0.02012824931731851
YEL018W	26	0	3.4459223872862473e-20	9.918668493134738e-20	0.0
YEL017C-A	7	0	8.769954416264437e-06	1.2505828873775546e-05	0.0
YEL017W	122	11	3.3799133420364075e-80	6.702717803465993e-79	0.02631521119764182
YEL016C	24	2	1.3836752538282174e-16	3.400648027677811e-16	0.02432163459175987
YEL015W	26	1	4.3352136830888374e-19	1.2150006769709505e-18	0.011225369811581476
YEL013W	0	0	1.0	1.0
YEL012W	1	0	0.5122139594732265	0.5638863860893042	0.0
YEL011W	4	0	0.0019076445995617826	0.002399051846070372	0.0
YEL009C	4	0	0.0019076445995617826	0.002399051846070372	0.0
YEL007W	3	2	0.1427819571039853	0.16913265402781041	0.19457307673407895
YEL006W	59	1	8.926354034966108e-44	6.489944634018974e-43	0.004946773137307091
YEL005C	4	1	0.011247288335305205	0.013922332160210986	0.07296490377527959
YEL004W	138	0	6.828399419953299e-104	2.2699494256734927e-102	0.0
YEL003W	177	0	5.6663997170552675e-133	3.1638315313383346e-131	0.0
YEL002C	26	0	3.4459223872862473e-20	9.918668493134738e-20	0.0
YEL001C	48	1	1.486229455621936e-35	8.210668202960379e-35	0.006080408647939967
YER001W	1	0	0.5122139594732265	0.5638863860893042	0.0
YER002W	85	11	4.78307515005665e-53	4.480043190224071e-52	0.037770067836615316
YER003C	140	4	7.82611340770349e-101	2.406843754422608e-99	0.00833884614574624
YER004W	86	2	8.225701544780532e-63	9.654287670210783e-62	0.006787432909328334
YER005W	4	0	0.0019076445995617826	0.002399051846070372	0.0
YER006W	8	0	1.4883018481454848e-06	2.1952356831712444e-06	0.0
YER007W	59	5	1.4005049507376455e-39	8.909628287270132e-39	0.024733865686535458
YER007C-A	23	0	6.241859075379331e-18	1.617707595426162e-17	0.0
YER008C	1	0	0.5122139594732265	0.5638863860893042	0.0
YER009W	7	1	7.267469348019738e-05	9.829542855235539e-05	0.04169423072873119
YER010C	20	0	1.1397266515439322e-15	2.657975658162674e-15	0.0
YER011W	3	0	0.011876952001407058	0.01431356893547611	0.0
YER012W	10	2	2.7800777032088474e-06	4.054838161591195e-06	0.05837192302022368
YER013W	6	0	5.210626975084799e-05	7.097658866345969e-05	0.0
YER014W	46	2	5.6353626485185874e-33	2.8108387330121766e-32	0.01268954848265732
YER014C-A	46	2	5.6353626485185874e-33	2.8108387330121766e-32	0.01268954848265732
YER015W	8	0	1.4883018481454848e-06	2.1952356831712444e-06	0.0
YER016W	1	0	0.5122139594732265	0.5638863860893042	0.0
YER017C	15	177	1.4986050428880317e-06	2.20986605170489e-06	3.443943458193197
YER018C	35	0	5.9938884404032705e-27	2.3011249947102272e-26	0.0
YER019W	32	0	1.0689621133282294e-24	3.723562152483736e-24	0.0
YER019C-A	4	0	0.0019076445995617826	0.002399051846070372	0.0
YER020W	23	0	6.241859075379331e-18	1.617707595426162e-17	0.0
YER021W	33	0	1.8982741232098544e-25	6.883338261399667e-25	0.0
YER022W	46	0	3.4238780958017993e-35	1.8368211687459094e-34	0.0
YER023W	40	1	1.429865422888183e-29	6.282013786883071e-29	0.00729649037752796
YER024W	6	2	0.0017968185661210727	0.0023733356852922117	0.09728653836703947
YER025W	9	0	2.5421809722991697e-07	3.893497409239021e-07	0.0
YER026C	18	0	3.6890113466121014e-14	8.042268481564138e-14	0.0
YER027C	33	5	1.74026122691995e-20	5.1990869174112384e-20	0.044221153803199756
YER028C	8	1	1.3157272400572355e-05	1.8609806585266016e-05	0.036482451887639794
YER029C	75	0	7.083780209274868e-57	7.2878032170911935e-56	0.0
YER030W	116	9	9.605538469036156e-78	1.7935536277736017e-76	0.022644280481983324
YER031C	44	1	1.4561500625785574e-32	7.139231892488734e-32	0.006633173070479963
YER032W	8	0	1.4883018481454848e-06	2.1952356831712444e-06	0.0
YER033C	1	0	0.5122139594732265	0.5638863860893042	0.0
YER034W	20	5	3.476188375852377e-11	6.567529352669848e-11	0.0729649037752796
YER035W	8	0	1.4883018481454848e-06	2.1952356831712444e-06	0.0
YER036C	13	0	2.261899178973157e-10	4.039808129898952e-10	0.0
YER037W	6	0	5.210626975084799e-05	7.097658866345969e-05	0.0
YER038C	33	0	1.8982741232098544e-25	6.883338261399667e-25	0.0
YER039C	38	4	4.849664671489376e-25	1.7398890533833687e-24	0.030722064747486146
YER039C-A	37	0	1.8955383141835339e-28	7.775492756682956e-28	0.0
YER040W	0	0	1.0	1.0
YER041W	35	8	1.5872214244144326e-19	4.525587710365593e-19	0.06671076916596992
YER042W	14	2	3.42887317097405e-09	5.825539026963592e-09	0.04169423072873119
YER043C	6	0	5.210626975084799e-05	7.097658866345969e-05	0.0
YER044C	13	0	2.261899178973157e-10	4.039808129898952e-10	0.0
YER044C-A	60	1	1.5978411921698802e-44	1.1720898847154314e-43	0.004864326918351973
YER045C	22	0	3.5376214092596515e-17	8.899764096523296e-17	0.0
YER046W	22	0	3.5376214092596515e-17	8.899764096523296e-17	0.0
YER047C	16	0	1.2008712090470373e-12	2.404669332600805e-12	0.0
YER048C	7	0	8.769954416264437e-06	1.2505828873775546e-05	0.0
YER048W-A	4	5	0.24236403112335675	0.286443802505225	0.364824518876398
YER049W	38	2	5.205644160553415e-27	2.0228148356312626e-26	0.015361032373743073
YER050C	20	0	1.1397266515439322e-15	2.657975658162674e-15	0.0
YER051W	0	0	1.0	1.0
YER052C	23	0	6.241859075379331e-18	1.617707595426162e-17	0.0
YER053C	4	0	0.0019076445995617826	0.002399051846070372	0.0
YER053C-A	129	0	3.5244727949068127e-97	9.88743563098004e-96	0.0
YER054C	20	5	3.476188375852377e-11	6.567529352669848e-11	0.0729649037752796
YER055C	8	0	1.4883018481454848e-06	2.1952356831712444e-06	0.0
YER056C	13	0	2.261899178973157e-10	4.039808129898952e-10	0.0
YER056C-A	30	0	3.3945709993894353e-23	1.1092146487209455e-22	0.0
YER057C	16	2	1.1617598215996233e-10	2.1223890514674186e-10	0.036482451887639794
YER058W	15	0	6.86920970416956e-12	1.3207898698990016e-11	0.0
YER059W	0	0	1.0	1.0
YER060W	0	0	1.0	1.0
YER060W-A	24	8	6.069829947872039e-12	1.1897611462239979e-11	0.09728653836703947
YER061C	44	5	1.5923454622346634e-28	6.6843640535120795e-28	0.03316586535239981
YER062C	49	1	2.6573228851660677e-36	1.4938674401358803e-35	0.005956318675533028
YER063W	90	4	1.2974745744188728e-63	1.5978107660563035e-62	0.012971538448938594
YER064C	1	0	0.5122139594732265	0.5638863860893042	0.0
YER065C	0	0	1.0	1.0
YER066W	1	0	0.5122139594732265	0.5638863860893042	0.0
YER067W	38	4	4.849664671489376e-25	1.7398890533833687e-24	0.030722064747486146
YER068W	214	2	3.1382847290409058e-158	3.008045912785708e-156	0.00272765995421606
YER069W	10	0	4.365143279091641e-08	6.948225573776924e-08	0.0
YER070W	0	0	1.0	1.0
YER071C	30	5	2.5940007520518036e-18	6.954824393962667e-18	0.04864326918351974
YER072W	4	1	0.011247288335305205	0.013922332160210986	0.07296490377527959
YER073W	23	2	7.652914614176834e-16	1.8476873193170014e-15	0.02537909696531464
YER074W	114	2	1.0856336865317419e-83	2.31239975231261e-82	0.005120344124581025
YER074W-A	40	2	1.6801493138676679e-28	6.9866512682957045e-28	0.01459298075505592
YER075C	1	0	0.5122139594732265	0.5638863860893042	0.0
YER076C	15	1	7.643831975059545e-11	1.4044625459606212e-10	0.019457307673407892
YER077C	13	0	2.261899178973157e-10	4.039808129898952e-10	0.0
YER078C	136	14	1.316767322951954e-87	3.0535197073776962e-86	0.03004437214276219
YER078W-A	41	0	1.9034078683720207e-31	8.870744449762959e-31	0.0
YER079W	22	0	3.5376214092596515e-17	8.899764096523296e-17	0.0
YER080W	56	2	1.958404833157531e-40	1.2689316948481465e-39	0.010423557682182798
YER081W	19	0	6.4800376751026386e-15	1.4620124232842398e-14	0.0
YER082C	4	0	0.0019076445995617826	0.002399051846070372	0.0
YER083C	14	0	3.9372364946332435e-11	7.311284171984431e-11	0.0
YER085C	30	41	0.00013352839408332383	0.00017971490624226432	0.39887480730486186
YER086W	49	5	3.350472098597838e-32	1.6219330840939534e-31	0.029781593377665144
YER087W	4	0	0.0019076445995617826	0.002399051846070372	0.0
YER087C-B	101	0	2.7406878132479504e-76	4.805395004264927e-75	0.0
YER088C	0	0	1.0	1.0
YER089C	0	0	1.0	1.0
YER090W	1	0	0.5122139594732265	0.5638863860893042	0.0
YER091C	28	0	1.0802434897135239e-21	3.3204063652284745e-21	0.0
YER092W	90	21	2.0064218156252357e-48	1.6578925088593004e-47	0.06810057685692762
YER093C	0	0	1.0	1.0
YER093C-A	22	1	4.313930334437556e-16	1.048137446275893e-15	0.013266346140959926
YER094C	126	51	2.546787760331685e-53	2.4370343443706355e-52	0.11813365373140507
YER095W	19	0	6.4800376751026386e-15	1.4620124232842398e-14	0.0
YER096W	12	1	1.3533237718925132e-08	2.216737400214709e-08	0.02432163459175987
YER098W	12	0	1.3028734619915994e-09	2.2447049969783368e-09	0.0
YER099C	22	0	3.5376214092596515e-17	8.899764096523296e-17	0.0
YER100W	13	1	2.411793940607575e-09	4.12681551693965e-09	0.022450739623162953
YER101C	33	0	1.8982741232098544e-25	6.883338261399667e-25	0.0
YER102W	11	2	5.276695521564518e-07	7.977464759336893e-07	0.053065384563839704
YER103W	22	1	4.313930334437556e-16	1.048137446275893e-15	0.013266346140959926
YER104W	47	5	9.93392602647984e-31	4.5449489720195346e-30	0.03104889522352323
YER105C	6	0	5.210626975084799e-05	7.097658866345969e-05	0.0
YER106W	4	0	0.0019076445995617826	0.002399051846070372	0.0
YER107C	7	0	8.769954416264437e-06	1.2505828873775546e-05	0.0
YER109C	1	0	0.5122139594732265	0.5638863860893042	0.0
YER110C	0	0	1.0	1.0
YER111C	4	0	0.0019076445995617826	0.002399051846070372	0.0
YER112W	28	0	1.0802434897135239e-21	3.3204063652284745e-21	0.0
YER113C	11	1	7.58475899435906e-08	1.1976921739856935e-07	0.026532692281919852
YER114C	0	0	1.0	1.0
YER115C	13	2	1.849785793867711e-08	3.01277771184741e-08	0.044901479246325905
YER116C	124	1	2.7420683723870516e-92	7.103439283602674e-91	0.002353706573396116
YER117W	202	2	2.7532269670479576e-149	2.1111744383323738e-147	0.002889699159417014
YER118C	86	2	8.225701544780532e-63	9.654287670210783e-62	0.006787432909328334
YER119C	31	1	7.792446706590321e-23	2.5152955476739237e-22	0.009414826293584463
YER120W	1	0	0.5122139594732265	0.5638863860893042	0.0
YER121W	1	4	1.0	1.0	1.1674384604044734
YER122C	51	0	6.19385425616039e-39	3.81788379712523e-38	0.0
YER123W	44	4	1.8157091542726778e-29	7.940793419180357e-29	0.026532692281919852
YER124C	30	2	4.759200235198188e-21	1.43374335005892e-20	0.019457307673407892
YER125W	0	0	1.0	1.0
YER126C	4	0	0.0019076445995617826	0.002399051846070372	0.0
YER127W	49	2	3.260943594861828e-35	1.7625645313957116e-34	0.011912637351066057
YER128W	31	1	7.792446706590321e-23	2.5152955476739237e-22	0.009414826293584463
YER129W	26	5	1.956559641957503e-15	4.546333131675799e-15	0.05612684905790739
YER130C	1	0	0.5122139594732265	0.5638863860893042	0.0
YER131W	12	4	2.429249897902927e-06	3.5575798733994736e-06	0.09728653836703947
YER132C	1	0	0.5122139594732265	0.5638863860893042	0.0
YER133W	0	0	1.0	1.0
YER134C	0	0	1.0	1.0
YER136W	6	20	1.0	1.0	0.9728653836703948
YER137C	102	0	4.915252894965361e-77	8.861322695594293e-76	0.0
YER138W-A	0	0	1.0	1.0
YER139C	1	0	0.5122139594732265	0.5638863860893042	0.0
YER140W	26	4	2.982929181566623e-16	7.296820809523457e-16	0.044901479246325905
YER141W	6	0	5.210626975084799e-05	7.097658866345969e-05	0.0
YER142C	1	0	0.5122139594732265	0.5638863860893042	0.0
YER143W	0	0	1.0	1.0
YER144C	62	1	5.121144614733709e-46	3.990745620505902e-45	0.004707413146792232
YER145C	0	0	1.0	1.0
YER146W	20	1	1.362314791927562e-14	3.0238025350734887e-14	0.01459298075505592
YER147C	17	0	2.1030959845925924e-13	4.3616678713999277e-13	0.0
YER148W	24	2	1.3836752538282174e-16	3.400648027677811e-16	0.02432163459175987
YER149C	136	2	4.3032774284426735e-100	1.302534131103885e-98	0.004292053163251742
YER150W	15	0	6.86920970416956e-12	1.3207898698990016e-11	0.0
YER151C	22	461	4.198360974672946e-21	1.2768256988547918e-20	6.115785570982526
YER152C	16	4	4.3069672834213455e-09	7.300138180653156e-09	0.07296490377527959
YER153C	0	0	1.0	1.0
YER154W	24	0	1.1023012087523488e-18	2.9678531140144e-18	0.0
YER155C	0	0	1.0	1.0
YER156C	32	0	1.0689621133282294e-24	3.723562152483736e-24	0.0
YER157W	0	0	1.0	1.0
YER158C	11	0	7.527751432211518e-09	1.2443834000186387e-08	0.0
YER159C	17	0	2.1030959845925924e-13	4.3616678713999277e-13	0.0
YER161C	13	0	2.261899178973157e-10	4.039808129898952e-10	0.0
YER162C	20	0	1.1397266515439322e-15	2.657975658162674e-15	0.0
YER163C	17	1	2.419561332383737e-12	4.796586426245733e-12	0.017168212653006967
YER164W	0	0	1.0	1.0
YER165W	122	123	5.1319532197695954e-24	1.7557324786969032e-23	0.2942519070281768
YER166W	4	1	0.011247288335305205	0.013922332160210986	0.07296490377527959
YER167W	24	0	1.1023012087523488e-18	2.9678531140144e-18	0.0
YER168C	10	1	4.243290714843329e-07	6.464414543328208e-07	0.02918596151011184
YER169W	8	0	1.4883018481454848e-06	2.1952356831712444e-06	0.0
YER170W	24	2	1.3836752538282174e-16	3.400648027677811e-16	0.02432163459175987
YER171W	69	0	2.152866206624645e-52	1.996957024886828e-51	0.0
YER172C	4	0	0.0019076445995617826	0.002399051846070372	0.0
YER173W	35	0	5.9938884404032705e-27	2.3011249947102272e-26	0.0
YER174C	12	0	1.3028734619915994e-09	2.2447049969783368e-09	0.0
YER175C	106	2	1.0016225105536954e-77	1.8641848084771205e-76	0.005506785190587139
YER175W-A	44	7	9.338570516143911e-27	3.57802258749791e-26	0.04643221149335974
YER176W	4	1	0.011247288335305205	0.013922332160210986	0.07296490377527959
YER177W	67	2	1.220604372402248e-48	1.0144068996655099e-47	0.008712227316451295
YER178W	16	1	1.3600569241712212e-11	2.595979877500396e-11	0.018241225943819897
YER179W	23	0	6.241859075379331e-18	1.617707595426162e-17	0.0
YER180C	85	7	7.986537664654808e-57	8.172700731215267e-56	0.02403549771420975
YER180C-A	37	2	2.8969713228705846e-26	1.0867894375622135e-25	0.015776195410871264
YER182W	32	1	1.389534503001002e-23	4.654171768642261e-23	0.009120612971909949
YER183C	22	1	4.313930334437556e-16	1.048137446275893e-15	0.013266346140959926
YER184C	6	0	5.210626975084799e-05	7.097658866345969e-05	0.0
YER185W	24	0	1.1023012087523488e-18	2.9678531140144e-18	0.0
YER186C	0	0	1.0	1.0
YER187W	0	0	1.0	1.0
YER188C-A	11	0	7.527751432211518e-09	1.2443834000186387e-08	0.0
YER189W	4	0	0.0019076445995617826	0.002399051846070372	0.0
YER190W	20	0	1.1397266515439322e-15	2.657975658162674e-15	0.0
YER190C-B	16	2	1.1617598215996233e-10	2.1223890514674186e-10	0.036482451887639794
YFL068W	15	0	6.86920970416956e-12	1.3207898698990016e-11	0.0
YFL067W	0	0	1.0	1.0
YFL066C	0	0	1.0	1.0
YFL062W	1	0	0.5122139594732265	0.5638863860893042	0.0
YFL061W	28	0	1.0802434897135239e-21	3.3204063652284745e-21	0.0
YFL060C	159	1	2.18290883571675e-118	9.731712181555838e-117	0.0018355950635290464
YFL059W	122	18	9.892087328737493e-74	1.6161759723741285e-72	0.04306125468705026
YFL058W	126	2	1.2270922694904272e-92	3.207730746290657e-91	0.004632692303192356
YFL057C	35	4	7.815741860012696e-23	2.5152955476739237e-22	0.03335538458298496
YFL056C	24	2	1.3836752538282174e-16	3.400648027677811e-16	0.02432163459175987
YFL055W	13	0	2.261899178973157e-10	4.039808129898952e-10	0.0
YFL054C	8	0	1.4883018481454848e-06	2.1952356831712444e-06	0.0
YFL053W	1	0	0.5122139594732265	0.5638863860893042	0.0
YFL052W	1	0	0.5122139594732265	0.5638863860893042	0.0
YFL051C	4	0	0.0019076445995617826	0.002399051846070372	0.0
YFL050C	8	1	1.3157272400572355e-05	1.8609806585266016e-05	0.036482451887639794
YFL049W	22	2	4.228248135329524e-15	9.718886900991245e-15	0.026532692281919852
YFL048C	49	11	3.913758273598864e-27	1.537433321821521e-26	0.06551950543086331
YFL047W	6	1	0.0003976286199960087	0.0005289757560946208	0.04864326918351974
YFL046W	16	0	1.2008712090470373e-12	2.404669332600805e-12	0.0
YFL045C	1	0	0.5122139594732265	0.5638863860893042	0.0
YFL044C	17	0	2.1030959845925924e-13	4.3616678713999277e-13	0.0
YFL042C	42	0	3.3908234149780097e-32	1.6236990390956316e-31	0.0
YFL041W-A	40	1	1.429865422888183e-29	6.282013786883071e-29	0.00729649037752796
YFL041W	1	0	0.5122139594732265	0.5638863860893042	0.0
YFL040W	23	2	7.652914614176834e-16	1.8476873193170014e-15	0.02537909696531464
YFL039C	0	0	1.0	1.0
YFL038C	24	2	1.3836752538282174e-16	3.400648027677811e-16	0.02432163459175987
YFL037W	0	0	1.0	1.0
YFL036W	0	0	1.0	1.0
YFL034C-B	4	0	0.0019076445995617826	0.002399051846070372	0.0
YFL034C-A	32	2	1.541621612549698e-22	4.9227461931001185e-22	0.018241225943819897
YFL034W	0	0	1.0	1.0
YFL033C	3	0	0.011876952001407058	0.01431356893547611	0.0
YFL031W	31	1	7.792446706590321e-23	2.5152955476739237e-22	0.009414826293584463
YFL030W	0	0	1.0	1.0
YFL029C	4	0	0.0019076445995617826	0.002399051846070372	0.0
YFL028C	19	0	6.4800376751026386e-15	1.4620124232842398e-14	0.0
YFL027C	22	1	4.313930334437556e-16	1.048137446275893e-15	0.013266346140959926
YFL026W	20	2	1.2857000809637692e-13	2.724414578342902e-13	0.02918596151011184
YFL025C	0	0	1.0	1.0
YFL024C	22	1	4.313930334437556e-16	1.048137446275893e-15	0.013266346140959926
YFL023W	18	0	3.6890113466121014e-14	8.042268481564138e-14	0.0
YFL022C	13	0	2.261899178973157e-10	4.039808129898952e-10	0.0
YFL021W	1	0	0.5122139594732265	0.5638863860893042	0.0
YFL020C	4	0	0.0019076445995617826	0.002399051846070372	0.0
YFL018C	4	0	0.0019076445995617826	0.002399051846070372	0.0
YFL017W-A	10	0	4.365143279091641e-08	6.948225573776924e-08	0.0
YFL017C	1	4	1.0	1.0	1.1674384604044734
YFL016C	11	0	7.527751432211518e-09	1.2443834000186387e-08	0.0
YFL014W	20	0	1.1397266515439322e-15	2.657975658162674e-15	0.0
YFL013C	31	0	6.022359058708898e-24	2.0337396915228934e-23	0.0
YFL012W	13	0	2.261899178973157e-10	4.039808129898952e-10	0.0
YFL011W	1	0	0.5122139594732265	0.5638863860893042	0.0
YFL010W-A	0	0	1.0	1.0
YFL010C	0	0	1.0	1.0
YFL009W	35	0	5.9938884404032705e-27	2.3011249947102272e-26	0.0
YFL008W	3	2	0.1427819571039853	0.16913265402781041	0.19457307673407895
YFL007W	0	0	1.0	1.0
YFL005W	1	0	0.5122139594732265	0.5638863860893042	0.0
YFL004W	26	0	3.4459223872862473e-20	9.918668493134738e-20	0.0
YFL003C	8	0	1.4883018481454848e-06	2.1952356831712444e-06	0.0
YFL002C	1	0	0.5122139594732265	0.5638863860893042	0.0
YFL001W	38	5	3.959725095903445e-24	1.362799462988672e-23	0.03840258093435768
YFR001W	30	2	4.759200235198188e-21	1.43374335005892e-20	0.019457307673407892
YFR002W	16	1	1.3600569241712212e-11	2.595979877500396e-11	0.018241225943819897
YFR003C	28	2	1.4668379461751933e-19	4.1844171768122706e-19	0.020847115364365596
YFR004W	166	2	1.867215857809834e-122	8.94863199855363e-121	0.0035163809048327516
YFR005C	30	17	4.513777715664594e-11	8.379191621299897e-11	0.1653871152239671
YFR006W	80	1	1.852022130701165e-59	2.024901002597414e-58	0.00364824518876398
YFR007W	18	0	3.6890113466121014e-14	8.042268481564138e-14	0.0
YFR008W	37	0	1.8955383141835339e-28	7.775492756682956e-28	0.0
YFR009W	11	0	7.527751432211518e-09	1.2443834000186387e-08	0.0
YFR010W	170	4	3.557625358628824e-123	1.7338901218198616e-121	0.006867285061202785
YFR011C	0	0	1.0	1.0
YFR012W	16	0	1.2008712090470373e-12	2.404669332600805e-12	0.0
YFR012W-A	57	0	2.0113735149156417e-43	1.4298404306897225e-42	0.0
YFR013W	3	0	0.011876952001407058	0.01431356893547611	0.0
YFR014C	19	1	7.657165307326009e-14	1.648684301101905e-13	0.015361032373743073
YFR015C	1	1	0.9351032262229944	1.0	0.29185961510111835
YFR016C	1	0	0.5122139594732265	0.5638863860893042	0.0
YFR017C	22	1	4.313930334437556e-16	1.048137446275893e-15	0.013266346140959926
YFR018C	20	0	1.1397266515439322e-15	2.657975658162674e-15	0.0
YFR019W	0	0	1.0	1.0
YFR021W	1	0	0.5122139594732265	0.5638863860893042	0.0
YFR022W	11	0	7.527751432211518e-09	1.2443834000186387e-08	0.0
YFR023W	16	0	1.2008712090470373e-12	2.404669332600805e-12	0.0
YFR024C-A	11	0	7.527751432211518e-09	1.2443834000186387e-08	0.0
YFR025C	26	1	4.3352136830888374e-19	1.2150006769709505e-18	0.011225369811581476
YFR026C	15	0	6.86920970416956e-12	1.3207898698990016e-11	0.0
YFR027W	32	2	1.541621612549698e-22	4.9227461931001185e-22	0.018241225943819897
YFR028C	3	0	0.011876952001407058	0.01431356893547611	0.0
YFR029W	63	1	9.169359122371067e-47	7.233605529870509e-46	0.004632692303192356
YFR030W	4	0	0.0019076445995617826	0.002399051846070372	0.0
YFR031C	4	0	0.0019076445995617826	0.002399051846070372	0.0
YFR031C-A	49	4	3.641410476117138e-33	1.8289739430698395e-32	0.023825274702132113
YFR032C	49	2	3.260943594861828e-35	1.7625645313957116e-34	0.011912637351066057
YFR032C-A	257	5	7.549899728389282e-187	9.868062122265172e-185	0.0056782026284264275
YFR032C-B	0	0	1.0	1.0
YFR033C	96	0	1.4781725983113412e-72	2.329033044626993e-71	0.0
YFR034C	10	0	4.365143279091641e-08	6.948225573776924e-08	0.0
YFR035C	11	0	7.527751432211518e-09	1.2443834000186387e-08	0.0
YFR036W	229	7	9.021074197919315e-164	9.264321020041782e-162	0.00892147295068921
YFR037C	14	1	4.294722196927406e-10	7.613732230126236e-10	0.020847115364365596
YFR038W	97	9	1.0129565013209618e-63	1.258210116435605e-62	0.027079758102165626
YFR039C	53	0	1.9747763291411773e-40	1.2689316948481465e-39	0.0
YFR040W	9	26	0.8106526803758115	0.8902164530917113	0.8431499991810089
YFR041C	4	0	0.0019076445995617826	0.002399051846070372	0.0
YFR042W	49	2	3.260943594861828e-35	1.7625645313957116e-34	0.011912637351066057
YFR043C	74	4	1.0250679669448839e-51	9.402178433652357e-51	0.015776195410871264
YFR044C	38	2	5.205644160553415e-27	2.0228148356312626e-26	0.015361032373743073
YFR045W	48	2	1.8164391426266063e-34	9.557494518980433e-34	0.012160817295879934
YFR046C	29	5	1.3670569474660904e-17	3.492645270936244e-17	0.05032062329329628
YFR047C	4	0	0.0019076445995617826	0.002399051846070372	0.0
YFR048W	4	0	0.0019076445995617826	0.002399051846070372	0.0
YFR049W	6	2	0.0017968185661210727	0.0023733356852922117	0.09728653836703947
YFR050C	31	1	7.792446706590321e-23	2.5152955476739237e-22	0.009414826293584463
YFR051C	53	2	3.3861656876720276e-38	2.0348838944411527e-37	0.011013570381174278
YFR052W	96	7	5.859637358162616e-65	7.606946827718556e-64	0.021281430267789885
YFR053C	34	0	3.372443260941493e-26	1.253711777225244e-25	0.0
YFR055W	60	2	2.032945343886729e-43	1.4310243173430329e-42	0.009728653836703946
YFR057W	4	0	0.0019076445995617826	0.002399051846070372	0.0
YGL263W	1	0	0.5122139594732265	0.5638863860893042	0.0
YGL262W	290	2	7.255527455792188e-215	1.0431634599565218e-212	0.0020128249317318513
YGL261C	1	0	0.5122139594732265	0.5638863860893042	0.0
YGL260W	20	2	1.2857000809637692e-13	2.724414578342902e-13	0.02918596151011184
YGL259W	197	11	1.0884968228417613e-135	6.58941602964523e-134	0.01629672977721981
YGL258W-A	3	1	0.05631251251972408	0.06700874394805156	0.09728653836703947
YGL258W	24	0	1.1023012087523488e-18	2.9678531140144e-18	0.0
YGL257C	24	0	1.1023012087523488e-18	2.9678531140144e-18	0.0
YGL256W	3	1	0.05631251251972408	0.06700874394805156	0.09728653836703947
YGL255W	13	0	2.261899178973157e-10	4.039808129898952e-10	0.0
YGL254W	42	2	5.420234835854802e-30	2.4126757384675672e-29	0.013898076909577065
YGL253W	53	0	1.9747763291411773e-40	1.2689316948481465e-39	0.0
YGL252C	20	0	1.1397266515439322e-15	2.657975658162674e-15	0.0
YGL251C	7	0	8.769954416264437e-06	1.2505828873775546e-05	0.0
YGL250W	96	0	1.4781725983113412e-72	2.329033044626993e-71	0.0
YGL249W	8	2	7.400624879000007e-05	9.969780669742104e-05	0.07296490377527959
YGL248W	38	1	4.484768878401425e-28	1.816331395752577e-27	0.0076805161868715366
YGL247W	90	34	8.261175374005371e-40	5.2906480596776045e-39	0.11025807681597806
YGL246C	24	65	0.3897529192389969	0.46016609290566024	0.7904531242321958
YGL245W	63	1	9.169359122371067e-47	7.233605529870509e-46	0.004632692303192356
YGL244W	101	0	2.7406878132479504e-76	4.805395004264927e-75	0.0
YGL243W	11	0	7.527751432211518e-09	1.2443834000186387e-08	0.0
YGL242C	10	0	4.365143279091641e-08	6.948225573776924e-08	0.0
[truncated: 3,752 more rows]
