# Supplementary material for: Overexpression profiling reveals cellular requirements in the context of genetic backgrounds and environments
Source: PLoS Genet. 2023 Apr 28;19(4):e1010732. doi: 10.1371/journal.pgen.1010732 (PMC10171610; doi:10.1371/journal.pgen.1010732)
Supplement: S1 Data — (ZIP) [file pgen.1010732.s025.zip › S1_Data/Fig_3/Fig.3F/Genes_DBVPG6765.csv]

		Pool_a-1	Pool_a-2	Pool_a-3
YBR187W	GDT1	TRUE	TRUE	TRUE
YJR106W	ECM27	TRUE	TRUE	TRUE
YHL042W	YHL042W	TRUE	TRUE	TRUE
YKL139W	CTK1	TRUE	TRUE	TRUE
YBR109C	CMD1	TRUE	TRUE	TRUE
YNL062C	GCD10	TRUE	TRUE	TRUE
YNL027W	CRZ1	TRUE	TRUE	TRUE
YJL165C	HAL5	TRUE	TRUE	TRUE
YGL180W	ATG1	TRUE	TRUE	TRUE
YML106W	URA5	TRUE	TRUE	TRUE
YOR373W	NUD1	TRUE	TRUE	TRUE
YKR072C	SIS2	TRUE	TRUE	TRUE
YNL279W	PRM1	TRUE	TRUE	TRUE
YDR051C	DET1	FALSE	TRUE	FALSE
YHR006W	STP2	FALSE	TRUE	FALSE
