# Supplementary material for: Overexpression profiling reveals cellular requirements in the context of genetic backgrounds and environments
Source: PLoS Genet. 2023 Apr 28;19(4):e1010732. doi: 10.1371/journal.pgen.1010732 (PMC10171610; doi:10.1371/journal.pgen.1010732)
Supplement: S1 Data — (ZIP) [file pgen.1010732.s025.zip › S1_Data/Fig_3/Fig.3G/YSA_YSAS2061.csv]

3	YSAS2000	YSAS2061	p_values	q_values	FC	NRPM
YAL001C	75	12	3.3416982995725734e-35	2.898658660760463e-34	0.058659891998393686	17.731163866273874
YAL002W	7	2	0.0021137099436115544	0.0028826051424496206	0.10474980713998873	28.074342783279675
YAL003W	16	0	2.5474666541956395e-10	5.364511434741531e-10	0.0	0.0
YAL005C	2	0	0.12413414504993785	0.14480638299841633	0.0	0.0
YAL007C	10	1	8.319966839890508e-06	1.3243323912596267e-05	0.03666243249899605	11.22973710696545
YAL008W	2	0	0.12413414504993785	0.14480638299841633	0.0	0.0
YAL009W	2	0	0.12413414504993785	0.14480638299841633	0.0	0.0
YAL010C	1	0	0.6009581206840529	0.6600668739598907	0.0	0.0
YAL011W	21	9	2.878947869076992e-07	5.034000971438669e-07	0.15712471070998307	45.93983364848371
YAL012W	3	6	0.9486689566606747	1.0	0.7332486499799211	168.4460566765358
YAL013W	117	356	0.32962766170422864	0.3765770128051289	1.1155406811660338	341.6911462507236
YAL014C	187	73	4.800577766990953e-60	1.0869339660616129e-58	0.1431207257982199	43.604830268305854
YAL015C	20	1484	3.3949948417475973e-110	2.352363293360293e-108	27.203524914255066	7935.680890750223
YAL016W	233	7	1.6500016401952763e-132	1.5062157829782593e-130	0.0110144646992692	3.359323067337619
YAL017W	0	0	1.0	1.0		0.0
YAL018C	40	27	2.9250705587300603e-09	5.822804009434607e-09	0.2474714193682233	73.95192733156536
YAL019W	20	0	9.775237988986747e-13	2.404507856059144e-12	0.0	0.0
YAL020C	70	62	2.126792945615882e-11	4.847874050827165e-11	0.32472440213396503	98.06249308415426
YAL021C	21	0	2.4408899335033105e-13	6.225081156353676e-13	0.0	0.0
YAL022C	296	65	3.656477533759557e-123	3.0040574709501735e-121	0.08050872001468727	24.576865729333456
YAL023C	10	0	1.1400392275519978e-06	1.8943558502315917e-06	0.0	0.0
YAL024C	8	0	1.9347818599919027e-05	2.991110343229417e-05	0.0	0.0
YAL025C	6	0	0.0003374313118397388	0.00047750183917085083	0.0	0.0
YAL026C	8	0	1.9347818599919027e-05	2.991110343229417e-05	0.0	0.0
YAL027W	17	27	0.11005688900812055	0.13350288308072164	0.5822856926311137	168.4460566570767
YAL028W	104	57	7.487386530450483e-27	4.376012188680968e-26	0.20093833196565147	61.54759762005673
YAL029C	0	0	1.0	1.0		0.0
YAL030W	92	95	8.934762296526456e-12	2.0887730881025876e-11	0.3785794660222419	115.9198669095588
YAL031C	187	0	3.807571532270346e-112	2.670407790498385e-110	0.0	0.0
YAL032C	181	29	2.4617178208295396e-83	9.763682198338401e-82	0.0587409139486677	17.893537154100173
YAL033W	36	0	2.4460179907846427e-22	1.0845836133386648e-21	0.0	0.0
YAL034C	312	105	6.296985585709803e-108	4.023773789268564e-106	0.12338318629469823	37.79238450706218
YAL034W-A	20	9	9.004475336387916e-07	1.5366390996904126e-06	0.16498094624548224	50.53381700911526
YAL035W	25	0	9.582559244377343e-16	2.8583660899592374e-15	0.0	0.0
YAL036C	51	18	3.5528531340595164e-18	1.2604847855630032e-17	0.12939682058469196	39.63436625708816
YAL037C-A	15	0	1.0276891714606593e-09	2.08400579163267e-09	0.0	0.0
YAL037W	161	180	3.2485681875278277e-17	1.0755622133835657e-16	0.4098905496782167	124.77485676161608
YAL038W	3	0	0.027174246241080616	0.03412207208132197	0.0	0.0
YAL039C	0	0	1.0	1.0		0.0
YAL040C	6	7	0.2077400232229591	0.23980587586415852	0.427728379154954	112.2973711010113
YAL041W	0	0	1.0	1.0		0.0
YAL042W	13	2	7.83178580024099e-07	1.3404940517019625e-06	0.05640374230614778	17.276518632814774
YAL043C	8	7	0.04279833975878641	0.053149050302910957	0.3207962843662155	87.34239976219855
YAL044C	16	1	2.119079265495559e-09	4.249241581542873e-09	0.022914020311872535	6.605727710098566
YAL044W-A	34	23	5.220469390031843e-08	9.573635032548828e-08	0.24801057278732624	73.79541530930793
YAL046C	26	3	1.1109480606146191e-13	2.905439880215859e-13	0.042302806729610835	12.477485679389902
YAL047C	17	0	6.32613260654351e-11	1.394464876206659e-10	0.0	0.0
YAL048C	26	2	1.6817732852485765e-14	4.6166482880499105e-14	0.02820187115307389	8.318323787402765
YAL049C	47	7	8.119958811478624e-23	3.688616360569792e-22	0.05460362287084519	16.725140373946605
YAL051W	0	0	1.0	1.0		0.0
YAL053W	11	0	2.787050327813967e-07	4.882219444184626e-07	0.0	0.0
YAL054C	80	48	2.0601070849042464e-19	7.846142943896901e-19	0.2199745949939763	66.5465902930493
YAL055W	39	13	1.539777298858446e-14	4.2614337082458724e-14	0.12220810832998684	36.49664560784956
YAL056W	52	10	1.6067387274819342e-23	7.555481947464108e-23	0.07050467788268472	21.595648282117597
YAL058W	1	0	0.6009581206840529	0.6600668739598907	0.0	0.0
YAL059W	10	18	0.3963493956932874	0.44932098849440094	0.6599237849819289	202.135267943892
YAL060W	24	15	2.4527455869918042e-06	4.002763867988044e-06	0.22914020311872535	67.37842268294348
YAL061W	93	207	0.11725395308765744	0.14196368088570904	0.8160347878808799	247.29314705670225
YAL062W	69	21	4.9097681743865747e-26	2.71239930556169e-25	0.11158131630129234	34.177460763725776
YAL063C	0	0	1.0	1.0		0.0
YAL063C-A	15	12	0.001620943352007818	0.00223068801564895	0.29329945999196844	84.22302836141017
YAL064C-A	0	0	1.0	1.0		0.0
YAL064W	11	0	2.787050327813967e-07	4.882219444184626e-07	0.0	0.0
YAL064W-B	43	13	1.1566927808953495e-16	3.6792810746289577e-16	0.11083991220626715	33.950367999450755
YAL065C	2	22	0.06959485789794659	0.08530264871506624	4.032867574889566	823.51405484164
YAL067C	7	0	8.045546290702399e-05	0.00012030664773226599	0.0	0.0
YAL067W-A	6	1	0.0020018534715109592	0.0027378500153768196	0.06110405416499343	16.042481582080434
YAL068C	0	0	1.0	1.0		0.0
YAR002C-A	2	0	0.12413414504993785	0.14480638299841633	0.0	0.0
YAR002W	62	10	3.208533727630121e-29	2.1040225162600715e-28	0.059132955643542026	17.824979539107684
YAR003W	3	1	0.10733067969888561	0.13033334859550066	0.12220810832998685	28.074342771708544
YAR007C	2	0	0.12413414504993785	0.14480638299841633	0.0	0.0
YAR008W	91	94	1.1806722721642283e-11	2.746782458420905e-11	0.37871084119842074	115.99948227839924
YAR009C	39	7	3.1587067408849023e-18	1.1241164892839774e-17	0.06580436602383906	20.15593840139022
YAR010C	7	1	0.0005121850442029476	0.000719310424715788	0.052374903569994365	14.037171385854272
YAR014C	4	0	0.006165864974340548	0.008134867966834708	0.0	0.0
YAR015W	51	72	0.0003677760281776921	0.0005199311548795248	0.5175872823387678	158.5374650646542
YAR018C	2	4	1.0	1.0	0.7332486499799211	149.72982813899986
YAR019C	38	4	6.470191369129421e-20	2.517596113928505e-19	0.03859203420946953	11.8207759020303
YAR020C	6	1	0.0020018534715109592	0.0027378500153768196	0.06110405416499343	16.042481582080434
YAR023C	7	0	8.045546290702399e-05	0.00012030664773226599	0.0	0.0
YAR027W	1	0	0.6009581206840529	0.6600668739598907	0.0	0.0
YAR028W	25	9	2.63431857953333e-09	5.253108928882171e-09	0.13198475699638582	38.87216693374823
YAR029W	20	13	2.8731031653960526e-05	4.417972273848315e-05	0.23830581124347433	69.51742019783129
YAR031W	21	31	0.040349874843663695	0.0501517463207067	0.5412073368899416	158.23720476117043
YAR033W	11	14	0.08683784044551715	0.10605317910430434	0.4666127772599498	131.01359964759104
YAR035C-A	87	10	1.1046983080932174e-43	1.3604111284462727e-42	0.042140727010340294	12.76106489534378
YAR035W	3	7	1.0	1.0	0.855456758309908	196.52039944824435
YAR042W	43	0	1.6002750986977928e-26	9.067174475478825e-26	0.0	0.0
YAR050W	75	0	1.3476521814658389e-45	1.8193304449788825e-44	0.0	0.0
YAR064W	259	611	0.05463079699496099	0.06736314612307476	0.864893677872069	263.89882210760334
YAR066W	58	45	3.078604567947067e-11	6.975986946518353e-11	0.28444990731979697	85.6505373132134
YAR068W	78	43	2.4216840336498945e-20	9.598280411799135e-20	0.20211340993036284	61.12388553701145
YAR071W	4	5	0.4140846052649909	0.4679505924305291	0.4582804062374507	112.29737114104144
YBL001C	147	81	2.8595443450840984e-37	2.736312733540541e-36	0.20201748519854967	61.46004769553307
YBL002W	18	4	2.3905612272982646e-08	4.463674551361143e-08	0.08147207221999123	23.64155181167484
YBL003C	1	0	0.6009581206840529	0.6600668739598907	0.0	0.0
YBL004W	0	0	1.0	1.0		0.0
YBL005W	16	0	2.5474666541956395e-10	5.364511434741531e-10	0.0	0.0
YBL006C	57	55	1.6801770018400858e-08	3.165621414270937e-08	0.35376031358680404	106.48888641017538
YBL007C	0	0	1.0	1.0		0.0
YBL008W	31	1	2.2467312696967763e-18	8.045424366143313e-18	0.011826591128708404	3.509292847134649
YBL008W-A	213	347	2.84155915432704e-09	5.658520324284905e-09	0.5972706139507807	182.08966250079607
YBL009W	65	0	1.2133349203105823e-39	1.2572773201272359e-38	0.0	0.0
YBL010C	104	97	2.9398887834036228e-15	8.556326109997083e-15	0.3419476877310209	104.81087966253924
YBL011W	8	0	1.9347818599919027e-05	2.991110343229417e-05	0.0	0.0
YBL013W	163	152	3.408534051748237e-23	1.5821210114289032e-22	0.3418828061256074	104.0804902781762
YBL014C	0	0	1.0	1.0		0.0
YBL015W	0	0	1.0	1.0		0.0
YBL016W	0	0	1.0	1.0		0.0
YBL017C	25	0	9.582559244377343e-16	2.8583660899592374e-15	0.0	0.0
YBL018C	213	214	1.0118942002537083e-26	5.872253830130249e-26	0.3683455659523547	112.29737109741048
YBL019W	69	44	5.141483613891026e-16	1.5644800139411265e-15	0.2337894246312792	70.58691898231254
YBL020W	0	0	1.0	1.0		0.0
YBL021C	112	94	9.212931580960054e-19	3.389863693032711e-18	0.30770255847371686	94.24957934723824
YBL022C	0	0	1.0	1.0		0.0
YBL023C	6	0	0.0003374313118397388	0.00047750183917085083	0.0	0.0
YBL024W	28	3	7.445062473286596e-15	2.10815136798972e-14	0.039281177677495775	11.616969425048744
YBL025W	47	45	2.828563988558569e-07	4.95041737620217e-07	0.3510232898840048	107.51875956086784
YBL026W	28	6	1.1260195239547384e-12	2.753290085996471e-12	0.07856235535499155	23.233938850097484
YBL027W	97	8	3.363966216842156e-51	5.403958020407608e-50	0.030237057731130765	9.167132336595968
YBL028C	86	7	1.3628000149546754e-45	1.8226657874428695e-44	0.029841514824764232	9.140483693153405
YBL029C-A	126	5	5.015112458944108e-71	1.4715261097646718e-69	0.014548584324998434	4.421156343006443
YBL029W	27	0	6.033166413050458e-17	1.9580553070797504e-16	0.0	0.0
YBL030C	0	0	1.0	1.0		0.0
YBL031W	34	3	2.1835401172762473e-18	7.833773683378477e-18	0.03234920514617299	9.908591566087118
YBL032W	7	0	8.045546290702399e-05	0.00012030664773226599	0.0	0.0
YBL033C	27	8	6.668683320097502e-11	1.467161353247159e-10	0.10862942962665498	32.084963174078965
YBL034C	24	2	2.5791622913054186e-13	6.566074518502639e-13	0.030552027082496713	8.983789689824874
YBL035C	6	3	0.020263998601778604	0.026059538452332012	0.18331216249498028	48.12744475946545
YBL036C	145	37	1.1245379112909451e-57	2.36029836782271e-56	0.09355241396295544	28.458922820195173
YBL037W	7	2	0.0021137099436115544	0.0028826051424496206	0.10474980713998873	28.074342783279675
YBL038W	48	8	1.1763549315335396e-22	5.322751543075835e-22	0.06110405416499343	18.33426467319193
YBL039C	13	1	1.329690967151593e-07	2.3807760747474505e-07	0.02820187115307389	8.63825931284704
YBL039W-B	80	201	0.5793880887297929	0.6495245415760309	0.9211436165372757	278.6638468564296
YBL040C	13	1	1.329690967151593e-07	2.3807760747474505e-07	0.02820187115307389	8.021240791040217
YBL041W	48	18	1.255568884366089e-16	3.9783893410409793e-16	0.1374841218712352	41.25209550570831
YBL042C	34	0	3.848537934119912e-21	1.5820544431110517e-20	0.0	0.0
YBL043W	6	8	0.2927299042776442	0.3352897190800103	0.4888324333199474	128.33985269631592
YBL044W	826	27	0.0	0.0	0.01198408810499871	3.666298693781087
YBL045C	10	0	1.1400392275519978e-06	1.8943558502315917e-06	0.0	0.0
YBL046W	18	16	0.0011814964048478746	0.0016349340289413203	0.3258882888799649	94.56620724669936
YBL047C	13	0	1.683267307397066e-08	3.165621414270937e-08	0.0	0.0
YBL049W	84	136	0.00019488189915056354	0.00028612861935534617	0.593582240459936	179.6757937949373
YBL050W	0	0	1.0	1.0		0.0
YBL051C	40	141	0.17645110333077518	0.20430245525574553	1.2923507455896108	386.1933982243473
YBL052C	0	0	1.0	1.0		0.0
YBL054W	113	3	3.2055832162408133e-65	8.19347070071152e-64	0.009733389159025501	2.955193976503728
YBL055C	51	17	1.0526650191203326e-18	3.829143912056314e-18	0.12220810832998685	37.43245703167542
YBL056W	13	0	1.683267307397066e-08	3.165621414270937e-08	0.0	0.0
YBL057C	70	93	5.203206322649836e-06	8.358558536748382e-06	0.4870866032009476	147.0937396197124
YBL058W	20	12	1.329477169698697e-05	2.0890227330429524e-05	0.2199745949939763	64.16992636358613
YBL059C-A	101	50	3.073296163286746e-28	1.92323462840719e-27	0.18149719058908936	55.047730942243874
YBL059W	356	126	1.1567887116580084e-119	9.113276548966036e-118	0.1297602947998175	39.74569875000228
YBL060W	108	78	1.5202259395222956e-21	6.457030559965083e-21	0.2647842347149715	80.35958666575574
YBL061C	24	26	0.0012836396299366773	0.0017745700749437095	0.3971763520724573	116.78926597142616
YBL063W	6	0	0.0003374313118397388	0.00047750183917085083	0.0	0.0
YBL064C	182	7	2.6430515036222163e-102	1.5049692274585513e-100	0.014100935576536943	4.295527856199718
YBL066C	16	0	2.5474666541956395e-10	5.364511434741531e-10	0.0	0.0
YBL067C	0	0	1.0	1.0		0.0
YBL068W	75	141	0.01100869447355196	0.014356236262448372	0.6892537309811259	208.34117533127684
YBL069W	26	1	2.1878680924519786e-15	6.403271959130447e-15	0.014100935576536945	4.159161891987139
YBL071C-B	272	42	8.900592694784477e-126	7.639896804135154e-124	0.05661110900580273	17.27651863373382
YBL071W-A	113	93	2.225760387924183e-19	8.465838618354482e-19	0.30173506392979055	92.42173019014258
YBL072C	57	67	2.481872557197451e-06	4.048000305287164e-06	0.4309443820057431	129.72282526910826
YBL074C	8	13	0.3579784981547285	0.4083980049370846	0.5957645281086859	162.20731382645084
YBL075C	58	7	3.409288073156007e-29	2.230581991890807e-28	0.04424776336085731	13.323416913645456
YBL076C	0	0	1.0	1.0		0.0
YBL078C	52	172	0.25216982230823	0.28981387851611323	1.2126804595821772	364.4367515895333
YBL079W	10	0	1.1400392275519978e-06	1.8943558502315917e-06	0.0	0.0
YBL080C	20	14	5.882418879093372e-05	8.921358379131324e-05	0.25663702749297235	78.60815977652888
YBL081W	26	1	2.1878680924519786e-15	6.403271959130447e-15	0.014100935576536945	4.159161891987139
YBL082C	48	35	4.061450813315842e-10	8.475110169586142e-10	0.2673302369718462	80.21240793931109
YBL084C	3	47	0.0015540769313117978	0.002142770662185123	5.743781091509382	1319.4941106868623
YBL085W	13	0	1.683267307397066e-08	3.165621414270937e-08	0.0	0.0
YBL086C	71	32	1.5134539130354325e-21	6.4330180738113615e-21	0.16523913238984136	49.90994271978698
YBL087C	22	5	5.913637162976341e-10	1.224678693708208e-09	0.08332371022499103	24.41247198263632
YBL088C	0	0	1.0	1.0		0.0
YBL089W	16	11	0.00033516718421001246	0.00047750183917085083	0.25205422343059786	72.66300483286521
YBL090W	57	54	1.0349518834365062e-08	1.991207906050943e-08	0.34732830788522573	104.55272483327758
YBL091C	34	13	6.068430543814275e-12	1.4356044449804975e-11	0.14017988896674963	41.71045211869877
YBL091C-A	134	183	8.0555566246565e-10	1.658106877179654e-09	0.500688443829573	152.22532528570608
YBL092W	14	0	4.154335204279388e-09	8.159693223979086e-09	0.0	0.0
YBL093C	57	1	7.01595079770647e-34	5.707034375899563e-33	0.006432005701578256	1.936161570513728
YBL095W	56	36	4.093817368973853e-13	1.0335181601829952e-12	0.23568706606497464	72.19116713461558
YBL097W	10	4	0.0005301528037532602	0.0007432737138920038	0.1466497299959842	40.83540767351546
YBL098W	35	3	5.612713484475152e-19	2.086536215204693e-18	0.03142494214199662	9.358114260602898
YBL099W	0	0	1.0	1.0		0.0
YBL100W-C	146	211	2.8302331048224814e-09	5.6379184571645614e-09	0.5298474833759018	161.18874359451289
YBL101C	91	0	4.072990576263269e-55	7.629892118596111e-54	0.0	0.0
YBL102W	209	31	6.764332286489665e-98	3.504655403567753e-96	0.05437968456788887	16.57723097432105
YBL103C	2	0	0.12413414504993785	0.14480638299841633	0.0	0.0
YBL104C	38	1	1.4861318119525034e-22	6.692830110053913e-22	0.009648008552367382	2.9551939748985667
YBL105C	139	1	1.2484835493052442e-82	4.917828008256479e-81	0.0026375850718702194	0.8078947558914602
YBL106C	0	0	1.0	1.0		0.0
YBL107C	0	0	1.0	1.0		0.0
YBL108C-A	86	65	1.4049622568453304e-16	4.422516660710178e-16	0.27709978051566786	83.90033472878847
YBL111C	15	12	0.001620943352007818	0.00223068801564895	0.29329945999196844	84.22302836141017
YBR001C	70	6	4.857363613803117e-37	4.5794587119642175e-36	0.03142494214199662	9.48991868589978
YBR002C	22	0	6.101430752198167e-14	1.6222528088715517e-13	0.0	0.0
YBR003W	21	0	2.4408899335033105e-13	6.225081156353676e-13	0.0	0.0
YBR004C	0	0	1.0	1.0		0.0
YBR005W	8	1	0.00013017871641020452	0.00019265512045164336	0.04582804062374507	12.477485677375382
YBR006W	8	11	0.2134202658121103	0.2463134554857408	0.5041084468611957	137.252342492271
YBR007C	189	5	2.3200866247140368e-108	1.5162293384920937e-106	0.009699056216665622	2.95519397682476
YBR008C	27	2	4.291104601439985e-15	1.2326744536903772e-14	0.027157357406663744	8.021240794346252
YBR009C	4	0	0.006165864974340548	0.008134867966834708	0.0	0.0
YBR010W	0	0	1.0	1.0		0.0
YBR011C	2	0	0.12413414504993785	0.14480638299841633	0.0	0.0
YBR013C	30	0	9.576822022451495e-19	3.492473268935862e-18	0.0	0.0
YBR014C	6	1	0.0020018534715109592	0.0027378500153768196	0.06110405416499343	16.042481582080434
YBR015C	65	4	7.811472519139987e-36	6.964926892647142e-35	0.02256149692245911	6.91060745170177
YBR016W	0	0	1.0	1.0		0.0
YBR017C	0	0	1.0	1.0		0.0
YBR018C	88	5	1.55498886942638e-48	2.328838798976852e-47	0.02083092755624776	6.308841074428482
YBR019C	22	4	1.2808447952320308e-10	2.78914745073056e-10	0.06665896817999283	19.52997758369421
YBR020W	0	0	1.0	1.0		0.0
YBR021W	10	2	4.272037311962234e-05	6.527228103372691e-05	0.0733248649979921	20.41770384096541
YBR022W	26	18	3.1567785103676692e-06	5.131326515863332e-06	0.253816840377665	74.86491406262547
YBR023C	0	0	1.0	1.0		0.0
YBR024W	0	1	1.0	1.0		0.0
YBR025C	0	0	1.0	1.0		0.0
YBR026C	0	0	1.0	1.0		0.0
YBR028C	10	0	1.1400392275519978e-06	1.8943558502315917e-06	0.0	0.0
YBR029C	2	0	0.12413414504993785	0.14480638299841633	0.0	0.0
YBR030W	6	4	0.04434431835359231	0.054950263919739145	0.2444162166599737	74.86491405422912
YBR031W	8	0	1.9347818599919027e-05	2.991110343229417e-05	0.0	0.0
YBR033W	10	1	8.319966839890508e-06	1.3243323912596267e-05	0.03666243249899605	11.22973710696545
YBR034C	29	6	3.07765876591683e-13	7.810951263366148e-13	0.07585330861861253	22.4594742223928
YBR035C	130	0	2.6863908981814183e-78	9.420386619171547e-77	0.0	0.0
YBR036C	6	0	0.0003374313118397388	0.00047750183917085083	0.0	0.0
YBR037C	22	3	2.4246662912614074e-11	5.513742918562418e-11	0.04999422613499462	14.647483188776851
YBR038W	0	0	1.0	1.0		0.0
YBR039W	8	0	1.9347818599919027e-05	2.991110343229417e-05	0.0	0.0
YBR040W	44	9	1.102332483857692e-19	4.2263427431103907e-19	0.07499133920249193	22.459474231618238
YBR041W	439	36	8.864280452904263e-228	1.416068802351456e-225	0.03006486491945007	9.20889603469602
YBR042C	18	1	1.342701382774331e-10	2.911717817622616e-10	0.020368018054997807	5.910387951700695
YBR043C	3	0	0.027174246241080616	0.03412207208132197	0.0	0.0
YBR044C	0	0	1.0	1.0		0.0
YBR045C	6	0	0.0003374313118397388	0.00047750183917085083	0.0	0.0
YBR046C	26	75	0.8936444755440139	0.96731590040535	1.0575701682402707	311.93714200189004
YBR047W	79	7	1.769088484556972e-41	1.9910034979818288e-40	0.03248569968265473	9.826019972412215
YBR048W	77	13	1.287874845493629e-35	1.1409041793539458e-34	0.06189761330999334	18.959296414576887
YBR049C	0	0	1.0	1.0		0.0
YBR050C	21	3	9.26818821609252e-11	2.0243581629604284e-10	0.05237490356999436	15.31327787862022
YBR052C	20	0	9.775237988986747e-13	2.404507856059144e-12	0.0	0.0
YBR053C	0	0	1.0	1.0		0.0
YBR054W	1	0	0.6009581206840529	0.6600668739598907	0.0	0.0
YBR055C	8	0	1.9347818599919027e-05	2.991110343229417e-05	0.0	0.0
YBR056W	3	0	0.027174246241080616	0.03412207208132197	0.0	0.0
YBR057C	0	0	1.0	1.0		0.0
YBR058C	0	0	1.0	1.0		0.0
YBR058C-A	21	18	0.00028589623981846197	0.0004169894180055731	0.31424942141996615	91.87966725489056
YBR059C	0	0	1.0	1.0		0.0
YBR060C	34	831	5.903852629730639e-52	9.645754679994576e-51	8.960729825489919	2666.260439401968
YBR061C	0	0	1.0	1.0		0.0
YBR062C	73	115	0.0002806993705696663	0.00040972134013861697	0.5775588681348693	174.51618478436154
YBR063C	56	47	5.72010925357706e-10	1.1867369522843317e-09	0.30770255847371686	94.24957931417784
YBR065C	79	48	5.642091933043315e-19	2.0961027588457432e-18	0.22275908353820387	67.3784226659859
YBR066C	6	1	0.0020018534715109592	0.0027378500153768196	0.06110405416499343	18.716228509700237
YBR067C	3	1	0.10733067969888561	0.13033334859550066	0.12220810832998685	28.074342771708544
YBR068C	2	0	0.12413414504993785	0.14480638299841633	0.0	0.0
YBR069C	0	0	1.0	1.0		0.0
YBR070C	39	10	2.948597512111615e-16	9.111974364402953e-16	0.09400623717691295	28.794197709490128
YBR071W	43	13	1.1566927808953495e-16	3.6792810746289577e-16	0.11083991220626715	33.950367999450755
YBR072C-A	188	275	3.1332365004763396e-11	7.096984290759916e-11	0.5362855817672295	163.3956457731913
YBR072W	6	0	0.0003374313118397388	0.00047750183917085083	0.0	0.0
YBR073W	0	0	1.0	1.0		0.0
YBR074W	11	0	2.787050327813967e-07	4.882219444184626e-07	0.0	0.0
YBR076W	0	0	1.0	1.0		0.0
YBR077C	56	39	3.636678044627369e-12	8.703510376467747e-12	0.2553276549037225	78.20709773054439
YBR078W	2	0	0.12413414504993785	0.14480638299841633	0.0	0.0
YBR079C	1	0	0.6009581206840529	0.6600668739598907	0.0	0.0
YBR080C	93	2	2.5817195248780698e-54	4.698566135308158e-53	0.007884394085805603	2.3893057689064165
YBR081C	0	0	1.0	1.0		0.0
YBR082C	3	0	0.027174246241080616	0.03412207208132197	0.0	0.0
YBR083W	28	0	1.5153496266810484e-17	5.1293559170351434e-17	0.0	0.0
YBR084C-A	27	2	4.291104601439985e-15	1.2326744536903772e-14	0.027157357406663744	8.021240794346252
YBR084W	88	18	2.3914026388291395e-38	2.379404251886917e-37	0.07499133920249193	22.711827862533998
YBR085C-A	33	108	0.4108850966187786	0.4650659694262145	1.1998614272398707	367.5186689052882
YBR085W	56	28	4.722318474754098e-16	1.4407455463294864e-15	0.18331216249498028	55.16362089906696
YBR086C	20	1	8.515952446678535e-12	1.9949182289551222e-11	0.018331216249498024	5.347493860693475
YBR087W	123	163	9.96693243862683e-10	2.0405777306708046e-09	0.48585174775092327	147.61670561406737
YBR088C	6	2	0.00744364344564503	0.009771374904337953	0.12220810832998685	37.43245703482865
YBR091C	49	14	2.5701245694278804e-19	9.711423389474205e-19	0.10474980713998873	31.44326392023216
YBR092C	42	20	1.0165769396716063e-12	2.4920434697576338e-12	0.17458301189998118	53.474938613392574
YBR093C	1	0	0.6009581206840529	0.6600668739598907	0.0	0.0
YBR094W	134	18	1.238008683982492e-64	3.109077703748171e-63	0.049248043655367835	14.97298281082834
YBR095C	86	82	1.91031551843826e-12	4.618001070423889e-12	0.349572030804381	107.1342735304352
YBR096W	71	5	1.7117623538892484e-38	1.718035828484654e-37	0.025818614435912716	7.798428550930974
YBR097W	3	0	0.027174246241080616	0.03412207208132197	0.0	0.0
YBR098W	56	13	9.10485063130075e-24	4.3671389475071405e-23	0.08510921830124084	25.611681125909588
YBR101C	21	56	1.0	1.0	0.9776648666398947	285.847853756685
YBR102C	20	15	0.00011463568129964317	0.00017004637687754654	0.27496824374247036	80.21240795448267
YBR103W	2	0	0.12413414504993785	0.14480638299841633	0.0	0.0
YBR104W	16	5	1.177028793199228e-06	1.9473799164812314e-06	0.11457010155936267	33.02863856138332
YBR105C	69	252	0.03631884212214248	0.04525886479836217	1.338975795615508	410.1295292452041
YBR106W	3	24	0.10395379398761775	0.1264730842442965	2.9329945999196845	673.7842266598587
YBR107C	80	40	1.8870454834379125e-22	8.465209497076001e-22	0.18331216249498025	55.45549191087443
YBR108W	172	2	3.201926469697803e-101	1.7877940900225305e-99	0.00426307354639489	1.2982355044118978
YBR109C	43	13139	0.0	0.0	112.02504665216493	34313.37577861263
YBR110W	10	9	0.022618163785640872	0.029015627912384708	0.32996189249096447	101.06763401823052
YBR111C	93	102	8.246625633437582e-11	1.8039689622632e-10	0.40210409837608574	121.85459417188184
YBR111W-A	117	100	4.213734538772816e-19	1.5735835930183418e-18	0.3133541239230432	95.167263621806
YBR112C	17	0	6.32613260654351e-11	1.394464876206659e-10	0.0	0.0
YBR114W	11	0	2.787050327813967e-07	4.882219444184626e-07	0.0	0.0
YBR115C	0	0	1.0	1.0		0.0
YBR117C	17	0	6.32613260654351e-11	1.394464876206659e-10	0.0	0.0
YBR118W	2	0	0.12413414504993785	0.14480638299841633	0.0	0.0
YBR119W	29	6	3.07765876591683e-13	7.810951263366148e-13	0.07585330861861253	22.4594742223928
YBR120C	20	21	0.0027305735622385175	0.0037097870438066887	0.3849555412394585	112.2973710921952
YBR121C	28	0	1.5153496266810484e-17	5.1293559170351434e-17	0.0	0.0
YBR122C	117	118	3.5075519047283526e-15	1.0157064956743583e-14	0.36975786622919093	113.25717771429342
YBR123C	88	48	5.393907080572366e-23	2.479645053586865e-22	0.1999769045399785	60.56487430702468
YBR125C	455	2	4.027680190830839e-269	8.908918760564676e-267	0.001611535494461365	0.4925323295510516
YBR126C	4	4	0.279988688926996	0.32107975075157613	0.36662432498996056	89.83789690172487
YBR127C	0	0	1.0	1.0		0.0
YBR128C	92	15	9.837599428559899e-43	1.1665161714154223e-41	0.059775705161406616	18.112479217060645
YBR129C	86	84	4.968986623549953e-12	1.182808032782938e-11	0.3580981778971708	109.71582229917831
YBR130C	40	28	5.937257476185142e-09	1.159428446368107e-08	0.25663702749297235	76.69088761146695
YBR131W	295	65	1.3186067781889347e-122	1.068071490333037e-120	0.08078163092999131	24.65989568308716
YBR132C	58	0	1.7985937911536486e-35	1.5719928408700051e-34	0.0	0.0
YBR133C	104	23	5.813642035075874e-44	7.252549966100076e-43	0.08108037956508743	24.598471769769308
YBR135W	55	133	0.5033425185049434	0.5661495841818754	0.8865642767939046	271.555461035394
YBR136W	20	1	8.515952446678535e-12	1.9949182289551222e-11	0.018331216249498024	5.614868553482725
YBR137W	23	29	0.007447267824809416	0.00977167174548915	0.4622654532482111	135.69265673576797
YBR138C	80	115	1.1094442951564097e-05	1.7538246677967326e-05	0.5270224671730682	159.43453922233593
YBR139W	29	220	9.520668888864193e-08	1.7218039867879864e-07	2.7812879826824592	823.5140548416401
YBR140C	6	0	0.0003374313118397388	0.00047750183917085083	0.0	0.0
YBR141C	3	8	1.0	1.0	0.9776648666398948	224.5947422430952
YBR142W	34	16	1.4398658158142052e-10	3.1142039513905583e-10	0.1725290941129226	51.33594107323669
YBR143C	21	0	2.4408899335033105e-13	6.225081156353676e-13	0.0	0.0
YBR145W	56	69	9.22038908231681e-06	1.4623954112632094e-05	0.4517335432912014	138.36640367330236
YBR146W	104	29	3.283023139692295e-40	3.4964196437722946e-39	0.10223178292989284	31.31369001441104
YBR147W	109	55	5.947639612203576e-30	4.0720089773550915e-29	0.1849939254536498	56.14868555634337
YBR148W	121	27	8.426827089999886e-51	1.3169207226790583e-49	0.08180873367544574	25.058091070172622
YBR149W	91	73	2.471987189483574e-16	7.684539636064883e-16	0.2941052277391991	89.10552272345123
YBR150C	73	138	0.013510814286857933	0.017531744802283387	0.6930706417618433	209.4194217912712
YBR151W	33	19	6.391767946850165e-09	1.246492284243313e-08	0.2110867325699773	64.65606212326556
YBR152W	51	86	0.008024934165832168	0.01051524182905008	0.6182292539046393	189.3641944019406
YBR153W	108	54	6.842080245418998e-30	4.6456674724208565e-29	0.18331216249498025	55.63355999414317
YBR154C	184	6	1.9462267884769535e-104	1.1538917794361814e-102	0.011955141032281322	3.642076900888404
YBR155W	128	93	3.87628499622002e-25	2.0210802369230583e-24	0.2663754861255182	80.95856986956608
YBR156C	423	2	3.871326286216336e-250	7.181934668396822e-248	0.0017334483451061965	0.5309568372851233
YBR157C	172	0	3.0611625468741315e-103	1.760474580707313e-101	0.0	0.0
YBR158W	47	20	3.6618300993631815e-15	1.0587825490918882e-14	0.15601035105955768	46.790571299500975
YBR159W	10	4	0.0005301528037532602	0.0007432737138920038	0.1466497299959842	40.83540767351546
YBR160W	69	28	2.1393601799781824e-22	9.582134264061158e-22	0.14877508840172313	45.56994769391156
YBR161W	21	32	0.051469568089172864	0.06360152257860618	0.5586656380799399	163.34163069406185
YBR162C	22	326	9.958906654750677e-18	3.4254588619300917e-17	5.432705906669415	1591.693173161635
YBR162W-A	39	6	5.998224188693659e-19	2.2212354996250632e-18	0.05640374230614777	16.844605667653585
YBR163W	92	57	1.5987953166452116e-21	6.785735694484584e-21	0.22714767961334514	68.82742100492311
YBR164C	67	132	0.03586722595550914	0.044715459889471725	0.7223046402787282	217.9890145302201
YBR165W	174	170	4.85144245913006e-23	2.237421458095988e-22	0.3581961795878925	109.0888748004642
YBR166C	48	58	2.9237881798441464e-05	4.4911073243279074e-05	0.4430043926962023	132.92341888111383
YBR167C	82	276	0.10620323663914483	0.12910057364441385	1.2340038255759647	373.42258344433895
YBR168W	20	18	0.0006561924312254093	0.0009157395467064617	0.32996189249096447	96.25488950129866
YBR169C	34	0	3.848537934119912e-21	1.5820544431110517e-20	0.0	0.0
YBR170C	73	39	1.371225264093957e-19	5.246784094347537e-19	0.1958677900631296	59.18374963829526
YBR171W	88	160	0.0026501048597694886	0.00360131215702607	0.6665896817999283	201.88291435674896
YBR172C	16	0	2.5474666541956395e-10	5.364511434741531e-10	0.0	0.0
YBR173C	100	77	1.0926180056895573e-18	3.971963432819623e-18	0.28230073024226965	86.46897574955332
YBR175W	114	38	1.9121720071572457e-40	2.0632084827694786e-39	0.12220810832998685	37.10695741103138
YBR176W	102	100	5.7510510677979e-14	1.5390551275433096e-13	0.3594356127352554	109.02657387638052
YBR177C	2	6	1.0	1.0	1.0998729749698817	336.8921133015326
YBR179C	11	0	2.787050327813967e-07	4.882219444184626e-07	0.0	0.0
YBR180W	47	31	6.312997274821339e-11	1.394464876206659e-10	0.2418160441423144	72.52538551133374
YBR181C	27	14	4.654729044758993e-08	8.566190955650871e-08	0.1901015018466462	56.14868555711772
YBR182C	47	1	6.3729576644916985e-28	3.9073432333146865e-27	0.007800517552977885	2.3395285640107875
YBR182C-A	132	123	4.731558850852531e-19	1.7646689332848835e-18	0.34162721192246326	103.8539597543623
YBR183W	33	36	0.000143973234486106	0.00021290564966047713	0.399953809079957	122.50622297777976
YBR184W	117	78	3.205948567861659e-25	1.683781754682411e-24	0.24441621665997368	74.23046565011214
YBR185C	132	43	3.4914832636527745e-47	4.9949055346435586e-46	0.11943065132248715	36.306668855348754
YBR186W	82	31	1.6293155949254825e-27	9.811721451744973e-27	0.1386018789596192	42.453884198456144
YBR187W	110	107729	0.0	0.0	359.0551991531224	108988.13959387536
YBR188C	95	137	1.7439544348914925e-06	2.8672046755463045e-06	0.5287108686697325	161.94462994601258
YBR189W	122	122	5.563599832563183e-16	1.6831279661794247e-15	0.36662432498996056	111.38438438725406
YBR191W	45	3	6.885482224415387e-25	3.522990059841004e-24	0.024441621665997372	7.323741596336966
YBR192W	124	461	0.002463428144835242	0.003353177576555616	1.3630146275836437	414.1527047245834
YBR193C	105	102	1.5592750780400192e-14	4.309173942243224e-14	0.3561493442759616	108.05973444435566
YBR194W	126	164	2.5638674807888345e-10	5.397072431192016e-10	0.4771935658599486	145.01392804361393
YBR195C	295	0	3.0724614341591426e-176	3.841244719097658e-174	0.0	0.0
YBR196C	45	7	1.1528763407046867e-21	4.922191414545399e-21	0.05703045055399387	17.08873039078213
YBR196C-A	211	13521	0.0	0.0	23.493495252081786	7162.13563676855
YBR196C-B	121	177	1.1379034471007759e-07	2.0514365906823076e-07	0.5363016985390331	162.92323512292583
YBR197C	100	78	2.0411369113066034e-18	7.359610267664123e-18	0.2859669734921692	87.59194946395264
YBR198C	36	10	1.2856349107420716e-14	3.599652566542188e-14	0.10184009027498904	30.350640842436388
YBR199W	22	1	5.407317468029404e-13	1.3561920086627607e-12	0.016664742044998206	4.8824943949173685
YBR200W	21	4	4.771478667676758e-10	9.927921062883154e-10	0.06983320475999248	20.41770383675773
YBR200W-A	105	56	1.0754318917732596e-27	6.503479295045233e-27	0.19553297332797895	59.326913045397085
YBR201C-A	104	114	5.891633968662965e-12	1.3978047423176863e-11	0.40187666393130295	121.92286007318144
YBR201W	93	34	1.231178731108867e-31	9.031261329855988e-31	0.13403469945869526	40.61819807042431
YBR202W	26	1	2.1878680924519786e-15	6.403271959130447e-15	0.014100935576536945	4.159161891987139
YBR203W	86	75	5.217757141746315e-14	1.3982908351436653e-13	0.31973051597961677	97.9337538644412
YBR204C	86	53	2.7076327750499535e-20	1.0716858974062136e-19	0.2259428979589292	69.20651939839956
YBR205W	65	41	2.651853399765542e-15	7.729756159174674e-15	0.23125534345520588	70.83372638528367
YBR207W	84	19	1.9068355846369134e-35	1.6640685048933062e-34	0.08292693065249107	25.10176530942668
YBR208C	18	0	1.5734928640034865e-11	3.609556226918249e-11	0.0	0.0
YBR210W	28	0	1.5153496266810484e-17	5.1293559170351434e-17	0.0	0.0
YBR211C	43	157	0.10508463274942692	0.1277948240520098	1.3386050935679956	410.015982878516
YBR212W	1	0	0.6009581206840529	0.6600668739598907	0.0	0.0
YBR213W	156	107	2.948369911396052e-32	2.239904274826776e-31	0.2514666844482421	77.02447891917065
YBR214W	84	2	5.738834243461645e-49	8.685272561617875e-48	0.00872915059499906	2.6422910856040374
YBR215W	204	7	2.484882333195431e-115	1.8559166621047953e-113	0.01258024644573394	3.834544378977164
YBR216C	10	0	1.1400392275519978e-06	1.8943558502315917e-06	0.0	0.0
YBR217W	95	99	5.9707836502913e-12	1.4142494552234457e-11	0.38206113867374836	117.02568146965145
YBR218C	6	0	0.0003374313118397388	0.00047750183917085083	0.0	0.0
YBR221C	21	0	2.4408899335033105e-13	6.225081156353676e-13	0.0	0.0
YBR221W-A	113	148	2.926736914791164e-09	5.824105189260895e-09	0.480180531845258	147.0797427148692
YBR222C	0	0	1.0	1.0		0.0
YBR223C	45	17	1.3692434486460196e-15	4.056939244288129e-15	0.13850252277398512	41.50120238393834
YBR225W	78	0	2.2081462048904805e-47	3.1668450933479186e-46	0.0	0.0
YBR227C	3	0	0.027174246241080616	0.03412207208132197	0.0	0.0
YBR228W	100	71	2.1121688077928554e-20	8.388869346420381e-20	0.260303270742872	79.73113348167129
YBR229C	17	3	1.9144920843761843e-08	3.5910776181498486e-08	0.06469841029234598	18.716228518024383
YBR230C	0	0	1.0	1.0		0.0
YBR230W-A	428	2	4.186006660968983e-253	8.02457476907754e-251	0.0017131977803269184	0.5235308678850862
YBR231C	52	1	6.676520215250644e-31	4.77570494501324e-30	0.0070504677882684726	2.118818322301358
YBR233W	13	16	0.047889452280224204	0.05926667528805023	0.45122993844918224	138.2121490340354
YBR233W-A	358	105	2.680458149373341e-132	2.4086429401634506e-130	0.10752948079314485	32.9363797907967
YBR234C	217	56	2.6642341494936244e-85	1.1023029204127938e-83	0.09461272902966723	28.847031111219625
YBR235W	13	1	1.329690967151593e-07	2.3807760747474505e-07	0.02820187115307389	8.021240791040217
YBR236C	6	0	0.0003374313118397388	0.00047750183917085083	0.0	0.0
YBR237W	195	20	1.7447733683168053e-98	9.205680404761419e-97	0.03760249487076518	11.458915420136886
YBR238C	0	0	1.0	1.0		0.0
YBR239C	23	5	1.624022574610774e-10	3.4954168512674255e-10	0.07970094021520882	23.395285647821968
YBR240C	3	0	0.027174246241080616	0.03412207208132197	0.0	0.0
YBR241C	7	0	8.045546290702399e-05	0.00012030664773226599	0.0	0.0
YBR242W	79	81	2.1731918438247069e-10	4.6374865654307564e-10	0.37590595347071903	113.70108825319032
YBR243C	57	48	4.355112573384715e-10	9.068158004900614e-10	0.30873627367575623	92.93575540381114
YBR244W	153	32	2.4099861394242192e-65	6.271416419831984e-64	0.07667959738352116	23.334518670580263
YBR245C	23	10	8.229916624138873e-08	1.4935389872332805e-07	0.15940188043041764	46.790571280215744
YBR246W	0	0	1.0	1.0		0.0
YBR247C	6	0	0.0003374313118397388	0.00047750183917085083	0.0	0.0
YBR248C	4	5	0.4140846052649909	0.4679505924305291	0.4582804062374507	112.29737114104144
YBR249C	7	0	8.045546290702399e-05	0.00012030664773226599	0.0	0.0
YBR250W	38	9	2.50694399801482e-16	7.784792080228526e-16	0.08683207697130643	26.59674578870328
YBR251W	24	24	0.0005385818142311197	0.0007549071444414257	0.36662432498996056	107.80547625568192
YBR252W	16	22	0.052055541955850625	0.0642427943751281	0.5041084468611957	145.32600966573042
YBR253W	396	86	5.916294545102339e-165	7.08846040185074e-163	0.07962043421499142	24.32638266443999
YBR254C	132	77	5.088980359655203e-32	3.8458247106934393e-31	0.213864189577477	65.01426748969153
YBR255C-A	65	46	1.0159576862805831e-13	2.6679327186299693e-13	0.25945721460827975	78.2678647110777
YBR255W	13	6	0.00012646887359045515	0.000187357674399461	0.16921122691844334	48.12744475946545
YBR256C	121	78	6.673951450545665e-27	3.908543257850114e-26	0.23633634172906545	71.79667988956615
YBR257W	130	1572	2.6976344470377255e-71	8.038391556950237e-70	4.433334145263215	1357.9343643270447
YBR258C	75	42	2.331672015040086e-19	8.856965494382785e-19	0.2053096219943779	62.05907351977842
YBR259W	7	4	0.015726370036612296	0.020333263057679254	0.20949961427997746	56.14868555498821
YBR260C	35	0	9.700469558853306e-22	4.157034309460907e-21	0.0	0.0
YBR261C	47	4	3.311738151161451e-25	1.734590720157514e-24	0.03120207021191154	9.557223070545264
YBR262C	51	20	3.5998437488609653e-17	1.1864012263438058e-16	0.1437742450941022	44.03818474421524
YBR263W	2	0	0.12413414504993785	0.14480638299841633	0.0	0.0
YBR264C	34	2	2.993336013927991e-19	1.1258780520667022e-18	0.021566136764115326	6.605727711632288
YBR265W	123	246	0.005734199395882343	0.007669158308306827	0.733248649979921	222.78349431012396
YBR267W	208	54	1.2842829999046478e-81	4.827393158465117e-80	0.09518131514162437	29.014631767007614
YBR268W	29	11	2.277094342047212e-10	4.857407107237951e-10	0.13906439913412297	41.175702742082
YBR269C	52	101	0.056416773097289596	0.06950575451639085	0.7120972466151158	218.1160477455172
YBR270C	13	9	0.001498216977587681	0.002066741625835153	0.253816840377665	72.19116715903438
YBR271W	67	32	1.2961352077735423e-19	4.962765366115607e-19	0.17510415521908562	52.845821705945866
YBR272C	30	69	0.5046260753802118	0.5674823151176375	0.8432359474769093	249.95221313571489
YBR273C	16	0	2.5474666541956395e-10	5.364511434741531e-10	0.0	0.0
YBR274W	31	10	6.242435102933483e-12	1.475554635304992e-11	0.11826591128708405	35.092928471346475
YBR275C	36	0	2.4460179907846427e-22	1.0845836133386648e-21	0.0	0.0
YBR276C	149	0	1.3913331404983877e-89	6.155043762312483e-88	0.0	0.0
YBR278W	30	11	6.960400634578618e-11	1.528417871304377e-10	0.13442891916298555	39.84745426757975
YBR279W	44	80	0.038030441800245264	0.047330246871501946	0.6665896817999283	199.6397708997188
YBR280C	52	19	3.5262521602455125e-18	1.252592722271275e-17	0.13395888797710098	40.257548134205344
YBR281C	48	4	8.529046913047936e-26	4.58845171159389e-25	0.030552027082496713	9.167132335651385
YBR282W	114	73	1.4030158004995166e-25	7.484920100809573e-25	0.23476820810760632	71.28441818350242
YBR283C	11	0	2.787050327813967e-07	4.882219444184626e-07	0.0	0.0
YBR284W	20	7	1.0152576698917792e-07	1.8343533960250148e-07	0.12831851374648617	37.43245703367043
YBR285W	213	72	6.124941202014447e-74	1.9678512208259823e-72	0.12392934929238102	37.78229308346441
YBR286W	8	3	0.0019632905284315584	0.002696652454982062	0.1374841218712352	37.43245704241159
YBR287W	87	2	9.471607535478709e-51	1.4761846866270475e-49	0.00842814540206806	2.5522129801206765
YBR288C	10	0	1.1400392275519978e-06	1.8943558502315917e-06	0.0	0.0
YBR289W	14	0	4.154335204279388e-09	8.159693223979086e-09	0.0	0.0
YBR290W	13	3	3.6339389028348682e-06	5.878701161801217e-06	0.08460561345922167	25.914777945661815
YBR291C	58	27	1.9878178288563323e-17	6.669743485269993e-17	0.17066994439187816	51.390322381652176
YBR293W	67	25	7.498914950431088e-23	3.4227190380896176e-22	0.13680012126491065	41.28579821287512
YBR294W	0	0	1.0	1.0		0.0
YBR295W	69	8	8.375323728151238e-35	7.1463630208602035e-34	0.04250716811477803	12.833985269631585
YBR296C	87	0	9.752803205852898e-53	1.6742797384137316e-51	0.0	0.0
YBR296C-A	178	441	0.29918777708472283	0.3425500509683936	0.9083220635987224	278.21989130202115
YBR297W	113	86	3.1106913200617604e-21	1.3020076988118765e-20	0.279023822558731	85.46525589413433
YBR298C	112	24	9.146960233584366e-48	1.338528455555819e-46	0.07856235535499155	24.063722375450165
YBR298C-A	189	101	9.454424280114743e-49	1.4233611003910965e-47	0.19592093557664558	59.694918338486126
YBR299W	45	8	6.0927266672146535e-21	2.4868183863130923e-20	0.06517765777599299	19.5299775909027
YBR301W	115	31	5.600604467026226e-45	7.237994671880411e-44	0.09882916586685891	30.010504354134905
YBR302C	104	110	1.1451062187247952e-12	2.797581080665377e-12	0.387775728354766	118.77606558725029
YCL001W	1	0	0.6009581206840529	0.6600668739598907	0.0	0.0
YCL001W-A	77	109	1.068646869134543e-05	1.6907257618687087e-05	0.5189876808299442	158.96640848237362
YCL001W-B	66	69	1.279284911468703e-08	2.4507553383932414e-08	0.3832890670349588	115.64953145766778
YCL002C	77	168	0.12025058483840292	0.14480638299841633	0.799907618159914	245.0124460284796
YCL004W	78	115	2.9203533255111016e-05	4.4882287479995573e-05	0.5405358637672495	165.56663684143606
YCL005W	74	41	2.78832535885462e-19	1.052899483832759e-18	0.20312969357551863	61.3892295416184
YCL005W-A	86	18	3.1724303800648574e-37	3.020636939694205e-36	0.07673532383510803	23.504100921868687
YCL008C	20	1	8.515952446678535e-12	1.9949182289551222e-11	0.018331216249498024	5.347493860693475
YCL009C	66	4	2.0013845151160196e-36	1.8386521320179279e-35	0.02221965605999761	6.704320663511799
YCL010C	117	94	1.309905500299737e-20	5.27170506103834e-20	0.2945528764876606	90.22181954986608
YCL011C	2	0	0.12413414504993785	0.14480638299841633	0.0	0.0
YCL012C	56	0	2.8000334743885786e-34	2.3103289112207627e-33	0.0	0.0
YCL014W	47	3	4.507792812924144e-26	2.497525671206816e-25	0.023401552658933653	7.167917303401336
YCL016C	47	131	0.965984325652868	1.0	1.0218677994401029	306.4782420281238
YCL017C	0	0	1.0	1.0		0.0
YCL018W	169	42	1.017852603096083e-67	2.774251336685106e-66	0.09111373757146948	27.74405639221542
YCL021W-A	0	0	1.0	1.0		0.0
YCL024W	1	0	0.6009581206840529	0.6600668739598907	0.0	0.0
YCL025C	22	0	6.101430752198167e-14	1.6222528088715517e-13	0.0	0.0
YCL026C-A	78	60	7.384085736941697e-15	2.0950112024248496e-14	0.2820187115307389	86.38259315220606
YCL026C-B	43	53	0.00011443374018001158	0.00016983443607103136	0.4518857959178584	135.2672879369286
YCL027W	83	95	4.131441102526088e-09	8.159693223979086e-09	0.41963025149453315	128.33985264836068
YCL028W	17	0	6.32613260654351e-11	1.394464876206659e-10	0.0	0.0
YCL029C	4	0	0.006165864974340548	0.008134867966834708	0.0	0.0
YCL030C	60	29	1.5519692247436894e-17	5.2317555753229526e-17	0.1772017570784809	53.38727478072788
YCL031C	115	265	0.14589513607225188	0.16974366327160034	0.8448299662812134	256.5414081808499
YCL032W	114	109	4.918785845459164e-16	1.4998906361206602e-15	0.35054431073601494	106.4383778784242
YCL033C	687	608	1.7445288221546599e-100	9.555033577344237e-99	0.3244651959154236	99.23953726544698
YCL034W	0	0	1.0	1.0		0.0
YCL035C	82	59	1.0244470907786605e-16	3.276749287579575e-16	0.2637906728586301	80.79932797859286
YCL036W	52	1	6.676520215250644e-31	4.77570494501324e-30	0.0070504677882684726	2.118818322301358
YCL037C	0	0	1.0	1.0		0.0
YCL038C	160	175	8.876741899446037e-18	3.080734673708301e-17	0.4009953554577693	122.0623598877642
YCL039W	100	41	9.658284834704084e-32	7.139433944008122e-31	0.15031597324588383	46.04192215151802
YCL043C	3	0	0.027174246241080616	0.03412207208132197	0.0	0.0
YCL044C	53	26	1.8623817164191728e-15	5.484156298579961e-15	0.1798534424479052	54.069104625959376
YCL045C	47	48	1.1362908143039145e-06	1.8943558502315917e-06	0.37442484254293845	112.29737109566008
YCL047C	117	155	2.5533884428167077e-09	5.098797546749613e-09	0.4856988920807169	147.50925866871316
YCL048W	2	22	0.06959485789794659	0.08530264871506624	4.032867574889566	823.51405484164
YCL048W-A	145	5	2.7793501477031365e-82	1.0727545435866267e-80	0.012642218103102088	3.845800380833279
YCL049C	89	19	3.0936754846165945e-38	3.0675392606948335e-37	0.07826811432369944	23.707222793184496
YCL050C	34	0	3.848537934119912e-21	1.5820544431110517e-20	0.0	0.0
YCL051W	0	0	1.0	1.0		0.0
YCL052C	71	151	0.09731850768840358	0.11857600375339174	0.7797221559645641	235.51254222988717
YCL054W	39	2	3.198356063370949e-22	1.4073256098275692e-21	0.01880124743538259	5.758839544271591
YCL055W	25	37	0.0241230544034931	0.030905817070042058	0.5426040009851416	159.80779737056267
YCL056C	130	193	7.369143222281143e-08	1.341561971235798e-07	0.544296113254326	166.71840475361338
YCL057C-A	60	46	9.751804030156644e-12	2.2751571998957754e-11	0.28107864915896974	84.6832634520952
YCL057W	93	33	3.75635874222727e-32	2.8462212287943387e-31	0.13009250241579243	39.42354518252438
YCL058W-A	165	152	7.18553411677515e-24	3.4667790860380776e-23	0.3377387721119636	103.4496994131502
YCL059C	49	123	0.6849185635883828	0.749137820311295	0.9203018770156153	276.25153299363205
YCL061C	0	0	1.0	1.0		0.0
YCL063W	127	67	1.592156825499453e-33	1.2735040199509534e-32	0.19341598247501854	58.780655195704114
YCL064C	0	0	1.0	1.0		0.0
YCL066W	96	50	6.750470499839378e-26	3.6659070674765123e-25	0.19095016926560446	57.88524284415618
YCL067C	2	0	0.12413414504993785	0.14480638299841633	0.0	0.0
YCL068C	102	122	4.2362732502499186e-10	8.830303538306372e-10	0.43851144753701166	133.01242020827237
YCL069W	132	49	5.064422511012431e-44	6.3316291001809764e-43	0.13609539336748536	41.37271567399277
YCL073C	112	26	1.8788196423401683e-46	2.5973778276678624e-45	0.08510921830124084	26.06903257960317
YCR002C	38	3	9.499869475529752e-21	3.8366397018098035e-20	0.028944025657102145	8.865581927131732
YCR003W	79	49	1.2456961601738123e-18	4.514176822406802e-18	0.2273998977785831	68.78213980919975
YCR004C	73	2	1.9730734261275258e-42	2.296992970376397e-41	0.010044502054519467	3.0350640842396683
YCR005C	3	0	0.027174246241080616	0.03412207208132197	0.0	0.0
YCR007C	69	0	5.031572234377261e-42	5.775762858264197e-41	0.0	0.0
YCR008W	7	705	2.2730168794341908e-54	4.17639618965688e-53	36.92430701684603	9896.205830151464
YCR009C	44	4	1.9328432627255116e-23	9.059316710622997e-23	0.03332948408999641	9.981988543957398
YCR010C	79	158	0.02869466117069122	0.03599192942042426	0.733248649979921	221.78730793352517
YCR011C	21	0	2.4408899335033105e-13	6.225081156353676e-13	0.0	0.0
YCR012W	2	0	0.12413414504993785	0.14480638299841633	0.0	0.0
YCR014C	73	175	0.39222564788454817	0.44490921123945487	0.8788939297704534	265.5681073240609
YCR015C	52	0	6.798979149013e-32	5.064887187302301e-31	0.0	0.0
YCR016W	0	0	1.0	1.0		0.0
YCR017C	38	2	1.256777062542854e-21	5.345950359973339e-21	0.019296017104734765	5.910387952233163
YCR018C	0	0	1.0	1.0		0.0
YCR019W	0	0	1.0	1.0		0.0
YCR020C	77	169	0.13054582254340527	0.1522549230272001	0.8046689730299134	246.4708533894996
YCR020C-A	227	259	7.342240797824871e-23	3.3592065893628348e-22	0.41830704921762013	127.56587331894218
YCR020W-B	144	134	1.0503224456105302e-20	4.238880269969235e-20	0.34116430242121326	103.77826019156925
YCR021C	1	0	0.6009581206840529	0.6600668739598907	0.0	0.0
YCR023C	67	17	2.552247904458269e-27	1.530550333528624e-26	0.09302408246013924	28.07434278638866
YCR024C	113	106	2.436502568193896e-16	7.578326808914601e-16	0.34391308361890105	104.41685382726226
YCR024C-A	80	166	0.05193040350436057	0.06415719668175675	0.7607454743541681	230.1402914558425
YCR024C-B	3	0	0.027174246241080616	0.03412207208132197	0.0	0.0
YCR026C	38	9	2.50694399801482e-16	7.784792080228526e-16	0.08683207697130643	26.59674578870328
YCR027C	38	0	1.5569226850308232e-23	7.327219608520674e-23	0.0	0.0
YCR028C	0	0	1.0	1.0		0.0
YCR028C-A	69	20	1.31124125933139e-26	7.548496979394217e-26	0.10626792028694508	32.5499626404248
YCR030C	65	0	1.2133349203105823e-39	1.2572773201272359e-38	0.0	0.0
YCR031C	0	0	1.0	1.0		0.0
YCR032W	4	0	0.006165864974340548	0.008134867966834708	0.0	0.0
YCR033W	22	0	6.101430752198167e-14	1.6222528088715517e-13	0.0	0.0
YCR034W	38	11	4.0629901831968716e-15	1.1706541354491587e-14	0.1061280940760412	32.50713373362835
YCR035C	86	178	0.041450436478755494	0.0515085264021873	0.7588270912582905	232.429442548857
YCR036W	306	90	3.897493321061608e-113	2.8018105111781635e-111	0.10783068382057662	32.92105343141618
YCR037C	106	3	4.5690974044966694e-61	1.0681658200512336e-59	0.0103761601412253	3.1485244239280075
YCR040W	3	6	0.9486689566606747	1.0	0.7332486499799211	168.4460566765358
YCR042C	16	4	3.139694982901357e-07	5.481598617688435e-07	0.09165608124749014	26.422910845839517
YCR043C	121	97	2.5133872863890667e-21	1.0550722835053666e-20	0.2939054506117865	90.02351237029639
YCR044C	3	0	0.027174246241080616	0.03412207208132197	0.0	0.0
YCR045C	79	113	1.0972641476641566e-05	1.7350470479011725e-05	0.5244120091628549	158.6200366624675
YCR046C	143	156	4.247208445415915e-16	1.2992391366801557e-15	0.3999538090799569	121.65548534398914
YCR047C	60	49	6.079873903638792e-11	1.359461695949716e-10	0.29940986540846776	91.70951972221624
YCR048W	35	0	9.700469558853306e-22	4.157034309460907e-21	0.0	0.0
YCR050C	35	0	9.700469558853306e-22	4.157034309460907e-21	0.0	0.0
YCR051W	8	10	0.15530890091482336	0.180367828990539	0.4582804062374507	124.7748567737538
YCR052W	43	49	2.75000457242879e-05	4.232078216761566e-05	0.41778120754669923	125.05843600803053
YCR053W	47	21	1.037987722919341e-14	2.9204830697207094e-14	0.16381086861253558	50.17542111790069
YCR054C	117	84	2.2082914433670162e-23	1.0291640268074319e-22	0.2632174640953563	81.5835601689768
YCR057C	67	100	0.0001505883637086574	0.00022240207490716198	0.5472004850596426	165.14319279704804
YCR059C	52	112	0.1859723020796076	0.21515323058938307	0.7896523922860689	241.87126084516547
YCR060W	64	0	4.782661448381771e-39	4.894143414527325e-38	0.0	0.0
YCR061W	0	0	1.0	1.0		0.0
YCR063W	83	10	2.3492497267730526e-41	2.628508789624869e-40	0.04417160542047718	13.36873465270759
YCR065W	83	1174	9.547184823889398e-59	2.064130072262704e-57	5.18574647636402	1570.8263216380417
YCR066W	0	0	1.0	1.0		0.0
YCR067C	38	28	3.8104603291890484e-08	7.028209542388138e-08	0.2701442394662867	82.74543132639221
YCR068W	113	48	6.288370066088842e-35	5.405742339323907e-34	0.15573422654440802	47.70153816318277
YCR069W	0	0	1.0	1.0		0.0
YCR071C	24	14	1.1056346723770853e-06	1.8784357461862979e-06	0.213864189577477	62.88652782507135
YCR072C	11	9	0.009558713488393466	0.012485160406938638	0.2999653568099677	84.22302836141017
YCR073C	0	41	0.00021485066480325684	0.0003146437925346397		0.0
YCR073W-A	226	163	1.0244665366850856e-43	1.2643148181278816e-42	0.26442373882019277	80.63643830094206
YCR075C	20	10	2.3686484238608515e-06	3.86771637865524e-06	0.18331216249498025	53.47493860693476
YCR075W-A	245	213	1.106672866196262e-37	1.0696597736965886e-36	0.31873869886882283	97.23308963009744
YCR076C	65	93	7.158574992089195e-05	0.00010831087813602989	0.5245548034471743	158.23720473311923
YCR077C	0	0	1.0	1.0		0.0
YCR079W	86	8	9.640175772914521e-45	1.2402830172266535e-43	0.03410458837115912	10.326195044116126
YCR081W	6	0	0.0003374313118397388	0.00047750183917085083	0.0	0.0
YCR082W	39	126	0.402457182735678	0.4557060952771971	1.1844785884291031	362.8068911490699
YCR083W	10	0	1.1400392275519978e-06	1.8943558502315917e-06	0.0	0.0
YCR084C	18	93	0.015684276464192567	0.020297091346888264	1.8942256791147962	549.6660796153499
YCR086W	73	1583	4.2717932756228015e-94	2.0997506947099773e-92	7.950223376152158	2402.25322216344
YCR087C-A	143	120	1.3216074468583727e-23	6.271092761454209e-23	0.3076567762153515	93.58114261185878
YCR088W	0	0	1.0	1.0		0.0
YCR089W	2	0	0.12413414504993785	0.14480638299841633	0.0	0.0
YCR090C	0	0	1.0	1.0		0.0
YCR091W	0	0	1.0	1.0		0.0
YCR092C	0	0	1.0	1.0		0.0
YCR093W	6	0	0.0003374313118397388	0.00047750183917085083	0.0	0.0
YCR094W	70	51	2.953843453902429e-14	8.047159499475541e-14	0.26711200820697123	80.66430882623675
YCR095C	108	286	0.8376552700441426	0.9087635272635096	0.9708755272882289	297.3800753499568
YCR095W-A	16	1	2.119079265495559e-09	4.249241581542873e-09	0.022914020311872535	6.605727710098566
YCR096C	0	0	1.0	1.0		0.0
YCR097W	61	1	2.9117072951332588e-36	2.657972802271646e-35	0.006010234835900992	1.8112479207106984
YCR098C	7	0	8.045546290702399e-05	0.00012030664773226599	0.0	0.0
YCR101C	67	190	0.8387284590595915	0.9097561991798775	1.039680921613321	313.77206639607
YCR102C	0	0	1.0	1.0		0.0
YCR104W	71	55	1.590325494343218e-13	4.1235175464237363e-13	0.28400475879503984	85.78271405766937
YCR105W	17	13	0.0004960583399939267	0.0006978550668554483	0.28035977793349925	81.10365689943929
YCR106W	28	6	1.1260195239547384e-12	2.753290085996471e-12	0.07856235535499155	23.233938850097484
YCR107W	16	5	1.177028793199228e-06	1.9473799164812314e-06	0.11457010155936267	33.02863856138332
YCR108C	17	21	0.020953575718463142	0.02692225512888327	0.45288887204642186	131.0135996107425
YDL001W	24	6	1.9219668839823e-10	4.112065308698738e-10	0.09165608124749014	26.95136906577186
YDL002C	23	15	6.615617214910227e-06	1.0591986248036949e-05	0.23910282064562646	70.18585695889409
YDL003W	39	16	4.947113548415594e-13	1.2429379649164736e-12	0.15040997948306073	44.918948443990594
YDL004W	36	7	1.6029411664070403e-16	5.034688502461436e-16	0.07128806319249233	21.24544859470921
YDL005C	106	61	2.912528516729292e-26	1.6309592502152054e-25	0.21098192287158107	64.01999662304162
YDL006W	62	15	8.12578037171938e-26	4.387921400728465e-25	0.08869943346531303	26.737469323355032
YDL007C-A	39	0	3.9299881884055e-24	1.9202516628309287e-23	0.0	0.0
YDL007W	15	1	8.420547956523888e-09	1.6277839091754245e-08	0.02444162166599737	7.018585692927136
YDL008W	87	1	9.884030217532839e-52	1.6057360955093603e-50	0.00421407270103403	1.2761064895343774
YDL010W	17	42	0.8434466705339176	0.9147014524308053	0.9057777440928437	262.0271992729122
YDL012C	42	10	6.511577563283097e-18	2.2737147884906553e-17	0.08729150594999059	26.73746929567616
YDL013W	25	6	5.361337883997035e-11	1.204886837470377e-10	0.08798983799759054	25.914777948711457
YDL014W	24	0	3.82323798537311e-15	1.1026801230632273e-14	0.0	0.0
YDL015C	15	26	0.21717888385658768	0.2505508046257243	0.6354821633159317	182.48322809710348
YDL017W	86	82	1.91031551843826e-12	4.618001070423889e-12	0.349572030804381	107.1342735304352
YDL018C	34	4	1.4223341623720033e-17	4.854506687122487e-17	0.04313227352823065	12.833985268309172
YDL019C	60	9	8.214460509796812e-29	5.2200400432974e-28	0.054993648748494085	16.568464593401853
YDL020C	0	0	1.0	1.0		0.0
YDL021W	2	0	0.12413414504993785	0.14480638299841633	0.0	0.0
YDL022W	1	0	0.6009581206840529	0.6600668739598907	0.0	0.0
YDL024C	1	0	0.6009581206840529	0.6600668739598907	0.0	0.0
YDL025C	35	0	9.700469558853306e-22	4.157034309460907e-21	0.0	0.0
YDL027C	6	0	0.0003374313118397388	0.00047750183917085083	0.0	0.0
YDL028C	2	1	0.364986915754677	0.4151581788973789	0.18331216249498028	37.432457027035866
YDL029W	95	20	6.307649779337736e-41	6.936002654105414e-40	0.07718406841893906	23.395285649750488
YDL030W	49	17	1.1730881750887994e-17	4.020518530950945e-17	0.12719619438427204	38.18110619017576
YDL031W	10	2	4.272037311962234e-05	6.527228103372691e-05	0.0733248649979921	20.41770384096541
YDL033C	6	21	0.7467978480914351	0.813233068969407	1.283185137464862	336.89211327658563
YDL035C	65	20	1.821438883713885e-24	9.164562572387186e-24	0.11280748461229555	34.55303726562956
YDL036C	78	3	1.8810185286572859e-44	2.3842276751286177e-43	0.014100935576536942	4.264457130679923
YDL037C	386	0	3.1509526071703043e-230	5.177465269667548e-228	0.0	0.0
YDL040C	35	62	0.05202580422869265	0.06423604700851589	0.6494488042679301	193.4010280456029
YDL042C	40	1	9.521692423244952e-24	4.5594715342282864e-23	0.009165608124749012	2.7389602708704848
YDL043C	36	47	0.0010431036547864738	0.001446561157144203	0.47864842429244847	142.64801200448463
YDL044C	7	2	0.0021137099436115544	0.0028826051424496206	0.10474980713998873	28.074342783279675
YDL045C	34	33	1.8584251772846414e-05	2.902716782879949e-05	0.35584125660790283	105.8803784734688
YDL045W-A	39	36	1.6653946421517525e-06	2.7396122960568445e-06	0.3384224538368866	103.65911178739438
YDL046W	3	1	0.10733067969888561	0.13033334859550066	0.12220810832998685	28.074342771708544
YDL047W	4	0	0.006165864974340548	0.008134867966834708	0.0	0.0
YDL048C	82	0	9.199572791331009e-50	1.4146188000787335e-48	0.0	0.0
YDL049C	73	174	0.3703334704013398	0.4209066775253172	0.8738716787431936	267.6677064833791
YDL051W	53	183	0.1493885354365975	0.17366756969797295	1.2658915372294866	380.56331330051694
YDL052C	13	8	0.0007199286883216578	0.0010029820461574259	0.22561496922459112	69.1060745241384
YDL053C	110	8	7.561172238702316e-59	1.6409170394255478e-57	0.026663587271997132	8.093504224920627
YDL054C	43	0	1.6002750986977928e-26	9.067174475478825e-26	0.0	0.0
YDL055C	29	0	3.808413278835698e-18	1.3371297171296764e-17	0.0	0.0
YDL056W	25	0	9.582559244377343e-16	2.8583660899592374e-15	0.0	0.0
YDL057W	60	18	6.297397379899215e-23	2.8880647792504294e-22	0.10998729749698817	33.689211320546065
YDL058W	4	0	0.006165864974340548	0.008134867966834708	0.0	0.0
YDL059C	2	0	0.12413414504993785	0.14480638299841633	0.0	0.0
YDL060W	7	2	0.0021137099436115544	0.0028826051424496206	0.10474980713998873	28.074342783279675
YDL061C	17	3	1.9144920843761843e-08	3.5910776181498486e-08	0.06469841029234598	18.716228518024383
YDL063C	13	30	0.7399314296700927	0.8060893449578904	0.8460561345922166	240.6372237973272
YDL064W	62	19	1.9812111477830804e-23	9.278457093567179e-23	0.11235261572272985	33.86746113312071
YDL065C	22	27	0.007061752431217546	0.009289144151860043	0.4499480352149516	131.82734869496687
YDL066W	34	23	5.220469390031843e-08	9.573635032548828e-08	0.24801057278732624	75.96586868513258
YDL067C	61	3	2.2795790253211734e-34	1.9194522656840508e-33	0.01803070450770298	5.433743763625144
YDL069C	30	1	8.892400553565952e-18	3.080734673708301e-17	0.012220810832998684	3.622495841421397
YDL070W	4	22	0.2732719823518752	0.31362745370298034	2.016433787444783	494.1084330057713
YDL072C	2	3	0.8727723756409472	0.9452568610755343	0.5499364874849408	112.297371111964
YDL073W	3	0	0.027174246241080616	0.03412207208132197	0.0	0.0
YDL074C	6	4	0.04434431835359231	0.054950263919739145	0.2444162166599737	64.16992634154587
YDL075W	1	0	0.6009581206840529	0.6600668739598907	0.0	0.0
YDL076C	152	149	3.40298204846146e-20	1.3395311266736382e-19	0.359388318575685	109.36149211942784
YDL077C	7	2	0.0021137099436115544	0.0028826051424496206	0.10474980713998873	28.074342783279675
YDL078C	1	1	1.0	1.0	0.36662432498996056	112.29737106965456
YDL079C	26	48	0.1383540381347639	0.1611002375608478	0.6768449076737734	199.6397708565245
YDL080C	3	0	0.027174246241080616	0.03412207208132197	0.0	0.0
YDL081C	13	3	3.6339389028348682e-06	5.878701161801217e-06	0.08460561345922167	25.914777945661815
YDL082W	57	11	1.165865606222835e-25	6.231313291252346e-25	0.07075206271736081	21.29777728203507
YDL083C	29	0	3.808413278835698e-18	1.3371297171296764e-17	0.0	0.0
YDL084W	13	0	1.683267307397066e-08	3.165621414270937e-08	0.0	0.0
YDL085C-A	101	137	8.194801958919165e-08	1.4881056541125393e-07	0.4973023022141049	150.830782820954
YDL085W	10	3	0.00016736725109096722	0.00024642321070766834	0.10998729749698816	33.68921133015327
YDL086W	73	145	0.03211728082171568	0.040127412992762734	0.7282263989526613	220.04214605421123
YDL087C	45	13	9.73144450885451e-18	3.3532377094321324e-17	0.1059136938859886	31.73621357943132
YDL088C	4	0	0.006165864974340548	0.008134867966834708	0.0	0.0
YDL089W	100	42	2.855474707917784e-31	2.0813479144784757e-30	0.15398221649578345	46.69791670218177
YDL090C	95	297	0.27062767306537316	0.31077870363397786	1.1461834160212452	351.0770444089543
YDL091C	75	52	5.600748690781654e-16	1.6934755899413928e-15	0.25419286532637264	76.83504340021987
YDL092W	8	0	1.9347818599919027e-05	2.991110343229417e-05	0.0	0.0
YDL093W	3	0	0.027174246241080616	0.03412207208132197	0.0	0.0
YDL095W	3	0	0.027174246241080616	0.03412207208132197	0.0	0.0
YDL097C	80	26	4.3247511841205945e-29	2.819914292503122e-28	0.11915290562173717	36.046069750639575
YDL098C	34	135	0.05986983890438877	0.0736495066393882	1.4557142315777847	445.8866205964383
YDL099W	17	21	0.020953575718463142	0.02692225512888327	0.45288887204642186	131.0135996107425
YDL100C	13	1	1.329690967151593e-07	2.3807760747474505e-07	0.02820187115307389	8.63825931284704
YDL101C	100	394	0.0011425191139851768	0.001583283716753916	1.4444998404604446	438.0709328793946
YDL102W	7	6	0.05932232239313023	0.07300720652319537	0.3142494214199662	84.2230283382679
YDL103C	65	67	1.0987421538798053e-08	2.1119204969795322e-08	0.37790507345119007	113.99884643767616
YDL104C	100	93	8.895369313098541e-15	2.510170211954353e-14	0.3409606222406633	104.43655511514392
YDL105W	126	135	9.041552862098515e-15	2.550170206470258e-14	0.39281177677495777	119.37122128741396
YDL106C	13	9	0.001498216977587681	0.002066741625835153	0.253816840377665	77.74433385834753
YDL107W	82	133	0.00024519353589950565	0.0003581681546756558	0.5946467710203018	182.140858037494
YDL108W	143	80	7.747593479859035e-36	6.940250794808304e-35	0.205104517476901	62.387428392906216
YDL109C	124	52	1.6027595036165177e-38	1.6142679343780373e-37	0.15374568467320926	46.71570638688231
YDL110C	0	0	1.0	1.0		0.0
YDL111C	30	12	2.1535063628839584e-10	4.597184518539586e-10	0.14664972999598422	43.46995012094554
YDL112W	89	0	6.301870558006861e-54	1.1255297384812876e-52	0.0	0.0
YDL113C	48	30	1.1081949827003101e-11	2.581299856423444e-11	0.22914020311872535	68.75349252210832
YDL114W	20	0	9.775237988986747e-13	2.404507856059144e-12	0.0	0.0
YDL115C	2	0	0.12413414504993785	0.14480638299841633	0.0	0.0
YDL116W	27	45	0.055990120536329395	0.06899489676546611	0.6110405416499343	180.4779178645256
YDL117W	26	2	1.6817732852485765e-14	4.6166482880499105e-14	0.02820187115307389	8.318323787402765
YDL118W	65	39	5.464837630423745e-16	1.660236725439353e-15	0.2199745949939763	66.35753747822862
YDL119C	65	39	5.464837630423745e-16	1.660236725439353e-15	0.2199745949939763	66.35753747822862
YDL120W	51	18	3.5528531340595164e-18	1.2604847855630032e-17	0.12939682058469196	39.63436625708816
YDL121C	35	3	5.612713484475152e-19	2.086536215204693e-18	0.03142494214199662	9.358114260602898
YDL122W	2	0	0.12413414504993785	0.14480638299841633	0.0	0.0
YDL123W	1	0	0.6009581206840529	0.6600668739598907	0.0	0.0
YDL124W	213	31	3.3891336606744773e-100	1.8387648757112187e-98	0.0533584698342196	16.343748847184305
YDL125C	56	0	2.8000334743885786e-34	2.3103289112207627e-33	0.0	0.0
YDL126C	0	0	1.0	1.0		0.0
YDL127W	28	75	1.0	1.0	0.9820294419373943	290.4242356421788
YDL128W	17	0	6.32613260654351e-11	1.394464876206659e-10	0.0	0.0
YDL129W	4	0	0.006165864974340548	0.008134867966834708	0.0	0.0
YDL130W	13	2	7.83178580024099e-07	1.3404940517019625e-06	0.05640374230614778	17.276518632814774
YDL130W-A	163	56	2.0940299905004033e-56	4.2255320966202874e-55	0.1259568233094343	38.34544379857955
YDL131W	0	0	1.0	1.0		0.0
YDL132W	0	0	1.0	1.0		0.0
YDL133C-A	3	0	0.027174246241080616	0.03412207208132197	0.0	0.0
YDL133W	18	7	1.103596050119988e-06	1.8755262660283837e-06	0.14257612638498465	41.372715671648976
YDL134C	28	0	1.5153496266810484e-17	5.1293559170351434e-17	0.0	0.0
YDL135C	36	122	0.29047322340839143	0.3329038477125666	1.2424491013548664	370.2778184978882
YDL136W	18	14	0.0003748256363271665	0.0005296369126578708	0.2851522527699693	82.74543135304208
YDL137W	0	0	1.0	1.0		0.0
YDL138W	2	0	0.12413414504993785	0.14480638299841633	0.0	0.0
YDL139C	51	6	6.560249248651567e-26	3.5727266504730263e-25	0.04313227352823065	13.211455421449491
YDL140C	2	0	0.12413414504993785	0.14480638299841633	0.0	0.0
YDL141W	3	2	0.24219520817656257	0.2785172249996823	0.2444162166599737	56.14868556655935
YDL142C	4	3	0.16642186038552018	0.1929988297582622	0.2749682437424704	67.3784226809221
YDL143W	89	2	6.1405954625951405e-52	1.0004125922205284e-50	0.008238748876178889	2.4954971365036216
YDL144C	10	3	0.00016736725109096722	0.00024642321070766834	0.10998729749698816	30.626555757240435
YDL145C	14	0	4.154335204279388e-09	8.159693223979086e-09	0.0	0.0
YDL146W	2	0	0.12413414504993785	0.14480638299841633	0.0	0.0
YDL147W	3	0	0.027174246241080616	0.03412207208132197	0.0	0.0
YDL148C	47	23	7.518623396175852e-14	1.9880277310991874e-13	0.17941190371849133	54.954032667945
YDL149W	2	1	0.364986915754677	0.4151581788973789	0.18331216249498028	37.432457027035866
YDL150W	135	68	7.565543235868317e-37	7.074705552760762e-36	0.18467003036531346	56.148685553338666
YDL153C	0	0	1.0	1.0		0.0
YDL154W	0	0	1.0	1.0		0.0
YDL155W	3	0	0.027174246241080616	0.03412207208132197	0.0	0.0
YDL156W	73	14	1.2370676855514454e-32	9.511198208029897e-32	0.07031151438163627	21.536482128660264
YDL157C	39	29	2.9428808615770903e-08	5.4701059582837253e-08	0.2726180878130475	81.41559405184016
YDL159W	74	51	7.107855547647412e-16	2.1446630248961313e-15	0.25267352127686465	76.36221235243273
YDL159W-A	33	352	9.861898560927557e-16	2.9401647809172827e-15	3.9106594665595793	1197.8386245905876
YDL160C	43	19	1.2172080160238667e-13	3.1790024069724146e-13	0.16199679476300582	49.619768621205786
YDL160C-A	69	15	1.045057844011642e-29	7.045870645851058e-29	0.07970094021520882	24.41247198367256
YDL161W	34	0	3.848537934119912e-21	1.5820544431110517e-20	0.0	0.0
YDL164C	11	2	1.134715775513776e-05	1.7888570243913723e-05	0.06665896817999283	18.71622852218645
YDL165W	134	168	9.281800883553706e-12	2.1681412218244257e-11	0.45964840745009977	139.74783960430165
YDL166C	66	93	4.324297057566846e-05	6.605320684745533e-05	0.5166070033949445	155.87545542492228
YDL167C	43	0	1.6002750986977928e-26	9.067174475478825e-26	0.0	0.0
YDL168W	56	33	3.843404412739146e-14	1.0386944914315239e-13	0.21604647722622675	65.01426748470601
YDL169C	2	2	0.6299567484690951	0.691257634124359	0.36662432498996056	74.8649140849281
YDL170W	17	6	1.1649816733821956e-06	1.9307808655968323e-06	0.12939682058469196	37.43245703604877
YDL171C	0	0	1.0	1.0		0.0
YDL173W	70	7	3.349832814273489e-36	3.0482418536213347e-35	0.036662432498996055	11.071571799781806
YDL174C	0	0	1.0	1.0		0.0
YDL175C	60	154	0.7470544780673583	0.813233068969407	0.9410024341408988	283.50483846669067
YDL176W	83	5	1.4034706985684012e-45	1.8683703674691843e-44	0.02208580271023859	6.684367328557822
YDL177C	57	97	0.005740427479725294	0.007675702961148608	0.6239045530530908	187.80767240048027
YDL178W	4	0	0.006165864974340548	0.008134867966834708	0.0	0.0
YDL179W	0	0	1.0	1.0		0.0
YDL180W	99	7	3.0260380407545066e-53	5.2735590219330804e-52	0.02592293206999721	7.940218157745883
YDL181W	71	400	1.156199284567865e-08	2.218652681197795e-08	2.065489154873017	623.8742839973372
YDL182W	1	0	0.6009581206840529	0.6600668739598907	0.0	0.0
YDL183C	182	12	1.0086600222222005e-97	5.179289096249889e-96	0.024173032416920474	7.363762041511937
YDL184C	10	0	1.1400392275519978e-06	1.8943558502315917e-06	0.0	0.0
YDL185W	0	0	1.0	1.0		0.0
YDL186W	60	9	8.214460509796812e-29	5.2200400432974e-28	0.054993648748494085	16.568464593401853
YDL188C	2	0	0.12413414504993785	0.14480638299841633	0.0	0.0
YDL189W	8	33	0.3783649367653431	0.42978012074609684	1.5123253405835873	411.75702747681305
YDL190C	1	0	0.6009581206840529	0.6600668739598907	0.0	0.0
YDL191W	16	31	0.3411456073824555	0.38958069659581046	0.7103346296680485	204.77755908928896
YDL192W	0	0	1.0	1.0		0.0
YDL193W	20	3	3.5326939188111437e-10	7.385140940415444e-10	0.05499364874849408	16.844605665076635
YDL194W	3	0	0.027174246241080616	0.03412207208132197	0.0	0.0
YDL195W	0	0	1.0	1.0		0.0
YDL197C	47	38	6.572743648886381e-09	1.2804826803775604e-08	0.2964196670131596	90.79361917510391
YDL198C	2	0	0.12413414504993785	0.14480638299841633	0.0	0.0
YDL199C	69	10	3.0250298649559636e-33	2.3733897344286147e-32	0.05313396014347254	16.042481582080434
YDL200C	47	82	0.018100439557641027	0.023360778253140382	0.6396424393441865	191.8413423028832
YDL201W	1	0	0.6009581206840529	0.6600668739598907	0.0	0.0
YDL202W	16	21	0.038612289851350595	0.04802600769801009	0.4811944265493232	138.72028193385088
YDL203C	134	43	3.078954714385288e-48	4.575469912772556e-47	0.11764810428782316	36.03572355901128
YDL204W	91	0	4.072990576263269e-55	7.629892118596111e-54	0.0	0.0
YDL205C	6	0	0.0003374313118397388	0.00047750183917085083	0.0	0.0
YDL206W	10	0	1.1400392275519978e-06	1.8943558502315917e-06	0.0	0.0
YDL207W	28	19	9.454890057095158e-07	1.6120685656197524e-06	0.24878079195747324	73.57413969091135
YDL208W	112	1	1.3653306434854616e-66	3.635192838280042e-65	0.003273431473124648	1.0026550987704623
YDL209C	55	3784	6.908588846625689e-277	1.6554706023726808e-274	25.223753559309284	7726.05913067312
YDL210W	8	0	1.9347818599919027e-05	2.991110343229417e-05	0.0	0.0
YDL211C	0	0	1.0	1.0		0.0
YDL212W	2	0	0.12413414504993785	0.14480638299841633	0.0	0.0
YDL213C	65	11	3.290445497577488e-30	2.2854289923391464e-29	0.062044116536762554	19.004170493960046
YDL214C	0	0	1.0	1.0		0.0
YDL215C	58	0	1.7985937911536486e-35	1.5719928408700051e-34	0.0	0.0
YDL216C	39	16	4.947113548415594e-13	1.2429379649164736e-12	0.15040997948306073	44.918948443990594
YDL217C	51	31	1.2094415814832268e-12	2.9535025626794216e-12	0.22285007989585837	68.25918635081102
YDL218W	78	105	2.138452339778221e-06	3.5027739692579182e-06	0.4935327451787929	149.25599961480896
YDL219W	109	86	1.0627397555041087e-19	4.0799842015381373e-19	0.2892632288911615	87.79612651699283
YDL220C	29	2	2.790213371938211e-16	8.636446233593461e-16	0.025284436206204176	7.486491408492811
YDL222C	136	0	7.325772230207557e-82	2.7717444799949778e-80	0.0	0.0
YDL223C	6	1	0.0020018534715109592	0.0027378500153768196	0.06110405416499343	18.716228509700237
YDL224C	1	1	1.0	1.0	0.36662432498996056	112.29737106965456
YDL225W	17	0	6.32613260654351e-11	1.394464876206659e-10	0.0	0.0
YDL226C	0	0	1.0	1.0		0.0
YDL227C	0	0	1.0	1.0		0.0
YDL229W	6	0	0.0003374313118397388	0.00047750183917085083	0.0	0.0
YDL230W	60	370	2.345135087575294e-09	4.687824778813179e-09	2.2608500041047566	681.1479887386859
YDL231C	38	16	1.5650853902081963e-12	3.810671498343496e-12	0.15436813683787812	47.28310360812119
YDL232W	86	331	0.00504029072168325	0.006772596247757096	1.4110773438567088	432.2143003255397
YDL233W	61	149	0.5166647045424966	0.5807933377294562	0.895524990549248	269.87594025457423
YDL234C	40	15	5.031843992660107e-14	1.3516176927505033e-13	0.13748412187123518	41.08440408563511
YDL235C	51	260	4.3628945014531265e-05	6.662508305325792e-05	1.8690651862233285	572.4964016929489
YDL236W	190	58	1.553156042510601e-69	4.40009871944752e-68	0.11191689920746163	34.10077238244407
YDL237W	52	68	6.94050865361695e-05	0.00010509443198249362	0.4794318096022561	144.07964595491728
YDL238C	753	40	0.0	0.0	0.019475395749798702	5.957420218434768
YDL239C	86	7	1.3628000149546754e-45	1.8226657874428695e-44	0.029841514824764232	9.140483693153405
YDL240W	1	8	0.49147166555226496	0.5532302894090968	2.9329945999196845	898.3789688349434
YDL241W	1	0	0.6009581206840529	0.6600668739598907	0.0	0.0
YDL243C	0	0	1.0	1.0		0.0
YDL244W	227	2	7.347541813612792e-134	7.042618828347861e-132	0.003230170264228727	0.9850646589699106
YDL245C	31	2	1.8119457190381516e-17	6.090297972056347e-17	0.02365318225741681	7.018585697162079
YDL246C	143	14	4.329677237497093e-73	1.3756891598257339e-71	0.03589329055845767	10.917799969240718
YDL247W	101	21	1.2854004307688237e-43	1.5728378462450008e-42	0.07622882004741753	23.120046991749252
YDL248W	51	2	2.353097255941252e-29	1.5519108163896952e-28	0.014377424509410219	4.403818474421524
YDR001C	56	0	2.8000334743885786e-34	2.3103289112207627e-33	0.0	0.0
YDR002W	0	0	1.0	1.0		0.0
YDR003W	16	3	7.178414356355187e-08	1.308496385527692e-07	0.0687420609356176	19.817183135740944
YDR003W-A	22	15	1.7496260810764732e-05	2.7350094026286483e-05	0.24997113067497312	73.23741596400795
YDR004W	44	34	7.954060325648109e-09	1.5433131218894154e-08	0.28330061476496954	84.84690263906604
YDR005C	17	6	1.1649816733821956e-06	1.9307808655968323e-06	0.12939682058469196	37.43245703604877
YDR006C	0	0	1.0	1.0		0.0
YDR007W	165	132	1.1147900381672845e-28	7.068530881477456e-28	0.2932994599919684	89.83789687059937
YDR009W	43	102	0.4996920607535775	0.5621535683477747	0.8696670034645576	260.32572388184377
YDR011W	4	0	0.006165864974340548	0.008134867966834708	0.0	0.0
YDR012W	3	0	0.027174246241080616	0.03412207208132197	0.0	0.0
YDR013W	106	157	1.1501963942495675e-06	1.910681531868649e-06	0.5430190473907907	164.77277820777073
YDR014W	73	14	1.2370676855514454e-32	9.511198208029897e-32	0.07031151438163627	21.245448588426733
YDR014W-A	121	29	1.6570253691735108e-49	2.5277328642219788e-48	0.08786863987362689	26.91424596227606
YDR016C	95	159	0.00018890000100771267	0.00027755848385164935	0.6136133439305655	185.9925209217841
YDR017C	29	0	3.808413278835698e-18	1.3371297171296764e-17	0.0	0.0
YDR018C	36	16	1.5284114709595164e-11	3.542883663638927e-11	0.16294414443998245	48.5610253579057
YDR019C	0	0	1.0	1.0		0.0
YDR020C	82	70	8.942791036543251e-14	2.354853079265579e-13	0.31297198474752724	94.70862622877108
YDR021W	44	9	1.102332483857692e-19	4.2263427431103907e-19	0.07499133920249193	22.459474231618238
YDR022C	8	0	1.9347818599919027e-05	2.991110343229417e-05	0.0	0.0
YDR023W	0	0	1.0	1.0		0.0
YDR025W	23	10	8.229916624138873e-08	1.4935389872332805e-07	0.15940188043041764	46.790571280215744
YDR026C	55	36	1.086943135014361e-12	2.6600042423266344e-12	0.2399722854479742	73.50373380029798
YDR027C	30	2	7.111341792198626e-17	2.3001871005024913e-16	0.02444162166599737	7.244991685828889
YDR028C	0	0	1.0	1.0		0.0
YDR030C	13	13	0.014460658509300046	0.01874312532949844	0.36662432498996056	112.29737108125288
YDR031W	51	142	0.9642169423555514	1.0	1.0207971401681255	312.67111167848304
YDR032C	0	0	1.0	1.0		0.0
YDR033W	0	0	1.0	1.0		0.0
YDR034C	23	5	1.624022574610774e-10	3.4954168512674255e-10	0.07970094021520882	23.395285647821968
YDR034C-A	60	1	1.1470126934166327e-35	1.0179737654072615e-34	0.006110405416499342	1.8716228509700232
YDR034W-B	39	0	3.9299881884055e-24	1.9202516628309287e-23	0.0	0.0
YDR035W	20	0	9.775237988986747e-13	2.404507856059144e-12	0.0	0.0
YDR036C	26	6	1.4868444556351104e-11	3.449311199821509e-11	0.08460561345922167	24.954971358779805
YDR037W	23	8	8.93611103215349e-09	1.7222377528791795e-08	0.12752150434433412	37.43245703574373
YDR038C	6	12	0.7210607359362773	0.786127069643513	0.7332486499799211	224.5947422398283
YDR039C	16	13	0.001213331450479363	0.0016785829135691165	0.2978822640543429	85.87446024217186
YDR040C	51	5	1.0132126344853776e-26	5.873977682384482e-26	0.03594356127352555	11.00954618514627
YDR041W	69	13	4.582135189709201e-31	3.310535110052464e-30	0.0690741481865143	20.855226059349384
YDR042C	10	21	0.6313545172999424	0.6926592577245266	0.769911082478917	214.3858902754369
YDR043C	20	0	9.775237988986747e-13	2.404507856059144e-12	0.0	0.0
YDR044W	0	0	1.0	1.0		0.0
YDR045C	60	10	4.484142644175057e-28	2.7819098540076324e-27	0.06110405416499343	18.716228509700237
YDR046C	6	0	0.0003374313118397388	0.00047750183917085083	0.0	0.0
YDR047W	52	14	6.054988383792748e-21	2.4766883495869197e-20	0.09870654903575861	30.233907605645683
YDR049W	82	26	3.791929660390632e-30	2.617933670697062e-29	0.11624673719193869	35.60648352383492
YDR050C	11	0	2.787050327813967e-07	4.882219444184626e-07	0.0	0.0
YDR051C	71	52	2.3004321396734966e-14	6.299897731077275e-14	0.26851359013349224	81.10365692608222
YDR052C	69	8	8.375323728151238e-35	7.1463630208602035e-34	0.04250716811477803	13.019985054828345
YDR054C	40	0	9.923219251831513e-25	5.0280558517429984e-24	0.0	0.0
YDR055W	79	64	3.5602710895026486e-14	9.648972212879233e-14	0.2970121113842718	89.83789689955229
YDR056C	35	156	0.010149289142211883	0.013253533573310751	1.6340969913838241	486.6219414793525
YDR057W	114	82	9.049588305130407e-23	4.1011964021122907e-22	0.2637122337647084	80.07290809918338
YDR058C	67	8	1.2238011632358284e-33	9.816011840682355e-33	0.043776038804771406	13.211455427847776
YDR059C	61	15	2.895490848440138e-25	1.5263031960934219e-24	0.09015352253851489	27.168718825590968
YDR060W	6	0	0.0003374313118397388	0.00047750183917085083	0.0	0.0
YDR061W	73	25	5.894976333295533e-26	3.2411098367861004e-25	0.12555627568149333	38.45800380027328
YDR062W	48	19	3.896328602291564e-16	1.1969971042616872e-15	0.1451221286418594	43.54387859670553
YDR063W	124	17	1.2481771222797623e-59	2.771531517463673e-58	0.05026301229701072	15.272442474201148
YDR064W	200	21	1.4118875276389754e-100	7.807466511011296e-99	0.03849555412394586	11.791223964165106
YDR065W	123	91	9.804831204847388e-24	4.691146776961508e-23	0.2712423867811903	82.4117804027881
YDR066C	169	55	4.3516122621822824e-60	9.89174787344281e-59	0.11931560872454336	36.331502416432606
YDR067C	147	149	1.334413895634248e-18	4.832628661078438e-18	0.3716124110442457	113.0561371201018
YDR068W	79	147	0.0072890231906676695	0.009583715676618603	0.6821996933357494	206.3464194160281
YDR069C	101	60	2.093185778649816e-24	1.0476859367289027e-23	0.21779662870690725	66.0572771270625
YDR070C	83	16	6.691845432676562e-37	6.278108170199496e-36	0.07067456867276348	21.38997544874021
YDR071C	28	46	0.04477992981819541	0.05547810779501117	0.6023113910549353	178.12686451315798
YDR072C	114	2	8.68607868149494e-67	2.334282172769972e-65	0.006432005701578256	1.9529977587718956
YDR073W	99	91	7.075219217986415e-15	2.0103550258221282e-14	0.33699811690996373	103.222836039476
YDR074W	39	0	3.9299881884055e-24	1.9202516628309287e-23	0.0	0.0
YDR075W	97	63	1.1705183859302497e-21	4.993806555997675e-21	0.23811682963265476	72.1911671491583
YDR076W	66	226	0.1179620950323754	0.1427909931659	1.2554105673898648	378.7941175540439
YDR077W	29	20	7.383186606449772e-07	1.26861984385099e-06	0.25284436206204175	74.8649140849281
YDR078C	139	151	8.533430094924485e-16	2.564041613161479e-15	0.3982753458524032	121.12073598041246
YDR079C-A	206	106	1.2456143054581252e-54	2.3108154421579604e-53	0.18865135169386318	57.50493399361502
YDR079W	69	105	0.00018847459981948612	0.00027700419717911187	0.5579065815064617	168.4460567044136
YDR080W	78	16	4.4000743460476005e-34	3.6149753663028214e-33	0.07520498974153036	22.74377136206391
YDR081C	78	43	2.4216840336498945e-20	9.598280411799135e-20	0.20211340993036284	61.907525089645176
YDR082W	70	47	1.819529181246143e-15	5.363460954047446e-15	0.2461620467789735	74.33769637592377
YDR083W	102	7	5.1591816891013735e-55	9.633264251305843e-54	0.02516049289146788	7.631860173144092
YDR084C	171	86	2.2035890786243818e-46	3.0390505494409637e-45	0.1843841634452433	56.14868556410111
YDR085C	15	0	1.0276891714606593e-09	2.08400579163267e-09	0.0	0.0
YDR086C	27	28	0.0003507763423670884	0.0004962643899023679	0.3802030036932924	112.29737111423545
YDR087C	147	349	0.1731452162120618	0.20055551630122204	0.8704210164727634	264.8093413320852
YDR088C	20	0	9.775237988986747e-13	2.404507856059144e-12	0.0	0.0
YDR089W	13	0	1.683267307397066e-08	3.165621414270937e-08	0.0	0.0
YDR090C	108	0	3.179018931214332e-65	8.161847264916798e-64	0.0	0.0
YDR091C	10	0	1.1400392275519978e-06	1.8943558502315917e-06	0.0	0.0
YDR092W	16	1	2.119079265495559e-09	4.249241581542873e-09	0.022914020311872535	6.605727710098566
YDR093W	38	0	1.5569226850308232e-23	7.327219608520674e-23	0.0	0.0
YDR096W	18	0	1.5734928640034865e-11	3.609556226918249e-11	0.0	0.0
YDR097C	35	0	9.700469558853306e-22	4.157034309460907e-21	0.0	0.0
YDR098C	15	0	1.0276891714606593e-09	2.08400579163267e-09	0.0	0.0
YDR099W	0	0	1.0	1.0		0.0
YDR100W	10	0	1.1400392275519978e-06	1.8943558502315917e-06	0.0	0.0
YDR101C	20	6	2.954091474064251e-08	5.4838541211567166e-08	0.10998729749698816	32.08496317297696
YDR103W	0	0	1.0	1.0		0.0
YDR104C	49	3	2.9485357219252855e-27	1.7572050711701882e-26	0.0224463872442833	6.737842268092213
YDR105C	51	22	3.1536784947795796e-16	9.735268396928267e-16	0.1581516696035124	48.44200321319152
YDR106W	84	0	5.940531195295729e-51	9.334424837198289e-50	0.0	0.0
YDR107C	52	1	6.676520215250644e-31	4.77570494501324e-30	0.0070504677882684726	2.118818322301358
YDR108W	45	46	2.005083562528192e-06	3.290877730622041e-06	0.3747715322119597	112.29737114115032
YDR109C	74	39	4.7398610412984206e-20	1.8518302206866316e-19	0.19322092803524943	58.39463298192402
YDR110W	58	2	1.6235568108061464e-33	1.295017367398911e-32	0.012642218103102088	3.80669054742826
YDR111C	95	15	1.8821759076828244e-44	2.3842276751286177e-43	0.0578880513142043	17.54646423972352
YDR113C	30	4	3.0627675081339222e-15	8.891456809327706e-15	0.04888324333199474	14.489983368671682
YDR114C	227	115	8.601387421208947e-61	2.0026955084766255e-59	0.1857347901931518	56.64121787148463
YDR115W	228	115	2.925356503890919e-61	6.866826634235377e-60	0.18492016392037483	56.39387631044552
YDR116C	74	21	1.013924823297131e-28	6.43607247106159e-28	0.10404203817282663	31.44326390764716
YDR117C	65	57	8.440811711768432e-11	1.84574555720077e-10	0.32150133114504237	98.47615619209074
YDR118W	8	2	0.0005853727787889846	0.0008190946109040025	0.09165608124749014	24.95497136503621
YDR119W	1	0	0.6009581206840529	0.6600668739598907	0.0	0.0
YDR119W-A	6	0	0.0003374313118397388	0.00047750183917085083	0.0	0.0
YDR120C	3	0	0.027174246241080616	0.03412207208132197	0.0	0.0
YDR121W	13	0	1.683267307397066e-08	3.165621414270937e-08	0.0	0.0
YDR122W	13	0	1.683267307397066e-08	3.165621414270937e-08	0.0	0.0
YDR123C	205	55	2.2618508755432973e-79	8.181071940408492e-78	0.09836262377779428	29.982307820538725
YDR124W	78	56	5.398226083874781e-16	1.6417344372482214e-15	0.26321746409535624	79.60319977894129
YDR125C	49	26	1.3973793751455724e-13	3.641290795859623e-13	0.19453535611712194	58.394633000006536
YDR126W	35	28	5.59823928162184e-07	9.665408018194898e-07	0.29329945999196844	87.34239977248401
YDR127W	16	1	2.119079265495559e-09	4.249241581542873e-09	0.022914020311872535	6.605727710098566
YDR128W	10	3	0.00016736725109096722	0.00024642321070766834	0.10998729749698816	30.626555757240435
YDR129C	0	0	1.0	1.0		0.0
YDR130C	200	1	7.607674336298858e-119	5.912396636223612e-117	0.001833121624949803	0.5586933884258017
YDR131C	105	144	6.925932076228988e-08	1.264076019371403e-07	0.5027990742719459	152.5549192720681
YDR132C	18	11	4.621635636376728e-05	7.042667340965172e-05	0.22404819860497588	65.01426748819588
YDR135C	0	0	1.0	1.0		0.0
YDR137W	53	5	6.789723476499821e-28	4.132031715698463e-27	0.034587200470751	10.397904734574634
YDR138W	0	0	1.0	1.0		0.0
YDR139C	115	94	7.285340505801894e-20	2.829033980342113e-19	0.2996755352091851	90.99959387479387
YDR140W	49	7	5.685143449816372e-24	2.761423984788341e-23	0.052374903569994365	15.721631958264696
YDR141C	69	0	5.031572234377261e-42	5.775762858264197e-41	0.0	0.0
YDR142C	144	9	5.31274425872223e-78	1.8517328625400937e-76	0.022914020311872535	6.970181656944467
YDR143C	3	0	0.027174246241080616	0.03412207208132197	0.0	0.0
YDR144C	38	11	4.0629901831968716e-15	1.1706541354491587e-14	0.1061280940760412	32.50713373362835
YDR145W	38	29	7.274698027163656e-08	1.325627007421362e-07	0.27979224801865404	85.70062528667461
YDR146C	28	0	1.5153496266810484e-17	5.1293559170351434e-17	0.0	0.0
YDR147W	42	32	1.3462533846316952e-08	2.5781895487901696e-08	0.2793328190399699	85.5599017637959
YDR148C	27	0	6.033166413050458e-17	1.9580553070797504e-16	0.0	0.0
YDR150W	0	0	1.0	1.0		0.0
YDR151C	169	2	1.9320787923128854e-99	1.0288319569066114e-97	0.004338749408165214	1.321145542564238
YDR152W	73	92	6.990959981176989e-07	1.2030224671379074e-06	0.4620470945078955	141.52545402456946
YDR153C	7	1	0.0005121850442029476	0.000719310424715788	0.052374903569994365	14.037171385854272
YDR155C	1	0	0.6009581206840529	0.6600668739598907	0.0	0.0
YDR156W	109	60	5.5095528609652995e-28	3.403376853212829e-27	0.20181155504034526	61.25311151448087
YDR158W	42	12	1.0659316174649656e-16	3.4037605397229414e-16	0.10474980713998872	32.08496317244359
YDR159W	2	0	0.12413414504993785	0.14480638299841633	0.0	0.0
YDR160W	0	0	1.0	1.0		0.0
YDR161W	0	0	1.0	1.0		0.0
YDR162C	290	280	3.6715817890458987e-38	3.6280527265984475e-37	0.3539821068868584	108.05245331163636
YDR163W	141	159	5.194124939723633e-15	1.4831883082597126e-14	0.41342743030782786	125.7414226096846
YDR164C	51	20	3.5998437488609653e-17	1.1864012263438058e-16	0.1437742450941022	44.03818474421524
YDR165W	51	29	2.337261090212415e-13	6.016825662404476e-13	0.20847265538644813	63.85536786368391
YDR166C	25	22	9.041585177455748e-05	0.00013474515769771445	0.3226294059911653	95.02085248098224
YDR167W	11	42	0.399356206407804	0.45237296495002577	1.3998383317798495	393.0407989427732
YDR168W	17	0	6.32613260654351e-11	1.394464876206659e-10	0.0	0.0
YDR169C	485	1	6.167237475208097e-288	1.6121719418146257e-285	0.0007559264432782691	0.2315409712272441
YDR169C-A	42	24	3.824069556872555e-11	8.641345391581164e-11	0.20949961427997743	64.16992632284692
YDR170C	11	0	2.787050327813967e-07	4.882219444184626e-07	0.0	0.0
YDR170W-A	39	0	3.9299881884055e-24	1.9202516628309287e-23	0.0	0.0
YDR171W	20	0	9.775237988986747e-13	2.404507856059144e-12	0.0	0.0
YDR172W	2	0	0.12413414504993785	0.14480638299841633	0.0	0.0
YDR173C	47	31	6.312997274821339e-11	1.394464876206659e-10	0.2418160441423144	72.52538551133374
YDR174W	165	260	3.2337574726023906e-08	5.993341677388446e-08	0.5777110575599378	176.95343327757055
YDR175C	95	117	5.436830621668176e-09	1.0631490277189282e-08	0.4515268002507935	138.303078065064
YDR176W	96	35	1.14293384721922e-32	8.822835644775481e-32	0.1336651184859231	40.51966998709203
YDR177W	0	0	1.0	1.0		0.0
YDR178W	66	15	4.922296717711023e-28	3.050444873228027e-27	0.08332371022499103	25.14120249680442
YDR179C	128	25	4.514962971145003e-56	8.953638636915486e-55	0.07160631347460167	21.763056419482112
YDR179W-A	117	178	9.100408026596884e-07	1.5520891625432586e-06	0.5577703405830169	169.39772933467682
YDR180W	71	8	5.716629014165511e-36	5.15303032295703e-35	0.04130978309746034	12.47748568123242
YDR181C	33	30	9.170976142646235e-06	1.4553610319083472e-05	0.33329484089996414	102.08851914347464
YDR182W	84	121	6.995302423082917e-06	1.1190538034812198e-05	0.528113610997443	159.85861065018443
YDR182W-A	149	240	4.362267579893815e-07	7.558722763473737e-07	0.5905358254871848	179.67579376679984
YDR183W	123	86	3.3102813469389214e-25	1.734590720157514e-24	0.25633895893606995	77.88366062340711
YDR184C	48	262	8.82245444260358e-06	1.402762938883417e-05	2.0011577739035347	600.4471679521052
YDR185C	60	70	1.0885969137207877e-06	1.8522251037894232e-06	0.42772837915495393	128.86583568599156
YDR186C	485	123	2.5156064037044523e-190	3.364477308768443e-188	0.0929789525232271	28.47953946896731
YDR188W	28	1	1.3940780465963633e-16	4.3930645731373616e-16	0.013093725892498591	3.8723231406189016
YDR189W	58	50	5.797025758375685e-10	1.2018275103251104e-09	0.3160554525775522	95.16726367786164
YDR190C	7	0	8.045546290702399e-05	0.00012030664773226599	0.0	0.0
YDR191W	55	45	4.206312307662925e-10	8.771030486355866e-10	0.2999653568099677	91.87966725458018
YDR192C	73	37	2.204093673015099e-20	8.747924577991604e-20	0.18582328800861012	56.917845628462274
YDR194C	0	0	1.0	1.0		0.0
YDR194W-A	143	273	0.0006262140138629347	0.00087475268246921	0.6999191658899246	212.89709941626504
YDR195W	156	3	9.773029592106799e-91	4.4606899352544606e-89	0.007050467788268471	2.1458096389092662
YDR196C	82	82	3.834885229056914e-11	8.65898113557374e-11	0.3666243249899605	110.94439073023028
YDR197W	55	102	0.025716388412326992	0.03291674822152071	0.6799214754359268	208.26057904754697
YDR198C	91	75	8.070801210340946e-16	2.426303071650328e-15	0.3021629052115059	92.55277838244984
YDR200C	99	20	3.58299465960395e-43	4.2839505794973633e-42	0.07406552019999203	22.686337597567
YDR201W	166	169	1.082454176726745e-20	4.365493667850989e-20	0.3732500658030321	113.642249788048
YDR202C	426	72	1.2037668354105993e-191	1.6483007310586563e-189	0.06196467464619051	18.979837364489587
YDR204W	73	44	9.562943535466237e-18	3.307064838993766e-17	0.22097904519942826	67.68608668645204
YDR205W	79	17	5.667677864229997e-34	4.6233780705229376e-33	0.0788938420864472	23.86319136520917
YDR206W	21	2	1.5406345361081855e-11	3.5654684978503726e-11	0.03491660237999624	10.208851920482706
YDR207C	1	3	1.0	1.0	1.0998729749698817	336.8921133015326
YDR208W	26	0	2.403593093075567e-16	7.484062738645146e-16	0.0	0.0
YDR210W	26	2	1.6817732852485765e-14	4.6166482880499105e-14	0.02820187115307389	8.318323787402765
YDR211W	8	0	1.9347818599919027e-05	2.991110343229417e-05	0.0	0.0
YDR212W	8	1	0.00013017871641020452	0.00019265512045164336	0.04582804062374507	12.477485677375382
YDR213W	13	1	1.329690967151593e-07	2.3807760747474505e-07	0.02820187115307389	8.63825931284704
YDR214W	61	59	5.451822438329455e-09	1.0653561278570404e-08	0.3546038553181585	106.86362734581996
YDR216W	84	0	5.940531195295729e-51	9.334424837198289e-50	0.0	0.0
YDR217C	56	5	1.1729973584782724e-29	7.871537699659912e-29	0.03273431473124648	10.026550991010666
YDR218C	69	64	1.330940229590913e-10	2.891665002031485e-10	0.34005734491822426	102.67188215969752
YDR219C	26	0	2.403593093075567e-16	7.484062738645146e-16	0.0	0.0
YDR221W	92	26	1.6897779398480763e-35	1.4881949359979e-34	0.10361122227977146	31.394963972920557
YDR222W	30	8	1.5637482195458336e-12	3.810642377376309e-12	0.09776648666398947	28.97996674032947
YDR223W	78	63	4.6437320237949124e-14	1.2491161304417465e-13	0.2961196471072758	90.70172281100312
YDR224C	21	15	4.530097345029559e-05	6.908668743374435e-05	0.2618745178499718	76.56638941413954
YDR225W	18	0	1.5734928640034865e-11	3.609556226918249e-11	0.0	0.0
YDR226W	60	50	1.0877345439398236e-10	2.37222653098139e-10	0.30552027082496713	93.58114257935756
YDR227W	10	0	1.1400392275519978e-06	1.8943558502315917e-06	0.0	0.0
YDR228C	6	2	0.00744364344564503	0.009771374904337953	0.12220810832998685	32.084963177385006
YDR229W	6	0	0.0003374313118397388	0.00047750183917085083	0.0	0.0
YDR231C	113	29	4.147180044733757e-45	5.408261323642594e-44	0.0940894285372465	28.81967930589892
YDR232W	69	14	2.2345621538736352e-30	1.5748734003587348e-29	0.07438754420086156	22.45947422284709
YDR233C	0	0	1.0	1.0		0.0
YDR234W	62	32	2.994399693402296e-17	9.948464839258581e-17	0.18922545805933447	57.03993453689941
YDR235W	93	13	8.289108793156061e-45	1.0688489836197424e-43	0.05124856155773642	15.530487493460209
YDR236C	87	123	2.622328654835119e-06	4.27587527472548e-06	0.5183309422271856	156.96109825690917
YDR237W	77	52	8.395444996484962e-17	2.695823795353714e-16	0.24759045323997336	75.8371856703295
YDR238C	0	0	1.0	1.0		0.0
YDR239C	45	21	9.751226604834576e-14	2.563039497459033e-13	0.1710913516619816	51.26619116832165
YDR240C	13	0	1.683267307397066e-08	3.165621414270937e-08	0.0	0.0
YDR242W	36	0	2.4460179907846427e-22	1.0845836133386648e-21	0.0	0.0
YDR243C	64	89	4.1746001911455264e-05	6.390238408112302e-05	0.5098369519391639	156.16353163151254
YDR244W	73	36	8.576232319959323e-21	3.4733740895835255e-20	0.18080103698135042	55.379525471886296
YDR245W	20	2	6.010610718199154e-11	1.3444971699869052e-10	0.03666243249899605	11.229737111593906
YDR246W	65	65	4.49837018430731e-09	8.826382439423862e-09	0.36662432498996056	110.59589578769732
YDR246W-A	262	133	7.65648424545668e-70	2.179823806713929e-68	0.18611082146436927	56.78916486960503
YDR247W	1	0	0.6009581206840529	0.6600668739598907	0.0	0.0
YDR248C	105	119	2.1198269182148684e-11	4.835828880068905e-11	0.4155075683219553	126.06969019963644
YDR249C	74	319	0.00042817065772101287	0.0006042722582953484	1.5804481036729379	477.6381518204938
YDR251W	20	9	9.004475336387916e-07	1.5366390996904126e-06	0.16498094624548224	50.53381700911526
YDR252W	144	104	2.661607714545869e-28	1.6674189505831475e-27	0.2647842347149715	80.54432133508769
YDR253C	82	58	5.173283492076289e-17	1.6991178391165472e-16	0.259319644505094	78.47286173846476
YDR254W	102	148	8.846655682354765e-07	1.5119499800660403e-06	0.531964706848178	161.35932941972624
YDR255C	86	71	5.499748544400984e-15	1.5681236429771968e-14	0.3026782217940372	91.6449810137376
YDR256C	74	57	3.899695163623327e-14	1.0534122539219236e-13	0.28239981789767227	85.34600204385838
YDR257C	184	30	2.5908442403773565e-84	1.0567337040007219e-82	0.059775705161406616	18.210384504442025
YDR258C	52	7	1.0429604541497447e-25	5.579595880758308e-25	0.049353274517879304	14.83172825960268
YDR259C	237	0	8.013459547247384e-142	8.379164701130856e-140	0.0	0.0
YDR260C	113	150	5.271490073423537e-09	1.0315188639761403e-08	0.48666945795127503	147.75969886578685
YDR261C	28	0	1.5153496266810484e-17	5.1293559170351434e-17	0.0	0.0
YDR262W	52	0	6.798979149013e-32	5.064887187302301e-31	0.0	0.0
YDR263C	69	79	9.152169050985489e-08	1.6572457245660435e-07	0.41975828513343305	128.57235241156664
YDR264C	3	0	0.027174246241080616	0.03412207208132197	0.0	0.0
YDR265W	117	175	4.615983773011745e-07	7.988721841285148e-07	0.5483697168653257	166.54271137738468
YDR266C	100	7149	0.0	0.0	26.20997299353228	8028.139060311551
YDR267C	84	95	2.1525873814359076e-09	4.3074217225601614e-09	0.4146346532624553	125.5088265471334
YDR268W	57	63	5.483814770178506e-07	9.476387843538638e-07	0.40521635919943005	121.97817897747724
YDR270W	30	1	8.892400553565952e-18	3.080734673708301e-17	0.012220810832998684	3.622495841421397
YDR272W	69	110	0.000549946142791253	0.000770460479218635	0.584473561578198	178.07154555315824
YDR273W	83	88	2.58044247176175e-10	5.429976090414133e-10	0.38871012770019914	117.64486500113148
YDR275W	7	21	0.9960656375969899	1.0	1.0998729749698817	294.78059914922426
YDR276C	6	0	0.0003374313118397388	0.00047750183917085083	0.0	0.0
YDR277C	197	0	4.410396335137555e-118	3.3818919097834773e-116	0.0	0.0
YDR279W	28	0	1.5153496266810484e-17	5.1293559170351434e-17	0.0	0.0
YDR280W	73	201	0.9993489573481119	1.0	1.0094724564792064	309.20235052072013
YDR281C	82	49	6.132288781473124e-20	2.390969002186572e-19	0.21908038932326906	66.29603836237033
YDR282C	123	59	6.481945739006814e-35	5.563831335078834e-34	0.17586044857242009	53.431813672909975
YDR283C	74	0	5.306811407997134e-45	6.88927142379041e-44	0.0	0.0
YDR284C	139	84	1.295993384784888e-32	9.95094520146581e-32	0.22155714603709845	67.86315951885737
YDR285W	60	12	1.1434866716655584e-26	6.602602257779746e-26	0.07332486499799211	22.091286124535813
YDR286C	89	118	2.3117756840311844e-07	4.1021357478751434e-07	0.4860861836945544	147.23433106708475
YDR287W	66	77	3.018104943209861e-07	5.272515652612367e-07	0.427728379154954	129.05817278469138
YDR288W	73	200	1.0	1.0	1.0044502054519466	303.5064084239667
YDR289C	13	8	0.0007199286883216578	0.0010029820461574259	0.22561496922459112	69.1060745241384
YDR291W	55	34	2.354819310661039e-13	6.059313581929143e-13	0.22664049181197563	69.42019303829
YDR292C	65	20	1.821438883713885e-24	9.164562572387186e-24	0.11280748461229555	34.55303726562956
YDR293C	1	0	0.6009581206840529	0.6600668739598907	0.0	0.0
YDR294C	1	0	0.6009581206840529	0.6600668739598907	0.0	0.0
YDR295C	44	76	0.019810269478041424	0.02550455781692774	0.6332601977099319	189.657782345476
YDR296W	49	607	7.206890682747061e-29	4.594992052824651e-28	4.541652352426654	1363.2900855322737
YDR297W	34	19	2.2589447390410107e-09	4.518675197991253e-09	0.2048782992590956	60.96143002777463
YDR298C	49	7	5.685143449816372e-24	2.761423984788341e-23	0.052374903569994365	15.721631958264696
YDR299W	79	42	3.48375577549735e-21	1.456176029797392e-20	0.1949141980959284	58.95611984141599
YDR300C	36	51	0.00325353473151282	0.00440883087675076	0.5193844604024441	154.7882683314517
YDR301W	39	12	4.366394349891919e-15	1.2536761810398616e-14	0.11280748461229553	33.68921134456408
YDR302W	70	10	8.012859178899911e-34	6.481287361160815e-33	0.052374903569994365	15.816531138820327
YDR303C	66	21	1.9347218402521532e-24	9.709062219275858e-24	0.11665319431498744	35.1976834817099
YDR304C	104	66	1.212497685980067e-23	5.767637875989549e-23	0.23266543701285958	71.26563935235016
YDR305C	62	38	5.02963402655305e-15	1.436931211460834e-14	0.2247052314454597	67.73492226624143
YDR306C	14	0	4.154335204279388e-09	8.159693223979086e-09	0.0	0.0
YDR307W	30	1	8.892400553565952e-18	3.080734673708301e-17	0.012220810832998684	3.622495841421397
YDR308C	61	30	1.3575089299022393e-17	4.647043961826059e-17	0.18030704507702977	54.33743763625143
YDR309C	2	0	0.12413414504993785	0.14480638299841633	0.0	0.0
YDR310C	40	76	0.0790286690340933	0.09682443025459533	0.696586217480925	208.16098064034367
YDR311W	91	439	6.691494826192842e-07	1.1518343832815036e-06	1.768660205171348	541.7422627278063
YDR312W	99	284	0.707968901364589	0.7727328054180587	1.0517303868398868	322.14599387984106
YDR313C	22	2375	2.2769475300130865e-180	2.9099389433567245e-178	39.57876235687074	11595.924190947306
YDR314C	47	29	1.375308295530025e-11	3.195716366704313e-11	0.22621500903635863	67.84632836788398
YDR315C	52	105	0.09102086138495513	0.11111461978876608	0.7402991177681896	222.4759239639037
YDR316W	78	1	2.2256907857249763e-46	3.062188447058454e-45	0.004700311858845648	1.439709885474506
YDR317W	30	2	7.111341792198626e-17	2.3001871005024913e-16	0.02444162166599737	7.244991685828889
YDR318W	69	105	0.00018847459981948612	0.00027700419717911187	0.5579065815064617	168.4460567044136
YDR319C	128	146	1.7966506243266938e-13	4.65010699392566e-13	0.41818087069167376	127.09624950814585
YDR320C	43	5	4.884308094276769e-22	2.1344723290414665e-21	0.0426307354639489	13.057833848592155
YDR320C-A	113	106	2.436502568193896e-16	7.578326808914601e-16	0.34391308361890105	104.41685382726226
YDR321W	13	0	1.683267307397066e-08	3.165621414270937e-08	0.0	0.0
YDR322C-A	113	37	1.8358726997679757e-40	1.988343483308028e-39	0.1200451329613145	36.76993567462133
YDR322W	39	38	4.439587190983556e-06	7.157854201106373e-06	0.3572237012722692	109.41795132454529
YDR323C	52	3	4.925618027388131e-29	3.179262544950521e-28	0.021151403364805418	6.356454968650664
YDR324C	36	52	0.004217816490049379	0.005684711186846491	0.529568469429943	157.8233324257028
YDR325W	36	24	1.5669185320603313e-08	2.9938034810229125e-08	0.2444162166599737	72.84153803685855
YDR326C	11	0	2.787050327813967e-07	4.882219444184626e-07	0.0	0.0
YDR328C	55	231	0.004609801895564164	0.006204299251436814	1.5398221649578343	471.64895852526354
YDR329C	49	9	1.6298644992911513e-22	7.33439024681018e-22	0.0673391617328499	20.21352680983078
YDR330W	34	282	1.7251090048060066e-10	3.7046683669303003e-10	3.040825283740261	904.7959615678748
YDR331W	43	64	0.0026109346509787723	0.0035500691182475713	0.545673413938546	167.14027326284074
YDR332W	70	3	1.0478079515649674e-39	1.0956260962636596e-38	0.01571247107099831	4.7449593429498895
YDR333C	45	13	9.73144450885451e-18	3.3532377094321324e-17	0.1059136938859886	31.73621357943132
YDR334W	10	0	1.1400392275519978e-06	1.8943558502315917e-06	0.0	0.0
YDR335W	2	1	0.364986915754677	0.4151581788973789	0.18331216249498028	37.432457027035866
YDR336W	58	163	0.9048000963829721	0.9790226442706439	1.0303407754028202	310.24527964756686
YDR337W	45	34	3.246556117573519e-09	6.458299630634835e-09	0.27700504554797023	83.00240476787667
YDR338C	55	57	1.8331304061555913e-07	3.270968962395534e-07	0.3799561186259591	116.38091184345902
YDR339C	30	1	8.892400553565952e-18	3.080734673708301e-17	0.012220810832998684	3.622495841421397
YDR341C	2	0	0.12413414504993785	0.14480638299841633	0.0	0.0
YDR342C	0	0	1.0	1.0		0.0
YDR343C	0	0	1.0	1.0		0.0
YDR345C	35	0	9.700469558853306e-22	4.157034309460907e-21	0.0	0.0
YDR346C	6	2	0.00744364344564503	0.009771374904337953	0.12220810832998685	32.084963177385006
YDR347W	73	80	9.470774071819649e-09	1.82405966801858e-08	0.40178008218077865	121.40256335707736
YDR348C	8	0	1.9347818599919027e-05	2.991110343229417e-05	0.0	0.0
YDR349C	27	0	6.033166413050458e-17	1.9580553070797504e-16	0.0	0.0
YDR350C	35	0	9.700469558853306e-22	4.157034309460907e-21	0.0	0.0
YDR351W	4	2	0.08153302184846506	0.09978642448404396	0.18331216249498028	44.91894846011934
YDR352W	18	27	0.06780723833718814	0.08318247177414015	0.5499364874849407	159.58047473489523
YDR353W	26	25	0.0001875544894241893	0.0002757928582660477	0.3525233894134236	103.97904733396334
YDR354W	43	289	1.6509334812557687e-08	3.152668345779798e-08	2.4640565098162464	737.5895511738776
YDR356W	4	0	0.006165864974340548	0.008134867966834708	0.0	0.0
YDR357C	61	128	0.10771384230057993	0.13071582761566472	0.769310058995327	231.83973386888587
YDR358W	52	28	3.447881419361919e-14	9.357605494455118e-14	0.19741309807151722	60.46781521129137
YDR359C	48	17	3.887213261331821e-17	1.2789109534278777e-16	0.12984611510061103	38.960312433602745
YDR361C	69	54	4.990033181164939e-13	1.2526268365290078e-12	0.2869233847747517	87.8848991143896
YDR362C	156	13	1.487021779240256e-81	5.553157306760203e-80	0.03055202708249671	9.358114256771072
YDR363W	52	4	3.7360997651643e-28	2.327877545986987e-27	0.02820187115307389	8.475273290952023
YDR363W-A	60	10	4.484142644175057e-28	2.7819098540076324e-27	0.06110405416499343	18.716228509700237
YDR364C	66	74	9.798178396697851e-08	1.7714342646780676e-07	0.41106363710995575	124.02993228533047
YDR365C	25	86	0.35940047436638023	0.4098576498276924	1.2611876779654643	371.4451506527896
YDR366C	100	32	2.3701160825332066e-36	2.1739294402948117e-35	0.11731978399678739	35.93515874969497
YDR367W	160	218	1.527926110870925e-11	3.542883663638927e-11	0.4995256427988212	152.05482546577164
YDR368W	119	51	1.6504489897396294e-36	1.5211109198706106e-35	0.15712471070998307	47.72638272270425
YDR369C	40	68	0.022232959205377694	0.028540568837081948	0.6232613524829329	186.24929846886425
YDR370C	39	86	0.31604460340928103	0.3616340060101025	0.8084536397214513	244.24678210923597
YDR371W	60	51	1.9198883683304566e-10	4.110676845222806e-10	0.31163067624146645	93.88796599892667
YDR372C	29	68	0.5701319446982221	0.6393971946098821	0.859670831010942	254.54070785172797
YDR373W	56	68	6.577718866401855e-06	1.0534241492808985e-05	0.4451866803449521	136.36109346914935
YDR374C	105	62	1.857731936980723e-25	9.810667006038694e-25	0.21648293475597669	65.6833680070614
YDR374W-A	126	55	3.987171270511419e-38	3.933142706125416e-37	0.16003442757498276	48.63271977161308
YDR375C	64	82	5.481400716648447e-06	8.798084153347815e-06	0.4697374163933869	143.8810067042338
YDR376W	42	42	3.002813872880247e-06	4.88796563343739e-06	0.3666243249899605	112.29737108151232
YDR377W	65	12	1.696200979999703e-29	1.1251270860413255e-28	0.06768449076737733	20.73182236222601
YDR378C	78	40	1.636853039142543e-21	6.93191592644239e-21	0.1880124743538259	57.58839543084809
YDR379C-A	83	113	1.4079243367199321e-06	2.32271166393469e-06	0.499139141251392	151.06670157779982
YDR379W	115	0	2.1973533106912974e-69	6.164379946236903e-68	0.0	0.0
YDR380W	112	18	5.6588253224388486e-52	9.29825840838452e-51	0.05892176651624366	18.047791779521344
YDR381C-A	10	0	1.1400392275519978e-06	1.8943558502315917e-06	0.0	0.0
YDR381W	117	0	1.4234991825724815e-70	4.1138411050122315e-69	0.0	0.0
YDR382W	2	0	0.12413414504993785	0.14480638299841633	0.0	0.0
YDR383C	67	100	0.0001505883637086574	0.00022240207490716198	0.5472004850596426	165.14319279704804
YDR384C	70	10	8.012859178899911e-34	6.481287361160815e-33	0.052374903569994365	15.816531138820327
YDR385W	2	0	0.12413414504993785	0.14480638299841633	0.0	0.0
YDR386W	44	36	2.6752384693554753e-08	4.982285115694086e-08	0.2999653568099677	89.837896905902
YDR387C	61	49	2.567877000645149e-11	5.837099063521839e-11	0.2945015069591486	88.75114813871298
YDR388W	20	0	9.775237988986747e-13	2.404507856059144e-12	0.0	0.0
YDR389W	0	0	1.0	1.0		0.0
YDR390C	91	1	4.13639657377787e-54	7.457183917177596e-53	0.004028838736153412	1.220623598648153
YDR391C	34	0	3.848537934119912e-21	1.5820544431110517e-20	0.0	0.0
YDR392W	56	108	0.042599113328749647	0.05292449789449972	0.7070611981949239	212.77396630177228
YDR393W	25	0	9.582559244377343e-16	2.8583660899592374e-15	0.0	0.0
YDR394W	20	4	1.769022128699619e-09	3.555975624659738e-09	0.0733248649979921	21.389975447181957
YDR395W	3	0	0.027174246241080616	0.03412207208132197	0.0	0.0
YDR397C	82	284	0.06417129738116929	0.07882296694555845	1.2697720524042535	388.9323584720155
YDR398W	52	60	4.747035045693996e-06	7.638555833180237e-06	0.4230280672961083	127.12909937301328
YDR399W	34	23	5.220469390031843e-08	9.573635032548828e-08	0.24801057278732624	75.96586868513258
YDR400W	48	89	0.03821986766826545	0.047555702933837	0.6797826025855519	203.9686944375444
YDR402C	13	9	0.001498216977587681	0.002066741625835153	0.253816840377665	77.74433385834753
YDR403W	43	12	3.063221430288055e-17	1.0153652130021098e-16	0.10231376511347737	31.33880124351005
YDR404C	60	71	1.560237222100709e-06	2.5688303075583106e-06	0.4338387845714533	130.70677620142797
YDR405W	108	59	6.537741018203674e-28	3.999845595286099e-27	0.20028551087414512	61.34763791009627
YDR406W	45	0	1.0228152202464139e-27	6.191800349091712e-27	0.0	0.0
YDR407C	15	0	1.0276891714606593e-09	2.08400579163267e-09	0.0	0.0
YDR408C	28	69	0.7348507914206166	0.80070612001894	0.9034670865824028	267.1902967856972
YDR409W	30	4	3.0627675081339222e-15	8.891456809327706e-15	0.04888324333199474	14.489983368671682
YDR410C	69	10	3.0250298649559636e-33	2.3733897344286147e-32	0.05313396014347254	16.274981313504497
YDR411C	27	20	4.798091328868362e-06	7.716393521342826e-06	0.27157357406663746	80.21240794346252
YDR412W	79	5	3.2396393586023716e-43	3.8926098386135994e-42	0.023204071201896236	7.018585695241364
YDR414C	69	255	0.028921203770641283	0.036268173328599655	1.3549159836585498	409.08328043562
YDR415C	57	90	0.0014888343367841293	0.0020552775494108323	0.5788805131420429	174.2545414419966
YDR416W	186	7	1.1323299328491631e-104	6.783364003974518e-103	0.013797689650159805	4.203644907347627
YDR418W	7	1	0.0005121850442029476	0.000719310424715788	0.052374903569994365	14.037171385854272
YDR419W	26	1	2.1878680924519786e-15	6.403271959130447e-15	0.014100935576536945	4.159161891987139
YDR420W	0	0	1.0	1.0		0.0
YDR421W	24	1	3.4375291515339186e-14	9.338323169802345e-14	0.015276013541248357	4.491894843061055
YDR422C	48	23	2.5047123714004166e-14	6.846293178671006e-14	0.1756741557243561	52.71101094180276
YDR423C	102	33	7.4031119576930545e-37	6.934087437897843e-36	0.11861375220263429	35.97876938999032
YDR424C	84	168	0.023800245721186324	0.030511639131195395	0.733248649979921	221.9524511776705
YDR425W	115	5	1.6395981869477982e-64	4.0819606810115963e-63	0.015940188043041762	4.840403927880336
YDR427W	69	68	9.229265911934898e-10	1.8929211219521257e-09	0.3613109289756133	110.6698729613454
YDR428C	52	246	0.00033227385793006435	0.00047750183917085083	1.7344150759140442	531.2529478896275
YDR429C	42	16	1.494947843869681e-14	4.173517014608998e-14	0.13966640951998496	42.77995088189795
YDR430C	67	5	3.914180231385148e-36	3.5449528363300765e-35	0.027360024252982132	8.257159642575024
YDR432W	26	13	5.483900464794009e-08	1.0037527553478786e-07	0.18331216249498028	54.06910460268977
YDR434W	47	41	3.627119332959436e-08	6.696489015682093e-08	0.31982121967209326	95.9206711514416
YDR435C	73	61	1.024070034329303e-12	2.5072059461165694e-12	0.3063573126628438	93.83752927215956
YDR436W	31	0	2.4095115541767877e-19	9.116513781625464e-19	0.0	0.0
YDR437W	58	64	4.147659576191262e-07	7.193362552073567e-07	0.4045509792992668	121.81409750829047
YDR438W	2	0	0.12413414504993785	0.14480638299841633	0.0	0.0
YDR439W	30	14	1.7289684104299706e-09	3.485207615977133e-09	0.17109135166198158	50.71494179781613
YDR440W	13	3	3.6339389028348682e-06	5.878701161801217e-06	0.08460561345922167	24.063722379732724
YDR441C	832	0	0.0	0.0	0.0	0.0
YDR443C	77	0	8.693123897208076e-47	1.2164028110180936e-45	0.0	0.0
YDR444W	30	0	9.576822022451495e-19	3.492473268935862e-18	0.0	0.0
YDR446W	34	2	2.993336013927991e-19	1.1258780520667022e-18	0.021566136764115326	6.605727711632288
YDR447C	29	5	6.321806525702488e-14	1.67696998751453e-13	0.06321109051551044	18.716228519689214
YDR448W	23	32	0.01841302310428892	0.023742891451292727	0.5100860173773365	149.7298281275468
YDR449C	56	12	2.025204145676874e-24	1.0154271178542025e-23	0.07856235535499155	23.64155181852589
YDR450W	44	0	4.0452182230572305e-27	2.3860564103386803e-26	0.0	0.0
YDR451C	29	1104	1.0491494445603967e-75	3.4676198021073803e-74	13.957008785824707	4132.54325830264
YDR452W	20	30	0.05203890506219363	0.06423604700851589	0.5499364874849407	160.42481586488478
YDR453C	91	233	0.6534109706984398	0.7159014083609692	0.9387194255237452	284.4052985675268
YDR454C	38	30	1.356179734353239e-07	2.425937683441828e-07	0.28944025657102146	88.6558192713173
YDR456W	47	13	8.047573962953704e-19	2.9667690936504328e-18	0.10140672818871249	31.06097497681017
YDR457W	2	0	0.12413414504993785	0.14480638299841633	0.0	0.0
YDR458C	26	9	7.925582214272054e-10	1.6319378200600995e-09	0.1269084201888325	37.43245704845516
YDR459C	79	3	4.7984087955104085e-45	6.243359498411847e-44	0.013922442721137742	4.211151416913396
YDR460W	71	51	1.175695668803859e-14	3.299866174373349e-14	0.26334986724630965	79.5439712112676
YDR461C-A	65	35	1.8426107403778204e-17	6.189751383126662e-17	0.1974130980715172	60.46781520417069
YDR461W	70	139	0.03597907765913457	0.044845183272146275	0.7280111596229216	219.84978283742527
YDR462W	80	51	2.180266478774015e-18	7.833773683378477e-18	0.2337230071810998	70.70575218779342
YDR463W	20	263	1.0337413498558789e-13	2.713394113656394e-13	4.8211098736179805	1476.7104300380597
YDR464W	24	0	3.82323798537311e-15	1.1026801230632273e-14	0.0	0.0
YDR465C	39	71	0.05301407199287488	0.06538364315484098	0.6674442839560819	204.4388037943455
YDR466W	23	11	2.2339963987589505e-07	3.965343607797137e-07	0.1753420684734594	51.46962842366551
YDR468C	6	1	0.0020018534715109592	0.0027378500153768196	0.06110405416499343	18.716228509700237
YDR469W	93	178	0.006630614166422374	0.008734004139050636	0.7017110736366987	212.64821345532096
YDR470C	29	5	6.321806525702488e-14	1.67696998751453e-13	0.06321109051551044	18.716228519689214
YDR471W	62	10	3.208533727630121e-29	2.1040225162600715e-28	0.059132955643542026	17.824979539107684
YDR472W	82	16	2.4566535539241152e-36	2.2461390442953238e-35	0.07153645365657765	21.647685994510365
YDR473C	40	25	6.550495302603447e-10	1.3546169897616835e-09	0.22914020311872532	68.47400679433994
YDR475C	2	0	0.12413414504993785	0.14480638299841633	0.0	0.0
YDR476C	35	86	0.675609149278954	0.7393773962898695	0.900848341403903	271.38531347777183
YDR477W	45	8	6.0927266672146535e-21	2.4868183863130923e-20	0.06517765777599299	19.5299775909027
YDR478W	104	103	5.24460956959681e-14	1.4048323071612135e-13	0.36309909109582633	111.21758870809104
YDR479C	60	20	8.0634255857146e-22	3.48929725684309e-21	0.12220810832998685	37.43245703482865
YDR480W	34	23	5.220469390031843e-08	9.573635032548828e-08	0.24801057278732624	73.79541530930793
YDR481C	17	0	6.32613260654351e-11	1.394464876206659e-10	0.0	0.0
YDR482C	39	84	0.2627418312082353	0.30178315783474363	0.7896523922860688	244.7506805069304
YDR483W	23	0	1.5266439406247575e-14	4.2332349578268947e-14	0.0	0.0
YDR484W	57	14	1.0974214103036326e-23	5.224561697563072e-23	0.09004807982209558	27.106261996768293
YDR485C	62	15	8.12578037171938e-26	4.387921400728465e-25	0.08869943346531303	26.737469323355032
YDR486C	2	0	0.12413414504993785	0.14480638299841633	0.0	0.0
YDR487C	39	34	5.816747486597001e-07	1.0021604192755949e-06	0.31962120640150404	95.45276546083667
YDR488C	39	44	5.7733429232931924e-05	8.7698085451292e-05	0.41362744357841696	126.69446995973362
YDR489W	91	122	2.4779091420267826e-07	4.3955754089438704e-07	0.49151832581071636	148.91607912361897
YDR490C	39	0	3.9299881884055e-24	1.9202516628309287e-23	0.0	0.0
YDR492W	114	113	3.2495479205220095e-15	9.419430489376047e-15	0.3634083221391714	110.3443733267424
YDR493W	84	90	2.9618192202715175e-10	6.218847147054216e-10	0.39281177677495765	118.90309886851736
YDR494W	24	22	0.00020418552615561448	0.0002993298396433696	0.33607229790746385	98.82168657696532
YDR495C	7	0	8.045546290702399e-05	0.00012030664773226599	0.0	0.0
YDR496C	28	4	4.448084672056229e-14	1.1981702552222656e-13	0.052374903569994365	15.489292565667643
YDR497C	2	0	0.12413414504993785	0.14480638299841633	0.0	0.0
YDR498C	100	55	8.576483643069427e-26	4.609659573017969e-25	0.2016433787444783	61.76355410682381
YDR499W	18	0	1.5734928640034865e-11	3.609556226918249e-11	0.0	0.0
YDR500C	6	0	0.0003374313118397388	0.00047750183917085083	0.0	0.0
YDR501W	52	35	9.45699089084301e-12	2.2072708852775226e-11	0.24676637258939652	74.15864129801344
YDR502C	23	7	2.594873175718038e-09	5.1762454504177725e-09	0.11158131630129235	32.75339990386511
YDR503C	123	77	4.3379394894547725e-28	2.6970259463626374e-27	0.22951278881485335	69.73304496826457
YDR504C	96	145	7.282249372476531e-06	1.1639859961398702e-05	0.5537554908702529	167.86720422133192
YDR505C	31	0	2.4095115541767877e-19	9.116513781625464e-19	0.0	0.0
YDR506C	52	2	5.9864764165129446e-30	4.088862930090967e-29	0.014100935576536945	4.3191296582036935
YDR507C	7	0	8.045546290702399e-05	0.00012030664773226599	0.0	0.0
YDR508C	34	1	3.628860185046692e-20	1.4216331692236736e-19	0.010783068382057663	3.302863854454833
YDR510W	28	9	6.983014110224122e-11	1.5322134356313972e-10	0.11784353303248732	34.850908284722344
YDR511W	88	43	5.418808064857712e-25	2.7974475027824686e-24	0.17914597698373072	54.2560332346764
YDR512C	136	197	1.1238814252338503e-08	2.159519571172694e-08	0.5310661178163399	161.47870150919218
YDR513W	134	196	2.293544115663523e-08	4.286698800513786e-08	0.5362564753584498	164.25585624271244
YDR514C	34	5	8.345632401604835e-17	2.681325806794939e-16	0.053915341910288316	16.514319277719405
YDR515W	91	209	0.1916376926957542	0.22148480118434133	0.8420272958560632	257.91374242820154
YDR516C	8	7	0.04279833975878641	0.053149050302910957	0.3207962843662155	87.34239976219855
YDR517W	40	94	0.48858043581603605	0.5500834155007877	0.8615671637264072	257.462265633417
YDR518W	21	21	0.0013021660966748688	0.0017997493924482506	0.3666243249899605	107.19294513771848
YDR519W	43	56	0.0002988591146388967	0.0004354544637163149	0.4774642371962277	142.9239268783425
YDR520C	20	71	0.3545716141160866	0.4045915382503203	1.3015163537143597	379.67206421503
YDR522C	86	38	3.39172778815263e-26	1.89193273614605e-25	0.16199679476300582	49.04942645715758
YDR523C	29	27	4.806316059186248e-05	7.308599591850902e-05	0.3413398887837563	101.06763399768197
YDR524C	71	30	1.8735710524395393e-22	8.4113248419826635e-22	0.15491168661547627	46.790571303014495
YDR524C-B	13	3	3.6339389028348682e-06	5.878701161801217e-06	0.08460561345922167	24.063722379732724
YDR524W-C	182	159	3.63997252820351e-28	2.275378479315042e-27	0.3202926795241963	97.56984703991633
YDR525W-A	15	1	8.420547956523888e-09	1.6277839091754245e-08	0.02444162166599737	7.018585692927136
YDR527W	31	0	2.4095115541767877e-19	9.116513781625464e-19	0.0	0.0
YDR528W	28	1	1.3940780465963633e-16	4.3930645731373616e-16	0.013093725892498591	3.8723231406189016
YDR529C	38	23	1.0089225168699805e-09	2.0634115912230646e-09	0.22190419670444977	67.96946145189936
YDR530C	92	95	8.934762296526456e-12	2.0887730881025876e-11	0.3785794660222419	115.9198669095588
YDR531W	49	27	3.380484393241917e-13	8.564390196270601e-13	0.20201748519854967	60.64058041097852
YDR532C	55	69	1.6757863400811735e-05	2.621008224587117e-05	0.45994688044195053	140.88215644916858
YDR533C	114	9	2.487272742351329e-60	5.676311722723211e-59	0.02894402565710215	8.788489915680954
YDR534C	22	29	0.013473814836729797	0.017487679784706174	0.483277519304948	141.59233747675214
YDR536W	21	0	2.4408899335033105e-13	6.225081156353676e-13	0.0	0.0
YDR538W	121	47	2.0469500057439298e-39	2.1096791188231793e-38	0.1424077956572574	43.61964001415805
YDR539W	20	3	3.5326939188111437e-10	7.385140940415444e-10	0.05499364874849408	16.844605665076635
YDR540C	7	0	8.045546290702399e-05	0.00012030664773226599	0.0	0.0
YDR541C	11	0	2.787050327813967e-07	4.882219444184626e-07	0.0	0.0
YDR542W	16	10	0.00016094044263016097	0.00023744702041202047	0.22914020311872535	66.05727710098567
YDR545W	74	19	6.354604877646554e-30	4.3197792732086677e-29	0.09413327263255743	28.4486673479528
YEL001C	0	0	1.0	1.0		0.0
YEL002C	33	38	0.0003138392374719382	0.00045693403916483965	0.4221734651399546	129.3121242465311
YEL003W	192	155	8.702539544572509e-33	6.781613132904675e-32	0.2959727623616869	90.18700789301796
YEL004W	71	39	1.1289523051886451e-18	4.098866608042865e-18	0.20138519260011917	60.82774269777587
YEL005C	74	82	1.0667033762508687e-08	2.0510234426007172e-08	0.40625938715103727	122.7784590832368
YEL006W	13	2	7.83178580024099e-07	1.3404940517019625e-06	0.05640374230614778	16.042481588692503
YEL007W	13	0	1.683267307397066e-08	3.165621414270937e-08	0.0	0.0
YEL009C	2	0	0.12413414504993785	0.14480638299841633	0.0	0.0
YEL011W	1	0	0.6009581206840529	0.6600668739598907	0.0	0.0
YEL012W	45	4	4.985619571306622e-24	2.4257443447194905e-23	0.032588828887996496	9.764988794445165
YEL013W	10	0	1.1400392275519978e-06	1.8943558502315917e-06	0.0	0.0
YEL015W	10	10	0.036914903299068644	0.045961811836532536	0.3666243249899605	102.08851916275025
YEL016C	80	228	0.7843884536369413	0.8524221460442271	1.0448793262213876	316.0963039548397
YEL017C-A	0	0	1.0	1.0		0.0
YEL017W	38	19	3.148124284393573e-11	7.127898724231274e-11	0.18331216249498025	56.14868553768895
YEL018W	33	15	1.6283915417870825e-10	3.503509074754026e-10	0.16664742044998207	51.04425958576292
YEL019C	67	93	2.5854291973566127e-05	3.9841380798493785e-05	0.5088964511054677	153.58316933120352
YEL020C	39	10	2.948597512111615e-16	9.111974364402953e-16	0.09400623717691295	28.794197709490128
YEL020W-A	0	0	1.0	1.0		0.0
YEL021W	167	39	1.5892019419931065e-68	4.372966683446103e-67	0.08561885433897282	26.069032581595906
YEL022W	2	0	0.12413414504993785	0.14480638299841633	0.0	0.0
YEL023C	22	9	9.071904198993439e-08	1.6432290093987802e-07	0.14998267840498386	43.94244957840476
YEL024W	23	2	1.0090549322446843e-12	2.474658812511377e-12	0.03188037608608353	9.358114259900198
YEL025C	10	0	1.1400392275519978e-06	1.8943558502315917e-06	0.0	0.0
YEL026W	21	10	7.851826468120731e-07	1.3435243682880787e-06	0.17458301189998118	51.04425958137512
YEL027W	0	0	1.0	1.0		0.0
YEL029C	11	4	0.00016066560417265962	0.0002371207151180142	0.13331793635998565	37.4324570366588
YEL030W	69	23	6.244802635700036e-25	3.200878784127532e-24	0.12220810832998685	37.43245703715931
YEL031W	2	0	0.12413414504993785	0.14480638299841633	0.0	0.0
YEL032W	10	0	1.1400392275519978e-06	1.8943558502315917e-06	0.0	0.0
YEL034W	114	9	2.487272742351329e-60	5.676311722723211e-59	0.02894402565710215	8.788489915680954
YEL035C	78	57	1.0574040607854998e-15	3.1492132333388963e-15	0.2679177759542019	82.06346349340896
YEL036C	39	22	1.5847599141728672e-10	3.4198702688210727e-10	0.20681372178920848	61.763554116272616
YEL037C	53	391	2.0749829525836677e-12	5.011855086227918e-12	2.7047190768127276	813.1161501710526
YEL038W	82	127	7.16295712192062e-05	0.00010834867545545893	0.5678206008990853	173.9239772008551
YEL039C	95	144	9.150935506070344e-06	1.4533838744935252e-05	0.5557252926163613	170.21917305562403
YEL040W	40	13	4.57015159546388e-15	1.308911445493664e-14	0.11915290562173717	35.60648352583186
YEL041W	65	19	4.900069396379278e-25	2.538765684556507e-24	0.10716711038168078	32.82538539736359
YEL042W	20	133	0.0001774214280451268	0.00026102599966424257	2.4380517611832375	711.2166838336924
YEL043W	13	1	1.329690967151593e-07	2.3807760747474505e-07	0.02820187115307389	8.63825931284704
YEL044W	55	52	1.816205430322322e-08	3.412282727796039e-08	0.3466266345359627	106.1720599300236
YEL046C	36	5	5.796879449705891e-18	2.026617247128181e-17	0.05092004513749452	15.175320426221926
YEL047C	74	9	6.451695828578055e-37	6.06269652126673e-36	0.04458944493121141	13.47568453713844
YEL048C	45	4	4.985619571306622e-24	2.4257443447194905e-23	0.032588828887996496	9.764988794445165
YEL049W	35	0	9.700469558853306e-22	4.157034309460907e-21	0.0	0.0
YEL050C	26	0	2.403593093075567e-16	7.484062738645146e-16	0.0	0.0
YEL051W	52	8	5.94657108769605e-25	3.0589204226601057e-24	0.05640374230614778	17.2765186310346
YEL052W	30	11	6.960400634578618e-11	1.528417871304377e-10	0.13442891916298555	39.84745426757975
YEL053C	43	18	4.255061415507376e-14	1.1477888461811876e-13	0.15347064767021606	47.008201843737375
YEL054C	0	0	1.0	1.0		0.0
YEL055C	42	9	1.467869441123499e-18	5.312597329075672e-18	0.07856235535499154	24.06372237933269
YEL056W	57	32	5.929374235357479e-15	1.6889465689718106e-14	0.20582418245050418	61.95717026920742
YEL057C	158	55	2.4677637609150745e-54	4.519780060198278e-53	0.1276223916104293	38.84500258716882
YEL058W	39	26	3.7102021893539354e-09	7.357714755508443e-09	0.24441621665997368	74.86491407790426
YEL059C-A	49	110	0.29541816323070885	0.3383014449900053	0.8230341989570543	247.05421650288568
YEL060C	6	0	0.0003374313118397388	0.00047750183917085083	0.0	0.0
YEL061C	4	0	0.006165864974340548	0.008134867966834708	0.0	0.0
YEL062W	42	119	0.9021012392902821	0.9762860796308641	1.0387689208048883	318.1758846758509
YEL063C	26	4	6.402982731466889e-13	1.6010240734202645e-12	0.05640374230614778	16.63664757137704
YEL064C	69	36	6.448017743081434e-19	2.384729906138992e-18	0.19128225651650116	58.58993274739833
YEL065W	20	0	9.775237988986747e-13	2.404507856059144e-12	0.0	0.0
YEL066W	33	0	1.527491152415395e-20	6.100417789958984e-20	0.0	0.0
YEL067C	33	0	1.527491152415395e-20	6.100417789958984e-20	0.0	0.0
YEL069C	31	4	8.014157773110656e-16	2.410534589600386e-15	0.04730636451483362	14.037171391431375
YEL070W	104	3	7.025261425606735e-60	1.5720730917768223e-58	0.010575701682402709	3.208496317297696
YEL071W	0	0	1.0	1.0		0.0
YEL072W	16	0	2.5474666541956395e-10	5.364511434741531e-10	0.0	0.0
YEL073C	10	0	1.1400392275519978e-06	1.8943558502315917e-06	0.0	0.0
YEL075C	80	107	1.2858948960169948e-06	2.1244416969243717e-06	0.4903600346740722	148.34344092015905
YEL077C	13	1	1.329690967151593e-07	2.3807760747474505e-07	0.02820187115307389	8.63825931284704
YER001W	0	0	1.0	1.0		0.0
YER002W	40	0	9.923219251831513e-25	5.0280558517429984e-24	0.0	0.0
YER003C	53	5	6.789723476499821e-28	4.132031715698463e-27	0.034587200470751	10.397904734574634
YER004W	47	38	6.572743648886381e-09	1.2804826803775604e-08	0.2964196670131596	90.79361917510391
YER005W	64	5	2.295099361052918e-34	1.9296953838326506e-33	0.02864252538984067	8.773232116535155
YER006W	40	10	8.304592765358139e-17	2.6771139570389384e-16	0.09165608124749013	27.389602708704853
YER007C-A	3	0	0.027174246241080616	0.03412207208132197	0.0	0.0
YER007W	36	27	1.2301838441922293e-07	2.2143309195460127e-07	0.27496824374247036	81.94673029459318
YER008C	2	0	0.12413414504993785	0.14480638299841633	0.0	0.0
YER009W	55	26	2.0615511300148733e-16	6.461024822188303e-16	0.17331331726798135	53.086029973427166
YER010C	8	1	0.00013017871641020452	0.00019265512045164336	0.04582804062374507	12.477485677375382
YER011W	53	1	1.6933924915173254e-31	1.2358756622736216e-30	0.006917440094150199	2.0795809462292305
YER012W	17	0	6.32613260654351e-11	1.394464876206659e-10	0.0	0.0
YER013W	36	27	1.2301838441922293e-07	2.2143309195460127e-07	0.27496824374247036	81.94673029459318
YER014C-A	327	66	7.770819787260182e-140	7.840348174830404e-138	0.07399757018145993	22.665524434833426
YER014W	328	66	2.1309449019272555e-140	2.1884043091042227e-138	0.0737719678333457	22.596422233023432
YER015W	139	0	1.2101542623627099e-83	4.86685116283073e-82	0.0	0.0
YER016W	1	0	0.6009581206840529	0.6600668739598907	0.0	0.0
YER017C	6	3	0.020263998601778604	0.026059538452332012	0.18331216249498028	48.12744475946545
YER018C	0	0	1.0	1.0		0.0
YER019C-A	51	32	2.654469621316007e-12	6.382046317804496e-12	0.2300387921505635	70.46109557622376
YER019W	71	118	0.0011522487471856539	0.001595229307911578	0.60931930068754	184.04291383385592
YER020W	14	0	4.154335204279388e-09	8.159693223979086e-09	0.0	0.0
YER021W	4	0	0.006165864974340548	0.008134867966834708	0.0	0.0
YER022W	11	20	0.37604744634778375	0.4272320948135331	0.6665896817999283	187.16228522186452
YER023W	47	38	6.572743648886381e-09	1.2804826803775604e-08	0.2964196670131596	88.90208545555221
YER024W	43	3	1.0506370598147016e-23	5.005976579117107e-23	0.025578441278369342	7.834700308724742
YER025W	38	0	1.5569226850308232e-23	7.327219608520674e-23	0.0	0.0
YER026C	0	0	1.0	1.0		0.0
YER027C	44	22	7.699623328594459e-13	1.922732686180926e-12	0.18331216249498028	54.90093699690839
YER028C	14	0	4.154335204279388e-09	8.159693223979086e-09	0.0	0.0
YER029C	24	28	0.0027975050390833156	0.0037962367814460005	0.427728379154954	125.7730556501427
YER030W	62	136	0.1787279510557454	0.206897030298227	0.8042081967521715	242.419721796516
YER031C	1	0	0.6009581206840529	0.6600668739598907	0.0	0.0
YER032W	15	0	1.0276891714606593e-09	2.08400579163267e-09	0.0	0.0
YER033C	65	0	1.2133349203105823e-39	1.2572773201272359e-38	0.0	0.0
YER034W	60	44	2.6708928970300147e-12	6.4188487466860074e-12	0.2688578383259711	82.35140546736613
YER035W	11	5	0.0004604568002259442	0.0006488819059297734	0.16664742044998207	46.79057130160908
YER036C	36	0	2.4460179907846427e-22	1.0845836133386648e-21	0.0	0.0
YER037W	23	27	0.0037267204753283255	0.005029891915891388	0.4303850771621276	126.3345424874389
YER038C	13	44	0.5922675757579615	0.6600668739598907	1.2408823307352512	380.0834098792009
YER039C	65	18	1.2718721941906895e-25	6.791584947809337e-25	0.101526736151066	30.6265557516302
YER039C-A	25	20	2.8953328123167162e-05	4.450964716288007e-05	0.29329945999196844	86.38259317423937
YER040W	0	0	1.0	1.0		0.0
YER041W	52	11	7.659064652162277e-23	3.484753229001998e-22	0.0775551456709532	23.30700155230129
YER042W	69	110	0.000549946142791253	0.000770460479218635	0.584473561578198	180.65229257185047
YER043C	3	0	0.027174246241080616	0.03412207208132197	0.0	0.0
YER044C	2	0	0.12413414504993785	0.14480638299841633	0.0	0.0
YER044C-A	35	29	1.0101732336842371e-06	1.7198064733327553e-06	0.30377444070596726	90.4617711763997
YER045C	1	0	0.6009581206840529	0.6600668739598907	0.0	0.0
YER046W	2	0	0.12413414504993785	0.14480638299841633	0.0	0.0
YER047C	26	3	1.1109480606146191e-13	2.905439880215859e-13	0.042302806729610835	12.477485679389902
YER048C	0	0	1.0	1.0		0.0
YER048W-A	56	0	2.8000334743885786e-34	2.3103289112207627e-33	0.0	0.0
YER049W	33	105	0.49866780240267505	0.5611110412087231	1.1665319431498744	357.3098171003406
YER050C	69	40	2.1109614908384894e-17	7.074673388002421e-17	0.21253584057389016	65.09992526743382
YER051W	24	25	0.0008414125910082998	0.0011696794321703488	0.3819003385312089	112.29737111355404
YER052C	2	0	0.12413414504993785	0.14480638299841633	0.0	0.0
YER053C	0	0	1.0	1.0		0.0
YER053C-A	13	0	1.683267307397066e-08	3.165621414270937e-08	0.0	0.0
YER054C	234	4	5.062139855275529e-136	4.934299374184672e-134	0.006267082478460864	1.9114446143579205
YER055C	38	59	0.008527149445914576	0.011163131450820561	0.5692325045896754	174.3564445579919
YER056C	3	0	0.027174246241080616	0.03412207208132197	0.0	0.0
YER056C-A	14	5	1.3549378103941782e-05	2.126124787879105e-05	0.13093725892498592	37.43245703937843
YER057C	44	48	9.486430586796496e-06	1.5037613645167212e-05	0.399953809079957	119.78386252748876
YER058W	251	269	4.316440134482496e-28	2.6865635512347226e-27	0.3929161092521888	119.87298743222928
YER059W	28	0	1.5153496266810484e-17	5.1293559170351434e-17	0.0	0.0
YER060W	60	12	1.1434866716655584e-26	6.602602257779746e-26	0.07332486499799211	22.45947422398283
YER060W-A	128	36	4.927675479780701e-49	7.477324982643485e-48	0.10311309140342641	31.3388012437672
YER061C	17	0	6.32613260654351e-11	1.394464876206659e-10	0.0	0.0
YER062C	23	2	1.0090549322446843e-12	2.474658812511377e-12	0.03188037608608353	9.358114259900198
YER063W	16	0	2.5474666541956395e-10	5.364511434741531e-10	0.0	0.0
YER064C	0	0	1.0	1.0		0.0
YER065C	1	0	0.6009581206840529	0.6600668739598907	0.0	0.0
YER066W	6	0	0.0003374313118397388	0.00047750183917085083	0.0	0.0
YER067W	48	6	3.666969288511858e-24	1.821134747688402e-23	0.04582804062374507	13.750698504421658
YER068W	78	2	2.1082404461659243e-45	2.787239265724191e-44	0.009400623717691296	2.879419772135796
YER069W	40	1	9.521692423244952e-24	4.5594715342282864e-23	0.009165608124749012	2.7389602708704848
YER070W	47	0	6.543540624699703e-29	4.176681701736736e-28	0.0	0.0
YER071C	131	25	9.145353724503362e-58	1.9265541857003239e-56	0.0699664742347253	21.26844149925244
YER072W	78	0	2.2081462048904805e-47	3.1668450933479186e-46	0.0	0.0
YER073W	35	1	9.177114922623882e-21	3.7141159690365903e-20	0.010474980713998872	3.119371419343845
YER074W	39	1	3.761364175108819e-23	1.741675150648214e-22	0.009400623717691296	2.807434277170854
YER074W-A	26	10	2.5296739619950532e-09	5.05319727524611e-09	0.14100935576536944	41.591618919871394
YER075C	0	0	1.0	1.0		0.0
YER076C	0	0	1.0	1.0		0.0
YER077C	25	2	6.587930845242081e-14	1.7451492533849473e-13	0.029329945999196846	8.638259317423934
YER078C	78	13	3.455748104562863e-36	3.1347014746594676e-35	0.06110405416499342	18.716228513542145
YER078W-A	52	37	3.864880277649558e-11	8.723283546610129e-11	0.26086730816593345	78.39627795658883
YER079W	2	0	0.12413414504993785	0.14480638299841633	0.0	0.0
YER080W	159	1	1.6598637335042372e-94	8.229203733950747e-93	0.0023058133647167332	0.7018585692927135
YER081W	13	2	7.83178580024099e-07	1.3404940517019625e-06	0.05640374230614778	17.276518632814774
YER082C	17	199	5.231027453029656e-10	1.0872294500315702e-09	4.29166121605895	1241.5098249243815
YER083C	13	23	0.2849772991581375	0.3267353364151613	0.6486430365206994	184.48853827326985
YER085C	42	5	1.872670545600272e-21	7.924744891646184e-21	0.043645752974995296	13.368734652246133
YER086W	30	14	1.7289684104299706e-09	3.485207615977133e-09	0.17109135166198158	50.71494179781613
YER087C-B	7	0	8.045546290702399e-05	0.00012030664773226599	0.0	0.0
YER087W	28	7	4.8656992481841396e-12	1.1596616815709484e-11	0.09165608124749014	27.106261990716387
YER088C	0	0	1.0	1.0		0.0
YER089C	16	0	2.5474666541956395e-10	5.364511434741531e-10	0.0	0.0
YER090W	22	17	6.630310583575935e-05	0.00010045025333547208	0.28330061476496954	83.0024047457932
YER091C	1	1	1.0	1.0	0.36662432498996056	112.29737106965456
YER092W	18	19	0.004947748539354428	0.0066513562061307424	0.38699234304495833	112.29737111154556
YER093C	35	3	5.612713484475152e-19	2.086536215204693e-18	0.03142494214199662	9.358114260602898
YER093C-A	78	19	4.0189732072479755e-32	3.041199330905672e-31	0.0893059253180673	27.008228493915592
YER094C	23	3	6.327469728515534e-12	1.494426218016133e-11	0.04782056412912529	14.037171387921768
YER095W	0	0	1.0	1.0		0.0
YER096W	55	0	1.105037663207062e-33	8.888212029515822e-33	0.0	0.0
YER098W	13	0	1.683267307397066e-08	3.165621414270937e-08	0.0	0.0
YER099C	47	22	2.840888954661659e-14	7.754130222239772e-14	0.17161138616551347	51.46962842366551
YER100W	28	225	2.3035458991026594e-08	4.303993653586548e-08	2.946088325812183	871.2727067988548
YER101C	11	6	0.0011486776647152632	0.00159066825181254	0.1999769045399785	56.14868555884527
YER102W	7	1	0.0005121850442029476	0.000719310424715788	0.052374903569994365	14.037171385854272
YER103W	2	6	1.0	1.0	1.0998729749698817	224.594742223928
YER104W	114	29	1.1750743381215853e-45	1.5938331411644428e-44	0.09326408267288469	28.318467495350426
YER105C	30	3	4.964956635417912e-16	1.5115651461243204e-15	0.036662432498996055	10.867487527250288
YER106W	29	13	1.9526251462652417e-09	3.9223008090015385e-09	0.16434883534032715	48.66219414131791
YER107C	51	24	2.4167930470241857e-15	7.058901378078259e-15	0.1725290941129226	52.84582168216781
YER109C	71	6	1.2545439632827104e-37	1.2065020623476369e-36	0.030982337323095258	9.358114260602898
YER110C	0	0	1.0	1.0		0.0
YER111C	20	0	9.775237988986747e-13	2.404507856059144e-12	0.0	0.0
YER112W	0	1	1.0	1.0		0.0
YER113C	48	15	3.279115162491469e-18	1.1655248021933522e-17	0.11457010155936267	34.37674627049998
YER114C	1	0	0.6009581206840529	0.6600668739598907	0.0	0.0
YER115C	52	48	2.5615826024499283e-08	4.7752549584082775e-08	0.3384224538368867	103.65911177552655
YER116C	89	47	7.682549958434986e-24	3.6972673481974564e-23	0.19361059859020388	58.644182702178114
YER117W	0	0	1.0	1.0		0.0
YER118C	6	0	0.0003374313118397388	0.00047750183917085083	0.0	0.0
YER119C	48	24	6.521015251892642e-14	1.7282192955591974e-13	0.18331216249498028	55.00279401390832
YER120W	6	0	0.0003374313118397388	0.00047750183917085083	0.0	0.0
YER121W	198	28	7.493476881228451e-94	3.6521174189783746e-92	0.05184586413999442	15.80063513283121
YER122C	29	0	3.808413278835698e-18	1.3371297171296764e-17	0.0	0.0
YER123W	11	0	2.787050327813967e-07	4.882219444184626e-07	0.0	0.0
YER124C	10	1	8.319966839890508e-06	1.3243323912596267e-05	0.03666243249899605	11.22973710696545
YER125W	0	0	1.0	1.0		0.0
YER126C	34	88	0.8747968225412546	0.9472710462125314	0.9489100176210744	290.65201933360146
YER127W	66	65	2.14247321603255e-09	4.288675066273301e-09	0.36106941097496115	108.94521078724785
YER128W	20	5	7.693964983503358e-09	1.4943597642731448e-08	0.09165608124749013	26.737469312283487
YER129W	148	0	5.461738889629103e-89	2.3616887484403737e-87	0.0	0.0
YER130C	27	1	5.52197197648352e-16	1.6714137282503538e-15	0.013578678703331872	4.0106203955201085
YER131W	30	3	4.964956635417912e-16	1.5115651461243204e-15	0.036662432498996055	10.867487527250288
YER132C	28	0	1.5153496266810484e-17	5.1293559170351434e-17	0.0	0.0
YER133W	0	0	1.0	1.0		0.0
YER134C	0	0	1.0	1.0		0.0
YER136W	17	0	6.32613260654351e-11	1.394464876206659e-10	0.0	0.0
YER137C	2	0	0.12413414504993785	0.14480638299841633	0.0	0.0
YER138W-A	4	1	0.029339324914547837	0.03672044778750046	0.09165608124749014	22.459474220802765
YER139C	13	21	0.19091124918922786	0.2207339352809106	0.5922392942145517	168.44605663829282
YER140W	184	389	0.004973225378958746	0.006684042803082904	0.7750916435929057	236.12798572908943
YER141W	36	0	2.4460179907846427e-22	1.0845836133386648e-21	0.0	0.0
YER142C	172	18	1.0304620553642591e-86	4.357490647352834e-85	0.038367661917554016	11.684119535961504
YER143W	15	38	0.9304063755429757	1.0	0.9287816233079	266.706256400658
YER144C	1	0	0.6009581206840529	0.6600668739598907	0.0	0.0
YER145C	40	6	1.589833875202943e-19	6.067109898004065e-19	0.05499364874849408	16.433761629738477
YER146W	183	495	0.9576160005366361	1.0	0.9916887479236637	302.10434073081984
YER147C	95	109	3.264845166929251e-10	6.84760195295774e-10	0.4206531728832179	128.84645741012574
YER148W	39	30	5.5856590603006815e-08	1.0220529830031568e-07	0.2820187115307389	86.38259315220606
YER149C	71	60	3.1098694130556146e-12	7.458239780851893e-12	0.30982337323095255	93.581142606029
YER150W	220	6	9.068934844198911e-126	7.669918277792343e-124	0.009998845226998924	3.048797405794073
YER151C	25	0	9.582559244377343e-16	2.8583660899592374e-15	0.0	0.0
YER152C	0	0	1.0	1.0		0.0
YER153C	75	494	2.8488409326053913e-13	7.239807425282194e-13	2.41483222060054	729.932912308179
YER154W	26	21	2.1937624870095175e-05	3.386024708210342e-05	0.29611964710727584	87.34239974544387
YER155C	2	0	0.12413414504993785	0.14480638299841633	0.0	0.0
YER156C	8	19	0.911213926717299	0.9854064107843523	0.8707327718511563	237.07222793184496
YER157W	40	0	9.923219251831513e-25	5.0280558517429984e-24	0.0	0.0
YER158C	71	0	3.24214938740378e-43	3.8926098386135994e-42	0.0	0.0
YER159C	18	0	1.5734928640034865e-11	3.609556226918249e-11	0.0	0.0
YER161C	14	22	0.14835013568314384	0.17249527503310963	0.576123939269938	164.702810968328
YER162C	56	35	1.9002186369055e-13	4.911531407120688e-13	0.22914020311872532	70.18585693046259
YER163C	51	22	3.1536784947795796e-16	9.735268396928267e-16	0.1581516696035124	48.44200321319152
YER164W	18	0	1.5734928640034865e-11	3.609556226918249e-11	0.0	0.0
YER165W	47	20	3.6618300993631815e-15	1.0587825490918882e-14	0.15601035105955768	46.790571299500975
YER166W	14	0	4.154335204279388e-09	8.159693223979086e-09	0.0	0.0
YER167W	29	0	3.808413278835698e-18	1.3371297171296764e-17	0.0	0.0
YER168C	47	42	6.201448617728468e-08	1.134007345009743e-07	0.32762173722507115	98.26019972316648
YER169W	0	7	0.23981337287069276	0.2759989408403751		0.0
YER170W	78	170	0.11588639563931784	0.14039660023630016	0.7990530160037601	244.75068062560877
YER171W	47	13	8.047573962953704e-19	2.9667690936504328e-18	0.10140672818871249	30.413871335997285
YER172C	39	1	3.761364175108819e-23	1.741675150648214e-22	0.009400623717691296	2.879419770949012
YER173W	65	11	3.290445497577488e-30	2.2854289923391464e-29	0.062044116536762554	19.004170493960046
YER174C	82	26	3.791929660390632e-30	2.617933670697062e-29	0.11624673719193869	35.60648352383492
YER175C	86	174	0.02746538303826348	0.0344801174095292	0.7417747970727109	227.20630899392012
YER175W-A	91	82	3.8409032768443766e-14	1.0386944914315239e-13	0.3303647763645798	101.31175866968532
YER176W	43	1	1.5462444502230964e-25	8.195808141228596e-25	0.00852614709278978	2.6115667688573247
YER177W	0	0	1.0	1.0		0.0
YER178W	8	0	1.9347818599919027e-05	2.991110343229417e-05	0.0	0.0
YER179W	91	0	4.072990576263269e-55	7.629892118596111e-54	0.0	0.0
YER180C	87	95	2.9078657041897123e-10	6.107792426879122e-10	0.40033690659823273	122.50622297846952
YER180C-A	43	0	1.6002750986977928e-26	9.067174475478825e-26	0.0	0.0
YER182W	34	1	3.628860185046692e-20	1.4216331692236736e-19	0.010783068382057663	3.2084963164160865
YER183C	34	9	4.025351213461989e-14	1.0863348112914077e-13	0.09704761543851897	28.87646686361375
YER184C	39	7	3.1587067408849023e-18	1.1241164892839774e-17	0.06580436602383906	20.15593840139022
YER185W	64	34	2.17655235739746e-17	7.286002681835153e-17	0.19476917265091653	59.65797839591038
YER186C	53	5	6.789723476499821e-28	4.132031715698463e-27	0.034587200470751	10.397904734574634
YER187W	8	0	1.9347818599919027e-05	2.991110343229417e-05	0.0	0.0
YER188C-A	23	28	0.005319039549225544	0.007128826951199278	0.4463252652051694	131.01359963088865
YER189W	33	24	2.6798605913467575e-07	4.7435759497799946e-07	0.2666358727199713	81.67081530916944
YER190C-B	245	240	9.391573654700537e-32	6.960172691776132e-31	0.35914219590853275	109.55841083014415
YER190W	268	263	1.6587879948096613e-34	1.4008355004626082e-33	0.359784318926715	109.79259703971664
YFL001W	67	3	6.305243101320837e-38	6.146008995880701e-37	0.016416014551789277	4.954295785272753
YFL002C	11	0	2.787050327813967e-07	4.882219444184626e-07	0.0	0.0
YFL003C	30	0	9.576822022451495e-19	3.492473268935862e-18	0.0	0.0
YFL004W	10	0	1.1400392275519978e-06	1.8943558502315917e-06	0.0	0.0
YFL005W	2	0	0.12413414504993785	0.14480638299841633	0.0	0.0
YFL007W	0	0	1.0	1.0		0.0
YFL008W	23	0	1.5266439406247575e-14	4.2332349578268947e-14	0.0	0.0
YFL009W	65	36	4.432165746731352e-17	1.4573690800144086e-16	0.203053472302132	62.19546707243664
YFL010C	0	0	1.0	1.0		0.0
YFL010W-A	0	0	1.0	1.0		0.0
YFL011W	51	8	2.2353743119427666e-24	1.1157084403650365e-23	0.057509698037640875	17.615273895871013
YFL012W	58	59	5.0660042076754193e-08	9.311150590713114e-08	0.3729454340415116	112.29737112795256
YFL013C	62	21	2.4738772501120237e-22	1.095247734056524e-21	0.12417920685143825	37.43245703800355
YFL014W	30	0	9.576822022451495e-19	3.492473268935862e-18	0.0	0.0
YFL016C	2	0	0.12413414504993785	0.14480638299841633	0.0	0.0
YFL017C	87	116	3.850697363193447e-07	6.688420578594235e-07	0.48883243331994736	148.0283528533108
YFL017W-A	113	164	2.2241278510194458e-07	3.9502653709736977e-07	0.532091940693394	161.55060404995308
YFL018C	18	0	1.5734928640034865e-11	3.609556226918249e-11	0.0	0.0
YFL020C	73	0	2.0899091873367368e-44	2.635760468502977e-43	0.0	0.0
YFL021W	1	0	0.6009581206840529	0.6600668739598907	0.0	0.0
YFL022C	62	37	2.2550127678241436e-15	6.59642849835028e-15	0.2187919358811055	65.95242432114674
YFL023W	6	0	0.0003374313118397388	0.00047750183917085083	0.0	0.0
YFL024C	18	15	0.0006800771291943875	0.0009483810790487202	0.30552027082496713	88.65581932423102
YFL025C	38	33	7.695028661393012e-07	1.321018203930484e-06	0.3183842822281236	97.52140120088504
YFL026W	28	0	1.5153496266810484e-17	5.1293559170351434e-17	0.0	0.0
YFL027C	48	18	1.255568884366089e-16	3.9783893410409793e-16	0.1374841218712352	41.25209550570831
YFL028C	53	123	0.36858817023468327	0.41908868466185517	0.8508451315804745	257.8680373255676
YFL029C	53	17	9.274487512054378e-20	3.572510226512038e-19	0.11759648160055339	35.352876099610846
YFL030W	57	52	3.788453849989958e-09	7.510306132813597e-09	0.33446429648206927	100.68040169544216
YFL031W	92	95	8.934762296526456e-12	2.0887730881025876e-11	0.3785794660222419	114.71236834153852
YFL033C	39	0	3.9299881884055e-24	1.9202516628309287e-23	0.0	0.0
YFL034C-A	128	77	2.942554801971619e-30	2.051228201956216e-29	0.22054744550177316	67.03021376999565
YFL034C-B	96	100	4.520225584775265e-12	1.0791123843106083e-11	0.3819003385312089	115.77048565013952
YFL034W	16	0	2.5474666541956395e-10	5.364511434741531e-10	0.0	0.0
YFL036W	30	0	9.576822022451495e-19	3.492473268935862e-18	0.0	0.0
YFL037W	0	0	1.0	1.0		0.0
YFL038C	17	0	6.32613260654351e-11	1.394464876206659e-10	0.0	0.0
YFL039C	1	0	0.6009581206840529	0.6600668739598907	0.0	0.0
YFL040W	86	84	4.968986623549953e-12	1.182808032782938e-11	0.3580981778971708	110.99158766567244
YFL041W	143	0	5.0928902053585184e-86	2.12240663558093e-84	0.0	0.0
YFL041W-A	82	136	0.0004333840570341101	0.0006113298287964599	0.6080598560809101	186.24929839936888
YFL042C	38	10	1.042541668934984e-15	3.106558102614038e-15	0.09648008552367382	29.551939748985674
YFL044C	140	323	0.10865840802529508	0.13183428366107006	0.8458546926554089	257.2485877448776
YFL045C	39	16	4.947113548415594e-13	1.2429379649164736e-12	0.15040997948306073	44.918948443990594
YFL046W	71	90	1.1859489601404422e-06	1.9615739055989883e-06	0.4647350598464288	140.37171394761393
YFL047W	53	9	8.54652604724658e-25	4.361230816123788e-24	0.06225696084735179	18.71622852634852
YFL048C	14	68	0.06162778755093314	0.07576344724356916	1.7807467213798085	509.0814157034559
YFL049W	36	49	0.0018805170177618106	0.002584194353440424	0.49901644234744624	148.71814016796816
YFL050C	62	4	4.639548894423317e-34	3.800861209662179e-33	0.02365318225741681	7.129991817112426
YFL051C	53	7	2.744259701200587e-26	1.539730491863861e-25	0.048422080659051396	14.557066627033096
YFL052W	28	4	4.448084672056229e-14	1.1981702552222656e-13	0.052374903569994365	15.489292565667643
YFL053W	43	3	1.0506370598147016e-23	5.005976579117107e-23	0.025578441278369342	7.656638939310111
YFL054C	43	0	1.6002750986977928e-26	9.067174475478825e-26	0.0	0.0
YFL055W	13	3	3.6339389028348682e-06	5.878701161801217e-06	0.08460561345922167	24.063722379732724
YFL056C	47	70	0.0016128918019451411	0.002220670517832537	0.5460362287084519	167.25140373946604
YFL057C	80	191	0.35119882147503156	0.40082246920081493	0.8753155759135306	264.7999739501377
YFL058W	82	70	8.942791036543251e-14	2.354853079265579e-13	0.31297198474752724	95.86360946727515
YFL059W	113	1276	1.4545886879411404e-55	2.845353586513435e-54	4.139934855638846	1256.9425048991989
YFL060C	143	163	6.417978348154962e-15	1.824507833921858e-14	0.41790045435918577	127.11438537682258
YFL061W	88	52	1.614510722185493e-21	6.842336892622528e-21	0.2166416465849767	65.61194717114391
YFL062W	16	3	7.178414356355187e-08	1.308496385527692e-07	0.0687420609356176	19.817183135740944
YFL066C	10	14	0.15839067676322652	0.18383547569431194	0.5132740549859447	157.21631955305776
YFL067W	3	7	1.0	1.0	0.855456758309908	196.52039944824435
YFL068W	31	46	0.011344983192801764	0.014781377059765052	0.5440231919205867	161.42747100869278
YFR001W	26	3	1.1109480606146191e-13	2.905439880215859e-13	0.042302806729610835	12.477485679389902
YFR002W	22	13	3.830891211652652e-06	6.190349918014724e-06	0.2166416465849767	63.47242714197527
YFR003C	194	23	1.8539819450228086e-95	9.352851022654538e-94	0.04346577048850048	13.245330954140291
YFR004W	56	5	1.1729973584782724e-29	7.871537699659912e-29	0.03273431473124648	9.850646588887098
YFR005C	53	45	2.288152272590539e-09	4.575508942860984e-09	0.31128480423675897	93.5811426146002
YFR006W	20	2	6.010610718199154e-11	1.3444971699869052e-10	0.03666243249899605	11.229737111593906
YFR007W	21	0	2.4408899335033105e-13	6.225081156353676e-13	0.0	0.0
YFR008W	13	1	1.329690967151593e-07	2.3807760747474505e-07	0.02820187115307389	8.021240791040217
YFR009W	64	6	1.623114427094682e-33	1.295017367398911e-32	0.0343710304678088	10.52787853926363
YFR010W	60	70	1.0885969137207877e-06	1.8522251037894232e-06	0.42772837915495393	131.01359959875802
YFR011C	34	3	2.1835401172762473e-18	7.833773683378477e-18	0.03234920514617299	9.908591566087118
YFR012W	10	4	0.0005301528037532602	0.0007432737138920038	0.1466497299959842	44.91894843711871
YFR012W-A	39	39	7.069353816287635e-06	1.1302711647892741e-05	0.3666243249899605	112.29737110498856
YFR013W	0	0	1.0	1.0		0.0
YFR014C	91	9	7.771148996828871e-47	1.1035031575496996e-45	0.036259548625380715	11.106333408335358
YFR015C	47	9	2.2244088746466848e-21	9.392492979510341e-21	0.07020465797680096	21.50375191611268
YFR016C	13	0	1.683267307397066e-08	3.165621414270937e-08	0.0	0.0
YFR017C	30	0	9.576822022451495e-19	3.492473268935862e-18	0.0	0.0
YFR018C	62	43	2.1025221835299186e-13	5.414959730174905e-13	0.2542717092672307	76.64741203579526
YFR019W	2	0	0.12413414504993785	0.14480638299841633	0.0	0.0
YFR021W	16	0	2.5474666541956395e-10	5.364511434741531e-10	0.0	0.0
YFR022W	44	1	3.9169112696694765e-26	2.176440262016344e-25	0.008332371022499103	2.495497135475076
YFR023W	60	24	8.744777316059743e-20	3.3752492848764823e-19	0.14664972999598422	44.18257223389637
YFR024C-A	6	0	0.0003374313118397388	0.00047750183917085083	0.0	0.0
YFR025C	39	0	3.9299881884055e-24	1.9202516628309287e-23	0.0	0.0
YFR026C	34	10	1.5535921903449274e-13	4.03190825210906e-13	0.10783068382057663	32.084963164160854
YFR027W	36	46	0.0007642360698590313	0.00106367900236188	0.4684644152649496	139.61294791023352
YFR028C	0	0	1.0	1.0		0.0
YFR029W	6	0	0.0003374313118397388	0.00047750183917085083	0.0	0.0
YFR030W	49	0	4.1899340358479064e-30	2.872027489888118e-29	0.0	0.0
YFR031C	47	3	4.507792812924144e-26	2.497525671206816e-25	0.023401552658933653	7.018585693960883
YFR031C-A	10	8	0.012954686322227547	0.016821494928681558	0.2932994599919684	81.67081535544628
YFR032C	73	19	2.2411340215014721e-29	1.4814668686959731e-28	0.09542276951793494	28.83310879589857
YFR032C-A	15	6	1.2600185635849642e-05	1.9831326653467788e-05	0.14664972999598422	42.11151416913395
YFR032C-B	174	31	6.864124767629508e-78	2.3780470806408012e-76	0.06531812686602745	19.89267716918526
YFR033C	69	22	1.779035608635767e-25	9.403707523220861e-25	0.1168947123156396	35.80495890044254
YFR034C	33	0	1.527491152415395e-20	6.100417789958984e-20	0.0	0.0
YFR035C	123	0	3.873221743633606e-74	1.2513987779571275e-72	0.0	0.0
YFR036W	39	0	3.9299881884055e-24	1.9202516628309287e-23	0.0	0.0
YFR037C	45	6	2.030169524967839e-22	9.100159733507437e-22	0.048883243331994744	14.647483192673931
YFR038W	33	22	6.639345881216698e-08	1.2125397955820015e-07	0.2444162166599737	74.86491404041814
YFR039C	55	153	0.9625299814007928	1.0	1.0198822131538903	312.3908686554741
YFR040W	411	824	3.6079993999858746e-07	6.270657162078805e-07	0.7350327099555414	224.59474221849123
YFR041C	82	82	3.834885229056914e-11	8.65898113557374e-11	0.3666243249899605	110.94439073023028
YFR042W	131	137	6.441212961924335e-16	1.9465799129809174e-15	0.3834162788062946	116.55105944619868
YFR043C	64	56	1.111827822137241e-10	2.4238520868503686e-10	0.3207962843662155	98.26019970750797
YFR044C	40	17	4.574051601789584e-13	1.151219726997457e-12	0.15581533812073323	46.562324622860494
YFR045W	77	54	3.4651652719680914e-16	1.06738968822113e-15	0.2571131629799723	78.75400050056703
YFR046C	96	84	1.9737067769272093e-15	5.809000856759663e-15	0.3207962843662155	98.4049127930754
YFR047C	29	72	0.7523873505290997	0.8187284111433968	0.9102397034233504	269.5136906810561
YFR048W	43	22	2.2756484197902507e-12	5.478130624618556e-12	0.1875752360413752	57.454468932083294
YFR049W	65	45	5.0632332082149473e-14	1.3594142941383829e-13	0.253816840377665	77.74433384410615
YFR050C	71	31	5.38895105327443e-22	2.3532162116462603e-21	0.1600754095026588	48.35025701782914
YFR051C	31	76	0.6952769482351193	0.75974496091586	0.8988209257818388	266.70625645166007
YFR052W	60	16	4.223475799580478e-24	2.0601534625434547e-23	0.09776648666398947	29.945965621691656
YFR053C	33	0	1.527491152415395e-20	6.100417789958984e-20	0.0	0.0
YFR055W	121	71	2.625705685612429e-29	1.7297174568106622e-28	0.21512667003543137	65.89349874235033
YFR057W	27	5	8.79387228536552e-13	2.187437695204892e-12	0.06789339351665936	20.053101984212613
YGL001C	52	17	3.131425677411359e-19	1.1755110359525278e-18	0.11985795240056403	36.712602093841305
YGL002W	52	48	2.5615826024499283e-08	4.7752549584082775e-08	0.3384224538368867	101.70327949142428
YGL003C	38	6	2.258818635409295e-18	8.078647992685855e-18	0.05788805131420429	17.731163854263464
YGL004C	57	69	5.014016576188824e-06	8.061394836360616e-06	0.44380839340889966	133.59514840694368
YGL005C	104	129	1.344373296238596e-09	2.720440121980354e-09	0.4547551723433164	139.29193147840425
YGL006W	10	0	1.1400392275519978e-06	1.8943558502315917e-06	0.0	0.0
YGL006W-A	13	234	3.504505830468002e-14	9.506798599538433e-14	6.59923784981929	2021.3526794625525
YGL007C-A	2	5	1.0	1.0	0.9165608124749014	280.7434277667054
YGL008C	3	0	0.027174246241080616	0.03412207208132197	0.0	0.0
YGL009C	60	27	2.1251121986052426e-18	7.657594144222275e-18	0.16498094624548224	50.53381698853319
YGL010W	33	50	0.01123247096669084	0.014641418977660702	0.5554914014999403	170.14753191514143
YGL011C	74	3	4.440746643851602e-42	5.138578259313997e-41	0.014863148310403805	4.491894844478559
YGL012W	6	9	0.3897138222193738	0.44223444979945115	0.5499364874849408	168.44605667987122
YGL013C	38	0	1.5569226850308232e-23	7.327219608520674e-23	0.0	0.0
YGL014W	0	0	1.0	1.0		0.0
YGL015C	70	127	0.007410672051718891	0.009741434278728079	0.6651612753389284	200.869945538638
YGL016W	2	0	0.12413414504993785	0.14480638299841633	0.0	0.0
YGL017W	18	19	0.004947748539354428	0.0066513562061307424	0.38699234304495833	112.29737111154556
YGL018C	104	82	7.216673720739783e-19	2.6672937383017024e-18	0.28906917931900733	89.62194035476645
YGL019W	75	199	0.892174533459746	0.9659065779230044	0.9727765423066952	294.0418006768138
YGL020C	159	89	1.1046888604235897e-39	1.1530064675673437e-38	0.20521738945978926	62.46541267052285
YGL021W	66	0	3.078513777396198e-40	3.2846999506132715e-39	0.0	0.0
YGL022W	11	3	4.7365120630344335e-05	7.204358866572606e-05	0.09998845226998924	28.074342779422636
YGL023C	34	0	3.848537934119912e-21	1.5820544431110517e-20	0.0	0.0
YGL025C	80	15	6.710493525879351e-36	6.020600353717964e-35	0.06874206093561759	20.79580947372059
YGL026C	27	5	8.79387228536552e-13	2.187437695204892e-12	0.06789339351665936	20.053101984212613
YGL027C	49	13	6.552414443089285e-20	2.546144287986924e-19	0.09726767805856097	29.197316490746356
YGL028C	33	1	1.4352586775110185e-19	5.480858336232316e-19	0.011109828029998804	3.4029506371807794
YGL029W	43	2	1.3407322119390812e-24	6.775528076328344e-24	0.01705229418557956	5.104425960241353
YGL030W	56	10	8.605148257905624e-26	4.620747677984617e-25	0.06546862946249296	19.70129317127812
YGL031C	25	6	5.361337883997035e-11	1.204886837470377e-10	0.08798983799759054	25.914777948711457
YGL032C	128	270	0.01899968446629448	0.02447741607653664	0.7733481855256981	235.04100931031428
YGL033W	53	28	1.1922534718080669e-14	3.3430764097358326e-14	0.19368832263620558	58.228266514989336
YGL035C	2	0	0.12413414504993785	0.14480638299841633	0.0	0.0
YGL036W	13	0	1.683267307397066e-08	3.165621414270937e-08	0.0	0.0
YGL037C	64	19	1.687199959464613e-24	8.511479795509641e-24	0.10884159648139453	33.33828204051936
YGL038C	48	44	7.880319883831789e-08	1.4328080825771932e-07	0.33607229790746385	100.83845570161104
YGL039W	40	23	1.306404670574903e-10	2.840504068232994e-10	0.21080898686922728	62.99608625711453
YGL040C	0	0	1.0	1.0		0.0
YGL041C-B	62	103	0.0024563870376097295	0.0033443849084501785	0.6090694431284829	183.5972893439089
YGL043W	100	1256	1.201890662517973e-58	2.5887914607269146e-57	4.604801521873905	1410.4549812124922
YGL044C	100	116	1.746903594681387e-10	3.7500718824235377e-10	0.4252842169883542	130.26495050004348
YGL045W	53	3	1.2587479870616514e-29	8.427310446555945e-29	0.0207523202824506	6.238742840401932
YGL047W	91	0	4.072990576263269e-55	7.629892118596111e-54	0.0	0.0
YGL048C	86	84	4.968986623549953e-12	1.182808032782938e-11	0.3580981778971708	108.42504796800738
YGL049C	7	4	0.015726370036612296	0.020333263057679254	0.20949961427997746	56.14868555498821
YGL050W	47	8	4.393270849230369e-22	1.9257393791100496e-21	0.06240414042382308	19.11444614306009
YGL051W	40	8	4.197439588781109e-18	1.4719192118951318e-17	0.0733248649979921	21.911682173737223
YGL053W	48	0	1.655635110129563e-29	1.0994870113574037e-28	0.0	0.0
YGL054C	2	0	0.12413414504993785	0.14480638299841633	0.0	0.0
YGL055W	47	99	0.1707594213590291	0.19791161471901983	0.7722512377448105	231.61332792578003
YGL056C	92	1	1.052193382810175e-54	1.958305548395248e-53	0.003985047010760441	1.2074986138071315
YGL057C	2	0	0.12413414504993785	0.14480638299841633	0.0	0.0
YGL058W	134	201	7.408138904374476e-08	1.3482343936410637e-07	0.5499364874849408	167.19830807596355
YGL059W	51	71	0.000281693199950274	0.0004110676460071114	0.5103985700840628	156.33555582109068
YGL060W	71	27	6.772908283717688e-24	3.2787033282542446e-23	0.13942051795392865	42.11151417142736
YGL061C	102	89	2.2322890991366354e-16	6.992317325236814e-16	0.31989769533437734	97.03365075537104
YGL062W	17	2	3.5382266819215954e-09	7.021511955738818e-09	0.04313227352823065	12.47748568039716
YGL063W	134	84	1.895662681285345e-30	1.3393066437434915e-29	0.22982420372504989	71.23340701195994
YGL064C	100	23	9.754331199257361e-42	1.1064528348506722e-40	0.08432359474769092	25.82839535712883
YGL065C	73	356	5.822897125678769e-06	9.33839413546531e-06	1.7879213657044652	547.641974092559
YGL066W	52	6	1.7125734764300932e-26	9.667607855399268e-26	0.042302806729610835	12.712909937301328
YGL067W	77	101	1.1519362548812805e-06	1.9124669173851743e-06	0.48089684186994824	147.2991491133357
YGL068W	118	21	3.2098670321380273e-53	5.577022749796313e-52	0.06524670190499297	19.81718313493586
YGL070C	91	76	1.4384028509574037e-15	4.2487184364951356e-15	0.30619174394765936	93.7868154210388
YGL071W	0	0	1.0	1.0		0.0
YGL073W	4	0	0.006165864974340548	0.008134867966834708	0.0	0.0
YGL075C	82	14	9.52668409278624e-38	9.223562326197588e-37	0.06259439694950546	19.17272189571281
YGL076C	0	0	1.0	1.0		0.0
YGL077C	16	2	1.3710218635233818e-08	2.622130607623202e-08	0.04582804062374507	13.211455425642374
YGL078C	58	8	2.0499332947308063e-28	1.2884334839340839e-27	0.05056887241240835	15.226762188144065
YGL079W	73	18203	0.0	0.0	91.42003544920892	28002.0417227192
YGL080W	100	10037	0.0	0.0	36.79808349924234	11271.287137129017
YGL081W	75	103	6.0292802700174055e-06	9.663988526440941e-06	0.5034974063195459	152.19248984406397
YGL082W	24	34	0.018608304517820588	0.023983944258625326	0.5193844604024441	152.7244247233201
YGL083W	39	5	1.0482414903201897e-19	4.0270118976829734e-19	0.047003118588456475	14.037171390482728
YGL084C	99	13	2.8146481613366434e-48	4.193534087007004e-47	0.04814258812999482	14.74611943421086
YGL085W	62	23	2.6989698671097532e-21	1.1313247598941831e-20	0.13600579798014667	40.99745295757989
YGL086W	57	12	5.569078106648409e-25	2.872445577698206e-24	0.07718406841893906	23.233938858932877
YGL087C	73	109	7.457828382031967e-05	0.0001125425636973651	0.547425361971311	167.67689662295763
YGL089C	69	20	1.31124125933139e-26	7.548496979394217e-26	0.10626792028694508	32.5499626404248
YGL090W	113	36	5.175798082445014e-41	5.7132465973399756e-40	0.11680066990830601	35.462327719668735
YGL091C	89	71	4.186392576478781e-16	1.2819991324456588e-15	0.2924755851043505	88.59014833405028
YGL092W	4	0	0.006165864974340548	0.008134867966834708	0.0	0.0
YGL093W	74	25	1.7689952931258675e-26	9.974011696830259e-26	0.12385956925336504	37.43245703937842
YGL094C	75	1	1.3555063754736808e-44	1.7284960455319598e-43	0.0048883243331994735	1.4775969880441464
YGL095C	36	0	2.4460179907846427e-22	1.0845836133386648e-21	0.0	0.0
YGL096W	29	0	3.808413278835698e-18	1.3371297171296764e-17	0.0	0.0
YGL097W	6	0	0.0003374313118397388	0.00047750183917085083	0.0	0.0
YGL098W	39	0	3.9299881884055e-24	1.9202516628309287e-23	0.0	0.0
YGL099W	1	2	1.0	1.0	0.7332486499799211	224.59474223187812
YGL100W	65	10	6.081881347030701e-31	4.377584433889057e-30	0.056403742306147774	17.27651862569408
YGL101W	60	47	1.8211641955019607e-11	4.1727152543154486e-11	0.28718905457546906	87.96627402336183
YGL103W	91	176	0.009132478622452131	0.011931141426106816	0.7090756175630006	214.8297534667182
YGL104C	43	7	1.6259606120377314e-20	6.484673703071424e-20	0.059683029649528464	17.86549085768897
YGL105W	17	0	6.32613260654351e-11	1.394464876206659e-10	0.0	0.0
YGL106W	39	13	1.539777298858446e-14	4.2614337082458724e-14	0.12220810832998684	36.49664560784956
YGL107C	82	16	2.4566535539241152e-36	2.2461390442953238e-35	0.07153645365657765	21.91168216330353
YGL108C	18	2	9.111246238927509e-10	1.8700491477541793e-09	0.04073603610999561	11.82077590827345
YGL110C	73	28	2.0321257438305938e-24	1.0180100307290718e-23	0.14062302876327254	43.07296425732053
YGL111W	82	136	0.0004333840570341101	0.0006113298287964599	0.6080598560809101	186.24929839936888
YGL112C	77	63	1.0954086702784821e-13	2.8700206208526426e-13	0.2999653568099677	91.87966725466887
YGL113W	88	43	5.418808064857712e-25	2.7974475027824686e-24	0.17914597698373072	54.2560332346764
YGL114W	33	7	7.918012189284157e-15	2.239866606029178e-14	0.07776879620999164	23.820654465875705
YGL115W	65	69	2.5869603309927137e-08	4.8210009279128636e-08	0.3891858219124197	119.20797855431675
YGL116W	10	3	0.00016736725109096722	0.00024642321070766834	0.10998729749698816	30.626555757240435
YGL117W	20	1	8.515952446678535e-12	1.9949182289551222e-11	0.018331216249498024	5.614868553482725
YGL119W	20	0	9.775237988986747e-13	2.404507856059144e-12	0.0	0.0
YGL120C	20	90	0.052503534302081295	0.06476787339581071	1.649809462454822	505.3381700911527
YGL121C	73	40	3.322881222166845e-19	1.2449439679922818e-18	0.20089004109038933	60.70128167228402
YGL122C	51	10	5.910261701803593e-23	2.712682765129486e-22	0.0718871225470511	22.01909236303221
YGL123W	4	0	0.006165864974340548	0.008134867966834708	0.0	0.0
YGL124C	29	1	3.520436419868936e-17	1.1622290384997847e-16	0.012642218103102088	3.7432457027035873
YGL125W	34	5	8.345632401604835e-17	2.681325806794939e-16	0.053915341910288316	16.042481587370087
YGL126W	0	0	1.0	1.0		0.0
YGL127C	82	129	0.00010947507925137711	0.00016255904486823388	0.5767626576061573	176.66293747973475
YGL128C	69	84	5.442652117966109e-07	9.41091170487766e-07	0.44632526520516935	138.33734115137244
YGL129C	52	76	0.0006174578479061758	0.0008629404819704538	0.5358355519084039	161.03019253682135
YGL130W	82	117	6.840332283563464e-06	1.0948720000771913e-05	0.5231103173637242	160.22917580645702
YGL131C	34	5	8.345632401604835e-17	2.681325806794939e-16	0.053915341910288316	16.514319277719405
YGL133W	134	8	5.337465372022841e-73	1.677364117732424e-71	0.021888019402385703	6.654659028482401
YGL134W	64	0	4.782661448381771e-39	4.894143414527325e-38	0.0	0.0
YGL135W	8	14	0.44189533447652163	0.4982042871151688	0.641592568732431	174.68479954496803
YGL136C	114	110	7.954477318741861e-16	2.3950889560253636e-15	0.35376031358680404	108.39137556233588
YGL137W	165	128	9.577355405760042e-30	6.472311508639953e-29	0.28441159756796935	86.59074396688855
YGL138C	154	142	2.4479179799600733e-22	1.084589853832849e-21	0.3380561957699636	102.8788819369786
YGL139W	112	137	1.6114771016628793e-10	3.4749174396937455e-10	0.4484601118180767	137.36374861255138
YGL140C	55	10	3.1897501265557026e-25	1.678339705198705e-24	0.06665896817999283	20.417703826870817
YGL141W	11	3	4.7365120630344335e-05	7.204358866572606e-05	0.09998845226998924	28.074342779422636
YGL142C	67	34	8.748152967315875e-19	3.222974229022012e-18	0.18604816492027848	56.14868557277732
YGL143C	13	2	7.83178580024099e-07	1.3404940517019625e-06	0.05640374230614778	17.276518632814774
YGL144C	49	24	2.1899908198270512e-14	6.000303575428954e-14	0.1795710979542664	53.90273814103493
YGL145W	115	296	0.6367517023098817	0.6981809418463545	0.9436591321480723	286.55191250306444
YGL146C	238	210	6.388972187967939e-36	5.741090477031816e-35	0.3234920514617299	98.6713302563124
YGL147C	6	0	0.0003374313118397388	0.00047750183917085083	0.0	0.0
YGL148W	65	25	7.878272980786735e-22	3.416888982843477e-21	0.14100935576536944	42.53688299850488
YGL150C	23	0	1.5266439406247575e-14	4.2332349578268947e-14	0.0	0.0
YGL151W	43	11	7.67492217185132e-18	2.6750592369889055e-17	0.0937876180206876	28.07434277817168
YGL153W	40	18	1.2914393336830334e-12	3.1510681408617415e-12	0.16498094624548224	49.30128488018428
YGL154C	80	154	0.013588776324088876	0.017628931342168988	0.705751825605674	213.50364383115289
YGL155W	117	81	2.769565265117759e-24	1.3790276917482452e-23	0.253816840377665	77.08548355249046
YGL156W	67	20	1.55485786246474e-25	8.233874371118527e-25	0.10944009701192853	33.02863857302272
YGL157W	40	12	1.2729720650499543e-15	3.777534750310778e-15	0.10998729749698816	32.86752326850807
YGL158W	3	0	0.027174246241080616	0.03412207208132197	0.0	0.0
YGL159W	58	0	1.7985937911536486e-35	1.5719928408700051e-34	0.0	0.0
YGL160W	39	9	6.970761064402757e-17	2.261074274189524e-16	0.08460561345922166	25.91477795278251
YGL161C	82	100	4.576337566116258e-08	8.424621428532201e-08	0.4471028353536104	136.94801349242476
YGL162W	14	21	0.11682631626589632	0.1415055064964553	0.5499364874849408	157.21631953823578
YGL163C	52	16	8.780200256173627e-20	3.386648670238399e-19	0.11280748461229556	34.55303725850885
YGL164C	134	107	1.3689082811670985e-23	6.490182625714743e-23	0.2927522595069088	89.00606453192286
YGL166W	44	0	4.0452182230572305e-27	2.3860564103386803e-26	0.0	0.0
YGL167C	6	0	0.0003374313118397388	0.00047750183917085083	0.0	0.0
YGL168W	6	0	0.0003374313118397388	0.00047750183917085083	0.0	0.0
YGL169W	65	4	7.811472519139987e-36	6.964926892647142e-35	0.02256149692245911	6.91060745170177
YGL170C	78	6	9.532286934974384e-42	1.083402809546199e-40	0.028201871153073883	8.638259315220607
YGL171W	39	7	3.1587067408849023e-18	1.1241164892839774e-17	0.06580436602383906	20.15593840139022
YGL172W	39	8	1.5389503205061425e-17	5.193957331708231e-17	0.07520498974153036	23.0353581747128
YGL173C	42	3	4.1022166096735296e-23	1.894927527890158e-22	0.02618745178499718	8.02124079090687
YGL174W	108	62	8.646767999581389e-27	5.0382535730083657e-26	0.210469519901644	64.46700933027064
YGL175C	104	201	0.0050795625014577956	0.006822177474517465	0.7085720127209815	217.03626528334655
YGL176C	84	58	7.926022713355371e-18	2.759234662500408e-17	0.2531453672549727	76.62644147489372
YGL178W	95	58	1.7634799878655192e-22	7.929455363733074e-22	0.22383379841492326	67.8463283775266
YGL179C	121	104	1.4296736746504573e-19	5.4667907599167415e-19	0.3151151223054206	95.72890649918784
YGL180W	86	0	3.837072144758576e-52	6.359366543085466e-51	0.0	0.0
YGL181W	60	13	5.364588341816462e-26	2.9523203400752607e-25	0.07943527041449146	23.93222662479696
YGL183C	6	1	0.0020018534715109592	0.0027378500153768196	0.06110405416499343	18.716228509700237
YGL184C	1	1	1.0	1.0	0.36662432498996056	112.29737106965456
YGL185C	55	141	0.7570061796466879	0.8234428861638173	0.9398914513378989	287.8896239824416
YGL186C	60	11	2.3222683897472054e-27	1.3955449853120353e-26	0.06721445958149277	20.587851366841537
YGL187C	69	9	5.161986553082856e-34	4.216844412894816e-33	0.04782056412912529	14.438233431806877
YGL188C-A	140	23	2.602460906775692e-64	6.423499002088843e-63	0.06023113910549352	18.318010893289973
YGL189C	60	32	2.5329425639690645e-16	7.861280456225629e-16	0.19553297332797895	59.89193124338331
YGL190C	0	0	1.0	1.0		0.0
YGL191W	36	2	1.94002144191947e-20	7.715811419418307e-20	0.020368018054997807	6.070128170989146
YGL192W	82	125	4.6189174273655526e-05	7.042257191086769e-05	0.558878544192013	171.18501692197552
YGL193C	100	228	0.15148347737893614	0.17596071064557903	0.8359034609771101	253.50297639636568
YGL194C	61	60	8.738264765779121e-09	1.6863678076508633e-08	0.36061409015405954	108.67487527250287
YGL194C-A	97	164	0.0002155280427984619	0.00031547512703842054	0.6198596834881807	187.92621289502213
YGL195W	7	0	8.045546290702399e-05	0.00012030664773226599	0.0	0.0
YGL196W	66	54	6.74266806441398e-12	1.5905284675326005e-11	0.29996535680996766	90.50832896086337
YGL197W	139	3	1.1950025708351313e-80	4.4054229390210517e-79	0.007912755215610658	2.4236842683403443
YGL198W	0	0	1.0	1.0		0.0
YGL200C	7	0	8.045546290702399e-05	0.00012030664773226599	0.0	0.0
YGL201C	0	0	1.0	1.0		0.0
YGL202W	0	0	1.0	1.0		0.0
YGL203C	18	0	1.5734928640034865e-11	3.609556226918249e-11	0.0	0.0
YGL205W	47	0	6.543540624699703e-29	4.176681701736736e-28	0.0	0.0
YGL206C	15	0	1.0276891714606593e-09	2.08400579163267e-09	0.0	0.0
YGL207W	39	0	3.9299881884055e-24	1.9202516628309287e-23	0.0	0.0
YGL208W	39	8	1.5389503205061425e-17	5.193957331708231e-17	0.07520498974153036	23.0353581747128
YGL209W	7	0	8.045546290702399e-05	0.00012030664773226599	0.0	0.0
YGL210W	3	0	0.027174246241080616	0.03412207208132197	0.0	0.0
YGL211W	86	52	1.2210001440886165e-20	4.920793152525321e-20	0.2216798244125343	67.90073600966537
YGL212W	123	337	1.0	1.0	1.0044910367611113	305.195274712912
YGL213C	47	76	0.005994103438145414	0.008009314329176178	0.5928393340263192	181.58723835020783
YGL215W	17	162	2.616659870373127e-07	4.6359861104485065e-07	3.493714155786683	1010.67633994246
YGL216W	0	0	1.0	1.0		0.0
YGL219C	60	154	0.7470544780673583	0.813233068969407	0.9410024341408988	288.22991907406873
YGL220W	95	79	2.767032509877449e-16	8.569307465969418e-16	0.30487707025480926	93.38412964716755
YGL221C	65	51	2.6406335830533435e-12	6.3540936134476066e-12	0.28765908576135363	88.11024501097775
YGL222C	88	54	8.100613597669841e-21	3.292341257964612e-20	0.2249740176074758	68.13548359800303
YGL223C	0	0	1.0	1.0		0.0
YGL224C	0	0	1.0	1.0		0.0
YGL225W	25	0	9.582559244377343e-16	2.8583660899592374e-15	0.0	0.0
YGL226C-A	126	151	3.845875265060754e-12	9.196519188924905e-12	0.43936724661495274	133.5189215541296
YGL226W	84	0	5.940531195295729e-51	9.334424837198289e-50	0.0	0.0
YGL227W	45	54	4.7015522672388134e-05	7.160653360405301e-05	0.4399491899879526	131.82734873004063
YGL228W	17	2	3.5382266819215954e-09	7.021511955738818e-09	0.04313227352823065	12.47748568039716
YGL229C	61	70	5.716069614345995e-07	9.859962913048535e-07	0.42071643851306945	126.78735447960985
YGL230C	134	114	8.05760561671358e-22	3.48929725684309e-21	0.3119042764839963	94.82889116495969
YGL231C	86	155	0.0024356186798517943	0.0033168939208684987	0.660776399691208	200.07002899238503
YGL232W	42	247	3.2965194343056884e-06	5.35544725047797e-06	2.1561001969647675	660.415491686954
YGL233W	16	0	2.5474666541956395e-10	5.364511434741531e-10	0.0	0.0
YGL234W	40	21	2.293912103122789e-11	5.224668714874915e-11	0.19247777061972926	57.51816569731131
YGL235W	201	133	1.0456348626206137e-42	1.237334587434393e-41	0.2425922150431082	73.93836812324436
YGL236C	203	134	3.1929622243509453e-43	3.87399277473466e-42	0.24200817511652567	73.76395945462043
YGL237C	53	59	1.676577648326356e-06	2.7572199186516653e-06	0.4081289655548617	122.69527585495244
YGL238W	6	1	0.0020018534715109592	0.0027378500153768196	0.06110405416499343	16.042481582080434
YGL240W	126	130	1.0869799071581483e-15	3.2322758252670686e-15	0.3782631924499593	114.95006489484298
YGL241W	39	7	3.1587067408849023e-18	1.1241164892839774e-17	0.06580436602383906	20.15593840139022
YGL242C	220	254	1.0203381355280327e-21	4.3660451022483e-21	0.4232844479429545	129.06575685840684
YGL243W	152	105	3.1051412993035447e-31	2.2576065249424382e-30	0.25326022449964375	77.06682332837633
YGL244W	35	76	0.31170905719012104	0.35674403739311167	0.7960985342639143	237.07222793184496
YGL245W	77	0	8.693123897208076e-47	1.2164028110180936e-45	0.0	0.0
YGL246C	113	82	2.2702161943724316e-22	1.016032166057265e-21	0.266045970346697	81.49012770158117
YGL247W	110	82	3.486618662895164e-21	1.456176029797392e-20	0.2733017695379706	83.97010629258345
YGL248W	659	0	0.0	0.0	0.0	0.0
YGL249W	57	24	2.7813120789097643e-18	9.93498494770811e-18	0.15436813683787812	46.46787770190557
YGL250W	128	77	2.942554801971619e-30	2.051228201956216e-29	0.22054744550177316	67.03021376999565
YGL251C	86	9	6.519988607960264e-44	8.116115689259627e-43	0.038367661917554016	11.752050466316264
[truncated: 3,752 more rows]
