# Supplementary material for: Overexpression profiling reveals cellular requirements in the context of genetic backgrounds and environments
Source: PLoS Genet. 2023 Apr 28;19(4):e1010732. doi: 10.1371/journal.pgen.1010732 (PMC10171610; doi:10.1371/journal.pgen.1010732)
Supplement: S1 Data — (ZIP) [file pgen.1010732.s025.zip › S1_Data/Fig_3/Fig.3G/YSA_YSAS2062.csv]

3	YSAS2000	YSAS2062	p_values	q_values	FC	NRPM
YAL001C	75	10	9.207403122240528e-33	8.184200209583506e-32	0.05442324256009264	16.285482321252232
YAL002W	7	1	0.0011210769271927487	0.0015457476404424594	0.05831061702867069	15.471208204566768
YAL003W	16	0	2.158089308531304e-09	4.4120766489027835e-09	0.0	0.0
YAL005C	2	0	0.15148820131264076	0.1753287675083512	0.0	0.0
YAL007C	10	0	4.200600738442848e-06	6.7801444981153015e-06	0.0	0.0
YAL008W	2	0	0.15148820131264076	0.1753287675083512	0.0	0.0
YAL009W	2	0	0.15148820131264076	0.1753287675083512	0.0	0.0
YAL010C	1	0	0.643241938216619	0.7034197350606154	0.0	0.0
YAL011W	21	3	1.1054518918204054e-09	2.3143261120710415e-09	0.05831061702867068	22.503575564530884
YAL012W	3	2	0.30034986877384734	0.34183892644337943	0.2721162128004632	92.827249204393
YAL013W	117	295	0.8345945334315509	0.9049308374368117	1.0291574714889313	313.1266753163068
YAL014C	187	44	2.4339868701506227e-67	7.566409994722287e-66	0.09604101628251643	29.62571782781418
YAL015C	20	1648	5.197483983557267e-138	5.7482173825842e-136	33.63356390213725	9718.86564436342
YAL016W	233	5	9.929111918265674e-121	8.922237912804045e-119	0.008759105562246669	3.173581169629013
YAL017W	0	0	1.0	1.0		0.0
YAL018C	40	27	6.407521790522893e-08	1.1906189924813298e-07	0.27551766546046896	84.52562531796903
YAL019W	20	0	1.44277890972553e-11	3.395016984382784e-11	0.0	0.0
YAL020C	70	72	1.5865246758578632e-07	2.8406299535674257e-07	0.41983644260642894	127.25613506508556
YAL021C	21	0	4.139065194373455e-12	1.0189967437004168e-11	0.0	0.0
YAL022C	296	63	6.636281467219531e-110	5.157466853781017e-108	0.08687493955960734	26.670904372642998
YAL023C	10	0	4.200600738442848e-06	6.7801444981153015e-06	0.0	0.0
YAL024C	8	0	5.402184144861698e-05	8.193027694382811e-05	0.0	0.0
YAL025C	6	0	0.0007141112332767713	0.0009934334065250874	0.0	0.0
YAL026C	8	0	5.402184144861698e-05	8.193027694382811e-05	0.0	0.0
YAL027W	17	38	0.8683587749548553	0.9401226119663729	0.9123896546839061	268.1676088205759
YAL028W	104	37	3.0372152096564363e-31	2.5060293645242705e-30	0.14521586356178565	45.223531654515945
YAL029C	0	0	1.0	1.0		0.0
YAL030W	92	73	6.658419738181115e-14	1.862479178710097e-13	0.32387744893098613	98.48338983712756
YAL031C	187	0	6.588661438983606e-101	4.355332406390197e-99	0.0	0.0
YAL032C	181	32	6.031075861958807e-72	2.114921785495433e-70	0.0721634155492941	22.44175255573088
YAL033W	36	0	3.3274902725657246e-20	1.4164616252794583e-19	0.0	0.0
YAL034C	312	91	2.0678240622677722e-101	1.3827972304769718e-99	0.11905084310020266	36.49618343860684
YAL034W-A	20	13	0.0001379403272321295	0.00020466842670587636	0.2653133074804516	80.45028265604113
YAL035W	25	0	2.8312064015717936e-14	8.092578536500687e-14	0.0	0.0
YAL036C	51	13	1.3363114711402396e-18	5.123418180351679e-18	0.10404443430605947	31.549130448239048
YAL037C-A	15	2	3.101105154467342e-07	5.463987666464976e-07	0.05442324256009264	15.471208204566768
YAL037W	161	220	1.5660963246968373e-08	3.0541268102175356e-08	0.5577537281003283	168.84627222096088
YAL038W	3	0	0.03800670619059346	0.046975406684311834	0.0	0.0
YAL039C	0	0	1.0	1.0		0.0
YAL040C	6	2	0.013176591232579526	0.016858415167645132	0.1360581064002316	53.04414239671394
YAL041W	0	0	1.0	1.0		0.0
YAL042W	13	2	3.494539610035746e-06	5.775027958998729e-06	0.0627960491077992	28.562230519386823
YAL043C	8	2	0.0013403722302777166	0.0018353525467445593	0.1020435798001737	27.504370143789643
YAL044C	16	3	4.351355425634468e-07	7.615534100068115e-07	0.07653268485013028	29.122274258075155
YAL044W-A	34	17	7.607150256919957e-09	1.5044264486776713e-08	0.20408715960034743	63.65297088131563
YAL046C	26	5	6.250415576043302e-11	1.4118672418627273e-10	0.07849506138474902	27.504370137264285
YAL047C	17	0	6.157072787297861e-10	1.3070995053433001e-09	0.0	0.0
YAL048C	26	2	4.4488966416350827e-13	1.1688261574254618e-12	0.0313980245538996	9.168123380224277
YAL049C	47	5	7.531719750998528e-22	3.588642940181652e-21	0.04342279991496754	15.800382840887504
YAL051W	0	0	1.0	1.0		0.0
YAL053W	11	0	1.1797301151336588e-06	1.996653293741516e-06	0.0	0.0
YAL054C	80	23	4.17896785434075e-27	2.7248576111466724e-26	0.11735011677019974	36.672493522780506
YAL055W	39	13	8.018404615286775e-13	2.076948175268863e-12	0.13605810640023158	43.31938296818544
YAL056W	52	11	2.695710908883608e-20	1.1595387761398378e-19	0.0863445675232239	28.562230515847205
YAL058W	1	0	0.643241938216619	0.7034197350606154	0.0	0.0
YAL059W	10	20	0.7462271908123707	0.811104247658655	0.8163486384013896	247.5393312351988
YAL060W	24	24	0.0022888547544948562	0.0030994122187661685	0.4081743192006948	123.76966560676722
YAL061W	93	159	0.0069008527092578025	0.009100390720234263	0.6978464166979621	210.67177122819055
YAL062W	69	15	2.447298725024051e-26	1.5348326027931644e-25	0.08873354765232495	28.700212304799862
YAL063C	0	0	1.0	1.0		0.0
YAL063C-A	15	15	0.019506024599320004	0.024769076500483406	0.4081743192006948	123.76966559051895
YAL064C-A	0	0	1.0	1.0		0.0
YAL064W	11	0	1.1797301151336588e-06	1.996653293741516e-06	0.0	0.0
YAL064W-B	43	4	1.6308178336119483e-20	7.099798153748913e-20	0.037969704111692544	14.3918215801751
YAL065C	2	16	0.158012575316309	0.1827328213641852	3.2653945536055584	701.3614385405843
YAL067C	7	0	0.0001955675231125272	0.00028625829102065257	0.0	0.0
YAL067W-A	6	4	0.06980354848930091	0.08506891446534638	0.2721162128004632	88.40690400328803
YAL068C	0	0	1.0	1.0		0.0
YAR002C-A	2	0	0.15148820131264076	0.1753287675083512	0.0	0.0
YAR002W	62	18	3.68287928676321e-21	1.6598933211736066e-20	0.11850222170342753	37.32735947063179
YAR003W	3	0	0.03800670619059346	0.046975406684311834	0.0	0.0
YAR007C	2	0	0.15148820131264076	0.1753287675083512	0.0	0.0
YAR008W	91	104	8.164775378577717e-08	1.5064364197048589e-07	0.4664849362293655	142.8111525665945
YAR009C	39	4	2.1053739906871665e-18	7.944885708951374e-18	0.0418640327385328	15.86790584567696
YAR010C	7	2	0.004250701096944991	0.005654818877754023	0.11662123405734139	46.413624602196506
YAR014C	4	0	0.009896356314088667	0.012795401340450522	0.0	0.0
YAR015W	51	50	3.239299480636674e-06	5.385721686366439e-06	0.4001709011771518	123.76966557409216
YAR018C	2	2	0.7074269611705797	0.7699493667093119	0.4081743192006948	82.51311042014835
YAR019C	38	2	1.7438718863078233e-19	7.037899802214941e-19	0.021482858905299725	9.771289386395685
YAR020C	6	1	0.0038329088947273685	0.005114398852338073	0.0680290532001158	17.68138080328704
YAR023C	7	0	0.0001955675231125272	0.00028625829102065257	0.0	0.0
YAR027W	1	0	0.643241938216619	0.7034197350606154	0.0	0.0
YAR028W	25	5	2.0186783089267375e-10	4.42600798880582e-10	0.08163486384013897	28.56223052628765
YAR029W	20	6	2.322441885286476e-07	4.1147145047081097e-07	0.12245229576020843	41.25655519890498
YAR031W	21	25	0.019860081633603126	0.025196410649647383	0.48592180857225564	146.27324116317595
YAR033W	11	11	0.05268132539446131	0.06457167569129306	0.40817431920069486	123.76966559051895
YAR035C-A	87	3	9.323083974867397e-45	1.364301677848916e-43	0.014074976524161889	5.625893891132721
YAR035W	3	3	0.49358300197765825	0.5539804536248073	0.4081743192006948	123.76966561352654
YAR042W	43	0	5.752860849888099e-24	3.08625958467411e-23	0.0	0.0
YAR050W	75	2	2.989175299195324e-39	3.4658764406597397e-38	0.010884648512018529	4.885644695164744
YAR064W	259	548	0.05638445854771115	0.06902235442909468	0.8636275170732847	261.3444092852682
YAR066W	58	50	2.7600267485693607e-08	5.240314899644237e-08	0.35187441310404727	106.98733808757706
YAR068W	78	54	5.148421457474547e-14	1.450816983141734e-13	0.2825822209850964	86.16875453209764
YAR071W	4	2	0.11309167913777553	0.1366079073138725	0.2040871596003474	74.26179937487524
YBL001C	147	64	2.3348551829510314e-38	2.6022775498355394e-37	0.17770854713499637	54.35829907993267
YBL002W	18	3	4.032884633594956e-08	7.562151786046493e-08	0.0680290532001158	26.056771707061834
YBL003C	1	0	0.643241938216619	0.7034197350606154	0.0	0.0
YBL004W	0	0	1.0	1.0		0.0
YBL005W	16	0	2.158089308531304e-09	4.4120766489027835e-09	0.0	0.0
YBL006C	57	49	3.4248670289789346e-08	6.447270141950197e-08	0.3508866954532289	106.69798760464884
YBL007C	0	0	1.0	1.0		0.0
YBL008W	31	1	1.340364216932759e-16	4.479043934677686e-16	0.013166913522603059	3.867802051881328
YBL008W-A	213	371	8.040557564112545e-05	0.00012133625439835016	0.7109515137251539	215.15100750486693
YBL009W	65	0	9.24897977743042e-36	9.38110805996514e-35	0.0	0.0
YBL010C	104	95	8.097784740802336e-13	2.0949329754545312e-12	0.37285154157755784	113.16083713402524
YBL011W	8	6	0.04260353398521646	0.05256660028941855	0.3061307394005211	96.2652954828126
YBL013W	163	117	8.610497253409821e-27	5.557684590837249e-26	0.2929840205305601	89.05378380213492
YBL014C	0	0	1.0	1.0		0.0
YBL015W	0	0	1.0	1.0		0.0
YBL016W	0	0	1.0	1.0		0.0
YBL017C	25	1	2.2536194306418187e-13	6.110591864979302e-13	0.016326972768027793	4.760371754971212
YBL018C	213	208	2.4711955963307925e-22	1.2157267642855764e-21	0.3985927624119461	120.8778509796552
YBL019W	69	60	1.5678706611182418e-09	3.258700459736541e-09	0.3549341906092998	107.85642288295963
YBL020W	0	0	1.0	1.0		0.0
YBL021C	112	70	8.10117146724424e-22	3.794108128671819e-21	0.2551089495004343	78.46112729533041
YBL022C	0	0	1.0	1.0		0.0
YBL023C	6	0	0.0007141112332767713	0.0009934334065250874	0.0	0.0
YBL024W	28	3	2.31228144966309e-13	6.251965499300626e-13	0.043732962771503014	17.071678014307963
YBL025W	47	39	2.938599469920931e-07	5.184013972857445e-07	0.3386978393367468	105.3358855993897
YBL026W	28	2	3.8143617769323466e-14	1.0800785120205773e-13	0.029155308514335346	12.803758509937609
YBL027W	97	7	1.1960569491657888e-46	1.879378009467883e-45	0.02945587870520478	10.103646170812333
YBL028C	86	5	1.7332353496351362e-42	2.3235050106647245e-41	0.02373106506980784	8.635092948319084
YBL029C-A	126	2	1.799535318654747e-66	5.4183914228185605e-65	0.006478957447630077	1.949128592501752
YBL029W	27	1	1.8929910239656642e-14	5.484428906209841e-14	0.015117567377803513	4.42034520082176
YBL030C	0	0	1.0	1.0		0.0
YBL031W	34	0	3.9661955492944557e-19	1.548512600406817e-18	0.0	0.0
YBL032W	7	1	0.0011210769271927487	0.0015457476404424594	0.05831061702867069	15.471208204566768
YBL033C	27	3	7.792720452311919e-13	2.0232927910269006e-12	0.045352702133410534	17.681380800000248
YBL034C	24	0	9.831871343687111e-14	2.7158065368657336e-13	0.0	0.0
YBL035C	6	8	0.39564710345066667	0.4475543847255673	0.5442324256009264	159.1324271375531
YBL036C	145	23	1.110831737080957e-59	2.7536178103243895e-58	0.06474489201114468	20.34569845889988
YBL037W	7	3	0.012066691033379415	0.015517786255135288	0.17493185108601206	61.88483280676327
YBL038W	48	4	3.698968509343287e-23	1.9095841918521763e-22	0.0340145266000579	12.629557716332677
YBL039C	13	5	0.00015470152466023256	0.00022888820898404874	0.15699012276949803	57.12446104585292
YBL039W-B	80	191	0.899009304540187	0.972208068900078	0.9745161870916588	293.37994818224405
YBL040C	13	0	9.403862473456899e-08	1.6964119537280622e-07	0.0	0.0
YBL041W	48	18	1.3928008844254048e-14	4.065988774787058e-14	0.15306536970026055	47.992319316054
YBL042C	34	1	3.2808635771601084e-18	1.2196668669843429e-17	0.012005127035314554	3.640284282280907
YBL043W	6	1	0.0038329088947273685	0.005114398852338073	0.0680290532001158	17.68138080328704
YBL044W	826	35	0.0	0.0	0.017295522000029442	5.38779680979057
YBL045C	10	0	4.200600738442848e-06	6.7801444981153015e-06	0.0	0.0
YBL046W	18	16	0.003855194333343746	0.0051429419185942665	0.3628216170672843	110.74127977075484
YBL047C	13	0	9.403862473456899e-08	1.6964119537280622e-07	0.0	0.0
YBL049W	84	130	0.0012156207491969154	0.0016728966089091795	0.6316983511439324	189.29478275757307
YBL050W	0	0	1.0	1.0		0.0
YBL051C	40	149	0.022007216292768177	0.02787742310566295	1.520449339022588	452.8158498535586
YBL052C	0	0	1.0	1.0		0.0
YBL054W	113	2	1.5535738737860378e-59	3.834593711649572e-58	0.007224324233640616	2.171397642542237
YBL055C	51	18	5.8139582803302e-16	1.8648117161282195e-15	0.14406152442377465	46.11026756292656
YBL056W	13	1	6.593695489627803e-07	1.1421789988207678e-06	0.0313980245538996	9.520743508822028
YBL057C	70	72	1.5865246758578632e-07	2.8406299535674257e-07	0.41983644260642894	127.25613506508556
YBL058W	20	13	0.0001379403272321295	0.00020466842670587636	0.2653133074804516	76.61931681862626
YBL059C-A	101	56	3.881191982587806e-22	1.87411713617653e-21	0.22631447401226645	69.16540137415979
YBL059W	356	113	1.1917063399941925e-110	9.38836049494055e-109	0.1295609496339284	39.63410639953974
YBL060W	108	71	5.049226022371e-20	2.132019005481323e-19	0.26833682095601236	81.75610938687868
YBL061C	24	13	3.6706795881905383e-06	6.0608895525936795e-06	0.22109442290037637	69.31101274273462
YBL063W	6	0	0.0007141112332767713	0.0009934334065250874	0.0	0.0
YBL064C	182	16	3.407311195809427e-84	1.555194181515874e-82	0.03588345663302812	11.497728499665683
YBL066C	16	0	2.158089308531304e-09	4.4120766489027835e-09	0.0	0.0
YBL067C	0	0	1.0	1.0		0.0
YBL068W	75	94	1.517740438970427e-05	2.39006715895918e-05	0.5115784800648708	154.71208200951378
YBL069W	26	3	2.6229912369929522e-12	6.575772713141442e-12	0.0470970368308494	18.33624675704001
YBL071C-B	272	18	4.7322585212582146e-130	4.692279095819999e-128	0.027011535829457745	8.614006030397027
YBL071W-A	113	93	5.169609735262682e-16	1.6637059646052427e-15	0.33593107686428864	101.86353011874256
YBL072C	57	70	0.00011772346301902923	0.0001764931271695613	0.501266707790327	151.51114240050543
YBL074C	8	8	0.11475399869614228	0.13849952707272073	0.4081743192006948	123.76966557547428
YBL075C	58	3	2.671005751993561e-29	1.989760891154789e-28	0.021112464786242836	8.391163771605255
YBL076C	0	0	1.0	1.0		0.0
YBL078C	52	200	0.004331962814442049	0.005758926987021781	1.5699012276949802	467.05534200443486
YBL079W	10	0	4.200600738442848e-06	6.7801444981153015e-06	0.0	0.0
YBL080C	20	20	0.005866513776573155	0.007761288412484982	0.4081743192006948	123.7696656175994
YBL081W	26	2	4.4488966416350827e-13	1.1688261574254618e-12	0.0313980245538996	13.752185066927884
YBL082C	48	31	1.0551458583165927e-09	2.2138430613567034e-09	0.2636125811504487	80.82916938528037
YBL084C	3	35	0.007210504042783513	0.009502201821734186	4.7620337240081065	1113.9269905447463
YBL085W	13	2	3.494539610035746e-06	5.775027958998729e-06	0.0627960491077992	19.04148701764406
YBL086C	71	26	2.409872507748372e-21	1.1025598084376201e-20	0.1494722859044798	46.41362460358483
YBL087C	22	5	6.622327860027301e-09	1.3246959138440697e-08	0.09276689072743065	32.28773885662943
YBL088C	0	0	1.0	1.0		0.0
YBL089W	16	2	9.194995946234435e-08	1.684199674797631e-07	0.05102178990008685	14.561137131744353
YBL090W	57	37	2.9189178028689695e-11	6.706630557051315e-11	0.26495525983202994	81.09047056937806
YBL091C	34	11	1.7992132104019106e-11	4.1744144942021474e-11	0.1320563973884601	42.43531391211229
YBL091C-A	134	183	2.5714602356683796e-07	4.5474993282069037e-07	0.5574320926397549	168.69347015519548
YBL092W	14	0	2.6663697395997027e-08	5.080945120092078e-08	0.0	0.0
YBL093C	57	2	1.2300501650978561e-29	9.307919078260224e-29	0.014321905936866485	4.267919504820647
YBL095W	56	14	1.759111886603547e-20	7.646751670337868e-20	0.10204357980017371	33.15258899432351
YBL097W	10	2	0.00012739296890433485	0.00018980232232353102	0.08163486384013896	22.50357556871408
YBL098W	35	0	1.1485777172756975e-19	4.694719582126891e-19	0.0	0.0
YBL099W	0	0	1.0	1.0		0.0
YBL100W-C	146	201	1.0621581655607971e-07	1.9148813824890733e-07	0.5619386175297236	170.07804390977407
YBL101C	91	67	4.538606261347584e-15	1.371598770836046e-14	0.30052394930161047	91.4819267516976
YBL102W	209	20	3.282789046705559e-95	1.9070020007680476e-93	0.03905974346418132	11.787587202191364
YBL103C	2	1	0.4224163727996362	0.47577684292414957	0.2040871596003474	41.256555210074175
YBL104C	38	0	2.7957857127990465e-21	1.2650325440052965e-20	0.0	0.0
YBL105C	139	1	2.4036051680850653e-74	8.748818558010893e-73	0.0029365058935301785	0.8904292490415978
YBL106C	0	0	1.0	1.0		0.0
YBL107C	0	0	1.0	1.0		0.0
YBL108C-A	86	47	2.874742547997184e-19	1.1465079329772404e-18	0.2230720116561937	68.28671205031311
YBL111C	15	0	7.577921627077638e-09	1.499161585047248e-08	0.0	0.0
YBR001C	70	3	1.0769077403821786e-35	1.0884527970013899e-34	0.017493185108601206	6.972938907729189
YBR002C	22	3	3.313983509929074e-10	7.18113005486138e-10	0.05566013443645838	21.525159236419185
YBR003W	21	2	2.0485080188957734e-10	4.4760522859686905e-10	0.038873744685780455	11.251787784357038
YBR004C	0	0	1.0	1.0		0.0
YBR005W	8	0	5.402184144861698e-05	8.193027694382811e-05	0.0	0.0
YBR006W	8	13	0.4967632386341516	0.5574410508068305	0.6632832687011291	192.53059098607636
YBR007C	189	2	4.527799658506982e-100	2.8932639817859616e-98	0.0043193049650867175	1.3028385855952769
YBR008C	27	1	1.8929910239656642e-14	5.484428906209841e-14	0.015117567377803513	4.42034520082176
YBR009C	4	0	0.009896356314088667	0.012795401340450522	0.0	0.0
YBR010W	0	0	1.0	1.0		0.0
YBR011C	2	0	0.15148820131264076	0.1753287675083512	0.0	0.0
YBR013C	30	0	5.664290147859406e-17	1.9459577443452473e-16	0.0	0.0
YBR014C	6	1	0.0038329088947273685	0.005114398852338073	0.0680290532001158	17.68138080328704
YBR015C	65	1	8.063241033788172e-35	7.859610031409455e-34	0.0062796049107799205	1.9041487017644063
YBR016W	0	0	1.0	1.0		0.0
YBR017C	0	0	1.0	1.0		0.0
YBR018C	88	6	1.0384110364124086e-42	1.4051533812724146e-41	0.02783006721822919	9.734692800889038
YBR019C	22	1	9.279730715055772e-12	2.233894154135025e-11	0.01855337814548613	5.381289810105125
YBR020W	0	0	1.0	1.0		0.0
YBR021W	10	4	0.0013471977868170924	0.0018438206739612324	0.16326972768027792	56.2589389134188
YBR022W	26	15	2.773026453386071e-06	4.627880189617903e-06	0.23548518415424702	73.34498701452596
YBR023C	0	0	1.0	1.0		0.0
YBR024W	0	0	1.0	1.0		0.0
YBR025C	0	0	1.0	1.0		0.0
YBR026C	0	0	1.0	1.0		0.0
YBR028C	10	2	0.00012739296890433485	0.00018980232232353102	0.08163486384013896	22.50357556871408
YBR029C	2	0	0.15148820131264076	0.1753287675083512	0.0	0.0
YBR030W	6	1	0.0038329088947273685	0.005114398852338073	0.0680290532001158	20.628277600829374
YBR031W	8	0	5.402184144861698e-05	8.193027694382811e-05	0.0	0.0
YBR033W	10	2	0.00012739296890433485	0.00018980232232353102	0.08163486384013896	24.753933123519875
YBR034C	29	2	1.1163294186621001e-14	3.272176598738908e-14	0.02814995304832378	12.376966559954578
YBR035C	130	0	1.6998668901722886e-70	5.618353152517719e-69	0.0	0.0
YBR036C	6	0	0.0007141112332767713	0.0009934334065250874	0.0	0.0
YBR037C	22	2	6.017340946340542e-11	1.3608229564453187e-10	0.03710675629097226	10.76257962021025
YBR038W	0	0	1.0	1.0		0.0
YBR039W	8	0	5.402184144861698e-05	8.193027694382811e-05	0.0	0.0
YBR040W	44	10	6.663665845439779e-17	2.2729977625815047e-16	0.09276689072743065	27.504370143789643
YBR041W	439	28	5.523652170827406e-210	8.82403434289678e-208	0.02603389735220833	8.176128250019
YBR042C	18	6	2.0991590919817668e-06	3.5134644755492262e-06	0.1360581064002316	45.59935048614729
YBR043C	3	1	0.13957597179854092	0.1672991691982928	0.1360581064002316	30.94241640913353
YBR044C	0	0	1.0	1.0		0.0
YBR045C	6	0	0.0007141112332767713	0.0009934334065250874	0.0	0.0
YBR046C	26	86	0.2141389493104388	0.2457129085164273	1.3501150558176829	394.2293054246314
YBR047W	79	13	1.0319999077110166e-32	9.158999180935272e-32	0.06716792594441813	20.112570667087176
YBR048W	77	15	2.3027454935457738e-30	1.806697044117564e-29	0.07951447776636912	25.718372063859057
YBR049C	0	0	1.0	1.0		0.0
YBR050C	21	0	4.139065194373455e-12	1.0189967437004168e-11	0.0	0.0
YBR052C	20	0	1.44277890972553e-11	3.395016984382784e-11	0.0	0.0
YBR053C	0	0	1.0	1.0		0.0
YBR054W	1	0	0.643241938216619	0.7034197350606154	0.0	0.0
YBR055C	8	0	5.402184144861698e-05	8.193027694382811e-05	0.0	0.0
YBR056W	3	0	0.03800670619059346	0.046975406684311834	0.0	0.0
YBR057C	0	0	1.0	1.0		0.0
YBR058C	0	0	1.0	1.0		0.0
YBR058C-A	21	10	5.158330762978818e-06	8.288784637577866e-06	0.19436872342890227	56.25893892178518
YBR059C	0	0	1.0	1.0		0.0
YBR060C	34	759	8.0476624060096115e-53	1.6470500532726432e-51	9.111891419803746	2687.569880837502
YBR061C	0	0	1.0	1.0		0.0
YBR062C	73	110	0.0015232666997127531	0.002075902082949773	0.6150571933161154	185.65449842420335
YBR063C	56	49	6.981150069799487e-08	1.2938638108738913e-07	0.357152529300608	110.50862999203432
YBR065C	79	66	2.455088593728671e-11	5.6567365795407e-11	0.3410063932562767	103.6570949464394
YBR066C	6	1	0.0038329088947273685	0.005114398852338073	0.0680290532001158	20.628277600829374
YBR067C	3	0	0.03800670619059346	0.046975406684311834	0.0	0.0
YBR068C	2	0	0.15148820131264076	0.1753287675083512	0.0	0.0
YBR069C	0	0	1.0	1.0		0.0
YBR070C	39	2	5.096398620484405e-20	2.1393714209055338e-19	0.0209320163692664	6.347162339214684
YBR071W	43	10	2.0993081421002522e-16	6.859727912055995e-16	0.09492426027923136	31.662007474673025
YBR072C-A	188	269	1.3833535286029124e-08	2.7014146495739724e-08	0.5840366588563134	176.81380798503264
YBR072W	6	0	0.0007141112332767713	0.0009934334065250874	0.0	0.0
YBR073W	0	0	1.0	1.0		0.0
YBR074W	11	0	1.1797301151336588e-06	1.996653293741516e-06	0.0	0.0
YBR076W	0	0	1.0	1.0		0.0
YBR077C	56	21	7.769211320455246e-17	2.6344772584869175e-16	0.15306536970026058	48.62379719386568
YBR078W	2	0	0.15148820131264076	0.1753287675083512	0.0	0.0
YBR079C	1	0	0.643241938216619	0.7034197350606154	0.0	0.0
YBR080C	93	1	8.687881255333433e-50	1.566269752332996e-48	0.004388971174201019	1.3166985706657135
YBR081C	0	0	1.0	1.0		0.0
YBR082C	3	0	0.03800670619059346	0.046975406684311834	0.0	0.0
YBR083W	28	0	6.789876644691527e-16	2.149068826836597e-15	0.0	0.0
YBR084C-A	27	1	1.8929910239656642e-14	5.484428906209841e-14	0.015117567377803513	4.42034520082176
YBR084W	88	18	5.390343205347521e-34	5.073627458912209e-33	0.08349020165468758	26.42273760078817
YBR085C-A	33	97	0.4188232101769519	0.4735847978229749	1.1997851200747696	367.5584006346732
YBR085W	56	39	2.5518615158660085e-10	5.558998324903566e-10	0.2842642580147696	86.85590568554382
YBR086C	20	0	1.44277890972553e-11	3.395016984382784e-11	0.0	0.0
YBR087W	123	130	9.510622513499305e-12	2.2885184131855443e-11	0.43140375200073433	130.75666284022574
YBR088C	6	2	0.013176591232579526	0.016858415167645132	0.1360581064002316	41.25655520165876
YBR091C	49	6	3.7959822688650336e-22	1.8345121032136814e-21	0.04998052888171773	17.327753188084422
YBR092C	42	14	9.879894050204459e-14	2.725144876869345e-13	0.1360581064002316	44.20345198438086
YBR093C	1	0	0.643241938216619	0.7034197350606154	0.0	0.0
YBR094W	134	20	4.0056695964623247e-56	8.894442412839703e-55	0.060921540179208186	19.253059094244072
YBR095C	86	91	1.4655255183466607e-08	2.8589678616050358e-08	0.43190538427050273	130.88286477455983
YBR096W	71	1	4.98051406239166e-38	5.466209231453137e-37	0.0057489340732492225	1.7190231339868531
YBR097W	3	0	0.03800670619059346	0.046975406684311834	0.0	0.0
YBR098W	56	27	2.8043326533846787e-14	8.059828630492397e-14	0.1967983324717636	60.79913398472439
YBR101C	21	31	0.09713435150192255	0.11777770514179985	0.602543042629597	180.02860452461343
YBR102C	20	15	0.0004915150635447236	0.0007059698127986277	0.30613073940052105	94.30069758247176
YBR103W	2	0	0.15148820131264076	0.1753287675083512	0.0	0.0
YBR104W	16	4	1.7346767227717687e-06	2.9152910089598017e-06	0.1020435798001737	36.40284282394734
YBR105C	69	152	0.5102279762316608	0.5718809376940716	0.8991666162102263	272.6520170023005
YBR106W	3	20	0.14554741378187047	0.17431136540181946	2.7211621280046323	649.7907445227813
YBR107C	80	21	3.215946660209443e-28	2.2418071809532734e-27	0.10714575879018239	33.616452391148066
YBR108W	172	0	6.600500692044863e-93	3.5810829698066045e-91	0.0	0.0
YBR109C	43	11460	0.0	0.0	108.78320227999913	32988.933417814325
YBR110W	10	6	0.007378843513335521	0.009704031338941821	0.24490459152041685	86.63876591391352
YBR111C	93	64	1.3756225242632157e-16	4.594195782251889e-16	0.28089415514886523	85.58540707858573
YBR111W-A	117	91	8.61077825737284e-18	3.1441641751207114e-17	0.31746891493387375	96.49838335389845
YBR112C	17	0	6.157072787297861e-10	1.3070995053433001e-09	0.0	0.0
YBR114W	11	1	7.905744794906731e-06	1.2594442746678285e-05	0.03710675629097226	10.314138803044512
YBR115C	0	0	1.0	1.0		0.0
YBR117C	17	1	4.587800908785586e-09	9.251207232267147e-09	0.02401025407062911	6.876092534778601
YBR118W	2	0	0.15148820131264076	0.1753287675083512	0.0	0.0
YBR119W	29	13	2.8150983383218007e-08	5.3413495690163894e-08	0.18297469481410458	53.63352177616412
YBR120C	20	13	0.0001379403272321295	0.00020466842670587636	0.2653133074804516	76.61931681862626
YBR121C	28	0	6.789876644691527e-16	2.149068826836597e-15	0.0	0.0
YBR122C	117	126	7.322183149660828e-11	1.6494271560399304e-10	0.4395723437545944	133.29040912508157
YBR123C	88	27	8.608771371692043e-29	6.196375989812383e-28	0.12523530248203138	38.93877120769235
YBR125C	455	0	9.192108447576617e-244	1.9579190993338193e-241	0.0	0.0
YBR126C	4	0	0.009896356314088667	0.012795401340450522	0.0	0.0
YBR127C	0	0	1.0	1.0		0.0
YBR128C	92	21	3.909067957537696e-34	3.697541089440672e-33	0.09317022503494123	29.27884562778905
YBR129C	86	56	2.3668656709626625e-16	7.707726202551682e-16	0.2657879287818478	81.09047056569706
YBR130C	40	41	8.716801865142699e-05	0.00013150663044710298	0.41837867718071214	126.78843797695356
YBR131W	295	56	6.85611324684438e-114	5.714421345304641e-112	0.0774839385601319	23.83402344587302
YBR132C	58	2	3.5948794349711384e-30	2.801375559690924e-29	0.01407497652416189	4.195581886582548
YBR133C	104	22	1.649327876556962e-39	1.931829861115904e-38	0.0863445675232239	27.111450557151827
YBR135W	55	127	0.7755050782627866	0.8424498876254789	0.9425116097906953	288.04576712579546
YBR136W	20	0	1.44277890972553e-11	3.395016984382784e-11	0.0	0.0
YBR137W	23	17	0.00014430390686507645	0.000213944771431053	0.3016940620179049	92.827249200228
YBR138C	80	80	7.83297101020025e-09	1.5480211779952456e-08	0.4081743192006948	123.7696656322831
YBR139W	29	251	1.0052904480064958e-11	2.416983848865116e-11	3.5328191075646345	1039.6651909993725
YBR140C	6	0	0.0007141112332767713	0.0009934334065250874	0.0	0.0
YBR141C	3	5	0.887760848948568	0.9604049364753977	0.6802905320011581	185.6544984317936
YBR142W	34	11	1.7992132104019106e-11	4.1744144942021474e-11	0.1320563973884601	42.43531391211229
YBR143C	21	0	4.139065194373455e-12	1.0189967437004168e-11	0.0	0.0
YBR145W	56	65	4.2537767764438223e-05	6.542784231433117e-05	0.47377376335794935	145.871391581597
YBR146W	104	10	6.257128445176651e-48	1.0310815383441525e-46	0.03924753069237451	11.900929386027537
YBR147W	109	48	1.5415770765270036e-28	1.091823862944187e-27	0.17974648918929678	55.13376013749304
YBR148W	121	40	1.1681146439215375e-37	1.2580200968525772e-36	0.1349336592398991	41.93848172650448
YBR149W	91	69	1.4838866908857954e-14	4.327501196391587e-14	0.3094948134598675	94.17257165056924
YBR150C	73	133	0.049515394551242146	0.06073001366265591	0.7436600610094851	224.12344845066195
YBR151W	33	28	2.889363666178058e-05	4.4873698201971406e-05	0.34632972538240775	108.76728184550676
YBR152W	51	111	0.5395324023353063	0.6036674797335305	0.888379400613277	271.80789293983133
YBR153W	108	76	1.3426521875924346e-18	5.144298954592999e-18	0.28723378017826673	87.43361697990623
YBR154C	184	15	4.7184158228084894e-86	2.319282854442019e-84	0.03327508036962186	10.70440350986748
YBR155W	128	76	4.996170674066434e-26	3.056699738995326e-25	0.24235350202541256	73.87801745842636
YBR156C	423	1	9.54692483693214e-226	1.771108539909572e-223	0.0009649511092215008	0.2925996822325895
YBR157C	172	0	6.600500692044863e-93	3.5810829698066045e-91	0.0	0.0
YBR158W	47	17	1.3547826292489934e-14	3.9590217991925614e-14	0.14763751971088962	46.413624600114005
YBR159W	10	3	0.00045843060195544265	0.0006596033004367652	0.12245229576020843	45.00715112906177
YBR160W	69	10	1.1889856865389889e-29	9.044783972600167e-29	0.05915569843488331	19.731395962884346
YBR161W	21	24	0.014287347003470532	0.01823896395492986	0.46648493622936543	140.64734728354702
YBR162C	22	354	8.142358672408455e-23	4.11121200395268e-22	6.56789586350209	1910.357882127168
YBR162W-A	39	5	1.1770022365694058e-17	4.2518466473056865e-17	0.052330040923165996	18.56544984317936
YBR163W	92	51	2.8174409703330086e-20	1.2109942466655555e-19	0.22627054651342868	69.20454420933852
YBR164C	67	108	0.008576920115617106	0.01126161360386164	0.6579526339354483	196.57535135327265
YBR165W	174	152	5.108433559266092e-22	2.462581844035146e-21	0.35656607194543455	107.50279528608878
YBR166C	48	46	4.134949460861699e-06	6.7801444981153015e-06	0.39116705590066586	118.71784253052202
YBR167C	82	222	0.4775465609432086	0.5365052299246714	1.105057303201881	332.53777622132503
YBR168W	20	6	2.322441885286476e-07	4.1147145047081097e-07	0.12245229576020843	41.25655519890498
YBR169C	34	0	3.9661955492944557e-19	1.548512600406817e-18	0.0	0.0
YBR170C	73	26	2.9005977199454385e-22	1.4124756551571732e-21	0.1453771547838091	45.15920230662817
YBR171W	88	119	2.5184368323636945e-05	3.931468572997722e-05	0.5519629998282124	166.88044798865084
YBR172C	16	0	2.158089308531304e-09	4.4120766489027835e-09	0.0	0.0
YBR173C	100	68	5.628091304806452e-18	2.072160889496921e-17	0.2775585370564725	85.40106926049843
YBR175W	114	52	4.7679567861641475e-29	3.5199639893748413e-28	0.18618477717926432	57.041671979911946
YBR176W	102	100	2.7182887314354756e-11	6.248152875493772e-11	0.4001709011771518	121.36637109923863
YBR177C	2	10	0.5336221132387272	0.5971708062338821	2.0408715960034742	680.7331607587513
YBR179C	11	0	1.1797301151336588e-06	1.996653293741516e-06	0.0	0.0
YBR180W	47	20	3.0533016939643056e-13	8.190083041972351e-13	0.17369119965987015	51.570694008648
YBR181C	27	2	1.3029151039556912e-13	3.551215527416673e-13	0.030235134755607025	13.261035599178486
YBR182C	47	2	2.7090526863521185e-24	1.5009404623517373e-23	0.017369119965987015	5.157069400864801
YBR182C-A	132	86	2.0130272611000845e-24	1.1261595115356602e-23	0.2659317534186345	80.03151313220262
YBR183W	33	35	0.0006294827636523513	0.0008998646218654418	0.4329121567280097	135.02145332738
YBR184W	117	76	7.356395040799873e-22	3.513839524887049e-21	0.26513887401070774	80.76495127939388
YBR185C	132	50	6.947028429973468e-38	7.523985028394992e-37	0.15461148454571774	47.46054846735289
YBR186W	82	26	1.811287543617007e-26	1.149747755335696e-25	0.1294211256002203	40.75342646936929
YBR187W	110	96403	0.0	0.0	357.7202626718598	107493.3971035384
YBR188C	95	133	3.357670179610446e-05	5.19783612461364e-05	0.5714440468809727	174.58037036221685
YBR189W	122	126	3.786192865184803e-12	9.4220662776624e-12	0.42155708376465206	127.79469534987726
YBR191W	45	2	3.172922223525129e-23	1.6468840891239184e-22	0.018141080853364216	8.071934715304632
YBR192W	124	379	0.036279148150168444	0.0456745580148027	1.2475650562666398	376.2597834435021
YBR193C	105	104	2.1325040483415616e-11	4.925313567073221e-11	0.40428694473211674	121.43438892809874
YBR194W	126	152	2.871646655851525e-09	5.852175732743487e-09	0.4924007660198858	148.13377303303176
YBR195C	295	0	1.7296136221948666e-158	2.1163846683495058e-156	0.0	0.0
YBR196C	45	4	1.4299763832630213e-21	6.6320920807626096e-21	0.03628216170672843	13.4532245268415
YBR196C-A	211	12141	0.0	0.0	23.486466395334766	7088.732450942903
YBR196C-B	121	152	3.4059627449397306e-08	6.415883310235307e-08	0.5127479051116166	155.219334700226
YBR197C	100	69	1.0796561372715507e-17	3.932300472101766e-17	0.2816402802484794	86.63876591391353
YBR198C	36	10	5.857173356065656e-13	1.5325115546284616e-12	0.11338175533352635	36.796387083559054
YBR199W	22	0	1.1886895878165846e-12	3.0450573806383866e-12	0.0	0.0
YBR200W	21	4	5.142270627738666e-09	1.0333053242531471e-08	0.07774748937156091	28.1294694567094
YBR200W-A	105	46	1.2311405191875228e-27	8.35925516628978e-27	0.1788192255545901	54.87900267597077
YBR201C-A	104	150	3.5927830049022066e-05	5.555820129387628e-05	0.5887129603856176	177.99256673293058
YBR201W	93	20	3.009716588161945e-35	2.9946159339998868e-34	0.08777942348402039	27.650669981042856
YBR202W	26	0	8.158996803097042e-15	2.4186799285882004e-14	0.0	0.0
YBR203W	86	82	3.8755916087418017e-10	8.366564317520308e-10	0.3891894671448486	119.4521190700802
YBR204C	86	47	2.874742547997184e-19	1.1465079329772404e-18	0.2230720116561937	69.08074358013192
YBR205W	65	29	2.4670162283071276e-17	8.661666867517882e-17	0.1821085424126177	57.12446103877365
YBR207W	84	25	6.044808736644291e-28	4.173312730425128e-27	0.12148045214306391	37.85895654068754
YBR208C	18	0	1.7594541070841017e-10	3.865019316211103e-10	0.0	0.0
YBR210W	28	0	6.789876644691527e-16	2.149068826836597e-15	0.0	0.0
YBR211C	43	116	0.6509932673572267	0.7116255998044879	1.101121419239084	336.768624938429
YBR212W	1	0	0.643241938216619	0.7034197350606154	0.0	0.0
YBR213W	156	78	1.3725554401246906e-36	1.4378080758027497e-35	0.2040871596003474	62.67822806021918
YBR214W	84	5	1.9989966636947243e-41	2.5776300028942508e-40	0.024296090428612784	8.736682279536339
YBR215W	204	11	5.703815319893406e-100	3.6046859235941733e-98	0.022009399564743348	7.245053594596399
YBR216C	10	0	4.200600738442848e-06	6.7801444981153015e-06	0.0	0.0
YBR217W	95	82	8.263114869636011e-13	2.135783083832661e-12	0.3523188860469155	108.13560252983868
YBR218C	6	0	0.0007141112332767713	0.0009934334065250874	0.0	0.0
YBR221C	21	0	4.139065194373455e-12	1.0189967437004168e-11	0.0	0.0
YBR221W-A	113	126	7.131410259976759e-10	1.5072671960722653e-09	0.45513242671935883	138.0086536987554
YBR222C	0	0	1.0	1.0		0.0
YBR223C	45	13	1.1145071093774191e-15	3.4948366336038917e-15	0.11791702554686741	34.97838377699026
YBR225W	78	1	9.007905745125006e-42	1.1641453020272788e-40	0.0052330040923166	1.566704628174032
YBR227C	3	0	0.03800670619059346	0.046975406684311834	0.0	0.0
YBR228W	100	87	2.8457495146141953e-13	7.658355385374936e-13	0.3551116577046045	108.9173057214002
YBR229C	17	0	6.157072787297861e-10	1.3070995053433001e-09	0.0	0.0
YBR230C	0	0	1.0	1.0		0.0
YBR230W-A	428	0	2.2528954787136088e-229	4.318800632693989e-227	0.0	0.0
YBR231C	52	0	8.526202433033769e-29	6.1446353624532845e-28	0.0	0.0
YBR233W	13	15	0.06783731080121992	0.08288344474565876	0.47097036830849404	152.33189608451843
YBR233W-A	358	124	5.049153404105618e-106	3.675655851520432e-104	0.14137881447174905	43.2156653493288
YBR234C	217	63	4.1813033103744965e-71	1.4228801975126467e-69	0.11850222170342753	36.33604861732864
YBR235W	13	2	3.494539610035746e-06	5.775027958998729e-06	0.0627960491077992	17.68138080328704
YBR236C	6	0	0.0007141112332767713	0.0009934334065250874	0.0	0.0
YBR237W	195	15	7.448864280059481e-92	3.966520229131673e-90	0.0313980245538996	10.103646169235098
YBR238C	0	1	1.0	1.0		0.0
YBR239C	23	2	1.7661220480747204e-11	4.110468595094179e-11	0.03549341906092999	15.471208198759806
YBR240C	3	1	0.13957597179854092	0.1672991691982928	0.1360581064002316	30.94241640913353
YBR241C	7	0	0.0001955675231125272	0.00028625829102065257	0.0	0.0
YBR242W	79	82	3.2025586032627887e-08	6.038660500775179e-08	0.4236746098032529	126.86390729355276
YBR243C	57	39	1.1144414920875537e-10	2.4880252410696897e-10	0.27927716576889644	85.35839008054562
YBR244W	153	21	3.172029234424859e-65	9.307316391417021e-64	0.05602392616480125	17.68138080040404
YBR245C	23	11	1.75457029205924e-06	2.946141240768668e-06	0.1952138048351149	61.88483278737002
YBR246W	0	0	1.0	1.0		0.0
YBR247C	6	1	0.0038329088947273685	0.005114398852338073	0.0680290532001158	20.628277600829374
YBR248C	4	6	0.6750889164930235	0.7368450102014382	0.6122614788010422	173.2775318808442
YBR249C	7	0	0.0001955675231125272	0.00028625829102065257	0.0	0.0
YBR250W	38	7	9.300095792112822e-16	2.9258671170919495e-15	0.07519000616854904	26.05677169382602
YBR251W	24	8	2.98285104626584e-08	5.6521833169933594e-08	0.1360581064002316	44.55707959929391
YBR252W	16	7	4.9138111236487824e-05	7.535820739227773e-05	0.178576264650304	58.24454850532322
YBR253W	396	61	4.891430049377398e-162	6.115350916080309e-160	0.06287533704859188	19.32926767804745
YBR254C	132	45	2.7513435383385238e-40	3.3523255697001804e-39	0.13915033609114597	42.8075535221511
YBR255C-A	65	48	4.620097611091216e-11	1.0502047968927107e-10	0.30142103571743617	91.88960022915504
YBR255W	13	2	3.494539610035746e-06	5.775027958998729e-06	0.0627960491077992	26.52207119835697
YBR256C	121	65	5.1954874712392596e-27	3.3723756712299076e-26	0.21926719626483604	66.9573600756388
YBR257W	130	1361	1.5073828281069874e-66	4.562609812864886e-65	4.273271141785735	1295.773191654743
YBR258C	75	47	5.706092243508422e-15	1.7118276730525265e-14	0.2557892400324354	78.17031512505774
YBR259W	7	3	0.012066691033379415	0.015517786255135288	0.17493185108601206	61.88483280676327
YBR260C	35	0	1.1485777172756975e-19	4.694719582126891e-19	0.0	0.0
YBR261C	47	10	2.0950900816581697e-18	7.921671965559588e-18	0.08684559982993507	28.96736853934265
YBR262C	51	32	1.5811359030440872e-10	3.504089625590191e-10	0.25610937675337714	80.08625419393933
YBR263W	2	1	0.4224163727996362	0.47577684292414957	0.2040871596003474	41.256555210074175
YBR264C	34	0	3.9661955492944557e-19	1.548512600406817e-18	0.0	0.0
YBR265W	123	226	0.011801464554499435	0.015193692109452935	0.7499788304012766	226.5783394537568
YBR267W	208	34	2.2477810866697775e-84	1.0426621608350875e-82	0.06672080217703666	20.726977493780957
YBR268W	29	15	1.6743944420222757e-07	2.996092855031147e-07	0.21112464786242835	66.01048831157728
YBR269C	52	101	0.2025214355608828	0.2328004748971891	0.792800119985965	242.7789593935503
YBR270C	13	3	1.475321034984104e-05	2.3251771093980766e-05	0.0941940736616988	35.362761600000496
YBR271W	67	20	1.7456058761947891e-22	8.676732406219734e-22	0.12184308035841637	36.402842839188594
YBR272C	30	82	0.6824340077385425	0.7447206790330849	1.1156764724818993	331.3832981338408
YBR273C	16	2	9.194995946234435e-08	1.684199674797631e-07	0.05102178990008685	14.561137131744353
YBR274W	31	17	1.3135447653089667e-07	2.3621625845190329e-07	0.223837529884252	69.62043692236013
YBR275C	36	0	3.3274902725657246e-20	1.4164616252794583e-19	0.0	0.0
YBR276C	149	0	1.2311169852032415e-80	5.1305462187709e-79	0.0	0.0
YBR278W	30	18	7.09289548981479e-07	1.2253301881022788e-06	0.24490459152041688	75.85882730296485
YBR279W	44	64	0.009693052540767015	0.012698119626868133	0.5937081006555561	178.77840590395596
YBR280C	52	26	5.576203205416764e-13	1.4596606570028134e-12	0.20408715960034743	63.05247115149807
YBR281C	48	2	7.915870945635171e-25	4.516287084161495e-24	0.01700726330002895	7.577734629048332
YBR282W	114	54	3.0346362895839725e-28	2.128316256267979e-27	0.19334573014769757	59.19418789915242
YBR283C	11	0	1.1797301151336588e-06	1.996653293741516e-06	0.0	0.0
YBR284W	20	11	3.149654665031688e-05	4.879758614923825e-05	0.2244958755603821	70.7255231868538
YBR285W	213	58	6.104647344139174e-72	2.12774708340269e-70	0.11114605874948498	34.123412477119366
YBR286W	8	4	0.01050060479778019	0.013555326193498063	0.2040871596003474	68.76092534924852
YBR287W	87	1	1.3950240145904117e-46	2.1801041054101786e-45	0.004691658841387296	1.4064734730446298
YBR288C	10	0	4.200600738442848e-06	6.7801444981153015e-06	0.0	0.0
YBR289W	14	0	2.6663697395997027e-08	5.080945120092078e-08	0.0	0.0
YBR290W	13	2	3.494539610035746e-06	5.775027958998729e-06	0.0627960491077992	19.04148701764406
YBR291C	58	26	1.5497064873848109e-15	4.825317817514914e-15	0.18297469481410458	56.64035545170619
YBR293W	67	13	1.3549532449523214e-26	8.62938661320133e-26	0.07919800223297063	23.66184784682597
YBR294W	0	0	1.0	1.0		0.0
YBR295W	69	10	1.1889856865389889e-29	9.044783972600167e-29	0.05915569843488331	17.68138080328704
YBR296C	87	1	1.3950240145904117e-46	2.1801041054101786e-45	0.004691658841387296	1.4064734730446298
YBR296C-A	178	396	0.30616758840226943	0.34825352074791366	0.9080732045139053	276.0480743945266
YBR297W	113	94	8.735812192336238e-16	2.7573905553307192e-15	0.33954323898110894	104.05414363202696
YBR298C	112	20	7.575655856187262e-45	1.1142607884637582e-43	0.07288827128583837	22.101726001693663
YBR298C-A	189	93	1.2732886639346161e-44	1.8585490117482176e-43	0.20084768087653235	61.23341349294708
YBR299W	45	4	1.4299763832630213e-21	6.6320920807626096e-21	0.03628216170672843	13.4532245268415
YBR301W	115	31	1.3482100195516078e-39	1.5823583311104686e-38	0.11002959908888295	34.14335603380498
YBR302C	104	57	5.449323620395027e-23	2.785694234745938e-22	0.22371092494653466	69.025390426571
YCL001W	1	0	0.643241938216619	0.7034197350606154	0.0	0.0
YCL001W-A	77	72	1.7957257824743786e-09	3.7215203513550094e-09	0.38166949327857175	117.34007256227297
YCL001W-B	66	58	4.893022770528372e-09	9.852862028469422e-09	0.35869864414606517	108.99119807822544
YCL002C	77	119	0.001936553205862478	0.002630400918024353	0.6308148569465284	192.88779047894292
YCL004W	78	58	6.135807579558496e-13	1.603955881365496e-12	0.3035142373543628	93.62064448335872
YCL005W	74	31	1.9758405119285567e-20	8.55652016875085e-20	0.17099194453002078	52.808390661532535
YCL005W-A	86	8	4.909172810843112e-40	5.857396853767373e-39	0.037969704111692544	12.952639416592966
YCL008C	20	0	1.44277890972553e-11	3.395016984382784e-11	0.0	0.0
YCL009C	66	8	1.519794000665306e-29	1.1470256296359809e-28	0.04947567505462967	16.6257759719813
YCL010C	117	97	2.252617457303815e-16	7.339831726319682e-16	0.33840093130314014	103.67031816469766
YCL011C	2	0	0.15148820131264076	0.1753287675083512	0.0	0.0
YCL012C	56	2	4.208937391261907e-29	3.115263698474547e-28	0.014577654257167673	6.514192926012146
YCL014W	47	5	7.531719750998528e-22	3.588642940181652e-21	0.04342279991496754	15.800382840887504
YCL016C	47	136	0.36628237195726476	0.4149083949431218	1.181100157687117	353.2592539573215
YCL017C	0	0	1.0	1.0		0.0
YCL018W	169	36	2.7273517057829585e-63	7.504784526295596e-62	0.08694837568772196	26.938103687772152
YCL021W-A	0	0	1.0	1.0		0.0
YCL024W	1	0	0.643241938216619	0.7034197350606154	0.0	0.0
YCL025C	22	4	1.5796476724293746e-09	3.2808067042763932e-09	0.07421351258194452	26.906449046524305
YCL026C-A	78	40	1.5558934576267342e-18	5.914040498883905e-18	0.20932016369266399	65.05841396161215
YCL026C-B	43	41	1.268621515529675e-05	2.0082142405205505e-05	0.3891894671448486	118.14377172319932
YCL027W	83	86	1.3267460155175127e-08	2.5917514725683478e-08	0.422927607846503	126.71656245689152
YCL028W	17	1	4.587800908785586e-09	9.251207232267147e-09	0.02401025407062911	6.876092534778601
YCL029C	4	0	0.009896356314088667	0.012795401340450522	0.0	0.0
YCL030C	60	18	3.351498591087449e-20	1.42562636075029e-19	0.12245229576020844	38.551207313533816
YCL031C	115	230	0.08530445465532635	0.10360843056447347	0.8163486384013896	246.47235135341032
YCL032W	114	117	1.4754835423314406e-11	3.468745184615346e-11	0.4189157486533447	126.99843950727728
YCL033C	687	448	4.051239930702888e-121	3.6982033081702075e-119	0.26617481077425226	80.77409863481364
YCL034W	0	0	1.0	1.0		0.0
YCL035C	82	62	2.804328711310842e-13	7.550418735369219e-13	0.3086196072005253	95.09132843601049
YCL036W	52	4	2.813491229977687e-25	1.6663633433163417e-24	0.0313980245538996	11.676383548374448
YCL037C	0	0	1.0	1.0		0.0
YCL038C	160	142	6.949082360659099e-20	2.8896726432502154e-19	0.3622547082906166	109.93206322874806
YCL039W	100	51	1.56936543716504e-23	8.280202412051509e-23	0.2081689027923544	64.36022610642685
YCL043C	3	0	0.03800670619059346	0.046975406684311834	0.0	0.0
YCL044C	53	13	1.3833564706224324e-19	5.63034894731041e-19	0.10011822923790628	32.08843183101271
YCL045C	47	36	5.649176486425199e-08	1.052426756508951e-07	0.31264415938776624	95.40578389490852
YCL047C	117	130	3.0086270978928485e-10	6.529288467917649e-10	0.45352702133410533	136.35641128637553
YCL048W	2	11	0.438184968778347	0.49334411813709356	2.2449587556038213	495.0786623368295
YCL048W-A	145	2	1.3177787715596205e-76	5.086272292106965e-75	0.005629990609664756	1.6954748716800467
YCL049C	89	20	2.9924629992993417e-33	2.736034134971465e-32	0.09172456611251568	27.504370143789643
YCL050C	34	0	3.9661955492944557e-19	1.548512600406817e-18	0.0	0.0
YCL051W	0	0	1.0	1.0		0.0
YCL052C	71	136	0.10771596438712415	0.1303059552356649	0.7818550339618944	235.50616935492064
YCL054W	39	1	6.801190773480851e-21	3.0157014755812163e-20	0.0104660081846332	3.173581169607342
YCL055W	25	40	0.1218252231170453	0.14669532205739688	0.6530789107211118	195.17524190780455
YCL056C	130	152	3.6245126339670986e-10	7.851062959677884e-10	0.4772499732192739	144.71530133692653
YCL057C-A	60	40	1.7446906533814717e-11	4.082065072252581e-11	0.2721162128004632	83.18944736395969
YCL057W	93	50	4.960493770399599e-21	2.2183358999664148e-20	0.21944855871005098	67.1516270912238
YCL058W-A	165	143	3.430279346135826e-21	1.5484722542878444e-20	0.3537510766406022	108.0171627131194
YCL059C	49	95	0.21432971058851047	0.2458827380001045	0.7913583739605309	237.6377580437753
YCL061C	0	0	1.0	1.0		0.0
YCL063W	127	75	5.742487303852964e-26	3.5058433635306153e-25	0.24104782629962293	73.48823893366749
YCL064C	0	0	1.0	1.0		0.0
YCL066W	96	39	1.0877149037734378e-26	6.981527245090448e-26	0.16582081717528227	51.03903736358534
YCL067C	2	0	0.15148820131264076	0.1753287675083512	0.0	0.0
YCL068C	102	90	3.0217107580879445e-13	8.120494658768116e-13	0.3601538110594366	109.34989873352242
YCL069W	132	31	6.149490074467797e-48	1.0191849400076167e-46	0.09585912041834499	29.77916766728252
YCL073C	112	28	7.493453528774191e-40	8.922329450099456e-39	0.10204357980017371	32.04750269670392
YCR002C	38	6	1.98680734145538e-16	6.525487733129578e-16	0.06444857671589917	22.799675235730547
YCR003W	79	21	9.88679355362529e-28	6.744833894056826e-27	0.10850203421790622	34.03665804314461
YCR004C	73	0	4.837101672106115e-40	5.783403683218767e-39	0.0	0.0
YCR005C	3	0	0.03800670619059346	0.046975406684311834	0.0	0.0
YCR007C	69	0	6.683265697199726e-38	7.251973778225589e-37	0.0	0.0
YCR008W	7	645	2.3885135727272275e-55	5.22294355770125e-54	37.610347983492595	9994.40049833253
YCR009C	44	10	6.663665845439779e-17	2.2729977625815047e-16	0.09276689072743065	27.504370143789643
YCR010C	79	156	0.13543619021776127	0.16267617584426589	0.8060151113330176	241.3508480050461
YCR011C	21	0	4.139065194373455e-12	1.0189967437004168e-11	0.0	0.0
YCR012W	2	0	0.15148820131264076	0.1753287675083512	0.0	0.0
YCR014C	73	142	0.12591749531619548	0.1513694639555686	0.7939829222808036	239.1765159442418
YCR015C	52	0	8.526202433033769e-29	6.1446353624532845e-28	0.0	0.0
YCR016W	0	0	1.0	1.0		0.0
YCR017C	38	2	1.7438718863078233e-19	7.037899802214941e-19	0.021482858905299725	6.514192925878355
YCR018C	0	0	1.0	1.0		0.0
YCR019W	0	0	1.0	1.0		0.0
YCR020C	77	111	0.000403406292459484	0.0005827655332666397	0.5884071354711315	180.02860442310944
YCR020C-A	227	200	5.961168003492262e-28	4.120514085106249e-27	0.3596249508376166	109.11273150828158
YCR020W-B	144	109	2.380675366765359e-22	1.1721972632078406e-21	0.3089652832838593	93.89422907710708
YCR021C	1	0	0.643241938216619	0.7034197350606154	0.0	0.0
YCR023C	67	24	1.8458583674810118e-20	8.011721865194943e-20	0.14621169643009962	45.50355354221881
YCR024C	113	97	4.045634468853281e-15	1.2251945145010647e-14	0.35037972533156986	106.39848444097636
YCR024C-A	80	171	0.347992797550873	0.394346123884743	0.8724726072914851	262.81953686591964
YCR024C-B	3	0	0.03800670619059346	0.046975406684311834	0.0	0.0
YCR026C	38	16	5.6335383666111034e-11	1.277542553090712e-10	0.1718628712423978	55.37063986754416
YCR027C	38	0	2.7957857127990465e-21	1.2650325440052965e-20	0.0	0.0
YCR028C	0	0	1.0	1.0		0.0
YCR028C-A	69	13	1.3119349228370309e-27	8.855560729149958e-27	0.0769024079653483	23.31892250765319
YCR030C	65	0	9.24897977743042e-36	9.38110805996514e-35	0.0	0.0
YCR031C	0	0	1.0	1.0		0.0
YCR032W	4	0	0.009896356314088667	0.012795401340450522	0.0	0.0
YCR033W	22	0	1.1886895878165846e-12	3.0450573806383866e-12	0.0	0.0
YCR034W	38	14	7.1224105548358385e-12	1.724672972667828e-11	0.15038001233709808	48.8564469319784
YCR035C	86	195	0.5943932478282317	0.6641452434933283	0.9255115377225057	282.0797030048196
YCR036W	306	111	2.149277127243189e-88	1.0842537507697878e-86	0.14806323343554614	45.153754216290345
YCR037C	106	2	8.448483276881464e-56	1.8615795910093982e-54	0.007701402249069714	3.470177540425563
YCR040W	3	3	0.49358300197765825	0.5539804536248073	0.4081743192006948	123.76966561352654
YCR042C	16	2	9.194995946234435e-08	1.684199674797631e-07	0.05102178990008685	21.841705692202986
YCR043C	121	57	5.0010991648879686e-30	3.8657689915686437e-29	0.19228046441685623	59.32760829936986
YCR044C	3	0	0.03800670619059346	0.046975406684311834	0.0	0.0
YCR045C	79	78	6.477142688720327e-09	1.2974589899975827e-08	0.4030075556665088	122.22254473900207
YCR046C	143	120	2.1075771429048668e-19	8.47007417808937e-19	0.34252390422435924	104.00089956301652
YCR047C	60	34	2.2565334337767993e-13	6.115609697290467e-13	0.23129878088039374	72.19897159523362
YCR048W	35	0	1.1485777172756975e-19	4.694719582126891e-19	0.0	0.0
YCR050C	35	0	1.1485777172756975e-19	4.694719582126891e-19	0.0	0.0
YCR051W	8	4	0.01050060479778019	0.013555326193498063	0.2040871596003474	68.76092534924852
YCR052W	43	39	5.128227729344952e-06	8.245020316316136e-06	0.3702046150890023	112.5178778226544
YCR053W	47	13	1.2009988636143007e-16	4.0297225581364313e-16	0.11289927977891559	34.23416282812354
YCR054C	117	89	2.7387498825578822e-18	1.027433175120051e-17	0.31049157614411826	95.20743503315944
YCR057C	67	97	0.001098530066093822	0.0015183000264613242	0.5909389397383193	178.37392983894122
YCR059C	52	133	0.8554293720693339	0.9269972336104653	1.0439843164171618	318.9449074004133
YCR060W	64	0	3.1731452488803543e-35	3.140922259261776e-34	0.0	0.0
YCR061W	0	0	1.0	1.0		0.0
YCR063W	83	8	1.8601489520474278e-38	2.0893977779735853e-37	0.03934210305548866	13.261035595762154
YCR065W	83	1082	1.296816445425131e-60	3.3146628345066346e-59	5.321019438254841	1595.7446170004648
YCR066W	0	0	1.0	1.0		0.0
YCR067C	38	28	6.232927293076022e-07	1.0849141907530328e-06	0.30076002467419616	94.4557974082832
YCR068W	113	43	1.6134632187227397e-32	1.4188114634364643e-31	0.15532297102327325	48.19349810668376
YCR069W	0	0	1.0	1.0		0.0
YCR071C	24	2	5.180110000852292e-12	1.2682338277948716e-11	0.0340145266000579	14.852359871339583
YCR072C	11	2	3.867545603625604e-05	5.959875339349102e-05	0.07421351258194452	30.94241640146434
YCR073C	0	40	0.00011041355695651075	0.00016587992843701497		0.0
YCR073W-A	226	139	2.1538561081709205e-43	3.0285639310735856e-42	0.25104526711901143	76.33371447186686
YCR075C	20	4	1.666554699223901e-08	3.234679741895597e-08	0.08163486384013896	29.46896800109601
YCR075W-A	245	204	1.2217945485806844e-32	1.079345691073351e-31	0.3398675963956806	103.14138799778968
YCR076C	65	60	2.5035769481447696e-08	4.8186315357364686e-08	0.3767762946467952	114.3931757895027
YCR077C	0	0	1.0	1.0		0.0
YCR079W	86	4	2.406428290969446e-43	3.375455878381777e-42	0.018984852055846272	7.1131991723924495
YCR081W	6	0	0.0007141112332767713	0.0009934334065250874	0.0	0.0
YCR082W	39	89	0.7853604018179882	0.8526727715414858	0.9314747284323548	282.4487241021327
YCR083W	10	1	2.7354196611219238e-05	4.2505805109733006e-05	0.04081743192006948	12.376966561759938
YCR084C	18	72	0.0779175565659244	0.0947365471058417	1.6326972768027792	475.5360836502457
YCR086W	73	1539	8.818113387230147e-104	6.109996396380792e-102	8.605209277395469	2575.747094784142
YCR087C-A	143	122	5.843168418266618e-19	2.2705447009088728e-18	0.34823263596143195	105.71992266723954
YCR088W	0	0	1.0	1.0		0.0
YCR089W	2	0	0.15148820131264076	0.1753287675083512	0.0	0.0
YCR090C	0	0	1.0	1.0		0.0
YCR091W	0	0	1.0	1.0		0.0
YCR092C	0	0	1.0	1.0		0.0
YCR093W	6	0	0.0007141112332767713	0.0009934334065250874	0.0	0.0
YCR094W	70	62	2.056808668768411e-09	4.2518715507142814e-09	0.36152582557775825	109.82378779252208
YCR095C	108	252	0.7143588921218991	0.7773468284944259	0.9524067448016214	289.9419017915108
YCR095W-A	16	0	2.158089308531304e-09	4.4120766489027835e-09	0.0	0.0
YCR096C	0	0	1.0	1.0		0.0
YCR097W	61	0	1.2823036493765506e-33	1.1818154306994459e-32	0.0	0.0
YCR098C	7	0	0.0001955675231125272	0.00028625829102065257	0.0	0.0
YCR101C	67	111	0.013794880227653737	0.017622024919865982	0.6762290959892109	203.8559197965988
YCR102C	0	0	1.0	1.0		0.0
YCR104W	71	50	1.2563893870488222e-12	3.2127591662595715e-12	0.2874467036624611	87.67017981671292
YCR105W	17	6	6.204936380463197e-06	9.931697501821277e-06	0.14406152442377462	48.132647733224616
YCR106W	28	4	1.238515610121542e-12	3.1684623104132512e-12	0.05831061702867069	21.33959751867832
YCR107W	16	2	9.194995946234435e-08	1.684199674797631e-07	0.05102178990008685	21.841705692202986
YCR108C	17	26	0.17490157553225444	0.2016557660156366	0.6242666058363567	185.6544983827815
YDL001W	24	0	9.831871343687111e-14	2.7158065368657336e-13	0.0	0.0
YDL002C	23	15	4.0137018302701936e-05	6.180133661548563e-05	0.2662006429569749	82.51311038316003
YDL003W	39	13	8.018404615286775e-13	2.076948175268863e-12	0.13605810640023158	40.22514133417435
YDL004W	36	7	9.701671225703514e-15	2.867128017421424e-14	0.07936722873346844	26.76100878352057
YDL005C	106	47	1.1851000106761178e-27	8.056158583213184e-27	0.18098295285313828	55.52284064852918
YDL006W	62	7	3.343744209202161e-28	2.322448423565414e-27	0.04608419732911071	15.716782933465176
YDL007C-A	39	0	8.108083620479335e-22	3.794108128671819e-21	0.0	0.0
YDL007W	15	0	7.577921627077638e-09	1.499161585047248e-08	0.0	0.0
YDL008W	87	0	1.5765156898179109e-47	2.561169980831301e-46	0.0	0.0
YDL010W	17	41	1.0	1.0	0.9844204168957934	288.7958864300245
YDL012C	42	4	5.502616472341256e-20	2.3014943514497866e-19	0.038873744685780455	14.73448399625442
YDL013W	25	1	2.2536194306418187e-13	6.110591864979302e-13	0.016326972768027793	4.760371754971212
YDL014W	24	0	9.831871343687111e-14	2.7158065368657336e-13	0.0	0.0
YDL015C	15	32	0.7780819704524919	0.8450895962365026	0.8707718809614823	255.27493532358451
YDL017W	86	54	5.848897532770122e-17	2.0069814863341866e-16	0.2562955027539247	78.24519089208566
YDL018C	34	1	3.2808635771601084e-18	1.2196668669843429e-17	0.012005127035314554	3.53627616065741
YDL019C	60	8	2.0354057686974638e-26	1.2779059580544885e-25	0.05442324256009264	18.261098195589256
YDL020C	0	0	1.0	1.0		0.0
YDL021W	2	0	0.15148820131264076	0.1753287675083512	0.0	0.0
YDL022W	1	0	0.643241938216619	0.7034197350606154	0.0	0.0
YDL024C	1	0	0.643241938216619	0.7034197350606154	0.0	0.0
YDL025C	35	0	1.1485777172756975e-19	4.694719582126891e-19	0.0	0.0
YDL027C	6	0	0.0007141112332767713	0.0009934334065250874	0.0	0.0
YDL028C	2	0	0.15148820131264076	0.1753287675083512	0.0	0.0
YDL029W	95	14	2.985367335987928e-40	3.6221197361321886e-39	0.060152004934839236	19.33901024844976
YDL030W	49	14	4.567854701816567e-17	1.5825139994064505e-16	0.11662123405734139	37.13089968743762
YDL031W	10	2	0.00012739296890433485	0.00018980232232353102	0.08163486384013896	22.50357556871408
YDL033C	6	13	1.0	1.0	0.8843776916015055	247.53933121972423
YDL035C	65	31	1.5801913806346065e-16	5.246928770224955e-16	0.19466775223417754	60.93275844796588
YDL036C	78	1	9.007905745125006e-42	1.1641453020272788e-40	0.0052330040923166	1.566704628174032
YDL037C	386	0	5.450239485204594e-207	8.471439805246383e-205	0.0	0.0
YDL040C	35	56	0.060537660056977576	0.07402765957637211	0.6530789107211118	195.96863724638084
YDL042C	40	0	2.3521763562128638e-22	1.1591573457223804e-21	0.0	0.0
YDL043C	36	31	1.4917438403630506e-05	2.3497723434477964e-05	0.35148344153393163	107.04403515895535
YDL044C	7	0	0.0001955675231125272	0.00028625829102065257	0.0	0.0
YDL045C	34	46	0.011052183035429637	0.01425136875263584	0.5522358436244694	166.20497952197442
YDL045W-A	39	51	0.003926874002004843	0.005233708548210857	0.5337664174162932	165.0262207818258
YDL046W	3	2	0.30034986877384734	0.34183892644337943	0.2721162128004632	61.88483281826706
YDL047W	4	0	0.009896356314088667	0.012795401340450522	0.0	0.0
YDL048C	82	0	7.427919969896528e-45	1.0953325063301266e-43	0.0	0.0
YDL049C	73	134	0.05549662559363837	0.06796445779152774	0.7492514900396315	228.88910755950093
YDL051W	53	241	4.5436064875442275e-05	6.979241696011446e-05	1.856037942025801	554.671464453943
YDL052C	13	4	5.164907123499333e-05	7.906143430195545e-05	0.1255920982155984	47.60371753703088
YDL053C	110	7	1.560076139974801e-53	3.2625446839982104e-52	0.02597472940368058	8.92033625871467
YDL054C	43	0	5.752860849888099e-24	3.08625958467411e-23	0.0	0.0
YDL055C	29	0	1.9605612891508357e-16	6.446648355578305e-16	0.0	0.0
YDL056W	25	1	2.2536194306418187e-13	6.110591864979302e-13	0.016326972768027793	4.760371754971212
YDL057W	60	16	2.693405539883742e-21	1.2293472428469366e-20	0.10884648512018529	35.0680719198761
YDL058W	4	0	0.009896356314088667	0.012795401340450522	0.0	0.0
YDL059C	2	1	0.4224163727996362	0.47577684292414957	0.2040871596003474	41.256555210074175
YDL060W	7	2	0.004250701096944991	0.005654818877754023	0.11662123405734139	30.94241640913353
YDL061C	17	3	1.327809708293321e-07	2.3840879276911922e-07	0.07203076221188731	27.50437013400161
YDL063C	13	26	0.673079743881985	0.7347914971650144	0.8163486384013897	238.69864077206557
YDL064W	62	17	1.0413406280629874e-21	4.857055922133204e-21	0.111918764942126	35.36276160760064
YDL065C	22	20	0.00151495598299283	0.002065065621756759	0.3710675629097226	113.00708600020369
YDL066W	34	10	5.435259216384167e-12	1.3273110723322864e-11	0.12005127035314554	40.04312709696966
YDL067C	61	11	7.457839708709851e-25	4.280442731017001e-24	0.07360520510176465	23.95541914596096
YDL069C	30	7	1.0220092613345947e-11	2.4541024058184776e-11	0.09524067448016213	31.94055886128128
YDL070W	4	17	0.4452529488961783	0.50081159966789	1.7347408566029532	445.5707962860636
YDL072C	2	2	0.7074269611705797	0.7699493667093119	0.4081743192006948	82.51311042014835
YDL073W	3	0	0.03800670619059346	0.046975406684311834	0.0	0.0
YDL074C	6	5	0.12449640858640215	0.14969242019243126	0.34014526600057904	106.08828480657507
YDL075W	1	0	0.643241938216619	0.7034197350606154	0.0	0.0
YDL076C	152	146	9.101672993434721e-17	3.0682134457938496e-16	0.39206217502171997	118.9159532263103
YDL077C	7	0	0.0001955675231125272	0.00028625829102065257	0.0	0.0
YDL078C	1	0	0.643241938216619	0.7034197350606154	0.0	0.0
YDL079C	26	47	0.26284965170374675	0.30010886379754764	0.7378535770166407	220.0349610776632
YDL080C	3	0	0.03800670619059346	0.046975406684311834	0.0	0.0
YDL081C	13	1	6.593695489627803e-07	1.1421789988207678e-06	0.0313980245538996	9.520743508822028
YDL082W	57	13	1.4354957903638844e-21	6.641622116156636e-21	0.09309238858963216	27.741476782920927
YDL083C	29	3	6.853437692456186e-14	1.914236045134314e-13	0.04222492957248567	16.502622080962
YDL084W	13	1	6.593695489627803e-07	1.1421789988207678e-06	0.0313980245538996	9.520743508822028
YDL085C-A	101	100	5.126689572102122e-11	1.1644388518625316e-10	0.4041329893076186	122.55623747435531
YDL085W	10	4	0.0013471977868170924	0.0018438206739612324	0.16326972768027792	61.88483279959668
YDL086W	73	145	0.16452566585643957	0.19003557026318216	0.8107572093712431	242.5216421091997
YDL087C	45	26	3.920081496507618e-10	8.453089121265584e-10	0.23583405109373481	72.64741243374037
YDL088C	4	2	0.11309167913777553	0.1366079073138725	0.2040871596003474	49.50786626218753
YDL089W	100	52	3.6794834442966597e-23	1.9012317419721554e-22	0.21225064598436133	64.94843838971836
YDL090C	95	253	0.5255821898910051	0.5884024088112071	1.0870326606081662	330.92100064722325
YDL091C	75	39	1.1447353477133298e-17	4.1535476244159995e-17	0.2122506459843613	65.14192927289966
YDL092W	8	2	0.0013403722302777166	0.0018353525467445593	0.1020435798001737	27.504370143789643
YDL093W	3	0	0.03800670619059346	0.046975406684311834	0.0	0.0
YDL095W	3	0	0.03800670619059346	0.046975406684311834	0.0	0.0
YDL097C	80	23	4.17896785434075e-27	2.7248576111466724e-26	0.11735011677019974	36.672493522780506
YDL098C	34	146	0.0036846292908787014	0.004947537485837827	1.7527485471559248	535.1217894113836
YDL099W	17	26	0.17490157553225444	0.2016557660156366	0.6242666058363567	185.6544983827815
YDL100C	13	2	3.494539610035746e-06	5.775027958998729e-06	0.0627960491077992	19.04148701764406
YDL101C	100	340	0.004486794700077507	0.005962004695042916	1.3877926852823625	417.8758016830027
YDL102W	7	3	0.012066691033379415	0.015517786255135288	0.17493185108601206	61.88483280676327
YDL103C	65	46	1.3515379886183873e-11	3.2332341815908255e-11	0.28886182589587633	88.13900429545842
YDL104C	100	45	6.975154251430935e-26	4.249376281777469e-25	0.1836784436403127	56.9340461767333
YDL105W	126	119	1.678693035213093e-14	4.888184124309113e-14	0.38549796813398957	116.94771550662624
YDL106C	13	4	5.164907123499333e-05	7.906143430195545e-05	0.1255920982155984	47.60371753703088
YDL107W	82	111	5.010955112347057e-05	7.682752026421733e-05	0.5525286516009404	169.05125050552064
YDL108W	143	78	2.8596205983468e-31	2.3628847788925933e-30	0.22264053774583353	67.90141373523355
YDL109C	124	52	2.094011613098581e-33	1.9176211444155956e-32	0.17116987579383977	52.47833822486994
YDL110C	0	0	1.0	1.0		0.0
YDL111C	30	15	6.403681298441792e-08	1.1906189924813298e-07	0.2040871596003474	63.88111772256256
YDL112W	89	0	1.344702877812514e-48	2.267855205366501e-47	0.0	0.0
YDL113C	48	29	2.529450046902108e-10	5.514354518473853e-10	0.2466053178504198	75.77734629048334
YDL114W	20	0	1.44277890972553e-11	3.395016984382784e-11	0.0	0.0
YDL115C	2	0	0.15148820131264076	0.1753287675083512	0.0	0.0
YDL116W	27	34	0.01282037300449498	0.016457581506439875	0.5139972908453194	154.71208201232767
YDL117W	26	3	2.6229912369929522e-12	6.575772713141442e-12	0.0470970368308494	18.33624675704001
YDL118W	65	29	2.4670162283071276e-17	8.661666867517882e-17	0.1821085424126177	56.258938907841205
YDL119C	65	29	2.4670162283071276e-17	8.661666867517882e-17	0.1821085424126177	56.258938907841205
YDL120W	51	11	8.565864805942849e-20	3.5568439349442107e-19	0.08803759825897339	29.122274247420176
YDL121C	35	1	9.530562588336538e-19	3.671149728434255e-18	0.011662123405734137	3.4380462679737063
YDL122W	2	0	0.15148820131264076	0.1753287675083512	0.0	0.0
YDL123W	1	0	0.643241938216619	0.7034197350606154	0.0	0.0
YDL124W	213	37	6.968540356358722e-85	3.3120723627619016e-83	0.0709035202367404	22.080973202692945
YDL125C	56	0	6.118477833344195e-31	4.935114448746489e-30	0.0	0.0
YDL126C	0	0	1.0	1.0		0.0
YDL127W	28	82	0.47687417609082494	0.5359592313266239	1.1953676490877492	354.23731867550543
YDL128W	17	2	2.7199448776653067e-08	5.1676256991916683e-08	0.04802050814125822	13.752185069557202
YDL129W	4	0	0.009896356314088667	0.012795401340450522	0.0	0.0
YDL130W	13	0	9.403862473456899e-08	1.6964119537280622e-07	0.0	0.0
YDL130W-A	163	44	1.4198146679605282e-55	3.1165473875729e-54	0.11018202481491149	33.96118873268092
YDL131W	0	0	1.0	1.0		0.0
YDL132W	0	0	1.0	1.0		0.0
YDL133C-A	3	0	0.03800670619059346	0.046975406684311834	0.0	0.0
YDL133W	18	10	9.275430794577696e-05	0.00013956829539407727	0.2267635106670527	71.65612219320911
YDL134C	28	0	6.789876644691527e-16	2.149068826836597e-15	0.0	0.0
YDL135C	36	108	0.3357903356211381	0.38081952857465323	1.2245229576020844	361.2736187516391
YDL136W	18	8	1.655225843577157e-05	2.600875362407713e-05	0.18141080853364214	58.62773631788156
YDL137W	0	0	1.0	1.0		0.0
YDL138W	2	0	0.15148820131264076	0.1753287675083512	0.0	0.0
YDL139C	51	3	1.4272326457573657e-25	8.612817361753e-25	0.02401025407062911	9.707424750944572
YDL140C	2	0	0.15148820131264076	0.1753287675083512	0.0	0.0
YDL141W	3	2	0.30034986877384734	0.34183892644337943	0.2721162128004632	92.827249204393
YDL142C	4	1	0.04323894974026207	0.0531908449104272	0.1020435798001737	24.753933131093763
YDL143W	89	2	1.0013082071182515e-46	1.5820119503123804e-45	0.00917245661125157	2.7504370143789645
YDL144C	10	2	0.00012739296890433485	0.00018980232232353102	0.08163486384013896	33.755363344704726
YDL145C	14	0	2.6663697395997027e-08	5.080945120092078e-08	0.0	0.0
YDL146W	2	0	0.15148820131264076	0.1753287675083512	0.0	0.0
YDL147W	3	0	0.03800670619059346	0.046975406684311834	0.0	0.0
YDL148C	47	22	2.0396950842912e-12	5.1629781821121e-12	0.19106031962585715	60.56813421328528
YDL149W	2	0	0.15148820131264076	0.1753287675083512	0.0	0.0
YDL150W	135	38	2.2512259684522684e-45	3.362805336251687e-44	0.11489351207130669	35.49277175548701
YDL153C	0	0	1.0	1.0		0.0
YDL154W	0	0	1.0	1.0		0.0
YDL155W	3	0	0.03800670619059346	0.046975406684311834	0.0	0.0
YDL156W	73	11	5.181101773218596e-31	4.238480269954502e-30	0.061505719331611544	20.34569844833265
YDL157C	39	43	0.00033601997073343776	0.00048737726398184126	0.45003835193922753	136.14663217257845
YDL159W	74	41	1.5068857943746802e-16	5.018008224347879e-16	0.22615063631389848	69.3110127455622
YDL159W-A	33	286	3.391854940254178e-13	9.047568534972995e-13	3.537510766406022	1076.421030728914
YDL160C	43	10	2.0993081421002522e-16	6.859727912055995e-16	0.09492426027923136	31.662007474673025
YDL160C-A	69	28	1.5957276528567135e-19	6.471812222552158e-19	0.16563595561767328	52.019134812453046
YDL161W	34	0	3.9661955492944557e-19	1.548512600406817e-18	0.0	0.0
YDL164C	11	0	1.1797301151336588e-06	1.996653293741516e-06	0.0	0.0
YDL165W	134	110	8.096297309956867e-19	3.1291536175780877e-18	0.33506847098564496	101.76616950691204
YDL166C	66	79	1.7365632611112773e-05	2.723472951909178e-05	0.48857229116446804	147.7846753370246
YDL167C	43	1	4.868644119670292e-23	2.4910651541124424e-22	0.009492426027923136	2.8129469460892595
YDL168W	56	21	7.769211320455246e-17	2.6344772584869175e-16	0.15306536970026058	47.77074812624182
YDL169C	2	2	0.7074269611705797	0.7699493667093119	0.4081743192006948	82.51311042014835
YDL170W	17	7	1.7570529503946243e-05	2.75410507433074e-05	0.16807177849440377	55.00874025777764
YDL171C	0	0	1.0	1.0		0.0
YDL173W	70	4	7.804405952748087e-35	7.620227272369142e-34	0.023324246811468274	8.716173634985536
YDL174C	0	0	1.0	1.0		0.0
YDL175C	60	149	0.9901610562098211	1.0	1.0136328926817255	304.3516366937337
YDL176W	83	3	1.265138911242463e-42	1.7079375301773247e-41	0.014753288645808245	5.893793600429441
YDL177C	57	64	1.75774918096499e-05	2.7544456511524955e-05	0.4583009899797275	138.7073838828701
YDL178W	4	0	0.009896356314088667	0.012795401340450522	0.0	0.0
YDL179W	0	0	1.0	1.0		0.0
YDL180W	99	2	4.599216232871687e-52	9.089378884963942e-51	0.008245945842438278	3.750595926609839
YDL181W	71	422	1.3454441986387303e-12	3.434376203449329e-12	2.426050178911172	727.1467855754611
YDL182W	1	0	0.643241938216619	0.7034197350606154	0.0	0.0
YDL183C	182	6	1.1509035206390712e-92	6.18583752074327e-91	0.013456296237385543	4.734358793181268
YDL184C	10	0	4.200600738442848e-06	6.7801444981153015e-06	0.0	0.0
YDL185W	0	0	1.0	1.0		0.0
YDL186W	60	7	3.726208473521903e-27	2.440708989888891e-26	0.047620337240081065	16.232087288320876
YDL188C	2	0	0.15148820131264076	0.1753287675083512	0.0	0.0
YDL189W	8	48	0.022757725395242557	0.028815429050647278	2.449045915204169	673.8570684512672
YDL190C	1	0	0.643241938216619	0.7034197350606154	0.0	0.0
YDL191W	16	43	0.8628985098686701	0.9345629623831867	1.0969684828518673	320.34501683341324
YDL192W	0	0	1.0	1.0		0.0
YDL193W	20	4	1.666554699223901e-08	3.234679741895597e-08	0.08163486384013896	30.94241639979834
YDL194W	3	0	0.03800670619059346	0.046975406684311834	0.0	0.0
YDL195W	0	0	1.0	1.0		0.0
YDL197C	47	57	0.00040794810080855117	0.0005888829135918619	0.4950199190306299	152.7370341200941
YDL198C	2	0	0.15148820131264076	0.1753287675083512	0.0	0.0
YDL199C	69	13	1.3119349228370309e-27	8.855560729149958e-27	0.0769024079653483	22.98579504558788
YDL200C	47	61	0.0012690146975135866	0.0017430388166707993	0.5297581589626039	159.86915139613205
YDL201W	1	0	0.643241938216619	0.7034197350606154	0.0	0.0
YDL202W	16	37	0.9668210153620993	1.0	0.9439031131516068	276.6616054273531
YDL203C	134	34	3.759588487363053e-47	6.039495360565619e-46	0.10356661830465391	32.3278977311775
YDL204W	91	0	1.1472510166991403e-49	2.0301047990882325e-48	0.0	0.0
YDL205C	6	0	0.0007141112332767713	0.0009934334065250874	0.0	0.0
YDL206W	10	0	4.200600738442848e-06	6.7801444981153015e-06	0.0	0.0
YDL207W	28	7	1.0070346084744329e-10	2.2561184391649642e-10	0.10204357980017371	34.143356022269
YDL208W	112	0	6.930414687670434e-61	1.7873011151924962e-59	0.0	0.0
YDL209C	55	3256	1.0586293606463099e-263	2.76735338776224e-261	24.163919696681134	7329.414558581479
YDL210W	8	0	5.402184144861698e-05	8.193027694382811e-05	0.0	0.0
YDL211C	0	0	1.0	1.0		0.0
YDL212W	2	0	0.15148820131264076	0.1753287675083512	0.0	0.0
YDL213C	65	4	3.5452219988630155e-32	3.06595063390394e-31	0.025118419643119682	9.52074350740618
YDL214C	0	0	1.0	1.0		0.0
YDL215C	58	0	5.187974873217987e-32	4.407096528194482e-31	0.0	0.0
YDL216C	39	6	6.045430319156476e-17	2.0694803431826724e-16	0.06279604910779919	21.65969148179196
YDL217C	51	17	1.8733930643402353e-16	6.20973113142403e-16	0.1360581064002316	43.68341138015283
YDL218W	78	93	2.4929371089482087e-06	4.166486868224687e-06	0.48666938058544373	147.27023497613268
YDL219W	109	66	6.155998080721153e-22	2.950262080185613e-21	0.24715142263528309	75.38697813762275
YDL220C	29	0	1.9605612891508357e-16	6.446648355578305e-16	0.0	0.0
YDL222C	136	0	1.0662850336567582e-73	3.8567328481509537e-72	0.0	0.0
YDL223C	6	1	0.0038329088947273685	0.005114398852338073	0.0680290532001158	20.628277600829374
YDL224C	1	1	1.0	1.0	0.4081743192006948	123.7696656175994
YDL225W	17	0	6.157072787297861e-10	1.3070995053433001e-09	0.0	0.0
YDL226C	0	0	1.0	1.0		0.0
YDL227C	0	0	1.0	1.0		0.0
YDL229W	6	0	0.0007141112332767713	0.0009934334065250874	0.0	0.0
YDL230W	60	307	1.2956434753820587e-07	2.330699288996628e-07	2.088491933243555	624.9353607059622
YDL231C	38	22	1.0528320710139904e-08	2.06297691325433e-08	0.23631144795829698	74.91321862580443
YDL232W	86	313	0.0012926033261243363	0.0017741674769787728	1.4855646733699708	451.9031975541469
YDL233W	61	175	0.3216302832467069	0.3651195734212024	1.1709918993462556	351.3461475334685
YDL234C	40	21	7.389000923924875e-10	1.5594181399446587e-09	0.21429151758036477	66.41299131484813
YDL235C	51	250	5.567240126857475e-06	8.938357892115395e-06	2.000854505885759	609.1409031935015
YDL236W	190	64	8.236092566370467e-58	1.9176424432873099e-56	0.13749029699391824	42.12056683226202
YDL237W	52	42	3.5102907229459876e-08	6.595126412173269e-08	0.32967925781594587	100.41689851532573
YDL238C	753	32	0.0	0.0	0.017346053405607215	5.416974755239822
YDL239C	86	5	1.7332353496351362e-42	2.3235050106647245e-41	0.02373106506980784	8.635092948319084
YDL240W	1	2	1.0	1.0	0.8163486384013896	247.5393312351988
YDL241W	1	0	0.643241938216619	0.7034197350606154	0.0	0.0
YDL243C	0	0	1.0	1.0		0.0
YDL244W	227	6	1.2796076344714188e-116	1.0983617172903178e-114	0.010788748525128497	3.799945873641632
YDL245C	31	1	1.340364216932759e-16	4.479043934677686e-16	0.013166913522603059	3.867802051881328
YDL246C	143	6	6.445141759358601e-72	2.2195215723395995e-70	0.017126195211217964	6.016580966397402
YDL247W	101	17	2.970897857869965e-41	3.780007429338533e-40	0.06870260818229516	21.84170569662822
YDL248W	51	4	9.532123314648153e-25	5.427647641835795e-24	0.03201367209417214	12.134280939131845
YDR001C	56	0	6.118477833344195e-31	4.935114448746489e-30	0.0	0.0
YDR002W	0	0	1.0	1.0		0.0
YDR003W	16	0	2.158089308531304e-09	4.4120766489027835e-09	0.0	0.0
YDR003W-A	22	23	0.005460493950589546	0.007232450647130464	0.42672769734618093	129.15095543452034
YDR004W	44	41	6.498821419266589e-06	1.0396306531906024e-05	0.3803442519824657	115.5183545916458
YDR005C	17	2	2.7199448776653067e-08	5.1676256991916683e-08	0.04802050814125822	13.752185069557202
YDR006C	0	0	1.0	1.0		0.0
YDR007W	165	105	5.900476864152886e-31	4.813282616417482e-30	0.2597472940368058	79.51263364755603
YDR009W	43	110	0.8797873547415845	0.9519580577834154	1.0441668630715448	312.237111009633
YDR011W	4	0	0.009896356314088667	0.012795401340450522	0.0	0.0
YDR012W	3	0	0.03800670619059346	0.046975406684311834	0.0	0.0
YDR013W	106	170	0.0007160002990214572	0.0009955797194565765	0.6546191911709257	197.80011978189455
YDR014W	73	15	2.4037295620030516e-28	1.6940991067499448e-27	0.08387143545219757	26.76100877245573
YDR014W-A	121	20	1.9188169162027707e-49	3.3746532370281755e-48	0.06746682961994956	21.480685765138563
YDR016C	95	145	0.0003884497098816186	0.0005613000707359771	0.6230029082536921	188.23303307596356
YDR017C	29	0	1.9605612891508357e-16	6.446648355578305e-16	0.0	0.0
YDR018C	36	28	3.014830455855243e-06	5.022679592011443e-06	0.31746891493387375	97.00865685891686
YDR019C	0	1	1.0	1.0		0.0
YDR020C	82	69	1.3036381127122927e-11	3.119942898963127e-11	0.34346375640058463	104.38405532143128
YDR021W	44	8	3.651458554812923e-18	1.3521917674648498e-17	0.07421351258194452	24.753933115094856
YDR022C	8	0	5.402184144861698e-05	8.193027694382811e-05	0.0	0.0
YDR023W	0	0	1.0	1.0		0.0
YDR025W	23	10	6.944459109947775e-07	1.2007692225288532e-06	0.17746709530464994	56.72776339800901
YDR026C	55	51	3.580348288694783e-07	6.292965467079369e-07	0.3784889141679171	117.0185928979918
YDR027C	30	2	3.266232223391037e-15	9.938678051175584e-15	0.02721162128004632	7.985139718289039
YDR028C	0	0	1.0	1.0		0.0
YDR030C	13	10	0.007342298084264553	0.009664810318746955	0.31398024553899606	95.2074350882203
YDR031W	51	136	0.6629369063512651	0.7241310823221512	1.0884648512018529	332.4792977798517
YDR032C	0	0	1.0	1.0		0.0
YDR033W	0	0	1.0	1.0		0.0
YDR034C	23	2	1.7661220480747204e-11	4.110468595094179e-11	0.03549341906092999	15.471208198759806
YDR034C-A	60	2	3.0707347403419234e-31	2.5228279273866286e-30	0.01360581064002316	4.125655520165874
YDR034W-B	39	0	8.108083620479335e-22	3.794108128671819e-21	0.0	0.0
YDR035W	20	1	1.1084459982605094e-10	2.475601140192695e-10	0.02040871596003474	6.188483280879969
YDR036C	26	10	3.1254759240163834e-08	5.9088139510250564e-08	0.15699012276949803	45.84061690112137
YDR037W	23	7	2.7749445485831637e-08	5.2668997026078466e-08	0.12422696671325496	41.25655519158001
YDR038C	6	2	0.013176591232579526	0.016858415167645132	0.1360581064002316	61.88483278714976
YDR039C	16	3	4.351355425634468e-07	7.615534100068115e-07	0.07653268485013028	29.122274258075155
YDR040C	51	2	1.9750096115411937e-26	1.245425468856733e-25	0.01600683604708607	4.853712376374544
YDR041W	69	14	5.780501304233134e-27	3.7436557433158504e-26	0.08281797780883664	26.52207119835697
YDR042C	10	7	0.014513482580931806	0.01851942274749031	0.28572202344048636	90.01430224139075
YDR043C	20	0	1.44277890972553e-11	3.395016984382784e-11	0.0	0.0
YDR044W	0	0	1.0	1.0		0.0
YDR045C	60	8	2.0354057686974638e-26	1.2779059580544885e-25	0.05442324256009264	18.56544983000957
YDR046C	6	2	0.013176591232579526	0.016858415167645132	0.1360581064002316	41.25655520165876
YDR047W	52	8	2.848349112661687e-22	1.3893855595349754e-21	0.0627960491077992	21.42167288246086
YDR049W	82	24	1.5927350051040662e-27	1.0700723147609211e-26	0.11946565440020335	37.73465414412433
YDR050C	11	0	1.1797301151336588e-06	1.996653293741516e-06	0.0	0.0
YDR051C	71	56	4.423465616465505e-11	1.0078982076185863e-10	0.3219403081019565	97.98431862319042
YDR052C	69	16	9.969855042723753e-26	6.0290889958679595e-25	0.0946491174958133	30.493975583853157
YDR054C	40	0	2.3521763562128638e-22	1.1591573457223804e-21	0.0	0.0
YDR055W	79	66	2.455088593728671e-11	5.6567365795407e-11	0.3410063932562767	103.6570949464394
YDR056C	35	160	0.0009048703901763089	0.00125274665717476	1.8659397449174622	553.5254490082775
YDR057W	114	82	4.4371568439657415e-19	1.7300399328574221e-18	0.29359907170576294	88.25315289692773
YDR058C	67	4	3.068335587114924e-33	2.7920882850471406e-32	0.024368616071683273	9.10071070844376
YDR059C	61	16	8.7523474940966e-22	4.092256133215411e-21	0.10706211651165766	33.936843801244066
YDR060W	6	0	0.0007141112332767713	0.0009934334065250874	0.0	0.0
YDR061W	73	17	4.1116561833001586e-27	2.687060762518092e-26	0.09505429351249058	30.518547678802424
YDR062W	48	13	3.9204829610790026e-17	1.3631618808443375e-16	0.11054721145018818	32.83685006922636
YDR063W	124	4	1.401449383761912e-63	3.9124929155411435e-62	0.013166913522603059	4.950786624876601
YDR064W	200	8	1.850245695281693e-100	1.2091776129051156e-98	0.016326972768027793	5.569634949570914
YDR065W	123	75	1.99537820691724e-24	1.1173729374859831e-23	0.24888678000042366	75.85882728812125
YDR066C	169	69	6.9642524881361785e-46	1.0539846331387149e-44	0.1666510534014671	50.96397995027815
YDR067C	147	115	7.331342953304682e-22	3.504784149996278e-21	0.3193200456331966	97.00865679393374
YDR068W	79	108	8.987931402444161e-05	0.00013552593994613625	0.5580104616920891	167.08904862772712
YDR069C	101	53	3.325943348075359e-23	1.7247520464185203e-22	0.21419048433303786	65.52511708988466
YDR070C	83	6	4.618358575742057e-40	5.556523047927316e-39	0.02950657729161649	10.31413880047762
YDR071C	28	44	0.08502290931264742	0.1032882871687865	0.6414167873153775	192.05637764906407
YDR072C	114	0	5.925357365163318e-62	1.563152761791479e-60	0.0	0.0
YDR073W	99	100	1.791947335920952e-10	3.934894665475905e-10	0.41229729212191396	126.27006282596705
YDR074W	39	0	8.108083620479335e-22	3.794108128671819e-21	0.0	0.0
YDR075W	97	61	6.042111912749705e-19	2.3462650648361617e-18	0.2566869430024988	78.30325783788184
YDR076W	66	206	0.09901228868571775	0.12002944187005961	1.273998632656714	382.3928475616078
YDR077W	29	31	0.0015724441047219274	0.002141398542802701	0.4363242722490186	132.02097665383133
YDR078C	139	148	6.151788911213467e-13	1.6074029090590026e-12	0.4346028722424664	131.72628693387182
YDR079C-A	206	105	3.905075743857761e-47	6.255735543990525e-46	0.20805001706831533	63.37963552247006
YDR079W	69	64	1.039526593827033e-08	2.03968524090729e-08	0.3785964699832532	114.92897520164502
YDR080W	78	28	1.3208291962931596e-23	7.013932324914091e-23	0.1465241145848648	45.434434208892334
YDR081C	78	37	1.104447772702337e-19	4.55317501133415e-19	0.19362115141571418	60.29804220602127
YDR082W	70	43	2.5471201854592436e-14	7.327908047311711e-14	0.25073565322328395	76.70232798372489
YDR083W	102	5	5.458604128612471e-51	1.022554799467437e-49	0.02000854505885759	7.209883434619215
YDR084C	171	45	6.751863008073888e-59	1.6315110991358374e-57	0.10741429452649864	33.101189640933086
YDR085C	15	0	7.577921627077638e-09	1.499161585047248e-08	0.0	0.0
YDR086C	27	13	2.0504819498589694e-07	3.6497436377712575e-07	0.19652837591144567	61.88483280493106
YDR087C	147	232	3.333971674957496e-05	5.162539338363102e-05	0.6441934833643619	194.85359519128963
YDR088C	20	0	1.44277890972553e-11	3.395016984382784e-11	0.0	0.0
YDR089W	13	0	9.403862473456899e-08	1.6964119537280622e-07	0.0	0.0
YDR090C	108	0	9.485151830771449e-59	2.2634484721479919e-57	0.0	0.0
YDR091C	10	0	4.200600738442848e-06	6.7801444981153015e-06	0.0	0.0
YDR092W	16	1	1.587980478224601e-08	3.089470815382165e-08	0.025510894950043425	7.280568565872175
YDR093W	38	0	2.7957857127990465e-21	1.2650325440052965e-20	0.0	0.0
YDR096W	18	0	1.7594541070841017e-10	3.865019316211103e-10	0.0	0.0
YDR097C	35	0	1.1485777172756975e-19	4.694719582126891e-19	0.0	0.0
YDR098C	15	0	7.577921627077638e-09	1.499161585047248e-08	0.0	0.0
YDR099W	0	0	1.0	1.0		0.0
YDR100W	10	0	4.200600738442848e-06	6.7801444981153015e-06	0.0	0.0
YDR101C	20	7	7.350825692709697e-07	1.268745454945182e-06	0.14286101172024318	47.15034879123588
YDR103W	0	0	1.0	1.0		0.0
YDR104C	49	0	3.464526539207019e-27	2.2744854026232384e-26	0.0	0.0
YDR105C	51	22	3.7552745322188855e-14	1.0686087993464033e-13	0.17607519651794679	55.81769231206663
YDR106W	84	0	6.3315846085445835e-46	9.607636697556702e-45	0.0	0.0
YDR107C	52	0	8.526202433033769e-29	6.1446353624532845e-28	0.0	0.0
YDR108W	45	38	7.587860394672709e-07	1.308871779536975e-06	0.3446805362139201	104.93515131096416
YDR109C	74	31	1.9758405119285567e-20	8.55652016875085e-20	0.17099194453002078	52.808390661532535
YDR110W	58	2	3.5948794349711384e-30	2.801375559690924e-29	0.01407497652416189	6.293372828313983
YDR111C	95	16	7.293882001173267e-39	8.322840354910211e-38	0.06874514849695912	21.917544952716757
YDR113C	30	2	3.266232223391037e-15	9.938678051175584e-15	0.02721162128004632	7.985139718289039
YDR114C	227	73	1.4456836612420355e-70	4.862062418598214e-69	0.13126310705573005	40.170856378151264
YDR115W	228	72	1.4853109134386732e-71	5.084537537610601e-70	0.12889715343179836	39.45495890456331
YDR116C	74	13	3.735410941605347e-30	2.8951951920717456e-29	0.07170629931904098	21.453408710465645
YDR117C	65	41	4.796393740417696e-13	1.2589712643150236e-12	0.2574638013419768	79.97424546560993
YDR118W	8	8	0.11475399869614228	0.13849952707272073	0.4081743192006948	123.76966557547428
YDR119W	1	0	0.643241938216619	0.7034197350606154	0.0	0.0
YDR119W-A	6	0	0.0007141112332767713	0.0009934334065250874	0.0	0.0
YDR120C	3	0	0.03800670619059346	0.046975406684311834	0.0	0.0
YDR121W	13	0	9.403862473456899e-08	1.6964119537280622e-07	0.0	0.0
YDR122W	13	0	9.403862473456899e-08	1.6964119537280622e-07	0.0	0.0
YDR123C	205	56	3.4535480616511266e-69	1.1158064551997545e-67	0.1115012774401898	34.24694630868453
YDR124W	78	49	1.7439357711614197e-15	5.415429060447799e-15	0.2564172005235134	78.33523139705217
YDR125C	49	23	7.107887010752527e-13	1.8555360053943615e-12	0.19159202737991796	59.40943951094382
YDR126W	35	20	3.477364807754831e-08	6.537536779796677e-08	0.23324246811468277	72.19897161977863
YDR127W	16	0	2.158089308531304e-09	4.4120766489027835e-09	0.0	0.0
YDR128W	10	2	0.00012739296890433485	0.00018980232232353102	0.08163486384013896	22.50357556871408
YDR129C	0	0	1.0	1.0		0.0
YDR130C	200	3	5.350581527784706e-105	3.752584678815834e-103	0.006122614788010422	2.46307792236667
YDR131C	105	120	7.803184046271672e-09	1.5426645393643308e-08	0.4664849362293655	141.2842409276906
YDR132C	18	10	9.275430794577696e-05	0.00013956829539407727	0.2267635106670527	71.65612219320911
YDR135C	0	0	1.0	1.0		0.0
YDR137W	53	2	1.6864883397958877e-27	1.1238695761490323e-26	0.015402804498139428	6.876092534243146
YDR138W	0	0	1.0	1.0		0.0
YDR139C	115	72	2.4917992042027737e-22	1.224815147296594e-21	0.2555526172386959	77.88953094790286
YDR140W	49	7	2.0137663137618365e-21	9.242753448080066e-21	0.05831061702867069	19.803146497512586
YDR141C	69	0	6.683265697199726e-38	7.251973778225589e-37	0.0	0.0
YDR142C	144	15	5.031602582126209e-65	1.468870378162834e-63	0.04251815825007237	13.657342408907605
YDR143C	3	0	0.03800670619059346	0.046975406684311834	0.0	0.0
YDR144C	38	13	2.3574379747144286e-12	5.948936284590908e-12	0.13963858288444822	42.34225402063115
YDR145W	38	30	1.9838271758191994e-06	3.3242978112285014e-06	0.3222428835794959	100.96999034384896
YDR146C	28	0	6.789876644691527e-16	2.149068826836597e-15	0.0	0.0
YDR147W	42	20	4.506477372667135e-11	1.0247825769161207e-10	0.19436872342890227	58.93793599378247
YDR148C	27	1	1.8929910239656642e-14	5.484428906209841e-14	0.015117567377803513	4.42034520082176
YDR150W	0	0	1.0	1.0		0.0
YDR151C	169	0	2.6296228653203853e-91	1.3874276237117005e-89	0.0	0.0
YDR152W	73	104	0.0004453454385214564	0.0006415785613569378	0.5815086191352364	178.02486140715212
YDR153C	7	0	0.0001955675231125272	0.00028625829102065257	0.0	0.0
YDR155C	1	0	0.643241938216619	0.7034197350606154	0.0	0.0
YDR156W	109	39	1.396844368861189e-32	1.2302070390996475e-31	0.14604402246630366	45.00715112906177
YDR158W	42	4	5.502616472341256e-20	2.3014943514497866e-19	0.038873744685780455	14.73448399625442
YDR159W	2	0	0.15148820131264076	0.1753287675083512	0.0	0.0
YDR160W	0	0	1.0	1.0		0.0
YDR161W	0	0	1.0	1.0		0.0
YDR162C	290	209	2.2959035056976854e-46	3.568578665207402e-45	0.29416700935498347	89.31831539339008
YDR163W	141	120	8.896740478465285e-19	3.4362091666658063e-18	0.34738239931974024	105.46570097762172
YDR164C	51	37	4.2951227253006475e-09	8.69150274215483e-09	0.29612646687109234	92.22053512585312
YDR165W	51	20	5.008021041428566e-15	1.5055477788424297e-14	0.16006836047086073	48.53712376374544
YDR166C	25	38	0.08318258701048302	0.10107396110232154	0.6204249651850562	185.6544984190999
YDR167W	11	49	0.09363802147155538	0.11361018174745041	1.8182310582576409	515.7069400755335
YDR168W	17	1	4.587800908785586e-09	9.251207232267147e-09	0.02401025407062911	6.876092534778601
YDR169C	485	1	8.674768102836683e-259	2.0786913066422402e-256	0.0008415965344344223	0.2551951867848688
YDR169C-A	42	20	4.506477372667135e-11	1.0247825769161207e-10	0.19436872342890227	58.93793599378247
YDR170C	11	0	1.1797301151336588e-06	1.996653293741516e-06	0.0	0.0
YDR170W-A	39	1	6.801190773480851e-21	3.0157014755812163e-20	0.0104660081846332	3.173581169607342
YDR171W	20	0	1.44277890972553e-11	3.395016984382784e-11	0.0	0.0
YDR172W	2	0	0.15148820131264076	0.1753287675083512	0.0	0.0
YDR173C	47	34	1.7187472759851663e-08	3.3337320688670124e-08	0.29527503942177924	90.2487145055475
YDR174W	165	270	4.9063197865082704e-05	7.530356309636794e-05	0.6679216132375005	203.28229923890876
YDR175C	95	93	1.26242125555593e-10	2.812934769741245e-10	0.3995811756385749	121.16398845150522
YDR176W	96	24	2.5120271566697874e-34	2.4117976924888057e-33	0.1020435798001737	31.899398353426783
YDR177W	0	0	1.0	1.0		0.0
YDR178W	66	16	3.0536487821701173e-24	1.685367960293699e-23	0.09895135010925935	31.404243519419623
YDR179C	128	21	2.4172039500626295e-52	4.8436724448815966e-51	0.066966099243864	21.108004988121824
YDR179W-A	117	167	7.787127577276385e-06	1.2426129494149969e-05	0.5826077889445814	176.21443914086086
YDR180W	71	10	1.0955374810602572e-30	8.726365725176647e-30	0.057489340732492226	17.190231339868525
YDR181C	33	23	1.6546014801338984e-06	2.78315680381692e-06	0.2844851315641206	90.01430222754931
YDR182W	84	90	3.289712024511074e-08	6.198929833867361e-08	0.4373296277150301	132.5063478761657
YDR182W-A	149	191	2.351964652152496e-09	4.8050261863335725e-09	0.5232301675659913	158.42517199686833
YDR183W	123	68	9.316384749833755e-27	5.999835240346464e-26	0.22565734720038413	68.8718300576259
YDR184C	48	263	1.9302690846547998e-07	3.438964530932389e-07	2.2364551239538075	666.8406473863041
YDR185C	60	52	1.7918785941747815e-08	3.473236870609763e-08	0.3537510766406022	107.53757831152794
YDR186C	485	111	2.1751459779341845e-174	2.978396314071308e-172	0.09341721532222087	28.581860905484056
YDR188W	28	1	5.48885101213425e-15	1.6492362680660433e-14	0.014577654257167673	4.267919504370355
YDR189W	58	46	3.3706289682299805e-09	6.8520633426265875e-09	0.3237244600557235	98.59617431753163
YDR190C	7	0	0.0001955675231125272	0.00028625829102065257	0.0	0.0
YDR191W	55	57	4.44139114946053e-06	7.164779944052596e-06	0.4230170217170837	130.52073823881116
YDR192C	73	37	1.3904952990338544e-17	4.9948397656113036e-17	0.20688287411542067	64.42804509269017
YDR194C	0	0	1.0	1.0		0.0
YDR194W-A	143	229	7.403524352573704e-05	0.00011181110438984078	0.6536497838948189	197.68766030896504
YDR195W	156	0	2.266262738730411e-84	1.0426621608350875e-82	0.0	0.0
YDR196C	82	54	1.81339294434224e-15	5.622006912621144e-15	0.2687977224004575	82.01604346763085
YDR197W	55	95	0.047309481498795915	0.05808642786071207	0.7050283695284729	216.03432538617855
YDR198C	91	53	3.3462821783499755e-19	1.3336430220159881e-18	0.23772790019381124	73.44573562734836
YDR200C	99	16	6.50226816242823e-41	8.164747642385317e-40	0.06596756673950623	21.25337692179389
YDR201W	166	156	7.62266517757069e-19	2.948079854486149e-18	0.3835855047910144	115.61717268802542
YDR202C	426	68	1.5128794761731654e-172	1.9334599705493056e-170	0.0651545861634912	20.047199351136303
YDR204W	73	32	1.4490953873002907e-19	5.893739442973106e-19	0.17892572896468814	55.95067074236995
YDR205W	79	8	2.354959010510273e-36	2.453508925624018e-35	0.04133410827348808	13.924087376057436
YDR206W	21	0	4.139065194373455e-12	1.0189967437004168e-11	0.0	0.0
YDR207C	1	0	0.643241938216619	0.7034197350606154	0.0	0.0
YDR208W	26	0	8.158996803097042e-15	2.4186799285882004e-14	0.0	0.0
YDR210W	26	0	8.158996803097042e-15	2.4186799285882004e-14	0.0	0.0
YDR211W	8	0	5.402184144861698e-05	8.193027694382811e-05	0.0	0.0
YDR212W	8	0	5.402184144861698e-05	8.193027694382811e-05	0.0	0.0
YDR213W	13	0	9.403862473456899e-08	1.6964119537280622e-07	0.0	0.0
YDR214W	61	49	1.8107061923808514e-09	3.749863634275216e-09	0.3278777318169516	99.8142464637694
YDR216W	84	0	6.3315846085445835e-46	9.607636697556702e-45	0.0	0.0
YDR217C	56	7	4.586508550270835e-25	2.6805905155088997e-24	0.05102178990008686	17.68138079478134
YDR218C	69	49	3.4194087986838304e-12	8.520372617517639e-12	0.2898629223309282	88.40690400328803
YDR219C	26	0	8.158996803097042e-15	2.4186799285882004e-14	0.0	0.0
YDR221W	92	52	6.224495865710207e-20	2.597755858033338e-19	0.23070722389604492	70.53540083598037
YDR222W	30	3	2.029280366661746e-14	5.861572771808991e-14	0.04081743192006948	15.97027943360936
YDR223W	78	71	5.796620762293374e-10	1.2434302873535694e-09	0.3715432905544786	114.24892208698633
YDR224C	21	4	5.142270627738666e-09	1.0333053242531471e-08	0.07774748937156091	28.1294694567094
YDR225W	18	1	1.3258557918285577e-09	2.764683342569266e-09	0.022676351066705267	6.514192927976385
YDR226W	60	39	8.852219717423764e-12	2.1327656302850468e-11	0.2653133074804516	82.51311038797911
YDR227W	10	1	2.7354196611219238e-05	4.2505805109733006e-05	0.04081743192006948	11.251787784357038
YDR228C	6	5	0.12449640858640215	0.14969242019243126	0.34014526600057904	106.08828480657507
YDR229W	6	0	0.0007141112332767713	0.0009934334065250874	0.0	0.0
YDR231C	113	38	6.318999603565637e-35	6.1908972265938636e-34	0.1372621604391717	42.71696423388579
YDR232W	69	11	5.95949315846155e-29	4.371561881927598e-28	0.06507126827837163	21.217656956056143
YDR233C	0	0	1.0	1.0		0.0
YDR234W	62	30	1.1971500464023475e-15	3.749896468877941e-15	0.19750370283904586	60.90253388543752
YDR235W	93	8	1.0066138869957375e-43	1.4293917195339473e-42	0.035111769393608154	11.850287129138104
YDR236C	87	109	2.9494730307568333e-06	4.9166433043137825e-06	0.5113908137112154	154.71208200353533
YDR237W	77	59	2.4103029602343144e-12	6.079672072064711e-12	0.31275694588105185	96.44389526337544
YDR238C	0	0	1.0	1.0		0.0
YDR239C	45	24	7.976791708414648e-11	1.795480591588753e-10	0.21769297024037057	67.26612263420746
YDR240C	13	0	9.403862473456899e-08	1.6964119537280622e-07	0.0	0.0
YDR242W	36	0	3.3274902725657246e-20	1.4164616252794583e-19	0.0	0.0
YDR243C	64	108	0.02183528733038004	0.02766572756929183	0.6887941636511725	208.86131072474828
YDR244W	73	24	2.984873804251317e-23	1.552080402192525e-22	0.1341942967235161	42.38687177681485
YDR245W	20	1	1.1084459982605094e-10	2.475601140192695e-10	0.02040871596003474	6.188483280879969
YDR246W	65	75	8.347982004641078e-06	1.3284240317844726e-05	0.47097036830849404	140.64734733932295
YDR246W-A	262	119	2.8870852129367388e-65	8.514680543384198e-64	0.18539215261405603	56.002244146503145
YDR247W	1	1	1.0	1.0	0.4081743192006948	123.7696656175994
YDR248C	105	105	3.210037081180106e-11	7.349093652017035e-11	0.4081743192006948	123.76966559818324
YDR249C	74	287	0.000470544762758391	0.0006766949063824723	1.583054454197289	475.2755159906048
YDR251W	20	2	6.967163971429305e-10	1.4730941176356594e-09	0.04081743192006948	18.565449838038397
YDR252W	144	87	1.2353483380082168e-28	8.84743249300779e-28	0.24660531785041978	75.11538326168565
YDR253C	82	53	9.141169364593727e-16	2.879017799330697e-15	0.26381998680044905	80.5248426803343
YDR254W	102	106	3.005388622869535e-10	6.524722525527631e-10	0.4241811552477809	128.57625459014824
YDR255C	86	78	6.38717470385087e-11	1.4410608757099394e-10	0.3702046150890023	112.38854686964036
YDR256C	74	40	6.715891488134402e-17	2.289454175949078e-16	0.2206347671355107	67.66075052856972
YDR257C	184	24	4.1586287834133247e-79	1.6608523703756967e-77	0.05324012859139498	16.72563048789889
YDR258C	52	11	2.695710908883608e-20	1.1595387761398378e-19	0.0863445675232239	28.02332050984757
YDR259C	237	0	1.4351038426885333e-127	1.3529970818527468e-125	0.0	0.0
YDR260C	113	183	0.0006234096341462452	0.0008925140169218462	0.6610256673781163	199.7685830880528
YDR261C	28	0	6.789876644691527e-16	2.149068826836597e-15	0.0	0.0
YDR262W	52	0	8.526202433033769e-29	6.1446353624532845e-28	0.0	0.0
YDR263C	69	69	8.91463175814753e-08	1.6395282136586646e-07	0.4081743192006948	125.563428853506
YDR264C	3	0	0.03800670619059346	0.046975406684311834	0.0	0.0
YDR265W	117	158	1.006881756598169e-06	1.7285304424465883e-06	0.5512097643906818	166.7743799429532
YDR266C	100	6537	0.0	0.0	26.68235524614942	8092.060736906182
YDR267C	84	89	2.273375472416867e-08	4.38878225641806e-08	0.43247040962930755	131.05023413349605
YDR268W	57	72	0.00020861713550743868	0.0003048943190675749	0.5155886137271934	155.7790618958057
YDR270W	30	2	3.266232223391037e-15	9.938678051175584e-15	0.02721162128004632	7.985139718289039
YDR272W	69	105	0.002538901946533803	0.0034307389789746006	0.6211348335662747	187.4226364648834
YDR273W	83	104	5.086574854545868e-06	8.182627129648471e-06	0.5114473397213526	154.71208196881838
YDR275W	7	8	0.22066505301350042	0.25294891765609745	0.46648493622936554	139.24087376057437
YDR276C	6	0	0.0007141112332767713	0.0009934334065250874	0.0	0.0
YDR277C	197	1	2.7753746170417107e-105	1.9705159780996146e-103	0.0020719508588867754	0.6250993213531684
YDR279W	28	0	6.789876644691527e-16	2.149068826836597e-15	0.0	0.0
YDR280W	73	164	0.5860627173742293	0.6549643776951405	0.9169943609440268	279.7533537118498
YDR281C	82	39	1.3619671612842325e-20	5.970025262610992e-20	0.19413168840033043	59.64803161383044
YDR282C	123	75	1.99537820691724e-24	1.1173729374859831e-23	0.24888678000042366	74.86068487751425
YDR283C	74	0	1.411187706793398e-40	1.737845931856281e-39	0.0	0.0
YDR284C	139	66	4.239677026501954e-34	4.00367530039618e-33	0.19380938897299177	59.65875967188318
YDR285W	60	10	5.1650851227269115e-25	2.997417208960895e-24	0.0680290532001158	20.290109117944564
YDR286C	89	110	1.467683981351972e-06	2.47381318193294e-06	0.5044851136188363	152.64925429496483
YDR287W	66	83	5.603970607779448e-05	8.490104047771235e-05	0.5133101286917828	155.1739091176117
YDR288W	73	150	0.24588396119360897	0.2812967298238403	0.8387143545219757	252.55702035534276
YDR289C	13	13	0.03190397194266159	0.04026327466364863	0.40817431920069486	133.29040910934987
YDR291W	55	29	4.124113800257089e-13	1.0874726485684787e-12	0.2152191864876391	67.51072667063121
YDR292C	65	23	5.0956894094631395e-20	2.1393714209055338e-19	0.14443091294793817	45.69956883951402
YDR293C	1	0	0.643241938216619	0.7034197350606154	0.0	0.0
YDR294C	1	0	0.643241938216619	0.7034197350606154	0.0	0.0
YDR295C	44	46	5.216789924452878e-05	7.981313874841314e-05	0.42672769734618093	129.270539653315
YDR296W	49	615	2.0770956040692468e-34	2.0042578555372882e-33	5.123004210376068	1524.8422805661544
YDR297W	34	18	1.7758935958843142e-08	3.443413374892344e-08	0.21609228663566196	67.1892470340847
YDR298C	49	10	2.0605152935558855e-19	8.286729687580348e-19	0.08330088146952956	27.229326438681323
YDR299W	79	35	6.3424772712376005e-21	2.823187831802433e-20	0.18083672369651038	55.69634952723733
YDR300C	36	35	9.505576458023538e-05	0.00014291913780416568	0.3968361436673422	120.42453955071564
YDR301W	39	7	2.868668495492775e-16	9.315478553121936e-16	0.0732620572924324	24.75393311810379
YDR302W	70	6	3.452379770507466e-33	3.1365933744373516e-32	0.03498637021720241	12.20264308820203
YDR303C	66	21	1.7437074509812384e-21	8.028872338345157e-21	0.1298736470184029	40.64078572454969
YDR304C	104	55	1.0559993060203507e-23	5.628407793255827e-23	0.21586141880805976	66.64520454582586
YDR305C	62	33	1.5822467501240976e-14	4.6120127014514365e-14	0.21725407312295048	66.796327474531
YDR306C	14	0	2.6663697395997027e-08	5.080945120092078e-08	0.0	0.0
YDR307W	30	3	2.029280366661746e-14	5.861572771808991e-14	0.04081743192006948	15.97027943360936
YDR308C	61	32	1.763713108248706e-14	5.130558465118011e-14	0.21412423302331532	65.87740266252534
YDR309C	2	0	0.15148820131264076	0.1753287675083512	0.0	0.0
YDR310C	40	55	0.0068210870568463184	0.008999328209204674	0.5612396889009553	169.05125061349165
YDR311W	91	394	8.947140976150948e-07	1.5387263084283523e-06	1.7672602391766346	537.241955004143
YDR312W	99	225	0.5744281845156937	0.6422116036449755	0.9276689072743064	282.5448931168703
YDR313C	22	2153	6.362631056460687e-182	9.629339790975107e-180	39.94542314723164	11591.298249998115
YDR314C	47	24	1.1988113247321155e-11	2.8702597537611972e-11	0.20842943959184415	64.4633675012235
YDR315C	52	86	0.030950966859878023	0.0390863000463677	0.6750575279088414	200.83379710010823
YDR316W	78	2	7.474199168855988e-41	9.303921952400604e-40	0.0104660081846332	3.173581169607342
YDR317W	30	2	3.266232223391037e-15	9.938678051175584e-15	0.02721162128004632	7.985139718289039
YDR318W	69	97	0.0004879861811972781	0.000701076324772807	0.5738102748183681	173.27753180121823
YDR319C	128	130	4.666160596888668e-13	1.2253465567445995e-12	0.41455204293820563	124.72912041678408
YDR320C	43	6	5.097779067394569e-19	1.983581016007183e-18	0.05695455616753881	20.148550210960988
YDR320C-A	113	86	1.0729820596879254e-17	3.910468837303713e-17	0.3106459420465465	94.45579740941588
YDR321W	13	0	9.403862473456899e-08	1.6964119537280622e-07	0.0	0.0
YDR322C-A	113	47	1.0136498108296655e-30	8.085298283053268e-30	0.16977161949055447	52.57472520655097
YDR322W	39	27	1.4788571790735147e-07	2.650329584559608e-07	0.2825822209850964	88.8602727395666
YDR323C	52	3	4.1889458970435546e-26	2.571038191451172e-25	0.0235485184154247	9.341106838352276
YDR324C	36	44	0.002414001811595683	0.003264266263457976	0.49887972346751586	150.53067442595798
YDR325W	36	17	1.08138451129963e-09	2.267241095327806e-09	0.19274898406699478	60.21226977535783
YDR326C	11	0	1.1797301151336588e-06	1.996653293741516e-06	0.0	0.0
YDR328C	55	200	0.011021985965911531	0.014215618140829158	1.4842702516388904	450.0715112490933
YDR329C	49	5	6.679710437040135e-23	3.381603408751569e-22	0.04165044073476478	14.852359876815656
YDR330W	34	222	4.494786322381977e-08	8.411817813217945e-08	2.665138201839831	788.5895836188765
YDR331W	43	55	0.0017005581002210403	0.00231203537455584	0.5220834315357724	161.18840168340742
YDR332W	70	0	1.9490602488984995e-38	2.180748150080792e-37	0.0	0.0
YDR333C	45	10	2.1089591516658122e-17	7.50998395122606e-17	0.09070540426682108	29.597093957450763
YDR334W	10	0	4.200600738442848e-06	6.7801444981153015e-06	0.0	0.0
YDR335W	2	1	0.4224163727996362	0.47577684292414957	0.2040871596003474	41.256555210074175
YDR336W	58	173	0.21994042034138941	0.2522188150315714	1.2174854693400035	365.0156241295619
YDR337W	45	22	1.4436265459151009e-11	3.3956221945021455e-11	0.19955188938700635	61.88483281466798
YDR338C	55	83	0.006515979238385818	0.00860468349023119	0.6159721544301394	189.0300346710743
YDR339C	30	1	4.618734105282391e-16	1.4889203945896319e-15	0.01360581064002316	3.99256985914452
YDR341C	2	0	0.15148820131264076	0.1753287675083512	0.0	0.0
YDR342C	0	0	1.0	1.0		0.0
YDR343C	0	0	1.0	1.0		0.0
YDR345C	35	0	1.1485777172756975e-19	4.694719582126891e-19	0.0	0.0
YDR346C	6	2	0.013176591232579526	0.016858415167645132	0.1360581064002316	35.3627616065741
YDR347W	73	60	8.659052346113049e-11	1.9452425797850055e-10	0.33548574180879026	102.02634596675138
YDR348C	8	2	0.0013403722302777166	0.0018353525467445593	0.1020435798001737	27.504370143789643
YDR349C	27	0	2.3529217262955416e-15	7.224587745822562e-15	0.0	0.0
YDR350C	35	1	9.530562588336538e-19	3.671149728434255e-18	0.011662123405734137	3.4380462679737063
YDR351W	4	0	0.009896356314088667	0.012795401340450522	0.0	0.0
YDR352W	18	28	0.1757288059047421	0.20252832921005448	0.6349378298677475	188.9115948774092
YDR353W	26	16	5.836207130131477e-06	9.357130528404271e-06	0.2511841964311968	77.9290487284978
YDR354W	43	232	1.4820928476014575e-06	2.4973677018915857e-06	2.202242838478168	655.4166384199731
YDR356W	4	1	0.04323894974026207	0.0531908449104272	0.1020435798001737	24.753933131093763
YDR357C	61	133	0.49948268358519443	0.5603833229220548	0.8899538435031543	267.50218044096533
YDR358W	52	24	9.243202495199929e-14	2.5630500265137315e-13	0.1883881473233976	59.50464692128861
YDR359C	48	13	3.9204829610790026e-17	1.3631618808443375e-16	0.11054721145018818	35.362761607234006
YDR361C	69	48	1.8143814363378383e-12	4.610918091197043e-12	0.28394735248743985	87.89440020679062
YDR362C	156	20	1.6386860540604346e-67	5.12178450918563e-66	0.052330040923165996	16.661301138668737
YDR363W	52	0	8.526202433033769e-29	6.1446353624532845e-28	0.0	0.0
YDR363W-A	60	10	5.1650851227269115e-25	2.997417208960895e-24	0.0680290532001158	22.6911053563108
YDR364C	66	55	1.0801049588087232e-09	2.2653842516808777e-09	0.340145266000579	103.44927274965303
YDR365C	25	102	0.026923032920962053	0.03402205280783405	1.6653512223388351	490.3182906947819
YDR366C	100	28	5.26863906520824e-34	4.967203813772555e-33	0.11428880937619457	35.8932030226617
YDR367W	160	175	5.6809508511553773e-14	1.599958293094739e-13	0.4464406616257599	135.3010008969207
YDR368W	119	48	6.0390859252018996e-33	5.384617543540485e-32	0.16464174219859956	50.53928012954967
YDR369C	40	54	0.005341139189304893	0.0070776247644452625	0.5510353309209379	166.03247828712028
YDR370C	39	62	0.0430631305939208	0.05309949915215234	0.6488925074472583	194.9372233338269
YDR371W	60	31	1.95655734636761e-14	5.6657408353273536e-14	0.210890064920359	64.92834916837046
YDR372C	29	59	0.48200024219866233	0.5411916034526566	0.8304236149255516	247.5393312297683
YDR373W	56	89	0.013671592100205422	0.01746841283454374	0.6487056144439615	198.9155339002051
YDR374C	105	55	4.124872167107818e-24	2.2635629611676583e-23	0.2138055957717925	65.38774786499309
YDR374W-A	126	43	1.7250241335511298e-38	1.941411700988757e-37	0.13929758512404664	42.88082902634277
YDR375C	64	63	1.7893725308103315e-07	3.1988440860087716e-07	0.40179659546318397	123.76966558377585
YDR376W	42	28	2.300676025772933e-08	4.4399959141678315e-08	0.2721162128004632	85.4600071756462
YDR377W	65	3	4.977079826318746e-33	4.4653956444866003e-32	0.01883881473233976	7.616594805641769
YDR378C	78	50	3.5266165045295146e-15	1.0702676262558966e-14	0.26165020461583	80.92631980964885
YDR379C-A	83	82	2.681346592932591e-09	5.468235551757209e-09	0.40325655631875873	122.29621716700426
YDR379W	115	0	1.7326690529243053e-62	4.634688243426828e-61	0.0	0.0
YDR380W	112	3	4.367350903179483e-58	1.029370288696115e-56	0.010933240692875754	4.420345199517033
YDR381C-A	10	0	4.200600738442848e-06	6.7801444981153015e-06	0.0	0.0
YDR381W	117	1	1.3261497710683558e-62	3.580604381884561e-61	0.003488669394877733	1.048895471373665
YDR382W	2	0	0.15148820131264076	0.1753287675083512	0.0	0.0
YDR383C	67	80	1.4029005943040397e-05	2.2165058565501463e-05	0.4873723214336655	147.4315134811198
YDR384C	70	4	7.804405952748087e-35	7.620227272369142e-34	0.023324246811468274	8.716173634985536
YDR385W	2	0	0.15148820131264076	0.1753287675083512	0.0	0.0
YDR386W	44	31	3.051995733118166e-08	5.773693243803477e-08	0.287577361255035	88.01398444785616
YDR387C	61	51	5.24329425160797e-09	1.0528695964035418e-08	0.34126049638090883	103.80681631400776
YDR388W	20	0	1.44277890972553e-11	3.395016984382784e-11	0.0	0.0
YDR389W	0	1	1.0	1.0		0.0
YDR390C	91	0	1.1472510166991403e-49	2.0301047990882325e-48	0.0	0.0
YDR391C	34	0	3.9661955492944557e-19	1.548512600406817e-18	0.0	0.0
YDR392W	56	89	0.013671592100205422	0.01746841283454374	0.6487056144439615	195.42578771578167
YDR393W	25	0	2.8312064015717936e-14	8.092578536500687e-14	0.0	0.0
YDR394W	20	4	1.666554699223901e-08	3.234679741895597e-08	0.08163486384013896	29.46896800109601
YDR395W	3	0	0.03800670619059346	0.046975406684311834	0.0	0.0
YDR397C	82	221	0.49985588331902364	0.5606926438400048	1.1000795676018726	335.0837288429212
YDR398W	52	79	0.009177894753958535	0.012039706370897704	0.6201109849395171	186.82213673231712
YDR399W	34	26	4.566897280533149e-06	7.361049960859345e-06	0.31213330291817837	98.28767559181
YDR400W	48	66	0.002841823376313452	0.0038373623473065654	0.5612396889009554	169.23607338458368
YDR402C	13	3	1.475321034984104e-05	2.3251771093980766e-05	0.0941940736616988	38.08297402820885
YDR403W	43	13	1.0175586516251833e-14	2.994871957777088e-14	0.12340153836300077	40.29710042620246
YDR404C	60	45	4.049805099083953e-10	8.729546148737562e-10	0.3061307394005211	93.33450193047544
YDR405W	108	47	1.596901633132169e-28	1.1296163950975527e-27	0.17763141668919127	55.0087402600653
YDR406W	45	0	4.8536494796416855e-25	2.825236655609244e-24	0.0	0.0
YDR407C	15	0	7.577921627077638e-09	1.499161585047248e-08	0.0	0.0
YDR408C	28	45	0.1019143804394652	0.12336552344924528	0.6559944415725453	196.32429717564867
YDR409W	30	4	1.1203949813359864e-13	3.071206643309465e-13	0.05442324256009264	19.962849292753884
YDR410C	69	17	3.913404531191956e-25	2.294188527918954e-24	0.10056468733930163	32.287738849568726
YDR411C	27	26	0.0007461944038122983	0.0010365613566001273	0.39305675182289135	119.34932038603276
YDR412W	79	7	3.863063715171375e-37	4.121795811864671e-36	0.036167344739302075	12.376966559051898
YDR414C	69	197	0.3041322445543758	0.3460752945057807	1.165367259167201	350.09133983408867
YDR415C	57	89	0.009685250156160192	0.01269078916565898	0.6373248141905586	189.9224179692789
YDR416W	186	5	1.0686748789782104e-95	6.271376764289478e-94	0.010972427935502549	3.9712192171913423
YDR418W	7	1	0.0011210769271927487	0.0015457476404424594	0.05831061702867069	15.471208204566768
YDR419W	26	2	4.4488966416350827e-13	1.1688261574254618e-12	0.0313980245538996	9.168123380224277
YDR420W	0	0	1.0	1.0		0.0
YDR421W	24	2	5.180110000852292e-12	1.2682338277948716e-11	0.0340145266000579	9.901573250013865
YDR422C	48	18	1.3928008844254048e-14	4.065988774787058e-14	0.15306536970026055	47.992319316054
YDR423C	102	20	8.953558024999209e-40	1.0616889113767103e-38	0.08003418023543037	25.234592021614
YDR424C	84	174	0.23163081522762774	0.2654131935393678	0.845503946915725	254.8198997701856
YDR425W	115	2	1.3308836776520875e-60	3.3717674141749584e-59	0.007098683812185996	3.2009396278221187
YDR427W	69	62	4.1195170771153715e-09	8.344960447513385e-09	0.3667653302962765	113.00708596682163
YDR428C	52	301	5.046867287808042e-09	1.0159094775003168e-08	2.3627013476809453	718.8161348346516
YDR429C	42	10	6.592998144508195e-16	2.1041249905142413e-15	0.09718436171445113	29.468967996891237
YDR430C	67	4	3.068335587114924e-33	2.7920882850471406e-32	0.024368616071683273	9.10071070844376
YDR432W	26	13	5.436359996324668e-07	9.485590515431785e-07	0.20408715960034743	59.59280197486631
YDR434W	47	50	3.883470074266519e-05	5.982811785991629e-05	0.43422799914967536	131.50526969712752
YDR435C	73	61	1.4625313512587452e-10	3.2474972204977003e-10	0.3410771708389368	105.11944200196235
YDR436W	31	0	1.637348704571179e-17	5.845060459335102e-17	0.0	0.0
YDR437W	58	65	1.4111811074642152e-05	2.228976256255617e-05	0.45743673703526144	138.45420222914697
YDR438W	2	0	0.15148820131264076	0.1753287675083512	0.0	0.0
YDR439W	30	18	7.09289548981479e-07	1.2253301881022788e-06	0.24490459152041688	75.85882730296485
YDR440W	13	3	1.475321034984104e-05	2.3251771093980766e-05	0.0941940736616988	35.362761600000496
YDR441C	832	0	0.0	0.0	0.0	0.0
YDR443C	77	0	3.505962723736836e-42	4.613911126821635e-41	0.0	0.0
YDR444W	30	0	5.664290147859406e-17	1.9459577443452473e-16	0.0	0.0
YDR446W	34	1	3.2808635771601084e-18	1.2196668669843429e-17	0.012005127035314554	3.640284282280907
YDR447C	29	1	1.5919926172502908e-15	4.948945698273742e-15	0.01407497652416189	4.125655521007419
YDR448W	23	31	0.03998432524802884	0.04937725026871675	0.5501479954444147	165.026220804666
YDR449C	56	13	4.514466445921183e-21	2.0267522662367465e-20	0.09475475267158988	30.3995669923622
YDR450W	44	10	6.663665845439779e-17	2.2729977625815047e-16	0.09276689072743065	30.25480715203326
YDR451C	29	1106	1.4136050307484038e-85	6.889527569350907e-84	15.56692403572305	4567.100660801164
YDR452W	20	33	0.21033000817432432	0.24163161746115444	0.6734876266811464	200.38898238466444
YDR453C	91	192	0.26707515916247193	0.304872814677129	0.8612029591926748	259.64723323127265
YDR454C	38	22	1.0528320710139904e-08	2.06297691325433e-08	0.23631144795829698	74.91321862580443
YDR456W	47	16	4.437128625214875e-15	1.341636525952195e-14	0.13895295972789612	44.767751386104415
YDR457W	2	0	0.15148820131264076	0.1753287675083512	0.0	0.0
YDR458C	26	8	3.3422452959518172e-09	6.796765451562553e-09	0.1255920982155984	41.25655518714954
YDR459C	79	2	2.1857202037460066e-41	2.799571690811422e-40	0.01033352706837202	3.094241640913353
YDR460W	71	42	5.003234689614753e-15	1.5055477788424297e-14	0.24145523107646738	73.91799474993087
YDR461C-A	65	30	6.317727730286384e-17	2.1614070301533014e-16	0.1883881473233976	59.02860975044901
YDR461W	70	89	4.263851322381485e-05	6.556526458560406e-05	0.5189644915551691	156.8911253623372
YDR462W	80	52	2.5367289184833837e-15	7.776507468122568e-15	0.2653133074804516	80.98508985759948
YDR463W	20	235	1.6616737958124606e-13	4.5226152388629724e-13	4.796048250608164	1460.4820541588306
YDR464W	24	0	9.831871343687111e-14	2.7158065368657336e-13	0.0	0.0
YDR465C	39	86	0.6548535855986182	0.7155734316507035	0.9000767038784551	272.927980638146
YDR466W	23	11	1.75457029205924e-06	2.946141240768668e-06	0.1952138048351149	61.88483278737002
YDR468C	6	0	0.0007141112332767713	0.0009934334065250874	0.0	0.0
YDR469W	93	148	0.0013031185179128977	0.0017873204379959633	0.6495677337817508	196.18808695380488
YDR470C	29	5	1.816856155728643e-12	4.615167734803633e-12	0.07037488262080946	24.753933122976832
YDR471W	62	18	3.68287928676321e-21	1.6598933211736066e-20	0.11850222170342753	37.32735947063179
YDR472W	82	20	8.837968953804652e-30	6.776954593777407e-29	0.09955471200016947	29.82401581245921
YDR473C	40	25	1.6224824639189212e-08	3.155528119715156e-08	0.2551089495004342	78.48808064277993
YDR475C	2	0	0.15148820131264076	0.1753287675083512	0.0	0.0
YDR476C	35	69	0.3466087896602481	0.3928551733023427	0.8046865149956555	240.66323870703144
YDR477W	45	17	1.1177649777064454e-13	3.06692098606382e-13	0.15419918725359583	48.43160829582911
YDR478W	104	76	3.379010240120143e-17	1.1791679545467804e-16	0.2982812332620462	91.63715625382898
YDR479C	60	21	1.1243073822663533e-18	4.327906128121685e-18	0.1428610117202432	45.3822107126216
YDR480W	34	20	8.633877951020708e-08	1.5899273806058305e-07	0.24010254070629108	70.7255232131482
YDR481C	17	0	6.157072787297861e-10	1.3070995053433001e-09	0.0	0.0
YDR482C	39	95	1.0	1.0	0.994270777540154	304.6637922634269
YDR483W	23	0	3.417103744317606e-13	9.051940872211217e-13	0.0	0.0
YDR484W	57	21	2.7120586843429913e-17	9.487256383002763e-17	0.1503800123370981	46.94711454350673
YDR485C	62	13	4.5155731315641795e-24	2.4685419277210644e-23	0.08558493789691989	25.5397722778369
YDR486C	2	0	0.15148820131264076	0.1753287675083512	0.0	0.0
YDR487C	39	38	4.814472191461594e-05	7.39333232926452e-05	0.3977083110160616	120.67542397951546
YDR488C	39	49	0.0022673276962691838	0.0030709848283664806	0.5128344010470268	158.6790584567696
YDR489W	91	120	8.494250931501515e-06	1.3513260610529797e-05	0.5382518494954217	162.78401671184164
YDR490C	39	0	8.108083620479335e-22	3.794108128671819e-21	0.0	0.0
YDR492W	114	130	1.5770742277166091e-09	3.276645189161206e-09	0.46546194294816073	139.91353507073586
YDR493W	84	70	5.099238017440491e-12	1.2516311497353932e-11	0.340145266000579	103.3840736399168
YDR494W	24	8	2.98285104626584e-08	5.6521833169933594e-08	0.1360581064002316	44.55707959929391
YDR495C	7	0	0.0001955675231125272	0.00028625829102065257	0.0	0.0
YDR496C	28	2	3.8143617769323466e-14	1.0800785120205773e-13	0.029155308514335346	12.803758509937609
YDR497C	2	0	0.15148820131264076	0.1753287675083512	0.0	0.0
YDR498C	100	50	6.6007763033099545e-24	3.5279799740088804e-23	0.2040871596003474	63.12252945301176
YDR499W	18	0	1.7594541070841017e-10	3.865019316211103e-10	0.0	0.0
YDR500C	6	0	0.0007141112332767713	0.0009934334065250874	0.0	0.0
YDR501W	52	24	9.243202495199929e-14	2.5630500265137315e-13	0.1883881473233976	58.38191774187226
YDR502C	23	3	9.912201719178386e-11	2.2232867428625156e-10	0.05324012859139498	20.628277599624603
YDR503C	123	48	9.731920613615932e-35	9.438157748550627e-34	0.15928753920027114	48.90898076932512
YDR504C	96	126	4.0527708652777405e-06	6.6821918710471e-06	0.535728793950912	160.77296772707749
YDR505C	31	0	1.637348704571179e-17	5.845060459335102e-17	0.0	0.0
YDR506C	52	2	5.7712813786381515e-27	3.741898445157611e-26	0.0156990122769498	4.760371754411014
YDR507C	7	0	0.0001955675231125272	0.00028625829102065257	0.0	0.0
YDR508C	34	1	3.2808635771601084e-18	1.2196668669843429e-17	0.012005127035314554	3.640284282280907
YDR510W	28	11	1.0897809563547196e-08	2.131744993195916e-08	0.1603541968288444	51.21503403340351
YDR511W	88	42	5.908847215357952e-22	2.8389123087321285e-21	0.19481047052760436	59.798827208858825
YDR512C	136	145	1.1800941815235038e-12	3.0379237412451525e-12	0.43518585503015256	131.90051953934284
YDR513W	134	143	1.8220002589841377e-12	4.626191386056413e-12	0.4355890122813385	133.00620781415995
YDR514C	34	2	2.388964058379902e-17	8.413308205598786e-17	0.02401025407062911	10.920852844135949
YDR515W	91	176	0.07701907048789766	0.09366391930131093	0.7894360459266185	240.7388001304049
YDR516C	8	8	0.11475399869614228	0.13849952707272073	0.4081743192006948	123.76966557547428
YDR517W	40	100	0.9880362441467526	1.0	1.020435798001737	301.87723331052706
YDR518W	21	25	0.019860081633603126	0.025196410649647383	0.48592180857225564	146.27324116317595
YDR519W	43	37	1.945793138085566e-06	3.26341683789154e-06	0.351219763033156	106.89198392210947
YDR520C	20	68	0.23933005823541148	0.2739624133980596	1.3877926852823623	406.6717584011013
YDR522C	86	39	2.6476598645474537e-22	1.2980981995748e-21	0.18510230754450116	56.90559337702396
YDR523C	29	20	6.7382830014058575e-06	1.077039064510425e-05	0.28149953048323784	82.51311042014835
YDR524C	71	28	2.027514282489386e-20	8.767093713230421e-20	0.16097015405097825	49.851670876671335
YDR524C-B	13	2	3.494539610035746e-06	5.775027958998729e-06	0.0627960491077992	17.68138080328704
YDR524W-C	182	141	4.3413757346401736e-27	2.827548340873798e-26	0.3162229615785602	95.36351285785972
YDR525W-A	15	2	3.101105154467342e-07	5.463987666464976e-07	0.05442324256009264	23.206812301098253
YDR527W	31	1	1.340364216932759e-16	4.479043934677686e-16	0.013166913522603059	3.867802051881328
YDR528W	28	0	6.789876644691527e-16	2.149068826836597e-15	0.0	0.0
YDR529C	38	15	2.049659439064337e-11	4.737777907579985e-11	0.16112144178974794	52.11354338765204
YDR530C	92	86	4.309042784760041e-11	9.826052757793416e-11	0.38155425490499734	114.45366931724686
YDR531W	49	30	2.169612340084214e-10	4.737069312006195e-10	0.24990264440858867	76.73719270086886
YDR532C	55	55	2.004719677691444e-06	3.358328827964898e-06	0.4081743192006948	126.02002311962708
YDR533C	114	6	1.6676517347834454e-56	3.731776313906457e-55	0.021482858905299728	7.5338057325466465
YDR534C	22	21	0.0023872732565348095	0.0032304019996074566	0.3896209410552087	118.38837579830484
YDR536W	21	0	4.139065194373455e-12	1.0189967437004168e-11	0.0	0.0
YDR538W	121	36	9.677699297582677e-40	1.1428428883038599e-38	0.12144029331590919	37.84692253423129
YDR539W	20	0	1.44277890972553e-11	3.395016984382784e-11	0.0	0.0
YDR540C	7	0	0.0001955675231125272	0.00028625829102065257	0.0	0.0
YDR541C	11	0	1.1797301151336588e-06	1.996653293741516e-06	0.0	0.0
YDR542W	16	7	4.9138111236487824e-05	7.535820739227773e-05	0.178576264650304	58.24454850532322
YDR545W	74	28	8.924243405832806e-22	4.1658542067325056e-21	0.1544443369948575	47.85760403509654
YEL001C	0	0	1.0	1.0		0.0
YEL002C	33	37	0.0012968910578204863	0.0017792033572341644	0.4576499942553245	142.52264516340782
YEL003W	192	182	2.7488977214583714e-21	1.2536804755041313e-20	0.3869152400756587	117.356729554359
YEL004W	71	26	2.409872507748372e-21	1.1025598084376201e-20	0.1494722859044798	46.41362460358483
YEL005C	74	58	1.3734785050142115e-11	3.2829903916611516e-11	0.31992041234649055	97.36547027491488
YEL006W	13	2	3.494539610035746e-06	5.775027958998729e-06	0.0627960491077992	17.68138080328704
YEL007W	13	0	9.403862473456899e-08	1.6964119537280622e-07	0.0	0.0
YEL009C	2	0	0.15148820131264076	0.1753287675083512	0.0	0.0
YEL011W	1	0	0.643241938216619	0.7034197350606154	0.0	0.0
YEL012W	45	1	4.123548602382241e-24	2.2635629611676583e-23	0.009070540426682108	2.690644905768432
YEL013W	10	0	4.200600738442848e-06	6.7801444981153015e-06	0.0	0.0
YEL015W	10	13	0.19287386858782524	0.22193229656834393	0.5306266149609032	146.2732412050079
YEL016C	80	165	0.23214984399707697	0.26595493084206967	0.8418595333514329	253.6514135278311
YEL017C-A	0	0	1.0	1.0		0.0
YEL017W	38	4	7.083741267855081e-18	2.593163337456052e-17	0.04296571781059945	16.285482312274038
YEL018W	33	10	1.642525844970276e-11	3.8524331706460264e-11	0.12368918763657419	37.50595926380288
YEL019C	67	58	2.4116840478307086e-09	4.923533886785376e-09	0.3533449330394075	107.3883863525988
YEL020C	39	5	1.1770022365694058e-17	4.2518466473056865e-17	0.052330040923165996	19.041487015284307
YEL020W-A	0	0	1.0	1.0		0.0
YEL021W	167	36	2.729227394648858e-62	7.266567938252584e-61	0.08798967360014978	27.258795401027516
YEL022W	2	0	0.15148820131264076	0.1753287675083512	0.0	0.0
YEL023C	22	10	1.9058723601594482e-06	3.1973955493806845e-06	0.1855337814548613	59.19418789915242
YEL024W	23	2	1.7661220480747204e-11	4.110468595094179e-11	0.03549341906092999	10.314138801729602
YEL025C	10	0	4.200600738442848e-06	6.7801444981153015e-06	0.0	0.0
YEL026W	21	6	7.613980502526207e-08	1.407974336656856e-07	0.11662123405734136	39.38125723688324
YEL027W	0	0	1.0	1.0		0.0
YEL029C	11	2	3.867545603625604e-05	5.959875339349102e-05	0.07421351258194452	20.628277606089014
YEL030W	69	24	2.1956788671283724e-21	1.006163280068149e-20	0.14197367624371993	44.84408173625308
YEL031W	2	0	0.15148820131264076	0.1753287675083512	0.0	0.0
YEL032W	10	0	4.200600738442848e-06	6.7801444981153015e-06	0.0	0.0
YEL034W	114	24	2.8748427638143555e-43	4.022681443965051e-42	0.08593143562119891	26.906449046524298
YEL035C	78	43	1.8679528601974585e-17	6.664141996895523e-17	0.22501917596961377	69.81878571720301
YEL036C	39	29	5.104003577946727e-07	8.913794283866269e-07	0.3035142373543628	92.82724920439304
YEL037C	53	278	2.7060680410993986e-07	4.784075408657437e-07	2.1409898252413804	639.4766057289236
YEL038W	82	86	2.4232386296620706e-08	4.671822111695129e-08	0.42808526160072863	129.80721029978267
YEL039C	95	116	4.207032844133671e-07	7.378666022144783e-07	0.4984023266029537	152.43211445038213
YEL040W	40	17	1.9676523398594504e-11	4.557377610363149e-11	0.1734740856602953	54.33790198691631
YEL041W	65	25	4.460390944663557e-19	1.7379206180731787e-18	0.156990122769498	49.50786623454775
YEL042W	20	108	0.0012181533509272114	0.0016759808423881322	2.2041413236837517	642.4235022696328
YEL043W	13	4	5.164907123499333e-05	7.906143430195545e-05	0.1255920982155984	47.60371753703088
YEL044W	55	65	7.267021032178342e-05	0.00010980724633751351	0.48238783178263933	148.5235986820818
YEL046C	36	2	2.0414377026152916e-18	7.723886991934567e-18	0.022676351066705267	6.690252198367451
YEL047C	74	11	1.5781972790987088e-31	1.3113955842437495e-30	0.060674560962265436	19.803146493473182
YEL048C	45	10	2.1089591516658122e-17	7.50998395122606e-17	0.09070540426682108	29.597093957450763
YEL049W	35	0	1.1485777172756975e-19	4.694719582126891e-19	0.0	0.0
YEL050C	26	0	8.158996803097042e-15	2.4186799285882004e-14	0.0	0.0
YEL051W	52	6	1.0219382641236056e-23	5.451917399791146e-23	0.0470970368308494	16.66130113689892
YEL052W	30	2	3.266232223391037e-15	9.938678051175584e-15	0.02721162128004632	11.97770957446484
YEL053C	43	18	2.4844769474812207e-12	6.258531285573588e-12	0.17086366850261644	54.688921997816585
YEL054C	0	0	1.0	1.0		0.0
YEL055C	42	10	6.592998144508195e-16	2.1041249905142413e-15	0.09718436171445113	29.468967996891237
YEL056W	57	31	3.2836813000100405e-13	8.76715466868976e-13	0.2219895420214305	68.28671206760995
YEL057C	158	52	6.5793698528079785e-49	1.13287293483529e-47	0.13433585188883626	41.25655520518249
YEL058W	39	20	8.230743984974749e-10	1.7332482115558325e-09	0.20932016369266399	63.47162339214685
YEL059C-A	49	59	0.00026521694562107074	0.00038633805832491837	0.49147520067022443	148.52359876815655
YEL060C	6	0	0.0007141112332767713	0.0009934334065250874	0.0	0.0
YEL061C	4	0	0.009896356314088667	0.012795401340450522	0.0	0.0
YEL062W	42	117	0.5305323985721662	0.5938286929132984	1.1370570320590783	347.7338223326398
YEL063C	26	5	6.250415576043302e-11	1.4118672418627273e-10	0.07849506138474902	27.504370137264285
YEL064C	69	42	2.9641754904259177e-14	8.468441751336043e-14	0.2484539334265099	77.1318205858218
YEL065W	20	0	1.44277890972553e-11	3.395016984382784e-11	0.0	0.0
YEL066W	33	0	1.3701497506865027e-18	5.211462444575447e-18	0.0	0.0
YEL067C	33	0	1.3701497506865027e-18	5.211462444575447e-18	0.0	0.0
YEL069C	31	2	9.55438355972294e-16	3.002582505571947e-15	0.026333827045206117	11.603406152768036
YEL070W	104	10	6.257128445176651e-48	1.0310815383441525e-46	0.03924753069237451	11.787587202191364
YEL071W	0	0	1.0	1.0		0.0
YEL072W	16	0	2.158089308531304e-09	4.4120766489027835e-09	0.0	0.0
YEL073C	10	0	4.200600738442848e-06	6.7801444981153015e-06	0.0	0.0
YEL075C	80	73	3.748909257401308e-10	8.105254563652226e-10	0.37245906627063396	113.07352167725044
YEL077C	13	0	9.403862473456899e-08	1.6964119537280622e-07	0.0	0.0
YER001W	0	0	1.0	1.0		0.0
YER002W	40	3	1.0122161546555303e-19	4.18148640315661e-19	0.030613073940052107	12.075089330176445
YER003C	53	13	1.3833564706224324e-19	5.63034894731041e-19	0.10011822923790628	29.796400990809712
YER004W	47	35	3.145761913905174e-08	5.93935547172313e-08	0.3039595994047728	94.80229704140882
YER005W	64	5	8.032727256203816e-31	6.434013154655731e-30	0.031888618687554285	11.603406148658731
YER006W	40	11	2.3693196690453578e-14	6.825611854115855e-14	0.11224793778019106	36.2252679837954
YER007C-A	3	0	0.03800670619059346	0.046975406684311834	0.0	0.0
YER007W	36	21	3.0142893443344856e-08	5.707994079442749e-08	0.23810168620040534	73.59277416711811
YER008C	2	0	0.15148820131264076	0.1753287675083512	0.0	0.0
YER009W	55	20	7.547716911575893e-17	2.5654208013281893e-16	0.14842702516388903	45.00715112490934
YER010C	8	0	5.402184144861698e-05	8.193027694382811e-05	0.0	0.0
YER011W	53	2	1.6864883397958877e-27	1.1238695761490323e-26	0.015402804498139428	4.584061690631609
YER012W	17	0	6.157072787297861e-10	1.3070995053433001e-09	0.0	0.0
YER013W	36	26	9.257161078439821e-07	1.5910918518262824e-06	0.29479256386716846	90.3184046506002
YER014C-A	327	59	3.9356067983100554e-128	3.772279116180189e-126	0.07364613098728133	22.71003037768249
YER014W	328	59	1.221341684544106e-128	1.190497631832738e-126	0.07342160010012498	22.64079248703576
YER015W	139	0	2.6714570505574816e-75	1.0041535619448417e-73	0.0	0.0
YER016W	1	0	0.643241938216619	0.7034197350606154	0.0	0.0
YER017C	6	3	0.033651350574236384	0.0424405520071126	0.2040871596003474	70.72552320000099
YER018C	0	0	1.0	1.0		0.0
YER019C-A	51	26	1.454618113210042e-12	3.709759986284236e-12	0.20808886861211895	65.52511706120667
YER019W	71	82	3.1575717320636283e-06	5.2543967103871315e-06	0.4714125940064363	140.95989700481672
YER020W	14	0	2.6663697395997027e-08	5.080945120092078e-08	0.0	0.0
YER021W	4	0	0.009896356314088667	0.012795401340450522	0.0	0.0
YER022W	11	15	0.20016654738794418	0.23013950700281227	0.5566013443645839	165.02622078735862
YER023W	47	37	9.960639743573912e-08	1.796288465515634e-07	0.32132871937075974	97.98431858958902
YER024W	43	2	3.716162364657844e-22	1.798960417436638e-21	0.018984852055846272	5.756728632926135
YER025W	38	0	2.7957857127990465e-21	1.2650325440052965e-20	0.0	0.0
YER026C	0	0	1.0	1.0		0.0
YER027C	44	22	3.797967298225156e-11	8.674388376526161e-11	0.20408715960034743	63.260051312310125
YER028C	14	0	2.6663697395997027e-08	5.080945120092078e-08	0.0	0.0
YER029C	24	32	0.03229878897620977	0.040752596621803944	0.5442324256009264	163.37595859209785
YER030W	62	109	0.044257553859520626	0.05443224812790914	0.7175967869818668	216.10576537166617
YER031C	1	0	0.643241938216619	0.7034197350606154	0.0	0.0
YER032W	15	0	7.577921627077638e-09	1.499161585047248e-08	0.0	0.0
YER033C	65	0	9.24897977743042e-36	9.38110805996514e-35	0.0	0.0
YER034W	60	46	7.252439278343155e-10	1.531721567747025e-09	0.31293364472053264	96.95290470702584
YER035W	11	2	3.867545603625604e-05	5.959875339349102e-05	0.07421351258194452	30.94241640146434
YER036C	36	0	3.3274902725657246e-20	1.4164616252794583e-19	0.0	0.0
YER037W	23	18	0.00025792533144879516	0.0003759068882823165	0.31944077154836986	97.98431858958902
YER038C	13	20	0.2601723147164333	0.2971700063424445	0.6279604910779921	190.4148701764406
YER039C	65	29	2.4670162283071276e-17	8.661666867517882e-17	0.1821085424126177	56.258938907841205
YER039C-A	25	24	0.0011858149416481452	0.001632660217720489	0.391847346432667	119.0092938565822
YER040W	0	0	1.0	1.0		0.0
YER041W	52	29	6.756343181483152e-12	1.6380999003671843e-11	0.22763567801577214	70.05830128330103
YER042W	69	110	0.0061921038939063405	0.00818450689355444	0.6507126827837163	199.1077229345721
YER043C	3	1	0.13957597179854092	0.1672991691982928	0.1360581064002316	30.94241640913353
YER044C	2	0	0.15148820131264076	0.1753287675083512	0.0	0.0
YER044C-A	35	24	5.957910105388398e-07	1.0383012429117782e-06	0.2798909617376193	85.95115668656064
YER045C	1	0	0.643241938216619	0.7034197350606154	0.0	0.0
YER046W	2	1	0.4224163727996362	0.47577684292414957	0.2040871596003474	61.8848328087997
YER047C	26	0	8.158996803097042e-15	2.4186799285882004e-14	0.0	0.0
YER048C	0	0	1.0	1.0		0.0
YER048W-A	56	0	6.118477833344195e-31	4.935114448746489e-30	0.0	0.0
YER049W	33	86	0.840908187423072	0.9114329034809815	1.063727013674538	322.55124973005826
YER050C	69	50	6.355613663618494e-12	1.5441966277765086e-11	0.29577849217441654	91.48192673822172
YER051W	24	11	6.504086406625142e-07	1.1314277351633755e-06	0.18707989630031846	59.409439477995896
YER052C	2	0	0.15148820131264076	0.1753287675083512	0.0	0.0
YER053C	0	0	1.0	1.0		0.0
YER053C-A	13	0	9.403862473456899e-08	1.6964119537280622e-07	0.0	0.0
YER054C	234	7	1.9394415695964593e-119	1.7159582256537286e-117	0.012210342882072067	4.213435423740935
YER055C	38	47	0.002105026766778891	0.002853844633603348	0.5048471842745436	156.34063018717458
YER056C	3	1	0.13957597179854092	0.1672991691982928	0.1360581064002316	30.94241640913353
YER056C-A	14	1	1.9038929736051693e-07	3.3930240133880783e-07	0.029155308514335346	8.251311042014837
YER057C	44	23	8.921926353983927e-11	2.0035141921812405e-10	0.21336384867309047	66.01048834100492
YER058W	251	265	1.172389622217659e-22	5.87830228193004e-22	0.43094101429555426	130.6457581605648
YER059W	28	0	6.789876644691527e-16	2.149068826836597e-15	0.0	0.0
YER060W	60	8	2.0354057686974638e-26	1.2779059580544885e-25	0.05442324256009264	18.56544983000957
YER060W-A	128	16	6.534246903220831e-56	1.4453251515547306e-54	0.05102178990008685	16.31073112977927
YER061C	17	3	1.327809708293321e-07	2.3840879276911922e-07	0.07203076221188731	27.50437013400161
YER062C	23	1	2.6864031484168354e-12	6.7142566303977495e-12	0.017746709530464994	5.157069400864801
YER063W	16	0	2.158089308531304e-09	4.4120766489027835e-09	0.0	0.0
YER064C	0	0	1.0	1.0		0.0
YER065C	1	0	0.643241938216619	0.7034197350606154	0.0	0.0
YER066W	6	0	0.0007141112332767713	0.0009934334065250874	0.0	0.0
YER067W	48	10	6.578185202087666e-19	2.5492684027766963e-18	0.08503631650014476	25.25911543642168
YER068W	78	0	1.0231817397878444e-42	1.3878108928112955e-41	0.0	0.0
YER069W	40	0	2.3521763562128638e-22	1.1591573457223804e-21	0.0	0.0
YER070W	47	0	4.098892621838756e-26	2.5292630330681e-25	0.0	0.0
YER071C	131	23	1.6167377139976337e-52	3.273893870845209e-51	0.07166419344745023	22.50357556731968
YER072W	78	0	1.0231817397878444e-42	1.3878108928112955e-41	0.0	0.0
YER073W	35	2	6.983848814348051e-18	2.5582238554978117e-17	0.023324246811468274	6.8760925359474125
YER074W	39	2	5.096398620484405e-20	2.1393714209055338e-19	0.0209320163692664	6.188483281826706
YER074W-A	26	1	6.530505673866862e-14	1.8291131866670518e-13	0.0156990122769498	4.584061690112137
YER075C	0	0	1.0	1.0		0.0
YER076C	0	0	1.0	1.0		0.0
YER077C	25	3	8.816548029644257e-12	2.125061513767147e-11	0.048980918304083375	19.04148701634522
YER078C	78	13	3.3601127556259224e-32	2.927880069334042e-31	0.06802905320011579	22.21506818489165
YER078W-A	52	47	4.377297493218527e-07	7.658605988287116e-07	0.36892678850832034	112.09328205675448
YER079W	2	0	0.15148820131264076	0.1753287675083512	0.0	0.0
YER080W	159	1	5.132993540096672e-85	2.45998715409133e-83	0.002567134083023238	0.7735604102283382
YER081W	13	0	9.403862473456899e-08	1.6964119537280622e-07	0.0	0.0
YER082C	17	149	1.62226664154698e-07	2.9037209634412334e-07	3.577527856523737	1031.4138799611503
YER083C	13	32	1.0	1.0	1.0047367857247873	291.7427831950739
YER085C	42	6	1.6860498652969516e-18	6.396090221189161e-18	0.05831061702867068	20.62827759344146
YER086W	30	7	1.0220092613345947e-11	2.4541024058184776e-11	0.09524067448016213	31.94055886128128
YER087C-B	7	0	0.0001955675231125272	0.00028625829102065257	0.0	0.0
YER087W	28	5	5.927809166874488e-12	1.4433035782682126e-11	0.07288827128583837	25.607517023048672
YER088C	0	0	1.0	1.0		0.0
YER089C	16	0	2.158089308531304e-09	4.4120766489027835e-09	0.0	0.0
YER090W	22	13	2.3319670278892124e-05	3.643342129147205e-05	0.2411939158913197	75.33805733346911
YER091C	1	0	0.643241938216619	0.7034197350606154	0.0	0.0
YER092W	18	10	9.275430794577696e-05	0.00013956829539407727	0.2267635106670527	71.65612219320911
YER093C	35	2	6.983848814348051e-18	2.5582238554978117e-17	0.023324246811468274	10.314138801364722
YER093C-A	78	14	1.5825222317251994e-31	1.3113955842437495e-30	0.0732620572924324	23.50056941678577
YER094C	23	2	1.7661220480747204e-11	4.110468595094179e-11	0.03549341906092999	10.314138801729602
YER095W	0	0	1.0	1.0		0.0
YER096W	55	0	2.1016726010399528e-30	1.6534499491902558e-29	0.0	0.0
YER098W	13	0	9.403862473456899e-08	1.6964119537280622e-07	0.0	0.0
YER099C	47	3	1.9203184749481005e-23	1.0104072780811095e-22	0.02605367994898052	10.314138799812303
YER100W	28	223	7.385495761901357e-10	1.5592505920225665e-09	3.250816899348391	956.0139688139396
YER101C	11	2	3.867545603625604e-05	5.959875339349102e-05	0.07421351258194452	30.94241640146434
YER102W	7	0	0.0001955675231125272	0.00028625829102065257	0.0	0.0
YER103W	2	0	0.15148820131264076	0.1753287675083512	0.0	0.0
YER104W	114	20	7.249635258642535e-46	1.0942953378596646e-44	0.07160952968433243	21.5251592404205
YER105C	30	2	3.266232223391037e-15	9.938678051175584e-15	0.02721162128004632	7.985139718289039
YER106W	29	10	1.2864841416825326e-09	2.686481589984112e-09	0.14074976524161892	41.256555210074175
YER107C	51	14	4.910755453813813e-18	1.8126928507627238e-17	0.11204785232960252	36.4028428137865
YER109C	71	2	4.0899203491522176e-37	4.339692237633653e-36	0.011497868146498445	5.157069400682361
YER110C	0	0	1.0	1.0		0.0
YER111C	20	1	1.1084459982605094e-10	2.475601140192695e-10	0.02040871596003474	5.893793601095681
YER112W	0	0	1.0	1.0		0.0
YER113C	48	8	3.2683572830589046e-20	1.400620173984483e-19	0.0680290532001158	22.733203879632327
YER114C	1	0	0.643241938216619	0.7034197350606154	0.0	0.0
YER115C	52	34	2.688208317668842e-10	5.847158107002085e-10	0.26688320870814664	83.30650569334367
YER116C	89	35	2.3887151823043015e-25	1.4230035496230955e-24	0.16051799069690245	49.50786625064089
YER117W	0	0	1.0	1.0		0.0
YER118C	6	0	0.0007141112332767713	0.0009934334065250874	0.0	0.0
YER119C	48	13	3.9204829610790026e-17	1.3631618808443375e-16	0.11054721145018818	32.83685006922636
YER120W	6	0	0.0007141112332767713	0.0009934334065250874	0.0	0.0
YER121W	198	14	2.911431453171894e-94	1.6415335575678004e-92	0.028860810448533978	9.32937177901324
YER122C	29	0	1.9605612891508357e-16	6.446648355578305e-16	0.0	0.0
YER123W	11	0	1.1797301151336588e-06	1.996653293741516e-06	0.0	0.0
YER124C	10	0	4.200600738442848e-06	6.7801444981153015e-06	0.0	0.0
YER125W	0	0	1.0	1.0		0.0
YER126C	34	57	0.09980628144776083	0.12094098706406922	0.6842922410129295	211.1364883343978
YER127W	66	65	1.1481555928174315e-07	2.0679745738468675e-07	0.4019898598188661	121.92235717364908
YER128W	20	6	2.322441885286476e-07	4.1147145047081097e-07	0.12245229576020843	41.25655519890498
YER129W	148	3	2.7996056559223174e-77	1.0952742943679761e-75	0.00827380376758165	3.3226755866162168
YER130C	27	0	2.3529217262955416e-15	7.224587745822562e-15	0.0	0.0
YER131W	30	2	3.266232223391037e-15	9.938678051175584e-15	0.02721162128004632	7.985139718289039
YER132C	28	0	6.789876644691527e-16	2.149068826836597e-15	0.0	0.0
YER133W	0	0	1.0	1.0		0.0
YER134C	0	0	1.0	1.0		0.0
YER136W	17	0	6.157072787297861e-10	1.3070995053433001e-09	0.0	0.0
YER137C	2	0	0.15148820131264076	0.1753287675083512	0.0	0.0
YER138W-A	4	2	0.11309167913777553	0.1366079073138725	0.2040871596003474	49.50786626218753
YER139C	13	20	0.2601723147164333	0.2971700063424445	0.6279604910779921	185.6544984147932
YER140W	184	339	0.002101205848744705	0.002849336202813204	0.7520168163534541	227.468574609557
YER141W	36	3	1.3456577483148402e-17	4.8367985690991533e-17	0.0340145266000579	13.38050439424759
YER142C	172	13	2.3653551741024273e-81	1.0151610153927656e-79	0.030850384590750193	10.0160423046499
YER143W	15	27	0.4289190874197435	0.48300639744486873	0.7347137745612508	216.59691484092716
YER144C	1	0	0.643241938216619	0.7034197350606154	0.0	0.0
YER145C	40	2	1.4893331543377694e-20	6.503534525889531e-20	0.02040871596003474	9.056316997071171
YER146W	183	556	0.012752965455533435	0.016378361843406162	1.2401361829267012	374.6723029231216
YER147C	95	89	2.23834897700606e-11	5.1656279962928774e-11	0.3823948885143352	115.9526341022134
YER148W	39	22	4.2205177544168065e-09	8.546548452694032e-09	0.23025218006193038	72.99236687973112
YER149C	71	55	2.5205837644431607e-11	5.7983508917250467e-11	0.31619137402870723	96.26529548025616
YER150W	220	8	4.296076803990856e-111	3.431491347187696e-109	0.014842702516388903	5.040393620100383
YER151C	25	0	2.8312064015717936e-14	8.092578536500687e-14	0.0	0.0
YER152C	0	0	1.0	1.0		0.0
YER153C	75	519	2.2188588718232287e-18	8.362160794138524e-18	2.824566288868808	846.8450805113679
YER154W	26	17	1.1770364781502946e-05	1.8658039652266662e-05	0.26688320870814664	82.51311040838435
YER155C	2	0	0.15148820131264076	0.1753287675083512	0.0	0.0
YER156C	8	28	0.47718826914167367	0.5362074513157025	1.428610117202432	398.81336701337074
YER157W	40	0	2.3521763562128638e-22	1.1591573457223804e-21	0.0	0.0
YER158C	71	0	5.6846577319378654e-39	6.512443549078619e-38	0.0	0.0
YER159C	18	0	1.7594541070841017e-10	3.865019316211103e-10	0.0	0.0
YER161C	14	11	0.0058386410027298505	0.007726190613598567	0.3207083936576888	99.01573246736592
YER162C	56	33	3.925781785936743e-12	9.760990510558673e-12	0.2405312952432666	75.14586838603769
YER163C	51	20	5.008021041428566e-15	1.5055477788424297e-14	0.16006836047086073	50.96397994651918
YER164W	18	0	1.7594541070841017e-10	3.865019316211103e-10	0.0	0.0
YER165W	47	20	3.0533016939643056e-13	8.190083041972351e-13	0.17369119965987015	54.14922870332852
YER166W	14	0	2.6663697395997027e-08	5.080945120092078e-08	0.0	0.0
YER167W	29	0	1.9605612891508357e-16	6.446648355578305e-16	0.0	0.0
YER168C	47	35	3.145761913905174e-08	5.93935547172313e-08	0.3039595994047728	92.827249200228
YER169W	0	4	0.46738284004010633	0.5253945881686183		0.0
YER170W	78	120	0.0016330394789895134	0.0022218145359992176	0.6279604910779919	192.00166072230832
YER171W	47	13	1.2009988636143007e-16	4.0297225581364313e-16	0.11289927977891559	33.520951107538494
YER172C	39	2	5.096398620484405e-20	2.1393714209055338e-19	0.0209320163692664	6.347162339214684
YER173W	65	14	5.923034723254374e-25	3.416587030434895e-24	0.08791446875091889	28.562230519386823
YER174C	82	22	1.2565788702558549e-28	8.988289904031619e-28	0.1095101832001864	34.715881807656174
YER175C	86	133	0.0010377697475698895	0.0014353568586518602	0.6312463308568886	192.85040911527565
YER175W-A	91	80	5.197677758933208e-12	1.2719933953882928e-11	0.35883456633028116	108.97111863437632
YER176W	43	3	2.575541233559202e-21	1.1764843236059547e-20	0.028477278083769406	11.51345726371203
YER177W	0	0	1.0	1.0		0.0
YER178W	8	0	5.402184144861698e-05	8.193027694382811e-05	0.0	0.0
YER179W	91	0	1.1472510166991403e-49	2.0301047990882325e-48	0.0	0.0
YER180C	87	109	2.9494730307568333e-06	4.9166433043137825e-06	0.5113908137112154	154.71208200353533
YER180C-A	43	0	5.752860849888099e-24	3.08625958467411e-23	0.0	0.0
YER182W	34	1	3.2808635771601084e-18	1.2196668669843429e-17	0.012005127035314554	3.53627616065741
YER183C	34	10	5.435259216384167e-12	1.3273110723322864e-11	0.12005127035314554	38.89903775934319
YER184C	39	5	1.1770022365694058e-17	4.2518466473056865e-17	0.052330040923165996	19.041487015284307
YER185W	64	38	1.300182213111525e-13	3.551215527416673e-13	0.24235350202541256	75.42213996556276
YER186C	53	2	1.6864883397958877e-27	1.1238695761490323e-26	0.015402804498139428	6.876092534243146
YER187W	8	1	0.0003260917129111427	0.0004734545420227169	0.05102178990008685	13.752185071894823
YER188C-A	23	28	0.017226109885841133	0.021917557069352292	0.49690786685301985	149.55501259823703
YER189W	33	8	1.2789010233728058e-12	3.2688710157408914e-12	0.09895135010925935	33.755363317901015
YER190C-B	245	187	1.0943195461628829e-36	1.152643170326509e-35	0.31154529669604053	94.5881997381241
YER190W	268	196	3.374661031432395e-42	4.4821421689994693e-41	0.2985155468781201	90.64172535920235
YFL001W	67	4	3.068335587114924e-33	2.7920882850471406e-32	0.024368616071683273	9.10071070844376
YFL002C	11	2	3.867545603625604e-05	5.959875339349102e-05	0.07421351258194452	20.628277606089014
YFL003C	30	0	5.664290147859406e-17	1.9459577443452473e-16	0.0	0.0
YFL004W	10	0	4.200600738442848e-06	6.7801444981153015e-06	0.0	0.0
YFL005W	2	0	0.15148820131264076	0.1753287675083512	0.0	0.0
YFL007W	0	0	1.0	1.0		0.0
YFL008W	23	0	3.417103744317606e-13	9.051940872211217e-13	0.0	0.0
YFL009W	65	27	3.4940981150643894e-18	1.29642311353131e-17	0.16954933259105787	53.31616364373996
YFL010C	0	0	1.0	1.0		0.0
YFL010W-A	0	0	1.0	1.0		0.0
YFL011W	51	10	2.0082556400594126e-20	8.690352284410596e-20	0.08003418023543037	24.26856188187272
YFL012W	58	78	0.0006327735772406523	0.0009043441458029303	0.5489240844423138	163.62769358607832
YFL013C	62	11	2.303927742838548e-25	1.3773272816075355e-24	0.07241802437431683	23.57517440019776
YFL014W	30	1	4.618734105282391e-16	1.4889203945896319e-15	0.01360581064002316	3.99256985914452
YFL016C	2	0	0.15148820131264076	0.1753287675083512	0.0	0.0
YFL017C	87	108	2.22284442267291e-06	3.7172370674009613e-06	0.5066991548698281	153.3056085022541
YFL017W-A	113	138	3.2008826683803554e-08	6.037479903527525e-08	0.4984783721212025	150.9121361187432
YFL018C	18	0	1.7594541070841017e-10	3.865019316211103e-10	0.0	0.0
YFL020C	73	0	4.837101672106115e-40	5.783403683218767e-39	0.0	0.0
YFL021W	1	1	1.0	1.0	0.4081743192006948	123.7696656175994
YFL022C	62	30	1.1971500464023475e-15	3.749896468877941e-15	0.19750370283904586	60.90253388543752
YFL023W	6	0	0.0007141112332767713	0.0009934334065250874	0.0	0.0
YFL024C	18	13	0.000750005777433052	0.0010408501993285429	0.29479256386716846	84.68450806853669
YFL025C	38	28	6.232927293076022e-07	1.0849141907530328e-06	0.30076002467419616	94.4557974082832
YFL026W	28	0	6.789876644691527e-16	2.149068826836597e-15	0.0	0.0
YFL027C	48	27	5.508545076200745e-11	1.2501832175702637e-10	0.22959805455039087	70.72552321446801
YFL028C	53	84	0.01601947370112174	0.02041843822144307	0.646917788921856	194.822621843322
YFL029C	53	22	4.91414370312061e-15	1.480421185785575e-14	0.1694308494795337	52.71670942692512
YFL030W	57	34	3.396452483502432e-12	8.466839285922188e-12	0.24347240092673025	74.68859132642766
YFL031W	92	102	2.3860921843135963e-08	4.603292905732134e-08	0.45254109302685736	137.07823181182664
YFL033C	39	0	8.108083620479335e-22	3.794108128671819e-21	0.0	0.0
YFL034C-A	128	73	5.025371988038052e-27	3.2656400342606595e-26	0.23278691641914628	70.99965314056719
YFL034C-B	96	87	4.580861657541519e-12	1.1258348458342425e-11	0.3699079767756297	112.2858821979902
YFL034W	16	0	2.158089308531304e-09	4.4120766489027835e-09	0.0	0.0
YFL036W	30	1	4.618734105282391e-16	1.4889203945896319e-15	0.01360581064002316	3.99256985914452
YFL037W	0	0	1.0	1.0		0.0
YFL038C	17	0	6.157072787297861e-10	1.3070995053433001e-09	0.0	0.0
YFL039C	1	0	0.643241938216619	0.7034197350606154	0.0	0.0
YFL040W	86	54	5.848897532770122e-17	2.0069814863341866e-16	0.2562955027539247	79.15501868668254
YFL041W	143	0	1.959095754472152e-77	7.716958687650237e-76	0.0	0.0
YFL041W-A	82	76	3.829762786237722e-10	8.273841391304711e-10	0.3783079056006439	116.22273475761794
YFL042C	38	17	1.4825764694257152e-10	3.28819794665148e-10	0.18260430069504766	58.62773632321778
YFL044C	140	270	0.02450996092320903	0.03102041929343643	0.7871933298870543	237.88354168695503
YFL045C	39	15	7.226619003920888e-12	1.7469645183501063e-11	0.15699012276949798	49.50786623620758
YFL046W	71	65	4.2454019223424346e-09	8.593912867086006e-09	0.37368071476119946	113.4555268201247
YFL047W	53	2	1.6864883397958877e-27	1.1238695761490323e-26	0.015402804498139428	6.876092534243146
YFL048C	14	84	0.0019590077131479877	0.00266027233962552	2.4490459152041693	701.3614385405843
YFL049W	36	37	0.00021603400095410326	0.0003155731621760345	0.41951249473404745	127.11479173415924
YFL050C	62	5	9.185115505500404e-30	7.024414796826173e-29	0.03291728380650765	11.787587203020475
YFL051C	53	5	5.214480210769407e-25	3.019987481584578e-24	0.03850701124534857	13.752185070190553
YFL052W	28	2	3.8143617769323466e-14	1.0800785120205773e-13	0.029155308514335346	12.803758509937609
YFL053W	43	5	9.487649214785667e-20	3.931085780564292e-19	0.04746213013961568	16.87768167444396
YFL054C	43	1	4.868644119670292e-23	2.4910651541124424e-22	0.009492426027923136	2.8783643164630672
YFL055W	13	5	0.00015470152466023256	0.00022888820898404874	0.15699012276949803	53.04414240328754
YFL056C	47	46	7.937803200206144e-06	1.2642012241591122e-05	0.3994897592177013	123.76966558075144
YFL057C	80	123	0.0013929231621142369	0.0019032314339080484	0.6275680157710681	189.47454982035856
YFL058W	82	62	2.804328711310842e-13	7.550418735369219e-13	0.3086196072005253	95.09132843601049
YFL059W	113	1130	9.059804258856449e-54	1.9015669449884468e-52	4.081743192006948	1227.9253668067763
YFL060C	143	189	2.1739952051874812e-08	4.201158072927823e-08	0.5394751491533658	163.30719764931507
YFL061W	88	33	8.142224476423812e-26	4.942451925356872e-25	0.15306536970026058	47.28279360195464
YFL062W	16	0	2.158089308531304e-09	4.4120766489027835e-09	0.0	0.0
YFL066C	10	2	0.00012739296890433485	0.00018980232232353102	0.08163486384013896	37.13089967607679
YFL067W	3	2	0.30034986877384734	0.34183892644337943	0.2721162128004632	61.88483281826706
YFL068W	31	35	0.002037953680679484	0.0027648670954441407	0.4608419732911071	139.24087384472026
YFR001W	26	1	6.530505673866862e-14	1.8291131866670518e-13	0.0156990122769498	4.584061690112137
YFR002W	22	8	2.568253467020844e-07	4.543225373373385e-07	0.14842702516388903	48.431608262936905
YFR003C	194	25	1.457058138671724e-83	6.546516683985223e-82	0.05259978340215139	16.50262208077194
YFR004W	56	6	8.155776173124103e-26	4.942451925356872e-25	0.043732962771503014	15.199783494566526
YFR005C	53	57	1.4734651903161305e-05	2.3251771093980766e-05	0.4389799281969737	132.9377890044569
YFR006W	20	1	1.1084459982605094e-10	2.475601140192695e-10	0.02040871596003474	6.188483280879969
YFR007W	21	0	4.139065194373455e-12	1.0189967437004168e-11	0.0	0.0
YFR008W	13	0	9.403862473456899e-08	1.6964119537280622e-07	0.0	0.0
YFR009W	64	0	3.1731452488803543e-35	3.140922259261776e-34	0.0	0.0
YFR010W	60	68	1.2784298006807617e-05	2.0231837599656192e-05	0.4625975617607875	142.33511541964745
YFR011C	34	0	3.9661955492944557e-19	1.548512600406817e-18	0.0	0.0
YFR012W	10	1	2.7354196611219238e-05	4.2505805109733006e-05	0.04081743192006948	12.376966561759938
YFR012W-A	39	47	0.0012559443518173254	0.0017259106254005827	0.4919023846777604	152.33189610811593
YFR013W	0	0	1.0	1.0		0.0
YFR014C	91	10	4.1361937282215585e-41	5.2279670617587215e-40	0.044854320791285145	13.601062155460044
YFR015C	47	4	1.2513018281300697e-22	6.263043353852071e-22	0.03473823993197403	13.16698570041324
YFR016C	13	0	9.403862473456899e-08	1.6964119537280622e-07	0.0	0.0
YFR017C	30	0	5.664290147859406e-17	1.9459577443452473e-16	0.0	0.0
YFR018C	62	39	1.5759132736916137e-12	4.0119863820276535e-12	0.25675481369075964	78.58391468193386
YFR019W	2	0	0.15148820131264076	0.1753287675083512	0.0	0.0
YFR021W	16	0	2.158089308531304e-09	4.4120766489027835e-09	0.0	0.0
YFR022W	44	0	1.6707909456009946e-24	9.411085923752517e-24	0.0	0.0
YFR023W	60	13	4.5532880426041487e-23	2.3401214953544644e-22	0.08843776916015055	26.377141854836623
YFR024C-A	6	0	0.0007141112332767713	0.0009934334065250874	0.0	0.0
YFR025C	39	0	8.108083620479335e-22	3.794108128671819e-21	0.0	0.0
YFR026C	34	5	4.7330224858805156e-15	1.428101380708229e-14	0.06002563517657277	21.21765696131502
YFR027W	36	46	0.004295808139092182	0.0057135043034040565	0.5215560745342211	157.2209266342747
YFR028C	0	0	1.0	1.0		0.0
YFR029W	6	0	0.0007141112332767713	0.0009934334065250874	0.0	0.0
YFR030W	49	2	2.3130421669984e-25	1.3799072097933402e-24	0.016660176293905912	7.4261799374875235
YFR031C	47	1	3.494690164087761e-25	2.055006455385349e-24	0.008684559982993507	2.5785347004324004
YFR031C-A	10	6	0.007378843513335521	0.009704031338941821	0.24490459152041685	78.76251447376649
YFR032C	73	20	2.2423552845503236e-25	1.3419131364671082e-24	0.11182858060293009	35.123824023175544
YFR032C-A	15	10	0.0013860714985752967	0.0018943196740272175	0.2721162128004632	77.35604102283382
YFR032C-B	174	22	2.1783031930904842e-75	8.296305737392963e-74	0.05160824725526026	16.266870334291095
YFR033C	69	6	1.164081879826875e-32	1.0315307998280982e-31	0.03549341906092998	12.556342885350604
YFR034C	33	0	1.3701497506865027e-18	5.211462444575447e-18	0.0	0.0
YFR035C	123	1	8.313472340440624e-66	2.4901447619726057e-64	0.0033184904000056487	0.99814246478613
YFR036W	39	0	8.108083620479335e-22	3.794108128671819e-21	0.0	0.0
YFR037C	45	7	2.366245818658016e-19	9.489734799931833e-19	0.06349378298677476	21.52515923814481
YFR038W	33	22	8.60562577898521e-07	1.4817650854773634e-06	0.2721162128004632	86.26370628164744
YFR039C	55	170	0.1532287106361946	0.1773075080218823	1.2616297138930568	384.8111419790927
YFR040W	411	891	0.04304893573612977	0.053093379673704116	0.884874254033623	267.96733428751054
YFR041C	82	117	0.00019783550353105164	0.0002893570653120748	0.5823950652009913	175.96169327798617
YFR042W	131	139	2.4182471334347107e-12	6.097036065051741e-12	0.4331009951824166	131.27085747022147
YFR043C	64	67	8.815455212596781e-07	1.5169863233885125e-06	0.42730749041322735	131.50526968096435
YFR044C	40	35	6.173592576746539e-06	9.887031720654232e-06	0.3571525293006079	108.67580397383264
YFR045W	77	72	1.7957257824743786e-09	3.7215203513550094e-09	0.38166949327857175	117.34007256227297
YFR046C	96	90	1.7994041959880236e-11	4.1744144942021474e-11	0.3826634242506514	116.1138099829441
YFR047C	29	73	0.988544519810838	1.0	1.027473286263818	305.29850848706
YFR048W	43	13	1.0175586516251833e-14	2.994871957777088e-14	0.12340153836300077	40.29710042620246
YFR049W	65	53	7.86416014911347e-10	1.6584812987734347e-09	0.33281906027133573	102.82402987828767
YFR050C	71	13	1.2630007606783458e-28	9.023002949889649e-28	0.0747361429522399	24.066323873259535
YFR051C	31	76	1.0	1.0	1.0006854277178325	297.82075793446745
YFR052W	60	25	7.766697880927185e-17	2.6344772584869175e-16	0.17007263300028952	53.63352174988568
YFR053C	33	0	1.3701497506865027e-18	5.211462444575447e-18	0.0	0.0
YFR055W	121	53	1.156536969550346e-31	9.724041099245673e-31	0.1787870984928663	55.23604910709668
YFR057W	27	5	1.9281220465858783e-11	4.4676188114082945e-11	0.07558783688901756	26.52207120164377
YGL001C	52	18	1.9975753789658332e-16	6.557109591571065e-16	0.1412911104925482	45.223531654515945
YGL002W	52	63	0.00018849967866223759	0.0002784643339292392	0.49451888672391875	149.45770942058212
YGL003C	38	2	1.7438718863078233e-19	7.037899802214941e-19	0.021482858905299725	9.771289386395685
YGL004C	57	49	3.4248670289789346e-08	6.447270141950197e-08	0.3508866954532289	106.69798760464884
YGL005C	104	126	8.623568204417305e-08	1.5890464832939417e-07	0.49451888672391875	149.95171026571677
YGL006W	10	0	4.200600738442848e-06	6.7801444981153015e-06	0.0	0.0
YGL006W-A	13	208	6.532774274759389e-14	1.8291131866670518e-13	6.530789107211118	1989.8353929402865
YGL007C-A	2	8	0.7811424342068095	0.8482534250610576	1.6326972768027792	556.9634949570913
YGL008C	3	0	0.03800670619059346	0.046975406684311834	0.0	0.0
YGL009C	60	17	9.681870172995507e-21	4.2601710302140136e-20	0.11564939044019687	37.13089967535752
YGL010W	33	34	0.0004282189536033178	0.0006172148376372633	0.4205432379643523	131.27085740936613
YGL011C	74	1	1.239090312189107e-39	1.457261428507066e-38	0.005515869178387767	1.6502622084029668
YGL012W	6	5	0.12449640858640215	0.14969242019243126	0.34014526600057904	123.76966558963788
YGL013C	38	0	2.7957857127990465e-21	1.2650325440052965e-20	0.0	0.0
YGL014W	0	0	1.0	1.0		0.0
YGL015C	70	119	0.018293736467682953	0.023255366583917917	0.6938963426411813	209.18816719298965
YGL016W	2	0	0.15148820131264076	0.1753287675083512	0.0	0.0
YGL017W	18	20	0.020401200130058007	0.02587721701543088	0.4535270213341054	136.79805147297296
YGL018C	104	86	9.614940988159802e-15	2.8429576155736256e-14	0.3375287639544207	102.34799273930474
YGL019W	75	158	0.3146724480239599	0.35743259897013496	0.8598872324494637	258.939168899434
YGL020C	159	71	1.2188982408882318e-40	1.5075018888920906e-39	0.1822665198946499	55.69634952723733
YGL021W	66	5	7.016688534355356e-32	5.934261141334949e-31	0.030922296909143547	11.08385065302402
YGL022W	11	0	1.1797301151336588e-06	1.996653293741516e-06	0.0	0.0
YGL023C	34	0	3.9661955492944557e-19	1.548512600406817e-18	0.0	0.0
YGL025C	80	8	7.024840855177981e-37	7.412818304243774e-36	0.04081743192006948	13.75218506394159
YGL026C	27	1	1.8929910239656642e-14	5.484428906209841e-14	0.015117567377803513	4.42034520082176
YGL027C	49	13	1.2753189213314357e-17	4.595463105624741e-17	0.10829114591038842	32.180113072262515
YGL028C	33	0	1.3701497506865027e-18	5.211462444575447e-18	0.0	0.0
YGL029W	43	2	3.716162364657844e-22	1.798960417436638e-21	0.018984852055846272	5.625893892178519
YGL030W	56	5	1.3618801674746756e-26	8.663908012330598e-26	0.036444135642919186	13.028385853638856
YGL031C	25	4	4.479749299903246e-11	1.019510812178218e-10	0.06530789107211117	23.80185877131644
YGL032C	128	223	0.0024377488938358356	0.0032956027006229172	0.7111161967324605	214.9178689764532
YGL033W	53	20	6.208145922561665e-16	1.9890276992006764e-15	0.15402804498139427	45.84061690631607
YGL035C	2	0	0.15148820131264076	0.1753287675083512	0.0	0.0
YGL036W	13	1	6.593695489627803e-07	1.1421789988207678e-06	0.0313980245538996	9.520743508822028
YGL037C	64	13	4.444602695558722e-25	2.6002960429459015e-24	0.08291040858764114	27.0746143473497
YGL038C	48	32	2.083529764774653e-09	4.305562226812443e-09	0.2721162128004632	83.35508092328801
YGL039W	40	15	2.530956815967466e-12	6.3589046084005665e-12	0.15306536970026052	48.3003573117272
YGL040C	0	0	1.0	1.0		0.0
YGL041C-B	62	89	0.0014696381864044428	0.002004455164033938	0.5859276517558362	174.849210204188
YGL043W	100	1122	1.1555835360586165e-57	2.6797423047875416e-56	4.579715861431796	1389.9333444448164
YGL044C	100	83	3.73854187041741e-14	1.0643739750876498e-13	0.3387846849365767	103.9665190893338
YGL045W	53	2	1.6864883397958877e-27	1.1238695761490323e-26	0.015402804498139428	4.584061690631609
YGL047W	91	1	1.0171540760500718e-48	1.7358021042623037e-47	0.004485432079128515	1.3601062155460042
YGL048C	86	73	5.592243119189588e-12	1.3650674948412277e-11	0.3464735500191945	105.27534774379195
YGL049C	7	3	0.012066691033379415	0.015517786255135288	0.17493185108601206	61.88483280676327
YGL050W	47	1	3.494690164087761e-25	2.055006455385349e-24	0.008684559982993507	2.6333971404742664
YGL051W	40	3	1.0122161546555303e-19	4.18148640315661e-19	0.030613073940052107	12.075089330176445
YGL053W	48	2	7.915870945635171e-25	4.516287084161495e-24	0.01700726330002895	7.577734629048332
YGL054C	2	0	0.15148820131264076	0.1753287675083512	0.0	0.0
YGL055W	47	80	0.05811000838839082	0.07110439537056076	0.6947647986394806	208.8613107100995
YGL056C	92	1	2.9726260637250765e-49	5.164825526429883e-48	0.0044366773826162486	1.3308566197148408
YGL057C	2	0	0.15148820131264076	0.1753287675083512	0.0	0.0
YGL058W	134	157	2.1322942875916287e-10	4.657358316725961e-10	0.4782340904067843	144.85634936795023
YGL059W	51	56	3.295126240814774e-05	5.103762728501418e-05	0.44819140931841006	138.33080270682484
YGL060W	71	33	2.72633653739005e-18	1.0234439573453118e-17	0.18971482441722434	58.44678654021461
YGL061C	102	133	1.5840795059262459e-06	2.6676548282816515e-06	0.5322272985656119	161.0207299865171
YGL062W	17	2	2.7199448776653067e-08	5.1676256991916683e-08	0.04802050814125822	13.752185069557202
YGL063W	134	60	2.1938607962873377e-34	2.1098484012455653e-33	0.18276462053762454	56.34290747139452
YGL064C	100	15	3.99618864709226e-42	5.223200206688088e-41	0.06122614788010422	19.80314649145349
YGL065C	73	355	7.132768321123009e-08	1.3215383574348718e-07	1.984957305702009	603.5890540806639
YGL066W	52	8	2.848349112661687e-22	1.3893855595349754e-21	0.0627960491077992	21.017490378044624
YGL067W	77	106	0.00013237275042869617	0.00019706851869413192	0.5619023095490084	171.9916132278534
YGL068W	118	20	6.577374013309377e-48	1.080756512872635e-46	0.06918208800011777	21.841705696981197
YGL070C	91	84	3.4125148404359856e-11	7.80332916395521e-11	0.37677629464679524	115.60902831635372
YGL071W	0	0	1.0	1.0		0.0
YGL073W	4	0	0.009896356314088667	0.012795401340450522	0.0	0.0
YGL075C	82	10	2.0891389812862914e-36	2.180515114587561e-35	0.04977735600008473	15.09386165989437
YGL076C	0	0	1.0	1.0		0.0
YGL077C	16	0	2.158089308531304e-09	4.4120766489027835e-09	0.0	0.0
YGL078C	58	8	2.2280919665723474e-25	1.337552912292022e-24	0.05629990609664756	18.88011847870261
YGL079W	73	16255	0.0	0.0	90.88867888503142	27559.94403449922
YGL080W	100	8987	0.0	0.0	36.68262606656644	11124.41754375511
YGL081W	75	98	4.474779691520082e-05	6.875356133030187e-05	0.5333477770889079	161.22627494770208
YGL082W	24	37	0.10057488567089588	0.1218210125301858	0.6292687421010712	188.12989169872645
YGL083W	39	0	8.108083620479335e-22	3.794108128671819e-21	0.0	0.0
YGL084C	99	11	1.5542651203241954e-44	2.257216845198093e-43	0.045352702133410534	15.00238370458016
YGL085W	62	20	4.1413894200003906e-20	1.7559866861068505e-19	0.1316691352260306	41.25655521130207
YGL086W	57	8	7.360886700464492e-25	4.229016924512617e-24	0.05728762374746594	19.2056377605858
YGL087C	73	109	0.0012541435039806071	0.0017238478229905526	0.609465764285969	186.5022358078999
YGL089C	69	20	1.9176974934942577e-23	1.0104072780811095e-22	0.11831139686976662	37.66902866005312
YGL090W	113	29	9.22024852992538e-40	1.0910627427078367e-38	0.10475270138778894	32.57096463006073
YGL091C	89	64	3.604031951670992e-15	1.0931850081255207e-14	0.2935186115600502	89.38920295197798
YGL092W	4	0	0.009896356314088667	0.012795401340450522	0.0	0.0
YGL093W	74	45	3.228208410381689e-15	9.880482473712131e-15	0.24821411302744953	75.91206157671994
YGL094C	75	2	2.989175299195324e-39	3.4658764406597397e-38	0.010884648512018529	3.2570964642504454
YGL095C	36	0	3.3274902725657246e-20	1.4164616252794583e-19	0.0	0.0
YGL096W	29	0	1.9605612891508357e-16	6.446648355578305e-16	0.0	0.0
YGL097W	6	0	0.0007141112332767713	0.0009934334065250874	0.0	0.0
YGL098W	39	0	8.108083620479335e-22	3.794108128671819e-21	0.0	0.0
YGL099W	1	2	1.0	1.0	0.8163486384013896	371.3089967607679
YGL100W	65	8	5.055639629478914e-29	3.7227891817072e-28	0.050236839286239364	17.137338305968697
YGL101W	60	41	3.380060828594792e-11	7.732191656821261e-11	0.2789191181204748	86.63876591428034
YGL103W	91	170	0.0427893754763464	0.0527845770837555	0.7625234534518475	230.05013928366503
YGL104C	43	13	1.0175586516251833e-14	2.994871957777088e-14	0.12340153836300077	36.56831030125198
YGL105W	17	0	6.157072787297861e-10	1.3070995053433001e-09	0.0	0.0
YGL106W	39	8	1.2639615535089701e-15	3.9548655572524956e-15	0.0837280654770656	27.848174752114872
YGL107C	82	18	5.503466844425491e-31	4.4958008270299715e-30	0.08959924080015251	28.678337145943072
YGL108C	18	2	8.030127077221895e-09	1.5842628068989062e-08	0.045352702133410534	13.02838585595277
YGL110C	73	25	9.431957696927332e-23	4.754004269502987e-22	0.1397857257536626	44.08234664435752
YGL111W	82	76	3.829762786237722e-10	8.273841391304711e-10	0.3783079056006439	116.22273475761794
YGL112C	77	49	4.147700545310311e-15	1.2554434650568211e-14	0.2597472940368058	80.36991271748754
YGL113W	88	30	2.9317800636869495e-27	1.9402378764400056e-26	0.13915033609114597	43.11078240999373
YGL114W	33	13	4.699938087600365e-10	1.0100651697230829e-09	0.16079594392754645	48.75774704573254
YGL115W	65	47	2.5168540414650816e-11	5.792087872135128e-11	0.2951414308066563	91.39913766486954
YGL116W	10	0	4.200600738442848e-06	6.7801444981153015e-06	0.0	0.0
YGL117W	20	0	1.44277890972553e-11	3.395016984382784e-11	0.0	0.0
YGL119W	20	0	1.44277890972553e-11	3.395016984382784e-11	0.0	0.0
YGL120C	20	84	0.03708778580138954	0.04667217858726286	1.7143321406429182	526.0210788517898
YGL121C	73	20	2.2423552845503236e-25	1.3419131364671082e-24	0.11182858060293009	35.123824023175544
YGL122C	51	5	5.908648001267327e-24	3.1639324632484544e-23	0.04001709011771518	14.561137127319125
YGL123W	4	0	0.009896356314088667	0.012795401340450522	0.0	0.0
YGL124C	29	0	1.9605612891508357e-16	6.446648355578305e-16	0.0	0.0
YGL125W	34	7	1.0007559347146308e-13	2.756392423632108e-13	0.08403588924720189	28.29020927474153
YGL126W	0	0	1.0	1.0		0.0
YGL127C	82	120	0.00037204132619453616	0.0005384020299307442	0.5973282720010167	182.63572604768527
YGL128C	69	82	9.15266406992771e-06	1.4548637663392556e-05	0.48507672716604316	148.8823513078083
YGL129C	52	31	3.152277492394336e-11	7.234137214189875e-11	0.24333469029272192	74.72885471029106
YGL130W	82	130	0.002402260137518273	0.003249917207919922	0.6471056280011014	196.2202015898501
YGL131C	34	3	1.5471437194484107e-16	5.146109618593297e-16	0.036015381105943656	14.561137126416856
YGL133W	134	10	9.594752247040996e-64	2.704873537879057e-62	0.030460770089604093	9.168123379185332
YGL134W	64	1	2.763810610488361e-34	2.640311432046273e-33	0.006377723737510856	1.9339010250161173
YGL135W	8	7	0.07283473911916068	0.08866904840692064	0.357152529300608	110.01748053425622
YGL136C	114	75	4.749717337590069e-21	2.127385078542094e-20	0.2685357363162466	81.79560507518524
YGL137W	165	126	3.870127008346371e-25	2.273452545965269e-24	0.3116967528441669	93.94564981035532
YGL138C	154	130	1.2682254997292333e-20	5.567606754918184e-20	0.3445627369875995	103.80681634369496
YGL139W	112	90	2.1747195132502748e-16	7.102107848212567e-16	0.32799722078627264	100.56285327237312
YGL140C	55	7	1.5245406904312315e-24	8.655116989802579e-24	0.05194945880736116	18.002860443270624
YGL141W	11	2	3.867545603625604e-05	5.959875339349102e-05	0.07421351258194452	20.628277606089014
YGL142C	67	25	5.498168959049251e-20	2.3014943514497866e-19	0.15230385044802044	47.32369568011808
YGL143C	13	2	3.494539610035746e-06	5.775027958998729e-06	0.0627960491077992	28.562230519386823
YGL144C	49	24	1.74799995954992e-12	4.446151157616802e-12	0.19992211552687092	61.884832818531386
YGL145W	115	281	1.0	1.0	0.9973650756121325	300.8883250216262
YGL146C	238	212	9.320490566656477e-29	6.691902777633133e-28	0.36358384735524074	110.30518316030508
YGL147C	6	0	0.0007141112332767713	0.0009934334065250874	0.0	0.0
YGL148W	65	18	1.3120863127553123e-22	6.561572508396349e-22	0.11303288839403856	35.63066130736983
YGL150C	23	0	3.417103744317606e-13	9.051940872211217e-13	0.0	0.0
YGL151W	43	16	3.1401020410696947e-13	8.399407831717123e-13	0.15187881644677018	47.82009808142581
YGL153W	40	15	2.530956815967466e-12	6.3589046084005665e-12	0.15306536970026052	48.3003573117272
YGL154C	80	152	0.07619633187165656	0.0927221973326062	0.77553120648132	232.2591256632128
YGL155W	117	78	2.8616829430608563e-21	1.2938316513791654e-20	0.2721162128004632	81.81384677182531
YGL156W	67	13	1.3549532449523214e-26	8.62938661320133e-26	0.07919800223297063	25.48198998472524
YGL157W	40	2	1.4893331543377694e-20	6.503534525889531e-20	0.02040871596003474	6.037544666210542
YGL158W	3	0	0.03800670619059346	0.046975406684311834	0.0	0.0
YGL159W	58	0	5.187974873217987e-32	4.407096528194482e-31	0.0	0.0
YGL160W	39	10	2.000481919713221e-14	5.78419885383144e-14	0.10466008184633199	34.90939285860151
YGL161C	82	83	7.54137431942543e-09	1.499161585047248e-08	0.4131520548007032	126.78843790719849
YGL162W	14	10	0.0032403592396172765	0.0043662853765320895	0.2915530851433535	82.51311042014835
YGL163C	52	17	6.351748172717122e-17	2.1717540868784878e-16	0.13344160435407332	42.84334578261987
YGL164C	134	87	7.291786544652682e-25	4.193506441829757e-24	0.2650086997795556	80.67948572046997
YGL166W	44	0	1.6707909456009946e-24	9.411085923752517e-24	0.0	0.0
YGL167C	6	0	0.0007141112332767713	0.0009934334065250874	0.0	0.0
YGL168W	6	0	0.0007141112332767713	0.0009934334065250874	0.0	0.0
YGL169W	65	2	6.551693833794643e-34	6.106773296297081e-33	0.012559209821559841	3.8082974035288126
YGL170C	78	2	7.474199168855988e-41	9.303921952400604e-40	0.0104660081846332	4.760371753231139
YGL171W	39	3	3.439167491427277e-19	1.3631049099378547e-18	0.031398024553899596	12.694324676069618
YGL172W	39	4	2.1053739906871665e-18	7.944885708951374e-18	0.0418640327385328	15.86790584567696
YGL173C	42	0	1.9813387684780072e-23	1.0349390787935532e-22	0.0	0.0
YGL174W	108	56	5.654148476883335e-25	3.2680409940257346e-24	0.21164594328924918	65.32287906362082
YGL175C	104	145	1.2090287505017233e-05	1.915989072509069e-05	0.5690891950394303	172.56347611067287
YGL176C	84	37	2.8980103160071394e-22	1.4124116379116151e-21	0.1797910691717346	55.33232109542936
YGL178W	95	64	2.6066269784201723e-17	9.140677898106348e-17	0.2749805939878365	83.80237774967327
YGL179C	121	87	3.496668587121674e-20	1.486277978162361e-19	0.29348070884678057	89.27648010085177
YGL180W	86	0	5.398521761018101e-47	8.576491339120192e-46	0.0	0.0
YGL181W	60	20	3.6068242355114075e-19	1.426605651886252e-18	0.1360581064002316	40.58021823588913
YGL183C	6	2	0.013176591232579526	0.016858415167645132	0.1360581064002316	41.25655520165876
YGL184C	1	3	1.0	1.0	1.2245229576020844	495.07866237836726
YGL185C	55	80	0.0035495038327107782	0.004772783853616948	0.5937081006555561	182.27896203413016
YGL186C	60	7	3.726208473521903e-27	2.440708989888891e-26	0.047620337240081065	16.502622074528144
YGL187C	69	8	4.111707504236498e-31	3.3732424902801855e-30	0.04732455874790665	15.913242713755317
YGL188C-A	140	21	1.64801461159004e-58	3.900301247429761e-57	0.06122614788010423	19.311579030419
YGL189C	60	28	1.3811845526225638e-15	4.309925318574262e-15	0.19048134896032426	59.822005031668304
YGL190C	0	0	1.0	1.0		0.0
YGL191W	36	2	2.0414377026152916e-18	7.723886991934567e-18	0.022676351066705267	10.035378295063872
YGL192W	82	136	0.006263039690241027	0.00827636517890077	0.6769720416011523	206.7859047394306
YGL193C	100	152	0.00023912830325863838	0.0003489537863589011	0.6204249651850562	186.2672195599409
YGL194C	61	69	1.0274136634162531e-05	1.63042383507364e-05	0.4617053774565236	139.73994504037103
YGL194C-A	97	163	0.003858065631316932	0.005145578721174322	0.6859011755640542	207.12474651104367
YGL195W	7	0	0.0001955675231125272	0.00028625829102065257	0.0	0.0
YGL196W	66	64	7.533906091190092e-08	1.3940635112752322e-07	0.3958054004370374	120.07504873537025
YGL197W	139	2	2.090357396000589e-73	7.513528365249617e-72	0.005873011787060357	1.7808584980831956
YGL198W	0	0	1.0	1.0		0.0
YGL200C	7	0	0.0001955675231125272	0.00028625829102065257	0.0	0.0
YGL201C	0	0	1.0	1.0		0.0
YGL202W	0	0	1.0	1.0		0.0
YGL203C	18	0	1.7594541070841017e-10	3.865019316211103e-10	0.0	0.0
YGL205W	47	1	3.494690164087761e-25	2.055006455385349e-24	0.008684559982993507	2.5785347004324004
YGL206C	15	0	7.577921627077638e-09	1.499161585047248e-08	0.0	0.0
YGL207W	39	0	8.108083620479335e-22	3.794108128671819e-21	0.0	0.0
YGL208W	39	7	2.868668495492775e-16	9.315478553121936e-16	0.0732620572924324	25.38864934741974
YGL209W	7	1	0.0011210769271927487	0.0015457476404424594	0.05831061702867069	15.471208204566768
YGL210W	3	0	0.03800670619059346	0.046975406684311834	0.0	0.0
YGL211W	86	69	6.806381831082749e-13	1.7776340558836007e-12	0.3274886979633482	100.74275105480494
YGL212W	123	279	0.5111313352715796	0.5727818217355523	0.925858821601576	279.4798901104292
YGL213C	47	53	0.00011317749184136221	0.00016989917921682955	0.46028167909865586	142.20344556211322
YGL215W	17	145	3.3683176522107796e-07	5.923912788337674e-07	3.4814868402412205	997.0334176195892
YGL216W	0	0	1.0	1.0		0.0
YGL219C	60	136	0.6722069258899181	0.7339779819238502	0.925195123521575	282.6074031298286
YGL220W	95	78	1.059383534880931e-13	2.910900482131024e-13	0.3351325989226757	101.6214096658794
YGL221C	65	57	6.075917791000373e-09	1.2183613394715184e-08	0.35793747991445546	110.44062468251362
YGL222C	88	80	4.136979707342575e-11	9.444926676033008e-11	0.3710675629097226	112.64430242077565
YGL223C	0	1	1.0	1.0		0.0
YGL224C	0	0	1.0	1.0		0.0
YGL225W	25	0	2.8312064015717936e-14	8.092578536500687e-14	0.0	0.0
YGL226C-A	126	152	2.871646655851525e-09	5.852175732743487e-09	0.4924007660198858	148.13377303303176
YGL226W	84	3	3.706815159731825e-43	5.13288030190652e-42	0.01457765425716767	5.82445485266332
YGL227W	45	57	0.0011164975336011768	0.0015423918606150295	0.5170208043208802	156.05740450655975
YGL228W	17	1	4.587800908785586e-09	9.251207232267147e-09	0.02401025407062911	6.876092534778601
YGL229C	61	51	5.24329425160797e-09	1.0528695964035418e-08	0.34126049638090883	103.80681631400776
YGL230C	134	95	1.406403348480398e-22	7.02712915474437e-22	0.2893773158512389	88.01398443472553
YGL231C	86	168	0.1004767584598164	0.1217277939545827	0.7973637863455435	240.42613202347977
YGL232W	42	192	0.00026248069882792467	0.0003824490749833785	1.8659397449174617	568.7510821449843
YGL233W	16	0	2.158089308531304e-09	4.4120766489027835e-09	0.0	0.0
YGL234W	40	20	3.152119308119827e-10	6.835534743965735e-10	0.2040871596003474	63.39421898847677
YGL235W	201	146	2.912915145900012e-32	2.5497983263426134e-31	0.29648482887214644	90.07000417921714
YGL236C	203	146	5.876847470149672e-33	5.248097795160057e-32	0.2935637960753766	89.18696492865044
YGL237C	53	34	1.1394534705551828e-10	2.542878117641776e-10	0.26184767646837026	80.22107957753181
YGL238W	6	1	0.0038329088947273685	0.005114398852338073	0.0680290532001158	17.68138080328704
YGL240W	126	104	1.2172181565102713e-17	4.391607037697974e-17	0.336905787276764	101.3546868158883
YGL241W	39	1	6.801190773480851e-21	3.0157014755812163e-20	0.0104660081846332	3.173581169607342
YGL242C	220	260	6.112722045360728e-16	1.9595465152101197e-15	0.48238783178263933	146.1714150453751
YGL243W	152	119	1.5406967954901024e-22	7.691447283735745e-22	0.31955752621633343	97.07424751081332
YGL244W	35	61	0.13328138554849497	0.16012142224553885	0.7113895277497825	213.15886857346737
YGL245W	77	0	3.505962723736836e-42	4.613911126821635e-41	0.0	0.0
YGL246C	113	79	1.5196249009960714e-19	6.176228131186153e-19	0.2853608072288043	87.62454199734452
YGL247W	110	78	9.30833420709757e-19	3.592767115773028e-18	0.28943269906958363	88.08832053200706
YGL248W	659	1	0.0	0.0	0.0006193843993940741	0.1875297964059506
YGL249W	57	32	7.311860640710071e-13	1.9070526324137698e-12	0.22915049498986376	70.42067181526009
YGL250W	128	67	3.89446468980755e-29	2.897421271808955e-28	0.21365374520661368	65.24292451198295
YGL251C	86	18	5.45812409107203e-33	4.88935695447901e-32	0.08543183425130822	27.344460998908293
[truncated: 3,752 more rows]
