# Supplementary material for: Overexpression profiling reveals cellular requirements in the context of genetic backgrounds and environments
Source: PLoS Genet. 2023 Apr 28;19(4):e1010732. doi: 10.1371/journal.pgen.1010732 (PMC10171610; doi:10.1371/journal.pgen.1010732)
Supplement: S1 Data — (ZIP) [file pgen.1010732.s025.zip › S1_Data/Fig_3/Fig.3G/YSA_YSAS1061.csv]

3	YSAS1000	YSAS1061	p_values	q_values	FC	NRPM
YAL001C	151	5	1.5674785817550804e-38	3.0912328318857516e-37	0.0268678860382032	6.460720511652947
YAL002W	64	4	7.796876046970758e-16	2.6145675886955588e-15	0.05071313489710853	12.507292277651432
YAL003W	19	0	4.058226864758151e-06	6.3889577605321995e-06	0.0	0.0
YAL005C	3	0	0.17949078546537128	0.20291950210563203	0.0	0.0
YAL007C	66	0	5.823939365279664e-19	2.5823805157843754e-18	0.0	0.0
YAL008W	44	1	2.6046933042806538e-12	6.4650803594812435e-12	0.018441139962584924	7.390672706164339
YAL009W	99	128	0.7707236804144331	0.8203649613295215	1.0490959623159424	210.22357928228527
YAL010C	12	0	0.0003773743244624038	0.0005192056794218384	0.0	0.0
YAL011W	87	31	4.716453640306757e-10	9.877758516170488e-10	0.28912315987317055	59.80498374439417
YAL012W	60	38	0.0015279059784191204	0.0020186049349617185	0.5138931002906998	105.68661967288536
YAL013W	149	320	1.835335765645874e-08	3.438115957077988e-08	1.7426258434442667	350.2881252437594
YAL014C	284	1	6.1761295962293965e-77	5.54983145436176e-75	0.0028570780223723118	0.5725169000144487
YAL015C	89	46	1.2278310947232362e-06	2.004330577846532e-06	0.4193805312839538	85.86466940307956
YAL016W	172	1	7.602439469834818e-47	2.3256185846287257e-45	0.004717500920661259	0.9453186022743894
YAL017W	75	0	2.132730001881367e-21	1.144153940374976e-20	0.0	0.0
YAL018C	155	101	5.556397153437287e-07	9.338059622857346e-07	0.5287253289917897	106.31198432796263
YAL019W	0	0	1.0	1.0		0.0
YAL020C	120	1241	8.417683507122514e-157	1.7929665870170956e-154	8.39133338764156	1668.948273170486
YAL021C	27	0	2.4746643997592844e-08	4.574668904858774e-08	0.0	0.0
YAL022C	9	2	0.03029966908102392	0.03653111045806469	0.18031336852305258	54.19826651420715
YAL023C	21	1	5.01911251187146e-06	7.854398926740889e-06	0.038638578969225554	15.485219003662747
YAL024C	16	0	2.7988703227835993e-05	4.158177015326396e-05	0.0	0.0
YAL025C	70	3	4.652568118430372e-18	1.8909483568263654e-17	0.034774721072303005	9.16027040044196
YAL026C	72	1	6.704667370652154e-20	3.218576130936606e-19	0.011269585532690786	4.516522208339747
YAL027W	140	117	0.002225868889363154	0.0029279441863512123	0.6781070609099085	137.04418822499383
YAL028W	140	140	0.09069206256648336	0.10545290170235459	0.8114101583537366	163.75619098115203
YAL029C	2	0	0.39033357219738263	0.4271751394924058	0.0	0.0
YAL030W	229	101	4.1771949519992132e-19	1.8900903358731296e-18	0.35787085586780526	72.42213779208305
YAL031C	155	0	5.741752942345765e-43	1.3932835937312444e-41	0.0	0.0
YAL032C	145	103	1.9839632570028362e-05	2.987633592831451e-05	0.5763810090374818	115.49837488275595
YAL033W	102	0	1.0865659340130526e-28	1.0681778951297549e-27	0.0	0.0
YAL034C	181	55	1.2384121316257844e-22	7.592865851790924e-22	0.24656109784229566	50.30557334470909
YAL034W-A	163	383	2.9710101642341563e-12	7.35526450904461e-12	1.9065649733097003	383.0454173962193
YAL035W	108	1	1.284809684721899e-29	1.3483468059919054e-28	0.007513057021793858	1.4916954093806638
YAL036C	170	15	1.4605144152966052e-37	2.6921212828111465e-36	0.07159501397238853	15.303039957946128
YAL037C-A	0	0	1.0	1.0		0.0
YAL037W	185	213	0.5307229421058591	0.5746917040201084	0.9342181823207887	188.0826330118787
YAL038W	0	0	1.0	1.0		0.0
YAL039C	73	2	1.6563515080348281e-19	7.769720654737599e-19	0.02223041529736265	6.68197806410754
YAL040C	111	108	0.09195428636343805	0.10687734455863626	0.7894801540739059	158.2395817265375
YAL041W	31	2	3.7501732848347775e-08	6.866363120370839e-08	0.052349042474434615	15.734980603025228
YAL042W	11	19	0.47668170950366207	0.5183203840717642	1.401526637156454	295.62690821038484
YAL043C	100	21	1.2156836255200457e-16	4.3723555536996767e-16	0.1703961332542847	35.770855909384856
YAL044C	222	53	8.934036609418846e-33	1.175735573015281e-31	0.19371503780517135	39.550086382639456
YAL044W-A	209	154	1.2665883708688578e-06	2.067011839065494e-06	0.5978811693132796	120.58465995358183
YAL046C	252	255	0.029338291448932484	0.035446326496388805	0.821069803096043	165.1756694123295
YAL047C	39	0	1.2704811009029252e-11	2.967724131313047e-11	0.0	0.0
YAL048C	179	44	3.44077109593555e-26	2.7636696330621994e-25	0.19945277635510844	40.87578760560434
YAL049C	138	214	0.03981461745730042	0.04770288854102807	1.2582737238239106	253.31798488797264
YAL051W	70	3	4.652568118430372e-18	1.8909483568263654e-17	0.034774721072303005	9.16027040044196
YAL053W	32	0	1.0457370897472413e-09	2.131632160940979e-09	0.0	0.0
YAL054C	116	11	1.329986347516248e-25	1.021195124775159e-24	0.07694406674044053	16.820151674607136
YAL055W	240	184	1.2853826411112038e-06	2.0958989421691333e-06	0.6220811214045314	125.3334913245768
YAL056W	81	10	5.4293542432456404e-17	2.0368047131706247e-16	0.1001740936239181	20.07343204542429
YAL058W	162	114	4.5584766018834314e-06	7.149113427169788e-06	0.5709923336563333	114.41856266427064
YAL059W	161	172	0.21157948425553155	0.23798036650763976	0.8668481194834949	174.71366662510368
YAL060W	100	32	1.5883493462864032e-12	4.013443361376584e-12	0.2596512506731957	53.65628386949636
YAL061W	93	190	6.971680744000869e-05	0.00010068843786727523	1.6577196783570967	333.9312549993356
YAL062W	26	0	4.667757740592397e-08	8.452227571204935e-08	0.0	0.0
YAL063C	0	0	1.0	1.0		0.0
YAL063C-A	1	1	1.0	1.0	0.8114101583537365	325.1895991269615
YAL064C-A	0	0	1.0	1.0		0.0
YAL064W	22	0	5.953405509138707e-07	9.935587661943327e-07	0.0	0.0
YAL064W-B	281	276	0.008251889546369922	0.010446096584013518	0.7969722551801826	160.28028286140383
YAL065C	133	36	1.54376916189147e-18	6.610734512314105e-18	0.21962981729875578	45.2331397240843
YAL067C	21	0	1.1275805547769547e-06	1.8448693514999337e-06	0.0	0.0
YAL067W-A	101	1	9.912328920723172e-28	8.94910574930596e-27	0.008033763944096401	3.2196990001238097
YAL068C	0	0	1.0	1.0		0.0
YAR002C-A	85	44	2.2424403711135815e-06	3.5952814536588257e-06	0.420024081971346	85.07867421873496
YAR002W	107	27	6.799164392749629e-16	2.29741447841969e-15	0.20474835771542887	42.54817184523747
YAR003W	158	110	4.206985968360598e-06	6.61590820455067e-06	0.564905806448804	113.1989111291413
YAR007C	79	27	1.3726902722333838e-09	2.7826372067727147e-09	0.2773173958930492	56.90817986842895
YAR008W	143	78	3.9717190222092325e-09	7.719282222617538e-09	0.44258735910203817	88.68807251816273
YAR009C	104	5	6.192784376250876e-26	4.892129525799283e-25	0.039010103767006574	9.380469203518333
YAR010C	117	1	4.8240225805083685e-32	5.9406753448615905e-31	0.006935129558578945	2.7558440605489296
YAR014C	19	0	4.058226864758151e-06	6.3889577605321995e-06	0.0	0.0
YAR015W	155	146	0.022603769002077147	0.027471317736886235	0.7642960201267455	153.21433039995975
YAR018C	1	0	0.9166288627869186	0.958634768119216	0.0	0.0
YAR019C	151	3	7.659173647225069e-40	1.6134764705198306e-38	0.01612073162292192	4.307147008007885
YAR020C	99	24	3.5411417702322397e-15	1.1214265595047142e-14	0.1967054929342392	41.05929281420254
YAR023C	17	0	1.4681353838572068e-05	2.2242483120555312e-05	0.0	0.0
YAR027W	13	1	0.0008150349469299517	0.0010974633527965705	0.062416166027210514	25.014584539936525
YAR028W	126	72	1.4362231965935703e-07	2.5059828894446674e-07	0.46366294763070665	94.20174894055089
YAR029W	174	64	2.7861531210388465e-18	1.1636286564338711e-17	0.29844971341746634	60.73943661053405
YAR031W	133	185	0.31298992871513315	0.34722320216835084	1.1286532277852728	227.3882159283216
YAR033W	108	64	3.01422348093315e-06	4.797896274244823e-06	0.4808356493948069	97.85798121764066
YAR035C-A	300	83	1.74416385310373e-39	3.6343066373911415e-38	0.22449014381120044	45.52654386598806
YAR035W	88	64	0.0015426675180624575	0.002037639158561597	0.5901164788027176	120.0984315052673
YAR042W	14	1	0.0004303011287825867	0.0005896263501617003	0.05795786845383833	11.61391425661784
YAR050W	11	0	0.0007280515518836266	0.000982869595042896	0.0	0.0
YAR064W	136	501	1.8618559537115206e-32	2.3378894300862347e-31	2.989091833347221	600.1660982837924
YAR066W	241	115	5.7413619590154745e-18	2.3187199878018256e-17	0.3871874199613266	78.26139728622141
YAR068W	139	41	4.15180035807113e-18	1.6970151996636153e-17	0.23933680929858417	49.12936389448727
YAR071W	105	15	1.2065677865531728e-20	6.102877168396918e-20	0.11591573690767666	24.54261125536385
YBL001C	85	79	0.08304987085288093	0.09727490983195891	0.7541341471758259	151.25097636085653
YBL002W	54	2	2.2417880616965174e-14	6.618338369002397e-14	0.03005222808717543	9.033044415430544
YBL003C	61	1	6.356083125366345e-17	2.3644135869328495e-16	0.01330180587465142	2.622496768209223
YBL004W	12	0	0.0003773743244624038	0.0005192056794218384	0.0	0.0
YBL005W	31	0	1.966895658874e-09	3.923557729512443e-09	0.0	0.0
YBL006C	117	590	2.5741652115828232e-51	9.935586665646185e-50	4.091726439561578	814.351920027686
YBL007C	12	0	0.0003773743244624038	0.0005192056794218384	0.0	0.0
YBL008W	76	11	3.3884673007220626e-15	1.076634002566441e-14	0.11744094397225134	25.339449285810893
YBL008W-A	255	371	0.0451942079366999	0.053800846583308026	1.1805222303891618	237.19711937791683
YBL009W	16	0	2.7988703227835993e-05	4.158177015326396e-05	0.0	0.0
YBL010C	108	184	0.008676256712365443	0.010976056390852104	1.38240249201007	275.96365065587656
YBL011W	3	1	0.47640572904038236	0.5181548950599031	0.27047005278457886	54.19826652949314
YBL013W	220	94	3.5928272461843628e-19	1.6320971163354084e-18	0.3466934312965965	70.21139071099797
YBL014C	16	0	2.7988703227835993e-05	4.158177015326396e-05	0.0	0.0
YBL015W	24	0	1.6642791038271326e-07	2.887260671526347e-07	0.0	0.0
YBL016W	137	42	2.5516927259375627e-17	9.763662586072471e-17	0.24875347920333532	51.033404240058815
YBL017C	23	0	3.146322630605277e-07	5.348655468108469e-07	0.0	0.0
YBL018C	411	271	6.078956023197239e-16	2.0601105532944797e-15	0.535017403683364	107.60531746017436
YBL019W	114	100	0.0153047877930131	0.0188677030219975	0.7117632968015233	144.05328733761394
YBL020W	95	186	0.0002684973549097324	0.00037351917950795136	1.588655678461	320.05502644774435
YBL021C	92	32	8.396424564335247e-11	1.8367378345185241e-10	0.28222962029695187	58.322047659650806
YBL022C	0	0	1.0	1.0		0.0
YBL023C	92	30	1.9537535157147107e-11	4.496213072779232e-11	0.2645902690283924	54.78737809952261
YBL024W	76	2	2.5683091962501703e-20	1.2788178517432666e-19	0.0213528989040457	6.418215772227914
YBL025W	135	39	6.536709890031098e-18	2.6343811196614468e-17	0.23440737907996836	48.17623691380416
YBL026W	55	3	5.049672129927984e-14	1.4542145427749542e-13	0.044258735910203816	11.613914256916546
YBL027W	134	51	7.095315044188568e-14	2.0160650602336192e-13	0.3088202841495565	63.09648937977223
YBL028C	120	58	2.0450236294547075e-09	4.0709348885406795e-09	0.39218157653763935	79.2817617912387
YBL029C-A	135	3	1.529809221900119e-35	2.4575231383093815e-34	0.01803133685230526	4.817623691380415
YBL029W	45	0	2.935314210179613e-13	7.858934833679215e-13	0.0	0.0
YBL030C	0	0	1.0	1.0		0.0
YBL031W	23	10	0.006897973984026082	0.008768843585794429	0.35278702537118983	70.69339112487398
YBL032W	0	0	1.0	1.0		0.0
YBL033C	35	11	3.792752700238762e-05	5.5957210823686816e-05	0.25501462119688867	55.74678841318589
YBL034C	0	0	1.0	1.0		0.0
YBL035C	110	40	3.7281819778967206e-12	9.119853064604017e-12	0.2950582394013588	60.603516195445
YBL036C	129	72	4.8674655454914546e-08	8.805534555558778e-08	0.4528800883834809	92.0110105940109
YBL037W	76	20	2.5577949619908527e-11	5.837253502543411e-11	0.213528989040457	44.92751040416934
YBL038W	110	12	1.7428652380483277e-23	1.1428982878011324e-22	0.08851747182040763	19.21574903613824
YBL039C	76	23	3.0429178995169855e-10	6.426669423474912e-10	0.24555833739652555	51.34572618637978
YBL039W-B	378	76	1.0326224645496627e-60	5.602463956250104e-59	0.16314066675895234	33.12116286203985
YBL040C	51	0	6.840504680062243e-15	2.1048551318907416e-14	0.0	0.0
YBL041W	23	13	0.03265378465050269	0.039295232376028666	0.4586231329825468	98.9707475653991
YBL042C	97	0	2.4276647898686723e-27	2.1282774705083437e-26	0.0	0.0
YBL043W	57	23	3.3823184179384e-06	5.373401442420922e-06	0.32741111652870075	68.46096821616042
YBL044W	178	16	4.207201955574362e-39	8.519583960038083e-38	0.0729357445711224	15.528716811509282
YBL045C	201	5	6.095662400215376e-52	2.434455171086016e-50	0.02018433229735663	4.853576106053371
YBL046W	70	19	2.671342658633683e-10	5.683644702109622e-10	0.22023990012458566	45.80135199457729
YBL047C	30	0	3.7013068094644998e-09	7.19858487021655e-09	0.0	0.0
YBL049W	147	132	0.009554263534036378	0.012052329367019787	0.7286132034196818	146.003493536115
YBL050W	46	0	1.5679284840757797e-13	4.2959298294043874e-13	0.0	0.0
YBL051C	34	59	0.13548094081089443	0.15551913984100874	1.4080352747903078	286.93199919791186
YBL052C	0	0	1.0	1.0		0.0
YBL054W	114	0	6.31107012950482e-32	7.673353977755226e-31	0.0	0.0
YBL055C	155	50	1.3330061545365345e-18	5.7639987930373e-18	0.2617452123721731	53.498934056578925
YBL056W	2	0	0.39033357219738263	0.4271751394924058	0.0	0.0
YBL057C	214	161	2.2694401644029207e-06	3.6375558487963203e-06	0.6104534368922973	123.08578286247642
YBL058W	92	75	0.009381208727849793	0.011844419625436697	0.6614756725709809	132.55010832809785
YBL059C-A	211	183	0.0005687443394647413	0.0007756340280440425	0.7037348766764635	141.788829962228
YBL059W	160	4183	0.0	0.0	21.213304327460502	4251.854008362964
YBL060W	66	13	9.553467909709345e-12	2.260987405297878e-11	0.15982321300906935	34.48980596045962
YBL061C	81	41	2.518003410818586e-06	4.0303472350731105e-06	0.41071378385806423	84.30841458275373
YBL063W	6	0	0.020953793809750976	0.025487577876454708	0.0	0.0
YBL064C	171	12	1.4787251538156035e-39	3.0924175853067404e-38	0.056941063744121875	12.361008152184954
YBL066C	88	0	6.532411544278476e-25	4.737439948442057e-24	0.0	0.0
YBL067C	85	7	1.1255251362456568e-19	5.331874018573948e-19	0.06682201304089597	15.303039957946128
YBL068W	155	123	0.00030009714569556795	0.0004167734085716521	0.6438932224355458	129.24202016068105
YBL069W	116	24	2.910361663813277e-19	1.3443767010915787e-18	0.1678779637973248	35.04198265776736
YBL071C-B	196	30	1.8482341988516815e-36	3.172893993312245e-35	0.12419543240108213	25.716524422357733
YBL071W-A	130	114	0.009296376222561586	0.011739890130863347	0.7115442927101998	143.833861135899
YBL072C	88	68	0.004551396947063737	0.0058531430220323255	0.6269987587278875	127.48910420002024
YBL074C	87	75	0.02770172580754236	0.0335183305531614	0.6994915158221867	142.03683637580684
YBL075C	61	13	1.6140003713761943e-10	3.4699499573026144e-10	0.17292347637046845	37.31683924439428
YBL076C	0	0	1.0	1.0		0.0
YBL078C	175	541	9.517485281595064e-28	8.606141172083839e-27	2.508416546682123	503.57932205794833
YBL079W	28	0	1.3128224935850374e-08	2.4649174536753344e-08	0.0	0.0
YBL080C	113	469	1.2615466018086262e-34	1.919353044180267e-33	3.3677111882115263	676.2792547065283
YBL081W	131	7	6.418706778631371e-32	7.787760059896417e-31	0.04335779472119204	9.929453406578848
YBL082C	90	48	2.1454384981291907e-06	3.445522703920965e-06	0.4327520844553262	88.5238353117567
YBL084C	10	1	0.005563243961884365	0.0071224879841489275	0.08114101583537366	32.51895991269614
YBL085W	18	2	0.0001227294081224459	0.0001742327391044647	0.09015668426152629	27.09913325710357
YBL086C	98	24	6.100184006704577e-15	1.8912214675233435e-14	0.19871269184173143	41.47826518202842
YBL087C	99	10	1.0871536678290298e-21	6.1176328216093454e-21	0.08196062205593299	16.42371713006008
YBL088C	7	0	0.010553496989856295	0.0131342049748244	0.0	0.0
YBL089W	91	64	0.0006658453343659398	0.0009050523559296902	0.5706620893916389	116.13914255610648
YBL090W	194	157	9.868381493617012e-05	0.0001414582800842259	0.6566566745440033	132.4225687459054
YBL091C	154	35	7.493536495174806e-24	4.999458049158969e-23	0.18441139962584924	38.00917392246031
YBL091C-A	127	320	4.5486948071577255e-12	1.1037782209267545e-11	2.0444980367968166	410.9679578707392
YBL092W	41	1	1.705499964919735e-11	3.9470142045285294e-11	0.019790491667164307	3.965726819109644
YBL093C	187	1	7.046544872151614e-51	2.5977358692143542e-49	0.004339091755902334	0.869490906941187
YBL095W	143	20	7.0053141536727825e-28	6.3853692894688725e-27	0.11348393823129184	23.87755797633102
YBL097W	32	0	1.0457370897472413e-09	2.131632160940979e-09	0.0	0.0
YBL098W	14	1	0.0004303011287825867	0.0005896263501617003	0.05795786845383833	23.227828505494124
YBL099W	6	0	0.020953793809750976	0.025487577876454708	0.0	0.0
YBL100W-C	111	167	0.11606534495568221	0.1339000599478693	1.2207702382439103	246.08942641341488
YBL101C	25	0	8.810560765249093e-08	1.5576248066691524e-07	0.0	0.0
YBL102W	120	31	2.1141156974828022e-17	8.154446261719379e-17	0.20961429090804864	43.35861322206773
YBL103C	4	1	0.2570501889078232	0.2870812474432366	0.20285253958843413	40.64869989894437
YBL104C	73	2	1.6563515080348281e-19	7.769720654737599e-19	0.02223041529736265	6.68197806410754
YBL105C	92	1	2.6551483927689377e-25	1.9908420347867225e-24	0.008819675634279746	1.7673347777079718
YBL106C	130	7	1.186877842501063e-31	1.4015881873149103e-30	0.043691316219047364	10.005833815974608
YBL107C	9	0	0.0027418216513318294	0.0035674697549342425	0.0	0.0
YBL108C-A	57	20	4.5653855959690713e-07	7.708612026546721e-07	0.28470531872060933	59.9033471772564
YBL111C	21	6	0.0011419407833591206	0.0015262146049496404	0.23183147381535335	54.19826649991703
YBR001C	58	0	8.591589931653284e-17	3.1292104937896163e-16	0.0	0.0
YBR002C	69	27	1.665284112603448e-07	2.888132970923531e-07	0.3175083228340709	65.9804983614813
YBR003W	84	18	5.1258750326852745e-14	1.4732087612680167e-13	0.173873605361515	36.77739513865954
YBR004C	0	0	1.0	1.0		0.0
YBR005W	34	90	0.00014431624551010922	0.00020387195478473055	2.147850419171656	435.18019872718367
YBR006W	64	44	0.0034304776501524427	0.004436401386558736	0.5578444838681939	114.32446844114922
YBR007C	31	12	0.0005679522741862582	0.0007747375542801638	0.31409425484660775	68.18491594760806
YBR008C	50	15	3.689309744835816e-07	6.253233227984314e-07	0.243423047506121	52.03033585470893
YBR009C	0	0	1.0	1.0		0.0
YBR010W	0	0	1.0	1.0		0.0
YBR011C	0	0	1.0	1.0		0.0
YBR013C	16	0	2.7988703227835993e-05	4.158177015326396e-05	0.0	0.0
YBR014C	73	3	7.251828021313098e-19	3.188475760747066e-18	0.03334562294604398	8.78890808700063
YBR015C	0	0	1.0	1.0		0.0
YBR016W	35	0	1.5758381716279828e-10	3.389171774507304e-10	0.0	0.0
YBR017C	7	0	0.010553496989856295	0.0131342049748244	0.0	0.0
YBR018C	167	58	1.2471895940751582e-18	5.405114812001684e-18	0.28180712086536963	57.44367170934946
YBR019C	55	23	8.432402546840928e-06	1.3011737871446787e-05	0.3393169753115626	70.95045799019815
YBR020W	142	17	3.712845274933476e-29	3.792641771961353e-28	0.09714065276065861	20.61060839355825
YBR021W	69	4	3.570268873095816e-17	1.3561833744500686e-16	0.04703827004949198	11.78223184981573
YBR022W	61	225	2.3431566925825774e-15	7.557764519934045e-15	2.99290632179657	592.6842695663379
YBR023C	0	0	1.0	1.0		0.0
YBR024W	67	5	4.790637814257015e-16	1.6507464391726836e-15	0.060552996892069895	14.346599964441094
YBR025C	0	0	1.0	1.0		0.0
YBR026C	76	22	1.366203771187176e-10	2.960435263192982e-10	0.23488188794450268	48.56727780836088
YBR028C	73	13	1.7329362391348573e-13	4.734497059983166e-13	0.1444976994328572	31.18256430312767
YBR029C	36	60	0.18199189954988576	0.2056258181358336	1.3523502639228944	275.50785482879814
YBR030W	104	61	3.612198190449758e-06	5.730690149869395e-06	0.47592326595748013	96.93151510788604
YBR031W	10	0	0.001409761759278579	0.001865947037424881	0.0	0.0
YBR033W	0	0	1.0	1.0		0.0
YBR034C	52	13	2.3614533900203445e-08	4.397901051168071e-08	0.20285253958843416	43.77552296437884
YBR035C	85	0	4.221845559261622e-24	2.869956715285294e-23	0.0	0.0
YBR036C	35	0	1.5758381716279828e-10	3.389171774507304e-10	0.0	0.0
YBR037C	89	25	1.779506338478808e-12	4.490540128385969e-12	0.22792420178475747	47.49960435167616
YBR038W	15	0	5.3453634113407736e-05	7.800351428221464e-05	0.0	0.0
YBR039W	63	0	3.785574804178227e-18	1.5539500855695207e-17	0.0	0.0
YBR040W	201	76	2.5960845711423862e-20	1.2915296166643481e-19	0.3068018509198208	62.28756001132878
YBR041W	105	40	3.97845675022098e-11	8.990217984487567e-11	0.30910863175380443	62.89044135465076
YBR042C	69	37	4.036556537303087e-05	5.943224947780351e-05	0.4351039979578008	89.54496204854672
YBR043C	120	517	2.0133769509063138e-39	4.135332444522218e-38	3.495825432240682	701.8675515260119
YBR044C	27	0	2.4746643997592844e-08	4.574668904858774e-08	0.0	0.0
YBR045C	32	0	1.0457370897472413e-09	2.131632160940979e-09	0.0	0.0
YBR046C	52	59	0.7342906771827011	0.7836158256592529	0.9206384489013552	187.609384109232
YBR047W	79	33	7.30814772473158e-08	1.3056588246328462e-07	0.33894348386928236	69.1027898305582
YBR048W	127	27	1.1536442599976571e-20	5.886963743785737e-20	0.17250452185473142	35.84767234077169
YBR049C	0	0	1.0	1.0		0.0
YBR050C	67	11	6.656915673072674e-13	1.741761694078296e-12	0.13321659316255374	28.69319992569449
YBR052C	73	345	4.60522682219374e-29	4.671015776796508e-28	3.834746638795057	770.6548034343176
YBR053C	41	4	1.072541360994988e-09	2.184201617238731e-09	0.07916196666865723	19.828634092904764
YBR054W	3	0	0.17949078546537128	0.20291950210563203	0.0	0.0
YBR055C	60	0	2.4633360235049665e-17	9.431854508107232e-17	0.0	0.0
YBR056W	46	0	1.5679284840757797e-13	4.2959298294043874e-13	0.0	0.0
YBR057C	4	0	0.08587668894649444	0.1000155605774179	0.0	0.0
YBR058C	0	0	1.0	1.0		0.0
YBR058C-A	93	139	0.16875457931567217	0.19233206215704135	1.2127528173244022	244.76636493867343
YBR059C	5	0	0.04208212341537223	0.05015840243767993	0.0	0.0
YBR060C	0	1	1.0	1.0		0.0
YBR061C	0	0	1.0	1.0		0.0
YBR062C	69	117	0.04159632397378149	0.04976502167114986	1.3758693989476403	278.06067168643784
YBR063C	69	51	0.006784947950405464	0.00863088601255957	0.5997379431310228	122.53521122928736
YBR065C	134	54	4.864563436632352e-13	1.2850759910001222e-12	0.32698618321717743	66.736671464974
YBR066C	50	1	6.105347097079636e-14	1.7442549009093386e-13	0.016228203167074733	6.503791981838616
YBR067C	31	0	1.966895658874e-09	3.923557729512443e-09	0.0	0.0
YBR068C	26	0	4.667757740592397e-08	8.452227571204935e-08	0.0	0.0
YBR069C	67	0	3.121358657019109e-19	1.4190461372740628e-18	0.0	0.0
YBR070C	76	18	4.316333205600734e-12	1.0496081296156372e-11	0.1921760901364113	40.64869989695645
YBR071W	94	23	2.180087462058221e-14	6.456067453293939e-14	0.19853652810782918	41.51356585657357
YBR072C-A	308	583	1.0147112592109157e-09	2.0789470793452e-09	1.5358835140267157	308.2966329188027
YBR072W	53	3	1.74233184719883e-13	4.755648055643318e-13	0.045928876887947355	12.271305627232694
YBR073W	0	0	1.0	1.0		0.0
YBR074W	26	0	4.667757740592397e-08	8.452227571204935e-08	0.0	0.0
YBR076W	1	0	0.9166288627869186	0.958634768119216	0.0	0.0
YBR077C	108	62	1.3286661445869005e-06	2.1640212397392425e-06	0.4658095353512192	94.8469664163477
YBR078W	25	0	8.810560765249093e-08	1.5576248066691524e-07	0.0	0.0
YBR079C	0	0	1.0	1.0		0.0
YBR080C	79	0	1.766706984535211e-22	1.0661418539414479e-21	0.0	0.0
YBR081C	20	0	2.137909491305108e-06	3.4353499537568254e-06	0.0	0.0
YBR082C	29	1	3.2046947568440014e-08	5.890124495560835e-08	0.027979660632887468	11.213434451820774
YBR083W	38	0	2.3830327615670958e-11	5.451400720673178e-11	0.0	0.0
YBR084C-A	31	1	9.095991597820632e-09	1.7270071864993875e-08	0.026174521237217308	5.244993535507139
YBR084W	72	4	5.607395918342044e-18	2.2693971799004288e-17	0.045078342130763144	11.291305523107324
YBR085C-A	66	1	2.815079744843181e-18	1.1731538849705167e-17	0.01229409330838995	2.463557568838852
YBR085W	6	0	0.020953793809750976	0.025487577876454708	0.0	0.0
YBR086C	11	0	0.0007280515518836266	0.000982869595042896	0.0	0.0
YBR087W	114	110	0.07698926489944051	0.0903233909499556	0.7829396264816757	158.3159890758594
YBR088C	93	33	1.0453784995672112e-10	2.2755381343720784e-10	0.28791973360939044	59.44326004821073
YBR091C	143	4	4.930687379855205e-37	8.779065981903183e-36	0.02269678764625837	5.685132852193117
YBR092C	105	45	9.005308877044612e-10	1.8509482255855454e-09	0.34774721072303	70.56000737450812
YBR093C	64	22	6.085602558681656e-08	1.0936968848430689e-07	0.2789222419340969	58.43250609402457
YBR094W	73	6	4.585907900701913e-17	1.727148417612096e-16	0.06669124589208796	15.380589146026471
YBR095C	85	115	0.5609377090209783	0.6062681384288002	1.0977902142432907	219.31391573584443
YBR096W	91	10	1.350667552858006e-19	6.382653324968276e-19	0.08916595146744359	17.867560396911795
YBR097W	75	2	4.780383254665518e-20	2.3237855303355857e-19	0.021637604222766307	6.503791980926396
YBR098W	81	19	6.948704493915447e-13	1.8123355802497842e-12	0.1903307778854444	40.1468640774681
YBR101C	79	352	3.7329985519343426e-28	3.536816255712423e-27	3.615397161272345	717.4495532957832
YBR102C	88	26	6.771098353077253e-12	1.6208849959535307e-11	0.239734819513604	49.88704078195321
YBR103W	79	35	2.3755339718977026e-07	4.0793358830647025e-07	0.3594855131946934	73.16765982696643
YBR104W	44	3	4.571359468807391e-11	1.022157399110082e-10	0.05532341988775478	14.781345414791897
YBR105C	95	15	4.252914682345958e-18	1.7334168914366837e-17	0.1281173934242742	27.38438728403378
YBR106W	6	1	0.07232226088410242	0.08502152950622914	0.13523502639228943	27.09913325501583
YBR107C	101	78	0.002257316523507122	0.0029665967382745562	0.6266335876395194	127.1781105344004
YBR108W	61	0	1.319280690603217e-17	5.1578404158117617e-17	0.0	0.0
YBR109C	99	26045	0.0	0.0	213.46644014467748	42777.213633354906
YBR110W	53	20	3.157203229053677e-06	5.019926947826291e-06	0.3061925125863157	64.42435453734805
YBR111C	119	83	7.36492582854777e-05	0.0001062611350727	0.5659415390198331	114.77279965470882
YBR111W-A	95	170	0.00414573002033764	0.005344562507725122	1.4519971254751076	292.6706390952589
YBR112C	2	0	0.39033357219738263	0.4271751394924058	0.0	0.0
YBR114W	96	0	4.519394295024173e-27	3.8562368828908043e-26	0.0	0.0
YBR115C	37	39	0.5709844455983335	0.6166632012462002	0.8552701669133982	175.77816168883564
YBR117C	70	0	4.8083894646137136e-20	2.3237855303355857e-19	0.0	0.0
YBR118W	3	0	0.17949078546537128	0.20291950210563203	0.0	0.0
YBR119W	89	45	7.537436953168521e-07	1.250297084443962e-06	0.4102635632125635	84.0377615527672
YBR120C	0	0	1.0	1.0		0.0
YBR121C	67	2	6.897892130059988e-18	2.7741103244737758e-17	0.024221198756827957	7.280364159080055
YBR122C	110	22	1.176377104184577e-18	5.102069929234919e-18	0.1622820316707473	33.997094451583926
YBR123C	93	27	1.1341379930414712e-12	2.891146984920878e-12	0.23557069113495582	48.95327298773469
YBR125C	202	0	1.3184522778953065e-55	6.266462024938766e-54	0.0	0.0
YBR126C	22	1	2.66407313472968e-06	4.25467497856995e-06	0.03688227992516985	7.390672709532277
YBR127C	2	0	0.39033357219738263	0.4271751394924058	0.0	0.0
YBR128C	117	24	1.6599102045659719e-19	7.773732562262952e-19	0.16644310940589468	34.742478538002466
YBR129C	169	8	1.8976553359357138e-41	4.279770916457369e-40	0.03840994832443723	8.658894651422681
YBR130C	73	63	0.04584104640117776	0.05454828426508862	0.7002580818669234	142.54886538148455
YBR131W	81	49	8.583469591402349e-05	0.000123377989552999	0.4908530587571987	100.367160213741
YBR132C	125	0	6.852725904185253e-35	1.0622648699452666e-33	0.0	0.0
YBR133C	75	12	1.8579457506361098e-14	5.5305621179649414e-14	0.12982562533659786	28.183098584496083
YBR135W	117	182	0.05593099731854316	0.06619863461184229	1.2621935796613681	250.7818095972091
YBR136W	22	0	5.953405509138707e-07	9.935587661943327e-07	0.0	0.0
YBR137W	132	139	0.21691008910300671	0.2439284165880703	0.8544394849331015	172.449029872665
YBR138C	133	67	1.0459860821031894e-09	2.131632160940979e-09	0.4087554933060177	83.13117571485425
YBR139W	70	103	0.28487978990999674	0.31701696435224286	1.1939320901490698	235.87696287511207
YBR140C	9	0	0.0027418216513318294	0.0035674697549342425	0.0	0.0
YBR141C	123	76	1.9768816565916415e-06	3.1926555481770655e-06	0.5013591222348291	101.78698832117476
YBR142W	85	57	0.00042220977429948444	0.0005797823333324581	0.5441221061901529	110.9470397142356
YBR143C	9	0	0.0027418216513318294	0.0035674697549342425	0.0	0.0
YBR145W	89	29	4.152835596754022e-11	9.376897336840353e-11	0.2643920740703187	54.807235789458815
YBR146W	110	23	3.158558986545977e-18	1.309651963347218e-17	0.1696584876557813	35.47522899509907
YBR147W	101	75	0.0010244137074464936	0.0013736076548204208	0.6025322958072301	120.73871254488364
YBR148W	104	38	1.6700103712927324e-11	3.877363603271903e-11	0.2964767886292499	60.97304982391128
YBR149W	149	62	7.775097615425592e-14	2.204861261652494e-13	0.3376337571673267	68.74813673246295
YBR150C	108	96	0.023225817621119298	0.02820943550983254	0.7212534740922104	143.20275931247568
YBR151W	104	82	0.002919414820776127	0.0037916790050324094	0.6397657017789077	128.19974581407067
YBR152W	81	154	0.0018208228391236622	0.0024011814143086864	1.542681041808339	311.1381966505546
YBR153W	93	68	0.0012367318810771084	0.0016498364760089191	0.5932891480435925	120.63485126539815
YBR154C	97	18	3.2764143234531433e-17	1.2462075908848562e-16	0.15057095722028102	31.84846590190401
YBR155W	113	103	0.0312085589884593	0.03760327314951381	0.7396039496498661	149.64477127665825
YBR156C	43	0	1.0294982397207576e-12	2.627893642536208e-12	0.0	0.0
YBR157C	39	0	1.2704811009029252e-11	2.967724131313047e-11	0.0	0.0
YBR158W	42	23	0.002009167552002797	0.002645917699008034	0.4443436581460939	92.9113140477817
YBR159W	35	7	1.1304687599476743e-06	1.848543030554187e-06	0.16228203167074734	37.16452560879059
YBR160W	51	16	4.817315502681554e-07	8.126835276011034e-07	0.2545600496796036	54.19826651731474
YBR161W	69	56	0.024470269916791056	0.02968329936542193	0.6585357806928878	134.31744308067385
YBR162C	49	175	8.40521048712983e-12	2.0007601618991578e-11	2.8978934226919164	580.6957128308918
YBR162W-A	52	85	0.12758122947380446	0.14677328479772944	1.3263435280782234	268.90678393297395
YBR163W	126	46	1.0858200619519035e-13	3.038711034688758e-13	0.2962291054307293	60.65044110931571
YBR164C	96	49	3.364374641698509e-07	5.714270101715335e-07	0.41415726832638644	84.68479143914274
YBR165W	102	89	0.02034415457438774	0.024882865367355143	0.7079951381713977	143.46599961715745
YBR166C	64	78	1.0	1.0	0.9889061304936164	198.16241202110749
YBR167C	58	100	0.049539778246711526	0.05879142895106025	1.3989830316443732	283.1392198979315
YBR168W	70	68	0.1883787613922806	0.21247351745976956	0.7882270109722014	158.0146643851079
YBR169C	47	0	8.377158320160573e-14	2.359306439727887e-13	0.0	0.0
YBR170C	157	100	2.091769192610234e-07	3.607125825097888e-07	0.516821756913208	103.56356661343136
YBR171W	82	119	0.28502532767976324	0.31711755842258044	1.1775342541962763	235.0768186795574
YBR172C	43	16	2.581187967256636e-05	3.8657322915866965e-05	0.3019200589223206	64.28166494356141
YBR173C	122	114	0.038781772528094095	0.04649447025413157	0.758202934855131	153.26558975058944
YBR175W	82	71	0.035045093313051896	0.04212883186525114	0.7025624541843329	139.08711778076383
YBR176W	107	92	0.013332218160356948	0.016506692495201897	0.6976610707340539	141.3207136382301
YBR177C	21	4	0.00018334099836875802	0.000257723852456583	0.15455431587690222	38.71304751689843
YBR179C	18	0	7.7133209304558e-06	1.1927751726553187e-05	0.0	0.0
YBR180W	73	32	5.798501684523262e-07	9.733561934528103e-07	0.3556866447578024	73.5017587155757
YBR181C	45	3	2.462879260792184e-11	5.625106683405818e-11	0.054094010556915775	14.452871072987977
YBR182C	41	0	3.6145032175509238e-12	8.845535320908665e-12	0.0	0.0
YBR182C-A	170	103	9.105775402749939e-09	1.7277239967408412e-08	0.4916190959437346	98.51331977231216
YBR183W	29	26	0.2948630557769021	0.3278092854770856	0.7274711764550742	151.3813651276102
YBR184W	0	0	1.0	1.0		0.0
YBR185C	102	45	3.3472601056663873e-09	6.574485269018919e-09	0.35797506986194266	73.32706647335284
YBR186W	136	31	3.54828471622596e-21	1.8877137283085567e-20	0.18495378609533702	38.25759989374356
YBR187W	144	160129	0.0	0.0	902.2937308821215	180807.6754305117
YBR188C	158	161	0.10003145995279332	0.11591394845627935	0.8268166803477949	165.66262600438012
YBR189W	187	150	9.86064714134638e-05	0.00014138265198175774	0.6508637633853502	130.4236360411781
YBR191W	95	13	4.45312297081989e-19	2.0054745657936715e-18	0.11103507430103764	23.961338879233864
YBR192W	113	328	8.324545539891883e-16	2.788262166564835e-15	2.355243645486952	473.3954782945697
YBR193C	123	117	0.05160448038699244	0.06114078424095458	0.771829175019408	155.98525490194655
YBR194W	137	176	0.7583360652026434	0.8077774978663461	1.0423955318996907	210.06773373362296
YBR195C	85	0	4.221845559261622e-24	2.869956715285294e-23	0.0	0.0
YBR196C	51	12	1.6543300360723613e-08	3.1040952813873246e-08	0.19092003725970275	41.4457332203731
YBR196C-A	194	500	6.348149186820186e-19	2.8083235364156066e-18	2.0912632947261254	419.8968793488452
YBR196C-B	133	235	0.0010157398030754131	0.0013622946845817867	1.4336946407002111	288.51408034544465
YBR197C	134	189	0.25434356484704024	0.28435650105663457	1.1444516412601209	230.5448650725839
YBR198C	52	2	7.784988263178485e-14	2.2054910099280527e-13	0.031208083013605257	9.3804692054616
YBR199W	39	0	1.2704811009029252e-11	2.967724131313047e-11	0.0	0.0
YBR200W	22	15	0.10340645509077391	0.11972831150131685	0.5532341988775478	110.8600906429842
YBR200W-A	105	150	0.2717955367191304	0.30298432480552806	1.1591573690767665	232.2782851323568
YBR201C-A	89	111	0.9899265953280167	1.0	1.0119834559243233	204.61368028226997
YBR201W	97	13	1.361927161572113e-19	6.425301973914046e-19	0.10874569132575851	23.467290663972783
YBR202W	24	0	1.6642791038271326e-07	2.887260671526347e-07	0.0	0.0
YBR203W	40	15	5.5712841547014865e-05	8.10945461242426e-05	0.3042788093826512	60.97304984841656
YBR204C	61	71	0.8102928097646047	0.8599361411618827	0.9444282171002509	189.24968477877047
YBR205W	47	40	0.10453787895341515	0.12101395770150776	0.6905618368967971	141.8380166498026
YBR207W	82	7	7.010146896714836e-19	3.0892992186212277e-18	0.06926672083507508	15.67178791197049
YBR208C	9	0	0.0027418216513318294	0.0035674697549342425	0.0	0.0
YBR210W	20	0	2.137909491305108e-06	3.4353499537568254e-06	0.0	0.0
YBR211C	12	7	0.1679002401013429	0.19143423489746692	0.4733225923730131	108.39653303258974
YBR212W	47	0	8.377158320160573e-14	2.359306439727887e-13	0.0	0.0
YBR213W	208	148	3.0560493922663055e-07	5.218331370226699e-07	0.5773495357516972	116.47415929554327
YBR214W	47	32	0.011928990151877013	0.014791639146926413	0.5524494695174377	114.16230608961185
YBR215W	128	165	0.7468295138763329	0.7962581635711513	1.0459584072528636	210.86513067093375
YBR216C	0	0	1.0	1.0		0.0
YBR217W	82	75	0.0729352428861948	0.0856895979241075	0.7421434375186615	150.69761910895525
YBR218C	20	1	9.461297740775036e-06	1.4544753623950076e-05	0.04057050791768683	16.25947995196924
YBR221C	16	0	2.7988703227835993e-05	4.158177015326396e-05	0.0	0.0
YBR221W-A	300	329	0.15472287980463492	0.1767251800906565	0.8898464736612643	178.85427953287646
YBR222C	1	0	0.9166288627869186	0.958634768119216	0.0	0.0
YBR223C	116	32	4.159062384910301e-16	1.437425948054035e-15	0.22383728506309974	46.2554171168487
YBR225W	51	1	3.2679977635998977e-14	9.525724854770914e-14	0.015910003104975225	3.1881333252979727
YBR227C	79	1	8.59618768353922e-22	4.870608410643748e-21	0.010271014662705526	4.064869989634371
YBR228W	44	68	0.28131008076930586	0.31328703998920954	1.253997517455775	254.9782083688277
YBR229C	55	20	1.2090418409332795e-06	1.9753408031838894e-06	0.2950582394013588	62.08165072910727
YBR230C	0	0	1.0	1.0		0.0
YBR230W-A	116	0	1.823964993688409e-32	2.305411577736712e-31	0.0	0.0
YBR231C	64	0	2.028193549135172e-18	8.545158315806867e-18	0.0	0.0
YBR233W	24	17	0.10685839633100351	0.12362555568288096	0.5747488621672302	121.946099684243
YBR233W-A	75	87	0.7600345014922566	0.8092868761492256	0.9412357836903344	190.77789805707783
YBR234C	72	49	0.0015637819610267486	0.0020641060495443725	0.5522096911018485	112.91305523107324
YBR235W	94	10	2.2191709911583804e-20	1.1097784669697257e-19	0.08632022961209963	17.297319107866485
YBR236C	29	1	3.2046947568440014e-08	5.890124495560835e-08	0.027979660632887468	11.213434451820774
YBR237W	61	5	1.8934001687050145e-14	5.6331838438812924e-14	0.0665090293732571	15.734980605759157
YBR238C	22	11	0.018689469261134524	0.022927290469450648	0.4057050791768683	88.68807248482867
YBR239C	66	4	2.271677859335879e-16	7.990470562104367e-16	0.0491763732335598	12.317787842552107
YBR240C	4	0	0.08587668894649444	0.1000155605774179	0.0	0.0
YBR241C	3	0	0.17949078546537128	0.20291950210563203	0.0	0.0
YBR242W	79	42	8.899188219647175e-06	1.371362043172318e-05	0.43138261583363213	88.50096685285035
YBR243C	79	50	0.00024457154359664867	0.00034048195285023633	0.5135507331352763	103.65418475938502
YBR244W	130	17	4.6691055392097604e-26	3.7109746987858695e-25	0.10610748224625788	22.51312609011141
YBR245C	70	33	3.6714688616923143e-06	5.819905574308848e-06	0.382521931795333	78.97461692642156
YBR246W	64	115	0.018411612707250526	0.022591249131512222	1.4580026282918706	294.7030741662188
YBR247C	61	12	6.018937712571085e-11	1.333394098035297e-10	0.15962167049581705	34.092457979727534
YBR248C	16	0	2.7988703227835993e-05	4.158177015326396e-05	0.0	0.0
YBR249C	81	1	2.4773454810808075e-22	1.4763952188285725e-21	0.01001740936239181	2.0073432045424298
YBR250W	24	6	0.0002206422900321737	0.000307988788828891	0.2028525395884342	47.42348319046825
YBR251W	48	15	1.036082181311374e-06	1.7068200013525384e-06	0.25356567448554274	54.19826651021316
YBR252W	95	110	0.7074804741654981	0.7565609218201068	0.9395275517780108	188.2676626632968
YBR253W	105	133	0.8848791764912688	0.9342647593172916	1.0277862005813996	205.54436927900932
YBR254C	137	157	0.5730685222698784	0.61879779789224	0.9298641960696105	186.33126668753863
YBR255C-A	138	137	0.08253949229134079	0.0966968059008965	0.8055303745975502	162.5947995623307
YBR255W	67	25	1.1443377383217307e-07	2.0088786120538073e-07	0.30276498446034944	62.168599846973976
YBR256C	138	47	6.609398624640196e-16	2.2372366974870965e-15	0.2763498365407654	56.55471289773335
YBR257W	171	152	0.0038676804612658906	0.004990583426686143	0.7212534740922103	145.47955746000522
YBR258C	289	100	2.278949187113113e-31	2.653084367426622e-30	0.28076476067603345	56.26117633053536
YBR259W	44	11	3.1389257930418213e-07	5.348655468108469e-07	0.20285253958843416	40.64869990237803
YBR260C	47	0	8.377158320160573e-14	2.359306439727887e-13	0.0	0.0
YBR261C	131	192	0.1400564509601286	0.1605470698568267	1.189242369495553	239.54806351024385
YBR262C	107	134	0.9530496293227778	0.9940131335210909	1.0161585160691655	205.14297133518227
YBR263W	31	3	1.3925532121916883e-07	2.431260936039587e-07	0.07852356371165194	20.979974138532373
YBR264C	108	15	2.056139465807635e-21	1.1124043337591447e-20	0.11269585532690787	23.867126542135995
YBR265W	81	51	0.0001834226618161701	0.000257723852456583	0.5108878774819824	104.38184661479754
YBR267W	114	50	3.2292016243693726e-10	6.80760210474643e-10	0.35588164840076164	72.1072589567181
YBR268W	98	136	0.4061143714048493	0.44410795777700857	1.1260385871031446	227.3008932183074
YBR269C	93	100	0.381385197850033	0.42042290067769594	0.872484041240577	176.5814489756555
YBR270C	104	63	7.995892179285117e-06	1.2354749038976009e-05	0.4915273074642828	100.05833818058872
YBR271W	78	62	0.011957100186189791	0.014823298808100344	0.644967048947842	131.3265688589832
YBR272C	73	41	5.41021478750762e-05	7.886982317606166e-05	0.45572351359593427	92.28353492009742
YBR273C	70	8	3.563355954971885e-15	1.1266003351865483e-14	0.09273258952614133	20.905045658815485
YBR274W	73	59	0.019257431284833013	0.02357877098553857	0.6557972512721981	131.83362129768636
YBR275C	30	0	3.7013068094644998e-09	7.19858487021655e-09	0.0	0.0
YBR276C	89	0	3.507402792764799e-25	2.606081842531054e-24	0.0	0.0
YBR278W	222	100	4.738094646602206e-18	1.9243490333763622e-17	0.365500071330512	73.97330971296526
YBR279W	79	166	0.00010180923285742594	0.0001457259779397657	1.7049884340091173	339.41664414463094
YBR280C	125	125	0.11144598228027362	0.12882931539574946	0.8114101583537366	163.8955579550246
YBR281C	107	26	2.7806609675365565e-16	9.750964161160205e-16	0.19716508520745002	41.02859427716559
YBR282W	173	151	0.0022303307866626625	0.0029326432427769313	0.708225051511065	142.85785858052995
YBR283C	73	0	7.413818052177832e-21	3.8483763418025064e-20	0.0	0.0
YBR284W	26	13	0.009714980768259955	0.012244324873605742	0.4057050791768683	87.55104592875767
YBR285W	122	61	4.200201353426826e-09	8.16059391336408e-09	0.4057050791768683	82.63014403481321
YBR286W	10	1	0.005563243961884365	0.0071224879841489275	0.08114101583537366	16.259479961767163
YBR287W	89	1	1.7130548904058497e-24	1.1985132207693481e-23	0.0091169680713903	1.8269078600545516
YBR288C	96	320	8.025277552192364e-19	3.51510824087268e-18	2.7047005278457887	543.6763610124267
YBR289W	17	0	1.4681353838572068e-05	2.2242483120555312e-05	0.0	0.0
YBR290W	70	1	2.3295237380166706e-19	1.0830308017246462e-18	0.011591573690767666	4.580135199457728
YBR291C	51	11	6.4566791657608486e-09	1.2389843804568115e-08	0.1750100341547275	38.257599890824885
YBR293W	64	7	3.891387686668211e-14	1.1297006858167027e-13	0.08874798606993994	20.324349941329935
YBR294W	0	0	1.0	1.0		0.0
YBR295W	0	0	1.0	1.0		0.0
YBR296C	94	0	1.566505548863563e-26	1.2869962016449074e-25	0.0	0.0
YBR296C-A	145	251	0.0012699532273837747	0.0016929765903301085	1.404578963770951	282.5785481857222
YBR297W	66	5	8.846015933238214e-16	2.9594786289734127e-15	0.06147046654194975	14.781345409748813
YBR298C	23	0	3.146322630605277e-07	5.348655468108469e-07	0.0	0.0
YBR298C-A	173	128	1.2615438643169063e-05	1.9285323667428304e-05	0.6003497125391809	121.24120894915384
YBR299W	63	1	1.826330305333736e-17	7.063366231320992e-17	0.012879526323075185	5.16173966612237
YBR301W	96	13	2.463274723428584e-19	1.1424429785836925e-18	0.10987845894373517	23.71174160386315
YBR302C	17	0	1.4681353838572068e-05	2.2242483120555312e-05	0.0	0.0
YCL001W	9	0	0.0027418216513318294	0.0035674697549342425	0.0	0.0
YCL001W-A	127	125	0.08447710981040327	0.0988057471058835	0.7986320456237566	161.31452552493857
YCL001W-B	186	215	0.5551769145218737	0.6002674253459852	0.9379203443336204	188.8197672284161
YCL002C	129	198	0.05899228458449115	0.06969281607342001	1.2454202430545724	250.82453576916103
YCL004W	108	92	0.010862805011275678	0.013495785616730704	0.691201246005035	138.72767306842442
YCL005W	17	0	1.4681353838572068e-05	2.2242483120555312e-05	0.0	0.0
YCL005W-A	191	10	4.425548375387441e-46	1.2985371789210802e-44	0.04248220724365113	8.512816733765472
YCL008C	91	1	4.942657373589082e-25	3.6210474593007396e-24	0.008916595146744357	3.57351207819135
YCL009C	91	6	7.477498957011798e-22	4.296013636540944e-21	0.053499570880466155	12.507292270692206
YCL010C	142	116	0.00116746436649054	0.0015599645844997898	0.6628421011903763	133.96895451996602
YCL011C	4	0	0.08587668894649444	0.1000155605774179	0.0	0.0
YCL012C	67	3	2.9848584487613126e-17	1.136627412356077e-16	0.03633179813524194	9.564399976825344
YCL014W	52	3	3.236168867810893e-13	8.66040351734781e-13	0.04681212452040789	12.507292274643554
YCL016C	129	117	0.018911789860299438	0.02318518513890046	0.7359301436231565	148.73012677000156
YCL017C	0	0	1.0	1.0		0.0
YCL018W	189	29	3.595632991113761e-35	5.619153622797619e-34	0.12450208778972678	25.808698340834145
YCL021W-A	0	0	1.0	1.0		0.0
YCL024W	2	0	0.39033357219738263	0.4271751394924058	0.0	0.0
YCL025C	55	2	1.2031002728259848e-14	3.6339441538982347e-14	0.029505823940135876	8.868807247296834
YCL026C-A	105	56	2.8637782902382133e-07	4.898747456026164e-07	0.4327520844553262	87.43305261001458
YCL026C-B	97	62	5.545655754960822e-05	8.076238603894577e-05	0.5186332970920791	105.60280798229084
YCL027W	84	33	7.454984111755766e-09	1.422954318841932e-08	0.31876827649611084	65.81218076357804
YCL028W	23	0	3.146322630605277e-07	5.348655468108469e-07	0.0	0.0
YCL029C	3	0	0.17949078546537128	0.20291950210563203	0.0	0.0
YCL030C	45	15	4.755125356518925e-06	7.4514239578584026e-06	0.27047005278457886	54.19826653273673
YCL031C	108	190	0.003601253463131774	0.004654114307072097	1.4274808341408332	284.9138231439791
YCL032W	117	47	1.3945783817581895e-11	3.2536390561831026e-11	0.3259510892532104	66.70555879778169
YCL033C	196	288	0.06340279009962897	0.07474978389974708	1.1922761510503885	239.7443728310575
YCL034W	132	114	0.006296243541830133	0.008021643023718451	0.7007633185782272	140.4227814876819
YCL035C	108	289	2.5833809908227248e-12	6.448361145061411e-12	2.1712734792984247	432.59166860107314
YCL036W	97	5	4.6332954741179396e-24	3.1348332084296784e-23	0.041825265894522505	10.057410283282804
YCL037C	12	1	0.0015449458981974162	0.002039711630058159	0.06761751319614472	27.09913325814744
YCL038C	82	36	1.1415909354711576e-07	2.0052808399189455e-07	0.35622885000895754	72.48201910918608
YCL039W	96	18	5.80099401326736e-17	2.1705606096487046e-16	0.1521394046913256	32.18022074890641
YCL043C	7	1	0.03812429275197533	0.045715764724063836	0.11591573690767666	23.22782851323568
YCL044C	0	0	1.0	1.0		0.0
YCL045C	67	28	7.791410727249218e-07	1.2909364186807908e-06	0.33909678259559145	69.34189982441298
YCL047C	105	136	0.7505045689164702	0.79987986950308	1.050969347962935	210.1461089072833
YCL048W	19	37	0.1334054174729832	0.1533202549734465	1.580114518899382	325.18959911860867
YCL048W-A	132	166	0.9084266917090807	0.9566623688820093	1.0204097445963658	205.7070570195801
YCL049C	85	7	1.1255251362456568e-19	5.331874018573948e-19	0.06682201304089597	15.125097636085648
YCL050C	46	0	1.5679284840757797e-13	4.2959298294043874e-13	0.0	0.0
YCL051W	49	0	2.3928634595774045e-14	7.035458975475283e-14	0.0	0.0
YCL052C	84	63	0.003411991837144552	0.004413487416873216	0.6085576187653025	123.88175203922025
YCL054W	40	0	6.775530395187424e-12	1.6208849959535307e-11	0.0	0.0
YCL055W	49	25	0.00033205558358603946	0.00046026793473205905	0.4139847746702737	86.27479160289467
YCL056C	104	154	0.1657475426405295	0.18909226695609704	1.2015111960238025	242.32878776971503
YCL057C-A	125	51	4.456028870608249e-12	1.0817485029492629e-11	0.33105534460832453	67.63943661250578
YCL057W	107	27	6.799164392749629e-16	2.29741447841969e-15	0.20474835771542887	42.54817184523747
YCL058W-A	155	166	0.2292699673349599	0.2571740944301452	0.8689941050756146	175.1827840327964
YCL059C	151	177	0.6914138908237404	0.740331648878669	0.9511231657523933	191.66804182799933
YCL061C	73	5	1.2044628631142493e-17	4.747680552275564e-17	0.05557603824340662	13.183362129768636
YCL063W	105	68	3.641122744776887e-05	5.3802921133637916e-05	0.5254846739814675	106.84801112785348
YCL064C	82	4	1.1678104183772209e-20	5.927694365478726e-20	0.039580983334328614	9.91431704775483
YCL066W	96	18	5.80099401326736e-17	2.1705606096487046e-16	0.1521394046913256	32.18022074890641
YCL067C	19	0	4.058226864758151e-06	6.3889577605321995e-06	0.0	0.0
YCL068C	117	78	2.68999874095083e-05	4.024501238087467e-05	0.5409401055691577	107.4779184119252
YCL069W	99	46	2.1088469434621506e-08	3.941494563487432e-08	0.37701886145729174	77.19147049376613
YCL073C	111	20	8.632294926358726e-20	4.1267105670398196e-19	0.14620002853220482	30.48652492174477
YCR002C	61	11	2.161026467259717e-11	4.959322910299535e-11	0.1463198646211656	28.84746445379764
YCR003W	130	59	5.409156779660014e-11	1.2029412467062932e-10	0.36825537956054205	75.04375362814665
YCR004C	45	0	2.935314210179613e-13	7.858934833679215e-13	0.0	0.0
YCR005C	12	0	0.0003773743244624038	0.0005192056794218384	0.0	0.0
YCR007C	43	0	1.0294982397207576e-12	2.627893642536208e-12	0.0	0.0
YCR008W	41	953	2.2838326598174573e-146	4.529076422969034e-144	18.860338558807584	3783.303383548457
YCR009C	100	20	4.5326239416132065e-17	1.7104409637938026e-16	0.16228203167074734	34.14490791104049
YCR010C	134	368	4.962889783438415e-16	1.7080538087704563e-15	2.228350285628172	447.742395776144
YCR011C	61	1	6.356083125366345e-17	2.3644135869328495e-16	0.01330180587465142	2.622496768209223
YCR012W	16	0	2.7988703227835993e-05	4.158177015326396e-05	0.0	0.0
YCR014C	108	50	4.211578745614973e-09	8.174414230857816e-09	0.3756528510896929	76.07646587045923
YCR015C	76	0	1.1440352407104974e-21	6.356856685339198e-21	0.0	0.0
YCR016W	58	1	4.130074751501994e-16	1.428265778465903e-15	0.013989830316443734	2.75584406146742
YCR017C	57	0	1.6048743696625702e-16	5.697304012302124e-16	0.0	0.0
YCR018C	0	0	1.0	1.0		0.0
YCR019W	0	0	1.0	1.0		0.0
YCR020C	155	213	0.32729076424281783	0.3625287336595619	1.1150346047054576	223.04671223519972
YCR020C-A	0	1	1.0	1.0		0.0
YCR020W-B	193	227	0.6684755454799232	0.7167044858417296	0.954352880550768	192.0809031077391
YCR021C	20	28	0.7713282455745392	0.8208565396556577	1.1359742216952313	235.76245931710173
YCR023C	70	29	3.697805765258339e-07	6.26209686572459e-07	0.3361556370322623	68.70202799949845
YCR024C	76	62	0.019153041137276446	0.023460945597545652	0.6619398660254168	134.78253122676875
YCR024C-A	148	224	0.05861173716776672	0.06925746875936437	1.2280802396705206	247.18803982489464
YCR024C-B	0	0	1.0	1.0		0.0
YCR026C	48	11	3.4558930965612924e-08	6.345734737651338e-08	0.18594816128939798	40.64869988265988
YCR027C	36	0	8.39254401584446e-11	1.8365875431933595e-10	0.0	0.0
YCR028C	52	0	3.658438071144627e-15	1.1509670321199535e-14	0.0	0.0
YCR028C-A	99	18	1.042683638592571e-17	4.1241221496188964e-17	0.1475291197006794	31.20506254492462
YCR030C	57	0	1.6048743696625702e-16	5.697304012302124e-16	0.0	0.0
YCR031C	0	0	1.0	1.0		0.0
YCR032W	4	0	0.08587668894649444	0.1000155605774179	0.0	0.0
YCR033W	12	0	0.0003773743244624038	0.0005192056794218384	0.0	0.0
YCR034W	49	23	0.00011776110646528632	0.0001674274717631302	0.3808659926966519	79.63826918381287
YCR035C	97	92	0.08330742302998949	0.09751699365875627	0.769584892459214	155.88985942105165
YCR036W	144	301	1.7113428194233087e-07	2.9671186477248865e-07	1.6960726226699634	340.9974269286999
YCR037C	81	1	2.4773454810808075e-22	1.4763952188285725e-21	0.01001740936239181	2.0073432045424298
YCR040W	5	3	0.5146785081473889	0.5579483695298084	0.486846095012242	130.07583965844867
YCR042C	0	0	1.0	1.0		0.0
YCR043C	84	160	0.0014091392048135513	0.001865947037424881	1.5455431587690223	311.64003250229104
YCR044C	58	12	3.301291088995743e-10	6.946844146657343e-10	0.1678779637973248	35.825972791728525
YCR045C	87	54	7.722195080904417e-05	0.00011127623129611953	0.5036338913919745	102.7898158110668
YCR046C	93	64	0.0003726436459973666	0.0005151619250314556	0.5583897863939693	113.64152656618344
YCR047C	108	92	0.010862805011275678	0.013495785616730704	0.691201246005035	138.72767306842442
YCR048W	168	46	6.935675999075149e-23	4.298175934340644e-22	0.22217182907304694	45.48783082226432
YCR050C	168	45	2.972354714426271e-23	1.9014473818315333e-22	0.21734200670189377	44.520004639497984
YCR051W	38	206	7.848725423203658e-20	3.7583696843334083e-19	4.398697174233415	885.7137764904443
YCR052W	3	3	1.0	1.0	0.8114101583537368	216.79306608184527
YCR053W	76	17	1.7018008775038914e-12	4.2982243506916465e-12	0.18149964068438845	38.50929463621965
YCR054C	117	48	2.5961428019312645e-11	5.92007028307165e-11	0.33288621881178937	67.5181794949299
YCR057C	81	60	0.003317268119144746	0.004293857518163726	0.6010445617435086	122.44793545300334
YCR059C	70	339	3.682381883245541e-29	3.76821676344219e-28	3.9295434811702394	789.7461692642156
YCR060W	85	17	1.0942745740740185e-14	3.317434409857501e-14	0.16228203167074734	34.43183991175419
YCR061W	40	0	6.775530395187424e-12	1.6208849959535307e-11	0.0	0.0
YCR063W	63	3	3.557769391262718e-16	1.239293262819618e-15	0.038638578969225554	10.323479333965086
YCR065W	52	264	7.125386556117502e-24	4.759360985392771e-23	4.119466957795894	828.6081132915328
YCR066W	82	110	0.6109332194276553	0.6577081514280131	1.0884770416940368	215.4870838875296
YCR067C	55	16	6.073261503303806e-08	1.0921615667761159e-07	0.236046591521087	50.25657440069187
YCR068W	91	57	6.30349114505795e-05	9.140538975095378e-05	0.5082459233644284	103.63185028541427
YCR069W	67	80	0.9138473920767093	0.958634768119216	0.9688479502731183	193.67909945460693
YCR071C	100	147	0.19434075725980926	0.21910482160383513	1.192772932779993	240.6403033864661
YCR072C	88	147	0.0278309202812247	0.03366756889720725	1.355423787249992	273.45489019850345
YCR073C	33	0	5.56244436333062e-10	1.1569481928938298e-09	0.0	0.0
YCR073W-A	139	50	3.3862162120722306e-15	1.076634002566441e-14	0.2918741576812002	59.657084728463296
YCR075C	120	917	1.851772304749609e-102	2.5356053630035716e-100	6.200525960086471	1243.8502163276878
YCR075W-A	346	595	8.676329294678891e-07	1.4330146402555516e-06	1.3953440584406744	280.0765911307523
YCR076C	98	98	0.1633690586271892	0.18645275970727626	0.8114101583537366	164.25393008500026
YCR077C	23	67	0.00036468024686874	0.0005043954063833872	2.3636730699869717	473.64572064974976
YCR079W	114	0	6.31107012950482e-32	7.673353977755226e-31	0.0	0.0
YCR081W	84	1	3.8345476166687415e-23	2.420689719370135e-22	0.009659644742306388	3.87130475041922
YCR082W	88	132	0.1730861491165302	0.19715160300439	1.217115237530605	243.89219941949167
YCR083W	90	5	3.458174050821349e-22	2.0439834497711797e-21	0.045078342130763144	10.839653302841429
YCR084C	34	40	0.9343897225774691	0.9761444676735739	0.9546001862985137	196.0701994699701
YCR086W	322	734	1.1730219258061208e-20	5.948896909445326e-20	1.8496119758746667	371.1403032476156
YCR087C-A	178	125	1.390048915895151e-06	2.2627147793130522e-06	0.5698105044618937	114.18174128796028
YCR088W	2	0	0.39033357219738263	0.4271751394924058	0.0	0.0
YCR089W	44	4	1.7105857836282426e-10	3.6721085635110203e-10	0.0737645598503397	18.47668176910568
YCR090C	102	55	5.637570181766694e-07	9.471710813713193e-07	0.4375250853868187	89.26773308921705
YCR091W	0	0	1.0	1.0		0.0
YCR092C	0	0	1.0	1.0		0.0
YCR093W	11	0	0.0007280515518836266	0.000982869595042896	0.0	0.0
YCR094W	90	75	0.01465988046071	0.018111487116980282	0.6761751319614472	135.4956663156239
YCR095C	67	158	8.082489243679088e-06	1.2481846305155326e-05	1.9134747017894087	380.1848990592829
YCR095W-A	57	1	7.708690366058466e-16	2.5895256013552706e-15	0.014235265936030467	5.705080683095507
YCR096C	10	0	0.001409761759278579	0.001865947037424881	0.0	0.0
YCR097W	58	0	8.591589931653284e-17	3.1292104937896163e-16	0.0	0.0
YCR098C	18	0	7.7133209304558e-06	1.1927751726553187e-05	0.0	0.0
YCR101C	82	75	0.0729352428861948	0.0856895979241075	0.7421434375186615	148.71475573614836
YCR102C	48	1	2.1319067909979132e-13	5.788761074140226e-13	0.01690437829903618	6.774783313776647
YCR104W	141	107	0.00017274797724964775	0.00024320039587826786	0.6157509712329775	124.54069755819071
YCR105W	114	74	1.742529769747443e-05	2.6330238323220032e-05	0.5267048396331273	105.54399274893018
YCR106W	82	11	9.720280997810178e-17	3.522453435312309e-16	0.10884770416940368	21.811497510611883
YCR107W	33	10	4.9112074716024864e-05	7.212552137177196e-05	0.245881866167799	49.27115139286089
YCR108C	49	33	0.008960944506106724	0.011326239968048301	0.5464599025647614	112.8208813234594
YDL001W	3	0	0.17949078546537128	0.20291950210563203	0.0	0.0
YDL002C	76	78	0.29094190293309247	0.32351254519880407	0.8327630572577823	166.8180411702961
YDL003W	47	29	0.004061205280837336	0.005237943837204647	0.5006573317501779	103.78391461224535
YDL004W	85	2	9.597087164295947e-23	5.9092985312490355e-22	0.019092003725970273	5.738639984867337
YDL005C	111	75	6.11530182998793e-05	8.874363064410947e-05	0.548250106995768	109.86135107916094
YDL006W	67	3	2.9848584487613126e-17	1.136627412356077e-16	0.03633179813524194	9.707152212645951
YDL007C-A	50	0	1.2792668304836206e-14	3.843815852722728e-14	0.0	0.0
YDL007W	31	0	1.966895658874e-09	3.923557729512443e-09	0.0	0.0
YDL008W	63	1	1.826330305333736e-17	7.063366231320992e-17	0.012879526323075185	2.580869833921358
YDL010W	31	41	0.8585557639590827	0.908306511870619	1.0731553707259096	220.2897284703228
YDL012C	73	11	1.9834211486595582e-14	5.897960199555904e-14	0.12226728413549456	24.50058624347417
YDL013W	61	2	2.8779053870627382e-16	1.0079679586478568e-15	0.02660361174930284	7.996465551354912
YDL014W	27	0	2.4746643997592844e-08	4.574668904858774e-08	0.0	0.0
YDL015C	100	241	1.2659423051766988e-08	2.3862452301118304e-08	1.9554984816325054	393.4794149923952
YDL017W	95	45	6.56078271752969e-08	1.1768890021370322e-07	0.38435218027282264	78.73011345871004
YDL018C	67	8	2.1610939133609438e-14	6.403117514548577e-14	0.09688479502731183	21.51989994825549
YDL019C	27	0	2.4746643997592844e-08	4.574668904858774e-08	0.0	0.0
YDL020C	58	22	1.1105798405942446e-06	1.8274519780422034e-06	0.30777626696176213	64.47724810000892
YDL021W	125	44	4.390962811767071e-14	1.2702428134040457e-13	0.2856163757405153	58.534127841080206
YDL022W	7	0	0.010553496989856295	0.0131342049748244	0.0	0.0
YDL024C	73	1	3.597364662486901e-20	1.769755703504035e-19	0.011115207648681324	2.227326021864074
YDL025C	15	0	5.3453634113407736e-05	7.800351428221464e-05	0.0	0.0
YDL027C	93	20	2.312001807613306e-15	7.461460379115669e-15	0.17449680824811542	36.71495473497404
YDL028C	19	0	4.058226864758151e-06	6.3889577605321995e-06	0.0	0.0
YDL029W	215	69	2.084196664193481e-25	1.5709325053442606e-24	0.2604060508205015	52.93784169380422
YDL030W	116	71	3.055767870053677e-06	4.8599892203204354e-06	0.4966389762337526	100.92091006632936
YDL031W	73	3	7.251828021313098e-19	3.188475760747066e-18	0.03334562294604398	8.78890808700063
YDL033C	100	141	0.33418655661178337	0.3699532025167211	1.1440883232787689	230.88461537472355
YDL035C	116	7	6.444472092670006e-28	5.939448558484809e-27	0.04896440610755307	11.213434449738092
YDL036C	113	1	5.770716736850898e-31	6.469277183943375e-30	0.007180620870387049	2.877784062274865
YDL037C	119	6	2.4992929526553976e-29	2.5712761664975296e-28	0.04091143655565059	9.564399969707782
YDL040C	60	33	0.00019886204458253879	0.0002780587450508584	0.4462755870945551	92.13705304537748
YDL042C	179	0	2.010682711793478e-49	6.762243435979119e-48	0.0	0.0
YDL043C	146	112	0.00017857339871360858	0.00025115568990021105	0.6224516283261542	125.84392018781033
YDL044C	133	52	2.1642563698287148e-13	5.868287780709542e-13	0.31724306943153613	64.7934163571213
YDL045C	94	238	2.170879461447457e-09	4.312513914605984e-09	2.0544214647679713	413.4059265719332
YDL045W-A	175	180	0.09845314498791065	0.11410802838078883	0.8345933057352719	168.16947839371224
YDL046W	70	55	0.015118144609007319	0.018649603098756132	0.6375365529922217	130.0758396462502
YDL047W	18	0	7.7133209304558e-06	1.1927751726553187e-05	0.0	0.0
YDL048C	96	0	4.519394295024173e-27	3.8562368828908043e-26	0.0	0.0
YDL049C	120	223	0.0003189892475282286	0.0004424764019620942	1.507870544274027	303.51029252737857
YDL051W	88	180	0.00010626922660679886	0.0001513507484437098	1.6597025966326433	334.42794002258603
YDL052C	57	55	0.22901360465861836	0.25693664463357674	0.7829396264816757	159.7422591456885
YDL053C	152	87	7.410726051900415e-09	1.4149762790331767e-08	0.464425551162994	94.13383130129075
YDL054C	64	0	2.028193549135172e-18	8.545158315806867e-18	0.0	0.0
YDL055C	25	0	8.810560765249093e-08	1.5576248066691524e-07	0.0	0.0
YDL056W	54	0	1.046985113123851e-15	3.476449991671633e-15	0.0	0.0
YDL057W	89	33	7.127693345816157e-10	1.4729200298882041e-09	0.30085994635587987	62.11486722724148
YDL058W	27	0	2.4746643997592844e-08	4.574668904858774e-08	0.0	0.0
YDL059C	38	10	3.421364150117825e-06	5.432431040123581e-06	0.213528989040457	42.78810515769327
YDL060W	44	3	4.571359468807391e-11	1.022157399110082e-10	0.05532341988775478	14.781345414791897
YDL061C	108	16	6.420839235028374e-21	3.372259948917642e-20	0.12020891234870172	25.358821953505323
YDL063C	114	252	2.0105467326473017e-07	3.473311582894152e-07	1.793643507939839	357.70855909646554
YDL064W	250	107	1.4871967668983515e-21	8.208127261451458e-21	0.34728354777539927	70.24095340929624
YDL065C	102	103	0.17431420806335268	0.1984325040721182	0.8193651599062243	162.5947996362082
YDL066W	82	22	5.783710267519113e-12	1.3917204078871305e-11	0.21769540833880735	45.0563902567087
YDL067C	107	75	0.0001969198206967486	0.0002754099924190178	0.5687454380984135	115.48789499113744
YDL069C	199	52	8.716092315309617e-28	7.893897150448126e-27	0.21202677504720754	43.30414260013177
YDL070W	60	228	4.707501459902154e-16	1.6230719961569117e-15	3.083358601744199	620.5701515181862
YDL072C	10	3	0.04030226570691384	0.04824694631150322	0.243423047506121	65.03791983623047
YDL073W	36	2	1.6605157264832844e-09	3.3530989968417727e-09	0.045078342130763144	13.54956663057902
YDL074C	14	4	0.00996461147633954	0.01255344591466127	0.23183147381535332	58.06957127534764
YDL075W	14	0	0.00010229451798692997	0.0001457259779397657	0.0	0.0
YDL076C	215	140	3.1768167461051456e-09	6.2461104638805785e-09	0.528360103114061	106.63193830567587
YDL077C	73	4	3.024991370691795e-18	1.2560812543572935e-17	0.0444608305947253	11.136630107835687
YDL078C	108	12	5.794059142122417e-23	3.6062374595612575e-22	0.0901566842615263	19.39204031797132
YDL079C	98	160	0.032577811816801215	0.03921201250699535	1.324751278944876	267.1200278346379
YDL080C	57	2	3.4657183929682636e-15	1.098751184011052e-14	0.028470531872060934	8.557621025593974
YDL081C	70	17	4.638932617420531e-11	1.0368636409943829e-10	0.19705675274305035	41.81009131763097
YDL082W	140	11	6.237040100834778e-32	7.648020814477784e-31	0.06375365529922217	12.775305683827929
YDL083C	79	1	8.59618768353922e-22	4.870608410643748e-21	0.010271014662705526	2.032434995494572
YDL084W	23	0	3.146322630605277e-07	5.348655468108469e-07	0.0	0.0
YDL085C-A	114	100	0.0153047877930131	0.0188677030219975	0.7117632968015233	142.80065007929824
YDL085W	67	12	1.9316780685580545e-12	4.844780014076482e-12	0.14532719254096776	31.54824468988612
YDL086W	133	60	2.6322105693955445e-11	5.999937766386753e-11	0.3660496954979263	74.5735546736398
YDL087C	140	67	6.220038385157172e-11	1.377413968157062e-10	0.38831771864071685	78.97461694190467
YDL088C	12	0	0.0003773743244624038	0.0005192056794218384	0.0	0.0
YDL089W	132	44	1.4277145778909715e-15	4.697246302889575e-15	0.27047005278457886	55.43004531328134
YDL090C	97	264	1.0707004592353824e-11	2.525676103799296e-11	2.208374039230788	444.20228758800863
YDL091C	146	54	1.8515024972557704e-15	6.0396998648428454e-15	0.30011060651439575	61.25146559383862
YDL092W	108	35	2.7504828652486583e-13	7.398515883089352e-13	0.26295699576278503	54.19826652362725
YDL093W	70	28	1.9847781177596047e-07	3.431887839818246e-07	0.3245640633414947	67.36070266980374
YDL095W	50	5	1.5636404363084983e-11	3.633331777458656e-11	0.08114101583537367	19.511375947683483
YDL097C	116	53	7.433383989912096e-10	1.5333354134140767e-09	0.3707305033857589	75.69068254974701
YDL098C	148	177	0.8305470442995287	0.8802941488696259	0.9704026893825094	195.5532048356698
YDL099W	36	33	0.2662820489660852	0.29701087346857175	0.7437926451575919	153.56175514455518
YDL100C	82	231	5.3799573141710305e-11	1.196910426065671e-10	2.285801787557477	460.0243109502663
YDL101C	138	255	0.00013964213050299344	0.00019731741831024944	1.4993448578275568	301.62513545981363
YDL102W	81	15	1.4011503521516663e-14	4.201259476133594e-14	0.15026114043587716	32.11749126197449
YDL103C	130	96	0.00015608741864800126	0.00022023031026610775	0.599195193861221	120.07000584171767
YDL104C	126	110	0.009593481808393879	0.012099147780717806	0.7083739477691352	141.9478409435573
YDL105W	96	119	1.0	1.0	1.0058105087926528	203.2434994132994
YDL106C	79	34	1.3289234927219816e-07	2.3272347766882205e-07	0.34921449853198794	71.13522482876232
YDL107W	113	96	0.00862995481376625	0.010919883417815116	0.6893396035571568	139.5725270515027
YDL108W	236	194	3.190056697631626e-05	4.732013429992128e-05	0.6670066555958682	134.3473979383201
YDL109C	119	33	1.981480409444898e-16	6.986814123064137e-16	0.22501290105607824	46.45565701133674
YDL110C	7	80	1.158977007099399e-11	2.726084567619077e-11	9.273258952614134	1646.272345429359
YDL111C	116	72	4.4557308426184546e-06	6.997517224439851e-06	0.5036338913919745	102.32258934685268
YDL112W	102	7	3.447771265488939e-24	2.3689525146746582e-23	0.0556850108674133	12.628722296324757
YDL113C	1	3	0.7692390094206564	0.8189362353162153	2.43423047506121	650.3791983623048
YDL114W	108	278	4.302176287787962e-11	9.70267287492885e-11	2.0886298520586926	416.18301910584046
YDL115C	108	50	4.211578745614973e-09	8.174414230857816e-09	0.3756528510896929	76.07646587045923
YDL116W	88	107	0.9826573770033878	1.0	0.9866009879982935	199.5481631278128
YDL117W	76	4	4.747470676290327e-19	2.12637880524499e-18	0.0427057978080914	10.558103871199206
YDL118W	438	308	2.733527816742256e-14	8.012496673845421e-14	0.5705806592989746	114.70729011313256
YDL119C	440	312	5.093274955818339e-14	1.4660372507963598e-13	0.5753635668326496	115.6640278742567
YDL120W	234	75	1.4523552702885034e-27	1.290957520777308e-26	0.2600673584467105	52.80856737887535
YDL121C	161	6	1.4350540295581329e-40	3.12613474393516e-39	0.030238887888959128	7.069339109157834
YDL122W	61	3	1.2281916208648154e-15	4.059385064134226e-15	0.03990541762395426	10.489987071088802
YDL123W	21	0	1.1275805547769547e-06	1.8448693514999337e-06	0.0	0.0
YDL124W	126	17	4.987841654986234e-25	3.649500936110157e-24	0.10947597374613907	23.22782851178085
YDL125C	102	1	5.327260529487091e-28	4.941463758883912e-27	0.007955001552487613	1.5940666626489863
YDL126C	4	0	0.08587668894649444	0.1000155605774179	0.0	0.0
YDL127W	102	266	6.307545913405149e-11	1.3957174508654487e-10	2.116030412961705	421.4836067003432
YDL128W	61	0	1.319280690603217e-17	5.1578404158117617e-17	0.0	0.0
YDL129W	46	1	7.449203384094987e-13	1.934102422660509e-12	0.01763935126855949	3.5346695562437
YDL130W	46	1	7.449203384094987e-13	1.934102422660509e-12	0.01763935126855949	3.5346695562437
YDL130W-A	226	65	3.3383797572065445e-29	3.42228555859088e-28	0.2333701782875791	47.48343704604535
YDL131W	2	0	0.39033357219738263	0.4271751394924058	0.0	0.0
YDL132W	0	0	1.0	1.0		0.0
YDL133C-A	12	0	0.0003773743244624038	0.0005192056794218384	0.0	0.0
YDL133W	61	0	1.319280690603217e-17	5.1578404158117617e-17	0.0	0.0
YDL134C	55	0	5.602374656314804e-16	1.9053374718194225e-15	0.0	0.0
YDL135C	98	206	1.3878338369140529e-05	2.114846951799872e-05	1.705617271641528	343.440035692597
YDL136W	114	62	1.48498583539712e-07	2.587925314960254e-07	0.44129324401694453	89.85502081784584
YDL137W	6	0	0.020953793809750976	0.025487577876454708	0.0	0.0
YDL138W	50	0	1.2792668304836206e-14	3.843815852722728e-14	0.0	0.0
YDL139C	272	35	2.26573475662985e-53	9.581059253954608e-52	0.10440939537639993	21.519899943994083
YDL140C	10	0	0.001409761759278579	0.001865947037424881	0.0	0.0
YDL141W	52	26	0.0001627248138041774	0.00022931399269488463	0.4057050791768683	84.42422285540718
YDL142C	131	136	0.17977400152048661	0.2031997411054085	0.8423800117260167	170.0418896145514
YDL143W	147	6	8.051770236674273e-37	1.4291892170096834e-35	0.033118781973621905	7.742609501122925
YDL144C	132	79	3.048586536978569e-07	5.20713429586093e-07	0.48561668568140304	98.54230276092072
YDL145C	46	0	1.5679284840757797e-13	4.2959298294043874e-13	0.0	0.0
YDL146W	13	5	0.03545956027291664	0.042609262668103554	0.3120808301360526	75.04375362814665
YDL147W	82	200	1.5372502538030193e-07	2.6765746925889084e-07	1.9790491667164305	398.5555453358692
YDL148C	93	57	3.243094473109493e-05	4.80572953229907e-05	0.49731590350712895	101.40320832507676
YDL149W	111	8	5.421838952984865e-26	4.300827009464271e-25	0.05848001141288192	13.183362127546486
YDL150W	114	54	2.9553747984685638e-09	5.822665455975577e-09	0.38435218027282264	77.76273024614753
YDL153C	0	0	1.0	1.0		0.0
YDL154W	0	0	1.0	1.0		0.0
YDL155W	21	0	1.1275805547769547e-06	1.8448693514999337e-06	0.0	0.0
YDL156W	102	8	1.3227091897278312e-23	8.753625489211457e-23	0.0636400124199009	14.207312585995984
YDL157C	122	58	8.994398871525461e-10	1.8493667468767581e-09	0.3857523703648912	78.63191126180088
YDL159W	102	51	8.344222985171409e-08	1.484765667936905e-07	0.4057050791768683	82.89146644074623
YDL159W-A	0	0	1.0	1.0		0.0
YDL160C	34	2	5.777577879732783e-09	1.1123820015514977e-08	0.04773000931492568	14.346599959895595
YDL160C-A	91	100	0.4719870078330759	0.5143826572006859	0.8916595146744358	178.67560396911796
YDL161W	53	0	1.9569547637912855e-15	6.344107579799145e-15	0.0	0.0
YDL164C	76	16	6.52069711811477e-13	1.7115713886936575e-12	0.1708231912323656	36.36988937548283
YDL165W	160	141	0.004240705067985583	0.005464551836429552	0.7150552020492305	144.3028845800556
YDL166C	111	263	5.637836463488335e-09	1.0858405057441867e-08	1.9225303751984932	383.2591704530859
YDL167C	119	6	2.4992929526553976e-29	2.5712761664975296e-28	0.04091143655565059	9.564399969707782
YDL168W	98	58	8.69500531263351e-06	1.3402566484308582e-05	0.48022233861751756	97.88870584241596
YDL169C	141	59	4.4908947880458997e-13	1.1901905956705976e-12	0.3395262364742586	69.18927641609264
YDL170W	82	93	0.6363820752353626	0.6834422623115911	0.9202578625231402	184.14350798524035
YDL171C	0	0	1.0	1.0		0.0
YDL173W	113	65	7.85107213189086e-07	1.3004468845191341e-06	0.4667403565751582	94.96687406945752
YDL174C	82	28	6.444719704628851e-10	1.3351434805951196e-09	0.27706688334030033	56.81023118415754
YDL175C	128	288	1.169470986007485e-08	2.2116499968855795e-08	1.8256728562959073	367.1085708597255
YDL176W	75	2	4.780383254665518e-20	2.3237855303355857e-19	0.021637604222766307	6.503791980926396
YDL177C	149	274	9.239270444610919e-05	0.00013263865283813628	1.4921233784491534	300.09107301024125
YDL178W	90	71	0.005873008943288826	0.007502371042393167	0.6401124582568367	130.07583964373106
YDL179W	0	0	1.0	1.0		0.0
YDL180W	155	7	2.482812768161328e-38	4.823870347870202e-37	0.036644329732104235	8.338194849524424
YDL181W	186	164	0.0020185873133251194	0.002657714203052372	0.7154369138172731	143.3631566252507
YDL182W	27	0	2.4746643997592844e-08	4.574668904858774e-08	0.0	0.0
YDL183C	152	6	3.6908580362097064e-38	7.028518068292061e-37	0.032029348356068556	7.487918398318098
YDL184C	7	1	0.03812429275197533	0.045715764724063836	0.11591573690767666	20.324349954945728
YDL185W	0	0	1.0	1.0		0.0
YDL186W	214	153	2.5325709280776293e-07	4.3412266489938737e-07	0.5801203468603818	117.00747260891734
YDL188C	38	0	2.3830327615670958e-11	5.451400720673178e-11	0.0	0.0
YDL189W	36	922	1.2000079832420914e-143	2.3004153038750892e-141	20.78111572228181	4164.233479277164
YDL190C	38	32	0.1397433840158286	0.16022013586025322	0.6832927649294624	141.2007470089792
YDL191W	173	39	9.184259782282547e-27	7.665991002598974e-26	0.1829190530392817	37.59417331363333
YDL192W	0	0	1.0	1.0		0.0
YDL193W	76	19	1.064897304735502e-11	2.5130178085900174e-11	0.20285253958843413	42.23241547635149
YDL194W	53	0	1.9569547637912855e-15	6.344107579799145e-15	0.0	0.0
YDL195W	0	0	1.0	1.0		0.0
YDL197C	64	24	2.439142354599103e-07	4.1848173273566353e-07	0.3042788093826512	62.53646137992009
YDL198C	32	1	4.848430596176426e-09	9.359961181138176e-09	0.025356567448554267	10.162174970664967
YDL199C	102	11	6.211342969853073e-22	3.600950949558974e-21	0.08750501707736374	17.364493165338416
YDL200C	100	195	0.00021114462230176613	0.00029508936156924834	1.5822498087897865	318.6858071552605
YDL201W	133	384	4.072955544632013e-18	1.6671578175927906e-17	2.3427180511867283	470.669156574129
YDL202W	135	49	1.1535045764927004e-14	3.493314807482633e-14	0.29451183525431923	60.22029614426227
YDL203C	142	51	1.6040880591047211e-15	5.2714916730921435e-15	0.2914219582819758	59.54175757799825
YDL204W	102	0	1.0865659340130526e-28	1.0681778951297549e-27	0.0	0.0
YDL205C	29	3	4.758616209734764e-07	8.032521814553751e-07	0.0839389818986624	22.42686890737885
YDL206W	130	57	1.744545245497188e-11	4.034129355389758e-11	0.3557721463550999	72.54229517832152
YDL207W	79	97	1.0	1.0	0.9962884222824361	199.17862949885816
YDL208W	162	42	5.44143947894975e-23	3.3941126294403483e-22	0.21036559661022805	43.15787888829591
YDL209C	143	546	1.0559018080405204e-36	1.851369298183242e-35	3.0981115137142674	621.9535340249248
YDL210W	38	0	2.3830327615670958e-11	5.451400720673178e-11	0.0	0.0
YDL211C	31	0	1.966895658874e-09	3.923557729512443e-09	0.0	0.0
YDL212W	73	32	5.798501684523262e-07	9.733561934528103e-07	0.3556866447578024	72.50849172397983
YDL213C	171	11	3.7691946900454234e-40	8.028384689796751e-39	0.05219597509877837	10.459314593723173
YDL214C	99	7	2.1644989416992295e-23	1.408148576211795e-22	0.0573724354391531	13.138973699669007
YDL215C	67	0	3.121358657019109e-19	1.4190461372740628e-18	0.0	0.0
YDL216C	108	67	9.628139567709134e-06	1.4793329055275241e-05	0.5033748204601884	99.94359245236836
YDL217C	108	50	4.211578745614973e-09	8.174414230857816e-09	0.3756528510896929	76.78087757848373
YDL218W	85	3	4.2812080671329935e-22	2.514936424318881e-21	0.028638005588955413	7.562548819303078
YDL219W	96	57	1.165107820452846e-05	1.7834801904243592e-05	0.48177478152253117	98.23435806669602
YDL220C	84	18	5.1258750326852745e-14	1.4732087612680167e-13	0.173873605361515	36.77739513865954
YDL222C	130	0	3.083413874864723e-36	5.1698872286726e-35	0.0	0.0
YDL223C	117	0	9.806106156490024e-33	1.273022945958784e-31	0.0	0.0
YDL224C	9	0	0.0027418216513318294	0.0035674697549342425	0.0	0.0
YDL225W	58	0	8.591589931653284e-17	3.1292104937896163e-16	0.0	0.0
YDL226C	40	0	6.775530395187424e-12	1.6208849959535307e-11	0.0	0.0
YDL227C	0	0	1.0	1.0		0.0
YDL229W	16	0	2.7988703227835993e-05	4.158177015326396e-05	0.0	0.0
YDL230W	111	240	9.154902227597136e-07	1.510322510353159e-06	1.7544003423864576	349.8691670014652
YDL231C	165	75	1.374540922768321e-13	3.796822693007019e-13	0.3688227992516985	74.89215008653275
YDL232W	202	139	1.0983733813454682e-07	1.9358704615745594e-07	0.5583465941146999	111.8845403257178
YDL233W	78	94	0.9445411294596986	0.9860330432969189	0.9778532677596312	198.03212759046195
YDL234C	45	15	4.755125356518925e-06	7.4514239578584026e-06	0.27047005278457886	57.81148428231796
YDL235C	58	749	4.072298417989557e-102	5.446462372525104e-100	10.478382907016357	2099.71560146559
YDL236W	75	31	1.3107208925792982e-07	2.2960572199888956e-07	0.3353828654528778	69.37378113662531
YDL237W	3	0	0.17949078546537128	0.20291950210563203	0.0	0.0
YDL238C	93	96	0.2515181288204935	0.28130703205886	0.8375846795909541	167.83979313077197
YDL239C	82	19	4.008413381875003e-13	1.0667461989432274e-12	0.18800967083806092	39.17946977992623
YDL240W	9	15	0.6076908929491281	0.6544626077435274	1.3523502639228944	270.9913326312479
YDL241W	2	0	0.39033357219738263	0.4271751394924058	0.0	0.0
YDL243C	2	0	0.39033357219738263	0.4271751394924058	0.0	0.0
YDL244W	268	8	6.211987443676293e-68	4.0140606504025126e-66	0.024221198756827957	5.460273119714448
YDL245C	45	0	2.935314210179613e-13	7.858934833679215e-13	0.0	0.0
YDL246C	170	17	1.8944581465063222e-36	3.223381301940195e-35	0.08114101583537367	17.215919955877094
YDL247W	73	0	7.413818052177832e-21	3.8483763418025064e-20	0.0	0.0
YDL248W	76	30	4.433104115539403e-08	8.091012938263124e-08	0.32029348356068554	66.32156298301597
YDR001C	70	0	4.8083894646137136e-20	2.3237855303355857e-19	0.0	0.0
YDR002W	2	0	0.39033357219738263	0.4271751394924058	0.0	0.0
YDR003W	113	21	7.763483812261276e-20	3.720649617026217e-19	0.15079303827812807	31.655624689819174
YDR003W-A	158	238	0.05629053400772238	0.06659676220498074	1.2222507448619577	245.95036136039957
YDR004W	108	78	0.0003625578897198563	0.0005015805686261471	0.586018447699921	117.8439373291405
YDR005C	95	6	6.417391037647908e-23	3.985574066686082e-22	0.05124695736970968	11.98066943391263
YDR006C	3	0	0.17949078546537128	0.20291950210563203	0.0	0.0
YDR007W	122	68	1.0999717530806862e-07	1.938093612734996e-07	0.45226139973814833	91.95935383258616
YDR009W	85	159	0.0021838217747398064	0.0028732919301140765	1.5178142962146368	302.50195272171305
YDR011W	21	0	1.1275805547769547e-06	1.8448693514999337e-06	0.0	0.0
YDR012W	37	4	1.2319074616132062e-08	2.3243765786540515e-08	0.08772001711932288	21.97227021183676
YDR013W	92	107	0.7366232083204188	0.7858134058710312	0.9437052928679329	190.87215596418736
YDR014W	61	15	1.0419983684154506e-09	2.131632160940979e-09	0.1995270881197713	41.95994827736282
YDR014W-A	67	18	5.642366005425391e-10	1.1731470317137175e-09	0.21799078881145162	46.10897301451677
YDR016C	108	162	0.12771173517061035	0.146894037793236	1.217115237530605	245.3977067318807
YDR017C	37	0	4.471321489084907e-11	1.0005669215458095e-10	0.0	0.0
YDR018C	107	104	0.09708276744032868	0.11256512007042949	0.7886603408298001	159.55564439431765
YDR019C	45	42	0.23324666706721092	0.261532770969688	0.7573161477968209	155.36836402679316
YDR020C	117	168	0.22595216989452327	0.25374944914341013	1.165101765841263	232.8688231646053
YDR021W	108	153	0.29493678050452066	0.3278278748901234	1.1494977243344604	231.8481401511507
YDR022C	57	0	1.6048743696625702e-16	5.697304012302124e-16	0.0	0.0
YDR023W	18	0	7.7133209304558e-06	1.1927751726553187e-05	0.0	0.0
YDR025W	90	4	8.337805351700665e-23	5.144926886011859e-22	0.03606267370461051	9.033044419837353
YDR026C	79	159	0.0004090116869716847	0.0005621955573073993	1.6330913313701787	329.30592313511056
YDR027C	79	18	8.267676399784141e-13	2.139847298611998e-12	0.18487826392869947	38.61626491168733
YDR028C	3	0	0.17949078546537128	0.20291950210563203	0.0	0.0
YDR030C	76	30	4.433104115539403e-08	8.091012938263124e-08	0.32029348356068554	66.32156298301597
YDR031W	132	129	0.06939417485601321	0.08171291965539147	0.7929690183911517	160.13124200702305
YDR032C	34	3	2.1966403241310478e-08	4.10025267902553e-08	0.07159501397238853	19.128799947590025
YDR033W	0	0	1.0	1.0		0.0
YDR034C	41	67	0.1832044000985187	0.20687384743109777	1.3259629417000085	269.6694236888819
YDR034C-A	180	0	1.082536000011305e-49	3.727942835967075e-48	0.0	0.0
YDR034W-B	184	0	9.097012783397791e-51	3.2698075323325434e-49	0.0	0.0
YDR035W	70	1	2.3295237380166706e-19	1.0830308017246462e-18	0.011591573690767666	2.322782851323568
YDR036C	120	42	1.2105695372179673e-13	3.360031567828441e-13	0.28399355542380783	57.781622995688
YDR037W	27	0	2.4746643997592844e-08	4.574668904858774e-08	0.0	0.0
YDR038C	61	292	4.48825125659167e-25	3.304985016217502e-24	3.8841273153982145	780.9881355044106
YDR039C	67	275	1.164775245798184e-20	5.927694365478726e-20	3.330414829063844	659.9435984662967
YDR040C	58	75	0.8510911605344238	0.9010723976865742	1.04923727373328	213.0552545637103
YDR041W	39	72	0.051044117673733846	0.06051426937572528	1.4979879846530522	304.34411192375063
YDR042C	93	57	3.243094473109493e-05	4.80572953229907e-05	0.49731590350712895	101.40320832507676
YDR043C	69	0	8.968842663707228e-20	4.259274497025621e-19	0.0	0.0
YDR044W	14	4	0.00996461147633954	0.01255344591466127	0.23183147381535332	58.06957127534764
YDR045C	97	71	0.0009793833839655231	0.001314146953146459	0.5939187757022196	119.0126883920316
YDR046C	28	1	6.018515136929667e-08	1.0829937594644093e-07	0.028978934226919165	11.613914252747062
YDR047W	94	3	1.6226063741871536e-24	1.1477994167220566e-23	0.025896068883629893	6.918927641993596
YDR049W	85	28	1.4561646823175506e-10	3.150640740409418e-10	0.26728805216358387	54.82847893396111
YDR050C	30	0	3.7013068094644998e-09	7.19858487021655e-09	0.0	0.0
YDR051C	102	98	0.09029457650574668	0.10501195338413533	0.7795901521437861	156.28043839334327
YDR052C	89	10	4.4949559424623615e-19	2.0211486806177514e-18	0.091169680713903	18.26907860054551
YDR054C	41	0	3.6145032175509238e-12	8.845535320908665e-12	0.0	0.0
YDR055W	94	27	6.738530046632563e-13	1.7615130135538121e-12	0.23306461995266903	48.43249349741418
YDR056C	49	378	2.5808405115195168e-43	6.453223383369018e-42	6.259449793014539	1257.6210006831734
YDR057W	136	85	7.876936669839066e-07	1.3043553926934772e-06	0.5071313489710854	101.62174974639584
YDR058C	85	4	1.8306272965266283e-21	9.95079166571327e-21	0.038184007451940546	9.564399975628948
YDR059C	72	15	2.327784977732678e-12	5.823006266611845e-12	0.1690437829903618	36.13217766671799
YDR060W	22	0	5.953405509138707e-07	9.935587661943327e-07	0.0	0.0
YDR061W	123	16	9.163312905483004e-25	6.587276564929094e-24	0.10554928889154298	22.472451972619957
YDR062W	79	11	5.754487253077844e-16	1.953604261655884e-15	0.11298116128976078	24.38921993780624
YDR063W	119	2	6.643464220428158e-32	8.043486890880492e-31	0.013637145518550196	4.0990285598774046
YDR064W	247	28	1.4366567082266661e-50	5.100131314204665e-49	0.09198171835588918	19.090077678393133
YDR065W	147	71	2.86013163180265e-11	6.506573186114336e-11	0.3919055866878592	78.53218213653517
YDR066C	122	52	3.120321452728857e-11	7.090070594485839e-11	0.3458469527409369	70.63544570689247
YDR067C	174	107	1.1023017965314983e-08	2.0859946139692815e-08	0.49897061461982656	100.92091006632934
YDR068W	104	132	0.8736463605321363	0.9232525210254163	1.0298667394489736	206.37032252742563
YDR069C	78	20	8.737616326413151e-12	2.0764475823637203e-11	0.20805388675736836	43.7755229483627
YDR070C	63	22	9.951018164769263e-08	1.755469492809449e-07	0.28334957910765407	59.36000617330984
YDR071C	53	63	0.9199082588146624	0.9613651456374929	0.9645064146468945	196.34089004390285
YDR072C	69	0	8.968842663707228e-20	4.259274497025621e-19	0.0	0.0
YDR073W	108	44	1.2853236999739123e-10	2.7872913267533824e-10	0.33057450895892976	67.74783315453406
YDR074W	58	0	8.591589931653284e-17	3.1292104937896163e-16	0.0	0.0
YDR075W	92	64	0.0004991090116296561	0.0006816375981672173	0.5644592405939037	114.87676052745688
YDR076W	84	161	0.0011794401088918995	0.0015748688335819165	1.5552028035113286	313.5756848420185
YDR077W	10	5	0.14877389187967374	0.17023451098288972	0.4057050791768683	97.55687974892662
YDR078C	129	148	0.5933056654842972	0.6396889542932496	0.9309201816771552	187.8032956109568
YDR079C-A	218	252	0.5180808371935761	0.5615308885601689	0.9379603665373469	188.6994691982697
YDR079W	127	41	1.848576753862057e-15	6.033578269841481e-15	0.2619513109645921	53.77150851115752
YDR080W	76	11	3.3884673007220626e-15	1.076634002566441e-14	0.11744094397225134	23.53345783958345
YDR081C	76	55	0.0031241901977471205	0.00405123288100196	0.5872047198612568	119.8066944158718
YDR082W	111	136	1.0	1.0	0.9941601940189927	198.8882816480024
YDR083W	102	11	6.211342969853073e-22	3.600950949558974e-21	0.08750501707736374	19.12879994541244
YDR084C	158	179	0.47348232980628535	0.5155238316387631	0.9192558123121447	184.0695844493112
YDR085C	49	0	2.3928634595774045e-14	7.035458975475283e-14	0.0	0.0
YDR086C	85	19	7.634742848492833e-14	2.1671967483554926e-13	0.1813740353967176	38.25759989486532
YDR087C	105	107	0.1877954792865316	0.2118916620319488	0.8268655899414269	164.12871282903777
YDR088C	42	0	1.9287590308606015e-12	4.844780014076482e-12	0.0	0.0
YDR089W	18	0	7.7133209304558e-06	1.1927751726553187e-05	0.0	0.0
YDR090C	67	1	1.5096520210840538e-18	6.46945512165007e-18	0.012110599378413979	2.391099994604799
YDR091C	49	1	1.1407883186514476e-13	3.177081656447688e-13	0.01655939098681095	3.3182612161765244
YDR092W	122	31	7.22947416295199e-18	2.899351876648319e-17	0.20617799105709703	42.64781627803864
YDR093W	17	0	1.4681353838572068e-05	2.2242483120555312e-05	0.0	0.0
YDR096W	19	0	4.058226864758151e-06	6.3889577605321995e-06	0.0	0.0
YDR097C	35	1	7.356183587680698e-10	1.5185000650664642e-09	0.023183147381535332	9.291131402197646
YDR098C	25	0	8.810560765249093e-08	1.5576248066691524e-07	0.0	0.0
YDR099W	1	0	0.9166288627869186	0.958634768119216	0.0	0.0
YDR100W	70	2	1.0686594420131383e-18	4.64539716630201e-18	0.023183147381535332	6.870202799949846
YDR101C	97	62	5.545655754960822e-05	8.076238603894577e-05	0.5186332970920791	105.60280798229084
YDR103W	4	0	0.08587668894649444	0.1000155605774179	0.0	0.0
YDR104C	70	5	7.601329453826778e-17	2.8130788731633076e-16	0.05795786845383834	13.936697104844782
YDR105C	82	34	3.479857743896232e-08	6.385661099281183e-08	0.33643835834179325	68.56407212466442
YDR106W	67	0	3.121358657019109e-19	1.4190461372740628e-18	0.0	0.0
YDR107C	85	6	2.9642806658969486e-20	1.469618802549427e-19	0.05727601117791083	13.23446042842431
YDR108W	73	45	0.00027643324993240407	0.00038437321575465565	0.5001843441906596	102.45699699386996
YDR109C	87	51	2.3825794090017923e-05	3.5720057823694756e-05	0.475654230759087	97.18309857685448
YDR110W	37	1	2.095527934281499e-10	4.483400725466109e-10	0.02193000427983072	8.788908082977162
YDR111C	76	46	0.0001468623965209877	0.0002074178886031926	0.4911166747930511	100.552047097762
YDR113C	66	6	3.281827044178815e-15	1.0456391873170285e-14	0.07376455985033971	17.24490297201907
YDR114C	436	443	0.004606919327145437	0.005923181992044133	0.8244373856667553	165.57819038798593
YDR115W	438	442	0.003314604195254019	0.004291375219924778	0.8188202967861908	164.45090458856296
YDR116C	133	37	3.57782142799757e-18	1.4824244259664283e-17	0.22573064555705455	46.45565700753737
YDR117C	61	110	0.020233386338878712	0.02475264940116815	1.4631986462116562	291.09714125723906
YDR118W	66	41	0.0006358870120177588	0.0008653540478263442	0.5040578256439879	103.46941788137886
YDR119W	24	0	1.6642791038271326e-07	2.887260671526347e-07	0.0	0.0
YDR119W-A	44	8	1.7492084633424283e-08	3.2778422524217355e-08	0.1475291197006794	33.25802718389758
YDR120C	57	1	7.708690366058466e-16	2.5895256013552706e-15	0.014235265936030467	2.85254034249847
YDR121W	88	110	0.9780058955746719	1.0	1.0142626979421707	205.09116767966785
YDR122W	15	0	5.3453634113407736e-05	7.800351428221464e-05	0.0	0.0
YDR123C	66	119	0.015504454935405797	0.01910566109567575	1.4629971036984042	295.62690816213325
YDR124W	79	117	0.23331590505434913	0.2615594093504019	1.2017087155365465	242.86311838759968
YDR125C	92	64	0.0004991090116296561	0.0006816375981672173	0.5644592405939037	114.87676052745688
YDR126W	122	108	0.014298329165168312	0.017676201854875957	0.7182975172311767	145.26912416902977
YDR127W	36	2	1.6605157264832844e-09	3.3530989968417727e-09	0.045078342130763144	13.54956663057902
YDR128W	64	2	4.454433937109679e-17	1.683143861518907e-16	0.025356567448554267	7.621631228845461
YDR129C	1	0	0.9166288627869186	0.958634768119216	0.0	0.0
YDR130C	105	61	2.542024600285912e-06	4.067663738520946e-06	0.4713906634245517	95.10261862987198
YDR131C	76	48	0.00031361620211540125	0.0004351282939362298	0.5124695736970969	104.8308576192356
YDR132C	49	1	1.1407883186514476e-13	3.177081656447688e-13	0.01655939098681095	6.636522430141175
YDR135C	1	0	0.9166288627869186	0.958634768119216	0.0	0.0
YDR137W	73	7	1.672443644557989e-16	5.929854130612203e-16	0.07780645354076927	17.81860816897386
YDR138W	70	1	2.3295237380166706e-19	1.0830308017246462e-18	0.011591573690767666	4.580135199457728
YDR139C	95	367	1.829448617176253e-25	1.38801569886288e-24	3.134605559113909	629.8409076240458
YDR140W	58	0	8.591589931653284e-17	3.1292104937896163e-16	0.0	0.0
YDR141C	58	2	1.860274150703105e-15	6.061437190194649e-15	0.027979660632887468	8.410075838237896
YDR142C	84	29	4.948866247768751e-10	1.0356961350406873e-09	0.28012969752688527	58.06957126273959
YDR143C	42	0	1.9287590308606015e-12	4.844780014076482e-12	0.0	0.0
YDR144C	42	7	1.9479110698365087e-08	3.644253924082551e-08	0.13523502639228946	30.97043800732549
YDR145W	96	30	2.6017948025194584e-12	6.4650803594812435e-12	0.25356567448554274	52.504570690236335
YDR146C	23	0	3.146322630605277e-07	5.348655468108469e-07	0.0	0.0
YDR147W	89	50	7.635414329209888e-06	1.1880754276863114e-05	0.45584840356951495	93.17230085303994
YDR148C	32	1	4.848430596176426e-09	9.359961181138176e-09	0.025356567448554267	5.081087487025951
YDR150W	6	0	0.020953793809750976	0.025487577876454708	0.0	0.0
YDR151C	108	1	1.284809684721899e-29	1.3483468059919054e-28	0.007513057021793858	1.4916954093806638
YDR152W	36	71	0.02627425596676327	0.031831313685455144	1.6002811456420918	325.1895991579813
YDR153C	82	1	1.3300527107254933e-22	8.128728097111914e-22	0.009895245833582153	1.982863409815312
YDR155C	0	0	1.0	1.0		0.0
YDR156W	138	87	8.556615498380639e-07	1.4136482542713892e-06	0.5115411867882252	103.68364028240508
YDR158W	50	15	3.689309744835816e-07	6.253233227984314e-07	0.243423047506121	52.03033585470893
YDR159W	6	0	0.020953793809750976	0.025487577876454708	0.0	0.0
YDR160W	0	0	1.0	1.0		0.0
YDR161W	0	0	1.0	1.0		0.0
YDR162C	142	98	1.0196804216900253e-05	1.565033921841296e-05	0.5599872923849731	113.35834612640777
YDR163W	152	126	0.0011405217802884712	0.0015246724217663874	0.6726163154774396	135.852233835746
YDR164C	69	31	1.867794495139549e-06	3.020721637105609e-06	0.3645465928835629	75.40628383944895
YDR165W	70	67	0.16236990995448264	0.18534921638511903	0.7766354372814337	153.43452926960788
YDR166C	82	11	9.720280997810178e-17	3.522453435312309e-16	0.10884770416940368	21.811497510611883
YDR167W	73	245	7.491306007907937e-15	2.3001869114510703e-14	2.7232258739269244	540.5178473117264
YDR168W	93	1	1.4263921167184317e-25	1.0879550481760877e-24	0.00872484041240577	1.7483311782998672
YDR169C	194	0	1.8639944709975925e-53	7.999874778139666e-52	0.0	0.0
YDR169C-A	76	58	0.007176918631911852	0.009117397625828376	0.6192340682173253	126.22491019808224
YDR170C	7	0	0.010553496989856295	0.0131342049748244	0.0	0.0
YDR170W-A	91	0	1.0113202932953758e-25	7.82786407367659e-25	0.0	0.0
YDR171W	18	0	7.7133209304558e-06	1.1927751726553187e-05	0.0	0.0
YDR172W	155	0	5.741752942345765e-43	1.3932835937312444e-41	0.0	0.0
YDR173C	39	56	0.5285275386097992	0.572530019692024	1.1651017658412628	237.6385531969544
YDR174W	288	139	7.522668376070823e-21	3.894047329503448e-20	0.3916180972610048	78.47457341374472
YDR175C	122	103	0.00548576190144168	0.0070279832245914685	0.6850430025445482	138.60540291028838
YDR176W	76	8	9.574068404045689e-17	3.4738465231335495e-16	0.0854115956161828	19.254647318109825
YDR177W	99	19	2.9175203661225977e-17	1.1133815279078339e-16	0.15572518190627269	32.84743424917251
YDR178W	58	10	4.277300160483262e-11	9.650354344032655e-11	0.13989830316443735	27.55844061467419
YDR179C	110	159	0.2202575920768417	0.24754766699900654	1.1728565016204011	236.5015265683079
YDR179W-A	91	94	0.25923107768258685	0.2893145600140805	0.8381599437939696	169.74182369920155
YDR180W	54	5	1.3659772813212079e-12	3.4622015623086236e-12	0.07513057021793858	18.06608883086109
YDR181C	99	162	0.03017886799648097	0.03640072773652728	1.3277620773061145	267.70658914991435
YDR182W	104	93	0.028829404011425034	0.034853458580976535	0.7255879300663222	146.96068418775909
YDR182W-A	219	333	0.01745511679445591	0.02144965313780255	1.233788049003627	247.97563040846575
YDR183W	126	46	1.0858200619519035e-13	3.038711034688758e-13	0.2962291054307293	60.65044110931571
YDR184C	72	432	6.593335481331311e-43	1.5932047207200154e-41	4.86846095012242	977.8270582447958
YDR185C	117	351	1.0681502324380637e-17	4.221946382646944e-17	2.43423047506121	489.1740978936283
YDR186C	95	17	3.6445024175750716e-17	1.3834675513844382e-16	0.14519971254751077	30.80743570024231
YDR188W	33	1	2.585172077544518e-09	5.109046260466846e-09	0.0245881866167799	4.927115139286088
YDR189W	57	59	0.396758069033453	0.4340414028935492	0.8398806902257976	171.15242051187954
YDR190C	20	0	2.137909491305108e-06	3.4353499537568254e-06	0.0	0.0
YDR191W	91	94	0.25923107768258685	0.2893145600140805	0.8381599437939696	169.74182369920155
YDR192C	94	22	8.762988029585328e-15	2.679210215744031e-14	0.1899045051466192	39.78383394348092
YDR194C	54	0	1.046985113123851e-15	3.476449991671633e-15	0.0	0.0
YDR194W-A	110	188	0.007403665466032979	0.009388859998931789	1.386773725186386	279.3674282612769
YDR195W	116	0	1.823964993688409e-32	2.305411577736712e-31	0.0	0.0
YDR196C	127	136	0.2811392324235633	0.31315741345495113	0.8689116656386472	175.39753965332702
YDR197W	105	15	1.2065677865531728e-20	6.102877168396918e-20	0.11591573690767666	23.22782851323568
YDR198C	104	57	6.568553456536252e-07	1.0933647157319822e-06	0.4447151829438749	90.67786897290188
YDR200C	72	626	1.0815730933818756e-74	8.639065083387732e-73	7.0547605434644325	1415.929712551596
YDR201W	152	462	2.598651758959979e-23	1.6829781830832024e-22	2.4662598234172783	492.03524317475416
YDR202C	117	132	0.5271219332395519	0.5711149657235612	0.9154371017324208	183.2636300655396
YDR204W	129	48	1.0124771469576529e-13	2.8389839454673145e-13	0.3019200589223206	61.76081534495822
YDR205W	70	15	7.157203914058856e-12	1.7079286186619286e-11	0.173873605361515	34.84174276985352
YDR206W	15	1	0.00022735300977469894	0.000316841001331011	0.05409401055691577	10.839653307844772
YDR207C	26	15	0.0250523080762992	0.030363714172138394	0.4681212452040789	93.80469207545865
YDR208W	37	0	4.471321489084907e-11	1.0005669215458095e-10	0.0	0.0
YDR210W	15	1	0.00022735300977469894	0.000316841001331011	0.05409401055691577	21.679306608464096
YDR211W	30	0	3.7013068094644998e-09	7.19858487021655e-09	0.0	0.0
YDR212W	18	1	3.368076945228669e-05	4.983228842811957e-05	0.045078342130763144	9.033044421041597
YDR213W	20	0	2.137909491305108e-06	3.4353499537568254e-06	0.0	0.0
YDR214W	102	52	1.3679329814104594e-07	2.3919071377596694e-07	0.4136600807293559	84.48553310552035
YDR216W	58	0	8.591589931653284e-17	3.1292104937896163e-16	0.0	0.0
YDR217C	54	8	5.0091938722711196e-11	1.1175531902579869e-10	0.12020891234870172	27.09913324829871
YDR218C	95	50	8.023629598671038e-07	1.3271771262511493e-06	0.427057978080914	87.28773448782275
YDR219C	70	0	4.8083894646137136e-20	2.3237855303355857e-19	0.0	0.0
YDR221W	61	21	1.3026692411051932e-07	2.283343738371218e-07	0.2793379233676799	58.64074737897172
YDR222W	25	11	0.005006208461592423	0.006426496621120095	0.3570204696756441	71.54171182503256
YDR223W	55	5	7.419489257172567e-13	1.9307458243438657e-12	0.0737645598503397	17.737614494593668
YDR224C	47	4	2.719232941484706e-11	6.190937706444397e-11	0.06905618368967971	17.297319103578218
YDR225W	46	1	7.449203384094987e-13	1.934102422660509e-12	0.01763935126855949	3.5346695562437
YDR226W	46	34	0.029785919971306085	0.03594184342320212	0.5997379431310228	123.71343444496824
YDR227W	44	2	1.134916154818564e-11	2.6706226163373005e-11	0.03688227992516985	11.086009060478116
YDR228C	58	17	2.8440143976114506e-08	5.242284230981875e-08	0.23782711537954349	50.460455033164685
YDR229W	5	0	0.04208212341537223	0.05015840243767993	0.0	0.0
YDR231C	169	34	6.737301940545958e-28	6.189492565507956e-27	0.16324228037885827	33.67347919855196
YDR232W	93	10	4.053060890017378e-20	1.990534003286929e-19	0.08724840412405771	17.483311782998673
YDR233C	7	0	0.010553496989856295	0.0131342049748244	0.0	0.0
YDR234W	78	19	3.5898157580980797e-12	8.833988200608497e-12	0.1976511924194999	41.69097423322754
YDR235W	93	8	3.1868940717595707e-21	1.7017481714660438e-20	0.06979872329924616	15.734980602368015
YDR236C	110	111	0.15530023967315582	0.17734941984914995	0.8187866143387705	165.55106861752128
YDR237W	99	60	1.359336743323091e-05	2.073619525424694e-05	0.49176373233559795	100.18467447366072
YDR238C	42	5	2.0024624943421604e-09	3.988971875636219e-09	0.09659644742306389	23.227828508074644
YDR239C	90	23	1.8978104937696303e-13	5.172657890838458e-13	0.20736037380151046	43.35861321859117
YDR240C	40	1	3.192005125132607e-11	7.247225216990771e-11	0.020285253958843414	4.064869989894437
YDR242W	52	1	1.7495123474409023e-14	5.215886734127853e-14	0.015604041506802628	3.126823069181955
YDR243C	85	198	8.070241714079358e-07	1.3340603649804653e-06	1.8901083688710572	380.6631189889746
YDR244W	70	29	3.697805765258339e-07	6.26209686572459e-07	0.3361556370322623	69.68348552422391
YDR245W	13	3	0.007339453833984418	0.009311537392288636	0.18724849808163155	50.02916908821011
YDR246W	88	69	0.0058470801138327385	0.00747256838547824	0.6362193287091799	129.3367723429182
YDR246W-A	98	371	3.6368172780268316e-25	2.6918064563619446e-24	3.0717670280534315	617.1965859448576
YDR247W	47	29	0.004061205280837336	0.005237943837204647	0.5006573317501779	103.78391461224535
YDR248C	122	175	0.2187177962893425	0.24586513808835198	1.1639080140319993	234.5629895336544
YDR249C	108	69	2.0002128579201352e-05	3.0089521699970438e-05	0.5184009345037762	105.38551819578475
YDR251W	36	1	3.925689327102628e-10	8.239649386922341e-10	0.022539171065381572	4.516522211196541
YDR252W	166	125	3.414766983304451e-05	5.051009496137834e-05	0.6110016252663679	122.4358430633492
YDR253C	95	79	0.011590210110280563	0.014380862641687921	0.6747516053678442	136.92193642016892
YDR254W	102	50	5.031629443311055e-08	9.093934924098642e-08	0.39775007762438064	81.29739978659777
YDR255C	105	105	0.14769661864068695	0.16910277798180184	0.8114101583537365	164.14332142334203
YDR256C	81	34	5.45510652448981e-08	9.843839856398147e-08	0.3405919183213216	70.25701214560453
YDR257C	90	59	0.00017743306697312128	0.00024961290806321443	0.5319244371430051	108.39653302841428
YDR258C	73	4	3.024991370691795e-18	1.2560812543572935e-17	0.0444608305947253	11.136630107835687
YDR259C	111	0	4.063064766043044e-31	4.608813702073677e-30	0.0	0.0
YDR260C	158	210	0.5060142575053711	0.5487625862555892	1.0784565395840802	215.7704573532011
YDR261C	40	0	6.775530395187424e-12	1.6208849959535307e-11	0.0	0.0
YDR262W	60	0	2.4633360235049665e-17	9.431854508107232e-17	0.0	0.0
YDR263C	72	48	0.0011221546253924592	0.001500816569914426	0.5409401055691577	110.6547941231401
YDR264C	15	0	5.3453634113407736e-05	7.800351428221464e-05	0.0	0.0
YDR265W	94	87	0.06332640088846554	0.07468013682190758	0.7509859976252669	152.2164080754332
YDR266C	98	837	1.3676472658365167e-98	1.7098563969186538e-96	6.930105127980383	1390.3514487591483
YDR267C	89	74	0.014719811781533478	0.01818162318634	0.6746556372828822	135.19118167813446
YDR268W	54	57	0.4707994347934592	0.5132829477719779	0.8564885004844999	174.63885870902826
YDR270W	42	0	1.9287590308606015e-12	4.844780014076482e-12	0.0	0.0
YDR272W	95	178	0.0011112212475198897	0.001486885387270099	1.520326401968054	306.36283282854464
YDR273W	75	96	0.8658556952661344	0.9155241962631989	1.0386050026927829	210.28927407355664
YDR275W	39	26	0.01925388002522699	0.02357877098553857	0.5409401055691577	112.56563046610316
YDR276C	18	0	7.7133209304558e-06	1.1927751726553187e-05	0.0	0.0
YDR277C	82	0	2.7301895393580584e-23	1.7543374347316418e-22	0.0	0.0
YDR279W	36	0	8.39254401584446e-11	1.8365875431933595e-10	0.0	0.0
YDR280W	76	132	0.020078835918109383	0.02457403391467271	1.4092913276670163	284.5408992644345
YDR281C	87	4114	0.0	0.0	38.369441281233016	7690.547127822037
YDR282C	105	37	5.161445454717523e-12	1.2466809244048918e-11	0.2859254843722691	58.843832219079474
YDR283C	64	0	2.028193549135172e-18	8.545158315806867e-18	0.0	0.0
YDR284C	186	58	1.010287379744761e-22	6.20081400310792e-22	0.25302037195976734	51.5757697528537
YDR285W	93	13	1.453192655352675e-18	6.269550608352013e-18	0.11342292536127502	24.476636493867343
YDR286C	139	261	6.60449947379856e-05	9.540938576693174e-05	1.523583103095865	306.47365096196296
YDR287W	111	160	0.22681909045066376	0.2546732895708253	1.1696002282576385	233.7300244516537
YDR288W	140	175	0.9455825618612518	0.9865991733001924	1.0142626979421707	203.24349949081216
YDR289C	48	3	3.848996250092915e-12	9.383458005207441e-12	0.05071313489710855	13.549566629811244
YDR291W	67	28	7.791410727249218e-07	1.2909364186807908e-06	0.33909678259559145	69.34189982441298
YDR292C	82	47	2.680206699084244e-05	4.010894802610848e-05	0.4650765541783612	94.03072748488096
YDR293C	10	0	0.001409761759278579	0.001865947037424881	0.0	0.0
YDR294C	60	140	3.5249303761793396e-05	5.211278815785959e-05	1.893290369492052	382.09777880901777
YDR295C	84	83	0.17609671512772085	0.20038231276207413	0.8017505136114301	162.59479950470464
YDR296W	125	48	6.616849574056806e-13	1.7360174224635351e-12	0.31158150080783487	63.73716142599062
YDR297W	54	20	1.9573316266703296e-06	3.1619702766800744e-06	0.3005222808717543	63.23131090600676
YDR298C	87	6	8.697777668939418e-21	4.4982727656702836e-20	0.05595932126577494	13.08234018824669
YDR299W	46	15	2.8715666030801203e-06	4.573353512687282e-06	0.2645902690283924	53.0200433436555
YDR300C	67	62	0.12279782522235184	0.14138344201276187	0.7508571614616667	150.63929963778844
YDR301W	55	10	2.428112363776455e-10	5.17379555541993e-10	0.1475291197006794	29.56269083089137
YDR302W	107	5	9.738294035196131e-27	8.10491012972691e-26	0.037916362539894236	9.117465394250411
YDR303C	7	0	0.010553496989856295	0.0131342049748244	0.0	0.0
YDR304C	133	67	1.0459860821031894e-09	2.131632160940979e-09	0.4087554933060177	81.90865844769918
YDR305C	91	130	0.31057254282551655	0.3448074698435416	1.1591573690767667	234.06504111855597
YDR306C	11	0	0.0007280515518836266	0.000982869595042896	0.0	0.0
YDR307W	60	2	5.360667421866808e-16	1.83945097512864e-15	0.027047005278457884	8.129739974698385
YDR308C	73	89	1.0	1.0	0.989253480732638	200.45934193807295
YDR309C	2	0	0.39033357219738263	0.4271751394924058	0.0	0.0
YDR310C	30	22	0.0834637507345474	0.09768010388164064	0.5950341161260735	124.65601300338332
YDR311W	84	40	4.4516811444842294e-07	7.518830620243408e-07	0.38638578969225557	79.36174739972228
YDR312W	120	201	0.00893850870942546	0.011300365704090092	1.359112015242509	271.4392522210506
YDR313C	50	74	0.36223472731250983	0.4000791082723726	1.2008870343635303	240.64030346892517
YDR314C	70	35	1.03827480829686e-05	1.592722972129966e-05	0.4057050791768683	83.62018263526194
YDR315C	102	157	0.0911751397630808	0.10599317339346627	1.2489352437405554	250.2684660401412
YDR316W	52	2	7.784988263178485e-14	2.2054910099280527e-13	0.031208083013605257	9.3804692054616
YDR317W	27	0	2.4746643997592844e-08	4.574668904858774e-08	0.0	0.0
YDR318W	84	85	0.22772042377385746	0.2555356404143325	0.821069803096043	166.46610431318553
YDR319C	85	114	0.6037272702509136	0.6503157016694144	1.0882442123803058	218.06831948361253
YDR320C	79	3	1.7618462692764843e-20	8.849238335903111e-20	0.03081304398811658	8.232648079749687
YDR320C-A	120	114	0.053588688337969356	0.06345244937855915	0.7708396504360497	154.5322475622304
YDR321W	29	0	6.968801125561227e-09	1.331923405553427e-08	0.0	0.0
YDR322C-A	157	190	0.9085880470932941	0.9566623688820093	0.9819613381350955	197.80641219851807
YDR322W	101	43	1.6145334369602815e-09	3.26483185511905e-09	0.3454518495961453	70.8333780134547
YDR323C	63	5	5.563105389722106e-15	1.7265741552235203e-14	0.06439763161537593	15.485219000087453
YDR324C	76	21	5.986212798889393e-11	1.3271669162071278e-10	0.22420543849247987	46.455657031024415
YDR325W	76	16	6.52069711811477e-13	1.7115713886936575e-12	0.1708231912323656	36.36988937548283
YDR326C	16	0	2.7988703227835993e-05	4.158177015326396e-05	0.0	0.0
YDR328C	50	126	1.740707052224502e-05	2.6316525387337307e-05	2.0447535990514165	412.9907908630094
YDR329C	67	11	6.656915673072674e-13	1.741761694078296e-12	0.13321659316255374	26.694668592460147
YDR330W	57	369	1.3575049635205623e-38	2.692072774209225e-37	5.252813130395243	1055.4399266103478
YDR331W	85	98	0.7072418138116119	0.7565609218201068	0.9355081825725434	189.3751194508941
YDR332W	90	1	9.201412690991414e-25	6.606407538812936e-24	0.009015668426152628	3.613217767212394
YDR333C	92	12	8.231400147586132e-19	3.602647050895574e-18	0.10583610761135696	22.97535210549137
YDR334W	0	0	1.0	1.0		0.0
YDR335W	6	0	0.020953793809750976	0.025487577876454708	0.0	0.0
YDR336W	108	100	0.04572539717758403	0.05442192863582073	0.7513057021793857	149.16954093806638
YDR337W	92	21	1.0408280254044077e-14	3.160402309451293e-14	0.18521318831987468	38.88136510250701
YDR338C	66	6	3.281827044178815e-15	1.0456391873170285e-14	0.07376455985033971	17.24490297201907
YDR339C	43	0	1.0294982397207576e-12	2.627893642536208e-12	0.0	0.0
YDR341C	30	0	3.7013068094644998e-09	7.19858487021655e-09	0.0	0.0
YDR342C	24	0	1.6642791038271326e-07	2.887260671526347e-07	0.0	0.0
YDR343C	0	0	1.0	1.0		0.0
YDR345C	5	0	0.04208212341537223	0.05015840243767993	0.0	0.0
YDR346C	22	1	2.66407313472968e-06	4.25467497856995e-06	0.03688227992516985	7.390672709532277
YDR347W	89	50	7.635414329209888e-06	1.1880754276863114e-05	0.45584840356951495	93.17230085303994
YDR348C	24	1	7.517310886296445e-07	1.2473183758537465e-06	0.03380875659807236	13.549566629073718
YDR349C	32	0	1.0457370897472413e-09	2.131632160940979e-09	0.0	0.0
YDR350C	27	1	1.1307305607938442e-07	1.9868107103957833e-07	0.03005222808717543	6.022029614027727
YDR351W	21	2	1.904167480376802e-05	2.868220843281034e-05	0.07727715793845111	23.227828508074644
YDR352W	47	22	0.00016019882028581696	0.00022592040594991009	0.3798090102932384	79.5676678778434
YDR353W	61	45	0.010998096896285291	0.01365796917524006	0.5985812643593139	120.63485132363952
YDR354W	79	60	0.005615721214177263	0.007184874906058607	0.6162608797623316	125.54788321240991
YDR356W	14	0	0.00010229451798692997	0.0001457259779397657	0.0	0.0
YDR357C	108	241	2.6111016391211864e-07	4.4731741217116306e-07	1.8106467422523198	364.332791608749
YDR358W	48	85	0.05341891546979163	0.06326445281440932	1.4368721554180754	291.31568257142413
YDR359C	63	0	3.785574804178227e-18	1.5539500855695207e-17	0.0	0.0
YDR361C	70	46	0.001057470402505545	0.0014166112939225225	0.5332123897753127	107.63317719870544
YDR362C	75	18	7.466378297889461e-12	1.780229750877375e-11	0.1947384380048968	41.19068255212924
YDR363W	53	2	4.1774686851453645e-14	1.2096990135081063e-13	0.030619251258631568	9.203479219913287
YDR363W-A	47	3	7.146437965624328e-12	1.7079286186619286e-11	0.051792137767259785	13.837855282401376
YDR364C	105	69	5.1442951812248185e-05	7.545228662898222e-05	0.5332123897753126	107.37392421665513
YDR365C	61	114	0.010237687692534607	0.012883357094040815	1.516405869710262	306.5311795011789
YDR366C	130	33	5.713468295715118e-19	2.549119951020764e-18	0.20597334788979468	42.52479372206063
YDR367W	240	313	0.537268541029585	0.5814511440461315	1.0582140815196648	212.7281961058108
YDR368W	185	75	2.1446087998825693e-17	8.260981385214103e-17	0.32895006419746076	66.79570144620854
YDR369C	70	51	0.0051589520158342545	0.006613716683696566	0.591170258229151	120.78470824405252
YDR370C	105	1120	3.378508023150812e-143	6.267677303593651e-141	8.655041689106524	1735.8930504886496
YDR371W	89	89	0.18638313838060613	0.2103393698639847	0.8114101583537368	162.59479955459727
YDR372C	47	92	0.011789003362721966	0.014621211632308393	1.5882922248626334	318.2706716036135
YDR373W	120	104	0.010033615216496547	0.012634841495526964	0.703222137239905	141.0946607982165
YDR374C	94	75	0.005901068491730794	0.007531523501097158	0.6474017220907473	129.72989330899867
YDR374W-A	145	100	7.992299180542086e-06	1.2352516148158435e-05	0.5595932126577493	112.13434453475396
YDR375C	94	100	0.3406921790705317	0.37672000035274517	0.8632022961209963	172.97319107866485
YDR376W	66	42	0.0009220349526504637	0.001238641208290777	0.516351918952378	105.93297543708051
YDR377W	102	7	3.447771265488939e-24	2.3689525146746582e-23	0.0556850108674133	12.752533296941625
YDR378C	70	57	0.02441971330992214	0.02962822178172199	0.660719700373757	134.72140535509055
YDR379C-A	111	142	0.8170351680727734	0.86677167526038	1.0380202025786542	209.46897605369455
YDR379W	67	0	3.121358657019109e-19	1.4190461372740628e-18	0.0	0.0
YDR380W	113	5	2.4059902461504966e-28	2.302304476807239e-27	0.03590310435193525	8.633352187783727
YDR381C-A	9	1	0.01056609101158918	0.013144189791834172	0.09015668426152629	36.13217767212395
YDR381W	165	0	1.1712640113833292e-45	3.384894135409812e-44	0.0	0.0
YDR382W	2	0	0.39033357219738263	0.4271751394924058	0.0	0.0
YDR383C	93	117	0.9371459539982745	0.9786683096865947	1.0208063282514752	206.3030790347227
YDR384C	117	54	8.436747557527948e-10	1.736568904915649e-09	0.37449699616326304	75.78571168116913
YDR385W	0	0	1.0	1.0		0.0
YDR386W	76	41	1.7628740513922532e-05	2.6623657220474917e-05	0.43773442753293684	89.85502082259943
YDR387C	98	31	2.035151816405062e-12	5.10207414827616e-12	0.2566705602955698	53.09217944051675
YDR388W	42	0	1.9287590308606015e-12	4.844780014076482e-12	0.0	0.0
YDR389W	3	0	0.17949078546537128	0.20291950210563203	0.0	0.0
YDR390C	64	3	1.9147959339212384e-16	6.759970175556196e-16	0.0380348511728314	10.162174972358436
YDR391C	1	0	0.9166288627869186	0.958634768119216	0.0	0.0
YDR392W	85	45	3.6037854894953486e-06	5.718921178280284e-06	0.4295700838343312	86.96931142639629
YDR393W	36	0	8.39254401584446e-11	1.8365875431933595e-10	0.0	0.0
YDR394W	61	11	2.161026467259717e-11	4.959322910299535e-11	0.1463198646211656	28.84746445379764
YDR395W	6	0	0.020953793809750976	0.025487577876454708	0.0	0.0
YDR397C	85	267	1.016379133704694e-14	3.087795244551345e-14	2.5487824974170317	512.6518386294478
YDR398W	57	46	0.04005338213245342	0.04796897139603074	0.6548222330574015	134.06939606700516
YDR399W	116	25	7.697166358270123e-19	3.3739636986594115e-18	0.17487287895554665	36.443661966320434
YDR400W	64	110	0.04042376563271165	0.04838232594250254	1.3946112096704848	275.1604301783628
YDR402C	49	3	2.0728464765394926e-12	5.192047076035985e-12	0.04967817296043286	13.273044862494228
YDR403W	75	10	1.9403690905008e-15	6.311687013274943e-15	0.10818802111383155	21.67930660790496
YDR404C	73	115	0.11609438655860246	0.13390670218582484	1.2782488795983522	258.3698184649678
YDR405W	114	33	2.7005647753512444e-15	8.666823673574223e-15	0.2348818879445027	48.49318583397711
YDR406W	72	0	1.3824631722161256e-20	6.968050572668658e-20	0.0	0.0
YDR407C	11	0	0.0007280515518836266	0.000982869595042896	0.0	0.0
YDR408C	79	161	0.0002771748009067328	0.0003853111626818033	1.6536333606955897	329.254469221349
YDR409W	79	5	3.0138313001187513e-19	1.3877136754990343e-18	0.051355073313527635	12.348972118938567
YDR410C	123	1	1.1670444990919939e-33	1.661305176801499e-32	0.0065968305557214365	2.643817878872596
YDR411C	54	51	0.20445405488316626	0.23023600345272943	0.7663318162229735	156.5727698701389
YDR412W	130	3	3.3788547057467547e-34	4.995319643380356e-33	0.018724849808163156	5.00291690882101
YDR414C	81	608	7.46335796151602e-68	4.716678201832817e-66	6.0905848923342205	1222.4720113629562
YDR415C	85	78	0.07043155807046808	0.08290050971413467	0.7445881453128407	151.1175196197827
YDR416W	67	16	9.664065623643078e-11	2.1068249204538038e-10	0.19376959005462366	41.25539690091443
YDR418W	17	0	1.4681353838572068e-05	2.2242483120555312e-05	0.0	0.0
YDR419W	39	0	1.2704811009029252e-11	2.967724131313047e-11	0.0	0.0
YDR420W	0	0	1.0	1.0		0.0
YDR421W	95	15	4.252914682345958e-18	1.7334168914366837e-17	0.1281173934242742	27.38438728403378
YDR422C	55	15	2.6540597217496177e-08	4.898426655899246e-08	0.22129367955101908	44.34403624633706
YDR423C	100	59	6.488383428571506e-06	1.0109643212602202e-05	0.47873199342870465	97.55687974892663
YDR424C	126	125	0.09718974081807114	0.11266643810617356	0.804970395192199	161.3043646890385
YDR425W	94	2	3.597376643852793e-25	2.6660454998450273e-24	0.017264045922419927	5.189195731206949
YDR427W	61	78	0.8962865054757472	0.9449209336372176	1.0375408582228107	210.57359287781284
YDR428C	82	78	0.11812480088500585	0.13616671274597486	0.771829175019408	154.66334598674197
YDR429C	61	6	6.873834849757792e-14	1.954099071723038e-13	0.07981083524790852	18.357477366976003
YDR430C	87	20	6.455823780854805e-14	1.8416390160563481e-13	0.18653107088591647	39.24702057719775
YDR432W	40	18	0.00035723281835317003	0.0004943325164458808	0.3651345712591815	77.2325298025752
YDR434W	53	35	0.005044061960359489	0.0064707562645611024	0.5358368970260524	110.44175064713916
YDR435C	63	68	0.502170102259329	0.5451076364842207	0.8758077899691126	178.0800184855226
YDR436W	22	0	5.953405509138707e-07	9.935587661943327e-07	0.0	0.0
YDR437W	102	87	0.013768965234619247	0.017040094483386118	0.6920851350664223	140.27786624510657
YDR438W	87	39	7.232549238242813e-08	1.2925540916449478e-07	0.3637355882275371	74.7562296773783
YDR439W	70	12	3.409025688883568e-13	9.118747319427629e-13	0.13909888428921202	29.770878800291506
YDR440W	33	4	1.4007105956073042e-07	2.444760739100943e-07	0.0983527464671196	24.63557569314615
YDR441C	75	44	9.335198637168616e-05	0.00013398234929462617	0.47602729290085877	97.5568797211214
YDR443C	67	0	3.121358657019109e-19	1.4190461372740628e-18	0.0	0.0
YDR444W	44	1	2.6046933042806538e-12	6.4650803594812435e-12	0.018441139962584924	3.6953363543137794
YDR446W	78	1	1.6014330952647717e-21	8.779639400255197e-21	0.010402694337868418	4.169097423322755
YDR447C	79	12	1.785831676365852e-15	5.832094248029538e-15	0.12325217595246632	26.756106258157534
YDR448W	82	35	6.35544177565725e-08	1.1411222495099857e-07	0.34633360417537534	70.52304561692524
YDR449C	102	85	0.009103995025700973	0.011501993715467113	0.6761751319614472	135.7587647223199
YDR450W	129	64	1.152199710947618e-09	2.342276612817162e-09	0.4025600785630941	81.92761218886226
YDR451C	15	29	0.20189178631819368	0.22739515533018642	1.5687263061505574	325.1895991630888
YDR452W	57	21	9.140146184804263e-07	1.5083208237821899e-06	0.29894058465663986	62.75588752355775
YDR453C	101	39	1.339764768948313e-10	2.904254499141254e-10	0.3133167938197597	64.39398001320708
YDR454C	55	26	4.693703777455451e-05	6.900176488789953e-05	0.3835757112217664	79.81926523158324
YDR456W	85	4	1.8306272965266283e-21	9.95079166571327e-21	0.038184007451940546	9.564399975628948
YDR457W	4	0	0.08587668894649444	0.1000155605774179	0.0	0.0
YDR458C	60	2	5.360667421866808e-16	1.83945097512864e-15	0.027047005278457884	8.129739974698385
YDR459C	67	4	1.2260287090073946e-16	4.4013053093018264e-16	0.048442397513655915	11.955499971430148
YDR460W	102	256	7.712011369291153e-10	1.5896694403151766e-09	2.036480397436829	409.6751321987832
YDR461C-A	70	34	6.227263103705617e-06	9.710680615350055e-06	0.3941135054861007	81.29739978084174
YDR461W	87	93	0.3789083125926319	0.4177725662807182	0.8673694796195115	175.67713973124998
YDR462W	105	97	0.04734804385315937	0.05630657572363927	0.7495884320029758	150.32349394421595
YDR463W	37	75	0.016060091372367694	0.019769174974847304	1.644750320987304	329.58405322149
YDR464W	44	0	5.496499010585492e-13	1.4466986640676047e-12	0.0	0.0
YDR465C	55	90	0.11444090199129775	0.13215855970922757	1.3277620773061145	269.0204864665237
YDR466W	53	11	2.0905316636291265e-09	4.1543357282415705e-09	0.16840588192247363	33.746090484603364
YDR468C	31	2	3.7501732848347775e-08	6.866363120370839e-08	0.052349042474434615	15.734980603025228
YDR469W	184	116	1.1756168286483586e-08	2.2225418742789975e-08	0.5115411867882252	103.3890844814148
YDR470C	70	26	5.372273104875503e-08	9.697408231682054e-08	0.30138091595995936	62.715136976446445
YDR471W	102	24	6.878688776481509e-16	2.3229206784230865e-15	0.19092003725970275	39.4647571786455
YDR472W	81	19	6.948704493915447e-13	1.8123355802497842e-12	0.1903307778854444	40.1468640774681
YDR473C	72	33	1.5743816722706437e-06	2.5548163084730454e-06	0.37189632257879596	76.78087754930223
YDR475C	13	0	0.0001962153280632133	0.0002744914501803794	0.0	0.0
YDR476C	64	64	0.2732897680617593	0.3045909798688329	0.8114101583537365	165.13534329447404
YDR477W	87	21	1.6187995492273967e-13	4.428980117795794e-13	0.1958576244302123	41.115926321935184
YDR478W	119	89	0.00041272119005927914	0.0005670233072219097	0.6068529755754838	121.6045139773354
YDR479C	85	41	4.98259566541535e-07	8.398273057386775e-07	0.3913860763823906	79.40676260835346
YDR480W	51	19	4.19634252708736e-06	6.600975348271173e-06	0.3022900589945293	63.76266648470813
YDR481C	31	0	1.966895658874e-09	3.923557729512443e-09	0.0	0.0
YDR482C	116	74	9.250707522495206e-06	1.4228622348721563e-05	0.5176237217084182	103.72426872080854
YDR483W	30	0	3.7013068094644998e-09	7.19858487021655e-09	0.0	0.0
YDR484W	85	78	0.07043155807046808	0.08290050971413467	0.7445881453128407	151.1175196197827
YDR485C	70	13	9.726550868836442e-13	2.5072789801290174e-12	0.15069045797997968	32.51895991543333
YDR486C	122	0	4.406765397937073e-34	6.448678830416312e-33	0.0	0.0
YDR487C	181	115	2.1387839833021213e-08	3.9961490214329114e-08	0.5155368409429819	104.20440192191032
YDR488C	320	250	6.43065963367489e-08	1.15426727694333e-07	0.6339141862138568	127.53529591486792
YDR489W	122	180	0.13915984335691373	0.15958290311976286	1.1971625287186278	241.22671079239572
YDR490C	104	7	1.0125457005029122e-24	7.260785939641207e-24	0.0546141452738092	12.507292269968262
YDR492W	92	61	0.000188702440315103	0.00026507760973428364	0.5380002136910645	109.57475619904524
YDR493W	96	143	0.16957893059574966	0.1931950138383828	1.208663048381087	243.89219934111836
YDR494W	102	41	3.0337053347089316e-10	6.409566267417732e-10	0.32615506365199215	66.95079982488203
YDR495C	26	1	2.1252245807531155e-07	3.662621085978774e-07	0.031208083013605257	6.25364613836391
YDR496C	61	4	4.9539163023336104e-15	1.5500529191904567e-14	0.05320722349860568	13.327442586776028
YDR497C	14	0	0.00010229451798692997	0.0001457259779397657	0.0	0.0
YDR498C	90	61	0.00034672966670298616	0.00048014503087138777	0.5499557739953104	112.00975080164788
YDR499W	67	6	1.7844170439424894e-15	5.832094248029538e-15	0.07266359627048388	16.737699952670493
YDR500C	3	0	0.17949078546537128	0.20291950210563203	0.0	0.0
YDR501W	19	154	7.495861485108956e-19	3.290740412279512e-18	6.576692862446076	1326.4312596603197
YDR502C	37	5	4.0640023929105526e-08	7.429141055825998e-08	0.10965002139915361	26.366724251860724
YDR503C	90	92	0.23454797175670644	0.26288937547706465	0.8294414952060418	168.01462622655666
YDR504C	120	267	6.52794157745982e-08	1.1713632453033206e-07	1.8053876023370639	360.1273247023132
YDR505C	25	0	8.810560765249093e-08	1.5576248066691524e-07	0.0	0.0
YDR506C	76	2	2.5683091962501703e-20	1.2788178517432666e-19	0.0213528989040457	6.418215772227914
YDR507C	3	0	0.17949078546537128	0.20291950210563203	0.0	0.0
YDR508C	7	0	0.010553496989856295	0.0131342049748244	0.0	0.0
YDR510W	51	25	0.00014700531300456353	0.00020756875892198498	0.39775007762438064	82.89146644074623
YDR511W	85	60	0.0010957776850581303	0.001466562128640751	0.5727601117791082	115.32886949090626
YDR512C	155	326	3.820510025127841e-08	6.992919527215217e-08	1.7065787846665685	340.8237145489971
YDR513W	155	323	6.946516532343947e-08	1.2433680852010595e-07	1.690874071924238	339.8755810505175
YDR514C	69	7	1.891597288024388e-15	6.1600090619639046e-15	0.08231697258661097	18.85157095593536
YDR515W	85	182	2.7026972218456398e-05	4.042447782271593e-05	1.7373723390632951	345.9866085105264
YDR516C	50	8	5.286423288977734e-10	1.1047318435650782e-09	0.12982562533659786	29.267063923692863
YDR517W	66	107	0.09275947162127245	0.10774787341828677	1.3154679839977248	263.60065987232565
YDR518W	72	15	2.327784977732678e-12	5.823006266611845e-12	0.1690437829903618	33.873916573837874
YDR519W	81	103	0.8913095275035041	0.9407085873871631	1.0317931643263565	208.76369325635605
YDR520C	58	79	0.6221399374885193	0.6688963882027433	1.105196594999055	224.2686889947619
YDR522C	75	29	3.7020908552341465e-08	6.786969878371557e-08	0.3137452612301115	65.03791980926397
YDR523C	87	28	5.3457364406969364e-11	1.1897573634074333e-10	0.2611434992402831	54.198266510181874
YDR524C	102	22	1.0474280253594486e-16	3.7909116260806724e-16	0.1750100341547275	36.66353323667643
YDR524C-B	22	0	5.953405509138707e-07	9.935587661943327e-07	0.0	0.0
YDR524W-C	123	151	1.0	1.0	0.9961214139139368	200.93015881194037
YDR525W-A	36	6	2.2457867944676344e-07	3.861141959636283e-07	0.13523502639228943	31.61565546031216
YDR527W	57	3	1.463256117230604e-14	4.380627761683083e-14	0.0427057978080914	11.410161368092442
YDR528W	52	0	3.658438071144627e-15	1.1509670321199535e-14	0.0	0.0
YDR529C	97	16	3.9551826048160745e-18	1.620103643895815e-17	0.133840850862472	28.49599580226217
YDR530C	81	48	5.77055581427208e-05	8.391015546871992e-05	0.48083564939480694	98.35981700652243
YDR531W	5	0	0.04208212341537223	0.05015840243767993	0.0	0.0
YDR532C	82	62	0.004394956089700987	0.005659514660069498	0.6135052416820935	123.4153298296192
YDR533C	60	5	3.4918383491644425e-14	1.0167879668883397e-13	0.06761751319614472	16.25947994939677
YDR534C	1	0	0.9166288627869186	0.958634768119216	0.0	0.0
YDR536W	29	2	1.3048644809702922e-07	2.2864947075137567e-07	0.055959321265774936	16.820151679599814
YDR538W	116	53	7.433383989912096e-10	1.5333354134140767e-09	0.3707305033857589	75.69068254974701
YDR539W	52	4	1.2613257899126074e-12	3.2040126403654616e-12	0.062416166027210514	15.634115343825512
YDR540C	57	1	7.708690366058466e-16	2.5895256013552706e-15	0.014235265936030467	2.85254034249847
YDR541C	48	2	9.395079450799856e-13	2.4272732219923615e-12	0.03380875659807236	10.162174971793943
YDR542W	37	1	2.095527934281499e-10	4.483400725466109e-10	0.02193000427983072	8.788908082977162
YDR545W	176	11	1.768296200139913e-41	4.019553931622388e-40	0.05071313489710854	11.086009060603589
YEL001C	0	0	1.0	1.0		0.0
YEL002C	73	69	0.13344935506270578	0.15334010808503915	0.7669493277590114	155.91282144140422
YEL003W	232	337	0.059140893614266554	0.06985403145936475	1.1786432041603847	236.8838027997693
YEL004W	114	82	0.00022230419732792997	0.00031023330231325536	0.5836459033772491	117.35102927215354
YEL005C	82	103	0.9564158468735943	0.9973431614451569	1.0192103208589618	204.2349312321248
YEL006W	73	1	3.597364662486901e-20	1.769755703504035e-19	0.011115207648681324	4.454652042243465
YEL007W	13	0	0.0001962153280632133	0.0002744914501803794	0.0	0.0
YEL009C	3	0	0.17949078546537128	0.20291950210563203	0.0	0.0
YEL011W	15	0	5.3453634113407736e-05	7.800351428221464e-05	0.0	0.0
YEL012W	89	1	1.7130548904058497e-24	1.1985132207693481e-23	0.0091169680713903	3.653815718891329
YEL013W	7	0	0.010553496989856295	0.0131342049748244	0.0	0.0
YEL015W	46	20	7.991885692170047e-05	0.00011496081694764867	0.35278702537118983	74.22806066226869
YEL016C	99	100	0.18211616852291151	0.20572580734143867	0.8196062205593299	164.2371713006008
YEL017C-A	16	0	2.7988703227835993e-05	4.158177015326396e-05	0.0	0.0
YEL017W	72	15	2.327784977732678e-12	5.823006266611845e-12	0.1690437829903618	33.873916573837874
YEL018W	64	41	0.0012313610712369398	0.0016430527890217263	0.5198096326953625	105.0612551362738
YEL019C	119	96	0.002336228850668029	0.0030682009865704123	0.6545829848904094	132.53525678424532
YEL020C	53	4	6.820307144377632e-13	1.7820802538535103e-12	0.061238502517263135	15.3391320345521
YEL020W-A	40	22	0.0027432250797653373	0.003568488449158664	0.4462755870945551	93.49200975673388
YEL021W	273	60	4.3978100007690526e-42	1.0239597293288593e-40	0.17833190293488718	36.33070612607335
YEL022W	31	0	1.966895658874e-09	3.923557729512443e-09	0.0	0.0
YEL023C	61	28	1.0912743827971047e-05	1.6722406009768584e-05	0.3724505644902398	77.29916699228511
YEL024W	67	2	6.897892130059988e-18	2.7741103244737758e-17	0.024221198756827957	7.280364159080055
YEL025C	48	3	3.848996250092915e-12	9.383458005207441e-12	0.05071313489710855	13.549566629811244
YEL026W	91	24	2.6498347439852154e-13	7.154553808760082e-13	0.21399828352186462	44.66890098036941
YEL027W	9	0	0.0027418216513318294	0.0035674697549342425	0.0	0.0
YEL029C	64	15	2.0101253209112746e-10	4.3086957586883117e-10	0.190174255864157	37.521876837956526
YEL030W	57	30	0.00015729474470801448	0.0002218793418728946	0.427057978080914	88.42875060224111
YEL031W	5	0	0.04208212341537223	0.05015840243767993	0.0	0.0
YEL032W	43	0	1.0294982397207576e-12	2.627893642536208e-12	0.0	0.0
YEL034W	180	13	2.3617292508369874e-41	5.2644592719238425e-40	0.058601844769992084	12.64626218825399
YEL035C	133	53	4.0934981098240424e-13	1.0883822297548807e-12	0.32334389768983485	66.01593364872335
YEL036C	85	48	1.3855781766595678e-05	2.1119692801402532e-05	0.4582080894232866	93.73111975835852
YEL037C	52	204	5.496126711074769e-15	1.706707598023272e-14	3.183224467387736	640.9987290989302
YEL038W	96	112	0.7454981912742604	0.7949861112587191	0.9466451847460262	191.3876286057229
YEL039C	88	105	0.8795499330725614	0.9288836491973201	0.9681598480357084	195.8528267188558
YEL040W	66	22	2.2568474369125252e-08	4.2085374869273454e-08	0.27047005278457886	56.66182407672498
YEL041W	104	27	3.4076332452868254e-15	1.0821258306816418e-14	0.2106545603418355	43.77552295531024
YEL042W	50	3	1.116226084663272e-12	2.8467477662520966e-12	0.048684609501224205	13.00758396584487
YEL043W	58	0	8.591589931653284e-17	3.1292104937896163e-16	0.0	0.0
YEL044W	144	28	2.1933521628797744e-24	1.532681444559123e-23	0.15777419745767102	32.74478602459269
YEL046C	108	6	2.1751396426871563e-26	1.771845337831988e-25	0.04507834213076315	10.538551819578474
YEL047C	45	16	9.764704300956907e-06	1.4999149154594864e-05	0.2885013896368841	61.42470205598404
YEL048C	67	34	2.1024073751708846e-05	3.159379361015876e-05	0.4117603788660753	83.68849979522948
YEL049W	41	0	3.6145032175509238e-12	8.845535320908665e-12	0.0	0.0
YEL050C	46	0	1.5679284840757797e-13	4.2959298294043874e-13	0.0	0.0
YEL051W	81	7	1.2892414086737614e-18	5.578952100288037e-18	0.07012186553674268	16.058745630987246
YEL052W	70	15	7.157203914058856e-12	1.7079286186619286e-11	0.173873605361515	34.35101400738175
YEL053C	69	10	6.791567871343714e-14	1.9364554699106445e-13	0.11759567512372995	23.564463702772954
YEL054C	25	0	8.810560765249093e-08	1.5576248066691524e-07	0.0	0.0
YEL055C	108	3	2.782417055396701e-28	2.6536783558186447e-27	0.022539171065381575	6.022029613624856
YEL056W	76	18	4.316333205600734e-12	1.0496081296156372e-11	0.1921760901364113	40.64869989695645
YEL057C	102	51	8.344222985171409e-08	1.484765667936905e-07	0.4057050791768683	82.89146644074623
YEL058W	91	31	6.69354951662439e-11	1.4777198952056379e-10	0.2764144495490751	57.176193262971694
YEL059C-A	111	100	0.0269000852355368	0.03256892425043624	0.731000142661024	146.48180143888126
YEL060C	4	0	0.08587668894649444	0.1000155605774179	0.0	0.0
YEL061C	19	0	4.058226864758151e-06	6.3889577605321995e-06	0.0	0.0
YEL062W	96	105	0.4383543099551537	0.47845428668667467	0.8874798606993994	179.53175779814646
YEL063C	13	0	0.0001962153280632133	0.0002744914501803794	0.0	0.0
YEL064C	79	22	2.833636213131626e-11	6.448849173612972e-11	0.22596232257952156	46.74600489095608
YEL065W	50	0	1.2792668304836206e-14	3.843815852722728e-14	0.0	0.0
YEL066W	174	1	2.203663232701985e-47	6.925282650966729e-46	0.004663276772147912	1.8689057416230157
YEL067C	174	1	2.203663232701985e-47	6.925282650966729e-46	0.004663276772147912	1.8689057416230157
YEL069C	78	1	1.6014330952647717e-21	8.779639400255197e-21	0.010402694337868418	2.0845487123561326
YEL070W	79	5	3.0138313001187513e-19	1.3877136754990343e-18	0.051355073313527635	12.19460997025789
YEL071W	44	1	2.6046933042806538e-12	6.4650803594812435e-12	0.018441139962584924	7.390672706164339
YEL072W	67	10	2.2094315864488245e-13	5.985134740304847e-13	0.12110599378413979	23.910999946047987
YEL073C	13	0	0.0001962153280632133	0.0002744914501803794	0.0	0.0
YEL075C	89	86	0.12431190998985334	0.14304077518040148	0.7840592541395658	158.94098378090615
YEL077C	45	4	9.269487985582058e-11	2.0231053284661255e-10	0.07212534740922102	18.06608884183709
YER001W	67	0	3.121358657019109e-19	1.4190461372740628e-18	0.0	0.0
YER002W	67	15	3.8190054229761285e-11	8.650295465748607e-11	0.1816589906762097	38.25759990092599
YER003C	60	17	9.96910250424017e-09	1.890283827955332e-08	0.22989954486689204	48.77843985180305
YER004W	85	22	1.1632666482770038e-12	2.961463698203209e-12	0.210012040985673	43.99623988865821
YER005W	64	12	1.0841005935228313e-11	2.55414277482581e-11	0.1521394046913256	33.02706865889481
YER006W	55	10	2.428112363776455e-10	5.17379555541993e-10	0.1475291197006794	29.03478564712984
YER007C-A	19	0	4.058226864758151e-06	6.3889577605321995e-06	0.0	0.0
YER007W	79	71	0.06333072983488841	0.07468013682190758	0.7292420410520924	146.33531965393286
YER008C	14	0	0.00010229451798692997	0.0001457259779397657	0.0	0.0
YER009W	125	22	2.27766078439091e-22	1.3658839594402631e-21	0.14280818787025765	29.91744311973772
YER010C	78	27	2.2439359954079366e-09	4.456103559941659e-09	0.28087274712244725	58.36736394041367
YER011W	54	0	1.046985113123851e-15	3.476449991671633e-15	0.0	0.0
YER012W	48	0	4.476740297135345e-14	1.2905129548283393e-13	0.0	0.0
YER013W	98	37	1.466322675889249e-10	3.1702337252026586e-10	0.3063487332560026	63.04696307801034
YER014C-A	162	10	2.3385230972173675e-38	4.558930960032908e-37	0.05008704681195905	10.036716022712142
YER014W	164	10	6.869811514100792e-39	1.3765953316234723e-37	0.049476229167910765	9.914317049076557
YER015W	91	6	7.477498957011798e-22	4.296013636540944e-21	0.053499570880466155	12.507292270692206
YER016W	10	0	0.001409761759278579	0.001865947037424881	0.0	0.0
YER017C	114	38	1.2859888438055415e-13	3.5590576711865587e-13	0.27047005278457886	55.62453669359265
YER018C	137	143	0.18312701623356809	0.20682707587573648	0.8469463696684988	170.90256304825067
YER019C-A	108	72	5.6314107935233366e-05	8.193834767857308e-05	0.5409401055691577	108.893764841038
YER019W	93	71	0.0027937915853872993	0.00363262387690761	0.6194636692808098	125.8798448189441
YER020W	21	1	5.01911251187146e-06	7.854398926740889e-06	0.038638578969225554	15.485219003662747
YER021W	28	1	6.018515136929667e-08	1.0829937594644093e-07	0.028978934226919165	5.80695712830892
YER022W	39	43	0.6944923454084403	0.7434894784891921	0.8946317130566839	183.44028667932588
YER023W	100	40	4.0361319413814845e-10	8.459108890264182e-10	0.3245640633414947	66.66386783457483
YER024W	61	1	6.356083125366345e-17	2.3644135869328495e-16	0.01330180587465142	2.622496768209223
YER025W	34	0	2.960049615467538e-10	6.256245989913197e-10	0.0	0.0
YER026C	13	0	0.0001962153280632133	0.0002744914501803794	0.0	0.0
YER027C	58	4	3.1441881638592387e-14	9.178794990027656e-14	0.055959321265774936	13.77922030550012
YER028C	61	0	1.319280690603217e-17	5.1578404158117617e-17	0.0	0.0
YER029C	85	15	1.406983668876552e-15	4.6369988995467336e-15	0.14319002794477706	28.3595580771125
YER030W	102	100	0.1190738863811964	0.13715079522897264	0.7955001552487613	157.85902875667202
YER031C	45	2	6.087080419819348e-12	1.4641070470255572e-11	0.03606267370461051	10.839653304138858
YER032W	33	1	2.585172077544518e-09	5.109046260466846e-09	0.0245881866167799	4.927115139286088
YER033C	60	0	2.4633360235049665e-17	9.431854508107232e-17	0.0	0.0
YER034W	120	80	2.1040523087826392e-05	3.16102529462094e-05	0.5409401055691577	108.84445258249752
YER035W	161	38	2.6129834215493228e-24	1.8170819416360528e-23	0.19151295663007448	39.38631790830461
YER036C	76	0	1.1440352407104974e-21	6.356856685339198e-21	0.0	0.0
YER037W	89	55	5.784340915468177e-05	8.408934429943753e-05	0.5014332439264665	102.30684014113496
YER038C	64	418	9.47719849047001e-44	2.4662157700766075e-42	5.299522596747842	1048.1110927868208
YER039C	114	182	0.034444046162528476	0.04141495075908452	1.2954092001787725	259.5811712938088
YER039C-A	220	417	2.3714866272274277e-07	4.0748191195652635e-07	1.5379910728795825	308.93011920721426
YER040W	33	38	0.8680756557717847	0.9177027750631497	0.9343510914376362	192.1574903927459
YER041W	70	16	1.8502362152664212e-11	4.2648130156301356e-11	0.18546517905228266	38.93114919920696
YER042W	39	57	0.47220013968095054	0.514517431471229	1.1859071545169997	241.80765062780048
YER043C	44	18	5.9015036424446457e-05	8.57275762760777e-05	0.3319405193265286	70.21139072703538
YER044C	27	0	2.4746643997592844e-08	4.574668904858774e-08	0.0	0.0
YER044C-A	114	74	1.742529769747443e-05	2.6330238323220032e-05	0.5267048396331273	105.54399274893018
YER045C	61	33	0.00013611463259328437	0.0001925695576983957	0.43895959386349687	89.16489009813648
YER046W	82	67	0.01505149848731941	0.018571372624023585	0.6629814708500043	134.83471186215425
YER047C	37	3	3.453873246602209e-09	6.7769447428213245e-09	0.06579001283949217	17.57781616888356
YER048C	1	0	0.9166288627869186	0.958634768119216	0.0	0.0
YER048W-A	97	1	1.1886368560139172e-26	9.835756199907968e-26	0.0083650531789045	1.6762350475862464
YER049W	61	103	0.06029740826659703	0.07117618943784884	1.3700860050890964	270.1171671535195
YER050C	113	92	0.0036896315792276056	0.004765118170253303	0.6606171200756086	133.8169589365443
YER051W	87	20	6.455823780854805e-14	1.8416390160563481e-13	0.18653107088591647	39.24702057719775
YER052C	43	0	1.0294982397207576e-12	2.627893642536208e-12	0.0	0.0
YER053C	13	1	0.0008150349469299517	0.0010974633527965705	0.062416166027210514	25.014584539936525
YER053C-A	47	1	3.984760913682953e-13	1.0609425932680861e-12	0.017264045922419927	3.459463821176843
YER054C	84	2	1.7856326746996572e-22	1.0764332822010198e-21	0.019319289484612777	5.806957126273959
YER055C	34	18	0.004421394018901314	0.005692284979337689	0.42957008383433115	90.8617997598188
YER056C	33	0	5.56244436333062e-10	1.1569481928938298e-09	0.0	0.0
YER056C-A	66	0	5.823939365279664e-19	2.5823805157843754e-18	0.0	0.0
YER057C	123	233	0.00012607361276704203	0.00017875970094261804	1.5370615194830946	309.3266918853687
YER058W	117	71	2.1842909057584366e-06	3.5049824216006607e-06	0.49239419865910516	98.66863908535116
YER059W	34	0	2.960049615467538e-10	6.256245989913197e-10	0.0	0.0
YER060W	91	50	3.6512803298544832e-06	5.789499083813932e-06	0.4458297573372179	91.1245580147221
YER060W-A	163	63	2.4885318680771525e-16	8.737208042314837e-16	0.313612515191935	63.8409028971535
YER061C	81	27	5.1014717816215e-10	1.0664690736497729e-09	0.2704700527845789	56.20560972183583
YER062C	116	44	3.2079417289195238e-12	7.931587653919252e-12	0.30777626696176213	63.07556879145586
YER063W	55	36	0.0037804107647684626	0.004879071433613875	0.5311048309224458	107.42870688276804
YER064C	2	0	0.39033357219738263	0.4271751394924058	0.0	0.0
YER065C	0	0	1.0	1.0		0.0
YER066W	38	0	2.3830327615670958e-11	5.451400720673178e-11	0.0	0.0
YER067W	49	34	0.01245891229335383	0.01543209231080721	0.5630192935515723	116.13914254405964
YER068W	124	1	6.276901626757846e-34	9.047233397364504e-33	0.006543630309304327	1.3112483835350446
YER069W	39	1	5.975465418010466e-11	1.32631808641367e-10	0.020805388675736836	4.169097425288049
YER070W	63	0	3.785574804178227e-18	1.5539500855695207e-17	0.0	0.0
YER071C	102	96	0.0671871568160341	0.079162741005739	0.763680149038811	151.5446676190321
YER072W	117	0	9.806106156490024e-33	1.273022945958784e-31	0.0	0.0
YER073W	58	1	4.130074751501994e-16	1.428265778465903e-15	0.013989830316443734	5.606717224869047
YER074W	89	5	6.40189980421917e-22	3.70023374613713e-21	0.0455848403569515	10.961447157891763
YER074W-A	53	0	1.9569547637912855e-15	6.344107579799145e-15	0.0	0.0
YER075C	11	1	0.0029307154472303946	0.0038012053534104647	0.0737645598503397	29.562690821038487
YER076C	24	0	1.6642791038271326e-07	2.887260671526347e-07	0.0	0.0
YER077C	82	3	2.746336541939318e-21	1.4678607298041838e-20	0.029685737500746462	7.8358939572910495
YER078C	113	4	5.590529703692347e-29	5.64055023262012e-28	0.028722483481548197	7.19446015712586
YER078W-A	198	326	0.001458726262787325	0.0019289801649321468	1.3359581395117077	268.5277750458289
YER079W	172	5	3.6591701734156646e-44	1.00208988891969e-42	0.023587504603306296	5.671911612386083
YER080W	2	0	0.39033357219738263	0.4271751394924058	0.0	0.0
YER081W	98	82	0.01144609493151941	0.014205112635124759	0.678935030459249	137.70784041450904
YER082C	61	44	0.008223593107078118	0.01041256802263458	0.5852794584846625	119.94698327920749
YER083C	73	60	0.024222403193368817	0.02939502864846256	0.6669124589208795	135.86688730698424
YER085C	93	150	0.047656879285365994	0.05666212792436218	1.3087260618608656	262.24967674498004
YER086W	133	23	6.582937573618757e-24	4.407272873792954e-23	0.14031904994087174	29.340414957704493
YER087C-B	89	11	1.5056122843604816e-18	6.46945512165007e-18	0.1002866487852933	21.92289431334798
YER087W	81	56	0.001012212194304711	0.0013578801794836466	0.5609749242939415	114.41856263750972
YER088C	0	0	1.0	1.0		0.0
YER089C	16	0	2.7988703227835993e-05	4.158177015326396e-05	0.0	0.0
YER090W	50	15	3.689309744835816e-07	6.253233227984314e-07	0.243423047506121	52.03033585470893
YER091C	23	0	3.146322630605277e-07	5.348655468108469e-07	0.0	0.0
YER092W	88	200	1.582252793463788e-06	2.5639717709806272e-06	1.8441139962584923	371.3813036195119
YER093C	45	52	0.8303270500938738	0.8802232009382245	0.9376295163198733	191.5005417152843
YER093C-A	89	56	8.398295636921796e-05	0.00012074649551984312	0.5105502119978569	104.13374800362509
YER094C	63	15	3.485071057558406e-10	7.320176644272605e-10	0.19319289484612778	41.29391732897896
YER095W	89	1	1.7130548904058497e-24	1.1985132207693481e-23	0.0091169680713903	1.8269078600545516
YER096W	54	0	1.046985113123851e-15	3.476449991671633e-15	0.0	0.0
YER098W	43	0	1.0294982397207576e-12	2.627893642536208e-12	0.0	0.0
YER099C	101	45	5.16009316832427e-09	9.951608253196807e-09	0.3615193774843381	74.05307701894395
YER100W	126	587	7.778580250851699e-48	2.5131806192498942e-46	3.780140975822567	758.7757313561686
YER101C	79	53	0.0006970404192369631	0.0009467830540934753	0.5443637771233929	109.75148974044966
YER102W	33	0	5.56244436333062e-10	1.1569481928938298e-09	0.0	0.0
YER103W	0	0	1.0	1.0		0.0
YER104W	79	182	3.201157470738177e-06	5.087000998677882e-06	1.8693246686124059	376.64364967838736
YER105C	50	2	2.7041225336922017e-13	7.280622046471841e-13	0.032456406334149465	9.755687973841743
YER106W	179	68	3.839025089540899e-18	1.5736445680648405e-17	0.30824519982153126	62.67620765183523
YER107C	90	24	4.5165925189351945e-13	1.1958988755246915e-12	0.2163760422276631	45.16522209316554
YER109C	46	7	1.8501501427187335e-09	3.7216556386063084e-09	0.12347545887991646	28.2773564405251
YER110C	4	0	0.08587668894649444	0.1000155605774179	0.0	0.0
YER111C	20	0	2.137909491305108e-06	3.4353499537568254e-06	0.0	0.0
YER112W	28	1482	9.15219879890987e-247	3.0961350172076866e-244	42.946780524294205	8611.71741925384
YER113C	120	45	9.503439799553895e-13	2.45306473461555e-12	0.3042788093826512	61.81289902489217
YER114C	17	1	6.360890673183159e-05	9.207521334376127e-05	0.04773000931492568	19.128799947432658
YER115C	164	16	1.9859261588677818e-35	3.163728902949754e-34	0.07916196666865723	16.85433897946496
YER116C	122	146	0.8585186749029755	0.908306511870619	0.9710318288495536	194.58066180353103
YER117W	133	108	0.0014736178543446592	0.0019477766675100288	0.6588894518962674	133.2543845646018
YER118C	57	18	1.0458683439213093e-07	1.8444614676146736e-07	0.2562347868485484	54.19826650366807
YER119C	95	21	1.977501468131072e-15	6.403497152714975e-15	0.1793643507939839	37.65353252125075
YER120W	9	0	0.0027418216513318294	0.0035674697549342425	0.0	0.0
YER121W	166	100	1.0963188813925932e-08	2.0753554598053997e-08	0.4888013002130943	98.92816117690488
YER122C	66	0	5.823939365279664e-19	2.5823805157843754e-18	0.0	0.0
YER123W	37	0	4.471321489084907e-11	1.0005669215458095e-10	0.0	0.0
YER124C	64	0	2.028193549135172e-18	8.545158315806867e-18	0.0	0.0
YER125W	1	0	0.9166288627869186	0.958634768119216	0.0	0.0
YER126C	50	28	0.0009151207809483059	0.0012300013647943671	0.4543896886780926	94.30498374207905
YER127W	209	100	1.069282475808872e-15	3.5484382679612364e-15	0.3882345255281036	78.57452035584642
YER128W	117	40	1.2559932520173852e-13	3.48106852643469e-13	0.2774051823431578	56.9776648101053
YER129W	102	0	1.0865659340130526e-28	1.0681778951297549e-27	0.0	0.0
YER130C	30	0	3.7013068094644998e-09	7.19858487021655e-09	0.0	0.0
YER131W	48	1	2.1319067909979132e-13	5.788761074140226e-13	0.01690437829903618	6.774783313776647
YER132C	11	0	0.0007280515518836266	0.000982869595042896	0.0	0.0
YER133W	0	0	1.0	1.0		0.0
YER134C	34	0	2.960049615467538e-10	6.256245989913197e-10	0.0	0.0
YER136W	14	0	0.00010229451798692997	0.0001457259779397657	0.0	0.0
YER137C	42	0	1.9287590308606015e-12	4.844780014076482e-12	0.0	0.0
YER138W-A	7	0	0.010553496989856295	0.0131342049748244	0.0	0.0
YER139C	32	42	0.879620996962025	0.9288836491973201	1.0649758328392793	218.4867618946988
YER140W	91	94	0.25923107768258685	0.2893145600140805	0.8381599437939696	169.74182369920155
YER141W	42	1	9.114488619449727e-12	2.1597620127917337e-11	0.019319289484612777	3.8713047522059463
YER142C	85	72	0.02292178182527288	0.0278460429398277	0.6873121341349299	139.6402396066953
YER143W	95	653	1.7384990243951776e-69	1.162570684801938e-67	5.577377193736737	1119.33683036608
YER144C	48	13	2.0498655182865815e-07	3.5380481979790304e-07	0.21975691788747034	47.4234832077263
YER145C	47	13	3.4958227518872284e-07	5.935776984382477e-07	0.22443259699145907	48.43249349186382
YER146W	114	391	1.5450879527315358e-23	1.0190138550641127e-22	2.7829944904939565	554.2361864771782
YER147C	93	78	0.014464614517497943	0.017877927807893976	0.6805375521676501	136.36983192603597
YER148W	70	10	3.761310666541629e-14	1.0941475793262979e-13	0.11591573690767668	23.227828513235675
YER149C	79	44	2.1994815389807052e-05	3.3035305120600774e-05	0.4519246451590431	92.61729089889884
YER150W	73	5	1.2044628631142493e-17	4.747680552275564e-17	0.05557603824340662	13.36395612821508
YER151C	54	0	1.046985113123851e-15	3.476449991671633e-15	0.0	0.0
YER152C	81	10	5.4293542432456404e-17	2.0368047131706247e-16	0.1001740936239181	20.07343204542429
YER153C	149	128	0.003169212833945337	0.0041086886853065	0.6970503373777066	140.76999427383308
YER154W	90	67	0.0020892979339468885	0.002750183661736909	0.6040497845522261	122.84940412134873
YER155C	3	0	0.17949078546537128	0.20291950210563203	0.0	0.0
YER156C	61	90	0.3150031948680492	0.3491872347120568	1.1971625287186278	242.55945502637653
YER157W	66	0	5.823939365279664e-19	2.5823805157843754e-18	0.0	0.0
YER158C	79	0	1.766706984535211e-22	1.0661418539414479e-21	0.0	0.0
YER159C	51	0	6.840504680062243e-15	2.1048551318907416e-14	0.0	0.0
YER161C	49	40	0.06573019909266734	0.07747783869275053	0.662375639472438	136.04870984554253
YER162C	49	13	1.1987346367215335e-07	2.1037299041152086e-07	0.21527208282854235	46.45565702204762
YER163C	76	26	2.92572387843423e-09	5.768199528582535e-09	0.2775876857525941	57.76394195432946
YER164W	14	0	0.00010229451798692997	0.0001457259779397657	0.0	0.0
YER165W	79	188	7.988257810669367e-07	1.3224084821289446e-06	1.9309507565886388	388.9926217067791
YER166W	24	1	7.517310886296445e-07	1.2473183758537465e-06	0.03380875659807236	6.774783316794813
YER167W	16	0	2.7988703227835993e-05	4.158177015326396e-05	0.0	0.0
YER168C	108	47	7.78183646767938e-10	1.6029133784249325e-09	0.3531136800243113	72.26435536149121
YER169W	7	15	0.312700723278204	0.3469692956922537	1.7387360536151502	304.8652493241858
YER170W	84	132	0.09352707307615431	0.10861756810601039	1.2750731059844433	257.4417659577142
YER171W	111	17	3.392623340417401e-21	1.8096468212804765e-20	0.12427002425237409	26.36672425509297
YER172C	33	1	2.585172077544518e-09	5.109046260466846e-09	0.0245881866167799	9.854230275287884
YER173W	67	33	1.2710884396021835e-05	1.9426068605240917e-05	0.3996497794876613	81.29739979743698
YER174C	93	82	0.03195157455355145	0.038474352022084254	0.7154369138172731	145.11148777091947
YER175C	87	297	4.1782406890297846e-18	1.70660953143539e-17	2.7699864026558596	556.9339111344642
YER175W-A	108	269	4.0035445477156514e-10	8.396930960580858e-10	2.0210123388625476	402.7577604731195
YER176W	39	7	1.12205352599521e-07	1.9763950468601695e-07	0.14563772073015785	33.3527793911883
YER177W	3	0	0.17949078546537128	0.20291950210563203	0.0	0.0
YER178W	23	0	3.146322630605277e-07	5.348655468108469e-07	0.0	0.0
YER179W	87	1	5.9384768866564304e-24	3.985085247976795e-23	0.009326553544295823	1.8689057422458988
YER180C	70	110	0.12890298096051378	0.14823456178842528	1.2750731059844433	254.19750364241287
YER180C-A	70	0	4.8083894646137136e-20	2.3237855303355857e-19	0.0	0.0
YER182W	57	0	1.6048743696625702e-16	5.697304012302124e-16	0.0	0.0
YER183C	70	16	1.8502362152664212e-11	4.2648130156301356e-11	0.18546517905228266	39.48730846321078
YER184C	47	10	2.3393111686722604e-08	4.3580753258938034e-08	0.17264045922419927	34.59463821176843
YER185W	64	116	0.015613627159197573	0.019236068935849452	1.4706809120161475	292.6706392093376
YER186C	37	1	2.095527934281499e-10	4.483400725466109e-10	0.02193000427983072	4.394454042953201
YER187W	26	0	4.667757740592397e-08	8.452227571204935e-08	0.0	0.0
YER188C-A	64	1	9.791309584895809e-18	3.8754178542832616e-17	0.012678283724277133	5.0810874853324846
YER189W	197	12	1.849548802816163e-46	5.511272106215416e-45	0.049425999493628636	10.729606060947862
YER190C-B	641	205	3.928983650265285e-73	2.9731032858783755e-71	0.25949934861546964	52.25355492239952
YER190W	745	218	1.302701611478599e-91	1.3873772162247078e-89	0.2374327711692813	47.79632363547032
YFL001W	123	55	1.1453835443167404e-10	2.4894560708108744e-10	0.362825680564679	74.02690061724422
YFL002C	24	1	7.517310886296445e-07	1.2473183758537465e-06	0.03380875659807236	13.549566629073718
YFL003C	75	0	2.132730001881367e-21	1.144153940374976e-20	0.0	0.0
YFL004W	64	1	9.791309584895809e-18	3.8754178542832616e-17	0.012678283724277133	5.0810874853324846
YFL005W	21	0	1.1275805547769547e-06	1.8448693514999337e-06	0.0	0.0
YFL007W	14	1	0.0004303011287825867	0.0005896263501617003	0.05795786845383833	23.227828505494124
YFL008W	79	1	8.59618768353922e-22	4.870608410643748e-21	0.010271014662705526	4.064869989634371
YFL009W	73	13	1.7329362391348573e-13	4.734497059983166e-13	0.1444976994328572	30.761178306699136
YFL010C	0	0	1.0	1.0		0.0
YFL010W-A	0	0	1.0	1.0		0.0
YFL011W	58	3	7.876358459909896e-15	2.4119775028190527e-14	0.0419694909493312	11.023376244032695
YFL012W	78	49	0.0002350105713850309	0.000327330054743355	0.5097320225555525	104.22743560391152
YFL013C	75	13	5.459891116807115e-14	1.5676402302924472e-13	0.140644427447981	30.35102924817676
YFL014W	99	0	7.0060302932617955e-28	6.3853692894688725e-27	0.0	0.0
YFL016C	7	0	0.010553496989856295	0.0131342049748244	0.0	0.0
YFL017C	85	89	0.31741206728335314	0.35178970879679394	0.8495941658056774	168.26671126761616
YFL017W-A	85	110	0.7900104440095893	0.8392662215562532	1.0500602049283652	212.3296794770688
YFL018C	32	0	1.0457370897472413e-09	2.131632160940979e-09	0.0	0.0
YFL020C	44	0	5.496499010585492e-13	1.4466986640676047e-12	0.0	0.0
YFL021W	0	0	1.0	1.0		0.0
YFL022C	49	17	2.7690311560069796e-06	4.417392005047473e-06	0.28150964677578616	59.72870188232996
YFL023W	36	0	8.39254401584446e-11	1.8365875431933595e-10	0.0	0.0
YFL024C	36	18	0.00196572267245341	0.002589890283912843	0.4057050791768683	85.8139220067131
YFL025C	35	22	0.016917076313396274	0.020801818661180665	0.5100292423937773	106.84801114849763
YFL026W	55	0	5.602374656314804e-16	1.9053374718194225e-15	0.0	0.0
YFL027C	114	18	1.7810190524850192e-21	9.717875304403555e-21	0.1281173934242742	26.86348863185817
YFL028C	85	100	0.8095057267568835	0.8592594009927718	0.9546001862985136	193.2008794977592
YFL029C	48	33	0.012201264266116849	0.015116215164678587	0.557844483868194	115.17131634549274
YFL030W	48	52	0.5863718937980269	0.6328062978480864	0.8790276715498814	179.53175784330554
YFL031W	73	28	4.915300820121669e-08	8.886480671650336e-08	0.3112258141630771	63.71958362379764
YFL033C	28	0	1.3128224935850374e-08	2.4649174536753344e-08	0.0	0.0
YFL034C-A	85	363	7.030239311116577e-28	6.397295297188518e-27	3.465198676263605	688.19194255532
YFL034C-B	102	101	0.13580364330351433	0.15585846191149688	0.803455156801249	161.01620927287942
YFL034W	88	2	1.490323261152838e-23	9.85155066079307e-23	0.018441139962584924	5.543004530917596
YFL036W	35	0	1.5758381716279828e-10	3.389171774507304e-10	0.0	0.0
YFL037W	2	0	0.39033357219738263	0.4271751394924058	0.0	0.0
YFL038C	29	0	6.968801125561227e-09	1.331923405553427e-08	0.0	0.0
YFL039C	120	33	1.1708205384221017e-16	4.2321740518324995e-16	0.22313779354727756	46.068526543366566
YFL040W	0	0	1.0	1.0		0.0
YFL041W	105	0	1.6858586459824908e-29	1.7469140672153702e-28	0.0	0.0
YFL041W-A	87	119	0.5033195376737207	0.5460461537750553	1.109859871771203	224.2686889947619
YFL042C	44	12	7.472562953069565e-07	1.2416847599856418e-06	0.2212936795510191	48.03937259622624
YFL044C	85	166	0.0006284150215829456	0.0008555906224250758	1.5846363092555327	315.73641316273984
YFL045C	73	41	5.41021478750762e-05	7.886982317606166e-05	0.45572351359593427	93.547692909383
YFL046W	107	64	4.253805154193645e-06	6.6858795960009986e-06	0.4853294405106462	98.77254177273431
YFL047W	81	4	2.1657044131437715e-20	1.0858732414986773e-19	0.04006963744956724	10.036716021374094
YFL048C	38	87	0.0016523531474617534	0.0021800144416271035	1.857702204651976	376.5353252051631
YFL049W	63	15	3.485071057558406e-10	7.320176644272605e-10	0.19319289484612778	38.71304750882037
YFL050C	15	1	0.00022735300977469894	0.000316841001331011	0.05409401055691577	10.839653307844772
YFL051C	69	4	3.570268873095816e-17	1.3561833744500686e-16	0.04703827004949198	11.78223184981573
YFL052W	46	4	5.021339140305004e-11	1.1192915269726387e-10	0.07055740507423797	17.673347778862375
YFL053W	51	1	3.2679977635998977e-14	9.525724854770914e-14	0.015910003104975225	6.376266648470812
YFL054C	40	3	5.41786417533662e-10	1.1309668556210853e-09	0.06085576187653025	16.259479956868205
YFL055W	50	1	6.105347097079636e-14	1.7442549009093386e-13	0.016228203167074733	3.2518959920031265
YFL056C	58	34	0.000637317992435497	0.0008668911481779904	0.47565423075908697	98.1175514492232
YFL057C	132	199	0.08129070215338718	0.09527263665867734	1.2232622841848	246.3557569023018
YFL058W	161	94	5.612743349961663e-09	1.0813697489323123e-08	0.4737425769270263	95.94103078156728
YFL059W	192	177	0.006068218475181543	0.007737987683097351	0.7480187397323509	150.7389287343528
YFL060C	305	273	0.000136681827206504	0.00019327690884303036	0.7262786007559676	146.06877074495324
YFL061W	215	139	2.2529872139997995e-09	4.4709901544902856e-09	0.524586102377532	105.11942857036124
YFL062W	43	0	1.0294982397207576e-12	2.627893642536208e-12	0.0	0.0
YFL066C	0	6	0.07249699964522452	0.08520953299809651		0.0
YFL067W	2	36	2.1654629709022413e-06	3.4767106492626434e-06	14.605382850367258	3008.003791791696
YFL068W	10	17	0.5371831405816531	0.5814511440461315	1.3793972692013523	292.6706392684562
YFR001W	100	1	1.8444452070813046e-27	1.6319083670653204e-26	0.008114101583537366	3.2518959912696146
YFR002W	51	11	6.4566791657608486e-09	1.2389843804568115e-08	0.1750100341547275	38.257599890824885
YFR003C	273	59	1.6879358428657317e-42	3.978409439475747e-41	0.17535970455263908	35.73512077883313
YFR004W	110	114	0.2183470410148818	0.2454963505135064	0.8409159822938725	169.9854722579196
YFR005C	89	171	0.000770199087099776	0.0010380630302111113	1.5590015402077413	314.22815190989843
YFR006W	29	0	6.968801125561227e-09	1.331923405553427e-08	0.0	0.0
YFR007W	58	0	8.591589931653284e-17	3.1292104937896163e-16	0.0	0.0
YFR008W	0	0	1.0	1.0		0.0
YFR009W	26	0	4.667757740592397e-08	8.452227571204935e-08	0.0	0.0
YFR010W	93	87	0.07519199679008738	0.0882688657970591	0.759061115879302	153.85314361580296
YFR011C	76	0	1.1440352407104974e-21	6.356856685339198e-21	0.0	0.0
YFR012W	60	3	2.2819016976679914e-15	7.36845405013398e-15	0.040570507917686835	10.839653300199966
YFR012W-A	158	89	2.020045430562879e-09	4.022604318271163e-09	0.457060152490396	92.0347922246556
YFR013W	34	19	0.007023989631942584	0.008925091553977419	0.453435088491794	95.64399972201164
YFR014C	102	21	3.9568039233187717e-17	1.5010276624674312e-16	0.16705503260223992	34.72898632015435
YFR015C	60	1	1.1859431963904723e-16	4.2707321993998787e-16	0.013523502639228942	5.419826649196801
YFR016C	40	0	6.775530395187424e-12	1.6208849959535307e-11	0.0	0.0
YFR017C	58	0	8.591589931653284e-17	3.1292104937896163e-16	0.0	0.0
YFR018C	164	93	1.2858618202502209e-09	2.6075427814735613e-09	0.4601289312615701	93.19458024017196
YFR019W	2	0	0.39033357219738263	0.4271751394924058	0.0	0.0
YFR021W	25	0	8.810560765249093e-08	1.5576248066691524e-07	0.0	0.0
YFR022W	82	2	6.1822794360086845e-22	3.598612250656472e-21	0.019790491667164307	5.948590228124205
YFR023W	78	36	6.394394426942568e-07	1.0659177492564262e-06	0.37449699616326304	77.12830234883982
YFR024C-A	50	0	1.2792668304836206e-14	3.843815852722728e-14	0.0	0.0
YFR025C	58	0	8.591589931653284e-17	3.1292104937896163e-16	0.0	0.0
YFR026C	58	6	4.2461149478428045e-13	1.1273964480629718e-12	0.0839389818986624	19.62351028237004
YFR027W	85	36	3.037688234160164e-08	5.593898506133559e-08	0.34365606706746493	69.9535765826493
YFR028C	0	0	1.0	1.0		0.0
YFR029W	55	0	5.602374656314804e-16	1.9053374718194225e-15	0.0	0.0
YFR030W	55	5	7.419489257172567e-13	1.9307458243438657e-12	0.0737645598503397	17.737614494593668
YFR031C	73	3	7.251828021313098e-19	3.188475760747066e-18	0.03334562294604398	8.78890808700063
YFR031C-A	28	6	2.3203552093530457e-05	3.481440858071841e-05	0.173873605361515	40.64869987493777
YFR032C	167	28	4.2245936013380636e-30	4.5327682465102997e-29	0.1360448169694888	28.235025073516898
YFR032C-A	180	63	7.88137166649824e-20	3.770862600169e-19	0.28399355542380783	57.81148428744075
YFR032C-B	239	56	1.332816452070603e-35	2.153097588724168e-34	0.19012120865192156	38.77783922563839
YFR033C	102	38	4.3232770868464943e-11	9.742620112246938e-11	0.3022900589945293	61.56502120247507
YFR034C	28	0	1.3128224935850374e-08	2.4649174536753344e-08	0.0	0.0
YFR035C	130	4	1.5249846666227898e-33	2.1184026129825276e-32	0.024966466410884205	6.253646136234691
YFR036W	131	0	1.658452554329336e-36	2.872819469863859e-35	0.0	0.0
YFR037C	92	0	5.430984127264221e-26	4.302147343787401e-25	0.0	0.0
YFR038W	100	177	0.004379659732181884	0.0056423438888391604	1.4361959802861137	289.4187432284148
YFR039C	82	98	0.8962304639342044	0.9449209336372176	0.969734091691051	193.93837538125425
YFR040W	516	323	3.005434192922459e-22	1.785563227633994e-21	0.5079175991245289	102.09440903051102
YFR041C	137	125	0.01740843567993101	0.021396861208652116	0.7403377357242122	148.3529193346928
YFR042W	215	110	1.4874318373799023e-14	4.448372593225074e-14	0.41514008101819083	83.94429187267552
YFR043C	117	82	9.603511130167866e-05	0.00013776451112395958	0.5686806238034735	114.36752852885414
YFR044C	124	45	1.4230621812775355e-13	3.925194534545375e-13	0.29446336391869476	60.31742563561968
YFR045W	186	148	7.838737760257848e-05	0.00011284250527970684	0.6456381905180271	130.25067274138587
YFR046C	110	82	0.0006496760008614351	0.0008834917666006416	0.6048693907727855	121.2070324105958
YFR047C	70	52	0.006853195085420381	0.008713845884645724	0.6027618319199187	121.37358280471112
YFR048W	91	15	4.3678755724624527e-17	1.6536966699954948e-16	0.13374892720116538	26.801340595367694
YFR049W	125	71	1.346769049744416e-07	2.355617033175224e-07	0.4608809699449224	93.65460454572836
YFR050C	33	6	1.2990934068168216e-06	2.1164550092361305e-06	0.14752911970067942	34.489805955296845
YFR051C	63	49	0.019127024933475227	0.023434069107885817	0.6310967898306841	129.04349167886443
YFR052W	147	82	5.314381429284464e-09	1.0245728327125362e-08	0.4526233536394993	90.69913992506731
YFR053C	10	0	0.001409761759278579	0.001865947037424881	0.0	0.0
YFR055W	0	0	1.0	1.0		0.0
YFR057W	0	0	1.0	1.0		0.0
YGL001C	70	51	0.0051589520158342545	0.006613716683696566	0.591170258229151	119.083515201166
YGL002W	111	141	0.8610258081778306	0.910752146924904	1.030710201152044	206.14697802107708
YGL003C	75	7	4.96358951906477e-17	1.8681677568155426e-16	0.07573161477968209	17.343445280543605
YGL004C	117	85	0.00023215936110332255	0.0003234371331650213	0.5894860124792104	118.50129463575112
YGL005C	148	169	0.5342836075011055	0.5784384462987308	0.9265426808228481	186.76429676797852
YGL006W	14	0	0.00010229451798692997	0.0001457259779397657	0.0	0.0
YGL006W-A	52	285	3.97709488136786e-27	3.423992913584815e-26	4.4471518294387495	894.2713975609382
YGL007C-A	70	193	4.438864616210704e-09	8.606847743704572e-09	2.23717372231816	450.6198731072261
YGL008C	7	0	0.010553496989856295	0.0131342049748244	0.0	0.0
YGL009C	96	15	2.3718578638929298e-18	9.93485402421576e-18	0.12678283724277137	27.09913325510658
YGL010W	172	137	0.00015347809313222776	0.0002166550107028576	0.6462976261305925	130.45396707353763
YGL011C	108	3	2.782417055396701e-28	2.6536783558186447e-27	0.022539171065381575	5.966781636528327
YGL012W	40	15	5.5712841547014865e-05	8.10945461242426e-05	0.3042788093826512	65.03791981663463
YGL013C	52	0	3.658438071144627e-15	1.1509670321199535e-14	0.0	0.0
YGL014W	36	5	7.399457501755612e-08	1.320741157436267e-07	0.11269585532690786	27.09913326115804
YGL015C	183	148	0.00015429875897422194	0.0002177600399658283	0.65622242314947	132.3859296703156
YGL016W	5	0	0.04208212341537223	0.05015840243767993	0.0	0.0
YGL017W	55	41	0.018284209080312794	0.022444500836900506	0.6048693907727855	121.946099706333
YGL018C	222	137	1.1793978947484035e-10	2.5624168087261307e-10	0.5007350977228014	101.07244296158288
YGL019W	113	104	0.03677260959054988	0.04415016237061636	0.7467845705202532	151.08366328141958
YGL020C	155	129	0.0011296011834556446	0.001510424646838738	0.6753026479202066	135.49566632214078
YGL021W	102	3	1.1434361657222034e-26	9.475362232087019e-26	0.023865004657462843	6.376266649533378
YGL022W	31	1	9.095991597820632e-09	1.7270071864993875e-08	0.026174521237217308	10.489987067518088
YGL023C	79	13	5.362136996832352e-15	1.665999452662499e-14	0.13352319061517184	28.814268281181786
YGL025C	137	15	6.447987014188797e-29	6.4716183802093845e-28	0.08884052828690546	17.802350320163143
YGL026C	60	1	1.1859431963904723e-16	4.2707321993998787e-16	0.013523502639228942	5.419826649196801
YGL027C	66	12	3.4366355199820615e-12	8.464278747501857e-12	0.14752911970067942	32.02624838833646
YGL028C	63	0	3.785574804178227e-18	1.5539500855695207e-17	0.0	0.0
YGL029W	76	1	5.559101508166428e-21	2.9250130625311186e-20	0.01067644945202285	2.111620774521352
YGL030W	82	93	0.6363820752353626	0.6834422623115911	0.9202578625231402	186.38916048034395
YGL031C	69	5	1.4043029312955335e-16	5.025604329732802e-16	0.05879783756186498	14.138678218522276
YGL032C	178	315	0.00012551765994474697	0.0001780592161673014	1.4359224712439722	288.65144194673707
YGL033W	108	23	9.669372433585578e-18	3.843024247792029e-17	0.17280031150125874	36.13217768576328
YGL035C	5	0	0.04208212341537223	0.05015840243767993	0.0	0.0
YGL036W	1	0	0.9166288627869186	0.958634768119216	0.0	0.0
YGL037C	88	12	8.838149604869299e-18	3.524840386796348e-17	0.11064683977550956	24.01968630105346
YGL038C	94	33	6.434815854595356e-11	1.423331768452996e-10	0.2848567577199288	58.810884952910094
YGL039W	50	0	1.2792668304836206e-14	3.843815852722728e-14	0.0	0.0
YGL040C	0	0	1.0	1.0		0.0
YGL041C-B	161	104	2.423701236045128e-07	4.1595660425232856e-07	0.5241407234086248	106.04008667102644
YGL043W	99	1523	1.7538294907399617e-215	5.603485222914178e-213	12.482602739118596	2502.9744898854747
YGL044C	113	160	0.28472472852651143	0.31690573132494043	1.148899339261928	231.66161708266364
YGL045W	96	0	4.519394295024173e-27	3.8562368828908043e-26	0.0	0.0
YGL047W	152	3	4.125156102581316e-40	8.72197527424454e-39	0.016014674178034278	4.278810515056291
YGL048C	174	78	1.5945741370681802e-14	4.7663180157375804e-14	0.3637355882275371	72.8873239575562
YGL049C	7	0	0.010553496989856295	0.0131342049748244	0.0	0.0
YGL050W	58	3	7.876358459909896e-15	2.4119775028190527e-14	0.0419694909493312	11.023376244032695
YGL051W	85	31	1.2355733188799176e-09	2.5073331534503904e-09	0.2959260577525393	60.500390556945135
YGL053W	152	28	2.324203720796994e-26	1.887923107105016e-25	0.14947029232831993	31.021376230771168
YGL054C	7	0	0.010553496989856295	0.0131342049748244	0.0	0.0
YGL055W	21	31	0.6170468311404078	0.6637928031964994	1.1977959480459923	247.7635041102143
YGL056C	60	1	1.1859431963904723e-16	4.2707321993998787e-16	0.013523502639228942	2.7099133255015824
YGL057C	138	62	9.541155365578184e-12	2.2599334640626086e-11	0.3645465928835629	74.22806068171103
YGL058W	208	241	0.5452201174006821	0.5899456058647833	0.9401435007848583	189.17279565570453
YGL059W	146	61	1.6184815089104066e-13	4.428980117795794e-13	0.33901383328478035	69.04710666590883
YGL060W	66	42	0.0009220349526504637	0.001238641208290777	0.516351918952378	105.93297543708051
YGL061C	143	103	3.436624766642835e-05	5.0820336932278076e-05	0.584442281891153	118.25076333228648
YGL062W	35	0	1.5758381716279828e-10	3.389171774507304e-10	0.0	0.0
YGL063W	194	92	7.477582652269455e-15	2.2971996705770106e-14	0.384792446229607	77.94492971052581
YGL064C	126	24	1.0250007887784395e-21	5.779195623789025e-21	0.15455431587690222	32.26087292920596
YGL065C	88	51	1.6729879942039073e-05	2.5299379318082227e-05	0.47024906904591557	96.07874520421385
YGL066W	141	7	1.370075519318036e-34	2.0735011346310596e-33	0.040282773818979836	9.225236854454131
YGL067W	157	178	0.47924318735734084	0.5210071021724134	0.9199427273055104	185.37878422975817
YGL068W	164	51	3.088962041923705e-20	1.5287969624013105e-19	0.2523287687563449	51.554448644624266
YGL070C	180	86	9.956798099179017e-14	2.794609364000904e-13	0.38767374232456303	78.58748644138551
YGL071W	6	0	0.020953793809750976	0.025487577876454708	0.0	0.0
YGL073W	10	0	0.001409761759278579	0.001865947037424881	0.0	0.0
YGL075C	120	17	1.7219938449852063e-23	1.1305007537111782e-22	0.11494977243344602	24.3892199368486
YGL076C	25	1	3.996096050779275e-07	6.755305228698299e-07	0.032456406334149465	13.007583962276003
YGL077C	44	0	5.496499010585492e-13	1.4466986640676047e-12	0.0	0.0
YGL078C	110	16	1.9830640730595958e-21	1.0748917515707574e-20	0.1180232957605435	25.12828720034593
YGL079W	164	160	0.04015866452818083	0.04808504678358691	0.7916196666865722	159.62050448484567
YGL080W	228	85	3.291385239057613e-23	2.0938889944491517e-22	0.30249940114064744	61.32961738889082
YGL081W	127	162	0.817020982526061	0.86677167526038	1.0350271311283885	208.68466394903243
YGL082W	0	0	1.0	1.0		0.0
YGL083W	43	2	2.116137289630877e-11	4.862127667865431e-11	0.037740007365290075	11.343823225482632
YGL084C	100	21	1.2156836255200457e-16	4.3723555536996767e-16	0.1703961332542847	35.770855909384856
YGL085W	128	35	9.288851640053651e-18	3.6968986700310417e-17	0.22186996517484983	45.72978737645968
YGL086W	73	8	5.851503741275281e-16	1.9841979962307864e-15	0.0889216611894506	20.0459341938073
YGL087C	79	58	0.0032454459254114007	0.004205624046201209	0.5957188504369205	119.91366471792252
YGL089C	105	40	3.97845675022098e-11	8.990217984487567e-11	0.30910863175380443	63.48939792791985
YGL090W	131	32	1.3658322506265526e-19	6.438443666683036e-19	0.19820706158259216	40.95899531247952
YGL091C	141	82	4.5278829723719263e-08	8.253519801619951e-08	0.47188392187947803	94.55867779274476
YGL092W	7	3	0.19882620573699283	0.22403007625263435	0.34774721072303	81.29739980623516
YGL093W	84	45	5.283909938523687e-06	8.257545124035251e-06	0.43468401340378754	89.04000927899597
YGL094C	111	0	4.063064766043044e-31	4.608813702073677e-30	0.0	0.0
YGL095C	45	0	2.935314210179613e-13	7.858934833679215e-13	0.0	0.0
YGL096W	47	0	8.377158320160573e-14	2.359306439727887e-13	0.0	0.0
YGL097W	7	0	0.010553496989856295	0.0131342049748244	0.0	0.0
YGL098W	51	0	6.840504680062243e-15	2.1048551318907416e-14	0.0	0.0
YGL099W	31	1	9.095991597820632e-09	1.7270071864993875e-08	0.026174521237217308	5.244993535507139
YGL100W	95	421	3.141270489238614e-33	4.270791154518031e-32	3.5958281754412957	722.2632147247726
YGL101W	127	213	0.006827963312238189	0.00868368354902296	1.3608690057428814	273.9786385520461
YGL103W	132	42	3.2045400537770673e-16	1.1189623466467465e-15	0.258175959476189	52.96648774015296
YGL104C	122	22	1.2743199602130198e-21	7.053526555519804e-21	0.1463198646211656	30.653117950117885
YGL105W	30	0	3.7013068094644998e-09	7.19858487021655e-09	0.0	0.0
YGL106W	29	1	3.2046947568440014e-08	5.890124495560835e-08	0.027979660632887468	11.213434451820774
YGL107C	126	12	1.12615283646058e-27	1.0103751891551944e-26	0.07727715793845111	16.77565392421931
YGL108C	44	1	2.6046933042806538e-12	6.4650803594812435e-12	0.018441139962584924	7.390672706164339
YGL110C	131	38	2.309904292266375e-17	8.885792364430717e-17	0.23537088562932817	48.40608536327695
YGL111W	72	90	0.9915643407551473	1.0	1.014262697942171	205.50176047569525
YGL112C	157	107	2.20565559594742e-06	3.5382776380177446e-06	0.5529992798971327	110.81301627913288
YGL113W	89	26	4.032656259833968e-12	9.818715558977625e-12	0.2370411698561478	49.32651221416624
YGL114W	81	17	1.0430918017331284e-13	2.9234020232783726e-13	0.1702959591606608	36.13217767641153
YGL115W	79	114	0.31415031930200416	0.3483089428004291	1.17089567154843	231.6975894972195
YGL116W	0	0	1.0	1.0		0.0
YGL117W	51	0	6.840504680062243e-15	2.1048551318907416e-14	0.0	0.0
YGL119W	54	0	1.046985113123851e-15	3.476449991671633e-15	0.0	0.0
YGL120C	54	98	0.02666660105842203	0.03229983628622264	1.4725591762715962	298.0904656309323
YGL121C	119	32	8.526814198162074e-17	3.1292104937896163e-16	0.21819432829680313	45.08931416502685
YGL122C	0	0	1.0	1.0		0.0
YGL123W	10	1	0.005563243961884365	0.0071224879841489275	0.08114101583537366	16.259479961767163
YGL124C	21	2	1.904167480376802e-05	2.868220843281034e-05	0.07727715793845111	23.227828508074644
YGL125W	55	7	8.72802180860011e-12	2.0758831026161802e-11	0.10327038379047558	23.227828509962315
YGL126W	0	0	1.0	1.0		0.0
YGL127C	183	48	1.3645946624607634e-25	1.0449778833304728e-24	0.21282889399442273	43.53631244883207
YGL128C	99	76	0.002234496552418945	0.0029372776395340237	0.6229007276250907	126.46262184015576
YGL129C	100	38	1.1101709351271308e-10	2.4156613877851417e-10	0.30833586017441994	63.411971837886135
YGL130W	158	104	6.126146216552896e-07	1.0220907134144388e-06	0.5340927624606874	107.37392425073745
YGL131C	75	6	1.3508690974222447e-17	5.2777501217903054e-17	0.06491281266829893	15.175514616862923
YGL133W	64	3	1.9147959339212384e-16	6.759970175556196e-16	0.0380348511728314	10.00583382178766
YGL134W	93	1	1.4263921167184317e-25	1.0879550481760877e-24	0.00872484041240577	3.4966623554343386
YGL135W	136	79	7.639438628776463e-08	1.3623073350106492e-07	0.47133384198489114	95.6439997144358
YGL136C	222	117	2.7874602702792773e-14	8.166420791837048e-14	0.42763508345669904	86.42426284698712
YGL137W	221	96	7.477096216585989e-19	3.2850099573404144e-18	0.3524677610948358	70.62941520961726
YGL138C	139	110	0.0005896760683964834	0.000803417926877085	0.6421231468986405	128.67214356102824
YGL139W	104	25	5.753542499987256e-16	1.953604261655884e-15	0.19505051883503283	40.64869988260752
YGL140C	76	5	1.9062574435376686e-18	8.13270516156167e-18	0.05338224726011425	12.83643154445583
YGL141W	46	2	3.2649764265213266e-12	8.051835089590115e-12	0.03527870253711898	10.604008666374977
YGL142C	130	56	9.756224998929454e-12	2.3051787168793466e-11	0.3495305297523789	71.29156594924042
YGL143C	53	11	2.0905316636291265e-09	4.1543357282415705e-09	0.16840588192247363	33.746090484603364
YGL144C	88	59	0.0003288683812354414	0.00045606994465517806	0.5440136288962553	110.86009061835196
YGL145W	147	162	0.3549334956719732	0.3922410710241195	0.8942071132877913	180.2921927248287
YGL146C	181	164	0.004940528767162723	0.006346433089111641	0.7352003644752089	147.32346483157485
YGL147C	12	0	0.0003773743244624038	0.0005192056794218384	0.0	0.0
YGL148W	111	36	1.2976355530410022e-13	3.58783753150904e-13	0.26316005135796866	53.71435344138403
YGL150C	31	1	9.095991597820632e-09	1.7270071864993875e-08	0.026174521237217308	10.489987067518088
YGL151W	75	16	1.1425945213833647e-12	2.9101244873674624e-12	0.17310083378213045	36.854821224767896
YGL153W	102	103	0.17431420806335268	0.1984325040721182	0.8193651599062243	162.5947996362082
YGL154C	87	313	2.988057999903205e-20	1.480131055766006e-19	2.9192112593645927	586.8364029506018
YGL155W	133	154	0.6399629313018905	0.6870313268465881	0.9395275517780108	189.49017991310464
YGL156W	70	13	9.726550868836442e-13	2.5072789801290174e-12	0.15069045797997968	32.06094640383663
YGL157W	129	10	1.3402171354473934e-29	1.3988364330232233e-28	0.06290001227548346	12.604248031640866
YGL158W	41	0	3.6145032175509238e-12	8.845535320908665e-12	0.0	0.0
YGL159W	84	0	7.865068254895677e-24	5.2351860571649346e-23	0.0	0.0
YGL160W	120	19	1.6232712472272836e-22	9.889229812292487e-22	0.12847327507267495	27.09913325814744
YGL161C	155	139	0.0074766814378941305	0.009477274619644952	0.7276516903946412	145.9184099014152
YGL162W	132	64	3.4315180960951476e-10	7.212960734884208e-10	0.3934109858684784	80.06562100351152
YGL163C	113	11	8.162905122320679e-25	5.897596401817365e-24	0.07898682957425754	15.82781234970524
YGL164C	108	92	0.010862805011275678	0.013495785616730704	0.691201246005035	140.01218853609598
YGL166W	120	0	1.5241476307065447e-33	2.1184026129825276e-32	0.0	0.0
YGL167C	34	0	2.960049615467538e-10	6.256245989913197e-10	0.0	0.0
YGL168W	34	0	2.960049615467538e-10	6.256245989913197e-10	0.0	0.0
YGL169W	114	32	1.1889544501057765e-15	3.9369163997083005e-15	0.22776425497648747	46.65763814957341
YGL170C	123	11	1.9148898174779856e-27	1.6916330783895382e-26	0.07256513611293579	15.86290727323558
YGL171W	105	20	2.660269204707139e-18	1.1126696870015096e-17	0.15455431587690222	32.518959910272294
YGL172W	57	15	9.099178821475869e-09	1.727042158492004e-08	0.213528989040457	45.64064546476405
YGL173C	0	0	1.0	1.0		0.0
YGL174W	161	152	0.021057322681558847	0.025608091085143777	0.7660518265202979	154.51555484618532
YGL175C	203	312	0.015953463609511456	0.01964212571575688	1.2470934453515559	250.70035596138752
YGL176C	105	52	4.140858409121431e-08	7.562425122533296e-08	0.40184122127994576	82.07166073231515
YGL178W	136	31	3.54828471622596e-21	1.8877137283085567e-20	0.18495378609533702	38.25759989374356
YGL179C	198	49	1.0628206361419424e-28	1.0520277931931689e-27	0.20080352403703583	41.05929281967637
YGL180W	9	0	0.0027418216513318294	0.0035674697549342425	0.0	0.0
YGL181W	10	0	0.001409761759278579	0.001865947037424881	0.0	0.0
YGL183C	3	1	0.47640572904038236	0.5181548950599031	0.27047005278457886	54.19826652949314
YGL184C	0	1	1.0	1.0		0.0
YGL185C	127	122	0.0565320262059329	0.06685496251497432	0.7794648765287864	157.47370347440716
YGL186C	90	0	1.8833205051894125e-25	1.4232557457745481e-24	0.0	0.0
YGL187C	135	6	1.3120499991531818e-33	1.8631109987975182e-32	0.03606267370461052	8.430841456503707
YGL188C-A	198	67	2.1459613989148323e-22	1.2909439335940588e-21	0.2745680838873755	55.84063824001474
YGL189C	147	116	0.0003736632911077199	0.0005163233030178994	0.6402964514900235	129.4121873938174
YGL190C	0	0	1.0	1.0		0.0
YGL191W	98	5	2.5016862040025954e-24	1.7417914478473277e-23	0.04139847746702738	9.954783644129195
YGL192W	150	154	0.12428486594720323	0.1430382757779399	0.8330477625765029	168.01462624269223
YGL193C	239	250	0.07679636491489439	0.09011546513478016	0.8487553957675069	170.7585552058361
YGL194C	94	96	0.22087924713828952	0.2481978410106102	0.8286742042761566	166.05426344935424
YGL194C-A	161	234	0.11822431093229782	0.13625411065564025	1.1793166276694058	237.32781303204183
YGL195W	7	0	0.010553496989856295	0.0131342049748244	0.0	0.0
YGL196W	114	89	0.0014454474496646923	0.001912740055918464	0.6334693341533558	127.2481040357234
YGL197W	146	0	1.5174697926291207e-40	3.280815329853411e-39	0.0	0.0
YGL198W	81	115	0.36569763581151926	0.40374872404531525	1.1520020766750583	232.8518116626955
YGL200C	31	0	1.966895658874e-09	3.923557729512443e-09	0.0	0.0
YGL201C	34	0	2.960049615467538e-10	6.256245989913197e-10	0.0	0.0
YGL202W	25	0	8.810560765249093e-08	1.5576248066691524e-07	0.0	0.0
YGL203C	15	0	5.3453634113407736e-05	7.800351428221464e-05	0.0	0.0
YGL205W	61	0	1.319280690603217e-17	5.1578404158117617e-17	0.0	0.0
YGL206C	15	0	5.3453634113407736e-05	7.800351428221464e-05	0.0	0.0
YGL207W	52	0	3.658438071144627e-15	1.1509670321199535e-14	0.0	0.0
YGL208W	78	34	2.0648583272714048e-07	3.5628563576771225e-07	0.3536916074875262	72.95920491856951
YGL209W	58	0	8.591589931653284e-17	3.1292104937896163e-16	0.0	0.0
YGL210W	7	0	0.010553496989856295	0.0131342049748244	0.0	0.0
YGL211W	148	173	0.6770712476001572	0.7255145788985475	0.9484726851026787	191.1587508018242
YGL212W	181	481	2.3933506431799474e-19	1.110908761011128e-18	2.1562888738571675	432.987256323675
YGL213C	73	93	0.8933771668213257	0.9424765771271301	1.033714311327363	206.5393400320656
YGL215W	63	206	2.766814475598493e-12	6.855644140097774e-12	2.653182422553488	534.2400554565678
YGL216W	0	0	1.0	1.0		0.0
YGL219C	105	146	0.37874795845487275	0.4176758406661502	1.128246505901386	225.48524096744745
YGL220W	84	107	0.87772517086033	0.9272909716724795	1.0335819874267838	209.05045656134564
YGL221C	99	132	0.5988977932303284	0.6454762385434069	1.0818802111383155	218.43543780352476
YGL222C	160	80	1.4817312227854137e-11	3.452769960388539e-11	0.4057050791768683	82.31361724375813
YGL223C	6	5	0.728449061056905	0.7778148069324657	0.6761751319614472	162.59479949396774
YGL224C	11	0	0.0007280515518836266	0.000982869595042896	0.0	0.0
YGL225W	42	1	9.114488619449727e-12	2.1597620127917337e-11	0.019319289484612777	3.8713047522059463
YGL226C-A	239	342	0.08327559646400416	0.09749958372648371	1.1610973814099494	233.34734831920068
YGL226W	89	0	3.507402792764799e-25	2.606081842531054e-24	0.0	0.0
YGL227W	53	165	1.8111674715549847e-09	3.6483447036471866e-09	2.5260882288371045	509.2591835168647
YGL228W	32	1	4.848430596176426e-09	9.359961181138176e-09	0.025356567448554267	5.081087487025951
YGL229C	105	100	0.07509966738162659	0.08819060272256969	0.772771579384511	156.40071196021842
YGL230C	212	261	1.0	1.0	0.998953072312855	200.94262965080625
YGL231C	179	355	2.030643791831578e-07	3.506976710757779e-07	1.6092212637741703	323.37289750884185
YGL232W	91	722	1.795923056820675e-82	1.721392249962617e-80	6.437781695949427	1291.824616406117
YGL233W	39	0	1.2704811009029252e-11	2.967724131313047e-11	0.0	0.0
YGL234W	76	19	1.064897304735502e-11	2.5130178085900174e-11	0.20285253958843413	42.78810514343251
YGL235W	190	62	2.8221579533145716e-22	1.6801480734484577e-21	0.2647759464101667	53.91301249070751
YGL236C	194	65	3.57091787191807e-22	2.1062921724513663e-21	0.2718642283143963	55.3157565602901
YGL237C	113	136	0.9024214415521574	0.9510529854926997	0.9765644383726387	197.12820829700004
YGL238W	21	0	1.1275805547769547e-06	1.8448693514999337e-06	0.0	0.0
YGL240W	145	110	0.0001373880319849374	0.00019422777088136064	0.6155525339235243	123.3477790031786
YGL241W	94	3	1.6226063741871536e-24	1.1477994167220566e-23	0.025896068883629893	6.918927641993596
YGL242C	147	1	4.0357101864498565e-40	8.564342908587869e-39	0.00551979699560365	2.212174143704615
YGL243W	142	105	7.856380148257669e-05	0.00011303988549569641	0.5999863846981854	121.37358272814292
YGL244W	70	142	0.0007273308641444915	0.000982869595042896	1.6460034640890089	332.1579477330769
YGL245W	81	1	2.4773454810808075e-22	1.4763952188285725e-21	0.01001740936239181	4.014686407746812
YGL246C	135	111	0.001829393139200683	0.002411930294255646	0.6671594635352945	134.89346335222902
YGL247W	190	15	7.80637051770216e-43	1.8784283199709255e-41	0.0640586967121371	13.692193645898406
YGL248W	355	2	2.6677357877363557e-95	3.0684297030543563e-93	0.004571324835795699	1.3740405595730203
YGL249W	91	23	1.10708338081353e-13	3.095204921273024e-13	0.20508168837512025	42.8821449502063
YGL250W	154	142	0.014519075660523417	0.017941384641957492	0.7481833927677313	150.98088532265558
YGL251C	110	2	1.7604890779007198e-29	1.820966310612777e-28	0.014752911970067938	4.434403623648417
[truncated: 3,752 more rows]
