# Supplementary material for: Overexpression profiling reveals cellular requirements in the context of genetic backgrounds and environments
Source: PLoS Genet. 2023 Apr 28;19(4):e1010732. doi: 10.1371/journal.pgen.1010732 (PMC10171610; doi:10.1371/journal.pgen.1010732)
Supplement: S1 Data — (ZIP) [file pgen.1010732.s025.zip › S1_Data/Fig_3/Fig.3G/YSA_YSAS1062.csv]

3	YSAS1000	YSAS1062	p_values	q_values	FC	NRPM
YAL001C	151	3	3.529476266447606e-35	6.284216101653307e-34	0.018273529324931474	3.767764777205543
YAL002W	64	1	9.407675040303603e-16	3.255327265751265e-15	0.014371369417003397	2.9176024694313902
YAL003W	19	0	1.5927056452509888e-05	2.3247843060503647e-05	0.0	0.0
YAL005C	3	0	0.21938601891732798	0.24263249899876024	0.0	0.0
YAL007C	66	0	6.942176473454345e-17	2.6598572217745464e-16	0.0	0.0
YAL008W	44	3	8.977836506045057e-10	1.7847057637837928e-09	0.06271143018328755	12.930283668056228
YAL009W	99	70	0.006939919223146406	0.008539040533229564	0.6503407574563154	134.0918306635316
YAL010C	12	0	0.0008901599221033548	0.0011537772621177359	0.0	0.0
YAL011W	87	12	3.831343295838375e-15	1.2441589663673911e-14	0.1268645024397541	28.33763316656244
YAL012W	60	25	4.565110239324396e-05	6.47765827445216e-05	0.38323651778675727	79.01840017391505
YAL013W	149	236	0.00036155972020113263	0.00048032569897821985	1.4568131790229486	300.375985750038
YAL014C	284	4	4.7165536217856736e-66	3.522714269985637e-64	0.01295447384067912	2.6710445138239463
YAL015C	89	55	0.0011356617447373656	0.0014657070677703298	0.5683957342455277	117.19582947457472
YAL016W	172	2	8.367653533115237e-41	2.2382500218114294e-39	0.010694972589397876	2.205164656586561
YAL017W	75	0	4.88670437152104e-19	2.2700675961726576e-18	0.0	0.0
YAL018C	155	37	1.6932305938090524e-19	8.29452227001351e-19	0.2195574372868648	44.979704736097446
YAL019W	0	0	1.0	1.0		0.0
YAL020C	120	214	1.495369278879332e-05	2.1949639415097085e-05	1.640252296127321	335.4037218977136
YAL021C	27	0	1.7369254998638826e-07	2.8995815819208095e-07	0.0	0.0
YAL022C	9	0	0.005198042053489069	0.0064315705356315905	0.0	0.0
YAL023C	21	0	5.117730161058749e-06	7.698683273933787e-06	0.0	0.0
YAL024C	16	0	8.831985381299716e-05	0.000122244880692791	0.0	0.0
YAL025C	70	4	2.322315533275252e-15	7.693339073655515e-15	0.05255815101075529	10.684178057322091
YAL026C	72	3	2.0121364844810535e-16	7.451253652447224e-16	0.03832365177867572	7.9018400176480625
YAL027W	140	66	1.2593988213677722e-08	2.2898522357527848e-08	0.43360474583873115	90.75827678991338
YAL028W	140	72	1.8367956012257293e-07	3.063838804051176e-07	0.47302335909679766	98.8858836464899
YAL029C	2	0	0.44315206203786295	0.4781552549305347	0.0	0.0
YAL030W	229	70	5.617766424922119e-23	3.832476240774271e-22	0.2811516811710708	57.96983073234989
YAL031C	155	0	4.3824904418193175e-38	9.69373174265496e-37	0.0	0.0
YAL032C	145	69	9.25560046764264e-09	1.7082464149362266e-08	0.43768253341715174	90.24446259709062
YAL033W	102	0	1.7681430872220627e-25	1.519968743589549e-24	0.0	0.0
YAL034C	181	39	3.826253324158812e-24	2.941815891341888e-23	0.1981819782587872	40.86255391433343
YAL034W-A	163	109	9.354708136442155e-05	0.000129107095014828	0.615059343883532	126.81726068385667
YAL035W	108	1	3.009832884187777e-26	2.743193172260524e-25	0.00851636706192794	1.7398546835132875
YAL036C	170	10	1.9431525567123903e-35	3.525258786641311e-34	0.054103978981659855	12.27109273663124
YAL037C-A	0	0	1.0	1.0		0.0
YAL037W	185	99	8.72179580463759e-09	1.611276828540661e-08	0.4921999817628839	101.48525346498025
YAL038W	0	0	1.0	1.0		0.0
YAL039C	73	3	1.164300690998904e-16	4.3907496878260303e-16	0.03779867024746099	7.793595635841327
YAL040C	111	90	0.04494841653254788	0.052211339826031676	0.7457575481255817	154.08588039909532
YAL041W	31	0	1.8460300781085884e-08	3.303210634474951e-08	0.0	0.0
YAL042W	11	11	1.0	1.0	0.9197676426882175	206.8845386433774
YAL043C	100	20	1.633488397072173e-14	4.944311458716877e-14	0.1839535285376435	37.92883209946513
YAL044C	222	30	5.349422381154708e-37	1.0794571268077446e-35	0.12429292468759695	26.48184222776714
YAL044W-A	209	140	9.632482578432783e-06	1.4262720728261311e-05	0.6161122965375619	127.0343658844916
YAL046C	252	134	1.17435215769343e-11	2.7454062028028112e-11	0.48908279412786165	101.59508595833336
YAL047C	39	0	2.1319077200262187e-10	4.434213850947842e-10	0.0	0.0
YAL048C	179	45	1.711897680927648e-21	1.0234016177770171e-20	0.23122650235178652	47.67590627137182
YAL049C	138	133	0.351385789771541	0.3841132250477347	0.8864427280980647	184.14722829197825
YAL051W	70	0	7.663253215471581e-18	3.186649981357705e-17	0.0	0.0
YAL053W	32	0	1.0554203276890066e-08	1.9275078769575984e-08	0.0	0.0
YAL054C	116	9	2.3401316270990407e-23	1.6676700108360078e-22	0.0713612826223617	14.71377107020005
YAL055W	240	100	8.985402730397368e-17	3.4108944622122284e-16	0.38323651778675727	79.01840020012554
YAL056W	81	7	2.806924342307201e-16	1.0184619490604866e-15	0.0794860925779941	16.389001523561287
YAL058W	162	60	1.27660070762011e-13	3.5535966454613996e-13	0.3406546824771176	70.2385779679154
YAL059W	161	74	3.9292422525707577e-10	8.010305634361726e-10	0.4227503450865099	87.16563901050434
YAL060W	100	24	5.708147464225771e-13	1.4908063608883928e-12	0.2207442342451722	45.51459852602308
YAL061W	93	140	0.01740938383379059	0.02075914709270779	1.384596451358607	285.48583301556266
YAL062W	26	0	3.0466449821194817e-07	4.997505787840599e-07	0.0	0.0
YAL063C	0	0	1.0	1.0		0.0
YAL063C-A	1	0	0.9666347705323215	1.0	0.0	0.0
YAL064C-A	0	0	1.0	1.0		0.0
YAL064W	22	0	2.9057371927781846e-06	4.43966381393925e-06	0.0	0.0
YAL064W-B	281	185	1.1040352030165196e-07	1.8762725923605215e-07	0.6055409747235595	125.52958665027006
YAL065C	133	34	4.2485977774778225e-16	1.5176202371599352e-15	0.23512857031127363	48.48046207172022
YAL067C	21	0	5.117730161058749e-06	7.698683273933787e-06	0.0	0.0
YAL067W-A	101	3	2.5993243861173546e-23	1.8432447033983856e-22	0.02731983097093715	5.632994864274557
YAL068C	0	0	1.0	1.0		0.0
YAR002C-A	85	46	0.00014355670198277107	0.000196710648821281	0.4977566066312707	101.43757423991369
YAR002W	107	20	5.070727272807178e-16	1.798997689445656e-15	0.17191918554919952	35.447506623951085
YAR003W	158	95	4.94363882171215e-06	7.4857469361944645e-06	0.5530248484517764	115.22683167233018
YAR007C	79	17	3.1080973664038614e-11	6.9524184963783e-11	0.19792468260379362	40.29938411527377
YAR008W	143	61	3.5165033501156224e-10	7.207202696548449e-10	0.392348434992876	80.89715937616545
YAR009C	104	10	4.957235087491102e-20	2.561460825531116e-19	0.0884391964123286	18.23501542639102
YAR010C	117	1	2.1720014519483595e-28	2.304645821061811e-27	0.007861261903318099	1.6071539026077406
YAR014C	19	0	1.5927056452509888e-05	2.3247843060503647e-05	0.0	0.0
YAR015W	155	85	3.2837498003712967e-07	5.383365194394335e-07	0.5043887072806355	103.3317541292406
YAR018C	1	3	0.6768397761225352	0.7203008054183383	2.759302928064652	568.9324814919768
YAR019C	151	2	8.069978307246384e-36	1.5166812171560117e-34	0.01218235288328765	2.511843184803696
YAR020C	99	10	7.095651216271305e-19	3.26718095634718e-18	0.09290582249375934	21.071573383571867
YAR023C	17	0	4.9821939530813435e-05	7.012383118984534e-05	0.0	0.0
YAR027W	13	4	0.03447563106913976	0.04033143903145297	0.28300542851945154	58.35204936445125
YAR028W	126	57	2.1757437727095548e-08	3.8799077323574113e-08	0.41608536216847936	85.79140593604336
YAR029W	174	56	6.448258476208332e-17	2.48551839790041e-16	0.2960171723594263	61.03490221570746
YAR031W	133	119	0.1378553317200122	0.15520869473801685	0.8229499960894577	169.6816172343167
YAR033W	108	50	4.0886290230536275e-07	6.66110637721853e-07	0.425818353096397	87.79822244020524
YAR035C-A	300	53	7.004881977976392e-44	2.2632065311990014e-42	0.16249228354158507	33.50380168443751
YAR035W	88	24	1.5421605151422493e-10	3.2498956110601227e-10	0.2508457207331502	51.72113468613004
YAR042W	14	0	0.00027909559636478507	0.00037301389139992534	0.0	0.0
YAR050W	11	0	0.0015967621600991358	0.002032981886812072	0.0	0.0
YAR064W	136	257	1.6934990848806324e-07	2.842765101327647e-07	1.7380903247858226	359.7661278792904
YAR066W	241	104	5.206146521320258e-16	1.844765782138805e-15	0.39691217775757104	82.625049157454
YAR068W	139	18	4.976027014985915e-24	3.765412021471578e-23	0.11910660121142386	24.55823660572077
YAR071W	105	9	8.565248850608251e-21	4.768513663102425e-20	0.07883722651613292	16.10186268511041
YBL001C	85	80	0.3958583456055089	0.43100744899229115	0.8656636637065577	178.61833723815428
YBL002W	54	12	7.000993687357858e-08	1.2080022411039617e-07	0.20439280948627053	45.65507563996634
YBL003C	61	0	1.0938186446218192e-15	3.731050430142398e-15	0.0	0.0
YBL004W	12	0	0.0008901599221033548	0.0011537772621177359	0.0	0.0
YBL005W	31	0	1.8460300781085884e-08	3.303210634474951e-08	0.0	0.0
YBL006C	117	123	0.8447711539134911	0.8912637875906232	0.966935214108126	199.2870839195943
YBL007C	12	0	0.0008901599221033548	0.0011537772621177359	0.0	0.0
YBL008W	76	6	1.1897139514364457e-15	4.041373263266981e-15	0.0726132349490698	14.777467059370805
YBL008W-A	255	335	0.02510512376401021	0.029719960223718134	1.2083221972570701	249.14036772470064
YBL009W	16	0	8.831985381299716e-05	0.000122244880692791	0.0	0.0
YBL010C	108	118	1.0	1.0	1.0049313133074969	205.30285267698812
YBL011W	3	3	1.0	1.0	0.9197676426882174	189.64416046327693
YBL013W	220	76	1.5692346636959237e-19	7.753151676044035e-19	0.31773791292865694	66.37545616223025
YBL014C	16	0	8.831985381299716e-05	0.000122244880692791	0.0	0.0
YBL015W	24	0	9.393603142784296e-07	1.4845455255331818e-06	0.0	0.0
YBL016W	137	34	6.566531120724936e-17	2.526028125437398e-16	0.22826350256495903	47.06497413511576
YBL017C	23	0	1.6514019057781052e-06	2.5668141513864553e-06	0.0	0.0
YBL018C	411	200	1.4328778049921815e-21	8.619749222290832e-21	0.4475754952254099	92.28426300049186
YBL019W	114	50	4.7653572952053955e-08	8.307235466725137e-08	0.4034068608281655	83.17726336658824
YBL020W	95	155	0.0021141214667763043	0.002682769760686347	1.5006735222807757	309.4194196886108
YBL021C	92	30	2.1002825250744852e-09	4.051903657062517e-09	0.29992423131137524	63.90183666117242
YBL022C	0	0	1.0	1.0		0.0
YBL023C	92	16	1.8846851392461704e-14	5.686686377652007e-14	0.15995959003273347	32.98159312089667
YBL024W	76	0	2.8187251047702424e-19	1.3486262959678588e-18	0.0	0.0
YBL025W	135	46	1.1601180190417956e-12	2.957375322477556e-12	0.31340230787894824	64.6194917257278
YBL026W	55	2	5.612536930457549e-13	1.4671681766846075e-12	0.03344609609775336	6.7730057323079205
YBL027W	134	19	1.9865256568170968e-22	1.2865438122021535e-21	0.13041481500803082	26.88984364867911
YBL028C	120	19	2.6342846771302553e-19	1.2730900149727815e-18	0.14562987675896774	29.778835122188607
YBL029C-A	135	2	5.086155339137661e-32	7.186849964467e-31	0.013626187299084705	2.809543118366804
YBL029W	45	0	7.615330868795222e-12	1.802294972281536e-11	0.0	0.0
YBL030C	0	0	1.0	1.0		0.0
YBL031W	23	1	6.946396003616276e-06	1.0384383523991993e-05	0.03998989750818337	8.245398280947677
YBL032W	0	0	1.0	1.0		0.0
YBL033C	35	7	8.954117879347816e-06	1.3320003084358325e-05	0.18395352853764352	37.92883210314953
YBL034C	0	0	1.0	1.0		0.0
YBL035C	110	17	5.4900061420399976e-18	2.3395273364932004e-17	0.14214590841545177	29.30864298036919
YBL036C	129	50	1.6029595612613933e-10	3.3730773643667297e-10	0.35649908631326255	74.97559833090821
YBL037W	76	21	3.6374516469762005e-09	6.90167747336197e-09	0.2541463223217443	54.89699381902503
YBL038W	110	20	1.1320130683044854e-16	4.2830310235651943e-16	0.1672304804887668	36.20479426511564
YBL039C	76	30	1.5436968445917346e-06	2.4098264259628302e-06	0.36306617474534897	74.85953702992941
YBL039W-B	378	63	1.4749122368005304e-56	8.315902229254755e-55	0.1532946071147029	32.10906419148579
YBL040C	51	1	1.222372400506665e-12	3.103692571882486e-12	0.018034659660553284	3.7185129502996057
YBL041W	23	9	0.01118820329756548	0.01364073715588278	0.35990907757365037	74.20858453335876
YBL042C	97	0	2.7478198231537714e-24	2.1441942744853923e-23	0.0	0.0
YBL043W	57	35	0.009524390757783332	0.011646772538382295	0.5647696051594318	116.448168667949
YBL044W	178	18	6.207691592178572e-33	9.67491445707831e-32	0.09301021105835909	19.177499374596717
YBL045C	201	5	9.18210523428894e-46	3.3634577835920825e-44	0.022879792106672077	4.717516429447392
YBL046W	70	21	5.466947182239686e-08	9.498614273432156e-08	0.27593029280646525	58.76297931214242
YBL047C	30	0	3.2304727441530905e-08	5.6866999545835395e-08	0.0	0.0
YBL049W	147	96	0.00011210464360971469	0.00015434852894409125	0.6006645829800603	125.13934397276012
YBL050W	46	38	0.2510324674096619	0.27667453431831457	0.759808052655484	156.66256734283553
YBL051C	34	40	0.8243725640442565	0.8705410605616084	1.082079579633197	228.68854642808245
YBL052C	0	0	1.0	1.0		0.0
YBL054W	114	1	1.1236235142704418e-27	1.1103022045651738e-26	0.008068137216563312	1.6490796565757204
YBL055C	155	38	3.9255216551449754e-19	1.853503697761802e-18	0.22549142207840167	46.49340708625335
YBL056W	2	0	0.44315206203786295	0.4781552549305347	0.0	0.0
YBL057C	214	80	2.2167154484052565e-17	8.85915951617695e-17	0.34383837109839904	70.89501327612732
YBL058W	92	50	8.068538582971127e-05	0.00011249009791676836	0.4998737188522921	105.12882805625615
YBL059C-A	211	104	1.804998342067823e-11	4.130738346690032e-11	0.45334518881314984	93.47389901511924
YBL059W	160	4193	0.0	0.0	24.1036607861981	4969.8622804784045
YBL060W	66	11	6.731227295777384e-11	1.4608033274722917e-10	0.15329460711470294	34.480756434935024
YBL061C	81	29	1.1213030440791334e-07	1.9041739189681582e-07	0.329299526394547	67.8972920105095
YBL063W	6	0	0.03191348314498487	0.03741782702687217	0.0	0.0
YBL064C	171	18	2.5180132503012816e-31	3.313751533748895e-30	0.09681764659875974	19.96254320613646
YBL066C	88	0	3.846632627899344e-22	2.3941541388581305e-21	0.0	0.0
YBL067C	85	5	2.5067199045664136e-18	1.0987916288995003e-17	0.054103978981659855	11.155538852076967
YBL068W	155	62	6.525623537531574e-12	1.5591550047504812e-11	0.367907057075287	76.58706480090788
YBL069W	116	11	2.7733741331243184e-22	1.7546396743232074e-21	0.08721934542733097	19.618361423741387
YBL071C-B	196	20	4.887802268978024e-36	9.40125446451258e-35	0.09385384109063442	19.35144494679226
YBL071W-A	130	65	2.3196587213732547e-07	3.846700492104264e-07	0.4598838213441087	94.82208024714004
YBL072C	88	69	0.04975441573202243	0.05766578897115296	0.7211814471078069	148.69826226522642
YBL074C	87	47	0.00011503517439523192	0.0001581939952049208	0.496885967889037	102.45144300448152
YBL075C	61	2	2.0744477783743694e-14	6.200701233591995e-14	0.03015631615371205	6.217841326353704
YBL076C	0	0	1.0	1.0		0.0
YBL078C	175	341	2.5929488172475385e-10	5.358263976999854e-10	1.792232949466755	369.5351927083904
YBL079W	28	0	9.908794623834384e-08	1.6909637353611735e-07	0.0	0.0
YBL080C	113	62	1.4467900611204496e-05	2.1269145300367345e-05	0.504651272979376	105.73081509268675
YBL081W	131	5	3.3831105872692475e-29	3.8669617008641175e-28	0.035105635217107536	7.238326735170139
YBL082C	90	15	1.903912873031222e-14	5.741690053908001e-14	0.15329460711470289	31.607360081492462
YBL084C	10	0	0.0028747042556305225	0.0036073367170262128	0.0	0.0
YBL085W	18	1	0.00011515203859585264	0.00015831684770852223	0.05109820237156764	10.535786691773742
YBL086C	98	17	2.4618900377047877e-15	8.118308260802886e-15	0.15955152985407853	32.8974564039069
YBL087C	99	17	1.4852457266126835e-15	5.0215450756905016e-15	0.15793989823939086	32.56515887062035
YBL088C	7	0	0.01729163642320054	0.020627297463145886	0.0	0.0
YBL089W	91	48	4.930019383640424e-05	6.981664977915803e-05	0.4851521631762026	100.0320846568189
YBL090W	194	80	5.237217335026628e-14	1.4932690576964867e-13	0.37928562585081127	78.20377753525364
YBL091C	154	36	1.1595514656657904e-19	5.788698332503438e-19	0.21501061777127164	44.33240114818079
YBL091C-A	127	242	2.7897721754956015e-07	4.6037244709541474e-07	1.752628106539753	362.86244869677495
YBL092W	41	4	1.58620491325351e-08	2.8704419308121256e-08	0.08973342855494804	18.501869312923297
YBL093C	187	2	2.3114913618924244e-44	7.639877484047892e-43	0.009837087087574518	2.0282797911698798
YBL095W	143	31	2.841029749714576e-19	1.3559138664405416e-18	0.19939018827506813	42.43785408967592
YBL097W	32	0	1.0554203276890066e-08	1.9275078769575984e-08	0.0	0.0
YBL098W	14	0	0.00027909559636478507	0.00037301389139992534	0.0	0.0
YBL099W	6	0	0.03191348314498487	0.03741782702687217	0.0	0.0
YBL100W-C	111	101	0.21951354978977666	0.24272686499538657	0.8369056928964862	174.26760687947117
YBL101C	25	0	5.34766514652643e-07	8.602635596552027e-07	0.0	0.0
YBL102W	120	30	6.916592980840196e-15	2.1618112083049982e-14	0.22994191067205436	48.99140812315216
YBL103C	4	0	0.11297244682867463	0.12776883809473114	0.0	0.0
YBL104C	73	0	1.4691145490969365e-18	6.5242299396575144e-18	0.0	0.0
YBL105C	92	0	4.275785103873747e-23	2.9734026762246577e-22	0.0	0.0
YBL106C	130	6	2.3211822333453104e-28	2.4538821735236915e-27	0.04245081427791773	8.7528074080856
YBL107C	9	0	0.005198042053489069	0.0064315705356315905	0.0	0.0
YBL108C-A	57	10	2.4124965483341387e-09	4.635572218332654e-09	0.1613627443312662	36.59799586205846
YBL111C	21	7	0.007355826008833053	0.009033387866068523	0.3065892142294058	63.21472017191592
YBR001C	58	0	5.728985720321759e-15	1.8093024095316e-14	0.0	0.0
YBR002C	69	11	1.4507914341892593e-11	3.333400534567491e-11	0.14662962419667236	32.98159311284725
YBR003W	84	9	6.27408567140365e-16	2.2028245846301825e-15	0.09854653314516616	20.31901719173176
YBR004C	0	0	1.0	1.0		0.0
YBR005W	34	40	0.8243725640442565	0.8705410605616084	1.082079579633197	228.68854642808245
YBR006W	64	45	0.030586545135026937	0.0360309752297296	0.6467116237651529	133.34355033142737
YBR007C	31	4	3.3813298309451856e-06	5.153996251726945e-06	0.11867969583073773	24.470214255168443
YBR008C	50	4	1.2216698028501236e-10	2.5945237170210814e-10	0.0735814114150574	15.171532838151712
YBR009C	0	1	1.0	1.0		0.0
YBR010W	0	0	1.0	1.0		0.0
YBR011C	0	0	1.0	1.0		0.0
YBR013C	16	0	8.831985381299716e-05	0.000122244880692791	0.0	0.0
YBR014C	73	0	1.4691145490969365e-18	6.5242299396575144e-18	0.0	0.0
YBR015C	0	0	1.0	1.0		0.0
YBR016W	35	0	1.9776344165793246e-09	3.825555173140833e-09	0.0	0.0
YBR017C	7	0	0.01729163642320054	0.020627297463145886	0.0	0.0
YBR018C	167	50	1.9208198925076726e-17	7.698003624955836e-17	0.27537953373898727	56.77968876762552
YBR019C	55	10	6.6430832858698696e-09	1.2347890102468526e-08	0.1672304804887668	34.48075644392903
YBR020W	142	15	3.331960090301176e-26	3.027188385358936e-25	0.09715855380509339	20.03283385379162
YBR021W	69	3	1.0385712224230506e-15	3.58082919673559e-15	0.03998989750818337	8.245398279016754
YBR022W	61	88	0.1049358147965739	0.1193367353955105	1.3268779107633302	269.17235694678675
YBR023C	0	0	1.0	1.0		0.0
YBR024W	67	6	1.5103966034568765e-13	4.164089581246643e-13	0.08236725158401946	16.73330828730054
YBR025C	0	0	1.0	1.0		0.0
YBR026C	76	15	2.1640073388940378e-11	4.9112889526359955e-11	0.18153308737267448	36.943667641213885
YBR028C	73	11	1.8532688273310285e-12	4.623925824720497e-12	0.13859512424069031	31.174382540321947
YBR029C	36	39	1.0	1.0	0.9964149462455689	205.447840523412
YBR030W	104	28	2.305832347021388e-12	5.720811832493529e-12	0.2476297499545201	51.05804319603104
YBR031W	10	0	0.0028747042556305225	0.0036073367170262128	0.0	0.0
YBR033W	0	0	1.0	1.0		0.0
YBR034C	52	5	1.416164359635871e-10	2.989853609495556e-10	0.0884391964123286	18.235015430168605
YBR035C	85	0	1.9994547925079893e-21	1.1842290949241449e-20	0.0	0.0
YBR036C	35	0	1.9776344165793246e-09	3.825555173140833e-09	0.0	0.0
YBR037C	89	19	1.4376237930105432e-12	3.6325898214427214e-12	0.19635489001209136	40.48583199939991
YBR038W	15	0	0.0001568442035686998	0.00021354427431903233	0.0	0.0
YBR039W	63	1	1.6319297346743686e-15	5.488437370825903e-15	0.014599486391876469	3.0102247683061343
YBR040W	201	53	4.1863277412916506e-23	2.9217925776903254e-22	0.242525796330724	50.00567415601088
YBR041W	105	10	2.909251789119181e-20	1.5463130350484668e-19	0.0875969183512588	17.890958537847194
YBR042C	69	33	9.975840212619816e-05	0.0001375474875635976	0.4398888725900171	90.69938108045348
YBR043C	120	403	4.807995977611058e-30	5.845831895822662e-29	3.0888863333612635	636.8883056472622
YBR044C	27	0	1.7369254998638826e-07	2.8995815819208095e-07	0.0	0.0
YBR045C	32	0	1.0554203276890066e-08	1.9275078769575984e-08	0.0	0.0
YBR046C	52	49	0.5355287426430999	0.5742729440500591	0.8667041248408204	178.7031512177885
YBR047W	79	14	1.8416980875529794e-12	4.59904719996404e-12	0.1629967974384183	33.18772809983203
YBR048W	127	0	1.980891613294521e-31	2.624909600934745e-30	0.0	0.0
YBR049C	0	0	1.0	1.0		0.0
YBR050C	67	10	1.4317543864364506e-11	3.294925760862756e-11	0.13727875264003245	30.677731846437982
YBR052C	73	259	5.389461312878955e-21	3.0657558862875243e-20	3.263285198030799	672.8470899871232
YBR053C	41	7	4.2542387497705074e-07	6.923069340670682e-07	0.15703349997115906	32.37827130574373
YBR054W	3	0	0.21938601891732798	0.24263249899876024	0.0	0.0
YBR055C	60	0	1.8993162077711265e-15	6.335828022559019e-15	0.0	0.0
YBR056W	46	1	1.938528454901699e-11	4.4187384637890094e-11	0.019994948754091683	4.122699140473839
YBR057C	4	1	0.3227880805463863	0.3539283605762188	0.22994191067205436	47.41104011794728
YBR058C	0	0	1.0	1.0		0.0
YBR058C-A	93	96	0.7765100528823624	0.8221114348539149	0.949437566645902	197.8008984955059
YBR059C	5	0	0.05957092749204622	0.06855961657129434	0.0	0.0
YBR060C	0	0	1.0	1.0		0.0
YBR061C	0	0	1.0	1.0		0.0
YBR062C	69	60	0.2379469737379311	0.2628064232699907	0.7997979501636674	164.90796564473052
YBR063C	69	40	0.0018016401461432103	0.0022912942238986294	0.5331986334424449	112.68710981161904
YBR065C	134	58	2.0036792915494435e-09	3.873330959899445e-09	0.39810838265609405	83.50004076888895
YBR066C	50	4	1.2216698028501236e-10	2.5945237170210814e-10	0.0735814114150574	15.171532838151712
YBR067C	31	0	1.8460300781085884e-08	3.303210634474951e-08	0.0	0.0
YBR068C	26	0	3.0466449821194817e-07	4.997505787840599e-07	0.0	0.0
YBR069C	67	0	4.00088711111399e-17	1.5588822341474632e-16	0.0	0.0
YBR070C	76	16	5.4521284148504085e-11	1.1944834481449408e-10	0.19363529319751946	39.92508642180879
YBR071W	94	16	6.852523361432158e-15	2.1487929035766814e-14	0.15655619450012212	32.279857109914815
YBR072C-A	308	361	0.3520835515228682	0.384729717805057	1.0780393474365146	222.8934613131257
YBR072W	53	2	1.6857434564838498e-12	4.2279592752894115e-12	0.03470821293163085	7.1563834136843205
YBR073W	0	0	1.0	1.0		0.0
YBR074W	26	0	3.0466449821194817e-07	4.997505787840599e-07	0.0	0.0
YBR076W	1	0	0.9666347705323215	1.0	0.0	0.0
YBR077C	108	34	3.351103116844334e-11	7.478538620477985e-11	0.28955648010554996	59.7027912655108
YBR078W	25	0	5.34766514652643e-07	8.602635596552027e-07	0.0	0.0
YBR079C	0	0	1.0	1.0		0.0
YBR080C	79	1	2.4534190859712775e-19	1.187677875708823e-18	0.011642628388458448	2.3705520065357764
YBR081C	20	0	9.023091290136815e-06	1.338452360319237e-05	0.0	0.0
YBR082C	29	1	2.4303466896679146e-07	4.0256116970853044e-07	0.031716125609938535	6.539453809766778
YBR083W	38	0	3.718686961616583e-10	7.586437997962742e-10	0.0	0.0
YBR084C-A	31	1	7.974448550715433e-08	1.3731105329807572e-07	0.029669923957684433	6.117553563792111
YBR084W	72	7	3.4846283986385994e-14	1.012637590731207e-13	0.08942185415024337	18.437626712473904
YBR085C-A	66	1	3.127317682648437e-16	1.1304339404721033e-15	0.013935873374063903	2.8733963698584297
YBR085W	6	1	0.10440677637499834	0.11875857811167237	0.1532946071147029	31.60736006586328
YBR086C	11	0	0.0015967621600991358	0.002032981886812072	0.0	0.0
YBR087W	114	60	4.7952042769085175e-06	7.262896970371578e-06	0.48408823299379866	99.8127160788821
YBR088C	93	29	6.781880881096002e-10	1.3561403667309841e-09	0.2868092649242829	59.13635111100162
YBR091C	143	16	6.324906400855214e-26	5.613354430759003e-25	0.1029110649161642	21.21892704872195
YBR092C	105	29	3.185131768495558e-12	7.781517757271858e-12	0.2540310632186505	51.88377976080479
YBR093C	64	26	1.703725334652777e-05	2.4830523060284136e-05	0.3736556048420883	77.04294019341988
YBR094W	73	7	2.0415955711559765e-14	6.134386692642644e-14	0.08819689724407566	17.939312486069255
YBR095C	85	90	0.9208180977888856	0.9688300183651447	0.9738716216698774	198.4648191678565
YBR096W	91	3	6.1642924782060635e-21	3.475573141388537e-20	0.03032201019851266	6.252005290898596
YBR097W	75	0	4.88670437152104e-19	2.2700675961726576e-18	0.0	0.0
YBR098W	81	25	7.573977074380823e-09	1.4028322755157525e-08	0.28387890206426464	58.53214829059668
YBR101C	79	237	5.62250988299996e-16	1.984963433832583e-15	2.759302928064652	561.8208255809151
YBR102C	88	19	2.3396901308680017e-12	5.799809458026671e-12	0.19858619558041057	40.94589828845267
YBR103W	79	29	2.5485061348345976e-07	4.216472606856666e-07	0.33763622326529497	68.74600819092605
YBR104W	44	0	1.3261184602779379e-11	3.070252522165226e-11	0.0	0.0
YBR105C	95	26	2.976994274941965e-11	6.664341796493281e-11	0.2517258811567753	51.90261233071466
YBR106W	6	3	0.42792891859161075	0.4649573419271402	0.4598838213441087	94.82208019758984
YBR107C	101	52	1.0742426838063932e-05	1.5877588472296497e-05	0.4735437368295773	97.63857765622424
YBR108W	61	0	1.0938186446218192e-15	3.731050430142398e-15	0.0	0.0
YBR109C	99	25949	0.0	0.0	241.0813187890561	49707.84161692889
YBR110W	53	16	2.7957104738119124e-06	4.305873308755305e-06	0.2776657034530468	57.25106731785814
YBR111C	119	61	1.4806546131131607e-06	2.3151834366541016e-06	0.471477531125893	98.80620124149748
YBR111W-A	95	63	0.0027500235590614363	0.003474381697750949	0.6099511735721863	127.760276443413
YBR112C	2	0	0.44315206203786295	0.4781552549305347	0.0	0.0
YBR114W	96	1	2.168710705550594e-23	1.553207380774778e-22	0.009580912944668932	1.9754600047814672
YBR115C	37	0	6.488650360402934e-10	1.2997641317546944e-09	0.0	0.0
YBR117C	70	0	7.663253215471581e-18	3.186649981357705e-17	0.0	0.0
YBR118W	3	0	0.21938601891732798	0.24263249899876024	0.0	0.0
YBR119W	89	47	6.153463805237551e-05	8.631358620468574e-05	0.4857199910825418	100.14916336759352
YBR120C	0	0	1.0	1.0		0.0
YBR121C	67	2	7.683312112155107e-16	2.684491370413367e-15	0.02745575052800649	5.661019715336872
YBR122C	110	8	1.6579338234468298e-22	1.081040523655637e-21	0.06689219219550673	13.792302579591285
YBR123C	93	10	1.714357740971061e-17	6.899420131787664e-17	0.09889974652561478	22.431029730111742
YBR125C	202	0	3.0534590537348466e-49	1.3508033090791616e-47	0.0	0.0
YBR126C	22	0	2.9057371927781846e-06	4.43966381393925e-06	0.0	0.0
YBR127C	2	0	0.44315206203786295	0.4781552549305347	0.0	0.0
YBR128C	117	4	1.7172896550262313e-26	1.5929246461380413e-25	0.031445047613272395	6.483561041986963
YBR129C	169	7	5.7367276589460304e-37	1.1495442775818334e-35	0.038096884608387706	7.855083571515131
YBR130C	73	50	0.014307405695956113	0.0173590485564227	0.6299778374576832	129.8932605973554
YBR131W	81	48	0.0009835677201912392	0.001273412417564119	0.5450474919633881	112.38172470752308
YBR132C	125	2	1.2081994585942336e-29	1.426766958187975e-28	0.01471628228301148	3.034306567303476
YBR133C	75	11	6.59451635543623e-13	1.7129658337901426e-12	0.13489925426093857	30.34306566571433
YBR135W	117	138	0.5581106592139784	0.5973357684105682	1.0848541426578975	223.39439244458973
YBR136W	22	0	2.9057371927781846e-06	4.43966381393925e-06	0.0	0.0
YBR137W	132	109	0.03864275016606909	0.045050568863787416	0.7595050988864828	158.03680039828436
YBR138C	133	48	9.596014270148137e-12	2.2571238473465006e-11	0.33194621691003334	68.4430052723184
YBR139W	70	60	0.20513987092899455	0.22885730314503347	0.7883722651613293	160.26267092241284
YBR140C	9	0	0.005198042053489069	0.0064315705356315905	0.0	0.0
YBR141C	123	54	1.4063631823363221e-08	2.5506132644642666e-08	0.4038004284972662	83.25841192451118
YBR142W	85	36	1.3802567667505756e-06	2.1605489019005334e-06	0.38954864866795097	80.31987974018156
YBR143C	9	0	0.005198042053489069	0.0064315705356315905	0.0	0.0
YBR145W	89	217	6.334128117150031e-11	1.3787876912085476e-10	2.242579533295991	462.39081813782366
YBR146W	110	20	1.1320130683044854e-16	4.2830310235651943e-16	0.1672304804887668	34.48075644392903
YBR147W	101	48	1.8002935306170529e-06	2.7937096855312115e-06	0.4371172955349944	90.12791783059257
YBR148W	104	19	8.62467460947127e-16	3.0006354312806575e-15	0.16803447318342435	34.64652931121103
YBR149W	149	71	5.9957161011568485e-09	1.1231714429235517e-08	0.43827854114673453	90.36735164197955
YBR150C	108	65	0.00017934738034280112	0.0002433758339668356	0.5535638590253161	113.09055446403228
YBR151W	104	53	6.232064776598936e-06	9.33349076307825e-06	0.4687277409853416	96.64558176734909
YBR152W	81	131	0.005789102478911649	0.007155196294051341	1.487525446816747	306.70845707399417
YBR153W	93	77	0.08970248177374428	0.10231633730281701	0.7615280482472339	159.05639259478264
YBR154C	97	2	5.491960217111525e-23	3.75556042908542e-22	0.018964281292540564	3.910188876190093
YBR155W	113	43	1.4295158316433277e-09	2.8048944209419234e-09	0.3500000764211801	72.16547699033747
YBR156C	43	1	1.0198544116299898e-10	2.1771279589027734e-10	0.021389945178795753	4.410329313449343
YBR157C	39	0	2.1319077200262187e-10	4.434213850947842e-10	0.0	0.0
YBR158W	42	7	2.5456956074298827e-07	4.213034658512016e-07	0.1532946071147029	31.60736008595796
YBR159W	35	7	8.954117879347816e-06	1.3320003084358325e-05	0.18395352853764352	37.92883210314953
YBR160W	51	8	6.866197347151404e-09	1.273790353015088e-08	0.14427727728442627	29.748103606753
YBR161W	69	53	0.06855483756127816	0.07861592638383064	0.7064881893112395	145.6687029405652
YBR162C	49	147	2.1591137011099723e-10	4.4891767516570684e-10	2.7593029280646526	568.9324814338939
YBR162W-A	52	8	4.095336161142839e-09	7.744912286330965e-09	0.14150271425972577	29.17602469254216
YBR163W	126	21	9.63211868817266e-20	4.812711952709033e-19	0.1532946071147029	33.11247246375905
YBR164C	96	38	6.201627946160681e-08	1.071681560047178e-07	0.3640746918974194	75.06748018400998
YBR165W	102	61	0.0002424664184979903	0.00032702260149670314	0.5500571196468752	113.41464500482972
YBR166C	64	52	0.14080259812755186	0.15846492012359115	0.7473112096841766	154.08588038683976
YBR167C	58	48	0.19167425119494996	0.21416720781467985	0.7611870146385247	156.9468914090832
YBR168W	70	40	0.001344416717175618	0.001727377243180737	0.5255815101075528	109.51282508598688
YBR169C	47	0	2.5130778732064657e-12	6.184300748314242e-12	0.0	0.0
YBR170C	157	40	8.018373973078009e-19	3.668549619663614e-18	0.2343357051434949	48.31698355592044
YBR171W	82	70	0.15889445615794964	0.17833763024285096	0.7851674998557953	159.94085831374093
YBR172C	43	9	1.05000999219479e-06	1.6553200288136616e-06	0.1925095066091618	39.69296382362739
YBR173C	122	157	0.18064027706262475	0.202152604278489	1.183635409033198	244.0502720621145
YBR175W	82	53	0.003753706304858632	0.004694990204271856	0.5944839641765307	121.09807841651563
YBR176W	107	69	0.000818064005422039	0.001067548467252586	0.5931211901447384	122.29389790557693
YBR177C	21	3	0.000234973142084209	0.0003169905090608224	0.1313953775268882	27.092022924020156
YBR179C	18	0	2.81494728107176e-05	4.031066188606497e-05	0.0	0.0
YBR180W	73	14	3.738082315695774e-11	8.31954775447616e-11	0.17639379448815132	36.37011297638957
YBR181C	45	1	3.3709044236207295e-11	7.516894664692832e-11	0.020439280948627053	4.214314677213923
YBR182C	41	0	7.013398093660502e-11	1.512905192672226e-10	0.0	0.0
YBR182C-A	170	70	1.8575431880534897e-12	4.6325806047249e-12	0.378727852871619	78.0887719841415
YBR183W	29	35	0.7711121137099182	0.8166971944651454	1.1100643963478485	228.8808833609893
YBR184W	0	0	1.0	1.0		0.0
YBR185C	102	31	5.458360941416134e-11	1.1953935176726653e-10	0.2795372247385759	59.49620720261559
YBR186W	136	15	7.923900612268534e-25	6.482269192198626e-24	0.10144496059061221	20.91663534675788
YBR187W	144	211207	0.0	0.0	1349.0372535364606	278153.9875771408
YBR188C	158	67	3.281504897562775e-11	7.334603445737862e-11	0.390028051013358	81.1056786853456
YBR189W	187	61	7.68993260152872e-18	3.1931265264542726e-17	0.30003115617102283	62.87667352507823
YBR191W	95	1	3.753727839780219e-23	2.626239514182e-22	0.009681764659875974	1.996254320232212
YBR192W	113	138	0.39333436152877876	0.4283404493754983	1.1232560592121594	231.60083311166292
YBR193C	123	143	0.6285095671551214	0.6698588807837478	1.0693233569464642	222.02243176257215
YBR194W	137	119	0.0831142719982602	0.09491465017116649	0.7989222589773567	166.11167338466902
YBR195C	85	0	1.9994547925079893e-21	1.1842290949241449e-20	0.0	0.0
YBR196C	51	7	2.3750008422525706e-09	4.56505008148213e-09	0.12624261762387298	26.02959065863148
YBR196C-A	194	293	0.00042772400745502085	0.0005666530216249309	1.3891336046785963	286.421335207836
YBR196C-B	133	107	0.023610258125201847	0.02798487107956221	0.7399634418619494	152.5708659600853
YBR197C	134	101	0.006318234762104063	0.007792444374192679	0.6932577008321639	144.3560027062734
YBR198C	52	2	2.921789798840062e-12	7.159443175598293e-12	0.03537567856493144	7.294006172067444
YBR199W	39	0	2.1319077200262187e-10	4.434213850947842e-10	0.0	0.0
YBR200W	22	6	0.002223810062859766	0.002820095186660753	0.2508457207331502	51.72113469875301
YBR200W-A	105	46	1.6192230234199397e-07	2.719670446170582e-07	0.4029458244157905	83.08220363789349
YBR201C-A	89	61	0.006548905375475762	0.008073473700827677	0.6304025416177671	129.98082907041203
YBR201W	97	10	2.053618285453719e-18	9.043153721014041e-18	0.09482140646270282	21.506038817900336
YBR202W	24	0	9.393603142784296e-07	1.4845455255331818e-06	0.0	0.0
YBR203W	40	6	2.554714250492611e-07	4.2206726959445573e-07	0.13796514640323262	28.446624081876596
YBR204C	61	38	0.008555359268354552	0.010472939794020227	0.5729700069205289	118.13898520436244
YBR205W	47	14	9.529602245261676e-06	1.4114020734612387e-05	0.2739733403752137	56.48974994178583
YBR207W	82	9	1.8116942223690117e-15	6.064641136696267e-15	0.10095010712431655	20.56382463651429
YBR208C	9	0	0.005198042053489069	0.0064315705356315905	0.0	0.0
YBR210W	20	0	9.023091290136815e-06	1.338452360319237e-05	0.0	0.0
YBR211C	12	4	0.0550019093468337	0.06359388432924018	0.3065892142294058	63.21472016010041
YBR212W	47	0	2.5130778732064657e-12	6.184300748314242e-12	0.0	0.0
YBR213W	208	34	4.800836511105622e-32	6.85102004351574e-31	0.15034663390095862	30.9995262360964
YBR214W	47	0	2.5130778732064657e-12	6.184300748314242e-12	0.0	0.0
YBR215W	128	26	4.490969990615186e-18	1.9303115408092627e-17	0.18682780242104416	38.52147009670994
YBR216C	0	0	1.0	1.0		0.0
YBR217W	82	67	0.09719052253336366	0.11070364331340353	0.7515174641476898	157.26588914257758
YBR218C	20	2	0.00013140208934969127	0.00018044255392790702	0.09197676426882175	18.96441604462526
YBR221C	16	0	8.831985381299716e-05	0.000122244880692791	0.0	0.0
YBR221W-A	300	330	0.91516895956774	0.9634150991166159	1.0117444069570392	208.60857653552384
YBR222C	1	0	0.9666347705323215	1.0	0.0	0.0
YBR223C	116	35	2.0582358737551364e-12	5.126424647018531e-12	0.2775160990869621	57.22022082961977
YBR225W	51	1	1.222372400506665e-12	3.103692571882486e-12	0.018034659660553284	3.7185129502996057
YBR227C	79	1	2.4534190859712775e-19	1.187677875708823e-18	0.011642628388458448	2.3705520065357764
YBR228W	44	19	0.0007837697459829512	0.0010237246897905864	0.39717239116082115	81.89179656688067
YBR229C	55	19	9.327622319541052e-06	1.3832685910180657e-05	0.31773791292865694	65.51343724548482
YBR230C	0	0	1.0	1.0		0.0
YBR230W-A	116	0	8.202188932928649e-29	8.984912105385269e-28	0.0	0.0
YBR231C	64	2	3.991328795057806e-15	1.2888339079380932e-14	0.028742738834006794	5.8352049388627805
YBR233W	24	14	0.08558676106953547	0.09771877365711704	0.5365311249014603	110.62576030794628
YBR233W-A	75	65	0.20900245629409825	0.2330308503581541	0.7971319569964551	164.3582724238362
YBR234C	72	34	5.6313331617042604e-05	7.914417647351222e-05	0.43433472015832486	89.5541868759349
YBR235W	94	4	4.8346509927482694e-21	2.758341057469772e-20	0.03913904862503053	8.069964276296979
YBR236C	29	0	5.656158295521214e-08	9.788915545453656e-08	0.0	0.0
YBR237W	61	6	3.770856112493698e-12	9.165762258221158e-12	0.09046894846113614	18.352660701731665
YBR238C	22	9	0.016844843043061084	0.020326204855359693	0.3762685810997254	77.58170202288358
YBR239C	66	3	5.360518560919799e-15	1.7155449217501263e-14	0.041807620122191705	8.620189109575287
YBR240C	4	1	0.3227880805463863	0.3539283605762188	0.22994191067205436	47.41104011794728
YBR241C	3	0	0.21938601891732798	0.24263249899876024	0.0	0.0
YBR242W	79	43	0.0002793433158154199	0.00037325822705726764	0.5006330207037133	103.22403672638224
YBR243C	79	33	2.6178092589976927e-06	4.035116871749056e-06	0.3842067368191288	78.22821622540032
YBR244W	130	12	5.369170378991273e-25	4.449293782360059e-24	0.08490162855583545	18.96441604088322
YBR245C	70	28	5.126701606685173e-06	7.710162379719255e-06	0.36790705707528704	75.8576641904302
YBR246W	64	54	0.1992499115125544	0.22232949963304235	0.7760539485181834	160.01226039771285
YBR247C	61	7	1.2189062049688728e-11	2.8449389548603843e-11	0.10554710653799218	21.411437482367525
YBR248C	16	1	0.000355673036192151	0.00047305171858026375	0.05748547766801359	11.852760028688804
YBR249C	81	3	1.4635131296871772e-18	6.5242299396575144e-18	0.034065468247711755	7.023857794048768
YBR250W	24	6	0.0008510687016590602	0.0011096114493859114	0.22994191067205436	47.411040138589016
YBR251W	48	7	1.138627114877341e-08	2.073541652203796e-08	0.13413278122536507	27.656440073883186
YBR252W	95	85	0.21768597932039024	0.24238374967503665	0.8229499960894577	169.68161723727735
YBR253W	105	104	0.5453282892854036	0.5843456291560194	0.9110079508530915	187.85506464215567
YBR254C	137	95	0.0008634679414400572	0.0011242481619247835	0.6377950806962092	131.50507477975503
YBR255C-A	138	104	0.0055340127092104	0.00684285252433219	0.6931582234751784	144.2944699350871
YBR255W	67	14	7.296758724773958e-10	1.4575776111905188e-09	0.19219025369604542	39.04438599825606
YBR256C	138	49	2.3256905005231508e-12	5.767592095087814e-12	0.3265841629834975	67.3374193057238
YBR257W	171	110	1.8343686254869958e-05	2.6707478392849908e-05	0.5916633958813095	123.1023497430254
YBR258C	289	80	2.4925981781637106e-31	3.287828468490711e-30	0.2546069599136934	52.49665342531243
YBR259W	44	20	0.0013170431801403277	0.001692962746756152	0.418076201221917	86.20189112037484
YBR260C	47	0	2.5130778732064657e-12	6.184300748314242e-12	0.0	0.0
YBR261C	131	118	0.15521596495025528	0.17434512000564806	0.828492991123738	170.82451096867027
YBR262C	107	95	0.17091701700686895	0.19153230023509418	0.8166161313586978	168.37565646895837
YBR263W	31	4	3.3813298309451856e-06	5.153996251726945e-06	0.11867969583073773	24.470214255168443
YBR264C	108	20	3.0782543205568144e-16	1.11480104518402e-15	0.1703273412385588	34.79709367026575
YBR265W	81	44	0.00022370394498309024	0.0003023552027256761	0.4996268676331058	103.01658098761028
YBR267W	114	36	1.00854171975176e-11	2.366431428107863e-11	0.29045293979627923	59.36686764058967
YBR268W	98	48	5.005977106585688e-06	7.574157942639909e-06	0.45049843723504523	92.88693572134396
YBR269C	93	72	0.03609812573063449	0.04216947411677412	0.7120781749844265	148.86046999561566
YBR270C	104	33	9.435604487741103e-11	2.0232722374720018e-10	0.2918493481606844	60.17555091456704
YBR271W	78	50	0.004210036967220522	0.005258888487942055	0.5895946427488573	121.56676950927344
YBR272C	73	10	6.352985084719016e-13	1.6517186809321456e-12	0.12599556749153665	28.190348183816784
YBR273C	70	3	6.009571361306643e-16	2.113825376077951e-15	0.03941861325806646	8.127606877206047
YBR274W	73	28	1.5662843546879696e-06	2.4437605327755054e-06	0.35278758897630264	71.75724992926594
YBR275C	30	0	3.2304727441530905e-08	5.6866999545835395e-08	0.0	0.0
YBR276C	89	0	2.2208815570291676e-22	1.4159966557067343e-21	0.0	0.0
YBR278W	222	137	1.6894655524463623e-07	2.83682230426833e-07	0.5676043560733595	117.03265760094877
YBR279W	79	94	0.60641861188909	0.6470340328337952	1.0944070685150942	222.83188865046472
YBR280C	125	104	0.0504669867456458	0.05847987926137598	0.7652466787165969	157.78394151399925
YBR281C	107	11	3.323419853015847e-20	1.7567084167917408e-19	0.09455555205205975	21.268503972294344
YBR282W	173	96	1.0120706059093102e-07	1.7245683124694646e-07	0.5103912930524213	106.33227493121176
YBR283C	73	0	1.4691145490969365e-18	6.5242299396575144e-18	0.0	0.0
YBR284W	26	10	0.005901474214214732	0.0072909512794734534	0.3537567856493144	80.23406788846947
YBR285W	122	40	5.112255753678038e-12	1.2291213561623076e-11	0.3015631615371205	63.73287359421496
YBR286W	10	0	0.0028747042556305225	0.0036073367170262128	0.0	0.0
YBR287W	89	0	2.2208815570291676e-22	1.4159966557067343e-21	0.0	0.0
YBR288C	96	198	2.230236505521521e-07	3.702681912024904e-07	1.8970207630444484	391.141080995329
YBR289W	17	1	0.00020230389836487062	0.0002739462489984391	0.05410397898165985	11.155538852076967
YBR290W	70	0	7.663253215471581e-18	3.186649981357705e-17	0.0	0.0
YBR291C	51	20	9.001455176616948e-05	0.00012450064627398766	0.36069319321106563	74.37025900599211
YBR293W	64	4	6.086001942986434e-14	1.729278516507657e-13	0.05748547766801359	11.852760028688804
YBR294W	0	0	1.0	1.0		0.0
YBR295W	0	0	1.0	1.0		0.0
YBR296C	94	0	1.4260482218874614e-23	1.0341996625567201e-22	0.0	0.0
YBR296C-A	145	250	1.0490005652974162e-05	1.5512476860440834e-05	1.5858062804969266	326.9726904659141
YBR297W	66	6	2.584091202767524e-13	6.980323394605933e-13	0.08361524024438341	17.240378225882825
YBR298C	23	3	8.053614356447296e-05	0.00011233649324261073	0.1199696925245501	24.736194842843027
YBR298C-A	173	63	9.565103547978628e-15	2.971848217418968e-14	0.33494428606565146	70.1573772616245
YBR299W	63	3	2.7666299404473158e-14	8.188825932842261e-14	0.0437984591756294	9.030674304918405
YBR301W	96	10	3.492244942024762e-18	1.5100677189161205e-17	0.09580912944668932	19.75460004781468
YBR302C	17	0	4.9821939530813435e-05	7.012383118984534e-05	0.0	0.0
YCL001W	9	0	0.005198042053489069	0.0064315705356315905	0.0	0.0
YCL001W-A	127	98	0.012560668116296365	0.01528165905158037	0.7097419604995694	146.3395884011025
YCL001W-B	186	109	2.6344900825136835e-07	4.3499719967086404e-07	0.5390036185646007	112.15514865055871
YCL002C	129	489	4.771669226840179e-41	1.3067557011218033e-39	3.486561064143708	718.8836781489528
YCL004W	108	61	4.395471258946884e-05	6.24311069651853e-05	0.5194983907776044	106.13113571367349
YCL005W	17	0	4.9821939530813435e-05	7.012383118984534e-05	0.0	0.0
YCL005W-A	191	3	1.1534302045347613e-44	3.901986533105536e-43	0.014446612188820167	2.97870409153063
YCL008C	91	0	7.40446280642228e-23	4.97465719623067e-22	0.0	0.0
YCL009C	91	9	1.518152880571356e-17	6.124560468678569e-17	0.090966030595538	18.75601587391647
YCL010C	142	57	5.7358378032347554e-11	1.2542510724868092e-10	0.3692025044593549	76.12476863189187
YCL011C	4	0	0.11297244682867463	0.12776883809473114	0.0	0.0
YCL012C	67	2	7.683312112155107e-16	2.684491370413367e-15	0.02745575052800649	5.577769426922099
YCL014W	52	0	1.577929804551786e-13	4.32539290084715e-13	0.0	0.0
YCL016C	129	72	5.44601831928026e-06	8.17969479085421e-06	0.5133586842910982	107.31801326999852
YCL017C	0	0	1.0	1.0		0.0
YCL018W	189	30	1.22401152159085e-29	1.4424775124321677e-28	0.14599486391876468	30.102247691639995
YCL021W-A	0	0	1.0	1.0		0.0
YCL024W	2	0	0.44315206203786295	0.4781552549305347	0.0	0.0
YCL025C	55	0	3.0044920034927575e-14	8.793299497245216e-14	0.0	0.0
YCL026C-A	105	31	1.4442956561103993e-11	3.3198018858077164e-11	0.2715504468889023	57.25106731901511
YCL026C-B	97	56	0.0001738322963614481	0.0002359474950140873	0.5309998761911359	109.48528853790332
YCL027W	84	49	0.0005961626330773003	0.0007822339271794556	0.5365311249014603	110.62576026021776
YCL028W	23	1	6.946396003616276e-06	1.0384383523991993e-05	0.03998989750818337	8.245398280947677
YCL029C	3	0	0.21938601891732798	0.24263249899876024	0.0	0.0
YCL030C	45	15	4.675653746680265e-05	6.626339255090736e-05	0.30658921422940577	63.21472017055131
YCL031C	108	118	1.0	1.0	1.0049313133074969	205.30285267698812
YCL032W	117	18	4.3212848415136263e-19	2.0254041665480737e-18	0.14150271425972577	29.176024690840183
YCL033C	196	152	0.002016091681353455	0.002558936936540216	0.7132891922888216	147.0709816001551
YCL034W	132	44	1.0863986446720216e-12	2.780542325549086e-12	0.3065892142294059	63.21472016772906
YCL035C	108	160	0.014951134215987406	0.018109514085118697	1.3626187299084704	278.37674940289
YCL036W	97	3	2.3163592209724646e-22	1.4736041902447615e-21	0.028446421938810845	5.865283314285139
YCL037C	12	2	0.010347908220332769	0.012629630767218538	0.1532946071147029	31.607360080050206
YCL038C	82	35	2.487901940187015e-06	3.837962461914035e-06	0.39258374992789763	79.97042914348707
YCL039W	96	15	8.9107943235705e-16	3.0945638982399725e-15	0.143713694170034	29.63190007750754
YCL043C	7	0	0.01729163642320054	0.020627297463145886	0.0	0.0
YCL044C	0	0	1.0	1.0		0.0
YCL045C	67	8	1.5991434730426723e-12	4.014261943897167e-12	0.10982300211202596	22.31107771095552
YCL047C	105	99	0.3431783120108576	0.3757126351369583	0.8672094916774621	177.120489546694
YCL048W	19	33	0.13290311100408073	0.1498678022322487	1.5974911688795357	329.3819629726145
YCL048W-A	132	66	1.8637460949791745e-07	3.107684486003257e-07	0.45988382134410877	94.82208025580124
YCL049C	85	7	3.273087544752495e-17	1.296386120514573e-16	0.0757455705743238	15.43615260481473
YCL050C	46	0	4.374194684248701e-12	1.0543165812705061e-11	0.0	0.0
YCL051W	49	0	8.300437901178891e-13	2.134875597928435e-12	0.0	0.0
YCL052C	84	50	0.000844849567386499	0.001101752803183618	0.5474807396953675	112.88342883560748
YCL054W	40	0	1.2225976826859903e-10	2.5945237170210814e-10	0.0	0.0
YCL055W	49	26	0.003673564518849841	0.004597751805855373	0.48803997367129903	100.62751372685706
YCL056C	104	266	3.620258976974485e-14	1.0488720088957312e-13	2.3524826245679407	486.8749118771634
YCL057C-A	125	65	1.1676995747729838e-06	1.83632492603758e-06	0.4782791741978731	98.61496346846596
YCL057W	107	24	2.012253431056918e-14	6.058884545554102e-14	0.2063030226590394	42.537007954970186
YCL058W-A	155	129	0.028526335739071654	0.033666110575703075	0.7654840381082584	159.0563926370951
YCL059C	151	131	0.06649285155145418	0.07632742300846566	0.797944113855341	164.5257286406886
YCL061C	73	3	1.164300690998904e-16	4.3907496878260303e-16	0.03779867024746099	7.688276777813969
YCL063W	105	40	5.7584415728769135e-09	1.0790745352106592e-08	0.3503876734050352	72.24539446405375
YCL064C	82	1	4.719603475903565e-20	2.4430638694798745e-19	0.011216678569368504	2.3127336644192376
YCL066W	96	22	6.928893261710829e-13	1.7981978857445385e-12	0.2107800847827165	45.43558010650244
YCL067C	19	0	1.5927056452509888e-05	2.3247843060503647e-05	0.0	0.0
YCL068C	117	38	1.1072096982217857e-11	2.594768938253256e-11	0.2987279523260877	61.07184830097687
YCL069W	99	81	0.06731595202846564	0.07724142859451436	0.7525371621994507	157.07900157030605
YCL073C	111	7	2.648673675476651e-23	1.8713172368140317e-22	0.05800336485421192	11.852760034514272
YCR002C	61	11	8.522072939596344e-10	1.6988021308706613e-09	0.16585973884541627	36.70532138554685
YCR003W	130	25	6.55688437118442e-19	3.0239488387074256e-18	0.1768783928246572	36.47003085705442
YCR004C	45	3	5.199905530045807e-10	1.0540943497812279e-09	0.061317842845881154	12.642944031641768
YCR005C	12	0	0.0008901599221033548	0.0011537772621177359	0.0	0.0
YCR007C	43	0	2.3098480070110308e-11	5.2093866228707594e-11	0.0	0.0
YCR008W	41	733	3.3065650876588586e-124	6.791448506830748e-122	16.443650782694228	3390.467552424956
YCR009C	100	18	2.4141280827682088e-15	7.979109542528718e-15	0.16555817568387918	34.135948891740256
YCR010C	134	146	1.0	1.0	1.0021348942722368	206.62721963798083
YCR011C	61	0	1.0938186446218192e-15	3.731050430142398e-15	0.0	0.0
YCR012W	16	0	8.831985381299716e-05	0.000122244880692791	0.0	0.0
YCR014C	108	34	3.351103116844334e-11	7.478538620477985e-11	0.28955648010554996	59.15505924556639
YCR015C	76	0	2.8187251047702424e-19	1.3486262959678588e-18	0.0	0.0
YCR016W	58	1	2.5673708066308436e-14	7.638359808036204e-14	0.015858062804969267	3.214307805215481
YCR017C	57	0	9.951998617904184e-15	3.063915634452193e-14	0.0	0.0
YCR018C	0	0	1.0	1.0		0.0
YCR019W	0	0	1.0	1.0		0.0
YCR020C	155	129	0.028526335739071654	0.033666110575703075	0.7654840381082584	158.03680039525867
YCR020C-A	0	1	1.0	1.0		0.0
YCR020W-B	193	147	0.0013072539420135672	0.0016807550683031578	0.7005484117884351	144.44399788390945
YCR021C	20	24	0.8609210541037623	0.9076364770212167	1.103721171225861	227.57299256882777
YCR023C	70	21	5.466947182239686e-08	9.498614273432156e-08	0.27593029280646525	58.76297931214242
YCR024C	76	53	0.015782190466270638	0.019079961608476442	0.6414169087167831	132.25184876310658
YCR024C-A	148	142	0.31425974655223143	0.3448402599545665	0.8824797652819385	181.95588368888767
YCR024C-B	0	0	1.0	1.0		0.0
YCR026C	48	10	2.2036523859125464e-07	3.659602908282718e-07	0.19161825889337863	39.50920009562935
YCR027C	36	0	1.1325838951754842e-09	2.2321761415881456e-09	0.0	0.0
YCR028C	52	0	1.577929804551786e-13	4.32539290084715e-13	0.0	0.0
YCR028C-A	99	19	1.044749921588269e-14	3.209592307187038e-14	0.17652106273814272	36.3963540292297
YCR030C	57	0	9.951998617904184e-15	3.063915634452193e-14	0.0	0.0
YCR031C	0	0	1.0	1.0		0.0
YCR032W	4	0	0.11297244682867463	0.12776883809473114	0.0	0.0
YCR033W	12	0	0.0008901599221033548	0.0011537772621177359	0.0	0.0
YCR034W	49	17	3.194787754871761e-05	4.565910630782181e-05	0.31910305970815706	65.79491282227846
YCR035C	97	66	0.0039006518964378456	0.004875602924671604	0.6258212826538386	130.99132734435184
YCR036W	144	114	0.013167644327929731	0.01600657842526398	0.7281493837948388	151.45193371666605
YCR037C	81	0	1.8020324184151398e-20	9.703640859836581e-20	0.0	0.0
YCR040W	5	1	0.1840856801228458	0.2058480937947669	0.1839535285376435	37.92883209537928
YCR042C	0	0	1.0	1.0		0.0
YCR043C	84	101	0.5428676112363109	0.581817300078275	1.1059110941846424	230.28219476909817
YCR044C	58	4	1.5894508064148938e-12	3.9951624072080655e-12	0.06343225121987707	12.857231220861925
YCR045C	87	45	5.066612838385122e-05	7.125969780766162e-05	0.475741884149078	98.09180713466702
YCR046C	93	28	3.3054367102235185e-10	6.781864616659099e-10	0.2769192902717214	57.09716659116821
YCR047C	108	58	1.388212801503279e-05	2.0423668000627673e-05	0.4939492895918205	102.65142628753895
YCR048W	168	50	1.2351416329227643e-17	5.070163833646551e-17	0.27374036984768374	57.57054870549861
YCR050C	168	49	5.90437503825791e-18	2.5078331495584375e-17	0.26826556245073013	55.31288013010888
YCR051W	38	84	0.00029936590126985595	0.0003993628620280542	2.0331705785739542	419.2134074728405
YCR052W	3	4	1.0	1.0	1.2263568569176233	252.85888061770257
YCR053W	76	15	2.1640073388940378e-11	4.9112889526359955e-11	0.18153308737267448	37.429768522272745
YCR054C	117	74	0.0002945220833690376	0.0003930834303679126	0.5817333808455393	118.92938883627598
YCR057C	81	48	0.0009835677201912392	0.001273412417564119	0.5450474919633881	112.38172470752308
YCR059C	70	300	1.0871790393392482e-28	1.1841603513712152e-27	3.941861325806647	812.7606877206046
YCR060W	85	10	1.176177089631731e-15	4.002481918622535e-15	0.10820795796331971	24.54218547326248
YCR061W	40	0	1.2225976826859903e-10	2.5945237170210814e-10	0.0	0.0
YCR063W	63	3	2.7666299404473158e-14	8.188825932842261e-14	0.0437984591756294	9.030674304918405
YCR065W	52	152	2.2889880914946371e-10	4.750620900103089e-10	2.6885515709347896	554.3444690942151
YCR066W	82	44	0.00016400237209190935	0.00022292073786352415	0.49353385705221425	100.53425378000136
YCR067C	55	10	6.6430832858698696e-09	1.2347890102468526e-08	0.1672304804887668	37.928832086302265
YCR068W	91	26	1.832481925151683e-10	3.8378017303522684e-10	0.2627907550537764	54.184045859337225
YCR069W	67	80	0.628749790872807	0.6699907443597394	1.0982300211202596	223.1107771095552
YCR071C	100	176	0.0001313215271468772	0.00018037499465528798	1.6187910511312629	333.7737224797364
YCR072C	88	74	0.119998058921296	0.13560794593365558	0.7734409722605465	159.4734986502808
YCR073C	33	1	2.6201108933994106e-08	4.649261878414073e-08	0.027871746748127806	5.746792741592817
YCR073W-A	139	45	1.0855226946143624e-13	3.0290349426138755e-13	0.2977665030285596	61.39559151430194
YCR075C	120	647	2.5490642028304753e-71	2.1245895986200091e-69	4.959080540160639	1024.0784662159476
YCR075W-A	346	313	0.020226786095065504	0.024038902011308476	0.8320441391948326	171.55671163611342
YCR076C	98	86	0.16784758353710932	0.18823936289428933	0.807143033379456	168.35757096022277
YCR077C	23	40	0.09187077364381553	0.10474798160697525	1.5995959003273348	329.81593123790714
YCR079W	114	1	1.1236235142704418e-27	1.1103022045651738e-26	0.008068137216563312	1.6490796565757204
YCR081W	84	3	2.8359420353015734e-19	1.3546098542374875e-18	0.03284884438172205	6.773005730136449
YCR082W	88	126	0.054889118841613974	0.0634762361669258	1.3169400338490387	271.5359571305844
YCR083W	90	5	1.65753740630296e-19	8.133530395604371e-19	0.05109820237156763	10.53578669177375
YCR084C	34	31	0.5581834249979281	0.5973357684105682	0.8386116742157277	178.48862159842153
YCR086W	322	352	0.9744136995378121	1.0	1.0054602802057533	207.90182810027616
YCR087C-A	178	63	1.2438790508086252e-15	4.222873920425268e-15	0.3255357387042567	68.18666441111431
YCR088W	2	0	0.44315206203786295	0.4781552549305347	0.0	0.0
YCR089W	44	2	2.385198000956133e-10	4.939601621713619e-10	0.041807620122191705	8.620189112037481
YCR090C	102	74	0.009538851331065086	0.011661975766359547	0.6672824074404715	137.58497921118123
YCR091W	0	0	1.0	1.0		0.0
YCR092C	0	0	1.0	1.0		0.0
YCR093W	11	0	0.0015967621600991358	0.002032981886812072	0.0	0.0
YCR094W	90	89	0.575696103371472	0.6150526268789404	0.9095480022139039	187.5370031518343
YCR095C	67	72	1.0	1.0	0.9884070190082337	203.5885840287491
YCR095W-A	57	1	4.456503285661671e-14	1.282108574079053e-13	0.016136274433126624	3.3270905330915697
YCR096C	10	0	0.0028747042556305225	0.0036073367170262128	0.0	0.0
YCR097W	58	0	5.728985720321759e-15	1.8093024095316e-14	0.0	0.0
YCR098C	18	0	2.81494728107176e-05	4.031066188606497e-05	0.0	0.0
YCR101C	82	44	0.00016400237209190935	0.00022292073786352415	0.49353385705221425	101.7602812425744
YCR102C	48	3	1.0097250029956466e-10	2.1595122693298488e-10	0.05748547766801359	11.852760028688804
YCR104W	141	71	8.668376201557446e-08	1.487226477779143e-07	0.463145408729528	95.4945772766046
YCR105W	114	38	3.9811839252613163e-11	8.836661039821625e-11	0.30658921422940577	63.214720160555885
YCR106W	82	8	5.552372856735012e-16	1.961406406577583e-15	0.08973342855494804	18.501869318063218
YCR107W	33	2	1.0212125802903006e-07	1.739115649762961e-07	0.05574349349625561	11.493585483185631
YCR108C	49	19	0.00011113833953806226	0.0001530547391483228	0.3566445961444108	73.53549079603597
YDL001W	3	0	0.21938601891732798	0.24263249899876024	0.0	0.0
YDL002C	76	62	0.10980229901992948	0.12472309335643184	0.7503367611403879	155.1634040296228
YDL003W	47	17	7.403946394432832e-05	0.00010342505638664859	0.3326819133127595	68.59469634775371
YDL004W	85	5	2.5067199045664136e-18	1.0987916288995003e-17	0.054103978981659855	11.155538852076967
YDL005C	111	45	9.951011395526982e-09	1.8318907341765582e-08	0.37287877406279085	76.88276776449
YDL006W	67	6	1.5103966034568765e-13	4.164089581246643e-13	0.08236725158401946	16.983059152642387
YDL007C-A	50	0	4.771783823233595e-13	1.2548024127762416e-12	0.0	0.0
YDL007W	31	0	1.8460300781085884e-08	3.303210634474951e-08	0.0	0.0
YDL008W	63	1	1.6319297346743686e-15	5.488437370825903e-15	0.014599486391876469	3.0102247683061343
YDL010W	31	30	0.7438902051828127	0.7890285079318251	0.890097718730533	183.5266069137633
YDL012C	73	3	1.164300690998904e-16	4.3907496878260303e-16	0.03779867024746099	7.793595635841327
YDL013W	61	2	2.0744477783743694e-14	6.200701233591995e-14	0.03015631615371205	6.217841326353704
YDL014W	27	0	1.7369254998638826e-07	2.8995815819208095e-07	0.0	0.0
YDL015C	100	252	3.5494387889343995e-13	9.47230741306809e-13	2.3178144595743078	477.9032844621472
YDL017W	95	37	5.1383957695372255e-08	8.946689091919039e-08	0.358225292415411	73.86140985209971
YDL018C	67	4	1.1892743392979378e-14	3.634174668067184e-14	0.05491150105601298	11.1555388538442
YDL019C	27	0	1.7369254998638826e-07	2.8995815819208095e-07	0.0	0.0
YDL020C	58	12	9.844886656423977e-09	1.8135151557044936e-08	0.19029675365963117	42.50644974984367
YDL021W	125	40	1.4113078707452353e-12	3.5676622262223506e-12	0.29432564566022956	60.68613134606952
YDL022W	7	0	0.01729163642320054	0.020627297463145886	0.0	0.0
YDL024C	73	0	1.4691145490969365e-18	6.5242299396575144e-18	0.0	0.0
YDL025C	15	0	0.0001568442035686998	0.00021354427431903233	0.0	0.0
YDL027C	93	15	4.131017401029568e-15	1.3302061071288379e-14	0.14834961978842218	30.587767821389665
YDL028C	19	0	1.5927056452509888e-05	2.3247843060503647e-05	0.0	0.0
YDL029W	215	44	2.3960526836475933e-29	2.7670078280436363e-28	0.18823151757340265	38.81089795659271
YDL030W	116	46	2.542174085719667e-09	4.879854194584048e-09	0.36473544451429313	75.2037188021807
YDL031W	73	4	4.532095836531614e-16	1.6148750406377517e-15	0.050398226996614656	10.251035703751958
YDL033C	100	109	1.0	1.0	1.0025467305301572	206.712134954304
YDL035C	116	0	8.202188932928649e-29	8.984912105385269e-28	0.0	0.0
YDL036C	113	2	8.595995998477643e-27	8.117499669498346e-26	0.016279073321915354	3.356533813184013
YDL037C	119	4	5.766380747926415e-27	5.536303118752056e-26	0.030916559418091346	6.374593628604157
YDL040C	60	28	0.00021556599569534464	0.00029142455130322685	0.42922489992116813	88.50060818811991
YDL042C	179	0	8.766114759529325e-44	2.7699959330798432e-42	0.0	0.0
YDL043C	146	95	0.0001073360216255219	0.0001479246250583217	0.5984789455847991	124.69753016128782
YDL044C	133	25	1.4785495951595136e-19	7.336616671063299e-19	0.17288865464064238	35.64739858263852
YDL045C	94	57	0.0005680267536648016	0.0007458269087502908	0.5577314429066851	114.99699094077712
YDL045W-A	175	132	0.0017332474772495062	0.002205288991518122	0.6937675933419697	143.04588105659954
YDL046W	70	17	2.368913669218239e-09	4.556395488854211e-09	0.22337214179570997	46.05643897559492
YDL047W	18	0	2.81494728107176e-05	4.031066188606497e-05	0.0	0.0
YDL048C	96	0	4.7571556791117325e-24	3.6045325837380204e-23	0.0	0.0
YDL049C	120	141	0.5732005906080619	0.6126141231345408	1.0807269801586554	222.83188860045573
YDL051W	88	142	0.0041873327063605345	0.005231664217744826	1.4841705143378054	306.01671353751254
YDL052C	57	39	0.031832636998116524	0.03741782702687217	0.6293147028919382	129.75653079252004
YDL053C	152	74	8.620473105149718e-09	1.5930700780114405e-08	0.44778161551926376	92.32676237052992
YDL054C	64	0	2.0908374110688185e-16	7.668626244296413e-16	0.0	0.0
YDL055C	25	0	5.34766514652643e-07	8.602635596552027e-07	0.0	0.0
YDL056W	54	0	5.2216043603960974e-14	1.4895558867379939e-13	0.0	0.0
YDL057W	89	14	1.1390178818888159e-14	3.4898731160056365e-14	0.14468255053522525	29.83166569033737
YDL058W	27	0	1.7369254998638826e-07	2.8995815819208095e-07	0.0	0.0
YDL059C	38	15	0.0008710353495293565	0.0011333312884939657	0.36306617474534897	74.85953704454549
YDL060W	44	5	1.0267578642404287e-08	1.8871474839395032e-08	0.10451905030547926	21.55047278009371
YDL061C	108	18	4.2536093322138e-17	1.655108746249091e-16	0.15329460711470294	31.31738430527738
YDL063C	114	181	0.0017600127014047652	0.0022388482737842968	1.4603328361979595	300.13249747553067
YDL064W	250	55	2.145535139702979e-32	3.171972387771679e-31	0.20234888139140783	41.72171530264444
YDL065C	102	63	0.0004679761551664491	0.0006191237332326315	0.5680917793074284	117.83714822396276
YDL066W	82	10	5.7066882663811045e-15	1.8093024095316e-14	0.11216678569368504	25.13356344165449
YDL067C	107	34	5.171821162674043e-11	1.1335039446089338e-10	0.2922626154336392	60.26076126694573
YDL069C	199	49	4.0818933994338546e-24	3.1258280879020104e-23	0.22647544970714903	46.696300822235614
YDL070W	60	133	4.09522026652661e-06	6.223998877588408e-06	2.0388182746255485	423.5386248566487
YDL072C	10	4	0.1351769401346932	0.15231241824346015	0.367907057075287	75.85766419893024
YDL073W	36	2	1.9550071396525434e-08	3.4884412225075324e-08	0.05109820237156764	10.535786693350072
YDL074C	14	6	0.07948222946683936	0.09085714602738883	0.39418613258066465	81.27606880379821
YDL075W	14	0	0.00027909559636478507	0.00037301389139992534	0.0	0.0
YDL076C	215	69	1.1878936220608478e-20	6.506263067116129e-20	0.2951812434673814	60.86254454432699
YDL077C	73	6	5.991103989779765e-15	1.8900076272750096e-14	0.07559734049492198	15.587191277769348
YDL078C	108	5	9.28977889453066e-24	6.875871096839874e-23	0.0425818353096397	8.69927341756644
YDL079C	98	110	0.8727834212891755	0.9196367636192833	1.0323922519969788	214.8010388152273
YDL080C	57	2	1.869112022036544e-13	5.104113598638255e-13	0.03227254886625325	6.654181066183139
YDL081C	70	8	3.274251800279559e-13	8.7582428387943e-13	0.10511630202151058	21.673618342389894
YDL082W	140	10	2.0720497229090605e-28	2.2149364231319714e-27	0.0656976887634441	14.90061260741764
YDL083C	79	0	5.412238295986461e-20	2.7642790799483247e-19	0.0	0.0
YDL084W	23	2	2.523459416524877e-05	3.6472518483122815e-05	0.07997979501636673	16.49079656189535
YDL085C-A	114	40	1.4823677510199416e-10	3.1273282964474263e-10	0.3227254886625324	67.61226591863861
YDL085W	67	12	1.0980125515568066e-10	2.340500438844772e-10	0.16473450316803892	36.79662814471583
YDL086W	133	61	1.3076190858242338e-08	2.3752739616472422e-08	0.4218483173231674	86.97965254731737
YDL087C	140	43	1.730574441776072e-14	5.2354201023956816e-14	0.28250006168280967	58.24784929219744
YDL088C	12	0	0.0008901599221033548	0.0011537772621177359	0.0	0.0
YDL089W	132	28	3.967880969945982e-18	1.7118742279189306e-17	0.19510222723689463	40.22754919611571
YDL090C	97	121	0.3463933103439756	0.37879975808864874	1.1473390181987042	236.56642707706607
YDL091C	146	50	1.6080293776547877e-13	4.399513297284816e-13	0.3149889187288416	64.9466302986777
YDL092W	108	15	1.8348300391755964e-18	8.11700581176835e-18	0.1277455059289191	26.339466737204276
YDL093W	70	21	5.466947182239686e-08	9.498614273432156e-08	0.27593029280646525	59.60245042967056
YDL095W	50	5	4.1437524382242075e-10	8.42670448098565e-10	0.09197676426882175	18.96441604768965
YDL097C	116	31	9.924576019440404e-14	2.782849180292626e-13	0.24579997347702362	52.31563046650238
YDL098C	148	115	0.007963865217558671	0.009759256097630495	0.7146843169536826	148.64001762328854
YDL099W	36	25	0.10778496286046702	0.12248000818228527	0.6387275296445954	131.69733368230396
YDL100C	82	228	6.040351971460995e-14	1.7197061479144645e-13	2.557402713816019	527.3032755038419
YDL101C	138	190	0.03928330851079769	0.045778785662735064	1.2663467544258067	261.10427894548985
YDL102W	81	6	8.012788457410067e-17	3.055805465422102e-16	0.06813093649542351	14.047715593583078
YDL103C	130	46	9.277129613629195e-12	2.1839039053615023e-11	0.3254562427973693	67.10485677253685
YDL104C	126	89	0.002133728437939023	0.0027070532200722084	0.6496771444385028	133.9550022742152
YDL105W	96	95	0.5631686097666093	0.6022280912546988	0.9101867297435486	187.66870046002492
YDL106C	79	19	1.7769143260992962e-10	3.726854226621828e-10	0.2212099393807105	45.04048812556828
YDL107W	113	85	0.012097208687805488	0.014739628636349441	0.6918606161814025	142.65268707506598
YDL108W	236	119	3.6206912440741753e-12	8.830617194516786e-12	0.46378114186397407	96.42923412504278
YDL109C	119	56	1.5660803546455087e-07	2.6319486030293166e-07	0.43283183185327884	89.24431080419205
YDL110C	7	22	0.017464444920464377	0.020820485642120776	2.890698305591541	545.2269614615728
YDL111C	116	33	4.667388271178852e-13	1.2335546850895947e-12	0.2616580362819929	53.95049392725888
YDL112W	102	0	1.7681430872220627e-25	1.519968743589549e-24	0.0	0.0
YDL113C	1	1	1.0	1.0	0.9197676426882174	189.64416049732563
YDL114W	108	159	0.017340242786842965	0.02068099051578886	1.3541023628465425	276.6368947407779
YDL115C	108	27	1.6094978529286701e-13	4.401437067138746e-13	0.22994191067205438	46.97607645791606
YDL116W	88	58	0.003640157780612847	0.004556932389269588	0.6062104917717797	127.14778936888786
YDL117W	76	0	2.8187251047702424e-19	1.3486262959678588e-18	0.0	0.0
YDL118W	438	226	1.7570079564998053e-20	9.523612401348144e-20	0.47458330421812134	97.85292299703616
YDL119C	440	227	1.418910379177541e-20	7.742081205550321e-20	0.4745164883868758	97.8391464299566
YDL120W	234	66	3.1861656629585843e-25	2.690695848410399e-24	0.25942164280949725	54.29982372331786
YDL121C	161	7	4.4306589984886637e-35	7.84022150778717e-34	0.03998989750818337	8.245398283845073
YDL122W	61	1	4.91217651212605e-15	1.5746893601581335e-14	0.015078158076856025	3.058776782427512
YDL123W	21	0	5.117730161058749e-06	7.698683273933787e-06	0.0	0.0
YDL124W	126	8	2.9499778373929856e-26	2.692908340134454e-25	0.058397945567505875	12.040899080134931
YDL125C	102	0	1.7681430872220627e-25	1.519968743589549e-24	0.0	0.0
YDL126C	4	0	0.11297244682867463	0.12776883809473114	0.0	0.0
YDL127W	102	216	2.179214516029189e-08	3.884892337781731e-08	1.9477432433397546	397.7003754850487
YDL128W	61	0	1.0938186446218192e-15	3.731050430142398e-15	0.0	0.0
YDL129W	46	0	4.374194684248701e-12	1.0543165812705061e-11	0.0	0.0
YDL130W	46	0	4.374194684248701e-12	1.0543165812705061e-11	0.0	0.0
YDL130W-A	226	48	4.372703058613687e-30	5.350513891507939e-29	0.19534887986298421	40.27840576879061
YDL131W	2	0	0.44315206203786295	0.4781552549305347	0.0	0.0
YDL132W	0	0	1.0	1.0		0.0
YDL133C-A	12	0	0.0008901599221033548	0.0011537772621177359	0.0	0.0
YDL133W	61	0	1.0938186446218192e-15	3.731050430142398e-15	0.0	0.0
YDL134C	55	0	3.0044920034927575e-14	8.793299497245216e-14	0.0	0.0
YDL135C	98	147	0.015742957068140224	0.019040535457176537	1.3796514640323263	284.4662406544086
YDL136W	114	38	3.9811839252613163e-11	8.836661039821625e-11	0.30658921422940577	63.214720160555885
YDL137W	6	0	0.03191348314498487	0.03741782702687217	0.0	0.0
YDL138W	50	0	4.771783823233595e-13	1.2548024127762416e-12	0.0	0.0
YDL139C	272	10	1.885322990051266e-59	1.1658594102994442e-57	0.033814986863537407	7.669432960090781
YDL140C	10	0	0.0028747042556305225	0.0036073367170262128	0.0	0.0
YDL141W	52	16	4.3658981874394605e-06	6.626624564783409e-06	0.28300542851945154	58.35204938508432
YDL142C	131	123	0.2685631630855107	0.2958258477120805	0.8635986263408454	178.06283769960064
YDL143W	147	3	3.137834716066377e-34	5.261133367958522e-33	0.018770768218126885	3.8702889897129777
YDL144C	132	48	1.4421623398976095e-11	3.317550246700461e-11	0.33446096097753364	68.96151290642473
YDL145C	46	0	4.374194684248701e-12	1.0543165812705061e-11	0.0	0.0
YDL146W	13	4	0.03447563106913976	0.04033143903145297	0.28300542851945154	58.35204936445125
YDL147W	82	128	0.012346584600885877	0.01503073836572707	1.4357348568791686	296.02990906191826
YDL148C	93	40	5.865020478365748e-07	9.419082036046193e-07	0.39559898610245914	81.56738084111336
YDL149W	111	6	7.040389310075561e-24	5.265185815636483e-23	0.04971716987503878	10.2510357052678
YDL150W	114	43	9.59288706315044e-10	1.9008149960522e-09	0.3469299003122224	70.91042523951751
YDL153C	0	0	1.0	1.0		0.0
YDL154W	0	0	1.0	1.0		0.0
YDL155W	21	0	5.117730161058749e-06	7.698683273933787e-06	0.0	0.0
YDL156W	102	4	6.153487261838829e-23	4.183062085441502e-22	0.03606931932110657	7.364821766963456
YDL157C	122	75	0.00010987948019530813	0.00015135733906663883	0.5654309278821009	116.58452489189472
YDL159W	102	45	2.89234357501647e-07	4.770529246953942e-07	0.40577984236244885	83.66654138718631
YDL159W-A	0	0	1.0	1.0		0.0
YDL160C	34	6	5.6941093873379015e-06	8.541164081006852e-06	0.16231193694497953	33.466616563997704
YDL160C-A	91	81	0.216635436267348	0.24130745573765608	0.818694275359842	170.88814459103992
YDL161W	53	1	4.0510186877110177e-13	1.0746037118554458e-12	0.017354106465815426	3.5781917068421603
YDL164C	76	7	4.098796821388032e-15	1.3205703372438418e-14	0.08471544077391477	17.467225311368356
YDL165W	160	90	4.912517583713354e-07	7.956037348334413e-07	0.5173692990121224	106.67484026514188
YDL166C	111	156	0.044235329062488546	0.05142457599320227	1.2926464167510083	264.1472235838122
YDL167C	119	2	3.2213141942436876e-28	3.3319744480387494e-27	0.015458279709045673	3.1872968143020786
YDL168W	98	29	7.462171163964133e-11	1.6085062355306495e-10	0.27217613916283984	56.119190331409165
YDL169C	141	38	2.5950525518493815e-16	9.45763449029518e-16	0.24788064129186002	51.109773751456494
YDL170W	82	63	0.04550606172096909	0.05280576290502285	0.7066507498702158	146.2316417912532
YDL171C	0	0	1.0	1.0		0.0
YDL173W	113	38	6.080409677268117e-11	1.3250638898813543e-10	0.3093023931163917	63.77414245246231
YDL174C	82	11	1.7372932638540972e-14	5.250222575105051e-14	0.12338346426305356	27.41843284422459
YDL175C	128	109	0.06961718919515732	0.07978645975714423	0.7832396332266852	162.97545038579278
YDL176W	75	2	9.513629942536687e-18	3.924884203696448e-17	0.024527137138352466	5.057177611446089
YDL177C	149	113	0.004488835149998533	0.005603492717091722	0.6975419035152253	143.82409487626276
YDL178W	90	90	0.6265155617058051	0.6678574597534912	0.9197676426882174	189.64416046426987
YDL179W	0	0	1.0	1.0		0.0
YDL180W	155	1	2.0182176066505276e-37	4.267194652884994e-36	0.005933984791536887	1.2156676955124666
YDL181W	186	104	4.407914387437689e-08	7.707484232944406e-08	0.5142786819331969	107.0571873509752
YDL182W	27	0	1.7369254998638826e-07	2.8995815819208095e-07	0.0	0.0
YDL183C	152	8	2.284838356790184e-32	3.3606407646803957e-31	0.048408823299379865	9.981271605452198
YDL184C	7	0	0.01729163642320054	0.020627297463145886	0.0	0.0
YDL185W	0	0	1.0	1.0		0.0
YDL186W	214	93	3.2313898300597614e-14	9.414246662955263e-14	0.39971210640188887	82.41545294582605
YDL188C	38	1	1.6296526856547522e-09	3.182387977996767e-09	0.024204411649689932	4.990635801995294
YDL189W	36	591	7.54951332124326e-99	1.033744074058809e-96	15.099518800798235	3113.3249693938114
YDL190C	38	21	0.016119251824507585	0.019466992281130434	0.5082926446434886	109.79398763805006
YDL191W	173	22	8.681864507289258e-30	1.0423674902175473e-28	0.11696467132451321	25.212807461623125
YDL192W	0	0	1.0	1.0		0.0
YDL193W	76	17	1.3341071072129053e-10	2.8228292765200213e-10	0.20573749902236443	41.86948998952873
YDL194W	53	0	9.076294987044947e-14	2.547475474401927e-13	0.0	0.0
YDL195W	0	0	1.0	1.0		0.0
YDL197C	64	19	1.8369181353448887e-07	3.063838804051176e-07	0.2730560189230645	55.43444692090538
YDL198C	32	2	1.77200206166723e-07	2.957279122648938e-07	0.05748547766801359	11.852760028688804
YDL199C	102	9	4.2693829903522614e-20	2.226040034226279e-19	0.08115596847248978	16.570848976746248
YDL200C	100	166	0.0009427816238216504	0.0012214321060144877	1.526814286862441	314.809306441112
YDL201W	133	90	0.0005817708231072443	0.0007635244189159657	0.6223991567063125	128.33063489081704
YDL202W	135	33	7.308956273751453e-17	2.791089477446521e-16	0.22483209043489763	46.35746145881208
YDL203C	142	39	3.5901339009809e-16	1.2928528531334474e-15	0.25261223989324283	52.085368010470994
YDL204W	102	0	1.7681430872220627e-25	1.519968743589549e-24	0.0	0.0
YDL205C	29	2	9.258154618751397e-07	1.4691955632571545e-06	0.06343225121987707	13.078907619533554
YDL206W	130	38	3.741509955223526e-14	1.0829101032959486e-13	0.26885515709347896	55.43444689793765
YDL207W	79	58	0.027810936163894125	0.03286227529865526	0.6752724465305899	139.86256833145828
YDL208W	162	4	3.7258939348523008e-37	7.62548612787743e-36	0.022710312165141175	4.682571862699179
YDL209C	143	200	0.02432134517452226	0.028815833559678105	1.2863883114520525	265.2365880701845
YDL210W	38	0	3.718686961616583e-10	7.586437997962742e-10	0.0	0.0
YDL211C	31	0	1.8460300781085884e-08	3.303210634474951e-08	0.0	0.0
YDL212W	73	45	0.0032582411533268103	0.004084164096072904	0.5669800537119148	115.3241516747151
YDL213C	171	9	2.9748305017056837e-36	5.779814261928847e-35	0.04840882329937987	9.981271603068231
YDL214C	99	1	4.183484355790511e-24	3.1993641662435146e-23	0.009290582249375933	1.91559758042672
YDL215C	67	0	4.00088711111399e-17	1.5588822341474632e-16	0.0	0.0
YDL216C	108	50	4.0886290230536275e-07	6.66110637721853e-07	0.425818353096397	86.99273417566435
YDL217C	108	40	1.7285688215223549e-09	3.3652671945074685e-09	0.3406546824771176	71.99454239993976
YDL218W	85	4	6.545231200133771e-19	3.020997161474263e-18	0.04328318318532788	8.820658629108442
YDL219W	96	29	1.8129634021379208e-10	3.7996911536790023e-10	0.27784647539539903	57.28834013981967
YDL220C	84	12	1.8176223384997907e-14	5.4872157841009427e-14	0.1313953775268882	29.34969149329073
YDL222C	130	0	3.831749141400507e-32	5.536781234219677e-31	0.0	0.0
YDL223C	117	1	2.1720014519483595e-28	2.304645821061811e-27	0.007861261903318099	1.6071539026077406
YDL224C	9	1	0.01888382942692298	0.02246605358589865	0.10219640474313528	21.07157338354749
YDL225W	58	1	2.5673708066308436e-14	7.638359808036204e-14	0.015858062804969267	3.214307805215481
YDL226C	40	0	1.2225976826859903e-10	2.5945237170210814e-10	0.0	0.0
YDL227C	0	0	1.0	1.0		0.0
YDL229W	16	0	8.831985381299716e-05	0.000122244880692791	0.0	0.0
YDL230W	111	131	0.5674677180215398	0.6065997855654044	1.0854915422716802	221.8159377816828
YDL231C	165	40	1.899188988136186e-20	1.0188652864525378e-19	0.22297397398502242	47.123700472696434
YDL232W	202	88	1.9140200043422612e-13	5.2242662766836e-13	0.40069085424041156	82.61725805998492
YDL233W	78	90	0.7586424501070701	0.8040827000674088	1.0612703569479431	218.8201851309335
YDL234C	45	17	0.0001689176910392772	0.0002294392161471146	0.3474677761266599	71.64334952004218
YDL235C	58	376	9.070454776948227e-47	3.5485840423285207e-45	5.962631614668444	1229.4173160154744
YDL236W	75	25	1.0217373570492773e-07	1.7394942393103592e-07	0.30658921422940577	63.21472015048159
YDL237W	3	0	0.21938601891732798	0.24263249899876024	0.0	0.0
YDL238C	93	67	0.012161134279094817	0.014814378995779346	0.6626283017216191	138.6645473964486
YDL239C	82	15	1.083798034260111e-12	2.776357458810645e-12	0.16825017854052757	34.27304106531828
YDL240W	9	8	0.8630697056619885	0.9096340418148984	0.8175712379450822	168.57258709306487
YDL241W	2	1	0.9422433554993184	0.9902853686908955	0.4598838213441087	94.82208022312632
YDL243C	2	0	0.44315206203786295	0.4781552549305347	0.0	0.0
YDL244W	268	10	1.6551708609745405e-58	1.0126476193047428e-56	0.03431968816000811	7.783902108173709
YDL245C	45	0	7.615330868795222e-12	1.802294972281536e-11	0.0	0.0
YDL246C	170	7	3.3315493237941915e-37	6.891992863719567e-36	0.0378727852871619	7.808877198414149
YDL247W	73	1	6.64223134128606e-18	2.804660238159775e-17	0.012599556749153664	2.562758925937989
YDL248W	76	24	3.332623116351974e-08	5.855763990876933e-08	0.2904529397962792	59.88762963271318
YDR001C	70	0	7.663253215471581e-18	3.186649981357705e-17	0.0	0.0
YDR002W	2	0	0.44315206203786295	0.4781552549305347	0.0	0.0
YDR003W	113	34	3.742868052057217e-12	9.113138936232453e-12	0.27674424647256096	57.06107483002639
YDR003W-A	158	150	0.25701804010253015	0.28321723483994077	0.8731971291343837	180.0419245407448
YDR004W	108	50	4.0886290230536275e-07	6.66110637721853e-07	0.425818353096397	88.73258885815855
YDR005C	95	5	1.0943396374039055e-20	6.011028896571022e-20	0.048408823299379865	9.981271601161062
YDR006C	3	0	0.21938601891732798	0.24263249899876024	0.0	0.0
YDR007W	122	72	4.05996276975717e-05	5.7737007638163905e-05	0.542813690766817	113.4756041759083
YDR009W	85	62	0.02015652223645305	0.02396034712315864	0.6708893393725822	138.92537337874992
YDR011W	21	0	5.117730161058749e-06	7.698683273933787e-06	0.0	0.0
YDR012W	37	3	4.088858892444712e-08	7.162664480794864e-08	0.07457575481255818	15.376553551151124
YDR013W	92	81	0.18977999979329055	0.21209187306863853	0.8097954245407133	169.0306646932803
YDR014W	61	4	3.11179832626264e-13	8.339213501554727e-13	0.0603126323074241	12.235107129710046
YDR014W-A	67	17	9.774285814355085e-09	1.80166402943449e-08	0.23337387948805516	48.11866758533724
YDR016C	108	80	0.01093883344079472	0.013345191157829962	0.6813093649542352	142.23312035210395
YDR017C	37	0	6.488650360402934e-10	1.2997641317546944e-09	0.0	0.0
YDR018C	107	56	8.424940647009788e-06	1.2552288513200335e-05	0.4813737195377587	99.2530185512156
YDR019C	45	27	0.01826360019757736	0.021750665714696086	0.5518605856129305	113.7864962921814
YDR020C	117	128	1.0	1.0	1.0062415236247166	205.7156995450873
YDR021W	108	95	0.15012866567128705	0.16886171646304943	0.8090548708831543	166.8166226415327
YDR022C	57	0	9.951998617904184e-15	3.063915634452193e-14	0.0	0.0
YDR023W	18	0	2.81494728107176e-05	4.031066188606497e-05	0.0	0.0
YDR025W	90	5	1.65753740630296e-19	8.133530395604371e-19	0.05109820237156763	10.53578669177375
YDR026C	79	30	4.6909202809877264e-07	7.610009177986012e-07	0.34927885165375344	72.01676980223688
YDR027C	79	10	2.7578264841374253e-14	8.179608102255974e-14	0.11642628388458448	23.705520065357767
YDR028C	3	0	0.21938601891732798	0.24263249899876024	0.0	0.0
YDR030C	76	37	5.753007406142056e-05	8.079498313241261e-05	0.44778161551926376	92.32676234129778
YDR031W	132	104	0.01630867595025805	0.019691621958835618	0.7246654154513229	149.41661130707146
YDR032C	34	3	2.0938613117749437e-07	3.481294132413328e-07	0.08115596847248976	16.733308275464605
YDR033W	0	0	1.0	1.0		0.0
YDR034C	41	35	0.34786838806627407	0.38034051326409546	0.7851674998557953	161.89135650162547
YDR034C-A	180	1	2.3425492854949532e-43	7.282162670746743e-42	0.005109820237156763	1.0535786691773747
YDR034W-B	184	0	5.702005820616539e-45	1.9636069146326774e-43	0.0	0.0
YDR035W	70	7	1.0141965271947965e-13	2.839651522832169e-13	0.09197676426882176	18.96441605157477
YDR036C	120	47	9.51096757404423e-10	1.8854730961161106e-09	0.3602423267195518	73.66343425010761
YDR037W	27	0	1.7369254998638826e-07	2.8995815819208095e-07	0.0	0.0
YDR038C	61	371	1.2969268968873574e-44	4.3617699321632705e-43	5.593996646513585	1156.518486679937
YDR039C	67	357	1.021622243697191e-39	2.56565481375657e-38	4.900851469249159	998.4207273896516
YDR040C	58	104	0.002643239718202794	0.00334314308761475	1.6492385317168037	343.3213249394144
YDR041W	39	53	0.33939790986700286	0.37171536462485877	1.2499406426275774	257.7215514151908
YDR042C	93	33	1.0008293532777184e-08	1.8412570731606394e-08	0.32636916353452883	67.29308920227955
YDR043C	69	0	1.3292797588068838e-17	5.414084909984694e-17	0.0	0.0
YDR044W	14	3	0.009323370383699377	0.011405807929516084	0.19709306629033232	40.63803438603023
YDR045C	97	53	5.659481519192121e-05	7.950092383212967e-05	0.5025534542523249	103.62000522705372
YDR046C	28	84	1.9444469493470683e-06	3.0149674860326204e-06	2.7593029280646526	568.9324815472431
YDR047W	94	11	3.2172292709766097e-17	1.2777821503719945e-16	0.10763238371883396	24.20989282652748
YDR049W	85	15	2.3951780545616e-13	6.494421966894748e-13	0.16231193694497956	33.07746986561491
YDR050C	30	0	3.2304727441530905e-08	5.6866999545835395e-08	0.0	0.0
YDR051C	102	58	8.431055487356808e-05	0.00011737351756908498	0.5230051301560452	108.63112102065077
YDR052C	89	7	3.805121173649721e-18	1.6428867770014676e-17	0.07234127526761262	14.915832845168689
YDR054C	41	0	7.013398093660502e-11	1.512905192672226e-10	0.0	0.0
YDR055W	94	39	2.3510634726543818e-07	3.897655241059484e-07	0.3816057240940477	78.68215169507727
YDR056C	49	217	1.0973457988946032e-21	6.642984936255646e-21	4.073256703333534	839.8527107421049
YDR057W	136	49	5.278316649924311e-12	1.2679865937224191e-11	0.3313868712626666	68.32767545355178
YDR058C	85	3	1.6411147497770088e-19	8.066710193134681e-19	0.03246238738899591	6.693323311246179
YDR059C	72	11	3.1035100165687467e-12	7.591784817221123e-12	0.14052005652181102	31.60736006750664
YDR060W	22	0	2.9057371927781846e-06	4.43966381393925e-06	0.0	0.0
YDR061W	123	8	1.4916914951118532e-25	1.2978393023280284e-24	0.0598222857032987	12.334579545375474
YDR062W	79	7	8.209400507100963e-16	2.8578851281076048e-15	0.08149839871920915	16.593864049916014
YDR063W	119	1	7.262551781092698e-29	8.016686236672573e-28	0.0077291398545228365	1.5936484071510393
YDR064W	247	12	2.3158734481276423e-52	1.1481541551881096e-50	0.04468506766096603	9.981271601553134
YDR065W	147	53	7.281730236243108e-13	1.8855124083131077e-12	0.3316169051869083	68.37510549021887
YDR066C	122	62	8.603952721298868e-07	1.3661328575425121e-06	0.46742290038253675	97.93100086912916
YDR067C	174	61	1.798175033446994e-15	6.029915228777646e-15	0.3224472770343751	67.57435602042926
YDR068W	104	82	0.03470432777053463	0.040582470314832184	0.7252014105810947	151.35062799311726
YDR069C	78	20	6.522237176723865e-10	1.3055825270915054e-09	0.2358378570995429	51.05804319247071
YDR070C	63	17	6.306776771886369e-08	1.0891973938474026e-07	0.24819126866189994	51.17382106649392
YDR071C	53	44	0.22057111746613658	0.2438493841883413	0.7635806844958787	157.44043511363043
YDR072C	69	1	5.998039443555468e-17	2.3150822040192953e-16	0.013329965836061124	2.748466093005585
YDR073W	108	47	9.058207065597792e-08	1.5531827320886377e-07	0.4002692519106132	82.53032909687855
YDR074W	58	0	5.728985720321759e-15	1.8093024095316e-14	0.0	0.0
YDR075W	92	24	2.4372682034585607e-11	5.4795658475723934e-11	0.2399393850491002	49.472389681345
YDR076W	84	109	0.2509454034056747	0.27663159190838327	1.1935080125359014	248.3435434251124
YDR077W	10	4	0.1351769401346932	0.15231241824346015	0.367907057075287	75.85766419893024
YDR078C	129	81	0.0001168374599012506	0.00016055728360623472	0.5775285198274854	120.54900122037112
YDR079C-A	218	118	6.688629705798805e-10	1.337958589149528e-09	0.49785587998720027	102.6514263131317
YDR079W	127	37	6.781475679470323e-14	1.9240388077273717e-13	0.2679638014131027	55.2506609157012
YDR080W	76	11	3.9297392228568935e-13	1.0453251744056429e-12	0.13312426407329464	29.943814809048547
YDR081C	76	53	0.015782190466270638	0.019079961608476442	0.6414169087167831	132.25184876310658
YDR082W	111	95	0.09965515239489936	0.11346600305346786	0.7871885230214475	162.5521375595212
YDR083W	102	7	3.433609564659868e-21	1.9905936095119862e-20	0.06312130881193649	13.01479532931574
YDR084C	158	107	0.00017297072245751272	0.00023488893148834844	0.622880618782527	127.62217094033733
YDR085C	49	0	8.300437901178891e-13	2.134875597928435e-12	0.0	0.0
YDR086C	85	21	5.548539935608336e-11	1.2142181571416872e-10	0.22723671172297139	49.08437094652496
YDR087C	105	103	0.5011183907947512	0.5388803039380355	0.9022482590179656	184.2768729786
YDR088C	42	0	4.0243617520943346e-11	8.898156261551141e-11	0.0	0.0
YDR089W	18	0	2.81494728107176e-05	4.031066188606497e-05	0.0	0.0
YDR090C	67	0	4.00088711111399e-17	1.5588822341474632e-16	0.0	0.0
YDR091C	49	2	1.521912100455135e-11	3.491231148670715e-11	0.037541536436253777	7.740577978291472
YDR092W	122	30	2.7059139334361352e-15	8.912778368379848e-15	0.22617237115284036	46.63380994765279
YDR093W	17	0	4.9821939530813435e-05	7.012383118984534e-05	0.0	0.0
YDR096W	19	0	1.5927056452509888e-05	2.3247843060503647e-05	0.0	0.0
YDR097C	35	4	3.9916131733041315e-07	6.515971433344326e-07	0.10511630202151058	21.67361833921612
YDR098C	25	0	5.34766514652643e-07	8.602635596552027e-07	0.0	0.0
YDR099W	1	0	0.9666347705323215	1.0	0.0	0.0
YDR100W	70	1	3.459645163393295e-17	1.3655744224210597e-16	0.013139537752688822	2.671044514330523
YDR101C	97	37	2.3259590733474125e-08	4.1375164339068875e-08	0.35083920391200046	72.33849421295226
YDR103W	4	0	0.11297244682867463	0.12776883809473114	0.0	0.0
YDR104C	70	0	7.663253215471581e-18	3.186649981357705e-17	0.0	0.0
YDR105C	82	20	9.935408617764782e-11	2.127272336588431e-10	0.2243335713873701	45.69738807816879
YDR106W	67	1	1.803343681970064e-16	6.699631469644599e-16	0.013727875264003245	2.7888847134610497
YDR107C	85	5	2.5067199045664136e-18	1.0987916288995003e-17	0.054103978981659855	11.025823286385554
YDR108W	73	24	1.222343301812266e-07	2.0706027477827223e-07	0.3023893619796879	62.34876509586064
YDR109C	87	26	1.0997293708044588e-09	2.1763742641075162e-09	0.2748730886194673	56.67526634589295
YDR110W	37	4	1.3652418480390461e-07	2.3024109429700263e-07	0.09943433975007758	20.50207140153483
YDR111C	76	30	1.5436968445917346e-06	2.4098264259628302e-06	0.36306617474534897	74.85953702992941
YDR113C	66	14	1.1920551191832105e-09	2.347777051514604e-09	0.19510222723689463	40.227549188116384
YDR114C	436	228	7.460918635968127e-20	3.7770900594588645e-19	0.48097940947915957	99.60668061653766
YDR115W	438	228	4.006573858081314e-20	2.100438127422574e-19	0.47878315646783925	99.15185558703214
YDR116C	133	44	7.108207052343682e-13	1.8414098539652484e-12	0.3042840321675306	62.73942150310521
YDR117C	61	75	0.5300403094677109	0.5687055633859711	1.1308618557642018	229.4082587268546
YDR118W	66	26	7.786113597297296e-06	1.1630633583910845e-05	0.36233270772566145	74.7083056230514
YDR119W	24	0	9.393603142784296e-07	1.4845455255331818e-06	0.0	0.0
YDR119W-A	44	8	2.474438774369069e-07	4.097465416468907e-07	0.16723048048876682	34.48075645319912
YDR120C	57	0	9.951998617904184e-15	3.063915634452193e-14	0.0	0.0
YDR121W	88	85	0.4824156011011349	0.5189622375481906	0.8884119275965737	185.33406592391947
YDR122W	15	0	0.0001568442035686998	0.00021354427431903233	0.0	0.0
YDR123C	66	60	0.35997700423360435	0.3927580632417869	0.8361524024438342	172.40378225882827
YDR124W	79	54	0.010304664204820221	0.012579521087225874	0.6287019329767563	129.630185652463
YDR125C	92	43	3.8173816949021764e-06	5.807873578672596e-06	0.4298913982129712	88.63803150788199
YDR126W	122	52	7.137137026773773e-09	1.3236270571098345e-08	0.3920321099982566	80.83193724988222
YDR127W	36	2	1.9550071396525434e-08	3.4884412225075324e-08	0.05109820237156764	10.535786693350072
YDR128W	64	6	7.557345828734222e-13	1.9533616117326072e-12	0.08622821650202038	17.77914004997584
YDR129C	1	0	0.9666347705323215	1.0	0.0	0.0
YDR130C	105	22	8.868032308017345e-15	2.7582506113254596e-14	0.19271322037276936	41.1492046339047
YDR131C	76	47	0.002781057172825181	0.0035120465087653966	0.5688036737677135	117.27994135127425
YDR132C	49	4	2.1003019253179662e-10	4.3891120539620724e-10	0.07508307287250755	15.481155956582944
YDR135C	1	0	0.9666347705323215	1.0	0.0	0.0
YDR137W	73	10	6.352985084719016e-13	1.6517186809321456e-12	0.12599556749153665	25.97865211947109
YDR138W	70	0	7.663253215471581e-18	3.186649981357705e-17	0.0	0.0
YDR139C	95	266	3.3020949703764664e-16	1.1913643773296775e-15	2.575349399527009	532.9999034938157
YDR140W	58	2	1.0787312542426729e-13	3.011545360752239e-13	0.031716125609938535	6.428615610430962
YDR141C	58	0	5.728985720321759e-15	1.8093024095316e-14	0.0	0.0
YDR142C	84	9	6.27408567140365e-16	2.2028245846301825e-15	0.09854653314516616	20.31901719173176
YDR143C	42	1	1.774443062313617e-10	3.723028840337691e-10	0.021899229587814702	4.515337154003357
YDR144C	42	22	0.00669212841661665	0.008246503219190562	0.4817830509319235	103.85275453414282
YDR145W	96	26	1.883066701094138e-11	4.304259379170266e-11	0.24910373656139223	51.361960128946585
YDR146C	23	0	1.6514019057781052e-06	2.5668141513864553e-06	0.0	0.0
YDR147W	89	36	3.006494457272692e-07	4.957095649018134e-07	0.37204084423343636	76.70999747517482
YDR148C	32	1	4.570254619537534e-08	7.974373275776807e-08	0.028742738834006794	5.926380014344402
YDR150W	6	0	0.03191348314498487	0.03741782702687217	0.0	0.0
YDR151C	108	0	6.582820416895127e-27	6.267847718139714e-26	0.0	0.0
YDR152W	36	63	0.027857722757236702	0.03290403852472135	1.6095933747043805	337.1451740514352
YDR153C	82	3	8.468887592589439e-19	3.859316366480338e-18	0.033650035708105513	6.938200993257712
YDR155C	0	0	1.0	1.0		0.0
YDR156W	138	46	3.2775716170082366e-13	8.75897507872415e-13	0.3065892142294058	63.21472016702115
YDR158W	50	593	5.902740072157056e-92	7.2226932244628145e-90	10.908444242282261	2249.1797438047374
YDR159W	6	0	0.03191348314498487	0.03741782702687217	0.0	0.0
YDR160W	0	0	1.0	1.0		0.0
YDR161W	0	0	1.0	1.0		0.0
YDR162C	142	86	1.8884105331687322e-05	2.7480387085661387e-05	0.5570423751492021	116.19043630818436
YDR163W	152	134	0.08657907897913764	0.09883213243529586	0.8108477902646127	168.43395829176305
YDR164C	69	33	9.975840212619816e-05	0.0001375474875635976	0.4398888725900171	90.69938108045348
YDR165W	70	33	7.038204771157748e-05	9.845953694704015e-05	0.43360474583873115	88.144468983859
YDR166C	82	16	2.8257825474317774e-12	6.92714212714414e-12	0.17946685710989607	37.00373863612644
YDR167W	73	128	0.00128435540346537	0.0016524223546598084	1.612743263891669	330.59590143249073
YDR168W	93	0	2.4692378924656297e-23	1.755325972752761e-22	0.0	0.0
YDR169C	194	0	2.4149345988231497e-47	9.578130260573747e-46	0.0	0.0
YDR169C-A	76	30	1.5436968445917346e-06	2.4098264259628302e-06	0.36306617474534897	74.85953702992941
YDR170C	7	0	0.01729163642320054	0.020627297463145886	0.0	0.0
YDR170W-A	91	0	7.40446280642228e-23	4.97465719623067e-22	0.0	0.0
YDR171W	18	2	0.00039390671714290964	0.0005224533049559211	0.10219640474313528	21.07157338354749
YDR172W	155	0	4.3824904418193175e-38	9.69373174265496e-37	0.0	0.0
YDR173C	39	36	0.5529040174911706	0.5921324030897062	0.8490162855583546	175.05614812892335
YDR174W	288	100	5.291384544279103e-25	4.3975075887498726e-24	0.3193637648222977	65.84866682604891
YDR175C	122	99	0.0354466851021145	0.04142529689539941	0.7463688248043732	153.89157284637488
YDR176W	76	9	4.322673509592102e-14	1.246724942510741e-13	0.1089198524236047	22.45786111044044
YDR177W	99	22	1.6354229405366726e-13	4.470207856951713e-13	0.20439280948627056	44.05874434644841
YDR178W	58	17	6.187856974034801e-07	9.920927086053567e-07	0.2695870676844775	54.64323269431141
YDR179C	110	118	0.972038903926604	1.0	0.9866598348837242	203.43646304139767
YDR179W-A	91	88	0.4781308536675559	0.5145453853746471	0.8894456324897049	183.39215526316767
YDR180W	54	5	4.832661339288174e-11	1.0620036439528579e-10	0.0851636706192794	17.559644479283687
YDR181C	99	123	0.3566028761643356	0.3895200647333512	1.1427416166732398	237.534099968425
YDR182W	104	58	4.674761917784686e-05	6.626339255090736e-05	0.5129473391915059	105.76308947520408
YDR182W-A	219	247	0.7271292937764181	0.7716775361705446	1.0373635056803183	213.89090245690588
YDR183W	126	62	2.3069501568785123e-07	3.827833338779089e-07	0.4525840781481705	94.82208022190044
YDR184C	72	297	1.6118124982991458e-27	1.5872489174175322e-26	3.794041526088897	782.2821618443552
YDR185C	117	309	4.452650776547814e-17	1.7313857076353263e-16	2.4291299281252923	500.8550905039366
YDR186C	95	11	1.8994631351848663e-17	7.61772140198617e-17	0.10649941125863571	23.95505184044798
YDR188W	33	0	6.036889561153406e-09	1.1261158568340329e-08	0.0	0.0
YDR189W	57	30	0.001471678423309113	0.001887516193677678	0.48408823299379866	99.81271599274709
YDR190C	20	0	9.023091290136815e-06	1.338452360319237e-05	0.0	0.0
YDR191W	91	66	0.014631505624626617	0.017731141692840086	0.6670842243672787	137.54411641685869
YDR192C	94	33	6.611153068606852e-09	1.2302205459690978e-08	0.32289715115650186	66.57720528772215
YDR194C	54	1	2.332577424467216e-13	6.33065255691881e-13	0.01703273412385588	3.5119288958567365
YDR194W-A	110	134	0.41198443400147977	0.4483107814460757	1.1204442192747377	232.74510596117656
YDR195W	116	2	1.6638593629638943e-27	1.6357017429752746e-26	0.015858062804969267	3.269726904276101
YDR196C	127	45	1.6885509700579713e-11	3.8688671827901965e-11	0.32590192063755735	67.19674976352127
YDR197W	105	11	9.601662262136667e-20	4.801666058221563e-19	0.09635661018638468	21.673618337100265
YDR198C	104	39	4.707147273099343e-09	8.869857132239293e-09	0.3449128660080816	71.11656016399307
YDR200C	72	36	0.00014139944270497265	0.00019393946935280173	0.45988382134410877	94.822080217948
YDR201W	152	832	3.675478873425714e-92	4.59514760892854e-90	5.034517623135506	1031.267591969417
YDR202C	117	104	0.15274828449012043	0.17170746366354234	0.8175712379450821	167.14400588626697
YDR204W	129	40	2.4893011614298894e-13	6.736927519709785e-13	0.28519926905061005	60.274500618796566
YDR205W	70	10	3.0251679723534612e-12	7.403294046385003e-12	0.1313953775268882	29.80122521483528
YDR206W	15	0	0.0001568442035686998	0.00021354427431903233	0.0	0.0
YDR207C	26	6	0.00032022055410051755	0.0004266886947711021	0.21225407138958866	43.76403704949422
YDR208W	37	0	6.488650360402934e-10	1.2997641317546944e-09	0.0	0.0
YDR210W	15	0	0.0001568442035686998	0.00021354427431903233	0.0	0.0
YDR211W	30	0	3.2304727441530905e-08	5.6866999545835395e-08	0.0	0.0
YDR212W	18	0	2.81494728107176e-05	4.031066188606497e-05	0.0	0.0
YDR213W	20	0	9.023091290136815e-06	1.338452360319237e-05	0.0	0.0
YDR214W	102	46	4.800171271678687e-07	7.782854520277454e-07	0.41479717219272555	85.52579786124706
YDR216W	58	0	5.728985720321759e-15	1.8093024095316e-14	0.0	0.0
YDR217C	54	4	1.3954461846266255e-11	3.221682459970985e-11	0.06813093649542352	14.047715583426946
YDR218C	95	40	2.7772883742798394e-07	4.584438989805785e-07	0.3872705863950389	79.85017280928851
YDR219C	70	1	3.459645163393295e-17	1.3655744224210597e-16	0.013139537752688822	2.671044514330523
YDR221W	61	16	7.208889179289834e-08	1.2435009499128924e-07	0.2412505292296964	49.74273061811372
YDR222W	25	3	2.7469582863747858e-05	3.963310864260259e-05	0.1103721171225861	22.757299254776065
YDR223W	55	0	3.0044920034927575e-14	8.793299497245216e-14	0.0	0.0
YDR224C	47	2	4.574654373210033e-11	1.0064589632873334e-10	0.03913904862503053	8.069964275372163
YDR225W	46	1	1.938528454901699e-11	4.4187384637890094e-11	0.019994948754091683	4.122699140473839
YDR226W	46	31	0.04953460179761598	0.05742259523041514	0.6198434113768422	131.9263724903332
YDR227W	44	0	1.3261184602779379e-11	3.070252522165226e-11	0.0	0.0
YDR228C	58	7	5.965966824360198e-11	1.3006169524979341e-10	0.11100643963478486	22.88808833567833
YDR229W	5	0	0.05957092749204622	0.06855961657129434	0.0	0.0
YDR231C	169	26	5.159415502552642e-27	4.9618392232742886e-26	0.14150271425972577	29.17602468950412
YDR232W	93	8	1.5443475194552141e-18	6.853042117582513e-18	0.07911979722049184	16.31347617061153
YDR233C	7	0	0.01729163642320054	0.020627297463145886	0.0	0.0
YDR234W	78	12	4.0251929195325136e-13	1.0702211964970637e-12	0.14150271425972574	31.6073600681387
YDR235W	93	9	5.229098188020464e-18	2.2375404523292924e-17	0.08900977187305331	18.35266069044493
YDR236C	110	54	1.334381132730248e-06	2.0904456263502194e-06	0.4515222973196704	93.0980424046674
YDR237W	99	66	0.002438221301144113	0.0030860729513493505	0.6131784284588117	126.42944032387204
YDR238C	42	6	8.984545966272749e-08	1.5410117462581145e-07	0.1313953775268882	27.09202293459941
YDR239C	90	10	8.392253661927946e-17	3.194166168745706e-16	0.10219640474313527	23.178730720667996
YDR240C	40	0	1.2225976826859903e-10	2.5945237170210814e-10	0.0	0.0
YDR242W	52	0	1.577929804551786e-13	4.32539290084715e-13	0.0	0.0
YDR243C	85	65	0.03890974170921027	0.04535263975874914	0.7033517267615781	145.0220051227403
YDR244W	70	14	1.6604806315889797e-10	3.4902865907413096e-10	0.18395352853764352	37.92883210314953
YDR245W	13	1	0.0019419162524953392	0.0024658777584678064	0.07075135712986289	14.588012341112812
YDR246W	88	65	0.021578515548932996	0.02561891885258333	0.6793738269856152	140.07807313193695
YDR246W-A	98	147	0.015742957068140224	0.019040535457176537	1.3796514640323263	284.4662406544086
YDR247W	47	25	0.004624887572589684	0.00577082413320965	0.4892381078128816	100.87455345396928
YDR248C	122	99	0.0354466851021145	0.04142529689539941	0.7463688248043732	153.89157284637488
YDR249C	108	44	1.796561157772104e-08	3.244982166566385e-08	0.3747201507248294	77.26243575355184
YDR251W	36	0	1.1325838951754842e-09	2.2321761415881456e-09	0.0	0.0
YDR252W	166	94	3.7318828082707106e-07	6.109324802267252e-07	0.5208322795945328	107.38886196625066
YDR253C	95	48	1.3579047930279486e-05	1.9982882458300236e-05	0.46472470367404667	95.82020737348476
YDR254W	102	36	1.6420385229461995e-09	3.204398895644246e-09	0.3246238738899591	66.93323310974904
YDR255C	105	52	2.8950653779487914e-06	4.43966381393925e-06	0.45550397542654575	93.91901281173328
YDR256C	81	37	1.002901489732324e-05	1.4834584535623959e-05	0.4201407750551117	86.62757946404899
YDR257C	90	33	3.429243473980867e-08	6.021856250034799e-08	0.3372481356523464	69.53619217434644
YDR258C	73	2	2.851144725339138e-17	1.1347358695796112e-16	0.025199113498307328	5.195730423894218
YDR259C	111	0	1.2708833635440456e-27	1.2536621310020252e-26	0.0	0.0
YDR260C	158	109	0.00029002742893527363	0.0003873543297275334	0.6345232471709855	130.00763204937448
YDR261C	40	0	1.2225976826859903e-10	2.5945237170210814e-10	0.0	0.0
YDR262W	60	2	3.5937445005104935e-14	1.0417149507276134e-13	0.03065892142294058	6.321472013172655
YDR263C	72	48	0.010473456099334703	0.01278014980421682	0.6131784284588115	126.42944028545465
YDR264C	15	0	0.0001568442035686998	0.00021354427431903233	0.0	0.0
YDR265W	94	74	0.044485871411259564	0.05170538530439647	0.7240723995630648	149.29433916585342
YDR266C	98	657	5.1773197745273564e-82	4.8811091841486604e-80	6.166197359654682	1271.389933225012
YDR267C	89	50	0.00019975451250696467	0.0002706852501007431	0.5167233947686615	106.54166315303104
YDR268W	54	24	0.0002561533064528225	0.0003447548947835671	0.40878561897254106	84.28629351290414
YDR270W	42	0	4.0243617520943346e-11	8.898156261551141e-11	0.0	0.0
YDR272W	95	50	3.166400173468451e-05	4.5264646775085914e-05	0.48408823299379866	99.8127160116106
YDR273W	75	42	0.0006410618153631822	0.0008401883546384825	0.5150698799054018	106.2007298522166
YDR275W	39	18	0.003004660100175473	0.0037687677723247867	0.4245081427791773	87.52807406446168
YDR276C	18	0	2.81494728107176e-05	4.031066188606497e-05	0.0	0.0
YDR277C	82	0	1.0399292693095742e-20	5.739571235891901e-20	0.0	0.0
YDR279W	36	0	1.1325838951754842e-09	2.2321761415881456e-09	0.0	0.0
YDR280W	76	76	0.6638862615795743	0.7067770992862147	0.9197676426882174	192.1394783519715
YDR281C	87	1009	2.0218616662930623e-154	5.055533236022349e-152	10.667190246809326	2201.6161152777777
YDR282C	105	34	1.2260410371997689e-10	2.599912243707917e-10	0.2978295223942799	61.40858530079323
YDR283C	64	0	2.0908374110688185e-16	7.668626244296413e-16	0.0	0.0
YDR284C	186	39	3.383777609832442e-25	2.8492101074884878e-24	0.19285450572494886	39.76409816063998
YDR285W	93	12	1.678952433223228e-16	6.249615173764909e-16	0.11867969583073774	26.509398769778542
YDR286C	139	195	0.024577846717408657	0.029113737687294996	1.2903215131237582	266.04756321532244
YDR287W	111	108	0.4506353636735856	0.4859561178486388	0.8949090577506981	182.8711548040516
YDR288W	140	86	3.21269331244092e-05	4.590360059589499e-05	0.5650001233656193	117.85029969806467
YDR289C	48	5	1.2104457919913266e-09	2.3831817013838138e-09	0.09580912944668932	19.75460004781468
YDR291W	67	21	2.060356146481663e-07	3.429553747732574e-07	0.28828538054406816	61.355463692875965
YDR292C	82	26	9.926269559207567e-09	1.827921109029866e-08	0.2916336428035811	59.40660450697277
YDR293C	10	0	0.0028747042556305225	0.0036073367170262128	0.0	0.0
YDR294C	60	115	0.0004116319823641687	0.0005457112795242818	1.7628879818190835	366.6453766973647
YDR295C	84	40	1.4848682505717004e-05	2.1806632556276426e-05	0.437984591756294	92.56441164387572
YDR296W	125	44	2.034678516860054e-11	4.628732654454972e-11	0.32375821022625256	66.7547444860084
YDR297W	54	24	0.0002561533064528225	0.0003447548947835671	0.40878561897254106	84.28629351290414
YDR298C	87	5	8.459368282370969e-19	3.859316366480338e-18	0.052860209349897554	10.899089680920332
YDR299W	46	7	3.22211531932651e-08	5.6866999545835395e-08	0.1399646412786418	28.85889399056136
YDR300C	67	29	2.7942233393174573e-05	4.0264541278914295e-05	0.39810838265609405	80.87765669200401
YDR301W	55	6	9.293546910329147e-11	1.993554206687912e-10	0.10033828829326008	20.68845387443612
YDR302W	107	6	6.169035847345488e-23	4.1886806562082536e-22	0.05157575566475985	10.634251991337926
YDR303C	7	0	0.01729163642320054	0.020627297463145886	0.0	0.0
YDR304C	133	40	4.3024946312579244e-14	1.2433993278575039e-13	0.2766218474250278	58.46173366784328
YDR305C	91	47	3.249430616856534e-05	4.64169783346794e-05	0.47504482644336504	97.9480828944067
YDR306C	11	0	0.0015967621600991358	0.002032981886812072	0.0	0.0
YDR307W	60	3	1.4277302811826478e-13	3.951336307546394e-13	0.045988382134410866	9.482208019758982
YDR308C	73	54	0.03843851531112338	0.044839736623584286	0.6803760644542979	140.28472145427392
YDR309C	2	0	0.44315206203786295	0.4781552549305347	0.0	0.0
YDR310C	30	10	0.001070161464920396	0.0013833442537103163	0.30658921422940577	63.21472015442567
YDR311W	84	29	3.2157600418782487e-08	5.6866999545835395e-08	0.31753882902331315	65.47238872597477
YDR312W	120	183	0.0045513027968122855	0.005680239232740333	1.4026456550995314	286.8172014835129
YDR313C	50	54	1.0	1.0	0.9933490541032749	204.815693328378
YDR314C	70	18	5.4115885723862605e-09	1.0160641815146387e-08	0.23651167954839883	48.76564126641005
YDR315C	102	96	0.3450067543854719	0.3775706649801806	0.8656636637065576	180.3478780492363
YDR316W	52	1	7.036435635101244e-13	1.823638636208529e-12	0.01768783928246572	3.647003086033722
YDR317W	27	0	1.7369254998638826e-07	2.8995815819208095e-07	0.0	0.0
YDR318W	84	85	0.6966626826977458	0.7400271681187174	0.9307172574821249	191.90182904036885
YDR319C	85	63	0.025304543417983907	0.02994370971128096	0.6817101351689141	142.79089724908386
YDR320C	79	4	1.7235680906961446e-17	6.921955369827883e-17	0.04657051355383379	9.602235973631585
YDR320C-A	120	108	0.1735527334411334	0.1944101616712034	0.8277908784193957	169.2691680871256
YDR321W	29	0	5.656158295521214e-08	9.788915545453656e-08	0.0	0.0
YDR322C-A	157	110	0.00046259720406591724	0.0006121483020209595	0.6444231891446109	134.0796293457458
YDR322W	101	20	9.970945490680438e-15	3.0681063411933225e-14	0.18213220647291434	39.43096404882209
YDR323C	63	5	3.773037603214315e-13	1.0059684402450406e-12	0.07299743195938234	15.051123841530677
YDR324C	76	30	1.5436968445917346e-06	2.4098264259628302e-06	0.36306617474534897	76.35024644215895
YDR325W	76	10	1.326892092656837e-13	3.688234134784664e-13	0.12102205824844967	24.95317900997648
YDR326C	16	0	8.831985381299716e-05	0.000122244880692791	0.0	0.0
YDR328C	50	98	0.0007848002851966032	0.0010248379746061911	1.8027445796689063	371.702554628026
YDR329C	67	17	9.774285814355085e-09	1.80166402943449e-08	0.23337387948805516	48.11866758533724
YDR330W	57	191	6.439499811185319e-15	2.023691989842993e-14	3.082028416727185	638.8013822912194
YDR331W	85	58	0.007439411573323597	0.00913018693089714	0.6276061561872542	129.40425068670652
YDR332W	90	3	1.0651578661160726e-20	5.856331632919248e-20	0.030658921422940577	6.321472015064248
YDR333C	92	8	2.6397961694946865e-18	1.1536069734623057e-17	0.07997979501636673	16.490796560448334
YDR334W	0	0	1.0	1.0		0.0
YDR335W	6	0	0.03191348314498487	0.03741782702687217	0.0	0.0
YDR336W	108	50	4.0886290230536275e-07	6.66110637721853e-07	0.425818353096397	86.99273417566435
YDR337W	92	15	6.8793550748547446e-15	2.1548568102118536e-14	0.14996211565568762	30.920243552349906
YDR338C	66	2	1.3306017680893097e-15	4.506649451284818e-15	0.027871746748127806	5.746792739716859
YDR339C	43	0	2.3098480070110308e-11	5.2093866228707594e-11	0.0	0.0
YDR341C	30	0	3.2304727441530905e-08	5.6866999545835395e-08	0.0	0.0
YDR342C	24	0	9.393603142784296e-07	1.4845455255331818e-06	0.0	0.0
YDR343C	0	0	1.0	1.0		0.0
YDR345C	5	0	0.05957092749204622	0.06855961657129434	0.0	0.0
YDR346C	22	0	2.9057371927781846e-06	4.43966381393925e-06	0.0	0.0
YDR347W	89	42	6.745210035778162e-06	1.009411993644554e-05	0.4340476516056757	89.49499705853098
YDR348C	24	4	0.0001360783180494329	0.00018677479883109514	0.1532946071147029	31.607360080050206
YDR349C	32	0	1.0554203276890066e-08	1.9275078769575984e-08	0.0	0.0
YDR350C	27	0	1.7369254998638826e-07	2.8995815819208095e-07	0.0	0.0
YDR351W	21	2	7.583714862392568e-05	0.00010585908780004771	0.08759691835125881	18.06134861601344
YDR352W	47	28	0.014581389263926096	0.017676553468979547	0.5479466807504274	112.97949985993716
YDR353W	61	29	0.0002449154690769038	0.0003301708538821551	0.4372665842288247	88.70452669218949
YDR354W	79	57	0.022006382293261715	0.02611072922808915	0.6636298181421315	136.83186262846837
YDR356W	14	1	0.0011019205606426837	0.0014224792691932826	0.0656976887634441	13.546011462010076
YDR357C	108	255	6.248312918716185e-12	1.4972519831473655e-11	2.1716736007916246	447.770934491331
YDR358W	48	52	1.0	1.0	0.9964149462455689	205.4478405157863
YDR359C	63	2	6.913341697266444e-15	2.1618112083049982e-14	0.029198972783752938	6.020449536612269
YDR361C	70	38	0.0006251713205814368	0.0008201095494214971	0.4993024346021752	101.49969154768893
YDR362C	75	20	2.6314059222188476e-09	5.049454607501032e-09	0.24527137138352464	53.10036491870283
YDR363W	53	3	6.5649125536366e-12	1.5672400205879657e-11	0.052062319397446266	10.73457512052648
YDR363W-A	47	5	2.0673732685701e-09	3.9910922012576855e-09	0.09784762156257631	20.174910688430405
YDR364C	105	176	0.0005037578473228695	0.0006628028780493759	1.541705762982155	316.6699661020802
YDR365C	61	76	0.4791995602946041	0.5155990030410231	1.1459400138410578	236.27797040872483
YDR366C	130	30	6.104965041713238e-17	2.354772230375106e-16	0.21225407138958866	43.76403702333844
YDR367W	240	133	2.934952010561427e-10	6.049788176608876e-10	0.5097045686563871	105.09447226940686
YDR368W	185	43	1.888485138606293e-23	1.354199255875909e-22	0.21378383046266675	44.07945352391977
YDR369C	70	25	8.386036796390839e-07	1.3330043564412304e-06	0.32848844381722053	67.7300573179848
YDR370C	105	686	1.9390073733354645e-84	1.9563563866758345e-82	6.0091485988963536	1240.8146497857665
YDR371W	89	48	9.21979996710099e-05	0.0001273062895817474	0.49605445897791506	102.27999662940604
YDR372C	47	55	0.7861860121684809	0.8318961832531617	1.0763238371883395	221.9240175845517
YDR373W	120	77	0.00034043995155991127	0.00045321068551413185	0.5901842373916062	122.2499546734886
YDR374C	94	54	0.00020104169041987484	0.0002723653148656538	0.5283771564379122	108.94451773709956
YDR374W-A	145	84	4.187745486784516e-06	6.357899760955056e-06	0.5328309102469673	109.86282401125597
YDR375C	94	44	3.0641204885541775e-06	4.680413527138134e-06	0.43052953487533585	88.76960704635711
YDR376W	66	30	6.739255620026254e-05	9.432333675047698e-05	0.4180762012219171	89.07528746392825
YDR377W	102	0	1.7681430872220627e-25	1.519968743589549e-24	0.0	0.0
YDR378C	70	30	1.546942514226546e-05	2.2689279263751256e-05	0.39418613258066465	83.98527106287558
YDR379C-A	111	119	0.9677619821482448	1.0	0.9860572025216026	205.02071400528203
YDR379W	67	0	4.00088711111399e-17	1.5588822341474632e-16	0.0	0.0
YDR380W	113	3	3.6774850886446755e-26	3.3201282173933327e-25	0.024418609982873027	5.03480071977602
YDR381C-A	9	1	0.01888382942692298	0.02246605358589865	0.10219640474313528	21.07157338354749
YDR381W	165	1	8.518086981314785e-40	2.148575360944795e-38	0.00557434934962556	1.1493585481309678
YDR382W	2	0	0.44315206203786295	0.4781552549305347	0.0	0.0
YDR383C	93	122	0.19427341122239364	0.21690281264608538	1.2065769076125006	248.78051161078417
YDR384C	117	36	2.7264497263776453e-12	6.695052252945277e-12	0.28300542851945154	57.85754049764415
YDR385W	0	0	1.0	1.0		0.0
YDR386W	76	28	4.665801751007157e-07	7.57567077076289e-07	0.3388617630956591	69.86890123085733
YDR387C	98	49	7.826309688470043e-06	1.1684607221804573e-05	0.4598838213441087	94.8220802143579
YDR388W	42	0	4.0243617520943346e-11	8.898156261551141e-11	0.0	0.0
YDR389W	3	1	0.5591551527840832	0.5981587209191337	0.3065892142294058	63.21472015442564
YDR390C	64	0	2.0908374110688185e-16	7.668626244296413e-16	0.0	0.0
YDR391C	1	0	0.9666347705323215	1.0	0.0	0.0
YDR392W	85	33	2.5541093604613115e-07	4.2206726959445573e-07	0.35708626127895504	72.77043369918621
YDR393W	36	0	1.1325838951754842e-09	2.2321761415881456e-09	0.0	0.0
YDR394W	61	6	3.770856112493698e-12	9.165762258221158e-12	0.09046894846113614	18.352660701731665
YDR395W	6	0	0.03191348314498487	0.03741782702687217	0.0	0.0
YDR397C	85	179	4.4248639155512514e-07	7.196660740479425e-07	1.9369224475434228	399.3682909579362
YDR398W	57	16	4.575868070226944e-07	7.435947237037342e-07	0.258180390930026	53.23344853726036
YDR399W	116	26	1.5336722716840566e-15	5.179183343778632e-15	0.20615481646460046	42.50644975941971
YDR400W	64	75	0.7219958841995757	0.7663710465174898	1.077852706275255	218.82018525007817
YDR402C	49	1	3.690633523878398e-12	8.99357347280706e-12	0.018770768218126888	3.870288989145736
YDR403W	75	9	7.323623594844607e-14	2.07172451027798e-13	0.1103721171225861	22.75729925298849
YDR404C	73	69	0.45296835080463693	0.4882888445131147	0.8693694156916029	179.25269970195586
YDR405W	114	15	8.119304327138344e-20	4.1067826900063866e-19	0.12102205824844967	24.9531790148485
YDR406W	72	0	2.5476160776306647e-18	1.1141703469546731e-17	0.0	0.0
YDR407C	11	0	0.0015967621600991358	0.002032981886812072	0.0	0.0
YDR408C	79	119	0.02884228741138018	0.034032005519665044	1.3854727782265555	284.4662407565226
YDR409W	79	2	1.0598372275715184e-18	4.776742865018654e-18	0.023285256776916896	4.801117986815791
YDR410C	123	4	6.501452271364027e-28	6.582720424756077e-27	0.02991114285164935	6.16728977178463
YDR411C	54	27	0.0010831165946896223	0.0013994615897685951	0.45988382134410877	94.82208019430313
YDR412W	130	0	3.831749141400507e-32	5.536781234219677e-31	0.0	0.0
YDR414C	81	815	9.701866260768945e-120	1.8598477621894067e-117	9.254452207295028	1908.1480345778991
YDR415C	85	58	0.007439411573323597	0.00913018693089714	0.6276061561872542	131.6353584035411
YDR416W	67	7	5.022996039670747e-13	1.320258236935396e-12	0.09609512684802271	19.81356900865288
YDR418W	17	0	4.9821939530813435e-05	7.012383118984534e-05	0.0	0.0
YDR419W	39	0	2.1319077200262187e-10	4.434213850947842e-10	0.0	0.0
YDR420W	0	0	1.0	1.0		0.0
YDR421W	95	2	1.6430231582962147e-22	1.0725341865336585e-21	0.019363529319751948	3.992508640464424
YDR422C	55	21	3.274716641517884e-05	4.675495383656741e-05	0.3511840090264103	75.85766417260452
YDR423C	100	28	1.431410656488588e-11	3.294925760862756e-11	0.25753493995270094	53.10036494147281
YDR424C	126	110	0.10522482197638043	0.11964174598382045	0.8029717515532057	167.06747468507797
YDR425W	94	3	1.1948715192468387e-21	7.210604519610251e-21	0.029354286468772896	6.052473207222735
YDR427W	61	94	0.04017737191219935	0.04681119648846403	1.4173468592244662	292.2385423859707
YDR428C	82	50	0.0014659945516536917	0.001881485085150721	0.5608339284684252	117.94941688402642
YDR429C	61	27	9.099243325933135e-05	0.00012570201385405107	0.40711026807511264	82.58697313091776
YDR430C	87	6	3.13083033405341e-18	1.3619822429002392e-17	0.06343225121987706	13.078907622211624
YDR432W	40	17	0.0012275267873209136	0.0015800148956764937	0.3909012481424924	80.59876820884153
YDR434W	53	33	0.01474360173291641	0.017861903005266962	0.572685513371909	118.08032634046256
YDR435C	63	22	2.2648654384273234e-06	3.5060750607345257e-06	0.3211887006212823	69.23516966575147
YDR436W	22	0	2.9057371927781846e-06	4.43966381393925e-06	0.0	0.0
YDR437W	102	58	8.431055487356808e-05	0.00011737351756908498	0.5230051301560452	109.69613199136572
YDR438W	87	42	1.3446427277464393e-05	1.979278302347011e-05	0.44402575853913945	91.55235332994523
YDR439W	70	22	1.1217772974202955e-07	1.9041739189681582e-07	0.2890698305591541	61.4340238249084
YDR440W	33	6	9.499043377475487e-06	1.4076010941474239e-05	0.16723048048876682	34.480756463021415
YDR441C	75	33	1.167391832998456e-05	1.7236637821756405e-05	0.40469776278281566	83.44343059922812
YDR443C	67	0	4.00088711111399e-17	1.5588822341474632e-16	0.0	0.0
YDR444W	44	2	2.385198000956133e-10	4.939601621713619e-10	0.041807620122191705	8.620189112037481
YDR446W	78	0	9.380674475970947e-20	4.707526955611599e-19	0.0	0.0
YDR447C	79	2	1.0598372275715184e-18	4.776742865018654e-18	0.023285256776916896	4.801117986815791
YDR448W	82	12	5.117143396019137e-14	1.4684975883486056e-13	0.13460014283242205	29.70330224679469
YDR449C	102	48	1.2735237977480245e-06	1.9994636529754e-06	0.4328318318532788	88.37786120571843
YDR450W	129	0	6.625303343459523e-32	9.225694801025598e-31	0.0	0.0
YDR451C	15	12	0.5467778991330395	0.5857898095965184	0.7358141141505739	164.3582724087991
YDR452W	57	14	9.219563269146233e-08	1.5803787886992543e-07	0.22590784206377273	46.57926747497484
YDR453C	101	37	4.646856360322367e-09	8.764864194232185e-09	0.3369445819748915	69.47360332935234
YDR454C	55	28	0.001205527781041638	0.0015527413815835296	0.4682453453685471	96.5461180470406
YDR456W	85	4	6.545231200133771e-19	3.020997161474263e-18	0.04328318318532788	8.924431081661574
YDR457W	4	0	0.11297244682867463	0.12776883809473114	0.0	0.0
YDR458C	60	4	5.359735277006964e-13	1.406196969802329e-12	0.06131784284588116	12.64294402634531
YDR459C	67	8	1.5991434730426723e-12	4.014261943897167e-12	0.10982300211202596	22.31107771095552
YDR460W	102	40	1.8844065063164697e-08	3.3687354111986374e-08	0.36069319321106563	76.22951548005285
YDR461C-A	70	27	2.863773003624298e-06	4.404803033924402e-06	0.3547675193225982	73.14846189961507
YDR461W	87	50	0.0003594501194431413	0.0004776334650918451	0.5286020934989756	111.17071474411055
YDR462W	105	91	0.1297405605394831	0.14644513516439006	0.7971319569964551	164.5968185146599
YDR463W	37	40	1.0	1.0	0.9943433975007757	210.14623186272985
YDR464W	44	0	1.3261184602779379e-11	3.070252522165226e-11	0.0	0.0
YDR465C	55	65	0.7157797330206705	0.7599130966590136	1.0869981231769843	224.1249169562273
YDR466W	53	14	6.068168675424883e-07	9.731745134514362e-07	0.24295749052141594	50.0946839083656
YDR468C	31	0	1.8460300781085884e-08	3.303210634474951e-08	0.0	0.0
YDR469W	184	84	1.6030004288325503e-11	3.675779691473683e-11	0.4198939238359254	86.57668197675277
YDR470C	70	34	0.00011255968798194322	0.00015493795250937182	0.44674428359141993	92.11287795118984
YDR471W	102	36	1.6420385229461995e-09	3.204398895644246e-09	0.3246238738899591	66.28339590698499
YDR472W	81	6	8.012788457410067e-17	3.055805465422102e-16	0.06813093649542351	14.047715593583078
YDR473C	72	19	4.766909064495647e-09	8.979526377305754e-09	0.24271646126494625	50.04498677998054
YDR475C	13	0	0.0004977777917843144	0.0006552346258987393	0.0	0.0
YDR476C	64	52	0.14080259812755186	0.15846492012359115	0.7473112096841766	154.08588038683976
YDR477W	87	10	4.0956161630604216e-16	1.4638836888601918e-15	0.10572041869979511	21.798179361840663
YDR478W	119	99	0.056682028567435	0.06551011782381806	0.7651848455977607	157.7711923275556
YDR479C	85	19	1.0018252388735366e-11	2.3525916491472883e-11	0.20559512013030742	41.89812848955674
YDR480W	51	7	2.3750008422525706e-09	4.56505008148213e-09	0.12624261762387298	26.02959065863148
YDR481C	31	0	1.8460300781085884e-08	3.303210634474951e-08	0.0	0.0
YDR482C	116	86	0.008365261653634142	0.010244595351373498	0.6818967006136784	142.23312031015502
YDR483W	30	0	3.2304727441530905e-08	5.6866999545835395e-08	0.0	0.0
YDR484W	85	27	5.421994807447427e-09	1.0170219222971348e-08	0.29216148650096324	60.23990980513617
YDR485C	70	8	3.274251800279559e-13	8.7582428387943e-13	0.10511630202151058	21.673618342389894
YDR486C	122	0	3.0635629327716537e-30	3.780804812525704e-29	0.0	0.0
YDR487C	181	46	1.5301549424090787e-21	9.185721371393122e-21	0.23375310256164644	48.19685846479093
YDR488C	320	115	1.4985921267738248e-26	1.3945636441870982e-25	0.3305414965910782	68.74600815389833
YDR489W	122	100	0.04194113913055541	0.04883650357153759	0.7539079038428012	157.00049347131034
YDR490C	104	2	1.187010119234328e-24	9.468093197942607e-24	0.01768783928246572	3.647003085278202
YDR492W	92	48	3.5879231259992127e-05	5.11886526857392e-05	0.4798787700982004	98.94477935061587
YDR493W	96	77	0.054853134145117055	0.06344738022296223	0.7377302967395077	154.08588032898444
YDR494W	102	24	2.206511804690622e-13	6.008356718170345e-13	0.2164159159266394	44.62215541012949
YDR495C	26	0	3.0466449821194817e-07	4.997505787840599e-07	0.0	0.0
YDR496C	61	2	2.0744477783743694e-14	6.200701233591995e-14	0.03015631615371205	6.217841326353704
YDR497C	14	0	0.00027909559636478507	0.00037301389139992534	0.0	0.0
YDR498C	90	53	0.0004421892932888926	0.0005854122066538723	0.5416409451386169	111.67933894144144
YDR499W	67	10	1.4317543864364506e-11	3.294925760862756e-11	0.13727875264003245	27.8888471346105
YDR500C	3	0	0.21938601891732798	0.24263249899876024	0.0	0.0
YDR501W	19	60	3.586115512199308e-05	5.118826088522765e-05	2.9045293979627917	598.8762964732925
YDR502C	37	5	4.2197793827405747e-07	6.872826743172202e-07	0.12429292468759696	25.627589251918547
YDR503C	90	36	2.0409535011829e-07	3.3982407600761027e-07	0.367907057075287	75.85766418570796
YDR504C	120	84	0.00228573360075936	0.0028973449279186864	0.6438373498817522	131.65379741129806
YDR505C	25	0	5.34766514652643e-07	8.602635596552027e-07	0.0	0.0
YDR506C	76	0	2.8187251047702424e-19	1.3486262959678588e-18	0.0	0.0
YDR507C	3	0	0.21938601891732798	0.24263249899876024	0.0	0.0
YDR508C	7	0	0.01729163642320054	0.020627297463145886	0.0	0.0
YDR510W	51	16	6.798057930801685e-06	1.0170559614994926e-05	0.28855455456885254	59.496207213506
YDR511W	85	50	0.0006377481158041287	0.0008360358819214826	0.5410397898165985	112.46339751984095
YDR512C	155	214	0.026496933077892228	0.031328919023634494	1.2698727453888938	261.36855452449925
YDR513W	155	214	0.026496933077892228	0.031328919023634494	1.2698727453888938	261.8312925346023
YDR514C	69	4	4.003189257014401e-15	1.2912137642787335e-14	0.053319863344244496	10.99386437202234
YDR515W	85	114	0.16251821353196824	0.18236921873606818	1.2335707207818447	253.59393556749288
YDR516C	50	10	8.165505015438138e-08	1.4038809968246558e-07	0.1839535285376435	41.72171530269558
YDR517W	66	44	0.01457173895218631	0.01766857910900769	0.6131784284588118	126.42944028386928
YDR518W	72	7	3.4846283986385994e-14	1.012637590731207e-13	0.08942185415024337	18.437626712473904
YDR519W	81	47	0.0006918113686483143	0.0009060822548614111	0.5336923358808175	110.04043877754488
YDR520C	58	89	0.04889595641507826	0.05669367849659578	1.4113675896422646	291.0056945399444
YDR522C	75	27	3.7654411004124615e-07	6.162507617664219e-07	0.3311163513677583	68.27189775896547
YDR523C	87	12	3.831343295838375e-15	1.2441589663673911e-14	0.1268645024397541	28.33763316656244
YDR524C	102	8	1.2296563244476275e-20	6.728595168314278e-20	0.07213863864221313	14.8740518033765
YDR524C-B	22	1	1.2166310790890975e-05	1.792683918996003e-05	0.041807620122191705	8.62018911309271
YDR524W-C	123	133	1.0	1.0	0.9945454998173409	206.60420734214168
YDR525W-A	36	1	4.945743807005188e-09	9.301168291068291e-09	0.02554910118578382	5.267893346675036
YDR527W	57	0	9.951998617904184e-15	3.063915634452193e-14	0.0	0.0
YDR528W	52	1	7.036435635101244e-13	1.823638636208529e-12	0.01768783928246572	3.647003086033722
YDR529C	97	12	2.068163000008852e-17	8.276969668093882e-17	0.11378568775524338	25.416227691800074
YDR530C	81	31	3.833471502169733e-07	6.263151877550606e-07	0.3520098385596882	74.92114980044411
YDR531W	5	1	0.1840856801228458	0.2058480937947669	0.1839535285376435	37.92883209537928
YDR532C	82	46	0.00035732848149686096	0.00047503377186510577	0.5159672141909513	105.10399258514155
YDR533C	60	8	6.352553898119409e-11	1.3822753487735422e-10	0.12263568569176232	25.285888056393365
YDR534C	1	0	0.9666347705323215	1.0	0.0	0.0
YDR536W	29	1	2.4303466896679146e-07	4.0256116970853044e-07	0.031716125609938535	6.539453809766778
YDR538W	116	29	1.9735129383921468e-14	5.9453498735952e-14	0.22994191067205433	47.411040112961054
YDR539W	52	4	4.130542955211223e-11	9.104926230517341e-11	0.07075135712986289	14.58801234413488
YDR540C	57	0	9.951998617904184e-15	3.063915634452193e-14	0.0	0.0
YDR541C	48	1	6.41434241330624e-12	1.5338412980841657e-11	0.019161825889337864	3.9509200095629344
YDR542W	37	0	6.488650360402934e-10	1.2997641317546944e-09	0.0	0.0
YDR545W	176	10	7.585373375372318e-37	1.5094630547323947e-35	0.05225952515273963	10.77523639136589
YEL001C	0	0	1.0	1.0		0.0
YEL002C	73	40	0.0005446769689429862	0.0007159856567751117	0.5039822699661466	106.51247368830978
YEL003W	232	166	4.199461568801774e-05	5.970606546892213e-05	0.6581096064062245	136.51109825017556
YEL004W	114	109	0.3719497018470145	0.4055902038911984	0.8794269566054009	179.74968257737876
YEL005C	82	55	0.0066669619802379775	0.00821725211066194	0.6169173213152678	127.20035154983132
YEL006W	73	0	1.4691145490969365e-18	6.5242299396575144e-18	0.0	0.0
YEL007W	13	0	0.0004977777917843144	0.0006552346258987393	0.0	0.0
YEL009C	3	0	0.21938601891732798	0.24263249899876024	0.0	0.0
YEL011W	15	0	0.0001568442035686998	0.00021354427431903233	0.0	0.0
YEL012W	89	0	2.2208815570291676e-22	1.4159966557067343e-21	0.0	0.0
YEL013W	7	0	0.01729163642320054	0.020627297463145886	0.0	0.0
YEL015W	46	14	1.4930823764015152e-05	2.1921666445455997e-05	0.2799292825572836	57.717787981122726
YEL016C	99	37	1.0439044828441579e-08	1.9162127931173803e-08	0.34375154322690954	70.87711047915474
YEL017C-A	16	0	8.831985381299716e-05	0.000122244880692791	0.0	0.0
YEL017W	72	16	3.830428708826141e-10	7.811629611510332e-10	0.20439280948627056	42.143146766960896
YEL018W	64	20	3.787301181856646e-07	6.195855138162921e-07	0.2874273883400679	61.26965185635024
YEL019C	119	67	1.606143175140748e-05	2.3438034509602747e-05	0.51785237025303	108.36809166013369
YEL020C	53	4	2.4010473651271932e-11	5.400243800096398e-11	0.0694164258632617	14.312766827368646
YEL020W-A	40	11	2.4104013057566765e-05	3.488227959085719e-05	0.2529361017392598	56.893248135982624
YEL021W	273	46	5.030998084115619e-41	1.364776885931553e-39	0.15497916323684252	31.9546937043603
YEL022W	31	0	1.8460300781085884e-08	3.303210634474951e-08	0.0	0.0
YEL023C	61	7	1.2189062049688728e-11	2.8449389548603843e-11	0.10554710653799218	21.762444647701024
YEL024W	67	3	3.1018341410800127e-15	1.0152901619437196e-14	0.04118362579200973	8.491529573005305
YEL025C	48	1	6.41434241330624e-12	1.5338412980841657e-11	0.019161825889337864	3.9509200095629344
YEL026W	91	9	1.518152880571356e-17	6.124560468678569e-17	0.090966030595538	18.75601587391647
YEL027W	9	0	0.005198042053489069	0.0064315705356315905	0.0	0.0
YEL029C	64	17	3.968623210915758e-08	6.956279209380227e-08	0.24431328008905775	49.5992419854605
YEL030W	57	25	0.00014163801181194097	0.00019417406577603637	0.4034068608281655	83.1772633370333
YEL031W	5	0	0.05957092749204622	0.06855961657129434	0.0	0.0
YEL032W	43	0	2.3098480070110308e-11	5.2093866228707594e-11	0.0	0.0
YEL034W	180	9	2.2700544520743503e-38	5.264146433015963e-37	0.04598838213441087	9.482208023213497
YEL035C	133	29	6.000245160717322e-18	2.5447942418352006e-17	0.20055083938314516	41.350982351851705
YEL036C	85	20	2.3868603918000558e-11	5.3746413912459366e-11	0.21641591592663942	44.62215540830788
YEL037C	52	137	3.010022662356447e-08	5.337847774040064e-08	2.4232339816978037	499.63942283575216
YEL038W	96	95	0.5631686097666093	0.6022280912546988	0.9101867297435486	189.6441604405072
YEL039C	88	70	0.06016966005287258	0.06923483692758507	0.7316333521383548	150.85330951699132
YEL040W	66	6	2.584091202767524e-13	6.980323394605933e-13	0.08361524024438341	17.240378225882825
YEL041W	104	15	1.4539336036084422e-17	5.896736357088964e-17	0.1326587946184929	27.352523144927016
YEL042W	50	2	8.779056134057762e-12	2.070043125336867e-11	0.0367907057075287	7.5857664190758545
YEL043W	58	3	4.263190384999198e-13	1.1282838428039755e-12	0.04757418841490779	9.64292341564644
YEL044W	144	40	3.136212603515585e-16	1.1322259060149484e-15	0.2554910118578382	52.67893347069118
YEL046C	108	3	5.6580499859159625e-25	4.661811671776891e-24	0.025549101185783817	5.267893346412315
YEL047C	45	7	5.4116817470753654e-08	9.41112238507119e-08	0.14307496664038938	29.500202747902943
YEL048C	67	20	1.0018153775467326e-07	1.7075993587051744e-07	0.2745575052800649	58.56657898104848
YEL049W	41	0	7.013398093660502e-11	1.512905192672226e-10	0.0	0.0
YEL050C	46	0	4.374194684248701e-12	1.0543165812705061e-11	0.0	0.0
YEL051W	81	8	9.465822930802576e-16	3.2726708710994092e-15	0.0908412486605647	18.73028745353949
YEL052W	70	16	1.0071214006795245e-09	1.9937883563882773e-09	0.21023260404302116	42.736712235546506
YEL053C	69	8	5.557850254749459e-13	1.4568457983165059e-12	0.10663972668848899	21.98772874726445
YEL054C	25	1	2.2678837116905646e-06	3.5060750607345257e-06	0.0367907057075287	7.585766418258688
YEL055C	108	3	5.6580499859159625e-25	4.661811671776891e-24	0.025549101185783817	5.267893346412315
YEL056W	76	10	1.326892092656837e-13	3.688234134784664e-13	0.12102205824844967	27.448496909512517
YEL057C	102	10	1.43832433066206e-19	7.14935455975584e-19	0.09017329830276641	18.592564751498028
YEL058W	91	20	1.3317957842167303e-12	3.3740782180750736e-12	0.2021467346567511	43.76403703506949
YEL059C-A	111	36	3.681992105447802e-11	8.19788486195521e-11	0.2983030192502327	61.50621421159199
YEL060C	4	0	0.11297244682867463	0.12776883809473114	0.0	0.0
YEL061C	19	0	1.5927056452509888e-05	2.3247843060503647e-05	0.0	0.0
YEL062W	96	65	0.0037631682845970255	0.004705801436120351	0.6227593414034805	128.4049003512941
YEL063C	13	0	0.0004977777917843144	0.0006552346258987393	0.0	0.0
YEL064C	79	16	1.247367516246853e-11	2.9078275581417318e-11	0.18628205421533517	37.92883211012653
YEL065W	50	0	4.771783823233595e-13	1.2548024127762416e-12	0.0	0.0
YEL066W	174	0	1.3481677251826905e-42	3.976057737192643e-41	0.0	0.0
YEL067C	174	0	1.3481677251826905e-42	3.976057737192643e-41	0.0	0.0
YEL069C	78	6	4.0457248847616605e-16	1.4487524167038797e-15	0.07075135712986287	14.588012346809334
YEL070W	79	2	1.0598372275715184e-18	4.776742865018654e-18	0.023285256776916896	4.741104013071553
YEL071W	44	0	1.3261184602779379e-11	3.070252522165226e-11	0.0	0.0
YEL072W	67	3	3.1018341410800127e-15	1.0152901619437196e-14	0.04118362579200973	8.366654140383147
YEL073C	13	0	0.0004977777917843144	0.0006552346258987393	0.0	0.0
YEL075C	89	43	1.0774666831901296e-05	1.5921148240047366e-05	0.4443821195010489	91.62583032034352
YEL077C	45	2	1.3754372070561986e-10	2.9049355041425623e-10	0.040878561897254105	8.428629354427846
YER001W	67	0	4.00088711111399e-17	1.5588822341474632e-16	0.0	0.0
YER002W	67	17	9.774285814355085e-09	1.80166402943449e-08	0.23337387948805516	47.41104013373853
YER003C	60	10	5.234634101115088e-10	1.0603867811029542e-09	0.15329460711470289	31.60736006586328
YER004W	85	27	5.421994807447427e-09	1.0170219222971348e-08	0.29216148650096324	60.23990980513617
YER005W	64	3	1.600935607356061e-14	4.850885499422922e-14	0.04311410825101019	8.889570021516603
YER006W	55	8	8.639730439188567e-10	1.7210630327597315e-09	0.13378438439101345	27.092022933198898
YER007C-A	19	0	1.5927056452509888e-05	2.3247843060503647e-05	0.0	0.0
YER007W	79	50	0.0032538793213977976	0.0040804753548536275	0.5821314194229225	120.89815233193607
YER008C	14	0	0.00027909559636478507	0.00037301389139992534	0.0	0.0
YER009W	125	24	3.0213003033837707e-18	1.319324073254371e-17	0.17659538739613773	36.41167881297366
YER010C	78	18	1.2182191037628684e-10	2.5945237170210814e-10	0.21225407138958866	43.7640370261867
YER011W	54	0	5.2216043603960974e-14	1.4895558867379939e-13	0.0	0.0
YER012W	48	0	1.4441363319044607e-12	3.63945137808175e-12	0.0	0.0
YER013W	98	39	5.050042905337801e-08	8.798181384004148e-08	0.36602998025347433	75.47063527288354
YER014C-A	162	4	3.7258939348523008e-37	7.62548612787743e-36	0.022710312165141175	4.682571862699179
YER014W	164	5	5.2561658091766654e-37	1.0643735763582748e-35	0.02804169642342126	5.781834161048091
YER015W	91	10	4.944191975984198e-17	1.9160409739814773e-16	0.10107336732837555	20.84001763632865
YER016W	10	0	0.0028747042556305225	0.0036073367170262128	0.0	0.0
YER017C	114	24	6.764972748216227e-16	2.372277943597044e-15	0.19363529319751946	39.92508642180879
YER018C	137	39	3.446088841350632e-15	1.1247705406701183e-14	0.2618316647068648	53.98629385609858
YER019C-A	108	44	1.796561157772104e-08	3.244982166566385e-08	0.3747201507248294	76.55360608069925
YER019W	93	47	1.6947818525224527e-05	2.4706439629547847e-05	0.4648288086703895	95.84167249189149
YER020W	21	4	0.000644922013675739	0.0008448625286216799	0.17519383670251762	36.12269723202687
YER021W	28	1	4.2451303758641487e-07	6.9102023185946e-07	0.03284884438172205	6.7730057310050364
YER022W	39	30	0.18971270166683019	0.2120578711926026	0.7075135712986287	150.74279420946954
YER023W	100	45	5.963631985116439e-07	9.566763611270473e-07	0.41389543920969785	85.33987222935065
YER024W	61	2	2.0744477783743694e-14	6.200701233591995e-14	0.03015631615371205	6.117553564855023
YER025W	34	0	3.4545408884326805e-09	6.565454279370901e-09	0.0	0.0
YER026C	13	0	0.0004977777917843144	0.0006552346258987393	0.0	0.0
YER027C	58	7	5.965966824360198e-11	1.3006169524979341e-10	0.11100643963478486	22.50015464215661
YER028C	61	0	1.0938186446218192e-15	3.731050430142398e-15	0.0	0.0
YER029C	85	117	0.11212887401261697	0.12731552901215404	1.2660331081708405	258.00426495696297
YER030W	102	98	0.42142894632964	0.45815460686989784	0.8836983233671108	180.4381333359004
YER031C	45	0	7.615330868795222e-12	1.802294972281536e-11	0.0	0.0
YER032W	33	0	6.036889561153406e-09	1.1261158568340329e-08	0.0	0.0
YER033C	60	0	1.8993162077711265e-15	6.335828022559019e-15	0.0	0.0
YER034W	120	63	2.483263389241875e-06	3.833892013833563e-06	0.4828780124113141	100.30765510493892
YER035W	161	46	1.4249963583379232e-17	5.791628308693567e-17	0.2627907550537764	54.18404585442552
YER036C	76	0	2.8187251047702424e-19	1.3486262959678588e-18	0.0	0.0
YER037W	89	37	5.242224539207293e-07	8.482845617608649e-07	0.38237531212880954	78.84083073698734
YER038C	64	238	2.5099805823316786e-20	1.3378033669128343e-19	3.4203859212468086	694.3893877280888
YER039C	114	99	0.11624527617722107	0.13141863245433424	0.7987455844397677	164.69098148630724
YER039C-A	220	257	0.4615121678073798	0.4971261429219407	1.0744558371403268	222.4008791087034
YER040W	33	11	0.0005685942187362841	0.0007464015868414448	0.3065892142294059	68.96151289238155
YER041W	70	14	1.6604806315889797e-10	3.4902865907413096e-10	0.18395352853764352	37.39462321001454
YER042W	39	34	0.408809511014687	0.4449401017875596	0.8018487141384458	165.33080657253487
YER043C	44	6	3.146794756355372e-08	5.576954281602387e-08	0.1254228603665751	25.860567346210825
YER044C	27	0	1.7369254998638826e-07	2.8995815819208095e-07	0.0	0.0
YER044C-A	114	57	1.3413377839489453e-06	2.100771676331804e-06	0.4598838213441087	94.8220802408338
YER045C	61	12	2.2249220964337357e-09	4.283738525808642e-09	0.18093789692227227	39.76409816618271
YER046W	82	27	1.9796757082202308e-08	3.531363212771262e-08	0.30285032137294965	62.443808943383374
YER047C	37	8	8.259977485940233e-06	1.2319276587562832e-05	0.19886867950015516	41.00414280907411
YER048C	1	0	0.9666347705323215	1.0	0.0	0.0
YER048W-A	97	0	2.7478198231537714e-24	2.1441942744853923e-23	0.0	0.0
YER049W	61	49	0.1366169181094964	0.1538445067647765	0.7388297457659452	149.88006234073976
YER050C	113	69	0.00017349959181931388	0.00023555149965837443	0.5616280296060797	115.80041660498289
YER051W	87	22	4.948455548772566e-11	1.086204880190497e-10	0.23258492113954926	50.13581252840311
YER052C	43	0	2.3098480070110308e-11	5.2093866228707594e-11	0.0	0.0
YER053C	13	0	0.0004977777917843144	0.0006552346258987393	0.0	0.0
YER053C-A	47	0	2.5130778732064657e-12	6.184300748314242e-12	0.0	0.0
YER054C	84	3	2.8359420353015734e-19	1.3546098542374875e-18	0.03284884438172205	6.773005730136449
YER055C	34	24	0.13325408182573545	0.15023411577726026	0.6492477477799181	133.86646622331955
YER056C	33	0	6.036889561153406e-09	1.1261158568340329e-08	0.0	0.0
YER056C-A	66	3	5.360518560919799e-15	1.7155449217501263e-14	0.041807620122191705	8.620189109575287
YER057C	123	24	8.133802594035306e-18	3.370136795266358e-17	0.1794668571098961	37.00373863612644
YER058W	117	58	7.734245293381914e-07	1.231440882675509e-06	0.45595319039244964	95.63252533228032
YER059W	34	0	3.4545408884326805e-09	6.565454279370901e-09	0.0	0.0
YER060W	91	24	3.873919956790573e-11	8.605219649093313e-11	0.2425760815881013	50.01604233451286
YER060W-A	163	38	8.948688480215008e-21	4.96755863414252e-20	0.21442435841811203	44.2115220720207
YER061C	81	21	3.61700368662104e-10	7.399995802830879e-10	0.23845827773398232	51.50829048694823
YER062C	116	37	8.53265959411057e-12	2.0144222219100937e-11	0.29337416189193144	60.48994773198066
YER063W	55	58	0.9457557994936232	0.993795286476855	0.9699367868348474	199.80366902572283
YER064C	2	0	0.44315206203786295	0.4781552549305347	0.0	0.0
YER065C	0	0	1.0	1.0		0.0
YER066W	38	0	3.718686961616583e-10	7.586437997962742e-10	0.0	0.0
YER067W	49	10	1.3425534053953187e-07	2.2675549587161463e-07	0.18770768218126885	38.70288989145737
YER068W	124	0	1.0243304480485286e-30	1.3033018598953735e-29	0.0	0.0
YER069W	39	0	2.1319077200262187e-10	4.434213850947842e-10	0.0	0.0
YER070W	63	0	3.6291804771196943e-16	1.3003998083436363e-15	0.0	0.0
YER071C	102	52	7.771650235247252e-06	1.1612044817590789e-05	0.46890115117438536	95.74268297915268
YER072W	117	0	4.741787890992609e-29	5.305451782314882e-28	0.0	0.0
YER073W	58	0	5.728985720321759e-15	1.8093024095316e-14	0.0	0.0
YER074W	89	1	1.0103665590370853e-21	6.122885227631483e-21	0.01033446789537323	2.1308332630606213
YER074W-A	53	1	4.0510186877110177e-13	1.0746037118554458e-12	0.017354106465815426	3.5781917068421603
YER075C	11	3	0.04245949364391284	0.049400070391693855	0.2508457207331502	51.72113466589354
YER076C	24	5	0.00035597040189550976	0.000473337752901983	0.19161825889337863	39.50920010006276
YER077C	82	5	1.2779357663019272e-17	5.234621504275202e-17	0.05608339284684252	11.424347019542196
YER078C	113	10	4.063120020534694e-22	2.517996038587826e-21	0.08139536660957676	18.460935971529047
YER078W-A	198	209	0.803684768769543	0.8498405527747979	0.970865845059785	200.1799471607634
YER079W	172	7	1.1235283689963057e-37	2.447504412915816e-36	0.03743240406289257	7.718076299990445
YER080W	2	0	0.44315206203786295	0.4781552549305347	0.0	0.0
YER081W	98	17	2.4618900377047877e-15	8.118308260802886e-15	0.15955152985407853	32.8974564039069
YER082C	61	10	3.138944340143617e-10	6.444865726585485e-10	0.15078158076856024	31.089206631768526
YER083C	73	71	0.558281995341124	0.5973357684105682	0.8945685291899103	184.44843006193975
YER085C	93	118	0.2954845215333374	0.32454764769637573	1.1670170090022545	240.62377350756196
YER086W	133	19	3.328957907828197e-22	2.0969153261686705e-21	0.1313953775268882	27.092022920466704
YER087C-B	89	14	1.1390178818888159e-14	3.4898731160056365e-14	0.14468255053522525	29.83166569033737
YER087W	81	25	7.573977074380823e-09	1.4028322755157525e-08	0.28387890206426464	58.53214829059668
YER088C	0	0	1.0	1.0		0.0
YER089C	16	0	8.831985381299716e-05	0.000122244880692791	0.0	0.0
YER090W	50	7	4.008210844005409e-09	7.58513345306848e-09	0.12876746997635047	26.55018247343042
YER091C	23	4	0.00022912817387570446	0.0003092504407320292	0.15995959003273347	32.9815931237907
YER092W	88	161	9.337848062410509e-05	0.00012890533895084695	1.6827567099182164	349.11765907773014
YER093C	45	18	0.0003054098988158016	0.0004072368022466207	0.367907057075287	75.85766419478759
YER093C-A	89	27	9.387419306960974e-10	1.8616223598045711e-09	0.27903063317507726	57.53249810638111
YER094C	63	17	6.306776771886369e-08	1.0891973938474026e-07	0.24819126866189994	51.17382106649392
YER095W	89	4	7.390312469915393e-20	3.7446420277077905e-19	0.04133787158149292	8.523333052242485
YER096W	54	0	5.2216043603960974e-14	1.4895558867379939e-13	0.0	0.0
YER098W	43	0	2.3098480070110308e-11	5.2093866228707594e-11	0.0	0.0
YER099C	101	28	9.08687892283761e-12	2.14087016326256e-11	0.25498508906208006	52.57461873542886
YER100W	126	366	6.284767119803257e-23	4.262228267215629e-22	2.6717060097133936	550.8711328478489
YER101C	79	37	2.0367943931987448e-05	2.9602235418968867e-05	0.4307772503729626	87.7104242459893
YER102W	33	0	6.036889561153406e-09	1.1261158568340329e-08	0.0	0.0
YER103W	0	0	1.0	1.0		0.0
YER104W	79	95	0.5575928552917357	0.5969315917317148	1.1060496969035527	230.4536633446604
YER105C	50	0	4.771783823233595e-13	1.2548024127762416e-12	0.0	0.0
YER106W	179	58	3.0016790689464386e-17	1.192996290636556e-16	0.29802526969785814	62.50841041641706
YER107C	90	10	8.392253661927946e-17	3.194166168745706e-16	0.10219640474313527	23.178730720667996
YER109C	46	5	3.5291785084293935e-09	6.705089396094299e-09	0.09997474377045842	20.6134957023692
YER110C	4	0	0.11297244682867463	0.12776883809473114	0.0	0.0
YER111C	20	1	3.7383768586014864e-05	5.326909146139036e-05	0.04598838213441087	9.482208022312628
YER112W	28	782	3.2345170458577957e-141	7.440683012291273e-139	25.687796306506648	5296.490483145551
YER113C	120	12	1.0987995310425466e-22	7.296993190560837e-22	0.09197676426882173	20.37499244864155
YER114C	17	0	4.9821939530813435e-05	7.012383118984534e-05	0.0	0.0
YER115C	164	7	8.681915751879942e-36	1.6263745110443501e-34	0.039258374992789766	8.09456782749932
YER116C	122	63	1.316066541835467e-06	2.062315717192308e-06	0.47496197942096474	99.48546118159686
YER117W	133	56	1.0051352316463615e-09	1.9905415692831353e-09	0.387270586395039	79.8501728190968
YER118C	57	9	8.7679306338232e-10	1.744184333279738e-09	0.14522646989813962	29.943814799772944
YER119C	95	12	5.897569187319425e-17	2.2793629298571245e-16	0.11618117591851167	25.9513061595109
YER120W	9	0	0.005198042053489069	0.0064315705356315905	0.0	0.0
YER121W	166	76	1.7995734754283905e-10	3.7730029373637165e-10	0.4210984388211116	86.8250373230253
YER122C	66	0	6.942176473454345e-17	2.6598572217745464e-16	0.0	0.0
YER123W	37	0	6.488650360402934e-10	1.2997641317546944e-09	0.0	0.0
YER124C	64	1	9.407675040303603e-16	3.255327265751265e-15	0.014371369417003397	2.9176024694313902
YER125W	1	0	0.9666347705323215	1.0	0.0	0.0
YER126C	50	20	0.00013384067486557245	0.00018374736718832827	0.367907057075287	79.65054739807485
YER127W	209	88	1.458918357450015e-14	4.4369325614463436e-14	0.387270586395039	79.8501728492732
YER128W	117	30	2.8050010181889223e-14	8.298128012142228e-14	0.2358378570995429	48.62670781490223
YER129W	102	1	8.073218354653188e-25	6.557779485538204e-24	0.009017329830276642	1.841205441740864
YER130C	30	0	3.2304727441530905e-08	5.6866999545835395e-08	0.0	0.0
YER131W	48	1	6.41434241330624e-12	1.5338412980841657e-11	0.019161825889337864	3.9509200095629344
YER132C	11	0	0.0015967621600991358	0.002032981886812072	0.0	0.0
YER133W	0	0	1.0	1.0		0.0
YER134C	34	0	3.4545408884326805e-09	6.565454279370901e-09	0.0	0.0
YER136W	14	0	0.00027909559636478507	0.00037301389139992534	0.0	0.0
YER137C	42	0	4.0243617520943346e-11	8.898156261551141e-11	0.0	0.0
YER138W-A	7	0	0.01729163642320054	0.020627297463145886	0.0	0.0
YER139C	32	38	0.8039984791346003	0.8499623627763027	1.092224075692258	225.20244055202997
YER140W	91	46	2.115675323866809e-05	3.072537572615661e-05	0.46493748971052756	95.86408113199452
YER141W	42	3	2.675242795323387e-09	5.13186167975477e-09	0.0656976887634441	13.546011462010076
YER142C	85	60	0.012465431380695668	0.015172210766218155	0.6492477477799182	133.8664662771976
YER143W	95	172	7.122150690159038e-05	9.958543306371171e-05	1.6652635214986673	345.35199736158626
YER144C	48	1	6.41434241330624e-12	1.5338412980841657e-11	0.019161825889337864	3.9509200095629344
YER145C	47	3	1.743840950200799e-10	3.661492991823584e-10	0.05870857293754579	12.104946413058244
YER146W	114	318	5.2106228843240505e-19	2.4185869417068293e-18	2.565667634867133	524.4073308123296
YER147C	93	49	3.950619063347756e-05	5.6209822447582745e-05	0.4846087579755125	99.92004153155833
YER148W	70	10	3.0251679723534612e-12	7.403294046385003e-12	0.1313953775268882	27.092022924020156
YER149C	79	40	8.046425728044731e-05	0.00011226345065983805	0.4657051355383379	96.02235973631583
YER150W	73	5	1.6847099667004588e-15	5.656022777871768e-15	0.06299778374576832	12.989326059735545
YER151C	54	0	5.2216043603960974e-14	1.4895558867379939e-13	0.0	0.0
YER152C	81	5	2.1990648951552163e-17	8.79473032825984e-17	0.05677578041285293	11.706429656747948
YER153C	149	79	1.9319414810803358e-07	3.219529254619824e-07	0.4876620387407327	100.5495884698102
YER154W	90	20	2.160711797518014e-12	5.372353457642066e-12	0.20439280948627053	42.14314676709498
YER155C	3	0	0.21938601891732798	0.24263249899876024	0.0	0.0
YER156C	61	53	0.2700905849216613	0.2974513508013164	0.7991423780733692	164.7727951611203
YER157W	66	0	6.942176473454345e-17	2.6598572217745464e-16	0.0	0.0
YER158C	79	0	5.412238295986461e-20	2.7642790799483247e-19	0.0	0.0
YER159C	51	0	2.7437469546151894e-13	7.387307460670391e-13	0.0	0.0
YER161C	49	30	0.016448877758824556	0.019856737193744756	0.5631230465438066	116.10866967437208
YER162C	49	18	6.0514512421516044e-05	8.492409978919931e-05	0.337873827926284	69.66520180915721
YER163C	76	9	4.322673509592102e-14	1.246724942510741e-13	0.1089198524236047	22.45786111044044
YER164W	14	0	0.00027909559636478507	0.00037301389139992534	0.0	0.0
YER165W	79	96	0.5110229468016645	0.549120509539681	1.117692325292011	232.85422230854007
YER166W	24	2	1.4550931294224456e-05	2.13748163149642e-05	0.07664730355735146	15.803680040025103
YER167W	16	0	8.831985381299716e-05	0.000122244880692791	0.0	0.0
YER168C	108	26	6.987293936393741e-14	1.9814559875838464e-13	0.22142554361012645	45.65507567302088
YER169W	7	8	1.0	1.0	1.0511630202151057	189.64416055063265
YER170W	84	85	0.6966626826977458	0.7400271681187174	0.9307172574821249	194.1594975893105
YER171W	111	17	3.2884197919341237e-18	1.427298281012313e-17	0.1408653146459432	29.044601156585934
YER172C	33	0	6.036889561153406e-09	1.1261158568340329e-08	0.0	0.0
YER173W	67	20	1.0018153775467326e-07	1.7075993587051744e-07	0.2745575052800649	58.56657898104848
YER174C	93	50	5.925728089579019e-05	8.318003964649485e-05	0.4944987326280739	103.9984105712251
YER175C	87	129	0.029437086691410763	0.03471246371997197	1.363793401227357	283.37633166562443
YER175W-A	108	113	0.8275055179733045	0.8736890460555303	0.9623494779978572	196.60357926451724
YER176W	39	4	4.65830432518549e-08	8.125540847480059e-08	0.09433514283981717	19.45068312417004
YER177W	3	0	0.21938601891732798	0.24263249899876024	0.0	0.0
YER178W	23	0	1.6514019057781052e-06	2.5668141513864553e-06	0.0	0.0
YER179W	87	0	6.662896865745413e-22	4.089468503191234e-21	0.0	0.0
YER180C	70	66	0.45607398207600314	0.4913603355037644	0.8672094916774623	178.9599824491932
YER180C-A	70	0	7.663253215471581e-18	3.186649981357705e-17	0.0	0.0
YER182W	57	1	4.456503285661671e-14	1.282108574079053e-13	0.016136274433126624	3.3270905330915697
YER183C	70	15	4.1540191409468947e-10	8.444596705403179e-10	0.19709306629033232	40.63803439396466
YER184C	47	0	2.5130778732064657e-12	6.184300748314242e-12	0.0	0.0
YER185W	64	55	0.23390223044895	0.2583887297948351	0.7904253179351868	160.46813582727123
YER186C	37	4	1.3652418480390461e-07	2.3024109429700263e-07	0.09943433975007758	20.50207140153483
YER187W	26	1	1.296754411533891e-06	2.032606874006925e-06	0.03537567856493144	7.294006172067444
YER188C-A	64	1	9.407675040303603e-16	3.255327265751265e-15	0.014371369417003397	2.963190007172201
YER189W	197	8	5.677984057346763e-43	1.7277294345926578e-41	0.037350970261450456	7.701285704455167
YER190C-B	641	136	9.713072648699106e-83	9.631013931494579e-81	0.19514570890108826	40.23651454897383
YER190W	745	145	3.701291600675843e-101	5.1917385354845785e-99	0.17901517877824366	36.91060842260672
YFL001W	123	40	3.3334259050380577e-12	8.133446066980852e-12	0.29911142851649347	61.672897717846325
YFL002C	24	2	1.4550931294224456e-05	2.13748163149642e-05	0.07664730355735146	15.803680040025103
YFL003C	75	0	4.88670437152104e-19	2.2700675961726576e-18	0.0	0.0
YFL004W	64	3	1.600935607356061e-14	4.850885499422922e-14	0.04311410825101019	8.889570021516603
YFL005W	21	0	5.117730161058749e-06	7.698683273933787e-06	0.0	0.0
YFL007W	14	0	0.00027909559636478507	0.00037301389139992534	0.0	0.0
YFL008W	79	0	5.412238295986461e-20	2.7642790799483247e-19	0.0	0.0
YFL009W	73	20	6.612087824014053e-09	1.2302205459690978e-08	0.2519911349830733	51.255178518759806
YFL010C	0	0	1.0	1.0		0.0
YFL010W-A	0	0	1.0	1.0		0.0
YFL011W	58	1	2.5673708066308436e-14	7.638359808036204e-14	0.015858062804969267	3.214307805215481
YFL012W	78	25	2.8085885092313188e-08	4.982169190804847e-08	0.29479732137442866	60.78338476175736
YFL013C	75	14	1.3757941168471727e-11	3.1788637870582924e-11	0.17168995996846725	35.4002432890092
YFL014W	99	0	9.169302485383421e-25	7.354624629489548e-24	0.0	0.0
YFL016C	7	0	0.01729163642320054	0.020627297463145886	0.0	0.0
YFL017C	85	77	0.27883907286834086	0.30667335466788564	0.8332012763175617	172.00284321853178
YFL017W-A	85	76	0.2452853625453334	0.2707035348298239	0.8223804805212297	171.79529829976886
YFL018C	32	0	1.0554203276890066e-08	1.9275078769575984e-08	0.0	0.0
YFL020C	44	0	1.3261184602779379e-11	3.070252522165226e-11	0.0	0.0
YFL021W	0	0	1.0	1.0		0.0
YFL022C	49	4	2.1003019253179662e-10	4.3891120539620724e-10	0.07508307287250755	15.481155956582944
YFL023W	36	0	1.1325838951754842e-09	2.2321761415881456e-09	0.0	0.0
YFL024C	36	15	0.001923475461812141	0.002443000746661136	0.38323651778675727	79.01840021555361
YFL025C	35	17	0.007785476230859512	0.009542684101379593	0.44674428359141993	92.11287795118984
YFL026W	55	0	3.0044920034927575e-14	8.793299497245216e-14	0.0	0.0
YFL027C	114	27	9.481641515661026e-15	2.9475092084630574e-14	0.2178397048472094	44.52515073044224
YFL028C	85	109	0.28451775195818446	0.3126813666179092	1.179466741800185	245.4218547326248
YFL029C	48	20	0.00029217931320052855	0.0003901377362935314	0.38323651778675727	82.96932019850742
YFL030W	48	16	2.5184155642078552e-05	3.641792283067482e-05	0.3065892142294058	63.2147201622638
YFL031W	73	29	2.8129500749946504e-06	4.331265296196582e-06	0.3653871457254562	74.32000885370282
YFL033C	28	0	9.908794623834384e-08	1.6909637353611735e-07	0.0	0.0
YFL034C-A	85	191	1.7859092091176573e-08	3.2277699125190596e-08	2.0667719970994063	423.3916141558723
YFL034C-B	102	98	0.42142894632964	0.45815460686989784	0.8836983233671108	180.4381333359004
YFL034W	88	4	1.2749545846156533e-19	6.359292121530462e-19	0.041807620122191705	8.62018911309271
YFL036W	35	0	1.9776344165793246e-09	3.825555173140833e-09	0.0	0.0
YFL037W	2	0	0.44315206203786295	0.4781552549305347	0.0	0.0
YFL038C	29	0	5.656158295521214e-08	9.788915545453656e-08	0.0	0.0
YFL039C	120	26	2.222514743551204e-16	8.146387692901832e-16	0.19928298924911378	41.08956810776802
YFL040W	0	0	1.0	1.0		0.0
YFL041W	105	0	3.410981923656751e-26	3.094094170812299e-25	0.0	0.0
YFL041W-A	87	72	0.1012535767356752	0.11526312743603881	0.7611870146385249	159.12670929930223
YFL042C	44	3	8.977836506045057e-10	1.7847057637837928e-09	0.06271143018328755	12.930283668056228
YFL044C	85	101	0.5958459778153673	0.6362254397356437	1.092900375429529	224.92679498801576
YFL045C	73	10	6.352985084719016e-13	1.6517186809321456e-12	0.12599556749153665	28.57651732989653
YFL046W	107	52	1.4793020097660974e-06	2.3143269472700833e-06	0.44698988242791876	92.163517230578
YFL047W	81	1	8.175220080020788e-20	4.124183392999961e-19	0.011355156082570587	2.341285931349589
YFL048C	38	66	0.026188214620417618	0.03097663971246847	1.5974911688795357	334.3725987132222
YFL049W	63	11	3.096860393233604e-10	6.363002544296698e-10	0.16059435031064115	36.12269721614719
YFL050C	15	0	0.0001568442035686998	0.00021354427431903233	0.0	0.0
YFL051C	69	9	1.7142830178684415e-12	4.2939205730668146e-12	0.11996969252455011	24.736194838660147
YFL052W	46	1	1.938528454901699e-11	4.4187384637890094e-11	0.019994948754091683	4.122699140473839
YFL053W	51	1	1.222372400506665e-12	3.103692571882486e-12	0.018034659660553284	3.7185129502996057
YFL054C	40	2	2.158412127123647e-09	4.1584683896442524e-09	0.04598838213441087	9.482208023589454
YFL055W	50	1	2.1238255859368723e-12	5.28292428404972e-12	0.01839535285376435	3.7928832095379272
YFL056C	58	30	0.0010631900915147082	0.0013746416853194889	0.475741884149078	98.09180712828298
YFL057C	132	105	0.019566495768965773	0.023268593293490934	0.7316333521383549	152.29000764275807
YFL058W	161	39	5.3934023937842315e-20	2.7642790799483247e-19	0.22280085754559306	45.93864757058046
YFL059W	192	91	2.8504380587275084e-11	6.390982173778518e-11	0.4359315389824364	90.8711602014338
YFL060C	305	288	0.09360733166128142	0.10668564494332727	0.8685019052269071	179.07383021792532
YFL061W	215	71	4.6549922070180145e-20	2.4183252197435054e-19	0.3037372215388997	63.50874209951548
YFL062W	43	1	1.0198544116299898e-10	2.1771279589027734e-10	0.021389945178795753	4.410329313449343
YFL066C	0	0	1.0	1.0		0.0
YFL067W	2	10	0.0604356162382221	0.06952695118744055	4.598838213441087	948.2208022312632
YFL068W	10	8	0.6793294452386001	0.7225492212996465	0.735814114150574	151.7153284200769
YFR001W	100	3	4.4909549680211135e-23	3.1117448218180026e-22	0.027593029280646525	5.68932481491977
YFR002W	51	9	1.8890757193556642e-08	3.3749843000976775e-08	0.16231193694497956	33.46661655487451
YFR003C	273	34	1.4186817139289868e-46	5.475730561614499e-45	0.11454981630549228	23.61868665228729
YFR004W	110	7	4.549195606475751e-23	3.1407471708093686e-22	0.05853066817106839	12.06826475840467
YFR005C	89	90	0.6817672812561628	0.7248740311525591	0.9301021105835907	193.90582692478728
YFR006W	29	0	5.656158295521214e-08	9.788915545453656e-08	0.0	0.0
YFR007W	58	0	5.728985720321759e-15	1.8093024095316e-14	0.0	0.0
YFR008W	0	0	1.0	1.0		0.0
YFR009W	26	0	3.0466449821194817e-07	4.997505787840599e-07	0.0	0.0
YFR010W	93	75	0.06359140457577271	0.07312820790147348	0.7417480989421109	152.93883910694834
YFR011C	76	4	8.840090572858677e-17	3.3601692587250663e-16	0.048408823299379865	9.8516447024002
YFR012W	60	6	6.439184391644365e-12	1.5391417055838215e-11	0.09197676426882173	18.964416046923443
YFR012W-A	158	94	3.5412318690090497e-06	5.394867411568489e-06	0.5472035342575471	112.11667352200678
YFR013W	34	4	6.818183333337984e-07	1.091630211648455e-06	0.1082079579633197	22.31107770061947
YFR014C	102	16	1.1658587523951194e-16	4.3937442234759707e-16	0.14427727728442627	29.459287072167697
YFR015C	60	3	1.4277302811826478e-13	3.951336307546394e-13	0.045988382134410866	9.482208019758982
YFR016C	40	0	1.2225976826859903e-10	2.5945237170210814e-10	0.0	0.0
YFR017C	58	0	5.728985720321759e-15	1.8093024095316e-14	0.0	0.0
YFR018C	164	55	2.2973923421491313e-15	7.619552110553433e-15	0.3084586606576339	63.60017577491566
YFR019W	2	0	0.44315206203786295	0.4781552549305347	0.0	0.0
YFR021W	25	0	5.34766514652643e-07	8.602635596552027e-07	0.0	0.0
YFR022W	82	0	1.0399292693095742e-20	5.739571235891901e-20	0.0	0.0
YFR023W	78	19	2.8559915537385403e-10	5.893364702386203e-10	0.22404596424456574	46.19537241494803
YFR024C-A	50	0	4.771783823233595e-13	1.2548024127762416e-12	0.0	0.0
YFR025C	58	0	5.728985720321759e-15	1.8093024095316e-14	0.0	0.0
YFR026C	58	0	5.728985720321759e-15	1.8093024095316e-14	0.0	0.0
YFR027W	85	28	1.0805004779702258e-08	1.9720591078409294e-08	0.3029822822972952	61.74461040634238
YFR028C	0	0	1.0	1.0		0.0
YFR029W	55	0	3.0044920034927575e-14	8.793299497245216e-14	0.0	0.0
YFR030W	55	2	5.612536930457549e-13	1.4671681766846075e-12	0.03344609609775336	6.896151288785806
YFR031C	73	3	1.164300690998904e-16	4.3907496878260303e-16	0.03779867024746099	7.688276777813969
YFR031C-A	28	2	1.6064332809734596e-06	2.503006718742445e-06	0.0656976887634441	13.546011462010076
YFR032C	167	20	2.0945459472271807e-29	2.428575351311193e-28	0.11015181349559491	22.711875507050216
YFR032C-A	180	62	2.857004453776586e-16	1.0359793577344984e-15	0.31680885470371933	66.37545614398077
YFR032C-B	239	50	4.8846450254276284e-32	6.95336473792928e-31	0.19242000893058941	40.46800076836635
YFR033C	102	14	1.39228527753151e-17	5.662682200200647e-17	0.12624261762387298	25.776876190842906
YFR034C	28	0	9.908794623834384e-08	1.6909637353611735e-07	0.0	0.0
YFR035C	130	1	1.7589874485622076e-31	2.3470851082787136e-30	0.007075135712986289	1.4588012341112817
YFR036W	131	3	1.9635702275400756e-30	2.4442624196067047e-29	0.02106338113026452	4.342996041102083
YFR037C	92	0	4.275785103873747e-23	2.9734026762246577e-22	0.0	0.0
YFR038W	100	72	0.009072319094656793	0.011101044066674727	0.6622327027355167	138.44023712639057
YFR039C	82	85	0.8174929013239494	0.8635932541355681	0.953417678396323	196.4987687280957
YFR040W	516	232	1.2535755695896614e-30	1.5844644177384928e-29	0.41353894012338455	85.26636672737476
YFR041C	137	75	1.5657326399041194e-06	2.4435626627106078e-06	0.5035224321285862	103.81979589582384
YFR042W	215	90	4.577420657591495e-15	1.4723012417118954e-14	0.38501901321832355	79.38592763731087
YFR043C	117	109	0.27352426556170917	0.30100230601710476	0.8568775474616727	176.78692927743768
YFR044C	124	31	2.4253476967919933e-15	8.011587940408245e-15	0.22994191067205436	48.94042849579028
YFR045W	186	81	1.7310104519156659e-12	4.333931697417063e-12	0.40054397342873993	83.60656534900245
YFR046C	110	98	0.17169522862652264	0.19236689262246867	0.8194293543949573	168.95570661766544
YFR047C	70	53	0.056398096901922955	0.06519506638853446	0.6963955008925076	141.56535927046943
YFR048W	91	9	1.518152880571356e-17	6.124560468678569e-17	0.090966030595538	18.75601587391647
YFR049W	125	40	1.4113078707452353e-12	3.5676622262223506e-12	0.29432564566022956	62.203284628832606
YFR050C	33	7	2.4329589564524303e-05	3.519101347725837e-05	0.19510222723689463	40.2275492012481
YFR051C	63	43	0.022737104823914927	0.026966609577713907	0.6277779148506881	129.43966504950626
YFR052W	147	30	1.6330502329390742e-20	8.86843426783061e-20	0.18770768218126885	39.99298622627844
YFR053C	10	0	0.0028747042556305225	0.0036073367170262128	0.0	0.0
YFR055W	0	1	1.0	1.0		0.0
YFR057W	0	0	1.0	1.0		0.0
YGL001C	70	37	0.00041695081632197787	0.0005526352027351221	0.48616289684948644	98.82864703492294
YGL002W	111	142	0.22150525424646045	0.24483504077866503	1.1766396870425846	242.1349549270327
YGL003C	75	3	3.8983810656076564e-17	1.5324394742521964e-16	0.036790705707528695	7.585766417169132
YGL004C	117	56	3.1162497606763355e-07	5.110223089150158e-07	0.4402306665858135	90.00061854979894
YGL005C	148	104	0.0007367838614045545	0.0009636670427422318	0.6463232083755043	133.26346411228553
YGL006W	14	0	0.00027909559636478507	0.00037301389139992534	0.0	0.0
YGL006W-A	52	202	3.573671456305232e-18	1.544116043967798e-17	3.5729435350580756	736.6946235027109
YGL007C-A	70	202	3.8423626146013653e-13	1.0239771731497893e-12	2.654186626043142	547.2588631572465
YGL008C	7	0	0.01729163642320054	0.020627297463145886	0.0	0.0
YGL009C	96	15	8.9107943235705e-16	3.0945638982399725e-15	0.143713694170034	29.63190007750754
YGL010W	172	110	1.4335945157920032e-05	2.1080547328866814e-05	0.5882234924168832	122.38663842053356
YGL011C	108	3	5.6580499859159625e-25	4.661811671776891e-24	0.025549101185783817	5.219564050539862
YGL012W	40	14	0.00020521021382279977	0.0002777509860425798	0.3219186749408761	66.37545618178852
YGL013C	52	0	1.577929804551786e-13	4.32539290084715e-13	0.0	0.0
YGL014W	36	7	5.413910357208755e-06	8.13359416517961e-06	0.17884370830048674	36.875253435982096
YGL015C	183	63	1.5737933237681281e-16	5.884840965533489e-16	0.31664131961397646	66.32364078773125
YGL016W	5	0	0.05957092749204622	0.06855961657129434	0.0	0.0
YGL017W	55	25	0.0002952922116985333	0.0003940198397861403	0.418076201221917	84.66257166376705
YGL018C	222	152	1.1830148843238968e-05	1.7458348985749886e-05	0.6297508184171579	129.84645222002428
YGL019W	113	58	2.8626030005019642e-06	4.404181341863776e-06	0.4720931263355452	97.33948058430242
YGL020C	155	86	4.803471795215974e-07	7.786010793203795e-07	0.5103226920721722	105.76308949035882
YGL021W	102	1	8.073218354653188e-25	6.557779485538204e-24	0.009017329830276642	1.8592564751498029
YGL022W	31	3	1.0690139975700997e-06	1.6838946863943149e-06	0.0890097718730533	18.35266069137633
YGL023C	79	15	4.864493788549137e-12	1.1715118834985799e-11	0.17463942582687672	36.00838490814896
YGL025C	137	10	1.0410031455712266e-27	1.0357801194083261e-26	0.06713632428381149	13.842639450073785
YGL026C	60	2	3.5937445005104935e-14	1.0417149507276134e-13	0.03065892142294058	6.321472013172655
YGL027C	66	4	2.0496009465913033e-14	6.14880283977391e-14	0.05574349349625561	11.49358547943372
YGL028C	63	0	3.6291804771196943e-16	1.3003998083436363e-15	0.0	0.0
YGL029W	76	2	5.495916243439947e-18	2.3395273364932004e-17	0.024204411649689932	4.925822351200099
YGL030W	82	93	0.8389346902622197	0.8854309788397917	1.043151106951271	215.0842308546581
YGL031C	69	0	1.3292797588068838e-17	5.414084909984694e-17	0.0	0.0
YGL032C	178	148	0.018120010685134004	0.021584130374939035	0.7647506242576191	158.7470781279547
YGL033W	108	10	5.872730724284497e-21	3.330776567589757e-20	0.0851636706192794	19.315608935816616
YGL035C	5	0	0.05957092749204622	0.06855961657129434	0.0	0.0
YGL036W	1	0	0.9666347705323215	1.0	0.0	0.0
YGL037C	88	21	1.340288109577754e-11	3.100561913991015e-11	0.21949000564150645	47.411040119485314
YGL038C	94	20	3.09863162066457e-13	8.323321088482925e-13	0.19569524312515263	42.3673124493774
YGL039W	50	0	4.771783823233595e-13	1.2548024127762416e-12	0.0	0.0
YGL040C	0	0	1.0	1.0		0.0
YGL041C-B	161	50	2.662448507661635e-16	9.690975549089912e-16	0.2856421250584526	60.07361605224378
YGL043W	99	582	8.231052439314337e-68	6.311571010466234e-66	5.407118869136793	1114.8777918958697
YGL044C	113	114	0.6188990047762322	0.6599829735709458	0.9279071793491751	193.0006942433353
YGL045W	96	0	4.7571556791117325e-24	3.6045325837380204e-23	0.0	0.0
YGL047W	152	0	2.2615224952482866e-37	4.729460316426508e-36	0.0	0.0
YGL048C	174	50	8.565980180955601e-19	3.897385444673707e-18	0.2643010467494878	55.58535737205528
YGL049C	7	0	0.01729163642320054	0.020627297463145886	0.0	0.0
YGL050W	58	4	1.5894508064148938e-12	3.9951624072080655e-12	0.06343225121987707	12.857231220861925
YGL051W	85	47	0.00021218231187694375	0.0002869175818491191	0.5085774024276026	103.64273889589911
YGL053W	152	47	1.5919842619623796e-15	5.372946884123032e-15	0.28440183688385673	58.63997067563712
YGL054C	7	0	0.01729163642320054	0.020627297463145886	0.0	0.0
YGL055W	21	14	0.20674840416790097	0.23060707377222622	0.6131784284588117	126.42944034383184
YGL056C	60	1	8.523735748071884e-15	2.656910801472163e-14	0.01532946071147029	3.1607360065863275
YGL057C	138	50	4.366231302757499e-12	1.0543165812705061e-11	0.33324914590152804	68.71165235195801
YGL058W	208	140	1.210371721172423e-05	1.7848327611442578e-05	0.6190743748863002	127.64510804983394
YGL059W	146	42	5.829514041055699e-16	2.056781303687811e-15	0.26459069173222693	54.555169456975975
YGL060W	66	30	6.739255620026254e-05	9.432333675047698e-05	0.4180762012219171	89.07528746392825
YGL061C	143	66	4.440392608182829e-09	8.389191159546467e-09	0.4245081427791773	87.52807407403607
YGL062W	35	0	1.9776344165793246e-09	3.825555173140833e-09	0.0	0.0
YGL063W	194	71	2.7720508308579087e-16	1.0077158235312158e-15	0.33661599294259503	69.40585255752745
YGL064C	126	9	1.078062194259775e-25	9.50910380243553e-25	0.06569768876344412	13.546011464049798
YGL065C	88	30	1.1529164330827539e-08	2.0988991474070646e-08	0.31355715091643777	64.65141834819532
YGL066W	141	0	9.295441205325945e-35	1.595763652890433e-33	0.0	0.0
YGL067W	157	100	3.0824194217319495e-05	4.408603355976235e-05	0.5858392628587372	120.7924588898011
YGL068W	164	30	3.645364882439728e-24	2.8178082579181285e-23	0.16825017854052757	35.84737179782084
YGL070C	180	95	8.205268775274378e-09	1.518291529169979e-08	0.48543292252989256	101.14355223115398
YGL071W	6	0	0.03191348314498487	0.03741782702687217	0.0	0.0
YGL073W	10	0	0.0028747042556305225	0.0036073367170262128	0.0	0.0
YGL075C	120	15	3.5437950678044386e-21	2.048277933160133e-20	0.11497095533602718	23.70552006466608
YGL076C	25	1	2.2678837116905646e-06	3.5060750607345257e-06	0.0367907057075287	7.585766418258688
YGL077C	44	0	1.3261184602779379e-11	3.070252522165226e-11	0.0	0.0
YGL078C	110	12	2.1998211196450733e-20	1.1746677120778846e-19	0.10033828829326008	22.412491685524348
YGL079W	164	93	4.6201766603735384e-07	7.50370967913251e-07	0.5215755534756354	107.54211542732904
YGL080W	228	46	2.6416774127256527e-31	3.4685586302706004e-30	0.18556715598095616	38.26154115057941
YGL081W	127	104	0.03709434592201852	0.04332444829356793	0.7531955499179104	155.2991550129143
YGL082W	0	1	1.0	1.0		0.0
YGL083W	43	3	1.5498729628058003e-09	3.0296802886118822e-09	0.06416983553638726	13.230987940348026
YGL084C	100	20	1.633488397072173e-14	4.944311458716877e-14	0.1839535285376435	39.82527370332757
YGL085W	128	18	1.5011994426199737e-21	9.02131451881658e-21	0.1293423247530306	26.66871006628547
YGL086W	73	7	2.0415955711559765e-14	6.134386692642644e-14	0.08819689724407566	18.185056488194785
YGL087C	79	42	0.0001870355729437194	0.0002536292336711461	0.4889903923152548	99.56318428561082
YGL089C	105	25	1.2424583460057057e-13	3.4602314517572946e-13	0.218992295878147	45.15337154532321
YGL090W	131	31	8.94778063967029e-17	3.398856437169342e-16	0.21765493834606675	46.32529110339296
YGL091C	141	58	1.4690842830533148e-10	3.1004417291154544e-10	0.37834413670862843	78.00965467244642
YGL092W	7	0	0.01729163642320054	0.020627297463145886	0.0	0.0
YGL093W	84	18	6.6792814322024226e-12	1.593220552326675e-11	0.19709306629033232	40.63803438346352
YGL094C	111	2	2.5692400691776913e-26	2.3565709151261407e-25	0.01657238995834626	3.38650286615396
YGL095C	45	0	7.615330868795222e-12	1.802294972281536e-11	0.0	0.0
YGL096W	47	0	2.5130778732064657e-12	6.184300748314242e-12	0.0	0.0
YGL097W	7	0	0.01729163642320054	0.020627297463145886	0.0	0.0
YGL098W	51	0	2.7437469546151894e-13	7.387307460670391e-13	0.0	0.0
YGL099W	31	0	1.8460300781085884e-08	3.303210634474951e-08	0.0	0.0
YGL100W	95	242	6.325418865764356e-13	1.6482774760766114e-12	2.3429870476899857	485.08979981291975
YGL101W	127	162	0.1967670897290509	0.2196016947470933	1.1732469142952067	243.40156021857425
YGL103W	132	29	9.72739400437265e-18	4.0101966250284666e-17	0.20207016392392657	41.66424738078963
YGL104C	122	12	3.7967267047155283e-23	2.653095416624423e-22	0.09046894846113614	20.207984307918007
YGL105W	30	0	3.2304727441530905e-08	5.6866999545835395e-08	0.0	0.0
YGL106W	29	6	7.203634506120148e-05	0.00010065136551189741	0.19029675365963117	39.236722873922346
YGL107C	126	8	2.9499778373929856e-26	2.692908340134454e-25	0.058397945567505875	12.040899080134931
YGL108C	44	0	1.3261184602779379e-11	3.070252522165226e-11	0.0	0.0
YGL110C	131	21	7.595042582723744e-21	4.257221237158309e-20	0.14744366791185165	31.848637633052693
YGL111W	72	58	0.10562091525095585	0.12006836995616665	0.7409239343877306	152.7689070109482
YGL112C	157	56	8.076615684749702e-14	2.282487312186513e-13	0.32806998720089287	67.64377698111873
YGL113W	89	16	8.548029839154507e-14	2.407429951272163e-13	0.16535148632597169	34.09333221396239
YGL114W	81	11	2.925778193751715e-14	8.65097706543245e-14	0.12490671690827646	28.09543117345231
YGL115W	79	56	0.017253066087939056	0.020627297463145886	0.6519871897536732	132.75091237155758
YGL116W	0	0	1.0	1.0		0.0
YGL117W	51	0	2.7437469546151894e-13	7.387307460670391e-13	0.0	0.0
YGL119W	54	0	5.2216043603960974e-14	1.4895558867379939e-13	0.0	0.0
YGL120C	54	80	0.09345438439632325	0.10653244096397523	1.3626187299084704	284.4662405623386
YGL121C	119	11	5.603821566156442e-23	3.8275033048652843e-22	0.0850205383997512	19.123780883945543
YGL122C	0	0	1.0	1.0		0.0
YGL123W	10	0	0.0028747042556305225	0.0036073367170262128	0.0	0.0
YGL124C	21	0	5.117730161058749e-06	7.698683273933787e-06	0.0	0.0
YGL125W	55	5	2.8216452310978074e-11	6.331362358190983e-11	0.0836152402443834	16.932514330769806
YGL126W	0	0	1.0	1.0		0.0
YGL127C	183	50	1.4771838332104097e-20	8.037165775584736e-20	0.25130263461426705	52.85165127339948
YGL128C	99	62	0.0007498443263402097	0.0009798579233770838	0.5760160994613079	120.68264754107634
YGL129C	100	33	5.275007134862341e-10	1.0674372284515595e-09	0.3035233220871118	62.582572971893214
YGL130W	158	96	6.8600393230690425e-06	1.0260620584387533e-05	0.5588461626460055	115.69486518556248
YGL131C	75	6	2.03961396932519e-15	6.784896786949476e-15	0.07358141141505739	15.171532840262644
YGL133W	64	10	6.729880907596962e-11	1.4608033274722917e-10	0.14371369417003396	32.09362716203634
YGL134W	93	1	1.1247280556075001e-22	7.446085903646238e-22	0.00988997465256148	2.039184521027833
YGL135W	136	61	4.504643769978389e-09	8.507785327141449e-09	0.4125428397351564	85.060983742393
YGL136C	222	72	4.689960085333895e-21	2.6811093887430644e-20	0.2983030192502327	62.36046716618223
YGL137W	221	80	1.327163678284984e-18	5.9629049326694875e-18	0.3329475629640606	68.64946985894915
YGL138C	139	90	0.00014004802062689807	0.0001921317191377125	0.5955330060571192	124.15552948982848
YGL139W	104	15	1.4539336036084422e-17	5.896736357088964e-17	0.1326587946184929	27.352523144927016
YGL140C	76	5	3.31335784719329e-16	1.1946784312983453e-15	0.06051102912422483	12.476589504988238
YGL141W	46	3	3.0114270524238683e-10	6.202978860490568e-10	0.05998484626227505	12.368097421421515
YGL142C	130	40	1.6080167147130513e-13	4.399513297284816e-13	0.28300542851945154	58.35204936445126
YGL143C	53	5	8.27420486720927e-11	1.778211965295983e-10	0.08677053232907711	17.890958534210807
YGL144C	88	34	1.4026855418282716e-07	2.3607973517864764e-07	0.35536477103862946	73.27160746886183
YGL145W	147	93	4.6495450970263514e-05	6.592587241863548e-05	0.5818938147619335	119.97895871661838
YGL146C	181	94	3.982677756810717e-09	7.53929551659593e-09	0.4776693834955384	98.48923252594768
YGL147C	12	0	0.0008901599221033548	0.0011537772621177359	0.0	0.0
YGL148W	111	10	1.1833141744512123e-21	7.148361152593406e-21	0.0828619497917313	18.62576576285498
YGL150C	31	0	1.8460300781085884e-08	3.303210634474951e-08	0.0	0.0
YGL151W	75	14	1.3757941168471727e-11	3.1788637870582924e-11	0.17168995996846725	35.4002432890092
YGL153W	102	42	5.852000072022205e-08	1.0121760124571339e-07	0.378727852871619	77.33062856174405
YGL154C	87	181	5.683613610929873e-07	9.135400189060285e-07	1.9135395784662916	396.7268643574104
YGL155W	133	157	0.5224697330952388	0.5610013881685434	1.0857407511432342	225.29155900084928
YGL156W	70	6	3.011341225475493e-14	8.795441029816944e-14	0.07883722651613292	16.026267092241284
YGL157W	129	2	1.3543554937834097e-30	1.7006328481983383e-29	0.014259963452530503	2.9402195424223256
YGL158W	41	0	7.013398093660502e-11	1.512905192672226e-10	0.0	0.0
YGL159W	84	0	3.464009170157573e-21	2.0041767341625954e-20	0.0	0.0
YGL160W	120	11	3.287079351973739e-23	2.308179896605735e-22	0.0843120339130866	18.96441604617876
YGL161C	155	96	1.5093923539638832e-05	2.2149822474218656e-05	0.5696625399875411	117.9197664383628
YGL162W	132	63	4.803693230474418e-08	8.371527202563144e-08	0.4389800112830129	91.94868383596152
YGL163C	113	10	4.063120020534694e-22	2.517996038587826e-21	0.08139536660957676	16.78266906592006
YGL164C	108	52	1.0534322335975168e-06	1.6602600097065825e-06	0.4428510872202529	91.31015134604176
YGL166W	120	0	9.163668414612218e-30	1.0888482862073321e-28	0.0	0.0
YGL167C	34	0	3.4545408884326805e-09	6.565454279370901e-09	0.0	0.0
YGL168W	34	0	3.4545408884326805e-09	6.565454279370901e-09	0.0	0.0
YGL169W	114	20	1.5186268872084225e-17	6.124560468678569e-17	0.1613627443312662	34.630672787124205
YGL170C	123	2	3.609089763835615e-29	4.093860992469157e-28	0.014955571425824675	3.083644885892315
YGL171W	105	18	1.9437886512048507e-16	7.202789003272614e-16	0.15767445303226585	32.51042751094003
YGL172W	57	9	8.7679306338232e-10	1.744184333279738e-09	0.14522646989813962	29.943814799772944
YGL173C	0	0	1.0	1.0		0.0
YGL174W	161	118	0.0013009979193950563	0.0016730856517086245	0.6741154151379481	138.99385676510403
YGL175C	203	274	0.021744323289353044	0.025805118290769574	1.2414597738747368	255.97290624564312
YGL176C	105	28	1.4560046163688852e-12	3.667754073034366e-12	0.24527137138352464	50.57177612695346
YGL178W	136	50	9.82849382312557e-12	2.309916958593999e-11	0.33814986863537405	69.72211780891325
YGL179C	198	40	2.423780143106267e-27	2.3585718448399562e-26	0.18581164498751868	38.31195160853439
YGL180W	9	0	0.005198042053489069	0.0064315705356315905	0.0	0.0
YGL181W	10	0	0.0028747042556305225	0.0036073367170262128	0.0	0.0
YGL183C	3	0	0.21938601891732798	0.24263249899876024	0.0	0.0
YGL184C	0	0	1.0	1.0		0.0
YGL185C	127	61	1.0448981993850371e-07	1.7773468041003692e-07	0.44177815908646667	92.58218855529896
YGL186C	90	0	1.2823203724729804e-22	8.408921849591917e-22	0.0	0.0
YGL187C	135	5	3.828655764758126e-30	4.694797292776969e-29	0.034065468247711755	7.023857795917012
YGL188C-A	198	34	7.490444597099578e-30	9.068957237456773e-29	0.15793989823939086	32.56515887062035
YGL189C	147	54	1.3555248428183828e-12	3.4311722583840316e-12	0.33787382792628395	69.66520181936757
YGL190C	0	0	1.0	1.0		0.0
YGL191W	98	12	1.2240018158119445e-17	5.0316186152498154e-17	0.11262460930876131	25.156878420516207
YGL192W	150	94	2.9415911185438725e-05	4.210326162953164e-05	0.5763877227512829	118.84367393091163
YGL193C	239	178	0.0001472480642589033	0.00020167268815264415	0.6850152317928982	141.2412576141485
YGL194C	94	58	0.0007871029143114982	0.001027378315979443	0.5675162050629426	117.01448200866965
YGL194C-A	161	160	0.4535314948799527	0.48880427793377207	0.9140548001870483	188.4662464681745
YGL195W	7	0	0.01729163642320054	0.020627297463145886	0.0	0.0
YGL196W	114	34	2.404122962206252e-12	5.954397569185252e-12	0.2743166653631526	56.06870832937008
YGL197W	146	0	6.025646341207415e-36	1.147466626102114e-34	0.0	0.0
YGL198W	81	60	0.029064611442556128	0.034287298544849285	0.6813093649542352	140.4771559358308
YGL200C	31	0	1.8460300781085884e-08	3.303210634474951e-08	0.0	0.0
YGL201C	34	0	3.4545408884326805e-09	6.565454279370901e-09	0.0	0.0
YGL202W	25	0	5.34766514652643e-07	8.602635596552027e-07	0.0	0.0
YGL203C	15	0	0.0001568442035686998	0.00021354427431903233	0.0	0.0
YGL205W	61	0	1.0938186446218192e-15	3.731050430142398e-15	0.0	0.0
YGL206C	15	0	0.0001568442035686998	0.00021354427431903233	0.0	0.0
YGL207W	52	0	1.577929804551786e-13	4.32539290084715e-13	0.0	0.0
YGL208W	78	19	2.8559915537385403e-10	5.893364702386203e-10	0.22404596424456574	46.19537241494803
YGL209W	58	1	2.5673708066308436e-14	7.638359808036204e-14	0.015858062804969267	3.214307805215481
YGL210W	7	0	0.01729163642320054	0.020627297463145886	0.0	0.0
YGL211W	148	100	0.00026610142643378757	0.00035789272764750053	0.6214646234379848	128.137946250266
YGL212W	181	407	1.286514219549572e-16	4.835779919365745e-16	2.068206798751959	426.4374216449352
YGL213C	73	53	0.030480566780642135	0.03591348894805837	0.6677765077051442	135.82622308522122
YGL215W	63	180	1.0712276060200053e-11	2.5124918279857462e-11	2.6279075505377643	541.8404583303684
YGL216W	0	0	1.0	1.0		0.0
YGL219C	105	96	0.24690234632785218	0.2723312991429762	0.8409304161720844	173.54229777834377
YGL220W	84	61	0.01967754626486926	0.0233958173597815	0.6679265024283484	137.71778320456687
YGL221C	99	61	0.0005461956562157487	0.0007178179202232109	0.566725517211932	116.85145242734866
YGL222C	160	61	5.179454714756032e-13	1.359518213809308e-12	0.3506614137748829	72.30183618819271
YGL223C	6	2	0.23803880384678963	0.2628573657686035	0.3065892142294058	63.21472013172656
YGL224C	11	2	0.017712574965024735	0.021107546337309834	0.16723048048876682	34.48075644392903
YGL225W	42	0	4.0243617520943346e-11	8.898156261551141e-11	0.0	0.0
YGL226C-A	239	169	2.001876038797059e-05	2.9102095801622566e-05	0.6503796301853922	134.09984570865393
YGL226W	89	0	2.2208815570291676e-22	1.4159966557067343e-21	0.0	0.0
YGL227W	53	39	0.07877926963937816	0.0900714870171101	0.6768101521668015	139.5494765689402
YGL228W	32	1	4.570254619537534e-08	7.974373275776807e-08	0.028742738834006794	5.926380014344402
YGL229C	105	49	7.220775633383206e-07	1.1535189074329672e-06	0.42922489992116813	88.50060821952376
YGL230C	212	170	0.00352714731441526	0.0044183455032023875	0.7375495247971555	152.07314754878374
YGL231C	179	280	0.00015918079923655335	0.00021662299489101237	1.438742681300005	296.6500834594183
YGL232W	91	319	3.2069629171196297e-25	2.7042879378819632e-24	3.22424041777518	664.7965626001047
YGL233W	39	0	2.1319077200262187e-10	4.434213850947842e-10	0.0	0.0
YGL234W	76	21	3.6374516469762005e-09	6.90167747336197e-09	0.2541463223217443	54.89699381902503
YGL235W	190	47	5.2401824395090336e-23	3.5962158961356146e-22	0.22752146950708538	46.9119765405097
YGL236C	194	47	8.02161148218178e-24	5.960243880365299e-23	0.22283030518735164	45.94471929695136
YGL237C	113	65	4.421452485169702e-05	6.278462528940978e-05	0.529069882962249	109.0873489628864
YGL238W	21	0	5.117730161058749e-06	7.698683273933787e-06	0.0	0.0
YGL240W	145	107	0.0027249433363739474	0.003444208599447598	0.6787250880526845	139.94431154361948
YGL241W	94	0	1.4260482218874614e-23	1.0341996625567201e-22	0.0	0.0
YGL242C	147	1	1.6041138992152396e-35	2.9286536617101087e-34	0.006256922739375629	1.290096329904326
YGL243W	142	54	1.004026615092368e-11	2.3567988013862075e-11	0.3497707936983362	72.11820186426262
YGL244W	70	169	1.2081099507153907e-08	2.1986836476469027e-08	2.220581880204411	457.8551874968719
YGL245W	81	3	1.4635131296871772e-18	6.5242299396575144e-18	0.034065468247711755	7.023857794048768
YGL246C	135	75	2.8471538879624354e-06	4.381584696192659e-06	0.5109820237156765	105.3578669593259
YGL247W	190	12	5.5546724942494475e-39	1.3593583623161095e-37	0.058090587959255834	12.975653083433835
YGL248W	355	1	7.773038557916493e-85	8.278286064181064e-83	0.002590894768135824	0.534208902704
YGL249W	91	26	1.832481925151683e-10	3.8378017303522684e-10	0.2627907550537764	54.184045859337225
YGL250W	154	117	0.004005846977440655	0.005006003035041549	0.6987845077566328	144.08030375322693
YGL251C	110	7	4.549195606475751e-23	3.1407471708093686e-22	0.05853066817106839	12.06826475840467
[truncated: 3,752 more rows]
