# Supplementary material for: Overexpression profiling reveals cellular requirements in the context of genetic backgrounds and environments
Source: PLoS Genet. 2023 Apr 28;19(4):e1010732. doi: 10.1371/journal.pgen.1010732 (PMC10171610; doi:10.1371/journal.pgen.1010732)
Supplement: S1 Data — (ZIP) [file pgen.1010732.s025.zip › S1_Data/Fig_3/Fig.3G/Genes_YSA06.csv]

		Pool_a-1	Pool_a-2	Pool_b-1	Pool_b-2
YBR109C	CMD1	TRUE	TRUE	TRUE	TRUE
YBR187W	GDT1	TRUE	TRUE	TRUE	TRUE
YJR106W	ECM27	TRUE	TRUE	TRUE	TRUE
YLL028W	TPO1	TRUE	TRUE	TRUE	TRUE
YCR008W	SAT4	FALSE	FALSE	TRUE	TRUE
YDR313C	PIB1	FALSE	FALSE	TRUE	TRUE
YGL079W	KXD1	FALSE	FALSE	TRUE	TRUE
YGL080W	MPC1	FALSE	FALSE	TRUE	TRUE
YGR105W	VMA21	FALSE	FALSE	TRUE	TRUE
YIL153W	RRD1	FALSE	FALSE	TRUE	TRUE
YAL015C	NTG1	FALSE	FALSE	FALSE	TRUE
YDR281C	PHM6	TRUE	FALSE	FALSE	FALSE
YER112W	LSM4	TRUE	FALSE	FALSE	FALSE
YIL122W	POG1	TRUE	TRUE	FALSE	FALSE
YJR022W	LSM8	TRUE	TRUE	FALSE	FALSE
YML115C	VAN1	TRUE	TRUE	FALSE	FALSE
YMR222C	FSH2	TRUE	FALSE	FALSE	FALSE
YMR225C	MRPL44	TRUE	FALSE	FALSE	FALSE
YPR162C	ORC4	TRUE	TRUE	FALSE	FALSE
YGR279C	SCW4	FALSE	TRUE	FALSE	FALSE
YOL038C-A	YOL038C-A	FALSE	TRUE	FALSE	FALSE
