# Supplementary material for: Overexpression profiling reveals cellular requirements in the context of genetic backgrounds and environments
Source: PLoS Genet. 2023 Apr 28;19(4):e1010732. doi: 10.1371/journal.pgen.1010732 (PMC10171610; doi:10.1371/journal.pgen.1010732)
Supplement: S1 Data — (ZIP) [file pgen.1010732.s025.zip › S1_Data/Fig_3/Fig.3I/Fig.3I_rawdata.csv]

	BY4741	BY4741	BY4741	BY4741	BY4741	BY4741	CEN.PK2-1C	CEN.PK2-1C	CEN.PK2-1C	CEN.PK2-1C	CEN.PK2-1C	CEN.PK2-1C
ENA1-oe	+	+	+	–	–	–	+	+	+	–	–	–
Rep	Rep1	Rep2	Rep3	Rep1	Rep2	Rep3	Rep1	Rep2	Rep3	Rep1	Rep2	Rep3
1	-0.002	0.001	0.005	-0.008	-0.008	0.006	0.001	0.001	0.004	0.004	-0.002	0.001
2	-0.003	-0.002	0.003	-0.009	-0.01	0.006	0.001	0	0.003	0.004	-0.001	0
3	0	-0.001	0.004	-0.008	-0.009	0.008	0	-0.001	0.002	0.003	-0.002	-0.001
4	0	0	0.005	-0.009	-0.01	0.008	-0.002	-0.002	0.003	0.002	-0.003	-0.003
5	-0.003	-0.001	0.003	-0.008	-0.01	0.008	-0.002	-0.002	0.001	0.002	-0.002	-0.003
6	-0.002	-0.001	0.004	-0.01	-0.01	0.006	-0.003	-0.003	0.001	0.001	-0.002	-0.004
7	-0.002	-0.001	0.004	-0.009	-0.01	0.006	-0.002	-0.003	-0.001	0.001	-0.003	-0.004
8	-0.001	-0.001	0.004	-0.009	-0.01	0.008	-0.003	-0.005	-0.001	0	-0.004	-0.005
9	-0.002	0	0.005	-0.009	-0.008	0.008	-0.003	-0.005	-0.001	0	-0.004	-0.005
10	-0.001	-0.001	0.005	-0.008	-0.008	0.01	-0.003	-0.004	-0.002	-0.001	-0.005	-0.006
11	0	0	0.005	-0.006	-0.009	0.008	-0.004	-0.005	-0.001	-0.001	-0.005	-0.006
12	0.001	0.001	0.006	-0.006	-0.008	0.01	-0.004	-0.004	-0.001	-0.001	-0.004	-0.006
13	0.001	0.002	0.006	-0.008	-0.009	0.008	-0.004	-0.005	0	-0.002	-0.006	-0.004
14	-0.001	0.002	0.005	-0.009	-0.008	0.011	-0.003	-0.004	0.001	0	-0.004	-0.004
15	0.001	0.001	0.006	-0.008	-0.005	0.01	-0.003	-0.003	0	0	-0.004	-0.003
16	0.001	0.002	0.006	-0.005	-0.005	0.01	-0.003	-0.003	-0.001	0	-0.005	-0.003
17	0.001	0.003	0.008	-0.005	-0.005	0.011	-0.002	-0.004	0	-0.001	-0.004	-0.004
18	0	0.001	0.009	-0.006	-0.009	0.011	-0.003	-0.004	-0.001	0.001	-0.005	-0.004
19	0.002	0.003	0.006	-0.006	-0.006	0.01	-0.003	-0.004	0	0.001	-0.005	-0.004
20	0.001	0.001	0.008	-0.009	-0.005	0.01	-0.002	-0.003	-0.001	0.001	-0.006	-0.004
21	0.001	0.003	0.008	-0.004	-0.004	0.012	-0.003	-0.003	0	0	-0.005	-0.004
22	0.002	0.002	0.008	-0.005	-0.004	0.012	-0.002	-0.004	0.001	0	-0.005	-0.004
23	0.001	0.002	0.008	-0.008	-0.004	0.012	-0.003	-0.003	0.001	0	-0.006	-0.004
24	0.001	0.002	0.009	-0.005	-0.004	0.013	-0.003	-0.004	0	0	-0.006	-0.004
25	0	0.004	0.008	-0.004	-0.004	0.013	-0.002	-0.003	0.001	0	-0.006	-0.004
26	0.002	0.003	0.009	-0.004	-0.003	0.013	-0.002	-0.002	0.002	0	-0.005	-0.003
27	0.001	0.002	0.008	-0.004	-0.001	0.016	-0.001	-0.002	0.001	0.001	-0.005	-0.003
28	0.003	0.004	0.01	-0.003	-0.002	0.015	-0.003	-0.003	0.001	0.001	-0.006	-0.003
29	0.002	0.004	0.009	-0.002	0	0.018	-0.002	-0.004	0.001	0.001	-0.008	-0.003
30	0.004	0.004	0.011	-0.001	0.001	0.018	-0.001	-0.003	0.002	0	-0.008	-0.003
31	0.004	0.006	0.01	0.001	0.001	0.02	-0.001	-0.002	0.002	0	-0.006	-0.003
32	0.004	0.006	0.012	0	0.004	0.023	0	-0.003	0.002	0.001	-0.006	-0.002
33	0.004	0.006	0.012	0.001	0.005	0.022	-0.001	-0.003	0.002	0	-0.008	-0.002
34	0.005	0.008	0.012	0.002	0.006	0.024	-0.001	-0.003	0.002	0	-0.006	-0.002
35	0.006	0.009	0.012	0.003	0.008	0.025	-0.002	-0.002	0.002	0.001	-0.008	-0.002
36	0.006	0.01	0.013	0.004	0.009	0.028	0	-0.001	0.004	0	-0.008	-0.001
37	0.008	0.009	0.013	0.006	0.01	0.028	-0.001	-0.001	0.003	0.001	-0.009	-0.002
38	0.006	0.01	0.015	0.006	0.013	0.031	0	-0.001	0.003	0.002	-0.008	-0.001
39	0.009	0.01	0.016	0.01	0.013	0.032	0	-0.001	0.002	0	-0.008	-0.003
40	0.009	0.012	0.016	0.012	0.019	0.034	0	0	0.003	0.001	-0.008	-0.002
41	0.009	0.013	0.017	0.012	0.019	0.037	0.001	0.002	0.005	0.003	-0.006	-0.001
42	0.009	0.013	0.018	0.012	0.019	0.037	0.002	0.001	0.006	0.003	-0.006	0
43	0.01	0.012	0.019	0.015	0.022	0.039	0.001	0.002	0.005	0.001	-0.008	-0.002
44	0.01	0.015	0.019	0.018	0.025	0.042	0.002	0.001	0.005	0.001	-0.009	-0.001
45	0.01	0.017	0.02	0.019	0.028	0.044	0.001	0.002	0.006	0.002	-0.006	0
46	0.015	0.016	0.02	0.02	0.028	0.047	0.003	0.002	0.005	0	-0.006	0
47	0.013	0.018	0.023	0.02	0.034	0.051	0.004	0.003	0.006	0.002	-0.008	0.001
48	0.015	0.019	0.023	0.027	0.035	0.055	0.004	0.004	0.006	0.003	-0.009	0
49	0.017	0.02	0.024	0.03	0.038	0.061	0.003	0.004	0.009	0.002	-0.009	0
50	0.019	0.024	0.027	0.033	0.042	0.062	0.003	0.004	0.008	0.002	-0.009	0
51	0.019	0.024	0.026	0.034	0.047	0.066	0.004	0.004	0.008	0.002	-0.008	-0.001
52	0.022	0.025	0.03	0.04	0.051	0.071	0.005	0.005	0.009	0.001	-0.008	-0.001
53	0.022	0.026	0.03	0.04	0.055	0.073	0.004	0.005	0.008	0.002	-0.009	0
54	0.022	0.03	0.031	0.049	0.06	0.076	0.005	0.005	0.009	0.002	-0.009	0.002
55	0.025	0.033	0.033	0.051	0.063	0.086	0.005	0.005	0.008	0.002	-0.009	0.001
56	0.026	0.034	0.034	0.054	0.069	0.085	0.006	0.006	0.009	0.002	-0.01	0
57	0.03	0.034	0.037	0.054	0.074	0.09	0.008	0.008	0.01	0.002	-0.008	0.001
58	0.032	0.038	0.039	0.06	0.077	0.092	0.008	0.008	0.012	0.002	-0.01	0
59	0.03	0.038	0.04	0.062	0.084	0.097	0.006	0.008	0.012	0.002	-0.011	0.001
60	0.033	0.041	0.044	0.073	0.091	0.103	0.009	0.008	0.015	0.003	-0.01	0.001
61	0.04	0.046	0.045	0.075	0.092	0.113	0.008	0.009	0.015	0.003	-0.01	0.001
62	0.039	0.048	0.047	0.078	0.098	0.114	0.01	0.011	0.015	0.001	-0.01	0.002
63	0.04	0.051	0.049	0.081	0.104	0.124	0.011	0.011	0.013	0.003	-0.009	0.003
64	0.045	0.053	0.053	0.088	0.111	0.126	0.011	0.012	0.017	0.002	-0.01	0.002
65	0.046	0.06	0.054	0.092	0.115	0.133	0.011	0.012	0.015	0.003	-0.01	0.001
66	0.046	0.059	0.055	0.1	0.127	0.14	0.015	0.013	0.018	0.003	-0.006	0.003
67	0.051	0.059	0.061	0.103	0.129	0.144	0.013	0.015	0.018	0.003	-0.009	0.004
68	0.053	0.064	0.061	0.111	0.133	0.147	0.012	0.015	0.018	0.004	-0.009	0.003
69	0.056	0.066	0.064	0.117	0.14	0.162	0.013	0.015	0.019	0.003	-0.011	0.002
70	0.06	0.07	0.067	0.122	0.148	0.168	0.013	0.016	0.019	0.004	-0.01	0.003
71	0.06	0.074	0.069	0.128	0.156	0.173	0.013	0.018	0.019	0.003	-0.009	0.004
72	0.064	0.076	0.075	0.135	0.163	0.18	0.015	0.017	0.02	0.003	-0.01	0.003
73	0.069	0.082	0.076	0.141	0.173	0.191	0.015	0.018	0.022	0.003	-0.01	0.002
74	0.076	0.084	0.082	0.15	0.178	0.199	0.017	0.02	0.023	0.001	-0.009	0.002
75	0.077	0.086	0.085	0.16	0.19	0.207	0.018	0.02	0.023	0.004	-0.011	0.004
76	0.077	0.095	0.089	0.163	0.224	0.213	0.018	0.022	0.025	0.004	-0.01	0.002
77	0.082	0.096	0.091	0.172	0.206	0.227	0.017	0.022	0.024	0.003	-0.01	0.003
78	0.086	0.103	0.097	0.187	0.216	0.23	0.02	0.022	0.024	0.003	-0.01	0.004
79	0.09	0.107	0.1	0.192	0.231	0.242	0.02	0.026	0.026	0.003	-0.012	0.004
80	0.098	0.112	0.106	0.2	0.241	0.251	0.023	0.025	0.027	0.002	-0.01	0.004
81	0.106	0.121	0.111	0.211	0.251	0.269	0.022	0.025	0.027	0.004	-0.011	0.004
82	0.107	0.124	0.115	0.221	0.263	0.27	0.022	0.026	0.028	0.003	-0.011	0.004
83	0.114	0.129	0.12	0.228	0.267	0.285	0.022	0.027	0.028	0.004	-0.011	0.005
84	0.118	0.135	0.125	0.245	0.285	0.3	0.024	0.03	0.03	0.003	-0.01	0.006
85	0.121	0.142	0.133	0.247	0.292	0.304	0.025	0.031	0.031	0.004	-0.011	0.006
86	0.127	0.15	0.137	0.26	0.322	0.324	0.025	0.031	0.032	0.003	-0.01	0.005
87	0.136	0.154	0.148	0.27	0.315	0.329	0.026	0.032	0.031	0.006	-0.011	0.005
88	0.142	0.163	0.15	0.286	0.337	0.342	0.026	0.034	0.034	0.004	-0.011	0.006
89	0.146	0.17	0.156	0.292	0.35	0.352	0.027	0.034	0.034	0.005	-0.009	0.006
90	0.156	0.175	0.168	0.322	0.352	0.365	0.03	0.038	0.037	0.006	-0.01	0.008
91	0.17	0.179	0.17	0.316	0.375	0.379	0.03	0.039	0.039	0.005	-0.01	0.005
92	0.168	0.19	0.18	0.333	0.39	0.394	0.032	0.039	0.038	0.005	-0.012	0.008
93	0.172	0.197	0.185	0.346	0.398	0.41	0.034	0.039	0.038	0.004	-0.011	0.006
94	0.187	0.208	0.191	0.357	0.42	0.424	0.034	0.04	0.042	0.005	-0.011	0.008
95	0.195	0.216	0.202	0.369	0.434	0.439	0.033	0.045	0.042	0.008	-0.01	0.008
96	0.199	0.224	0.208	0.394	0.455	0.456	0.035	0.044	0.041	0.004	-0.011	0.008
97	0.206	0.234	0.219	0.413	0.47	0.467	0.038	0.045	0.044	0.003	-0.01	0.008
98	0.221	0.243	0.231	0.422	0.488	0.506	0.035	0.049	0.042	0.005	-0.011	0.008
99	0.228	0.255	0.237	0.425	0.506	0.504	0.039	0.047	0.045	0.006	-0.01	0.009
100	0.235	0.27	0.241	0.46	0.546	0.52	0.039	0.049	0.047	0.005	-0.011	0.009
101	0.249	0.272	0.257	0.47	0.538	0.536	0.044	0.053	0.048	0.006	-0.01	0.008
102	0.257	0.292	0.277	0.485	0.558	0.555	0.042	0.059	0.049	0.006	-0.01	0.009
103	0.265	0.298	0.275	0.509	0.585	0.57	0.042	0.056	0.052	0.005	-0.011	0.01
104	0.277	0.309	0.288	0.535	0.618	0.594	0.044	0.06	0.054	0.005	-0.011	0.008
105	0.295	0.338	0.307	0.557	0.623	0.619	0.045	0.056	0.056	0.005	-0.01	0.009
106	0.301	0.344	0.311	0.565	0.647	0.641	0.046	0.06	0.055	0.005	-0.01	0.009
107	0.315	0.35	0.329	0.59	0.67	0.673	0.048	0.06	0.06	0.005	-0.011	0.01
108	0.337	0.359	0.343	0.612	0.693	0.687	0.049	0.063	0.059	0.006	-0.011	0.011
109	0.36	0.373	0.351	0.629	0.735	0.7	0.053	0.069	0.062	0.008	-0.01	0.011
110	0.352	0.387	0.366	0.667	0.738	0.738	0.055	0.069	0.062	0.009	-0.01	0.012
111	0.373	0.41	0.387	0.666	0.775	0.752	0.056	0.067	0.066	0.008	-0.011	0.01
112	0.386	0.416	0.395	0.71	0.797	0.772	0.059	0.076	0.063	0.008	-0.01	0.012
113	0.404	0.436	0.409	0.746	0.822	0.799	0.057	0.074	0.067	0.008	-0.012	0.012
114	0.411	0.468	0.429	0.754	0.86	0.851	0.059	0.074	0.075	0.006	-0.011	0.012
115	0.438	0.471	0.442	0.788	0.885	0.854	0.06	0.077	0.069	0.008	-0.01	0.01
116	0.46	0.488	0.455	0.807	0.918	0.881	0.06	0.081	0.07	0.006	-0.009	0.01
117	0.467	0.517	0.471	0.838	0.933	0.913	0.063	0.084	0.073	0.009	-0.009	0.011
118	0.485	0.532	0.49	0.869	0.955	0.928	0.064	0.082	0.076	0.009	-0.011	0.011
119	0.516	0.543	0.512	0.884	1.001	0.96	0.068	0.085	0.082	0.008	-0.01	0.013
120	0.527	0.569	0.519	0.957	1.041	0.993	0.071	0.086	0.08	0.006	-0.011	0.011
121	0.545	0.577	0.555	0.954	1.063	1.032	0.073	0.091	0.085	0.008	-0.009	0.013
122	0.57	0.601	0.571	0.989	1.085	1.044	0.073	0.096	0.084	0.008	-0.01	0.012
123	0.594	0.62	0.599	1.036	1.132	1.072	0.074	0.095	0.09	0.006	-0.009	0.012
124	0.615	0.645	0.608	1.041	1.155	1.122	0.074	0.098	0.088	0.006	-0.011	0.013
125	0.667	0.671	0.633	1.077	1.188	1.13	0.083	0.102	0.09	0.008	-0.01	0.013
126	0.659	0.695	0.658	1.138	1.214	1.156	0.081	0.102	0.091	0.008	-0.011	0.013
127	0.694	0.708	0.684	1.153	1.267	1.216	0.085	0.109	0.095	0.006	-0.011	0.015
128	0.712	0.746	0.713	1.194	1.295	1.238	0.083	0.112	0.095	0.008	-0.01	0.012
129	0.759	0.761	0.732	1.214	1.319	1.258	0.086	0.111	0.097	0.008	-0.01	0.013
130	0.764	0.794	0.77	1.247	1.364	1.325	0.09	0.115	0.103	0.009	-0.009	0.013
131	0.79	0.827	0.773	1.287	1.408	1.325	0.09	0.121	0.102	0.008	-0.009	0.015
132	0.818	0.868	0.801	1.344	1.426	1.362	0.097	0.12	0.105	0.008	-0.01	0.013
133	0.853	0.865	0.839	1.371	1.484	1.437	0.096	0.127	0.105	0.008	-0.011	0.013
134	0.876	0.898	0.88	1.398	1.549	1.447	0.097	0.128	0.11	0.008	-0.012	0.013
135	0.908	0.94	0.891	1.45	1.545	1.469	0.102	0.128	0.117	0.008	-0.011	0.013
136	0.932	0.969	0.925	1.478	1.589	1.512	0.098	0.134	0.114	0.006	-0.011	0.015
137	0.985	0.99	0.938	1.537	1.672	1.537	0.106	0.137	0.121	0.008	-0.01	0.013
138	1.01	1.011	0.993	1.57	1.679	1.571	0.106	0.142	0.121	0.008	-0.009	0.015
139	1.042	1.072	1.027	1.596	1.712	1.601	0.12	0.144	0.124	0.009	-0.01	0.015
140	1.083	1.078	1.04	1.647	1.748	1.655	0.111	0.148	0.125	0.01	-0.011	0.015
141	1.092	1.106	1.068	1.664	1.776	1.68	0.119	0.155	0.129	0.009	-0.011	0.015
142	1.134	1.141	1.1	1.755	1.822	1.715	0.118	0.157	0.132	0.009	-0.012	0.013
143	1.185	1.182	1.143	1.768	1.856	1.733	0.124	0.168	0.135	0.008	-0.013	0.015
144	1.218	1.211	1.18	1.774	1.907	1.788	0.124	0.166	0.142	0.008	-0.012	0.012
145	1.241	1.252	1.209	1.817	1.944	1.812	0.125	0.168	0.141	0.006	-0.012	0.015
146	1.31	1.295	1.266	1.861	1.991	1.857	0.131	0.177	0.142	0.011	-0.012	0.013
147	1.347	1.32	1.273	1.911	2.024	1.889	0.137	0.177	0.146	0.008	-0.013	0.015
148	1.362	1.352	1.324	1.941	2.071	1.933	0.131	0.182	0.15	0.009	-0.012	0.016
149	1.408	1.439	1.354	1.951	2.081	1.956	0.141	0.189	0.155	0.01	-0.013	0.015
150	1.443	1.44	1.389	2.012	2.141	1.989	0.141	0.19	0.163	0.008	-0.012	0.016
151	1.5	1.465	1.407	2.021	2.181	2.013	0.146	0.198	0.168	0.01	-0.012	0.015
152	1.527	1.502	1.455	2.082	2.175	2.038	0.154	0.202	0.163	0.01	-0.012	0.015
153	1.559	1.54	1.495	2.093	2.204	2.067	0.153	0.207	0.172	0.01	-0.011	0.017
154	1.596	1.573	1.524	2.1	2.284	2.095	0.158	0.212	0.175	0.01	-0.013	0.016
155	1.629	1.617	1.565	2.152	2.315	2.125	0.164	0.218	0.178	0.008	-0.013	0.015
156	1.686	1.671	1.598	2.201	2.307	2.173	0.163	0.221	0.182	0.009	-0.013	0.015
157	1.726	1.731	1.639	2.218	2.335	2.182	0.173	0.227	0.187	0.009	-0.013	0.016
158	1.755	1.751	1.711	2.243	2.364	2.202	0.182	0.245	0.192	0.011	-0.012	0.017
159	1.798	1.782	1.709	2.231	2.41	2.227	0.177	0.237	0.206	0.009	-0.01	0.015
160	1.835	1.85	1.749	2.322	2.46	2.247	0.18	0.248	0.208	0.011	-0.013	0.018
161	1.876	1.877	1.8	2.285	2.464	2.274	0.186	0.251	0.206	0.008	-0.012	0.017
162	1.909	1.916	1.822	2.332	2.451	2.292	0.193	0.255	0.211	0.01	-0.015	0.017
163	1.962	1.963	1.869	2.318	2.483	2.322	0.193	0.265	0.218	0.009	-0.012	0.016
164	2.01	2.005	1.896	2.358	2.503	2.348	0.207	0.274	0.22	0.01	-0.013	0.017
165	2.029	2.029	1.934	2.378	2.515	2.348	0.205	0.294	0.226	0.01	-0.013	0.017
166	2.067	2.057	1.957	2.361	2.597	2.372	0.209	0.287	0.231	0.009	-0.015	0.018
167	2.123	2.104	1.991	2.399	2.546	2.388	0.212	0.299	0.243	0.009	-0.015	0.018
168	2.14	2.152	2.013	2.381	2.551	2.385	0.23	0.302	0.243	0.011	-0.012	0.017
169	2.184	2.223	2.058	2.366	2.538	2.421	0.224	0.315	0.25	0.009	-0.013	0.017
170	2.204	2.209	2.088	2.394	2.56	2.438	0.234	0.318	0.262	0.009	-0.015	0.018
171	2.26	2.265	2.098	2.356	2.559	2.391	0.238	0.33	0.264	0.012	-0.012	0.019
172	2.274	2.315	2.144	2.361	2.568	2.421	0.244	0.345	0.266	0.01	-0.012	0.018
173	2.3	2.33	2.181	2.391	2.546	2.413	0.249	0.349	0.27	0.01	-0.013	0.017
174	2.329	2.356	2.202	2.377	2.579	2.41	0.264	0.353	0.285	0.009	-0.013	0.018
175	2.376	2.401	2.219	2.366	2.593	2.419	0.258	0.364	0.286	0.01	-0.011	0.018
176	2.428	2.403	2.255	2.385	2.611	2.436	0.272	0.373	0.292	0.011	-0.013	0.018
177	2.419	2.437	2.26	2.376	2.57	2.435	0.28	0.374	0.311	0.011	-0.012	0.018
178	2.446	2.489	2.284	2.355	2.532	2.442	0.279	0.401	0.308	0.01	-0.015	0.019
179	2.483	2.487	2.301	2.406	2.57	2.422	0.292	0.398	0.311	0.011	-0.012	0.019
180	2.464	2.551	2.332	2.42	2.632	2.417	0.304	0.425	0.325	0.012	-0.012	0.019
181	2.514	2.599	2.342	2.415	2.576	2.419	0.315	0.423	0.327	0.012	-0.012	0.019
182	2.538	2.581	2.358	2.399	2.59	2.421	0.307	0.454	0.342	0.012	-0.013	0.022
183	2.479	2.606	2.372	2.387	2.574	2.42	0.32	0.447	0.351	0.011	-0.015	0.02
184	2.524	2.649	2.371	2.457	2.583	2.409	0.342	0.454	0.364	0.01	-0.015	0.02
185	2.544	2.645	2.386	2.377	2.57	2.421	0.352	0.478	0.369	0.011	-0.015	0.02
186	2.56	2.612	2.381	2.361	2.58	2.429	0.34	0.482	0.387	0.011	-0.012	0.02
187	2.554	2.649	2.379	2.387	2.612	2.438	0.359	0.49	0.386	0.011	-0.015	0.02
188	2.606	2.662	2.394	2.38	2.584	2.421	0.358	0.505	0.39	0.011	-0.013	0.019
189	2.604	2.624	2.39	2.352	2.573	2.421	0.372	0.523	0.402	0.013	-0.015	0.02
190	2.605	2.625	2.387	2.401	2.573	2.424	0.381	0.541	0.417	0.01	-0.016	0.023
191	2.588	2.696	2.39	2.403	2.567	2.434	0.395	0.55	0.426	0.011	-0.015	0.02
192	2.567	2.695	2.408	2.407	2.538	2.428	0.403	0.557	0.431	0.011	-0.016	0.023
193	2.576	2.611	2.406	2.438	2.575	2.434	0.408	0.571	0.452	0.012	-0.015	0.022
194	2.564	2.675	2.428	2.414	2.596	2.424	0.416	0.594	0.47	0.011	-0.013	0.019
195	2.554	2.699	2.406	2.405	2.604	2.429	0.43	0.614	0.469	0.012	-0.016	0.022
196	2.619	2.703	2.409	2.388	2.573	2.428	0.439	0.62	0.484	0.012	-0.013	0.023
197	2.595	2.691	2.405	2.419	2.584	2.443	0.448	0.637	0.495	0.011	-0.013	0.022
198	2.606	2.682	2.416	2.402	2.589	2.423	0.483	0.655	0.509	0.013	-0.017	0.022
199	2.57	2.707	2.412	2.401	2.572	2.432	0.483	0.666	0.512	0.013	-0.015	0.022
200	2.597	2.705	2.421	2.391	2.601	2.432	0.489	0.708	0.527	0.013	-0.016	0.023
201	2.609	2.724	2.419	2.392	2.608	2.423	0.491	0.715	0.543	0.013	-0.013	0.02
202	2.596	2.705	2.407	2.442	2.577	2.426	0.51	0.728	0.563	0.013	-0.016	0.023
203	2.539	2.732	2.428	2.432	2.594	2.435	0.542	0.756	0.568	0.013	-0.013	0.023
204	2.619	2.703	2.423	2.431	2.58	2.442	0.538	0.794	0.589	0.012	-0.016	0.024
205	2.587	2.674	2.417	2.409	2.631	2.441	0.562	0.793	0.601	0.013	-0.015	0.023
206	2.603	2.69	2.422	2.43	2.594	2.436	0.585	0.811	0.613	0.012	-0.017	0.023
207	2.606	2.747	2.422	2.421	2.58	2.442	0.593	0.84	0.63	0.012	-0.016	0.023
208	2.609	2.69	2.423	2.414	2.598	2.445	0.596	0.859	0.649	0.012	-0.016	0.024
209	2.62	2.693	2.429	2.409	2.604	2.455	0.618	0.887	0.661	0.012	-0.016	0.023
210	2.656	2.689	2.431	2.475	2.559	2.451	0.633	0.897	0.688	0.013	-0.015	0.024
211	2.579	2.685	2.427	2.448	2.628	2.456	0.65	0.934	0.693	0.015	-0.015	0.025
212	2.648	2.698	2.428	2.485	2.655	2.444	0.665	0.943	0.731	0.015	-0.015	0.025
213	2.593	2.696	2.428	2.449	2.619	2.464	0.687	0.978	0.732	0.013	-0.017	0.026
214	2.613	2.714	2.422	2.421	2.634	2.459	0.712	1.012	0.759	0.015	-0.016	0.024
215	2.634	2.724	2.422	2.431	2.583	2.467	0.744	1.036	0.793	0.015	-0.018	0.026
216	2.596	2.703	2.426	2.481	2.648	2.467	0.738	1.046	0.805	0.013	-0.015	0.025
217	2.618	2.663	2.439	2.464	2.596	2.466	0.763	1.119	0.803	0.012	-0.015	0.025
218	2.572	2.734	2.423	2.466	2.615	2.479	0.786	1.108	0.829	0.013	-0.013	0.027
219	2.611	2.735	2.437	2.504	2.669	2.493	0.804	1.141	0.862	0.016	-0.016	0.025
220	2.61	2.74	2.451	2.449	2.652	2.474	0.844	1.178	0.894	0.013	-0.013	0.027
221	2.657	2.725	2.442	2.486	2.635	2.489	0.848	1.189	0.898	0.015	-0.013	0.027
222	2.656	2.726	2.459	2.49	2.654	2.486	0.863	1.238	0.917	0.015	-0.013	0.03
223	2.635	2.777	2.448	2.482	2.663	2.486	0.89	1.255	0.94	0.016	-0.013	0.026
224	2.606	2.696	2.449	2.53	2.66	2.487	0.912	1.283	0.999	0.017	-0.016	0.027
225	2.63	2.737	2.443	2.492	2.647	2.501	0.935	1.304	1.012	0.016	-0.015	0.026
226	2.634	2.744	2.451	2.497	2.677	2.494	0.962	1.349	1.01	0.016	-0.015	0.027
227	2.623	2.754	2.46	2.541	2.645	2.512	0.984	1.369	1.062	0.017	-0.017	0.03
228	2.664	2.755	2.456	2.555	2.678	2.509	1.017	1.422	1.072	0.017	-0.017	0.027
229	2.637	2.72	2.459	2.521	2.712	2.515	1.044	1.441	1.106	0.016	-0.016	0.028
230	2.646	2.717	2.472	2.536	2.691	2.518	1.057	1.495	1.119	0.017	-0.015	0.03
231	2.653	2.726	2.461	2.555	2.674	2.522	1.106	1.508	1.152	0.017	-0.013	0.027
232	2.641	2.708	2.466	2.516	2.703	2.519	1.121	1.555	1.17	0.016	-0.016	0.03
233	2.688	2.724	2.519	2.612	2.718	2.485	1.137	1.575	1.235	0.019	-0.016	0.031
234	2.625	2.733	2.475	2.532	2.69	2.541	1.179	1.61	1.251	0.017	-0.013	0.031
235	2.599	2.779	2.474	2.603	2.69	2.521	1.194	1.63	1.258	0.018	-0.015	0.03
236	2.71	2.747	2.466	2.515	2.673	2.535	1.224	1.658	1.29	0.018	-0.015	0.031
237	2.631	2.792	2.475	2.557	2.75	2.543	1.276	1.718	1.32	0.02	-0.012	0.031
238	2.683	2.769	2.485	2.616	2.729	2.56	1.291	1.737	1.338	0.019	-0.016	0.031
239	2.717	2.792	2.481	2.553	2.706	2.554	1.309	1.765	1.403	0.018	-0.013	0.031
240	2.703	2.795	2.488	2.638	2.734	2.551	1.355	1.793	1.435	0.019	-0.015	0.033
241	2.639	2.777	2.474	2.568	2.762	2.551	1.396	1.847	1.448	0.019	-0.016	0.033
242	2.671	2.827	2.494	2.557	2.8	2.566	1.415	1.883	1.476	0.019	-0.016	0.032
243	2.679	2.873	2.5	2.579	2.748	2.565	1.443	1.904	1.494	0.02	-0.015	0.031
244	2.732	2.82	2.501	2.608	2.702	2.574	1.478	1.921	1.541	0.019	-0.016	0.033
245	2.722	2.831	2.512	2.656	2.743	2.566	1.506	1.966	1.569	0.02	-0.013	0.032
246	2.702	2.82	2.506	2.598	2.812	2.581	1.529	1.998	1.598	0.019	-0.016	0.032
247	2.729	2.855	2.499	2.685	2.845	2.58	1.575	2.031	1.645	0.022	-0.013	0.034
248	2.743	2.805	2.508	2.639	2.794	2.582	1.604	2.072	1.657	0.022	-0.015	0.034
249	2.692	2.836	2.525	2.721	2.773	2.586	1.645	2.105	1.688	0.023	-0.013	0.034
250	2.722	2.794	2.515	2.678	2.733	2.594	1.661	2.134	1.709	0.023	-0.012	0.035
251	2.736	2.791	2.524	2.664	2.844	2.606	1.68	2.17	1.744	0.022	-0.015	0.034
252	2.784	2.829	2.543	2.717	2.873	2.618	1.702	2.213	1.773	0.02	-0.018	0.037
253	2.731	2.827	2.533	2.654	2.816	2.612	1.753	2.233	1.799	0.024	-0.011	0.038
254	2.686	2.853	2.525	2.688	2.851	2.596	1.767	2.261	1.847	0.022	-0.015	0.037
255	2.768	2.857	2.546	2.705	2.915	2.622	1.829	2.272	1.86	0.023	-0.016	0.038
256	2.751	2.849	2.523	2.722	2.835	2.604	1.842	2.311	1.901	0.024	-0.013	0.038
257	2.798	2.871	2.536	2.756	2.806	2.639	1.874	2.322	1.951	0.024	-0.015	0.038
258	2.79	2.843	2.567	2.748	2.828	2.65	1.921	2.337	1.952	0.023	-0.016	0.038
259	2.754	2.805	2.56	2.735	2.841	2.688	1.948	2.334	1.998	0.026	-0.013	0.038
260	2.761	2.835	2.55	2.715	2.946	2.657	1.987	2.35	2.006	0.026	-0.012	0.038
261	2.763	2.82	2.593	2.83	2.915	2.676	1.994	2.357	2.047	0.025	-0.015	0.038
262	2.766	2.844	2.559	2.8	2.904	2.654	2.049	2.359	2.089	0.027	-0.016	0.04
263	2.737	2.877	2.564	2.689	2.933	2.668	2.073	2.369	2.126	0.025	-0.015	0.039
264	2.824	2.916	2.562	2.742	2.952	2.691	2.1	2.38	2.136	0.026	-0.013	0.039
265	2.766	2.894	2.555	2.827	2.958	2.706	2.116	2.381	2.159	0.026	-0.013	0.042
266	2.777	2.889	2.57	2.771	2.966	2.683	2.153	2.39	2.192	0.027	-0.016	0.042
267	2.842	2.86	2.569	2.815	2.995	2.678	2.176	2.406	2.209	0.026	-0.015	0.041
268	2.812	2.852	2.591	2.731	2.893	2.66	2.189	2.383	2.221	0.027	-0.015	0.044
269	2.787	2.93	2.586	2.802	2.918	2.676	2.205	2.402	2.24	0.027	-0.016	0.042
270	2.809	2.922	2.608	2.793	2.959	2.742	2.226	2.405	2.254	0.03	-0.013	0.041
271	2.84	2.939	2.608	2.778	3.061	2.712	2.234	2.406	2.272	0.026	-0.015	0.042
272	2.769	2.949	2.547	2.845	2.935	2.721	2.241	2.397	2.268	0.028	-0.016	0.044
273	2.85	2.978	2.648	2.862	2.986	2.823	2.253	2.4	2.29	0.028	-0.015	0.046
274	2.855	2.926	2.605	2.894	3.002	2.725	2.259	2.413	2.294	0.03	-0.015	0.045
275	2.768	2.997	2.626	2.909	3.01	2.773	2.256	2.414	2.288	0.028	-0.013	0.045
276	2.962	3.018	2.612	2.893	3.036	2.728	2.276	2.4	2.281	0.027	-0.016	0.044
277	2.808	3.004	2.628	2.888	3.012	2.735	2.284	2.414	2.298	0.031	-0.016	0.046
278	2.866	3.002	2.63	2.895	3.029	2.766	2.292	2.43	2.297	0.031	-0.016	0.047
279	2.947	2.967	2.624	2.928	3.01	2.757	2.321	2.423	2.304	0.032	-0.013	0.049
280	2.843	2.855	2.637	2.806	3.1	2.751	2.293	2.417	2.311	0.034	-0.011	0.051
281	2.867	3.045	2.548	2.879	3.029	2.79	2.296	2.413	2.3	0.033	-0.011	0.049
282	2.903	3.047	2.604	2.952	3.058	2.761	2.292	2.413	2.31	0.034	-0.011	0.051
283	2.819	2.982	2.637	2.954	2.994	2.772	2.32	2.419	2.322	0.035	-0.01	0.053
284	2.892	3.083	2.662	2.96	3.051	2.784	2.29	2.416	2.306	0.037	-0.008	0.053
285	2.881	3.02	2.644	2.964	3.155	2.785	2.282	2.414	2.327	0.038	-0.009	0.054
286	2.812	2.969	2.646	2.93	3.093	2.785	2.314	2.414	2.325	0.037	-0.012	0.056
287	2.932	3.24	2.663	2.916	3.117	2.801	2.301	2.415	2.337	0.037	-0.01	0.055
288	2.96	3.114	2.671	2.949	3.107	2.807	2.3	2.416	2.333	0.038	-0.009	0.055
289	2.972	3.1	2.66	2.943	3.174	2.813	2.305	2.422	2.318	0.039	-0.012	0.057
290	2.909	3.088	2.644	3.03	3.089	2.717	2.327	2.409	2.332	0.039	-0.008	0.056
291	2.964	3.121	2.686	2.971	3.04	2.797	2.291	2.43	2.336	0.044	-0.01	0.059
292	2.95	3.027	2.729	3.058	3.127	2.754	2.322	2.417	2.314	0.041	-0.009	0.059
