# Supplementary material for: Overexpression profiling reveals cellular requirements in the context of genetic backgrounds and environments
Source: PLoS Genet. 2023 Apr 28;19(4):e1010732. doi: 10.1371/journal.pgen.1010732 (PMC10171610; doi:10.1371/journal.pgen.1010732)
Supplement: S1 Data — (ZIP) [file pgen.1010732.s025.zip › S1_Data/Fig_3/Fig.3I/Fig.3I_statics.csv]

	ENA1 op	rep1	rep2	rep3	Mean	Std	p-value	FC
B74141	-	0.371994	0.37330498	0.34487738	0.36339212	0.016047628	-	-
BY4741	+	0.3604893	0.35049352	0.34545922	0.352147347	0.007650306	0.356750078	0.969056089
CEN.PK2-1C	-	0	0	0	0	0	-	-
CEN.PK2-1C	+	0.21281604	0.22181088	0.20734891	0.213991943	0.007302342	0.000387932	-
