# Supplementary material for: Overexpression profiling reveals cellular requirements in the context of genetic backgrounds and environments
Source: PLoS Genet. 2023 Apr 28;19(4):e1010732. doi: 10.1371/journal.pgen.1010732 (PMC10171610; doi:10.1371/journal.pgen.1010732)
Supplement: S1 Data — (ZIP) [file pgen.1010732.s025.zip › S1_Data/Fig_4/Fig.4E/Fig.4E_growth_data.csv]

	0 mM	1 mM	2.5 mM	5 mM	10 mM	25 mM	50 mM
500 mM	0.3151769	0.33365875	0.33941932	0.36882453	0.34229789	0.30811756	0.26609477
250 mM	0.40668441	0.42530056	0.47575065	0.47104332	0.47118822	0.44707289	0.37459882
100 mM	0.4884456	0.52884227	0.53665574	0.5622002	0.54558896	0.48343722	0.43281488
50 mM	0.46702965	0.52348705	0.56224139	0.56824427	0.55846112	0.50664655	0.4542852
25 mM	0.48547851	0.52791943	0.56471395	0.5845645	0.57901306	0.54003519	0.46295551
10 mM	0.42426906	0.53332803	0.56830813	0.57206228	0.58411519	0.53441229	0.46971907
5 mM	0.461901	0.49462105	0.56385583	0.58626223	0.55127427	0.53535737	0.49428456
0 mM	0.43500196	0.48962481	0.5687827	0.57412913	0.54505563	0.51784737	0.47658765
