# Supplementary material for: Overexpression profiling reveals cellular requirements in the context of genetic backgrounds and environments
Source: PLoS Genet. 2023 Apr 28;19(4):e1010732. doi: 10.1371/journal.pgen.1010732 (PMC10171610; doi:10.1371/journal.pgen.1010732)
Supplement: S1 Data — (ZIP) [file pgen.1010732.s025.zip › S1_Data/Fig_4/Fig.4B/ADOPT3.0_E22.csv]

3	mix	E22	p_values	q_values	FC
YAL068C	1	0	1.0	1.0	0.0
YAL067W-A	25	0	0.044594436159373384	0.06169415500422331	0.0
YAL067C	0	0	1.0	1.0
YAL065C	6	0	0.5671550307978275	0.6506500263551378	0.0
YAL064W-B	15	0	0.15598658306690957	0.19755094455357783	0.0
YAL064C-A	0	0	1.0	1.0
YAL064W	1	0	1.0	1.0	0.0
YAL063C-A	38	0	0.009649509866143973	0.014790600010712683	0.0
YAL063C	0	0	1.0	1.0
YAL062W	2	1	1.0	1.0	2.417705866067858
YAL061W	85	2	0.0004145875055709646	0.0008093322282887364	0.11377439369731096
YAL060W	90	0	2.985401584979123e-05	7.20032576445423e-05	0.0
YAL059W	93	1	6.368999438877189e-05	0.00014487760057533807	0.05199367453909372
YAL058W	247	6	7.758469939040689e-10	4.22649378732513e-09	0.1174593943028919
YAL056W	109	9	0.008810155722333988	0.013605586884839625	0.3992541797176279
YAL055W	151	0	4.237529531775929e-08	1.6994443749821035e-07	0.0
YAL054C	170	6	2.2087522692473174e-06	6.514120154072473e-06	0.17066159054596647
YAL053W	147	2	5.501084859277757e-07	1.8161159027385983e-06	0.06578791472293491
YAL051W	58	2	0.007672213223804751	0.011983405282482651	0.16673833559088674
YAL049C	77	2	0.0009816789963158613	0.0017922653675595298	0.12559510992560302
YAL048C	151	2	3.5968501645166215e-07	1.2225464123011284e-06	0.06404518850510882
YAL047C	12	0	0.23313780977248516	0.2869196541839423	0.0
YAL046C	219	0	3.116572021958819e-11	2.2127661355907616e-10	0.0
YAL044W-A	78	1	0.0003252592751854002	0.0006506316840317344	0.06199245810430405
YAL044C	66	0	0.00041353164144180513	0.0008093322282887364	0.0
YAL043C	311	19	6.181133206221664e-08	2.4034954069628663e-07	0.2954110061433396
YAL042W	398	39	7.012836124523792e-06	1.9059934098363104e-05	0.47382175264646464
YAL041W	12	0	0.23313780977248516	0.2869196541839423	0.0
YAL040C	76	4	0.006285649530892157	0.009980334194412147	0.25449535432293247
YAL039C	31	1	0.06164016466582946	0.08362646543835461	0.15598102361728117
YAL038W	19	0	0.09337209465490022	0.12333094082690196	0.0
YAL037C-A	272	2	1.019323877355662e-12	8.909014618043179e-12	0.03555449803040968
YAL037W	130	2	3.356745910107543e-06	9.64268018432991e-06	0.07439094972516487
YAL036C	8	0	0.4138447345857633	0.48611541433879185	0.0
YAL035W	44	8	0.8797432261326348	0.9716541758188559	0.8791657694792211
YAL034W-A	55	0	0.0014042442427871975	0.002483335990242673	0.0
YAL034C	102	2	6.681725524894654e-05	0.0001507516810265561	0.09481199474775914
YAL033W	143	1	2.962658675765655e-07	1.0220905845427883e-06	0.03381406805689312
YAL032C	301	2	4.8441500639168586e-14	4.995280118897009e-13	0.03212898160887519
YAL031C	107	4	0.00025423055827888805	0.0005186519832074797	0.18076305540694268
YAL030W	46	0	0.0038674577663614547	0.006325867353340366	0.0
YAL029C	0	0	1.0	1.0
YAL028W	140	2	1.1577784916430517e-06	3.5836297661136655e-06	0.06907731045908166
YAL027W	7	1	1.0	1.0	0.6907731045908165
YAL026C	79	42	5.451430928970543e-07	1.8038653206277096e-06	2.5707252246797476
YAL025C	115	1	5.937124590330061e-06	1.62437695142665e-05	0.04204705854031057
YAL024C	3	1	1.0	1.0	1.6118039107119053
YAL023C	104	14	0.1621774578876698	0.2048501120825805	0.6509208100951926
YAL022C	45	1	0.012507385217653723	0.01881505947861014	0.10745359404746037
YAL021C	3	0	0.9827615394703366	1.0	0.0
YAL020C	50	0	0.0024611300247829363	0.004161705019854945	0.0
YAL019W	28	61	4.098667986403879e-37	2.740865068582408e-35	10.534289845009953
YAL018C	103	2	6.002935351734565e-05	0.00013694121859510308	0.09389148994438283
YAL017W	18	2	0.582123489353668	0.6662273009498397	0.5372679702373018
YAL016W	45	0	0.004332209618569858	0.007039993646904564	0.0
YAL015C	82	0	7.136719803143094e-05	0.00016007517779982814	0.0
YAL014C	194	4	2.8408419776462503e-08	1.1736840670577288e-07	0.09969921097187043
YAL013W	79	0	9.905971722957016e-05	0.0002163662870441542	0.0
YAL012W	29	0	0.027622573395211784	0.03948730290724906	0.0
YAL011W	174	0	3.6645991060737363e-09	1.7710176015991645e-08	0.0
YAL010C	350	1	9.649910108799958e-17	1.4049780515369256e-15	0.013815462091816331
YAL009W	258	2	4.443405148097034e-12	3.534443016141914e-11	0.03748381187702106
YAL008W	173	0	4.075365384220818e-09	1.9482482397883563e-08	0.0
YAL007C	166	0	8.577113715191554e-09	3.8687828216522844e-08	0.0
YAL005C	3	0	0.9827615394703366	1.0	0.0
YAL003W	24	0	0.0503420719660366	0.06899839272561403	0.0
YAL002W	2	0	1.0	1.0	0.0
YAL001C	9	1	0.8576921737324298	0.9485745559875391	0.5372679702373018
YAR002W	10	0	0.3084420878899658	0.37117607186758594	0.0
YAR002C-A	378	2	1.5110177684168967e-17	2.400514692310932e-16	0.025584189058919134
YAR003W	87	4	0.002025562065386312	0.0034752408824691773	0.22231778078784903
YAR007C	79	2	0.0007912177435566711	0.0014664174164339078	0.1224154868895118
YAR008W	192	1	1.6211523223152607e-09	8.354163983543964e-09	0.02518443610487352
YAR009C	19	1	0.2527558477872479	0.31000189392716204	0.25449535432293247
YAR010C	38	0	0.009649509866143973	0.014790600010712683	0.0
YAR014C	17	0	0.12036790435990864	0.15555861078063699	0.0
YAR015W	443	6	1.101816418777992e-18	1.9705334882023512e-17	0.06549090382125124
YAR018C	101	1	2.6815375437782364e-05	6.523486638861522e-05	0.04787536368451204
YAR019C	12	1	0.5921973144757746	0.67627616273832	0.40295097767797633
YAR020C	42	2	0.0437547419194814	0.06070772515776539	0.2302577015302722
YAR023C	3	0	0.9827615394703366	1.0	0.0
YAR027W	9	2	1.0	1.0	1.0745359404746035
YAR028W	82	2	0.0005726553915748672	0.0010890678429057742	0.11793687151550528
YAR029W	228	9	8.138025091732169e-08	3.1059445148836863e-07	0.19087151574219932
YAR031W	14	0	0.17799568203160857	0.22335875351598972	0.0
YAR033W	246	4	1.2267067914318446e-10	7.752517315961031e-10	0.07862458101033686
YAR035W	0	0	1.0	1.0
YAR035C-A	822	2	1.1346049352679725e-37	7.676603509089541e-36	0.01176499204899201
YAR042W	17	1	0.321604444070971	0.3859656005534546	0.28443598424327743
YAR050W	2	0	1.0	1.0	0.0
YAR064W	135	4	1.3676714305828031e-05	3.539819260702835e-05	0.14327145872994715
YAR066W	143	2	8.415498554792101e-07	2.6724203306797e-06	0.06762813611378624
YAR068W	146	2	6.117812382182396e-07	2.0002011944247275e-06	0.06623851687857145
YAR071W	10	0	0.3084420878899658	0.37117607186758594	0.0
YBL111C	36	2	0.08414157708547385	0.11172897940858002	0.2686339851186509
YBL108C-A	98	2	0.00010258887279528307	0.00022331135785226075	0.09868187208440238
YBL107C	13	1	0.5236619388844264	0.6058297747986997	0.37195474862582434
YBL106C	83	2	0.0005141863683339851	0.0009870571692658702	0.11651594535266786
YBL105C	19	0	0.09337209465490022	0.12333094082690196	0.0
YBL104C	45	2	0.03155310851137046	0.04475016696643441	0.21490718809492074
YBL103C	56	33	1.2218521608220751e-06	3.771804496450754e-06	2.8494390564371184
YBL102W	39	1	0.024651253955336152	0.03550447320238873	0.1239849162086081
YBL101C	83	0	6.398697712769235e-05	0.00014487760057533807	0.0
YBL100W-C	101	0	9.058756365982552e-06	2.4152483941013285e-05	0.0
YBL099W	0	0	1.0	1.0
YBL098W	35	0	0.013656722411937201	0.0203893589281025	0.0
YBL097W	12	0	0.23313780977248516	0.2869196541839423	0.0
YBL095W	335	1	4.654620696207298e-16	6.182153261867937e-15	0.014434064872046916
YBL093C	40	2	0.05441262635191938	0.07436478473143734	0.2417705866067858
YBL092W	140	0	1.3712844441569148e-07	5.01032835981348e-07	0.0
YBL091C-A	640	1	6.595840784612498e-30	3.0346144281845183e-28	0.007555330831462056
YBL091C	796	353	3.5625955903391676e-34	2.1342174208375577e-32	2.1443471626179744
YBL090W	168	0	6.933780663028312e-09	3.184997810948548e-08	0.0
YBL089W	221	0	2.5228501183871975e-11	1.827318769627805e-10	0.0
YBL088C	0	0	1.0	1.0
YBL087C	162	1	3.913977042694876e-08	1.5762802501777475e-07	0.029848220568738988
YBL086C	75	6	0.029527729198949672	0.04214792023409272	0.3868329385708573
YBL085W	21	2	0.42509048974511354	0.49830725775053974	0.4605154030605444
YBL084C	0	0	1.0	1.0
YBL082C	209	4	5.904558064228382e-09	2.7406871208537064e-08	0.09254376520833907
YBL081W	81	0	7.960397909574381e-05	0.00017682598832739386	0.0
YBL080C	124	6	0.00024021408086628693	0.0004916267541145965	0.23397153542592178
YBL079W	7	1	1.0	1.0	0.6907731045908165
YBL078C	52	0	0.0019654018036440587	0.003379080948507319	0.0
YBL076C	44	0	0.004853834343244698	0.007838922018534191	0.0
YBL075C	70	1	0.0007805455974493896	0.0014499088278202325	0.06907731045908166
YBL074C	137	8	0.0003144447385693853	0.0006296558814458687	0.2823598091758082
YBL072C	182	0	1.5672584119932234e-09	8.098205864665793e-09	0.0
YBL071C-B	681	32	4.813567252940741e-19	8.901229990888169e-18	0.22721464820608356
YBL071W-A	218	0	3.463987831626604e-11	2.435378242015232e-10	0.0
YBL069W	227	1	4.004391190203403e-11	2.767939150824492e-10	0.021301373269320335
YBL068W	183	4	8.990674159551897e-08	3.408395984942845e-07	0.10569205971881346
YBL067C	68	21	0.13984197800684248	0.17844047382235437	1.4932889172772064
YBL066C	20	0	0.08237359706658852	0.10965985109489597	0.0
YBL064C	210	4	5.317482399661516e-09	2.4822111428939428e-08	0.09210308061210888
YBL063W	29	0	0.027622573395211784	0.03948730290724906	0.0
YBL061C	83	2	0.0005141863683339851	0.0009870571692658702	0.11651594535266786
YBL060W	68	4	0.01422534544968242	0.021188801264212277	0.28443598424327743
YBL059C-A	261	0	3.709495126054031e-13	3.4242867527988333e-12	0.0
YBL059W	32	0	0.019387314447046517	0.02835616617115069	0.0
YBL058W	71	1	0.0006994651288176097	0.0013090217884250157	0.0681043905934608
YBL057C	727	4	1.9496283777272807e-32	1.0781070000297683e-30	0.026604741304735714
YBL056W	101	0	9.058756365982552e-06	2.4152483941013285e-05	0.0
YBL055C	68	2	0.002595623335194842	0.00437754539610133	0.14221799212163871
YBL054W	131	23	0.5364545469878167	0.6198814747291408	0.8489654186192479
YBL052C	0	0	1.0	1.0
YBL051C	296	738	0.0	0.0	12.05585762944648
YBL050W	210	0	8.070995167809532e-11	5.329080735944043e-10	0.0
YBL049W	164	2	9.055045671536862e-08	3.417031998491371e-07	0.05896843575775264
YBL047C	0	0	1.0	1.0
YBL046W	71	0	0.00023826605482778668	0.0004881610549749202	0.0
YBL045C	150	1	1.4043239513597528e-07	5.114798634749803e-07	0.03223607821423811
YBL044W	90	0	2.985401584979123e-05	7.20032576445423e-05	0.0
YBL043W	192	4	3.5028275160545374e-08	1.424664854655562e-07	0.10073774441949408
YBL042C	86	1	0.00013610513975984554	0.0002910898693785317	0.05622571781553158
YBL041W	178	2	2.055063500755164e-08	8.741619965120523e-08	0.05433046890040131
YBL040C	20	0	0.08237359706658852	0.10965985109489597	0.0
YBL039W-B	133	2	2.4386591893897242e-06	7.1774457513717015e-06	0.0727129583779807
YBL039C	2	0	1.0	1.0	0.0
YBL038W	229	2	9.415250222766942e-11	6.104521311288916e-10	0.04223067014965691
YBL037W	17	0	0.12036790435990864	0.15555861078063699	0.0
YBL036C	259	0	4.579486712718051e-13	4.1937305867582024e-12	0.0
YBL035C	358	28	3.6539061172446475e-07	1.2412057932825736e-06	0.3781886270944136
YBL034C	15	0	0.15598658306690957	0.19755094455357783	0.0
YBL033C	126	6	0.00019630971588213732	0.00040772017913982367	0.23025770153027222
YBL032W	0	0	1.0	1.0
YBL031W	119	0	1.3014778400453078e-06	3.9855160053783626e-06	0.0
YBL030C	18	0	0.10595181210364248	0.13860984335942855	0.0
YBL029C-A	155	2	2.3523260215024195e-07	8.258990811758494e-07	0.06239240944691247
YBL029W	152	2	3.234497488314407e-07	1.1118705950565543e-06	0.06362383858073312
YBL028C	72	1	0.0006268550789003433	0.001181206932750942	0.06715849627966272
YBL027W	161	4	9.002504267827701e-07	2.843130260531417e-06	0.12013445297231594
YBL026W	78	0	0.00011051589105936592	0.00023920846423877059	0.0
YBL025W	15	0	0.15598658306690957	0.19755094455357783	0.0
YBL024W	147	4	3.897763518988825e-06	1.1031514762649966e-05	0.13157582944586982
YBL023C	64	12	0.8732810859836861	0.9647021754691086	0.9066396997754468
YBL022C	28	1	0.0873001262822938	0.11576274527310852	0.17269327614770413
YBL021C	169	0	6.234410151726991e-09	2.889129152504587e-08	0.0
YBL020W	137	2	1.5930708129145407e-06	4.824513030580054e-06	0.07058995229395205
YBL019W	3	0	0.9827615394703366	1.0	0.0
YBL018C	67	2	0.002892264970780266	0.004829679398071228	0.14434064872046914
YBL017C	0	0	1.0	1.0
YBL016W	0	0	1.0	1.0
YBL015W	0	0	1.0	1.0
YBL014C	9	0	0.3565279410539739	0.4236347497936785	0.0
YBL013W	95	7	0.008733254515711206	0.013490450367943902	0.3562934960521054
YBL011W	217	8	1.047567111743592e-07	3.917138140206371e-07	0.17826402699117846
YBL010C	38	0	0.009649509866143973	0.014790600010712683	0.0
YBL009W	116	0	1.7968695116621527e-06	5.373789163582444e-06	0.0
YBL008W-A	441	11	1.7973691417083163e-16	2.552264181225809e-15	0.12061117699204735
YBL008W	147	7	5.346393783940807e-05	0.0001231855394689246	0.2302577015302722
YBL007C	45	4	0.1395673761949402	0.17812960064294298	0.4298143761898415
YBL006C	220	2	2.431618002437236e-10	1.4597322684777187e-09	0.04395828847396106
YBL005W	20	2	0.472393381563747	0.5505034118283909	0.4835411732135716
YBL004W	0	0	1.0	1.0
YBL003C	124	0	7.607641242944349e-07	2.4360548323036163e-06	0.0
YBL002W	61	0	0.0007195509294016329	0.001339636579795659	0.0
YBL001C	63	0	0.0005763642575392368	0.0010907110382060384	0.0
YBR001C	1	1	0.7679159178273041	0.8593664999853717	4.835411732135716
YBR002C	58	1	0.002930348562477702	0.004884763647191092	0.08336916779544337
YBR003W	122	0	9.429401900582364e-07	2.9633054825272774e-06	0.0
YBR004C	199	4	1.682753630019918e-08	7.243649795093225e-08	0.09719420567106966
YBR005W	63	1	0.0016858929666117252	0.0029389422403710307	0.07675256717675741
YBR006W	252	4	6.546295164122394e-11	4.392968901851562e-10	0.07675256717675741
YBR007C	20	0	0.08237359706658852	0.10965985109489597	0.0
YBR008C	0	0	1.0	1.0
YBR009C	176	9	1.4753154681040738e-05	3.791125673398806e-05	0.24726537266603094
YBR010W	112	0	2.76374906967265e-06	8.015290418400107e-06	0.0
YBR011C	19	14	0.0002900531870863769	0.0005857078226593236	3.562934960521054
YBR013C	9	2	1.0	1.0	1.0745359404746035
YBR014C	68	0	0.000331593627653385	0.0006614620023012893	0.0
YBR015C	19	0	0.09337209465490022	0.12333094082690196	0.0
YBR016W	97	0	1.3967145085217183e-05	3.6008544536390966e-05	0.0
YBR017C	19	0	0.09337209465490022	0.12333094082690196	0.0
YBR018C	83	0	6.398697712769235e-05	0.00014487760057533807	0.0
YBR019C	23	1	0.1569655722569541	0.19874702907303898	0.2102352927015529
YBR020W	40	2	0.05441262635191938	0.07436478473143734	0.2417705866067858
YBR021W	85	7	0.022195440914053254	0.03217695505337037	0.3982103779405884
YBR022W	90	0	2.985401584979123e-05	7.20032576445423e-05	0.0
YBR023C	5	1	1.0	1.0	0.9670823464271432
YBR024W	155	6	1.027895519844397e-05	2.7178975331609777e-05	0.18717722834073744
YBR025C	138	7	0.0001315727677815919	0.00028265782125959474	0.24527450815181168
YBR026C	36	1	0.034700012791482694	0.049080121388051394	0.13431699255932544
YBR028C	307	14	1.960500434625558e-09	9.951313327035819e-09	0.22050737540684048
YBR029C	17	0	0.12036790435990864	0.15555861078063699	0.0
YBR030W	103	6	0.0019624817445477896	0.003379080948507319	0.28167446983314853
YBR031W	176	0	2.9632365051104293e-09	1.4602890437780702e-08	0.0
YBR033W	30	2	0.1615876292155803	0.20423966057556092	0.3223607821423811
YBR034C	122	0	9.429401900582364e-07	2.9633054825272774e-06	0.0
YBR035C	61	1	0.002102493914596177	0.003597572895817499	0.0792690447891101
YBR036C	59	2	0.006883056062336059	0.010853977355222012	0.16391226210629548
YBR037C	91	1	7.910271859982898e-05	0.00017625716182395056	0.053136392660832046
YBR038W	30	4	0.5460360024426056	0.6308262454896394	0.6447215642847622
YBR039W	125	0	6.83364814687507e-07	2.211610044607683e-06	0.0
YBR040W	351	12	4.370976047151383e-12	3.4816458791090864e-11	0.1653132216114775
YBR041W	4	0	0.8056101389826891	0.8935513807694205	0.0
YBR042C	62	2	0.004971164682956069	0.00800817033380402	0.15598102361728117
YBR043C	80	9	0.10566379082429775	0.13860984335942855	0.543983819865268
YBR044C	39	0	0.008599753942513761	0.01328779820617857	0.0
YBR045C	32	0	0.019387314447046517	0.02835616617115069	0.0
YBR046C	398	7	3.2236654104740053e-16	4.393198998965877e-15	0.08504492996218596
YBR047W	559	1	3.0924454788015064e-26	1.0586103540825871e-24	0.008650110433158706
YBR048W	704	7	5.0319099432485405e-30	2.3337511357759964e-28	0.0480793780183949
YBR049C	118	7	0.0009516879065411127	0.0017486125081526962	0.28684645868601705
YBR050C	156	4	1.5195160781606757e-06	4.6090384839145815e-06	0.1239849162086081
YBR052C	244	2	1.9391668586348667e-11	1.4242846237559536e-10	0.03963452239455505
YBR053C	49	0	0.002754782155068651	0.004610812623341039	0.0
YBR054W	17	0	0.12036790435990864	0.15555861078063699	0.0
YBR055C	39	4	0.24564308334789176	0.30205118074272513	0.4959396648344324
YBR056W	25	0	0.044594436159373384	0.06169415500422331	0.0
YBR057C	0	0	1.0	1.0
YBR058C	0	0	1.0	1.0
YBR058C-A	70	0	0.00026599310599034336	0.0005392056230350598	0.0
YBR059C	4	0	0.8056101389826891	0.8935513807694205	0.0
YBR060C	20	1	0.22422984201758048	0.27750071474996885	0.2417705866067858
YBR061C	96	2	0.00012713790310678595	0.0002732324666543819	0.10073774441949408
YBR062C	102	11	0.04959690158617427	0.06830262955509775	0.5214659711126752
YBR063C	55	1	0.004088159017300937	0.006675469196052722	0.08791657694792213
YBR065C	104	4	0.00034739326341644836	0.0006908224958188085	0.18597737431291217
YBR066C	48	1	0.008929511417543553	0.013771418654409485	0.10073774441949408
YBR067C	83	10002	0.0	0.0	582.696242708692
YBR068C	4	0	0.8056101389826891	0.8935513807694205	0.0
YBR069C	111	1	9.127575802365206e-06	2.4302170573797358e-05	0.04356226785707853
YBR070C	305	9	3.206000423958223e-11	2.2734535682100788e-10	0.14268428062039817
YBR071W	155	1	8.244076818343733e-08	3.1315512405742934e-07	0.031196204723456234
YBR072W	134	0	2.60513558109437e-07	9.113220636784503e-07	0.0
YBR072C-A	97	2	0.00011420412417750058	0.0002468199617229635	0.09969921097187043
YBR073W	24	2	0.30879337508117116	0.37121043062119885	0.40295097767797633
YBR074W	31	2	0.14496566260936022	0.18456885668949097	0.31196204723456233
YBR076W	72	1	0.0006268550789003433	0.001181206932750942	0.06715849627966272
YBR077C	175	0	3.2952857792124206e-09	1.608759636354043e-08	0.0
YBR078W	19	0	0.09337209465490022	0.12333094082690196	0.0
YBR079C	0	0	1.0	1.0
YBR080C	5	0	0.6719389819460146	0.757412991997556	0.0
YBR081C	0	0	1.0	1.0
YBR082C	1	0	1.0	1.0	0.0
YBR083W	2	0	1.0	1.0	0.0
YBR084W	84	2	0.0004617017927693051	0.0008931574204355271	0.1151288507651361
YBR084C-A	88	0	3.710819037081622e-05	8.814919571357459e-05	0.0
YBR085W	12	53	3.2789503687469665e-42	2.6559497986850427e-40	21.356401816932745
YBR085C-A	60	0	0.0008041183689831798	0.001486972585216163	0.0
YBR086C	6	0	0.5671550307978275	0.6506500263551378	0.0
YBR087W	113	1	7.361002770560715e-06	1.9856063289631647e-05	0.04279125426668775
YBR088C	67	0	0.00037028491482730453	0.0007320414386977754	0.0
YBR091C	506	2	2.324358533087762e-23	6.4266278479748655e-22	0.01911229933650481
YBR092C	511	7	2.584796085149365e-21	6.07520463864796e-20	0.06623851687857145
YBR093C	92	1	7.097751827500877e-05	0.00015963696034398728	0.05255882317538822
YBR094W	52	2	0.014725772492057511	0.021883182842848254	0.18597737431291217
YBR095C	160	1	4.8418990987882676e-08	1.907243953228173e-07	0.030221323325848225
YBR096W	29	1	0.0777141017556843	0.1040590917804285	0.16673833559088674
YBR097W	27	2	0.22359501021244982	0.27719226206764364	0.3581786468248679
YBR098W	14	0	0.17799568203160857	0.22335875351598972	0.0
YBR101C	217	2	3.3366407423685616e-10	1.962067577644335e-09	0.044566006747794616
YBR102C	45	1	0.012507385217653723	0.01881505947861014	0.10745359404746037
YBR103W	249	2	1.1455648294983358e-11	8.623224259744673e-11	0.03883864845088929
YBR104W	51	0	0.002199160093195614	0.0037495907785259344	0.0
YBR105C	105	2	4.8455863054185663e-05	0.00011273044839183728	0.09210308061210888
YBR106W	23	2	0.34365979027077764	0.41123334453750354	0.4204705854031058
YBR107C	125	2	5.719492163844681e-06	1.5723135484833058e-05	0.07736658771417146
YBR108W	57	1	0.0032739585081221424	0.005412053860365174	0.08483178477431082
YBR109C	318	1309	0.0	0.0	19.904257727564946
YBR110W	35	0	0.013656722411937201	0.0203893589281025	0.0
YBR111C	165	2	8.14426069978195e-08	3.1059445148836863e-07	0.05861105129861474
YBR111W-A	155	13	0.0017440172181898553	0.0030393463702454116	0.40555066140493107
YBR112C	166	592	0.0	0.0	17.24435991219484
YBR114W	49	2	0.02041028985649526	0.0297389351316707	0.19736374416880476
YBR115C	1	0	1.0	1.0	0.0
YBR117C	38	0	0.009649509866143973	0.014790600010712683	0.0
YBR118W	0	0	1.0	1.0
YBR119W	39	0	0.008599753942513761	0.01328779820617857	0.0
YBR120C	170	1	1.6723002126623036e-08	7.20944417018059e-08	0.02844359842432774
YBR121C	74	2	0.0013570321267053576	0.0024102198149112144	0.13068680357123558
YBR122C	265	7	3.0894062459859185e-10	1.8335578246300329e-09	0.12772785707528309
YBR123C	324	9	4.570695867875763e-12	3.63067291935822e-11	0.13431699255932544
YBR125C	237	0	4.657794283164075e-12	3.69475516172091e-11	0.0
YBR126C	0	0	1.0	1.0
YBR127C	0	0	1.0	1.0
YBR128C	204	4	9.96781290076681e-09	4.44379007692325e-08	0.09481199474775914
YBR129C	234	2	5.559279920240688e-11	3.7746657404137184e-10	0.04132830540286937
YBR130C	212	6	2.9087365631567282e-08	1.1991501057142898e-07	0.1368512754378033
YBR131W	59	2	0.006883056062336059	0.010853977355222012	0.16391226210629548
YBR132C	425	9	1.3894419511867824e-16	2.0026768574624524e-15	0.10239695432757986
YBR133C	75	2	0.00121815255766592	0.0021844700215580626	0.12894431285695243
YBR135W	85	0	5.144723744787222e-05	0.00011887226298220696	0.0
YBR136W	0	0	1.0	1.0
YBR137W	175	1	9.833735017215146e-09	4.394235437762572e-08	0.027630924183632662
YBR138C	39	0	0.008599753942513761	0.01328779820617857	0.0
YBR139W	363	8	3.2059606134961554e-14	3.4017489830657545e-13	0.10656554781566317
YBR140C	0	0	1.0	1.0
YBR141C	248	4	9.94999419347189e-11	6.393827126954913e-10	0.07799051180864058
YBR142W	37	1	0.03095553630841704	0.04412026996523083	0.13068680357123558
YBR143C	17	0	0.12036790435990864	0.15555861078063699	0.0
YBR145W	142	2	9.359545183043131e-07	2.94457025971997e-06	0.0681043905934608
YBR146W	265	6	1.1993125857299743e-10	7.604461610290057e-10	0.10948102035024265
YBR147W	202	4	1.2290435728641479e-08	5.375079534252254e-08	0.09575072736902408
YBR148W	7	0	0.48287769269800507	0.5598850021585136	0.0
YBR149W	442	2	1.8661727329903606e-20	3.9602802167629386e-19	0.021879691095636727
YBR150C	8	0	0.4138447345857633	0.48611541433879185	0.0
YBR151W	27	0	0.03505836285754554	0.04936842428838011	0.0
YBR152W	127	55	4.5205389510529155e-06	1.265706889362479e-05	2.0940759469879087
YBR153W	93	0	2.1551782527399298e-05	5.349344036041146e-05	0.0
YBR154C	165	1	2.8449635838609733e-08	1.1737005430978807e-07	0.02930552564930737
YBR155W	541	45	1.7167477570590417e-09	8.823070912284673e-09	0.40220615147154753
YBR156C	44	0	0.004853834343244698	0.007838922018534191	0.0
YBR157C	33	2	0.11664068745991124	0.15162762061074808	0.2930552564930737
YBR158W	24	7	0.5713606722386828	0.6549522077027436	1.4103284218729173
YBR159W	121	1	3.1176085113760683e-06	8.982648571605094e-06	0.03996208043087369
YBR160W	96	0	1.55657097535744e-05	3.9697736936942956e-05	0.0
YBR161W	100	0	1.0093649939967966e-05	2.6738176326465118e-05	0.0
YBR162C	140	8	0.00023456122051646077	0.00048211636139748604	0.27630924183632666
YBR162W-A	49	1	0.007983244987598287	0.01242870653050291	0.09868187208440238
YBR163W	59	1	0.002623085592534405	0.004414798139498204	0.08195613105314774
YBR164C	13	0	0.20349090689612162	0.2528140431107357	0.0
YBR165W	228	1	3.6032131568077465e-11	2.5209341684673176e-10	0.021207946193577704
YBR166C	45	0	0.004332209618569858	0.007039993646904564	0.0
YBR167C	112	1	8.19669716360828e-06	2.1955847875133312e-05	0.04317331903692603
YBR168W	98	0	1.2533355995206084e-05	3.264462424294845e-05	0.0
YBR169C	20	0	0.08237359706658852	0.10965985109489597	0.0
YBR170C	158	2	1.7109716002512282e-07	6.149873545653008e-07	0.0612077434447559
YBR171W	200	2	2.007236565543162e-09	1.0170588095540727e-08	0.04835411732135716
YBR172C	81	2	0.0006377935110303641	0.001199852954509527	0.11939288227495595
YBR173C	213	1	1.7571251221259504e-10	1.081930040401107e-09	0.022701463531153595
YBR175W	0	0	1.0	1.0
YBR176W	335	4	1.1112334336409681e-14	1.2555409581275456e-13	0.05773625948818766
YBR177C	1	0	1.0	1.0	0.0
YBR179C	34	2	0.10461477882225022	0.13751762125868822	0.28443598424327743
YBR180W	158	12	0.0007104193376679047	0.0013277938287059214	0.36724646066853545
YBR181C	90	2	0.00024215245221210618	0.0004950653226703955	0.10745359404746037
YBR182C	92	2	0.0001953296595274168	0.0004059779081829324	0.10511764635077644
YBR182C-A	54	0	0.0015705315576275808	0.0027528579664481004	0.0
YBR183W	62	2	0.004971164682956069	0.00800817033380402	0.15598102361728117
YBR184W	80	0	8.879748846317351e-05	0.00019536126861197813	0.0
YBR185C	121	0	1.0498355608455842e-06	3.267101899579521e-06	0.0
YBR186W	174	6	1.4643529756943585e-06	4.451106745887027e-06	0.1667383355908868
YBR187W	159	92	4.560601957693862e-16	6.0995399671389306e-15	2.797848297839534
YBR188C	139	2	1.287720075814401e-06	3.951802644615059e-06	0.06957426952713261
YBR189W	226	2	1.2916869259387427e-10	8.09203868308683e-10	0.04279125426668775
YBR191W	151	0	4.237529531775929e-08	1.6994443749821035e-07	0.0
YBR192W	106	4	0.0002821224060169012	0.0005700934494037944	0.18246836725040438
YBR193C	46	2	0.028296247468826658	0.0404101612101371	0.2102352927015529
YBR194W	380	2	1.225510306425125e-17	1.9632060646938423e-16	0.025449535432293245
YBR195C	35	0	0.013656722411937201	0.0203893589281025	0.0
YBR196C	243	7	2.9850807974030847e-09	1.4685371827087374e-08	0.13929169598744862
YBR196C-A	382	0	1.1232098697990251e-18	1.999869957032258e-17	0.0
YBR196C-B	292	6	7.269628251204938e-12	5.626868381248937e-11	0.0993577753178572
YBR197C	120	4	6.555522833310314e-05	0.00014825329065815026	0.16118039107119056
YBR198C	36	2	0.08414157708547385	0.11172897940858002	0.2686339851186509
YBR199W	195	7	4.1152870532789455e-07	1.3856566653048719e-06	0.17357888269205138
YBR200W	97	2	0.00011420412417750058	0.0002468199617229635	0.09969921097187043
YBR200W-A	343	6	3.627291940683457e-14	3.8066707939544816e-13	0.08458446178663061
YBR201W	477	4	4.039407521334515e-21	9.255232133543743e-20	0.04054852605564541
YBR201C-A	275	2	7.436302565586829e-13	6.579411700721516e-12	0.035166630779168845
YBR202W	20	2	0.472393381563747	0.5505034118283909	0.4835411732135716
YBR203W	70	43	7.654220618047403e-09	3.4936049820944936e-08	2.9703243497405114
YBR204C	21	7	0.3934211995687482	0.4655484194896854	1.6118039107119055
YBR205W	195	2	3.4041807690081993e-09	1.654898022194941e-08	0.04959396648344325
YBR207W	155	9	0.00011548336661727187	0.0002494909246491099	0.2807658425111061
YBR208C	0	0	1.0	1.0
YBR210W	9	0	0.3565279410539739	0.4236347497936785	0.0
YBR211C	80	2	0.0007103639853932406	0.0013277938287059214	0.1208852933033929
YBR212W	82	0	7.136719803143094e-05	0.00016007517779982814	0.0
YBR213W	169	1	1.8597437065854623e-08	7.957876530188239e-08	0.028611903740448023
YBR214W	210	0	8.070995167809532e-11	5.329080735944043e-10	0.0
YBR215W	220	0	2.8040271294419496e-11	2.000739456751942e-10	0.0
YBR216C	57	4	0.043085471891746774	0.06002532675616175	0.33932713909724327
YBR217W	32	0	0.019387314447046517	0.02835616617115069	0.0
YBR218C	42	0	0.006097151203127503	0.009705152662382028	0.0
YBR221C	80	0	8.879748846317351e-05	0.00019536126861197813	0.0
YBR221W-A	12	1	0.5921973144757746	0.67627616273832	0.40295097767797633
YBR222C	79	0	9.905971722957016e-05	0.0002163662870441542	0.0
YBR223C	134	1	7.74823929459811e-07	2.4728148825323935e-06	0.036085162180117286
YBR225W	50	2	0.018305395561475205	0.026876264966567247	0.19341646928542863
YBR227C	407	2	7.259538498704943e-19	1.3128806888695637e-17	0.023761237012951922
YBR228W	173	2	3.489256375817312e-08	1.4211553411703513e-07	0.05590071366630885
YBR229C	103	12	0.07448524347421015	0.099991744916009	0.5633489396662971
YBR230C	34	0	0.01534304633809779	0.022753444943372975	0.0
YBR230W-A	352	8	9.988109958655557e-14	9.920832534063576e-13	0.10989572118490264
YBR231C	298	17	4.883170392305225e-08	1.920869557192021e-07	0.275845635725863
YBR233W	133	0	2.899472923288887e-07	1.0045101675803849e-06	0.0
YBR233W-A	136	0	2.1032277569990708e-07	7.461852455583995e-07	0.0
YBR234C	336	2	1.2316442371412936e-15	1.5775469950555857e-14	0.028782212691284025
YBR235W	106	8	0.006086866938482941	0.009705152662382028	0.36493673450080877
YBR236C	187	0	9.221217395230424e-10	4.956188900931791e-09	0.0
YBR237W	101	0	9.058756365982552e-06	2.4152483941013285e-05	0.0
YBR238C	13	0	0.20349090689612162	0.2528140431107357	0.0
YBR239C	51	1	0.006383624457728226	0.010116347273737952	0.09481199474775914
YBR240C	0	0	1.0	1.0
YBR241C	0	0	1.0	1.0
YBR242W	198	1	8.587885828885792e-10	4.650558512422052e-09	0.02442127137442281
YBR243C	167	1	2.3001232483151504e-08	9.70506881956011e-08	0.028954561270273748
YBR244W	309	14	1.6088317085096936e-09	8.298108659766141e-09	0.21908014320355998
YBR245C	93	4	0.0010886852078466293	0.0019757111487301877	0.20797469815637487
YBR246W	344	6	3.269085059031129e-14	3.455975767369122e-13	0.08433857672329738
YBR247C	52	4	0.0707010917148151	0.09522294577327908	0.37195474862582434
YBR248C	55	0	0.0014042442427871975	0.002483335990242673	0.0
YBR249C	104	0	6.550051630792104e-06	1.7861236097053292e-05	0.0
YBR250W	84	1	0.00016916497921307005	0.00035623134216564113	0.05756442538256805
YBR251W	188	2	7.134567235634264e-09	3.266791096507377e-08	0.05144055034186932
YBR252W	313	1	4.686691117646719e-15	5.6152417953304754e-14	0.0154485997831812
YBR253W	341	1	2.48024664390556e-16	3.4370839636387648e-15	0.01418009305611647
YBR254C	640	2	1.9627219711869167e-29	8.750088415733301e-28	0.015110661662924112
YBR255W	277	9	5.613234860575933e-10	3.1494354812850916e-09	0.15710724039430127
YBR255C-A	26	0	0.039528232458518116	0.05517642351187808	0.0
YBR256C	117	0	1.613647871371458e-06	4.881688010656105e-06	0.0
YBR257W	246	13	3.518603416577006e-07	1.2030611325050154e-06	0.2555298882835948
YBR258C	0	0	1.0	1.0
YBR259W	51	1	0.006383624457728226	0.010116347273737952	0.09481199474775914
YBR260C	30	2	0.1615876292155803	0.20423966057556092	0.3223607821423811
YBR261C	173	0	4.075365384220818e-09	1.9482482397883563e-08	0.0
YBR262C	67	1	0.0010851834059116322	0.0019705998634031567	0.07217032436023457
YBR263W	23	2	0.34365979027077764	0.41123334453750354	0.4204705854031058
YBR264C	163	0	1.1801931713244052e-08	5.1890603427268e-08	0.0
YBR265W	564	21	5.47861423332156e-18	9.1326117263282e-17	0.1800419261965426
YBR267W	57	0	0.0011231044090130565	0.0020266625215670186	0.0
YBR268W	235	4	3.880068011580501e-10	2.24715721395765e-09	0.08230488054699092
YBR269C	263	1	8.999624924976047e-13	7.913890358339028e-12	0.01838559593967953
YBR270C	16	2	0.7146091677244105	0.8028359686624507	0.6044264665169645
YBR271W	22	2	0.38230542997084827	0.45314066936569425	0.43958288473961055
YBR272C	444	2	1.5140204514885627e-20	3.248929707653255e-19	0.021781133928539264
YBR273C	119	2	1.0848330329378178e-05	2.8605569795623063e-05	0.08126742406950783
YBR274W	65	2	0.0035915205867734683	0.005896327403521044	0.14878189945032974
YBR275C	5	0	0.6719389819460146	0.757412991997556	0.0
YBR276C	218	9	2.2305670926430264e-07	7.874764487286707e-07	0.19962708985881394
YBR278W	274	12	1.003709385403722e-08	4.471210437999075e-08	0.2117698568818562
YBR279W	173	1	1.2160106753991852e-08	5.330241916326763e-08	0.027950356833154427
YBR280C	33	0	0.01724377396047983	0.025414901088344315	0.0
YBR281C	62	4	0.026104862318392263	0.037504137694997226	0.31196204723456233
YBR282W	366	0	6.007736026605773e-18	9.899853836392494e-17	0.0
YBR283C	81	1	0.00023450453756170312	0.00048211636139748604	0.059696441137477976
YBR284W	72	4	0.009464364564154865	0.014576743601621487	0.2686339851186509
YBR285W	172	0	4.532245264215477e-09	2.1347209266587394e-08	0.0
YBR286W	236	4	3.4943985505693945e-10	2.050641435135162e-09	0.08195613105314774
YBR287W	89	0	3.328310654195973e-05	7.982116168590926e-05	0.0
YBR288C	302	8	1.733573525895525e-11	1.2781770958237392e-10	0.12809037701021764
YBR289W	29	0	0.027622573395211784	0.03948730290724906	0.0
YBR290W	308	4	1.869313105149134e-13	1.785783997958915e-12	0.06279755496280151
YBR291C	44	2	0.035185489459460643	0.04942641667839721	0.21979144236980527
YBR293W	8	1	0.9701466616617194	1.0	0.6044264665169645
YBR294W	35	4	0.3535146303225134	0.42241068750982225	0.5526184836726533
YBR295W	17	2	0.6453364675321933	0.733609413871841	0.5688719684865549
YBR296C	39	0	0.008599753942513761	0.01328779820617857	0.0
YBR296C-A	379	6	8.583063062575826e-16	1.1218453562016722e-14	0.07655005380689789
YBR297W	47	1	0.009989416975434554	0.015287157271347556	0.10288110068373864
YBR298C	163	4	7.301593245448288e-07	2.3551016687926588e-06	0.11866041060455745
YBR298C-A	499	0	5.420875445286169e-24	1.60698220030107e-22	0.0
YBR299W	32	2	0.13003984486551784	0.1675311711069877	0.30221323325848226
YBR301W	74	2	0.0013570321267053576	0.0024102198149112144	0.13068680357123558
YBR302C	34	1	0.043632977128974015	0.06059725947083544	0.14221799212163871
YCL073C	19	1	0.2527558477872479	0.31000189392716204	0.25449535432293247
YCL069W	174	7	3.4966368678891353e-06	9.989646610646009e-06	0.19452805818936791
YCL068C	592	6	2.0380782871371134e-25	6.475684104599745e-24	0.04900755133921334
YCL067C	5	0	0.6719389819460146	0.757412991997556	0.0
YCL066W	0	0	1.0	1.0
YCL064C	81	4	0.0037608133835679643	0.006161948082307511	0.2387857645499119
YCL063W	125	1	2.030369816986931e-06	6.028217252189901e-06	0.03868329385708573
YCL061C	51	0	0.002199160093195614	0.0037495907785259344	0.0
YCL059C	106	7	0.0030560125177308164	0.005091288525338912	0.31931964268820767
YCL058W-A	22	1	0.17670628652063733	0.22285917846056696	0.21979144236980527
YCL057C-A	278	0	6.194555004236313e-14	6.30528952732089e-13	0.0
YCL057W	86	4	0.00224597049986048	0.003826000102102376	0.22490287126212632
YCL056C	217	2	3.3366407423685616e-10	1.962067577644335e-09	0.044566006747794616
YCL055W	17	2	0.6453364675321933	0.733609413871841	0.5688719684865549
YCL054W	19	4	1.0	1.0	1.0179814172917299
YCL052C	42	0	0.006097151203127503	0.009705152662382028	0.0
YCL051W	32	1	0.05492016719697352	0.07493377972711619	0.15110661662924113
YCL050C	20	0	0.08237359706658852	0.10965985109489597	0.0
YCL049C	85	1	0.0001517331188226446	0.0003217614920166036	0.05688719684865548
YCL048W-A	340	4	6.589448187741995e-15	7.686798484321341e-14	0.05688719684865548
YCL048W	146	1	2.1511929279642276e-07	7.599207941475598e-07	0.033119258439285724
YCL047C	299	67	0.6000267606843667	0.684537572048362	1.0835203546926186
YCL045C	94	2	0.00015757862500794616	0.0003325631825397058	0.10288110068373864
YCL044C	139	2	1.287720075814401e-06	3.951802644615059e-06	0.06957426952713261
YCL043C	0	0	1.0	1.0
YCL039W	55	7	0.2922687485199059	0.3542334189121136	0.6154160386354549
YCL038C	153	14	0.0037378726034950184	0.006127852150142489	0.4424559754895427
YCL037C	10	1	0.758018067924489	0.849281493986701	0.4835411732135716
YCL036W	80	4	0.004168365707526671	0.006798715593870075	0.2417705866067858
YCL035C	752	9	2.705995787386524e-31	1.318828963835585e-29	0.05787061913460299
YCL034W	155	1	8.244076818343733e-08	3.1315512405742934e-07	0.031196204723456234
YCL033C	339	14	8.173738761992134e-11	5.39073069039183e-10	0.1996925199112095
YCL032W	458	9	4.594763159159785e-18	7.794832722220626e-17	0.09501900783672805
YCL031C	81	1	0.00023450453756170312	0.00048211636139748604	0.059696441137477976
YCL030C	114	2	1.8504660284080048e-05	4.661423622152622e-05	0.08483178477431082
YCL029C	19	0	0.09337209465490022	0.12333094082690196	0.0
YCL028W	42	1	0.017544708625230866	0.025772571980511548	0.1151288507651361
YCL027W	119	1	3.863849297119221e-06	1.0951699018103816e-05	0.04063371203475392
YCL026C-B	145	4	4.8051327507134e-06	1.3337026278645156e-05	0.13339066847270942
YCL026C-A	12	0	0.23313780977248516	0.2869196541839423	0.0
YCL025C	183	2	1.210705903503254e-08	5.31103710987583e-08	0.05284602985940673
YCL024W	0	0	1.0	1.0
YCL021W-A	0	0	1.0	1.0
YCL018W	8	4	0.2687754751578164	0.32734598848636215	2.417705866067858
YCL017C	0	0	1.0	1.0
YCL016C	263	13	6.685648941850512e-08	2.5839493995014983e-07	0.23901274721583388
YCL014W	4	4	0.045764554371519155	0.06326729619966506	4.835411732135716
YCL012C	71	0	0.00023826605482778668	0.0004881610549749202	0.0
YCL011C	16	0	0.13692449877632795	0.17522314028986694	0.0
YCL010C	370	4	2.8673032768565996e-16	3.935527719618689e-15	0.05227472142849423
YCL009C	503	1	1.0726564303836517e-23	3.0690781746947167e-22	0.009613144596691285
YCL008C	367	13	2.0870660265839794e-12	1.734478206546924e-11	0.17128161448982102
YCL005W-A	440	13	1.2672612630351496e-15	1.6195598941589214e-14	0.14286443754037345
YCL005W	256	9	4.766256843282687e-09	2.2376116820994885e-08	0.16999494370789625
YCL004W	201	2	1.8060418337037436e-09	9.216101673141287e-09	0.04811354957348972
YCL002C	408	1	2.2146603279522656e-19	4.2455038486844935e-18	0.011851499343469893
YCL001W	45	2	0.03155310851137046	0.04475016696643441	0.21490718809492074
YCL001W-A	30	0	0.024537048087484217	0.035384293769087694	0.0
YCL001W-B	8	0	0.4138447345857633	0.48611541433879185	0.0
YCR002C	4	2	0.609258045237498	0.6939677199764015	2.417705866067858
YCR003W	27	0	0.03505836285754554	0.04936842428838011	0.0
YCR004C	78	2	0.0008813034927396162	0.0016260431141307454	0.1239849162086081
YCR005C	3	0	0.9827615394703366	1.0	0.0
YCR007C	8	2	1.0	1.0	1.208852933033929
YCR008W	34	12103	0.0	0.0	1721.2643586481934
YCR009C	144	2	7.566792677747314e-07	2.432455264937105e-06	0.06715849627966272
YCR010C	205	7	1.47966156780442e-07	5.382374241899569e-07	0.16511162012170738
YCR011C	31	2	0.14496566260936022	0.18456885668949097	0.31196204723456233
YCR012W	368	9	4.960198455882542e-14	5.103059270085957e-13	0.11825735214462349
YCR014C	74	0	0.00017134195783340548	0.0003598932065375876	0.0
YCR015C	45	0	0.004332209618569858	0.007039993646904564	0.0
YCR016W	12	0	0.23313780977248516	0.2869196541839423	0.0
YCR017C	56	33	1.2218521608220751e-06	3.771804496450754e-06	2.8494390564371184
YCR018C	0	0	1.0	1.0
YCR019W	0	0	1.0	1.0
YCR020C	173	2	3.489256375817312e-08	1.4211553411703513e-07	0.05590071366630885
YCR020C-A	318	4	6.57038918892703e-14	6.652519053788618e-13	0.06082278908346813
YCR020W-B	221	1	7.545650906948939e-11	5.016767441140272e-10	0.021879691095636727
YCR021C	66	2	0.0032229256520882	0.005335361377420622	0.14652762824653684
YCR023C	100	2	8.278884454401465e-05	0.00018319301461047644	0.09670823464271432
YCR024C	90	1	8.816240481736786e-05	0.00019448484468917627	0.053726797023730184
YCR024C-B	568	0	4.01894002128679e-27	1.530657222676843e-25	0.0
YCR024C-A	128	2	4.154029751014188e-06	1.170496085158383e-05	0.07555330831462057
YCR026C	14	0	0.17799568203160857	0.22335875351598972	0.0
YCR027C	1	0	1.0	1.0	0.0
YCR028C	222	7	2.588117592897366e-08	1.0777888687004164e-07	0.15246793749977483
YCR028C-A	206	1	3.68337437189319e-10	2.1527526435729407e-09	0.023472872486095708
YCR030C	50	1	0.007138275940734121	0.011231798887869201	0.09670823464271432
YCR031C	33	1	0.048945991863193566	0.06742237106712004	0.14652762824653684
YCR032W	0	0	1.0	1.0
YCR033W	26	1	0.11027281708157778	0.1439353089051643	0.18597737431291217
YCR034W	0	0	1.0	1.0
YCR035C	211	1	2.1708082427287977e-10	1.315523519908674e-09	0.022916643280264055
YCR036W	673	13	5.248796692206829e-26	1.74484565184286e-24	0.09340319839192321
YCR037C	52	0	0.0019654018036440587	0.003379080948507319	0.0
YCR040W	0	0	1.0	1.0
YCR042C	12	2	1.0	1.0	0.8059019553559527
YCR043C	593	16	3.3470659987527823e-21	7.76168409630131e-20	0.13046642110315593
YCR044C	222	8	6.298585495641535e-08	2.4475111611780046e-07	0.1742490714283141
YCR045C	40	0	0.007666319454537195	0.011983405282482651	0.0
YCR046C	44	0	0.004853834343244698	0.007838922018534191	0.0
YCR047C	110	13	0.06976817360907696	0.0940325208403566	0.5714577501614938
YCR048W	17	0	0.12036790435990864	0.15555861078063699	0.0
YCR050C	17	0	0.12036790435990864	0.15555861078063699	0.0
YCR051W	0	0	1.0	1.0
YCR052W	272	2	1.019323877355662e-12	8.909014618043179e-12	0.03555449803040968
YCR053W	167	2	6.588554035861765e-08	2.55156729025192e-07	0.057909122540547496
YCR054C	188	2	7.134567235634264e-09	3.266791096507377e-08	0.05144055034186932
YCR057C	107	7	0.0027749852428114734	0.004641925576325998	0.3163353469621497
YCR059C	54	0	0.0015705315576275808	0.0027528579664481004	0.0
YCR060W	150	2	3.9998545273217373e-07	1.3499509029710864e-06	0.06447215642847622
YCR061W	1	0	1.0	1.0	0.0
YCR063W	203	319	5.056436883018555e-156	9.38050597233539e-154	7.598504150498983
YCR065W	411	37	8.434918417162263e-07	2.6771090406788176e-06	0.43530470581270436
YCR066W	226	0	1.4876448427659094e-11	1.1096557056740265e-10	0.0
YCR067C	29	6	1.0	1.0	1.0004300135453206
YCR068W	81	7	0.03199431205802075	0.04533118715094293	0.41787508796234585
YCR069W	81	0	7.960397909574381e-05	0.00017682598832739386	0.0
YCR071C	217	0	3.850169245480265e-11	2.674193638980315e-10	0.0
YCR072C	305	2	3.183126352680372e-14	3.3837633372023694e-13	0.03170761791564404
YCR073C	63	0	0.0005763642575392368	0.0010907110382060384	0.0
YCR073W-A	152	7	3.234916163415715e-05	7.784101613307018e-05	0.22268343503256588
YCR075C	73	0	0.00019123168115711543	0.0003986130476022366	0.0
YCR075W-A	46	1	0.011176838716304068	0.016937549264154066	0.10511764635077644
YCR076C	152	1	1.1347822193983165e-07	4.1995704914798703e-07	0.03181191929036656
YCR077C	169	2	5.330280587533574e-08	2.0853363033269105e-07	0.05722380748089605
YCR079W	80	1	0.0002615071363870929	0.0005323637314556358	0.06044264665169645
YCR081W	41	2	0.04879347946753498	0.06726061850857949	0.23587374303101055
YCR082W	562	8	3.5661318789978655e-23	9.628556073294236e-22	0.06883148373146927
YCR083W	130	0	3.9981040423029255e-07	1.3499509029710864e-06	0.0
YCR084C	0	0	1.0	1.0
YCR086W	182	7	1.5499317624255565e-06	4.698817904960134e-06	0.18597737431291217
YCR087C-A	197	1	9.546917151816594e-10	5.102632020455133e-09	0.024545237218963026
YCR088W	12	0	0.23313780977248516	0.2869196541839423	0.0
YCR089W	3	0	0.9827615394703366	1.0	0.0
YCR090C	98	2	0.00010258887279528307	0.00022331135785226075	0.09868187208440238
YCR091W	61	4	0.028867860650506463	0.04121625288010493	0.3170761791564404
YCR092C	93	13	0.22918206814514852	0.28356843242313884	0.6759177690082184
YCR093W	1	0	1.0	1.0	0.0
YCR094W	99	0	1.1247285191374174e-05	2.9535679057348344e-05	0.0
YCR095C	99	0	1.1247285191374174e-05	2.9535679057348344e-05	0.0
YCR095W-A	7	1	1.0	1.0	0.6907731045908165
YCR096C	11	1	0.6699274310481675	0.757412991997556	0.43958288473961055
YCR097W	117	8	0.0021617445096217608	0.0036978562387967717	0.330626443222955
YCR098C	1	0	1.0	1.0	0.0
YCR101C	134	2	2.1923545847189717e-06	6.47239795519446e-06	0.07217032436023457
YCR102C	8	6	0.02785986562333887	0.03981662206755016	3.626558799101787
YCR104W	41	2	0.04879347946753498	0.06726061850857949	0.23587374303101055
YCR105W	84	2	0.0004617017927693051	0.0008931574204355271	0.1151288507651361
YCR106W	7	0	0.48287769269800507	0.5598850021585136	0.0
YCR107W	24	0	0.0503420719660366	0.06899839272561403	0.0
YCR108C	27	0	0.03505836285754554	0.04936842428838011	0.0
YDL248W	65	9	0.326395267559464	0.3911438182401495	0.6695185475264838
YDL247W	16	4	0.9656138231770623	1.0	1.208852933033929
YDL246C	117	4	8.965418361612162e-05	0.00019694469441417702	0.1653132216114775
YDL245C	57	1	0.0032739585081221424	0.005412053860365174	0.08483178477431082
YDL244W	121	18	0.23108788436928956	0.2855578906333872	0.7193174477557264
YDL243C	0	0	1.0	1.0
YDL241W	0	0	1.0	1.0
YDL240W	4	0	0.8056101389826891	0.8935513807694205	0.0
YDL239C	113	2	2.059173774845905e-05	5.1332069263713914e-05	0.0855825085333755
YDL238C	246	12	1.6049735236743965e-07	5.786960962163921e-07	0.23587374303101058
YDL237W	162	1	3.913977042694876e-08	1.5762802501777475e-07	0.029848220568738988
YDL236W	98	1	3.707868786518356e-05	8.814919571357459e-05	0.04934093604220119
YDL235C	96	0	1.55657097535744e-05	3.9697736936942956e-05	0.0
YDL234C	90	2	0.00024215245221210618	0.0004950653226703955	0.10745359404746037
YDL233W	311	14	1.32007221514663e-09	6.895309091106511e-09	0.21767126768456602
YDL232W	97	0	1.3967145085217183e-05	3.6008544536390966e-05	0.0
YDL231C	30	0	0.024537048087484217	0.035384293769087694	0.0
YDL230W	231	1	2.6252628672981814e-11	1.884879744048919e-10	0.020932518320933836
YDL229W	18	1	0.28504208942944276	0.34562029439357483	0.2686339851186509
YDL227C	15	1	0.40999244270220836	0.48426094433772854	0.3223607821423811
YDL226C	53	2	0.013208339118178617	0.019802178902149435	0.18246836725040438
YDL225W	208	0	9.972635946580692e-11	6.393827126954913e-10	0.0
YDL224C	37	4	0.29513226951212135	0.3574780290573315	0.5227472142849423
YDL223C	32	4	0.4603371167747746	0.5379798330769617	0.6044264665169645
YDL222C	314	4	9.982022226109475e-14	9.920832534063576e-13	0.06159760168325753
YDL220C	43	2	0.03923663798157246	0.05491601485325461	0.22490287126212632
YDL219W	74	2	0.0013570321267053576	0.0024102198149112144	0.13068680357123558
YDL218W	86	1	0.00013610513975984554	0.0002910898693785317	0.05622571781553158
YDL217C	336	4	1.0009505666298988e-14	1.1353977729168734e-13	0.05756442538256805
YDL216C	106	0	5.27781950580862e-06	1.4585651118647463e-05	0.0
YDL215C	51	16	0.19263731796389863	0.24089089271806502	1.5169919159641463
YDL214C	64	8	0.22994523795714727	0.28445150860218416	0.6044264665169645
YDL213C	180	4	1.230971607751476e-07	4.539984608685781e-07	0.10745359404746037
YDL212W	217	0	3.850169245480265e-11	2.674193638980315e-10	0.0
YDL211C	25	2	0.2773672674965425	0.33716743930936716	0.38683293857085727
YDL210W	10	2	1.0	1.0	0.9670823464271432
YDL209C	97	0	1.3967145085217183e-05	3.6008544536390966e-05	0.0
YDL208W	207	2	9.58483910596351e-10	5.108657061945889e-09	0.04671895393367842
YDL207W	267	6	9.745310770536514e-11	6.311405657810302e-10	0.10866093780080262
YDL206W	70	1	0.0007805455974493896	0.0014499088278202325	0.06907731045908166
YDL205C	133	1	8.622730796300422e-07	2.7306896921543902e-06	0.03635647918899035
YDL204W	165	2	8.14426069978195e-08	3.1059445148836863e-07	0.05861105129861474
YDL203C	191	2	5.1953921854071796e-09	2.4291626388842836e-08	0.05063258358257294
YDL202W	246	4	1.2267067914318446e-10	7.752517315961031e-10	0.07862458101033686
YDL201W	163	2	1.0067813515666966e-07	3.769530958893276e-07	0.05933020530227873
YDL200C	203	1	5.059123840865489e-10	2.86933148015951e-09	0.023819762227269538
YDL199C	117	1	4.7892901431119544e-06	1.3305897397602343e-05	0.04132830540286937
YDL198C	397	16	1.3528477376193605e-12	1.1577719254537117e-11	0.19487805469564598
YDL197C	128	2	4.154029751014188e-06	1.170496085158383e-05	0.07555330831462057
YDL195W	5	0	0.6719389819460146	0.757412991997556	0.0
YDL194W	48	0	0.0030840250024887325	0.005123116056993848	0.0
YDL193W	120	7	0.0007821762794058537	0.0014524687707016676	0.28206568437458346
YDL192W	0	0	1.0	1.0
YDL191W	135	1	6.962604147216365e-07	2.250811492447516e-06	0.03581786468248679
YDL190C	52	1	0.005709519345508839	0.00911842425882292	0.09298868715645608
YDL189W	227	1	4.004391190203403e-11	2.767939150824492e-10	0.021301373269320335
YDL188C	15	0	0.15598658306690957	0.19755094455357783	0.0
YDL186W	303	9	3.9347209345269204e-11	2.726334951140279e-10	0.14362609105353613
YDL185W	36	61	2.965215116390004e-32	1.578977049477677e-30	8.193336546118854
YDL184C	184	0	1.2675986207976568e-09	6.657497413887967e-09	0.0
YDL183C	100	2	8.278884454401465e-05	0.00018319301461047644	0.09670823464271432
YDL182W	45	0	0.004332209618569858	0.007039993646904564	0.0
YDL181W	155	2	2.3523260215024195e-07	8.258990811758494e-07	0.06239240944691247
YDL180W	120	6	0.0003593881990043585	0.000713688374473089	0.24177058660678585
YDL179W	29	0	0.027622573395211784	0.03948730290724906	0.0
YDL178W	149	0	5.2451539574698204e-08	2.0562290667627088e-07	0.0
YDL177C	111	2	2.550033619435857e-05	6.237874668386054e-05	0.08712453571415706
YDL176W	67	0	0.00037028491482730453	0.0007320414386977754	0.0
YDL175C	266	2	1.9155115679726325e-12	1.5988544306836878e-11	0.03635647918899035
YDL174C	1175	39	9.200364197701862e-38	6.298963631069454e-36	0.16049451706663231
YDL173W	75	0	0.00015353346125354122	0.00032509975540099986	0.0
YDL171C	0	0	1.0	1.0
YDL170W	31	1	0.06164016466582946	0.08362646543835461	0.15598102361728117
YDL169C	77	4	0.00567296324909508	0.009067596343953809	0.25119021985120604
YDL168W	212	1	1.9530344440333317e-10	1.192346187647101e-09	0.022808545906300548
YDL167C	76	2	0.0010935236571060246	0.0019788717910688316	0.12724767716146623
YDL166C	121	0	1.0498355608455842e-06	3.267101899579521e-06	0.0
YDL165W	653	4	4.3420061051148626e-29	1.9165884471290808e-27	0.029619673703740985
YDL164C	43	1	0.01567030704292284	0.02321482117564381	0.11245143563106316
YDL161W	193	1	1.4582143161189034e-09	7.561939163209932e-09	0.025053946798630652
YDL160C-A	497	2	5.950940341656344e-23	1.5844378659660014e-21	0.01945839731241737
YDL160C	2	0	1.0	1.0	0.0
YDL159W-A	207	2	9.58483910596351e-10	5.108657061945889e-09	0.04671895393367842
YDL159W	320	13	2.3502107723742793e-10	1.4138140326280838e-09	0.19643860161801346
YDL157C	197	2	2.7557181437605377e-09	1.3697610237482152e-08	0.04909047443792605
YDL156W	114	2	1.8504660284080048e-05	4.661423622152622e-05	0.08483178477431082
YDL155W	20	0	0.08237359706658852	0.10965985109489597	0.0
YDL154W	98	2	0.00010258887279528307	0.00022331135785226075	0.09868187208440238
YDL153C	253	4	5.895770789487208e-11	3.993707633726847e-10	0.07644919734601924
YDL150W	230	2	8.473503873386098e-11	5.525070382748691e-10	0.04204705854031057
YDL149W	163	9	5.294459887526492e-05	0.00012211583800329133	0.26698592386025427
YDL148C	133	4	1.6857576611789594e-05	4.282152080141429e-05	0.1454259167559614
YDL147W	419	6	1.3382115587325677e-17	2.1318711009060932e-16	0.06924217277521312
YDL146W	70	1	0.0007805455974493896	0.0014499088278202325	0.06907731045908166
YDL145C	31	0	0.021806070337323274	0.03169237061156081	0.0
YDL144C	82	2	0.0005726553915748672	0.0010890678429057742	0.11793687151550528
YDL143W	31	0	0.021806070337323274	0.03169237061156081	0.0
YDL142C	104	2	5.393238305512161e-05	0.00012396688047562124	0.09298868715645608
YDL141W	39	0	0.008599753942513761	0.01328779820617857	0.0
YDL140C	0	0	1.0	1.0
YDL139C	145	9	0.00030358213466203775	0.0006091768515147869	0.30012900406359616
YDL138W	52	1	0.005709519345508839	0.00911842425882292	0.09298868715645608
YDL137W	5	0	0.6719389819460146	0.757412991997556	0.0
YDL136W	206	0	1.2322862949170164e-10	7.76218891792745e-10	0.0
YDL135C	149	8	9.689057333236439e-05	0.0002123543015375105	0.25961942185963577
YDL134C	8	0	0.4138447345857633	0.48611541433879185	0.0
YDL133C-A	249	8	4.001548157185213e-09	1.9161451666921033e-08	0.15535459380355715
YDL133W	231	1	2.6252628672981814e-11	1.884879744048919e-10	0.020932518320933836
YDL132W	0	0	1.0	1.0
YDL131W	0	0	1.0	1.0
YDL130W-A	453	9	7.703612371741178e-18	1.2586214417580544e-16	0.09606778275766324
YDL130W	99	0	1.1247285191374174e-05	2.9535679057348344e-05	0.0
YDL129W	94	0	1.9335537872021828e-05	4.836828112309593e-05	0.0
YDL128W	49	1	0.007983244987598287	0.01242870653050291	0.09868187208440238
YDL127W	144	4	5.335148916355646e-06	1.4715799241228452e-05	0.13431699255932544
YDL126C	16	0	0.13692449877632795	0.17522314028986694	0.0
YDL125C	129	0	4.4503000937153484e-07	1.4888700313529358e-06	0.0
YDL124W	97	4	0.0007190109353234579	0.001339636579795659	0.19939842194374086
YDL123W	6	0	0.5671550307978275	0.6506500263551378	0.0
YDL122W	35	2	0.09382346317003844	0.12375659098414933	0.27630924183632666
YDL121C	220	1	8.386303138079304e-11	5.511957639667895e-10	0.02197914423698053
YDL120W	16	0	0.13692449877632795	0.17522314028986694	0.0
YDL119C	504	14	4.640259101858802e-18	7.825844602577705e-17	0.13431699255932547
YDL118W	502	14	5.6908055933856284e-18	9.435589915505778e-17	0.13485212001972116
YDL117W	36	0	0.012159863641310407	0.018340250669073212	0.0
YDL116W	68	6	0.056533280414444005	0.0770798709491388	0.4266539763649162
YDL115C	142	2	9.359545183043131e-07	2.94457025971997e-06	0.0681043905934608
YDL114W	460	9	3.736640766653299e-18	6.376682803864429e-17	0.0946058817156988
YDL113C	181	9	8.998212174277275e-06	2.40553066028332e-05	0.24043483750951075
YDL112W	25	1	0.12399942359190282	0.16007198318227453	0.19341646928542863
YDL111C	139	0	1.5259891926226626e-07	5.519474117467253e-07	0.0
YDL110C	41	0	0.00683600388646781	0.010797544177719411	0.0
YDL109C	213	4	3.883869509633261e-09	1.8628968765555366e-08	0.09080585412461438
YDL108W	391	6	2.4634845835611567e-16	3.4221014106425634e-15	0.07420069154172455
YDL107W	171	2	4.312520063032998e-08	1.7223127001738035e-07	0.05655452318287388
YDL106C	61	1	0.002102493914596177	0.003597572895817499	0.0792690447891101
YDL105W	337	4	9.016140512196935e-15	1.033029458903982e-13	0.05739361106392542
YDL104C	5	0	0.6719389819460146	0.757412991997556	0.0
YDL103C	202	6	8.174644069400713e-08	3.113402519412152e-07	0.14362609105353616
YDL102W	110	7	0.0020758482456345725	0.0035593927431855775	0.30770801931772745
YDL101C	171	6	1.9931342938770973e-06	5.9329789462149e-06	0.16966356954862163
YDL100C	53	4	0.06406813479109669	0.0867567325603007	0.36493673450080877
YDL099W	198	2	2.479430961843433e-09	1.245345629830706e-08	0.04884254274884562
YDL098C	62	0	0.0006439533619711536	0.0012090681634659172	0.0
YDL097C	76	2	0.0010935236571060246	0.0019788717910688316	0.12724767716146623
YDL095W	72	6	0.03908012833497929	0.05480366204693146	0.4029509776779764
YDL093W	81	6	0.016732492366512277	0.02472470801639571	0.3581786468248679
YDL092W	197	1	9.546917151816594e-10	5.102632020455133e-09	0.024545237218963026
YDL091C	123	1	2.515786282760537e-06	7.348038045787632e-06	0.03931229050516843
YDL090C	80	0	8.879748846317351e-05	0.00019536126861197813	0.0
YDL089W	95	1	5.129008206141719e-05	0.00011887226298220696	0.05089907086458649
YDL088C	96	0	1.55657097535744e-05	3.9697736936942956e-05	0.0
YDL087C	404	19	8.001010022731532e-12	6.151578695284631e-11	0.2274079775014322
YDL086W	105	2	4.8455863054185663e-05	0.00011273044839183728	0.09210308061210888
YDL085C-A	309	2	2.0917979940896757e-14	2.2870589855531795e-13	0.031297163314794284
YDL085W	166	4	5.333240083126173e-07	1.765772234775971e-06	0.11651594535266786
YDL084W	54	21	0.019105908602312913	0.028037274909900885	1.880437895830556
YDL083C	10	0	0.3084420878899658	0.37117607186758594	0.0
YDL082W	128	4	2.8428389473397316e-05	6.8925660987145e-05	0.15110661662924113
YDL081C	243	0	2.473342340501324e-12	2.037849828112194e-11	0.0
YDL080C	85	2	0.0004145875055709646	0.0008093322282887364	0.11377439369731096
YDL079C	93	2	0.00017543918423224675	0.0003682302001896537	0.10398734907818744
YDL078C	67	2	0.002892264970780266	0.004829679398071228	0.14434064872046914
YDL077C	74	2	0.0013570321267053576	0.0024102198149112144	0.13068680357123558
YDL076C	141	6	4.289348865535717e-05	0.0001010985464167865	0.2057622013674773
YDL075W	11	0	0.2677688937953694	0.3263273804232188	0.0
YDL074C	4	2	0.609258045237498	0.6939677199764015	2.417705866067858
YDL073W	9	0	0.3565279410539739	0.4236347497936785	0.0
YDL072C	10	0	0.3084420878899658	0.37117607186758594	0.0
YDL070W	364	18	1.7982461537478503e-10	1.101353954228316e-09	0.2391137669737442
YDL069C	206	2	1.0652031606394235e-09	5.646067628421497e-09	0.046945744972191415
YDL067C	157	4	1.3684840154673301e-06	4.181802111026895e-06	0.12319520336651506
YDL066W	157	9	9.507545721142121e-05	0.00020853507033672135	0.27718920757465887
YDL065C	53	0	0.0017567722010294452	0.0030504821642875425	0.0
YDL064W	218	0	3.463987831626604e-11	2.435378242015232e-10	0.0
YDL063C	39	0	0.008599753942513761	0.01328779820617857	0.0
YDL061C	196	4	2.3039652109920317e-08	9.714152440187078e-08	0.09868187208440238
YDL060W	19	2	0.5246055691736776	0.60643349312921	0.5089907086458649
YDL059C	18	0	0.10595181210364248	0.13860984335942855	0.0
YDL058W	2	0	1.0	1.0	0.0
YDL057W	108	1	1.2606528312287304e-05	3.280549516921461e-05	0.044772330853108486
YDL056W	66	11	0.6081530007691853	0.6935331959991244	0.8059019553559525
YDL055C	10	0	0.3084420878899658	0.37117607186758594	0.0
YDL054C	2	2	0.2798000248421492	0.33976561293648655	4.835411732135716
YDL053C	718	2	5.769083667268712e-33	3.252745114751212e-31	0.013469113459988066
YDL052C	155	26	0.37284188160392817	0.44247083390511577	0.8111013228098621
YDL051W	141	0	1.2322928141468447e-07	4.539984608685781e-07	0.0
YDL049C	171	2	4.312520063032998e-08	1.7223127001738035e-07	0.05655452318287388
YDL048C	15	1	0.40999244270220836	0.48426094433772854	0.3223607821423811
YDL047W	0	0	1.0	1.0
YDL046W	41	1	0.019646896690037004	0.028692052530320672	0.11793687151550528
YDL045W-A	271	0	1.2941349964405627e-13	1.263594289393833e-12	0.0
YDL045C	47	0	0.003453262248476439	0.0056823207985659515	0.0
YDL044C	179	2	1.848665879995681e-08	7.940013051422824e-08	0.05402694672777336
YDL043C	194	1	1.3116685631291687e-09	6.870132883930646e-09	0.024924802742967607
YDL042C	131	2	3.017552668987088e-06	8.716195579781389e-06	0.0738230798799346
YDL040C	93	8	0.020021217072662224	0.029223862788040726	0.41594939631274974
YDL037C	18	4	1.0	1.0	1.0745359404746035
YDL036C	128	4	2.8428389473397316e-05	6.8925660987145e-05	0.15110661662924113
YDL035C	66	0	0.00041353164144180513	0.0008093322282887364	0.0
YDL033C	239	2	3.2830733296372126e-11	2.316681560582038e-10	0.04046369650322775
YDL031W	92	8	0.021901540404249416	0.031815043916352204	0.4204705854031058
YDL030W	43	0	0.005439463063564533	0.008708895344810588	0.0
YDL029W	118	1	4.3016890563758335e-06	1.2073701202155889e-05	0.04097806552657387
YDL028C	0	0	1.0	1.0
YDL027C	124	2	6.363119984342989e-06	1.7392729576975536e-05	0.07799051180864058
YDL025C	2	0	1.0	1.0	0.0
YDL024C	35	1	0.0389063462572848	0.05461322853933241	0.13815462091816333
YDL022W	40	1	0.02200512667867922	0.03191714590897458	0.1208852933033929
YDL021W	66	0	0.00041353164144180513	0.0008093322282887364	0.0
YDL020C	0	0	1.0	1.0
YDL019C	0	1	0.3831546923761878	0.4535863803737044
YDL018C	92	2	0.0001953296595274168	0.0004059779081829324	0.10511764635077644
YDL017W	129	2	3.7341350390993334e-06	1.0610183107638471e-05	0.07496762375404212
YDL015C	54	0	0.0015705315576275808	0.0027528579664481004	0.0
YDL014W	138	4	9.993855786726525e-06	2.6547189205295262e-05	0.14015686180103523
YDL013W	129	1	1.3228782734747445e-06	4.0467409312517315e-06	0.03748381187702106
YDL012C	134	2	2.1923545847189717e-06	6.47239795519446e-06	0.07217032436023457
YDL010W	149	2	4.448078411138316e-07	1.4888700313529358e-06	0.06490485546490894
YDL008W	53	1	0.00510726242240085	0.00821131288544235	0.09123418362520219
YDL007C-A	77	2	0.0009816789963158613	0.0017922653675595298	0.12559510992560302
YDL007W	6	0	0.5671550307978275	0.6506500263551378	0.0
YDL006W	64	2	0.004002417090008363	0.006542893884206395	0.15110661662924113
YDL005C	142	4	6.576891978201749e-06	1.7917435228156447e-05	0.1362087811869216
YDL004W	75	2	0.00121815255766592	0.0021844700215580626	0.12894431285695243
YDL003W	40	2	0.05441262635191938	0.07436478473143734	0.2417705866067858
YDL002C	501	7	7.304607561221173e-21	1.6095324936621827e-19	0.06756064296397209
YDL001W	81	0	7.960397909574381e-05	0.00017682598832739386	0.0
YDR001C	21	4	1.0	1.0	0.9210308061210888
YDR002W	3	0	0.9827615394703366	1.0	0.0
YDR003W	857	11	3.897963854189265e-35	2.4104505511228455e-33	0.0620647946948575
YDR003W-A	421	0	1.8912427942136972e-20	3.998726952030505e-19	0.0
YDR004W	85	0	5.144723744787222e-05	0.00011887226298220696	0.0
YDR005C	32	1	0.05492016719697352	0.07493377972711619	0.15110661662924113
YDR006C	0	0	1.0	1.0
YDR007W	205	6	5.996447100890079e-08	2.3332589497441706e-07	0.14152424581860634
YDR009W	84	13	0.4001111326887906	0.4731727583987734	0.7483375299733848
YDR011W	1	0	1.0	1.0	0.0
YDR012W	43	2	0.03923663798157246	0.05491601485325461	0.22490287126212632
YDR013W	433	2	4.782848865658214e-20	9.894303534676398e-19	0.022334465275453654
YDR014W	67	1	0.0010851834059116322	0.0019705998634031567	0.07217032436023457
YDR014W-A	116	2	1.4944656067767172e-05	3.8300676045333784e-05	0.08336916779544337
YDR016C	380	1	4.157622820885665e-18	7.074109125122326e-17	0.012724767716146623
YDR017C	235	443	1.1136355360257237e-242	2.463276141416899e-240	9.115265520579245
YDR018C	63	0	0.0005763642575392368	0.0010907110382060384	0.0
YDR019C	141	1	3.667718127203103e-07	1.2436938059873259e-06	0.03429370022791288
YDR020C	134	4	1.5184149489498819e-05	3.8862502765513e-05	0.14434064872046914
YDR021W	111	2	2.550033619435857e-05	6.237874668386054e-05	0.08712453571415706
YDR022C	157	2	1.9024871930451556e-07	6.778936708304021e-07	0.06159760168325753
YDR023W	29	1	0.0777141017556843	0.1040590917804285	0.16673833559088674
YDR025W	50	0	0.0024611300247829363	0.004161705019854945	0.0
YDR026C	107	0	4.737902712186335e-06	1.3201394621019192e-05	0.0
YDR027C	46	2	0.028296247468826658	0.0404101612101371	0.2102352927015529
YDR028C	5	0	0.6719389819460146	0.757412991997556	0.0
YDR030C	204	9	9.098922579552408e-07	2.8720034991770526e-06	0.21332698818245807
YDR031W	10	0	0.3084420878899658	0.37117607186758594	0.0
YDR032C	7	0	0.48287769269800507	0.5598850021585136	0.0
YDR033W	2	0	1.0	1.0	0.0
YDR034C	5	1	1.0	1.0	0.9670823464271432
YDR034C-A	27	0	0.03505836285754554	0.04936842428838011	0.0
YDR034W-B	38	0	0.009649509866143973	0.014790600010712683	0.0
YDR035W	170	2	4.79444110323377e-08	1.8911406573866536e-07	0.05688719684865548
YDR036C	151	1	1.2623672873589075e-07	4.6300218556129315e-07	0.03202259425255441
YDR037W	164	2	9.055045671536862e-08	3.417031998491371e-07	0.05896843575775264
YDR038C	11	2	1.0	1.0	0.8791657694792211
YDR039C	5	7	0.0006638520167887578	0.0012452097027241182	6.769576424990003
YDR040C	9	34	3.88236693491022e-26	1.3211533871401583e-24	18.26711098806826
YDR041W	49	2	0.02041028985649526	0.0297389351316707	0.19736374416880476
YDR042C	84	1	0.00016916497921307005	0.00035623134216564113	0.05756442538256805
YDR043C	0	0	1.0	1.0
YDR044W	12	1	0.5921973144757746	0.67627616273832	0.40295097767797633
YDR045C	208	0	9.972635946580692e-11	6.393827126954913e-10	0.0
YDR046C	38	0	0.009649509866143973	0.014790600010712683	0.0
YDR047W	62	0	0.0006439533619711536	0.0012090681634659172	0.0
YDR049W	66	1	0.00121137098752647	0.0021791037063699495	0.07326381412326842
YDR050C	241	6	1.445039603881825e-09	7.520744580927036e-09	0.12038369457599295
YDR051C	69	2	0.0023294907413027506	0.003960065401487472	0.14015686180103523
YDR052C	32	1	0.05492016719697352	0.07493377972711619	0.15110661662924113
YDR054C	66	0	0.00041353164144180513	0.0008093322282887364	0.0
YDR055W	179	6	8.756037455277708e-07	2.771379824177331e-06	0.1620808401833201
YDR056C	94	0	1.9335537872021828e-05	4.836828112309593e-05	0.0
YDR057W	190	4	4.319075079718421e-08	1.7225381958017088e-07	0.10179814172917298
YDR058C	158	4	1.2324595537994701e-06	3.8004691120111275e-06	0.1224154868895118
YDR059C	18	0	0.10595181210364248	0.13860984335942855	0.0
YDR060W	9	4	0.3490809491521343	0.41754670103451	2.149071880949207
YDR061W	249	2	1.1455648294983358e-11	8.623224259744673e-11	0.03883864845088929
YDR062W	50	4	0.08601887304470182	0.11416906043851377	0.38683293857085727
YDR063W	403	2	1.10330687393698e-18	1.9705334882023512e-17	0.023997080556504798
YDR064W	535	4	9.529387559406635e-24	2.748144018240713e-22	0.03615261108138853
YDR065W	719	9	8.303029836370706e-30	3.7897400467434862e-28	0.06052671152881981
YDR066C	17	0	0.12036790435990864	0.15555861078063699	0.0
YDR067C	399	1	5.682681527907431e-19	1.0374952846665282e-17	0.012118826396330116
YDR068W	226	2	1.2916869259387427e-10	8.09203868308683e-10	0.04279125426668775
YDR069C	79	4	0.004619725731216177	0.0074839556845702065	0.2448309737790236
YDR070C	266	24	8.600275636837456e-05	0.00019023148149020078	0.43627775026788423
YDR071C	97	0	1.3967145085217183e-05	3.6008544536390966e-05	0.0
YDR072C	0	0	1.0	1.0
YDR073W	226	2	1.2916869259387427e-10	8.09203868308683e-10	0.04279125426668775
YDR074W	16	2	0.7146091677244105	0.8028359686624507	0.6044264665169645
YDR075W	83	0	6.398697712769235e-05	0.00014487760057533807	0.0
YDR076W	45	4	0.1395673761949402	0.17812960064294298	0.4298143761898415
YDR077W	5	0	0.6719389819460146	0.757412991997556	0.0
YDR078C	125	34	0.1881791648018245	0.23541839825435995	1.3152319911409147
YDR079W	323	0	5.46851789460589e-16	7.229757795834132e-15	0.0
YDR079C-A	178	0	2.3962511607743164e-09	1.2046189183228228e-08	0.0
YDR080W	33	2	0.11664068745991124	0.15162762061074808	0.2930552564930737
YDR081C	67	4	0.015745907790269357	0.023308807130460508	0.2886812974409383
YDR082W	176	4	1.8714792324145359e-07	6.705842408483487e-07	0.10989572118490264
YDR083W	71	1	0.0006994651288176097	0.0013090217884250157	0.0681043905934608
YDR084C	8	0	0.4138447345857633	0.48611541433879185	0.0
YDR085C	42	1	0.017544708625230866	0.025772571980511548	0.1151288507651361
YDR086C	337	1	3.773528575694415e-16	5.118293122362873e-15	0.014348402765981354
YDR087C	606	6	4.7493119293683095e-26	1.5972685909822895e-24	0.04787536368451205
YDR088C	10	1	0.758018067924489	0.849281493986701	0.4835411732135716
YDR089W	4	0	0.8056101389826891	0.8935513807694205	0.0
YDR090C	90	1	8.816240481736786e-05	0.00019448484468917627	0.053726797023730184
YDR091C	34	2	0.10461477882225022	0.13751762125868822	0.28443598424327743
YDR092W	66	7	0.11968822234967723	0.1555189712455928	0.5128466988628789
YDR093W	0	0	1.0	1.0
YDR096W	7	0	0.48287769269800507	0.5598850021585136	0.0
YDR097C	42	0	0.006097151203127503	0.009705152662382028	0.0
YDR098C	0	0	1.0	1.0
YDR099W	5	0	0.6719389819460146	0.757412991997556	0.0
YDR100W	131	0	3.5919540047077745e-07	1.2225464123011284e-06	0.0
YDR101C	98	0	1.2533355995206084e-05	3.264462424294845e-05	0.0
YDR103W	54	4	0.0580408999829795	0.07896693063688554	0.3581786468248679
YDR104C	7	2	1.0	1.0	1.381546209181633
YDR105C	139	2	1.287720075814401e-06	3.951802644615059e-06	0.06957426952713261
YDR106W	107	4	0.00025423055827888805	0.0005186519832074797	0.18076305540694268
YDR107C	77	1	0.00036278120514880594	0.0007191846641884809	0.06279755496280151
YDR108W	94	0	1.9335537872021828e-05	4.836828112309593e-05	0.0
YDR109C	40	1	0.02200512667867922	0.03191714590897458	0.1208852933033929
YDR110W	91	2	0.00021748145735377852	0.0004482924233840789	0.10627278532166409
YDR111C	48	2	0.02275785702728615	0.03295076429101778	0.20147548883898816
YDR113C	54	0	0.0015705315576275808	0.0027528579664481004	0.0
YDR114C	1101	2	2.7461656046329735e-50	2.7707365600428475e-48	0.00878367253793954
YDR115W	1103	2	2.2300751720206283e-50	2.2902075561233274e-48	0.008767745661170837
YDR116C	1	0	1.0	1.0	0.0
YDR117C	171	7	4.741444964864066e-06	1.320486682466501e-05	0.19794083114005856
YDR118W	157	4	1.3684840154673301e-06	4.181802111026895e-06	0.12319520336651506
YDR119W	52	0	0.0019654018036440587	0.003379080948507319	0.0
YDR119W-A	160	1	4.8418990987882676e-08	1.907243953228173e-07	0.030221323325848225
YDR120C	66	2	0.0032229256520882	0.005335361377420622	0.14652762824653684
YDR121W	231	2	7.626008880426408e-11	5.058497932102914e-10	0.04186503664186767
YDR122W	13	0	0.20349090689612162	0.2528140431107357	0.0
YDR123C	1243	22	1.1212032112857542e-47	1.0746732780173954e-45	0.0855825085333755
YDR124W	115	1	5.937124590330061e-06	1.62437695142665e-05	0.04204705854031057
YDR125C	134	6	8.735360972532057e-05	0.00019314517859681606	0.21651097308070372
YDR126W	144	2	7.566792677747314e-07	2.432455264937105e-06	0.06715849627966272
YDR127W	7	0	0.48287769269800507	0.5598850021585136	0.0
YDR128W	23	0	0.05686965526816554	0.07739171496621393	0.0
YDR129C	1	0	1.0	1.0	0.0
YDR130C	309	0	2.379356399390821e-15	2.9682600114743193e-14	0.0
YDR131C	201	1	6.251513597188926e-10	3.4748934717231543e-09	0.02405677478674486
YDR132C	10	1	0.758018067924489	0.849281493986701	0.4835411732135716
YDR135C	0	0	1.0	1.0
YDR137W	25	0	0.044594436159373384	0.06169415500422331	0.0
YDR138W	106	2	4.3536519390294416e-05	0.00010211195881467505	0.09123418362520219
YDR139C	245	13	3.8779088893152956e-07	1.3126459106799451e-06	0.2565728674194462
YDR140W	152	8	7.205332258141982e-05	0.00016155113378781499	0.25449535432293247
YDR141C	7	0	0.48287769269800507	0.5598850021585136	0.0
YDR142C	41	1	0.019646896690037004	0.028692052530320672	0.11793687151550528
YDR143C	99	0	1.1247285191374174e-05	2.9535679057348344e-05	0.0
YDR144C	49	0	0.002754782155068651	0.004610812623341039	0.0
YDR145W	227	4	8.965978490642983e-10	4.828028305214213e-09	0.08520549307728134
YDR146C	41	0	0.00683600388646781	0.010797544177719411	0.0
YDR147W	74	0	0.00017134195783340548	0.0003598932065375876	0.0
YDR148C	88	0	3.710819037081622e-05	8.814919571357459e-05	0.0
YDR150W	0	0	1.0	1.0
YDR151C	164	0	1.061064112231576e-08	4.708471998027618e-08	0.0
YDR152W	213	69	0.0014298338406753548	0.002527035776805152	1.5664009836495982
YDR153C	138	2	1.432269162057949e-06	4.3628071774339325e-06	0.07007843090051762
YDR155C	41	0	0.00683600388646781	0.010797544177719411	0.0
YDR156W	317	2	9.03519071167976e-15	1.033029458903982e-13	0.030507329540288432
YDR158W	75	2	0.00121815255766592	0.0021844700215580626	0.12894431285695243
YDR159W	16	1	0.3630312320321989	0.4310949030388552	0.30221323325848226
YDR160W	0	0	1.0	1.0
YDR161W	0	0	1.0	1.0
YDR162C	191	1	1.8023185730321882e-09	9.216101673141287e-09	0.02531629179128647
YDR163W	378	4	1.2432001168246424e-16	1.8054656242066964e-15	0.05116837811783827
YDR164C	32	1	0.05492016719697352	0.07493377972711619	0.15110661662924113
YDR165W	55	0	0.0014042442427871975	0.002483335990242673	0.0
YDR166C	110	4	0.0001860081046442806	0.0003894184964722453	0.17583315389584425
YDR167W	390	9	5.141701815997541e-15	6.096892194598321e-14	0.1115864245877473
YDR168W	109	0	3.818573438425782e-06	1.0839395777091151e-05	0.0
YDR169C	218	14	1.077590541493663e-05	2.8453733719605397e-05	0.3105310286692662
YDR169C-A	92	2	0.0001953296595274168	0.0004059779081829324	0.10511764635077644
YDR170C	0	0	1.0	1.0
YDR170W-A	34	1	0.043632977128974015	0.06059725947083544	0.14221799212163871
YDR171W	67	7	0.10995365064379319	0.14377977372725206	0.505192270521642
YDR172W	0	0	1.0	1.0
YDR173C	7	0	0.48287769269800507	0.5598850021585136	0.0
YDR174W	218	7	3.9024864069919867e-08	1.5749613562533976e-07	0.1552655143346331
YDR175C	224	4	1.2274879002769085e-09	6.452726612881628e-09	0.08634663807385207
YDR176W	96	2	0.00012713790310678595	0.0002732324666543819	0.10073774441949408
YDR177W	341	0	8.267514387567868e-17	1.2098339756463818e-15	0.0
YDR178W	93	0	2.1551782527399298e-05	5.349344036041146e-05	0.0
YDR179C	545	2	3.9598398501327964e-25	1.2178095710221237e-23	0.017744630209672353
YDR179W-A	100	1	2.9873026037189694e-05	7.20032576445423e-05	0.04835411732135716
YDR180W	19	2	0.5246055691736776	0.60643349312921	0.5089907086458649
YDR181C	154	0	3.077589005684328e-08	1.2651332645954662e-07	0.0
YDR182W	63	0	0.0005763642575392368	0.0010907110382060384	0.0
YDR182W-A	0	0	1.0	1.0
YDR183W	33	2	0.11664068745991124	0.15162762061074808	0.2930552564930737
YDR184C	13	0	0.20349090689612162	0.2528140431107357	0.0
YDR185C	349	2	3.1525153493986293e-16	4.306440801518175e-15	0.027710095886164562
YDR186C	35	6	0.8274065530450208	0.9166663622735338	0.82892772550898
YDR188W	157	11	0.00039983230817439695	0.0007885581633439494	0.3387868092579164
YDR189W	94	0	1.9335537872021828e-05	4.836828112309593e-05	0.0
YDR190C	24	0	0.0503420719660366	0.06899839272561403	0.0
YDR191W	456	2	4.3180116985351125e-21	9.81536967520768e-20	0.021207946193577704
YDR192C	43	0	0.005439463063564533	0.008708895344810588	0.0
YDR194C	104	2	5.393238305512161e-05	0.00012396688047562124	0.09298868715645608
YDR194W-A	67	0	0.00037028491482730453	0.0007320414386977754	0.0
YDR195W	105	0	5.879503038035857e-06	1.612447399701679e-05	0.0
YDR196C	162	2	1.1193999280847983e-07	4.1506569867283526e-07	0.059696441137477976
YDR197W	398	2	1.8618925111203348e-18	3.2447708580160745e-17	0.024298551417767416
YDR198C	153	9	0.00014022071837319696	0.00029878078968664535	0.28443598424327743
YDR200C	237	8	1.3645300456747974e-08	5.9369493322287244e-08	0.16322064918601573
YDR201W	759	4	6.96050360313811e-34	4.0846792062905376e-32	0.02548306578200641
YDR202C	156	2	2.1154688050831614e-07	7.491416932286491e-07	0.06199245810430405
YDR204W	93	0	2.1551782527399298e-05	5.349344036041146e-05	0.0
YDR205W	141	2	1.0409661221834985e-06	3.2500522088367537e-06	0.06858740045582576
YDR206W	19	2	0.5246055691736776	0.60643349312921	0.5089907086458649
YDR207C	31	2	0.14496566260936022	0.18456885668949097	0.31196204723456233
YDR208W	13	0	0.20349090689612162	0.2528140431107357	0.0
YDR210W	56	0	0.001255744191339981	0.0022407027131232486	0.0
YDR211W	4	1	1.0	1.0	1.208852933033929
YDR212W	40	0	0.007666319454537195	0.011983405282482651	0.0
YDR213W	22	0	0.06429155747924112	0.08683436990679091	0.0
YDR214W	67	1	0.0010851834059116322	0.0019705998634031567	0.07217032436023457
YDR216W	12	2	1.0	1.0	0.8059019553559527
YDR217C	54	2	0.011847663094498263	0.017925785439742044	0.17908932341243394
YDR218C	109	0	3.818573438425782e-06	1.0839395777091151e-05	0.0
YDR219C	63	1	0.0016858929666117252	0.0029389422403710307	0.07675256717675741
YDR221W	28	0	0.03111113215906616	0.04418871846055557	0.0
YDR222W	106	2	4.3536519390294416e-05	0.00010211195881467505	0.09123418362520219
YDR223W	116	1	5.332327214786697e-06	1.4715073806256378e-05	0.041684583897721686
YDR224C	90	4	0.0014853327521076676	0.002622704530970585	0.21490718809492074
YDR225W	187	6	3.8417413694111946e-07	1.3011692941981025e-06	0.15514690049633315
YDR226W	140	1	4.081006979673722e-07	1.3749192232046617e-06	0.03453865522954083
YDR227W	13	2	0.9614653798628815	1.0	0.7439094972516487
YDR228C	91	0	2.677971537894876e-05	6.523089502089552e-05	0.0
YDR229W	52	1	0.005709519345508839	0.00911842425882292	0.09298868715645608
YDR231C	460	6	1.8790762274023344e-19	3.6142365832076334e-18	0.06307058781046587
YDR232W	133	2	2.4386591893897242e-06	7.1774457513717015e-06	0.0727129583779807
YDR233C	9	0	0.3565279410539739	0.4236347497936785	0.0
YDR234W	53	2	0.013208339118178617	0.019802178902149435	0.18246836725040438
YDR235W	46	1	0.011176838716304068	0.016937549264154066	0.10511764635077644
YDR236C	195	1	1.1798642100028156e-09	6.225136763051552e-09	0.024796983241721623
YDR237W	192	0	5.427264887415303e-10	3.0480664421411534e-09	0.0
YDR238C	111	4	0.00016760197849546594	0.0003533280712343932	0.1742490714283141
YDR239C	31	2	0.14496566260936022	0.18456885668949097	0.31196204723456233
YDR240C	88	4	0.0018266780462925986	0.0031661318397313847	0.21979144236980527
YDR242W	69	2	0.0023294907413027506	0.003960065401487472	0.14015686180103523
YDR243C	118	1	4.3016890563758335e-06	1.2073701202155889e-05	0.04097806552657387
YDR244W	76	2	0.0010935236571060246	0.0019788717910688316	0.12724767716146623
YDR245W	19	0	0.09337209465490022	0.12333094082690196	0.0
YDR246W	136	0	2.1032277569990708e-07	7.461852455583995e-07	0.0
YDR246W-A	81	1	0.00023450453756170312	0.00048211636139748604	0.059696441137477976
YDR247W	121	0	1.0498355608455842e-06	3.267101899579521e-06	0.0
YDR248C	201	4	1.3647447430371022e-08	5.9369493322287244e-08	0.09622709914697944
YDR249C	261	9	2.866246053255449e-09	1.4185697979580107e-08	0.16673833559088677
YDR251W	11	0	0.2677688937953694	0.3263273804232188	0.0
YDR252W	561	16	8.734157320259181e-20	1.7562985576507184e-18	0.13790835599674056
YDR253C	51	0	0.002199160093195614	0.0037495907785259344	0.0
YDR254W	155	2	2.3523260215024195e-07	8.258990811758494e-07	0.06239240944691247
YDR255C	79	0	9.905971722957016e-05	0.0002163662870441542	0.0
YDR256C	87	2	0.0003343226827343838	0.0006655208544151753	0.11115889039392451
YDR257C	180	2	1.6630158987015976e-08	7.180183508583249e-08	0.053726797023730184
YDR258C	68	2	0.002595623335194842	0.00437754539610133	0.14221799212163871
YDR259C	170	247	1.3721534523346514e-114	2.1920151401046054e-112	7.025568810808952
YDR260C	176	0	2.9632365051104293e-09	1.4602890437780702e-08	0.0
YDR261C	37	1	0.03095553630841704	0.04412026996523083	0.13068680357123558
YDR262W	46	0	0.0038674577663614547	0.006325867353340366	0.0
YDR263C	112	8	0.0034699288518807566	0.005706480076398694	0.34538655229540827
YDR264C	78	4	0.00511954579524459	0.008226462103507024	0.2479698324172162
YDR265W	169	1	1.8597437065854623e-08	7.957876530188239e-08	0.028611903740448023
YDR266C	58	4	0.0389932357454447	0.054695146041964016	0.3334766711817735
YDR267C	66	1	0.00121137098752647	0.0021791037063699495	0.07326381412326842
YDR268W	158	7	1.767143924763315e-05	4.4652217536528225e-05	0.21422710205664566
YDR270W	87	2	0.0003343226827343838	0.0006655208544151753	0.11115889039392451
YDR272W	176	0	2.9632365051104293e-09	1.4602890437780702e-08	0.0
YDR273W	127	2	4.621227080300236e-06	1.2901299484857599e-05	0.07614821625410577
YDR275W	56	0	0.001255744191339981	0.0022407027131232486	0.0
YDR276C	8	0	0.4138447345857633	0.48611541433879185	0.0
YDR277C	6	2	0.9036209367977842	0.9972604121136168	1.6118039107119053
YDR279W	3	2	0.445288355601969	0.5209221588826126	3.2236078214238106
YDR280W	275	2	7.436302565586829e-13	6.579411700721516e-12	0.035166630779168845
YDR281C	625	6	6.578587104635202e-27	2.4408680283069062e-25	0.04641995262850288
YDR282C	18	0	0.10595181210364248	0.13860984335942855	0.0
YDR283C	4	0	0.8056101389826891	0.8935513807694205	0.0
YDR284C	317	13	3.1720590878403753e-10	1.8806713210484535e-09	0.1982976420118748
YDR285W	74	2	0.0013570321267053576	0.0024102198149112144	0.13068680357123558
YDR286C	121	2	8.763134313643036e-06	2.3451272888674317e-05	0.07992416086174738
YDR287W	315	12	1.656436377334596e-10	1.0254214861196192e-09	0.18420616122421776
YDR288W	123	1	2.515786282760537e-06	7.348038045787632e-06	0.03931229050516843
YDR289C	337	0	1.2579309001675507e-16	1.8222570798145048e-15	0.0
YDR291W	47	8	0.7405869832349028	0.8313714113964329	0.8230488054699091
YDR292C	18	2	0.582123489353668	0.6662273009498397	0.5372679702373018
YDR293C	0	0	1.0	1.0
YDR294C	47	22	0.0019935556117297456	0.0034264609453250948	2.26338421504225
YDR295C	62	7	0.16710883626331174	0.2110327003404273	0.5459335826604841
YDR296W	58	4	0.0389932357454447	0.054695146041964016	0.3334766711817735
YDR297W	165	4	5.921989263335385e-07	1.9394852080547725e-06	0.11722210259722948
YDR298C	18	1	0.28504208942944276	0.34562029439357483	0.2686339851186509
YDR299W	85	0	5.144723744787222e-05	0.00011887226298220696	0.0
YDR300C	45	0	0.004332209618569858	0.007039993646904564	0.0
YDR301W	35	4	0.3535146303225134	0.42241068750982225	0.5526184836726533
YDR302W	363	0	8.2280874740297e-18	1.336715566755503e-16	0.0
YDR303C	0	0	1.0	1.0
YDR304C	109	4	0.00020643079104751505	0.00042778204081616217	0.17744630209672352
YDR305C	0	0	1.0	1.0
YDR306C	56	2	0.009533363337066444	0.014671226264776323	0.17269327614770413
YDR307W	141	6	4.289348865535717e-05	0.0001010985464167865	0.2057622013674773
YDR308C	521	8	2.508295098228787e-21	5.985562286271268e-20	0.07424816479287089
YDR309C	31	2	0.14496566260936022	0.18456885668949097	0.31196204723456233
YDR310C	62	2	0.004971164682956069	0.00800817033380402	0.15598102361728117
YDR311W	125	118	3.686590233806045e-38	2.58555858958763e-36	4.564628675136116
YDR312W	233	16	1.0738655817727735e-05	2.836840128973459e-05	0.3320454408333539
YDR313C	215	2	4.1203682565204546e-10	2.364893996332249e-09	0.04498057425242527
YDR314C	0	0	1.0	1.0
YDR315C	215	4	3.149966660262119e-09	1.5417411287802082e-08	0.08996114850485054
YDR316W	55	0	0.0014042442427871975	0.002483335990242673	0.0
YDR317W	0	0	1.0	1.0
YDR318W	2	0	1.0	1.0	0.0
YDR319C	296	2	8.188699987761077e-14	8.190124109498079e-13	0.032671700892808894
YDR320C	163	1	3.519091466774752e-08	1.429258123264237e-07	0.029665102651139363
YDR320C-A	155	0	2.7664772448126735e-08	1.1462543685099197e-07	0.0
YDR321W	282	2	3.563468518609833e-13	3.3000817150604103e-12	0.03429370022791288
YDR322W	172	4	2.845215017873419e-07	9.89886967198429e-07	0.11245143563106316
YDR322C-A	344	1	1.8106017456711248e-16	2.564721832353359e-15	0.014056429453882895
YDR323C	9	0	0.3565279410539739	0.4236347497936785	0.0
YDR324C	11	1	0.6699274310481675	0.757412991997556	0.43958288473961055
YDR325W	99	4	0.0005841829011732799	0.0011036911513296755	0.19537017099538248
YDR326C	24	2	0.30879337508117116	0.37121043062119885	0.40295097767797633
YDR328C	212	4	4.31265446872968e-09	2.0463758951868312e-08	0.09123418362520219
YDR329C	279	13	1.3842706873095963e-08	6.017339926468245e-08	0.2253059230027395
YDR330W	147	0	6.492920862280362e-08	2.5196213143707397e-07	0.0
YDR331W	208	4	6.556455846099426e-09	3.0237512085740016e-08	0.09298868715645608
YDR332W	72	0	0.00021344811983581597	0.00044045214825108635	0.0
YDR333C	24	1	0.13948558627018975	0.17812960064294298	0.20147548883898816
YDR334W	2	0	1.0	1.0	0.0
YDR335W	16	2	0.7146091677244105	0.8028359686624507	0.6044264665169645
YDR336W	377	0	1.896707248149888e-18	3.2954572157432043e-17	0.0
YDR337W	233	2	6.176964212574829e-11	4.159686321606305e-10	0.04150568010416924
YDR338C	19	0	0.09337209465490022	0.12333094082690196	0.0
YDR339C	142	1	3.2963558440646247e-07	1.1311063519818411e-06	0.0340521952967304
YDR341C	34	4	0.38640889310505866	0.4573446273404389	0.5688719684865549
YDR342C	76	6	0.026878322614415667	0.03860287527519225	0.3817430314843987
YDR343C	1	0	1.0	1.0	0.0
YDR345C	4	0	0.8056101389826891	0.8935513807694205	0.0
YDR346C	12	11	0.000284366564683947	0.0005744264536344852	4.43246075445774
YDR347W	312	0	1.736142381231712e-15	2.1895953584349946e-14	0.0
YDR348C	16	1	0.3630312320321989	0.4310949030388552	0.30221323325848226
YDR349C	25	2	0.2773672674965425	0.33716743930936716	0.38683293857085727
YDR350C	27	2	0.22359501021244982	0.27719226206764364	0.3581786468248679
YDR351W	11	0	0.2677688937953694	0.3263273804232188	0.0
YDR352W	182	8	3.6130317400058745e-06	1.0291503485276762e-05	0.21254557064332819
YDR353W	241	2	2.6595359636769985e-11	1.9047311739858553e-10	0.04012789819199765
YDR354W	65	0	0.00046187622472183235	0.0008931574204355271	0.0
YDR356W	33	0	0.01724377396047983	0.025414901088344315	0.0
YDR357C	267	0	1.9718752137775303e-13	1.8713291013918442e-12	0.0
YDR358W	316	4	8.098476568270333e-14	8.113996296885486e-13	0.0612077434447559
YDR359C	192	14	0.00011981027014027967	0.00025864446830959026	0.3525821054682293
YDR361C	88	0	3.710819037081622e-05	8.814919571357459e-05	0.0
YDR362C	128	2	4.154029751014188e-06	1.170496085158383e-05	0.07555330831462057
YDR363W	216	6	1.923367394421675e-08	8.199618892008194e-08	0.13431699255932547
YDR363W-A	263	12	2.992973859798971e-08	1.232111142999562e-07	0.22062715127615437
YDR364C	248	6	6.994382544897865e-10	3.8419000970112345e-09	0.11698576771296089
YDR365C	66	2	0.0032229256520882	0.005335361377420622	0.14652762824653684
YDR366C	66	8	0.19708502896986063	0.24613159643988458	0.5861105129861474
YDR367W	808	14	1.2564685615644968e-31	6.394646635006568e-30	0.08378188644789608
YDR368W	60	0	0.0008041183689831798	0.001486972585216163	0.0
YDR369C	59	2	0.006883056062336059	0.010853977355222012	0.16391226210629548
YDR370C	59	1	0.002623085592534405	0.004414798139498204	0.08195613105314774
YDR371W	232	6	3.671444141812089e-09	1.7728358740185832e-08	0.12505375169316507
YDR372C	66	0	0.00041353164144180513	0.0008093322282887364	0.0
YDR373W	307	4	2.0753686963820008e-13	1.9534280479366426e-12	0.06300210725909727
YDR374C	189	1	2.227732574544856e-09	1.1228475053643706e-08	0.025584189058919134
YDR374W-A	88	0	3.710819037081622e-05	8.814919571357459e-05	0.0
YDR375C	329	2	2.5660682047573446e-15	3.1873559925614447e-14	0.0293946001953539
YDR376W	193	2	4.205397278223417e-09	2.0033933103297347e-08	0.050107893597261303
YDR377W	97	0	1.3967145085217183e-05	3.6008544536390966e-05	0.0
YDR378C	0	0	1.0	1.0
YDR379W	104	9	0.013788157099798727	0.02057490697481642	0.41844909220405235
YDR379C-A	174	0	3.6645991060737363e-09	1.7710176015991645e-08	0.0
YDR380W	147	2	5.501084859277757e-07	1.8161159027385983e-06	0.06578791472293491
YDR381W	32	0	0.019387314447046517	0.02835616617115069	0.0
YDR381C-A	0	0	1.0	1.0
YDR382W	13	0	0.20349090689612162	0.2528140431107357	0.0
YDR383C	162	0	1.3127202523036734e-08	5.7323114434308474e-08	0.0
YDR384C	41	0	0.00683600388646781	0.010797544177719411	0.0
YDR385W	0	0	1.0	1.0
YDR386W	59	1	0.002623085592534405	0.004414798139498204	0.08195613105314774
YDR387C	76	0	0.00013758683714703163	0.00029327720549762005	0.0
YDR388W	85	1	0.0001517331188226446	0.0003217614920166036	0.05688719684865548
YDR389W	28	0	0.03111113215906616	0.04418871846055557	0.0
YDR390C	39	0	0.008599753942513761	0.01328779820617857	0.0
YDR391C	128	0	4.953778288758014e-07	1.6429745639358324e-06	0.0
YDR392W	174	1	1.0935150312671294e-08	4.833823939137018e-08	0.02778972259848113
YDR393W	25	2	0.2773672674965425	0.33716743930936716	0.38683293857085727
YDR394W	124	0	7.607641242944349e-07	2.4360548323036163e-06	0.0
YDR395W	16	0	0.13692449877632795	0.17522314028986694	0.0
YDR397C	179	1	6.4321452743740035e-09	2.973574555701358e-08	0.02701347336388668
YDR398W	97	48	5.964921745662925e-07	1.952433976056203e-06	2.3927810633248905
YDR399W	65	0	0.00046187622472183235	0.0008931574204355271	0.0
YDR400W	39	0	0.008599753942513761	0.01328779820617857	0.0
YDR402C	42	1	0.017544708625230866	0.025772571980511548	0.1151288507651361
YDR403W	58	0	0.0010046100251284802	0.0018294845644439169	0.0
YDR404C	389	2	4.776273574347864e-18	8.031681089495487e-17	0.024860728699926563
YDR405W	88	1	0.00010953009438940516	0.00023788050333590222	0.05494786059245132
YDR406W	5	0	0.6719389819460146	0.757412991997556	0.0
YDR407C	71	2	0.0018764908459545232	0.003246600136908683	0.1362087811869216
YDR408C	129	2	3.7341350390993334e-06	1.0610183107638471e-05	0.07496762375404212
YDR409W	39	11	0.468486977241374	0.546726584033105	1.3638340782946892
YDR410C	319	1	2.4959471551029574e-15	3.106967984631409e-14	0.015158030508262433
YDR411C	258	0	5.088295441865153e-13	4.6155815593322546e-12	0.0
YDR412W	16	0	0.13692449877632795	0.17522314028986694	0.0
YDR414C	75	0	0.00015353346125354122	0.00032509975540099986	0.0
YDR415C	65	0	0.00046187622472183235	0.0008931574204355271	0.0
YDR416W	26	2	0.24906539039393802	0.30593230673975597	0.37195474862582434
YDR418W	38	0	0.009649509866143973	0.014790600010712683	0.0
YDR419W	0	0	1.0	1.0
YDR420W	1	0	1.0	1.0	0.0
YDR421W	35	4	0.3535146303225134	0.42241068750982225	0.5526184836726533
YDR422C	148	2	4.946603809241356e-07	1.6429745639358324e-06	0.06534340178561779
YDR423C	154	6	1.1385906038799486e-05	2.980443588035314e-05	0.18839266488840453
YDR424C	743	4	3.683593720413202e-33	2.0974601471382497e-31	0.026031826283368593
YDR425W	93	0	2.1551782527399298e-05	5.349344036041146e-05	0.0
YDR427W	186	4	6.566514437916912e-08	2.544745588440712e-07	0.10398734907818744
YDR428C	31	0	0.021806070337323274	0.03169237061156081	0.0
YDR429C	312	4	1.2303727771196658e-13	1.2054299559140031e-12	0.06199245810430405
YDR430C	18	2	0.582123489353668	0.6662273009498397	0.5372679702373018
YDR432W	118	4	8.07712589167638e-05	0.00017914706001944248	0.16391226210629548
YDR434W	45	2	0.03155310851137046	0.04475016696643441	0.21490718809492074
YDR435C	85	0	5.144723744787222e-05	0.00011887226298220696	0.0
YDR436W	55	0	0.0014042442427871975	0.002483335990242673	0.0
YDR437W	216	6	1.923367394421675e-08	8.199618892008194e-08	0.13431699255932547
YDR438W	225	0	1.653368296323503e-11	1.2253248804325343e-10	0.0
YDR439W	18	0	0.10595181210364248	0.13860984335942855	0.0
YDR440W	20	1	0.22422984201758048	0.27750071474996885	0.2417705866067858
YDR441C	55	2	0.01062751939219286	0.01619042755615924	0.17583315389584425
YDR443C	35	4	0.3535146303225134	0.42241068750982225	0.5526184836726533
YDR444W	68	1	0.0009722231011379983	0.0017829257189555573	0.07110899606081936
YDR446W	168	1	2.0682293308435415e-08	8.784628420739443e-08	0.028782212691284025
YDR447C	4	0	0.8056101389826891	0.8935513807694205	0.0
YDR448W	0	0	1.0	1.0
YDR449C	49	0	0.002754782155068651	0.004610812623341039	0.0
YDR450W	70	0	0.00026599310599034336	0.0005392056230350598	0.0
YDR451C	115	4	0.00011045221483663976	0.00023920846423877059	0.1681882341612423
YDR452W	143	13	0.0049252258141411235	0.007951985866683211	0.4395828847396106
YDR453C	74	4	0.007714512686196164	0.012033133294904838	0.26137360714247115
YDR454C	244	2	1.9391668586348667e-11	1.4242846237559536e-10	0.03963452239455505
YDR456W	49	0	0.002754782155068651	0.004610812623341039	0.0
YDR457W	0	0	1.0	1.0
YDR458C	65	0	0.00046187622472183235	0.0008931574204355271	0.0
YDR459C	54	0	0.0015705315576275808	0.0027528579664481004	0.0
YDR460W	103	0	7.297383740192246e-06	1.9740006533323427e-05	0.0
YDR461W	333	4	1.3695969490256969e-14	1.5383890730169497e-13	0.05808302380943803
YDR461C-A	192	0	5.427264887415303e-10	3.0480664421411534e-09	0.0
YDR462W	735	9	1.5788673702179173e-30	7.44267725092069e-29	0.05920912325064142
YDR463W	25	163	2.5588279975402435e-140	4.459339337531497e-138	31.526884493524868
YDR464W	4	78	3.562667223802534e-77	4.656568000929175e-75	94.29052877664647
YDR465C	104	1	1.9400053711977805e-05	4.848748756957164e-05	0.04649434357822804
YDR466W	19	0	0.09337209465490022	0.12333094082690196	0.0
YDR468C	3	0	0.9827615394703366	1.0	0.0
YDR469W	438	4	2.364698428088969e-19	4.503106178787966e-18	0.04415901125238097
YDR470C	33	1	0.048945991863193566	0.06742237106712004	0.14652762824653684
YDR471W	66	0	0.00041353164144180513	0.0008093322282887364	0.0
YDR472W	71	2	0.0018764908459545232	0.003246600136908683	0.1362087811869216
YDR473C	109	4	0.00020643079104751505	0.00042778204081616217	0.17744630209672352
YDR475C	0	0	1.0	1.0
YDR476C	165	4	5.921989263335385e-07	1.9394852080547725e-06	0.11722210259722948
YDR477W	40	0	0.007666319454537195	0.011983405282482651	0.0
YDR478W	22	0	0.06429155747924112	0.08683436990679091	0.0
YDR479C	31	0	0.021806070337323274	0.03169237061156081	0.0
YDR480W	119	2	1.0848330329378178e-05	2.8605569795623063e-05	0.08126742406950783
YDR481C	80	4	0.004168365707526671	0.006798715593870075	0.2417705866067858
YDR482C	223	1	6.10887153207352e-11	4.128333746293163e-10	0.021683460682222943
YDR483W	55	0	0.0014042442427871975	0.002483335990242673	0.0
YDR484W	52	0	0.0019654018036440587	0.003379080948507319	0.0
YDR485C	70	1	0.0007805455974493896	0.0014499088278202325	0.06907731045908166
YDR486C	363	11	5.273915843148751e-13	4.776423624243852e-12	0.14652762824653684
YDR487C	235	1	1.721344636127601e-11	1.2707898590975393e-10	0.02057622013674773
YDR488C	181	7	1.716042620699758e-06	5.1724114840903085e-06	0.18700487361850837
YDR489W	250	4	8.070635925168784e-11	5.329080735944043e-10	0.07736658771417146
YDR490C	43	0	0.005439463063564533	0.008708895344810588	0.0
YDR492W	89	2	0.0002696300250531021	0.0005456165637158305	0.10866093780080262
YDR493W	227	2	1.1624625152543902e-10	7.378942522326708e-10	0.04260274653864067
YDR494W	595	4	1.8304852679113106e-26	6.498222701085153e-25	0.03250696962780313
YDR495C	28	1	0.0873001262822938	0.11576274527310852	0.17269327614770413
YDR496C	6	0	0.5671550307978275	0.6506500263551378	0.0
YDR497C	14	0	0.17799568203160857	0.22335875351598972	0.0
YDR498C	131	178	6.828881351788175e-79	9.133231780031114e-77	6.570254109314179
YDR499W	97	4	0.0007190109353234579	0.001339636579795659	0.19939842194374086
YDR500C	172	4	2.845215017873419e-07	9.89886967198429e-07	0.11245143563106316
YDR501W	45	8	0.8318506185931551	0.9212349138319343	0.859628752379683
YDR502C	140	2	1.1577784916430517e-06	3.5836297661136655e-06	0.06907731045908166
YDR503C	178	1	7.152161120274831e-09	3.272241734502828e-08	0.027165234450200654
YDR504C	215	4	3.149966660262119e-09	1.5417411287802082e-08	0.08996114850485054
YDR505C	6	0	0.5671550307978275	0.6506500263551378	0.0
YDR506C	93	366	1.2593740069311442e-276	3.1489825712439175e-274	19.0296848813083
YDR507C	0	0	1.0	1.0
YDR508C	112	2	2.2914720081465678e-05	5.665630059695147e-05	0.08634663807385207
YDR510W	252	1	2.867036626502123e-12	2.3354571726648313e-11	0.019188141794189352
YDR511W	62	0	0.0006439533619711536	0.0012090681634659172	0.0
YDR512C	1270	12	2.738762261603285e-53	2.971815427637829e-51	0.04568892975246346
YDR513W	1270	12	2.738762261603285e-53	2.971815427637829e-51	0.04568892975246346
YDR514C	0	0	1.0	1.0
YDR515W	125	13	0.02186201843834395	0.031765656401949484	0.5028828201421145
YDR516C	27	2	0.22359501021244982	0.27719226206764364	0.3581786468248679
YDR517W	73	1	0.0005618245571579102	0.0010709489652685257	0.06623851687857145
YDR518W	106	1	1.5637480533342e-05	3.984543666249439e-05	0.045617091812601096
YDR519W	256	0	6.281921519928901e-13	5.627310071824161e-12	0.0
YDR520C	115	6	0.000593681748851171	0.0011209007674468435	0.2522823512418635
YDR522C	71	1	0.0006994651288176097	0.0013090217884250157	0.0681043905934608
YDR523C	86	2	0.0003722925572402424	0.0007352522310057123	0.11245143563106316
YDR524C	85	0	5.144723744787222e-05	0.00011887226298220696	0.0
YDR524W-C	327	2	3.164923956530073e-15	3.8713487595308565e-14	0.029574383682787253
YDR524C-B	37	0	0.010830553261187953	0.01644745492608712	0.0
YDR525W-A	191	0	6.0340822110684e-10	3.369126873383919e-09	0.0
YDR527W	52	6	0.23073523033058246	0.2853060222814835	0.5579321229387366
YDR528W	111	18	0.39940550623244175	0.47243543116881376	0.7841208214274135
YDR529C	168	4	4.3254919833487786e-07	1.4547312512420365e-06	0.1151288507651361
YDR530C	300	1	1.8364709349486192e-14	2.0232843576416685e-13	0.016118039107119054
YDR531W	231	1	2.6252628672981814e-11	1.884879744048919e-10	0.020932518320933836
YDR532C	202	4	1.2290435728641479e-08	5.375079534252254e-08	0.09575072736902408
YDR533C	78	0	0.00011051589105936592	0.00023920846423877059	0.0
YDR534C	5	0	0.6719389819460146	0.757412991997556	0.0
YDR536W	3	0	0.9827615394703366	1.0	0.0
YDR538W	83	2	0.0005141863683339851	0.0009870571692658702	0.11651594535266786
YDR539W	6	4	0.1338594186989938	0.17222047358790005	3.2236078214238106
YDR540C	3	1	1.0	1.0	1.6118039107119053
YDR541C	3	53	2.821951713270783e-52	3.005378574633384e-50	85.42560726773098
YDR542W	15	2	0.7902566385559746	0.8829931859987196	0.6447215642847622
YDR545W	34	0	0.01534304633809779	0.022753444943372975	0.0
YIL177C	9	2	1.0	1.0	1.0745359404746035
YIL176C	12	2	1.0	1.0	0.8059019553559527
YIL173W	0	0	1.0	1.0
YIL172C	168	14	0.0010266115304465725	0.0018689594528642729	0.4029509776779764
YIL169C	0	0	1.0	1.0
YIL166C	1	0	1.0	1.0	0.0
YIL165C	148	0	5.835721647927616e-08	2.2799752172032421e-07	0.0
YIL164C	101	2	7.437459923132584e-05	0.0001661080855065456	0.09575072736902408
YIL162W	25	14	0.0037711053060966054	0.006177051157892788	2.707830569996001
YIL161W	39	0	0.008599753942513761	0.01328779820617857	0.0
YIL160C	171	2	4.312520063032998e-08	1.7223127001738035e-07	0.05655452318287388
YIL159W	3	0	0.9827615394703366	1.0	0.0
YIL158W	383	4	7.37443696930065e-17	1.081897627817552e-15	0.05050038362543829
YIL157C	144	1	2.662799234035861e-07	9.286693993293049e-07	0.03357924813983136
YIL156W-B	282	1	1.2185386871272633e-13	1.1958730357796741e-12	0.01714685011395644
YIL156W	47	4	0.1151389809990632	0.15004855647532572	0.41152440273495455
YIL155C	90	1	8.816240481736786e-05	0.00019448484468917627	0.053726797023730184
YIL154C	356	2	1.513845380213791e-16	2.171103436810352e-15	0.027165234450200654
YIL153W	64	0	0.0005159265955161199	0.0009870571692658702	0.0
YIL152W	8	0	0.4138447345857633	0.48611541433879185	0.0
YIL151C	73	0	0.00019123168115711543	0.0003986130476022366	0.0
YIL150C	107	8	0.00554529022145779	0.008865989453323255	0.36152611081388536
YIL149C	1	0	1.0	1.0	0.0
YIL148W	112	1	8.19669716360828e-06	2.1955847875133312e-05	0.04317331903692603
YIL147C	12	1	0.5921973144757746	0.67627616273832	0.40295097767797633
YIL146C	82	4	0.003392856682461028	0.005600550740767329	0.23587374303101055
YIL145C	289	7	2.5893512655137726e-11	1.8684264903349693e-10	0.1171206993942907
YIL144W	79	2	0.0007912177435566711	0.0014664174164339078	0.1224154868895118
YIL143C	97	4	0.0007190109353234579	0.001339636579795659	0.19939842194374086
YIL142W	161	1	4.35324695491073e-08	1.7325621617779663e-07	0.030033613243078985
YIL140W	124	6	0.00024021408086628693	0.0004916267541145965	0.23397153542592178
YIL139C	68	0	0.000331593627653385	0.0006614620023012893	0.0
YIL138C	422	2	1.5113099879894379e-19	2.9563073948732165e-18	0.022916643280264055
YIL137C	125	0	6.83364814687507e-07	2.211610044607683e-06	0.0
YIL136W	46	1	0.011176838716304068	0.016937549264154066	0.10511764635077644
YIL135C	91	0	2.677971537894876e-05	6.523089502089552e-05	0.0
YIL134C-A	226	2	1.2916869259387427e-10	8.09203868308683e-10	0.04279125426668775
YIL134W	233	2	6.176964212574829e-11	4.159686321606305e-10	0.04150568010416924
YIL133C	83	1	0.000188610240740024	0.0003940056282222586	0.05825797267633393
YIL132C	113	0	2.4815894006539914e-06	7.274016637696792e-06	0.0
YIL131C	26	0	0.039528232458518116	0.05517642351187808	0.0
YIL130W	0	0	1.0	1.0
YIL129C	0	0	1.0	1.0
YIL128W	56	4	0.04759622815839681	0.06572050615580793	0.34538655229540827
YIL127C	98	2	0.00010258887279528307	0.00022331135785226075	0.09868187208440238
YIL126W	11	0	0.2677688937953694	0.3263273804232188	0.0
YIL125W	59	0	0.0008987344650866438	0.0016529011540496606	0.0
YIL124W	152	7	3.234916163415715e-05	7.784101613307018e-05	0.22268343503256588
YIL123W	67	7	0.10995365064379319	0.14377977372725206	0.505192270521642
YIL122W	65	0	0.00046187622472183235	0.0008931574204355271	0.0
YIL121W	88	9	0.054952088559760144	0.07495954964591571	0.49453074533206187
YIL120W	94	0	1.9335537872021828e-05	4.836828112309593e-05	0.0
YIL119C	14	13	5.797551386617052e-05	0.00013251875208439854	4.490025179840308
YIL118W	50	1	0.007138275940734121	0.011231798887869201	0.09670823464271432
YIL117C	105	4	0.0003130657904712724	0.0006271129784048372	0.18420616122421776
YIL116W	28	0	0.03111113215906616	0.04418871846055557	0.0
YIL115C	7	0	0.48287769269800507	0.5598850021585136	0.0
YIL114C	219	4	2.072022776845377e-09	1.0471180131491884e-08	0.08831802250476194
YIL113W	203	2	1.4621707082021275e-09	7.568806249208312e-09	0.047639524454539076
YIL112W	50	8	0.6159874193198638	0.7014937917838686	0.7736658771417145
YIL111W	186	9	5.480206499218768e-06	1.5108661350434867e-05	0.23397153542592172
YIL110W	240	0	3.3940357883332366e-12	2.737601657602306e-11	0.0
YIL109C	45	0	0.004332209618569858	0.007039993646904564	0.0
YIL108W	62	12	0.9554222204940049	1.0	0.9358861417036871
YIL107C	11	0	0.2677688937953694	0.3263273804232188	0.0
YIL106W	97	1	4.131186857569188e-05	9.768033783431287e-05	0.049849605485935214
YIL105C	27	0	0.03505836285754554	0.04936842428838011	0.0
YIL104C	272	9	9.347591247786656e-10	5.0147385509348e-09	0.15999524113684355
YIL103W	235	2	5.003397568906989e-11	3.4174037314470416e-10	0.04115244027349546
YIL102C-A	290	4	1.2281059731916515e-12	1.0588961696889336e-11	0.06669533423635471
YIL102C	208	1	2.981141667468149e-10	1.7784798474698468e-09	0.02324717178911402
YIL101C	176	1	8.843385368211628e-09	3.964014750786054e-08	0.02747393029622566
YIL099W	49	0	0.002754782155068651	0.004610812623341039	0.0
YIL098C	682	11	2.8844636798363834e-27	1.1208480150499353e-25	0.07799051180864058
YIL097W	105	0	5.879503038035857e-06	1.612447399701679e-05	0.0
YIL096C	305	2	3.183126352680372e-14	3.3837633372023694e-13	0.03170761791564404
YIL095W	3	0	0.9827615394703366	1.0	0.0
YIL094C	57	4	0.043085471891746774	0.06002532675616175	0.33932713909724327
YIL093C	271	2	1.132318164654591e-12	9.821963446347741e-12	0.03568569544011599
YIL092W	2	0	1.0	1.0	0.0
YIL091C	97	0	1.3967145085217183e-05	3.6008544536390966e-05	0.0
YIL090W	41	4	0.2039094663553207	0.253169978628983	0.4717474860620211
YIL089W	108	2	3.514794115076087e-05	8.404815366238077e-05	0.08954466170621697
YIL088C	28	0	0.03111113215906616	0.04418871846055557	0.0
YIL087C	164	2	9.055045671536862e-08	3.417031998491371e-07	0.05896843575775264
YIL085C	25	0	0.044594436159373384	0.06169415500422331	0.0
YIL084C	36	0	0.012159863641310407	0.018340250669073212	0.0
YIL083C	161	1	4.35324695491073e-08	1.7325621617779663e-07	0.030033613243078985
YIL082W-A	0	0	1.0	1.0
YIL079C	147	1	1.9335849626924173e-07	6.881217277502533e-07	0.032893957361467455
YIL078W	73	1	0.0005618245571579102	0.0010709489652685257	0.06623851687857145
YIL077C	83	2	0.0005141863683339851	0.0009870571692658702	0.11651594535266786
YIL076W	85	1	0.0001517331188226446	0.0003217614920166036	0.05688719684865548
YIL075C	35	2	0.09382346317003844	0.12375659098414933	0.27630924183632666
YIL074C	73	2	0.0015117976204079358	0.002658009206654246	0.1324770337571429
YIL073C	53	1	0.00510726242240085	0.00821131288544235	0.09123418362520219
YIL072W	58	0	0.0010046100251284802	0.0018294845644439169	0.0
YIL071C	134	2	2.1923545847189717e-06	6.47239795519446e-06	0.07217032436023457
YIL070C	184	1	3.784755999574254e-09	1.816872433518492e-08	0.02627941158769411
YIL069C	235	4	3.880068011580501e-10	2.24715721395765e-09	0.08230488054699092
YIL068C	72	2	0.0016842726293261445	0.0029389422403710307	0.13431699255932544
YIL067C	151	2	3.5968501645166215e-07	1.2225464123011284e-06	0.06404518850510882
YIL066C	37	4	0.29513226951212135	0.3574780290573315	0.5227472142849423
YIL065C	601	7	2.243735669036308e-25	7.089958149795498e-24	0.05631927142254578
YIL064W	86	0	4.6135826157068556e-05	0.00010759413472396645	0.0
YIL063C	43	4	0.16887169056717655	0.21311851930038014	0.44980574252425265
YIL062C	164	4	6.575717322900045e-07	2.136550865762608e-06	0.11793687151550528
YIL061C	7	0	0.48287769269800507	0.5598850021585136	0.0
YIL060W	63	0	0.0005763642575392368	0.0010907110382060384	0.0
YIL057C	100	2	8.278884454401465e-05	0.00018319301461047644	0.09670823464271432
YIL056W	4	0	0.8056101389826891	0.8935513807694205	0.0
YIL055C	59	4	0.03528197582174839	0.049549851758455436	0.32782452421259095
YIL053W	84	0	5.737371183563084e-05	0.0001311953148177785	0.0
YIL052C	215	2	4.1203682565204546e-10	2.364893996332249e-09	0.04498057425242527
YIL051C	229	6	5.009153323237569e-09	2.3478109830431345e-08	0.12669201044897074
YIL050W	128	1	1.4723680804496944e-06	4.470743838788908e-06	0.03777665415731028
YIL049W	330	2	2.310590888159027e-15	2.8950344657521926e-14	0.02930552564930737
YIL048W	8	2	1.0	1.0	1.208852933033929
YIL047C	101	2	7.437459923132584e-05	0.0001661080855065456	0.09575072736902408
YIL046W-A	1755	4	6.796083836716216e-79	9.133231780031114e-77	0.011020881440765165
YIL046W	32	0	0.019387314447046517	0.02835616617115069	0.0
YIL045W	123	1	2.515786282760537e-06	7.348038045787632e-06	0.03931229050516843
YIL044C	596	4	1.6493066956479908e-26	5.891405469982358e-25	0.03245242773245447
YIL043C	93	2	0.00017543918423224675	0.0003682302001896537	0.10398734907818744
YIL042C	158	1	5.990225177109983e-08	2.332416045603217e-07	0.03060387172237795
YIL041W	158	0	2.009678516282541e-08	8.554893521199773e-08	0.0
YIL040W	32	0	0.019387314447046517	0.02835616617115069	0.0
YIL039W	61	2	0.005540512972795893	0.008860814823845712	0.1585380895782202
YIL038C	3	0	0.9827615394703366	1.0	0.0
YIL037C	180	6	7.899753675108396e-07	2.519771679730914e-06	0.16118039107119056
YIL036W	0	0	1.0	1.0
YIL035C	225	12	1.2544084442082021e-06	3.8660787581143464e-06	0.25788862571390486
YIL034C	292	0	1.4205264370213594e-14	1.5863004930698714e-13	0.0
YIL033C	217	37	0.31550267779900276	0.37919663532331555	0.8244711248342004
YIL031W	42	1	0.017544708625230866	0.025772571980511548	0.1151288507651361
YIL030C	16	0	0.13692449877632795	0.17522314028986694	0.0
YIL029C	61	2	0.005540512972795893	0.008860814823845712	0.1585380895782202
YIL027C	47	4	0.1151389809990632	0.15004855647532572	0.41152440273495455
YIL026C	60	2	0.006175295077531504	0.009807821593726507	0.16118039107119056
YIL024C	148	4	3.5104836128502927e-06	1.0014281377729184e-05	0.13068680357123558
YIL023C	206	4	8.084139281731577e-09	3.663663121295374e-08	0.09389148994438283
YIL022W	74	4	0.007714512686196164	0.012033133294904838	0.26137360714247115
YIL021W	251	1	3.1856463660944493e-12	2.5876627473741775e-11	0.01926458857424588
YIL020C	122	23	0.7663460459316112	0.8581106133474874	0.9115940150747662
YIL019W	113	4	0.00013606450255363716	0.0002910898693785317	0.171165017066751
YIL018W	260	9	3.173242411897962e-09	1.551812679491937e-08	0.16737963688162094
YIL017C	91	1	7.910271859982898e-05	0.00017625716182395056	0.053136392660832046
YIL016W	512	30723	0.0	0.0	290.15303641876096
YIL015W	13	0	0.20349090689612162	0.2528140431107357	0.0
YIL014C-A	149	0	5.2451539574698204e-08	2.0562290667627088e-07	0.0
YIL014W	117	2	1.3430815745016427e-05	3.484015396914275e-05	0.08265661080573874
YIL013C	4	1	1.0	1.0	1.208852933033929
YIL011W	148	4	3.5104836128502927e-06	1.0014281377729184e-05	0.13068680357123558
YIL010W	1	0	1.0	1.0	0.0
YIL009C-A	21	0	0.07274097840091637	0.09767297846922018	0.0
YIL009W	4	0	0.8056101389826891	0.8935513807694205	0.0
YIL008W	97	1	4.131186857569188e-05	9.768033783431287e-05	0.049849605485935214
YIL007C	335	17	1.3788082550342613e-09	7.1890537395304044e-09	0.24537910282479755
YIL006W	338	2	9.986617037470296e-16	1.2906299906177903e-14	0.028611903740448023
YIL005W	8	0	0.4138447345857633	0.48611541433879185	0.0
YIL004C	100	1	2.9873026037189694e-05	7.20032576445423e-05	0.04835411732135716
YIL003W	10	0	0.3084420878899658	0.37117607186758594	0.0
YIL002W-A	29	0	0.027622573395211784	0.03948730290724906	0.0
YIL002C	141	2	1.0409661221834985e-06	3.2500522088367537e-06	0.06858740045582576
YIL001W	15	2	0.7902566385559746	0.8829931859987196	0.6447215642847622
YIR001C	23	0	0.05686965526816554	0.07739171496621393	0.0
YIR002C	13	0	0.20349090689612162	0.2528140431107357	0.0
YIR003W	93	4	0.0010886852078466293	0.0019757111487301877	0.20797469815637487
YIR004W	129	2	3.7341350390993334e-06	1.0610183107638471e-05	0.07496762375404212
YIR005W	180	0	1.937866944136102e-09	9.845117310712653e-09	0.0
YIR006C	2	0	1.0	1.0	0.0
YIR007W	137	0	1.889864578873683e-07	6.74649980949879e-07	0.0
YIR008C	79	2	0.0007912177435566711	0.0014664174164339078	0.1224154868895118
YIR009W	209	4	5.904558064228382e-09	2.7406871208537064e-08	0.09254376520833907
YIR010W	398	14	2.1922725500125106e-13	2.053381015492174e-12	0.17008985992437192
YIR011C	121	292	9.350369222612087e-183	1.7924657799747372e-180	11.668927485815116
YIR012W	87	0	4.137529176915078e-05	9.768033783431287e-05	0.0
YIR013C	92	0	2.4023314955703218e-05	5.904191637190137e-05	0.0
YIR014W	251	4	7.268608973582578e-11	4.843774068027046e-10	0.07705835429698352
YIR015W	131	0	3.5919540047077745e-07	1.2225464123011284e-06	0.0
YIR016W	24	2	0.30879337508117116	0.37121043062119885	0.40295097767797633
YIR017C	673	9	9.803563743127139e-28	3.998602488420154e-26	0.06466375273286991
YIR018W	523	2	3.9377535684686046e-24	1.1733689519307225e-22	0.018491058249084955
YIR018C-A	7	1	1.0	1.0	0.6907731045908165
YIR019C	0	0	1.0	1.0
YIR021W	20	0	0.08237359706658852	0.10965985109489597	0.0
YIR021W-A	186	12	5.2978441282944166e-05	0.00012211583800329133	0.31196204723456233
YIR022W	66	0	0.00041353164144180513	0.0008093322282887364	0.0
YIR023W	26	0	0.039528232458518116	0.05517642351187808	0.0
YIR024C	211	4	4.788782861252867e-09	2.246353200250019e-08	0.09166657312105622
YIR025W	701	11	4.040715540253218e-28	1.683924280579439e-26	0.07587664629599554
YIR026C	133	0	2.899472923288887e-07	1.0045101675803849e-06	0.0
YIR027C	63	0	0.0005763642575392368	0.0010907110382060384	0.0
YIR028W	63	2	0.004460486921563997	0.007238222428305458	0.15350513435351482
YIR029W	211	2	6.283931856359034e-10	3.4748934717231543e-09	0.04583328656052811
YIR030C	120	2	9.750047466128795e-06	2.5923496522286962e-05	0.08059019553559528
YIR031C	117	1	4.7892901431119544e-06	1.3305897397602343e-05	0.04132830540286937
YIR032C	183	7	1.3998581195407564e-06	4.275403104343542e-06	0.18496110450792358
YIR033W	9	0	0.3565279410539739	0.4236347497936785	0.0
YIR034C	89	0	3.328310654195973e-05	7.982116168590926e-05	0.0
YIR035C	162	2	1.1193999280847983e-07	4.1506569867283526e-07	0.059696441137477976
YIR036C	61	0	0.0007195509294016329	0.001339636579795659	0.0
YIR037W	217	2	3.3366407423685616e-10	1.962067577644335e-09	0.044566006747794616
YIR038C	1	0	1.0	1.0	0.0
YIR039C	0	0	1.0	1.0
YIR041W	112	8	0.0034699288518807566	0.005706480076398694	0.34538655229540827
YIR042C	2	2	0.2798000248421492	0.33976561293648655	4.835411732135716
YEL077C	9	2	1.0	1.0	1.0745359404746035
YEL075C	214	6	2.3653335531161203e-08	9.958296679334413e-08	0.13557229155520703
YEL073C	1	0	1.0	1.0	0.0
YEL072W	105	1	1.7417130529785422e-05	4.4048336709233055e-05	0.04605154030605444
YEL071W	22	8	0.25306257953915906	0.3103119178954592	1.7583315389584422
YEL070W	54	6	0.19506262809201935	0.24381768618935085	0.5372679702373019
YEL069C	7	8	0.0007310871828949575	0.0013602337071591396	5.526184836726532
YEL067C	98	6	0.0032148328513933967	0.0053327094688097555	0.29604561625320713
YEL066W	98	6	0.0032148328513933967	0.0053327094688097555	0.29604561625320713
YEL065W	169	7	5.807711422886401e-06	1.595802598806483e-05	0.20028332618313618
YEL064C	33	2	0.11664068745991124	0.15162762061074808	0.2930552564930737
YEL063C	3	9	7.964996032023716e-07	2.5377668797877223e-06	14.506235196407147
YEL062W	94	2	0.00015757862500794616	0.0003325631825397058	0.10288110068373864
YEL061C	0	0	1.0	1.0
YEL060C	46	2	0.028296247468826658	0.0404101612101371	0.2102352927015529
YEL059C-A	89	2	0.0002696300250531021	0.0005456165637158305	0.10866093780080262
YEL058W	214	16	6.069485730466951e-05	0.00013840449022964088	0.36152611081388536
YEL057C	82	0	7.136719803143094e-05	0.00016007517779982814	0.0
YEL056W	121	0	1.0498355608455842e-06	3.267101899579521e-06	0.0
YEL055C	37	2	0.07545625606211966	0.10120077626241841	0.26137360714247115
YEL054C	140	0	1.3712844441569148e-07	5.01032835981348e-07	0.0
YEL053C	76	0	0.00013758683714703163	0.00029327720549762005	0.0
YEL052W	280	9	4.132740709755698e-10	2.3672701017734085e-09	0.15542394853293373
YEL051W	55	0	0.0014042442427871975	0.002483335990242673	0.0
YEL050C	16	2	0.7146091677244105	0.8028359686624507	0.6044264665169645
YEL049W	17	1	0.321604444070971	0.3859656005534546	0.28443598424327743
YEL048C	666	14	2.8461960990769173e-25	8.895909655321387e-24	0.10164529166651656
YEL047C	44	4	0.1535589301880258	0.1952935443412951	0.43958288473961055
YEL046C	248	0	1.4598186867618043e-12	1.2448430055095156e-11	0.0
YEL044W	230	2	8.473503873386098e-11	5.525070382748691e-10	0.04204705854031057
YEL043W	71	2	0.0018764908459545232	0.003246600136908683	0.1362087811869216
YEL042W	110	2	2.837835161135852e-05	6.889147324479647e-05	0.08791657694792213
YEL041W	82	0	7.136719803143094e-05	0.00016007517779982814	0.0
YEL040W	220	1	8.386303138079304e-11	5.511957639667895e-10	0.02197914423698053
YEL039C	89	6	0.007747764542682146	0.012075174494570465	0.32598281340240787
YEL038W	149	2	4.448078411138316e-07	1.4888700313529358e-06	0.06490485546490894
YEL037C	243	16	4.2541452945847135e-06	1.1957766172608352e-05	0.31838101939988256
YEL036C	13	1	0.5236619388844264	0.6058297747986997	0.37195474862582434
YEL035C	96	0	1.55657097535744e-05	3.9697736936942956e-05	0.0
YEL034W	692	7	1.751563859906801e-29	7.869721686190635e-28	0.04891312445802025
YEL032W	74	4	0.007714512686196164	0.012033133294904838	0.26137360714247115
YEL031W	0	0	1.0	1.0
YEL030W	196	16	0.0003008508733492586	0.0006039069363461034	0.3947274883376095
YEL029C	42	9	1.0	1.0	1.0361596568862248
YEL027W	9	0	0.3565279410539739	0.4236347497936785	0.0
YEL026W	212	2	5.654604734911771e-10	3.1695547593058087e-09	0.045617091812601096
YEL025C	4	0	0.8056101389826891	0.8935513807694205	0.0
YEL024W	198	12	1.6961454502564256e-05	4.306636858465653e-05	0.29305525649307373
YEL023C	64	1	0.0015098700496494308	0.0026578704179779237	0.07555330831462057
YEL022W	0	0	1.0	1.0
YEL021W	6	7	0.0016641900365002471	0.002913472420064816	5.641313687491669
YEL020W-A	0	0	1.0	1.0
YEL020C	17	4	1.0	1.0	1.1377439369731097
YEL019C	48	0	0.0030840250024887325	0.005123116056993848	0.0
YEL018W	249	2	1.1455648294983358e-11	8.623224259744673e-11	0.03883864845088929
YEL017C-A	1	0	1.0	1.0	0.0
YEL017W	200	0	2.3255888729781072e-10	1.4019351790877458e-09	0.0
YEL016C	154	2	2.615739347585545e-07	9.133647230093788e-07	0.06279755496280151
YEL015W	174	147	7.545050769492354e-42	6.026609302132018e-40	4.085089221976726
YEL013W	0	0	1.0	1.0
YEL012W	24	0	0.0503420719660366	0.06899839272561403	0.0
YEL011W	11	0	0.2677688937953694	0.3263273804232188	0.0
YEL009C	24	0	0.0503420719660366	0.06899839272561403	0.0
YEL007W	3	9	7.964996032023716e-07	2.5377668797877223e-06	14.506235196407147
YEL006W	389	4	3.940713638876786e-17	5.948305547816377e-16	0.049721457399853126
YEL005C	100	4	0.00052654075840209	0.0010063595551912327	0.19341646928542863
YEL004W	232	4	5.311827524178803e-10	2.997872432929568e-09	0.08336916779544337
YEL003W	406	6	5.1746256298529273e-17	7.689734366223303e-16	0.07145928668180862
YEL002C	76	1	0.00040465856860764763	0.0007964378603910272	0.06362383858073312
YEL001C	4	2	0.609258045237498	0.6939677199764015	2.417705866067858
YER001W	29	4	0.593601616337103	0.6773418443560871	0.666953342363547
YER002W	103	1	2.1609566355555257e-05	5.354442744971921e-05	0.046945744972191415
YER003C	111	1	9.127575802365206e-06	2.4302170573797358e-05	0.04356226785707853
YER004W	261	2	3.2408638049634954e-12	2.6250996820204313e-11	0.0370529634646415
YER005W	166	0	8.577113715191554e-09	3.8687828216522844e-08	0.0
YER006W	101	4	0.00047456998695533705	0.0009164714556682818	0.19150145473804817
YER007W	262	4	2.298682344068572e-11	1.673382551992197e-10	0.0738230798799346
YER007C-A	388	9	6.318960206943886e-15	7.401291272939774e-14	0.11216161234335423
YER008C	7	9	0.0001333766051891697	0.00028642601062095404	6.216957941317349
YER009W	91	0	2.677971537894876e-05	6.523089502089552e-05	0.0
YER010C	49	0	0.002754782155068651	0.004610812623341039	0.0
YER011W	21	0	0.07274097840091637	0.09767297846922018	0.0
YER012W	181	2	1.4960259535007526e-08	6.478648538089479e-08	0.05342996389100239
YER013W	11	0	0.2677688937953694	0.3263273804232188	0.0
YER014W	561	12	2.0408900927917133e-21	4.973372425273366e-20	0.10343126699755543
YER014C-A	558	12	2.779283323570421e-21	6.497422111322558e-20	0.10398734907818746
YER015W	141	4	7.302195935523668e-06	1.9743737106345376e-05	0.13717480091165152
YER016W	4	0	0.8056101389826891	0.8935513807694205	0.0
YER017C	80	0	8.879748846317351e-05	0.00019536126861197813	0.0
YER018C	203	4	1.1068363748867194e-08	4.885200300823886e-08	0.09527904890907815
YER019W	194	1	1.3116685631291687e-09	6.870132883930646e-09	0.024924802742967607
YER019C-A	55	4	0.05256647998987009	0.07197853010041497	0.3516663077916885
YER020W	77	2	0.0009816789963158613	0.0017922653675595298	0.12559510992560302
YER021W	70	0	0.00026599310599034336	0.0005392056230350598	0.0
YER022W	114	1	6.61073096606522e-06	1.7992576330260805e-05	0.04241589238715541
YER023W	298	0	7.559560051120938e-15	8.765126986692846e-14	0.0
YER024W	52	2	0.014725772492057511	0.021883182842848254	0.18597737431291217
YER025W	35	0	0.013656722411937201	0.0203893589281025	0.0
YER026C	6	0	0.5671550307978275	0.6506500263551378	0.0
YER027C	121	1	3.1176085113760683e-06	8.982648571605094e-06	0.03996208043087369
YER028C	29	0	0.027622573395211784	0.03948730290724906	0.0
YER029C	67	0	0.00037028491482730453	0.0007320414386977754	0.0
YER030W	60	0	0.0008041183689831798	0.001486972585216163	0.0
YER031C	108	0	4.253389098670704e-06	1.1957766172608352e-05	0.0
YER032W	30	2	0.1615876292155803	0.20423966057556092	0.3223607821423811
YER033C	34	1	0.043632977128974015	0.06059725947083544	0.14221799212163871
YER034W	657	12	1.0272917934172112e-25	3.319075901091226e-24	0.08831802250476195
YER035W	588	26	3.362290534746146e-17	5.1426949109907135e-16	0.21381072284953848
YER036C	13	0	0.20349090689612162	0.2528140431107357	0.0
YER037W	139	2	1.287720075814401e-06	3.951802644615059e-06	0.06957426952713261
YER038C	199	8	6.503814067864393e-07	2.1155788859891474e-06	0.19438841134213933
YER039C	193	2	4.205397278223417e-09	2.0033933103297347e-08	0.050107893597261303
YER039C-A	18	0	0.10595181210364248	0.13860984335942855	0.0
YER040W	2	0	1.0	1.0	0.0
YER041W	55	4	0.05256647998987009	0.07197853010041497	0.3516663077916885
YER042W	40	0	0.007666319454537195	0.011983405282482651	0.0
YER043C	26	1	0.11027281708157778	0.1439353089051643	0.18597737431291217
YER044C	70	0	0.00026599310599034336	0.0005392056230350598	0.0
YER044C-A	288	2	1.8972001162594023e-13	1.8064234881801029e-12	0.03357924813983136
YER045C	91	2	0.00021748145735377852	0.0004482924233840789	0.10627278532166409
YER046W	69	2	0.0023294907413027506	0.003960065401487472	0.14015686180103523
YER047C	34	1	0.043632977128974015	0.06059725947083544	0.14221799212163871
YER048C	2	0	1.0	1.0	0.0
YER048W-A	24	0	0.0503420719660366	0.06899839272561403	0.0
YER049W	81	2	0.0006377935110303641	0.001199852954509527	0.11939288227495595
YER050C	293	2	1.1221134246151697e-13	1.10501272345237e-12	0.03300622342754755
YER051W	40	0	0.007666319454537195	0.011983405282482651	0.0
YER052C	73	1	0.0005618245571579102	0.0010709489652685257	0.06623851687857145
YER053C	64	1	0.0015098700496494308	0.0026578704179779237	0.07555330831462057
YER053C-A	252	4	6.546295164122394e-11	4.392968901851562e-10	0.07675256717675741
YER054C	16	2	0.7146091677244105	0.8028359686624507	0.6044264665169645
YER055C	101	0	9.058756365982552e-06	2.4152483941013285e-05	0.0
YER056C	26	1	0.11027281708157778	0.1439353089051643	0.18597737431291217
YER056C-A	139	0	1.5259891926226626e-07	5.519474117467253e-07	0.0
YER057C	135	2	1.9709612076267233e-06	5.870014451093364e-06	0.07163572936497357
YER058W	61	0	0.0007195509294016329	0.001339636579795659	0.0
YER059W	64	1	0.0015098700496494308	0.0026578704179779237	0.07555330831462057
YER060W	33	0	0.01724377396047983	0.025414901088344315	0.0
YER060W-A	74	1	0.0005035771327980795	0.0009698834865109695	0.06534340178561779
YER061C	367	7	8.034270237173658e-15	9.259536700197536e-14	0.09222856164836517
YER062C	190	4	4.319075079718421e-08	1.7225381958017088e-07	0.10179814172917298
YER063W	52	0	0.0019654018036440587	0.003379080948507319	0.0
YER064C	0	0	1.0	1.0
YER065C	0	0	1.0	1.0
YER066W	10	0	0.3084420878899658	0.37117607186758594	0.0
YER067W	224	4	1.2274879002769085e-09	6.452726612881628e-09	0.08634663807385207
YER068W	101	0	9.058756365982552e-06	2.4152483941013285e-05	0.0
YER069W	52	0	0.0019654018036440587	0.003379080948507319	0.0
YER070W	68	0	0.000331593627653385	0.0006614620023012893	0.0
YER071C	272	4	8.073048359531426e-12	6.19867838660417e-11	0.07110899606081936
YER072W	6	0	0.5671550307978275	0.6506500263551378	0.0
YER073W	42	1	0.017544708625230866	0.025772571980511548	0.1151288507651361
YER074W	169	6	2.4476381571670128e-06	7.200187745200762e-06	0.17167142244268815
YER074W-A	183	2	1.210705903503254e-08	5.31103710987583e-08	0.05284602985940673
YER075C	10	0	0.3084420878899658	0.37117607186758594	0.0
YER076C	75	2	0.00121815255766592	0.0021844700215580626	0.12894431285695243
YER077C	33	0	0.01724377396047983	0.025414901088344315	0.0
YER078C	173	2	3.489256375817312e-08	1.4211553411703513e-07	0.05590071366630885
YER078W-A	279	1	1.6706684787518464e-13	1.6040090853592433e-12	0.017331224846364575
YER079W	213	1	1.7571251221259504e-10	1.081930040401107e-09	0.022701463531153595
YER080W	160	4	9.99618787478985e-07	3.1345734170074387e-06	0.1208852933033929
YER081W	194	7	4.557945148559073e-07	1.522226628882882e-06	0.17447361920077326
YER082C	53	0	0.0017567722010294452	0.0030504821642875425	0.0
YER083C	20	0	0.08237359706658852	0.10965985109489597	0.0
YER085C	390	9	5.141701815997541e-15	6.096892194598321e-14	0.1115864245877473
YER086W	153	4	2.080138987789112e-06	6.166432638543909e-06	0.1264159929970122
YER087W	30	0	0.024537048087484217	0.035384293769087694	0.0
YER087C-B	250	0	1.1823010097374966e-12	1.022468136391029e-11	0.0
YER088C	0	0	1.0	1.0
YER089C	0	0	1.0	1.0
YER090W	29	2	0.18009266921796901	0.2256455208436906	0.3334766711817735
YER091C	45	2	0.03155310851137046	0.04475016696643441	0.21490718809492074
YER092W	200	0	2.3255888729781072e-10	1.4019351790877458e-09	0.0
YER093C	60	2	0.006175295077531504	0.009807821593726507	0.16118039107119056
YER093C-A	198	0	2.8741766808746463e-10	1.7164475692326158e-09	0.0
YER094C	105	2	4.8455863054185663e-05	0.00011273044839183728	0.09210308061210888
YER095W	223	2	1.772195083524106e-10	1.0865558555807177e-09	0.043366921364445886
YER096W	18	1	0.28504208942944276	0.34562029439357483	0.2686339851186509
YER098W	19	4	1.0	1.0	1.0179814172917299
YER099C	128	0	4.953778288758014e-07	1.6429745639358324e-06	0.0
YER100W	195	0	3.9493280938467286e-10	2.2826719465037724e-09	0.0
YER101C	158	14	0.0024421332660457726	0.004141760074617883	0.4284542041132913
YER102W	55	2	0.01062751939219286	0.01619042755615924	0.17583315389584425
YER103W	15	2	0.7902566385559746	0.8829931859987196	0.6447215642847622
YER104W	308	2	2.3232745956935992e-14	2.5257376559232304e-13	0.031398777481400755
YER105C	23	2	0.34365979027077764	0.41123334453750354	0.4204705854031058
YER106W	880	4	2.3524909992550433e-39	1.7345097098353532e-37	0.02197914423698053
YER107C	24	0	0.0503420719660366	0.06899839272561403	0.0
YER109C	0	0	1.0	1.0
YER110C	0	0	1.0	1.0
YER111C	26	1	0.11027281708157778	0.1439353089051643	0.18597737431291217
YER112W	276	11	3.555937231575811e-09	1.7242997486334306e-08	0.19271568497642344
YER113C	50	0	0.0024611300247829363	0.004161705019854945	0.0
YER114C	1	0	1.0	1.0	0.0
YER115C	16	0	0.13692449877632795	0.17522314028986694	0.0
YER116C	101	2	7.437459923132584e-05	0.0001661080855065456	0.09575072736902408
YER117W	141	0	1.2322928141468447e-07	4.539984608685781e-07	0.0
YER118C	127	9	0.0016789103494221044	0.0029365612589800855	0.34266697314347594
YER119C	149	0	5.2451539574698204e-08	2.0562290667627088e-07	0.0
YER120W	114	207	1.5300014151461402e-111	2.3781184158122844e-109	8.78008972414117
YER121W	1	0	1.0	1.0	0.0
YER122C	36	0	0.012159863641310407	0.018340250669073212	0.0
YER123W	203	9	1.0057220210472904e-06	3.1502763306334244e-06	0.21437786004542583
YER124C	94	6	0.00475999209111133	0.007706845302922651	0.30864330205121593
YER125W	0	0	1.0	1.0
YER126C	26	0	0.039528232458518116	0.05517642351187808	0.0
YER127W	437	4	2.6248548011323407e-19	4.982026389871977e-18	0.04426006162137955
YER128W	105	0	5.879503038035857e-06	1.612447399701679e-05	0.0
YER129W	76	74	3.898616312304749e-25	1.2054270114013231e-23	4.70816405497425
YER130C	30	70	6.65503874611898e-44	5.712407138646307e-42	11.282627374983338
YER131W	69	4	0.012849912576331463	0.019305080257701737	0.28031372360207046
YER132C	0	0	1.0	1.0
YER133W	0	0	1.0	1.0
YER134C	0	0	1.0	1.0
YER136W	21	0	0.07274097840091637	0.09767297846922018	0.0
YER137C	70	0	0.00026599310599034336	0.0005392056230350598	0.0
YER138W-A	2	0	1.0	1.0	0.0
YER139C	5	0	0.6719389819460146	0.757412991997556	0.0
YER140W	211	2	6.283931856359034e-10	3.4748934717231543e-09	0.04583328656052811
YER141W	54	1	0.004569108485567598	0.007406128213218506	0.08954466170621697
YER142C	28	0	0.03111113215906616	0.04418871846055557	0.0
YER143W	12	0	0.23313780977248516	0.2869196541839423	0.0
YER144C	77	2	0.0009816789963158613	0.0017922653675595298	0.12559510992560302
YER145C	0	0	1.0	1.0
YER146W	453	39	8.196677401094504e-08	3.1197281094437126e-07	0.4162937252832074
YER147C	85	2	0.0004145875055709646	0.0008093322282887364	0.11377439369731096
YER148W	125	4	3.889259551252385e-05	9.231172793748437e-05	0.15473317542834292
YER149C	181	6	7.127070753398058e-07	2.300100106778464e-06	0.1602898916730072
YER150W	13	0	0.20349090689612162	0.2528140431107357	0.0
YER151C	11	0	0.2677688937953694	0.3263273804232188	0.0
YER152C	221	1	7.545650906948939e-11	5.016767441140272e-10	0.021879691095636727
YER153C	1	1	0.7679159178273041	0.8593664999853717	4.835411732135716
YER154W	133	2	2.4386591893897242e-06	7.1774457513717015e-06	0.0727129583779807
YER155C	0	0	1.0	1.0
YER156C	147	4	3.897763518988825e-06	1.1031514762649966e-05	0.13157582944586982
YER157W	0	0	1.0	1.0
YER158C	10	0	0.3084420878899658	0.37117607186758594	0.0
YER159C	191	1	1.8023185730321882e-09	9.216101673141287e-09	0.02531629179128647
YER161C	187	7	9.312013491706729e-07	2.9376516506201535e-06	0.181004717245722
YER162C	161	1	4.35324695491073e-08	1.7325621617779663e-07	0.030033613243078985
YER163C	84	108	2.59896688330595e-46	2.4107513783697615e-44	6.21695794131735
YER164W	0	0	1.0	1.0
YER165W	625	256	8.8039553767238e-21	1.925153892453938e-19	1.9805846454827893
YER166W	4	0	0.8056101389826891	0.8935513807694205	0.0
YER167W	30	2	0.1615876292155803	0.20423966057556092	0.3223607821423811
YER168C	30	0	0.024537048087484217	0.035384293769087694	0.0
YER169W	18	0	0.10595181210364248	0.13860984335942855	0.0
YER170W	48	1	0.008929511417543553	0.013771418654409485	0.10073774441949408
YER171W	15	1	0.40999244270220836	0.48426094433772854	0.3223607821423811
YER172C	0	0	1.0	1.0
YER173W	65	0	0.00046187622472183235	0.0008931574204355271	0.0
YER174C	230	2	8.473503873386098e-11	5.525070382748691e-10	0.04204705854031057
YER175C	216	2	3.707840154915609e-10	2.162656057902603e-09	0.044772330853108486
YER175W-A	354	7	3.0925719502825086e-14	3.299699682017571e-13	0.09561548622867236
YER176W	38	6	0.6773050218649695	0.7633120087684578	0.7634860629687974
YER177W	81	0	7.960397909574381e-05	0.00017682598832739386	0.0
YER178W	145	4	4.8051327507134e-06	1.3337026278645156e-05	0.13339066847270942
YER179W	68	1	0.0009722231011379983	0.0017829257189555573	0.07110899606081936
YER180C	447	7	1.9922736442995346e-18	3.45107401456826e-17	0.0757223313757271
YER180C-A	445	7	2.452105852604765e-18	4.222173879739522e-17	0.07606265646056183
YER182W	106	2	4.3536519390294416e-05	0.00010211195881467505	0.09123418362520219
YER183C	55	2	0.01062751939219286	0.01619042755615924	0.17583315389584425
YER184C	21	1	0.19901201342613456	0.24837632144394528	0.2302577015302722
YER185W	165	4	5.921989263335385e-07	1.9394852080547725e-06	0.11722210259722948
YER186C	5	2	0.7631604700046346	0.8547100025309939	1.9341646928542864
YER187W	5	0	0.6719389819460146	0.757412991997556	0.0
YER188C-A	36	2	0.08414157708547385	0.11172897940858002	0.2686339851186509
YER189W	16	2	0.7146091677244105	0.8028359686624507	0.6044264665169645
YER190W	255	11	2.913738914364222e-08	1.2003518980307048e-07	0.2085863884450701
YER190C-B	418	9	2.862068924363615e-16	3.935527719618689e-15	0.10411173585938145
YFL068W	170	2	4.79444110323377e-08	1.8911406573866536e-07	0.05688719684865548
YFL067W	2	1	1.0	1.0	2.417705866067858
YFL066C	5	1	1.0	1.0	0.9670823464271432
YFL062W	2	12	1.0843258142074506e-10	6.905822544304594e-10	29.012470392814297
YFL061W	229	4	7.272007878292742e-10	3.986779533656965e-09	0.08446134029931382
YFL060C	645	8	6.47040731017896e-27	2.416318989664883e-25	0.059974099003233694
YFL059W	442	4	1.5576250103349172e-19	3.0161284291030667e-18	0.043759382191273455
YFL058W	300	2	5.3803834021471077e-14	5.486273926551067e-13	0.03223607821423811
YFL057C	550	0	2.632259352722944e-26	9.174620325763426e-25	0.0
YFL056C	118	4	8.07712589167638e-05	0.00017914706001944248	0.16391226210629548
YFL055W	6	4	0.1338594186989938	0.17222047358790005	3.2236078214238106
YFL054C	45	7	0.6035450723611888	0.6884148574274488	0.7521751583322226
YFL053W	14	0	0.17799568203160857	0.22335875351598972	0.0
YFL052W	17	4	1.0	1.0	1.1377439369731097
YFL051C	49	6	0.2952142469191599	0.3575020286443648	0.5920912325064143
YFL050C	15	5304	0.0	0.0	1709.8015884831893
YFL049W	99	9	0.021432235405072688	0.031212151383786538	0.43958288473961055
YFL048C	155	4	1.6872106687928316e-06	5.0881743871146165e-06	0.12478481889382494
YFL047W	12	0	0.23313780977248516	0.2869196541839423	0.0
YFL046W	70	0	0.00026599310599034336	0.0005392056230350598	0.0
YFL045C	79	0	9.905971722957016e-05	0.0002163662870441542	0.0
YFL044C	225	4	1.1054610751215159e-09	5.8432965468969105e-09	0.08596287523796828
YFL042C	155	4	1.6872106687928316e-06	5.0881743871146165e-06	0.12478481889382494
YFL041W-A	258	0	5.088295441865153e-13	4.6155815593322546e-12	0.0
YFL041W	87	26	0.12558288606664614	0.16200699366740287	1.4450655751210189
YFL040W	188	0	8.293454181153844e-10	4.495349198474624e-09	0.0
YFL039C	0	0	1.0	1.0
YFL038C	28	0	0.03111113215906616	0.04418871846055557	0.0
YFL037W	0	0	1.0	1.0
YFL036W	0	0	1.0	1.0
YFL034C-B	184	1	3.784755999574254e-09	1.816872433518492e-08	0.02627941158769411
YFL034C-A	228	2	1.0461737851666229e-10	6.6776308973288e-10	0.04241589238715541
YFL034W	6	0	0.5671550307978275	0.6506500263551378	0.0
YFL033C	1	0	1.0	1.0	0.0
YFL031W	179	4	1.3668875502602204e-07	5.006987453214348e-07	0.10805389345554672
YFL030W	47	1	0.009989416975434554	0.015287157271347556	0.10288110068373864
YFL029C	40	0	0.007666319454537195	0.011983405282482651	0.0
YFL028C	0	0	1.0	1.0
YFL027C	81	0	7.960397909574381e-05	0.00017682598832739386	0.0
YFL026W	156	4	1.5195160781606757e-06	4.6090384839145815e-06	0.1239849162086081
YFL025C	2	0	1.0	1.0	0.0
YFL024C	24	13	0.007205253870934443	0.011334085068857762	2.6191813549068463
YFL023W	44	0	0.004853834343244698	0.007838922018534191	0.0
YFL022C	47	4	0.1151389809990632	0.15004855647532572	0.41152440273495455
YFL021W	1	2	0.13091070040887048	0.16857757233573986	9.670823464271432
YFL020C	36	0	0.012159863641310407	0.018340250669073212	0.0
YFL018C	17	0	0.12036790435990864	0.15555861078063699	0.0
YFL017W-A	52	0	0.0019654018036440587	0.003379080948507319	0.0
YFL017C	416	0	3.19187163308511e-20	6.650889044156692e-19	0.0
YFL016C	131	0	3.5919540047077745e-07	1.2225464123011284e-06	0.0
YFL014W	389	1	1.6195203626654029e-18	2.839591952953882e-17	0.012430364349963282
YFL013C	98	4	0.0006481122269044305	0.0012164795747152024	0.19736374416880476
YFL012W	111	2	2.550033619435857e-05	6.237874668386054e-05	0.08712453571415706
YFL011W	8	1	0.9701466616617194	1.0	0.6044264665169645
YFL010W-A	0	0	1.0	1.0
YFL010C	0	0	1.0	1.0
YFL009W	62	4	0.026104862318392263	0.037504137694997226	0.31196204723456233
YFL008W	51	4	0.07799723274253743	0.10434102942599041	0.37924797899103657
YFL007W	0	0	1.0	1.0
YFL005W	42	1	0.017544708625230866	0.025772571980511548	0.1151288507651361
YFL004W	78	6	0.022253278431345027	0.032252672444220074	0.37195474862582434
YFL003C	105	2	4.8455863054185663e-05	0.00011273044839183728	0.09210308061210888
YFL002C	2	0	1.0	1.0	0.0
YFL001W	14	0	0.17799568203160857	0.22335875351598972	0.0
YFR001W	83	0	6.398697712769235e-05	0.00014487760057533807	0.0
YFR002W	113	2	2.059173774845905e-05	5.1332069263713914e-05	0.0855825085333755
YFR003C	103	0	7.297383740192246e-06	1.9740006533323427e-05	0.0
YFR004W	49	0	0.002754782155068651	0.004610812623341039	0.0
YFR005C	115	2	1.6629484864964255e-05	4.227947279328445e-05	0.08409411708062114
YFR006W	63	2	0.004460486921563997	0.007238222428305458	0.15350513435351482
YFR007W	113	0	2.4815894006539914e-06	7.274016637696792e-06	0.0
YFR008W	115	2	1.6629484864964255e-05	4.227947279328445e-05	0.08409411708062114
YFR009W	75	1	0.00045140072165515834	0.0008782156800537266	0.06447215642847622
YFR010W	471	25	1.3276208329152392e-12	1.1378759180470254e-11	0.25665667368023976
YFR011C	0	0	1.0	1.0
YFR012W	303	7	6.086469640355895e-12	4.7412483631802594e-11	0.1117091819305281
YFR012W-A	70	0	0.00026599310599034336	0.0005392056230350598	0.0
YFR013W	109	2	3.158191448197485e-05	7.605845485169068e-05	0.08872315104836176
YFR014C	472	11	7.435377927915257e-18	1.2182580758815e-16	0.11268968019807812
YFR015C	55	4	0.05256647998987009	0.07197853010041497	0.3516663077916885
YFR016C	0	0	1.0	1.0
YFR017C	436	9	4.4616726084426936e-17	6.682051867488003e-16	0.09981354492940697
YFR018C	162	2	1.1193999280847983e-07	4.1506569867283526e-07	0.059696441137477976
YFR019W	0	0	1.0	1.0
YFR021W	9	0	0.3565279410539739	0.4236347497936785	0.0
YFR022W	59	17	0.2899798155841524	0.3515332882429301	1.3932542279035114
YFR023W	310	9	1.9208791508624183e-11	1.4144655565441445e-10	0.14038292125555304
YFR024C-A	96	0	1.55657097535744e-05	3.9697736936942956e-05	0.0
YFR025C	64	0	0.0005159265955161199	0.0009870571692658702	0.0
YFR026C	184	1	3.784755999574254e-09	1.816872433518492e-08	0.02627941158769411
YFR027W	244	7	2.6929430079743505e-09	1.3443676422621953e-08	0.13872082838094268
YFR028C	0	0	1.0	1.0
YFR029W	138	2	1.432269162057949e-06	4.3628071774339325e-06	0.07007843090051762
YFR030W	33	1	0.048945991863193566	0.06742237106712004	0.14652762824653684
YFR031C	53	4	0.06406813479109669	0.0867567325603007	0.36493673450080877
YFR031C-A	67	13	0.9504586578572101	1.0	0.9382142166830495
YFR032C	152	6	1.396888590865732e-05	3.6008544536390966e-05	0.19087151574219935
YFR032C-A	255	0	6.980028965779278e-13	6.2139545792874035e-12	0.0
YFR032C-B	15	0	0.15598658306690957	0.19755094455357783	0.0
YFR033C	1397	21	5.2238072136782354e-55	5.890610840365398e-53	0.07268693369710096
YFR034C	1519	24	3.5520934357208387e-59	4.0856178697661084e-57	0.07639886871050507
YFR035C	1191	24	1.665883506034845e-44	1.4515903095767263e-42	0.097439027347823
YFR036W	369	2	3.8780850569989524e-17	5.869175569158151e-16	0.026208193670112283
YFR037C	94	4	0.0009814951805067714	0.0017922653675595298	0.20576220136747728
YFR038W	167	4	4.803012846377728e-07	1.6012827176532355e-06	0.11581824508109499
YFR039C	446	16	9.98255626572402e-15	1.1353977729168734e-13	0.17346768545778354
YFR040W	155	214	9.401346678473568e-96	1.3516786186975373e-93	6.675987810819635
YFR041C	104	14	0.1621774578876698	0.2048501120825805	0.6509208100951926
YFR042W	375	4	1.7007322610883428e-16	2.421017632059173e-15	0.05157772514278097
YFR043C	77	2	0.0009816789963158613	0.0017922653675595298	0.12559510992560302
YFR044C	164	2	9.055045671536862e-08	3.417031998491371e-07	0.05896843575775264
YFR045W	208	4	6.556455846099426e-09	3.0237512085740016e-08	0.09298868715645608
YFR046C	109	4	0.00020643079104751505	0.00042778204081616217	0.17744630209672352
YFR047C	88	61	2.9092556958794784e-14	3.1331703196634606e-13	3.3518194961395307
YFR048W	8	0	0.4138447345857633	0.48611541433879185	0.0
YFR049W	144	2	7.566792677747314e-07	2.432455264937105e-06	0.06715849627966272
YFR050C	398	2	1.8618925111203348e-18	3.2447708580160745e-17	0.024298551417767416
YFR051C	239	19	4.437371837938983e-05	0.00010394837246430589	0.3844051167806637
YFR052W	157	1	6.66297699229591e-08	2.576918674021102e-07	0.030798800841628764
YFR053C	95	0	1.7348089447353852e-05	4.3951040710014095e-05	0.0
YFR055W	72	2	0.0016842726293261445	0.0029389422403710307	0.13431699255932544
YFR057W	1	0	1.0	1.0	0.0
YGL263W	337	8	4.699375363305618e-13	4.296678491950812e-12	0.11478722212785084
YGL262W	114	6	0.0006562170657195975	0.0012312901614856134	0.25449535432293247
YGL261C	150	0	4.714449661568481e-08	1.8685596143129105e-07	0.0
YGL260W	232	11	2.867317179482286e-07	9.969734642806909e-07	0.22926521143746928
YGL259W	111	0	3.0781032712878005e-06	8.882173564062288e-06	0.0
YGL258W-A	211	7	8.001717480415741e-08	3.071954421219688e-07	0.1604165029618484
YGL258W	49	0	0.002754782155068651	0.004610812623341039	0.0
YGL257C	178	9	1.2108000862722328e-05	3.162266710332248e-05	0.24448711005180587
YGL256W	48	2	0.02275785702728615	0.03295076429101778	0.20147548883898816
YGL255W	29	66	5.91627325325803e-41	4.59790371344418e-39	11.004730148998526
YGL254W	239	9	2.675355378041047e-08	1.111702946467779e-07	0.1820866342645249
YGL253W	146	0	7.224286925477587e-08	2.7902534659786167e-07	0.0
YGL252C	88	2	0.0003002344518342526	0.0006028800043641015	0.10989572118490264
YGL251C	94	12	0.14422556208849224	0.1839931693813041	0.6172866041024319
YGL250W	535	6	7.671139831226945e-23	2.0053056895175524e-21	0.054228916622082804
YGL249W	85	2	0.0004145875055709646	0.0008093322282887364	0.11377439369731096
YGL248W	246	21	8.158152000894896e-05	0.00018086943776849092	0.4127790503042685
YGL247W	212	1	1.9530344440333317e-10	1.192346187647101e-09	0.022808545906300548
YGL246C	86	0	4.6135826157068556e-05	0.00010759413472396645	0.0
YGL245W	220	7	3.1781673833825895e-08	1.302754142682343e-07	0.15385400965886373
YGL244W	171	18	0.007336944635559867	0.01153808274517495	0.5089907086458648
YGL243W	66	0	0.00041353164144180513	0.0008093322282887364	0.0
YGL242C	37	0	0.010830553261187953	0.01644745492608712	0.0
[truncated: 3,752 more rows]
