# Supplementary material for: Overexpression profiling reveals cellular requirements in the context of genetic backgrounds and environments
Source: PLoS Genet. 2023 Apr 28;19(4):e1010732. doi: 10.1371/journal.pgen.1010732 (PMC10171610; doi:10.1371/journal.pgen.1010732)
Supplement: S1 Data — (ZIP) [file pgen.1010732.s025.zip › S1_Data/Fig_4/Fig.4B/ADOPT3.0_E32.csv]

3	mix	E32	p_values	q_values	FC
YAL068C	1	0	1.0	1.0	0.0
YAL067W-A	25	0	0.923915136940328	1.0	0.0
YAL067C	0	0	1.0	1.0
YAL065C	6	0	1.0	1.0	0.0
YAL064W-B	15	0	1.0	1.0	0.0
YAL064C-A	0	0	1.0	1.0
YAL064W	1	1	0.03158750762355895	0.25495733060049147	42.75537181091225
YAL063C-A	38	1	1.0	1.0	1.1251413634450593
YAL063C	0	0	1.0	1.0
YAL062W	2	0	1.0	1.0	0.0
YAL061W	85	0	0.29503912279915245	0.6738562332080722	0.0
YAL060W	90	0	0.27209988655442385	0.6487754757771523	0.0
YAL059W	93	0	0.25933629690929666	0.6338474473120973	0.0
YAL058W	247	0	0.02845214371208361	0.2457020781118677	0.0
YAL056W	109	3	1.0	1.0	1.1767533525939153
YAL055W	151	0	0.10801997459245401	0.4332098144220383	0.0
YAL054C	170	0	0.08228359516467788	0.3875617983554976	0.0
YAL053W	147	0	0.11447093079206286	0.44421209378215487	0.0
YAL051W	58	0	0.4682022360476269	0.8504835942861346	0.0
YAL049C	77	1	0.8304213691470187	1.0	0.5552645689728863
YAL048C	151	0	0.10801997459245401	0.4332098144220383	0.0
YAL047C	12	0	1.0	1.0	0.0
YAL046C	219	0	0.04160940261897052	0.2919357075003229	0.0
YAL044W-A	78	1	0.8180849071369936	1.0	0.548145792447593
YAL044C	66	0	0.4061814104738398	0.7886391936647713	0.0
YAL043C	311	3	0.16496875879428433	0.5268297339286049	0.41243123933355874
YAL042W	398	9	1.0	1.0	0.966830015824649
YAL041W	12	0	1.0	1.0	0.0
YAL040C	76	1	0.8429528127987114	1.0	0.5625706817225297
YAL039C	31	0	0.8021429527874391	1.0	0.0
YAL038W	19	0	1.0	1.0	0.0
YAL037C-A	272	0	0.020352988194233746	0.210521645872371	0.0
YAL037W	130	0	0.14695108447981375	0.4953784799785515	0.0
YAL036C	8	1	0.5115132318763933	0.8909153247729713	5.344421476364031
YAL035W	44	0	0.6100098516522527	0.97259957217968	0.0
YAL034W-A	55	1	1.0	1.0	0.777370396562041
YAL034C	102	0	0.22499656991358552	0.6007220397274978	0.0
YAL033W	143	0	0.12134057855212915	0.45879662541308003	0.0
YAL032C	301	0	0.013858182301615255	0.16814009792529397	0.0
YAL031C	107	0	0.208177622634236	0.5831609877104195	0.0
YAL030W	46	0	0.5864774783411386	0.9562891913637335	0.0
YAL029C	0	0	1.0	1.0
YAL028W	140	1	0.3316653662815411	0.7176100532299258	0.30539551293508754
YAL027W	7	0	1.0	1.0	0.0
YAL026C	79	4	0.23897825985357227	0.617833471790974	2.1648289524512534
YAL025C	115	0	0.18413520757079793	0.5543833547682164	0.0
YAL024C	3	0	1.0	1.0	0.0
YAL023C	104	1	0.5568114831914416	0.9292579337881546	0.4111093443356948
YAL022C	45	0	0.5980829932685341	0.9645471941355411	0.0
YAL021C	3	0	1.0	1.0	0.0
YAL020C	50	0	0.5430197365777363	0.9176921848541174	0.0
YAL019W	28	1	1.0	1.0	1.5269775646754375
YAL018C	103	0	0.221512949528698	0.5978043044296303	0.0
YAL017W	18	0	1.0	1.0	0.0
YAL016W	45	0	0.5980829932685341	0.9645471941355411	0.0
YAL015C	82	0	0.3098946974689979	0.6902418300326131	0.0
YAL014C	194	40	1.756439513008856e-50	3.741216162708864e-48	8.815540579569536
YAL013W	79	0	0.3256467470254045	0.7093918341451142	0.0
YAL012W	29	0	0.8397045106656429	1.0	0.0
YAL011W	174	0	0.07775157034149405	0.37765986573811844	0.0
YAL010C	350	2	0.04792172200825941	0.30349131337143265	0.24431641034807003
YAL009W	258	0	0.024541487838130885	0.2283787970179461	0.0
YAL008W	173	1	0.208922860941572	0.583259889939311	0.247140877519724
YAL007C	166	0	0.08709809708608843	0.39976149747972434	0.0
YAL005C	3	0	1.0	1.0	0.0
YAL003W	24	0	0.9471752325823529	1.0	0.0
YAL002W	2	0	1.0	1.0	0.0
YAL001C	9	0	1.0	1.0	0.0
YAR002W	10	0	1.0	1.0	0.0
YAR002C-A	378	1	0.013805000026892063	0.16814009792529397	0.1131094492352176
YAR003W	87	1	0.7153617305517421	1.0	0.491441055297842
YAR007C	79	0	0.3256467470254045	0.7093918341451142	0.0
YAR008W	192	2	0.3528112494738842	0.7388861046683396	0.4453684563636693
YAR009C	19	0	1.0	1.0	0.0
YAR010C	38	0	0.6891629590714383	1.0	0.0
YAR014C	17	0	1.0	1.0	0.0
YAR015W	443	0	0.002207687229772386	0.05446777190025559	0.0
YAR018C	101	0	0.22854272059745953	0.6040207656966865	0.0
YAR019C	12	0	1.0	1.0	0.0
YAR020C	42	1	1.0	1.0	1.0179850431169584
YAR023C	3	0	1.0	1.0	0.0
YAR027W	9	0	1.0	1.0	0.0
YAR028W	82	1	0.7706315648772345	1.0	0.521406973303808
YAR029W	228	2	0.22381616113706165	0.6007220397274978	0.3750471211483531
YAR031W	14	0	1.0	1.0	0.0
YAR033W	246	0	0.028838272078857714	0.2457020781118677	0.0
YAR035W	0	0	1.0	1.0
YAR035C-A	822	2	0.0001394177307949285	0.007784382231083823	0.10402766863968918
YAR042W	17	0	1.0	1.0	0.0
YAR050W	2	0	1.0	1.0	0.0
YAR064W	135	0	0.13646226797289232	0.4802015273867719	0.0
YAR066W	143	1	0.3178730252341795	0.7009538988196956	0.29898861406232347
YAR068W	146	1	0.304684114693179	0.6837646178606477	0.2928450124035086
YAR071W	10	0	1.0	1.0	0.0
YBL111C	36	0	0.7188679051697044	1.0	0.0
YBL108C-A	98	0	0.23957027336008907	0.617833471790974	0.0
YBL107C	13	0	1.0	1.0	0.0
YBL106C	83	0	0.3048465449825597	0.6837646178606477	0.0
YBL105C	19	0	1.0	1.0	0.0
YBL104C	45	0	0.5980829932685341	0.9645471941355411	0.0
YBL103C	56	4	0.0659043131162407	0.3548836186624535	3.053955129350875
YBL102W	39	0	0.6749824483226148	1.0	0.0
YBL101C	83	0	0.3048465449825597	0.6837646178606477	0.0
YBL100W-C	101	0	0.22854272059745953	0.6040207656966865	0.0
YBL099W	0	0	1.0	1.0
YBL098W	35	0	0.7344386718892875	1.0	0.0
YBL097W	12	1	0.7064992781090652	1.0	3.5629476509093543
YBL095W	335	2	0.05788115898693676	0.33248162878656434	0.25525595110992394
YBL093C	40	0	0.6612217518867587	1.0	0.0
YBL092W	140	0	0.1267860648665382	0.4659084083370359	0.0
YBL091C-A	640	0	0.00018534626419615724	0.00969023968538273	0.0
YBL091C	796	49	1.7842937200838883e-11	2.280327374267209e-09	2.631926154189322
YBL090W	168	1	0.2239262314449928	0.6007220397274978	0.2544962607792396
YBL089W	221	0	0.04048695773090573	0.2885260147589081	0.0
YBL088C	0	0	1.0	1.0
YBL087C	162	1	0.2434322633326994	0.6202830954480967	0.26392204821550774
YBL086C	75	0	0.34816846693291637	0.7334493968246162	0.0
YBL085W	21	0	1.0	1.0	0.0
YBL084C	0	0	1.0	1.0
YBL082C	209	1	0.12756613403821407	0.46728206169029884	0.2045711569900108
YBL081W	81	0	0.3150424011001494	0.69577912777533	0.0
YBL080C	124	1	0.41671433116117906	0.8023180845356347	0.344801385571873
YBL079W	7	1	0.4530283425182724	0.8388171274380505	6.10791025870175
YBL078C	52	0	0.5229143383417261	0.8988101992897014	0.0
YBL076C	44	0	0.6100098516522527	0.97259957217968	0.0
YBL075C	70	0	0.37903672625666107	0.7632493741953983	0.0
YBL074C	137	0	0.13249841925898215	0.473879607685576	0.0
YBL072C	182	1	0.18450525839442988	0.5543833547682164	0.23491962533468272
YBL071C-B	681	0	0.00011136680197873333	0.0064693987694918725	0.0
YBL071W-A	218	0	0.042182757390296866	0.29405216697163306	0.0
YBL069W	227	1	0.10002410363106629	0.4227598227959675	0.18834965555467953
YBL068W	183	0	0.06849583566170077	0.3594156486226653	0.0
YBL067C	68	0	0.3923184058545055	0.778007983472159	0.0
YBL066C	20	0	1.0	1.0	0.0
YBL064C	210	0	0.04707762588180769	0.3001590093639424	0.0
YBL063W	29	0	0.8397045106656429	1.0	0.0
YBL061C	83	0	0.3048465449825597	0.6837646178606477	0.0
YBL060W	68	0	0.3923184058545055	0.778007983472159	0.0
YBL059C-A	261	0	0.02357457740771952	0.22446588521820357	0.0
YBL059W	32	0	0.784342630297284	1.0	0.0
YBL058W	71	0	0.37260361854291213	0.756386660868439	0.0
YBL057C	727	0	6.300242520063237e-05	0.003854541992859965	0.0
YBL056W	101	0	0.22854272059745953	0.6040207656966865	0.0
YBL055C	68	0	0.3923184058545055	0.778007983472159	0.0
YBL054W	131	2	0.7541737139004963	1.0	0.6527537681055305
YBL052C	0	0	1.0	1.0
YBL051C	296	89	9.057691239540232e-163	2.7416201220313616e-160	12.855500308010779
YBL050W	210	0	0.04707762588180769	0.3001590093639424	0.0
YBL049W	164	3	0.8697335925268932	1.0	0.782110459955712
YBL047C	0	0	1.0	1.0
YBL046W	71	0	0.37260361854291213	0.756386660868439	0.0
YBL045C	150	1	0.28798906756287157	0.6705364888882892	0.28503581207274836
YBL044W	90	0	0.27209988655442385	0.6487754757771523	0.0
YBL043W	192	0	0.06039798160296053	0.3382169349548452	0.0
YBL042C	86	0	0.29027516891114036	0.6709696528970933	0.0
YBL041W	178	0	0.07348395486247195	0.37185104306762645	0.0
YBL040C	20	0	1.0	1.0	0.0
YBL039W-B	133	0	0.14055604186934198	0.48519675677706225	0.0
YBL039C	2	0	1.0	1.0	0.0
YBL038W	229	0	0.036303396283060556	0.27079225943434665	0.0
YBL037W	17	0	1.0	1.0	0.0
YBL036C	259	0	0.024214712136397712	0.2268058786586698	0.0
YBL035C	358	4	0.18438089141884145	0.5543833547682164	0.47771365151857265
YBL034C	15	0	1.0	1.0	0.0
YBL033C	126	0	0.15598016627793446	0.5114264174825548	0.0
YBL032W	0	0	1.0	1.0
YBL031W	119	1	0.44781119435824124	0.8350720423976151	0.3592888387471618
YBL030C	18	0	1.0	1.0	0.0
YBL029C-A	155	0	0.10195928955277463	0.4227598227959675	0.0
YBL029W	152	1	0.28000527716525203	0.6596411833354794	0.28128534086126483
YBL028C	72	0	0.36630384676351035	0.7507065876041543	0.0
YBL027W	161	0	0.09354329950075527	0.41066222551820114	0.0
YBL026W	78	0	0.33110876070308604	0.7169452118988885	0.0
YBL025W	15	0	1.0	1.0	0.0
YBL024W	147	0	0.11447093079206286	0.44421209378215487	0.0
YBL023C	64	0	0.42066105490210604	0.8039952564779036	0.0
YBL022C	28	0	0.8595482274294343	1.0	0.0
YBL021C	169	1	0.2208377963115848	0.5978043044296303	0.2529903657450429
YBL020W	137	0	0.13249841925898215	0.473879607685576	0.0
YBL019W	3	0	1.0	1.0	0.0
YBL018C	67	0	0.399175104439935	0.7843033910604941	0.0
YBL017C	0	0	1.0	1.0
YBL016W	0	0	1.0	1.0
YBL015W	0	0	1.0	1.0
YBL014C	9	0	1.0	1.0	0.0
YBL013W	95	0	0.2512124304449977	0.6278673131200269	0.0
YBL011W	217	0	0.042764365668350277	0.29488952872743696	0.0
YBL010C	38	0	0.6891629590714383	1.0	0.0
YBL009W	116	0	0.1813551295085647	0.5498014495539039	0.0
YBL008W-A	441	0	0.0022646815068201208	0.054723459435808884	0.0
YBL008W	147	0	0.11447093079206286	0.44421209378215487	0.0
YBL007C	45	0	0.5980829932685341	0.9645471941355411	0.0
YBL006C	220	8	0.31027294097091174	0.6908167570746083	1.554740793124082
YBL005W	20	0	1.0	1.0	0.0
YBL004W	0	0	1.0	1.0
YBL003C	124	1	0.41671433116117906	0.8023180845356347	0.344801385571873
YBL002W	61	0	0.44362175641176027	0.8277964701894981	0.0
YBL001C	63	1	1.0	1.0	0.6786566954113057
YBR001C	1	0	1.0	1.0	0.0
YBR002C	58	0	0.4682022360476269	0.8504835942861346	0.0
YBR003W	122	0	0.16562478854858592	0.5268297339286049	0.0
YBR004C	199	1	0.14615829152444496	0.4953784799785515	0.21485111462769976
YBR005W	63	0	0.42814399715957163	0.8120897518683036	0.0
YBR006W	252	0	0.02660026089551089	0.23680820496916893	0.0
YBR007C	20	0	1.0	1.0	0.0
YBR008C	0	0	1.0	1.0
YBR009C	176	0	0.07558578844480182	0.37185104306762645	0.0
YBR010W	112	0	0.1927655120040469	0.5644574641218297	0.0
YBR011C	19	0	1.0	1.0	0.0
YBR013C	9	0	1.0	1.0	0.0
YBR014C	68	0	0.3923184058545055	0.778007983472159	0.0
YBR015C	19	0	1.0	1.0	0.0
YBR016W	97	0	0.24338066619201543	0.6202830954480967	0.0
YBR017C	19	0	1.0	1.0	0.0
YBR018C	83	0	0.3048465449825597	0.6837646178606477	0.0
YBR019C	23	0	0.971449828742414	1.0	0.0
YBR020W	40	0	0.6612217518867587	1.0	0.0
YBR021W	85	0	0.29503912279915245	0.6738562332080722	0.0
YBR022W	90	0	0.27209988655442385	0.6487754757771523	0.0
YBR023C	5	0	1.0	1.0	0.0
YBR024W	155	1	0.26846316315969376	0.6441099922116807	0.27584110845749843
YBR025C	138	0	0.13056374510591506	0.47076620570791067	0.0
YBR026C	36	0	0.7188679051697044	1.0	0.0
YBR028C	307	6	0.8047605123798252	1.0	0.8356098725259724
YBR029C	17	0	1.0	1.0	0.0
YBR030W	103	0	0.221512949528698	0.5978043044296303	0.0
YBR031W	176	0	0.07558578844480182	0.37185104306762645	0.0
YBR033W	30	0	0.8205837885195889	1.0	0.0
YBR034C	122	0	0.16562478854858592	0.5268297339286049	0.0
YBR035C	61	0	0.44362175641176027	0.8277964701894981	0.0
YBR036C	59	0	0.4598189783908825	0.8451322929772979	0.0
YBR037C	91	0	0.2677659187821511	0.6437800162692939	0.0
YBR038W	30	0	0.8205837885195889	1.0	0.0
YBR039W	125	0	0.15833176704076177	0.5144440634188818	0.0
YBR040W	351	2	0.047322652684889444	0.3010537340606186	0.24362035219893022
YBR041W	4	0	1.0	1.0	0.0
YBR042C	62	0	0.43579577873990216	0.8185047431525726	0.0
YBR043C	80	1	0.7939854384316238	1.0	0.5344421476364032
YBR044C	39	0	0.6749824483226148	1.0	0.0
YBR045C	32	1	1.0	1.0	1.3361053690910079
YBR046C	398	0	0.003926220236234636	0.0803547778597345	0.0
YBR047W	559	1	0.001393310226368101	0.0396997351652843	0.07648545941129205
YBR048W	704	0	8.374445726640062e-05	0.005016816393115312	0.0
YBR049C	118	0	0.17593428920649146	0.5419379203141577	0.0
YBR050C	156	0	0.10050198359105908	0.4227598227959675	0.0
YBR052C	244	1	0.07963786397680957	0.3836403088725274	0.17522693365127973
YBR053C	49	0	0.5534626358271624	0.9260877563695115	0.0
YBR054W	17	0	1.0	1.0	0.0
YBR055C	39	0	0.6749824483226148	1.0	0.0
YBR056W	25	0	0.923915136940328	1.0	0.0
YBR057C	0	0	1.0	1.0
YBR058C	0	0	1.0	1.0
YBR058C-A	70	0	0.37903672625666107	0.7632493741953983	0.0
YBR059C	4	0	1.0	1.0	0.0
YBR060C	20	0	1.0	1.0	0.0
YBR061C	96	0	0.24726085729605568	0.6247790818583551	0.0
YBR062C	102	0	0.22499656991358552	0.6007220397274978	0.0
YBR063C	55	0	0.49456895215298147	0.8740829882703738	0.0
YBR065C	104	3	0.9718288947282925	1.0	1.2333280330070844
YBR066C	48	0	0.5641791926053199	0.9366612403790978	0.0
YBR067C	83	848	0.0	0.0	436.8259674175132
YBR068C	4	0	1.0	1.0	0.0
YBR069C	111	0	0.19574229130869922	0.569405117509524	0.0
YBR070C	305	1	0.035566592519809315	0.2691361494492413	0.14018154692102378
YBR071W	155	0	0.10195928955277463	0.4227598227959675	0.0
YBR072W	134	0	0.13849261336267057	0.481833647579382	0.0
YBR072C-A	97	0	0.24338066619201543	0.6202830954480967	0.0
YBR073W	24	0	0.9471752325823529	1.0	0.0
YBR074W	31	0	0.8021429527874391	1.0	0.0
YBR076W	72	2	1.0	1.0	1.1876492169697848
YBR077C	175	0	0.0766605543621149	0.37585238545313115	0.0
YBR078W	19	0	1.0	1.0	0.0
YBR079C	0	0	1.0	1.0
YBR080C	5	0	1.0	1.0	0.0
YBR081C	0	0	1.0	1.0
YBR082C	1	0	1.0	1.0	0.0
YBR083W	2	0	1.0	1.0	0.0
YBR084W	84	0	0.2998954805052845	0.6803545989687932	0.0
YBR084C-A	88	0	0.2810156319200008	0.6596411833354794	0.0
YBR085W	12	142	0.0	0.0	505.93856642912834
YBR085C-A	60	1	1.0	1.0	0.7125895301818709
YBR086C	6	0	1.0	1.0	0.0
YBR087W	113	1	0.4884112801445576	0.8712324045010392	0.3783661222204624
YBR088C	67	0	0.399175104439935	0.7843033910604941	0.0
YBR091C	506	0	0.0009931332156145694	0.03190787219552731	0.0
YBR092C	511	0	0.0009324089916919658	0.030125191636070196	0.0
YBR093C	92	1	0.6642704170422546	1.0	0.4647323022925245
YBR094W	52	0	0.5229143383417261	0.8988101992897014	0.0
YBR095C	160	0	0.09489255629738907	0.4137430563049921	0.0
YBR096W	29	0	0.8397045106656429	1.0	0.0
YBR097W	27	2	0.29816932873873947	0.6799253804823516	3.1670645785860927
YBR098W	14	0	1.0	1.0	0.0
YBR101C	217	0	0.042764365668350277	0.29488952872743696	0.0
YBR102C	45	0	0.5980829932685341	0.9645471941355411	0.0
YBR103W	249	0	0.02769586901307093	0.2420652624531473	0.0
YBR104W	51	0	0.5328402119531592	0.9075989417835391	0.0
YBR105C	105	0	0.21472799866221162	0.5887892338057616	0.0
YBR106W	23	1	1.0	1.0	1.858929209170098
YBR107C	125	0	0.15833176704076177	0.5144440634188818	0.0
YBR108W	57	0	0.47678375198699907	0.8590173426307117	0.0
YBR109C	318	438	0.0	0.0	58.88947438106783
YBR110W	35	0	0.7344386718892875	1.0	0.0
YBR111C	165	0	0.08834811067778081	0.4016521616663379	0.0
YBR111W-A	155	0	0.10195928955277463	0.4227598227959675	0.0
YBR112C	166	100	0.0	0.0	25.756248078862804
YBR114W	49	0	0.5534626358271624	0.9260877563695115	0.0
YBR115C	1	0	1.0	1.0	0.0
YBR117C	38	0	0.6891629590714383	1.0	0.0
YBR118W	0	0	1.0	1.0
YBR119W	39	0	0.6749824483226148	1.0	0.0
YBR120C	170	0	0.08228359516467788	0.3875617983554976	0.0
YBR121C	74	0	0.35408974169117435	0.7388861046683396	0.0
YBR122C	265	0	0.022346198763067426	0.22005648816164516	0.0
YBR123C	324	2	0.06648724444378432	0.3563058121418269	0.26392204821550774
YBR125C	237	0	0.03256781913526502	0.2586982428824712	0.0
YBR126C	0	0	1.0	1.0
YBR127C	0	0	1.0	1.0
YBR128C	204	2	0.3032119839802343	0.6837646178606477	0.41917031187168874
YBR129C	234	0	0.03391950251185183	0.26289900127447424	0.0
YBR130C	212	1	0.12248057427340811	0.46100470297611423	0.20167628212694458
YBR131W	59	0	0.4598189783908825	0.8451322929772979	0.0
YBR132C	425	0	0.002777810101228312	0.06390074356865609	0.0
YBR133C	75	0	0.34816846693291637	0.7334493968246162	0.0
YBR135W	85	0	0.29503912279915245	0.6738562332080722	0.0
YBR136W	0	0	1.0	1.0
YBR137W	175	0	0.0766605543621149	0.37585238545313115	0.0
YBR138C	39	0	0.6749824483226148	1.0	0.0
YBR139W	363	0	0.006166485106247275	0.10779165910646832	0.0
YBR140C	0	0	1.0	1.0
YBR141C	248	2	0.1737463883345935	0.538951175465074	0.344801385571873
YBR142W	37	1	1.0	1.0	1.155550589484115
YBR143C	17	0	1.0	1.0	0.0
YBR145W	142	1	0.3224019904248707	0.7055303831557959	0.30109416768248065
YBR146W	265	0	0.022346198763067426	0.22005648816164516	0.0
YBR147W	202	2	0.3109716342829815	0.6915691681212014	0.42332051297932927
YBR148W	7	0	1.0	1.0	0.0
YBR149W	442	3	0.034304182114279574	0.26470699401364745	0.29019483129578455
YBR150C	8	0	1.0	1.0	0.0
YBR151W	27	0	0.8801622640951459	1.0	0.0
YBR152W	127	2	0.7917082051181762	1.0	0.6733129419041299
YBR153W	93	0	0.25933629690929666	0.6338474473120973	0.0
YBR154C	165	1	0.23346588423599177	0.6100237620359785	0.25912346552068033
YBR155W	541	4	0.02253808196539899	0.22112509081597143	0.31612104850951755
YBR156C	44	0	0.6100098516522527	0.97259957217968	0.0
YBR157C	33	0	0.767146766527224	1.0	0.0
YBR158W	24	0	0.9471752325823529	1.0	0.0
YBR159W	121	3	1.0	1.0	1.0600505407664196
YBR160W	96	0	0.24726085729605568	0.6247790818583551	0.0
YBR161W	100	0	0.2321527737217902	0.6076971332153006	0.0
YBR162C	140	2	0.6755287008753021	1.0	0.6107910258701751
YBR162W-A	49	0	0.5534626358271624	0.9260877563695115	0.0
YBR163W	59	0	0.4598189783908825	0.8451322929772979	0.0
YBR164C	13	0	1.0	1.0	0.0
YBR165W	228	0	0.036800736762620176	0.27343803245714293	0.0
YBR166C	45	0	0.5980829932685341	0.9645471941355411	0.0
YBR167C	112	0	0.1927655120040469	0.5644574641218297	0.0
YBR168W	98	1	0.6080233403840472	0.97259957217968	0.4362793041929822
YBR169C	20	0	1.0	1.0	0.0
YBR170C	158	0	0.09765406129438946	0.41911082574927894	0.0
YBR171W	200	1	0.14417861008209765	0.49298783284105463	0.21377685905456126
YBR172C	81	0	0.3150424011001494	0.69577912777533	0.0
YBR173C	213	0	0.045175897208435845	0.298285401659833	0.0
YBR175W	0	0	1.0	1.0
YBR176W	335	1	0.024057543013503307	0.22607014684747959	0.12762797555496197
YBR177C	1	0	1.0	1.0	0.0
YBR179C	34	0	0.7505222646974191	1.0	0.0
YBR180W	158	0	0.09765406129438946	0.41911082574927894	0.0
YBR181C	90	0	0.27209988655442385	0.6487754757771523	0.0
YBR182C	92	1	0.6642704170422546	1.0	0.4647323022925245
YBR182C-A	54	0	0.5037872070424394	0.8830479206647575	0.0
YBR183W	62	0	0.43579577873990216	0.8185047431525726	0.0
YBR184W	80	0	0.320292204737053	0.701714464549635	0.0
YBR185C	121	0	0.16813779954246205	0.5327605978890905	0.0
YBR186W	174	0	0.07775157034149405	0.37765986573811844	0.0
YBR187W	159	9	0.016113355203204567	0.18423042897341843	2.4201153855233355
YBR188C	139	1	0.3364019937638717	0.7224824159820186	0.3075926029562033
YBR189W	226	0	0.03781681438368047	0.27740369836804385	0.0
YBR191W	151	0	0.10801997459245401	0.4332098144220383	0.0
YBR192W	106	0	0.21142410747124793	0.5851299528715818	0.0
YBR193C	46	0	0.5864774783411386	0.9562891913637335	0.0
YBR194W	380	1	0.013454626266565801	0.16480906753724392	0.11251413634450594
YBR195C	35	0	0.7344386718892875	1.0	0.0
YBR196C	243	1	0.0807091655215895	0.3852592329037137	0.17594803214367183
YBR196C-A	382	2	0.032057898252346805	0.2569936452519031	0.22385011419325787
YBR196C-B	292	0	0.015606974792031535	0.18132467076560274	0.0
YBR197C	120	0	0.1706931584269037	0.5355462924785178	0.0
YBR198C	36	1	1.0	1.0	1.1876492169697848
YBR199W	195	1	0.15436387498114848	0.508154919872115	0.21925831697903722
YBR200W	97	2	1.0	1.0	0.8815540579569536
YBR200W-A	343	1	0.021686735834234534	0.2176075836914309	0.12465122976942349
YBR201W	477	0	0.0014331839413834822	0.04001087789755537	0.0
YBR201C-A	275	1	0.052760331168101436	0.31639693904875016	0.1554740793124082
YBR202W	20	0	1.0	1.0	0.0
YBR203W	70	1	0.9223975918671057	1.0	0.6107910258701751
YBR204C	21	0	1.0	1.0	0.0
YBR205W	195	0	0.05792846323146192	0.33248162878656434	0.0
YBR207W	155	1	0.26846316315969376	0.6441099922116807	0.27584110845749843
YBR208C	0	0	1.0	1.0
YBR210W	9	0	1.0	1.0	0.0
YBR211C	80	0	0.320292204737053	0.701714464549635	0.0
YBR212W	82	1	0.7706315648772345	1.0	0.521406973303808
YBR213W	169	1	0.2208377963115848	0.5978043044296303	0.2529903657450429
YBR214W	210	0	0.04707762588180769	0.3001590093639424	0.0
YBR215W	220	0	0.04104417687643257	0.29033832867941417	0.0
YBR216C	57	0	0.47678375198699907	0.8590173426307117	0.0
YBR217W	32	0	0.784342630297284	1.0	0.0
YBR218C	42	0	0.6348838912765903	0.99515324577042	0.0
YBR221C	80	0	0.320292204737053	0.701714464549635	0.0
YBR221W-A	12	0	1.0	1.0	0.0
YBR222C	79	0	0.3256467470254045	0.7093918341451142	0.0
YBR223C	134	0	0.13849261336267057	0.481833647579382	0.0
YBR225W	50	0	0.5430197365777363	0.9176921848541174	0.0
YBR227C	407	0	0.0034978084145111023	0.07562366989418552	0.0
YBR228W	173	0	0.07885910555211356	0.3811081647312648	0.0
YBR229C	103	0	0.221512949528698	0.5978043044296303	0.0
YBR230C	34	0	0.7505222646974191	1.0	0.0
YBR230W-A	352	2	0.046731121799046794	0.3001590093639424	0.2429282489256378
YBR231C	298	4	0.354913692423394	0.7403368317471668	0.5738976082001644
YBR233W	133	0	0.14055604186934198	0.48519675677706225	0.0
YBR233W-A	136	0	0.13446440056124967	0.4767600293635924	0.0
YBR234C	336	0	0.008758303683195214	0.13151176104975373	0.0
YBR235W	106	2	1.0	1.0	0.8067051285077783
YBR236C	187	0	0.06476365225781691	0.3513733623912312	0.0
YBR237W	101	0	0.22854272059745953	0.6040207656966865	0.0
YBR238C	13	0	1.0	1.0	0.0
YBR239C	51	0	0.5328402119531592	0.9075989417835391	0.0
YBR240C	0	0	1.0	1.0
YBR241C	0	0	1.0	1.0
YBR242W	198	1	0.1481662300786006	0.4991821846409093	0.2159362212672336
YBR243C	167	0	0.0858669489661417	0.3963248984785561	0.0
YBR244W	309	2	0.08033691560916792	0.38501466805693724	0.27673379812888194
YBR245C	93	0	0.25933629690929666	0.6338474473120973	0.0
YBR246W	344	1	0.02140760878553939	0.21622547931308128	0.12428887154334957
YBR247C	52	0	0.5229143383417261	0.8988101992897014	0.0
YBR248C	55	0	0.49456895215298147	0.8740829882703738	0.0
YBR249C	104	0	0.21809052508642432	0.5938629781117548	0.0
YBR250W	84	0	0.2998954805052845	0.6803545989687932	0.0
YBR251W	188	0	0.06386459836449748	0.34879896029840934	0.0
YBR252W	313	0	0.011834075892233729	0.15502908987753114	0.0
YBR253W	341	0	0.008205759866563756	0.1268584005177639	0.0
YBR254C	640	0	0.00018534626419615724	0.00969023968538273	0.0
YBR255W	277	3	0.24620655619443088	0.6247790818583551	0.46305456834923026
YBR255C-A	26	0	0.9015987230774491	1.0	0.0
YBR256C	117	4	0.6549238435669644	1.0	1.4617221131935814
YBR257W	246	6	1.0	1.0	1.042813946607616
YBR258C	0	0	1.0	1.0
YBR259W	51	0	0.5328402119531592	0.9075989417835391	0.0
YBR260C	30	0	0.8205837885195889	1.0	0.0
YBR261C	173	0	0.07885910555211356	0.3811081647312648	0.0
YBR262C	67	2	1.0	1.0	1.2762797555496195
YBR263W	23	0	0.971449828742414	1.0	0.0
YBR264C	163	0	0.09090601759392876	0.406216400297346	0.0
YBR265W	564	3	0.007837669792750029	0.12502400314962034	0.22742219048357581
YBR267W	57	0	0.47678375198699907	0.8590173426307117	0.0
YBR268W	235	0	0.033462581061777144	0.26218433744724845	0.0
YBR269C	263	0	0.022951905512119314	0.22221617609460972	0.0
YBR270C	16	0	1.0	1.0	0.0
YBR271W	22	0	0.9968178937979286	1.0	0.0
YBR272C	444	0	0.002179737303067254	0.05446777190025559	0.0
YBR273C	119	0	0.17329170238671174	0.5387030164464752	0.0
YBR274W	65	1	0.9944883088497929	1.0	0.6577749509371116
YBR275C	5	0	1.0	1.0	0.0
YBR276C	218	1	0.11292966833015503	0.44241043771575034	0.19612555876565252
YBR278W	274	0	0.019817858466936705	0.20797902197692153	0.0
YBR279W	173	1	0.208922860941572	0.583259889939311	0.247140877519724
YBR280C	33	0	0.767146766527224	1.0	0.0
YBR281C	62	0	0.43579577873990216	0.8185047431525726	0.0
YBR282W	366	0	0.005931583607444307	0.10623174757736499	0.0
YBR283C	81	0	0.3150424011001494	0.69577912777533	0.0
YBR284W	72	0	0.36630384676351035	0.7507065876041543	0.0
YBR285W	172	0	0.07998343424415934	0.3836403088725274	0.0
YBR286W	236	1	0.08863642144159542	0.4020095108127881	0.1811668297072553
YBR287W	89	1	0.6944423146269472	1.0	0.4803974360776658
YBR288C	302	3	0.18350013505521445	0.5543833547682164	0.4247222365322409
YBR289W	29	0	0.8397045106656429	1.0	0.0
YBR290W	308	0	0.012637847717220645	0.16079704031357506	0.0
YBR291C	44	1	1.0	1.0	0.9717129957025512
YBR293W	8	0	1.0	1.0	0.0
YBR294W	35	0	0.7344386718892875	1.0	0.0
YBR295W	17	0	1.0	1.0	0.0
YBR296C	39	0	0.6749824483226148	1.0	0.0
YBR296C-A	379	0	0.005014388558579733	0.0954892337761326	0.0
YBR297W	47	0	0.5751802936056787	0.9433213940636123	0.0
YBR298C	163	0	0.09090601759392876	0.406216400297346	0.0
YBR298C-A	499	0	0.0010849243805855164	0.03372648709593137	0.0
YBR299W	32	0	0.784342630297284	1.0	0.0
YBR301W	74	0	0.35408974169117435	0.7388861046683396	0.0
YBR302C	34	0	0.7505222646974191	1.0	0.0
YCL073C	19	0	1.0	1.0	0.0
YCL069W	174	0	0.07775157034149405	0.37765986573811844	0.0
YCL068C	592	0	0.00033726418757991605	0.014261811343912481	0.0
YCL067C	5	0	1.0	1.0	0.0
YCL066W	0	0	1.0	1.0
YCL064C	81	0	0.3150424011001494	0.69577912777533	0.0
YCL063W	125	0	0.15833176704076177	0.5144440634188818	0.0
YCL061C	51	0	0.5328402119531592	0.9075989417835391	0.0
YCL059C	106	3	0.9954598438537338	1.0	1.2100576927616675
YCL058W-A	22	0	0.9968178937979286	1.0	0.0
YCL057C-A	278	0	0.018790644195887784	0.202194701350587	0.0
YCL057W	86	0	0.29027516891114036	0.6709696528970933	0.0
YCL056C	217	0	0.042764365668350277	0.29488952872743696	0.0
YCL055W	17	0	1.0	1.0	0.0
YCL054W	19	0	1.0	1.0	0.0
YCL052C	42	0	0.6348838912765903	0.99515324577042	0.0
YCL051W	32	0	0.784342630297284	1.0	0.0
YCL050C	20	0	1.0	1.0	0.0
YCL049C	85	0	0.29503912279915245	0.6738562332080722	0.0
YCL048W-A	340	0	0.008313347307905342	0.12749349431403634	0.0
YCL048W	146	0	0.11614792783630883	0.4486008952227079	0.0
YCL047C	299	3	0.1901158824725744	0.5615595480738446	0.428983663654638
YCL045C	94	1	0.6449308639314317	1.0	0.45484438096715163
YCL044C	139	0	0.1286598117013213	0.467713386279582	0.0
YCL043C	0	0	1.0	1.0
YCL039W	55	0	0.49456895215298147	0.8740829882703738	0.0
YCL038C	153	0	0.10494253454504082	0.42673856038809116	0.0
YCL037C	10	0	1.0	1.0	0.0
YCL036W	80	1	0.7939854384316238	1.0	0.5344421476364032
YCL035C	752	2	0.0003283123893547746	0.014261811343912481	0.11371109524178791
YCL034W	155	0	0.10195928955277463	0.4227598227959675	0.0
YCL033C	339	4	0.22754387244782404	0.6040207656966865	0.5044881629606165
YCL032W	458	2	0.012391868851511261	0.1594309569687724	0.18670468039699675
YCL031C	81	0	0.3150424011001494	0.69577912777533	0.0
YCL030C	114	0	0.18696297909684056	0.5582815722043357	0.0
YCL029C	19	0	1.0	1.0	0.0
YCL028W	42	0	0.6348838912765903	0.99515324577042	0.0
YCL027W	119	0	0.17329170238671174	0.5387030164464752	0.0
YCL026C-B	145	0	0.11785154833288589	0.4512411813997515	0.0
YCL026C-A	12	0	1.0	1.0	0.0
YCL025C	183	0	0.06849583566170077	0.3594156486226653	0.0
YCL024W	0	0	1.0	1.0
YCL021W-A	0	0	1.0	1.0
YCL018W	8	1	0.5115132318763933	0.8909153247729713	5.344421476364031
YCL017C	0	0	1.0	1.0
YCL016C	263	1	0.0618421980282282	0.3423046014055249	0.16256795365365875
YCL014W	4	0	1.0	1.0	0.0
YCL012C	71	0	0.37260361854291213	0.756386660868439	0.0
YCL011C	16	0	1.0	1.0	0.0
YCL010C	370	2	0.03726949075661263	0.2761158993776727	0.23111011789682298
YCL009C	503	0	0.001031470484989942	0.03241522819222489	0.0
YCL008C	367	3	0.0846087768248237	0.39293558099573345	0.34949895213279775
YCL005W-A	440	3	0.035142617194526056	0.26769490992656403	0.2915138987107654
YCL005W	256	0	0.02520878422374078	0.23012018741386225	0.0
YCL004W	201	0	0.05330271328353375	0.31799160175684915	0.0
YCL002C	408	4	0.10499653328971466	0.42673856038809116	0.41917031187168874
YCL001W	45	0	0.5980829932685341	0.9645471941355411	0.0
YCL001W-A	30	0	0.8205837885195889	1.0	0.0
YCL001W-B	8	0	1.0	1.0	0.0
YCR002C	4	0	1.0	1.0	0.0
YCR003W	27	0	0.8801622640951459	1.0	0.0
YCR004C	78	0	0.33110876070308604	0.7169452118988885	0.0
YCR005C	3	0	1.0	1.0	0.0
YCR007C	8	0	1.0	1.0	0.0
YCR008W	34	1108	0.0	0.0	1393.3221166614935
YCR009C	144	0	0.11958226946112217	0.454839703486054	0.0
YCR010C	205	0	0.05043571722284366	0.30889862593032363	0.0
YCR011C	31	0	0.8021429527874391	1.0	0.0
YCR012W	368	1	0.015701068785567106	0.18190179211132473	0.11618307557313112
YCR014C	74	0	0.35408974169117435	0.7388861046683396	0.0
YCR015C	45	0	0.5980829932685341	0.9645471941355411	0.0
YCR016W	12	0	1.0	1.0	0.0
YCR017C	56	4	0.0659043131162407	0.3548836186624535	3.053955129350875
YCR018C	0	0	1.0	1.0
YCR019W	0	0	1.0	1.0
YCR020C	173	0	0.07885910555211356	0.3811081647312648	0.0
YCR020C-A	318	0	0.011082581510633252	0.1513917488542799	0.0
YCR020W-B	221	0	0.04048695773090573	0.2885260147589081	0.0
YCR021C	66	0	0.4061814104738398	0.7886391936647713	0.0
YCR023C	100	0	0.2321527737217902	0.6076971332153006	0.0
YCR024C	90	0	0.27209988655442385	0.6487754757771523	0.0
YCR024C-B	568	0	0.00045542125265272	0.0183155777902503	0.0
YCR024C-A	128	4	0.7783478048882626	1.0	1.3361053690910079
YCR026C	14	0	1.0	1.0	0.0
YCR027C	1	0	1.0	1.0	0.0
YCR028C	222	0	0.039937624758989064	0.2867431710224046	0.0
YCR028C-A	206	3	0.5545460981335233	0.9270914565017129	0.6226510457899842
YCR030C	50	0	0.5430197365777363	0.9176921848541174	0.0
YCR031C	33	1	1.0	1.0	1.2956173276034015
YCR032W	0	0	1.0	1.0
YCR033W	26	0	0.9015987230774491	1.0	0.0
YCR034W	0	0	1.0	1.0
YCR035C	211	0	0.04643457746982717	0.3000508483471641	0.0
YCR036W	673	2	0.0008658534156505542	0.02895071507794382	0.1270590544157868
YCR037C	52	1	1.0	1.0	0.8222186886713896
YCR040W	0	0	1.0	1.0
YCR042C	12	0	1.0	1.0	0.0
YCR043C	593	0	0.00033307492908467794	0.014261811343912481	0.0
YCR044C	222	0	0.039937624758989064	0.2867431710224046	0.0
YCR045C	40	0	0.6612217518867587	1.0	0.0
YCR046C	44	0	0.6100098516522527	0.97259957217968	0.0
YCR047C	110	0	0.19877080162681543	0.5718513657607881	0.0
YCR048W	17	0	1.0	1.0	0.0
YCR050C	17	0	1.0	1.0	0.0
YCR051W	0	0	1.0	1.0
YCR052W	272	2	0.1282295159665977	0.467713386279582	0.3143777339037666
YCR053W	167	0	0.0858669489661417	0.3963248984785561	0.0
YCR054C	188	1	0.1698967974073396	0.5355462924785178	0.22742219048357581
YCR057C	107	2	1.0	1.0	0.7991658282413506
YCR059C	54	0	0.5037872070424394	0.8830479206647575	0.0
YCR060W	150	0	0.10959505547688791	0.4376952528108211	0.0
YCR061W	1	0	1.0	1.0	0.0
YCR063W	203	0	0.05184842459009168	0.3128859284550024	0.0
YCR065W	411	10	1.0	1.0	1.0402766863968917
YCR066W	226	0	0.03781681438368047	0.27740369836804385	0.0
YCR067C	29	0	0.8397045106656429	1.0	0.0
YCR068W	81	4	0.25829417599744126	0.6338474473120973	2.111376385724062
YCR069W	81	0	0.3150424011001494	0.69577912777533	0.0
YCR071C	217	4	0.8041571810350815	1.0	0.7881174527357098
YCR072C	305	3	0.17710843345143962	0.5449708939428728	0.42054464076307135
YCR073C	63	1	1.0	1.0	0.6786566954113057
YCR073W-A	152	2	0.5824316775582723	0.9540201018620404	0.5625706817225297
YCR075C	73	0	0.3601337335570116	0.7447425752198396	0.0
YCR075W-A	46	0	0.5864774783411386	0.9562891913637335	0.0
YCR076C	152	0	0.10646927475858167	0.4305940922198334	0.0
YCR077C	169	1	0.2208377963115848	0.5978043044296303	0.2529903657450429
YCR079W	80	0	0.320292204737053	0.701714464549635	0.0
YCR081W	41	0	0.6478615678231583	1.0	0.0
YCR082W	562	3	0.0080298967132249	0.12583088827726538	0.2282315221223074
YCR083W	130	0	0.14695108447981375	0.4953784799785515	0.0
YCR084C	0	0	1.0	1.0
YCR086W	182	1	0.18450525839442988	0.5543833547682164	0.23491962533468272
YCR087C-A	197	0	0.056341345989857516	0.3282044212396812	0.0
YCR088W	12	0	1.0	1.0	0.0
YCR089W	3	0	1.0	1.0	0.0
YCR090C	98	0	0.23957027336008907	0.617833471790974	0.0
YCR091W	61	0	0.44362175641176027	0.8277964701894981	0.0
YCR092C	93	8	0.0005460017648026403	0.02054245170119976	3.6778814460999785
YCR093W	1	0	1.0	1.0	0.0
YCR094W	99	0	0.23582814063119562	0.6125779750542033	0.0
YCR095C	99	1	0.5991516976935535	0.9649177858962829	0.4318724425344672
YCR095W-A	7	0	1.0	1.0	0.0
YCR096C	11	0	1.0	1.0	0.0
YCR097W	117	0	0.1786217979237666	0.5464116807763733	0.0
YCR098C	1	0	1.0	1.0	0.0
YCR101C	134	0	0.13849261336267057	0.481833647579382	0.0
YCR102C	8	0	1.0	1.0	0.0
YCR104W	41	0	0.6478615678231583	1.0	0.0
YCR105W	84	2	1.0	1.0	1.0179850431169584
YCR106W	7	0	1.0	1.0	0.0
YCR107W	24	0	0.9471752325823529	1.0	0.0
YCR108C	27	0	0.8801622640951459	1.0	0.0
YDL248W	65	2	1.0	1.0	1.3155499018742232
YDL247W	16	0	1.0	1.0	0.0
YDL246C	117	1	0.46093116593885275	0.8455550670859145	0.36543052829839534
YDL245C	57	1	1.0	1.0	0.7500942422967062
YDL244W	121	2	0.8511019119635983	1.0	0.7067003605109463
YDL243C	0	0	1.0	1.0
YDL241W	0	0	1.0	1.0
YDL240W	4	0	1.0	1.0	0.0
YDL239C	113	0	0.1898394152167995	0.5610310775497502	0.0
YDL238C	246	0	0.028838272078857714	0.2457020781118677	0.0
YDL237W	162	0	0.09221456829088764	0.4086683367145	0.0
YDL236W	98	1	0.6080233403840472	0.97259957217968	0.4362793041929822
YDL235C	96	0	0.24726085729605568	0.6247790818583551	0.0
YDL234C	90	0	0.27209988655442385	0.6487754757771523	0.0
YDL233W	311	2	0.07833444879854974	0.3801699704982781	0.2749541595557058
YDL232W	97	0	0.24338066619201543	0.6202830954480967	0.0
YDL231C	30	0	0.8205837885195889	1.0	0.0
YDL230W	231	0	0.03532958383485691	0.26769490992656403	0.0
YDL229W	18	0	1.0	1.0	0.0
YDL227C	15	0	1.0	1.0	0.0
YDL226C	53	2	0.8264329989192036	1.0	1.6134102570155566
YDL225W	208	0	0.048391850871431705	0.30349131337143265	0.0
YDL224C	37	1	1.0	1.0	1.155550589484115
YDL223C	32	1	1.0	1.0	1.3361053690910079
YDL222C	314	3	0.15920706928678413	0.5161216772651046	0.4084908134800534
YDL220C	43	0	0.6222718999075288	0.9826155124569463	0.0
YDL219W	74	0	0.35408974169117435	0.7388861046683396	0.0
YDL218W	86	0	0.29027516891114036	0.6709696528970933	0.0
YDL217C	336	0	0.008758303683195214	0.13151176104975373	0.0
YDL216C	106	0	0.21142410747124793	0.5851299528715818	0.0
YDL215C	51	3	0.24900617352012094	0.6275040459689637	2.5150218712301324
YDL214C	64	0	0.42066105490210604	0.8039952564779036	0.0
YDL213C	180	1	0.18966103411101598	0.5610310775497502	0.23752984339395697
YDL212W	217	1	0.11446627763638843	0.44421209378215487	0.19702936318392744
YDL211C	25	0	0.923915136940328	1.0	0.0
YDL210W	10	0	1.0	1.0	0.0
YDL209C	97	1	0.6170347489533358	0.9813514494553744	0.4407770289784768
YDL208W	207	0	0.04906331939748824	0.30471182489735943	0.0
YDL207W	267	4	0.49112570197987937	0.8740829882703738	0.640529914770221
YDL206W	70	0	0.37903672625666107	0.7632493741953983	0.0
YDL205C	133	0	0.14055604186934198	0.48519675677706225	0.0
YDL204W	165	0	0.08834811067778081	0.4016521616663379	0.0
YDL203C	191	2	0.3572886169633569	0.7436723981745441	0.44770022838651574
YDL202W	246	0	0.028838272078857714	0.2457020781118677	0.0
YDL201W	163	0	0.09090601759392876	0.406216400297346	0.0
YDL200C	203	0	0.05184842459009168	0.3128859284550024	0.0
YDL199C	117	0	0.1786217979237666	0.5464116807763733	0.0
YDL198C	397	0	0.003977001288860466	0.08110544117814375	0.0
YDL197C	128	1	0.39348682208154695	0.7795186750916213	0.33402634227275196
YDL195W	5	0	1.0	1.0	0.0
YDL194W	48	1	1.0	1.0	0.8907369127273386
YDL193W	120	0	0.1706931584269037	0.5355462924785178	0.0
YDL192W	0	0	1.0	1.0
YDL191W	135	2	0.7182452729243847	1.0	0.6334129157172186
YDL190C	52	0	0.5229143383417261	0.8988101992897014	0.0
YDL189W	227	0	0.0373051736770043	0.2761158993776727	0.0
YDL188C	15	0	1.0	1.0	0.0
YDL186W	303	0	0.013497664894808187	0.16480906753724392	0.0
YDL185W	36	0	0.7188679051697044	1.0	0.0
YDL184C	184	0	0.06754195459273055	0.358003484666169	0.0
YDL183C	100	0	0.2321527737217902	0.6076971332153006	0.0
YDL182W	45	0	0.5980829932685341	0.9645471941355411	0.0
YDL181W	155	0	0.10195928955277463	0.4227598227959675	0.0
YDL180W	120	0	0.1706931584269037	0.5355462924785178	0.0
YDL179W	29	0	0.8397045106656429	1.0	0.0
YDL178W	149	0	0.11119494755697314	0.439808901925827	0.0
YDL177C	111	1	0.5027992360357181	0.8830479206647575	0.38518352982803833
YDL176W	67	0	0.399175104439935	0.7843033910604941	0.0
YDL175C	266	0	0.022049555926788634	0.21863275195683007	0.0
YDL174C	1175	4	1.2006946861728572e-05	0.000944573263449672	0.14555020190948853
YDL173W	75	1	0.8556821216765464	1.0	0.5700716241454967
YDL171C	0	0	1.0	1.0
YDL170W	31	0	0.8021429527874391	1.0	0.0
YDL169C	77	0	0.3366810771747191	0.7224824159820186	0.0
YDL168W	212	0	0.04580071455580409	0.3000508483471641	0.0
YDL167C	76	1	0.8429528127987114	1.0	0.5625706817225297
YDL166C	121	0	0.16813779954246205	0.5327605978890905	0.0
YDL165W	653	0	0.0001576737419844269	0.008636016096689897	0.0
YDL164C	43	0	0.6222718999075288	0.9826155124569463	0.0
YDL161W	193	0	0.0595627120991356	0.33648836668185544	0.0
YDL160C-A	497	0	0.001112692732439086	0.034219764193888676	0.0
YDL160C	2	0	1.0	1.0	0.0
YDL159W-A	207	0	0.04906331939748824	0.30471182489735943	0.0
YDL159W	320	0	0.010795828176161764	0.1488386502704258	0.0
YDL157C	197	0	0.056341345989857516	0.3282044212396812	0.0
YDL156W	114	0	0.18696297909684056	0.5582815722043357	0.0
YDL155W	20	0	1.0	1.0	0.0
YDL154W	98	1	0.6080233403840472	0.97259957217968	0.4362793041929822
YDL153C	253	0	0.026245107239485276	0.2351021989630527	0.0
YDL150W	230	4	0.7106568817087369	1.0	0.7435716836680392
YDL149W	163	1	0.24006148549834333	0.6185455211025863	0.26230289454547395
YDL148C	133	0	0.14055604186934198	0.48519675677706225	0.0
YDL147W	419	1	0.008166011731906047	0.1268584005177639	0.10204146016924166
YDL146W	70	1	0.9223975918671057	1.0	0.6107910258701751
YDL145C	31	0	0.8021429527874391	1.0	0.0
YDL144C	82	0	0.3098946974689979	0.6902418300326131	0.0
YDL143W	31	0	0.8021429527874391	1.0	0.0
YDL142C	104	0	0.21809052508642432	0.5938629781117548	0.0
YDL141W	39	0	0.6749824483226148	1.0	0.0
YDL140C	0	0	1.0	1.0
YDL139C	145	0	0.11785154833288589	0.4512411813997515	0.0
YDL138W	52	0	0.5229143383417261	0.8988101992897014	0.0
YDL137W	5	0	1.0	1.0	0.0
YDL136W	206	1	0.13287094379292186	0.47462161351123827	0.2075503485966614
YDL135C	149	1	0.2920704534169723	0.6738562332080722	0.2869488041000822
YDL134C	8	0	1.0	1.0	0.0
YDL133C-A	249	1	0.07449687143651221	0.37185104306762645	0.17170832052575202
YDL133W	231	0	0.03532958383485691	0.26769490992656403	0.0
YDL132W	0	0	1.0	1.0
YDL131W	0	0	1.0	1.0
YDL130W-A	453	2	0.013189141996862136	0.16417912472717347	0.18876543845877375
YDL130W	99	0	0.23582814063119562	0.6125779750542033	0.0
YDL129W	94	0	0.2552370168203062	0.6291762039149511	0.0
YDL128W	49	0	0.5534626358271624	0.9260877563695115	0.0
YDL127W	144	2	0.6430547559986237	1.0	0.5938246084848924
YDL126C	16	0	1.0	1.0	0.0
YDL125C	129	0	0.14915317562204153	0.4999330406141456	0.0
YDL124W	97	0	0.24338066619201543	0.6202830954480967	0.0
YDL123W	6	0	1.0	1.0	0.0
YDL122W	35	0	0.7344386718892875	1.0	0.0
YDL121C	220	0	0.04104417687643257	0.29033832867941417	0.0
YDL120W	16	0	1.0	1.0	0.0
YDL119C	504	0	0.0010185280113981711	0.032184365898631224	0.0
YDL118W	502	0	0.0010445791804961464	0.03264877645126814	0.0
YDL117W	36	0	0.7188679051697044	1.0	0.0
YDL116W	68	0	0.3923184058545055	0.778007983472159	0.0
YDL115C	142	0	0.12312697335616614	0.46100470297611423	0.0
YDL114W	460	1	0.004848217218662648	0.09294032408176296	0.0929464604585049
YDL113C	181	1	0.18706461304777516	0.5582815722043357	0.23621752381719477
YDL112W	25	0	0.923915136940328	1.0	0.0
YDL111C	139	0	0.1286598117013213	0.467713386279582	0.0
YDL110C	41	0	0.6478615678231583	1.0	0.0
YDL109C	213	1	0.1208324562840925	0.4583822269721742	0.20072944512165375
YDL108W	391	2	0.028636172523918087	0.2457020781118677	0.21869755402001154
YDL107W	171	1	0.21479391627968836	0.5887892338057616	0.25003141409890206
YDL106C	61	0	0.44362175641176027	0.8277964701894981	0.0
YDL105W	337	2	0.05644134456721348	0.3282044212396812	0.2537410789965119
YDL104C	5	0	1.0	1.0	0.0
YDL103C	202	0	0.05257029006748833	0.3155863655304023	0.0
YDL102W	110	0	0.19877080162681543	0.5718513657607881	0.0
YDL101C	171	0	0.08112483586270168	0.3852592329037137	0.0
YDL100C	53	0	0.5132329109672846	0.8909153247729713	0.0
YDL099W	198	0	0.05556500324639439	0.3264264626123321	0.0
YDL098C	62	0	0.43579577873990216	0.8185047431525726	0.0
YDL097C	76	1	0.8429528127987114	1.0	0.5625706817225297
YDL095W	72	1	0.8950861102000419	1.0	0.5938246084848924
YDL093W	81	2	1.0	1.0	1.055688192862031
YDL092W	197	0	0.056341345989857516	0.3282044212396812	0.0
YDL091C	123	0	0.1631533082323844	0.5215645779013022	0.0
YDL090C	80	0	0.320292204737053	0.701714464549635	0.0
YDL089W	95	0	0.2512124304449977	0.6278673131200269	0.0
YDL088C	96	0	0.24726085729605568	0.6247790818583551	0.0
YDL087C	404	3	0.05424355874033235	0.3209410558802997	0.317490384734497
YDL086W	105	0	0.21472799866221162	0.5887892338057616	0.0
YDL085C-A	309	1	0.03375386214600833	0.2626772140753639	0.13836689906444097
YDL085W	166	1	0.23023956348397395	0.6076971332153006	0.25756248078862803
YDL084W	54	3	0.28857597638560795	0.6709696528970933	2.37529843393957
YDL083C	10	0	1.0	1.0	0.0
YDL082W	128	0	0.15139158820072926	0.5021067034269862	0.0
YDL081C	243	0	0.03002957535329836	0.24848933504578255	0.0
YDL080C	85	0	0.29503912279915245	0.6738562332080722	0.0
YDL079C	93	2	1.0	1.0	0.9194703615249946
YDL078C	67	0	0.399175104439935	0.7843033910604941	0.0
YDL077C	74	1	0.8686121835285996	1.0	0.5777752947420575
YDL076C	141	0	0.12494196231884629	0.46267947539966836	0.0
YDL075W	11	0	1.0	1.0	0.0
YDL074C	4	0	1.0	1.0	0.0
YDL073W	9	0	1.0	1.0	0.0
YDL072C	10	0	1.0	1.0	0.0
YDL070W	364	1	0.01653176858127844	0.18642000217829865	0.11745981266734136
YDL069C	206	0	0.049744557413615303	0.3060954889110811	0.0
YDL067C	157	0	0.09906703448650944	0.42171318677417896	0.0
YDL066W	157	0	0.09906703448650944	0.42171318677417896	0.0
YDL065C	53	0	0.5132329109672846	0.8909153247729713	0.0
YDL064W	218	0	0.042182757390296866	0.29405216697163306	0.0
YDL063C	39	0	0.6749824483226148	1.0	0.0
YDL061C	196	1	0.15226858624168432	0.5047242878823784	0.2181396520964911
YDL060W	19	0	1.0	1.0	0.0
YDL059C	18	0	1.0	1.0	0.0
YDL058W	2	0	1.0	1.0	0.0
YDL057W	108	0	0.2049873479978889	0.5795881211090752	0.0
YDL056W	66	0	0.4061814104738398	0.7886391936647713	0.0
YDL055C	10	0	1.0	1.0	0.0
YDL054C	2	0	1.0	1.0	0.0
YDL053C	718	1	0.0001929025064430525	0.00990519923708924	0.05954787160294185
YDL052C	155	0	0.10195928955277463	0.4227598227959675	0.0
YDL051W	141	0	0.12494196231884629	0.46267947539966836	0.0
YDL049C	171	0	0.08112483586270168	0.3852592329037137	0.0
YDL048C	15	0	1.0	1.0	0.0
YDL047W	0	0	1.0	1.0
YDL046W	41	0	0.6478615678231583	1.0	0.0
YDL045W-A	271	1	0.05562474932361076	0.3264264626123321	0.15776889967126295
YDL045C	47	0	0.5751802936056787	0.9433213940636123	0.0
YDL044C	179	0	0.07245637328088465	0.369411881860255	0.0
YDL043C	194	0	0.05873960289843344	0.33479827182248834	0.0
YDL042C	131	0	0.1447846373967208	0.49298783284105463	0.0
YDL040C	93	2	1.0	1.0	0.9194703615249946
YDL037C	18	0	1.0	1.0	0.0
YDL036C	128	0	0.15139158820072926	0.5021067034269862	0.0
YDL035C	66	0	0.4061814104738398	0.7886391936647713	0.0
YDL033C	239	0	0.03169787713082097	0.25495733060049147	0.0
YDL031W	92	0	0.26351200250031354	0.6383561610696307	0.0
YDL030W	43	0	0.6222718999075288	0.9826155124569463	0.0
YDL029W	118	0	0.17593428920649146	0.5419379203141577	0.0
YDL028C	0	0	1.0	1.0
YDL027C	124	0	0.1607225607490177	0.5178848266685977	0.0
YDL025C	2	0	1.0	1.0	0.0
YDL024C	35	1	1.0	1.0	1.2215820517403502
YDL022W	40	0	0.6612217518867587	1.0	0.0
YDL021W	66	0	0.4061814104738398	0.7886391936647713	0.0
YDL020C	0	0	1.0	1.0
YDL019C	0	0	1.0	1.0
YDL018C	92	0	0.26351200250031354	0.6383561610696307	0.0
YDL017W	129	0	0.14915317562204153	0.4999330406141456	0.0
YDL015C	54	7	1.2154133454229825e-05	0.000944573263449672	5.542363012525663
YDL014W	138	0	0.13056374510591506	0.47076620570791067	0.0
YDL013W	129	2	0.7727377322999331	1.0	0.6628739815645311
YDL012C	134	0	0.13849261336267057	0.481833647579382	0.0
YDL010W	149	2	0.6045071176295567	0.9721813292750504	0.5738976082001644
YDL008W	53	0	0.5132329109672846	0.8909153247729713	0.0
YDL007C-A	77	0	0.3366810771747191	0.7224824159820186	0.0
YDL007W	6	0	1.0	1.0	0.0
YDL006W	64	0	0.42066105490210604	0.8039952564779036	0.0
YDL005C	142	0	0.12312697335616614	0.46100470297611423	0.0
YDL004W	75	0	0.34816846693291637	0.7334493968246162	0.0
YDL003W	40	0	0.6612217518867587	1.0	0.0
YDL002C	501	2	0.007255655621023188	0.11956239391548525	0.17068012698966967
YDL001W	81	0	0.3150424011001494	0.69577912777533	0.0
YDR001C	21	1	1.0	1.0	2.0359700862339167
YDR002W	3	0	1.0	1.0	0.0
YDR003W	857	3	0.00022581346091539374	0.011099600117302814	0.14966874612921444
YDR003W-A	421	1	0.007960308302989294	0.12542392616572995	0.10155670263874644
YDR004W	85	1	0.7369494980314906	1.0	0.5030043742460265
YDR005C	32	0	0.784342630297284	1.0	0.0
YDR006C	0	0	1.0	1.0
YDR007W	205	2	0.29940434054479026	0.6803545989687932	0.41712557864304634
YDR009W	84	1	0.7480007289930587	1.0	0.5089925215584792
YDR011W	1	0	1.0	1.0	0.0
YDR012W	43	0	0.6222718999075288	0.9826155124569463	0.0
YDR013W	433	1	0.006831672695184894	0.11555573432355389	0.09874219817762644
YDR014W	67	0	0.399175104439935	0.7843033910604941	0.0
YDR014W-A	116	0	0.1813551295085647	0.5498014495539039	0.0
YDR016C	380	1	0.013454626266565801	0.16480906753724392	0.11251413634450594
YDR017C	235	31	1.2282116147257028e-23	1.8588013148125043e-21	5.64007032399268
YDR018C	63	1	1.0	1.0	0.6786566954113057
YDR019C	141	0	0.12494196231884629	0.46267947539966836	0.0
YDR020C	134	1	0.36118063109250975	0.7458347610100623	0.31906993888740487
YDR021W	111	3	1.0	1.0	1.155550589484115
YDR022C	157	0	0.09906703448650944	0.42171318677417896	0.0
YDR023W	29	0	0.8397045106656429	1.0	0.0
YDR025W	50	0	0.5430197365777363	0.9176921848541174	0.0
YDR026C	107	1	0.5329441186581484	0.9075989417835391	0.3995829141206753
YDR027C	46	1	1.0	1.0	0.929464604585049
YDR028C	5	0	1.0	1.0	0.0
YDR030C	204	0	0.05113695374935982	0.31087592073210185	0.0
YDR031W	10	0	1.0	1.0	0.0
YDR032C	7	0	1.0	1.0	0.0
YDR033W	2	0	1.0	1.0	0.0
YDR034C	5	0	1.0	1.0	0.0
YDR034C-A	27	0	0.8801622640951459	1.0	0.0
YDR034W-B	38	0	0.6891629590714383	1.0	0.0
YDR035W	170	0	0.08228359516467788	0.3875617983554976	0.0
YDR036C	151	0	0.10801997459245401	0.4332098144220383	0.0
YDR037W	164	0	0.08961730901382342	0.4039312906449407	0.0
YDR038C	11	0	1.0	1.0	0.0
YDR039C	5	0	1.0	1.0	0.0
YDR040C	9	0	1.0	1.0	0.0
YDR041W	49	0	0.5534626358271624	0.9260877563695115	0.0
YDR042C	84	0	0.2998954805052845	0.6803545989687932	0.0
YDR043C	0	0	1.0	1.0
YDR044W	12	0	1.0	1.0	0.0
YDR045C	208	0	0.048391850871431705	0.30349131337143265	0.0
YDR046C	38	0	0.6891629590714383	1.0	0.0
YDR047W	62	0	0.43579577873990216	0.8185047431525726	0.0
YDR049W	66	0	0.4061814104738398	0.7886391936647713	0.0
YDR050C	241	0	0.030852029970801723	0.2520312846052283	0.0
YDR051C	69	0	0.3856069950187925	0.7708118972377739	0.0
YDR052C	32	0	0.784342630297284	1.0	0.0
YDR054C	66	0	0.4061814104738398	0.7886391936647713	0.0
YDR055W	179	1	0.19229509075884843	0.5644574641218297	0.23885682575928632
YDR056C	94	1	0.6449308639314317	1.0	0.45484438096715163
YDR057W	190	1	0.16529949180045117	0.5268297339286049	0.22502827268901188
YDR058C	158	0	0.09765406129438946	0.41911082574927894	0.0
YDR059C	18	0	1.0	1.0	0.0
YDR060W	9	1	0.5656749961610875	0.9372506202599868	4.750596867879139
YDR061W	249	0	0.02769586901307093	0.2420652624531473	0.0
YDR062W	50	0	0.5430197365777363	0.9176921848541174	0.0
YDR063W	403	1	0.010018208765160734	0.14190817391241228	0.10609273402211478
YDR064W	535	1	0.0018825413537504293	0.04876799696134558	0.07991658282413505
YDR065W	719	1	0.00019053285892061528	0.009871661906778906	0.05946505119737448
YDR066C	17	0	1.0	1.0	0.0
YDR067C	399	0	0.003876097841213926	0.0802954138925103	0.0
YDR068W	226	0	0.03781681438368047	0.27740369836804385	0.0
YDR069C	79	0	0.3256467470254045	0.7093918341451142	0.0
YDR070C	266	0	0.022049555926788634	0.21863275195683007	0.0
YDR071C	97	0	0.24338066619201543	0.6202830954480967	0.0
YDR072C	0	0	1.0	1.0
YDR073W	226	1	0.10137945549510351	0.4227598227959675	0.1891830611102312
YDR074W	16	0	1.0	1.0	0.0
YDR075W	83	0	0.3048465449825597	0.6837646178606477	0.0
YDR076W	45	0	0.5980829932685341	0.9645471941355411	0.0
YDR077W	5	0	1.0	1.0	0.0
YDR078C	125	0	0.15833176704076177	0.5144440634188818	0.0
YDR079W	323	0	0.010379860783353493	0.1448897557404513	0.0
YDR079C-A	178	0	0.07348395486247195	0.37185104306762645	0.0
YDR080W	33	1	1.0	1.0	1.2956173276034015
YDR081C	67	0	0.399175104439935	0.7843033910604941	0.0
YDR082W	176	0	0.07558578844480182	0.37185104306762645	0.0
YDR083W	71	1	0.9086357277722666	1.0	0.6021883353649613
YDR084C	8	0	1.0	1.0	0.0
YDR085C	42	0	0.6348838912765903	0.99515324577042	0.0
YDR086C	337	1	0.023441141942927374	0.22446588521820357	0.12687053949825594
YDR087C	606	1	0.0007744899452612593	0.02667120763591319	0.0705534188298882
YDR088C	10	0	1.0	1.0	0.0
YDR089W	4	0	1.0	1.0	0.0
YDR090C	90	0	0.27209988655442385	0.6487754757771523	0.0
YDR091C	34	0	0.7505222646974191	1.0	0.0
YDR092W	66	0	0.4061814104738398	0.7886391936647713	0.0
YDR093W	0	0	1.0	1.0
YDR096W	7	0	1.0	1.0	0.0
YDR097C	42	0	0.6348838912765903	0.99515324577042	0.0
YDR098C	0	0	1.0	1.0
YDR099W	5	0	1.0	1.0	0.0
YDR100W	131	0	0.1447846373967208	0.49298783284105463	0.0
YDR101C	98	1	0.6080233403840472	0.97259957217968	0.4362793041929822
YDR103W	54	2	0.8439255875962988	1.0	1.5835322892930463
YDR104C	7	0	1.0	1.0	0.0
YDR105C	139	2	0.6838807456062519	1.0	0.6151852059124066
YDR106W	107	0	0.208177622634236	0.5831609877104195	0.0
YDR107C	77	0	0.3366810771747191	0.7224824159820186	0.0
YDR108W	94	0	0.2552370168203062	0.6291762039149511	0.0
YDR109C	40	0	0.6612217518867587	1.0	0.0
YDR110W	91	0	0.2677659187821511	0.6437800162692939	0.0
YDR111C	48	0	0.5641791926053199	0.9366612403790978	0.0
YDR113C	54	0	0.5037872070424394	0.8830479206647575	0.0
YDR114C	1101	0	6.453352414320681e-07	5.986004795928748e-05	0.0
YDR115W	1103	0	6.298276043044916e-07	5.937932053041199e-05	0.0
YDR116C	1	0	1.0	1.0	0.0
YDR117C	171	2	0.4594729383814721	0.8451322929772979	0.5000628281978041
YDR118W	157	0	0.09906703448650944	0.42171318677417896	0.0
YDR119W	52	0	0.5229143383417261	0.8988101992897014	0.0
YDR119W-A	160	0	0.09489255629738907	0.4137430563049921	0.0
YDR120C	66	0	0.4061814104738398	0.7886391936647713	0.0
YDR121W	231	1	0.09478713222488669	0.4137430563049921	0.1850881896576288
YDR122W	13	0	1.0	1.0	0.0
YDR123C	1243	4	5.330517548287295e-06	0.0004442870495681193	0.13758768080744088
YDR124W	115	1	0.4744599714344151	0.8590173426307117	0.3717858418340196
YDR125C	134	0	0.13849261336267057	0.481833647579382	0.0
YDR126W	144	0	0.11958226946112217	0.454839703486054	0.0
YDR127W	7	0	1.0	1.0	0.0
YDR128W	23	0	0.971449828742414	1.0	0.0
YDR129C	1	0	1.0	1.0	0.0
YDR130C	309	0	0.012472734266825842	0.1597565585044887	0.0
YDR131C	201	0	0.05330271328353375	0.31799160175684915	0.0
YDR132C	10	1	0.6159568261164459	0.980993549431094	4.2755371810912255
YDR135C	0	0	1.0	1.0
YDR137W	25	0	0.923915136940328	1.0	0.0
YDR138W	106	0	0.21142410747124793	0.5851299528715818	0.0
YDR139C	245	3	0.3568822807417391	0.7433647216753864	0.5235351650315786
YDR140W	152	1	0.28000527716525203	0.6596411833354794	0.28128534086126483
YDR141C	7	0	1.0	1.0	0.0
YDR142C	41	0	0.6478615678231583	1.0	0.0
YDR143C	99	0	0.23582814063119562	0.6125779750542033	0.0
YDR144C	49	0	0.5534626358271624	0.9260877563695115	0.0
YDR145W	227	2	0.2266675111216006	0.6040207656966865	0.37669931110935906
YDR146C	41	0	0.6478615678231583	1.0	0.0
YDR147W	74	0	0.35408974169117435	0.7388861046683396	0.0
YDR148C	88	0	0.2810156319200008	0.6596411833354794	0.0
YDR150W	0	0	1.0	1.0
YDR151C	164	0	0.08961730901382342	0.4039312906449407	0.0
YDR152W	213	0	0.045175897208435845	0.298285401659833	0.0
YDR153C	138	1	0.34121009109351597	0.7278929748722236	0.30982153486168296
YDR155C	41	0	0.6478615678231583	1.0	0.0
YDR156W	317	2	0.07262324757724907	0.3696073423157163	0.2697499798795726
YDR158W	75	0	0.34816846693291637	0.7334493968246162	0.0
YDR159W	16	0	1.0	1.0	0.0
YDR160W	0	0	1.0	1.0
YDR161W	0	0	1.0	1.0
YDR162C	191	0	0.06124560557481677	0.33998405179611124	0.0
YDR163W	378	0	0.005079511874685097	0.09641014122545873	0.0
YDR164C	32	1	1.0	1.0	1.3361053690910079
YDR165W	55	0	0.49456895215298147	0.8740829882703738	0.0
YDR166C	110	1	0.5101615097664705	0.8909153247729713	0.3886851982810205
YDR167W	390	0	0.004351669285305044	0.08629810365444589	0.0
YDR168W	109	1	0.5176384711628983	0.8980207685242317	0.39225111753130504
YDR169C	218	4	0.7966559775617157	1.0	0.7845022350626101
YDR169C-A	92	0	0.26351200250031354	0.6383561610696307	0.0
YDR170C	0	0	1.0	1.0
YDR170W-A	34	0	0.7505222646974191	1.0	0.0
YDR171W	67	1	0.9649847835816046	1.0	0.6381398777748097
YDR172W	0	0	1.0	1.0
YDR173C	7	0	1.0	1.0	0.0
YDR174W	218	2	0.2540146502409723	0.6291762039149511	0.39225111753130504
YDR175C	224	1	0.10414739338591104	0.4266037459845971	0.1908721955844297
YDR176W	96	0	0.24726085729605568	0.6247790818583551	0.0
YDR177W	341	0	0.008205759866563756	0.1268584005177639	0.0
YDR178W	93	0	0.25933629690929666	0.6338474473120973	0.0
YDR179C	545	3	0.00986616607275772	0.14079484140056986	0.23535067051878306
YDR179W-A	100	0	0.2321527737217902	0.6076971332153006	0.0
YDR180W	19	1	0.9488012097552929	1.0	2.2502827268901187
YDR181C	154	0	0.10343934102211778	0.4246107424826548	0.0
YDR182W	63	0	0.42814399715957163	0.8120897518683036	0.0
YDR182W-A	0	0	1.0	1.0
YDR183W	33	0	0.767146766527224	1.0	0.0
YDR184C	13	0	1.0	1.0	0.0
YDR185C	349	2	0.04852842642488389	0.30368550638684144	0.24501645736912467
YDR186C	35	0	0.7344386718892875	1.0	0.0
YDR188W	157	0	0.09906703448650944	0.42171318677417896	0.0
YDR189W	94	0	0.2552370168203062	0.6291762039149511	0.0
YDR190C	24	0	0.9471752325823529	1.0	0.0
YDR191W	456	2	0.012704788275456375	0.16114380109389712	0.18752356057417655
YDR192C	43	0	0.6222718999075288	0.9826155124569463	0.0
YDR194C	104	0	0.21809052508642432	0.5938629781117548	0.0
YDR194W-A	67	0	0.399175104439935	0.7843033910604941	0.0
YDR195W	105	0	0.21472799866221162	0.5887892338057616	0.0
YDR196C	162	0	0.09221456829088764	0.4086683367145	0.0
YDR197W	398	0	0.003926220236234636	0.0803547778597345	0.0
YDR198C	153	0	0.10494253454504082	0.42673856038809116	0.0
YDR200C	237	0	0.03256781913526502	0.2586982428824712	0.0
YDR201W	759	0	4.2433096712768435e-05	0.002905151657084896	0.0
YDR202C	156	0	0.10050198359105908	0.4227598227959675	0.0
YDR204W	93	0	0.25933629690929666	0.6338474473120973	0.0
YDR205W	141	0	0.12494196231884629	0.46267947539966836	0.0
YDR206W	19	3	0.004380198080823226	0.08656535794781571	6.750848180670356
YDR207C	31	0	0.8021429527874391	1.0	0.0
YDR208W	13	0	1.0	1.0	0.0
YDR210W	56	0	0.48557028954020753	0.8683192584408376	0.0
YDR211W	4	0	1.0	1.0	0.0
YDR212W	40	0	0.6612217518867587	1.0	0.0
YDR213W	22	0	0.9968178937979286	1.0	0.0
YDR214W	67	2	1.0	1.0	1.2762797555496195
YDR216W	12	0	1.0	1.0	0.0
YDR217C	54	1	1.0	1.0	0.7917661446465232
YDR218C	109	0	0.20185211900721084	0.5755337314875903	0.0
YDR219C	63	0	0.42814399715957163	0.8120897518683036	0.0
YDR221W	28	0	0.8595482274294343	1.0	0.0
YDR222W	106	0	0.21142410747124793	0.5851299528715818	0.0
YDR223W	116	0	0.1813551295085647	0.5498014495539039	0.0
YDR224C	90	0	0.27209988655442385	0.6487754757771523	0.0
YDR225W	187	0	0.06476365225781691	0.3513733623912312	0.0
YDR226W	140	0	0.1267860648665382	0.4659084083370359	0.0
YDR227W	13	0	1.0	1.0	0.0
YDR228C	91	0	0.2677659187821511	0.6437800162692939	0.0
YDR229W	52	0	0.5229143383417261	0.8988101992897014	0.0
YDR231C	460	6	0.19814477965142044	0.5718513657607881	0.5576787627510295
YDR232W	133	1	0.36636384757281815	0.7507065876041543	0.32146896098430267
YDR233C	9	0	1.0	1.0	0.0
YDR234W	53	1	1.0	1.0	0.8067051285077783
YDR235W	46	0	0.5864774783411386	0.9562891913637335	0.0
YDR236C	195	0	0.05792846323146192	0.33248162878656434	0.0
YDR237W	192	0	0.06039798160296053	0.3382169349548452	0.0
YDR238C	111	0	0.19574229130869922	0.569405117509524	0.0
YDR239C	31	0	0.8021429527874391	1.0	0.0
YDR240C	88	1	0.7048198067563538	1.0	0.4858564978512756
YDR242W	69	0	0.3856069950187925	0.7708118972377739	0.0
YDR243C	118	2	0.8822178113029285	1.0	0.7246673188290212
YDR244W	76	1	0.8429528127987114	1.0	0.5625706817225297
YDR245W	19	0	1.0	1.0	0.0
YDR246W	136	0	0.13446440056124967	0.4767600293635924	0.0
YDR246W-A	81	0	0.3150424011001494	0.69577912777533	0.0
YDR247W	121	0	0.16813779954246205	0.5327605978890905	0.0
YDR248C	201	2	0.31492480016721897	0.69577912777533	0.42542658518320653
YDR249C	261	0	0.02357457740771952	0.22446588521820357	0.0
YDR251W	11	0	1.0	1.0	0.0
YDR252W	561	0	0.0004971881522771146	0.019451218120718955	0.0
YDR253C	51	1	1.0	1.0	0.8383406237433775
YDR254W	155	0	0.10195928955277463	0.4227598227959675	0.0
YDR255C	79	0	0.3256467470254045	0.7093918341451142	0.0
YDR256C	87	0	0.28560139076157937	0.6663260033549059	0.0
YDR257C	180	0	0.07144401372070883	0.36554672856565523	0.0
YDR258C	68	0	0.3923184058545055	0.778007983472159	0.0
YDR259C	170	40	8.4386705070458e-58	2.0221164202508498e-55	10.06008748492053
YDR260C	176	0	0.07558578844480182	0.37185104306762645	0.0
YDR261C	37	0	0.7037840118632899	1.0	0.0
YDR262W	46	0	0.5864774783411386	0.9562891913637335	0.0
YDR263C	112	2	0.9473308693154362	1.0	0.7634887823377188
YDR264C	78	0	0.33110876070308604	0.7169452118988885	0.0
YDR265W	169	0	0.08346000233909218	0.3902264011805846	0.0
YDR266C	58	3	0.3433634817566805	0.7297425659950738	2.211484748840289
YDR267C	66	0	0.4061814104738398	0.7886391936647713	0.0
YDR268W	158	1	0.25741995844819293	0.6334711942813682	0.2706036190564067
YDR270W	87	1	0.7153617305517421	1.0	0.491441055297842
YDR272W	176	0	0.07558578844480182	0.37185104306762645	0.0
YDR273W	127	0	0.15366701532068966	0.5064406906070409	0.0
YDR275W	56	1	1.0	1.0	0.7634887823377188
YDR276C	8	0	1.0	1.0	0.0
YDR277C	6	0	1.0	1.0	0.0
YDR279W	3	0	1.0	1.0	0.0
YDR280W	275	0	0.01955575106028284	0.20635802632603048	0.0
YDR281C	625	3	0.0037428847389660057	0.07855959902844342	0.20522578469237882
YDR282C	18	0	1.0	1.0	0.0
YDR283C	4	0	1.0	1.0	0.0
YDR284C	317	1	0.03040619435832821	0.2500692674827371	0.1348749899397863
YDR285W	74	0	0.35408974169117435	0.7388861046683396	0.0
YDR286C	121	1	0.4350868483689172	0.8185047431525726	0.35335018025547316
YDR287W	315	2	0.07447886190072944	0.37185104306762645	0.27146267816452224
YDR288W	123	3	1.0	1.0	1.042813946607616
YDR289C	337	0	0.008644833329534673	0.1308327275740892	0.0
YDR291W	47	0	0.5751802936056787	0.9433213940636123	0.0
YDR292C	18	0	1.0	1.0	0.0
YDR293C	0	0	1.0	1.0
YDR294C	47	0	0.5751802936056787	0.9433213940636123	0.0
YDR295C	62	0	0.43579577873990216	0.8185047431525726	0.0
YDR296W	58	0	0.4682022360476269	0.8504835942861346	0.0
YDR297W	165	0	0.08834811067778081	0.4016521616663379	0.0
YDR298C	18	0	1.0	1.0	0.0
YDR299W	85	1	0.7369494980314906	1.0	0.5030043742460265
YDR300C	45	1	1.0	1.0	0.9501193735758279
YDR301W	35	0	0.7344386718892875	1.0	0.0
YDR302W	363	0	0.006166485106247275	0.10779165910646832	0.0
YDR303C	0	0	1.0	1.0
YDR304C	109	0	0.20185211900721084	0.5755337314875903	0.0
YDR305C	0	0	1.0	1.0
YDR306C	56	0	0.48557028954020753	0.8683192584408376	0.0
YDR307W	141	0	0.12494196231884629	0.46267947539966836	0.0
YDR308C	521	1	0.0022446290976109503	0.05446777190025559	0.08206405337986997
YDR309C	31	0	0.8021429527874391	1.0	0.0
YDR310C	62	1	1.0	1.0	0.689602771143746
YDR311W	125	4	0.745086517922762	1.0	1.3681718979491921
YDR312W	233	2	0.21008732897902765	0.5851299528715818	0.3669988996644829
YDR313C	215	0	0.04395285111971674	0.29703037225557105	0.0
YDR314C	0	1	0.001408446547480276	0.0396997351652843
YDR315C	215	0	0.04395285111971674	0.29703037225557105	0.0
YDR316W	55	0	0.49456895215298147	0.8740829882703738	0.0
YDR317W	0	0	1.0	1.0
YDR318W	2	0	1.0	1.0	0.0
YDR319C	296	0	0.01480334085384564	0.17553404793910574	0.0
YDR320C	163	0	0.09090601759392876	0.406216400297346	0.0
YDR320C-A	155	3	0.952880290674039	1.0	0.8275233253724953
YDR321W	282	0	0.017818163195300288	0.19630700485856697	0.0
YDR322W	172	1	0.21183711711424894	0.5851466188876301	0.24857774308669914
YDR322C-A	344	0	0.007891447251488817	0.12502400314962034	0.0
YDR323C	9	0	1.0	1.0	0.0
YDR324C	11	0	1.0	1.0	0.0
YDR325W	99	0	0.23582814063119562	0.6125779750542033	0.0
YDR326C	24	0	0.9471752325823529	1.0	0.0
YDR328C	212	1	0.12248057427340811	0.46100470297611423	0.20167628212694458
YDR329C	279	2	0.11736366263737746	0.4512411813997515	0.3064901205083316
YDR330W	147	0	0.11447093079206286	0.44421209378215487	0.0
YDR331W	208	0	0.048391850871431705	0.30349131337143265	0.0
YDR332W	72	0	0.36630384676351035	0.7507065876041543	0.0
YDR333C	24	0	0.9471752325823529	1.0	0.0
YDR334W	2	0	1.0	1.0	0.0
YDR335W	16	0	1.0	1.0	0.0
YDR336W	377	1	0.01398364847582622	0.16930040477494143	0.11340947429950199
YDR337W	233	1	0.09227563086661678	0.4086683367145	0.18349944983224145
YDR338C	19	0	1.0	1.0	0.0
YDR339C	142	0	0.12312697335616614	0.46100470297611423	0.0
YDR341C	34	2	0.4500480214153729	0.8370318879578722	2.515021871230133
YDR342C	76	0	0.3423666313735637	0.7278929748722236	0.0
YDR343C	1	0	1.0	1.0	0.0
YDR345C	4	0	1.0	1.0	0.0
YDR346C	12	1	0.7064992781090652	1.0	3.5629476509093543
YDR347W	312	0	0.01199053142162882	0.15601254797689446	0.0
YDR348C	16	0	1.0	1.0	0.0
YDR349C	25	0	0.923915136940328	1.0	0.0
YDR350C	27	0	0.8801622640951459	1.0	0.0
YDR351W	11	0	1.0	1.0	0.0
YDR352W	182	0	0.06946398364191665	0.3618545017433539	0.0
YDR353W	241	0	0.030852029970801723	0.2520312846052283	0.0
YDR354W	65	0	0.4133418277371397	0.7971592392073409	0.0
YDR356W	33	0	0.767146766527224	1.0	0.0
YDR357C	267	2	0.1366040164849172	0.4802015273867719	0.3202649573851105
YDR358W	316	1	0.030805396046566992	0.2520312846052283	0.13530180952820334
YDR359C	192	0	0.06039798160296053	0.3382169349548452	0.0
YDR361C	88	0	0.2810156319200008	0.6596411833354794	0.0
YDR362C	128	1	0.39348682208154695	0.7795186750916213	0.33402634227275196
YDR363W	216	4	0.8117096061606931	1.0	0.7917661446465232
YDR363W-A	263	3	0.2898606286405151	0.6709696528970933	0.4877038609609763
YDR364C	248	2	0.1737463883345935	0.538951175465074	0.344801385571873
YDR365C	66	0	0.4061814104738398	0.7886391936647713	0.0
YDR366C	66	0	0.4061814104738398	0.7886391936647713	0.0
YDR367W	808	0	2.3200732277421644e-05	0.0016889545737652134	0.0
YDR368W	60	1	1.0	1.0	0.7125895301818709
YDR369C	59	0	0.4598189783908825	0.8451322929772979	0.0
YDR370C	59	0	0.4598189783908825	0.8451322929772979	0.0
YDR371W	232	2	0.2127641471062587	0.5874251608296178	0.36858079147338146
YDR372C	66	0	0.4061814104738398	0.7886391936647713	0.0
YDR373W	307	0	0.012805202069189878	0.16114380109389712	0.0
YDR374C	189	0	0.0629787109821181	0.34593177350349685	0.0
YDR374W-A	88	0	0.2810156319200008	0.6596411833354794	0.0
YDR375C	329	0	0.009596404250023718	0.13966173031435078	0.0
YDR376W	193	0	0.0595627120991356	0.33648836668185544	0.0
YDR377W	97	0	0.24338066619201543	0.6202830954480967	0.0
YDR378C	0	0	1.0	1.0
YDR379W	104	0	0.21809052508642432	0.5938629781117548	0.0
YDR379C-A	174	0	0.07775157034149405	0.37765986573811844	0.0
YDR380W	147	1	0.3004169944545195	0.6807321257320496	0.29085286946198813
YDR381W	32	0	0.784342630297284	1.0	0.0
YDR381C-A	0	0	1.0	1.0
YDR382W	13	0	1.0	1.0	0.0
YDR383C	162	1	0.2434322633326994	0.6202830954480967	0.26392204821550774
YDR384C	41	0	0.6478615678231583	1.0	0.0
YDR385W	0	0	1.0	1.0
YDR386W	59	1	1.0	1.0	0.7246673188290212
YDR387C	76	0	0.3423666313735637	0.7278929748722236	0.0
YDR388W	85	1	0.7369494980314906	1.0	0.5030043742460265
YDR389W	28	0	0.8595482274294343	1.0	0.0
YDR390C	39	0	0.6749824483226148	1.0	0.0
YDR391C	128	0	0.15139158820072926	0.5021067034269862	0.0
YDR392W	174	1	0.20605049823397997	0.5811654807962818	0.245720527648921
YDR393W	25	0	0.923915136940328	1.0	0.0
YDR394W	124	0	0.1607225607490177	0.5178848266685977	0.0
YDR395W	16	0	1.0	1.0	0.0
YDR397C	179	1	0.19229509075884843	0.5644574641218297	0.23885682575928632
YDR398W	97	6	0.03803690157100703	0.27866270182784897	2.6446621738708607
YDR399W	65	0	0.4133418277371397	0.7971592392073409	0.0
YDR400W	39	0	0.6749824483226148	1.0	0.0
YDR402C	42	0	0.6348838912765903	0.99515324577042	0.0
YDR403W	58	0	0.4682022360476269	0.8504835942861346	0.0
YDR404C	389	4	0.13023099193282112	0.47076620570791067	0.4396439260762186
YDR405W	88	0	0.2810156319200008	0.6596411833354794	0.0
YDR406W	5	0	1.0	1.0	0.0
YDR407C	71	0	0.37260361854291213	0.756386660868439	0.0
YDR408C	129	0	0.14915317562204153	0.4999330406141456	0.0
YDR409W	39	1	1.0	1.0	1.096291584895186
YDR410C	319	1	0.02962355634121976	0.24693382764194768	0.13402937871759327
YDR411C	258	0	0.024541487838130885	0.2283787970179461	0.0
YDR412W	16	0	1.0	1.0	0.0
YDR414C	75	0	0.34816846693291637	0.7334493968246162	0.0
YDR415C	65	1	0.9944883088497929	1.0	0.6577749509371116
YDR416W	26	0	0.9015987230774491	1.0	0.0
YDR418W	38	0	0.6891629590714383	1.0	0.0
YDR419W	0	0	1.0	1.0
YDR420W	1	0	1.0	1.0	0.0
YDR421W	35	1	1.0	1.0	1.2215820517403502
YDR422C	148	0	0.11282008991370594	0.44228243837336256	0.0
YDR423C	154	0	0.10343934102211778	0.4246107424826548	0.0
YDR424C	743	0	5.169961860316472e-05	0.003340724793110116	0.0
YDR425W	93	0	0.25933629690929666	0.6338474473120973	0.0
YDR427W	186	1	0.17462744099134625	0.5411004381148881	0.22986759038124865
YDR428C	31	0	0.8021429527874391	1.0	0.0
YDR429C	312	2	0.07735212128644857	0.37765986573811844	0.2740728962237965
YDR430C	18	0	1.0	1.0	0.0
YDR432W	118	0	0.17593428920649146	0.5419379203141577	0.0
YDR434W	45	0	0.5980829932685341	0.9645471941355411	0.0
YDR435C	85	0	0.29503912279915245	0.6738562332080722	0.0
YDR436W	55	0	0.49456895215298147	0.8740829882703738	0.0
YDR437W	216	1	0.11602453859779192	0.4486008952227079	0.1979415361616308
YDR438W	225	0	0.03833576800548857	0.2797829972075695	0.0
YDR439W	18	0	1.0	1.0	0.0
YDR440W	20	0	1.0	1.0	0.0
YDR441C	55	0	0.49456895215298147	0.8740829882703738	0.0
YDR443C	35	1	1.0	1.0	1.2215820517403502
YDR444W	68	0	0.3923184058545055	0.778007983472159	0.0
YDR446W	168	1	0.2239262314449928	0.6007220397274978	0.2544962607792396
YDR447C	4	1	0.24836062993088795	0.6264570099704108	10.688842952728063
YDR448W	0	0	1.0	1.0
YDR449C	49	0	0.5534626358271624	0.9260877563695115	0.0
YDR450W	70	0	0.37903672625666107	0.7632493741953983	0.0
YDR451C	115	1	0.4744599714344151	0.8590173426307117	0.3717858418340196
YDR452W	143	1	0.3178730252341795	0.7009538988196956	0.29898861406232347
YDR453C	74	0	0.35408974169117435	0.7388861046683396	0.0
YDR454C	244	0	0.029626906811501284	0.24693382764194768	0.0
YDR456W	49	1	1.0	1.0	0.8725586083859644
YDR457W	0	0	1.0	1.0
YDR458C	65	0	0.4133418277371397	0.7971592392073409	0.0
YDR459C	54	0	0.5037872070424394	0.8830479206647575	0.0
YDR460W	103	2	1.0	1.0	0.8302013943866456
YDR461W	333	1	0.0246904701904855	0.22902402268626149	0.12839450994267942
YDR461C-A	192	0	0.06039798160296053	0.3382169349548452	0.0
YDR462W	735	0	5.707043109337537e-05	0.0035675222741087145	0.0
YDR463W	25	0	0.923915136940328	1.0	0.0
YDR464W	4	0	1.0	1.0	0.0
YDR465C	104	1	0.5568114831914416	0.9292579337881546	0.4111093443356948
YDR466W	19	0	1.0	1.0	0.0
YDR468C	3	0	1.0	1.0	0.0
YDR469W	438	3	0.03600143900526414	0.2699403855531604	0.2928450124035086
YDR470C	33	0	0.767146766527224	1.0	0.0
YDR471W	66	0	0.4061814104738398	0.7886391936647713	0.0
YDR472W	71	0	0.37260361854291213	0.756386660868439	0.0
YDR473C	109	0	0.20185211900721084	0.5755337314875903	0.0
YDR475C	0	0	1.0	1.0
YDR476C	165	1	0.23346588423599177	0.6100237620359785	0.25912346552068033
YDR477W	40	1	1.0	1.0	1.0688842952728064
YDR478W	22	0	0.9968178937979286	1.0	0.0
YDR479C	31	0	0.8021429527874391	1.0	0.0
YDR480W	119	0	0.17329170238671174	0.5387030164464752	0.0
YDR481C	80	0	0.320292204737053	0.701714464549635	0.0
YDR482C	223	0	0.03939605950868065	0.2839182183388752	0.0
YDR483W	55	0	0.49456895215298147	0.8740829882703738	0.0
YDR484W	52	0	0.5229143383417261	0.8988101992897014	0.0
YDR485C	70	0	0.37903672625666107	0.7632493741953983	0.0
YDR486C	363	0	0.006166485106247275	0.10779165910646832	0.0
YDR487C	235	0	0.033462581061777144	0.26218433744724845	0.0
YDR488C	181	0	0.07044663081183374	0.36335298098552093	0.0
YDR489W	250	0	0.027325567994091055	0.24028951304895665	0.0
YDR490C	43	0	0.6222718999075288	0.9826155124569463	0.0
YDR492W	89	0	0.27651580455610325	0.6546901572672498	0.0
YDR493W	227	1	0.10002410363106629	0.4227598227959675	0.18834965555467953
YDR494W	595	1	0.0008883873426259269	0.029194946328238318	0.07185776774943237
YDR495C	28	0	0.8595482274294343	1.0	0.0
YDR496C	6	0	1.0	1.0	0.0
YDR497C	14	0	1.0	1.0	0.0
YDR498C	131	3	1.0	1.0	0.9791306521582959
YDR499W	97	0	0.24338066619201543	0.6202830954480967	0.0
YDR500C	172	1	0.21183711711424894	0.5851466188876301	0.24857774308669914
YDR501W	45	2	0.6776487901588362	1.0	1.9002387471516557
YDR502C	140	0	0.1267860648665382	0.4659084083370359	0.0
YDR503C	178	0	0.07348395486247195	0.37185104306762645	0.0
YDR504C	215	0	0.04395285111971674	0.29703037225557105	0.0
YDR505C	6	0	1.0	1.0	0.0
YDR506C	93	8	0.0005460017648026403	0.02054245170119976	3.6778814460999785
YDR507C	0	0	1.0	1.0
YDR508C	112	0	0.1927655120040469	0.5644574641218297	0.0
YDR510W	252	0	0.02660026089551089	0.23680820496916893	0.0
YDR511W	62	0	0.43579577873990216	0.8185047431525726	0.0
YDR512C	1270	0	8.300458039771412e-08	8.679260761222798e-06	0.0
YDR513W	1270	0	8.300458039771412e-08	8.679260761222798e-06	0.0
YDR514C	0	0	1.0	1.0
YDR515W	125	0	0.15833176704076177	0.5144440634188818	0.0
YDR516C	27	0	0.8801622640951459	1.0	0.0
YDR517W	73	2	1.0	1.0	1.1713800496140343
YDR518W	106	1	0.5407767162182165	0.9176921848541174	0.40335256425388916
YDR519W	256	0	0.02520878422374078	0.23012018741386225	0.0
YDR520C	115	0	0.18413520757079793	0.5543833547682164	0.0
YDR522C	71	0	0.37260361854291213	0.756386660868439	0.0
YDR523C	86	0	0.29027516891114036	0.6709696528970933	0.0
YDR524C	85	0	0.29503912279915245	0.6738562332080722	0.0
YDR524W-C	327	0	0.009850603268251795	0.14079484140056986	0.0
YDR524C-B	37	1	1.0	1.0	1.155550589484115
YDR525W-A	191	0	0.06124560557481677	0.33998405179611124	0.0
YDR527W	52	0	0.5229143383417261	0.8988101992897014	0.0
YDR528W	111	2	0.9585583831315109	1.0	0.7703670596560767
YDR529C	168	0	0.08465435313053621	0.39293558099573345	0.0
YDR530C	300	0	0.014042130599486535	0.16930040477494143	0.0
YDR531W	231	0	0.03532958383485691	0.26769490992656403	0.0
YDR532C	202	0	0.05257029006748833	0.3155863655304023	0.0
YDR533C	78	0	0.33110876070308604	0.7169452118988885	0.0
YDR534C	5	0	1.0	1.0	0.0
YDR536W	3	0	1.0	1.0	0.0
YDR538W	83	0	0.3048465449825597	0.6837646178606477	0.0
YDR539W	6	0	1.0	1.0	0.0
YDR540C	3	0	1.0	1.0	0.0
YDR541C	3	0	1.0	1.0	0.0
YDR542W	15	0	1.0	1.0	0.0
YDR545W	34	0	0.7505222646974191	1.0	0.0
YIL177C	9	1	0.5656749961610875	0.9372506202599868	4.750596867879139
YIL176C	12	0	1.0	1.0	0.0
YIL173W	0	0	1.0	1.0
YIL172C	168	0	0.08465435313053621	0.39293558099573345	0.0
YIL169C	0	0	1.0	1.0
YIL166C	1	0	1.0	1.0	0.0
YIL165C	148	0	0.11282008991370594	0.44228243837336256	0.0
YIL164C	101	2	1.0	1.0	0.8466410259586585
YIL162W	25	4	0.00042245355101163404	0.01710936881597118	6.84085948974596
YIL161W	39	0	0.6749824483226148	1.0	0.0
YIL160C	171	0	0.08112483586270168	0.3852592329037137	0.0
YIL159W	3	0	1.0	1.0	0.0
YIL158W	383	0	0.004762275831258568	0.09190553122673834	0.0
YIL157C	144	0	0.11958226946112217	0.454839703486054	0.0
YIL156W-B	282	0	0.017818163195300288	0.19630700485856697	0.0
YIL156W	47	1	1.0	1.0	0.9096887619343033
YIL155C	90	0	0.27209988655442385	0.6487754757771523	0.0
YIL154C	356	2	0.04443849214417294	0.2972905916692065	0.2401987180388329
YIL153W	64	2	1.0	1.0	1.3361053690910079
YIL152W	8	0	1.0	1.0	0.0
YIL151C	73	0	0.3601337335570116	0.7447425752198396	0.0
YIL150C	107	0	0.208177622634236	0.5831609877104195	0.0
YIL149C	1	0	1.0	1.0	0.0
YIL148W	112	0	0.1927655120040469	0.5644574641218297	0.0
YIL147C	12	0	1.0	1.0	0.0
YIL146C	82	0	0.3098946974689979	0.6902418300326131	0.0
YIL145C	289	0	0.016239013589293614	0.1845663382451138	0.0
YIL144W	79	0	0.3256467470254045	0.7093918341451142	0.0
YIL143C	97	0	0.24338066619201543	0.6202830954480967	0.0
YIL142W	161	0	0.09354329950075527	0.41066222551820114	0.0
YIL140W	124	0	0.1607225607490177	0.5178848266685977	0.0
YIL139C	68	0	0.3923184058545055	0.778007983472159	0.0
YIL138C	422	1	0.007859433504141098	0.12502400314962034	0.1013160469452897
YIL137C	125	0	0.15833176704076177	0.5144440634188818	0.0
YIL136W	46	0	0.5864774783411386	0.9562891913637335	0.0
YIL135C	91	1	0.6741701884437876	1.0	0.46983925066936544
YIL134C-A	226	0	0.03781681438368047	0.27740369836804385	0.0
YIL134W	233	0	0.03438291158549724	0.26470699401364745	0.0
YIL133C	83	0	0.3048465449825597	0.6837646178606477	0.0
YIL132C	113	1	0.4884112801445576	0.8712324045010392	0.3783661222204624
YIL131C	26	0	0.9015987230774491	1.0	0.0
YIL130W	0	0	1.0	1.0
YIL129C	0	0	1.0	1.0
YIL128W	56	1	1.0	1.0	0.7634887823377188
YIL127C	98	1	0.6080233403840472	0.97259957217968	0.4362793041929822
YIL126W	11	0	1.0	1.0	0.0
YIL125W	59	0	0.4598189783908825	0.8451322929772979	0.0
YIL124W	152	0	0.10646927475858167	0.4305940922198334	0.0
YIL123W	67	0	0.399175104439935	0.7843033910604941	0.0
YIL122W	65	0	0.4133418277371397	0.7971592392073409	0.0
YIL121W	88	1	0.7048198067563538	1.0	0.4858564978512756
YIL120W	94	0	0.2552370168203062	0.6291762039149511	0.0
YIL119C	14	2	0.05773995633979754	0.33248162878656434	6.10791025870175
YIL118W	50	0	0.5430197365777363	0.9176921848541174	0.0
YIL117C	105	0	0.21472799866221162	0.5887892338057616	0.0
YIL116W	28	0	0.8595482274294343	1.0	0.0
YIL115C	7	0	1.0	1.0	0.0
YIL114C	219	3	0.47965576375698205	0.8639211704874424	0.5856900248070172
YIL113W	203	0	0.05184842459009168	0.3128859284550024	0.0
YIL112W	50	2	0.7724731647429675	1.0	1.71021487243649
YIL111W	186	3	0.6899499735774703	1.0	0.689602771143746
YIL110W	240	1	0.08401305254588322	0.3918565005607254	0.17814738254546772
YIL109C	45	0	0.5980829932685341	0.9645471941355411	0.0
YIL108W	62	0	0.43579577873990216	0.8185047431525726	0.0
YIL107C	11	0	1.0	1.0	0.0
YIL106W	97	0	0.24338066619201543	0.6202830954480967	0.0
YIL105C	27	0	0.8801622640951459	1.0	0.0
YIL104C	272	0	0.020352988194233746	0.210521645872371	0.0
YIL103W	235	4	0.677011992166299	1.0	0.7277510095474427
YIL102C-A	290	0	0.016025462863792937	0.18359051181209796	0.0
YIL102C	208	2	0.2882633050673463	0.6709033862575106	0.4111093443356948
YIL101C	176	0	0.07558578844480182	0.37185104306762645	0.0
YIL099W	49	0	0.5534626358271624	0.9260877563695115	0.0
YIL098C	682	1	0.0003011800986238631	0.01332374420912182	0.06269116101306782
YIL097W	105	1	0.5487318250863031	0.9251705441428699	0.4071940172467834
YIL096C	305	0	0.013146759822815966	0.16400654173755883	0.0
YIL095W	3	0	1.0	1.0	0.0
YIL094C	57	0	0.47678375198699907	0.8590173426307117	0.0
YIL093C	271	1	0.05562474932361076	0.3264264626123321	0.15776889967126295
YIL092W	2	0	1.0	1.0	0.0
YIL091C	97	0	0.24338066619201543	0.6202830954480967	0.0
YIL090W	41	0	0.6478615678231583	1.0	0.0
YIL089W	108	0	0.2049873479978889	0.5795881211090752	0.0
YIL088C	28	0	0.8595482274294343	1.0	0.0
YIL087C	164	0	0.08961730901382342	0.4039312906449407	0.0
YIL085C	25	0	0.923915136940328	1.0	0.0
YIL084C	36	0	0.7188679051697044	1.0	0.0
YIL083C	161	0	0.09354329950075527	0.41066222551820114	0.0
YIL082W-A	0	0	1.0	1.0
YIL079C	147	0	0.11447093079206286	0.44421209378215487	0.0
YIL078W	73	0	0.3601337335570116	0.7447425752198396	0.0
YIL077C	83	0	0.3048465449825597	0.6837646178606477	0.0
YIL076W	85	0	0.29503912279915245	0.6738562332080722	0.0
YIL075C	35	0	0.7344386718892875	1.0	0.0
YIL074C	73	0	0.3601337335570116	0.7447425752198396	0.0
YIL073C	53	0	0.5132329109672846	0.8909153247729713	0.0
YIL072W	58	0	0.4682022360476269	0.8504835942861346	0.0
YIL071C	134	0	0.13849261336267057	0.481833647579382	0.0
YIL070C	184	0	0.06754195459273055	0.358003484666169	0.0
YIL069C	235	0	0.033462581061777144	0.26218433744724845	0.0
YIL068C	72	1	0.8950861102000419	1.0	0.5938246084848924
YIL067C	151	0	0.10801997459245401	0.4332098144220383	0.0
YIL066C	37	0	0.7037840118632899	1.0	0.0
YIL065C	601	2	0.0021025749745048027	0.0532683201690622	0.14228077141734527
YIL064W	86	1	0.7260707346395249	1.0	0.4971554861733983
YIL063C	43	0	0.6222718999075288	0.9826155124569463	0.0
YIL062C	164	0	0.08961730901382342	0.4039312906449407	0.0
YIL061C	7	0	1.0	1.0	0.0
YIL060W	63	1	1.0	1.0	0.6786566954113057
YIL057C	100	0	0.2321527737217902	0.6076971332153006	0.0
YIL056W	4	1	0.24836062993088795	0.6264570099704108	10.688842952728063
YIL055C	59	0	0.4598189783908825	0.8451322929772979	0.0
YIL053W	84	0	0.2998954805052845	0.6803545989687932	0.0
YIL052C	215	1	0.11760477117380404	0.4512411813997515	0.19886219446935932
YIL051C	229	2	0.2210005869347909	0.5978043044296303	0.3734093607939935
YIL050W	128	0	0.15139158820072926	0.5021067034269862	0.0
YIL049W	330	0	0.009471829410935217	0.13896043607726644	0.0
YIL048W	8	0	1.0	1.0	0.0
YIL047C	101	1	0.5818186358852216	0.9532874572580939	0.42332051297932927
YIL046W-A	1755	1	6.580117200488929e-10	8.051543408513155e-08	0.02436203521989302
YIL046W	32	0	0.784342630297284	1.0	0.0
YIL045W	123	1	0.4227453667979131	0.8077104998188699	0.34760464886920533
YIL044C	596	1	0.0008773703028834934	0.028998601217718224	0.07173720102502056
YIL043C	93	0	0.25933629690929666	0.6338474473120973	0.0
YIL042C	158	0	0.09765406129438946	0.41911082574927894	0.0
YIL041W	158	0	0.09765406129438946	0.41911082574927894	0.0
YIL040W	32	0	0.784342630297284	1.0	0.0
YIL039W	61	0	0.44362175641176027	0.8277964701894981	0.0
YIL038C	3	0	1.0	1.0	0.0
YIL037C	180	1	0.18966103411101598	0.5610310775497502	0.23752984339395697
YIL036W	0	0	1.0	1.0
YIL035C	225	1	0.10275379266860973	0.42452375117613117	0.19002387471516555
YIL034C	292	0	0.015606974792031535	0.18132467076560274	0.0
YIL033C	217	2	0.2572490712055034	0.6334711942813682	0.3940587263678549
YIL031W	42	0	0.6348838912765903	0.99515324577042	0.0
YIL030C	16	0	1.0	1.0	0.0
YIL029C	61	0	0.44362175641176027	0.8277964701894981	0.0
YIL027C	47	0	0.5751802936056787	0.9433213940636123	0.0
YIL026C	60	0	0.45162753405203926	0.8370318879578722	0.0
YIL024C	148	0	0.11282008991370594	0.44228243837336256	0.0
YIL023C	206	3	0.5545460981335233	0.9270914565017129	0.6226510457899842
YIL022W	74	0	0.35408974169117435	0.7388861046683396	0.0
YIL021W	251	0	0.026960390076752504	0.23853723589446715	0.0
YIL020C	122	0	0.16562478854858592	0.5268297339286049	0.0
YIL019W	113	0	0.1898394152167995	0.5610310775497502	0.0
YIL018W	260	0	0.023892430209764014	0.225254698584185	0.0
YIL017C	91	0	0.2677659187821511	0.6437800162692939	0.0
YIL016W	512	4035	0.0	0.0	336.9490727676386
YIL015W	13	0	1.0	1.0	0.0
YIL014C-A	149	0	0.11119494755697314	0.439808901925827	0.0
YIL014W	117	0	0.1786217979237666	0.5464116807763733	0.0
YIL013C	4	0	1.0	1.0	0.0
YIL011W	148	1	0.29621277101490157	0.6757317120613641	0.28888764737102873
YIL010W	1	0	1.0	1.0	0.0
YIL009C-A	21	0	1.0	1.0	0.0
YIL009W	4	0	1.0	1.0	0.0
YIL008W	97	1	0.6170347489533358	0.9813514494553744	0.4407770289784768
YIL007C	335	1	0.024057543013503307	0.22607014684747959	0.12762797555496197
YIL006W	338	0	0.008532864048647063	0.12947889483844133	0.0
YIL005W	8	0	1.0	1.0	0.0
YIL004C	100	0	0.2321527737217902	0.6076971332153006	0.0
YIL003W	10	0	1.0	1.0	0.0
YIL002W-A	29	0	0.8397045106656429	1.0	0.0
YIL002C	141	0	0.12494196231884629	0.46267947539966836	0.0
YIL001W	15	0	1.0	1.0	0.0
YIR001C	23	0	0.971449828742414	1.0	0.0
YIR002C	13	0	1.0	1.0	0.0
YIR003W	93	0	0.25933629690929666	0.6338474473120973	0.0
YIR004W	129	0	0.14915317562204153	0.4999330406141456	0.0
YIR005W	180	0	0.07144401372070883	0.36554672856565523	0.0
YIR006C	2	0	1.0	1.0	0.0
YIR007W	137	1	0.3460908156090401	0.7334493968246162	0.31208300591906757
YIR008C	79	2	1.0	1.0	1.0824144762256267
YIR009W	209	1	0.12756613403821407	0.46728206169029884	0.2045711569900108
YIR010W	398	1	0.01068037002546714	0.14765098080880174	0.10742555731384988
YIR011C	121	1	0.4350868483689172	0.8185047431525726	0.35335018025547316
YIR012W	87	0	0.28560139076157937	0.6663260033549059	0.0
YIR013C	92	0	0.26351200250031354	0.6383561610696307	0.0
YIR014W	251	0	0.026960390076752504	0.23853723589446715	0.0
YIR015W	131	0	0.1447846373967208	0.49298783284105463	0.0
YIR016W	24	0	0.9471752325823529	1.0	0.0
YIR017C	673	1	0.0003367245367080216	0.014261811343912481	0.0635295272078934
YIR018W	523	1	0.0021888840580098403	0.05446777190025559	0.08175023290805403
YIR018C-A	7	0	1.0	1.0	0.0
YIR019C	0	0	1.0	1.0
YIR021W	20	0	1.0	1.0	0.0
YIR021W-A	186	0	0.06567608489134237	0.35431816530029075	0.0
YIR022W	66	0	0.4061814104738398	0.7886391936647713	0.0
YIR023W	26	0	0.9015987230774491	1.0	0.0
YIR024C	211	2	0.27753342866960246	0.6568291145180591	0.4052641877811588
YIR025W	701	10	0.14887824733125413	0.4999330406141456	0.6099197119958952
YIR026C	133	4	0.832923393313129	1.0	1.2858758439372107
YIR027C	63	0	0.42814399715957163	0.8120897518683036	0.0
YIR028W	63	0	0.42814399715957163	0.8120897518683036	0.0
YIR029W	211	0	0.04643457746982717	0.3000508483471641	0.0
YIR030C	120	0	0.1706931584269037	0.5355462924785178	0.0
YIR031C	117	0	0.1786217979237666	0.5464116807763733	0.0
YIR032C	183	0	0.06849583566170077	0.3594156486226653	0.0
YIR033W	9	0	1.0	1.0	0.0
YIR034C	89	0	0.27651580455610325	0.6546901572672498	0.0
YIR035C	162	1	0.2434322633326994	0.6202830954480967	0.26392204821550774
YIR036C	61	0	0.44362175641176027	0.8277964701894981	0.0
YIR037W	217	0	0.042764365668350277	0.29488952872743696	0.0
YIR038C	1	0	1.0	1.0	0.0
YIR039C	0	0	1.0	1.0
YIR041W	112	0	0.1927655120040469	0.5644574641218297	0.0
YIR042C	2	0	1.0	1.0	0.0
YEL077C	9	1	0.5656749961610875	0.9372506202599868	4.750596867879139
YEL075C	214	0	0.044559987831482524	0.2972905916692065	0.0
YEL073C	1	0	1.0	1.0	0.0
YEL072W	105	1	0.5487318250863031	0.9251705441428699	0.4071940172467834
YEL071W	22	0	0.9968178937979286	1.0	0.0
YEL070W	54	4	0.05604636182334313	0.3282044212396812	3.1670645785860927
YEL069C	7	0	1.0	1.0	0.0
YEL067C	98	0	0.23957027336008907	0.617833471790974	0.0
YEL066W	98	0	0.23957027336008907	0.617833471790974	0.0
YEL065W	169	0	0.08346000233909218	0.3902264011805846	0.0
YEL064C	33	0	0.767146766527224	1.0	0.0
YEL063C	3	0	1.0	1.0	0.0
YEL062W	94	1	0.6449308639314317	1.0	0.45484438096715163
YEL061C	0	0	1.0	1.0
YEL060C	46	0	0.5864774783411386	0.9562891913637335	0.0
YEL059C-A	89	0	0.27651580455610325	0.6546901572672498	0.0
YEL058W	214	0	0.044559987831482524	0.2972905916692065	0.0
YEL057C	82	0	0.3098946974689979	0.6902418300326131	0.0
YEL056W	121	0	0.16813779954246205	0.5327605978890905	0.0
YEL055C	37	0	0.7037840118632899	1.0	0.0
YEL054C	140	0	0.1267860648665382	0.4659084083370359	0.0
YEL053C	76	0	0.3423666313735637	0.7278929748722236	0.0
YEL052W	280	1	0.049391273963590276	0.3060875178497927	0.15269775646754377
YEL051W	55	0	0.49456895215298147	0.8740829882703738	0.0
YEL050C	16	0	1.0	1.0	0.0
YEL049W	17	0	1.0	1.0	0.0
YEL048C	666	1	0.00036726461709889717	0.01530535371692578	0.06419725497133971
YEL047C	44	0	0.6100098516522527	0.97259957217968	0.0
YEL046C	248	1	0.07549701303726467	0.37185104306762645	0.1724006927859365
YEL044W	230	1	0.09606924103580929	0.4156206708646559	0.1858929209170098
YEL043W	71	0	0.37260361854291213	0.756386660868439	0.0
YEL042W	110	0	0.19877080162681543	0.5718513657607881	0.0
YEL041W	82	0	0.3098946974689979	0.6902418300326131	0.0
YEL040W	220	1	0.10992014953144334	0.4378349656410728	0.19434259914051025
YEL039C	89	0	0.27651580455610325	0.6546901572672498	0.0
YEL038W	149	0	0.11119494755697314	0.439808901925827	0.0
YEL037C	243	4	0.6258299602013201	0.9877149044902449	0.7037921285746873
YEL036C	13	0	1.0	1.0	0.0
YEL035C	96	0	0.24726085729605568	0.6247790818583551	0.0
YEL034W	692	0	9.716756365784979e-05	0.005702149577513206	0.0
YEL032W	74	0	0.35408974169117435	0.7388861046683396	0.0
YEL031W	0	0	1.0	1.0
YEL030W	196	4	0.9732465476873473	1.0	0.8725586083859644
YEL029C	42	1	1.0	1.0	1.0179850431169584
YEL027W	9	0	1.0	1.0	0.0
YEL026W	212	2	0.27404562912840424	0.6528734105706101	0.40335256425388916
YEL025C	4	0	1.0	1.0	0.0
YEL024W	198	3	0.6056474111351156	0.97259957217968	0.6478086638017008
YEL023C	64	0	0.42066105490210604	0.8039952564779036	0.0
YEL022W	0	0	1.0	1.0
YEL021W	6	1	0.38979508926651796	0.778007983472159	7.125895301818709
YEL020W-A	0	0	1.0	1.0
YEL020C	17	0	1.0	1.0	0.0
YEL019C	48	0	0.5641791926053199	0.9366612403790978	0.0
YEL018W	249	1	0.07449687143651221	0.37185104306762645	0.17170832052575202
YEL017C-A	1	0	1.0	1.0	0.0
YEL017W	200	0	0.054045860175024274	0.32010066103662677	0.0
YEL016C	154	0	0.10343934102211778	0.4246107424826548	0.0
YEL015W	174	29	3.73003295301867e-29	6.500430155397083e-27	7.1258953018187094
YEL013W	0	0	1.0	1.0
YEL012W	24	0	0.9471752325823529	1.0	0.0
YEL011W	11	0	1.0	1.0	0.0
YEL009C	24	0	0.9471752325823529	1.0	0.0
YEL007W	3	0	1.0	1.0	0.0
YEL006W	389	1	0.011986302601833934	0.15601254797689446	0.10991098151905465
YEL005C	100	0	0.2321527737217902	0.6076971332153006	0.0
YEL004W	232	1	0.09352268006909281	0.41066222551820114	0.18429039573669073
YEL003W	406	1	0.00964105493562811	0.13966173031435078	0.10530879756382329
YEL002C	76	0	0.3423666313735637	0.7278929748722236	0.0
YEL001C	4	0	1.0	1.0	0.0
YER001W	29	0	0.8397045106656429	1.0	0.0
YER002W	103	0	0.221512949528698	0.5978043044296303	0.0
YER003C	111	1	0.5027992360357181	0.8830479206647575	0.38518352982803833
YER004W	261	0	0.02357457740771952	0.22446588521820357	0.0
YER005W	166	0	0.08709809708608843	0.39976149747972434	0.0
YER006W	101	0	0.22854272059745953	0.6040207656966865	0.0
YER007W	262	2	0.14552740706988795	0.4952237384964057	0.32637688405276527
YER007C-A	388	1	0.01214107440062665	0.15761471530023444	0.1101942572446192
YER008C	7	0	1.0	1.0	0.0
YER009W	91	0	0.2677659187821511	0.6437800162692939	0.0
YER010C	49	0	0.5534626358271624	0.9260877563695115	0.0
YER011W	21	0	1.0	1.0	0.0
YER012W	181	2	0.4052453524478795	0.7886391936647713	0.47243504763438954
YER013W	11	0	1.0	1.0	0.0
YER014W	561	0	0.0004971881522771146	0.019451218120718955	0.0
YER014C-A	558	0	0.0005162515820393419	0.02006055978586659	0.0
YER015W	141	1	0.32699907116302657	0.7112600825486255	0.3032295873114344
YER016W	4	0	1.0	1.0	0.0
YER017C	80	0	0.320292204737053	0.701714464549635	0.0
YER018C	203	0	0.05184842459009168	0.3128859284550024	0.0
YER019W	194	2	0.34402157692418445	0.7308711078282175	0.4407770289784768
YER019C-A	55	1	1.0	1.0	0.777370396562041
YER020W	77	0	0.3366810771747191	0.7224824159820186	0.0
YER021W	70	0	0.37903672625666107	0.7632493741953983	0.0
YER022W	114	1	0.4813819401737315	0.8662163760760732	0.3750471211483531
YER023W	298	0	0.014417580747633654	0.1727406393325857	0.0
YER024W	52	0	0.5229143383417261	0.8988101992897014	0.0
YER025W	35	0	0.7344386718892875	1.0	0.0
YER026C	6	0	1.0	1.0	0.0
YER027C	121	2	0.8511019119635983	1.0	0.7067003605109463
YER028C	29	0	0.8397045106656429	1.0	0.0
YER029C	67	0	0.399175104439935	0.7843033910604941	0.0
YER030W	60	2	0.9437428674945868	1.0	1.4251790603637418
YER031C	108	0	0.2049873479978889	0.5795881211090752	0.0
YER032W	30	0	0.8205837885195889	1.0	0.0
YER033C	34	0	0.7505222646974191	1.0	0.0
YER034W	657	1	0.000410662701460072	0.016749795716999107	0.06507666942300191
YER035W	588	0	0.00035455916627319617	0.014883720914139788	0.0
YER036C	13	0	1.0	1.0	0.0
YER037W	139	0	0.1286598117013213	0.467713386279582	0.0
YER038C	199	0	0.0547998995701466	0.32349696753021434	0.0
YER039C	193	1	0.1586449046963021	0.5148797104449399	0.22153042389073704
YER039C-A	18	0	1.0	1.0	0.0
YER040W	2	0	1.0	1.0	0.0
YER041W	55	0	0.49456895215298147	0.8740829882703738	0.0
YER042W	40	0	0.6612217518867587	1.0	0.0
YER043C	26	0	0.9015987230774491	1.0	0.0
YER044C	70	0	0.37903672625666107	0.7632493741953983	0.0
YER044C-A	288	1	0.044452446153117234	0.2972905916692065	0.1484561521212231
YER045C	91	0	0.2677659187821511	0.6437800162692939	0.0
YER046W	69	0	0.3856069950187925	0.7708118972377739	0.0
YER047C	34	0	0.7505222646974191	1.0	0.0
YER048C	2	0	1.0	1.0	0.0
YER048W-A	24	0	0.9471752325823529	1.0	0.0
YER049W	81	2	1.0	1.0	1.055688192862031
YER050C	293	1	0.04162533127286816	0.2919357075003229	0.14592277068570736
YER051W	40	0	0.6612217518867587	1.0	0.0
YER052C	73	0	0.3601337335570116	0.7447425752198396	0.0
YER053C	64	0	0.42066105490210604	0.8039952564779036	0.0
YER053C-A	252	1	0.07157746919171439	0.36590402250804394	0.16966417385282642
YER054C	16	0	1.0	1.0	0.0
YER055C	101	0	0.22854272059745953	0.6040207656966865	0.0
YER056C	26	1	1.0	1.0	1.6444373773427792
YER056C-A	139	0	0.1286598117013213	0.467713386279582	0.0
YER057C	135	0	0.13646226797289232	0.4802015273867719	0.0
YER058W	61	0	0.44362175641176027	0.8277964701894981	0.0
YER059W	64	0	0.42066105490210604	0.8039952564779036	0.0
YER060W	33	0	0.767146766527224	1.0	0.0
YER060W-A	74	0	0.35408974169117435	0.7388861046683396	0.0
YER061C	367	0	0.005855325161218719	0.10606429262254219	0.0
YER062C	190	1	0.16529949180045117	0.5268297339286049	0.22502827268901188
YER063W	52	0	0.5229143383417261	0.8988101992897014	0.0
YER064C	0	0	1.0	1.0
YER065C	0	0	1.0	1.0
YER066W	10	0	1.0	1.0	0.0
YER067W	224	1	0.10414739338591104	0.4266037459845971	0.1908721955844297
YER068W	101	0	0.22854272059745953	0.6040207656966865	0.0
YER069W	52	0	0.5229143383417261	0.8988101992897014	0.0
YER070W	68	0	0.3923184058545055	0.778007983472159	0.0
YER071C	272	0	0.020352988194233746	0.210521645872371	0.0
YER072W	6	0	1.0	1.0	0.0
YER073W	42	1	1.0	1.0	1.0179850431169584
YER074W	169	2	0.4711344225540042	0.8552695909432064	0.5059807314900858
YER074W-A	183	1	0.1819824102340573	0.5514124558777996	0.23363591153503963
YER075C	10	0	1.0	1.0	0.0
YER076C	75	0	0.34816846693291637	0.7334493968246162	0.0
YER077C	33	1	1.0	1.0	1.2956173276034015
YER078C	173	1	0.208922860941572	0.583259889939311	0.247140877519724
YER078W-A	279	0	0.018542514133351434	0.20120377128472472	0.0
YER079W	213	0	0.045175897208435845	0.298285401659833	0.0
YER080W	160	1	0.2503236124861713	0.6278673131200269	0.2672210738182016
YER081W	194	0	0.05873960289843344	0.33479827182248834	0.0
YER082C	53	0	0.5132329109672846	0.8909153247729713	0.0
YER083C	20	0	1.0	1.0	0.0
YER085C	390	0	0.004351669285305044	0.08629810365444589	0.0
YER086W	153	0	0.10494253454504082	0.42673856038809116	0.0
YER087W	30	0	0.8205837885195889	1.0	0.0
YER087C-B	250	3	0.3369256020853796	0.7227374627351801	0.513064461730947
YER088C	0	0	1.0	1.0
YER089C	0	0	1.0	1.0
YER090W	29	0	0.8397045106656429	1.0	0.0
YER091C	45	0	0.5980829932685341	0.9645471941355411	0.0
YER092W	200	1	0.14417861008209765	0.49298783284105463	0.21377685905456126
YER093C	60	0	0.45162753405203926	0.8370318879578722	0.0
YER093C-A	198	0	0.05556500324639439	0.3264264626123321	0.0
YER094C	105	2	1.0	1.0	0.8143880344935668
YER095W	223	0	0.03939605950868065	0.2839182183388752	0.0
YER096W	18	0	1.0	1.0	0.0
YER098W	19	0	1.0	1.0	0.0
YER099C	128	0	0.15139158820072926	0.5021067034269862	0.0
YER100W	195	4	0.9818270842115131	1.0	0.8770332679161489
YER101C	158	2	0.5405505724858899	0.9176921848541174	0.5412072381128133
YER102W	55	0	0.49456895215298147	0.8740829882703738	0.0
YER103W	15	0	1.0	1.0	0.0
YER104W	308	0	0.012637847717220645	0.16079704031357506	0.0
YER105C	23	0	0.971449828742414	1.0	0.0
YER106W	880	0	9.582077619023975e-06	0.0007761482871409419	0.0
YER107C	24	0	0.9471752325823529	1.0	0.0
YER109C	0	0	1.0	1.0
YER110C	0	0	1.0	1.0
YER111C	26	1	1.0	1.0	1.6444373773427792
YER112W	276	0	0.019297213168806417	0.20556871521067935	0.0
YER113C	50	1	1.0	1.0	0.855107436218245
YER114C	1	0	1.0	1.0	0.0
YER115C	16	0	1.0	1.0	0.0
YER116C	101	2	1.0	1.0	0.8466410259586585
YER117W	141	0	0.12494196231884629	0.46267947539966836	0.0
YER118C	127	4	0.7673004212710708	1.0	1.3466258838082599
YER119C	149	0	0.11119494755697314	0.439808901925827	0.0
YER120W	114	0	0.18696297909684056	0.5582815722043357	0.0
YER121W	1	0	1.0	1.0	0.0
YER122C	36	0	0.7188679051697044	1.0	0.0
YER123W	203	3	0.5732457706884402	0.9433213940636123	0.6318527853829398
YER124C	94	0	0.2552370168203062	0.6291762039149511	0.0
YER125W	0	0	1.0	1.0
YER126C	26	0	0.9015987230774491	1.0	0.0
YER127W	437	1	0.0064926455207836445	0.1121297429129932	0.09783837943000515
YER128W	105	3	0.9836974471067332	1.0	1.2215820517403502
YER129W	76	7	0.0007217406600795528	0.02546460451605833	3.9379947720577078
YER130C	30	0	0.8205837885195889	1.0	0.0
YER131W	69	0	0.3856069950187925	0.7708118972377739	0.0
YER132C	0	0	1.0	1.0
YER133W	0	0	1.0	1.0
YER134C	0	0	1.0	1.0
YER136W	21	0	1.0	1.0	0.0
YER137C	70	0	0.37903672625666107	0.7632493741953983	0.0
YER138W-A	2	0	1.0	1.0	0.0
YER139C	5	0	1.0	1.0	0.0
YER140W	211	0	0.04643457746982717	0.3000508483471641	0.0
YER141W	54	0	0.5037872070424394	0.8830479206647575	0.0
YER142C	28	0	0.8595482274294343	1.0	0.0
YER143W	12	0	1.0	1.0	0.0
YER144C	77	0	0.3366810771747191	0.7224824159820186	0.0
YER145C	0	0	1.0	1.0
YER146W	453	0	0.001943770971570085	0.050128371558293985	0.0
YER147C	85	0	0.29503912279915245	0.6738562332080722	0.0
YER148W	125	0	0.15833176704076177	0.5144440634188818	0.0
YER149C	181	0	0.07044663081183374	0.36335298098552093	0.0
YER150W	13	0	1.0	1.0	0.0
YER151C	11	0	1.0	1.0	0.0
YER152C	221	1	0.1084466245590875	0.4346177964037019	0.19346322086385637
YER153C	1	0	1.0	1.0	0.0
YER154W	133	1	0.36636384757281815	0.7507065876041543	0.32146896098430267
YER155C	0	0	1.0	1.0
YER156C	147	1	0.3004169944545195	0.6807321257320496	0.29085286946198813
YER157W	0	0	1.0	1.0
YER158C	10	0	1.0	1.0	0.0
YER159C	191	0	0.06124560557481677	0.33998405179611124	0.0
YER161C	187	2	0.37576345601726313	0.7619942297444571	0.4572767038600241
YER162C	161	2	0.520701964657819	0.8988101992897014	0.5311226311914566
YER163C	84	21	3.03929262065311e-32	5.638378019798721e-30	10.688842952728065
YER164W	0	0	1.0	1.0
YER165W	625	26	0.0053215752533464404	0.09968853186317712	1.7786234673339498
YER166W	4	0	1.0	1.0	0.0
YER167W	30	0	0.8205837885195889	1.0	0.0
YER168C	30	0	0.8205837885195889	1.0	0.0
YER169W	18	0	1.0	1.0	0.0
YER170W	48	0	0.5641791926053199	0.9366612403790978	0.0
YER171W	15	0	1.0	1.0	0.0
YER172C	0	0	1.0	1.0
YER173W	65	0	0.4133418277371397	0.7971592392073409	0.0
YER174C	230	0	0.0358130466143616	0.26922984454796545	0.0
YER175C	216	0	0.04335435401584227	0.29541574638046075	0.0
YER175W-A	354	1	0.018809627060087646	0.202194701350587	0.12077788647150355
YER176W	38	1	1.0	1.0	1.1251413634450593
YER177W	81	0	0.3150424011001494	0.69577912777533	0.0
YER178W	145	2	0.6351660423536065	0.9953242260423955	0.5897292663574104
YER179W	68	0	0.3923184058545055	0.778007983472159	0.0
YER180C	447	0	0.0020980197013757943	0.0532683201690622	0.0
YER180C-A	445	1	0.00586479656650468	0.10606429262254219	0.09607948721553315
YER182W	106	0	0.21142410747124793	0.5851299528715818	0.0
YER183C	55	0	0.49456895215298147	0.8740829882703738	0.0
YER184C	21	0	1.0	1.0	0.0
YER185W	165	0	0.08834811067778081	0.4016521616663379	0.0
YER186C	5	0	1.0	1.0	0.0
YER187W	5	1	0.32152490533365335	0.7041468890227877	8.551074362182451
YER188C-A	36	0	0.7188679051697044	1.0	0.0
YER189W	16	0	1.0	1.0	0.0
YER190W	255	0	0.025549439315328465	0.23212452686011692	0.0
YER190C-B	418	1	0.008270875324333519	0.12718129409155632	0.1022855784950054
YFL068W	170	1	0.21779391884825733	0.5938629781117548	0.25150218712301325
YFL067W	2	0	1.0	1.0	0.0
YFL066C	5	0	1.0	1.0	0.0
YFL062W	2	0	1.0	1.0	0.0
YFL061W	229	0	0.036303396283060556	0.27079225943434665	0.0
YFL060C	645	2	0.0012221005970937488	0.036605731947323694	0.13257479631290622
YFL059W	442	0	0.0022360003636813664	0.05446777190025559	0.0
YFL058W	300	3	0.1878852897531836	0.5601494563870186	0.42755371810912257
YFL057C	550	1	0.0015596233592463076	0.04271139970964531	0.0777370396562041
YFL056C	118	1	0.45432091207187997	0.8406691008125423	0.3623336594145106
YFL055W	6	0	1.0	1.0	0.0
YFL054C	45	0	0.5980829932685341	0.9645471941355411	0.0
YFL053W	14	0	1.0	1.0	0.0
YFL052W	17	0	1.0	1.0	0.0
YFL051C	49	1	1.0	1.0	0.8725586083859644
YFL050C	15	47	0.0	0.0	133.96683167419175
YFL049W	99	0	0.23582814063119562	0.6125779750542033	0.0
YFL048C	155	1	0.26846316315969376	0.6441099922116807	0.27584110845749843
YFL047W	12	0	1.0	1.0	0.0
YFL046W	70	0	0.37903672625666107	0.7632493741953983	0.0
YFL045C	79	0	0.3256467470254045	0.7093918341451142	0.0
YFL044C	225	1	0.10275379266860973	0.42452375117613117	0.19002387471516555
YFL042C	155	1	0.26846316315969376	0.6441099922116807	0.27584110845749843
YFL041W-A	258	0	0.024541487838130885	0.2283787970179461	0.0
YFL041W	87	0	0.28560139076157937	0.6663260033549059	0.0
YFL040W	188	0	0.06386459836449748	0.34879896029840934	0.0
YFL039C	0	0	1.0	1.0
YFL038C	28	0	0.8595482274294343	1.0	0.0
YFL037W	0	0	1.0	1.0
YFL036W	0	0	1.0	1.0
YFL034C-B	184	3	0.7049253980172095	1.0	0.6970984534387867
YFL034C-A	228	1	0.0986874631024091	0.42171318677417896	0.18752356057417655
YFL034W	6	0	1.0	1.0	0.0
YFL033C	1	0	1.0	1.0	0.0
YFL031W	179	4	1.0	1.0	0.9554273030371453
YFL030W	47	0	0.5751802936056787	0.9433213940636123	0.0
YFL029C	40	1	1.0	1.0	1.0688842952728064
YFL028C	0	0	1.0	1.0
YFL027C	81	0	0.3150424011001494	0.69577912777533	0.0
YFL026W	156	0	0.10050198359105908	0.4227598227959675	0.0
YFL025C	2	0	1.0	1.0	0.0
YFL024C	24	0	0.9471752325823529	1.0	0.0
YFL023W	44	0	0.6100098516522527	0.97259957217968	0.0
YFL022C	47	0	0.5751802936056787	0.9433213940636123	0.0
YFL021W	1	4	3.9753169725079765e-24	6.1789318672684785e-22	171.021487243649
YFL020C	36	0	0.7188679051697044	1.0	0.0
YFL018C	17	0	1.0	1.0	0.0
YFL017W-A	52	0	0.5229143383417261	0.8988101992897014	0.0
YFL017C	416	4	0.09585129484431196	0.4156206708646559	0.4111093443356948
YFL016C	131	0	0.1447846373967208	0.49298783284105463	0.0
YFL014W	389	0	0.004408048338171002	0.08681741778363504	0.0
YFL013C	98	0	0.23957027336008907	0.617833471790974	0.0
YFL012W	111	1	0.5027992360357181	0.8830479206647575	0.38518352982803833
YFL011W	8	0	1.0	1.0	0.0
YFL010W-A	0	0	1.0	1.0
YFL010C	0	0	1.0	1.0
YFL009W	62	0	0.43579577873990216	0.8185047431525726	0.0
YFL008W	51	0	0.5328402119531592	0.9075989417835391	0.0
YFL007W	0	0	1.0	1.0
YFL005W	42	0	0.6348838912765903	0.99515324577042	0.0
YFL004W	78	0	0.33110876070308604	0.7169452118988885	0.0
YFL003C	105	0	0.21472799866221162	0.5887892338057616	0.0
YFL002C	2	0	1.0	1.0	0.0
YFL001W	14	0	1.0	1.0	0.0
YFR001W	83	1	0.7592271637303305	1.0	0.5151249615772561
YFR002W	113	1	0.4884112801445576	0.8712324045010392	0.3783661222204624
YFR003C	103	2	1.0	1.0	0.8302013943866456
YFR004W	49	0	0.5534626358271624	0.9260877563695115	0.0
YFR005C	115	1	0.4744599714344151	0.8590173426307117	0.3717858418340196
YFR006W	63	0	0.42814399715957163	0.8120897518683036	0.0
YFR007W	113	0	0.1898394152167995	0.5610310775497502	0.0
YFR008W	115	0	0.18413520757079793	0.5543833547682164	0.0
YFR009W	75	0	0.34816846693291637	0.7334493968246162	0.0
YFR010W	471	9	0.6533271231582918	1.0	0.8169816269601068
YFR011C	0	0	1.0	1.0
YFR012W	303	0	0.013497664894808187	0.16480906753724392	0.0
YFR012W-A	70	0	0.37903672625666107	0.7632493741953983	0.0
YFR013W	109	1	0.5176384711628983	0.8980207685242317	0.39225111753130504
YFR014C	472	1	0.0041646245546755264	0.08463164598565	0.09058341485362766
YFR015C	55	0	0.49456895215298147	0.8740829882703738	0.0
YFR016C	0	0	1.0	1.0
YFR017C	436	1	0.006575771357312657	0.11288734649523909	0.09806277938282626
YFR018C	162	0	0.09221456829088764	0.4086683367145	0.0
YFR019W	0	0	1.0	1.0
YFR021W	9	0	1.0	1.0	0.0
YFR022W	59	0	0.4598189783908825	0.8451322929772979	0.0
YFR023W	310	0	0.012309830703779376	0.1590872727582813	0.0
YFR024C-A	96	0	0.24726085729605568	0.6247790818583551	0.0
YFR025C	64	0	0.42066105490210604	0.8039952564779036	0.0
YFR026C	184	0	0.06754195459273055	0.358003484666169	0.0
YFR027W	244	1	0.07963786397680957	0.3836403088725274	0.17522693365127973
YFR028C	0	0	1.0	1.0
YFR029W	138	0	0.13056374510591506	0.47076620570791067	0.0
YFR030W	33	1	1.0	1.0	1.2956173276034015
YFR031C	53	0	0.5132329109672846	0.8909153247729713	0.0
YFR031C-A	67	1	0.9649847835816046	1.0	0.6381398777748097
YFR032C	152	0	0.10646927475858167	0.4305940922198334	0.0
YFR032C-A	255	0	0.025549439315328465	0.23212452686011692	0.0
YFR032C-B	15	1	0.8221916167598798	1.0	2.8503581207274835
YFR033C	1397	4	8.474885796719691e-07	7.736360034434119e-05	0.12242053489166
YFR034C	1519	4	1.97505701147538e-07	1.9583711849991224e-05	0.11258820753367282
YFR035C	1191	1	5.942415386351731e-07	5.695805147818135e-05	0.035898716885736565
YFR036W	369	1	0.015500106310628856	0.18132467076560274	0.11586821628973511
YFR037C	94	0	0.2552370168203062	0.6291762039149511	0.0
YFR038W	167	0	0.0858669489661417	0.3963248984785561	0.0
YFR039C	446	14	0.351224074320199	0.7388861046683396	1.342096872988277
YFR040W	155	28	8.715243970460274e-31	1.5662927523161573e-28	7.723551036809956
YFR041C	104	7	0.011823456851095867	0.15502908987753114	2.8777654103498636
YFR042W	375	1	0.014348024048849967	0.17262654038689573	0.11401432482909934
YFR043C	77	1	0.8304213691470187	1.0	0.5552645689728863
YFR044C	164	1	0.23673961078400213	0.6141134423179054	0.260703486651904
YFR045W	208	1	0.12930956102070398	0.46977844941886837	0.2055546721678474
YFR046C	109	0	0.20185211900721084	0.5755337314875903	0.0
YFR047C	88	1	0.7048198067563538	1.0	0.4858564978512756
YFR048W	8	0	1.0	1.0	0.0
YFR049W	144	0	0.11958226946112217	0.454839703486054	0.0
YFR050C	398	0	0.003926220236234636	0.0803547778597345	0.0
YFR051C	239	0	0.03169787713082097	0.25495733060049147	0.0
YFR052W	157	2	0.5473258961384585	0.9241547940963813	0.5446544179734045
YFR053C	95	0	0.2512124304449977	0.6278673131200269	0.0
YFR055W	72	0	0.36630384676351035	0.7507065876041543	0.0
YFR057W	1	0	1.0	1.0	0.0
YGL263W	337	2	0.05644134456721348	0.3282044212396812	0.2537410789965119
YGL262W	114	1	0.4813819401737315	0.8662163760760732	0.3750471211483531
YGL261C	150	0	0.10959505547688791	0.4376952528108211	0.0
YGL260W	232	1	0.09352268006909281	0.41066222551820114	0.18429039573669073
YGL259W	111	0	0.19574229130869922	0.569405117509524	0.0
YGL258W-A	211	0	0.04643457746982717	0.3000508483471641	0.0
YGL258W	49	2	0.7539935415497614	1.0	1.7451172167719289
YGL257C	178	1	0.1949673615906701	0.569405117509524	0.2401987180388329
YGL256W	48	0	0.5641791926053199	0.9366612403790978	0.0
YGL255W	29	0	0.8397045106656429	1.0	0.0
YGL254W	239	8	0.4295637629876098	0.8137092229715889	1.4311421526665191
YGL253W	146	0	0.11614792783630883	0.4486008952227079	0.0
YGL252C	88	1	0.7048198067563538	1.0	0.4858564978512756
YGL251C	94	0	0.2552370168203062	0.6291762039149511	0.0
YGL250W	535	2	0.004757550808922721	0.09190553122673834	0.1598331656482701
YGL249W	85	0	0.29503912279915245	0.6738562332080722	0.0
YGL248W	246	1	0.07753897913372794	0.37765986573811844	0.17380232443460267
YGL247W	212	0	0.04580071455580409	0.3000508483471641	0.0
YGL246C	86	0	0.29027516891114036	0.6709696528970933	0.0
YGL245W	220	0	0.04104417687643257	0.29033832867941417	0.0
YGL244W	171	2	0.4594729383814721	0.8451322929772979	0.5000628281978041
YGL243W	66	0	0.4061814104738398	0.7886391936647713	0.0
YGL242C	37	0	0.7037840118632899	1.0	0.0
[truncated: 3,752 more rows]
