# Supplementary material for: Overexpression profiling reveals cellular requirements in the context of genetic backgrounds and environments
Source: PLoS Genet. 2023 Apr 28;19(4):e1010732. doi: 10.1371/journal.pgen.1010732 (PMC10171610; doi:10.1371/journal.pgen.1010732)
Supplement: S1 Data — (ZIP) [file pgen.1010732.s025.zip › S1_Data/Fig_4/Fig.4B/Genes_CEN.PK2-1C.csv]

		Pool_a-1	Pool_a-2	Pool_a-3
YBR085W	AAC3	TRUE	FALSE	TRUE
YBR067C	TIP1	TRUE	TRUE	TRUE
YML130C	ERO1	TRUE	FALSE	FALSE
YJL165C	HAL5	TRUE	TRUE	TRUE
YBR109C	CMD1	FALSE	FALSE	TRUE
YLL005C	SPO75	TRUE	TRUE	TRUE
YOL016C	CMK2	TRUE	TRUE	TRUE
YFL021W	GAT1	FALSE	FALSE	TRUE
YPR184W	GDB1	TRUE	TRUE	TRUE
YCR008W	SAT4	TRUE	TRUE	TRUE
YJL006C	CTK2	TRUE	FALSE	FALSE
YJR106W	ECM27	TRUE	TRUE	TRUE
YGR033C	TIM21	TRUE	TRUE	TRUE
YDR541C	YDR541C	FALSE	TRUE	FALSE
YJL129C	TRK1	FALSE	TRUE	FALSE
YDR464W	SPP41	FALSE	TRUE	FALSE
YGR194C	XKS1	TRUE	FALSE	FALSE
YIL016W	SNL1	TRUE	TRUE	TRUE
YGR034W	RPL26B	TRUE	TRUE	TRUE
YFL050C	ALR2	FALSE	TRUE	TRUE
YFL062W	COS4	TRUE	FALSE	FALSE
YMR266W	RSN1	TRUE	TRUE	TRUE
YLR248W	RCK2	TRUE	TRUE	TRUE
YGR237C	YGR237C	TRUE	TRUE	TRUE
