# Supplementary material for: Overexpression profiling reveals cellular requirements in the context of genetic backgrounds and environments
Source: PLoS Genet. 2023 Apr 28;19(4):e1010732. doi: 10.1371/journal.pgen.1010732 (PMC10171610; doi:10.1371/journal.pgen.1010732)
Supplement: S1 Data — (ZIP) [file pgen.1010732.s025.zip › S1_Data/Fig_4/Fig.4B/ADOPT3.0_E12.csv]

3	mix	E12	p_values	q_values	FC
YAL068C	1	0	1.0	1.0	0.0
YAL067W-A	25	0	0.2812778271377274	0.38070811576113683	0.0
YAL067C	0	0	1.0	1.0
YAL065C	6	0	1.0	1.0	0.0
YAL064W-B	15	0	0.5210951811576119	0.6481008622053257	0.0
YAL064C-A	0	0	1.0	1.0
YAL064W	1	0	1.0	1.0	0.0
YAL063C-A	38	0	0.13728884349081225	0.2069046485628043	0.0
YAL063C	0	0	1.0	1.0
YAL062W	2	0	1.0	1.0	0.0
YAL061W	85	2	0.08808108770065003	0.14439975352521045	0.27937848513527325
YAL060W	90	1	0.029178895613224624	0.05853080874490925	0.13192872909165682
YAL059W	93	0	0.009184709355645635	0.022777603925967248	0.0
YAL058W	247	3	0.00016846723257174802	0.000867372474950871	0.14421359050504995
YAL056W	109	4	0.1327089782373455	0.2014808167484092	0.4357279125962977
YAL055W	151	0	0.0006391815280857408	0.002577793105204134	0.0
YAL054C	170	1	0.000760605085185092	0.0029736504723993635	0.06984462128381831
YAL053W	147	2	0.005477637146374268	0.015009910301960262	0.1615453825612124
YAL051W	58	1	0.13371839570171434	0.20269227561427497	0.20471699341808813
YAL049C	77	0	0.01960676224707922	0.04259859829352195	0.0
YAL048C	151	1	0.0017862022915400865	0.005941266268737442	0.07863301733939809
YAL047C	12	0	0.6411687941471982	0.7741679057611877	0.0
YAL046C	219	0	3.059517475308561e-05	0.00021510128362468872	0.0
YAL044W-A	78	0	0.01869069447694416	0.040917466287364236	0.0
YAL044C	66	0	0.03335319123672034	0.06495570701062603	0.0
YAL043C	311	3	1.0559740654735791e-05	8.839747962938215e-05	0.11453619567442874
YAL042W	398	8	1.9328256810215538e-05	0.0001447354230671218	0.23866503755274596
YAL041W	12	1	1.0	1.0	0.989465468187426
YAL040C	76	2	0.13217920664839977	0.2007295002468833	0.31246277942760825
YAL039C	31	2	0.9671158329676754	1.0	0.7660377818225234
YAL038W	19	0	0.4029043570552322	0.5217525236263545	0.0
YAL037C-A	272	0	2.9580587211374207e-06	3.0270099119682043e-05	0.0
YAL037W	130	0	0.0016592642994937004	0.005567344799526413	0.0
YAL036C	8	0	0.8725723079034595	1.0	0.0
YAL035W	44	1	0.2663944721557193	0.36338581816118165	0.2698542185965707
YAL034W-A	55	0	0.05737831421739701	0.1008812855592327	0.0
YAL034C	102	2	0.04097241448014806	0.07672821741300277	0.23281540427939437
YAL033W	143	0	0.0009182431492222202	0.003453771321894695	0.0
YAL032C	301	0	8.302584062837049e-07	1.0517216067263408e-05	0.0
YAL031C	107	0	0.004779625362360547	0.013402060194507803	0.0
YAL030W	46	1	0.24113041161850302	0.3341544571609664	0.25812142648367636
YAL029C	0	0	1.0	1.0
YAL028W	140	1	0.0029363028085667305	0.009001346705511401	0.08481132584463652
YAL027W	7	0	0.9507400577499864	1.0	0.0
YAL026C	79	17	0.0005641489735432106	0.002319099890526808	2.5550753862055053
YAL025C	115	2	0.022861177626212495	0.0482298725342436	0.20649714118694107
YAL024C	3	0	1.0	1.0	0.0
YAL023C	104	3	0.08222277114841656	0.1366261649449707	0.34250727744949366
YAL022C	45	0	0.0952460800715094	0.1532726511531204	0.0
YAL021C	3	0	1.0	1.0	0.0
YAL020C	50	0	0.07378323067089253	0.12425398523815605	0.0
YAL019W	28	2	1.0	1.0	0.8481132584463651
YAL018C	103	0	0.005755520057480748	0.015583802189534736	0.0
YAL017W	18	0	0.42896608338599984	0.5501748317468521	0.0
YAL016W	45	1	0.25343415521477874	0.34885108344667126	0.26385745818331363
YAL015C	82	2	0.10083944300887275	0.16046697198229862	0.2895996492255881
YAL014C	194	12	0.36196907862791194	0.47646696525271726	0.734448594943244
YAL013W	79	0	0.01781862134145532	0.03928190401920212	0.0
YAL012W	29	0	0.2240012377200476	0.3131334754807958	0.0
YAL011W	174	2	0.0016533081648301795	0.005566847339542366	0.13647799561205876
YAL010C	350	1	2.762353173389136e-07	4.042313765944255e-06	0.03392453033785461
YAL009W	258	4	0.00025287257924588	0.0011979161476466688	0.1840865987325444
YAL008W	173	0	0.00023744118324299854	0.001140695180146454	0.0
YAL007C	166	0	0.0003251020964088801	0.0014744969688071524	0.0
YAL005C	3	0	1.0	1.0	0.0
YAL003W	24	0	0.2981396034425884	0.4005140993689152	0.0
YAL002W	2	0	1.0	1.0	0.0
YAL001C	9	1	1.0	1.0	1.319287290916568
YAR002W	10	0	0.7436650790140376	0.8805472245027238	0.0
YAR002C-A	378	6	8.641259367418457e-06	7.373276353415955e-05	0.18846961298808113
YAR003W	87	3	0.16916601140459792	0.24767661191136522	0.40943398683617627
YAR007C	79	0	0.01781862134145532	0.03928190401920212	0.0
YAR008W	192	1	0.00028482998723272965	0.0013125533208995488	0.061841591761714124
YAR009C	19	1	0.964305186905276	1.0	0.6249255588552165
YAR010C	38	0	0.13728884349081225	0.2069046485628043	0.0
YAR014C	17	0	0.45717513347929173	0.5805286360431456	0.0
YAR015W	443	1	4.897243007978101e-09	1.10447233485812e-07	0.026802676339162782
YAR018C	101	0	0.006317307906767178	0.016812048945774198	0.0
YAR019C	12	1	1.0	1.0	0.989465468187426
YAR020C	42	0	0.11125874373950355	0.17387202044725134	0.0
YAR023C	3	0	1.0	1.0	0.0
YAR027W	9	1	1.0	1.0	1.319287290916568
YAR028W	82	0	0.015445000881755643	0.03497015750825854	0.0
YAR029W	228	3	0.0003838918724512981	0.0016878915584613268	0.1562313897138041
YAR031W	14	0	0.5574610000147623	0.6859131816612961	0.0
YAR033W	246	1	2.6107362343140748e-05	0.0001874449948007521	0.04826660820426469
YAR035W	0	0	1.0	1.0
YAR035C-A	822	43	0.002603339940601517	0.008136852173043111	0.6211243084972163
YAR042W	17	41	8.794474603886383e-70	1.4049173179708498e-67	28.636294726365506
YAR050W	2	0	1.0	1.0	0.0
YAR064W	135	2	0.009348740095739695	0.02314447020688721	0.17590497212220907
YAR066W	143	0	0.0009182431492222202	0.003453771321894695	0.0
YAR068W	146	1	0.002238373520900952	0.007127843919546718	0.0813259288921172
YAR071W	10	0	0.7436650790140376	0.8805472245027238	0.0
YBL111C	36	1	0.39867622762339816	0.5187300871181364	0.329821822729142
YBL108C-A	98	0	0.00726671594069081	0.01886721597061528	0.0
YBL107C	13	0	0.5973112256805571	0.7288641754485219	0.0
YBL106C	83	0	0.014728087781380366	0.03354504270523504	0.0
YBL105C	19	2	1.0	1.0	1.249851117710433
YBL104C	45	0	0.0952460800715094	0.1532726511531204	0.0
YBL103C	56	3	0.5983397070153595	0.7298094708473664	0.6360849438347739
YBL102W	39	0	0.1302133541466284	0.198005552537615	0.0
YBL101C	83	0	0.014728087781380366	0.03354504270523504	0.0
YBL100W-C	101	7	0.7491869548804455	0.8856267579686418	0.8229217755222158
YBL099W	0	0	1.0	1.0
YBL098W	35	1	0.4195166667018492	0.542288233356335	0.3392453033785461
YBL097W	12	0	0.6411687941471982	0.7741679057611877	0.0
YBL095W	335	0	1.881916078799368e-07	2.870795588640627e-06	0.0
YBL093C	40	0	0.12353270747801659	0.18985478372690362	0.0
YBL092W	140	2	0.007480747501286544	0.019326944689981543	0.16962265168927304
YBL091C-A	640	0	3.5780953915299045e-13	1.8210289023618126e-11	0.0
YBL091C	796	11	1.6401094488365467e-11	6.751506693800985e-10	0.16408221331751285
YBL090W	168	0	0.0002971643123837583	0.0013639201600311203	0.0
YBL089W	221	1	7.867671912495004e-05	0.0004664637233892656	0.05372663175678332
YBL088C	0	0	1.0	1.0
YBL087C	162	0	0.00038917938067471774	0.0016981567665100925	0.0
YBL086C	75	0	0.021580274809922615	0.04593196166982419	0.0
YBL085W	21	1	0.8678297576381158	1.0	0.5654088389642434
YBL084C	0	0	1.0	1.0
YBL082C	209	2	0.0003529696894997984	0.0015784826472109957	0.11362282888276663
YBL081W	81	0	0.016197798845540245	0.036331334306046	0.0
YBL080C	124	0	0.0021833465353812624	0.006968049902873274	0.0
YBL079W	7	0	0.9507400577499864	1.0	0.0
YBL078C	52	0	0.06669437699020282	0.11432469808365318	0.0
YBL076C	44	0	0.10028978412385071	0.15981339664623595	0.0
YBL075C	70	5	0.8881928348344857	1.0	0.8481132584463652
YBL074C	137	1	0.003363955378935279	0.01004992591389963	0.08666850816240228
YBL072C	182	1	0.0004447915069333872	0.0019019500378076287	0.06523948141895117
YBL071C-B	681	6	2.3451065289883638e-11	9.112640302846e-10	0.10461308914756927
YBL071W-A	218	2	0.00023762003578776765	0.001140695180146454	0.10893197814907442
YBL069W	227	0	2.1472395851929757e-05	0.00015872461252499747	0.0
YBL068W	183	3	0.002704664335600437	0.008403308802829882	0.19464894456146084
YBL067C	68	4	0.6303786205146358	0.7667739946234498	0.6984462128381831
YBL066C	20	0	0.3787727237800037	0.49524497335208845	0.0
YBL064C	210	1	0.0001280448877375613	0.000692092245656687	0.056540883896424345
YBL063W	29	0	0.2240012377200476	0.3131334754807958	0.0
YBL061C	83	1	0.040515898254609495	0.07609158310579225	0.14305524841263992
YBL060W	68	2	0.1896016426036859	0.2720607899899851	0.34922310641909154
YBL059C-A	261	0	4.7958892360667526e-06	4.51410130877576e-05	0.0
YBL059W	32	0	0.18969983791685627	0.2720607899899851	0.0
YBL058W	71	0	0.026166265603352033	0.05359052474532676	0.0
YBL057C	727	1	2.425383163986067e-14	1.4682503764298812e-12	0.016332304839407306
YBL056W	101	0	0.006317307906767178	0.016812048945774198	0.0
YBL055C	68	0	0.030259875499915278	0.06027867821268194	0.0
YBL054W	131	5	0.10469177479813677	0.16648777535574646	0.4531902907728669
YBL052C	0	0	1.0	1.0
YBL051C	296	246	7.795693849728228e-234	1.9492624056429147e-231	9.867912371923248
YBL050W	210	0	4.559932375067672e-05	0.00029766369000016094	0.0
YBL049W	164	0	0.00035568914301012774	0.0015841189136414397	0.0
YBL047C	0	0	1.0	1.0
YBL046W	71	2	0.16561651313356043	0.24260330286069945	0.33446720051405954
YBL045C	150	0	0.0006687451725324074	0.0026782405899957347	0.0
YBL044W	90	0	0.01057667845992674	0.02558959942071463	0.0
YBL043W	192	1	0.00028482998723272965	0.0013125533208995488	0.061841591761714124
YBL042C	86	1	0.03518947710024484	0.06788818611321974	0.13806494904940828
YBL041W	178	4	0.00760301636052814	0.019549678351489328	0.26682214872469917
YBL040C	20	1	0.9147869415108418	1.0	0.5936792809124556
YBL039W-B	133	1	0.004033750087020393	0.011633950225904854	0.08927507983645949
YBL039C	2	0	1.0	1.0	0.0
YBL038W	229	0	1.9655128898046473e-05	0.00014680083934112372	0.0
YBL037W	17	1	1.0	1.0	0.6984462128381831
YBL036C	259	2	3.9404127117613396e-05	0.00026629040546814883	0.09168791983203949
YBL035C	358	25	0.41697866649690374	0.5394925334136543	0.8291610068609715
YBL034C	15	0	0.5210951811576119	0.6481008622053257	0.0
YBL033C	126	2	0.013972856304381501	0.03227653184302789	0.18846961298808115
YBL032W	0	0	1.0	1.0
YBL031W	119	1	0.0076376979941611255	0.019565434817113866	0.09977803040545472
YBL030C	18	0	0.42896608338599984	0.5501748317468521	0.0
YBL029C-A	155	3	0.00911202626494811	0.022705053314435262	0.229811334546757
YBL029W	152	3	0.010377290750118059	0.025255945452360963	0.23434708457070616
YBL028C	72	1	0.06819542336250234	0.11658498209207817	0.164910911364571
YBL027W	161	1	0.001138893440145761	0.004106442742494214	0.07374897899533611
YBL026W	78	0	0.01869069447694416	0.040917466287364236	0.0
YBL025W	15	0	0.5210951811576119	0.6481008622053257	0.0
YBL024W	147	0	0.000765986182772945	0.0029825230447712973	0.0
YBL023C	64	2	0.22703691739397747	0.3169918212995301	0.37104955057028477
YBL022C	28	1	0.6015416372901619	0.7329377025541781	0.42405662922318255
YBL021C	169	0	0.0002841157375222908	0.0013125533208995488	0.0
YBL020W	137	3	0.01986711731088281	0.0431316691788928	0.2600055244872068
YBL019W	3	0	1.0	1.0	0.0
YBL018C	67	0	0.031767490326892654	0.06265255036692718	0.0
YBL017C	0	0	1.0	1.0
YBL016W	0	0	1.0	1.0
YBL015W	0	0	1.0	1.0
YBL014C	9	0	0.8041688105008469	0.9413341805801689	0.0
YBL013W	95	0	0.008362087315539543	0.02109460730436216	0.0
YBL011W	217	4	0.0014537561367263965	0.005015327859816141	0.2188679376635781
YBL010C	38	0	0.13728884349081225	0.2069046485628043	0.0
YBL009W	116	1	0.008762982646651405	0.021855657958355184	0.10235849670904407
YBL008W-A	441	0	1.890280303097013e-09	4.919005440321684e-08	0.0
YBL008W	147	2	0.005477637146374268	0.015009910301960262	0.1615453825612124
YBL007C	45	0	0.0952460800715094	0.1532726511531204	0.0
YBL006C	220	10	0.06954912453453696	0.11875802113958493	0.5397084371931415
YBL005W	20	1	0.9147869415108418	1.0	0.5936792809124556
YBL004W	0	0	1.0	1.0
YBL003C	124	1	0.0060772514741340745	0.016301433408463184	0.09575472272781542
YBL002W	61	0	0.04261191977136343	0.07941061263937495	0.0
YBL001C	63	0	0.03862286400395674	0.07334296508986735	0.0
YBR001C	1	0	1.0	1.0	0.0
YBR002C	58	0	0.049420937428991014	0.08937729910507149	0.0
YBR003W	122	2	0.01670982239363097	0.03730586046058119	0.19464894456146084
YBR004C	199	3	0.0013507201931843222	0.004736580384757949	0.17899877816455947
YBR005W	63	0	0.03862286400395674	0.07334296508986735	0.0
YBR006W	252	2	5.35180082868844e-05	0.0003393407559623729	0.09423480649404058
YBR007C	20	0	0.3787727237800037	0.49524497335208845	0.0
YBR008C	0	0	1.0	1.0
YBR009C	176	1	0.0005815065417408188	0.0023836380053823586	0.06746355464914268
YBR010W	112	0	0.0037921816478976135	0.01109299931691718	0.0
YBR011C	19	1	0.964305186905276	1.0	0.6249255588552165
YBR013C	9	0	0.8041688105008469	0.9413341805801689	0.0
YBR014C	68	0	0.030259875499915278	0.06027867821268194	0.0
YBR015C	19	0	0.4029043570552322	0.5217525236263545	0.0
YBR016W	97	0	0.007614550427288488	0.019549678351489328	0.0
YBR017C	19	0	0.4029043570552322	0.5217525236263545	0.0
YBR018C	83	1	0.040515898254609495	0.07609158310579225	0.14305524841263992
YBR019C	23	2	1.0	1.0	1.0324857059347055
YBR020W	40	1	0.32557843889138716	0.4341297477543166	0.2968396404562278
YBR021W	85	2	0.08808108770065003	0.14439975352521045	0.27937848513527325
YBR022W	90	1	0.029178895613224624	0.05853080874490925	0.13192872909165682
YBR023C	5	0	1.0	1.0	0.0
YBR024W	155	9	0.34461118867575913	0.45643918610646955	0.6894340036402711
YBR025C	138	1	0.0032148319226293475	0.009664661990089586	0.08604047549455879
YBR026C	36	0	0.15273356811920172	0.2262093098772931	0.0
YBR028C	307	13	0.017674339585876674	0.03913944049225135	0.5027902704796041
YBR029C	17	1	1.0	1.0	0.6984462128381831
YBR030W	103	1	0.015944748099495122	0.036016593212960114	0.11527753027426321
YBR031W	176	1	0.0005815065417408188	0.0023836380053823586	0.06746355464914268
YBR033W	30	0	0.2118459793684239	0.299269522807125	0.0
YBR034C	122	1	0.006658496965458848	0.017589809852252565	0.09732447228073042
YBR035C	61	0	0.04261191977136343	0.07941061263937495	0.0
YBR036C	59	0	0.047032970048670436	0.08578706335233227	0.0
YBR037C	91	0	0.010090198745777785	0.024609301521190854	0.0
YBR038W	30	0	0.2118459793684239	0.299269522807125	0.0
YBR039W	125	0	0.002085573976432041	0.006723038462889095	0.0
YBR040W	351	8	0.00013160592037318578	0.0007093398763506948	0.2706230340341678
YBR041W	4	0	1.0	1.0	0.0
YBR042C	62	0	0.040566300435117206	0.07609158310579225	0.0
YBR043C	80	2	0.11035812403408045	0.1736442055595066	0.2968396404562278
YBR044C	39	0	0.1302133541466284	0.198005552537615	0.0
YBR045C	32	0	0.18969983791685627	0.2720607899899851	0.0
YBR046C	398	3	2.474336171107305e-07	3.676978635668762e-06	0.08949938908227974
YBR047W	559	0	1.1636629894605476e-11	4.884836388604094e-10	0.0
YBR048W	704	4	1.3119953137537776e-12	6.134378088941443e-11	0.06746355464914268
YBR049C	118	3	0.045102644662054395	0.08295021088950266	0.30187082080294353
YBR050C	156	2	0.0036716961067629946	0.010809788003820372	0.15222545664421938
YBR052C	244	0	1.0136752855335215e-05	8.510432944676324e-05	0.0
YBR053C	49	1	0.2078182216163872	0.29517475735140597	0.24231807384181864
YBR054W	17	1	1.0	1.0	0.6984462128381831
YBR055C	39	1	0.34242546486967107	0.4536486635488317	0.30445091328843876
YBR056W	25	1	0.7033948494039804	0.8411777456690147	0.4749434247299645
YBR057C	0	0	1.0	1.0
YBR058C	0	0	1.0	1.0
YBR058C-A	70	0	0.02746297317411988	0.05565171202408859	0.0
YBR059C	4	0	1.0	1.0	0.0
YBR060C	20	0	0.3787727237800037	0.49524497335208845	0.0
YBR061C	96	0	0.007979389127657792	0.02034107574164892	0.0
YBR062C	102	0	0.006029753197786453	0.016196688762480097	0.0
YBR063C	55	0	0.05737831421739701	0.1008812855592327	0.0
YBR065C	104	0	0.005493976905864432	0.015009910301960262	0.0
YBR066C	48	1	0.21835455047459923	0.30733162500720024	0.2473663670468565
YBR067C	83	2529	0.0	0.0	361.78672323556634
YBR068C	4	0	1.0	1.0	0.0
YBR069C	111	0	0.003971546591042556	0.011500687031765227	0.0
YBR070C	305	8	0.0008379319942020981	0.003213172386299455	0.3114383112983374
YBR071W	155	0	0.0005335320534602999	0.0022138115724748804	0.0
YBR072W	134	0	0.0013825084881053584	0.00481575185650752	0.0
YBR072C-A	97	0	0.007614550427288488	0.019549678351489328	0.0
YBR073W	24	0	0.2981396034425884	0.4005140993689152	0.0
YBR074W	31	0	0.20042986987346065	0.28531489644610697	0.0
YBR076W	72	2	0.1583136904812821	0.2336914871555065	0.329821822729142
YBR077C	175	2	0.00158174986322484	0.005372160168294764	0.13569812135141843
YBR078W	19	0	0.4029043570552322	0.5217525236263545	0.0
YBR079C	0	0	1.0	1.0
YBR080C	5	0	1.0	1.0	0.0
YBR081C	0	0	1.0	1.0
YBR082C	1	0	1.0	1.0	0.0
YBR083W	2	0	1.0	1.0	0.0
YBR084W	84	1	0.03865458653927803	0.07334296508986735	0.14135220974106086
YBR084C-A	88	0	0.01162292987778383	0.02765555222471444	0.0
YBR085W	12	589	0.0	0.0	582.795160762394
YBR085C-A	60	2	0.27178879339867046	0.37021727873892796	0.39578618727497045
YBR086C	6	0	1.0	1.0	0.0
YBR087W	113	2	0.02500534965065549	0.05176593442797686	0.210151957845117
YBR088C	67	0	0.031767490326892654	0.06265255036692718	0.0
YBR091C	506	7	9.42104738049889e-08	1.552448237399688e-06	0.16425908958052132
YBR092C	511	7	7.636282413118548e-08	1.2878668667989669e-06	0.1626518577842344
YBR093C	92	0	0.009626577411441163	0.02369967752277317	0.0
YBR094W	52	0	0.06669437699020282	0.11432469808365318	0.0
YBR095C	160	0	0.00042585140802081417	0.001834510447586294	0.0
YBR096W	29	0	0.2240012377200476	0.3131334754807958	0.0
YBR097W	27	1	0.6336594881996296	0.7699505000287492	0.4397624303055227
YBR098W	14	0	0.5574610000147623	0.6859131816612961	0.0
YBR101C	217	0	3.3429964329881974e-05	0.00023163340344717015	0.0
YBR102C	45	1	0.25343415521477874	0.34885108344667126	0.26385745818331363
YBR103W	249	1	2.2877587944132275e-05	0.00016675412961559533	0.047685082804213304
YBR104W	51	0	0.07014410960628423	0.1189966885975636	0.0
YBR105C	105	0	0.005244523038087643	0.014451965496905623	0.0
YBR106W	23	0	0.31620128218897997	0.4223115591892299	0.0
YBR107C	125	0	0.002085573976432041	0.006723038462889095	0.0
YBR108W	57	0	0.05193621183140683	0.09328081019438496	0.0
YBR109C	318	600	0.0	0.0	22.402991732545498
YBR110W	35	0	0.16116315386981991	0.2365014794348901	0.0
YBR111C	165	1	0.0009516935766973307	0.0035679203126377764	0.07196112495908553
YBR111W-A	155	0	0.0005335320534602999	0.0022138115724748804	0.0
YBR112C	166	249	0.0	0.0	17.810378427373667
YBR114W	49	0	0.07762310754461971	0.12977049171195	0.0
YBR115C	1	0	1.0	1.0	0.0
YBR117C	38	0	0.13728884349081225	0.2069046485628043	0.0
YBR118W	0	0	1.0	1.0
YBR119W	39	0	0.1302133541466284	0.198005552537615	0.0
YBR120C	170	0	0.00027164431730614433	0.001268040964957497	0.0
YBR121C	74	2	0.14465812115671725	0.21627633184998374	0.32090771941213814
YBR122C	265	4	0.000187490520026348	0.0009483359548562246	0.17922393386036398
YBR123C	324	2	2.3188300548165606e-06	2.4559100635819593e-05	0.07329373838425378
YBR125C	237	0	1.380396234077307e-05	0.00010980164235378414	0.0
YBR126C	0	0	1.0	1.0
YBR127C	0	0	1.0	1.0
YBR128C	204	1	0.00016708711945725825	0.0008617548125791017	0.05820385106984859
YBR129C	234	0	1.5759009504767283e-05	0.00012247305900259006	0.0
YBR130C	212	6	0.008278920964494547	0.021030068227388753	0.3360448759881824
YBR131W	59	0	0.047032970048670436	0.08578706335233227	0.0
YBR132C	425	3	7.736862068486408e-08	1.3010144373060039e-06	0.08381354554058196
YBR133C	75	2	0.1382780572455225	0.208340871684307	0.3166289498199763
YBR135W	85	3	0.18399742324559362	0.2656047141278637	0.4190677277029098
YBR136W	0	0	1.0	1.0
YBR137W	175	1	0.0006080986234433471	0.002469756485468001	0.06784906067570921
YBR138C	39	0	0.1302133541466284	0.198005552537615	0.0
YBR139W	363	1	1.5696085473102887e-07	2.4470846807362764e-06	0.032709602254129784
YBR140C	0	0	1.0	1.0
YBR141C	248	0	8.498462875572829e-06	7.270138089161784e-05	0.0
YBR142W	37	2	0.7514322327088586	0.8877335189623348	0.6418154388242763
YBR143C	17	0	0.45717513347929173	0.5805286360431456	0.0
YBR145W	142	4	0.034395980754453	0.06673795051243563	0.33446720051405954
YBR146W	265	1	1.1323275063501217e-05	9.383307621065634e-05	0.044805983465090994
YBR147W	202	7	0.023972447326920613	0.050151162086984516	0.4114608877611079
YBR148W	7	0	0.9507400577499864	1.0	0.0
YBR149W	442	3	3.722975912009588e-08	6.690885771864732e-07	0.08058994763517498
YBR150C	8	2	0.39286411068082183	0.5119785861149799	2.968396404562278
YBR151W	27	0	0.2507688622293518	0.34576162231623164	0.0
YBR152W	127	5	0.12213538279841757	0.18891893127318438	0.467464000718469
YBR153W	93	0	0.009184709355645635	0.022777603925967248	0.0
YBR154C	165	0	0.00034004914256579834	0.0015257006334532474	0.0
YBR155W	541	3	5.295025321099696e-10	1.5616251600843258e-08	0.06584243411228713
YBR156C	44	1	0.2663944721557193	0.36338581816118165	0.2698542185965707
YBR157C	33	0	0.17960752888666445	0.2595935910096023	0.0
YBR158W	24	0	0.2981396034425884	0.4005140993689152	0.0
YBR159W	121	1	0.00696990894182699	0.01825316317142396	0.09812880676238936
YBR160W	96	0	0.007979389127657792	0.02034107574164892	0.0
YBR161W	100	0	0.006618848301253031	0.01752532070925699	0.0
YBR162C	140	2	0.007480747501286544	0.019326944689981543	0.16962265168927304
YBR162W-A	49	0	0.07762310754461971	0.12977049171195	0.0
YBR163W	59	0	0.047032970048670436	0.08578706335233227	0.0
YBR164C	13	0	0.5973112256805571	0.7288641754485219	0.0
YBR165W	228	0	2.054358934132329e-05	0.00015244668684122613	0.0
YBR166C	45	0	0.0952460800715094	0.1532726511531204	0.0
YBR167C	112	1	0.010529468246275757	0.02558300459836581	0.10601415730579564
YBR168W	98	0	0.00726671594069081	0.01886721597061528	0.0
YBR169C	20	3	0.5783802812565013	0.710436778621559	1.7810378427373668
YBR170C	158	0	0.00046601093241636346	0.0019778810865878275	0.0
YBR171W	200	2	0.0005245894598462289	0.002192524697366034	0.11873585618249112
YBR172C	81	1	0.04451813251118855	0.08246191582445846	0.14658747676850756
YBR173C	213	0	3.9916432593453506e-05	0.00026912005140088054	0.0
YBR175W	0	0	1.0	1.0
YBR176W	335	4	9.376781391321388e-06	7.930274967866074e-05	0.1417741566358103
YBR177C	1	0	1.0	1.0	0.0
YBR179C	34	3	1.0	1.0	1.0476693192572746
YBR180W	158	4	0.01764011104773794	0.03909374899250131	0.3005971042594712
YBR181C	90	0	0.01057667845992674	0.02558959942071463	0.0
YBR182C	92	0	0.009626577411441163	0.02369967752277317	0.0
YBR182C-A	54	0	0.060321151329339115	0.10525089238320062	0.0
YBR183W	62	0	0.040566300435117206	0.07609158310579225	0.0
YBR184W	80	0	0.01698834901409852	0.03776574997297279	0.0
YBR185C	121	0	0.002505458957581443	0.00785654005727965	0.0
YBR186W	174	0	0.0002270321801985919	0.0011001550099586689	0.0
YBR187W	159	37	1.3622439535084353e-08	2.739253488331123e-07	2.7630356470139446
YBR188C	139	2	0.007821642378883992	0.020018809666649682	0.17084295853595846
YBR189W	226	8	0.018094085408884922	0.03985411152297862	0.420303915690234
YBR191W	151	5	0.04773588589010871	0.08698640042902889	0.39316508669699046
YBR192W	106	0	0.005006587052365647	0.013889423123160351	0.0
YBR193C	46	0	0.09047298395548163	0.14777339696903574	0.0
YBR194W	380	1	7.501321916847287e-08	1.2688265395231983e-06	0.031246277942760824
YBR195C	35	0	0.16116315386981991	0.2365014794348901	0.0
YBR196C	243	4	0.0004798613399324428	0.0020351641341825066	0.19544996902467673
YBR196C-A	382	1	6.877646081789133e-08	1.1806967945184866e-06	0.031082684864526474
YBR196C-B	292	0	1.2309660986149108e-06	1.441809782715754e-05	0.0
YBR197C	120	1	0.007296072533340748	0.018892261656570306	0.09894654681874261
YBR198C	36	1	0.39867622762339816	0.5187300871181364	0.329821822729142
YBR199W	195	0	8.884012630694976e-05	0.0005129714522000683	0.0
YBR200W	97	0	0.007614550427288488	0.019549678351489328	0.0
YBR200W-A	343	1	3.7460476505722804e-07	5.293248166693166e-06	0.034616867691688376
YBR201W	477	2	3.0961740846404047e-09	7.35789138874668e-08	0.04978442607232332
YBR201C-A	275	0	2.5931551462444356e-06	2.687069413703018e-05	0.0
YBR202W	20	0	0.3787727237800037	0.49524497335208845	0.0
YBR203W	70	20	8.375297912944998e-07	1.0562793486260237e-05	3.392453033785461
YBR204C	21	0	0.3563836540523412	0.4696522443755762	0.0
YBR205W	195	0	8.884012630694976e-05	0.0005129714522000683	0.0
YBR207W	155	1	0.0014916457998634177	0.005130654901324471	0.07660377818225234
YBR208C	0	0	1.0	1.0
YBR210W	9	0	0.8041688105008469	0.9413341805801689	0.0
YBR211C	80	0	0.01698834901409852	0.03776574997297279	0.0
YBR212W	82	1	0.04246886376378184	0.0792981933459446	0.14479982461279406
YBR213W	169	5	0.023171846237983913	0.04886735889792647	0.351289515332814
YBR214W	210	0	4.559932375067672e-05	0.00029766369000016094	0.0
YBR215W	220	0	2.9269651652425875e-05	0.00020679332512665995	0.0
YBR216C	57	1	0.14038397467192174	0.21134770637126227	0.2083085196184055
YBR217W	32	0	0.18969983791685627	0.2720607899899851	0.0
YBR218C	42	0	0.11125874373950355	0.17387202044725134	0.0
YBR221C	80	0	0.01698834901409852	0.03776574997297279	0.0
YBR221W-A	12	0	0.6411687941471982	0.7741679057611877	0.0
YBR222C	79	0	0.01781862134145532	0.03928190401920212	0.0
YBR223C	134	0	0.0013825084881053584	0.00481575185650752	0.0
YBR225W	50	1	0.19780981437131995	0.28305654203768627	0.23747171236498224
YBR227C	407	0	8.238501692788482e-09	1.722895390371875e-07	0.0
YBR228W	173	1	0.0006650132398363148	0.0026688703016738632	0.06863344288005267
YBR229C	103	2	0.039171794157253574	0.07422635525481558	0.23055506054852642
YBR230C	34	0	0.17010877764510168	0.24817239478360723	0.0
YBR230W-A	352	4	4.5279355613541e-06	4.311284339958183e-05	0.13492710929828536
YBR231C	298	6	0.0002446354597999267	0.0011685203731805467	0.2390654822466264
YBR233W	133	0	0.0014469839075659848	0.004994960655709471	0.0
YBR233W-A	136	0	0.0012621390424967936	0.004464060045140873	0.0
YBR234C	336	3	3.5863207374213887e-06	3.580717111269168e-05	0.10601415730579565
YBR235W	106	1	0.013881092043497278	0.0321118907249207	0.11201495866272747
YBR236C	187	0	0.0001269249732827498	0.000687978813712624	0.0
YBR237W	101	2	0.0428562206714541	0.07973669527063491	0.23512050729206166
YBR238C	13	0	0.5973112256805571	0.7288641754485219	0.0
YBR239C	51	1	0.18830155522767056	0.27134107845510735	0.23281540427939437
YBR240C	0	0	1.0	1.0
YBR241C	0	0	1.0	1.0
YBR242W	198	0	7.773072419115713e-05	0.00046180722605717423	0.0
YBR243C	167	4	0.012088162440626892	0.028632216719952742	0.28439726031734397
YBR244W	309	0	5.852379330301012e-07	7.755076849898875e-06	0.0
YBR245C	93	1	0.025366092730287355	0.05232438998991484	0.12767296363708722
YBR246W	344	4	6.377959022775647e-06	5.704454485222823e-05	0.13806494904940828
YBR247C	52	3	0.6972194531925475	0.8346605069338761	0.6850145548989873
YBR248C	55	0	0.05737831421739701	0.1008812855592327	0.0
YBR249C	104	2	0.03745067380587072	0.07153066258969197	0.2283381849663291
YBR250W	84	0	0.014045289104842432	0.03227653184302789	0.0
YBR251W	188	1	0.00034037105072518107	0.0015257006334532474	0.0631573703098357
YBR252W	313	0	4.914078414934407e-07	6.603005832777517e-06	0.0
YBR253W	341	0	1.449001763845823e-07	2.2830709983225555e-06	0.0
YBR254C	640	0	3.5780953915299045e-13	1.8210289023618126e-11	0.0
YBR255W	277	3	4.594892976530656e-05	0.0002996057767350091	0.12859479008934058
YBR255C-A	26	0	0.26551703561861373	0.36296374419839494	0.0
YBR256C	117	0	0.0030112863400863013	0.009170576864844852	0.0
YBR257W	246	3	0.00017592807159277687	0.0008969524288387054	0.14479982461279406
YBR258C	0	0	1.0	1.0
YBR259W	51	0	0.07014410960628423	0.1189966885975636	0.0
YBR260C	30	0	0.2118459793684239	0.299269522807125	0.0
YBR261C	173	1	0.0006650132398363148	0.0026688703016738632	0.06863344288005267
YBR262C	67	0	0.031767490326892654	0.06265255036692718	0.0
YBR263W	23	0	0.31620128218897997	0.4223115591892299	0.0
YBR264C	163	2	0.0026913333487246236	0.00837546433361218	0.14568816709508112
YBR265W	564	6	3.3502533264080135e-09	7.872433697736647e-08	0.1263147406196714
YBR267W	57	0	0.05193621183140683	0.09328081019438496	0.0
YBR268W	235	0	1.5078229185858368e-05	0.00011765928907445246	0.0
YBR269C	263	0	4.392251956455348e-06	4.2382283559689105e-05	0.0
YBR270C	16	0	0.48778518644776614	0.6123668647153685	0.0
YBR271W	22	0	0.33557408107401887	0.44559836995074636	0.0
YBR272C	444	0	1.6602538685775203e-09	4.4617383169108965e-08	0.0
YBR273C	119	1	0.0076376979941611255	0.019565434817113866	0.09977803040545472
YBR274W	65	1	0.09533233753689996	0.1532726511531204	0.18267054797306329
YBR275C	5	0	1.0	1.0	0.0
YBR276C	218	3	0.0005923266870641649	0.002417651367853806	0.16339796722361163
YBR278W	274	4	0.00012760538595515925	0.0006910156069944641	0.17333701632480455
YBR279W	173	0	0.00023744118324299854	0.001140695180146454	0.0
YBR280C	33	0	0.17960752888666445	0.2595935910096023	0.0
YBR281C	62	0	0.040566300435117206	0.07609158310579225	0.0
YBR282W	366	3	9.827706688699857e-07	1.1898766561413237e-05	0.09732447228073042
YBR283C	81	0	0.016197798845540245	0.036331334306046	0.0
YBR284W	72	2	0.1583136904812821	0.2336914871555065	0.329821822729142
YBR285W	172	0	0.00024833107955754476	0.0011822450650127814	0.0
YBR286W	236	1	4.05641894989328e-05	0.0002731670419301669	0.05031180346715725
YBR287W	89	3	0.15549727847743444	0.2298290538482975	0.40023322308704873
YBR288C	302	0	7.947320190164586e-07	1.0134154858899453e-05	0.0
YBR289W	29	0	0.2240012377200476	0.3131334754807958	0.0
YBR290W	308	1	1.7230924861331435e-06	1.9279192388622e-05	0.03855060265665296
YBR291C	44	1	0.2663944721557193	0.36338581816118165	0.2698542185965707
YBR293W	8	0	0.8725723079034595	1.0	0.0
YBR294W	35	0	0.16116315386981991	0.2365014794348901	0.0
YBR295W	17	0	0.45717513347929173	0.5805286360431456	0.0
YBR296C	39	0	0.1302133541466284	0.198005552537615	0.0
YBR296C-A	379	4	1.4247883909423685e-06	1.632262557033777e-05	0.12531488779154737
YBR297W	47	0	0.08595454530502343	0.14159971069870803	0.0
YBR298C	163	0	0.00037205455618503696	0.0016385758824948552	0.0
YBR298C-A	499	3	3.2127642675194257e-09	7.603542099795975e-08	0.07138428227404275
YBR299W	32	0	0.18969983791685627	0.2720607899899851	0.0
YBR301W	74	2	0.14465812115671725	0.21627633184998374	0.32090771941213814
YBR302C	34	0	0.17010877764510168	0.24817239478360723	0.0
YCL073C	19	1	0.964305186905276	1.0	0.6249255588552165
YCL069W	174	1	0.0006359152340247631	0.0025700270631598124	0.06823899780602938
YCL068C	592	4	1.5694800687592472e-10	5.3408756659375334e-09	0.08022692985303453
YCL067C	5	0	1.0	1.0	0.0
YCL066W	0	0	1.0	1.0
YCL064C	81	0	0.016197798845540245	0.036331334306046	0.0
YCL063W	125	1	0.005806157380673069	0.015683988302607244	0.0949886849459929
YCL061C	51	0	0.07014410960628423	0.1189966885975636	0.0
YCL059C	106	1	0.013881092043497278	0.0321118907249207	0.11201495866272747
YCL058W-A	22	0	0.33557408107401887	0.44559836995074636	0.0
YCL057C-A	278	0	2.273388252167828e-06	2.421158488558737e-05	0.0
YCL057W	86	1	0.03518947710024484	0.06788818611321974	0.13806494904940828
YCL056C	217	1	9.390875737632165e-05	0.0005357829996738351	0.05471698441589452
YCL055W	17	0	0.45717513347929173	0.5805286360431456	0.0
YCL054W	19	1	0.964305186905276	1.0	0.6249255588552165
YCL052C	42	1	0.2944355689663089	0.3980486500059338	0.2827044194821217
YCL051W	32	0	0.18969983791685627	0.2720607899899851	0.0
YCL050C	20	0	0.3787727237800037	0.49524497335208845	0.0
YCL049C	85	2	0.08808108770065003	0.14439975352521045	0.27937848513527325
YCL048W-A	340	1	4.2686937069022804e-07	5.901263824133417e-06	0.034922310641909156
YCL048W	146	1	0.002238373520900952	0.007127843919546718	0.0813259288921172
YCL047C	299	7	0.0005101229435810872	0.00213672035581561	0.27797692082857456
YCL045C	94	2	0.058719598473279046	0.10301903929830013	0.2526294812393428
YCL044C	139	1	0.0030723817786850066	0.009320396029408276	0.08542147926797923
YCL043C	0	0	1.0	1.0
YCL039W	55	1	0.15476688875686803	0.22886715794310827	0.21588337487725662
YCL038C	153	2	0.00419507086594035	0.011990980392655544	0.15521026951959624
YCL037C	10	1	1.0	1.0	1.1873585618249112
YCL036W	80	1	0.046668599334584816	0.08563851779617015	0.1484198202281139
YCL035C	752	9	1.7906086929301793e-11	7.303397583717348e-10	0.14210408319713033
YCL034W	155	0	0.0005335320534602999	0.0022138115724748804	0.0
YCL033C	339	8	0.00021393387515458942	0.0010470925242672712	0.28020261046015604
YCL032W	458	2	7.024195693611678e-09	1.4906328204413564e-07	0.05184971885698302
YCL031C	81	0	0.016197798845540245	0.036331334306046	0.0
YCL030C	114	1	0.009605158227493759	0.02369967752277317	0.10415425980920275
YCL029C	19	0	0.4029043570552322	0.5217525236263545	0.0
YCL028W	42	0	0.11125874373950355	0.17387202044725134	0.0
YCL027W	119	4	0.08860738705054867	0.14522116925839426	0.39911212162181886
YCL026C-B	145	0	0.0008386318469545264	0.003213172386299455	0.0
YCL026C-A	12	0	0.6411687941471982	0.7741679057611877	0.0
YCL025C	183	4	0.006154913633551363	0.016502055154570577	0.2595319260819478
YCL024W	0	0	1.0	1.0
YCL021W-A	0	0	1.0	1.0
YCL018W	8	4	0.00561525377293903	0.015312150046549247	5.936792809124556
YCL017C	0	0	1.0	1.0
YCL016C	263	0	4.392251956455348e-06	4.2382283559689105e-05	0.0
YCL014W	4	0	1.0	1.0	0.0
YCL012C	71	0	0.026166265603352033	0.05359052474532676	0.0
YCL011C	16	0	0.48778518644776614	0.6123668647153685	0.0
YCL010C	370	2	3.151016882640385e-07	4.553140224136898e-06	0.06418154388242764
YCL009C	503	1	3.671751805196553e-10	1.1232045016853924e-08	0.02360553800844754
YCL008C	367	5	5.816664908862647e-06	5.3013692378556393e-05	0.1617654716382713
YCL005W-A	440	5	2.6158300136971535e-07	3.867259231046872e-06	0.13492710929828539
YCL005W	256	6	0.001385578623488776	0.0048176920578500305	0.27828716292771355
YCL004W	201	3	0.0012384386691130336	0.004404613967884388	0.17721769579476288
YCL002C	408	7	5.688890433859311e-06	5.2346894216199836e-05	0.20371347874447007
YCL001W	45	0	0.0952460800715094	0.1532726511531204	0.0
YCL001W-A	30	0	0.2118459793684239	0.299269522807125	0.0
YCL001W-B	8	0	0.8725723079034595	1.0	0.0
YCR002C	4	1	0.8520726666884116	0.9939695549949402	2.968396404562278
YCR003W	27	0	0.2507688622293518	0.34576162231623164	0.0
YCR004C	78	2	0.1207765708187825	0.18696798352054325	0.30445091328843876
YCR005C	3	0	1.0	1.0	0.0
YCR007C	8	0	0.8725723079034595	1.0	0.0
YCR008W	34	4100	0.0	0.0	1431.8147363182754
YCR009C	144	0	0.0008775259593199946	0.003322351410170697	0.0
YCR010C	205	3	0.0010411092544116397	0.00381850722074065	0.17375978953535284
YCR011C	31	1	0.5150369040597891	0.6443283087334886	0.3830188909112617
YCR012W	368	4	2.282072569149654e-06	2.4259148512346873e-05	0.12906071324183818
YCR014C	74	0	0.022642747681574208	0.04787442717526959	0.0
YCR015C	45	0	0.0952460800715094	0.1532726511531204	0.0
YCR016W	12	0	0.6411687941471982	0.7741679057611877	0.0
YCR017C	56	5	1.0	1.0	1.0601415730579564
YCR018C	0	0	1.0	1.0
YCR019W	0	0	1.0	1.0
YCR020C	173	1	0.0006650132398363148	0.0026688703016738632	0.06863344288005267
YCR020C-A	318	2	3.0098332625765577e-06	3.074520620440104e-05	0.07467663910848499
YCR020W-B	221	1	7.867671912495004e-05	0.0004664637233892656	0.05372663175678332
YCR021C	66	4	0.6754767352918207	0.8140542130476238	0.7196112495908552
YCR023C	100	3	0.09752638668109144	0.15640665080952507	0.3562075685474733
YCR024C	90	0	0.01057667845992674	0.02558959942071463	0.0
YCR024C-B	568	1	2.2342016827262937e-11	8.922842970388135e-10	0.02090420003212872
YCR024C-A	128	0	0.0018180474478821473	0.005991742620498698	0.0
YCR026C	14	0	0.5574610000147623	0.6859131816612961	0.0
YCR027C	1	0	1.0	1.0	0.0
YCR028C	222	0	2.6789142513506232e-05	0.00019186096960793815	0.0
YCR028C-A	206	0	5.446227643366362e-05	0.0003438118021624582	0.0
YCR030C	50	0	0.07378323067089253	0.12425398523815605	0.0
YCR031C	33	0	0.17960752888666445	0.2595935910096023	0.0
YCR032W	0	0	1.0	1.0
YCR033W	26	0	0.26551703561861373	0.36296374419839494	0.0
YCR034W	0	0	1.0	1.0
YCR035C	211	0	4.361994973434517e-05	0.00028801186098991854	0.0
YCR036W	673	2	6.811499047559644e-13	3.3197399171623314e-11	0.035285544184989935
YCR037C	52	0	0.06669437699020282	0.11432469808365318	0.0
YCR040W	0	0	1.0	1.0
YCR042C	12	1	1.0	1.0	0.989465468187426
YCR043C	593	6	9.801407925862514e-10	2.7631322049821235e-08	0.12013745988110401
YCR044C	222	1	7.527326894074569e-05	0.0004495291481601541	0.05348461990202303
YCR045C	40	0	0.12353270747801659	0.18985478372690362	0.0
YCR046C	44	0	0.10028978412385071	0.15981339664623595	0.0
YCR047C	110	4	0.12748900862393756	0.19541292339985739	0.43176674975451323
YCR048W	17	0	0.45717513347929173	0.5805286360431456	0.0
YCR050C	17	0	0.45717513347929173	0.5805286360431456	0.0
YCR051W	0	0	1.0	1.0
YCR052W	272	1	8.328429649460451e-06	7.138122043822215e-05	0.04365288830238644
YCR053W	167	0	0.00031081701543357376	0.001420913080889096	0.0
YCR054C	188	1	0.00034037105072518107	0.0015257006334532474	0.0631573703098357
YCR057C	107	5	0.2585885055408427	0.35577571659459	0.5548404494508932
YCR059C	54	0	0.060321151329339115	0.10525089238320062	0.0
YCR060W	150	1	0.0018685965710096533	0.006147768237915627	0.07915723745499408
YCR061W	1	0	1.0	1.0	0.0
YCR063W	203	2	0.0004596557656230892	0.00195958510607738	0.11698113909605037
YCR065W	411	11	0.00010833235961326387	0.0006002113681463203	0.31778452992880835
YCR066W	226	0	2.2443390609106968e-05	0.00016400500558192397	0.0
YCR067C	29	0	0.2240012377200476	0.3131334754807958	0.0
YCR068W	81	1	0.04451813251118855	0.08246191582445846	0.14658747676850756
YCR069W	81	0	0.016197798845540245	0.036331334306046	0.0
YCR071C	217	0	3.3429964329881974e-05	0.00023163340344717015	0.0
YCR072C	305	1	1.96436281806564e-06	2.1559256806670796e-05	0.03892978891229217
YCR073C	63	1	0.10497038314031241	0.16648777535574646	0.18846961298808115
YCR073W-A	152	0	0.0006109365141371172	0.002476036569980663	0.0
YCR075C	73	2	0.15133220921012508	0.22552773650360958	0.3253037155684688
YCR075W-A	46	0	0.09047298395548163	0.14777339696903574	0.0
YCR076C	152	3	0.010377290750118059	0.025255945452360963	0.23434708457070616
YCR077C	169	1	0.0007954526428608955	0.0030764278070564964	0.0702579030665628
YCR079W	80	0	0.01698834901409852	0.03776574997297279	0.0
YCR081W	41	0	0.11722214938908866	0.18161222552172654	0.0
YCR082W	562	1	2.892218744468875e-11	1.1088766666293667e-09	0.021127376544927245
YCR083W	130	0	0.0016592642994937004	0.005567344799526413	0.0
YCR084C	0	0	1.0	1.0
YCR086W	182	1	0.0004447915069333872	0.0019019500378076287	0.06523948141895117
YCR087C-A	197	0	8.126930282336734e-05	0.00047985601697863	0.0
YCR088W	12	0	0.6411687941471982	0.7741679057611877	0.0
YCR089W	3	0	1.0	1.0	0.0
YCR090C	98	0	0.00726671594069081	0.01886721597061528	0.0
YCR091W	61	1	0.11561602482468739	0.18019180454384207	0.19464894456146084
YCR092C	93	0	0.009184709355645635	0.022777603925967248	0.0
YCR093W	1	0	1.0	1.0	0.0
YCR094W	99	1	0.019190325863954003	0.04185193934152426	0.11993520826514255
YCR095C	99	4	0.1974595951510862	0.28283689457382233	0.4797408330605702
YCR095W-A	7	0	0.9507400577499864	1.0	0.0
YCR096C	11	0	0.6896813832098054	0.8259803487795899	0.0
YCR097W	117	3	0.04708530785359339	0.08582808414136785	0.30445091328843876
YCR098C	1	0	1.0	1.0	0.0
YCR101C	134	0	0.0013825084881053584	0.00481575185650752	0.0
YCR102C	8	2	0.39286411068082183	0.5119785861149799	2.968396404562278
YCR104W	41	0	0.11722214938908866	0.18161222552172654	0.0
YCR105W	84	0	0.014045289104842432	0.03227653184302789	0.0
YCR106W	7	0	0.9507400577499864	1.0	0.0
YCR107W	24	2	1.0	1.0	0.989465468187426
YCR108C	27	0	0.2507688622293518	0.34576162231623164	0.0
YDL248W	65	1	0.09533233753689996	0.1532726511531204	0.18267054797306329
YDL247W	16	0	0.48778518644776614	0.6123668647153685	0.0
YDL246C	117	5	0.17855736936423	0.259313997781234	0.5074181888140646
YDL245C	57	0	0.05193621183140683	0.09328081019438496	0.0
YDL244W	121	6	0.2645532636319558	0.36296374419839494	0.5887728405743361
YDL243C	0	0	1.0	1.0
YDL241W	0	0	1.0	1.0
YDL240W	4	0	1.0	1.0	0.0
YDL239C	113	1	0.010056554717026734	0.024609301521190854	0.1050759789225585
YDL238C	246	2	6.95901642981338e-05	0.0004195105187406368	0.09653321640852938
YDL237W	162	2	0.002813372887158433	0.00868942399250706	0.14658747676850756
YDL236W	98	0	0.00726671594069081	0.01886721597061528	0.0
YDL235C	96	0	0.007979389127657792	0.02034107574164892	0.0
YDL234C	90	2	0.07031023907460984	0.11920819130839659	0.26385745818331363
YDL233W	311	5	6.236763330343062e-05	0.00038443328952629096	0.19089365945738124
YDL232W	97	0	0.007614550427288488	0.019549678351489328	0.0
YDL231C	30	0	0.2118459793684239	0.299269522807125	0.0
YDL230W	231	0	1.7992278496572164e-05	0.000136508698725312	0.0
YDL229W	18	0	0.42896608338599984	0.5501748317468521	0.0
YDL227C	15	1	1.0	1.0	0.7915723745499409
YDL226C	53	0	0.06342338469794882	0.1097316141389602	0.0
YDL225W	208	2	0.00036884691984974025	0.0016354962498503134	0.11416909248316455
YDL224C	37	0	0.14478592899016474	0.21627633184998374	0.0
YDL223C	32	3	1.0	1.0	1.1131486517108542
YDL222C	314	0	4.70407842453478e-07	6.3505058731219525e-06	0.0
YDL220C	43	3	0.9678321011581692	1.0	0.8283896942964497
YDL219W	74	0	0.022642747681574208	0.04787442717526959	0.0
YDL218W	86	0	0.012775405910659156	0.029982583793097622	0.0
YDL217C	336	2	1.3768156280085042e-06	1.5931723695526978e-05	0.07067610487053043
YDL216C	106	1	0.013881092043497278	0.0321118907249207	0.11201495866272747
YDL215C	51	0	0.07014410960628423	0.1189966885975636	0.0
YDL214C	64	2	0.22703691739397747	0.3169918212995301	0.37104955057028477
YDL213C	180	3	0.0030807233281845165	0.009329773491516142	0.19789309363748522
YDL212W	217	1	9.390875737632165e-05	0.0005357829996738351	0.05471698441589452
YDL211C	25	0	0.2812778271377274	0.38070811576113683	0.0
YDL210W	10	0	0.7436650790140376	0.8805472245027238	0.0
YDL209C	97	1	0.02105752874062309	0.04515355995053072	0.12240809915720734
YDL208W	207	0	5.209603811633717e-05	0.0003321555600965134	0.0
YDL207W	267	5	0.0003987887160157858	0.00173876717650249	0.22235179060391597
YDL206W	70	0	0.02746297317411988	0.05565171202408859	0.0
YDL205C	133	0	0.0014469839075659848	0.004994960655709471	0.0
YDL204W	165	0	0.00034004914256579834	0.0015257006334532474	0.0
YDL203C	191	5	0.00944568694343544	0.02336436370395579	0.3108268486452647
YDL202W	246	0	9.281392757920506e-06	7.8611619662446e-05	0.0
YDL201W	163	0	0.00037205455618503696	0.0016385758824948552	0.0
YDL200C	203	0	6.222954915237002e-05	0.00038399370941553647	0.0
YDL199C	117	3	0.04708530785359339	0.08582808414136785	0.30445091328843876
YDL198C	397	1	3.588139110830586e-08	6.493896722425731e-07	0.029908276116496504
YDL197C	128	0	0.0018180474478821473	0.005991742620498698	0.0
YDL195W	5	0	1.0	1.0	0.0
YDL194W	48	0	0.08167588437810543	0.13575999313002476	0.0
YDL193W	120	2	0.01827436994072182	0.04020501206162631	0.19789309363748522
YDL192W	0	0	1.0	1.0
YDL191W	135	2	0.009348740095739695	0.02314447020688721	0.17590497212220907
YDL190C	52	2	0.38891194441722	0.5070579443081913	0.4566763699326582
YDL189W	227	0	2.1472395851929757e-05	0.00015872461252499747	0.0
YDL188C	15	0	0.5210951811576119	0.6481008622053257	0.0
YDL186W	303	3	1.4922299606148058e-05	0.0001172379030532206	0.11756025364603082
YDL185W	36	0	0.15273356811920172	0.2262093098772931	0.0
YDL184C	184	6	0.025173206552905714	0.05209467826043929	0.3871821397255145
YDL183C	100	2	0.04482706943711007	0.08249615242650239	0.23747171236498224
YDL182W	45	1	0.25343415521477874	0.34885108344667126	0.26385745818331363
YDL181W	155	1	0.0014916457998634177	0.005130654901324471	0.07660377818225234
YDL180W	120	1	0.007296072533340748	0.018892261656570306	0.09894654681874261
YDL179W	29	1	0.5711261853391012	0.7016762853845698	0.40943398683617627
YDL178W	149	2	0.005011398536003778	0.013889423123160351	0.15937698816441762
YDL177C	111	0	0.003971546591042556	0.011500687031765227	0.0
YDL176W	67	1	0.08660303047145679	0.1422605050675087	0.17721769579476288
YDL175C	266	1	1.0836917398260837e-05	9.019263669666872e-05	0.044637539918229746
YDL174C	1175	19	2.2788857594362554e-15	1.5790207231949283e-13	0.19199840574190055
YDL173W	75	0	0.021580274809922615	0.04593196166982419	0.0
YDL171C	0	0	1.0	1.0
YDL170W	31	0	0.20042986987346065	0.28531489644610697	0.0
YDL169C	77	0	0.01960676224707922	0.04259859829352195	0.0
YDL168W	212	1	0.00011718415135362243	0.0006424461910721473	0.056007479331363734
YDL167C	76	0	0.020569140566439024	0.04430454209647596	0.0
YDL166C	121	0	0.002505458957581443	0.00785654005727965	0.0
YDL165W	653	4	1.1582615564802487e-11	4.884836388604094e-10	0.0727325305865183
YDL164C	43	2	0.5792660277775769	0.7112209491351077	0.5522597961976331
YDL161W	193	2	0.0007142124280303551	0.0028288124473846914	0.12304233801294416
YDL160C-A	497	5	2.3135989077118127e-08	4.4500024475754626e-07	0.1194525716121641
YDL160C	2	0	1.0	1.0	0.0
YDL159W-A	207	0	5.209603811633717e-05	0.0003321555600965134	0.0
YDL159W	320	4	1.782294328386556e-05	0.00013612184173374613	0.1484198202281139
YDL157C	197	1	0.0002280272599323132	0.0011001550099586689	0.0602720082144625
YDL156W	114	0	0.0034577365955510207	0.010287347729443312	0.0
YDL155W	20	0	0.3787727237800037	0.49524497335208845	0.0
YDL154W	98	3	0.10619551434079359	0.16759890312126893	0.36347711076272793
YDL153C	253	2	5.122707504384621e-05	0.00032770512633721865	0.09386233690315504
YDL150W	230	1	5.286022001104122e-05	0.00033591063567237355	0.05162428529673527
YDL149W	163	0	0.00037205455618503696	0.0016385758824948552	0.0
YDL148C	133	0	0.0014469839075659848	0.004994960655709471	0.0
YDL147W	419	7	3.597074585514145e-06	3.585229799184029e-05	0.19836539219031932
YDL146W	70	0	0.02746297317411988	0.05565171202408859	0.0
YDL145C	31	0	0.20042986987346065	0.28531489644610697	0.0
YDL144C	82	1	0.04246886376378184	0.0792981933459446	0.14479982461279406
YDL143W	31	0	0.20042986987346065	0.28531489644610697	0.0
YDL142C	104	0	0.005493976905864432	0.015009910301960262	0.0
YDL141W	39	0	0.1302133541466284	0.198005552537615	0.0
YDL140C	0	0	1.0	1.0
YDL139C	145	3	0.014053283904528228	0.03227653184302789	0.2456603921017058
YDL138W	52	1	0.17926722071712184	0.2595935910096023	0.2283381849663291
YDL137W	5	0	1.0	1.0	0.0
YDL136W	206	0	5.446227643366362e-05	0.0003438118021624582	0.0
YDL135C	149	3	0.011817803838341951	0.028061184919200895	0.2390654822466264
YDL134C	8	0	0.8725723079034595	1.0	0.0
YDL133C-A	249	3	0.00015448212253695194	0.0008076606242818278	0.1430552484126399
YDL133W	231	0	1.7992278496572164e-05	0.000136508698725312	0.0
YDL132W	0	0	1.0	1.0
YDL131W	0	0	1.0	1.0
YDL130W-A	453	2	8.714984616826954e-09	1.8093818242372495e-07	0.05242201155959873
YDL130W	99	0	0.006935072791804342	0.01819507464674579	0.0
YDL129W	94	0	0.008763544992517311	0.021855657958355184	0.0
YDL128W	49	0	0.07762310754461971	0.12977049171195	0.0
YDL127W	144	0	0.0008775259593199946	0.003322351410170697	0.0
YDL126C	16	0	0.48778518644776614	0.6123668647153685	0.0
YDL125C	129	0	0.001736819859693914	0.005790406384405623	0.0
YDL124W	97	0	0.007614550427288488	0.019549678351489328	0.0
YDL123W	6	0	1.0	1.0	0.0
YDL122W	35	1	0.4195166667018492	0.542288233356335	0.3392453033785461
YDL121C	220	0	2.9269651652425875e-05	0.00020679332512665995	0.0
YDL120W	16	0	0.48778518644776614	0.6123668647153685	0.0
YDL119C	504	12	5.685311124270846e-06	5.2346894216199836e-05	0.2827044194821217
YDL118W	502	12	6.155622793022758e-06	5.548743994149512e-05	0.2838307319103373
YDL117W	36	1	0.39867622762339816	0.5187300871181364	0.329821822729142
YDL116W	68	1	0.08255106902934564	0.137052886255129	0.17461155320954577
YDL115C	142	0	0.0009608700239744391	0.0035882879921279214	0.0
YDL114W	460	9	3.3636923267309937e-06	3.39975300018101e-05	0.23230928383530874
YDL113C	181	1	0.0004650957443866708	0.0019769147272488867	0.06559992054281277
YDL112W	25	1	0.7033948494039804	0.8411777456690147	0.4749434247299645
YDL111C	139	0	0.0011011388689340625	0.003985304993857642	0.0
YDL110C	41	0	0.11722214938908866	0.18161222552172654	0.0
YDL109C	213	3	0.0007357968771303506	0.0028884422118611924	0.16723360025702974
YDL108W	391	7	1.1538504952070529e-05	9.54790532077088e-05	0.2125705865159688
YDL107W	171	4	0.01021458717991307	0.024902115672607063	0.2777446928245407
YDL106C	61	3	0.4919682850661914	0.6166760260278262	0.5839468336843825
YDL105W	337	0	1.7248428885020142e-07	2.659402533987958e-06	0.0
YDL104C	5	0	1.0	1.0	0.0
YDL103C	202	0	6.505883522268022e-05	0.00039761249879451	0.0
YDL102W	110	0	0.004159538387405898	0.01191310023205743	0.0
YDL101C	171	1	0.0007272943713514304	0.0028707412008524887	0.06943617320613517
YDL100C	53	1	0.1706820454341862	0.248378654679151	0.22402991732545494
YDL099W	198	0	7.773072419115713e-05	0.00046180722605717423	0.0
YDL098C	62	5	1.0	1.0	0.9575472272781542
YDL097C	76	0	0.020569140566439024	0.04430454209647596	0.0
YDL095W	72	6	1.0	1.0	0.989465468187426
YDL093W	81	110	1.8210971308172152e-144	3.740403428332073e-142	16.12462244453583
YDL092W	197	1	0.0002280272599323132	0.0011001550099586689	0.0602720082144625
YDL091C	123	0	0.002285766437422127	0.007242668199236723	0.0
YDL090C	80	3	0.2267802472101178	0.3167872726998755	0.4452594606843417
YDL089W	95	0	0.008362087315539543	0.02109460730436216	0.0
YDL088C	96	0	0.007979389127657792	0.02034107574164892	0.0
YDL087C	404	5	1.2086332327109643e-06	1.4272792035566234e-05	0.14695031705753853
YDL086W	105	3	0.0787823128381233	0.13147912975393125	0.3392453033785461
YDL085C-A	309	2	4.4519830174963355e-06	4.260125513081768e-05	0.07685168684950883
YDL085W	166	1	0.0009099487687788141	0.0034338027357263515	0.07152762420631996
YDL084W	54	14	0.00019661896381490884	0.0009875595291699046	3.078337012138659
YDL083C	10	0	0.7436650790140376	0.8805472245027238	0.0
YDL082W	128	0	0.0018180474478821473	0.005991742620498698	0.0
YDL081C	243	0	1.059367458144851e-05	8.855264900859067e-05	0.0
YDL080C	85	0	0.013394925949962748	0.031099805869291786	0.0
YDL079C	93	1	0.025366092730287355	0.05232438998991484	0.12767296363708722
YDL078C	67	1	0.08660303047145679	0.1422605050675087	0.17721769579476288
YDL077C	74	0	0.022642747681574208	0.04787442717526959	0.0
YDL076C	141	3	0.01671011937862235	0.03730586046058119	0.2526294812393428
YDL075W	11	0	0.6896813832098054	0.8259803487795899	0.0
YDL074C	4	0	1.0	1.0	0.0
YDL073W	9	0	0.8041688105008469	0.9413341805801689	0.0
YDL072C	10	0	0.7436650790140376	0.8805472245027238	0.0
YDL070W	364	2	4.08661898386882e-07	5.704692904643691e-06	0.06523948141895117
YDL069C	206	0	5.446227643366362e-05	0.0003438118021624582	0.0
YDL067C	157	0	0.00048750210744177847	0.002053937450474482	0.0
YDL066W	157	3	0.008355279746847842	0.02109460730436216	0.2268838016225945
YDL065C	53	0	0.06342338469794882	0.1097316141389602	0.0
YDL064W	218	0	3.198102502293727e-05	0.00022347858433403677	0.0
YDL063C	39	1	0.34242546486967107	0.4536486635488317	0.30445091328843876
YDL061C	196	1	0.00023839495052785392	0.001141556503318641	0.06057951846045466
YDL060W	19	0	0.4029043570552322	0.5217525236263545	0.0
YDL059C	18	1	1.0	1.0	0.659643645458284
YDL058W	2	0	1.0	1.0	0.0
YDL057W	108	0	0.004563120789155079	0.012876598458503856	0.0
YDL056W	66	1	0.09085985996218816	0.14802692766077735	0.1799028123977138
YDL055C	10	0	0.7436650790140376	0.8805472245027238	0.0
YDL054C	2	0	1.0	1.0	0.0
YDL053C	718	0	1.260108256489439e-14	7.792346863516951e-13	0.0
YDL052C	155	4	0.02000178668227525	0.04335856585366188	0.30641511272900934
YDL051W	141	0	0.0010054973766718133	0.0036973244330176457	0.0
YDL049C	171	0	0.00025972429592369415	0.0012243165955358787	0.0
YDL048C	15	0	0.5210951811576119	0.6481008622053257	0.0
YDL047W	0	0	1.0	1.0
YDL046W	41	0	0.11722214938908866	0.18161222552172654	0.0
YDL045W-A	271	1	8.701893398914046e-06	7.403045700762526e-05	0.04381396907102994
YDL045C	47	0	0.08595454530502343	0.14159971069870803	0.0
YDL044C	179	0	0.0001814837964492504	0.0009220082273671723	0.0
YDL043C	194	0	9.288767223530103e-05	0.0005325992054089892	0.0
YDL042C	131	0	0.001585212277098977	0.005372160168294764	0.0
YDL040C	93	2	0.06142381295695219	0.1070774017324741	0.25534592727417443
YDL037C	18	0	0.42896608338599984	0.5501748317468521	0.0
YDL036C	128	3	0.029310318806401673	0.05877393425928034	0.27828716292771355
YDL035C	66	1	0.09085985996218816	0.14802692766077735	0.1799028123977138
YDL033C	239	1	3.553816970836443e-05	0.00024389023149499266	0.04968027455334357
YDL031W	92	1	0.026577102280479284	0.05421955133559289	0.12906071324183818
YDL030W	43	0	0.10562121096778475	0.16673828829967885	0.0
YDL029W	118	0	0.0028758492372500163	0.008839662727645562	0.0
YDL028C	0	0	1.0	1.0
YDL027C	124	0	0.0021833465353812624	0.006968049902873274	0.0
YDL025C	2	0	1.0	1.0	0.0
YDL024C	35	0	0.16116315386981991	0.2365014794348901	0.0
YDL022W	40	0	0.12353270747801659	0.18985478372690362	0.0
YDL021W	66	0	0.03335319123672034	0.06495570701062603	0.0
YDL020C	0	0	1.0	1.0
YDL019C	0	0	1.0	1.0
YDL018C	92	1	0.026577102280479284	0.05421955133559289	0.12906071324183818
YDL017W	129	2	0.01221989987520845	0.028837359122824698	0.1840865987325444
YDL015C	54	1	0.162522635731066	0.23819257851410822	0.21988121515276135
YDL014W	138	1	0.0032148319226293475	0.009664661990089586	0.08604047549455879
YDL013W	129	1	0.004838592932677113	0.013527830800109905	0.0920432993662722
YDL012C	134	3	0.02261861557199708	0.04787442717526959	0.2658265436921443
YDL010W	149	0	0.0006996897664958792	0.0027770295701296075	0.0
YDL008W	53	0	0.06342338469794882	0.1097316141389602	0.0
YDL007C-A	77	1	0.05378010979642225	0.0962019942268194	0.15420241062661183
YDL007W	6	0	1.0	1.0	0.0
YDL006W	64	1	0.10003184134412922	0.15981339664623595	0.18552477528514238
YDL005C	142	0	0.0009608700239744391	0.0035882879921279214	0.0
YDL004W	75	0	0.021580274809922615	0.04593196166982419	0.0
YDL003W	40	3	1.0	1.0	0.8905189213686834
YDL002C	501	6	4.825064899110231e-08	8.51194731128311e-07	0.14219863015867198
YDL001W	81	3	0.21752172713173143	0.30676004235767224	0.4397624303055227
YDR001C	21	0	0.3563836540523412	0.4696522443755762	0.0
YDR002W	3	0	1.0	1.0	0.0
YDR003W	857	1	9.289717926517118e-17	7.318516136356156e-15	0.013854825692239336
YDR003W-A	421	0	4.492039197153003e-09	1.0210955503093644e-07	0.0
YDR004W	85	4	0.3391787483365098	0.4502809283664053	0.5587569702705465
YDR005C	32	2	0.9279802274073679	1.0	0.7420991011405695
YDR006C	0	0	1.0	1.0
YDR007W	205	2	0.00042091020552380336	0.0018214105281921693	0.11583985969023523
YDR009W	84	2	0.09214318246608862	0.14994777655984032	0.2827044194821217
YDR011W	1	0	1.0	1.0	0.0
YDR012W	43	1	0.2800484881998271	0.38065678459872504	0.27612989809881655
YDR013W	433	2	2.0660946367422185e-08	3.987285320773322e-07	0.054843351585446246
YDR014W	67	0	0.031767490326892654	0.06265255036692718	0.0
YDR014W-A	116	0	0.0031531999897700864	0.009504220723882477	0.0
YDR016C	380	0	2.6577733982950146e-08	5.045793192596049e-07	0.0
YDR017C	235	194	1.2200723279342525e-183	2.698706137673033e-181	9.802023872086501
YDR018C	63	1	0.10497038314031241	0.16648777535574646	0.18846961298808115
YDR019C	141	0	0.0010054973766718133	0.0036973244330176457	0.0
YDR020C	134	2	0.00977524803759931	0.024045103278115324	0.17721769579476288
YDR021W	111	0	0.003971546591042556	0.011500687031765227	0.0
YDR022C	157	0	0.00048750210744177847	0.002053937450474482	0.0
YDR023W	29	0	0.2240012377200476	0.3131334754807958	0.0
YDR025W	50	0	0.07378323067089253	0.12425398523815605	0.0
YDR026C	107	3	0.07232160331773739	0.12232986490597286	0.3329042696705359
YDR027C	46	0	0.09047298395548163	0.14777339696903574	0.0
YDR028C	5	0	1.0	1.0	0.0
YDR030C	204	2	0.00043985510040293744	0.0018891760137545132	0.11640770213969719
YDR031W	10	0	0.7436650790140376	0.8805472245027238	0.0
YDR032C	7	0	0.9507400577499864	1.0	0.0
YDR033W	2	0	1.0	1.0	0.0
YDR034C	5	0	1.0	1.0	0.0
YDR034C-A	27	0	0.2507688622293518	0.34576162231623164	0.0
YDR034W-B	38	0	0.13728884349081225	0.2069046485628043	0.0
YDR035W	170	0	0.00027164431730614433	0.001268040964957497	0.0
YDR036C	151	1	0.0017862022915400865	0.005941266268737442	0.07863301733939809
YDR037W	164	1	0.0009953682408707324	0.003690756127174456	0.07239991230639703
YDR038C	11	0	0.6896813832098054	0.8259803487795899	0.0
YDR039C	5	0	1.0	1.0	0.0
YDR040C	9	0	0.8041688105008469	0.9413341805801689	0.0
YDR041W	49	0	0.07762310754461971	0.12977049171195	0.0
YDR042C	84	0	0.014045289104842432	0.03227653184302789	0.0
YDR043C	0	0	1.0	1.0
YDR044W	12	0	0.6411687941471982	0.7741679057611877	0.0
YDR045C	208	2	0.00036884691984974025	0.0016354962498503134	0.11416909248316455
YDR046C	38	0	0.13728884349081225	0.2069046485628043	0.0
YDR047W	62	0	0.040566300435117206	0.07609158310579225	0.0
YDR049W	66	1	0.09085985996218816	0.14802692766077735	0.1799028123977138
YDR050C	241	0	1.157050017543868e-05	9.560624498412047e-05	0.0
YDR051C	69	0	0.0288263081306274	0.05790433044332455	0.0
YDR052C	32	0	0.18969983791685627	0.2720607899899851	0.0
YDR054C	66	0	0.03335319123672034	0.06495570701062603	0.0
YDR055W	179	0	0.0001814837964492504	0.0009220082273671723	0.0
YDR056C	94	1	0.02421122818434995	0.0504488309015205	0.1263147406196714
YDR057W	190	6	0.019880345725659856	0.04314410123330937	0.37495533531312986
YDR058C	158	5	0.03609323857409166	0.06956173426260093	0.37574638032433905
YDR059C	18	0	0.42896608338599984	0.5501748317468521	0.0
YDR060W	9	2	0.46712144870882444	0.591851828932463	2.638574581833136
YDR061W	249	4	0.00037141971288615213	0.0016385758824948552	0.19074033121685322
YDR062W	50	2	0.425153533777775	0.5487113942450592	0.4749434247299645
YDR063W	403	1	2.7664265588475866e-08	5.216301357354908e-07	0.029462991608558593
YDR064W	535	1	9.246911405975017e-11	3.3445904085385107e-09	0.022193617978035724
YDR065W	719	4	6.915390997665072e-13	3.34205156534217e-11	0.06605610914185876
YDR066C	17	0	0.45717513347929173	0.5805286360431456	0.0
YDR067C	399	2	8.979755445506613e-08	1.4882586042394388e-06	0.05951671989097299
YDR068W	226	2	0.00016722628600909016	0.0008617548125791017	0.1050759789225585
YDR069C	79	0	0.01781862134145532	0.03928190401920212	0.0
YDR070C	266	1	1.0836917398260837e-05	9.019263669666872e-05	0.044637539918229746
YDR071C	97	3	0.11080926836059256	0.17387202044725134	0.367224297471622
YDR072C	0	0	1.0	1.0
YDR073W	226	0	2.2443390609106968e-05	0.00016400500558192397	0.0
YDR074W	16	0	0.48778518644776614	0.6123668647153685	0.0
YDR075W	83	1	0.040515898254609495	0.07609158310579225	0.14305524841263992
YDR076W	45	0	0.0952460800715094	0.1532726511531204	0.0
YDR077W	5	0	1.0	1.0	0.0
YDR078C	125	1	0.005806157380673069	0.015683988302607244	0.0949886849459929
YDR079W	323	3	6.287414876565676e-06	5.6322309898955144e-05	0.11028098097444997
YDR079C-A	178	0	0.0001897909578284601	0.0009582860390443145	0.0
YDR080W	33	0	0.17960752888666445	0.2595935910096023	0.0
YDR081C	67	1	0.08660303047145679	0.1422605050675087	0.17721769579476288
YDR082W	176	1	0.0005815065417408188	0.0023836380053823586	0.06746355464914268
YDR083W	71	3	0.3288444761409889	0.43828147909312326	0.5017008007710893
YDR084C	8	0	0.8725723079034595	1.0	0.0
YDR085C	42	0	0.11125874373950355	0.17387202044725134	0.0
YDR086C	337	3	3.4347785083511033e-06	3.453393566700559e-05	0.10569957523663898
YDR087C	606	5	2.232001697368707e-10	7.278826840774092e-09	0.09796687803835902
YDR088C	10	0	0.7436650790140376	0.8805472245027238	0.0
YDR089W	4	0	1.0	1.0	0.0
YDR090C	90	0	0.01057667845992674	0.02558959942071463	0.0
YDR091C	34	1	0.44150422729290173	0.5648700358534989	0.34922310641909154
YDR092W	66	0	0.03335319123672034	0.06495570701062603	0.0
YDR093W	0	0	1.0	1.0
YDR096W	7	0	0.9507400577499864	1.0	0.0
YDR097C	42	0	0.11125874373950355	0.17387202044725134	0.0
YDR098C	0	0	1.0	1.0
YDR099W	5	0	1.0	1.0	0.0
YDR100W	131	0	0.001585212277098977	0.005372160168294764	0.0
YDR101C	98	1	0.020101891977325245	0.0435263481783123	0.12115903692090932
YDR103W	54	5	1.0	1.0	1.0994060757638067
YDR104C	7	0	0.9507400577499864	1.0	0.0
YDR105C	139	0	0.0011011388689340625	0.003985304993857642	0.0
YDR106W	107	0	0.004779625362360547	0.013402060194507803	0.0
YDR107C	77	0	0.01960676224707922	0.04259859829352195	0.0
YDR108W	94	1	0.02421122818434995	0.0504488309015205	0.1263147406196714
YDR109C	40	0	0.12353270747801659	0.18985478372690362	0.0
YDR110W	91	1	0.027847055586128888	0.05633078321344609	0.13047896283790233
YDR111C	48	3	0.8091739124403604	0.9468075626540208	0.7420991011405694
YDR113C	54	0	0.060321151329339115	0.10525089238320062	0.0
YDR114C	1101	6	4.1985786217514895e-19	3.772816508389503e-17	0.06470618865530851
YDR115W	1103	6	3.8565640479264423e-19	3.5204920380357093e-17	0.06458886102402056
YDR116C	1	0	1.0	1.0	0.0
YDR117C	171	1	0.0007272943713514304	0.0028707412008524887	0.06943617320613517
YDR118W	157	2	0.003512236720859287	0.010444091717508666	0.15125586774839633
YDR119W	52	0	0.06669437699020282	0.11432469808365318	0.0
YDR119W-A	160	0	0.00042585140802081417	0.001834510447586294	0.0
YDR120C	66	0	0.03335319123672034	0.06495570701062603	0.0
YDR121W	231	10	0.04786009717022517	0.08718511841177225	0.5140080354220394
YDR122W	13	0	0.5973112256805571	0.7288641754485219	0.0
YDR123C	1243	8	7.013912140768356e-21	6.836781139247257e-19	0.07641889376186074
YDR124W	115	0	0.00330190614560111	0.009890240751745825	0.0
YDR125C	134	3	0.02261861557199708	0.04787442717526959	0.2658265436921443
YDR126W	144	0	0.0008775259593199946	0.003322351410170697	0.0
YDR127W	7	0	0.9507400577499864	1.0	0.0
YDR128W	23	1	0.7811584720881062	0.9207711360890959	0.5162428529673527
YDR129C	1	0	1.0	1.0	0.0
YDR130C	309	1	1.649459199439532e-06	1.8527421593704585e-05	0.03842584342475441
YDR131C	201	0	6.801749885192286e-05	0.00041175645883937724	0.0
YDR132C	10	0	0.7436650790140376	0.8805472245027238	0.0
YDR135C	0	0	1.0	1.0
YDR137W	25	0	0.2812778271377274	0.38070811576113683	0.0
YDR138W	106	0	0.005006587052365647	0.013889423123160351	0.0
YDR139C	245	7	0.004479986750476397	0.0127043411252415	0.3392453033785461
YDR140W	152	4	0.02267538441906439	0.047925812493215474	0.31246277942760825
YDR141C	7	0	0.9507400577499864	1.0	0.0
YDR142C	41	0	0.11722214938908866	0.18161222552172654	0.0
YDR143C	99	0	0.006935072791804342	0.01819507464674579	0.0
YDR144C	49	1	0.2078182216163872	0.29517475735140597	0.24231807384181864
YDR145W	227	3	0.0004009050244239288	0.0017466702995924354	0.15691963372135392
YDR146C	41	2	0.6321595316299105	0.76861510917624	0.5791992984511762
YDR147W	74	0	0.022642747681574208	0.04787442717526959	0.0
YDR148C	88	0	0.01162292987778383	0.02765555222471444	0.0
YDR150W	0	0	1.0	1.0
YDR151C	164	0	0.00035568914301012774	0.0015841189136414397	0.0
YDR152W	213	8	0.029377520343084346	0.05888815597527991	0.4459562673520793
YDR153C	138	1	0.0032148319226293475	0.009664661990089586	0.08604047549455879
YDR155C	41	0	0.11722214938908866	0.18161222552172654	0.0
YDR156W	317	0	4.1265197290111763e-07	5.732274145300309e-06	0.0
YDR158W	75	0	0.021580274809922615	0.04593196166982419	0.0
YDR159W	16	0	0.48778518644776614	0.6123668647153685	0.0
YDR160W	0	0	1.0	1.0
YDR161W	0	0	1.0	1.0
YDR162C	191	2	0.0007800871410096513	0.0030292242727525355	0.1243307394581059
YDR163W	378	0	2.8989131920504937e-08	5.395355911806599e-07	0.0
YDR164C	32	1	0.48919160927335126	0.6134629186504673	0.37104955057028477
YDR165W	55	0	0.05737831421739701	0.1008812855592327	0.0
YDR166C	110	2	0.028606740137459834	0.05776592785482145	0.21588337487725662
YDR167W	390	7	1.2027995962674444e-05	9.895994961565197e-05	0.21311563930190716
YDR168W	109	0	0.00435658122826325	0.012384922710697951	0.0
YDR169C	218	4	0.0013931673436599881	0.0048411512950988465	0.21786395629814884
YDR169C-A	92	1	0.026577102280479284	0.05421955133559289	0.12906071324183818
YDR170C	0	0	1.0	1.0
YDR170W-A	34	1	0.44150422729290173	0.5648700358534989	0.34922310641909154
YDR171W	67	1	0.08660303047145679	0.1422605050675087	0.17721769579476288
YDR172W	0	0	1.0	1.0
YDR173C	7	0	0.9507400577499864	1.0	0.0
YDR174W	218	8	0.02440504860505672	0.05083427545370561	0.4357279125962977
YDR175C	224	2	0.000182571805742461	0.0009252347795874571	0.10601415730579564
YDR176W	96	1	0.022059416490215387	0.04684774897903571	0.12368318352342825
YDR177W	341	0	1.449001763845823e-07	2.2830709983225555e-06	0.0
YDR178W	93	0	0.009184709355645635	0.022777603925967248	0.0
YDR179C	545	0	2.1260463450821953e-11	8.550274496900493e-10	0.0
YDR179W-A	100	0	0.006618848301253031	0.01752532070925699	0.0
YDR180W	19	1	0.964305186905276	1.0	0.6249255588552165
YDR181C	154	0	0.0005581672285184978	0.002297795083185312	0.0
YDR182W	63	0	0.03862286400395674	0.07334296508986735	0.0
YDR182W-A	0	0	1.0	1.0
YDR183W	33	0	0.17960752888666445	0.2595935910096023	0.0
YDR184C	13	0	0.5973112256805571	0.7288641754485219	0.0
YDR185C	349	3	2.0462147939778358e-06	2.2245333232828987e-05	0.10206520588752818
YDR186C	35	0	0.16116315386981991	0.2365014794348901	0.0
YDR188W	157	4	0.018394975168003886	0.040377672592057386	0.30251173549679267
YDR189W	94	2	0.058719598473279046	0.10301903929830013	0.2526294812393428
YDR190C	24	3	0.7721745687223539	0.9111152943623835	1.4841982022811389
YDR191W	456	2	7.657063443602223e-09	1.6130319364159848e-07	0.05207712990460137
YDR192C	43	0	0.10562121096778475	0.16673828829967885	0.0
YDR194C	104	0	0.005493976905864432	0.015009910301960262	0.0
YDR194W-A	67	0	0.031767490326892654	0.06265255036692718	0.0
YDR195W	105	2	0.03580553084612157	0.06905352377466303	0.22616353558569738
YDR196C	162	2	0.002813372887158433	0.00868942399250706	0.14658747676850756
YDR197W	398	5	1.5595975469912372e-06	1.765599506446182e-05	0.14916564847046623
YDR198C	153	1	0.0016322377307706759	0.005509579455117667	0.07760513475979812
YDR200C	237	6	0.003012209997859838	0.009170576864844852	0.30059710425947117
YDR201W	759	0	2.174939805607798e-15	1.5442072619815365e-13	0.0
YDR202C	156	2	0.0036716961067629946	0.010809788003820372	0.15222545664421938
YDR204W	93	0	0.009184709355645635	0.022777603925967248	0.0
YDR205W	141	0	0.0010054973766718133	0.0036973244330176457	0.0
YDR206W	19	2	1.0	1.0	1.249851117710433
YDR207C	31	0	0.20042986987346065	0.28531489644610697	0.0
YDR208W	13	0	0.5973112256805571	0.7288641754485219	0.0
YDR210W	56	0	0.054586085497452516	0.09710008589416931	0.0
YDR211W	4	0	1.0	1.0	0.0
YDR212W	40	0	0.12353270747801659	0.18985478372690362	0.0
YDR213W	22	0	0.33557408107401887	0.44559836995074636	0.0
YDR214W	67	0	0.031767490326892654	0.06265255036692718	0.0
YDR216W	12	0	0.6411687941471982	0.7741679057611877	0.0
YDR217C	54	0	0.060321151329339115	0.10525089238320062	0.0
YDR218C	109	2	0.02991960413787259	0.059891278592727214	0.21786395629814884
YDR219C	63	0	0.03862286400395674	0.07334296508986735	0.0
YDR221W	28	0	0.23695404743329745	0.32868372570885035	0.0
YDR222W	106	0	0.005006587052365647	0.013889423123160351	0.0
YDR223W	116	2	0.02185940059915193	0.046474459462374405	0.20471699341808813
YDR224C	90	1	0.029178895613224624	0.05853080874490925	0.13192872909165682
YDR225W	187	0	0.0001269249732827498	0.000687978813712624	0.0
YDR226W	140	0	0.0010522203930605498	0.0038445485898927715	0.0
YDR227W	13	0	0.5973112256805571	0.7288641754485219	0.0
YDR228C	91	0	0.010090198745777785	0.024609301521190854	0.0
YDR229W	52	0	0.06669437699020282	0.11432469808365318	0.0
YDR231C	460	2	6.443681774127946e-09	1.3984005238871627e-07	0.05162428529673527
YDR232W	133	0	0.0014469839075659848	0.004994960655709471	0.0
YDR233C	9	0	0.8041688105008469	0.9413341805801689	0.0
YDR234W	53	0	0.06342338469794882	0.1097316141389602	0.0
YDR235W	46	1	0.24113041161850302	0.3341544571609664	0.25812142648367636
YDR236C	195	1	0.0002492367293066361	0.0011826406190119342	0.06089018265768776
YDR237W	192	2	0.0007464207293463495	0.0029241591379229265	0.12368318352342825
YDR238C	111	0	0.003971546591042556	0.011500687031765227	0.0
YDR239C	31	0	0.20042986987346065	0.28531489644610697	0.0
YDR240C	88	1	0.032040775789864584	0.06304019896254233	0.13492710929828536
YDR242W	69	0	0.0288263081306274	0.05790433044332455	0.0
YDR243C	118	3	0.045102644662054395	0.08295021088950266	0.30187082080294353
YDR244W	76	3	0.26773062310689355	0.3650352805803094	0.4686941691414123
YDR245W	19	0	0.4029043570552322	0.5217525236263545	0.0
YDR246W	136	12	0.9991199181081483	1.0	1.0476693192572746
YDR246W-A	81	0	0.016197798845540245	0.036331334306046	0.0
YDR247W	121	0	0.002505458957581443	0.00785654005727965	0.0
YDR248C	201	5	0.006258085834009796	0.016744830978389826	0.2953628263246048
YDR249C	261	4	0.00022244713639595556	0.0010841470181467293	0.18197066081607835
YDR251W	11	0	0.6896813832098054	0.8259803487795899	0.0
YDR252W	561	5	1.5167954575738263e-09	4.1306576780382305e-08	0.10582518376336107
YDR253C	51	0	0.07014410960628423	0.1189966885975636	0.0
YDR254W	155	1	0.0014916457998634177	0.005130654901324471	0.07660377818225234
YDR255C	79	0	0.01781862134145532	0.03928190401920212	0.0
YDR256C	87	3	0.16916601140459792	0.24767661191136522	0.40943398683617627
YDR257C	180	2	0.0012679726069247928	0.004476433678590843	0.13192872909165682
YDR258C	68	0	0.030259875499915278	0.06027867821268194	0.0
YDR259C	170	190	4.149908292401631e-222	9.94421774566741e-220	13.270478043925479
YDR260C	176	2	0.0015133009440608282	0.005184468929715335	0.13492710929828536
YDR261C	37	0	0.14478592899016474	0.21627633184998374	0.0
YDR262W	46	0	0.09047298395548163	0.14777339696903574	0.0
YDR263C	112	0	0.0037921816478976135	0.01109299931691718	0.0
YDR264C	78	0	0.01869069447694416	0.040917466287364236	0.0
YDR265W	169	1	0.0007954526428608955	0.0030764278070564964	0.0702579030665628
YDR266C	58	3	0.5535830350750099	0.6859131816612961	0.6141509802542644
YDR267C	66	0	0.03335319123672034	0.06495570701062603	0.0
YDR268W	158	3	0.008000771151966929	0.02035948446679726	0.2254478281946034
YDR270W	87	1	0.03357749505021196	0.06523789663303006	0.13647799561205876
YDR272W	176	2	0.0015133009440608282	0.005184468929715335	0.13492710929828536
YDR273W	127	4	0.06390454054778136	0.11043119371703443	0.3739712005747752
YDR275W	56	0	0.054586085497452516	0.09710008589416931	0.0
YDR276C	8	0	0.8725723079034595	1.0	0.0
YDR277C	6	1	1.0	1.0	1.978930936374852
YDR279W	3	0	1.0	1.0	0.0
YDR280W	275	0	2.5931551462444356e-06	2.687069413703018e-05	0.0
YDR281C	625	9	3.6379375092417788e-09	8.436201054697366e-08	0.17097963290278723
YDR282C	18	0	0.42896608338599984	0.5501748317468521	0.0
YDR283C	4	0	1.0	1.0	0.0
YDR284C	317	2	3.143594423592823e-06	3.194136312735393e-05	0.07491221210251806
YDR285W	74	0	0.022642747681574208	0.04787442717526959	0.0
YDR286C	121	0	0.002505458957581443	0.00785654005727965	0.0
YDR287W	315	7	0.0002655452075078066	0.0012456366136846622	0.26385745818331363
YDR288W	123	0	0.002285766437422127	0.007242668199236723	0.0
YDR289C	337	1	4.864425870148029e-07	6.551595592323492e-06	0.03523319174554633
YDR291W	47	0	0.08595454530502343	0.14159971069870803	0.0
YDR292C	18	0	0.42896608338599984	0.5501748317468521	0.0
YDR293C	0	0	1.0	1.0
YDR294C	47	2	0.4856879341426843	0.6123668647153685	0.5052589624786856
YDR295C	62	0	0.040566300435117206	0.07609158310579225	0.0
YDR296W	58	0	0.049420937428991014	0.08937729910507149	0.0
YDR297W	165	0	0.00034004914256579834	0.0015257006334532474	0.0
YDR298C	18	0	0.42896608338599984	0.5501748317468521	0.0
YDR299W	85	0	0.013394925949962748	0.031099805869291786	0.0
YDR300C	45	6	0.4209161464353697	0.5439750018314181	1.5831447490998818
YDR301W	35	3	1.0	1.0	1.0177359101356382
YDR302W	363	0	5.5628220459905926e-08	9.723948202581124e-07	0.0
YDR303C	0	0	1.0	1.0
YDR304C	109	3	0.06638422359962003	0.11432469808365318	0.32679593444722327
YDR305C	0	0	1.0	1.0
YDR306C	56	0	0.054586085497452516	0.09710008589416931	0.0
YDR307W	141	3	0.01671011937862235	0.03730586046058119	0.2526294812393428
YDR308C	521	1	1.6901131297574721e-10	5.717553299550131e-09	0.022789991589729584
YDR309C	31	0	0.20042986987346065	0.28531489644610697	0.0
YDR310C	62	0	0.040566300435117206	0.07609158310579225	0.0
YDR311W	125	26	2.825805318715003e-05	0.0002011287919298265	2.469705808595815
YDR312W	233	7	0.007197449574794042	0.01882334356736723	0.3567171644967545
YDR313C	215	1	0.00010260281492066649	0.0005712185756135072	0.05522597961976332
YDR314C	0	0	1.0	1.0
YDR315C	215	0	3.652880016027664e-05	0.00024949777876692513	0.0
YDR316W	55	0	0.05737831421739701	0.1008812855592327	0.0
YDR317W	0	0	1.0	1.0
YDR318W	2	0	1.0	1.0	0.0
YDR319C	296	0	1.033258686919889e-06	1.240557559180852e-05	0.0
YDR320C	163	1	0.0010410628217978276	0.00381850722074065	0.07284408354754056
YDR320C-A	155	1	0.0014916457998634177	0.005130654901324471	0.07660377818225234
YDR321W	282	0	1.9076673264223076e-06	2.0977045495706865e-05	0.0
YDR322W	172	2	0.0018063271815186523	0.005991742620498698	0.13806494904940828
YDR322C-A	344	2	9.72872890298653e-07	1.1828735712700957e-05	0.06903247452470414
YDR323C	9	0	0.8041688105008469	0.9413341805801689	0.0
YDR324C	11	0	0.6896813832098054	0.8259803487795899	0.0
YDR325W	99	2	0.046888996114542385	0.08578706335233227	0.2398704165302851
YDR326C	24	1	0.7412191258980583	0.8805472245027238	0.494732734093713
YDR328C	212	1	0.00011718415135362243	0.0006424461910721473	0.056007479331363734
YDR329C	279	2	1.6451457633211097e-05	0.00012663473047974782	0.08511530909139149
YDR330W	147	0	0.000765986182772945	0.0029825230447712973	0.0
YDR331W	208	0	4.9833125733197835e-05	0.00031985525233439813	0.0
YDR332W	72	0	0.024932777770231788	0.05172741881551335	0.0
YDR333C	24	0	0.2981396034425884	0.4005140993689152	0.0
YDR334W	2	1	0.5647226933370275	0.6946995100280738	5.936792809124556
YDR335W	16	0	0.48778518644776614	0.6123668647153685	0.0
YDR336W	377	3	6.116055183106741e-07	8.048840585365416e-06	0.09448476619296375
YDR337W	233	1	4.630421537661238e-05	0.00030089891822700313	0.05095959492810778
YDR338C	19	0	0.4029043570552322	0.5217525236263545	0.0
YDR339C	142	5	0.06815773599521084	0.11658498209207817	0.4180840006425744
YDR341C	34	0	0.17010877764510168	0.24817239478360723	0.0
YDR342C	76	0	0.020569140566439024	0.04430454209647596	0.0
YDR343C	1	0	1.0	1.0	0.0
YDR345C	4	0	1.0	1.0	0.0
YDR346C	12	6	0.00030382117394320583	0.001391142970817975	5.936792809124555
YDR347W	312	1	1.446946426606722e-06	1.650045510826588e-05	0.038056364161054845
YDR348C	16	0	0.48778518644776614	0.6123668647153685	0.0
YDR349C	25	0	0.2812778271377274	0.38070811576113683	0.0
YDR350C	27	0	0.2507688622293518	0.34576162231623164	0.0
YDR351W	11	2	0.6115088062482981	0.7442935756050714	2.1588337487725657
YDR352W	182	0	0.00015869402557954718	0.0008281754456515207	0.0
YDR353W	241	2	8.662614750726856e-05	0.0005032191659740419	0.09853598023443247
YDR354W	65	0	0.03502125499969067	0.06772267569039041	0.0
YDR356W	33	0	0.17960752888666445	0.2595935910096023	0.0
YDR357C	267	0	3.6843199184520992e-06	3.653193767416901e-05	0.0
YDR358W	316	1	1.2151436254066747e-06	1.4320268421544643e-05	0.0375746380324339
YDR359C	192	6	0.018370530420257363	0.04033941215994658	0.3710495505702847
YDR361C	88	0	0.01162292987778383	0.02765555222471444	0.0
YDR362C	128	1	0.005064029346965618	0.014021777936639033	0.09276238764257119
YDR363W	216	3	0.0006460088191082245	0.0025998577457602514	0.164910911364571
YDR363W-A	263	2	3.30834838227366e-05	0.00023062195813885843	0.0902934267547461
YDR364C	248	4	0.00038762358483039025	0.0016981567665100925	0.19150944545563084
YDR365C	66	0	0.03335319123672034	0.06495570701062603	0.0
YDR366C	66	0	0.03335319123672034	0.06495570701062603	0.0
YDR367W	808	14	1.2425163655435951e-10	4.27886923247977e-09	0.20573044388055395
YDR368W	60	0	0.044765449696393546	0.08246191582445846	0.0
YDR369C	59	1	0.12737952629138208	0.19529716227718963	0.201247213868629
YDR370C	59	0	0.047032970048670436	0.08578706335233227	0.0
YDR371W	232	1	4.839344722289109e-05	0.000312357704802297	0.05117924835452203
YDR372C	66	0	0.03335319123672034	0.06495570701062603	0.0
YDR373W	307	1	1.8000211381896974e-06	2.002305912133259e-05	0.03867617465227724
YDR374C	189	2	0.0008520625341177853	0.003253792585465726	0.12564640865872076
YDR374W-A	88	0	0.01162292987778383	0.02765555222471444	0.0
YDR375C	329	1	6.892932314771316e-07	8.928210302308521e-06	0.03608992589133469
YDR376W	193	0	9.712077137218893e-05	0.0005481271404921084	0.0
YDR377W	97	0	0.007614550427288488	0.019549678351489328	0.0
YDR378C	0	0	1.0	1.0
YDR379W	104	0	0.005493976905864432	0.015009910301960262	0.0
YDR379C-A	174	0	0.0002270321801985919	0.0011001550099586689	0.0
YDR380W	147	1	0.0021395207927200352	0.006877799932326956	0.0807726912806062
YDR381W	32	0	0.18969983791685627	0.2720607899899851	0.0
YDR381C-A	0	0	1.0	1.0
YDR382W	13	0	0.5973112256805571	0.7288641754485219	0.0
YDR383C	162	0	0.00038917938067471774	0.0016981567665100925	0.0
YDR384C	41	0	0.11722214938908866	0.18161222552172654	0.0
YDR385W	0	0	1.0	1.0
YDR386W	59	0	0.047032970048670436	0.08578706335233227	0.0
YDR387C	76	2	0.13217920664839977	0.2007295002468833	0.31246277942760825
YDR388W	85	0	0.013394925949962748	0.031099805869291786	0.0
YDR389W	28	0	0.23695404743329745	0.32868372570885035	0.0
YDR390C	39	0	0.1302133541466284	0.198005552537615	0.0
YDR391C	128	0	0.0018180474478821473	0.005991742620498698	0.0
YDR392W	174	0	0.0002270321801985919	0.0011001550099586689	0.0
YDR393W	25	0	0.2812778271377274	0.38070811576113683	0.0
YDR394W	124	0	0.0021833465353812624	0.006968049902873274	0.0
YDR395W	16	0	0.48778518644776614	0.6123668647153685	0.0
YDR397C	179	0	0.0001814837964492504	0.0009220082273671723	0.0
YDR398W	97	53	1.2089114475213132e-35	1.695719447486603e-33	6.4876292553319885
YDR399W	65	2	0.2170410406771137	0.3063074907813695	0.36534109594612657
YDR400W	39	0	0.1302133541466284	0.198005552537615	0.0
YDR402C	42	0	0.11125874373950355	0.17387202044725134	0.0
YDR403W	58	1	0.13371839570171434	0.20269227561427497	0.20471699341808813
YDR404C	389	6	5.442786653797864e-06	5.040493727212805e-05	0.1831401380706804
YDR405W	88	0	0.01162292987778383	0.02765555222471444	0.0
YDR406W	5	0	1.0	1.0	0.0
YDR407C	71	1	0.07152487750022887	0.12105343452142914	0.16723360025702977
YDR408C	129	0	0.001736819859693914	0.005790406384405623	0.0
YDR409W	39	4	0.9274435053955624	1.0	1.217803653153755
YDR410C	319	1	1.0660536565923819e-06	1.271965680303483e-05	0.037221271530561484
YDR411C	258	0	5.472221309661188e-06	5.051483908806018e-05	0.0
YDR412W	16	0	0.48778518644776614	0.6123668647153685	0.0
YDR414C	75	0	0.021580274809922615	0.04593196166982419	0.0
YDR415C	65	1	0.09533233753689996	0.1532726511531204	0.18267054797306329
YDR416W	26	0	0.26551703561861373	0.36296374419839494	0.0
YDR418W	38	0	0.13728884349081225	0.2069046485628043	0.0
YDR419W	0	0	1.0	1.0
YDR420W	1	0	1.0	1.0	0.0
YDR421W	35	0	0.16116315386981991	0.2365014794348901	0.0
YDR422C	148	0	0.0007320806204390603	0.0028777823979118495	0.0
YDR423C	154	4	0.020856435573964837	0.044856155940864534	0.30840482125322366
YDR424C	743	0	4.316383125577613e-15	2.955180875618673e-13	0.0
YDR425W	93	1	0.025366092730287355	0.05232438998991484	0.12767296363708722
YDR427W	186	0	0.00013272065924349434	0.0007126764811478393	0.0
YDR428C	31	0	0.20042986987346065	0.28531489644610697	0.0
YDR429C	312	2	3.907234008013852e-06	3.824002545925494e-05	0.07611272832210969
YDR430C	18	1	1.0	1.0	0.659643645458284
YDR432W	118	0	0.0028758492372500163	0.008839662727645562	0.0
YDR434W	45	2	0.5305299631823506	0.6591224493976449	0.5277149163666273
YDR435C	85	5	0.5570520316650309	0.6859131816612961	0.6984462128381831
YDR436W	55	0	0.05737831421739701	0.1008812855592327	0.0
YDR437W	216	1	9.81591341977754e-05	0.0005518212910766436	0.05497030378819034
YDR438W	225	3	0.00043722853179034685	0.0018821117412621891	0.15831447490998815
YDR439W	18	1	1.0	1.0	0.659643645458284
YDR440W	20	0	0.3787727237800037	0.49524497335208845	0.0
YDR441C	55	1	0.15476688875686803	0.22886715794310827	0.21588337487725662
YDR443C	35	0	0.16116315386981991	0.2365014794348901	0.0
YDR444W	68	0	0.030259875499915278	0.06027867821268194	0.0
YDR446W	168	1	0.0008319085838324371	0.0032044918055059244	0.07067610487053043
YDR447C	4	0	1.0	1.0	0.0
YDR448W	0	0	1.0	1.0
YDR449C	49	0	0.07762310754461971	0.12977049171195	0.0
YDR450W	70	0	0.02746297317411988	0.05565171202408859	0.0
YDR451C	115	0	0.00330190614560111	0.009890240751745825	0.0
YDR452W	143	7	0.20530408686613028	0.292181094671397	0.5812244708233831
YDR453C	74	2	0.14465812115671725	0.21627633184998374	0.32090771941213814
YDR454C	244	1	2.8511071254195095e-05	0.00020242860590478516	0.04866223614036521
YDR456W	49	1	0.2078182216163872	0.29517475735140597	0.24231807384181864
YDR457W	0	0	1.0	1.0
YDR458C	65	1	0.09533233753689996	0.1532726511531204	0.18267054797306329
YDR459C	54	0	0.060321151329339115	0.10525089238320062	0.0
YDR460W	103	1	0.015944748099495122	0.036016593212960114	0.11527753027426321
YDR461W	333	0	2.0533264616058065e-07	3.115746828679418e-06	0.0
YDR461C-A	192	2	0.0007464207293463495	0.0029241591379229265	0.12368318352342825
YDR462W	735	3	1.304593806671664e-13	7.0780367756308865e-12	0.04846361476836372
YDR463W	25	0	0.2812778271377274	0.38070811576113683	0.0
YDR464W	4	3	0.005737886773628006	0.015583802189534736	8.905189213686834
YDR465C	104	1	0.015224346746501239	0.03463418439047809	0.11416909248316455
YDR466W	19	0	0.4029043570552322	0.5217525236263545	0.0
YDR468C	3	0	1.0	1.0	0.0
YDR469W	438	4	1.1392975287431787e-07	1.8404775527533766e-06	0.10843457185615626
YDR470C	33	0	0.17960752888666445	0.2595935910096023	0.0
YDR471W	66	0	0.03335319123672034	0.06495570701062603	0.0
YDR472W	71	0	0.026166265603352033	0.05359052474532676	0.0
YDR473C	109	2	0.02991960413787259	0.059891278592727214	0.21786395629814884
YDR475C	0	0	1.0	1.0
YDR476C	165	6	0.052610725714386894	0.09443329699857647	0.4317667497545132
YDR477W	40	0	0.12353270747801659	0.18985478372690362	0.0
YDR478W	22	1	0.8233243937474053	0.9614088504449396	0.5397084371931414
YDR479C	31	5	0.288786817829765	0.39068760040907513	1.9150944545563084
YDR480W	119	1	0.0076376979941611255	0.019565434817113866	0.09977803040545472
YDR481C	80	1	0.046668599334584816	0.08563851779617015	0.1484198202281139
YDR482C	223	0	2.5629219799547312e-05	0.0001844726446397955	0.0
YDR483W	55	0	0.05737831421739701	0.1008812855592327	0.0
YDR484W	52	0	0.06669437699020282	0.11432469808365318	0.0
YDR485C	70	0	0.02746297317411988	0.05565171202408859	0.0
YDR486C	363	2	4.267633823078768e-07	5.901263824133417e-06	0.06541920450825957
YDR487C	235	0	1.5078229185858368e-05	0.00011765928907445246	0.0
YDR488C	181	2	0.0012131501256610155	0.00432001632983065	0.13119984108562555
YDR489W	250	0	7.78180505306954e-06	6.750099677255344e-05	0.0
YDR490C	43	0	0.10562121096778475	0.16673828829967885	0.0
YDR492W	89	0	0.011087180283738519	0.026612009103414117	0.0
YDR493W	227	1	6.034883208832899e-05	0.0003743971233440993	0.05230654457378464
YDR494W	595	7	2.2239082258632088e-09	5.6591576136899614e-08	0.13968924256763662
YDR495C	28	0	0.23695404743329745	0.32868372570885035	0.0
YDR496C	6	0	1.0	1.0	0.0
YDR497C	14	0	0.5574610000147623	0.6859131816612961	0.0
YDR498C	131	6	0.18611122373608424	0.26852123625344215	0.5438283489274403
YDR499W	97	0	0.007614550427288488	0.019549678351489328	0.0
YDR500C	172	2	0.0018063271815186523	0.005991742620498698	0.13806494904940828
YDR501W	45	2	0.5305299631823506	0.6591224493976449	0.5277149163666273
YDR502C	140	0	0.0010522203930605498	0.0038445485898927715	0.0
YDR503C	178	1	0.0005317811211218074	0.0022138115724748804	0.06670553718117479
YDR504C	215	1	0.00010260281492066649	0.0005712185756135072	0.05522597961976332
YDR505C	6	1	1.0	1.0	1.978930936374852
YDR506C	93	38	4.673509604133672e-19	4.1349774974419614e-17	4.851572618209314
YDR507C	0	0	1.0	1.0
YDR508C	112	2	0.026152119901470802	0.05359052474532676	0.21202831461159127
YDR510W	252	1	2.0048623838733938e-05	0.00014954557159086755	0.04711740324702029
YDR511W	62	1	0.11016064606088047	0.17352338414026938	0.19150944545563084
YDR512C	1270	13	2.391817696957098e-19	2.2186038024516566e-17	0.12154064018680193
YDR513W	1270	13	2.391817696957098e-19	2.2186038024516566e-17	0.12154064018680193
YDR514C	0	0	1.0	1.0
YDR515W	125	1	0.005806157380673069	0.015683988302607244	0.0949886849459929
YDR516C	27	0	0.2507688622293518	0.34576162231623164	0.0
YDR517W	73	0	0.023759287618298337	0.04977765504292668	0.0
YDR518W	106	0	0.005006587052365647	0.013889423123160351	0.0
YDR519W	256	2	4.4927389603388083e-05	0.0002949513899647088	0.09276238764257119
YDR520C	115	2	0.022861177626212495	0.0482298725342436	0.20649714118694107
YDR522C	71	4	0.5673164924929881	0.6977410496850245	0.6689344010281191
YDR523C	86	0	0.012775405910659156	0.029982583793097622	0.0
YDR524C	85	0	0.013394925949962748	0.031099805869291786	0.0
YDR524W-C	327	0	2.6673152834604265e-07	3.913196478362478e-06	0.0
YDR524C-B	37	6	0.21848584943095178	0.30744118426165984	1.9254463164728288
YDR525W-A	191	0	0.00010617831050357591	0.000588844227296109	0.0
YDR527W	52	1	0.17926722071712184	0.2595935910096023	0.2283381849663291
YDR528W	111	8	0.7989303219592818	0.941140573860678	0.8557539184323685
YDR529C	168	0	0.0002971643123837583	0.0013639201600311203	0.0
YDR530C	300	1	2.4440942407974378e-06	2.56028888503207e-05	0.03957861872749704
YDR531W	231	0	1.7992278496572164e-05	0.000136508698725312	0.0
YDR532C	202	1	0.00018260154318062318	0.0009252347795874571	0.058780126823015415
YDR533C	78	1	0.05129401620399914	0.09256676410931725	0.15222545664421938
YDR534C	5	0	1.0	1.0	0.0
YDR536W	3	0	1.0	1.0	0.0
YDR538W	83	1	0.040515898254609495	0.07609158310579225	0.14305524841263992
YDR539W	6	0	1.0	1.0	0.0
YDR540C	3	0	1.0	1.0	0.0
YDR541C	3	1	0.723646957002122	0.8636010893793741	3.957861872749704
YDR542W	15	1	1.0	1.0	0.7915723745499409
YDR545W	34	3	1.0	1.0	1.0476693192572746
YIL177C	9	0	0.8041688105008469	0.9413341805801689	0.0
YIL176C	12	0	0.6411687941471982	0.7741679057611877	0.0
YIL173W	0	0	1.0	1.0
YIL172C	168	3	0.005185333601488311	0.014350747614128622	0.2120283146115913
YIL169C	0	0	1.0	1.0
YIL166C	1	0	1.0	1.0	0.0
YIL165C	148	1	0.002045070997584003	0.006629765111108007	0.08022692985303453
YIL164C	101	2	0.0428562206714541	0.07973669527063491	0.23512050729206166
YIL162W	25	5	0.13888875668054237	0.2092061916369301	2.3747171236498223
YIL161W	39	0	0.1302133541466284	0.198005552537615	0.0
YIL160C	171	1	0.0007272943713514304	0.0028707412008524887	0.06943617320613517
YIL159W	3	0	1.0	1.0	0.0
YIL158W	383	7	1.6085152413944143e-05	0.00012472107035999905	0.21701070320559737
YIL157C	144	2	0.006260022014178078	0.016744830978389826	0.164910911364571
YIL156W-B	282	2	1.4433421160753234e-05	0.00011386365582371996	0.08420982707978093
YIL156W	47	1	0.2294482224957977	0.31966005997415997	0.2526294812393428
YIL155C	90	0	0.01057667845992674	0.02558959942071463	0.0
YIL154C	356	3	1.5127942178567756e-06	1.7159920210836915e-05	0.10005830577176218
YIL153W	64	1	0.10003184134412922	0.15981339664623595	0.18552477528514238
YIL152W	8	1	1.0	1.0	1.484198202281139
YIL151C	73	0	0.023759287618298337	0.04977765504292668	0.0
YIL150C	107	3	0.07232160331773739	0.12232986490597286	0.3329042696705359
YIL149C	1	0	1.0	1.0	0.0
YIL148W	112	0	0.0037921816478976135	0.01109299931691718	0.0
YIL147C	12	0	0.6411687941471982	0.7741679057611877	0.0
YIL146C	82	2	0.10083944300887275	0.16046697198229862	0.2895996492255881
YIL145C	289	0	1.403776826823164e-06	1.6114013036047937e-05	0.0
YIL144W	79	0	0.01781862134145532	0.03928190401920212	0.0
YIL143C	97	1	0.02105752874062309	0.04515355995053072	0.12240809915720734
YIL142W	161	2	0.002940972084794979	0.009001346705511401	0.14749795799067222
YIL140W	124	6	0.23835371302123048	0.3305455036375926	0.5745283363668925
YIL139C	68	0	0.030259875499915278	0.06027867821268194	0.0
YIL138C	422	2	3.322630708447339e-08	6.085493377159441e-07	0.05627291762203371
YIL137C	125	0	0.002085573976432041	0.006723038462889095	0.0
YIL136W	46	1	0.24113041161850302	0.3341544571609664	0.25812142648367636
YIL135C	91	1	0.027847055586128888	0.05633078321344609	0.13047896283790233
YIL134C-A	226	1	6.307481200477142e-05	0.0003871325974807262	0.05253798946127925
YIL134W	233	0	1.6470662215067185e-05	0.00012663473047974782	0.0
YIL133C	83	1	0.040515898254609495	0.07609158310579225	0.14305524841263992
YIL132C	113	2	0.02500534965065549	0.05176593442797686	0.210151957845117
YIL131C	26	0	0.26551703561861373	0.36296374419839494	0.0
YIL130W	0	0	1.0	1.0
YIL129C	0	0	1.0	1.0
YIL128W	56	0	0.054586085497452516	0.09710008589416931	0.0
YIL127C	98	0	0.00726671594069081	0.01886721597061528	0.0
YIL126W	11	0	0.6896813832098054	0.8259803487795899	0.0
YIL125W	59	0	0.047032970048670436	0.08578706335233227	0.0
YIL124W	152	1	0.0017074708315034039	0.005722415356629415	0.07811569485690206
YIL123W	67	0	0.031767490326892654	0.06265255036692718	0.0
YIL122W	65	0	0.03502125499969067	0.06772267569039041	0.0
YIL121W	88	6	0.7573423298787768	0.8945318831655054	0.8095626557897122
YIL120W	94	0	0.008763544992517311	0.021855657958355184	0.0
YIL119C	14	2	0.8101933137411668	0.9476147543879296	1.6962265168927302
YIL118W	50	9	0.05674978392079544	0.10048276087699956	2.13724541128484
YIL117C	105	3	0.0787823128381233	0.13147912975393125	0.3392453033785461
YIL116W	28	0	0.23695404743329745	0.32868372570885035	0.0
YIL115C	7	4	0.002881667087858859	0.008852813793951015	6.784906067570921
YIL114C	219	1	8.595447734027122e-05	0.0005008350548975681	0.05421728592807813
YIL113W	203	0	6.222954915237002e-05	0.00038399370941553647	0.0
YIL112W	50	1	0.19780981437131995	0.28305654203768627	0.23747171236498224
YIL111W	186	2	0.0009727204498929859	0.0036207866066890367	0.12767296363708722
YIL110W	240	0	1.2092328100332861e-05	9.920539073468515e-05	0.0
YIL109C	45	0	0.0952460800715094	0.1532726511531204	0.0
YIL108W	62	27	8.693810735294157e-15	5.555345059852966e-13	5.170755027302033
YIL107C	11	1	1.0	1.0	1.0794168743862829
YIL106W	97	1	0.02105752874062309	0.04515355995053072	0.12240809915720734
YIL105C	27	0	0.2507688622293518	0.34576162231623164	0.0
YIL104C	272	3	5.705150588733822e-05	0.00035702199168452894	0.13095866490715932
YIL103W	235	1	4.239344192747802e-05	0.0002825083250578518	0.05052589624786857
YIL102C-A	290	1	3.7850395263867245e-06	3.733749968481999e-05	0.040943398683617634
YIL102C	208	0	4.9833125733197835e-05	0.00031985525233439813	0.0
YIL101C	176	0	0.00020757215006422748	0.0010211697476641337	0.0
YIL099W	49	1	0.2078182216163872	0.29517475735140597	0.24231807384181864
YIL098C	682	11	1.8545548367497665e-09	4.8479749391581397e-08	0.19150944545563087
YIL097W	105	0	0.005244523038087643	0.014451965496905623	0.0
YIL096C	305	3	1.368628127901173e-05	0.0001094712150703706	0.11678936673687651
YIL095W	3	0	1.0	1.0	0.0
YIL094C	57	0	0.05193621183140683	0.09328081019438496	0.0
YIL093C	271	2	2.3326321420460035e-05	0.00016959503728074038	0.08762793814205988
YIL092W	2	0	1.0	1.0	0.0
YIL091C	97	0	0.007614550427288488	0.019549678351489328	0.0
YIL090W	41	1	0.30959746069344135	0.4152273779029807	0.2895996492255881
YIL089W	108	2	0.031293041745442354	0.06210016669359523	0.21988121515276135
YIL088C	28	0	0.23695404743329745	0.32868372570885035	0.0
YIL087C	164	0	0.00035568914301012774	0.0015841189136414397	0.0
YIL085C	25	2	1.0	1.0	0.949886849459929
YIL084C	36	0	0.15273356811920172	0.2262093098772931	0.0
YIL083C	161	1	0.001138893440145761	0.004106442742494214	0.07374897899533611
YIL082W-A	0	0	1.0	1.0
YIL079C	147	0	0.000765986182772945	0.0029825230447712973	0.0
YIL078W	73	0	0.023759287618298337	0.04977765504292668	0.0
YIL077C	83	0	0.014728087781380366	0.03354504270523504	0.0
YIL076W	85	2	0.08808108770065003	0.14439975352521045	0.27937848513527325
YIL075C	35	1	0.4195166667018492	0.542288233356335	0.3392453033785461
YIL074C	73	1	0.06502480816338829	0.11213123590634065	0.1626518577842344
YIL073C	53	0	0.06342338469794882	0.1097316141389602	0.0
YIL072W	58	0	0.049420937428991014	0.08937729910507149	0.0
YIL071C	134	0	0.0013825084881053584	0.00481575185650752	0.0
YIL070C	184	0	0.0001451236477627725	0.0007699318249849675	0.0
YIL069C	235	1	4.239344192747802e-05	0.0002825083250578518	0.05052589624786857
YIL068C	72	0	0.024932777770231788	0.05172741881551335	0.0
YIL067C	151	1	0.0017862022915400865	0.005941266268737442	0.07863301733939809
YIL066C	37	0	0.14478592899016474	0.21627633184998374	0.0
YIL065C	601	5	2.761646213675289e-10	8.631645312416623e-09	0.09878191030157331
YIL064W	86	1	0.03518947710024484	0.06788818611321974	0.13806494904940828
YIL063C	43	1	0.2800484881998271	0.38065678459872504	0.27612989809881655
YIL062C	164	4	0.013713311277453993	0.031787687689092264	0.2895996492255881
YIL061C	7	0	0.9507400577499864	1.0	0.0
YIL060W	63	1	0.10497038314031241	0.16648777535574646	0.18846961298808115
YIL057C	100	1	0.01832075567058176	0.0402454797026416	0.11873585618249112
YIL056W	4	0	1.0	1.0	0.0
YIL055C	59	3	0.5323249587600379	0.6610669051671298	0.6037416416058871
YIL053W	84	0	0.014045289104842432	0.03227653184302789	0.0
YIL052C	215	1	0.00010260281492066649	0.0005712185756135072	0.05522597961976332
YIL051C	229	3	0.00036760123118956863	0.0016350152208594038	0.15554915657094906
YIL050W	128	0	0.0018180474478821473	0.005991742620498698	0.0
YIL049W	330	0	2.340227170441442e-07	3.5048558482314408e-06	0.0
YIL048W	8	0	0.8725723079034595	1.0	0.0
YIL047C	101	0	0.006317307906767178	0.016812048945774198	0.0
YIL046W-A	1755	8	2.6146438104149853e-30	3.4174583076583138e-28	0.05412460680683356
YIL046W	32	1	0.48919160927335126	0.6134629186504673	0.37104955057028477
YIL045W	123	5	0.14231471544074897	0.21419835867567322	0.4826660820426469
YIL044C	596	1	6.7022699301905796e-12	2.9200571491307593e-10	0.019922123520552202
YIL043C	93	1	0.025366092730287355	0.05232438998991484	0.12767296363708722
YIL042C	158	3	0.008000771151966929	0.02035948446679726	0.2254478281946034
YIL041W	158	1	0.00130329593249001	0.004587059307068573	0.0751492760648678
YIL040W	32	2	0.9279802274073679	1.0	0.7420991011405695
YIL039W	61	0	0.04261191977136343	0.07941061263937495	0.0
YIL038C	3	0	1.0	1.0	0.0
YIL037C	180	0	0.00017354263505516657	0.0008895220090929261	0.0
YIL036W	0	0	1.0	1.0
YIL035C	225	0	2.3458500454389485e-05	0.00017012589673794947	0.0
YIL034C	292	1	3.467866538598979e-06	3.4745122758680717e-05	0.0406629644460586
YIL033C	217	20	0.7913104048958012	0.9323552834574376	1.0943396883178906
YIL031W	42	0	0.11125874373950355	0.17387202044725134	0.0
YIL030C	16	0	0.48778518644776614	0.6123668647153685	0.0
YIL029C	61	1	0.11561602482468739	0.18019180454384207	0.19464894456146084
YIL027C	47	1	0.2294482224957977	0.31966005997415997	0.2526294812393428
YIL026C	60	0	0.044765449696393546	0.08246191582445846	0.0
YIL024C	148	1	0.002045070997584003	0.006629765111108007	0.08022692985303453
YIL023C	206	2	0.00040278395712726035	0.0017522016168221438	0.11527753027426321
YIL022W	74	0	0.022642747681574208	0.04787442717526959	0.0
YIL021W	251	2	5.5911671554453946e-05	0.00035141860449143677	0.09461024397011245
YIL020C	122	1	0.006658496965458848	0.017589809852252565	0.09732447228073042
YIL019W	113	0	0.0036210397779476208	0.010695736909592588	0.0
YIL018W	260	0	5.011461567119404e-06	4.678720044237612e-05	0.0
YIL017C	91	4	0.26969053771919804	0.3676203561088191	0.5219158513516093
YIL016W	512	10775	0.0	0.0	249.87868171217616
YIL015W	13	0	0.5973112256805571	0.7288641754485219	0.0
YIL014C-A	149	0	0.0006996897664958792	0.0027770295701296075	0.0
YIL014W	117	0	0.0030112863400863013	0.009170576864844852	0.0
YIL013C	4	0	1.0	1.0	0.0
YIL011W	148	3	0.012341000435515996	0.029087333403546106	0.2406807895591036
YIL010W	1	0	1.0	1.0	0.0
YIL009C-A	21	0	0.3563836540523412	0.4696522443755762	0.0
YIL009W	4	0	1.0	1.0	0.0
YIL008W	97	4	0.21358690910975864	0.30158073024557375	0.48963239662882935
YIL007C	335	0	1.881916078799368e-07	2.870795588640627e-06	0.0
YIL006W	338	2	1.2623008579627457e-06	1.475506551655234e-05	0.0702579030665628
YIL005W	8	0	0.8725723079034595	1.0	0.0
YIL004C	100	2	0.04482706943711007	0.08249615242650239	0.23747171236498224
YIL003W	10	0	0.7436650790140376	0.8805472245027238	0.0
YIL002W-A	29	0	0.2240012377200476	0.3131334754807958	0.0
YIL002C	141	2	0.007154780712364209	0.018720265640039386	0.16841965415956187
YIL001W	15	0	0.5210951811576119	0.6481008622053257	0.0
YIR001C	23	0	0.31620128218897997	0.4223115591892299	0.0
YIR002C	13	0	0.5973112256805571	0.7288641754485219	0.0
YIR003W	93	1	0.025366092730287355	0.05232438998991484	0.12767296363708722
YIR004W	129	0	0.001736819859693914	0.005790406384405623	0.0
YIR005W	180	0	0.00017354263505516657	0.0008895220090929261	0.0
YIR006C	2	0	1.0	1.0	0.0
YIR007W	137	5	0.08291583422563788	0.1375790428827592	0.4333425408120114
YIR008C	79	2	0.11544977287478696	0.18019180454384207	0.3005971042594712
YIR009W	209	0	4.766900032407077e-05	0.000308373926730856	0.0
YIR010W	398	2	9.376684916536662e-08	1.5495780159483429e-06	0.05966625938818649
YIR011C	121	3	0.03963789466374277	0.07506010280249742	0.29438642028716805
YIR012W	87	0	0.01218521833716304	0.02877913374005119	0.0
YIR013C	92	3	0.13698737517781526	0.2069046485628043	0.3871821397255145
YIR014W	251	10	0.02378189233229418	0.04980686919265252	0.4730512198505622
YIR015W	131	0	0.001585212277098977	0.005372160168294764	0.0
YIR016W	24	0	0.2981396034425884	0.4005140993689152	0.0
YIR017C	673	0	8.679819609324187e-14	4.8525664084865166e-12	0.0
YIR018W	523	4	2.99926152660918e-09	7.157158937564064e-08	0.09081136228106396
YIR018C-A	7	1	1.0	1.0	1.6962265168927302
YIR019C	0	0	1.0	1.0
YIR021W	20	0	0.3787727237800037	0.49524497335208845	0.0
YIR021W-A	186	0	0.00013272065924349434	0.0007126764811478393	0.0
YIR022W	66	0	0.03335319123672034	0.06495570701062603	0.0
YIR023W	26	0	0.26551703561861373	0.36296374419839494	0.0
YIR024C	211	3	0.000802490642698444	0.003095321050408284	0.16881875286610112
YIR025W	701	8	6.256730616793976e-11	2.3365232322845556e-09	0.13550454343222954
YIR026C	133	1	0.004033750087020393	0.011633950225904854	0.08927507983645949
YIR027C	63	1	0.10497038314031241	0.16648777535574646	0.18846961298808115
YIR028W	63	5	1.0	1.0	0.9423480649404058
YIR029W	211	5	0.004138471116773646	0.01191310023205743	0.2813645881101685
YIR030C	120	1	0.007296072533340748	0.018892261656570306	0.09894654681874261
YIR031C	117	0	0.0030112863400863013	0.009170576864844852	0.0
YIR032C	183	2	0.0011105394438410238	0.004016800214798571	0.1297659630409739
YIR033W	9	0	0.8041688105008469	0.9413341805801689	0.0
YIR034C	89	3	0.15549727847743444	0.2298290538482975	0.40023322308704873
YIR035C	162	0	0.00038917938067471774	0.0016981567665100925	0.0
YIR036C	61	0	0.04261191977136343	0.07941061263937495	0.0
YIR037W	217	0	3.3429964329881974e-05	0.00023163340344717015	0.0
YIR038C	1	0	1.0	1.0	0.0
YIR039C	0	0	1.0	1.0
YIR041W	112	6	0.3591454111383443	0.472966626850611	0.6360849438347739
YIR042C	2	0	1.0	1.0	0.0
YEL077C	9	0	0.8041688105008469	0.9413341805801689	0.0
YEL075C	214	0	3.8184881097892745e-05	0.00025896373961554385	0.0
YEL073C	1	0	1.0	1.0	0.0
YEL072W	105	1	0.014536975770033704	0.03328110973465917	0.11308176779284869
YEL071W	22	0	0.33557408107401887	0.44559836995074636	0.0
YEL070W	54	1	0.162522635731066	0.23819257851410822	0.21988121515276135
YEL069C	7	0	0.9507400577499864	1.0	0.0
YEL067C	98	0	0.00726671594069081	0.01886721597061528	0.0
YEL066W	98	0	0.00726671594069081	0.01886721597061528	0.0
YEL065W	169	4	0.011112298015551234	0.026661170582993388	0.2810316122662512
YEL064C	33	1	0.46470564849606144	0.5891803757717923	0.3598056247954276
YEL063C	3	1	0.723646957002122	0.8636010893793741	3.957861872749704
YEL062W	94	2	0.058719598473279046	0.10301903929830013	0.2526294812393428
YEL061C	0	0	1.0	1.0
YEL060C	46	0	0.09047298395548163	0.14777339696903574	0.0
YEL059C-A	89	1	0.030575717305552703	0.060802541571311756	0.13341107436234959
YEL058W	214	0	3.8184881097892745e-05	0.00025896373961554385	0.0
YEL057C	82	0	0.015445000881755643	0.03497015750825854	0.0
YEL056W	121	4	0.08167789536252576	0.13575999313002476	0.39251522704955744
YEL055C	37	0	0.14478592899016474	0.21627633184998374	0.0
YEL054C	140	1	0.0029363028085667305	0.009001346705511401	0.08481132584463652
YEL053C	76	0	0.020569140566439024	0.04430454209647596	0.0
YEL052W	280	1	5.864732348817948e-06	5.328290006011377e-05	0.04240566292231826
YEL051W	55	0	0.05737831421739701	0.1008812855592327	0.0
YEL050C	16	0	0.48778518644776614	0.6123668647153685	0.0
YEL049W	17	0	0.45717513347929173	0.5805286360431456	0.0
YEL048C	666	3	2.497627090250452e-12	1.1491082716824278e-10	0.05348461990202302
YEL047C	44	1	0.2663944721557193	0.36338581816118165	0.2698542185965707
YEL046C	248	2	6.375630089055403e-05	0.00039048188117313763	0.09575472272781542
YEL044W	230	0	1.8805253258714907e-05	0.00014137125685080972	0.0
YEL043W	71	0	0.026166265603352033	0.05359052474532676	0.0
YEL042W	110	0	0.004159538387405898	0.01191310023205743	0.0
YEL041W	82	1	0.04246886376378184	0.0792981933459446	0.14479982461279406
YEL040W	220	1	8.223476825949222e-05	0.00048456163141428256	0.053970843719314154
YEL039C	89	2	0.07355050737452702	0.12425398523815605	0.26682214872469917
YEL038W	149	1	0.0019548259677975334	0.00638036557366834	0.07968849408220881
YEL037C	243	5	0.0010912928286350909	0.0039696553178244194	0.24431246128084594
YEL036C	13	0	0.5973112256805571	0.7288641754485219	0.0
YEL035C	96	0	0.007979389127657792	0.02034107574164892	0.0
YEL034W	692	5	5.729919441435591e-12	2.5154783746332887e-10	0.08579180360006584
YEL032W	74	4	0.5095848482741125	0.6382017557544472	0.6418154388242763
YEL031W	0	0	1.0	1.0
YEL030W	196	3	0.0015385213924712464	0.005254178460868253	0.18173855538136396
YEL029C	42	0	0.11125874373950355	0.17387202044725134	0.0
YEL027W	9	1	1.0	1.0	1.319287290916568
YEL026W	212	4	0.0017984344240551068	0.00597849501314504	0.22402991732545494
YEL025C	4	0	1.0	1.0	0.0
YEL024W	198	9	0.08750724126071467	0.14370478140787268	0.5397084371931415
YEL023C	64	1	0.10003184134412922	0.15981339664623595	0.18552477528514238
YEL022W	0	0	1.0	1.0
YEL021W	6	6	8.373894926258577e-07	1.0562793486260237e-05	11.87358561824911
YEL020W-A	0	0	1.0	1.0
YEL020C	17	1	1.0	1.0	0.6984462128381831
YEL019C	48	1	0.21835455047459923	0.30733162500720024	0.2473663670468565
YEL018W	249	0	8.132213742949544e-06	7.014808036755405e-05	0.0
YEL017C-A	1	0	1.0	1.0	0.0
YEL017W	200	1	0.00019956470083490866	0.0009928171232712454	0.05936792809124556
YEL016C	154	2	0.004012771840663926	0.011596708972692582	0.15420241062661183
YEL015W	174	68	1.3065303610476883e-31	1.7474083968337803e-29	4.640251850809998
YEL013W	0	0	1.0	1.0
YEL012W	24	0	0.2981396034425884	0.4005140993689152	0.0
YEL011W	11	0	0.6896813832098054	0.8259803487795899	0.0
YEL009C	24	0	0.2981396034425884	0.4005140993689152	0.0
YEL007W	3	0	1.0	1.0	0.0
YEL006W	389	0	1.7982794976153402e-08	3.4821230272006134e-07	0.0
YEL005C	100	0	0.006618848301253031	0.01752532070925699	0.0
YEL004W	232	0	1.7214594601927663e-05	0.00013200151140758132	0.0
YEL003W	406	0	8.603429560558934e-09	1.7926928769121168e-07	0.0
YEL002C	76	1	0.05638972011088095	0.09990674071400997	0.15623138971380413
YEL001C	4	0	1.0	1.0	0.0
YER001W	29	1	0.5711261853391012	0.7016762853845698	0.40943398683617627
YER002W	103	2	0.039171794157253574	0.07422635525481558	0.23055506054852642
YER003C	111	1	0.0110249433967193	0.026562400282585965	0.10696923980404606
YER004W	261	0	4.7958892360667526e-06	4.51410130877576e-05	0.0
YER005W	166	1	0.0009099487687788141	0.0034338027357263515	0.07152762420631996
YER006W	101	0	0.006317307906767178	0.016812048945774198	0.0
YER007W	262	0	4.589620376781858e-06	4.355595179351892e-05	0.0
YER007C-A	388	7	1.3069919075307316e-05	0.00010601566234427697	0.21421417352511285
YER008C	7	1	1.0	1.0	1.6962265168927302
YER009W	91	0	0.010090198745777785	0.024609301521190854	0.0
YER010C	49	0	0.07762310754461971	0.12977049171195	0.0
YER011W	21	0	0.3563836540523412	0.4696522443755762	0.0
YER012W	181	2	0.0012131501256610155	0.00432001632983065	0.13119984108562555
YER013W	11	1	1.0	1.0	1.0794168743862829
YER014W	561	2	8.333709346885572e-11	3.0526855066203135e-09	0.04233007350534443
YER014C-A	558	2	9.480636963697577e-11	3.3811060377393798e-09	0.042557654545695746
YER015W	141	1	0.0028063067540043973	0.008681586951199187	0.08420982707978093
YER016W	4	0	1.0	1.0	0.0
YER017C	80	2	0.11035812403408045	0.1736442055595066	0.2968396404562278
YER018C	203	0	6.222954915237002e-05	0.00038399370941553647	0.0
YER019W	194	1	0.00026057442408901327	0.0012243165955358787	0.06120404957860367
YER019C-A	55	0	0.05737831421739701	0.1008812855592327	0.0
YER020W	77	0	0.01960676224707922	0.04259859829352195	0.0
YER021W	70	0	0.02746297317411988	0.05565171202408859	0.0
YER022W	114	2	0.02390911466212322	0.050036869876954375	0.2083085196184055
YER023W	298	1	2.6674182588057477e-06	2.7491617215756015e-05	0.039844247041104404
YER024W	52	0	0.06669437699020282	0.11432469808365318	0.0
YER025W	35	0	0.16116315386981991	0.2365014794348901	0.0
YER026C	6	0	1.0	1.0	0.0
YER027C	121	0	0.002505458957581443	0.00785654005727965	0.0
YER028C	29	0	0.2240012377200476	0.3131334754807958	0.0
YER029C	67	1	0.08660303047145679	0.1422605050675087	0.17721769579476288
YER030W	60	0	0.044765449696393546	0.08246191582445846	0.0
YER031C	108	0	0.004563120789155079	0.012876598458503856	0.0
YER032W	30	1	0.5423206027730758	0.6723185571347184	0.39578618727497045
YER033C	34	0	0.17010877764510168	0.24817239478360723	0.0
YER034W	657	5	2.5436338498533264e-11	9.817743805709046e-10	0.09036214321346357
YER035W	588	7	2.987428122995742e-09	7.157158937564064e-08	0.14135220974106086
YER036C	13	0	0.5973112256805571	0.7288641754485219	0.0
YER037W	139	4	0.038955374420215565	0.07388930022779014	0.3416859170719169
YER038C	199	3	0.0013507201931843222	0.004736580384757949	0.17899877816455947
YER039C	193	0	9.712077137218893e-05	0.0005481271404921084	0.0
YER039C-A	18	0	0.42896608338599984	0.5501748317468521	0.0
YER040W	2	0	1.0	1.0	0.0
YER041W	55	0	0.05737831421739701	0.1008812855592327	0.0
YER042W	40	0	0.12353270747801659	0.18985478372690362	0.0
YER043C	26	0	0.26551703561861373	0.36296374419839494	0.0
YER044C	70	0	0.02746297317411988	0.05565171202408859	0.0
YER044C-A	288	2	1.1110857557981722e-05	9.220568804610805e-05	0.0824554556822855
YER045C	91	1	0.027847055586128888	0.05633078321344609	0.13047896283790233
YER046W	69	1	0.07869376034877117	0.13140761201097068	0.17208095098911758
YER047C	34	1	0.44150422729290173	0.5648700358534989	0.34922310641909154
YER048C	2	0	1.0	1.0	0.0
YER048W-A	24	1	0.7412191258980583	0.8805472245027238	0.494732734093713
YER049W	81	1	0.04451813251118855	0.08246191582445846	0.14658747676850756
YER050C	293	1	3.3194160851642496e-06	3.3609087862288025e-05	0.04052418299743724
YER051W	40	0	0.12353270747801659	0.18985478372690362	0.0
YER052C	73	0	0.023759287618298337	0.04977765504292668	0.0
YER053C	64	3	0.43657508033975223	0.559684192383842	0.5565743258554271
YER053C-A	252	0	7.125787192009357e-06	6.256549945228368e-05	0.0
YER054C	16	1	1.0	1.0	0.7420991011405695
YER055C	101	3	0.09345641248328419	0.15191289660581328	0.3526807609380925
YER056C	26	0	0.26551703561861373	0.36296374419839494	0.0
YER056C-A	139	1	0.0030723817786850066	0.009320396029408276	0.08542147926797923
YER057C	135	0	0.0013209377614465877	0.00464063107274241	0.0
YER058W	61	1	0.11561602482468739	0.18019180454384207	0.19464894456146084
YER059W	64	4	0.7230643747496126	0.8636010893793741	0.7420991011405695
YER060W	33	2	0.8901290955722497	1.0	0.7196112495908552
YER060W-A	74	1	0.06200520535557265	0.10792734140432757	0.16045385970606907
YER061C	367	3	9.412895650841192e-07	1.1493325453925201e-05	0.09705928298296278
YER062C	190	1	0.0003113574009037665	0.0014222529091322965	0.06249255588552165
YER063W	52	0	0.06669437699020282	0.11432469808365318	0.0
YER064C	0	0	1.0	1.0
YER065C	0	0	1.0	1.0
YER066W	10	0	0.7436650790140376	0.8805472245027238	0.0
YER067W	224	16	0.6052722974310114	0.7370148173884706	0.8481132584463651
YER068W	101	1	0.01749120697670767	0.038793648794078595	0.11756025364603083
YER069W	52	2	0.38891194441722	0.5070579443081913	0.4566763699326582
YER070W	68	0	0.030259875499915278	0.06027867821268194	0.0
YER071C	272	2	2.2329778003163726e-05	0.00016400500558192397	0.08730577660477289
YER072W	6	0	1.0	1.0	0.0
YER073W	42	2	0.605176775183748	0.7370148173884706	0.5654088389642434
YER074W	169	2	0.0020629426676963664	0.006683934243336227	0.1405158061331256
YER074W-A	183	1	0.0004253789547146489	0.001834510447586294	0.06488298152048695
YER075C	10	0	0.7436650790140376	0.8805472245027238	0.0
YER076C	75	0	0.021580274809922615	0.04593196166982419	0.0
YER077C	33	2	0.8901290955722497	1.0	0.7196112495908552
YER078C	173	0	0.00023744118324299854	0.001140695180146454	0.0
YER078W-A	279	1	6.127438435293144e-06	5.5320091744695254e-05	0.042557654545695746
YER079W	213	0	3.9916432593453506e-05	0.00026912005140088054	0.0
YER080W	160	2	0.0030743855447378714	0.009320396029408276	0.1484198202281139
YER081W	194	4	0.0038629751942218836	0.011225856665977793	0.24481619831441467
YER082C	53	1	0.1706820454341862	0.248378654679151	0.22402991732545494
YER083C	20	5	0.055952889574352405	0.09940842383135641	2.968396404562278
YER085C	390	0	1.7219185975488044e-08	3.3568657133909065e-07	0.0
YER086W	153	0	0.0005839506636089871	0.0023851564392154013	0.0
YER087W	30	2	1.0	1.0	0.7915723745499409
YER087C-B	250	1	2.1892668336646852e-05	0.00016141632769750775	0.04749434247299645
YER088C	0	0	1.0	1.0
YER089C	0	0	1.0	1.0
YER090W	29	0	0.2240012377200476	0.3131334754807958	0.0
YER091C	45	0	0.0952460800715094	0.1532726511531204	0.0
YER092W	200	1	0.00019956470083490866	0.0009928171232712454	0.05936792809124556
YER093C	60	0	0.044765449696393546	0.08246191582445846	0.0
YER093C-A	198	1	0.0002181127976817957	0.001063924257394408	0.059967604132571274
YER094C	105	1	0.014536975770033704	0.03328110973465917	0.11308176779284869
YER095W	223	0	2.5629219799547312e-05	0.0001844726446397955	0.0
YER096W	18	0	0.42896608338599984	0.5501748317468521	0.0
YER098W	19	1	0.964305186905276	1.0	0.6249255588552165
YER099C	128	2	0.01277817994729304	0.029982583793097622	0.18552477528514238
YER100W	195	0	8.884012630694976e-05	0.0005129714522000683	0.0
YER101C	158	6	0.06870133011834981	0.11741496270746798	0.4508956563892068
YER102W	55	3	0.6218686475937986	0.7565827358392079	0.6476501246317699
YER103W	15	1	1.0	1.0	0.7915723745499409
YER104W	308	0	6.113785486224041e-07	8.048840585365416e-06	0.0
YER105C	23	0	0.31620128218897997	0.4223115591892299	0.0
YER106W	880	2	9.688928252646908e-17	7.529868429861131e-15	0.026985421859657077
YER107C	24	0	0.2981396034425884	0.4005140993689152	0.0
YER109C	0	0	1.0	1.0
YER110C	0	0	1.0	1.0
YER111C	26	0	0.26551703561861373	0.36296374419839494	0.0
YER112W	276	5	0.00027309020440979343	0.0012716937372961312	0.21510118873639697
YER113C	50	0	0.07378323067089253	0.12425398523815605	0.0
YER114C	1	0	1.0	1.0	0.0
YER115C	16	0	0.48778518644776614	0.6123668647153685	0.0
YER116C	101	0	0.006317307906767178	0.016812048945774198	0.0
YER117W	141	0	0.0010054973766718133	0.0036973244330176457	0.0
YER118C	127	4	0.06390454054778136	0.11043119371703443	0.3739712005747752
YER119C	149	0	0.0006996897664958792	0.0027770295701296075	0.0
YER120W	114	0	0.0034577365955510207	0.010287347729443312	0.0
YER121W	1	0	1.0	1.0	0.0
YER122C	36	0	0.15273356811920172	0.2262093098772931	0.0
YER123W	203	1	0.00017467127957355118	0.0008924272754590205	0.05849056954802519
YER124C	94	1	0.02421122818434995	0.0504488309015205	0.1263147406196714
YER125W	0	0	1.0	1.0
YER126C	26	0	0.26551703561861373	0.36296374419839494	0.0
YER127W	437	0	2.2473774698344607e-09	5.6936862682898606e-08	0.0
YER128W	105	0	0.005244523038087643	0.014451965496905623	0.0
YER129W	76	6	1.0	1.0	0.9373883382828246
YER130C	30	0	0.2118459793684239	0.299269522807125	0.0
YER131W	69	0	0.0288263081306274	0.05790433044332455	0.0
YER132C	0	0	1.0	1.0
YER133W	0	0	1.0	1.0
YER134C	0	0	1.0	1.0
YER136W	21	0	0.3563836540523412	0.4696522443755762	0.0
YER137C	70	1	0.0750214225191536	0.12626520366041918	0.16962265168927304
YER138W-A	2	0	1.0	1.0	0.0
YER139C	5	0	1.0	1.0	0.0
YER140W	211	4	0.0018765804387428575	0.006163457511827625	0.22509167048813483
YER141W	54	1	0.162522635731066	0.23819257851410822	0.21988121515276135
YER142C	28	1	0.6015416372901619	0.7329377025541781	0.42405662922318255
YER143W	12	0	0.6411687941471982	0.7741679057611877	0.0
YER144C	77	1	0.05378010979642225	0.0962019942268194	0.15420241062661183
YER145C	0	0	1.0	1.0
YER146W	453	8	2.001418550925684e-06	2.184090718476966e-05	0.20968804623839493
YER147C	85	0	0.013394925949962748	0.031099805869291786	0.0
YER148W	125	2	0.01461167677902423	0.03342551835965328	0.1899773698919858
YER149C	181	2	0.0012131501256610155	0.00432001632983065	0.13119984108562555
YER150W	13	0	0.5973112256805571	0.7288641754485219	0.0
YER151C	11	0	0.6896813832098054	0.8259803487795899	0.0
YER152C	221	2	0.00020827956661298794	0.0010228999040062285	0.10745326351356664
YER153C	1	0	1.0	1.0	0.0
YER154W	133	3	0.0236175914508527	0.04977089352651296	0.2678252395093785
YER155C	0	0	1.0	1.0
YER156C	147	3	0.012887295974661568	0.030213958071862487	0.2423180738418186
YER157W	0	0	1.0	1.0
YER158C	10	0	0.7436650790140376	0.8805472245027238	0.0
YER159C	191	0	0.00010617831050357591	0.000588844227296109	0.0
YER161C	187	7	0.042292426267374957	0.07914863113038509	0.4444657718061165
YER162C	161	4	0.015554552699729737	0.0352043418245359	0.29499591598134445
YER163C	84	59	1.3101350101612514e-49	1.8836466108593393e-47	8.339780374722592
YER164W	0	0	1.0	1.0
YER165W	625	84	6.605055127471287e-05	0.00040196478347182403	1.5958099070926806
YER166W	4	1	0.8520726666884116	0.9939695549949402	2.968396404562278
YER167W	30	3	1.0	1.0	1.1873585618249112
YER168C	30	0	0.2118459793684239	0.299269522807125	0.0
YER169W	18	0	0.42896608338599984	0.5501748317468521	0.0
YER170W	48	0	0.08167588437810543	0.13575999313002476	0.0
YER171W	15	0	0.5210951811576119	0.6481008622053257	0.0
YER172C	0	0	1.0	1.0
YER173W	65	0	0.03502125499969067	0.06772267569039041	0.0
YER174C	230	0	1.8805253258714907e-05	0.00014137125685080972	0.0
YER175C	216	2	0.0002594501308740048	0.0012243165955358787	0.10994060757638068
YER175W-A	354	3	1.6491259485173022e-06	1.8527421593704585e-05	0.10062360693431452
YER176W	38	7	0.0942622590760856	0.15317950040875056	2.1872394559932578
YER177W	81	0	0.016197798845540245	0.036331334306046	0.0
YER178W	145	3	0.014053283904528228	0.03227653184302789	0.2456603921017058
YER179W	68	6	1.0	1.0	1.0476693192572746
YER180C	447	10	1.241952912006233e-05	0.00010174460394512601	0.2656283136073627
YER180C-A	445	2	1.2307796000539301e-08	2.5100047801099835e-07	0.05336442974493983
YER182W	106	0	0.005006587052365647	0.013889423123160351	0.0
YER183C	55	0	0.05737831421739701	0.1008812855592327	0.0
YER184C	21	0	0.3563836540523412	0.4696522443755762	0.0
YER185W	165	1	0.0009516935766973307	0.0035679203126377764	0.07196112495908553
YER186C	5	1	0.958727888228041	1.0	2.3747171236498223
YER187W	5	0	1.0	1.0	0.0
YER188C-A	36	0	0.15273356811920172	0.2262093098772931	0.0
YER189W	16	0	0.48778518644776614	0.6123668647153685	0.0
YER190W	255	0	6.244313267795355e-06	5.6023472079705285e-05	0.0
YER190C-B	418	5	6.66617436622834e-07	8.673567597325606e-06	0.14202853610345828
YFL068W	170	0	0.00027164431730614433	0.001268040964957497	0.0
YFL067W	2	0	1.0	1.0	0.0
YFL066C	5	0	1.0	1.0	0.0
YFL062W	2	6	1.1633254364669385e-10	4.0302919187478095e-09	35.620756854747334
YFL061W	229	2	0.0001465985516107844	0.0007748973072735488	0.10369943771396604
YFL060C	645	6	1.080315372172069e-10	3.765390124461557e-09	0.11045195923952662
YFL059W	442	1	5.113643492265758e-09	1.1398668110085416e-07	0.02686331587839166
YFL058W	300	3	1.6988970235453076e-05	0.0001304453508999875	0.11873585618249112
YFL057C	550	5	2.422959831654978e-09	6.006224996486111e-08	0.1079416874386283
YFL056C	118	1	0.00799553050066337	0.02035948446679726	0.1006236069343145
YFL055W	6	0	1.0	1.0	0.0
YFL054C	45	1	0.25343415521477874	0.34885108344667126	0.26385745818331363
YFL053W	14	0	0.5574610000147623	0.6859131816612961	0.0
YFL052W	17	0	0.45717513347929173	0.5805286360431456	0.0
YFL051C	49	2	0.444477464612518	0.568294775230456	0.4846361476836373
YFL050C	15	3	0.3319315120310327	0.44229335627675376	2.3747171236498223
YFL049W	99	2	0.046888996114542385	0.08578706335233227	0.2398704165302851
YFL048C	155	2	0.003838429932583817	0.01119412299304743	0.15320755636450467
YFL047W	12	0	0.6411687941471982	0.7741679057611877	0.0
YFL046W	70	0	0.02746297317411988	0.05565171202408859	0.0
YFL045C	79	0	0.01781862134145532	0.03928190401920212	0.0
YFL044C	225	2	0.0001747301533936458	0.0008924272754590205	0.10554298327332544
YFL042C	155	2	0.003838429932583817	0.01119412299304743	0.15320755636450467
YFL041W-A	258	1	1.5399694971470013e-05	0.00012000494008255291	0.0460216496831361
YFL041W	87	1	0.03357749505021196	0.06523789663303006	0.13647799561205876
YFL040W	188	0	0.00012138391478586487	0.0006642044661593805	0.0
YFL039C	0	0	1.0	1.0
YFL038C	28	2	1.0	1.0	0.8481132584463651
YFL037W	0	0	1.0	1.0
YFL036W	0	0	1.0	1.0
YFL034C-B	184	2	0.0010625483702853163	0.0038773576633952117	0.12906071324183818
YFL034C-A	228	1	5.7741140511936574e-05	0.0003601619295923506	0.05207712990460137
YFL034W	6	0	1.0	1.0	0.0
YFL033C	1	0	1.0	1.0	0.0
YFL031W	179	1	0.000508546330072306	0.00213672035581561	0.06633288054887772
YFL030W	47	0	0.08595454530502343	0.14159971069870803	0.0
YFL029C	40	0	0.12353270747801659	0.18985478372690362	0.0
YFL028C	0	0	1.0	1.0
YFL027C	81	3	0.21752172713173143	0.30676004235767224	0.4397624303055227
YFL026W	156	0	0.0005099934551082908	0.00213672035581561	0.0
YFL025C	2	0	1.0	1.0	0.0
YFL024C	24	11	8.9247267427765e-07	1.1109546211625034e-05	5.4420600750308425
YFL023W	44	0	0.10028978412385071	0.15981339664623595	0.0
YFL022C	47	0	0.08595454530502343	0.14159971069870803	0.0
YFL021W	1	0	1.0	1.0	0.0
YFL020C	36	0	0.15273356811920172	0.2262093098772931	0.0
YFL018C	17	0	0.45717513347929173	0.5805286360431456	0.0
YFL017W-A	52	2	0.38891194441722	0.5070579443081913	0.4566763699326582
YFL017C	416	0	5.578158082531726e-09	1.2338456589476905e-07	0.0
YFL016C	131	0	0.001585212277098977	0.005372160168294764	0.0
YFL014W	389	3	3.646343290544795e-07	5.165054252197812e-06	0.0915700690353402
YFL013C	98	0	0.00726671594069081	0.01886721597061528	0.0
YFL012W	111	0	0.003971546591042556	0.011500687031765227	0.0
YFL011W	8	0	0.8725723079034595	1.0	0.0
YFL010W-A	0	0	1.0	1.0
YFL010C	0	0	1.0	1.0
YFL009W	62	6	0.9213684517808836	1.0	1.149056672733785
YFL008W	51	0	0.07014410960628423	0.1189966885975636	0.0
YFL007W	0	0	1.0	1.0
YFL005W	42	0	0.11125874373950355	0.17387202044725134	0.0
YFL004W	78	0	0.01869069447694416	0.040917466287364236	0.0
YFL003C	105	1	0.014536975770033704	0.03328110973465917	0.11308176779284869
YFL002C	2	0	1.0	1.0	0.0
YFL001W	14	0	0.5574610000147623	0.6859131816612961	0.0
YFR001W	83	3	0.20008339202499512	0.28531489644610697	0.4291657452379197
YFR002W	113	1	0.010056554717026734	0.024609301521190854	0.1050759789225585
YFR003C	103	0	0.005755520057480748	0.015583802189534736	0.0
YFR004W	49	2	0.444477464612518	0.568294775230456	0.4846361476836373
YFR005C	115	2	0.022861177626212495	0.0482298725342436	0.20649714118694107
YFR006W	63	0	0.03862286400395674	0.07334296508986735	0.0
YFR007W	113	0	0.0036210397779476208	0.010695736909592588	0.0
YFR008W	115	0	0.00330190614560111	0.009890240751745825	0.0
YFR009W	75	0	0.021580274809922615	0.04593196166982419	0.0
YFR010W	471	6	1.7153462836915232e-07	2.651870020836008e-06	0.15125586774839633
YFR011C	0	0	1.0	1.0
YFR012W	303	2	5.780480362772786e-06	5.2767527883025864e-05	0.07837350243068722
YFR012W-A	70	0	0.02746297317411988	0.05565171202408859	0.0
YFR013W	109	1	0.012088019196986892	0.028632216719952742	0.10893197814907442
YFR014C	472	3	1.0248883830654338e-08	2.112592505738104e-07	0.07546770520073588
YFR015C	55	6	0.715611609878607	0.8554317955543272	1.2953002492635397
YFR016C	0	0	1.0	1.0
YFR017C	436	0	2.346745770683847e-09	5.919357424211757e-08	0.0
YFR018C	162	0	0.00038917938067471774	0.0016981567665100925	0.0
YFR019W	0	0	1.0	1.0
YFR021W	9	1	1.0	1.0	1.319287290916568
YFR022W	59	4	0.8529635786010576	0.9948070453325254	0.804988855474516
YFR023W	310	1	1.5789797455622462e-06	1.7805318660251916e-05	0.03830188909112617
YFR024C-A	96	0	0.007979389127657792	0.02034107574164892	0.0
YFR025C	64	0	0.03677621218564668	0.07047650659102102	0.0
YFR026C	184	1	0.00040681864887265795	0.001762972642171882	0.06453035662091909
YFR027W	244	3	0.00019185658558139036	0.0009653256550118774	0.14598670842109562
YFR028C	0	0	1.0	1.0
YFR029W	138	3	0.01902614528487923	0.041604319974654164	0.2581214264836763
YFR030W	33	2	0.8901290955722497	1.0	0.7196112495908552
YFR031C	53	1	0.1706820454341862	0.248378654679151	0.22402991732545494
YFR031C-A	67	3	0.3869285014653382	0.5050444421078438	0.5316530873842886
YFR032C	152	3	0.010377290750118059	0.025255945452360963	0.23434708457070616
YFR032C-A	255	0	6.244313267795355e-06	5.6023472079705285e-05	0.0
YFR032C-B	15	0	0.5210951811576119	0.6481008622053257	0.0
YFR033C	1397	0	3.2304609479888697e-27	3.791506308547753e-25	0.0
YFR034C	1519	6	8.136637630031753e-27	9.17525549221816e-25	0.04690027235648102
YFR035C	1191	4	1.2661583224349505e-21	1.2554614676419657e-19	0.03987770148866201
YFR036W	369	1	1.2094094938393256e-07	1.9428251394050174e-06	0.03217773880284312
YFR037C	94	1	0.02421122818434995	0.0504488309015205	0.1263147406196714
YFR038W	167	1	0.000870047814484528	0.003313672172914252	0.07109931507933599
YFR039C	446	10	1.2930211706165094e-05	0.00010503057559626477	0.26622389278585457
YFR040W	155	101	4.5938475052055286e-79	8.005823334071817e-77	7.736981596407487
YFR041C	104	8	0.9437134536449965	1.0	0.9133527398653164
YFR042W	375	0	3.3023377699276886e-08	6.067650004745731e-07	0.0
YFR043C	77	1	0.05378010979642225	0.0962019942268194	0.15420241062661183
YFR044C	164	6	0.05466453331472128	0.09720956434538099	0.4343994738383822
YFR045W	208	7	0.01904640291235614	0.041632787209791015	0.39959182369107593
YFR046C	109	1	0.012088019196986892	0.028632216719952742	0.10893197814907442
YFR047C	88	36	3.9783623149225544e-18	3.4148599512118825e-16	4.857375934738274
YFR048W	8	0	0.8725723079034595	1.0	0.0
YFR049W	144	0	0.0008775259593199946	0.003322351410170697	0.0
YFR050C	398	1	3.4359056890262936e-08	6.272982100822291e-07	0.029833129694093245
YFR051C	239	3	0.0002382830102734375	0.001141556503318641	0.1490408236600307
YFR052W	157	1	0.001363254232533494	0.004777620409079904	0.07562793387419817
YFR053C	95	0	0.008362087315539543	0.02109460730436216	0.0
YFR055W	72	2	0.1583136904812821	0.2336914871555065	0.329821822729142
YFR057W	1	0	1.0	1.0	0.0
YGL263W	337	2	1.3183133762673473e-06	1.531640449881518e-05	0.07046638349109266
YGL262W	114	0	0.0034577365955510207	0.010287347729443312	0.0
YGL261C	150	2	0.004793447122395429	0.013408129572420288	0.15831447490998815
YGL260W	232	5	0.0017280174219851687	0.005781504008962484	0.25589624177261017
YGL259W	111	2	0.02735176670153837	0.05565171202408859	0.21393847960809212
YGL258W-A	211	0	4.361994973434517e-05	0.00028801186098991854	0.0
YGL258W	49	0	0.07762310754461971	0.12977049171195	0.0
YGL257C	178	0	0.0001897909578284601	0.0009582860390443145	0.0
YGL256W	48	1	0.21835455047459923	0.30733162500720024	0.2473663670468565
YGL255W	29	7	0.021102178560892318	0.04523243716127161	2.866037907853234
YGL254W	239	7	0.00568123563109109	0.015477397496165257	0.347761921873405
YGL253W	146	2	0.005726860731178787	0.015583802189534736	0.1626518577842344
YGL252C	88	0	0.01162292987778383	0.02765555222471444	0.0
YGL251C	94	1	0.02421122818434995	0.0504488309015205	0.1263147406196714
YGL250W	535	4	1.7952282648963355e-09	4.729771589764867e-08	0.0887744719121429
YGL249W	85	1	0.036880511684189245	0.07053535839566756	0.13968924256763662
YGL248W	246	2	6.95901642981338e-05	0.0004195105187406368	0.09653321640852938
YGL247W	212	1	0.00011718415135362243	0.0006424461910721473	0.056007479331363734
YGL246C	86	0	0.012775405910659156	0.029982583793097622	0.0
YGL245W	220	2	0.00021763204169106582	0.0010624803665240403	0.10794168743862831
YGL244W	171	2	0.0018880916174992281	0.0061977253951130485	0.13887234641227034
YGL243W	66	0	0.03335319123672034	0.06495570701062603	0.0
YGL242C	37	0	0.14478592899016474	0.21627633184998374	0.0
[truncated: 3,752 more rows]
