# Supplementary material for: Overexpression profiling reveals cellular requirements in the context of genetic backgrounds and environments
Source: PLoS Genet. 2023 Apr 28;19(4):e1010732. doi: 10.1371/journal.pgen.1010732 (PMC10171610; doi:10.1371/journal.pgen.1010732)
Supplement: S1 Data — (ZIP) [file pgen.1010732.s025.zip › S1_Data/Fig_4/Fig.4C/Fig.4C_Data.csv]

	without_ENAcoe	with_ENAcoe	XY	X	Y
YAL068C			False	False	False
YAL067W-A	-1.6116745985234617		False	False	False
YAL067C			False	False	False
YAL065C	-1.316206098044421		False	False	False
YAL064W-B	-4.01171305243378		False	False	False
YAL064C-A			False	False	False
YAL064W		3.8330712866347576	False	False	False
YAL063C-A	-4.930087804894575	-1.4148562268088276	False	False	False
YAL063C			False	False	False
YAL062W	-2.647793259506979	-0.31132376125272476	False	False	False
YAL061W	-5.0072607319520905	-2.9318001771556963	False	False	False
YAL060W	-2.464147938897055	-4.507131832346543	False	False	False
YAL059W	-3.10047540888098	-5.850482572360756	False	False	False
YAL058W	-2.493432784406871	-3.519125607773661	False	False	False
YAL056W	-3.9117142753036793	-0.5765219060222895	False	False	False
YAL055W	-2.7260483460181786		False	False	False
YAL054C	-4.076988972014657	-3.6408164389924473	False	False	False
YAL053W	-3.247863183490848	-3.722081585854359	False	False	False
YAL051W	-4.697431071052259	-3.013701872037712	False	False	False
YAL049C		-2.1395330975425986	False	False	False
YAL048C	-4.775208923629971	-4.394125616235219	False	False	False
YAL047C	-2.1592702408476376		False	False	False
YAL046C	-3.1318050540272715		False	False	False
YAL044W-A	-4.523938493106772	-2.2977544172166766	False	False	False
YAL044C	-4.218163929901206		False	False	False
YAL043C	-3.757969386230586	-1.8670881511785615	False	False	False
YAL042W	-4.360026101690688	-0.837088077852541	False	False	False
YAL041W	-3.702180658368676	-1.6002412367380245	False	False	False
YAL040C	-2.1738081735639865	-1.4092414248464467	False	False	False
YAL039C	-4.977448232228026	-1.7020944195330052	False	False	False
YAL038W	-2.415405291346707		False	False	False
YAL037C-A	-6.63320142918005	-6.398786602503064	False	False	False
YAL037W	-1.2924076417334565	-5.333691574281179	False	False	False
YAL036C	-1.917080876856996	0.8330712866347577	False	False	False
YAL035W	-2.3705676914197897	-1.3845586057423502	False	False	False
YAL034W-A		-1.9482884268899017	False	False	False
YAL034C	-6.377362524750461	-3.19483458298949	False	False	False
YAL033W	-3.1985508894177563	-6.471195098031114	False	False	False
YAL032C	-3.9312020015990083	-6.544943438012427	False	False	False
YAL031C	-4.691159705574996	-4.052790747653871	False	False	False
YAL030W		-3.5388406920738813	False	False	False
YAL029C			False	False	False
YAL028W	-2.4353051806923633	-2.70750360131413	False	False	False
YAL027W		-2.118678683310329	False	False	False
YAL026C	-2.5959221927257015	1.2810808993848035	False	False	False
YAL025C	-3.405627612422655	-3.5933881600905053	False	False	False
YAL024C	-3.07381895138097	-0.896286261973881	False	False	False
YAL023C	-2.292030005548411	-1.0948674269378098	False	False	False
YAL022C	-2.609668367132656	-4.803176857582399	False	False	False
YAL021C			False	False	False
YAL020C	-4.350040284133102		False	False	False
YAL019W	0.6106478127010281	2.1053853826929685	False	False	False
YAL018C	-3.3909789700743715	-4.997824288435943	False	False	False
YAL017W	-3.184356288595185	-2.4812487626950372	False	False	False
YAL016W	-4.764382843372665	-3.507131832346543	False	False	False
YAL015C	-5.092633047817348	-3.3728307406349516	False	False	False
YAL014C	-3.648951206177073	1.6855198538901612	False	False	False
YAL013W	-3.125826011602772		False	False	False
YAL012W			False	False	False
YAL011W	-3.275074564681555	-4.458222231865596	False	False	False
YAL010C	-3.2841479948057675	-3.3606435821544776	False	False	False
YAL009W	-4.660001488523766	-3.759125364569384	False	False	False
YAL008W	-4.08903791010748	-3.601556941001967	False	False	False
YAL007C	-2.917867236555695		False	False	False
YAL005C	-5.180940037709684		False	False	False
YAL003W	-3.646967338669534		False	False	False
YAL002W	1.5537580847226702		False	False	False
YAL001C	-4.596675553154936	-0.6923342424603068	False	False	False
YAR002W	-3.7316441341395783		False	False	False
YAR002C-A	-3.1828037994541547	-3.1968798894143657	False	False	False
YAR003W	-3.5761479144830024	-1.4173568785986228	False	False	False
YAR007C	-3.989624438498597	-4.615104509429828	False	False	False
YAR008W	-4.720421011653247	-2.4943949710433047	False	False	False
YAR009C	-2.3082824550735266	-1.7703367544615798	False	False	False
YAR010C	-3.6018757525729903		False	False	False
YAR014C	-5.756442209181774		False	False	False
YAR015W	-3.009007932791397	-5.022588391409764	False	False	False
YAR018C	-4.448387460099595	-5.969535244004519	False	False	False
YAR019C	-1.76537448485587	-1.1073717417391507	False	False	False
YAR020C	-5.166616491684215	-1.2650639796264576	False	False	False
YAR023C	-4.2089544138792805		False	False	False
YAR027W	-4.595989034782012	-0.32564587835245207	False	False	False
YAR028W	-3.3869655801664584	-2.230298561465781	False	False	False
YAR029W	-4.048446274671741	-2.054592007590837	False	False	False
YAR031W			False	False	False
YAR033W	-3.2261730233515715	-4.56329869756976	False	False	False
YAR035W			False	False	False
YAR035C-A	-2.316905742010301	-2.025388520239261	False	False	False
YAR042W	-2.4399346020308355	3.269069598020033	False	False	False
YAR050W			False	False	False
YAR064W	-3.4701441640506534	-3.2325364739609705	False	False	False
YAR066W	-2.9526807469759637	-3.0326178936260866	False	False	False
YAR068W	-2.8960636483141697	-2.7680451432491813	False	False	False
YAR071W			False	False	False
YBL111C	-4.731092567540863	-2.3256458783524523	False	False	False
YBL108C-A	-3.3724155985207633	-4.926033605367933	False	False	False
YBL107C	-4.541265455765678	-3.011763479393817	False	False	False
YBL106C	-3.0779779156530633	-4.686363192599649	False	False	False
YBL105C	-3.3907828610581143	-1.2632062494604537	False	False	False
YBL104C	-2.8692737516059386	-3.8031768575823994	False	False	False
YBL103C	-1.28055913596712	1.124213228727551	False	False	False
YBL102W	-3.415405291346707	-4.596725980114973	False	False	False
YBL101C	-3.6630476622441748		False	False	False
YBL100W-C	-4.588797987945318	-1.8661352967110587	False	False	False
YBL099W			False	False	False
YBL098W	-2.7650777834119458	-3.1445617529618346	False	False	False
YBL097W	-1.2138807708951667	0.24810878591360136	False	False	False
YBL095W	-2.709094981913061	-3.475588482117739	False	False	False
YBL093C	-5.481198335735001	-3.6332518561400873	False	False	False
YBL092W	-2.9877712264280865	-4.144561752961835	False	False	False
YBL091C-A	-3.6121904179056785	-8.633251856140086	False	False	False
YBL091C	-2.8433631266781	0.7196523676255256	False	False	False
YBL090W	-5.383805772337479	-3.5592461361440026	False	False	False
YBL089W	-2.8033302653430012	-5.8031812954083	False	False	False
YBL088C	-0.18011528269078966		False	False	False
YBL087C	-3.810170047564086	-3.352202201239053	False	False	False
YBL086C	-3.0513340789071686	-2.955179951027449	False	False	False
YBL085W	-4.6719683790204645	-1.5480382996889	False	False	False
YBL084C			False	False	False
YBL082C	-2.955279229727532	-2.868673043483744	False	False	False
YBL081W	-3.678449384626549		False	False	False
YBL080C	-2.9923826995057845	-2.3738931714169835	False	False	False
YBL079W	-4.016325097915698	1.1802928795879675	False	False	False
YBL078C	-3.3701670233462564		False	False	False
YBL076C	-3.0414499283330274		False	False	False
YBL075C	-2.786091918161955	-1.7096690752551145	False	False	False
YBL074C	-3.3737592403589547	-3.0231590700655797	False	False	False
YBL072C	-4.69367525781698	-3.3211631559662194	False	False	False
YBL071C-B	-3.371245726785117	-3.1764561099475577	False	False	False
YBL071W-A	-4.22665788512518	-4.783463060793794	False	False	False
YBL069W	-5.002394589358257	-3.838900685645343	False	False	False
YBL068W	-3.618723919765046	-3.320289142247193	False	False	False
YBL067C	-3.047785774120262	-0.45288904072470393	False	False	False
YBL066C			False	False	False
YBL064C	-3.0240075686776637	-4.335029709896642	False	False	False
YBL063W	-2.6682914861388274		False	False	False
YBL061C	-4.043114999222305	-3.5307603082570647	False	False	False
YBL060W	-3.0213206822729077	-2.243183718160479	False	False	False
YBL059C-A	-3.6809216036694905		False	False	False
YBL059W			False	False	False
YBL058W		-5.461070880757407	False	False	False
YBL057C	-2.326780395017497	-6.126595746150114	False	False	False
YBL056W	-2.5529493008039936		False	False	False
YBL055C	-3.279947657685628	-4.398786602503064	False	False	False
YBL054W	-2.6985396614123434	-0.6178606959449661	False	False	False
YBL052C			False	False	False
YBL051C	-4.864066432810284	3.5351932584932415	False	False	False
YBL050W	-4.6983392546182055		False	False	False
YBL049W	-3.3397679130719533	-1.834649459675123	False	False	False
YBL047C			False	False	False
YBL046W	-3.810064688405856	-3.16502585552155	False	False	False
YBL045C	-2.732724317286811	-3.2411708888503092	False	False	False
YBL044W	-2.044134293710805		False	False	False
YBL043W	-2.6802399272159216	-4.205746692951676	False	False	False
YBL042C	-4.4123878671144166	-3.9486739957200925	False	False	False
YBL041W	-4.345110455303726	-3.223631540112528	False	False	False
YBL040C		-2.337206830904231	False	False	False
YBL039W-B	-2.3748997963893994	-4.2110033124113295	False	False	False
YBL039C			False	False	False
YBL038W	-2.9901903794844227	-6.150527549349668	False	False	False
YBL037W	-1.9162415302518	-2.102741577267208	False	False	False
YBL036C	-3.3438449178023166	-5.032087023703422	False	False	False
YBL035C	-3.6629198447591103	-0.8321597253823181	False	False	False
YBL034C	-2.6332014291800503		False	False	False
YBL033C	-3.238300740861185	-2.8408795642395055	False	False	False
YBL032W			False	False	False
YBL031W	-4.479084257322511	-2.7081862790754667	False	False	False
YBL030C	-5.355667453651141		False	False	False
YBL029C-A	-4.04689794555817	-3.359915932160825	False	False	False
YBL029W	-4.189627214332533	-2.3726888552906247	False	False	False
YBL028C	-4.717968061367138	-3.6923342424603067	False	False	False
YBL027W	-4.8504007615044324	-3.951701070345137	False	False	False
YBL026W	-2.910852855357338		False	False	False
YBL025W			False	False	False
YBL024W	-3.1776699837278923	-4.510996106089089	False	False	False
YBL023C	-3.9196594242456877	-1.2314255028547456	False	False	False
YBL022C	-4.644767840885383	-2.3297641630755987	False	False	False
YBL021C	-3.4566192191062552	-3.5678081496474268	False	False	False
YBL020W	-3.1497056591141646	-3.181823609847114	False	False	False
YBL019W			False	False	False
YBL018C	-2.89581074995795	-4.377412951710497	False	False	False
YBL017C			False	False	False
YBL016W			False	False	False
YBL015W			False	False	False
YBL014C	-1.896235835013844		False	False	False
YBL013W	-3.5254945001777687	-3.0738244475260683	False	False	False
YBL011W	-3.732840333663783	-2.9172721093546192	False	False	False
YBL010C	-4.18011528269079		False	False	False
YBL009W	-3.9960557765987965	-4.87325973114444	False	False	False
YBL008W-A	-3.4291275535473464	-4.636526988172948	False	False	False
YBL008W	-4.039923656347291	-2.936761841734569	False	False	False
YBL007C	-4.657630062994285	-2.8031768575823994	False	False	False
YBL006C	-3.469353719124837	-0.48842568540141185	False	False	False
YBL005W	-4.3158696177957925	-1.477648971797502	False	False	False
YBL004W			False	False	False
YBL003C	-2.6980837469976997	-2.7675648261543984	False	False	False
YBL002W	-2.788944198330172		False	False	False
YBL001C	-4.8553107308339785	-2.1442086368651587	False	False	False
YBR001C		0.6886762387472752	False	False	False
YBR002C	-4.770704952929985	-5.1693047563802965	False	False	False
YBR003W	-5.3765124954942936	-3.9460160735797545	False	False	False
YBR004C	-3.783954470733745	-2.6110380032935434	False	False	False
YBR005W	-2.6864957028561713	-5.288603684752641	False	False	False
YBR006W	-4.186403744423485	-4.133000800410056	False	False	False
YBR007C	-3.9092286489915633		False	False	False
YBR008C			False	False	False
YBR009C	-3.28307823713348	-3.2527808101205884	False	False	False
YBR010W	-3.8644759467161554		False	False	False
YBR011C		0.4812508920358267	False	False	False
YBR013C	-2.4163528352709167	-1.4812487626950372	False	False	False
YBR014C	-3.199715655738651		False	False	False
YBR015C	-3.4112889929430796		False	False	False
YBR016W	-3.684329191603811		False	False	False
YBR017C			False	False	False
YBR018C	-3.1685109768794932	-4.390318167363793	False	False	False
YBR019C		-1.271460065203143	False	False	False
YBR020W	-3.8487639590752747	-2.4776489717975023	False	False	False
YBR021W	-3.683009058733435	-2.146480433035906	False	False	False
YBR022W	-3.880555000831882	-4.507131832346543	False	False	False
YBR023C	-4.4531337770972055	-1.633251856140087	False	False	False
YBR024W	-3.3035734842214737	-1.3802554113548224	False	False	False
YBR025C	-3.739720789138396	-3.1786871451521703	False	False	False
YBR026C	-4.896235835013844	-4.481248762695037	False	False	False
YBR028C	-4.878620284214201	-0.9444271574739944	False	False	False
YBR029C	-5.7244357989146	-2.102741577267208	False	False	False
YBR030W	-4.916829969435727	-2.917926030037964	False	False	False
YBR031W	-4.294916531794098	-5.474710354654166	False	False	False
YBR033W	-3.305113648273499	-3.218214356861243	False	False	False
YBR034C	-3.082721226937051	-4.946016073579755	False	False	False
YBR035C	-4.648632419974109	-5.242061098815611	False	False	False
YBR036C	-3.127853822292633	-4.193966810614566	False	False	False
YBR037C	-3.447047539802636	-5.819118401451421	False	False	False
YBR038W	-4.585902236051222	-2.218214356861243	False	False	False
YBR039W	-3.1047448232397934		False	False	False
YBR040W	-2.27245333016886	-2.142296861459065	False	False	False
YBR041W	0.688726665707312		False	False	False
YBR042C	-5.823971472465514	-4.2655200716396	False	False	False
YBR043C	-3.6849113699015237	-1.125252224427112	False	False	False
YBR044C	-3.764545266910796		False	False	False
YBR045C	-4.855632851415032	-1.1669287133652422	False	False	False
YBR046C	-3.7145559368709953	-4.103297193858228	False	False	False
YBR047W	-3.462628717876275	-5.139056671197618	False	False	False
YBR048W	-3.289501869944996	-4.698461577406743	False	False	False
YBR049C	-3.5095255953131326	-2.34931562267642	False	False	False
YBR050C	-3.6809216036694905	-3.441123095772388	False	False	False
YBR052C	-3.3159360276169623	-3.8034838944105838	False	False	False
YBR053C	-2.9476805346409374	-3.6299885801320766	False	False	False
YBR054W	-3.1180793995874847	-2.102741577267208	False	False	False
YBR055C	-2.6754222729482104	-1.9061864110927682	False	False	False
YBR056W	-4.81797001822083	-2.659134925791593	False	False	False
YBR057C			False	False	False
YBR058C			False	False	False
YBR058C-A			False	False	False
YBR059C			False	False	False
YBR060C	-6.004543718107335	-3.6332518561400873	False	False	False
YBR061C	-3.7798785472909415	-4.896286261973881	False	False	False
YBR062C	-4.180540097605538	-2.524317484586923	False	False	False
YBR063C	-2.5410725831933694	-5.092683474777384	False	False	False
YBR065C	-3.963289385360628	-1.079777437596662	False	False	False
YBR066C	-3.3607221592244376	-3.1073717417391507	False	False	False
YBR067C	7.883984859589657	8.846857802149978	True	False	False
YBR068C	-1.4458990648023795		False	False	False
YBR069C	-3.2588101594427283	-6.105739627602831	False	False	False
YBR070C	-3.6878658136112006	-2.3356891674400337	False	False	False
YBR071W	-3.5290136992665353	-6.587448166526962	False	False	False
YBR072W	-2.860678691767398		False	False	False
YBR072C-A	-3.4779488883276306	-4.9112366034398525	False	False	False
YBR073W	-3.83855933805609	-2.8962862619738807	False	False	False
YBR074W	-4.304222910404902	-3.2655200716396	False	False	False
YBR076W	-3.5758393283242658	-0.9208169026763622	False	False	False
YBR077C	-3.602873173157041	-4.466489847849197	False	False	False
YBR078W	-3.6905883625162232		False	False	False
YBR079C	-2.118628256350292		False	False	False
YBR080C			False	False	False
YBR081C			False	False	False
YBR082C			False	False	False
YBR083W	-5.477795831331475		False	False	False
YBR084W	-2.334151330563229	-3.5480382996889	False	False	False
YBR084C-A	-4.687583285095912		False	False	False
YBR085W	6.08879666191725	8.531498598709858	False	False	False
YBR085C-A	-3.4750386497158114	-1.436515491328651	False	False	False
YBR086C			False	False	False
YBR087W	-3.6092881021389798	-2.2485435131353455	False	False	False
YBR088C	-3.2808996852491688		False	False	False
YBR091C	-3.999358841296231	-4.032122040031843	False	False	False
YBR092C	-3.531925594976439	-3.7122337998980117	False	False	False
YBR093C	-4.084458700780927	-2.535914154411441	False	False	False
YBR094W	-4.016325097915698	-4.011763479393816	False	False	False
YBR095C	-3.1333210926233153	-6.633251856140087	False	False	False
YBR096W		-4.1693047563802965	False	False	False
YBR097W	-2.9432053848600246	0.40236042308156666	False	False	False
YBR098W	-3.9679463143754856		False	False	False
YBR101C	-4.416621963490489	-6.072874993697204	False	False	False
YBR102C	-2.862519879807227	-3.0142623373476694	False	False	False
YBR103W	-3.4552491875106774	-5.11572280897822	False	False	False
YBR104W	-3.106965566978655		False	False	False
YBR105C	-1.8060164693532157	-5.025569278918847	False	False	False
YBR106W	-3.8817397940108243	-0.39630851290471014	False	False	False
YBR107C	-6.016309335936885	-5.277108045914812	False	False	False
YBR108W	-3.3316242454416574	-5.144213775417466	False	False	False
YBR109C	3.737474742166032	5.076056273803255	False	False	False
YBR110W	-4.729407611406751		False	False	False
YBR111C	-3.5475803099716807	-4.522043091155956	False	False	False
YBR111W-A	-3.953622768350017	-2.88700844838587	False	False	False
YBR112C	-1.6364295298349458	4.341297585919389	False	False	False
YBR114W	-3.499776435797692	-3.9260336053679326	False	False	False
YBR115C			False	False	False
YBR117C	-3.6222559010237756		False	False	False
YBR118W	-3.987470204748394		False	False	False
YBR119W	-3.230741355760758		False	False	False
YBR120C	-4.1456360845790625	-6.720714697390426	False	False	False
YBR121C	-5.713028455972231	-2.7318626066469442	False	False	False
YBR122C	-3.3460330807815626	-3.288878508220007	False	False	False
YBR123C	-3.9434381766718136	-2.6695325305692292	False	False	False
YBR125C	-6.969484817044483		False	False	False
YBR126C			False	False	False
YBR127C			False	False	False
YBR128C	-4.114002635835798	-2.390405999161271	False	False	False
YBR129C	-3.162070581088165	-6.181688480836129	False	False	False
YBR130C	-2.4377133662821504	-2.152917231876067	False	False	False
YBR131W	-2.935581025104986	-4.193966810614566	False	False	False
YBR132C	-2.708178279429514	-4.009956171043497	False	False	False
YBR133C	-3.3660623885981678	-2.7512279315138755	False	False	False
YBR135W	-2.9640936550743606	-2.839707171433414	False	False	False
YBR136W			False	False	False
YBR137W	-2.893045413923829	-4.973620352850324	False	False	False
YBR138C	-1.9071003923723047		False	False	False
YBR139W	-3.826705129189959	-4.428952725100803	False	False	False
YBR140C			False	False	False
YBR141C	-3.592123096503602	-2.8269428672345724	False	False	False
YBR142W	-4.694169428720915	-0.6378179163491078	False	False	False
YBR143C	-2.7650777834119458		False	False	False
YBR145W	-3.517002131622931	-2.092000284135749	False	False	False
YBR146W	-2.747304078998491	-4.281274052305307	False	False	False
YBR147W	-4.821831609307662	-1.6888346331112907	False	False	False
YBR148W	-1.896235835013844		False	False	False
YBR149W	-2.474508057333808	-2.9335935329630742	False	False	False
YBR150C	-3.45195503660277	-0.015278736016868355	False	False	False
YBR151W	-5.066160836456157		False	False	False
YBR152W	-3.5437889680861603	0.10873760399888534	False	False	False
YBR153W	-4.318619585129265		False	False	False
YBR154C	-3.073570967437669	-3.378674412600244	False	False	False
YBR155W	-3.1982943218042004	-1.935724819083191	False	False	False
YBR156C	-3.8489366418850155	-3.4747103546541656	False	False	False
YBR157C	-3.9742383470151172	-3.3557178806111785	False	False	False
YBR158W	-3.3711196464237396	-1.0889313399162768	False	False	False
YBR159W	-3.1846070922656757	-1.3241642876083386	False	False	False
YBR160W	-3.2147846047837785		False	False	False
YBR161W	-5.038096277818362		False	False	False
YBR162C	-4.233959031313048	-1.5053653597780727	False	False	False
YBR162W-A	-3.5353178756178942	-4.926033605367933	False	False	False
YBR163W	-3.6590533642913816	-5.193966810614566	False	False	False
YBR164C	-3.756442209181774		False	False	False
YBR165W	-2.491322088923639	-7.144213775417466	False	False	False
YBR166C	-2.415405291346707		False	False	False
YBR167C	-4.540918602673855	-4.329764163075599	False	False	False
YBR168W	-3.679747329394304	-2.7816385574804507	False	False	False
YBR169C	-4.052347577893532	-0.7522443301830746	False	False	False
YBR170C	-3.6344061974186306	-5.615104509429828	False	False	False
YBR171W	-4.872506669979428	-2.977603938022177	False	False	False
YBR172C	-3.8644759467161554	-3.4955708797947644	False	False	False
YBR173C	-2.8816755712209163	-7.046033381478563	False	False	False
YBR175W			False	False	False
YBR176W	-4.241898149494607	-3.196989517219039	False	False	False
YBR177C			False	False	False
YBR179C	5.475442494908359	-1.1712543681369267	False	True	False
YBR180W	-4.694595220192992	-2.167380388916692	False	False	False
YBR181C	-3.300979908827289	-4.803176857582399	False	False	False
YBR182C	-4.733217087830442	-2.39630851290471	False	False	False
YBR182C-A	-4.6688253389107714		False	False	False
YBR183W	-1.7681700101646922	-4.2655200716396	False	False	False
YBR184W	-2.918100314358807		False	False	False
YBR185C	-4.655695280906279		False	False	False
YBR186W	-4.377647764369302	-4.1693047563802965	False	False	False
YBR187W	-0.29903555988523445	1.4116069022067868	False	False	False
YBR188C	-1.964177285601627	-2.4526888209709594	False	False	False
YBR189W	-2.9404330716107543	-2.6955818856745246	False	False	False
YBR191W	-3.5773246832747705	-2.9317553804545846	False	False	False
YBR192W	-3.521436456585675	-4.039244215815924	False	False	False
YBR193C	-0.8962358350138441	-3.8348857173097377	False	False	False
YBR194W	-3.126189816933617	-4.1480761927001115	False	False	False
YBR195C	-3.595977536988528		False	False	False
YBR196C	-3.2008494747622205	-2.5544436417318184	False	False	False
YBR196C-A	-6.14799283523871	-3.556773596536743	False	False	False
YBR196C-B	-3.791601403921656	-4.916185819411585	False	False	False
YBR197C	-4.0264748274372035	-3.5276747878390387	False	False	False
YBR198C	-4.051664795453137	-0.7481455858114764	False	False	False
YBR199W	-4.374183727531394	-2.932959043654767	False	False	False
YBR200W	-5.222111604275919	-1.6122650405415562	False	False	False
YBR200W-A	-2.6087768492489554	-3.620881481981298	False	False	False
YBR201W	-3.3876819569928167	-5.0535663329156515	False	False	False
YBR201C-A	-2.736699375501291	-3.976034365259719	False	False	False
YBR202W	-3.28611560281777	-2.6332518561400873	False	False	False
YBR203W	-2.2552653485521748	1.216934578493643	False	False	False
YBR204C	-1.031204415998486	-0.896286261973881	False	False	False
YBR205W	-2.78772735461389	-5.918654075002335	False	False	False
YBR207W	-2.127479508605368	-2.244204894837158	False	False	False
YBR208C			False	False	False
YBR210W	-3.402507704027238		False	False	False
YBR211C	-3.353215172358765	-4.633251856140087	False	False	False
YBR212W	-4.540878055590467	-2.170920520385607	False	False	False
YBR213W	-4.3179376886310825	-2.2449317544895937	False	False	False
YBR214W	-2.6053254892100632		False	False	False
YBR215W	-2.7324374071134025		False	False	False
YBR216C	4.120442329651071	-2.4536742063952617	False	False	False
YBR217W	-4.18011528269079		False	False	False
YBR218C	-3.2003432325613916		False	False	False
YBR221C	-4.729407611406751		False	False	False
YBR221W-A		-2.8962862619738807	False	False	False
YBR222C	-2.7967148950117933		False	False	False
YBR223C	-3.6354498550457843	-6.377412951710497	False	False	False
YBR225W	-2.9640936550743606	-2.7995770666848645	False	False	False
YBR227C	-4.016342324508456	-6.980208745518972	False	False	False
YBR228W	-3.1036481795375748	-4.590349104546864	False	False	False
YBR229C	-4.451497306391474	-1.917926030037964	False	False	False
YBR230C	-4.88225927980396		False	False	False
YBR230W-A	-3.3042928475833424	-2.6207455300401583	False	False	False
YBR231C	-4.161670878468355	-1.4622119663533433	False	False	False
YBR233W	-4.379643633714314		False	False	False
YBR233W-A	-3.4000717921148556		False	False	False
YBR234C	-3.026983940836653	-4.476108949665347	False	False	False
YBR235W	-0.8032102373493021	-1.2247029430026395	False	False	False
YBR236C	-4.217633983847429		False	False	False
YBR237W	-2.781971071734208	-3.673490218768663	False	False	False
YBR238C	-2.252144272626448		False	False	False
YBR239C	-3.0950844372225466	-3.19483458298949	False	False	False
YBR240C			False	False	False
YBR241C			False	False	False
YBR242W	-2.7938799952774422	-3.641708818434038	False	False	False
YBR243C	-3.44473005360388	-3.259107215733389	False	False	False
YBR244W	-4.8329046647639675	-2.597091757809531	False	False	False
YBR245C	-2.57074446965686	-3.1599430033385514	False	False	False
YBR246W	-5.758256740575824	-3.113234395856602	False	False	False
YBR247C	-3.017843875203379	-1.5050290221042424	False	False	False
YBR248C	-3.6733233956263116		False	False	False
YBR249C	-3.514391542766951	-3.7157184541579604	False	False	False
YBR250W	-4.072982295480262	-5.7036411840314845	False	False	False
YBR251W	-4.8504007615044324	-4.710309728587777	False	False	False
YBR252W	-3.209537619886341	-7.601342608185343	False	False	False
YBR253W	-3.571713408132316	-7.724951690276897	False	False	False
YBR254C	-4.200998377176571	-7.633251856140087	False	False	False
YBR255W	-3.5340201419400334	-2.0023937831007386	False	False	False
YBR255C-A			False	False	False
YBR256C	-3.6022958805916026	-1.0372934329486467	False	False	False
YBR257W	-4.1669342258012705	-1.0557475788976978	False	False	False
YBR258C			False	False	False
YBR259W	0.45044764241431	-4.98374910322422	False	False	False
YBR260C	-4.337263186400449	-3.218214356861243	False	False	False
YBR261C	-4.2483166826131065	-5.449906963653593	False	False	False
YBR262C	-3.253596837334934	-1.1536603872303768	False	False	False
YBR263W	-2.9300878048945753	-2.8348857173097377	False	False	False
YBR264C	-2.7836603605169254	-4.364006890247945	False	False	False
YBR265W	-3.501704197631825	-2.490648433389841	False	False	False
YBR267W	-5.0214175366717315		False	False	False
YBR268W	-3.7478310278638847	-5.187840707817724	False	False	False
YBR269C	-3.5483020245875143	-7.350242750545028	False	False	False
YBR270C	-4.935002784854259	-2.3113237612527247	False	False	False
YBR271W		-2.770755379890022	False	False	False
YBR272C	-4.259672942353142	-7.105739627602831	False	False	False
YBR273C	-4.245226662004148	-4.050538640218083	False	False	False
YBR274W	-4.107432389833623	-1.6005883973976183	False	False	False
YBR275C	-5.039193788855887		False	False	False
YBR276C	-3.7556414067272854	-2.4236536480160864	False	False	False
YBR278W	-4.757175559534444	-2.961631723700116	False	False	False
YBR279W	-3.778656211323953	-3.446980425991153	False	False	False
YBR280C	-4.398736175543028		False	False	False
YBR281C	-3.2368702146325896	-3.2655200716396	False	False	False
YBR282W	-3.9435251335151396	-4.946016073579755	False	False	False
YBR283C	-4.260046527784581	-5.651173764137349	False	False	False
YBR284W	-4.618740849976234	-2.3256458783524523	False	False	False
YBR285W	-2.9929984552578537		False	False	False
YBR286W	-5.197143416104425	-3.2587253921949477	False	False	False
YBR287W	-6.156763385237063	-1.768353523017886	False	False	False
YBR288C	-2.7876603539891103	-2.4401000614895376	False	False	False
YBR289W	-4.387672342378173		False	False	False
YBR290W	-3.3873426589144224	-4.887570732925421	False	False	False
YBR291C	5.590938592292158	-1.0376522030064612	False	False	False
YBR293W	-5.132742442460549	-2.3113237612527247	False	False	False
YBR294W	-2.8676737487103625	-2.440606778197691	False	False	False
YBR295W	-3.929137297805699	-2.398786602503064	False	False	False
YBR296C	-4.143759704195024		False	False	False
YBR296C-A	-3.3248124300118485	-3.89350021972797	False	False	False
YBR297W	-3.4259029329765225	-4.865912612930362	False	False	False
YBR298C	-2.7428772864022912	-4.660051915483803	False	False	False
YBR298C-A	-3.568617937421702	-5.393212240632972	False	False	False
YBR299W	-3.7098494452241018	-3.3113237612527247	False	False	False
YBR301W	-4.360171424351127	-2.7318626066469442	False	False	False
YBR302C	-3.8678060133517693	-4.398786602503064	False	False	False
YCL073C	-3.1701840681873903	-1.7703367544615798	False	False	False
YCL069W	-3.9185014811034473	-3.5131061842227296	False	False	False
YCL068C	-2.643237930585517	-4.536899547185828	False	False	False
YCL067C	-5.15885505523677		False	False	False
YCL066W	-3.38407349169067		False	False	False
YCL064C	-6.7550241187480236	-3.6511737641373494	False	False	False
YCL063W	-3.4042757926878298	-4.488193525680082	False	False	False
YCL061C	-3.653207124418006		False	False	False
YCL059C	-4.800603031285418	-0.8700424153534502	False	False	False
YCL058W-A	-2.0585533333049955	-3.770755379890022	False	False	False
YCL057C-A	-3.381504216790189		False	False	False
YCL057W	-2.2948119459452583	-3.047048946932618	False	False	False
YCL056C	-3.083400945755926	-4.917272109354619	False	False	False
YCL055W	-4.023465470477313	-2.398786602503064	False	False	False
YCL054W	-4.694169428720915	-0.8687117056741053	False	False	False
YCL052C	-4.88533455161382	-3.4075961587956285	False	False	False
YCL051W	-4.221389742092064	-4.311323761252725	False	False	False
YCL050C	-3.8504321454007195		False	False	False
YCL049C	-3.880186552433023	-3.157289045283832	False	False	False
YCL048W-A	-3.243768123663975	-5.030175128368222	False	False	False
YCL048W	-4.1845396736694545	-4.712233799898012	False	False	False
YCL047C	-3.9365684877170573	-0.7446153403999849	False	False	False
YCL045C	-4.16354286441044	-1.8883365999250896	False	False	False
YCL044C	-3.7366621226593257	-4.274661949633647	False	False	False
YCL043C			False	False	False
YCL039W	-3.4744284214167975	-1.8515224018986607	False	False	False
YCL038C	-2.0718467388671327	-2.327550531066653	False	False	False
YCL037C	-3.7009305970306103	-0.844337335905357	False	False	False
YCL036W	-4.235187937031996	-1.6980104377204688	False	False	False
YCL035C	-3.7110924766384503	-3.2575703843552453	False	False	False
YCL034W	-4.105772329203566	-6.587448166526962	False	False	False
YCL033C	6.935657384896041	-1.6076704226068683	False	True	False
YCL032W	-4.45195503660277	-3.1688863157815486	False	False	False
YCL031C	-5.333641147321143	-5.651173764137349	False	False	False
YCL030C	-4.360339606792147	-3.9886108910748814	False	False	False
YCL029C	-5.428042796134376		False	False	False
YCL028W	-4.83855933805609	-4.7036411840314845	False	False	False
YCL027W	-3.0107095164676467	-2.7702206865672805	False	False	False
YCL026C-B	-3.381565734898703	-4.491232851267659	False	False	False
YCL026C-A			False	False	False
YCL025C	-3.6664152748399874	-3.2635979474301724	False	False	False
YCL024W			False	False	False
YCL021W-A			False	False	False
YCL018W	-3.1906803195885405	2.1910277681260957	False	False	False
YCL017C			False	False	False
YCL016C	-3.8254742627628735	-2.90120065756709	False	False	False
YCL014W	-2.595977536988528	0.6886762387472752	False	False	False
YCL012C	-3.836186902284732		False	False	False
YCL011C	-2.8817397940108243		False	False	False
YCL010C	-3.2297137318000084	-3.109602044885476	False	False	False
YCL009C	-3.5349285753025885	-6.496823830823521	False	False	False
YCL008C	-3.310329549730719	-2.135964235391978	False	False	False
YCL005W-A	-2.9752167818267155	-2.3976876960734246	False	False	False
YCL005W	-3.5173740067337307	-2.742483680835722	False	False	False
YCL004W	-5.142378254412398	-3.734843218065516	False	False	False
YCL002C	-2.564896075391807	-2.2407355399195974	False	False	False
YCL001W	-5.793916914600437	-3.8031768575823994	False	False	False
YCL001W-A	-3.578059874987589		False	False	False
YCL001W-B			False	False	False
YCR002C	-2.972107819881686	0.8442791230898603	False	False	False
YCR003W	-2.4811983357350003		False	False	False
YCR004C	-3.899159047940912	-2.807811459880243	False	False	False
YCR005C	-4.661241972427406		False	False	False
YCR007C	-4.803126430622362	-1.3113237612527249	False	False	False
YCR008W	8.304188827243818	10.56554678892491	True	False	False
YCR009C	-3.7116494368913804	-5.481248762695037	False	False	False
YCR010C	-3.6161285446599196	-3.1461526728200253	False	False	False
YCR011C	-3.6724563889992026	-2.109917187297015	False	False	False
YCR012W	-4.178454641728668	-3.0449307031165707	False	False	False
YCR014C	-3.6096602485740235		False	False	False
YCR015C	-3.8179700182208296		False	False	False
YCR016W	-3.639546901328087		False	False	False
YCR017C	-3.408225742303497	1.2148575246779998	False	False	False
YCR018C			False	False	False
YCR019W			False	False	False
YCR020C	-2.3365311860519955	-4.590349104546864	False	False	False
YCR020C-A	-4.218385220555907	-4.468603832194495	False	False	False
YCR020W-B	-3.7989704321145843	-5.310311800409426	False	False	False
YCR021C	-3.746781341292604	-1.7922922285045837	False	False	False
YCR023C	-3.611651143927483	-2.7276477166613122	False	False	False
YCR024C	-3.1238612749687378	-5.803176857582399	False	False	False
YCR024C-B	-3.9750725131787608	-7.1650258555215505	False	False	False
YCR024C-A		-1.0875711967726043	False	False	False
YCR026C	-3.908735482144012		False	False	False
YCR027C			False	False	False
YCR028C	-2.798340383188839	-4.298384705545226	False	False	False
YCR028C-A	-3.8588184180799643	-2.215079713757768	False	False	False
YCR030C	-4.00004008462906	-4.955179951027449	False	False	False
YCR031C	-4.561011078102799	-1.0567463177128817	False	False	False
YCR032W			False	False	False
YCR033W	-4.506424711788245	-4.011763479393816	False	False	False
YCR034W			False	False	False
YCR035C	-3.909338061217396	-7.03242294995991	False	False	False
YCR036W	-3.2875586086534683	-3.552168782935649	False	False	False
YCR037C	-5.997773861475906	-1.8673684315063344	False	False	False
YCR040W			False	False	False
YCR042C	-3.8731115724132907	-0.740683377631296	False	False	False
YCR043C	-3.3997348172430457	-3.581481838437212	False	False	False
YCR044C	-3.8168923401118464	-3.7195428534551587	False	False	False
YCR045C	-4.533704756527669		False	False	False
YCR046C	-3.311273334292688		False	False	False
YCR047C	-3.6354498550457843	-1.580318014737578	False	False	False
YCR048W			False	False	False
YCR050C			False	False	False
YCR051W			False	False	False
YCR052W	-4.108395003505359	-2.9302149160053044	False	False	False
YCR053W	-2.9818847081340376	-5.6950280537267775	False	False	False
YCR054C	-4.830912448455377	-3.1328094360468013	False	False	False
YCR057C	-3.4654857558294596	-0.8448193023389083	False	False	False
YCR059C	-4.019158884954222		False	False	False
YCR060W	-4.245226662004148	-4.38453956740602	False	False	False
YCR061W	-0.31127333429268805		False	False	False
YCR063W	3.73855767313033	1.3627944017486604	False	False	False
YCR065W	-3.0746890435832417	-0.7422926119613715	False	False	False
YCR066W	-3.175242214755436		False	False	False
YCR067C	-2.6890947160684284	-1.5843422556591407	False	False	False
YCR068W	-3.392031502691219	-0.1649712129824121	False	False	False
YCR069W	-3.294916531794098		False	False	False
YCR071C	-4.384962079957961	-1.9284799458097217	False	False	False
YCR072C	-3.828914562389712	-2.610632763574554	False	False	False
YCR073C	-3.1119958358594504	-1.7906484392674396	False	False	False
YCR073W-A	-5.213880770895167	-1.9337309942717529	False	False	False
YCR075C	-2.178558703876734	-3.2051032948968854	False	False	False
YCR075W-A	-3.8348352903497007	-4.834885717309738	False	False	False
YCR076C	-2.2393639572214865	-3.4946022237618006	False	False	False
YCR077C	-3.7973381534329973	-2.979100020651348	False	False	False
YCR079W	-3.2118352546972955	-5.633251856140087	False	False	False
YCR081W	-4.164300159417408	-3.6688757658708084	False	False	False
YCR082W	-5.729884454523334	-3.2370003660847164	False	False	False
YCR083W	-4.2654696446795635		False	False	False
YCR084C			False	False	False
YCR086W	-2.526201821074245	-2.625529193473485	False	False	False
YCR087C-A	-4.798970432114584	-6.933375580709101	False	False	False
YCR088W	-4.110558484506705		False	False	False
YCR089W	-3.307917196593848		False	False	False
YCR090C	-2.7653744848558697	-4.926033605367933	False	False	False
YCR091W	-3.3173401392096356	-2.551521529793406	False	False	False
YCR092C	-2.7478534885825545	0.5373123753288499	False	False	False
YCR093W	-4.682615623219974		False	False	False
YCR094W	-4.759212296363387	-4.644635356096478	False	False	False
YCR095C	-4.726310833571532	-1.7184686612470077	False	False	False
YCR095W-A	-3.728453943724925	-2.118678683310329	False	False	False
YCR096C	-3.310481609206918	-2.770755379890022	False	False	False
YCR097W	-2.8673246573267797	-2.239958263474613	False	False	False
YCR098C			False	False	False
YCR101C	-3.05224164267118	-5.377412951710497	False	False	False
YCR102C	-3.6797778288689815	1.1364003592604108	False	False	False
YCR104W	-3.372090632672301	-3.6688757658708084	False	False	False
YCR105W	-3.030181093063159	-1.4046696211331886	False	False	False
YCR106W			False	False	False
YCR107W	-3.682615623219973	-1.6002412367380245	False	False	False
YCR108C	-4.987470204748393		False	False	False
YDL248W	-3.231047141712513	-0.4687714386153253	False	False	False
YDL247W	-2.527893703771712	-1.3113237612527249	False	False	False
YDL246C	-2.8826030152798503	-1.5309309992492144	False	False	False
YDL245C	-4.768684341837942	-1.8452422125191699	False	False	False
YDL244W	-3.768134448400433	-0.5743325605137546	False	False	False
YDL243C			False	False	False
YDL241W			False	False	False
YDL240W	-2.5951527819696336		False	False	False
YDL239C	-4.530882508766643	-3.9758998393253275	False	False	False
YDL238C	-3.2593113859211638	-3.1739400081939855	False	False	False
YDL237W	-2.5777370963236437	-4.087748112030755	False	False	False
YDL236W	-3.84231836684258	-2.6270620424696367	False	False	False
YDL235C	-3.463817500669201		False	False	False
YDL234C	-2.4194073056128658	-3.0142623373476694	False	False	False
YDL233W	-4.298502031120048	-2.133908971164771	False	False	False
YDL232W	-3.38172896433893		False	False	False
YDL231C	-2.2406899561942955		False	False	False
YDL230W	-2.147467233734108	-7.163072802668783	False	False	False
YDL229W		-3.4812487626950372	False	False	False
YDL227C	-2.5013351466949785	-1.429299836626513	False	False	False
YDL226C	-4.184259253399113	-0.7402726529176276	False	False	False
YDL225W	-2.939872216088006	-4.71571845415796	False	False	False
YDL224C	-3.7620887374649166	-0.8379637647407896	False	False	False
YDL223C	-2.4300379818815805	0.025586617250105394	False	False	False
YDL222C	-3.788277341232367	-2.673958468347197	False	False	False
YDL220C	-5.209862626084842	-1.5100562815886853	False	False	False
YDL219W	-2.074510916492871	-4.520777126881675	False	False	False
YDL218W	-0.5082015430021916	-5.7375885159548226	False	False	False
YDL217C	-4.234987089789373	-4.5480382996889	False	False	False
YDL216C	-4.57243270546955	-4.743199190580068	False	False	False
YDL215C	-0.058976798577126635	0.42653807132173444	False	False	False
YDL214C	-3.1917287031732853	-1.6207841922305202	False	False	False
YDL213C	-4.965877978924369	-2.466266479079569	False	False	False
YDL212W	-4.116680855331329	-3.5749197482120025	False	False	False
YDL211C	-3.4485545845251955	-2.9551799510274495	False	False	False
YDL210W	-3.6531543659117527	-1.633251856140087	False	False	False
YDL209C	-4.67741297376849	-2.413281357954651	False	False	False
YDL208W	-5.967946314375486	-6.00481071875205	False	False	False
YDL207W	-3.5662130233618283	-1.6266132753029483	False	False	False
YDL206W	-2.5315966113765387	-5.440606778197691	False	False	False
YDL205C	-4.653708850499335	-6.3666061967539145	False	False	False
YDL204W	-4.23414376598271	-5.677645975498541	False	False	False
YDL203C	-3.893688072502447	-1.8904661972178487	False	False	False
YDL202W	-3.857895586461489	-5.2538382665919645	False	False	False
YDL201W	-4.709356880049249	-5.660051915483803	False	False	False
YDL200C	-3.8262190748846328	-6.976659678437901	False	False	False
YDL199C	-5.277942237147527	-3.1170394299016193	False	False	False
YDL198C	-3.834423029163198	-3.7383362872254833	False	False	False
YDL197C	-3.411187384135585	-2.8727465568476975	False	False	False
YDL195W			False	False	False
YDL194W	-4.256779225357749	-1.7518912140863987	False	False	False
YDL193W	-2.779311819260305	-2.6439800925067227	False	False	False
YDL192W			False	False	False
YDL191W	-4.503565912348103	-1.8277074982848809	False	False	False
YDL190C	-3.3168048142988376	-2.4483378272872223	False	False	False
YDL189W	-3.223344568984965	-7.13787224854364	False	False	False
YDL188C	-4.908735482144012		False	False	False
YDL186W	-4.561709904939855	-3.521811123491384	False	False	False
YDL185W	-3.430073437581283	1.4494885748678492	False	False	False
YDL184C	-3.798843271616323	-2.953878191352725	False	False	False
YDL183C	-3.8462518391900233	-3.1662654307927194	False	False	False
YDL182W	-4.775759658503281	-3.507131832346543	False	False	False
YDL181W	-4.649199999993845	-4.431845282184377	False	False	False
YDL180W	-3.5909725891188344	-3.138316098463264	False	False	False
YDL179W		-2.8732597311444406	False	False	False
YDL178W	-2.7459301898920363	-4.234447256479029	False	False	False
YDL177C	-1.3058821723225658	-2.6671624231978033	False	False	False
YDL176W	-3.8995922612148517	-4.081367926474641	False	False	False
YDL175C	-4.192476095274136	-5.2110033124113295	False	False	False
YDL174C	-3.461414623197363	-2.590619927365022	False	False	False
YDL173W	-2.1416149159906195	-2.3957474038611233	False	False	False
YDL171C			False	False	False
YDL170W	-2.969202635261164	-4.2655200716396	False	False	False
YDL169C	-3.0874052983075506	-3.578110301947626	False	False	False
YDL168W	-3.9780997342910593	-5.250329695581193	False	False	False
YDL167C	-4.072982295480262	-2.1206740702912827	False	False	False
YDL166C	-3.679747329394304		False	False	False
YDL165W	-3.7366974262452515	-4.873348422564425	False	False	False
YDL164C	-4.401081745321238	-2.174162863848228	False	False	False
YDL161W	-3.7042247441513063	-4.34035514641421	False	False	False
YDL160C-A	-2.3955214032374563	-4.4327300712475415	False	False	False
YDL160C			False	False	False
YDL159W-A	-4.351000873610547	-6.00481071875205	False	False	False
YDL159W	-4.210703527891012	-3.1208863961002806	False	False	False
YDL157C	-5.14799283523871	-4.777772696366516	False	False	False
YDL156W	-2.6375801087628794	-5.144213775417466	False	False	False
YDL155W	-4.279131929442071		False	False	False
YDL154W	-3.344671574944608	-1.7394711859622471	False	False	False
YDL153C	-2.514547417188248	-4.13871445160445	False	False	False
YDL150W	-4.942931203050556	-1.841244139278764	False	False	False
YDL149W	-2.6888626216395908	-2.5028354192495597	False	False	False
YDL148C	-2.900770118539628	-4.3666061967539145	False	False	False
YDL147W	-4.479262390194386	-3.0207344870461146	False	False	False
YDL146W	-2.127944564240578	-2.1416352152993947	False	False	False
YDL145C	-4.400438225664205		False	False	False
YDL144C	-3.1186945585051364	-3.5132728815282235	False	False	False
YDL143W	-3.8876196195487758		False	False	False
YDL142C	-1.0279749940099374	-5.011763479393816	False	False	False
YDL141W	-3.8376087291005194		False	False	False
YDL140C			False	False	False
YDL139C	-3.526665639640958	-2.4585462300333676	False	False	False
YDL138W	-4.4259029329765225	-3.2228489591590868	False	False	False
YDL137W	-4.135253819979017		False	False	False
YDL136W	-3.3697974975697247	-3.853429240548461	False	False	False
YDL135C	-2.1675537918219456	-1.933033764709925	False	False	False
YDL134C	-4.366495690865761		False	False	False
YDL133C-A	-2.815120925170566	-2.6738671763158446	False	False	False
YDL133W	-4.564505178477561	-7.163072802668783	False	False	False
YDL132W			False	False	False
YDL131W			False	False	False
YDL130W-A	-3.607071528958843	-3.1530497677308396	False	False	False
YDL130W	-5.320579026824882		False	False	False
YDL129W	-4.313416444446081		False	False	False
YDL128W	-4.481920815088815	-4.926033605367933	False	False	False
YDL127W	-2.3945178005257524	-2.0426715582900097	False	False	False
YDL126C	-4.872506669979428		False	False	False
YDL125C	-4.134240319223344		False	False	False
YDL124W	-5.861939322664535	-3.9112366034398525	False	False	False
YDL123W	-3.50429097999727		False	False	False
YDL122W	-2.2876025966092404	-2.285003893855106	False	False	False
YDL121C	-5.0369175373239266	-7.092683474777384	False	False	False
YDL120W	-4.118628256350292		False	False	False
YDL119C	-3.915893813275947	-2.8467691345933894	False	False	False
YDL118W	-3.915893813275947	-2.841032765044245	False	False	False
YDL117W	-4.4561456981244305	-3.185203737459181	False	False	False
YDL116W	-2.543199060805202	-2.3188883441050847	False	False	False
YDL115C	-3.8065899264897762	-5.461070880757407	False	False	False
YDL114W	-3.335818528938802	-2.836976659056571	False	False	False
YDL113C	-2.7386070089321595	-2.467926376646126	False	False	False
YDL112W	-4.5562729683422445	-2.1662654307927194	False	False	False
YDL111C	-6.023670743313079		False	False	False
YDL110C	-4.889185411126058		False	False	False
YDL109C	-2.5362000649891696	-2.709123002975733	False	False	False
YDL108W	-3.2023244065355807	-2.569268459352096	False	False	False
YDL107W	-3.8633720733020986	-2.360105679516965	False	False	False
YDL106C	-4.123224539853396	-2.1774120478811017	False	False	False
YDL105W	-2.8857044906330858	-3.269351338029556	False	False	False
YDL104C			False	False	False
YDL103C	-3.1071972113826813	-4.384572743283363	False	False	False
YDL102W	-3.5818314182709012	-3.28532855271978	False	False	False
YDL101C	-4.543131527684994	-3.6492780177406434	False	False	False
YDL100C	-5.16925432942026	-2.348704646793719	False	False	False
YDL099W	-5.0446939770613595	-5.940680381332334	False	False	False
YDL098C	-3.8731115724132907	-1.647546951516381	False	False	False
YDL097C	-3.6599141752089475	-2.1206740702912827	False	False	False
YDL095W	-2.4845503314246726	-0.5949217787551805	False	False	False
YDL093W	-3.546591631091703	2.547490077637254	False	False	False
YDL092W	-4.075409010844557	-5.144461060474371	False	False	False
YDL091C	-2.5592457785512117	-6.2538382665919645	False	False	False
YDL090C	-2.7990156953356635	-2.7522443301830744	False	False	False
YDL089W	-4.218163929901206	-5.8811793695836725	False	False	False
YDL088C	-3.4817561677100404		False	False	False
YDL087C	-4.855128960793671	-2.1164340685925156	False	False	False
YDL086W	-4.170737120573368	-2.79803704455271	False	False	False
YDL085C-A	-3.211395053565331	-3.605210776151827	False	False	False
YDL085W	-3.5012326596174983	-2.751121774180031	False	False	False
YDL084W	-3.16317880851803	1.2896521925821771	False	False	False
YDL083C	-4.967946314375486		False	False	False
YDL082W	-5.108712757095823	-4.311323761252725	False	False	False
YDL081C	-3.421481810891243		False	False	False
YDL080C	-2.4821785665874794	-4.720714697390426	False	False	False
YDL079C	-3.31462532998236	-1.3819108858629965	False	False	False
YDL078C	-3.8052102178630562	-3.221810067367912	False	False	False
YDL077C	-3.4680978904930164	-2.082199922476647	False	False	False
YDL076C	-2.960266900464726	-2.710309728587777	False	False	False
YDL075W	-2.905673533914627		False	False	False
YDL074C	0.15581035596198572	-0.31132376125272476	False	False	False
YDL073W	-1.4025077040272376		False	False	False
YDL072C	-3.7035907570714484		False	False	False
YDL070W	-4.372744270962942	-2.830286828037819	False	False	False
YDL069C	-3.3557012558308013	-5.997824288435943	False	False	False
YDL067C		-4.605944510144352	False	False	False
YDL066W	-3.7778882617200646	-2.5732578889100606	False	False	False
YDL065C	-2.3425827039666047		False	False	False
YDL064W	-2.3414782884936827		False	False	False
YDL063C	-3.785502266145345	-3.3006809548791165	False	False	False
YDL061C	-5.19124568371522	-2.9907921869483145	False	False	False
YDL060W	-2.672283613106887	-2.55925127469631	False	False	False
YDL059C	-2.9300878048945758	-2.185203737459181	False	False	False
YDL058W	-3.6941694287209152		False	False	False
YDL057W	-3.3607221592244376	-6.066211263416193	False	False	False
YDL056W	-3.989624438498597	-1.6055886371212484	False	False	False
YDL055C	-0.34252749759362794		False	False	False
YDL054C	-2.7616555241909775	0.6886762387472752	False	False	False
YDL053C	-3.9100657235927634	-5.360586590670748	False	False	False
YDL052C	-4.031777540111464	-1.4246664511505416	False	False	False
YDL051W	-4.4650471867168084		False	False	False
YDL049C	-3.142696081638046	-5.729176276138623	False	False	False
YDL048C	-5.0631035474158255	-3.218214356861243	False	False	False
YDL047W			False	False	False
YDL046W		-4.668875765870808	False	False	False
YDL045W-A	-1.7530049762698439	-3.8955175571213947	False	False	False
YDL045C	-3.453133777097206		False	False	False
YDL044C	-3.2919493453768984	-5.795139538516981	False	False	False
YDL043C	-3.719598603095314	-6.9112366034398525	False	False	False
YDL042C	-2.998803708292207	-5.344746762790175	False	False	False
YDL040C	-3.718342863394129	-0.9152411539411378	False	False	False
YDL037C	-3.231156743878926	-1.4812487626950372	False	False	False
YDL036C	-3.470839256886479	-2.8045893039631506	False	False	False
YDL035C	-2.761966303426294	-4.059672855375322	False	False	False
YDL033C	-3.3212574004903206	-5.056587684890888	False	False	False
YDL031W	-3.9323526500726533	-2.4486889431620655	False	False	False
YDL030W	-4.595152781969634		False	False	False
YDL029W	-4.067087394223228	-6.193966810614566	False	False	False
YDL028C	-4.01171305243378		False	False	False
YDL027C	-3.6432421821003156	-5.2655200716396	False	False	False
YDL025C	-5.9008321185169486		False	False	False
YDL024C	-3.9240234809179926	-1.1416352152993947	False	False	False
YDL022W	-4.469474772697667	-4.633251856140087	False	False	False
YDL021W	-2.8196868211032573		False	False	False
YDL020C			False	False	False
YDL019C	-1.314196547219756		False	False	False
YDL018C	-3.2874864469517613	-3.6792828329671523	False	False	False
YDL017W	-3.7973381534329973	-3.5336364964412486	False	False	False
YDL015C	-5.237684004709147	0.9416683084391515	False	False	False
YDL014W	-3.9375408004971986	-3.729308649008689	False	False	False
YDL013W	-3.699034468823405	-1.9206597257454026	False	False	False
YDL012C	-4.329495166541014	-3.14988071734436	False	False	False
YDL010W	-2.9918897031461698	-2.2315207188165895	False	False	False
YDL008W	-4.265943050992821	-5.039244215815924	False	False	False
YDL007C-A	-3.6012171538671267	-3.422507417605041	False	False	False
YDL007W			False	False	False
YDL006W	-3.8150935661128496	-3.1557208769101397	False	False	False
YDL005C	-3.924536671865835	-4.461070880757407	False	False	False
YDL004W	-3.4506884781343086	-4.540142451748605	False	False	False
YDL003W	-3.379541615269747	-1.4057196217739496	False	False	False
YDL002C	-3.6137412088039675	-2.979223929317739	False	False	False
YDL001W	-3.91998583307595	-2.770166238180337	False	False	False
YDR001C	-3.796766463617774	-0.020827821890599934	False	False	False
YDR002W	-2.537239376580938		False	False	False
YDR003W	-3.0725897056383897	-3.7331979250437044	False	False	False
YDR003W-A	-1.6637796434898202	-4.884605136431638	False	False	False
YDR004W	-2.3842470164736387	-1.4985029773051	False	False	False
YDR005C	-3.55416513598232	-1.74789810914613	False	False	False
YDR006C	6.147046905120001		False	False	False
YDR007W	-4.574072367513811	-2.1530942172781526	False	False	False
YDR009W	3.8322323613662785	-0.9619998572007493	False	False	False
YDR011W			False	False	False
YDR012W		-2.5819856316122376	False	False	False
YDR013W	-2.9950405580686668	-4.091970962974177	False	False	False
YDR014W	-4.347900420975249	-5.377412951710497	False	False	False
YDR014W-A	-5.048780001390357	-5.1693047563802965	False	False	False
YDR016C	-3.9050573327459883	-4.582207806685376	False	False	False
YDR017C	-1.7320010290630952	3.033121051924585	False	False	False
YDR018C	-4.0151542812123475	-1.7906484392674396	False	False	False
YDR019C	-3.428701160219957	-6.450875113651518	False	False	False
YDR020C	-5.843080295413219	-2.2274031018606335	False	False	False
YDR021W	-3.579283334267299	-1.2715133214071452	False	False	False
YDR022C	-4.342964143693049	-5.605944510144352	False	False	False
YDR023W	-3.5966755531549364	-4.1693047563802965	False	False	False
YDR025W	-2.9808360697067693		False	False	False
YDR026C	-2.9961637688679432	-2.034087078452635	False	False	False
YDR027C	-3.684556970750749	-1.3963085129047101	False	False	False
YDR028C	-4.462711006125064		False	False	False
YDR030C	-3.674349820897424	-3.1855849193282224	False	False	False
YDR031W	-2.6784396971805005		False	False	False
YDR032C	2.4864343487484617		False	False	False
YDR033W	-2.5085146957381883		False	False	False
YDR034C	-2.957190344853192	-1.633251856140087	False	False	False
YDR034C-A	-5.118628256350292		False	False	False
YDR034W-B	-4.637797712683155		False	False	False
YDR035W	-3.5298264438604607	-5.720714697390426	False	False	False
YDR036C	-3.735547736062604	-4.760813980343073	False	False	False
YDR037W	-4.8659082553626	-4.5132728815282235	False	False	False
YDR038C	0.975575700646736	-1.7707553798900222	False	False	False
YDR039C	5.440379013177009	1.1741030659175171	False	True	False
YDR040C	8.146205347826324	2.6062140785553023	False	True	False
YDR041W	-2.9840479455274256	-3.9260336053679326	False	False	False
YDR042C	-4.046646720686512	-5.7036411840314845	False	False	False
YDR043C			False	False	False
YDR044W	-3.4627110061250637	-2.8962862619738807	False	False	False
YDR045C	-2.4053017500678373	-4.71571845415796	False	False	False
YDR046C	-3.586434938852497		False	False	False
YDR047W	-3.5963995529081965		False	False	False
YDR049W	-3.079069700312163	-3.566803360376448	False	False	False
YDR050C	-4.884034011915125	-4.63925059676153	False	False	False
YDR051C	-4.373046446719018	-4.419848218030894	False	False	False
YDR052C	-4.6750606057732105	-4.311323761252725	False	False	False
YDR054C	-4.995778030214287		False	False	False
YDR055W	-4.668209526240534	-2.9035126382943646	False	False	False
YDR056C	-3.926222908872853	-2.3679573674451606	False	False	False
YDR057W	-2.9511936483049412	-2.0958681655579268	False	False	False
YDR058C	-3.71670500842198	-2.590276003750757	False	False	False
YDR059C	-3.4811983357350003		False	False	False
YDR060W	-3.3015460717703236	1.6687610871548264	False	False	False
YDR061W	-4.151198996101146	-3.707900041214211	False	False	False
YDR062W	-4.649924118787751	-1.7995770666848645	False	False	False
YDR063W	-3.1370435400076726	-4.232856612897131	False	False	False
YDR064W	-2.9087061797836107	-4.439477424121615	False	False	False
YDR065W	-2.950401010228524	-4.011216707498855	False	False	False
YDR066C	-4.149741633647271		False	False	False
YDR067C	-4.70361214453041	-5.388143045368476	False	False	False
YDR068W	-2.641404855970763	-4.342588203433182	False	False	False
YDR069C	-3.2265063555707507	-3.6151045094298273	False	False	False
YDR070C	-3.466632891523493	-2.641107799723442	False	False	False
YDR071C	-2.688105445681852	-3.03022907748284	False	False	False
YDR072C			False	False	False
YDR073W	-3.0725320218260204	-3.692925519262885	False	False	False
YDR074W	-5.218163929901206	-2.3113237612527247	False	False	False
YDR075W	-3.5821795121519164	-4.390318167363793	False	False	False
YDR076W	-2.591100414614097	-2.8031768575823994	False	False	False
YDR077W	-4.174162369840529		False	False	False
YDR078C	-1.760857074472014	-1.0890415626465535	False	False	False
YDR079W	-4.305113648273499	-4.765706589989637	False	False	False
YDR079C-A	-2.1878967420287463		False	False	False
YDR080W	-2.788778143576902	-0.9171406762061509	False	False	False
YDR081C	-2.8266821150151418	-2.6868733826882925	False	False	False
YDR082W	-5.066160836456157	-4.080215810867817	False	False	False
YDR083W	-3.836611477668259	-1.3559978993748374	False	False	False
YDR084C	-2.118628256350292		False	False	False
YDR085C	-3.1416819331857995	-4.7036411840314845	False	False	False
YDR086C	-4.042506627992176	-3.602855561052014	False	False	False
YDR087C	-2.9330926829797033	-3.7932190269511183	False	False	False
YDR088C	-3.3781221290078802	-2.6332518561400873	False	False	False
YDR089W			False	False	False
YDR090C	-3.5353178756178942	-5.803176857582399	False	False	False
YDR091C	-3.260877021865884	-2.243183718160479	False	False	False
YDR092W	-4.492131857561883	-2.548362958553574	False	False	False
YDR093W			False	False	False
YDR096W	-3.0110228109557906		False	False	False
YDR097C	-1.5178964412817935		False	False	False
YDR098C			False	False	False
YDR099W			False	False	False
YDR100W	-3.258776158777645		False	False	False
YDR101C	-3.827233036311547	-2.4280783598827314	False	False	False
YDR103W	-4.541265455765678	0.01963882673396566	False	False	False
YDR104C	-2.1801152826907897	-1.1186786833103288	False	False	False
YDR105C	-4.995332339018724	-2.1312932710779355	False	False	False
YDR106W	-2.359525442491965	-4.052790747653871	False	False	False
YDR107C	-4.016201148335253	-5.578110301947626	False	False	False
YDR108W	-4.475917394952316	-4.569867587694506	False	False	False
YDR109C	-3.501373213031043	-4.633251856140087	False	False	False
YDR110W	-3.405627612422655	-3.663515517108836	False	False	False
YDR111C	-5.5735512905543825	-1.6687540276077437	False	False	False
YDR113C	-4.689094716068428		False	False	False
YDR114C	-3.7107885123239286	-5.351273463882584	False	False	False
YDR115W	-3.7107885123239286	-5.353891785909598	False	False	False
YDR116C			False	False	False
YDR117C	-4.342637400675921	-1.9668369483087726	False	False	False
YDR118W	-3.2333804595079414	-3.4503416258017667	False	False	False
YDR119W	-3.3239963444712557		False	False	False
YDR119W-A	-3.469474772697667	-6.633251856140087	False	False	False
YDR120C	-5.565691524661413	-4.355717880611178	False	False	False
YDR121W	-5.24014552710618	-2.017492476806341	False	False	False
YDR122W	-5.668386032516578		False	False	False
YDR123C	-4.0419016433549295	-3.323905542040771	False	False	False
YDR124W	-3.1032741849061023	-2.8578422492988036	False	False	False
YDR125C	-4.892699420449822	-2.6368475666467557	False	False	False
YDR126W	-3.7831609450781434	-5.481248762695037	False	False	False
YDR127W	-2.2496846168784885		False	False	False
YDR128W	-3.298086562968671	-2.5388406920738813	False	False	False
YDR129C			False	False	False
YDR130C	-2.6396544259776538	-6.286741763921243	False	False	False
YDR131C	-3.647021926134733	-6.962375452431654	False	False	False
YDR132C	-3.112468570331103	0.6657197067582092	False	False	False
YDR135C			False	False	False
YDR137W	-3.253596837334934		False	False	False
YDR138W	-4.561679712006989	-5.039244215815924	False	False	False
YDR139C	-4.305113648273499	-1.4222969904250031	False	False	False
YDR140W	-2.584114522789611	-1.822412169029353	False	False	False
YDR141C	-4.617520594998088		False	False	False
YDR142C	-4.786091918161954	-4.668875765870808	False	False	False
YDR143C	-3.193353518108006		False	False	False
YDR144C	3.0961458747289163	-3.6299885801320766	False	False	False
YDR145W	-3.0624322758474682	-2.277360424431605	False	False	False
YDR146C	-3.8198236352584227	-2.3728307406349516	False	False	False
YDR147W	-3.0355502724362724		False	False	False
YDR148C	-3.8825947118686686		False	False	False
YDR150W			False	False	False
YDR151C	-3.1179216879707097		False	False	False
YDR152W	-1.9511524295321199	-0.5760760531839473	False	False	False
YDR153C	-3.912215873185141	-2.686745041147333	False	False	False
YDR155C	-4.472615039295335		False	False	False
YDR156W	-4.472701035353424	-3.3206912284938355	False	False	False
YDR158W	-3.265229375166528	-4.540142451748605	False	False	False
YDR159W	-3.2737159369170743	-3.3113237612527247	False	False	False
YDR160W			False	False	False
YDR161W			False	False	False
YDR162C	-1.8958663092373125	-4.325326937181878	False	False	False
YDR163W	-3.4709614976514596	-5.8735661854737975	False	False	False
YDR164C	-3.428701160219957	-0.6910089362687003	False	False	False
YDR165W	-3.180940037709684		False	False	False
YDR166C	-3.4873343792212426	-1.9426736249275207	False	False	False
YDR167W	-4.079399679717785	-3.2077740408154187	False	False	False
YDR168W	-3.1948605162058348	-2.935113038142169	False	False	False
YDR169C	-3.971128094881208	-1.1922085212435012	False	False	False
YDR169C-A	-4.034041206309986	-3.6792828329671523	False	False	False
YDR170C	-2.896235835013844		False	False	False
YDR170W-A	-4.245226662004148	-2.6098720822683337	False	False	False
YDR171W	-2.807590100116768	-1.1838237437325612	False	False	False
YDR172W			False	False	False
YDR173C			False	False	False
YDR174W	-3.0745979103203966	-1.6093403192194966	False	False	False
YDR175C	-3.0614723172219436	-2.968668833460465	False	False	False
YDR176W	-3.845544833539853	-3.740683377631296	False	False	False
YDR177W	-3.306332865021939		False	False	False
YDR178W	-3.1598998097277584		False	False	False
YDR179C	-3.945613183310613	-3.567209874721328	False	False	False
YDR179W-A	-5.01171305243378	-5.955179951027449	False	False	False
YDR180W	-3.3479004209752494	0.1738519021872508	False	False	False
YDR181C	-1.9352387924021757		False	False	False
YDR182W	-5.38953443420952		False	False	False
YDR182W-A			False	False	False
YDR183W	-4.166000273283493	-3.3557178806111785	False	False	False
YDR184C	-4.239415863002304		False	False	False
YDR185C	-3.590828362715989	-3.000801363994813	False	False	False
YDR186C	-4.409164472653501	-1.855644277476535	False	False	False
YDR188W	-3.4921735976462536	-2.2258944622166053	False	False	False
YDR189W	-2.8112914712219554	-3.569867587694506	False	False	False
YDR190C	-3.458074073134447	-1.0152787360168682	False	False	False
YDR191W	-3.4151618707668066	-3.5238989504334417	False	False	False
YDR192C	-3.717968061367138		False	False	False
YDR194C	-4.171162397958443	-5.011763479393816	False	False	False
YDR194W-A	-5.4531337770972055		False	False	False
YDR195W	-5.281653309152852	-3.7295242536829907	False	False	False
YDR196C	-4.128830912280921	-3.862259243902619	False	False	False
YDR197W	-4.477015564558847	-4.112252650228904	False	False	False
YDR198C	-4.063477007159511	-3.0507370341759428	False	False	False
YDR200C	-4.37688656868662	-2.6933325528614094	False	False	False
YDR201W	-5.238593569671701	-6.879279836668191	False	False	False
YDR202C	-5.940629954372298	-3.807811459880243	False	False	False
YDR204W	-2.7237275680314266		False	False	False
YDR205W	-3.7516518754716746	-5.450875113651518	False	False	False
YDR206W	-2.1901823895692067	1.5041440773156904	False	False	False
YDR207C		-3.2655200716396	False	False	False
YDR208W	-4.44624191527733		False	False	False
YDR210W	-5.969484817044483		False	False	False
YDR211W	-3.5085146957381883	-1.3113237612527249	False	False	False
YDR212W	-4.0397397171101215		False	False	False
YDR213W	-4.099053207871581		False	False	False
YDR214W	-3.2026443854306956	-1.1536603872303768	False	False	False
YDR216W	-2.882883973808353	-1.896286261973881	False	False	False
YDR217C	-3.8946760344433344	-1.6276340590111658	False	False	False
YDR218C	-4.638357901489001	-3.7834630607937947	False	False	False
YDR219C	-4.084975730709918	-5.288603684752641	False	False	False
YDR221W	-3.0934771964593444		False	False	False
YDR222W	-4.399664711567629	-5.039244215815924	False	False	False
YDR223W	-3.116792553412009	-3.6058791042737024	False	False	False
YDR224C	-4.932386953852619	-3.1126372885601947	False	False	False
YDR225W	-4.0868074177006815	-4.273255720419205	False	False	False
YDR226W	-4.739720789138397	-6.440606778197691	False	False	False
YDR227W	-4.694169428720915	-2.011763479393817	False	False	False
YDR228C	-3.6420358501394596		False	False	False
YDR229W	-3.9970110107818977	-5.011763479393816	False	False	False
YDR231C	-2.5704198965754053	-2.157627438795106	False	False	False
YDR232W	-2.2702782247776265	-2.928028992348887	False	False	False
YDR233C	-5.0631035474158255		False	False	False
YDR234W	-3.9853303415905414	-1.6006670114108965	False	False	False
YDR235W	-4.7244357989146	-3.045971197075007	False	False	False
YDR236C	-3.4836947455440352	-5.129739554767605	False	False	False
YDR237W	-3.7809346218648283	-4.600241236738024	False	False	False
YDR238C	-2.95916423361826	-4.105739627602831	False	False	False
YDR239C	-2.4667022947319803	-3.2655200716396	False	False	False
YDR240C	-3.6185305820923803	-1.8355139614704037	False	False	False
YDR242W	-3.2799305508423147	-4.419848218030894	False	False	False
YDR243C	-2.6279518902727395	-1.4907045302436255	False	False	False
YDR244W	-3.1199072451751597	-1.3726888552906245	False	False	False
YDR245W	-3.0791536504338755		False	False	False
YDR246W	-3.3146002142338276	-1.5177790765460515	False	False	False
YDR246W-A	-2.685538062567112	-5.651173764137349	False	False	False
YDR247W	-4.225679180779094		False	False	False
YDR248C	-5.490636034635783	-1.8765253622814944	False	False	False
YDR249C	-3.123888457101802	-3.104867010661414	False	False	False
YDR251W	0.8478599201285019		False	False	False
YDR252W	-3.5453364916603816	-3.621585804062458	False	False	False
YDR253C	-5.8504321454007195	-1.8393540553367378	False	False	False
YDR254W	-3.3055835315879083	-4.431845282184377	False	False	False
YDR255C	-3.8910334804105533		False	False	False
YDR256C	-2.8759283236319533	-2.5267350227353154	False	False	False
YDR257C	-4.155255343032854	-4.014262337347669	False	False	False
YDR258C	-2.3386561041170455	-4.398786602503064	False	False	False
YDR259C	-0.6230975343877424	3.338953678592503	False	False	False
YDR260C	-3.630535687604048	-4.474710354654166	False	False	False
YDR261C	-3.0027060235485035	-4.520777126881675	False	False	False
YDR262W	-4.101350264918456		False	False	False
YDR263C	-3.723554309161243	-1.4358653211694439	False	False	False
YDR264C	-2.8047583110716836	-3.596725980114973	False	False	False
YDR265W	-3.427137965349936	-4.923288677300179	False	False	False
YDR266C	-2.533049931907089	0.07455676793578148	False	False	False
YDR267C	-4.118682014620513	-5.355717880611178	False	False	False
YDR268W	-3.1031349680274687	-2.078505679588915	False	False	False
YDR270W	-3.56334509578225	-2.021164080217892	False	False	False
YDR272W	-3.13988018945139	-4.474710354654166	False	False	False
YDR273W	-3.1940938339619205	-2.736582795918296	False	False	False
YDR275W	-4.815916784975264	-1.9742836354228466	False	False	False
YDR276C	-4.01171305243378		False	False	False
YDR277C	0.7747244159249626	0.25931662236870395	False	False	False
YDR279W	-3.785502266145345	0.10371373802611905	False	False	False
YDR280W	-3.938212601886296	-6.414611569664746	False	False	False
YDR281C	-3.3354340491161794	-2.827511220675332	False	False	False
YDR282C			False	False	False
YDR283C	-5.91790563187589		False	False	False
YDR284C	-4.31105106077526	-2.8780214645613964	False	False	False
YDR285W	-2.856166954233121	-4.520777126881675	False	False	False
YDR286C	-4.370167023346256	-2.7916097941222917	False	False	False
YDR287W	-3.877104919212953	-2.0598431794094942	False	False	False
YDR288W	-4.755146568908547	-1.4710936919137891	False	False	False
YDR289C	-4.579942284200145	-6.411883517198727	False	False	False
YDR291W	-3.360216532384009	-1.865912612930362	False	False	False
YDR292C	-4.967946314375486	-2.4812487626950372	False	False	False
YDR293C			False	False	False
YDR294C	-3.584984386596225	-0.11578336944043226	False	False	False
YDR295C	-3.9887909862277544	-2.458165149581996	False	False	False
YDR296W	-3.579719088950203	-3.169304756380297	False	False	False
YDR297W	-3.6674088893832404	-4.677645975498541	False	False	False
YDR298C	-3.830442790625551	-3.4812487626950372	False	False	False
YDR299W	-3.566397185615952	-2.576319649502944	False	False	False
YDR300C	-2.4374766346696246	-0.2439649978478674	False	False	False
YDR301W	-3.84785455527155	-0.9338723209081169	False	False	False
YDR302W	-3.5964636196882265		False	False	False
YDR303C			False	False	False
YDR304C	-3.553449616901079	-2.5727736287400766	False	False	False
YDR305C			False	False	False
YDR306C	-2.6308426118935073	-4.118678683310328	False	False	False
YDR307W	-3.9785143735880912	-2.710309728587777	False	False	False
YDR308C	-4.361560013056825	-4.066107458208203	False	False	False
YDR309C	-3.248816869338671	-3.2655200716396	False	False	False
YDR310C	-3.522866474049944	-1.8269428672345724	False	False	False
YDR311W	-3.2151757874221767	1.4858572325355617	False	False	False
YDR312W	-4.53453053940268	-1.5066785319544689	False	False	False
YDR313C	-2.588392124210728	-4.9039137264996	False	False	False
YDR314C			False	False	False
YDR315C	-4.649924118787751	-5.059516610842185	False	False	False
YDR316W	-4.792685263648146		False	False	False
YDR317W			False	False	False
YDR318W	-2.1801152826907897		False	False	False
YDR319C	-4.805726192794791	-6.520777126881675	False	False	False
YDR320C	-2.465349029576408	-4.871137395249072	False	False	False
YDR320C-A	-4.412334396612442	-1.730364992461223	False	False	False
YDR321W	-2.950814984010608	-6.450875113651518	False	False	False
YDR322W	-3.4401604343842096	-2.5875786661049593	False	False	False
YDR322C-A	-3.9236065300978824	-5.174162863848228	False	False	False
YDR323C	0.4914853042618116		False	False	False
YDR324C	-3.756442209181774	-2.770755379890022	False	False	False
YDR325W	-3.4391098446955937	-2.785077496989749	False	False	False
YDR326C	-1.752817338695579	-1.740683377631296	False	False	False
YDR328C	-3.683688376379136	-3.1040027973963054	False	False	False
YDR329C	-4.483282122975694	-2.2818274001545196	False	False	False
YDR330W	-2.860812172857743		False	False	False
YDR331W	-3.052437605527067	-5.011763479393816	False	False	False
YDR332W	-2.6442931005370216		False	False	False
YDR333C	-3.6784396971805005	-3.8962862619738807	False	False	False
YDR334W	-2.682615623219973	0.9847212639831316	False	False	False
YDR335W		-2.3113237612527247	False	False	False
YDR336W	-3.06423308825432	-3.8510408053201526	False	False	False
YDR337W	-4.657630062994285	-3.442406729023444	False	False	False
YDR338C	-3.5020433775781523		False	False	False
YDR339C	-3.2320328265851286	-2.73013317781483	False	False	False
YDR341C	-3.359316141822551	0.0397906019019635	False	False	False
YDR342C	-2.936631686120897	-2.974288773975154	False	False	False
YDR343C			False	False	False
YDR345C	-3.8731115724132907		False	False	False
YDR346C	-3.6304149777296972	2.2153888083399274	False	False	False
YDR347W	-4.595983409950729	-6.300680954879117	False	False	False
YDR348C	-4.905673533914627	-3.3113237612527247	False	False	False
YDR349C	-4.560937066631721	-2.9551799510274495	False	False	False
YDR350C	-3.8025169295635757	-3.0662112634161933	False	False	False
YDR351W	-3.182547278472886	-0.4747103546541655	False	False	False
YDR352W	-2.6188256257531033	-3.819118401451421	False	False	False
YDR353W	-3.3811183381104826	-4.4352985772479565	False	False	False
YDR354W	-5.444761960227838		False	False	False
YDR356W	-4.560532117127695		False	False	False
YDR357C	-3.6519077139114335	-3.227624645052796	False	False	False
YDR358W	-4.19803493861453	-3.6798630910102093	False	False	False
YDR359C	-3.893244955794683	-2.0516350740357354	False	False	False
YDR361C	-3.1653094518476776		False	False	False
YDR362C	-3.1274767265884966	-2.5782205843691637	False	False	False
YDR363W	-3.2413269703981284	-1.4593192690150534	False	False	False
YDR363W-A	-3.972761206391484	-1.9093733745354942	False	False	False
YDR364C	-3.2869736015973166	-2.199152466956309	False	False	False
YDR365C	-2.9970875174229876	-4.355717880611178	False	False	False
YDR366C	-3.38539182919528	-2.3557178806111785	False	False	False
YDR367W	-2.9435545751759613	-3.373265801712185	False	False	False
YDR368W	-4.485794619238105	-2.0738193089737607	False	False	False
YDR369C	-4.0676143345468425	-3.038363926271981	False	False	False
YDR370C	-5.032076651795201	-5.193966810614566	False	False	False
YDR371W	-3.222187260316984	-2.461127371136633	False	False	False
YDR372C	-3.3686602676288606		False	False	False
YDR373W	-3.423626888331624	-4.882879037600699	False	False	False
YDR374C	-3.9163386701389933	-4.3101405333672025	False	False	False
YDR374W-A	-3.9208541190402313		False	False	False
YDR375C	-3.590160885184687	-5.517664650645381	False	False	False
YDR376W	-3.0567658192524596	-5.903780798520805	False	False	False
YDR377W	-3.3272296117105733		False	False	False
YDR378C			False	False	False
YDR379W	-3.5467092160634364	-2.8418384779515042	False	False	False
YDR379C-A	-2.250504635740661		False	False	False
YDR380W	-2.5052266483489087	-2.777892929205528	False	False	False
YDR381W			False	False	False
YDR381C-A			False	False	False
YDR382W			False	False	False
YDR383C	-4.6063253541721885	-3.506778716249867	False	False	False
YDR384C	-2.9696053773526687		False	False	False
YDR385W	-3.450919968196016		False	False	False
YDR386W	-3.231156743878926	-1.8949952477162695	False	False	False
YDR387C	-4.655695280906279	-3.263206249460454	False	False	False
YDR388W	-3.442606919934638	-2.42174313449213	False	False	False
YDR389W	-1.819686821103257		False	False	False
YDR390C	-4.416621963490489		False	False	False
YDR391C	-4.554954705185498		False	False	False
YDR392W	-3.279651448240148	-3.4552956942031563	False	False	False
YDR393W	-4.703590757071448	-2.9551799510274495	False	False	False
YDR394W	-3.0112511600000906		False	False	False
YDR395W	-3.282800227007278		False	False	False
YDR397C	-3.369713869007624	-3.4961679756186848	False	False	False
YDR398W	-3.5674937694090434	1.9417414193788545	False	False	False
YDR399W	-3.6811687420813493	-3.0376465490453226	False	False	False
YDR400W			False	False	False
YDR402C	-4.843080295413219	-4.7036411840314845	False	False	False
YDR403W	-3.4431532926125143	-3.8732597311444406	False	False	False
YDR404C	-3.691278715993305	-2.2116878258679757	False	False	False
YDR405W	-3.2498727896285446	-5.770755379890022	False	False	False
YDR406W	-2.4811983357350003		False	False	False
YDR407C	-1.993166659907177	-3.3054679964148215	False	False	False
YDR408C	-4.134446303400762	-5.322551016675979	False	False	False
YDR409W	-3.681253544658909	0.29393125310688784	False	False	False
YDR410C	-3.0758724361104752	-4.00842155003357	False	False	False
YDR411C	-3.2881834970074846		False	False	False
YDR412W			False	False	False
YDR414C	-3.192463447879589		False	False	False
YDR415C	-4.0369175373239266	-1.8357363287959778	False	False	False
YDR416W	-3.117181749808231	-3.011763479393817	False	False	False
YDR418W	-2.778547313993618		False	False	False
YDR419W			False	False	False
YDR420W	-2.4986211183571836		False	False	False
YDR421W	-4.289168898199404	-0.7577934160568063	False	False	False
YDR422C	-3.9236186048382016	-5.520777126881675	False	False	False
YDR423C	-4.371860100535165	-2.5942327222517796	False	False	False
YDR424C	-3.1521561198461203	-6.848542161791321	False	False	False
YDR425W	-1.8418506150273635	-4.5544375471249	False	False	False
YDR427W	-3.18409802085538	-3.1676692102198714	False	False	False
YDR428C	-4.9008321185169486		False	False	False
YDR429C	-2.1672481490128925	-2.863622803231412	False	False	False
YDR430C	-4.396673528470304	-1.325645878352452	False	False	False
YDR432W	-4.9896118225455695	-4.193966810614566	False	False	False
YDR434W	-5.690734829924722	-2.0142623373476694	False	False	False
YDR435C	-5.43382652688777	-2.102741577267208	False	False	False
YDR436W	-4.945684659945594		False	False	False
YDR437W	-3.8554001910794926	-2.953704217971954	False	False	False
YDR438W	-3.4749433851915863	-4.24409742651275	False	False	False
YDR439W	-2.9853303415905414	-2.185203737459181	False	False	False
YDR440W	-4.267086398397807	-3.6332518561400873	False	False	False
YDR441C	-4.284397259284826	-2.937080590434799	False	False	False
YDR443C	-3.7312096364192793	-0.7577934160568063	False	False	False
YDR444W	-3.312523585188532	-5.398786602503064	False	False	False
YDR446W	-3.577108080367009	-3.08332635904746	False	False	False
YDR447C	1.4488165224740717	1.8330712866347578	False	False	False
YDR448W			False	False	False
YDR449C	-4.005553366414591		False	False	False
YDR450W	-3.7575295641822515		False	False	False
YDR451C	-4.474670241100086	-2.474000450056215	False	False	False
YDR452W	-2.966275100271763	-1.1846475835321115	False	False	False
YDR453C	-2.7165835710491675	-2.36517424253909	False	False	False
YDR454C	-3.209862651243315	-5.086458214473026	False	False	False
YDR456W	-2.731663058092574	-1.4280783598827314	False	False	False
YDR457W			False	False	False
YDR458C	-2.6746257197184873	-4.037646549045323	False	False	False
YDR459C	-3.1416149159906195		False	False	False
YDR460W	-3.764545266910796	-1.6658452956842127	False	False	False
YDR461W	5.34997393271604	-4.007888766183102	False	False	False
YDR461C-A	-3.3067411980570296	-4.600241236738024	False	False	False
YDR462W	-3.199698008808458	-4.80023757974216	False	False	False
YDR463W	1.7665105980598104	3.393548203203628	False	False	False
YDR464W	-0.6251073724745473	5.1042767977771675	False	False	False
YDR465C	-3.119861655881073	-2.391448654409792	False	False	False
YDR466W	-3.595577596884382		False	False	False
YDR468C			False	False	False
YDR469W	-3.7752689362310274	-2.751664028184511	False	False	False
YDR470C	-4.0214175366717315	-4.355717880611178	False	False	False
YDR471W	-3.560470074836958		False	False	False
YDR472W	-3.382158574282927	-4.461070880757407	False	False	False
YDR473C	-3.6402742149277105	-2.923905201687066	False	False	False
YDR475C			False	False	False
YDR476C	-2.41105013047088	-1.8923347714727947	False	False	False
YDR477W	-3.011269740150974	-1.4888568082526048	False	False	False
YDR478W	-1.01171305243378	-2.4747103546541656	False	False	False
YDR479C	-4.713028455972231	-0.647546951516381	False	False	False
YDR480W	-3.298956770588197	-4.050538640218083	False	False	False
YDR481C	-3.9382956057015983	-2.9427122871178826	False	False	False
YDR482C	-3.637087459054729	-7.112223661173029	False	False	False
YDR483W	-3.608953882933373		False	False	False
YDR484W	-3.4884337072645937		False	False	False
YDR485C	-2.5438656172378473	-5.440606778197691	False	False	False
YDR486C	-4.610799025145744	-3.8231881880883085	False	False	False
YDR487C	-3.759212296363387	-7.187840707817724	False	False	False
YDR488C	-3.506844389000446	-3.2369353839814097	False	False	False
YDR489W	-2.250504635740661	-5.277108045914812	False	False	False
YDR490C	-3.0720331307904574		False	False	False
YDR492W	-4.4457746735788986	-4.787057192219122	False	False	False
YDR493W	-2.595989034782012	-3.4047690716600787	False	False	False
YDR494W	-2.947184851724016	-3.6196903167312064	False	False	False
YDR495C	-3.834500423667624	-4.118678683310328	False	False	False
YDR496C			False	False	False
YDR497C	-3.4468890074758325		False	False	False
YDR498C	-3.717841616182405	1.431750084274467	False	False	False
YDR499W	-3.684911018109904	-3.9112366034398525	False	False	False
YDR500C	-3.802115184147942	-2.5875786661049593	False	False	False
YDR501W	-4.843080295413219	0.13206456083721918	False	False	False
YDR502C	-4.2010031423276715	-5.440606778197691	False	False	False
YDR503C	-4.224807114354883	-4.998142671984392	False	False	False
YDR504C	-4.034041206309986	-4.3689770418199805	False	False	False
YDR505C	-2.9688954335568964	-0.6002412367380244	False	False	False
YDR506C	-4.257496051462301	3.199496407524324	False	False	False
YDR507C			False	False	False
YDR508C	-3.3343249942873237	-3.3297641630755987	False	False	False
YDR510W	-5.221589796895449	-5.499689164517911	False	False	False
YDR511W	-3.146681633418422	-3.969475046403743	False	False	False
YDR512C	-4.5894819478231	-4.165060624787468	False	False	False
YDR513W	-4.583664621227785	-4.165060624787468	False	False	False
YDR514C	-3.4811983357350003		False	False	False
YDR515W	-4.145191336469703	-2.3270551427764783	False	False	False
YDR516C	-3.5951527819696336	-3.0662112634161933	False	False	False
YDR517W	-3.0545844006069305	-1.2773957556526214	False	False	False
YDR518W		-2.7402726529176276	False	False	False
YDR519W	-4.0049186537826085	-5.015278736016868	False	False	False
YDR520C	4.388864061254261	-2.7090896916839644	False	False	False
YDR522C	-4.247082351361219	-2.025150042764019	False	False	False
YDR523C	-3.9688954335568964	-4.7375885159548226	False	False	False
YDR524C	-3.062356222613001		False	False	False
YDR524W-C	-4.741008036405946	-6.664470586750808	False	False	False
YDR524C-B	-1.7592122963633867	0.038434732852857305	False	False	False
YDR525W-A	-3.383370388584578		False	False	False
YDR527W	-2.695347094351102	-1.9318652209958376	False	False	False
YDR528W	-3.203983761119343	-0.3157846134096636	False	False	False
YDR529C	-4.355667453651141	-4.7036411840314845	False	False	False
YDR530C	-3.4940841076528195	-5.751227931513876	False	False	False
YDR531W	-4.479923351202246	-7.163072802668783	False	False	False
YDR532C	-3.220408157462536	-4.278995674982315	False	False	False
YDR533C	-3.0077902105394565	-4.300680954879117	False	False	False
YDR534C	-0.03120441599848598		False	False	False
YDR536W	-3.9349253343271324		False	False	False
YDR538W	-3.526023454569258	-3.5307603082570647	False	False	False
YDR539W	-2.9432053848600246	0.10371373802611905	False	False	False
YDR540C		-0.896286261973881	False	False	False
YDR541C	-1.9092286489915633	4.89697363369261	False	False	False
YDR542W	-2.6332014291800503	-1.0626114725186582	False	False	False
YDR545W	-2.8648930515634707	-1.5177790765460515	False	False	False
YIL177C		0.9573284417099903	False	False	False
YIL176C	-2.9459409979167375	-1.896286261973881	False	False	False
YIL173W			False	False	False
YIL172C	-3.2567420533347806	-2.28635276306578	False	False	False
YIL169C			False	False	False
YIL166C			False	False	False
YIL165C	-3.9542720390653248	-5.224732101645818	False	False	False
YIL164C	-2.87218506279993	-1.3492204190204948	False	False	False
YIL162W	4.196196735004247	1.990762147432352	False	False	False
YIL161W	-3.218163929901207		False	False	False
YIL160C	-4.305096084169175	-4.573573391796037	False	False	False
YIL159W	-4.066160836456157		False	False	False
YIL158W	-3.058451170965858	-3.487291911254734	False	False	False
YIL157C	-3.764714896851191	-3.9178231105884427	False	False	False
YIL156W-B	-2.8789457654717716	-4.887449461544923	False	False	False
YIL156W	-2.3831654806823135	-0.9306711945107438	False	False	False
YIL155C	-4.736163465540973	-5.803176857582399	False	False	False
YIL154C	-3.1225055192582523	-3.0294515687515586	False	False	False
YIL153W	-4.6096602485740235	-0.9793447685009943	False	False	False
YIL152W		-1.0152787360168682	False	False	False
YIL151C	-4.239291798628908		False	False	False
YIL150C	-4.129290234098664	-2.111060530292355	False	False	False
YIL149C	-3.0934771964593444		False	False	False
YIL148W	-4.256222648858447	-6.118678683310328	False	False	False
YIL147C	-4.8359361043977	-2.8962862619738807	False	False	False
YIL146C	-4.6750606057732105	-2.5132728815282235	False	False	False
YIL145C	-0.06759020008744866	-4.678894521695799	False	False	False
YIL144W	-3.9734921571822923	-4.615104509429828	False	False	False
YIL143C	-3.330904951948127	-3.2206970344176478	False	False	False
YIL142W	-3.179641381507605	-4.078814987260747	False	False	False
YIL140W	-3.6171315532596875	-1.8916430506837134	False	False	False
YIL139C	-3.5020433775781523		False	False	False
YIL138C	-3.0150976590399496	-4.054846936954638	False	False	False
YIL137C	-3.833231860729384		False	False	False
YIL136W	-3.320328419674787	-3.045971197075007	False	False	False
YIL135C	-0.7888772384687306	-2.3211631559662194	False	False	False
YIL134C-A	-3.0060100883976784	-4.9758998393253275	False	False	False
YIL134W	-3.3964896727389817	-6.175509905907004	False	False	False
YIL133C	-2.261377992068264	-3.897448672364919	False	False	False
YIL132C	4.9354202675740675	-2.3498038581353207	False	False	False
YIL131C	-3.3143568945664317		False	False	False
YIL130W			False	False	False
YIL129C			False	False	False
YIL128W	-4.07381895138097	-1.4358653211694439	False	False	False
YIL127C	-4.194630867853812	-2.4874564009629054	False	False	False
YIL126W	-3.2089544138792805		False	False	False
YIL125W	-4.110558484506705		False	False	False
YIL124W	-3.9836554367005457	-3.318090201817587	False	False	False
YIL123W	-3.0820669422388014	-2.570058029652893	False	False	False
YIL122W	-2.2680261897181624		False	False	False
YIL121W	-0.6379530617239366	-0.7450432939660868	False	False	False
YIL120W	-3.193573048304567		False	False	False
YIL119C	-2.9671673139119767	2.034938989617064	False	False	False
YIL118W	-3.660874602348991	-0.42536325021069676	False	False	False
YIL117C	-4.062516574766116	-2.518834821629273	False	False	False
YIL116W	-3.2548620441591134		False	False	False
YIL115C	-3.6784396971805005	1.1773663419255276	False	False	False
YIL114C	-6.121039085856876	-2.0425056659991303	False	False	False
YIL113W	-4.342330475246258	-5.976659678437901	False	False	False
YIL112W	-3.7749753722602097	-0.14063867821416515	False	False	False
YIL111W	-3.7108880913088718	-1.5128604465087894	False	False	False
YIL110W	-3.0251231432987105	-4.073819308973761	False	False	False
YIL109C	-4.368660267628861		False	False	False
YIL108W	-3.9163726459738224	1.0254165730656384	False	False	False
YIL107C		-1.4747103546541656	False	False	False
YIL106W	-3.957190344853192	-4.122322083205122	False	False	False
YIL105C	-5.149518973483709		False	False	False
YIL104C	-3.6395392156134165	-3.3660999812687726	False	False	False
YIL103W	-4.690588362516223	-1.8722710348993885	False	False	False
YIL102C-A	-3.3027861236818494	-4.800693282245454	False	False	False
YIL102C	-3.91074335049257	-2.7880109149136962	False	False	False
YIL101C	-3.7703974025560525	-6.770755379890022	False	False	False
YIL099W	-3.38407349169067	-3.6299885801320766	False	False	False
YIL098C	-5.76955701983155	-3.17487709482037	False	False	False
YIL097W	-3.578117738865141	-2.881174231031365	False	False	False
YIL096C	-4.236004310098031	-4.336456959336836	False	False	False
YIL095W	-5.4531337770972055		False	False	False
YIL094C	-4.227601628801989	-3.1442137754174664	False	False	False
YIL093C	-1.9663485729065446	-3.4158967896013235	False	False	False
YIL092W			False	False	False
YIL091C	-2.5962323993724845		False	False	False
YIL090W	-3.6318777153301585	-1.9783361968486035	False	False	False
YIL089W	-3.0942830539406856	-3.277296743181463	False	False	False
YIL088C	-3.205748147446785		False	False	False
YIL087C	-5.242010671855574	-5.668875765870808	False	False	False
YIL085C	-3.595977536988528	-1.659134925791593	False	False	False
YIL084C	-2.9762114723511734		False	False	False
YIL083C	-3.8357638127472673	-4.853326119132611	False	False	False
YIL082W-A	-1.0934771964593444		False	False	False
YIL079C	-5.701146597729189	-6.510996106089089	False	False	False
YIL078W	-1.5165482056608235	-5.501148320132742	False	False	False
YIL077C	-3.0045293041016854	-4.686363192599649	False	False	False
YIL076W	-4.468609728305784	-3.157289045283832	False	False	False
YIL075C		-2.285003893855106	False	False	False
YIL074C	-2.9804059084692187	-3.345545435790157	False	False	False
YIL073C	-4.035956414660509	-5.039244215815924	False	False	False
YIL072W	-2.590313008521021		False	False	False
YIL071C	-3.3097135337221784	-5.377412951710497	False	False	False
YIL070C	-3.8380681579629443	-6.834885717309738	False	False	False
YIL069C	-2.891824069064274	-4.49730113879552	False	False	False
YIL068C	-3.003044649295363	-2.0426715582900097	False	False	False
YIL067C	-2.885943164050586	-4.394125616235219	False	False	False
YIL066C	-3.7530425085591292	-2.5207771268816748	False	False	False
YIL065C	-4.121268444309068	-3.334573496648947	False	False	False
YIL064W	-3.9486636191843143	-2.239633270469621	False	False	False
YIL063C	-4.405329040643289	-2.047048946932618	False	False	False
YIL062C	-4.321029407369537	-2.8799612456360784	False	False	False
YIL061C			False	False	False
YIL060W	-5.193916383654529	-1.7906484392674396	False	False	False
YIL057C	-4.410161297982139	-3.7995770666848645	False	False	False
YIL056W	-4.066160836456157	1.8330712866347578	False	False	False
YIL055C	-1.701211003844544	-1.6872323533249918	False	False	False
YIL053W	-4.254791016583768		False	False	False
YIL052C	-4.547211699496419	-3.326413433958624	False	False	False
YIL051C	-3.7326759141382495	-2.1939635553602748	False	False	False
YIL050W	-3.646967338669534	-6.311323761252725	False	False	False
YIL049W	-4.456270430326091	-6.677645975498541	False	False	False
YIL048W	-3.987470204748394	-1.3113237612527249	False	False	False
YIL047C	-3.4374766346696246	-2.530958039599492	False	False	False
YIL046W-A	-2.6265516305968695	-5.06680973869928	False	False	False
YIL046W	-5.34140470990293	-3.0152787360168682	False	False	False
YIL045W	-3.338281028558341	-1.786566823546649	False	False	False
YIL044C	-5.016236689215686	-4.595250863295267	False	False	False
YIL043C	-3.39210607694022	-3.694879688018171	False	False	False
YIL042C	-3.555204646723551	-3.550455458495318	False	False	False
YIL041W	-4.9181003143588065	-5.319059484193971	False	False	False
YIL040W	-2.7518908564936075	-2.0152787360168682	False	False	False
YIL039W	-2.3930313796061133	-4.242061098815611	False	False	False
YIL038C	-1.8304427906255507		False	False	False
YIL037C	-2.9279630469082263	-2.9115499573597825	False	False	False
YIL036W			False	False	False
YIL035C	-2.5993937878740283	-2.7436736658396144	False	False	False
YIL034C	-3.7023716233033697	-6.205103294896886	False	False	False
YIL033C	-4.844750809111653	-0.3752786095830909	False	False	False
YIL031W	-2.987340438959831	-4.7036411840314845	False	False	False
YIL030C	-5.066160836456157		False	False	False
YIL029C	-3.3426374006759203	-3.086458214473026	False	False	False
YIL027C	-4.523938493106772	-2.1753730439081576	False	False	False
YIL026C	-2.8205205317882873	-4.218214356861243	False	False	False
YIL024C	-3.941976363911437	-3.83023755785947	False	False	False
YIL023C	-3.9247430523202675	-1.850619108049149	False	False	False
YIL022W	-4.906473186246657	-3.5207771268816748	False	False	False
YIL021W	-3.750962774004649	-4.7194416630969025	False	False	False
YIL020C	-2.9114663615031433	-1.5721528799323439	False	False	False
YIL019W	-4.341171412648121	-4.1315027236679125	False	False	False
YIL018W	-3.3846597191916725	-4.163766572838867	False	False	False
YIL017C	-1.9494013126387304	-2.383197563458033	False	False	False
YIL016W	7.967575982931062	8.19143893174767	True	False	False
YIL015W	-4.18011528269079		False	False	False
YIL014C-A	-3.4728970570771085		False	False	False
YIL014W	-3.863399171710598	-5.181688480836129	False	False	False
YIL013C	-3.798843271616323	-1.3113237612527249	False	False	False
YIL011W	-3.5226226262734373	-2.1838667483788443	False	False	False
YIL010W			False	False	False
YIL009C-A	-3.7606368431548782		False	False	False
YIL009W	-3.7650777834119458		False	False	False
YIL008W		-1.6137275673048945	False	False	False
YIL007C	-2.2390226882594093	-3.007687587523495	False	False	False
YIL006W	-2.5695802593296615	-4.923288677300179	False	False	False
YIL005W			False	False	False
YIL004C	-4.352172144840292	-3.391754298920855	False	False	False
YIL003W			False	False	False
YIL002W-A			False	False	False
YIL002C	-3.4700467148005227	-3.6619605934167883	False	False	False
YIL001W	-3.447047539802636	-2.218214356861243	False	False	False
YIR001C	-3.576450850279875		False	False	False
YIR002C	-2.542152845574348		False	False	False
YIR003W	-4.656355273010403	-3.1599430033385514	False	False	False
YIR004W	-2.1928882231211877	-5.322551016675979	False	False	False
YIR005W	-2.91224368103771		False	False	False
YIR006C	-1.7211084789682405		False	False	False
YIR007W	-3.945017461600004	-2.0088263326047064	False	False	False
YIR008C	-2.7196978964052962	-0.9947896844458031	False	False	False
YIR009W	-3.541611945410513	-3.3358695311927224	False	False	False
YIR010W	-4.545996977414778	-3.153364457188773	False	False	False
YIR011C	-3.078943606245021	2.0375771555756703	False	False	False
YIR012W	-3.590438397768365		False	False	False
YIR013C	-4.1845347810885665	-2.953878191352725	False	False	False
YIR014W	-3.4940534740766664	-2.447171583636027	False	False	False
YIR015W	-3.578904023629586		False	False	False
YIR016W	-3.3112733342926877	-2.8962862619738807	False	False	False
YIR017C	-3.077569501614648	-4.548569959628799	False	False	False
YIR018W	-4.275475414698708	-3.972920300878008	False	False	False
YIR018C-A	-2.900741815087975	-0.32976416307559875	False	False	False
YIR019C	0.688726665707312		False	False	False
YIR021W	-3.1513574095152195		False	False	False
YIR021W-A	-3.283177377544346	-3.2655200716396	False	False	False
YIR022W	-2.22442261805386		False	False	False
YIR023W	-3.290032999927298		False	False	False
YIR024C	-3.6080302458978886	-2.1719111258478754	False	False	False
YIR025W	-3.7885007063006024	-1.8689797135656305	False	False	False
YIR026C	-2.485200767047858	-1.1253725366067706	False	False	False
YIR027C	-4.768170010164693	-3.9925586595167846	False	False	False
YIR028W	-4.0187049921731015	-1.4529079531851716	False	False	False
YIR029W	-3.1517913061949456	-3.1967272183924402	False	False	False
YIR030C	-5.288553257792604	-4.062611472518658	False	False	False
YIR031C	-3.0107005358280556	-6.181688480836129	False	False	False
YIR032C	-3.6622359894669714	-3.2527893351822468	False	False	False
YIR033W	-4.955129524067413		False	False	False
YIR034C	-2.8882022248610584	-2.90604966626211	False	False	False
YIR035C	-3.1552553430328536	-3.212596559732322	False	False	False
YIR036C	-2.2096166138274342		False	False	False
YIR037W	-2.5651995066298223	-6.072874993697204	False	False	False
YIR038C			False	False	False
YIR039C			False	False	False
YIR041W	-3.449081377566392	-1.6119442260207546	False	False	False
YIR042C	-4.398736175543028	0.6886762387472752	False	False	False
YEL077C		0.9573284417099903	False	False	False
YEL075C	-2.62521339330385	-4.467828246932715	False	False	False
YEL073C			False	False	False
YEL072W	-3.515244835840369	-2.405254453934823	False	False	False
YEL071W	-4.391536616701353	-0.7707553798900221	False	False	False
YEL070W	-3.3925272195425467	0.38744113100636346	False	False	False
YEL069C	-4.525890119532519	0.8813213166896712	False	False	False
YEL067C	-2.378570509367172	-3.3410711046467765	False	False	False
YEL066W	-2.378570509367172	-3.3410711046467765	False	False	False
YEL065W	-3.8204985371927886	-2.6399093950516295	False	False	False
YEL064C	-1.231156743878926	-2.200114996268593	False	False	False
YEL063C	-3.4964496381260326	2.621688307795553	False	False	False
YEL062W	-4.0976715684030225	-1.8883365999250896	False	False	False
YEL061C			False	False	False
YEL060C	-0.005711332731511066	-3.8348857173097377	False	False	False
YEL059C-A	-4.134446303400762	-3.6314543078765373	False	False	False
YEL058W	-3.424398767415342	-3.0527907476538716	False	False	False
YEL057C	-4.080579634298348		False	False	False
YEL056W	-3.4445735705959475	-2.934141973291463	False	False	False
YEL055C	-4.6544533622811475	-3.5207771268816748	False	False	False
YEL054C	-4.792685263648146	-5.144561752961835	False	False	False
YEL053C	-3.226921725438133		False	False	False
YEL052W	-3.9260696852427235	-3.097363506507887	False	False	False
YEL051W	-5.4591686220465725		False	False	False
YEL050C	0.6546799404188848	-2.3113237612527247	False	False	False
YEL049W	-2.707212091844845	-3.398786602503064	False	False	False
YEL048C	-3.3859651385327982	-3.7738060758679803	False	False	False
YEL047C	-4.000604293284234	-2.0802158108678173	False	False	False
YEL046C	-3.2598568558261776	-3.4838212061070077	False	False	False
YEL044W	-5.8811289426236355	-3.7182366077920728	False	False	False
YEL043W	-3.6370613225818644	-4.461070880757407	False	False	False
YEL042W	-3.8034446137330598	-5.092683474777384	False	False	False
YEL041W	-5.575524932222296	-4.372830740634952	False	False	False
YEL040W	-5.472596168424564	-3.4723686497933595	False	False	False
YEL039C		-2.339333071705987	False	False	False
YEL038W	-4.280899685249169	-4.374889397372301	False	False	False
YEL037C	-2.92238308150142	-1.2441318165438566	False	False	False
YEL036C		-3.011763479393817	False	False	False
YEL035C	-3.608953882933373		False	False	False
YEL034W	-3.3842848975691697	-4.477087964148245	False	False	False
YEL032W	0.06372294805865507	-1.7318626066469442	False	False	False
YEL031W	-3.9435009003046884		False	False	False
YEL030W	-3.0595957464029233	-1.049880361197602	False	False	False
YEL029C	-1.6199082680685348	-0.5464246877972422	False	False	False
YEL027W	-3.4065258488375627	-1.1852037374591808	False	False	False
YEL026W	-4.845887923116356	-2.156285005283357	False	False	False
YEL025C	-2.917080876856996		False	False	False
YEL024W	-4.680678619969391	-1.018807502108348	False	False	False
YEL023C	-4.544448776623131	-3.5224092410179946	False	False	False
YEL022W			False	False	False
YEL021W	1.7676058535655133	3.0380143744644976	False	False	False
YEL020W-A			False	False	False
YEL020C	-3.6159792144665124	-0.7082470334808593	False	False	False
YEL019C	-3.83855933805609	-3.6002412367380243	False	False	False
YEL018W	-2.456872051515887	-3.832748488915778	False	False	False
YEL017C-A			False	False	False
YEL017W	-2.5713389920822176	-5.6591349257915935	False	False	False
YEL016C	-3.2594859405714987	-3.789195781712896	False	False	False
YEL015W	-2.4029261195630434	2.4015609671458167	False	False	False
YEL013W			False	False	False
YEL012W	-5.137871315817798		False	False	False
YEL011W	-3.0320766517952014		False	False	False
YEL009C	-4.9976046132991		False	False	False
YEL007W	1.080042045613991	2.2736387394684314	False	False	False
YEL006W	-2.883137580438677	-4.232136744098032	False	False	False
YEL005C	-2.9844280475865377	-3.9551799510274495	False	False	False
YEL004W	-3.5932611606363998	-3.486491394239412	False	False	False
YEL003W	-3.5839397305662137	-4.085032778215284	False	False	False
YEL002C	-3.7035907570714484	-3.77033675446158	False	False	False
YEL001C	-3.0193350232159037	-0.31132376125272476	False	False	False
YER001W	-4.352172144840292	-1.4787651873580923	False	False	False
YER002W	-3.680492476485476	-3.4343986363293486	False	False	False
YER003C	-4.750962774004649	-2.485424802618806	False	False	False
YER004W	-3.047785774120262	-6.33922975782261	False	False	False
YER005W	-3.8447704579917903	-5.390318167363793	False	False	False
YER006W	-3.820150437753152	-3.9695352440045193	False	False	False
YER007W	-3.2182897199415215	-2.9061695583851477	False	False	False
YER007C-A	-2.8353673847998224	-2.7806774578014863	False	False	False
YER008C	-4.366495690865761	1.3992958864591047	False	False	False
YER009W	-0.9687089501459355		False	False	False
YER010C	-2.8487639590752747		False	False	False
YER011W	-3.717323977443697		False	False	False
YER012W	-3.9536635463422525	-2.1908548233519056	False	False	False
YER013W	-2.2934742607980185	-1.4747103546541656	False	False	False
YER014W	-3.015386000941927	-4.3632824634635385	False	False	False
YER014C-A	-3.015386000941927	-4.355546814683933	False	False	False
YER015W	-3.228969093871173	-2.5156336952319	False	False	False
YER016W	-2.6784396971805005		False	False	False
YER017C	-3.18409802085538	-3.337206830904231	False	False	False
YER018C	-3.6714338076389947	-4.976659678437901	False	False	False
YER019W	-1.9157680369114074	-2.5093453125092764	False	False	False
YER019C-A	-5.803793919895414	-1.4098701126364992	False	False	False
YER020W	-3.3615510824013	-4.578110301947626	False	False	False
YER021W	-2.3737954995578363		False	False	False
YER022W	-4.481920815088815	-2.2612545648848994	False	False	False
YER023W	-4.789232790932366	-6.234447256479029	False	False	False
YER024W	-2.669373582389796	-4.011763479393816	False	False	False
YER025W	-3.8983789451672375		False	False	False
YER026C	-3.969202635261164		False	False	False
YER027C	-5.238593569671701	-2.0064344340471987	False	False	False
YER028C			False	False	False
YER029C	-2.6712601481372906	-4.081367926474641	False	False	False
YER030W	-3.2089544138792805	-1.0738193089737607	False	False	False
YER031C	-3.4065258488375627		False	False	False
YER032W	-3.2454802899043944	-2.0626114725186584	False	False	False
YER033C	-3.931768710708599	-4.398786602503064	False	False	False
YER034W	-3.412878945450745	-3.621447921828955	False	False	False
YER035W	-2.646967338669534	-3.078409576302955	False	False	False
YER036C	-3.402507704027238		False	False	False
YER037W	-4.307648609390524	-2.8668391818696377	False	False	False
YER038C	-4.059650649930892	-3.0062181644348573	False	False	False
YER039C	-4.7221960103414045	-3.4652035941157777	False	False	False
YER039C-A			False	False	False
YER040W	2.586111520018735		False	False	False
YER041W	-2.140980321719724	-3.092683474777384	False	False	False
YER042W			False	False	False
YER043C		-4.011763479393816	False	False	False
YER044C			False	False	False
YER044C-A	-4.43711315429321	-3.503672749689765	False	False	False
YER045C	-3.880961876305597	-3.663515517108836	False	False	False
YER046W	-3.4202693654024015	-3.264245333688309	False	False	False
YER047C	-4.761266870275459	-2.6098720822683337	False	False	False
YER048C	-3.2864998763111064		False	False	False
YER048W-A	-6.6504352174708234	-2.6002412367380243	False	False	False
YER049W	-4.913883939661685	-1.1826020776395896	False	False	False
YER050C	-4.634567701723613	-3.7729774387914117	False	False	False
YER051W	-3.2011294174407983		False	False	False
YER052C	-3.5529846847345423	-5.501148320132742	False	False	False
YER053C	-4.533575195617764	-2.246674710318215	False	False	False
YER053C-A	-2.6180998057902967	-3.6057903226117562	False	False	False
YER054C	-3.441789750768435	-1.1557208769101397	False	False	False
YER055C	-2.9184533109890536	-3.088527718047507	False	False	False
YER056C	-3.9154690321309062	-0.7127919164955203	False	False	False
YER056C-A	-4.03435327291822	-5.134219808740376	False	False	False
YER057C	-6.134446303400762	-5.3881393583035555	False	False	False
YER058W	-3.4327906050485764	-3.9460160735797545	False	False	False
YER059W	-5.595977536988528	-1.875402923259337	False	False	False
YER060W	-2.493988690087902	-2.059672855375322	False	False	False
YER060W-A	-5.969484817044483	-3.7318626066469442	False	False	False
YER061C	-3.414406629100735	-3.9863088261577917	False	False	False
YER062C	-4.284228213156704	-2.9459379511640544	False	False	False
YER063W	-2.328507147741934		False	False	False
YER064C			False	False	False
YER065C			False	False	False
YER066W	-3.136800780735187		False	False	False
YER067W	-3.769406545593746	-1.4146116886727989	False	False	False
YER068W	-3.790475680283281	-4.673490218768663	False	False	False
YER069W	-3.992917804043616	-2.7157184541579604	False	False	False
YER070W	-2.294332105592704		False	False	False
YER071C	-2.4276925569681675	-4.243183718160479	False	False	False
YER072W	-4.865862185970325		False	False	False
YER073W	-4.626545380329431	-0.8206819734989181	False	False	False
YER074W	-4.067480809618388	-1.8744935540548908	False	False	False
YER074W-A	-3.3702844739946354	-3.0939204226532064	False	False	False
YER075C	-3.307917196593848		False	False	False
YER076C	-4.072260528540476	-4.540142451748605	False	False	False
YER077C	-2.6403114119131956	-0.5740190150785863	False	False	False
YER078C	-5.50152435077852	-3.307374784484422	False	False	False
YER078W-A	-4.19076829910212	-5.6465305528471825	False	False	False
YER079W	-3.5550702283368847	-7.046033381478563	False	False	False
YER080W	-3.9155195687295024	-2.4832420062902236	False	False	False
YER081W	-3.969803871334343	-2.8389428009565734	False	False	False
YER082C	-3.9874702352435127	-3.7431991905800674	False	False	False
YER083C	-3.6159792144665124	-0.015278736016868194	False	False	False
YER085C	-3.80658923468737	-4.748729073560023	False	False	False
YER086W	-4.104438571677729	-4.568711603945377	False	False	False
YER087W	-4.4154052913467075	-1.9221693316253867	False	False	False
YER087C-B	-2.6599141752089475	-2.4200248718490727	False	False	False
YER088C			False	False	False
YER089C			False	False	False
YER090W	-2.238300740861185	-3.169304756380297	False	False	False
YER091C	-5.0791536504338755	-3.8031768575823994	False	False	False
YER092W	-2.436389030765678	-3.457224705542248	False	False	False
YER093C	-2.6823198756044344	-4.218214356861243	False	False	False
YER093C-A	-4.376979252840216	-5.644635356096478	False	False	False
YER094C	-4.535527424151021	-1.5569975924210877	False	False	False
YER095W	-3.4472705086201274	-6.112223661173029	False	False	False
YER096W	-2.69099328103843	-3.4812487626950372	False	False	False
YER098W	-2.1719700648987295	-0.8687117056741053	False	False	False
YER099C	-1.6863691688078966	-4.015278736016868	False	False	False
YER100W	-2.957882176764113	-1.7742590271148528	False	False	False
YER101C	-3.728349337864692	-1.0785056795889154	False	False	False
YER102W	-3.125728464735889	-1.865151240411247	False	False	False
YER103W	-3.7603999672833583	-1.0626114725186582	False	False	False
YER104W	-4.36054995566451	-6.578110301947626	False	False	False
YER105C	-3.764545266910796	-2.8348857173097377	False	False	False
YER106W	-3.841172227269421	-5.937080590434799	False	False	False
YER107C	-3.6159792144665124		False	False	False
YER109C	-3.3158696177957925		False	False	False
YER110C			False	False	False
YER111C	-1.9644715859699815	-0.7127919164955203	False	False	False
YER112W	-3.0476231047368474	-2.8789691264870076	False	False	False
YER113C		-1.810784903139967	False	False	False
YER114C	-2.6332014291800503		False	False	False
YER115C	-4.639546901328087		False	False	False
YER116C	-3.899808727219614	-1.670563681106223	False	False	False
YER117W	-4.477185273228376		False	False	False
YER118C	-4.256853429214495	-0.5400340308755284	False	False	False
YER119C	-3.7271846754258857		False	False	False
YER120W	3.3808242900581686	1.5492731820818588	False	False	False
YER121W			False	False	False
YER122C	-4.335493403693661		False	False	False
YER123W	-2.4928943690417937	-1.7294172937252035	False	False	False
YER124C	-3.1679906380989067	-2.786014354532383	False	False	False
YER125W			False	False	False
YER126C	-4.880555000831881		False	False	False
YER127W	-4.038550286913277	-4.399999868612438	False	False	False
YER128W	-3.9611147005152	-1.2962117303102088	False	False	False
YER129W	-1.0157606348800297	1.6755972398565917	False	False	False
YER130C	1.5009753090475115	1.9110686600837232	False	False	False
YER131W	-4.798843271616323	-3.419848218030894	False	False	False
YER132C	0.688726665707312		False	False	False
YER133W			False	False	False
YER134C	1.2499715662355686		False	False	False
YER136W	-6.092633047817348		False	False	False
YER137C	-5.540092024788569	-4.144561752961835	False	False	False
YER138W-A			False	False	False
YER139C			False	False	False
YER140W	-2.9555861602259674	-3.4689972978533152	False	False	False
YER141W	-3.613027841346302	-3.277296743181463	False	False	False
YER142C	-0.2799305508423146	-2.8226336580744724	False	False	False
YER143W			False	False	False
YER144C	-3.0390454148533728	-3.422507417605041	False	False	False
YER145C			False	False	False
YER146W	-2.561164027390909	-2.260769948863216	False	False	False
YER147C	-3.2290974517280895	-4.720714697390426	False	False	False
YER148W	-2.0955230865482006	-3.1215051615722267	False	False	False
YER149C	-3.303806752620113	-3.3634455278227944	False	False	False
YER150W			False	False	False
YER151C	-3.0482389284588938		False	False	False
YER152C	-2.920283811922515	-3.2162671101115894	False	False	False
YER153C		0.6886762387472752	False	False	False
YER154W	-3.265438260783277	-2.180043777348229	False	False	False
YER155C			False	False	False
YER156C	-3.2652805711090678	-2.174085727586259	False	False	False
YER157W			False	False	False
YER158C			False	False	False
YER159C	-3.9853303415905414	-6.888752589288473	False	False	False
YER161C	-3.4222813182226766	-1.4702660685857138	False	False	False
YER162C	-3.1086539065923495	-1.8090233719155506	False	False	False
YER163C	-2.4826351082338505	3.0729964893771617	False	False	False
YER164W	-2.0934771964593444		False	False	False
YER165W	-2.1981104014476056	0.8359289290051158	False	False	False
YER166W	-4.713028455972231	-0.015278736016868355	False	False	False
YER167W	-2.3256149543435116	-0.9906821224951059	False	False	False
YER168C	-2.229938153298252		False	False	False
YER169W	-3.535527424151021		False	False	False
YER170W	-4.2654696446795635	-4.896286261973881	False	False	False
YER171W	-3.6784396971805005	-3.218214356861243	False	False	False
YER172C	-2.1801152826907897		False	False	False
YER173W	-3.3224840473579427		False	False	False
YER174C	-6.628575783507084	-6.1568138121971	False	False	False
YER175C	-2.310165654047447	-4.277296743181463	False	False	False
YER175W-A	-2.893841146339284	-3.2423304814948097	False	False	False
YER176W	-4.016201148335253	0.44214443320965163	False	False	False
YER177W	-5.252015899781938		False	False	False
YER178W	-4.932386953852619	-1.6307210271556247	False	False	False
YER179W	-3.2123169332005426	-1.42303830451003	False	False	False
YER180C	-4.097521747727928	-3.1356361177511	False	False	False
YER180C-A	-3.8593952049249163	-3.7337211075659638	False	False	False
YER182W	-4.265438260783276	-5.039244215815924	False	False	False
YER183C	-3.3088902673909737	-4.092683474777384	False	False	False
YER184C	-3.671235581533915	-3.703641184031485	False	False	False
YER185W	-4.400188423238079	-3.987106406476336	False	False	False
YER186C	-3.0006042932842347	0.5223510282024979	False	False	False
YER187W	-4.967946314375486	1.5111431917473952	False	False	False
YER188C-A	-2.864910158406784	-3.4812487626950372	False	False	False
YER189W	-3.4811983357350003	-2.3113237612527247	False	False	False
YER190W	-3.65426304470788	-3.8462455794742856	False	False	False
YER190C-B	-2.9556614900303098	-3.106038931075212	False	False	False
YFL068W	-4.311273334292688	-3.2821374929853993	False	False	False
YFL067W		-0.31132376125272476	False	False	False
YFL066C	-2.4462419152773296	-1.633251856140087	False	False	False
YFL062W	5.055189832682255	4.429241623811016	False	False	False
YFL061W	-3.218385220555908	-3.9949246650070833	False	False	False
YFL060C	-3.6465289409395987	-3.307568733060511	False	False	False
YFL059W	-3.6257461519534084	-5.408686751621952	False	False	False
YFL058W	-3.763574217980031	-2.3745096640675234	False	False	False
YFL057C	-4.647463661828478	-4.014082058056202	False	False	False
YFL056C	-3.0383101801495007	-2.2587253921949477	False	False	False
YFL055W	-3.4815815188552786	0.10371373802611905	False	False	False
YFL054C	-2.794074992331676	-1.562015784703676	False	False	False
YFL053W	-2.935381715011406		False	False	False
YFL052W	-3.3426374006759203	-1.398786602503064	False	False	False
YFL051C	-3.8196868211032573	-0.6220167302730704	False	False	False
YFL050C	-1.905831745494317	9.265336197942966	False	False	False
YFL049W	-3.9279339917789424	-2.1425161974363363	False	False	False
YFL048C	-3.5228070345176916	-2.4374383166770985	False	False	False
YFL047W	-3.3134164444460814		False	False	False
YFL046W	-3.218163929901207		False	False	False
YFL045C	-4.803126430622362		False	False	False
YFL044C	-4.943128759437542	-2.9750951026198984	False	False	False
YFL042C	-4.012218675362366	-2.4374383166770985	False	False	False
YFL041W-A	-4.049062824884009	-6.026505991440122	False	False	False
YFL041W	-5.281029683284556	-0.9236291987927164	False	False	False
YFL040W	-2.4320090351638823		False	False	False
YFL039C			False	False	False
YFL038C	-5.3287592778685955	-1.8226336580744724	False	False	False
YFL037W			False	False	False
YFL036W			False	False	False
YFL034C-B	-4.3277225390376195	-1.8152947098823629	False	False	False
YFL034C-A	-4.896847960025355	-3.4111105985339054	False	False	False
YFL034W	-4.201129417440798		False	False	False
YFL033C			False	False	False
YFL031W	-4.822414893651459	-1.4088771194072143	False	False	False
YFL030W	-2.235160854158534	-4.865912612930362	False	False	False
YFL029C	-3.664116151155032	-1.4888568082526048	False	False	False
YFL028C			False	False	False
YFL027C	-3.7606368431548782	-2.770166238180337	False	False	False
YFL026W	-3.6111096896931647	-4.596725980114973	False	False	False
YFL025C			False	False	False
YFL024C	-2.929391441851412	1.4260395299552135	False	False	False
YFL023W	-4.689094716068428		False	False	False
YFL022C	-2.2109801815691115	-2.8659126129303623	False	False	False
YFL021W	5.182477916168517	5.912428803227396	False	False	False
YFL020C	-4.836585696388177		False	False	False
YFL018C	-4.780002168021809		False	False	False
YFL017W-A	-2.402507704027238	-2.7157184541579604	False	False	False
YFL017C	-3.4842945272240997	-2.867368431506334	False	False	False
YFL016C	-4.887916199924595		False	False	False
YFL014W	-1.4990974748533212	-4.850301055304407	False	False	False
YFL013C	-3.630011008090035	-3.9260336053679326	False	False	False
YFL012W	-4.279947657685628	-2.6671624231978033	False	False	False
YFL011W	-4.017753105769732	-2.3113237612527247	False	False	False
YFL010W-A			False	False	False
YFL010C			False	False	False
YFL009W	-3.256222648858447	-1.0379878372734626	False	False	False
YFL008W	-4.0261528390386685	-2.9837491032242203	False	False	False
YFL007W	-2.311273334292688		False	False	False
YFL005W	-4.403175326496822	-4.7036411840314845	False	False	False
YFL004W	-4.37580426461112	-3.011763479393817	False	False	False
YFL003C	-4.771084421726918	-3.8699663945762626	False	False	False
YFL002C	-3.4811983357350003		False	False	False
YFL001W	-3.3190399274265645		False	False	False
YFR001W	-4.157156162435149	-1.6676595233984128	False	False	False
YFR002W	-3.3571906566180885	-2.398399546784352	False	False	False
YFR003C		-1.853429240548461	False	False	False
YFR004W	-2.813619038104999	-2.6299885801320766	False	False	False
YFR005C	-3.630215617501981	-2.1792377991918275	False	False	False
YFR006W	-3.4517933034809323	-4.288603684752641	False	False	False
YFR007W	-3.4550955646382584		False	False	False
YFR008W	-3.544448776623131	-5.1568138121971	False	False	False
YFR009W	-3.785467755461242	-5.540142451748605	False	False	False
YFR010W	-4.9177484993265805	-1.2923053958496216	False	False	False
YFR011C			False	False	False
YFR012W	-3.5305306089743356	-3.980263480371155	False	False	False
YFR012W-A	-3.3572809503060936		False	False	False
YFR013W	-4.785305733282548	-2.34640490914609	False	False	False
YFR014C	-3.7568961148999045	-3.4279664054606114	False	False	False
YFR015C	-3.216442409947618	-0.8651512404112469	False	False	False
YFR016C	-4.440556351237654		False	False	False
YFR017C	-3.4697183604949746	-3.9222915897954085	False	False	False
YFR018C	-3.9300638487937514	-5.651173764137349	False	False	False
YFR019W			False	False	False
YFR021W	-3.3134164444460814	-1.1852037374591808	False	False	False
YFR022W	-5.523057512328161	-0.4486115713069788	False	False	False
YFR023W	-2.8364221767256153	-4.069473596757529	False	False	False
YFR024C-A	-4.808961238969334		False	False	False
YFR025C	-3.780002168021809		False	False	False
YFR026C	-4.041055180126799	-5.045971197075008	False	False	False
YFR027W	-4.891179209938664	-2.7054622689746988	False	False	False
YFR028C			False	False	False
YFR029W	-2.5207238180014713	-3.1923159836647566	False	False	False
YFR030W	-2.8335028169890757	-0.47275867007861133	False	False	False
YFR031C	-3.709936254377958	-2.348704646793719	False	False	False
YFR031C-A	-3.632778888894447	-0.5090827185703166	False	False	False
YFR032C	-3.558739309552132	-2.818685889632569	False	False	False
YFR032C-A	-4.4968727792828345		False	False	False
YFR032C-B	-2.054584400606931	-0.07381930897376072	False	False	False
YFR033C	-4.646682315870132	-3.942621591163695	False	False	False
YFR034C	-5.114653847971757	-3.668792551344584	False	False	False
YFR035C	-4.619816193212751	-4.114323013850418	False	False	False
YFR036W	-3.9470483020662352	-4.10569759042956	False	False	False
YFR037C	-3.949700778600796	-3.1753730439081576	False	False	False
YFR038W	-2.338041724749277	-4.004488484704573	False	False	False
YFR039C	-3.6175573533773604	-0.7516364424673088	False	False	False
YFR040W	-1.9460153006112502	2.883394062327041	False	False	False
YFR041C	-4.877132741610914	0.5662595458332715	False	False	False
YFR042W	-3.9425067928662147	-4.179257184495083	False	False	False
YFR043C	-4.18011528269079	-1.8450071250640654	False	False	False
YFR044C	-4.857455519038384	-1.9921894698113765	False	False	False
YFR045W	-4.502358611664574	-2.1033841766769927	False	False	False
YFR046C	-3.122613564940234	-3.3889685170074464	False	False	False
YFR047C	-2.0438008779586117	1.535232142922979	False	False	False
YFR048W	-3.031204415998486		False	False	False
YFR049W	-6.430214407016195	-5.481248762695037	False	False	False
YFR050C	-3.672870674839725	-5.7923454974537885	False	False	False
YFR051C	-4.224806103493167	-2.491548520266086	False	False	False
YFR052W	-3.803429353448985	-2.2040532192137756	False	False	False
YFR053C	-4.374912700698609		False	False	False
YFR055W	-3.9874702261598602	-2.6923342424603067	False	False	False
YFR057W	-3.195039667300653		False	False	False
YGL263W	-2.450908413512622	-2.772687124014965	False	False	False
YGL262W	-2.657552206359546	-2.2525868751948495	False	False	False
YGL261C	-3.0215444435802756	-4.24409742651275	False	False	False
YGL260W	-4.370807393717281	-2.163910303739147	False	False	False
YGL259W	-2.943274333049716	-3.8096946023669744	False	False	False
YGL258W-A	-3.477723068852956	-4.225068027902306	False	False	False
YGL258W	-4.091193159639774	-0.7816385574804505	False	False	False
YGL257C	-3.1547690884952893	-2.6298406959848797	False	False	False
YGL256W	-2.8025169295635757	-2.740683377631296	False	False	False
YGL255W	-2.5961350308999194	2.2090132694363973	False	False	False
YGL254W	-3.797028034137009	-0.6133798006798757	False	False	False
YGL253W	-3.8519775413630972	-4.205103294896886	False	False	False
YGL252C	-3.8946760344433344	-2.332178175484995	False	False	False
YGL251C	-3.3245113720571635	-2.0123612163917968	False	False	False
YGL250W	-3.465903445634928	-3.308351237857943	False	False	False
YGL249W	-2.573579623323976	-3.5651118130478414	False	False	False
YGL248W	-3.32704166535469	-2.134762987498354	False	False	False
YGL247W	-3.0759799011869724	-5.250329695581193	False	False	False
YGL246C	-4.578854855815122		False	False	False
YGL245W	-4.388793855700282	-3.5184492104228635	False	False	False
YGL244W	-3.229566333023968	-1.3859330044488183	False	False	False
YGL243W	-3.3499030888972996		False	False	False
YGL242C	-4.194630867853812		False	False	False
[truncated: 3,752 more rows]
