# Supplementary material for: Overexpression profiling reveals cellular requirements in the context of genetic backgrounds and environments
Source: PLoS Genet. 2023 Apr 28;19(4):e1010732. doi: 10.1371/journal.pgen.1010732 (PMC10171610; doi:10.1371/journal.pgen.1010732)
Supplement: S1 Data — (ZIP) [file pgen.1010732.s025.zip › S1_Data/Fig_4/Fig.4D/Fig.4D_rawdata.csv]

	Vector_Rep1	Vector_Rep2	Vector_Rep3	Vector_K_Rep1	Vector_K_Rep2	Vector_K_Rep3	ENA1-oe_Rep1	ENA1-oe_Rep2	ENA1-oe_Rep3	ENA1-oe_K_Rep1	ENA1-oe_K_Rep2	ENA1-oe_K_Rep3	Vector_Ca_Rep1	Vector_Ca_Rep2	Vector_Ca_Rep3	Vector_K_Ca_Rep1	Vector_K_Ca_Rep2	Vector_K_Ca_Rep3
1	0	-0.002	0	-0.002	0.003	0.001	0.003	0.008	0.009	0.001	0.002	-0.002	0	0.004	0.001	0.009	0.013	0.006
2	-0.001	-0.001	0.001	-0.001	0.004	0.001	0.002	0.005	0.009	0.002	0.002	-0.001	0.001	0.004	0.002	0.009	0.015	0.008
3	-0.001	-0.002	-0.001	-0.002	0.003	0.001	0.002	0.006	0.01	0.002	0.001	-0.002	0	0.001	0.002	0.01	0.017	0.01
4	-0.003	-0.002	0.001	-0.002	0.004	0	0.003	0.008	0.011	0	0.002	-0.002	0.001	0.001	0.001	0.011	0.016	0.009
5	-0.002	-0.003	-0.001	-0.003	0.003	-0.001	0.001	0.004	0.009	0	0.001	-0.003	-0.001	0.002	-0.001	0.009	0.015	0.006
6	-0.002	-0.003	-0.002	-0.004	0.002	-0.002	0	0.004	0.006	-0.002	-0.001	-0.004	0	0.001	0	0.009	0.013	0.006
7	-0.002	-0.003	-0.002	-0.005	0.001	-0.002	0	0.003	0.008	-0.001	-0.001	-0.004	-0.002	0.003	0	0.008	0.013	0.005
8	-0.003	-0.004	-0.002	-0.006	0.001	-0.002	0	0.004	0.008	-0.001	0	-0.005	-0.001	0.002	-0.001	0.006	0.013	0.008
9	-0.003	-0.004	-0.002	-0.005	0.001	-0.003	-0.001	0.003	0.008	-0.002	-0.001	-0.005	0	0.001	0	0.006	0.012	0.006
10	-0.003	-0.003	-0.002	-0.005	0.002	-0.002	-0.001	0.002	0.008	-0.002	-0.001	-0.005	0.001	0.002	0	0.005	0.012	0.005
11	-0.003	-0.003	-0.002	-0.005	0.001	-0.003	-0.002	0.002	0.006	-0.003	0	-0.005	0.001	0.002	-0.001	0.006	0.012	0.006
12	0	-0.003	-0.003	-0.005	0.002	-0.002	-0.001	0.002	0.008	-0.002	-0.002	-0.004	0	0.002	0	0.006	0.013	0.005
13	-0.004	-0.003	-0.002	-0.005	0.001	-0.003	-0.001	0.002	0.006	-0.001	-0.002	-0.005	0.001	0.001	0	0.005	0.011	0.005
14	-0.003	-0.003	-0.002	-0.006	0.001	-0.002	-0.001	0.002	0.006	-0.002	0	-0.004	0	0.002	0	0.005	0.013	0.004
15	-0.003	-0.003	-0.003	-0.005	0.001	-0.002	-0.002	0.002	0.005	-0.001	-0.001	-0.004	0	0.003	0	0.006	0.011	0.005
16	-0.002	-0.002	-0.001	-0.004	0.001	-0.003	0	0.004	0.008	-0.001	-0.001	-0.004	0	0.002	0.001	0.006	0.012	0.006
17	-0.004	-0.002	-0.002	-0.005	0.002	-0.002	0	0.003	0.006	-0.001	0	-0.003	0.001	0.002	0	0.008	0.012	0.006
18	-0.002	-0.004	-0.002	-0.005	0.002	-0.002	-0.001	0.003	0.006	-0.001	-0.001	-0.002	0.001	0.003	0.001	0.005	0.011	0.005
19	-0.003	-0.002	-0.002	-0.004	0.001	-0.002	-0.001	0.003	0.006	-0.002	-0.001	-0.004	0.002	0.003	0	0.008	0.011	0.006
20	-0.001	-0.002	-0.002	-0.005	0.001	-0.001	-0.001	0.003	0.008	-0.001	-0.001	-0.004	0.001	0.004	0.001	0.006	0.012	0.005
21	-0.003	-0.004	-0.001	-0.004	0.001	-0.002	-0.001	0.003	0.006	-0.001	0	-0.003	0.003	0.002	0.001	0.006	0.011	0.006
22	-0.002	-0.002	-0.001	-0.004	0.002	-0.002	-0.001	0.003	0.006	-0.002	0.001	-0.003	0.002	0.002	0.002	0.008	0.011	0.004
23	-0.003	-0.002	-0.001	-0.005	0.003	-0.001	0	0.002	0.008	0	0	-0.003	0.002	0.005	0.001	0.006	0.012	0.004
24	-0.001	-0.002	-0.002	-0.005	0.002	-0.001	-0.001	0.002	0.006	0	0.001	-0.003	0.003	0.003	0.002	0.006	0.011	0.004
25	-0.002	-0.003	-0.001	-0.004	0.002	-0.002	0	0.002	0.006	-0.001	0	-0.002	0.001	0.004	0.001	0.006	0.012	0.005
26	-0.001	-0.003	0	-0.004	0.001	0	-0.001	0.003	0.006	-0.001	0.001	-0.001	0.003	0.004	0.002	0.008	0.012	0.005
27	-0.002	-0.003	-0.001	-0.003	0.002	-0.001	0	0.003	0.008	0	0.001	-0.002	0.003	0.003	0.002	0.008	0.013	0.005
28	-0.001	-0.001	-0.001	-0.004	0.003	-0.001	0	0.003	0.008	0	0.001	-0.001	0.004	0.004	0.003	0.008	0.012	0.006
29	-0.001	-0.002	-0.001	-0.003	0.003	0	0.001	0.003	0.008	0.001	0.002	-0.001	0.003	0.004	0.001	0.009	0.013	0.006
30	-0.001	-0.001	0	-0.003	0.002	0	0	0.003	0.008	0.001	0.002	0	0.004	0.004	0.001	0.01	0.015	0.005
31	-0.001	-0.003	0	-0.003	0.003	-0.001	0	0.003	0.006	0	0.003	0	0.004	0.005	0.001	0.008	0.013	0.006
32	-0.001	-0.002	0.001	-0.004	0.002	0	0.001	0.004	0.008	0.002	0.003	-0.001	0.005	0.003	0.004	0.008	0.013	0.006
33	0	-0.001	0.001	-0.002	0.002	0	0.002	0.003	0.009	0.001	0.003	0	0.004	0.005	0.003	0.009	0.013	0.006
34	0	-0.001	0.001	-0.003	0.003	0	0.001	0.004	0.008	0.002	0.004	0.001	0.001	0.005	0.003	0.01	0.015	0.006
35	-0.001	-0.001	0.002	-0.001	0.004	0.001	0.001	0.004	0.009	0.002	0.004	0.002	0.004	0.004	0.003	0.01	0.015	0.008
36	-0.001	-0.001	0	-0.002	0.003	0.001	0.001	0.004	0.008	0.002	0.003	0.001	0.005	0.005	0.003	0.011	0.013	0.006
37	0.001	-0.002	0.001	-0.003	0.003	0.002	0.002	0.004	0.008	0.002	0.004	0.002	0.005	0.005	0.004	0.01	0.016	0.008
38	0	-0.002	0.001	-0.001	0.003	0.001	0.001	0.004	0.008	0.003	0.005	0.004	0.006	0.005	0.006	0.012	0.016	0.009
39	0	-0.001	0.002	-0.001	0.004	0.002	0.002	0.004	0.006	0.003	0.005	0.003	0.008	0.006	0.006	0.012	0.017	0.008
40	-0.001	-0.002	0.002	-0.002	0.005	0.001	0.002	0.004	0.009	0.003	0.005	0.002	0.006	0.008	0.003	0.012	0.016	0.009
41	0	0	0.002	-0.001	0.004	0.002	0.001	0.005	0.009	0.004	0.008	0.004	0.006	0.008	0.005	0.012	0.015	0.009
42	0	0.001	0.002	-0.002	0.004	0.002	0.002	0.005	0.01	0.003	0.006	0.004	0.008	0.008	0.004	0.013	0.017	0.009
43	0.001	0	0.002	0	0.004	0.003	0.003	0.008	0.01	0.006	0.008	0.005	0.008	0.008	0.005	0.013	0.018	0.011
44	0.002	0	0.002	0	0.005	0.002	0.002	0.006	0.009	0.006	0.006	0.006	0.01	0.008	0.004	0.015	0.017	0.01
45	0.001	0	0.002	0	0.005	0.002	0.003	0.006	0.009	0.005	0.009	0.006	0.01	0.008	0.006	0.013	0.018	0.009
46	0.001	0.001	0.002	-0.001	0.005	0.002	0.003	0.005	0.01	0.006	0.009	0.006	0.012	0.01	0.006	0.016	0.018	0.009
47	0.002	0	0.002	0.001	0.005	0.002	0.003	0.005	0.009	0.006	0.009	0.008	0.009	0.01	0.005	0.017	0.017	0.009
48	0.004	0.001	0.001	0	0.005	0.003	0.003	0.006	0.009	0.006	0.01	0.009	0.01	0.009	0.006	0.017	0.019	0.01
49	0.001	0.001	0.002	0	0.004	0.003	0.001	0.005	0.008	0.008	0.011	0.008	0.012	0.011	0.008	0.016	0.018	0.008
50	0.003	0	0.003	-0.001	0.005	0.002	0	0.003	0.006	0.008	0.011	0.01	0.013	0.009	0.009	0.013	0.015	0.008
51	0.002	0.001	0.003	0	0.005	0.002	0	0.002	0.004	0.006	0.012	0.011	0.012	0.01	0.01	0.015	0.015	0.004
52	0.003	0.001	0.004	0	0.005	0.003	0	0.001	0.005	0.008	0.012	0.011	0.011	0.013	0.01	0.013	0.016	0.005
53	0.002	0.002	0.005	-0.001	0.005	0.002	-0.002	0.001	0.003	0.008	0.012	0.011	0.013	0.013	0.012	0.012	0.013	0.004
54	0.003	0.002	0.004	-0.001	0.006	0.002	-0.002	0.001	0.003	0.009	0.012	0.012	0.015	0.016	0.011	0.015	0.016	0.005
55	0.002	0.002	0.005	0	0.005	0.003	-0.001	0.001	0.002	0.01	0.015	0.012	0.017	0.015	0.013	0.016	0.016	0.006
56	0.004	0.002	0.004	0	0.005	0.003	-0.001	0	0.003	0.01	0.015	0.013	0.017	0.017	0.01	0.015	0.016	0.005
57	0.003	0.001	0.004	0	0.005	0.003	-0.002	0	0.003	0.011	0.016	0.013	0.017	0.015	0.013	0.017	0.013	0.006
58	0.004	0.001	0.005	0	0.006	0.003	-0.001	0	0.002	0.012	0.016	0.015	0.017	0.018	0.019	0.018	0.015	0.005
59	0.003	0.003	0.005	0.001	0.005	0.002	-0.001	0	0.003	0.012	0.018	0.018	0.019	0.02	0.013	0.02	0.015	0.005
60	0.003	0.001	0.004	0	0.005	0.003	-0.001	0	0.003	0.012	0.019	0.017	0.02	0.019	0.016	0.019	0.018	0.006
61	0.003	0.003	0.005	0.001	0.006	0.005	-0.001	-0.001	0.002	0.013	0.019	0.019	0.02	0.02	0.015	0.02	0.017	0.008
62	0.005	0.003	0.005	0.001	0.005	0.004	-0.001	0	0.002	0.015	0.022	0.02	0.022	0.02	0.018	0.024	0.018	0.006
63	0.005	0.003	0.004	0.002	0.008	0.004	-0.002	0	0.002	0.015	0.024	0.02	0.023	0.02	0.017	0.023	0.02	0.009
64	0.003	0.002	0.006	0.002	0.006	0.004	-0.002	0	0.003	0.016	0.023	0.024	0.024	0.022	0.019	0.026	0.019	0.009
65	0.004	0.002	0.006	0.001	0.006	0.005	-0.001	0	0.001	0.016	0.024	0.024	0.024	0.022	0.017	0.025	0.02	0.009
66	0.005	0.004	0.005	0.001	0.008	0.004	-0.001	0	0.004	0.018	0.025	0.024	0.026	0.024	0.02	0.027	0.022	0.01
67	0.004	0.004	0.008	0.002	0.008	0.005	0	0.001	0.003	0.018	0.027	0.028	0.027	0.025	0.022	0.031	0.024	0.01
68	0.004	0.004	0.008	0.003	0.006	0.005	0	0	0.004	0.019	0.026	0.028	0.028	0.028	0.02	0.031	0.026	0.011
69	0.005	0.004	0.009	0.002	0.01	0.005	0	0.001	0.004	0.019	0.028	0.03	0.032	0.03	0.023	0.034	0.026	0.013
70	0.005	0.003	0.009	0.002	0.006	0.005	0	0	0.003	0.02	0.028	0.031	0.033	0.03	0.026	0.035	0.027	0.013
71	0.006	0.003	0.008	0.003	0.009	0.005	0	0.001	0.004	0.023	0.031	0.032	0.037	0.028	0.025	0.04	0.03	0.015
72	0.005	0.004	0.008	0.003	0.008	0.006	0.001	0.001	0.003	0.025	0.032	0.035	0.037	0.032	0.03	0.04	0.03	0.016
73	0.008	0.004	0.006	0.002	0.009	0.005	0	0	0.003	0.024	0.032	0.035	0.035	0.033	0.027	0.042	0.032	0.016
74	0.008	0.004	0.009	0.005	0.01	0.006	0	0.002	0.004	0.026	0.034	0.039	0.039	0.034	0.028	0.047	0.035	0.019
75	0.008	0.005	0.008	0.005	0.01	0.009	0.002	0.002	0.004	0.027	0.037	0.04	0.04	0.037	0.028	0.051	0.038	0.019
76	0.008	0.004	0.009	0.004	0.009	0.005	0.001	0.002	0.004	0.028	0.039	0.044	0.042	0.039	0.031	0.054	0.039	0.02
77	0.008	0.004	0.009	0.004	0.009	0.008	0.001	0.002	0.004	0.03	0.041	0.044	0.044	0.038	0.032	0.053	0.041	0.023
78	0.006	0.004	0.008	0.004	0.009	0.008	0.002	0.003	0.005	0.03	0.042	0.045	0.046	0.04	0.033	0.061	0.042	0.025
79	0.008	0.005	0.009	0.004	0.009	0.008	0.003	0.002	0.005	0.034	0.042	0.048	0.045	0.041	0.038	0.062	0.044	0.025
80	0.008	0.005	0.009	0.005	0.009	0.008	0.003	0.003	0.005	0.034	0.046	0.049	0.049	0.041	0.039	0.063	0.046	0.027
81	0.008	0.005	0.009	0.005	0.01	0.009	0.003	0.003	0.006	0.034	0.047	0.051	0.053	0.044	0.042	0.07	0.051	0.03
82	0.008	0.006	0.01	0.008	0.01	0.01	0.002	0.003	0.004	0.037	0.048	0.054	0.054	0.045	0.04	0.071	0.051	0.032
83	0.009	0.006	0.009	0.008	0.01	0.008	0.004	0.003	0.005	0.037	0.049	0.057	0.056	0.048	0.041	0.076	0.054	0.032
84	0.009	0.005	0.009	0.005	0.01	0.01	0.004	0.004	0.006	0.039	0.053	0.061	0.06	0.052	0.047	0.077	0.057	0.032
85	0.008	0.005	0.01	0.006	0.011	0.01	0.005	0.004	0.004	0.04	0.054	0.061	0.059	0.054	0.046	0.084	0.057	0.038
86	0.009	0.008	0.01	0.009	0.01	0.01	0.005	0.004	0.006	0.042	0.056	0.064	0.064	0.054	0.046	0.09	0.061	0.039
87	0.008	0.005	0.01	0.006	0.012	0.008	0.005	0.005	0.009	0.046	0.061	0.068	0.066	0.053	0.047	0.089	0.067	0.04
88	0.008	0.005	0.01	0.008	0.012	0.01	0.005	0.005	0.006	0.048	0.06	0.07	0.068	0.059	0.051	0.104	0.068	0.041
89	0.01	0.006	0.011	0.008	0.012	0.011	0.005	0.005	0.006	0.049	0.064	0.071	0.07	0.055	0.056	0.098	0.071	0.047
90	0.009	0.006	0.01	0.01	0.011	0.01	0.005	0.006	0.009	0.053	0.063	0.075	0.074	0.06	0.054	0.109	0.074	0.049
91	0.01	0.006	0.011	0.009	0.012	0.01	0.008	0.006	0.009	0.053	0.066	0.077	0.077	0.064	0.059	0.111	0.081	0.048
92	0.01	0.006	0.011	0.01	0.013	0.012	0.009	0.006	0.008	0.054	0.069	0.081	0.08	0.067	0.062	0.115	0.083	0.054
93	0.01	0.006	0.012	0.01	0.013	0.012	0.006	0.006	0.01	0.059	0.073	0.086	0.086	0.073	0.062	0.125	0.089	0.055
94	0.011	0.006	0.012	0.011	0.012	0.013	0.009	0.009	0.009	0.057	0.075	0.085	0.086	0.071	0.07	0.133	0.086	0.055
95	0.01	0.006	0.012	0.011	0.015	0.011	0.009	0.009	0.009	0.06	0.078	0.092	0.09	0.071	0.067	0.131	0.092	0.059
96	0.01	0.008	0.011	0.011	0.013	0.013	0.01	0.009	0.011	0.063	0.081	0.093	0.098	0.076	0.07	0.136	0.102	0.063
97	0.011	0.005	0.012	0.01	0.012	0.012	0.01	0.009	0.01	0.064	0.084	0.097	0.099	0.076	0.071	0.149	0.102	0.066
98	0.01	0.006	0.011	0.012	0.012	0.013	0.01	0.009	0.012	0.07	0.085	0.1	0.105	0.085	0.075	0.15	0.102	0.07
99	0.011	0.009	0.012	0.011	0.015	0.015	0.012	0.01	0.012	0.069	0.089	0.106	0.109	0.083	0.077	0.161	0.112	0.071
100	0.011	0.006	0.012	0.013	0.013	0.013	0.012	0.012	0.013	0.074	0.092	0.109	0.11	0.09	0.076	0.166	0.113	0.078
101	0.011	0.009	0.013	0.012	0.017	0.015	0.012	0.012	0.012	0.074	0.096	0.111	0.113	0.092	0.085	0.176	0.122	0.084
102	0.01	0.008	0.013	0.013	0.016	0.015	0.015	0.011	0.013	0.078	0.099	0.114	0.117	0.093	0.085	0.179	0.128	0.085
103	0.012	0.005	0.012	0.012	0.016	0.013	0.015	0.012	0.013	0.082	0.1	0.126	0.118	0.1	0.091	0.192	0.132	0.09
104	0.011	0.009	0.013	0.015	0.016	0.015	0.016	0.013	0.015	0.084	0.106	0.124	0.131	0.099	0.092	0.197	0.136	0.093
105	0.012	0.006	0.015	0.016	0.015	0.016	0.015	0.012	0.016	0.086	0.111	0.126	0.133	0.107	0.097	0.205	0.141	0.097
106	0.012	0.009	0.012	0.013	0.015	0.015	0.015	0.015	0.017	0.088	0.114	0.136	0.135	0.111	0.097	0.218	0.148	0.102
107	0.012	0.008	0.013	0.015	0.017	0.017	0.017	0.015	0.016	0.091	0.119	0.137	0.137	0.113	0.107	0.227	0.153	0.104
108	0.013	0.008	0.013	0.015	0.016	0.017	0.016	0.016	0.016	0.096	0.12	0.147	0.148	0.119	0.107	0.244	0.163	0.107
109	0.012	0.009	0.015	0.016	0.017	0.016	0.016	0.016	0.016	0.102	0.125	0.149	0.15	0.117	0.11	0.244	0.165	0.121
110	0.013	0.01	0.015	0.017	0.016	0.018	0.018	0.016	0.017	0.107	0.131	0.153	0.158	0.127	0.112	0.253	0.18	0.12
111	0.013	0.009	0.015	0.017	0.018	0.019	0.022	0.017	0.019	0.105	0.135	0.155	0.164	0.128	0.118	0.267	0.189	0.127
112	0.013	0.009	0.015	0.018	0.017	0.017	0.019	0.018	0.017	0.109	0.141	0.165	0.172	0.131	0.125	0.272	0.187	0.129
113	0.013	0.011	0.015	0.017	0.019	0.017	0.02	0.02	0.017	0.12	0.144	0.169	0.172	0.136	0.132	0.287	0.194	0.134
114	0.012	0.009	0.016	0.017	0.018	0.019	0.019	0.018	0.019	0.118	0.146	0.173	0.182	0.143	0.132	0.303	0.199	0.137
115	0.012	0.01	0.015	0.02	0.019	0.018	0.02	0.018	0.02	0.119	0.151	0.184	0.186	0.144	0.144	0.313	0.219	0.144
116	0.012	0.01	0.016	0.019	0.018	0.019	0.022	0.02	0.022	0.124	0.163	0.183	0.194	0.156	0.146	0.327	0.22	0.153
117	0.016	0.011	0.016	0.018	0.018	0.018	0.023	0.019	0.022	0.132	0.162	0.19	0.202	0.156	0.143	0.338	0.23	0.156
118	0.017	0.01	0.016	0.019	0.02	0.018	0.024	0.022	0.022	0.128	0.172	0.194	0.208	0.165	0.149	0.359	0.241	0.166
119	0.013	0.01	0.016	0.02	0.018	0.02	0.023	0.022	0.023	0.137	0.176	0.205	0.215	0.168	0.156	0.361	0.249	0.168
120	0.015	0.011	0.017	0.02	0.02	0.02	0.024	0.02	0.024	0.141	0.177	0.208	0.219	0.179	0.157	0.38	0.27	0.172
121	0.015	0.011	0.017	0.02	0.018	0.022	0.024	0.023	0.024	0.142	0.184	0.223	0.23	0.187	0.171	0.395	0.267	0.184
122	0.015	0.011	0.016	0.02	0.02	0.02	0.025	0.023	0.024	0.149	0.189	0.231	0.24	0.192	0.176	0.41	0.285	0.199
123	0.015	0.01	0.015	0.022	0.019	0.022	0.027	0.025	0.023	0.154	0.198	0.235	0.247	0.19	0.179	0.431	0.292	0.198
124	0.016	0.01	0.016	0.023	0.02	0.02	0.03	0.025	0.024	0.16	0.199	0.235	0.257	0.212	0.187	0.445	0.299	0.208
125	0.015	0.009	0.018	0.02	0.019	0.022	0.027	0.023	0.025	0.166	0.206	0.243	0.267	0.209	0.197	0.456	0.316	0.208
126	0.016	0.01	0.017	0.024	0.022	0.02	0.028	0.026	0.03	0.172	0.209	0.257	0.273	0.216	0.197	0.473	0.329	0.224
127	0.017	0.011	0.018	0.023	0.02	0.022	0.03	0.026	0.027	0.173	0.221	0.258	0.303	0.228	0.22	0.49	0.343	0.229
128	0.016	0.01	0.017	0.023	0.019	0.024	0.031	0.028	0.027	0.179	0.227	0.267	0.293	0.227	0.214	0.514	0.344	0.24
129	0.017	0.01	0.017	0.025	0.022	0.022	0.032	0.027	0.031	0.185	0.231	0.275	0.311	0.241	0.211	0.539	0.366	0.248
130	0.017	0.01	0.019	0.025	0.022	0.024	0.031	0.027	0.028	0.189	0.237	0.285	0.316	0.242	0.221	0.548	0.374	0.259
131	0.017	0.011	0.017	0.027	0.022	0.023	0.034	0.033	0.028	0.193	0.247	0.292	0.321	0.262	0.231	0.59	0.39	0.272
132	0.016	0.01	0.019	0.024	0.022	0.024	0.033	0.032	0.031	0.207	0.251	0.302	0.333	0.26	0.244	0.59	0.409	0.277
133	0.017	0.012	0.018	0.026	0.023	0.025	0.034	0.032	0.032	0.204	0.271	0.304	0.346	0.267	0.257	0.65	0.424	0.291
134	0.017	0.011	0.018	0.026	0.023	0.025	0.035	0.033	0.032	0.211	0.265	0.327	0.365	0.279	0.259	0.633	0.44	0.301
135	0.017	0.011	0.018	0.027	0.023	0.026	0.039	0.032	0.033	0.222	0.278	0.327	0.374	0.299	0.265	0.655	0.448	0.309
136	0.017	0.01	0.018	0.028	0.023	0.025	0.039	0.032	0.033	0.235	0.285	0.344	0.4	0.299	0.278	0.686	0.475	0.323
137	0.017	0.013	0.018	0.028	0.024	0.027	0.038	0.034	0.034	0.23	0.294	0.356	0.395	0.311	0.289	0.698	0.482	0.345
138	0.018	0.012	0.018	0.027	0.023	0.027	0.038	0.035	0.037	0.245	0.311	0.36	0.425	0.333	0.299	0.73	0.499	0.342
139	0.017	0.013	0.02	0.028	0.024	0.026	0.04	0.034	0.037	0.247	0.315	0.376	0.418	0.327	0.304	0.754	0.518	0.36
140	0.018	0.013	0.018	0.028	0.025	0.028	0.042	0.039	0.039	0.264	0.321	0.381	0.433	0.356	0.322	0.807	0.541	0.374
141	0.018	0.012	0.017	0.03	0.023	0.025	0.041	0.037	0.037	0.275	0.337	0.395	0.456	0.359	0.333	0.81	0.551	0.386
142	0.019	0.012	0.019	0.032	0.025	0.027	0.041	0.038	0.037	0.273	0.339	0.403	0.468	0.366	0.335	0.843	0.574	0.397
143	0.018	0.013	0.02	0.03	0.024	0.027	0.044	0.039	0.038	0.274	0.351	0.415	0.484	0.381	0.361	0.867	0.596	0.429
144	0.018	0.012	0.018	0.031	0.026	0.028	0.045	0.04	0.038	0.291	0.366	0.425	0.499	0.395	0.373	0.881	0.611	0.43
145	0.019	0.013	0.019	0.03	0.025	0.03	0.045	0.04	0.04	0.309	0.373	0.442	0.503	0.417	0.385	0.904	0.641	0.441
146	0.017	0.013	0.019	0.034	0.023	0.028	0.047	0.04	0.041	0.304	0.385	0.451	0.532	0.41	0.38	0.931	0.65	0.448
147	0.019	0.012	0.019	0.037	0.027	0.03	0.048	0.042	0.041	0.317	0.394	0.463	0.548	0.431	0.401	0.96	0.677	0.473
148	0.019	0.013	0.019	0.034	0.028	0.031	0.047	0.044	0.042	0.336	0.41	0.478	0.576	0.446	0.419	0.983	0.696	0.492
149	0.019	0.012	0.019	0.032	0.027	0.03	0.048	0.044	0.044	0.333	0.41	0.492	0.58	0.46	0.434	1.022	0.716	0.506
150	0.019	0.015	0.02	0.037	0.027	0.03	0.048	0.044	0.044	0.338	0.436	0.514	0.603	0.475	0.448	1.069	0.741	0.533
151	0.02	0.013	0.02	0.035	0.027	0.031	0.053	0.042	0.044	0.354	0.442	0.525	0.615	0.491	0.458	1.094	0.774	0.554
152	0.022	0.015	0.02	0.033	0.027	0.03	0.053	0.046	0.045	0.36	0.456	0.541	0.657	0.507	0.474	1.141	0.79	0.582
153	0.019	0.015	0.018	0.04	0.027	0.033	0.053	0.048	0.048	0.381	0.48	0.551	0.678	0.548	0.482	1.163	0.829	0.577
154	0.019	0.015	0.019	0.037	0.028	0.033	0.053	0.048	0.047	0.375	0.487	0.569	0.695	0.554	0.511	1.174	0.846	0.598
155	0.02	0.016	0.02	0.04	0.027	0.034	0.057	0.051	0.047	0.396	0.505	0.586	0.694	0.569	0.523	1.219	0.868	0.619
156	0.019	0.016	0.02	0.04	0.031	0.033	0.055	0.051	0.047	0.404	0.506	0.604	0.724	0.579	0.54	1.253	0.896	0.642
157	0.02	0.016	0.02	0.039	0.031	0.032	0.057	0.051	0.048	0.422	0.529	0.618	0.747	0.593	0.554	1.283	0.932	0.655
158	0.023	0.013	0.022	0.042	0.03	0.035	0.059	0.053	0.049	0.433	0.541	0.645	0.76	0.613	0.579	1.316	0.974	0.678
159	0.022	0.016	0.02	0.041	0.03	0.034	0.06	0.054	0.049	0.449	0.577	0.663	0.785	0.647	0.603	1.348	0.974	0.715
160	0.02	0.013	0.02	0.04	0.031	0.034	0.06	0.053	0.055	0.458	0.576	0.673	0.821	0.669	0.611	1.399	1.003	0.715
161	0.02	0.016	0.022	0.042	0.03	0.033	0.062	0.056	0.055	0.471	0.604	0.687	0.841	0.669	0.633	1.422	1.042	0.741
162	0.02	0.015	0.02	0.042	0.028	0.034	0.064	0.057	0.055	0.481	0.608	0.712	0.873	0.699	0.65	1.456	1.093	0.771
163	0.022	0.017	0.02	0.041	0.03	0.039	0.066	0.057	0.056	0.497	0.638	0.734	0.888	0.752	0.678	1.479	1.099	0.797
164	0.023	0.016	0.022	0.046	0.032	0.039	0.064	0.056	0.055	0.516	0.652	0.743	0.937	0.764	0.696	1.516	1.143	0.808
165	0.022	0.017	0.02	0.046	0.031	0.037	0.066	0.061	0.06	0.535	0.679	0.774	0.945	0.766	0.737	1.557	1.178	0.848
166	0.022	0.017	0.022	0.048	0.032	0.037	0.067	0.062	0.06	0.542	0.694	0.794	0.968	0.797	0.731	1.591	1.181	0.877
167	0.022	0.016	0.023	0.046	0.033	0.037	0.069	0.062	0.062	0.554	0.712	0.834	1.003	0.81	0.764	1.628	1.217	0.899
168	0.022	0.016	0.023	0.046	0.034	0.037	0.075	0.062	0.061	0.57	0.731	0.838	1.023	0.841	0.789	1.651	1.253	0.916
169	0.022	0.016	0.02	0.048	0.034	0.039	0.071	0.064	0.067	0.59	0.753	0.854	1.062	0.865	0.823	1.722	1.281	0.947
170	0.02	0.015	0.022	0.047	0.033	0.039	0.074	0.067	0.064	0.603	0.772	0.887	1.069	0.898	0.826	1.737	1.304	0.96
171	0.022	0.016	0.022	0.051	0.032	0.039	0.076	0.067	0.066	0.633	0.793	0.923	1.098	0.913	0.858	1.767	1.355	1.028
172	0.022	0.017	0.022	0.051	0.035	0.039	0.08	0.07	0.067	0.676	0.814	0.931	1.134	0.949	0.884	1.818	1.383	1.044
173	0.023	0.017	0.022	0.051	0.033	0.041	0.076	0.071	0.069	0.672	0.838	0.954	1.177	0.957	0.927	1.836	1.396	1.055
174	0.022	0.017	0.02	0.056	0.034	0.044	0.08	0.07	0.074	0.687	0.875	0.993	1.216	1.012	0.942	1.882	1.46	1.088
175	0.023	0.017	0.022	0.053	0.035	0.042	0.083	0.077	0.069	0.702	0.88	1.019	1.247	1.029	0.984	1.894	1.465	1.112
176	0.023	0.018	0.023	0.055	0.035	0.044	0.082	0.075	0.073	0.718	0.92	1.039	1.283	1.061	1	1.957	1.524	1.174
177	0.024	0.018	0.02	0.055	0.035	0.042	0.085	0.074	0.074	0.758	0.941	1.076	1.308	1.091	1.057	1.987	1.544	1.185
178	0.024	0.017	0.023	0.053	0.037	0.045	0.086	0.076	0.076	0.785	0.976	1.091	1.337	1.117	1.05	2.028	1.584	1.209
179	0.023	0.018	0.023	0.056	0.037	0.042	0.085	0.077	0.076	0.793	1.011	1.123	1.378	1.163	1.099	2.06	1.61	1.23
180	0.023	0.018	0.024	0.054	0.037	0.044	0.09	0.08	0.078	0.802	1.017	1.164	1.41	1.174	1.116	2.09	1.638	1.262
181	0.023	0.017	0.023	0.056	0.039	0.047	0.091	0.083	0.08	0.837	1.071	1.171	1.442	1.211	1.158	2.109	1.691	1.294
182	0.024	0.016	0.023	0.057	0.039	0.042	0.09	0.086	0.081	0.856	1.083	1.223	1.482	1.246	1.185	2.162	1.703	1.335
183	0.025	0.018	0.023	0.061	0.041	0.045	0.095	0.084	0.081	0.883	1.113	1.245	1.521	1.28	1.206	2.177	1.754	1.368
184	0.024	0.018	0.02	0.059	0.039	0.045	0.098	0.092	0.084	0.92	1.153	1.298	1.535	1.331	1.241	2.213	1.778	1.379
185	0.024	0.018	0.022	0.061	0.04	0.047	0.097	0.086	0.084	0.933	1.165	1.31	1.587	1.339	1.268	2.25	1.807	1.428
186	0.025	0.017	0.023	0.062	0.04	0.045	0.098	0.088	0.084	0.957	1.195	1.354	1.582	1.374	1.309	2.284	1.827	1.455
187	0.025	0.019	0.024	0.066	0.042	0.049	0.104	0.09	0.088	0.984	1.237	1.379	1.637	1.398	1.335	2.321	1.868	1.493
188	0.025	0.019	0.023	0.062	0.04	0.048	0.107	0.089	0.088	1.01	1.289	1.447	1.662	1.44	1.375	2.334	1.904	1.529
189	0.025	0.018	0.024	0.069	0.044	0.047	0.103	0.092	0.092	1.052	1.308	1.456	1.704	1.48	1.395	2.354	1.934	1.553
190	0.024	0.018	0.025	0.064	0.044	0.052	0.104	0.095	0.091	1.095	1.339	1.483	1.737	1.502	1.454	2.394	1.959	1.586
191	0.024	0.019	0.025	0.068	0.044	0.051	0.11	0.095	0.097	1.116	1.377	1.514	1.762	1.53	1.449	2.41	1.983	1.613
192	0.026	0.02	0.023	0.069	0.044	0.052	0.109	0.1	0.092	1.141	1.413	1.563	1.796	1.571	1.504	2.427	2.021	1.661
193	0.024	0.019	0.024	0.069	0.046	0.053	0.115	0.099	0.099	1.158	1.47	1.582	1.851	1.598	1.521	2.421	2.042	1.688
194	0.026	0.018	0.024	0.068	0.042	0.054	0.114	0.104	0.099	1.21	1.469	1.644	1.883	1.643	1.544	2.438	2.066	1.719
195	0.026	0.019	0.025	0.069	0.046	0.052	0.117	0.103	0.098	1.236	1.551	1.655	1.886	1.666	1.599	2.458	2.129	1.741
196	0.026	0.019	0.025	0.07	0.046	0.052	0.119	0.107	0.105	1.277	1.57	1.701	1.94	1.691	1.636	2.509	2.132	1.774
197	0.025	0.02	0.023	0.076	0.045	0.056	0.12	0.11	0.105	1.289	1.601	1.74	1.984	1.718	1.643	2.477	2.185	1.819
198	0.023	0.019	0.024	0.081	0.047	0.054	0.124	0.111	0.109	1.349	1.617	1.762	1.996	1.765	1.694	2.499	2.168	1.826
199	0.026	0.019	0.026	0.074	0.046	0.057	0.126	0.113	0.109	1.357	1.675	1.819	2.037	1.8	1.71	2.485	2.217	1.86
200	0.026	0.02	0.027	0.075	0.048	0.054	0.129	0.117	0.109	1.4	1.708	1.845	2.051	1.827	1.763	2.507	2.236	1.901
201	0.025	0.02	0.025	0.075	0.045	0.059	0.132	0.119	0.111	1.437	1.753	1.898	2.075	1.854	1.775	2.506	2.248	1.908
202	0.027	0.019	0.025	0.078	0.047	0.059	0.134	0.117	0.113	1.48	1.784	1.932	2.121	1.893	1.831	2.518	2.267	1.981
203	0.026	0.019	0.025	0.077	0.048	0.056	0.134	0.119	0.115	1.497	1.803	1.971	2.138	1.907	1.831	2.51	2.269	1.979
204	0.026	0.022	0.031	0.081	0.052	0.057	0.137	0.122	0.119	1.551	1.841	1.994	2.175	1.935	1.879	2.572	2.293	2.025
205	0.027	0.022	0.025	0.081	0.049	0.057	0.141	0.125	0.122	1.575	1.893	2.034	2.212	1.97	1.899	2.541	2.294	2.016
206	0.026	0.02	0.026	0.083	0.054	0.059	0.139	0.126	0.124	1.587	1.935	2.071	2.231	1.991	1.958	2.547	2.32	2.054
207	0.026	0.02	0.026	0.083	0.052	0.06	0.143	0.132	0.122	1.66	1.962	2.124	2.257	2.044	1.943	2.568	2.332	2.078
208	0.026	0.02	0.027	0.086	0.051	0.063	0.15	0.128	0.126	1.682	2.003	2.154	2.291	2.051	1.993	2.574	2.332	2.114
209	0.027	0.02	0.025	0.085	0.054	0.06	0.148	0.132	0.132	1.725	2.043	2.181	2.293	2.069	2.024	2.548	2.344	2.132
210	0.027	0.02	0.026	0.085	0.052	0.061	0.15	0.137	0.132	1.741	2.078	2.22	2.342	2.124	2.051	2.562	2.339	2.159
211	0.026	0.022	0.026	0.088	0.053	0.063	0.161	0.137	0.129	1.787	2.112	2.263	2.374	2.13	2.066	2.557	2.358	2.182
212	0.028	0.022	0.026	0.09	0.054	0.061	0.162	0.14	0.139	1.847	2.145	2.321	2.337	2.156	2.092	2.572	2.371	2.194
213	0.03	0.022	0.028	0.09	0.057	0.066	0.158	0.143	0.137	1.864	2.174	2.321	2.337	2.168	2.123	2.559	2.383	2.194
214	0.03	0.022	0.026	0.09	0.054	0.067	0.166	0.144	0.139	1.899	2.233	2.359	2.35	2.182	2.133	2.562	2.381	2.245
215	0.028	0.022	0.026	0.093	0.055	0.064	0.168	0.15	0.146	1.949	2.245	2.387	2.361	2.191	2.152	2.568	2.383	2.23
216	0.03	0.02	0.027	0.095	0.056	0.066	0.169	0.153	0.144	1.955	2.283	2.432	2.377	2.201	2.154	2.608	2.401	2.245
217	0.028	0.022	0.026	0.097	0.055	0.068	0.176	0.154	0.151	2.032	2.314	2.438	2.369	2.205	2.181	2.582	2.4	2.254
218	0.03	0.023	0.027	0.099	0.057	0.066	0.172	0.155	0.153	2.063	2.337	2.485	2.374	2.241	2.187	2.591	2.394	2.268
219	0.031	0.023	0.027	0.098	0.06	0.07	0.176	0.158	0.153	2.129	2.361	2.487	2.377	2.233	2.221	2.572	2.398	2.277
220	0.03	0.022	0.026	0.104	0.056	0.067	0.177	0.158	0.155	2.101	2.393	2.507	2.364	2.252	2.205	2.581	2.395	2.282
221	0.028	0.023	0.027	0.105	0.059	0.068	0.179	0.164	0.157	2.165	2.419	2.524	2.401	2.26	2.233	2.577	2.392	2.282
222	0.03	0.022	0.027	0.104	0.061	0.075	0.184	0.163	0.161	2.217	2.434	2.551	2.424	2.255	2.231	2.589	2.4	2.325
223	0.03	0.023	0.028	0.104	0.059	0.075	0.192	0.166	0.175	2.213	2.45	2.55	2.403	2.277	2.239	2.567	2.403	2.317
224	0.031	0.024	0.028	0.109	0.06	0.071	0.19	0.17	0.169	2.239	2.461	2.572	2.452	2.262	2.235	2.566	2.413	2.317
225	0.031	0.023	0.027	0.105	0.06	0.071	0.194	0.175	0.17	2.264	2.478	2.583	2.452	2.275	2.261	2.573	2.413	2.332
226	0.032	0.023	0.028	0.114	0.064	0.073	0.192	0.173	0.178	2.307	2.495	2.591	2.45	2.282	2.242	2.579	2.41	2.341
227	0.031	0.023	0.027	0.11	0.066	0.077	0.202	0.18	0.178	2.311	2.496	2.583	2.437	2.29	2.245	2.582	2.439	2.337
228	0.032	0.024	0.03	0.117	0.066	0.076	0.201	0.183	0.179	2.369	2.507	2.599	2.448	2.294	2.267	2.595	2.407	2.361
229	0.031	0.024	0.031	0.11	0.064	0.077	0.205	0.184	0.182	2.386	2.533	2.595	2.439	2.279	2.256	2.593	2.421	2.341
230	0.034	0.024	0.027	0.114	0.063	0.082	0.216	0.186	0.191	2.401	2.529	2.601	2.435	2.297	2.261	2.575	2.405	2.349
231	0.032	0.024	0.028	0.119	0.063	0.075	0.218	0.197	0.192	2.427	2.54	2.603	2.46	2.284	2.264	2.575	2.416	2.365
232	0.031	0.023	0.031	0.121	0.067	0.076	0.226	0.197	0.194	2.451	2.516	2.593	2.465	2.304	2.288	2.579	2.41	2.357
233	0.031	0.025	0.027	0.126	0.068	0.081	0.222	0.197	0.195	2.474	2.53	2.609	2.434	2.312	2.274	2.583	2.442	2.348
234	0.031	0.024	0.028	0.122	0.069	0.078	0.229	0.202	0.195	2.49	2.546	2.609	2.434	2.3	2.282	2.558	2.436	2.378
235	0.032	0.024	0.028	0.131	0.067	0.078	0.231	0.206	0.202	2.496	2.529	2.609	2.473	2.305	2.272	2.593	2.43	2.373
236	0.034	0.024	0.03	0.135	0.069	0.081	0.236	0.212	0.208	2.504	2.536	2.61	2.481	2.281	2.286	2.587	2.435	2.358
237	0.032	0.024	0.031	0.127	0.068	0.084	0.241	0.213	0.212	2.501	2.528	2.64	2.451	2.292	2.301	2.583	2.416	2.363
238	0.032	0.026	0.027	0.129	0.07	0.084	0.24	0.218	0.226	2.479	2.522	2.616	2.458	2.294	2.286	2.581	2.426	2.365
239	0.033	0.025	0.031	0.137	0.071	0.084	0.25	0.23	0.216	2.531	2.516	2.623	2.459	2.308	2.275	2.596	2.423	2.377
240	0.033	0.026	0.032	0.136	0.073	0.084	0.247	0.224	0.222	2.525	2.526	2.619	2.431	2.31	2.311	2.589	2.443	2.395
241	0.034	0.026	0.027	0.135	0.073	0.091	0.251	0.227	0.223	2.488	2.544	2.626	2.42	2.32	2.317	2.582	2.427	2.376
242	0.032	0.024	0.031	0.136	0.073	0.086	0.262	0.236	0.233	2.509	2.537	2.625	2.441	2.323	2.293	2.57	2.43	2.363
243	0.034	0.025	0.031	0.148	0.077	0.085	0.265	0.24	0.236	2.5	2.535	2.63	2.494	2.305	2.296	2.579	2.431	2.38
244	0.033	0.026	0.028	0.143	0.076	0.088	0.272	0.243	0.238	2.561	2.537	2.616	2.464	2.312	2.305	2.599	2.435	2.38
245	0.033	0.025	0.03	0.143	0.078	0.09	0.275	0.247	0.241	2.536	2.54	2.625	2.475	2.297	2.285	2.608	2.437	2.407
246	0.033	0.027	0.028	0.143	0.075	0.095	0.281	0.251	0.259	2.544	2.54	2.625	2.458	2.332	2.272	2.598	2.429	2.386
247	0.035	0.026	0.03	0.147	0.076	0.089	0.285	0.257	0.255	2.489	2.538	2.622	2.456	2.306	2.293	2.588	2.421	2.391
248	0.035	0.028	0.032	0.15	0.077	0.09	0.287	0.259	0.259	2.544	2.537	2.622	2.46	2.318	2.308	2.589	2.428	2.373
249	0.033	0.026	0.03	0.151	0.077	0.091	0.295	0.273	0.26	2.539	2.55	2.622	2.464	2.307	2.305	2.583	2.417	2.369
250	0.037	0.025	0.03	0.154	0.088	0.093	0.298	0.271	0.272	2.552	2.519	2.632	2.497	2.346	2.292	2.572	2.438	2.378
251	0.034	0.027	0.031	0.155	0.082	0.098	0.302	0.273	0.277	2.508	2.528	2.616	2.459	2.325	2.283	2.589	2.428	2.403
252	0.034	0.026	0.03	0.158	0.082	0.098	0.318	0.28	0.28	2.55	2.54	2.609	2.463	2.318	2.303	2.598	2.449	2.365
253	0.035	0.027	0.031	0.16	0.085	0.104	0.324	0.291	0.28	2.54	2.548	2.633	2.466	2.301	2.308	2.584	2.435	2.369
254	0.035	0.026	0.031	0.162	0.077	0.1	0.325	0.294	0.293	2.535	2.561	2.628	2.488	2.319	2.319	2.619	2.422	2.38
255	0.035	0.026	0.031	0.165	0.086	0.099	0.336	0.303	0.291	2.521	2.529	2.613	2.474	2.341	2.298	2.568	2.431	2.384
256	0.034	0.028	0.032	0.164	0.088	0.102	0.335	0.306	0.301	2.533	2.525	2.611	2.487	2.33	2.298	2.599	2.445	2.392
257	0.034	0.027	0.032	0.172	0.088	0.104	0.336	0.307	0.32	2.566	2.54	2.603	2.451	2.315	2.286	2.606	2.415	2.409
258	0.037	0.027	0.031	0.175	0.088	0.099	0.349	0.318	0.317	2.554	2.547	2.616	2.458	2.306	2.285	2.594	2.429	2.402
259	0.035	0.028	0.031	0.186	0.085	0.103	0.353	0.32	0.325	2.552	2.533	2.618	2.466	2.322	2.291	2.59	2.437	2.385
260	0.037	0.026	0.031	0.179	0.089	0.104	0.358	0.332	0.329	2.529	2.551	2.626	2.442	2.318	2.29	2.59	2.435	2.406
261	0.035	0.028	0.032	0.177	0.09	0.114	0.36	0.329	0.332	2.528	2.543	2.633	2.436	2.335	2.291	2.584	2.426	2.377
262	0.038	0.028	0.033	0.189	0.089	0.106	0.38	0.336	0.338	2.535	2.517	2.612	2.455	2.343	2.307	2.61	2.424	2.377
263	0.04	0.027	0.031	0.186	0.096	0.109	0.39	0.338	0.356	2.526	2.533	2.613	2.474	2.348	2.307	2.595	2.431	2.392
264	0.037	0.028	0.031	0.192	0.091	0.113	0.407	0.347	0.362	2.539	2.552	2.638	2.457	2.322	2.306	2.583	2.422	2.408
265	0.037	0.03	0.032	0.194	0.096	0.109	0.386	0.353	0.362	2.545	2.53	2.622	2.472	2.308	2.308	2.582	2.43	2.377
266	0.039	0.031	0.031	0.198	0.095	0.112	0.393	0.361	0.376	2.518	2.529	2.606	2.48	2.313	2.286	2.589	2.457	2.385
267	0.039	0.028	0.031	0.205	0.095	0.11	0.404	0.375	0.381	2.554	2.544	2.616	2.468	2.308	2.304	2.61	2.426	2.405
268	0.038	0.028	0.032	0.206	0.098	0.114	0.416	0.382	0.391	2.512	2.562	2.613	2.466	2.313	2.305	2.602	2.432	2.398
269	0.039	0.03	0.032	0.204	0.097	0.115	0.419	0.383	0.395	2.584	2.564	2.623	2.46	2.31	2.288	2.579	2.43	2.407
270	0.038	0.028	0.031	0.205	0.099	0.117	0.43	0.394	0.398	2.56	2.54	2.604	2.481	2.32	2.291	2.605	2.437	2.386
271	0.039	0.03	0.032	0.209	0.1	0.12	0.436	0.403	0.413	2.524	2.543	2.604	2.461	2.311	2.303	2.581	2.443	2.391
272	0.038	0.03	0.032	0.211	0.1	0.12	0.448	0.408	0.415	2.525	2.545	2.616	2.445	2.319	2.308	2.577	2.427	2.388
273	0.04	0.03	0.03	0.22	0.103	0.125	0.461	0.424	0.43	2.531	2.539	2.619	2.485	2.299	2.297	2.587	2.445	2.388
274	0.04	0.031	0.028	0.221	0.111	0.122	0.466	0.429	0.446	2.531	2.53	2.602	2.482	2.32	2.299	2.583	2.424	2.398
275	0.039	0.028	0.033	0.221	0.104	0.125	0.48	0.427	0.451	2.541	2.517	2.623	2.489	2.327	2.299	2.586	2.436	2.391
276	0.042	0.03	0.031	0.223	0.109	0.126	0.483	0.444	0.46	2.504	2.532	2.618	2.49	2.317	2.308	2.594	2.427	2.376
277	0.04	0.032	0.03	0.226	0.11	0.126	0.5	0.456	0.461	2.55	2.543	2.622	2.492	2.314	2.327	2.598	2.439	2.393
278	0.038	0.027	0.028	0.248	0.106	0.126	0.512	0.468	0.478	2.538	2.545	2.617	2.457	2.301	2.291	2.606	2.434	2.392
279	0.039	0.028	0.03	0.245	0.11	0.134	0.528	0.482	0.485	2.517	2.526	2.609	2.467	2.322	2.298	2.581	2.458	2.422
280	0.04	0.028	0.03	0.241	0.11	0.132	0.527	0.489	0.504	2.53	2.533	2.618	2.457	2.33	2.315	2.605	2.417	2.394
281	0.04	0.031	0.028	0.244	0.118	0.132	0.545	0.5	0.505	2.518	2.531	2.609	2.452	2.323	2.318	2.589	2.437	2.39
282	0.041	0.031	0.025	0.253	0.115	0.135	0.564	0.506	0.533	2.514	2.537	2.623	2.436	2.319	2.296	2.581	2.446	2.392
283	0.04	0.03	0.024	0.26	0.115	0.14	0.579	0.538	0.538	2.507	2.509	2.608	2.458	2.312	2.307	2.589	2.441	2.422
284	0.039	0.03	0.034	0.26	0.118	0.137	0.577	0.539	0.568	2.558	2.531	2.613	2.488	2.312	2.278	2.575	2.428	2.392
285	0.04	0.031	0.035	0.273	0.119	0.14	0.604	0.548	0.592	2.545	2.538	2.604	2.45	2.303	2.31	2.608	2.449	2.393
286	0.041	0.031	0.038	0.277	0.121	0.149	0.601	0.578	0.571	2.536	2.547	2.598	2.496	2.31	2.301	2.599	2.464	2.388
287	0.038	0.031	0.035	0.262	0.12	0.147	0.625	0.567	0.613	2.523	2.523	2.62	2.464	2.322	2.313	2.579	2.458	2.398
288	0.041	0.033	0.037	0.275	0.12	0.146	0.635	0.582	0.614	2.518	2.531	2.608	2.468	2.318	2.317	2.603	2.446	2.414
289	0.042	0.032	0.038	0.282	0.125	0.144
290	0.04	0.03	0.039	0.281	0.127	0.157
291	0.041	0.032	0.041	0.293	0.124	0.15
292	0.044	0.032	0.037	0.286	0.125	0.149
293	0.045	0.031	0.037	0.3	0.127	0.163
294	0.042	0.031	0.039	0.303	0.128	0.155
295	0.045	0.03	0.039	0.308	0.128	0.157
296	0.046	0.032	0.039	0.316	0.133	0.157
297	0.045	0.031	0.038	0.33	0.132	0.166
298	0.045	0.033	0.04	0.327	0.137	0.162
299	0.046	0.032	0.039	0.345	0.135	0.158
300	0.046	0.03	0.041	0.331	0.142	0.166
301	0.044	0.032	0.037	0.349	0.146	0.165
302	0.046	0.033	0.041	0.351	0.142	0.168
303	0.046	0.033	0.041	0.356	0.149	0.178
304	0.046	0.033	0.039	0.359	0.141	0.176
305	0.047	0.032	0.04	0.368	0.144	0.172
306	0.046	0.034	0.04	0.372	0.155	0.178
307	0.047	0.033	0.04	0.388	0.155	0.185
308	0.046	0.033	0.042	0.394	0.151	0.178
309	0.048	0.032	0.04	0.401	0.153	0.185
310	0.048	0.034	0.042	0.402	0.156	0.186
311	0.048	0.033	0.044	0.411	0.156	0.186
312	0.047	0.035	0.04	0.426	0.161	0.195
313	0.046	0.035	0.041	0.436	0.162	0.198
314	0.047	0.033	0.041	0.432	0.161	0.198
315	0.049	0.033	0.042	0.437	0.164	0.195
316	0.048	0.034	0.042	0.459	0.164	0.202
317	0.054	0.032	0.044	0.481	0.179	0.206
318	0.048	0.034	0.044	0.473	0.173	0.2
319	0.049	0.037	0.045	0.474	0.17	0.208
320	0.049	0.035	0.042	0.496	0.175	0.214
321	0.051	0.035	0.044	0.499	0.172	0.22
322	0.049	0.035	0.041	0.505	0.18	0.22
323	0.053	0.035	0.044	0.52	0.183	0.215
324	0.049	0.035	0.044	0.533	0.187	0.214
325	0.053	0.038	0.044	0.547	0.19	0.229
326	0.052	0.033	0.042	0.578	0.192	0.23
327	0.052	0.035	0.044	0.568	0.191	0.228
328	0.057	0.038	0.046	0.577	0.194	0.231
329	0.051	0.035	0.041	0.59	0.195	0.242
330	0.052	0.037	0.045	0.613	0.198	0.237
331	0.053	0.037	0.046	0.619	0.207	0.234
332	0.054	0.035	0.048	0.635	0.206	0.241
333	0.053	0.039	0.045	0.655	0.208	0.245
334	0.053	0.037	0.045	0.67	0.212	0.252
335	0.052	0.038	0.046	0.674	0.221	0.247
336	0.054	0.038	0.047	0.681	0.219	0.251
337	0.055	0.04	0.047	0.696	0.22	0.26
338	0.056	0.038	0.046	0.729	0.234	0.26
339	0.054	0.038	0.048	0.731	0.223	0.262
340	0.054	0.038	0.045	0.757	0.234	0.279
341	0.054	0.042	0.046	0.764	0.229	0.278
342	0.056	0.042	0.046	0.785	0.241	0.271
343	0.057	0.039	0.047	0.811	0.24	0.275
344	0.054	0.041	0.046	0.837	0.244	0.284
345	0.059	0.039	0.047	0.853	0.253	0.287
346	0.057	0.042	0.048	0.867	0.25	0.295
347	0.057	0.04	0.047	0.876	0.252	0.295
348	0.059	0.042	0.046	0.896	0.251	0.3
349	0.059	0.042	0.048	0.927	0.269	0.309
350	0.059	0.045	0.048	0.957	0.264	0.31
351	0.06	0.044	0.051	0.985	0.277	0.317
352	0.059	0.042	0.047	0.981	0.267	0.31
353	0.059	0.044	0.051	1.02	0.28	0.335
354	0.059	0.045	0.049	1.054	0.278	0.34
355	0.057	0.045	0.048	1.08	0.282	0.325
356	0.062	0.046	0.052	1.076	0.287	0.331
357	0.061	0.045	0.052	1.106	0.291	0.342
358	0.062	0.044	0.055	1.127	0.303	0.344
359	0.063	0.045	0.052	1.15	0.311	0.357
360	0.062	0.045	0.051	1.18	0.317	0.361
361	0.062	0.046	0.051	1.202	0.321	0.361
362	0.062	0.046	0.051	1.24	0.315	0.371
363	0.062	0.046	0.052	1.26	0.327	0.369
364	0.066	0.048	0.053	1.28	0.332	0.385
365	0.063	0.048	0.051	1.316	0.329	0.383
366	0.064	0.051	0.052	1.347	0.34	0.393
367	0.069	0.049	0.053	1.364	0.351	0.404
368	0.064	0.048	0.054	1.404	0.354	0.408
369	0.067	0.049	0.052	1.424	0.362	0.419
370	0.066	0.049	0.054	1.456	0.368	0.417
371	0.068	0.051	0.053	1.506	0.374	0.425
372	0.068	0.052	0.054	1.502	0.411	0.432
373	0.07	0.053	0.053	1.531	0.387	0.455
374	0.068	0.052	0.054	1.571	0.42	0.441
375	0.07	0.051	0.054	1.623	0.402	0.451
376	0.071	0.053	0.056	1.62	0.407	0.466
377	0.071	0.054	0.054	1.66	0.416	0.471
378	0.073	0.055	0.052	1.712	0.422	0.481
379	0.073	0.056	0.057	1.727	0.427	0.482
380	0.074	0.054	0.056	1.745	0.446	0.5
381	0.081	0.054	0.059	1.758	0.449	0.531
382	0.078	0.056	0.056	1.791	0.466	0.511
383	0.077	0.056	0.056	1.828	0.468	0.521
384	0.076	0.056	0.057	1.865	0.492	0.549
385	0.08	0.056	0.056	1.884	0.502	0.546
386	0.076	0.056	0.059	1.929	0.531	0.553
387	0.08	0.059	0.06	1.937	0.503	0.56
388	0.078	0.059	0.06	1.983	0.517	0.582
389	0.086	0.06	0.059	2.022	0.532	0.577
390	0.082	0.06	0.059	2.035	0.549	0.6
391	0.083	0.061	0.06	2.05	0.55	0.606
392	0.085	0.06	0.06	2.068	0.561	0.626
393	0.084	0.062	0.061	2.123	0.582	0.623
394	0.088	0.06	0.06	2.122	0.604	0.637
395	0.088	0.066	0.062	2.133	0.599	0.667
396	0.088	0.064	0.063	2.159	0.611	0.681
397	0.093	0.063	0.061	2.185	0.628	0.695
398	0.091	0.064	0.062	2.179	0.65	0.718
399	0.089	0.063	0.063	2.203	0.666	0.71
400	0.092	0.063	0.063	2.211	0.683	0.739
401	0.095	0.066	0.063	2.205	0.701	0.736
402	0.097	0.067	0.063	2.214	0.692	0.778
403	0.092	0.069	0.061	2.211	0.727	0.773
404	0.097	0.069	0.064	2.219	0.736	0.789
405	0.098	0.067	0.066	2.224	0.773	0.804
406	0.102	0.07	0.064	2.228	0.779	0.814
407	0.099	0.071	0.066	2.26	0.816	0.847
408	0.104	0.069	0.066	2.255	0.812	0.858
409	0.105	0.07	0.066	2.249	0.854	0.874
410	0.111	0.076	0.07	2.26	0.869	0.892
411	0.104	0.075	0.068	2.253	0.88	0.924
412	0.111	0.074	0.068	2.256	0.894	0.953
413	0.107	0.074	0.071	2.259	0.906	0.956
414	0.112	0.075	0.07	2.248	0.931	0.97
415	0.112	0.078	0.071	2.256	0.96	1.005
416	0.114	0.077	0.07	2.275	0.979	1.005
417	0.117	0.077	0.068	2.267	1.008	1.037
418	0.121	0.08	0.07	2.253	1.021	1.062
