# Supplementary material for: Overexpression profiling reveals cellular requirements in the context of genetic backgrounds and environments
Source: PLoS Genet. 2023 Apr 28;19(4):e1010732. doi: 10.1371/journal.pgen.1010732 (PMC10171610; doi:10.1371/journal.pgen.1010732)
Supplement: S1 Data — (ZIP) [file pgen.1010732.s025.zip › S1_Data/Fig_4/Fig.4D/Fig.4D_statics.csv]

	rep1	rep2	rep3	mean	std
wt	0	0	0	0	0
+K	0.13683696	0.12236321	0.11045231	0.123217493	0.013213054
+ENA1oe	0.14988553	0.15561677	0.16290645	0.15613625	0.006525985
+K&ENA1	0.25569899	0.25660841	0.26290372	0.258403707	0.003923564
+Ca	0.29830371	0.29126952	0.28999638	0.29318987	0.004474231
+KCa	0.35617025	0.33403088	0.32359063	0.337930587	0.016636216
	A	B	p-values	FDR
1	+Ca	+ENA1oe	2.17462E-05	0.00028157
2	+K&ENA1	wt	7.68409E-05	0.00028157
3	+Ca	wt	7.76188E-05	0.00028157
4	+KCa	+K	8.89174E-05	0.00028157
5	+K&ENA1	+ENA1oe	9.38555E-05	0.00028157
6	+ENA1oe	wt	0.000581814	0.00124988
7	+Ca	+K&ENA1	0.000583277	0.00124988
8	+Ca	+K	0.000778397	0.0013326
9	+KCa	wt	0.000806876	0.0013326
10	+KCa	+ENA1oe	0.000888399	0.0013326
11	+K&ENA1	+K	0.001634511	0.00222888
12	+K	wt	0.003811116	0.00476389
13	+KCa	+K&ENA1	0.010972583	0.01266067
14	+ENA1oe	+K	0.032035051	0.03432327
15	+KCa	+Ca	0.035659581	0.03565958
