# Supplementary material for: Overexpression profiling reveals cellular requirements in the context of genetic backgrounds and environments
Source: PLoS Genet. 2023 Apr 28;19(4):e1010732. doi: 10.1371/journal.pgen.1010732 (PMC10171610; doi:10.1371/journal.pgen.1010732)
Supplement: S1 Data — (ZIP) [file pgen.1010732.s025.zip › S1_Data/Fig_4/Fig.4F/Fig.4F_growth_data.csv]

CEN.PK2-1C	0 mM	1 mM	2.5 mM	5 mM	10 mM	25 mM	50 mM
500 mM	0.20918636	0.20306098	0.22027441	0.19557752	0.2249153	0.2470352	0.24358219
250 mM	0.19764173	0.21648941	0.21962578	0.22999063	0.27863652	0.32549414	0.33362044
100 mM	0.17523612	0.16620181	0.20946065	0.22739361	0.29059336	0.36263368	0.35466753
50 mM	0.13748753	0.14365929	0.19540712	0.22048995	0.27000516	0.3404084	0.35220163
25 mM	0.09583573	0.15163277	0.17238358	0.19815439	0.26321948	0.32510804	0.36553451
10 mM	0.08453322	0.14576762	0.16916503	0.22525396	0.221921	0.31165715	0.34437229
5 mM	0.06116139	0.12400452	0.16653928	0.21962572	0.21119346	0.29721261	0.33764002
0 mM	0.04867358	0.10910802	0.14112859	0.19516061	0.19718712	0.26411768	0.30313223
