# Supplementary material for: Overexpression profiling reveals cellular requirements in the context of genetic backgrounds and environments
Source: PLoS Genet. 2023 Apr 28;19(4):e1010732. doi: 10.1371/journal.pgen.1010732 (PMC10171610; doi:10.1371/journal.pgen.1010732)
Supplement: S1 Data — (ZIP) [file pgen.1010732.s025.zip › S1_Data/Fig_4/Fig.4I&J/Fig.4I&J_Vector_ECM27.csv]

	Vector_ECM27_0mMCa_Rep1	Vector_ECM27_0mMCa_Rep2	Vector_ECM27_0mMCa_Rep3	Vector_ECM27_5mMCa_Rep1	Vector_ECM27_20mMCa_Rep1	Vector_ECM27_50mMCa_Rep1
1	-0.006	0.003	0	-0.01	0.002	0.005
2	-0.006	0.004	0.001	-0.012	0.002	0.005
3	-0.008	0.005	0.001	-0.011	0.003	0.006
4	-0.009	0.004	0.001	-0.011	0.002	0.006
5	-0.01	0.003	0	-0.012	0.003	0.006
6	-0.009	0.004	0	-0.012	0.001	0.006
7	-0.009	0.002	0	-0.013	0.002	0.005
8	-0.009	0.001	0	-0.013	0.001	0.005
9	-0.009	0.003	0	-0.013	0.001	0.005
10	-0.009	0.003	0	-0.012	0.001	0.005
11	-0.01	0.004	0	-0.012	0.001	0.005
12	-0.009	0.003	0.001	-0.012	0.001	0.006
13	-0.008	0.004	0.001	-0.012	0.003	0.005
14	-0.009	0.003	0.001	-0.011	0.003	0.006
15	-0.008	0.004	0.001	-0.012	0.002	0.008
16	-0.01	0.003	0.001	-0.011	0.001	0.008
17	-0.008	0.004	0.001	-0.012	0.002	0.006
18	-0.008	0.003	0.001	-0.012	0.004	0.005
19	-0.008	0.004	0.001	-0.011	0.003	0.006
20	-0.009	0.004	0.002	-0.01	0.003	0.008
21	-0.008	0.004	0.001	-0.01	0.003	0.008
22	-0.006	0.004	0.001	-0.009	0.003	0.008
23	-0.008	0.004	0.001	-0.009	0.004	0.008
24	-0.005	0.005	0.002	-0.009	0.005	0.009
25	-0.008	0.005	0.001	-0.009	0.006	0.009
26	-0.006	0.005	0.002	-0.008	0.005	0.009
27	-0.005	0.006	0.003	-0.006	0.008	0.012
28	-0.005	0.008	0.003	-0.005	0.009	0.012
29	-0.006	0.008	0.004	-0.004	0.009	0.013
30	-0.003	0.008	0.003	-0.004	0.01	0.013
31	-0.005	0.006	0.003	-0.003	0.01	0.015
32	-0.003	0.008	0.003	-0.003	0.01	0.015
33	-0.004	0.008	0.003	-0.002	0.012	0.016
34	-0.003	0.009	0.004	0	0.012	0.017
35	-0.004	0.008	0.005	0	0.015	0.018
36	-0.004	0.01	0.004	0.002	0.016	0.019
37	-0.003	0.009	0.005	0.003	0.016	0.02
38	-0.003	0.009	0.006	0.002	0.018	0.022
39	-0.003	0.01	0.005	0.006	0.019	0.023
40	-0.003	0.009	0.004	0.004	0.02	0.024
41	-0.003	0.009	0.005	0.005	0.019	0.025
42	-0.003	0.009	0.005	0.009	0.023	0.023
43	-0.002	0.009	0.006	0.009	0.023	0.024
44	-0.002	0.009	0.005	0.012	0.025	0.026
45	-0.001	0.01	0.008	0.015	0.024	0.027
46	-0.002	0.01	0.006	0.016	0.027	0.027
47	-0.001	0.011	0.006	0.016	0.028	0.031
48	0	0.011	0.006	0.023	0.031	0.033
49	-0.001	0.011	0.008	0.022	0.034	0.033
50	-0.001	0.011	0.006	0.023	0.034	0.037
51	0	0.015	0.008	0.024	0.039	0.039
52	0	0.013	0.009	0.03	0.042	0.042
53	0	0.012	0.009	0.03	0.046	0.041
54	0.001	0.017	0.009	0.033	0.045	0.045
55	0	0.013	0.009	0.034	0.046	0.048
56	0.002	0.013	0.009	0.038	0.057	0.049
57	0	0.013	0.01	0.041	0.054	0.048
58	0.001	0.016	0.009	0.048	0.059	0.055
59	0.002	0.015	0.011	0.049	0.06	0.057
60	0.003	0.015	0.012	0.055	0.063	0.057
61	0.002	0.016	0.012	0.06	0.068	0.062
62	0.002	0.016	0.011	0.063	0.073	0.064
63	0.003	0.017	0.012	0.069	0.076	0.067
64	0.003	0.016	0.011	0.069	0.077	0.073
65	0.004	0.016	0.01	0.071	0.09	0.075
66	0.005	0.016	0.01	0.081	0.089	0.082
67	0.004	0.017	0.012	0.082	0.095	0.082
68	0.004	0.017	0.012	0.09	0.099	0.085
69	0.005	0.018	0.013	0.103	0.104	0.091
70	0.006	0.018	0.012	0.1	0.107	0.096
71	0.006	0.016	0.013	0.112	0.118	0.103
72	0.005	0.018	0.013	0.124	0.126	0.099
73	0.008	0.019	0.013	0.122	0.126	0.106
74	0.006	0.018	0.015	0.136	0.14	0.113
75	0.008	0.022	0.015	0.14	0.143	0.119
76	0.008	0.022	0.017	0.148	0.149	0.124
77	0.008	0.024	0.015	0.151	0.154	0.132
78	0.009	0.022	0.016	0.16	0.165	0.136
79	0.012	0.023	0.017	0.173	0.176	0.146
80	0.011	0.023	0.019	0.185	0.192	0.148
81	0.011	0.024	0.018	0.191	0.191	0.153
82	0.01	0.024	0.019	0.197	0.204	0.161
83	0.01	0.025	0.019	0.209	0.205	0.166
84	0.01	0.026	0.019	0.224	0.224	0.173
85	0.016	0.027	0.019	0.237	0.235	0.183
86	0.011	0.028	0.019	0.257	0.249	0.2
87	0.011	0.025	0.02	0.255	0.253	0.198
88	0.013	0.025	0.02	0.281	0.265	0.214
89	0.013	0.027	0.02	0.286	0.298	0.218
90	0.013	0.026	0.023	0.309	0.31	0.233
91	0.015	0.028	0.022	0.313	0.3	0.245
92	0.015	0.028	0.023	0.337	0.327	0.245
93	0.015	0.03	0.022	0.342	0.342	0.256
94	0.015	0.028	0.025	0.379	0.358	0.28
95	0.016	0.03	0.025	0.385	0.389	0.284
96	0.017	0.03	0.022	0.432	0.386	0.293
97	0.017	0.03	0.024	0.427	0.41	0.309
98	0.016	0.032	0.023	0.431	0.43	0.321
99	0.017	0.031	0.025	0.483	0.438	0.345
100	0.02	0.033	0.023	0.483	0.46	0.339
101	0.02	0.035	0.025	0.505	0.487	0.374
102	0.019	0.035	0.026	0.543	0.531	0.368
103	0.022	0.033	0.026	0.555	0.528	0.382
104	0.02	0.035	0.026	0.58	0.541	0.409
105	0.022	0.035	0.026	0.621	0.57	0.417
106	0.02	0.038	0.03	0.625	0.608	0.426
107	0.023	0.038	0.027	0.662	0.622	0.453
108	0.023	0.035	0.028	0.706	0.687	0.463
109	0.023	0.039	0.031	0.736	0.688	0.47
110	0.026	0.039	0.03	0.754	0.714	0.496
111	0.024	0.039	0.03	0.78	0.724	0.514
112	0.025	0.04	0.032	0.829	0.78	0.536
113	0.026	0.04	0.031	0.848	0.825	0.555
114	0.03	0.039	0.031	0.882	0.837	0.576
115	0.026	0.044	0.032	0.923	0.869	0.6
116	0.028	0.04	0.035	1.005	0.885	0.629
117	0.03	0.044	0.032	0.991	0.916	0.665
118	0.031	0.041	0.034	1.02	0.957	0.667
119	0.027	0.044	0.034	1.11	0.985	0.7
120	0.03	0.042	0.034	1.124	1.026	0.718
121	0.031	0.046	0.034	1.134	1.065	0.725
122	0.033	0.044	0.038	1.204	1.098	0.774
123	0.035	0.048	0.039	1.245	1.17	0.786
124	0.032	0.048	0.037	1.315	1.213	0.808
125	0.033	0.049	0.038	1.301	1.215	0.85
126	0.038	0.047	0.04	1.377	1.26	0.881
127	0.035	0.052	0.039	1.433	1.315	0.934
128	0.039	0.052	0.04	1.491	1.34	0.959
129	0.039	0.052	0.044	1.485	1.356	0.95
130	0.039	0.053	0.04	1.535	1.433	1.037
131	0.035	0.053	0.045	1.625	1.516	1.037
132	0.038	0.054	0.045	1.628	1.478	1.063
133	0.045	0.056	0.044	1.664	1.553	1.085
134	0.038	0.057	0.047	1.719	1.598	1.127
135	0.042	0.059	0.047	1.782	1.635	1.16
136	0.045	0.062	0.046	1.788	1.678	1.2
137	0.046	0.061	0.046	1.903	1.82	1.238
138	0.046	0.06	0.048	1.918	1.77	1.276
139	0.045	0.062	0.049	1.988	1.82	1.339
140	0.045	0.061	0.049	2.003	1.848	1.328
141	0.048	0.066	0.051	2.073	1.9	1.388
142	0.047	0.063	0.053	2.083	2.042	1.396
143	0.055	0.066	0.053	2.127	2.023	1.435
144	0.052	0.064	0.054	2.212	2.058	1.478
145	0.052	0.069	0.053	2.231	2.051	1.519
146	0.053	0.073	0.059	2.274	2.092	1.559
147	0.053	0.071	0.057	2.285	2.121	1.581
148	0.051	0.071	0.059	2.336	2.194	1.631
149	0.057	0.073	0.057	2.384	2.185	1.715
150	0.055	0.071	0.062	2.397	2.243	1.711
151	0.054	0.075	0.06	2.406	2.253	1.719
152	0.061	0.075	0.063	2.464	2.27	1.776
153	0.056	0.076	0.063	2.492	2.358	1.832
154	0.06	0.081	0.066	2.479	2.325	1.842
155	0.066	0.081	0.067	2.501	2.33	1.927
156	0.064	0.081	0.073	2.512	2.357	1.928
157	0.063	0.084	0.068	2.531	2.374	1.945
158	0.067	0.082	0.069	2.535	2.409	1.994
159	0.068	0.083	0.07	2.503	2.405	2.015
160	0.069	0.089	0.075	2.548	2.416	2.049
161	0.066	0.092	0.073	2.512	2.395	2.097
162	0.068	0.09	0.076	2.537	2.523	2.111
163	0.078	0.095	0.075	2.522	2.427	2.114
164	0.074	0.093	0.077	2.561	2.434	2.154
165	0.074	0.097	0.078	2.564	2.442	2.16
166	0.08	0.097	0.078	2.546	2.432	2.233
167	0.08	0.096	0.08	2.57	2.435	2.219
168	0.076	0.103	0.081	2.574	2.464	2.238
169	0.084	0.104	0.082	2.532	2.466	2.279
170	0.083	0.106	0.083	2.589	2.46	2.239
171	0.083	0.104	0.091	2.54	2.458	2.291
172	0.09	0.106	0.089	2.547	2.465	2.286
173	0.09	0.111	0.091	2.559	2.452	2.272
174	0.09	0.107	0.096	2.565	2.523	2.298
175	0.09	0.111	0.092	2.561	2.472	2.325
176	0.09	0.115	0.102	2.582	2.46	2.34
177	0.096	0.12	0.096	2.58	2.461	2.343
178	0.093	0.118	0.096	2.562	2.448	2.34
179	0.098	0.122	0.102	2.567	2.492	2.356
180	0.106	0.122	0.103	2.554	2.444	2.351
181	0.106	0.124	0.107	2.558	2.46	2.341
182	0.1	0.129	0.105	2.56	2.479	2.349
183	0.103	0.131	0.109	2.567	2.515	2.369
184	0.106	0.135	0.109	2.598	2.48	2.359
185	0.107	0.135	0.105	2.573	2.499	2.337
186	0.111	0.134	0.121	2.559	2.467	2.342
187	0.114	0.14	0.117	2.559	2.444	2.386
188	0.112	0.142	0.117	2.536	2.483	2.384
189	0.12	0.148	0.118	2.551	2.503	2.402
190	0.121	0.148	0.119	2.555	2.463	2.414
191	0.126	0.15	0.118	2.552	2.486	2.371
192	0.126	0.151	0.124	2.576	2.443	2.402
193	0.133	0.151	0.131	2.55	2.471	2.371
194	0.133	0.158	0.127	2.568	2.496	2.381
195	0.135	0.164	0.134	2.583	2.472	2.391
196	0.135	0.161	0.134	2.584	2.48	2.392
197	0.14	0.168	0.14	2.615	2.46	2.374
198	0.139	0.165	0.143	2.552	2.479	2.393
199	0.149	0.177	0.142	2.561	2.456	2.401
200	0.149	0.186	0.146	2.566	2.474	2.383
201	0.156	0.178	0.15	2.565	2.467	2.384
202	0.15	0.183	0.15	2.569	2.463	2.383
203	0.164	0.184	0.166	2.555	2.458	2.397
204	0.156	0.185	0.156	2.572	2.453	2.378
205	0.171	0.202	0.166	2.589	2.457	2.395
206	0.172	0.211	0.164	2.555	2.457	2.39
207	0.169	0.202	0.168	2.583	2.526	2.395
208	0.173	0.205	0.166	2.554	2.473	2.414
209	0.175	0.206	0.171	2.626	2.48	2.413
210	0.187	0.213	0.177	2.57	2.475	2.365
211	0.186	0.218	0.176	2.576	2.529	2.43
212	0.18	0.227	0.189	2.54	2.486	2.383
213	0.197	0.223	0.191	2.552	2.51	2.395
214	0.19	0.253	0.193	2.569	2.488	2.405
215	0.197	0.237	0.19	2.579	2.478	2.39
216	0.197	0.245	0.197	2.529	2.467	2.393
217	0.201	0.247	0.2	2.567	2.473	2.416
218	0.205	0.252	0.202	2.609	2.495	2.399
219	0.214	0.262	0.205	2.553	2.479	2.398
220	0.222	0.263	0.211	2.597	2.538	2.384
221	0.22	0.265	0.218	2.586	2.475	2.435
222	0.237	0.272	0.221	2.582	2.481	2.426
223	0.236	0.282	0.235	2.55	2.478	2.395
224	0.235	0.293	0.229	2.615	2.472	2.399
225	0.245	0.284	0.237	2.55	2.471	2.417
226	0.245	0.309	0.236	2.559	2.467	2.407
227	0.252	0.314	0.245	2.56	2.475	2.413
228	0.264	0.306	0.265	2.597	2.473	2.405
229	0.264	0.323	0.26	2.596	2.486	2.381
230	0.272	0.332	0.263	2.569	2.507	2.413
231	0.285	0.327	0.271	2.577	2.445	2.428
232	0.286	0.344	0.284	2.603	2.488	2.419
233	0.294	0.35	0.28	2.554	2.522	2.403
234	0.3	0.357	0.291	2.559	2.467	2.409
235	0.299	0.357	0.286	2.584	2.5	2.423
236	0.31	0.364	0.31	2.567	2.485	2.416
237	0.308	0.38	0.306	2.595	2.488	2.399
238	0.331	0.411	0.307	2.57	2.489	2.415
239	0.333	0.403	0.317	2.553	2.475	2.399
240	0.335	0.44	0.337	2.567	2.503	2.39
241	0.352	0.412	0.335	2.566	2.53	2.38
242	0.356	0.43	0.346	2.606	2.486	2.436
243	0.36	0.441	0.347	2.596	2.477	2.416
244	0.366	0.452	0.357	2.584	2.504	2.437
245	0.373	0.467	0.373	2.582	2.51	2.391
246	0.401	0.497	0.401	2.58	2.494	2.405
247	0.398	0.498	0.388	2.574	2.516	2.439
248	0.404	0.512	0.401	2.567	2.492	2.407
249	0.416	0.514	0.408	2.573	2.508	2.409
250	0.419	0.532	0.404	2.586	2.512	2.403
251	0.447	0.533	0.424	2.581	2.544	2.41
252	0.451	0.543	0.467	2.582	2.519	2.43
253	0.453	0.582	0.452	2.589	2.504	2.428
254	0.47	0.582	0.454	2.582	2.516	2.413
255	0.469	0.609	0.498	2.58	2.508	2.407
256	0.492	0.614	0.476	2.609	2.502	2.415
257	0.502	0.633	0.494	2.591	2.521	2.427
258	0.534	0.709	0.505	2.584	2.49	2.435
259	0.529	0.685	0.513	2.652	2.492	2.416
260	0.538	0.707	0.549	2.602	2.547	2.456
261	0.568	0.712	0.574	2.603	2.557	2.409
262	0.565	0.717	0.582	2.616	2.51	2.412
263	0.614	0.731	0.575	2.589	2.493	2.42
264	0.619	0.761	0.607	2.605	2.508	2.415
265	0.629	0.848	0.615	2.595	2.525	2.424
266	0.655	0.808	0.623	2.579	2.492	2.413
267	0.658	0.83	0.649	2.648	2.503	2.409
268	0.698	0.86	0.658	2.591	2.512	2.408
269	0.706	0.861	0.698	2.594	2.515	2.403
270	0.712	0.898	0.703	2.603	2.511	2.436
271	0.73	0.965	0.705	2.61	2.519	2.441
272	0.786	0.959	0.756	2.613	2.521	2.419
273	0.786	0.979	0.763	2.603	2.525	2.445
274	0.79	1.021	0.768	2.615	2.524	2.436
275	0.81	1.019	0.8	2.628	2.537	2.432
276	0.853	1.061	0.812	2.605	2.512	2.435
277	0.86	1.09	0.844	2.61	2.561	2.427
278	0.887	1.109	0.869	2.605	2.521	2.458
279	0.914	1.166	0.902	2.62	2.509	2.446
280	0.943	1.172	0.924	2.582	2.538	2.451
281	0.978	1.239	0.923	2.617	2.536	2.427
282	1.006	1.233	0.961	2.623	2.558	2.444
283	1.02	1.251	0.994	2.609	2.51	2.444
284	1.046	1.345	1.027	2.618	2.526	2.461
285	1.084	1.32	1.063	2.616	2.517	2.444
286	1.091	1.357	1.077	2.63	2.533	2.438
287	1.122	1.396	1.107	2.613	2.531	2.489
288	1.157	1.491	1.152	2.599	2.506	2.439
289	1.202	1.462	1.165	2.617	2.538	2.452
290	1.221	1.497	1.213	2.616	2.518	2.437
291	1.275	1.54	1.225	2.611	2.569	2.45
292	1.266	1.544	1.254	2.605	2.53	2.465
293	1.341	1.589	1.304	2.616	2.557	2.451
294	1.382	1.622	1.316	2.633	2.572	2.48
295	1.427	1.66	1.362	2.608	2.531	2.435
296	1.431	1.69	1.382	2.642	2.533	2.444
297	1.439	1.734	1.415	2.604	2.53	2.428
298	1.469	1.754	1.451	2.603	2.567	2.452
299	1.536	1.826	1.493	2.615	2.54	2.451
300	1.542	1.838	1.544	2.626	2.523	2.46
301	1.598	1.871	1.538	2.634	2.536	2.452
302	1.627	1.898	1.602	2.615	2.545	2.458
303	1.669	1.937	1.613	2.62	2.564	2.481
304	1.722	1.973	1.643	2.61	2.535	2.45
305	1.727	1.981	1.686	2.599	2.551	2.436
306	1.718	2.022	1.711	2.659	2.546	2.451
307	1.84	2.046	1.74	2.655	2.545	2.434
308	1.841	2.083	1.795	2.645	2.531	2.455
309	1.839	2.122	1.812	2.645	2.548	2.45
310	1.887	2.141	1.883	2.616	2.545	2.455
311	1.892	2.158	1.877	2.623	2.55	2.464
312	1.965	2.17	1.909	2.622	2.531	2.471
313	1.958	2.18	1.957	2.631	2.58	2.473
314	2.007	2.197	1.935	2.638	2.546	2.458
315	2.021	2.216	2	2.644	2.558	2.448
316	2.045	2.259	2	2.638	2.582	2.502
317	2.061	2.232	2.039	2.639	2.575	2.458
318	2.071	2.243	2.066	2.649	2.545	2.45
319	2.139	2.259	2.064	2.635	2.546	2.459
320	2.134	2.243	2.072	2.632	2.533	2.463
321	2.145	2.277	2.088	2.63	2.558	2.474
322	2.122	2.254	2.116	2.646	2.553	2.465
323	2.133	2.262	2.097	2.669	2.56	2.482
324	2.168	2.265	2.108	2.634	2.576	2.445
325	2.16	2.255	2.108	2.632	2.543	2.472
326	2.168	2.306	2.133	2.641	2.531	2.495
327	2.188	2.278	2.144	2.624	2.53	2.49
328	2.185	2.261	2.131	2.634	2.567	2.481
329	2.181	2.283	2.161	2.649	2.547	2.467
330	2.17	2.262	2.144	2.653	2.539	2.475
331	2.182	2.261	2.14	2.645	2.574	2.492
332	2.177	2.264	2.134	2.634	2.572	2.464
333	2.205	2.298	2.15	2.656	2.61	2.492
334	2.194	2.306	2.151	2.645	2.573	2.496
335	2.181	2.274	2.15	2.648	2.555	2.443
336	2.192	2.263	2.141	2.669	2.567	2.457
337	2.212	2.279	2.134	2.678	2.56	2.479
338	2.172	2.261	2.148	2.689	2.568	2.453
339	2.199	2.281	2.137	2.661	2.55	2.487
340	2.185	2.262	2.143	2.662	2.581	2.479
341	2.218	2.284	2.137	2.669	2.564	2.494
342	2.196	2.289	2.143	2.675	2.55	2.471
343	2.206	2.262	2.138	2.649	2.567	2.487
344	2.191	2.276	2.144	2.673	2.582	2.481
345	2.192	2.282	2.141	2.667	2.567	2.486
346	2.21	2.277	2.143	2.655	2.561	2.503
347	2.194	2.276	2.15	2.691	2.582	2.472
348	2.241	2.26	2.156	2.646	2.597	2.479
349	2.199	2.284	2.145	2.69	2.57	2.49
350	2.206	2.294	2.174	2.655	2.565	2.504
351	2.209	2.27	2.141	2.654	2.586	2.48
352	2.203	2.281	2.136	2.676	2.58	2.475
353	2.19	2.286	2.144	2.676	2.56	2.464
354	2.202	2.269	2.144	2.657	2.557	2.475
355	2.19	2.299	2.163	2.654	2.622	2.501
356	2.217	2.278	2.147	2.711	2.583	2.5
357	2.198	2.27	2.139	2.654	2.584	2.479
358	2.21	2.303	2.151	2.664	2.586	2.512
359	2.236	2.271	2.14	2.663	2.581	2.486
360	2.223	2.284	2.144	2.676	2.595	2.507
361	2.214	2.278	2.167	2.668	2.581	2.497
362	2.201	2.294	2.138	2.66	2.582	2.472
363	2.207	2.282	2.147	2.666	2.596	2.475
364	2.212	2.279	2.145	2.695	2.577	2.48
365	2.192	2.315	2.145	2.657	2.604	2.478
366	2.199	2.293	2.154	2.684	2.593	2.524
367	2.192	2.282	2.152	2.668	2.569	2.479
368	2.203	2.284	2.147	2.664	2.579	2.521
369	2.217	2.292	2.147	2.699	2.594	2.494
370	2.223	2.279	2.159	2.679	2.608	2.49
371	2.217	2.29	2.16	2.69	2.586	2.502
372	2.198	2.29	2.168	2.663	2.625	2.494
373	2.194	2.288	2.153	2.695	2.591	2.499
374	2.189	2.289	2.138	2.695	2.581	2.508
375	2.228	2.291	2.154	2.686	2.598	2.494
376	2.202	2.315	2.15	2.673	2.616	2.485
377	2.201	2.291	2.161	2.692	2.645	2.493
378	2.219	2.281	2.172	2.686	2.601	2.479
379	2.192	2.301	2.161	2.686	2.584	2.493
380	2.224	2.268	2.179	2.655	2.606	2.509
381	2.198	2.299	2.156	2.684	2.613	2.529
382	2.224	2.328	2.147	2.721	2.591	2.495
383	2.217	2.307	2.143	2.685	2.589	2.507
384	2.218	2.281	2.144	2.698	2.587	2.526
385	2.207	2.292	2.166	2.664	2.598	2.531
386	2.202	2.285	2.159	2.686	2.597	2.51
387	2.211	2.312	2.143	2.7	2.606	2.508
388	2.217	2.294	2.136	2.698	2.613	2.521
389	2.227	2.285	2.161	2.69	2.598	2.51
390	2.233	2.308	2.166	2.689	2.588	2.511
391	2.211	2.298	2.17	2.689	2.613	2.499
392	2.212	2.285	2.146	2.707	2.611	2.514
393	2.213	2.281	2.174	2.693	2.661	2.501
394	2.203	2.296	2.184	2.713	2.611	2.511
395	2.206	2.313	2.136	2.727	2.59	2.51
396	2.206	2.312	2.161	2.699	2.652	2.519
397	2.238	2.298	2.159	2.703	2.605	2.557
398	2.225	2.301	2.158	2.684	2.59	2.495
399	2.207	2.292	2.145	2.722	2.612	2.535
400	2.206	2.282	2.184	2.696	2.615	2.524
401	2.211	2.298	2.185	2.726	2.641	2.495
402	2.209	2.319	2.16	2.702	2.616	2.475
403	2.207	2.31	2.154	2.705	2.606	2.515
404	2.232	2.299	2.183	2.714	2.606	2.548
405	2.213	2.303	2.145	2.702	2.59	2.503
406	2.211	2.305	2.201	2.689	2.624	2.511
407	2.241	2.312	2.156	2.699	2.579	2.525
408	2.218	2.318	2.158	2.693	2.594	2.545
409	2.209	2.313	2.165	2.705	2.631	2.536
410	2.247	2.307	2.184	2.719	2.608	2.516
411	2.191	2.306	2.154	2.699	2.602	2.512
412	2.214	2.301	2.154	2.69	2.608	2.512
413	2.212	2.335	2.153	2.713	2.624	2.537
414	2.227	2.317	2.167	2.718	2.634	2.541
