# Supplementary material for: Overexpression profiling reveals cellular requirements in the context of genetic backgrounds and environments
Source: PLoS Genet. 2023 Apr 28;19(4):e1010732. doi: 10.1371/journal.pgen.1010732 (PMC10171610; doi:10.1371/journal.pgen.1010732)
Supplement: S1 Data — (ZIP) [file pgen.1010732.s025.zip › S1_Data/Fig_4/Fig.4I&J/Fig.4I&J_Vector_Vector.csv]

	Vector_Vector_0mMCa_Rep1	Vector_Vector_0mMCa_Rep2	Vector_Vector_0mMCa_Rep3	Vector_Vector_5mMCa_Rep1	Vector_Vector_20mMCa_Rep1	Vector_Vector_50mMCa_Rep1
1	-0.003	-0.002	0.001	-0.003	-0.002	-0.002
2	-0.001	-0.002	0	-0.003	-0.003	-0.001
3	-0.004	-0.003	-0.001	-0.004	-0.003	-0.002
4	-0.004	-0.004	-0.003	-0.005	-0.005	-0.001
5	-0.004	-0.004	-0.003	-0.006	-0.004	-0.002
6	-0.005	-0.005	-0.003	-0.006	-0.004	-0.002
7	-0.006	-0.005	-0.004	-0.008	-0.006	-0.003
8	-0.006	-0.006	-0.004	-0.008	-0.005	-0.003
9	-0.005	-0.006	-0.004	-0.008	-0.008	-0.005
10	-0.005	-0.006	-0.004	-0.009	-0.006	-0.004
11	-0.004	-0.006	-0.005	-0.009	-0.005	-0.004
12	-0.004	-0.004	-0.003	-0.008	-0.004	-0.002
13	-0.004	-0.004	-0.002	-0.008	-0.005	-0.003
14	-0.004	-0.003	-0.003	-0.008	-0.005	-0.003
15	-0.002	-0.003	-0.003	-0.004	-0.004	-0.003
16	-0.004	-0.003	-0.002	-0.005	-0.003	-0.001
17	-0.004	-0.004	-0.002	-0.005	-0.004	-0.003
18	-0.003	-0.002	-0.001	-0.005	-0.002	0
19	-0.002	-0.003	-0.002	-0.004	-0.003	-0.002
20	-0.002	-0.003	-0.002	-0.004	-0.002	0
21	-0.001	-0.002	-0.001	-0.004	-0.002	0.001
22	-0.002	-0.002	-0.001	-0.004	-0.003	-0.001
23	-0.002	-0.003	0	-0.003	-0.001	-0.001
24	-0.002	-0.002	-0.001	-0.002	0	-0.001
25	-0.002	-0.002	0	-0.003	-0.001	0
26	0	-0.002	0	-0.002	-0.002	0.001
27	-0.001	-0.002	-0.001	-0.003	0	0
28	-0.001	-0.001	0	-0.002	0.001	0
29	-0.001	-0.001	0.001	-0.002	0	0.002
30	0	-0.002	0.001	0	0	0.002
31	0	0	0.002	0	0.001	0.001
32	0.001	0	0.001	0	0.001	0.002
33	0.001	-0.001	0.001	0	0.002	0.002
34	-0.001	-0.001	0.002	0	0.003	0.005
35	0	0	0.002	-0.001	0.002	0.005
36	0.002	0	0.001	0	0.003	0.003
37	0	0.001	0.001	0	0.002	0.004
38	-0.001	0	0.002	0.001	0.004	0.004
39	0.001	0.001	0.003	0.001	0.003	0.005
40	0.001	0	0.001	0.001	0.002	0.005
41	0.002	0	0.003	0	0.004	0.006
42	0.002	0	0.003	0.001	0.005	0.008
43	0.002	0.002	0.002	0.001	0.004	0.004
44	0	0.001	0.004	0.001	0.005	0.008
45	0.001	0	0.002	0.001	0.006	0.008
46	0.002	0.001	0.003	0.003	0.006	0.008
47	0.001	0	0.003	0.002	0.006	0.009
48	0.001	0	0.002	0.002	0.006	0.008
49	0.002	0.002	0.003	0.002	0.006	0.01
50	0.001	0.001	0.003	0.003	0.006	0.01
51	0.002	0.001	0.004	0.002	0.009	0.012
52	0	0.001	0.003	0.002	0.009	0.012
53	0.003	0.002	0.004	0.002	0.009	0.01
54	0.001	0.001	0.004	0.004	0.01	0.011
55	0.002	0.002	0.004	0.004	0.01	0.015
56	0.003	0.002	0.003	0.005	0.01	0.013
57	0.003	0.001	0.003	0.006	0.012	0.015
58	0.002	0.002	0.004	0.004	0.012	0.017
59	0.002	0.002	0.003	0.006	0.013	0.015
60	0.003	0.002	0.005	0.006	0.012	0.017
61	0.003	0.002	0.004	0.005	0.012	0.019
62	0.002	0.002	0.005	0.006	0.013	0.022
63	0.003	0.001	0.006	0.006	0.013	0.02
64	0.003	0.002	0.005	0.005	0.016	0.025
65	0.003	0.002	0.005	0.006	0.015	0.022
66	0.005	0.002	0.005	0.006	0.016	0.025
67	0.003	0.003	0.005	0.006	0.016	0.024
68	0.003	0.003	0.006	0.008	0.02	0.028
69	0.004	0.003	0.005	0.008	0.019	0.027
70	0.005	0.002	0.006	0.008	0.02	0.03
71	0.003	0.003	0.005	0.009	0.019	0.031
72	0.005	0.002	0.005	0.006	0.02	0.033
73	0.005	0.003	0.006	0.009	0.023	0.038
74	0.004	0.004	0.006	0.009	0.025	0.039
75	0.004	0.003	0.006	0.01	0.023	0.035
76	0.004	0.004	0.008	0.01	0.026	0.037
77	0.004	0.003	0.008	0.01	0.027	0.044
78	0.004	0.004	0.006	0.011	0.028	0.041
79	0.006	0.005	0.005	0.011	0.028	0.047
80	0.008	0.004	0.008	0.01	0.03	0.052
81	0.005	0.003	0.006	0.012	0.031	0.052
82	0.004	0.005	0.008	0.011	0.032	0.055
83	0.005	0.003	0.008	0.012	0.033	0.053
84	0.006	0.004	0.009	0.013	0.032	0.06
85	0.005	0.005	0.008	0.012	0.034	0.061
86	0.006	0.004	0.006	0.013	0.034	0.064
87	0.006	0.003	0.006	0.013	0.039	0.066
88	0.004	0.005	0.008	0.013	0.04	0.07
89	0.006	0.006	0.006	0.013	0.046	0.074
90	0.006	0.004	0.008	0.015	0.044	0.075
91	0.006	0.005	0.008	0.013	0.045	0.081
92	0.005	0.004	0.006	0.013	0.047	0.078
93	0.008	0.004	0.009	0.013	0.049	0.081
94	0.005	0.005	0.006	0.016	0.049	0.091
95	0.006	0.008	0.008	0.015	0.049	0.088
96	0.009	0.004	0.008	0.018	0.054	0.095
97	0.006	0.005	0.01	0.016	0.055	0.098
98	0.009	0.005	0.009	0.015	0.057	0.099
99	0.006	0.004	0.01	0.016	0.06	0.105
100	0.009	0.006	0.009	0.018	0.064	0.119
101	0.008	0.005	0.01	0.019	0.067	0.119
102	0.008	0.004	0.009	0.018	0.067	0.119
103	0.008	0.006	0.009	0.015	0.075	0.121
104	0.008	0.004	0.009	0.017	0.075	0.122
105	0.006	0.006	0.01	0.019	0.076	0.134
106	0.006	0.008	0.009	0.02	0.076	0.141
107	0.006	0.005	0.01	0.02	0.078	0.143
108	0.006	0.006	0.01	0.02	0.08	0.147
109	0.008	0.005	0.01	0.019	0.086	0.146
110	0.008	0.005	0.009	0.02	0.086	0.162
111	0.008	0.006	0.009	0.022	0.091	0.158
112	0.009	0.006	0.009	0.02	0.093	0.175
113	0.008	0.008	0.01	0.022	0.096	0.179
114	0.006	0.005	0.012	0.024	0.097	0.186
115	0.008	0.006	0.01	0.02	0.098	0.187
116	0.009	0.006	0.01	0.024	0.11	0.193
117	0.01	0.006	0.011	0.024	0.104	0.202
118	0.01	0.008	0.01	0.026	0.109	0.216
119	0.008	0.008	0.011	0.025	0.115	0.227
120	0.009	0.006	0.01	0.026	0.113	0.224
121	0.01	0.006	0.011	0.026	0.12	0.229
122	0.008	0.006	0.011	0.024	0.124	0.237
123	0.01	0.006	0.011	0.025	0.124	0.247
124	0.009	0.006	0.011	0.027	0.127	0.255
125	0.011	0.006	0.01	0.027	0.135	0.266
126	0.009	0.006	0.009	0.027	0.142	0.272
127	0.01	0.008	0.011	0.028	0.146	0.288
128	0.01	0.006	0.01	0.028	0.147	0.301
129	0.009	0.008	0.011	0.028	0.156	0.321
130	0.009	0.009	0.01	0.027	0.158	0.311
131	0.009	0.006	0.012	0.03	0.157	0.323
132	0.01	0.008	0.012	0.031	0.168	0.33
133	0.009	0.008	0.011	0.027	0.176	0.349
134	0.01	0.006	0.011	0.033	0.179	0.358
135	0.01	0.008	0.012	0.033	0.185	0.391
136	0.009	0.006	0.011	0.031	0.184	0.387
137	0.011	0.008	0.012	0.032	0.193	0.393
138	0.009	0.008	0.01	0.035	0.198	0.426
139	0.009	0.008	0.011	0.035	0.2	0.419
140	0.012	0.006	0.012	0.037	0.22	0.439
141	0.01	0.009	0.012	0.037	0.222	0.456
142	0.01	0.009	0.012	0.038	0.222	0.473
143	0.01	0.009	0.013	0.038	0.228	0.496
144	0.011	0.009	0.012	0.039	0.238	0.514
145	0.011	0.008	0.011	0.037	0.252	0.507
146	0.01	0.009	0.012	0.038	0.251	0.549
147	0.01	0.009	0.012	0.039	0.253	0.54
148	0.011	0.01	0.012	0.041	0.281	0.622
149	0.011	0.009	0.012	0.042	0.286	0.598
150	0.01	0.009	0.012	0.042	0.282	0.606
151	0.011	0.006	0.012	0.045	0.293	0.613
152	0.011	0.01	0.015	0.042	0.333	0.657
153	0.012	0.009	0.013	0.042	0.313	0.658
154	0.011	0.009	0.013	0.046	0.317	0.68
155	0.011	0.01	0.013	0.047	0.325	0.708
156	0.011	0.008	0.012	0.047	0.336	0.722
157	0.013	0.009	0.015	0.052	0.353	0.789
158	0.011	0.009	0.013	0.048	0.366	0.802
159	0.011	0.01	0.015	0.049	0.369	0.796
160	0.012	0.009	0.015	0.051	0.369	0.81
161	0.012	0.009	0.013	0.051	0.387	0.834
162	0.011	0.009	0.012	0.049	0.391	0.873
163	0.013	0.01	0.013	0.052	0.411	0.909
164	0.013	0.009	0.015	0.054	0.437	0.947
165	0.013	0.01	0.012	0.054	0.485	0.957
166	0.012	0.009	0.012	0.056	0.46	1.01
167	0.013	0.009	0.013	0.055	0.456	1.014
168	0.013	0.009	0.013	0.057	0.512	1.044
169	0.012	0.01	0.013	0.056	0.5	1.07
170	0.013	0.009	0.015	0.059	0.526	1.108
171	0.013	0.009	0.013	0.059	0.527	1.134
172	0.011	0.009	0.015	0.061	0.539	1.158
173	0.016	0.01	0.015	0.06	0.578	1.194
174	0.012	0.009	0.015	0.063	0.606	1.24
175	0.013	0.009	0.015	0.062	0.598	1.248
176	0.011	0.011	0.016	0.063	0.633	1.353
177	0.012	0.01	0.016	0.067	0.64	1.346
178	0.013	0.009	0.015	0.068	0.661	1.384
179	0.012	0.01	0.013	0.069	0.669	1.403
180	0.012	0.011	0.015	0.069	0.734	1.413
181	0.013	0.01	0.016	0.068	0.713	1.477
182	0.013	0.009	0.013	0.073	0.737	1.491
183	0.013	0.01	0.016	0.07	0.771	1.542
184	0.012	0.01	0.015	0.071	0.829	1.579
185	0.012	0.01	0.015	0.075	0.802	1.581
186	0.013	0.01	0.015	0.077	0.86	1.644
187	0.013	0.01	0.016	0.083	0.868	1.686
188	0.013	0.011	0.016	0.081	0.887	1.698
189	0.015	0.01	0.016	0.081	0.924	1.724
190	0.013	0.01	0.015	0.084	0.955	1.766
191	0.013	0.01	0.016	0.084	0.979	1.826
192	0.013	0.011	0.016	0.088	1.013	1.833
193	0.013	0.011	0.016	0.088	1.044	1.878
194	0.013	0.01	0.015	0.089	1.092	1.898
195	0.013	0.012	0.015	0.091	1.103	1.922
196	0.013	0.01	0.015	0.09	1.172	1.96
197	0.016	0.012	0.016	0.096	1.164	1.957
198	0.016	0.011	0.015	0.096	1.197	1.995
199	0.015	0.01	0.016	0.097	1.258	2.064
200	0.016	0.011	0.016	0.103	1.273	2.042
201	0.013	0.01	0.016	0.099	1.32	2.095
202	0.013	0.012	0.016	0.103	1.327	2.096
203	0.015	0.01	0.015	0.103	1.4	2.111
204	0.015	0.009	0.016	0.103	1.44	2.117
205	0.012	0.012	0.016	0.111	1.439	2.125
206	0.012	0.01	0.015	0.107	1.504	2.173
207	0.013	0.01	0.015	0.111	1.515	2.203
208	0.013	0.012	0.017	0.115	1.575	2.224
209	0.016	0.01	0.017	0.118	1.62	2.195
210	0.015	0.01	0.016	0.115	1.675	2.198
211	0.015	0.01	0.016	0.122	1.678	2.224
212	0.015	0.012	0.017	0.122	1.718	2.268
213	0.016	0.011	0.013	0.127	1.787	2.25
214	0.016	0.01	0.016	0.121	1.78	2.235
215	0.015	0.011	0.016	0.131	1.863	2.253
216	0.015	0.011	0.017	0.127	1.89	2.235
217	0.013	0.011	0.018	0.133	1.889	2.297
218	0.015	0.012	0.016	0.133	1.945	2.257
219	0.017	0.011	0.016	0.135	2.01	2.262
220	0.016	0.01	0.016	0.137	2.031	2.275
221	0.016	0.011	0.016	0.141	2.073	2.278
222	0.015	0.011	0.016	0.141	2.061	2.328
223	0.017	0.012	0.016	0.146	2.092	2.286
224	0.016	0.01	0.019	0.149	2.174	2.322
225	0.017	0.012	0.019	0.154	2.183	2.312
226	0.016	0.012	0.018	0.153	2.181	2.318
227	0.016	0.012	0.016	0.157	2.206	2.301
228	0.018	0.012	0.016	0.162	2.231	2.3
229	0.016	0.01	0.017	0.166	2.286	2.34
230	0.017	0.011	0.017	0.166	2.267	2.299
231	0.018	0.011	0.015	0.169	2.343	2.298
232	0.018	0.013	0.018	0.169	2.34	2.313
233	0.018	0.013	0.017	0.172	2.364	2.318
234	0.016	0.012	0.018	0.18	2.354	2.308
235	0.016	0.011	0.017	0.184	2.397	2.327
236	0.017	0.012	0.018	0.178	2.363	2.335
237	0.016	0.012	0.019	0.19	2.365	2.298
238	0.015	0.013	0.017	0.187	2.405	2.325
239	0.016	0.012	0.018	0.192	2.372	2.296
240	0.018	0.013	0.017	0.202	2.391	2.317
241	0.017	0.012	0.018	0.201	2.413	2.315
242	0.017	0.012	0.017	0.199	2.409	2.31
243	0.017	0.012	0.018	0.215	2.419	2.306
244	0.018	0.015	0.017	0.204	2.39	2.339
245	0.018	0.012	0.018	0.227	2.403	2.31
246	0.018	0.012	0.018	0.226	2.438	2.341
247	0.018	0.01	0.019	0.223	2.444	2.312
248	0.017	0.012	0.017	0.227	2.408	2.317
249	0.016	0.013	0.018	0.228	2.431	2.328
250	0.017	0.013	0.018	0.238	2.442	2.327
251	0.017	0.01	0.018	0.234	2.416	2.336
252	0.016	0.012	0.017	0.244	2.43	2.303
253	0.017	0.013	0.018	0.248	2.417	2.32
254	0.016	0.013	0.016	0.247	2.439	2.355
255	0.018	0.013	0.017	0.264	2.482	2.329
256	0.017	0.015	0.017	0.256	2.42	2.301
257	0.018	0.012	0.017	0.259	2.461	2.313
258	0.018	0.013	0.019	0.278	2.45	2.31
259	0.017	0.015	0.017	0.274	2.428	2.332
260	0.017	0.013	0.018	0.272	2.441	2.318
261	0.017	0.012	0.018	0.279	2.436	2.311
262	0.018	0.012	0.018	0.28	2.429	2.32
263	0.018	0.012	0.017	0.307	2.423	2.333
264	0.017	0.016	0.019	0.302	2.443	2.305
265	0.019	0.016	0.02	0.304	2.426	2.336
266	0.018	0.015	0.016	0.299	2.449	2.308
267	0.017	0.013	0.019	0.321	2.486	2.332
268	0.018	0.012	0.02	0.329	2.448	2.304
269	0.017	0.012	0.017	0.322	2.455	2.333
270	0.017	0.012	0.02	0.327	2.423	2.33
271	0.02	0.015	0.019	0.339	2.494	2.342
272	0.017	0.016	0.02	0.351	2.43	2.334
273	0.018	0.013	0.017	0.352	2.423	2.337
274	0.019	0.012	0.019	0.357	2.445	2.341
275	0.018	0.015	0.019	0.366	2.449	2.335
276	0.018	0.015	0.018	0.368	2.419	2.33
277	0.018	0.015	0.019	0.385	2.415	2.307
278	0.018	0.015	0.019	0.386	2.413	2.361
279	0.02	0.013	0.018	0.397	2.448	2.341
280	0.019	0.016	0.019	0.402	2.428	2.347
281	0.017	0.013	0.018	0.413	2.437	2.326
282	0.019	0.015	0.019	0.44	2.459	2.341
283	0.02	0.012	0.02	0.422	2.423	2.332
284	0.019	0.015	0.018	0.453	2.434	2.357
285	0.018	0.016	0.019	0.44	2.421	2.357
286	0.019	0.013	0.02	0.461	2.441	2.352
287	0.019	0.013	0.018	0.465	2.426	2.351
288	0.019	0.013	0.02	0.498	2.431	2.332
289	0.02	0.013	0.02	0.51	2.449	2.322
290	0.02	0.015	0.022	0.511	2.432	2.337
291	0.019	0.015	0.02	0.514	2.446	2.349
292	0.019	0.016	0.02	0.523	2.432	2.334
293	0.019	0.015	0.02	0.532	2.435	2.368
294	0.018	0.015	0.017	0.546	2.434	2.332
295	0.019	0.013	0.017	0.558	2.432	2.32
296	0.019	0.017	0.02	0.575	2.444	2.355
297	0.02	0.013	0.023	0.587	2.427	2.339
298	0.019	0.015	0.026	0.586	2.436	2.357
299	0.02	0.015	0.028	0.604	2.434	2.364
300	0.02	0.015	0.026	0.635	2.416	2.33
301	0.023	0.015	0.027	0.642	2.444	2.329
302	0.02	0.013	0.027	0.654	2.439	2.393
303	0.02	0.015	0.031	0.669	2.442	2.336
304	0.02	0.016	0.03	0.681	2.456	2.354
305	0.022	0.013	0.03	0.705	2.437	2.347
306	0.022	0.015	0.027	0.736	2.428	2.333
307	0.019	0.016	0.03	0.746	2.416	2.372
308	0.019	0.016	0.03	0.775	2.435	2.358
309	0.019	0.015	0.03	0.766	2.475	2.336
310	0.018	0.015	0.031	0.789	2.483	2.344
311	0.02	0.015	0.031	0.812	2.463	2.374
312	0.022	0.017	0.033	0.829	2.428	2.335
313	0.02	0.016	0.034	0.838	2.452	2.332
314	0.019	0.015	0.033	0.869	2.446	2.352
315	0.022	0.016	0.032	0.889	2.463	2.369
316	0.022	0.017	0.031	0.923	2.456	2.365
317	0.023	0.017	0.031	0.954	2.477	2.368
318	0.022	0.017	0.032	0.962	2.455	2.366
319	0.022	0.018	0.034	1.02	2.471	2.371
320	0.02	0.015	0.033	1.004	2.455	2.368
321	0.02	0.017	0.032	1.006	2.43	2.385
322	0.02	0.016	0.034	1.058	2.448	2.354
323	0.022	0.017	0.031	1.094	2.463	2.349
324	0.022	0.016	0.034	1.132	2.449	2.364
325	0.023	0.016	0.034	1.126	2.451	2.347
326	0.024	0.016	0.037	1.168	2.46	2.4
327	0.023	0.016	0.033	1.203	2.429	2.381
328	0.02	0.015	0.035	1.207	2.45	2.35
329	0.02	0.017	0.038	1.268	2.451	2.362
330	0.02	0.016	0.037	1.338	2.439	2.358
331	0.023	0.016	0.033	1.296	2.423	2.377
332	0.023	0.017	0.035	1.338	2.452	2.373
333	0.023	0.016	0.037	1.404	2.445	2.387
334	0.022	0.017	0.038	1.429	2.486	2.42
335	0.019	0.016	0.037	1.434	2.457	2.379
336	0.023	0.018	0.038	1.462	2.457	2.366
337	0.023	0.017	0.037	1.544	2.481	2.403
338	0.022	0.019	0.038	1.524	2.451	2.379
339	0.022	0.017	0.037	1.558	2.445	2.383
340	0.022	0.018	0.037	1.571	2.452	2.394
341	0.023	0.016	0.039	1.672	2.482	2.372
342	0.022	0.016	0.038	1.675	2.485	2.357
343	0.024	0.018	0.039	1.673	2.465	2.384
344	0.023	0.018	0.039	1.744	2.514	2.41
345	0.024	0.017	0.04	1.741	2.445	2.378
346	0.02	0.016	0.038	1.789	2.453	2.386
347	0.022	0.017	0.04	1.8	2.47	2.37
348	0.024	0.017	0.039	1.879	2.453	2.368
349	0.023	0.017	0.04	1.891	2.492	2.374
350	0.024	0.017	0.038	1.907	2.456	2.407
351	0.023	0.017	0.039	1.952	2.458	2.383
352	0.023	0.016	0.038	1.999	2.486	2.365
353	0.023	0.017	0.041	2.003	2.464	2.383
354	0.023	0.015	0.044	2.045	2.47	2.413
355	0.023	0.017	0.039	2.068	2.47	2.371
356	0.024	0.017	0.041	2.131	2.503	2.406
357	0.023	0.017	0.04	2.092	2.478	2.394
358	0.022	0.018	0.041	2.124	2.467	2.427
359	0.023	0.018	0.042	2.133	2.467	2.393
360	0.025	0.018	0.04	2.226	2.465	2.378
361	0.023	0.017	0.04	2.257	2.478	2.378
362	0.023	0.019	0.044	2.22	2.501	2.412
363	0.023	0.016	0.04	2.259	2.474	2.432
364	0.024	0.018	0.039	2.289	2.511	2.377
365	0.02	0.018	0.044	2.279	2.485	2.387
366	0.023	0.018	0.042	2.315	2.509	2.384
367	0.024	0.018	0.041	2.298	2.546	2.392
368	0.023	0.019	0.045	2.315	2.506	2.387
369	0.024	0.018	0.041	2.288	2.485	2.393
370	0.024	0.018	0.045	2.357	2.473	2.406
371	0.022	0.018	0.045	2.306	2.508	2.381
372	0.024	0.018	0.044	2.336	2.506	2.434
373	0.025	0.019	0.046	2.363	2.482	2.405
374	0.024	0.018	0.044	2.357	2.494	2.388
375	0.024	0.018	0.045	2.377	2.506	2.406
376	0.024	0.019	0.046	2.385	2.511	2.415
377	0.025	0.017	0.045	2.374	2.485	2.394
378	0.025	0.016	0.044	2.378	2.495	2.424
379	0.026	0.018	0.044	2.368	2.535	2.421
380	0.026	0.019	0.044	2.381	2.492	2.388
381	0.026	0.018	0.044	2.355	2.507	2.416
382	0.023	0.018	0.046	2.359	2.551	2.45
383	0.025	0.02	0.045	2.374	2.522	2.397
384	0.024	0.018	0.044	2.362	2.511	2.413
385	0.027	0.019	0.048	2.378	2.487	2.422
386	0.026	0.024	0.045	2.428	2.523	2.428
387	0.026	0.023	0.045	2.385	2.521	2.407
388	0.025	0.02	0.045	2.414	2.512	2.417
389	0.025	0.022	0.045	2.38	2.521	2.419
390	0.027	0.022	0.047	2.436	2.507	2.409
391	0.026	0.02	0.047	2.374	2.503	2.432
392	0.025	0.023	0.049	2.358	2.522	2.472
393	0.024	0.02	0.047	2.379	2.515	2.437
394	0.026	0.022	0.046	2.391	2.535	2.414
395	0.024	0.022	0.048	2.386	2.546	2.41
396	0.025	0.023	0.048	2.364	2.523	2.41
397	0.025	0.023	0.048	2.378	2.526	2.43
398	0.025	0.022	0.048	2.391	2.525	2.443
399	0.027	0.023	0.049	2.381	2.502	2.417
400	0.026	0.024	0.049	2.398	2.511	2.415
401	0.025	0.02	0.047	2.414	2.532	2.4
402	0.026	0.022	0.048	2.378	2.531	2.41
403	0.025	0.023	0.051	2.388	2.511	2.422
404	0.027	0.023	0.049	2.392	2.522	2.429
405	0.027	0.023	0.049	2.38	2.536	2.428
406	0.027	0.024	0.049	2.359	2.516	2.423
407	0.027	0.023	0.051	2.378	2.55	2.427
408	0.027	0.025	0.049	2.385	2.566	2.436
409	0.027	0.022	0.051	2.395	2.514	2.414
410	0.025	0.024	0.049	2.38	2.531	2.422
411	0.027	0.024	0.051	2.379	2.525	2.464
412	0.026	0.024	0.052	2.403	2.535	2.444
413	0.026	0.025	0.051	2.39	2.536	2.456
414	0.026	0.025	0.052	2.421	2.521	2.452
