# Supplementary material for: Overexpression profiling reveals cellular requirements in the context of genetic backgrounds and environments
Source: PLoS Genet. 2023 Apr 28;19(4):e1010732. doi: 10.1371/journal.pgen.1010732 (PMC10171610; doi:10.1371/journal.pgen.1010732)
Supplement: S1 Data — (ZIP) [file pgen.1010732.s025.zip › S1_Data/Fig_4/Fig.4I&J/Fig.4I&J_ENA1_ECM27.csv]

	ENA1_ECM27_0mMCa_Rep1	ENA1_ECM27_0mMCa_Rep2	ENA1_ECM27_0mMCa_Rep3	ENA1_ECM27_5mMCa_Rep1	ENA1_ECM27_20mMCa_Rep1	ENA1_ECM27_50mMCa_Rep1
1	-0.001	-0.002	0	-0.002	0.004	0.004
2	0	-0.002	0.001	-0.002	0.002	0.004
3	-0.002	-0.003	-0.001	-0.003	0.004	0.005
4	-0.002	-0.004	0	-0.003	0.002	0.002
5	-0.003	-0.004	-0.002	-0.004	0.001	0.003
6	-0.002	-0.006	-0.003	-0.005	0.001	0.002
7	-0.004	-0.006	-0.002	-0.005	0.003	0.002
8	-0.004	-0.005	-0.003	-0.004	0.001	0.002
9	-0.003	-0.006	-0.002	-0.005	0.001	0.001
10	-0.003	-0.008	-0.003	-0.006	0.001	0.002
11	-0.003	-0.008	-0.003	-0.005	0.001	0
12	-0.004	-0.006	-0.001	-0.006	0.002	0.002
13	-0.002	-0.006	-0.002	-0.005	0.001	0.003
14	-0.002	-0.006	-0.002	-0.004	0.002	0.002
15	-0.003	-0.005	-0.002	-0.006	0.002	0.002
16	-0.001	-0.004	0	-0.004	0.002	0.001
17	0	-0.005	0	-0.004	0.002	0.002
18	-0.003	-0.005	-0.001	-0.004	0.002	0.001
19	-0.001	-0.003	0	-0.004	0.002	0.002
20	-0.001	-0.003	-0.001	-0.003	0.003	0.003
21	-0.002	-0.003	0	-0.003	0.004	0.003
22	-0.001	-0.004	0.001	-0.003	0.002	0.004
23	0	-0.002	0.002	-0.001	0.004	0.004
24	0.001	-0.002	0.002	-0.001	0.004	0.004
25	0.002	-0.001	0.003	0.001	0.005	0.006
26	0.002	-0.001	0.004	0	0.004	0.006
27	0	-0.002	0.004	0	0.004	0.006
28	0.002	-0.001	0.004	0	0.005	0.006
29	0.002	0.001	0.005	0.002	0.006	0.008
30	0	0.001	0.006	0.002	0.005	0.005
31	0.003	0.001	0.006	0.002	0.008	0.006
32	0.003	0.001	0.008	0.005	0.009	0.006
33	0.005	0.001	0.009	0.005	0.006	0.008
34	0.005	0.003	0.01	0.008	0.008	0.009
35	0.006	0.003	0.01	0.008	0.009	0.01
36	0.008	0.004	0.012	0.008	0.01	0.01
37	0.005	0.006	0.012	0.008	0.011	0.01
38	0.008	0.008	0.015	0.009	0.011	0.011
39	0.006	0.005	0.015	0.011	0.012	0.011
40	0.008	0.01	0.016	0.013	0.013	0.012
41	0.01	0.011	0.018	0.013	0.015	0.013
42	0.01	0.012	0.019	0.019	0.016	0.017
43	0.011	0.011	0.019	0.018	0.013	0.015
44	0.012	0.013	0.018	0.019	0.018	0.015
45	0.013	0.012	0.02	0.018	0.017	0.015
46	0.013	0.015	0.023	0.023	0.02	0.018
47	0.016	0.017	0.025	0.025	0.02	0.016
48	0.018	0.016	0.025	0.026	0.027	0.019
49	0.017	0.016	0.025	0.028	0.025	0.019
50	0.017	0.02	0.028	0.033	0.025	0.019
51	0.018	0.022	0.03	0.039	0.028	0.024
52	0.022	0.022	0.032	0.038	0.03	0.024
53	0.022	0.025	0.032	0.04	0.032	0.025
54	0.023	0.026	0.034	0.041	0.032	0.026
55	0.024	0.024	0.037	0.048	0.035	0.03
56	0.024	0.03	0.038	0.047	0.038	0.027
57	0.025	0.026	0.04	0.051	0.038	0.031
58	0.027	0.028	0.041	0.06	0.042	0.033
59	0.025	0.033	0.041	0.059	0.04	0.03
60	0.026	0.031	0.045	0.061	0.051	0.037
61	0.031	0.034	0.047	0.066	0.049	0.034
62	0.031	0.035	0.046	0.069	0.051	0.037
63	0.033	0.037	0.045	0.075	0.048	0.04
64	0.037	0.039	0.048	0.075	0.055	0.045
65	0.037	0.041	0.052	0.082	0.056	0.04
66	0.037	0.04	0.054	0.09	0.06	0.047
67	0.037	0.045	0.054	0.096	0.066	0.048
68	0.039	0.045	0.056	0.099	0.073	0.049
69	0.038	0.046	0.064	0.103	0.075	0.052
70	0.042	0.046	0.062	0.109	0.076	0.054
71	0.046	0.051	0.064	0.114	0.075	0.053
72	0.044	0.052	0.069	0.134	0.088	0.062
73	0.046	0.056	0.069	0.131	0.088	0.066
74	0.052	0.054	0.069	0.132	0.097	0.07
75	0.049	0.057	0.071	0.146	0.097	0.068
76	0.052	0.06	0.074	0.147	0.11	0.07
77	0.054	0.062	0.08	0.154	0.11	0.077
78	0.056	0.063	0.08	0.161	0.117	0.083
79	0.06	0.068	0.08	0.176	0.132	0.083
80	0.06	0.064	0.085	0.183	0.141	0.083
81	0.059	0.069	0.084	0.185	0.136	0.086
82	0.07	0.076	0.084	0.211	0.135	0.096
83	0.067	0.078	0.089	0.208	0.146	0.098
84	0.064	0.078	0.09	0.22	0.153	0.104
85	0.067	0.077	0.096	0.233	0.17	0.109
86	0.071	0.081	0.107	0.231	0.176	0.11
87	0.075	0.083	0.1	0.255	0.175	0.121
88	0.077	0.091	0.107	0.271	0.201	0.121
89	0.075	0.098	0.111	0.27	0.206	0.129
90	0.081	0.093	0.113	0.294	0.221	0.137
91	0.084	0.102	0.119	0.309	0.212	0.141
92	0.082	0.097	0.125	0.34	0.231	0.15
93	0.095	0.104	0.125	0.337	0.23	0.15
94	0.099	0.111	0.129	0.347	0.253	0.165
95	0.1	0.113	0.135	0.367	0.256	0.175
96	0.093	0.113	0.133	0.381	0.286	0.169
97	0.102	0.129	0.135	0.407	0.286	0.18
98	0.103	0.131	0.149	0.413	0.302	0.192
99	0.107	0.128	0.149	0.451	0.318	0.192
100	0.111	0.128	0.16	0.46	0.32	0.204
101	0.112	0.131	0.153	0.483	0.336	0.22
102	0.115	0.136	0.158	0.488	0.367	0.23
103	0.122	0.147	0.164	0.517	0.374	0.228
104	0.125	0.143	0.172	0.538	0.386	0.235
105	0.122	0.156	0.183	0.557	0.415	0.252
106	0.129	0.155	0.178	0.599	0.43	0.259
107	0.136	0.165	0.194	0.618	0.447	0.274
108	0.149	0.166	0.193	0.619	0.465	0.288
109	0.149	0.168	0.192	0.667	0.488	0.287
110	0.148	0.185	0.208	0.695	0.507	0.313
111	0.148	0.178	0.207	0.749	0.558	0.321
112	0.156	0.19	0.226	0.761	0.56	0.321
113	0.156	0.194	0.219	0.781	0.571	0.336
114	0.172	0.201	0.235	0.804	0.623	0.374
115	0.184	0.205	0.235	0.83	0.635	0.38
116	0.182	0.219	0.237	0.865	0.667	0.388
117	0.187	0.214	0.257	0.959	0.701	0.391
118	0.205	0.238	0.257	0.972	0.712	0.423
119	0.195	0.229	0.275	1.001	0.759	0.427
120	0.206	0.249	0.271	1.004	0.812	0.444
121	0.224	0.252	0.282	1.076	0.787	0.456
122	0.216	0.252	0.288	1.086	0.862	0.475
123	0.22	0.26	0.306	1.129	0.852	0.499
124	0.226	0.267	0.3	1.184	0.894	0.514
125	0.234	0.291	0.32	1.2	0.948	0.527
126	0.249	0.28	0.329	1.232	0.983	0.542
127	0.253	0.303	0.347	1.288	1.005	0.558
128	0.259	0.318	0.34	1.304	1.033	0.586
129	0.281	0.321	0.351	1.361	1.108	0.603
130	0.288	0.351	0.369	1.407	1.098	0.641
131	0.294	0.338	0.366	1.427	1.137	0.665
132	0.295	0.346	0.375	1.479	1.17	0.687
133	0.308	0.354	0.397	1.526	1.23	0.696
134	0.311	0.364	0.405	1.589	1.293	0.723
135	0.322	0.396	0.427	1.594	1.276	0.734
136	0.325	0.397	0.434	1.671	1.396	0.76
137	0.358	0.413	0.44	1.725	1.375	0.812
138	0.343	0.417	0.466	1.709	1.407	0.804
139	0.366	0.437	0.461	1.788	1.45	0.841
140	0.376	0.445	0.47	1.847	1.523	0.846
141	0.386	0.451	0.495	1.865	1.579	0.895
142	0.398	0.463	0.51	1.901	1.609	0.926
143	0.409	0.488	0.554	1.95	1.669	0.97
144	0.426	0.518	0.542	2	1.708	0.979
145	0.437	0.52	0.564	2.017	1.713	1.006
146	0.466	0.547	0.564	2.075	1.758	1.046
147	0.481	0.56	0.584	2.119	1.783	1.08
148	0.484	0.564	0.612	2.131	1.856	1.112
149	0.495	0.601	0.62	2.155	1.851	1.188
150	0.523	0.62	0.65	2.228	1.947	1.201
151	0.535	0.628	0.662	2.225	1.966	1.199
152	0.557	0.656	0.672	2.278	1.978	1.222
153	0.571	0.656	0.7	2.303	2.029	1.25
154	0.589	0.696	0.707	2.299	2.061	1.32
155	0.609	0.715	0.753	2.337	2.1	1.341
156	0.625	0.743	0.8	2.383	2.093	1.37
157	0.658	0.761	0.78	2.387	2.11	1.386
158	0.693	0.775	0.802	2.388	2.127	1.421
159	0.703	0.811	0.846	2.422	2.223	1.465
160	0.727	0.846	0.865	2.392	2.19	1.495
161	0.742	0.86	0.885	2.405	2.205	1.535
162	0.786	0.902	0.898	2.428	2.238	1.61
163	0.815	0.932	0.932	2.413	2.263	1.607
164	0.812	0.953	0.952	2.41	2.268	1.629
165	0.855	1.011	0.979	2.441	2.296	1.671
166	0.872	1.007	1.029	2.467	2.329	1.716
167	0.917	1.014	1.09	2.455	2.323	1.756
168	0.93	1.068	1.097	2.492	2.305	1.776
169	0.949	1.09	1.112	2.42	2.322	1.809
170	1.006	1.146	1.142	2.426	2.355	1.833
171	1.026	1.18	1.159	2.49	2.363	1.884
172	1.056	1.19	1.259	2.477	2.33	1.9
173	1.108	1.261	1.243	2.452	2.374	1.94
174	1.138	1.27	1.32	2.497	2.311	1.991
175	1.143	1.304	1.345	2.465	2.343	1.999
176	1.165	1.356	1.338	2.51	2.348	2.05
177	1.218	1.376	1.37	2.479	2.392	2.104
178	1.28	1.439	1.384	2.523	2.355	2.114
179	1.298	1.456	1.455	2.475	2.385	2.088
180	1.359	1.463	1.469	2.492	2.349	2.114
181	1.377	1.52	1.52	2.479	2.376	2.152
182	1.422	1.544	1.556	2.475	2.366	2.177
183	1.439	1.599	1.632	2.472	2.365	2.189
184	1.505	1.64	1.627	2.445	2.391	2.206
185	1.509	1.662	1.647	2.475	2.37	2.224
186	1.569	1.745	1.705	2.47	2.378	2.249
187	1.615	1.74	1.781	2.514	2.403	2.249
188	1.644	1.778	1.774	2.489	2.368	2.252
189	1.666	1.854	1.814	2.51	2.362	2.249
190	1.732	1.89	1.845	2.501	2.357	2.285
191	1.73	1.898	1.9	2.496	2.379	2.27
192	1.804	1.938	1.921	2.49	2.378	2.292
193	1.818	1.991	1.963	2.501	2.402	2.281
194	1.884	2.036	2.008	2.499	2.371	2.313
195	1.923	2.086	2.061	2.477	2.385	2.322
196	1.948	2.072	2.117	2.488	2.358	2.33
197	1.966	2.095	2.13	2.467	2.343	2.32
198	2.008	2.147	2.136	2.499	2.368	2.318
199	2.044	2.167	2.195	2.511	2.378	2.349
200	2.063	2.174	2.203	2.483	2.374	2.344
201	2.107	2.226	2.23	2.499	2.387	2.33
202	2.16	2.235	2.253	2.485	2.371	2.318
203	2.123	2.254	2.301	2.465	2.361	2.347
204	2.15	2.288	2.298	2.479	2.357	2.327
205	2.196	2.299	2.343	2.506	2.4	2.334
206	2.238	2.278	2.381	2.47	2.394	2.334
207	2.267	2.307	2.4	2.518	2.38	2.352
208	2.284	2.301	2.403	2.47	2.41	2.358
209	2.311	2.34	2.417	2.529	2.391	2.357
210	2.288	2.351	2.415	2.503	2.372	2.347
211	2.293	2.343	2.424	2.481	2.373	2.394
212	2.306	2.376	2.438	2.486	2.392	2.346
213	2.301	2.348	2.471	2.522	2.372	2.322
214	2.3	2.364	2.438	2.485	2.399	2.344
215	2.342	2.369	2.439	2.48	2.372	2.364
216	2.383	2.376	2.455	2.506	2.388	2.344
217	2.343	2.39	2.461	2.488	2.42	2.365
218	2.364	2.392	2.459	2.515	2.359	2.334
219	2.351	2.363	2.507	2.473	2.401	2.341
220	2.384	2.397	2.522	2.503	2.402	2.372
221	2.373	2.376	2.512	2.512	2.416	2.361
222	2.315	2.407	2.496	2.477	2.387	2.346
223	2.368	2.401	2.487	2.49	2.394	2.349
224	2.388	2.397	2.48	2.5	2.386	2.358
225	2.336	2.426	2.483	2.501	2.388	2.373
226	2.399	2.393	2.483	2.502	2.374	2.387
227	2.38	2.407	2.482	2.504	2.381	2.337
228	2.393	2.387	2.507	2.479	2.373	2.363
229	2.424	2.388	2.482	2.479	2.399	2.364
230	2.386	2.365	2.524	2.493	2.399	2.364
231	2.397	2.385	2.487	2.504	2.424	2.359
232	2.412	2.408	2.51	2.512	2.384	2.381
233	2.383	2.399	2.482	2.496	2.387	2.335
234	2.373	2.435	2.499	2.479	2.41	2.388
235	2.424	2.377	2.499	2.486	2.42	2.356
236	2.412	2.427	2.548	2.471	2.393	2.364
237	2.394	2.369	2.488	2.503	2.402	2.406
238	2.385	2.4	2.502	2.516	2.38	2.373
239	2.407	2.378	2.492	2.516	2.432	2.358
240	2.383	2.394	2.492	2.488	2.406	2.352
241	2.361	2.378	2.503	2.496	2.421	2.361
242	2.423	2.41	2.511	2.515	2.423	2.342
243	2.38	2.399	2.493	2.558	2.378	2.392
244	2.402	2.403	2.499	2.525	2.431	2.354
245	2.41	2.402	2.493	2.508	2.397	2.365
246	2.365	2.409	2.479	2.514	2.364	2.365
247	2.365	2.387	2.496	2.522	2.419	2.385
248	2.449	2.365	2.494	2.514	2.4	2.351
249	2.342	2.385	2.497	2.502	2.415	2.343
250	2.406	2.392	2.478	2.512	2.399	2.376
251	2.39	2.394	2.493	2.495	2.424	2.358
252	2.351	2.413	2.502	2.531	2.392	2.369
253	2.401	2.407	2.551	2.494	2.407	2.397
254	2.416	2.39	2.504	2.529	2.391	2.416
255	2.371	2.409	2.504	2.511	2.438	2.385
256	2.38	2.394	2.479	2.512	2.397	2.422
257	2.368	2.402	2.51	2.486	2.423	2.398
258	2.334	2.387	2.522	2.509	2.432	2.379
259	2.384	2.391	2.518	2.519	2.41	2.385
260	2.352	2.383	2.493	2.524	2.422	2.362
261	2.363	2.386	2.503	2.521	2.397	2.427
262	2.366	2.388	2.531	2.5	2.412	2.402
263	2.439	2.406	2.517	2.508	2.412	2.376
264	2.405	2.426	2.489	2.531	2.436	2.374
265	2.388	2.41	2.504	2.521	2.405	2.408
266	2.459	2.391	2.512	2.501	2.412	2.422
267	2.35	2.42	2.502	2.524	2.408	2.394
268	2.368	2.394	2.509	2.521	2.449	2.383
269	2.37	2.388	2.488	2.526	2.431	2.363
270	2.388	2.405	2.515	2.543	2.444	2.395
271	2.387	2.402	2.541	2.537	2.444	2.37
272	2.388	2.417	2.508	2.539	2.413	2.403
273	2.42	2.379	2.509	2.514	2.429	2.401
274	2.397	2.393	2.517	2.541	2.446	2.388
275	2.34	2.384	2.492	2.51	2.417	2.422
276	2.363	2.393	2.536	2.537	2.416	2.399
277	2.363	2.385	2.54	2.583	2.43	2.405
278	2.415	2.434	2.507	2.54	2.409	2.403
279	2.402	2.423	2.519	2.539	2.415	2.398
280	2.413	2.426	2.486	2.519	2.419	2.464
281	2.35	2.407	2.516	2.521	2.439	2.397
282	2.393	2.397	2.526	2.516	2.437	2.39
283	2.386	2.45	2.514	2.502	2.446	2.38
284	2.415	2.408	2.524	2.512	2.415	2.399
285	2.408	2.43	2.506	2.533	2.427	2.398
286	2.403	2.395	2.477	2.522	2.43	2.428
287	2.371	2.387	2.544	2.545	2.431	2.386
288	2.356	2.398	2.483	2.546	2.416	2.371
289	2.414	2.414	2.503	2.54	2.421	2.42
290	2.41	2.405	2.494	2.547	2.458	2.402
291	2.429	2.391	2.51	2.544	2.419	2.429
292	2.37	2.412	2.511	2.538	2.431	2.391
293	2.461	2.388	2.507	2.517	2.466	2.419
294	2.366	2.392	2.485	2.58	2.402	2.424
295	2.358	2.393	2.515	2.568	2.463	2.397
296	2.381	2.428	2.522	2.553	2.439	2.424
297	2.436	2.406	2.537	2.522	2.415	2.415
298	2.443	2.378	2.541	2.552	2.443	2.431
299	2.378	2.428	2.515	2.593	2.489	2.448
300	2.417	2.402	2.507	2.516	2.437	2.413
301	2.422	2.422	2.521	2.539	2.414	2.424
302	2.357	2.406	2.51	2.543	2.451	2.414
303	2.413	2.437	2.507	2.553	2.432	2.405
304	2.424	2.415	2.5	2.547	2.451	2.402
305	2.417	2.427	2.555	2.581	2.453	2.42
306	2.39	2.438	2.523	2.537	2.435	2.423
307	2.414	2.422	2.53	2.547	2.431	2.401
308	2.432	2.422	2.5	2.565	2.438	2.434
309	2.41	2.432	2.53	2.564	2.458	2.399
310	2.39	2.415	2.531	2.551	2.451	2.406
311	2.455	2.41	2.517	2.558	2.461	2.437
312	2.424	2.436	2.509	2.555	2.442	2.383
313	2.438	2.43	2.54	2.543	2.45	2.421
314	2.371	2.394	2.528	2.573	2.431	2.428
315	2.416	2.43	2.525	2.587	2.446	2.4
316	2.392	2.453	2.515	2.555	2.477	2.446
317	2.431	2.42	2.53	2.557	2.432	2.42
318	2.399	2.449	2.512	2.552	2.449	2.471
319	2.419	2.42	2.523	2.552	2.449	2.453
320	2.426	2.422	2.544	2.589	2.434	2.413
321	2.38	2.415	2.507	2.588	2.457	2.43
322	2.379	2.419	2.516	2.565	2.459	2.416
323	2.39	2.459	2.541	2.564	2.458	2.452
324	2.419	2.456	2.587	2.566	2.474	2.419
325	2.449	2.441	2.523	2.57	2.439	2.461
326	2.386	2.434	2.533	2.568	2.434	2.463
327	2.413	2.463	2.533	2.574	2.455	2.431
328	2.445	2.422	2.523	2.554	2.499	2.439
329	2.463	2.442	2.538	2.587	2.446	2.423
330	2.456	2.453	2.541	2.579	2.427	2.46
331	2.426	2.429	2.54	2.558	2.448	2.426
332	2.385	2.432	2.531	2.591	2.474	2.449
333	2.446	2.403	2.537	2.567	2.465	2.408
334	2.4	2.461	2.524	2.587	2.467	2.421
335	2.435	2.429	2.532	2.601	2.463	2.439
336	2.432	2.434	2.521	2.559	2.499	2.458
337	2.477	2.432	2.537	2.582	2.443	2.429
338	2.457	2.437	2.535	2.59	2.452	2.445
339	2.402	2.444	2.551	2.58	2.459	2.471
340	2.419	2.429	2.59	2.562	2.456	2.432
341	2.49	2.452	2.548	2.619	2.455	2.431
342	2.426	2.436	2.538	2.586	2.467	2.406
343	2.398	2.452	2.564	2.59	2.479	2.449
344	2.452	2.436	2.557	2.588	2.45	2.449
345	2.419	2.468	2.526	2.559	2.504	2.453
346	2.461	2.457	2.554	2.58	2.459	2.435
347	2.395	2.459	2.557	2.589	2.477	2.455
348	2.401	2.468	2.584	2.587	2.461	2.468
349	2.457	2.458	2.573	2.595	2.475	2.437
350	2.436	2.446	2.547	2.579	2.477	2.461
351	2.439	2.43	2.641	2.616	2.488	2.472
352	2.436	2.456	2.561	2.612	2.507	2.441
353	2.465	2.467	2.587	2.604	2.496	2.431
354	2.445	2.446	2.55	2.589	2.461	2.457
355	2.42	2.473	2.572	2.586	2.47	2.452
356	2.479	2.481	2.568	2.606	2.483	2.45
357	2.468	2.472	2.57	2.581	2.512	2.432
358	2.467	2.456	2.557	2.598	2.474	2.478
359	2.423	2.451	2.564	2.586	2.472	2.466
360	2.465	2.463	2.552	2.583	2.466	2.481
361	2.487	2.475	2.618	2.569	2.459	2.422
362	2.465	2.466	2.587	2.602	2.488	2.452
363	2.449	2.448	2.576	2.591	2.458	2.432
364	2.489	2.45	2.577	2.608	2.46	2.445
365	2.473	2.451	2.573	2.604	2.464	2.459
366	2.502	2.473	2.594	2.595	2.467	2.445
367	2.432	2.472	2.564	2.635	2.494	2.435
368	2.42	2.465	2.555	2.612	2.466	2.444
369	2.432	2.467	2.567	2.589	2.459	2.5
370	2.493	2.481	2.576	2.599	2.509	2.453
371	2.488	2.452	2.605	2.598	2.452	2.459
372	2.473	2.472	2.575	2.582	2.464	2.493
373	2.493	2.499	2.564	2.61	2.472	2.482
374	2.468	2.456	2.575	2.591	2.463	2.466
375	2.499	2.475	2.611	2.612	2.463	2.449
376	2.483	2.463	2.608	2.591	2.479	2.496
377	2.518	2.495	2.589	2.619	2.487	2.453
378	2.429	2.458	2.61	2.618	2.492	2.451
379	2.537	2.48	2.583	2.619	2.485	2.473
380	2.493	2.495	2.576	2.615	2.479	2.471
381	2.502	2.488	2.61	2.612	2.485	2.472
382	2.482	2.473	2.566	2.599	2.497	2.439
383	2.572	2.463	2.603	2.612	2.473	2.443
384	2.489	2.472	2.597	2.609	2.503	2.443
385	2.453	2.482	2.58	2.608	2.495	2.461
386	2.515	2.523	2.596	2.626	2.475	2.489
387	2.503	2.506	2.615	2.608	2.478	2.486
388	2.489	2.487	2.597	2.628	2.479	2.45
389	2.524	2.486	2.58	2.617	2.482	2.456
390	2.477	2.543	2.594	2.604	2.488	2.471
391	2.519	2.497	2.594	2.623	2.489	2.461
392	2.502	2.481	2.586	2.631	2.5	2.466
393	2.511	2.489	2.596	2.627	2.523	2.512
394	2.509	2.494	2.597	2.616	2.477	2.485
395	2.482	2.509	2.591	2.615	2.488	2.48
396	2.487	2.53	2.617	2.61	2.504	2.449
397	2.497	2.508	2.604	2.617	2.5	2.471
398	2.5	2.515	2.613	2.674	2.495	2.453
399	2.509	2.519	2.604	2.641	2.49	2.464
400	2.516	2.494	2.63	2.624	2.509	2.453
401	2.536	2.503	2.618	2.611	2.497	2.487
402	2.531	2.535	2.617	2.648	2.487	2.507
403	2.56	2.507	2.644	2.624	2.512	2.535
404	2.555	2.509	2.606	2.62	2.508	2.482
405	2.568	2.521	2.623	2.664	2.522	2.482
406	2.508	2.557	2.608	2.62	2.494	2.478
407	2.459	2.502	2.626	2.63	2.506	2.47
408	2.519	2.514	2.61	2.639	2.501	2.467
409	2.523	2.517	2.622	2.662	2.486	2.495
410	2.515	2.515	2.618	2.639	2.523	2.482
411	2.506	2.49	2.647	2.653	2.546	2.441
412	2.509	2.508	2.62	2.62	2.485	2.492
413	2.54	2.53	2.638	2.652	2.481	2.489
414	2.543	2.518	2.678	2.635	2.497	2.51
