# Supplementary material for: Overexpression profiling reveals cellular requirements in the context of genetic backgrounds and environments
Source: PLoS Genet. 2023 Apr 28;19(4):e1010732. doi: 10.1371/journal.pgen.1010732 (PMC10171610; doi:10.1371/journal.pgen.1010732)
Supplement: S1 Data — (ZIP) [file pgen.1010732.s025.zip › S1_Data/Fig_4/Fig.4I&J/Fig.4I&J_ENA1_Vector.csv]

	ENA1_Vector_0mMCa_Rep1	ENA1_Vector_0mMCa_Rep2	ENA1_Vector_0mMCa_Rep3	ENA1_Vector_5mMCa_Rep1	ENA1_Vector_20mMCa_Rep1	ENA1_Vector_50mMCa_Rep1
1	0.001	0.003	0.001	0.008	-0.002	0.004
2	0	0.002	0	0.009	-0.004	0.001
3	-0.002	0.002	0	0.005	-0.005	0.002
4	-0.003	0	-0.001	0.004	-0.005	0.001
5	-0.002	0.002	-0.002	0.004	-0.005	0.001
6	-0.004	0	-0.002	0.004	-0.008	0
7	-0.004	0	-0.004	0.002	-0.008	0.001
8	-0.004	0	-0.004	0.002	-0.008	0
9	-0.004	-0.001	-0.003	0.002	-0.009	-0.001
10	-0.006	0	-0.004	0.002	-0.009	-0.001
11	-0.004	0	-0.002	0.001	-0.008	-0.001
12	-0.004	0	-0.004	0.002	-0.008	-0.001
13	-0.004	0.001	-0.003	0.003	-0.008	-0.001
14	-0.003	0.001	-0.003	0.003	-0.006	-0.002
15	-0.003	0	-0.002	0.004	-0.006	0
16	-0.002	0.001	0	0.005	-0.005	0
17	-0.002	0.002	-0.002	0.004	-0.006	0
18	-0.001	0.001	0	0.004	-0.005	-0.002
19	-0.002	0.002	-0.001	0.004	-0.005	0.002
20	-0.001	0.003	0.001	0.004	-0.005	0
21	-0.001	0.002	0	0.004	-0.004	0.002
22	0.001	0.003	0.001	0.006	-0.003	0
23	0	0.002	0.001	0.006	-0.003	0.001
24	0.001	0.003	0.002	0.006	-0.003	0.002
25	0.002	0.005	0.001	0.006	-0.002	0.001
26	0.002	0.004	0.002	0.006	-0.002	0.001
27	0.002	0.005	0.002	0.009	-0.001	0.001
28	0.002	0.005	0.002	0.006	-0.002	0.002
29	0.002	0.005	0.003	0.009	0	0.003
30	0.003	0.004	0.003	0.009	0	0.002
31	0.003	0.006	0.005	0.008	0.001	0.003
32	0.003	0.009	0.005	0.011	0.002	0.004
33	0.004	0.008	0.005	0.011	0.002	0.004
34	0.003	0.008	0.005	0.013	0.002	0.004
35	0.006	0.009	0.008	0.011	0.003	0.005
36	0.006	0.009	0.006	0.013	0.004	0.005
37	0.008	0.009	0.008	0.013	0.005	0.005
38	0.008	0.006	0.009	0.013	0.005	0.004
39	0.009	0.01	0.012	0.017	0.008	0.005
40	0.008	0.011	0.011	0.017	0.006	0.005
41	0.011	0.012	0.012	0.017	0.008	0.004
42	0.009	0.013	0.011	0.019	0.008	0.008
43	0.011	0.012	0.012	0.018	0.009	0.008
44	0.009	0.012	0.013	0.02	0.011	0.008
45	0.013	0.012	0.013	0.02	0.012	0.006
46	0.012	0.015	0.015	0.022	0.015	0.008
47	0.012	0.013	0.016	0.024	0.017	0.009
48	0.013	0.015	0.017	0.025	0.016	0.006
49	0.012	0.017	0.017	0.028	0.019	0.01
50	0.016	0.017	0.018	0.025	0.022	0.009
51	0.013	0.016	0.018	0.027	0.023	0.012
52	0.018	0.019	0.019	0.028	0.023	0.013
53	0.018	0.017	0.018	0.032	0.024	0.012
54	0.018	0.018	0.02	0.03	0.028	0.013
55	0.019	0.019	0.019	0.034	0.03	0.013
56	0.018	0.018	0.023	0.032	0.03	0.016
57	0.02	0.019	0.025	0.034	0.032	0.018
58	0.02	0.018	0.024	0.038	0.037	0.019
59	0.019	0.02	0.024	0.038	0.037	0.018
60	0.019	0.022	0.023	0.038	0.038	0.018
61	0.025	0.022	0.025	0.041	0.048	0.018
62	0.024	0.022	0.024	0.042	0.044	0.02
63	0.024	0.024	0.026	0.045	0.045	0.022
64	0.023	0.024	0.025	0.045	0.053	0.024
65	0.026	0.023	0.027	0.042	0.052	0.025
66	0.024	0.023	0.03	0.046	0.054	0.025
67	0.027	0.025	0.027	0.051	0.061	0.03
68	0.025	0.024	0.028	0.053	0.062	0.03
69	0.027	0.025	0.032	0.053	0.066	0.03
70	0.027	0.024	0.031	0.054	0.067	0.035
71	0.027	0.025	0.03	0.057	0.067	0.035
72	0.026	0.024	0.031	0.059	0.075	0.037
73	0.027	0.026	0.032	0.059	0.076	0.035
74	0.031	0.026	0.028	0.062	0.084	0.039
75	0.03	0.026	0.03	0.064	0.084	0.039
76	0.031	0.027	0.031	0.067	0.085	0.042
77	0.031	0.026	0.032	0.064	0.086	0.045
78	0.031	0.031	0.033	0.068	0.097	0.048
79	0.032	0.03	0.034	0.07	0.097	0.049
80	0.032	0.026	0.035	0.073	0.104	0.052
81	0.03	0.03	0.035	0.075	0.105	0.051
82	0.031	0.031	0.035	0.078	0.11	0.056
83	0.033	0.031	0.037	0.078	0.117	0.06
84	0.037	0.03	0.037	0.083	0.118	0.066
85	0.034	0.033	0.04	0.085	0.128	0.06
86	0.034	0.031	0.038	0.085	0.129	0.067
87	0.033	0.032	0.038	0.09	0.134	0.064
88	0.035	0.03	0.038	0.092	0.141	0.069
89	0.035	0.031	0.04	0.099	0.149	0.07
90	0.037	0.03	0.038	0.099	0.153	0.077
91	0.035	0.034	0.038	0.099	0.165	0.082
92	0.034	0.031	0.039	0.104	0.165	0.082
93	0.039	0.031	0.041	0.104	0.175	0.08
94	0.039	0.038	0.041	0.107	0.182	0.091
95	0.037	0.033	0.039	0.112	0.183	0.092
96	0.038	0.035	0.041	0.119	0.195	0.097
97	0.041	0.034	0.042	0.12	0.198	0.095
98	0.041	0.037	0.041	0.12	0.211	0.099
99	0.037	0.037	0.042	0.121	0.209	0.111
100	0.04	0.038	0.042	0.131	0.214	0.111
101	0.041	0.038	0.045	0.131	0.227	0.124
102	0.038	0.039	0.045	0.135	0.25	0.128
103	0.046	0.038	0.042	0.143	0.245	0.126
104	0.04	0.039	0.046	0.149	0.262	0.129
105	0.042	0.034	0.047	0.148	0.255	0.139
106	0.044	0.037	0.044	0.148	0.287	0.149
107	0.042	0.037	0.046	0.158	0.279	0.15
108	0.044	0.035	0.046	0.161	0.298	0.158
109	0.045	0.037	0.046	0.168	0.311	0.163
110	0.045	0.04	0.047	0.172	0.32	0.164
111	0.045	0.037	0.052	0.17	0.321	0.177
112	0.044	0.039	0.047	0.183	0.344	0.185
113	0.044	0.038	0.051	0.189	0.344	0.192
114	0.045	0.037	0.048	0.202	0.362	0.191
115	0.045	0.041	0.051	0.205	0.372	0.2
116	0.047	0.044	0.052	0.202	0.386	0.214
117	0.046	0.041	0.051	0.208	0.394	0.23
118	0.048	0.039	0.049	0.226	0.397	0.221
119	0.052	0.039	0.053	0.221	0.425	0.243
120	0.052	0.041	0.053	0.218	0.446	0.238
121	0.047	0.046	0.052	0.23	0.46	0.249
122	0.051	0.039	0.053	0.238	0.466	0.262
123	0.051	0.042	0.051	0.251	0.495	0.273
124	0.055	0.045	0.052	0.273	0.511	0.284
125	0.049	0.046	0.056	0.26	0.539	0.286
126	0.056	0.042	0.054	0.298	0.528	0.307
127	0.052	0.047	0.053	0.277	0.561	0.329
128	0.052	0.045	0.054	0.292	0.563	0.338
129	0.054	0.046	0.056	0.299	0.597	0.336
130	0.054	0.045	0.057	0.298	0.598	0.345
131	0.053	0.048	0.055	0.316	0.623	0.362
132	0.057	0.047	0.059	0.327	0.641	0.379
133	0.055	0.047	0.054	0.333	0.656	0.405
134	0.056	0.046	0.054	0.347	0.705	0.403
135	0.057	0.045	0.061	0.36	0.73	0.43
136	0.056	0.046	0.056	0.374	0.738	0.44
137	0.056	0.045	0.055	0.374	0.824	0.463
138	0.055	0.047	0.056	0.402	0.797	0.462
139	0.057	0.049	0.06	0.422	0.825	0.5
140	0.055	0.048	0.061	0.42	0.852	0.528
141	0.056	0.051	0.059	0.419	0.866	0.546
142	0.059	0.052	0.061	0.455	0.917	0.538
143	0.062	0.051	0.062	0.461	0.924	0.562
144	0.063	0.048	0.06	0.474	0.963	0.619
145	0.062	0.052	0.061	0.496	0.983	0.621
146	0.061	0.049	0.061	0.536	1.013	0.622
147	0.061	0.052	0.062	0.545	1.032	0.637
148	0.066	0.051	0.062	0.553	1.071	0.671
149	0.064	0.051	0.06	0.576	1.15	0.688
150	0.063	0.052	0.063	0.58	1.135	0.714
151	0.064	0.049	0.063	0.596	1.203	0.743
152	0.064	0.052	0.064	0.627	1.221	0.782
153	0.062	0.049	0.063	0.64	1.232	0.782
154	0.066	0.052	0.066	0.68	1.288	0.825
155	0.068	0.051	0.064	0.693	1.347	0.846
156	0.064	0.056	0.067	0.702	1.362	0.862
157	0.068	0.053	0.063	0.732	1.378	0.892
158	0.067	0.054	0.069	0.764	1.408	0.941
159	0.067	0.055	0.069	0.78	1.472	1.006
160	0.067	0.053	0.07	0.817	1.499	0.999
161	0.067	0.056	0.069	0.867	1.508	1.008
162	0.068	0.056	0.067	0.862	1.614	1.094
163	0.069	0.053	0.07	0.897	1.639	1.076
164	0.071	0.053	0.07	0.952	1.622	1.115
165	0.069	0.056	0.07	0.971	1.72	1.149
166	0.076	0.057	0.071	0.999	1.749	1.163
167	0.07	0.059	0.073	1.008	1.727	1.209
168	0.073	0.061	0.071	1.075	1.792	1.214
169	0.073	0.059	0.077	1.065	1.828	1.277
170	0.073	0.06	0.074	1.143	1.856	1.288
171	0.071	0.061	0.077	1.197	1.904	1.31
172	0.074	0.06	0.075	1.195	1.913	1.347
173	0.076	0.06	0.071	1.219	1.977	1.405
174	0.074	0.063	0.076	1.248	1.963	1.417
175	0.075	0.06	0.076	1.282	2.045	1.447
176	0.077	0.06	0.077	1.337	2.056	1.502
177	0.074	0.066	0.077	1.377	2.126	1.528
178	0.075	0.063	0.078	1.436	2.103	1.574
179	0.074	0.061	0.074	1.432	2.119	1.584
180	0.077	0.069	0.077	1.472	2.154	1.65
181	0.083	0.062	0.077	1.52	2.173	1.65
182	0.075	0.063	0.078	1.566	2.182	1.701
183	0.077	0.064	0.076	1.627	2.21	1.682
184	0.082	0.063	0.083	1.623	2.224	1.719
185	0.078	0.066	0.08	1.686	2.294	1.751
186	0.08	0.062	0.078	1.723	2.256	1.787
187	0.081	0.069	0.083	1.765	2.255	1.792
188	0.081	0.066	0.088	1.774	2.267	1.848
189	0.081	0.068	0.08	1.863	2.314	1.856
190	0.082	0.069	0.084	1.886	2.298	1.851
191	0.08	0.069	0.086	1.919	2.31	1.871
192	0.081	0.07	0.085	1.965	2.303	1.903
193	0.085	0.068	0.088	1.977	2.315	1.915
194	0.086	0.07	0.093	2.052	2.319	1.977
195	0.088	0.07	0.086	2.065	2.33	1.958
196	0.088	0.071	0.09	2.066	2.326	1.978
197	0.086	0.073	0.097	2.144	2.339	2.027
198	0.083	0.069	0.093	2.143	2.349	2.01
199	0.086	0.071	0.092	2.192	2.365	2.02
200	0.091	0.068	0.092	2.183	2.358	2.005
201	0.093	0.073	0.095	2.257	2.356	2.007
202	0.091	0.074	0.096	2.238	2.358	2.044
203	0.092	0.074	0.095	2.285	2.363	2.05
204	0.093	0.076	0.096	2.271	2.347	2.017
205	0.093	0.071	0.099	2.29	2.376	2.03
206	0.095	0.077	0.103	2.306	2.402	2.06
207	0.092	0.077	0.1	2.314	2.416	2.069
208	0.092	0.078	0.102	2.304	2.355	2.041
209	0.099	0.076	0.104	2.391	2.38	2.078
210	0.093	0.078	0.102	2.376	2.386	2.089
211	0.097	0.078	0.109	2.346	2.359	2.078
212	0.099	0.077	0.107	2.351	2.343	2.076
213	0.096	0.084	0.104	2.402	2.356	2.079
214	0.098	0.083	0.111	2.363	2.366	2.092
215	0.1	0.084	0.11	2.385	2.417	2.112
216	0.099	0.088	0.107	2.403	2.409	2.097
217	0.103	0.088	0.11	2.416	2.383	2.086
218	0.099	0.083	0.114	2.455	2.37	2.107
219	0.102	0.084	0.112	2.395	2.383	2.08
220	0.103	0.085	0.117	2.412	2.364	2.114
221	0.103	0.089	0.118	2.385	2.38	2.105
222	0.106	0.09	0.115	2.402	2.38	2.111
223	0.103	0.086	0.122	2.395	2.401	2.118
224	0.106	0.089	0.117	2.409	2.366	2.109
225	0.106	0.091	0.121	2.451	2.414	2.114
226	0.111	0.091	0.127	2.405	2.419	2.119
227	0.109	0.098	0.127	2.419	2.384	2.124
228	0.112	0.092	0.122	2.428	2.409	2.102
229	0.113	0.095	0.125	2.395	2.41	2.101
230	0.113	0.097	0.124	2.406	2.387	2.116
231	0.117	0.099	0.131	2.461	2.369	2.11
232	0.115	0.103	0.128	2.394	2.392	2.118
233	0.117	0.097	0.132	2.414	2.403	2.119
234	0.114	0.098	0.136	2.435	2.39	2.089
235	0.119	0.099	0.134	2.417	2.366	2.126
236	0.121	0.105	0.137	2.42	2.416	2.097
237	0.121	0.104	0.14	2.403	2.365	2.119
238	0.12	0.105	0.142	2.407	2.409	2.111
239	0.127	0.103	0.144	2.437	2.391	2.132
240	0.125	0.105	0.141	2.437	2.366	2.105
241	0.128	0.11	0.148	2.472	2.379	2.119
242	0.129	0.106	0.148	2.413	2.386	2.104
243	0.127	0.114	0.149	2.482	2.406	2.102
244	0.131	0.112	0.15	2.394	2.388	2.104
245	0.128	0.114	0.153	2.397	2.408	2.092
246	0.133	0.112	0.151	2.393	2.359	2.137
247	0.139	0.11	0.15	2.455	2.398	2.121
248	0.134	0.119	0.165	2.419	2.393	2.141
249	0.133	0.114	0.16	2.434	2.372	2.109
250	0.136	0.12	0.162	2.419	2.372	2.111
251	0.139	0.122	0.162	2.489	2.373	2.107
252	0.137	0.119	0.164	2.446	2.378	2.101
253	0.142	0.122	0.163	2.445	2.394	2.126
254	0.144	0.125	0.173	2.471	2.372	2.104
255	0.151	0.126	0.172	2.423	2.383	2.114
256	0.144	0.128	0.175	2.427	2.385	2.11
257	0.141	0.125	0.175	2.461	2.366	2.131
258	0.148	0.139	0.187	2.435	2.402	2.123
259	0.153	0.132	0.18	2.421	2.369	2.111
260	0.15	0.134	0.182	2.408	2.384	2.111
261	0.154	0.135	0.187	2.412	2.39	2.123
262	0.158	0.135	0.194	2.424	2.359	2.13
263	0.168	0.137	0.192	2.448	2.38	2.089
264	0.161	0.142	0.192	2.474	2.383	2.109
265	0.168	0.146	0.205	2.412	2.398	2.151
266	0.161	0.141	0.197	2.441	2.372	2.116
267	0.162	0.147	0.204	2.453	2.41	2.133
268	0.166	0.147	0.212	2.423	2.369	2.119
269	0.168	0.149	0.205	2.478	2.441	2.134
270	0.177	0.153	0.214	2.408	2.386	2.122
271	0.169	0.147	0.208	2.435	2.398	2.134
272	0.177	0.156	0.216	2.443	2.383	2.14
273	0.179	0.153	0.227	2.403	2.388	2.117
274	0.177	0.16	0.222	2.483	2.386	2.151
275	0.18	0.155	0.228	2.421	2.372	2.114
276	0.176	0.157	0.222	2.409	2.398	2.147
277	0.184	0.161	0.235	2.468	2.408	2.11
278	0.185	0.164	0.233	2.459	2.409	2.14
279	0.184	0.166	0.237	2.459	2.412	2.126
280	0.186	0.177	0.244	2.465	2.378	2.16
281	0.197	0.177	0.249	2.471	2.407	2.133
282	0.191	0.17	0.265	2.441	2.42	2.126
283	0.195	0.173	0.249	2.508	2.377	2.144
284	0.206	0.173	0.264	2.434	2.4	2.129
285	0.2	0.178	0.263	2.415	2.41	2.134
286	0.207	0.176	0.258	2.453	2.421	2.126
287	0.208	0.183	0.267	2.495	2.38	2.112
288	0.214	0.186	0.273	2.432	2.393	2.152
289	0.218	0.189	0.282	2.423	2.42	2.137
290	0.213	0.198	0.274	2.422	2.408	2.114
291	0.214	0.195	0.282	2.451	2.398	2.126
292	0.224	0.192	0.291	2.474	2.41	2.179
293	0.221	0.195	0.284	2.436	2.407	2.125
294	0.231	0.207	0.295	2.429	2.395	2.13
295	0.233	0.201	0.289	2.413	2.431	2.151
296	0.234	0.206	0.301	2.493	2.395	2.183
297	0.238	0.209	0.313	2.45	2.436	2.144
298	0.238	0.22	0.31	2.466	2.392	2.119
299	0.245	0.216	0.332	2.408	2.427	2.143
300	0.247	0.216	0.316	2.449	2.397	2.18
301	0.251	0.224	0.346	2.428	2.448	2.155
302	0.25	0.227	0.343	2.429	2.419	2.143
303	0.258	0.228	0.343	2.459	2.443	2.165
304	0.259	0.235	0.337	2.473	2.398	2.146
305	0.26	0.228	0.345	2.438	2.428	2.145
306	0.278	0.235	0.358	2.46	2.398	2.132
307	0.274	0.234	0.373	2.452	2.394	2.16
308	0.277	0.251	0.367	2.545	2.393	2.141
309	0.275	0.242	0.379	2.446	2.429	2.167
310	0.293	0.247	0.376	2.468	2.41	2.152
311	0.293	0.253	0.398	2.444	2.432	2.14
312	0.306	0.262	0.391	2.468	2.441	2.138
313	0.304	0.265	0.395	2.495	2.417	2.133
314	0.313	0.273	0.411	2.434	2.432	2.184
315	0.302	0.271	0.416	2.501	2.419	2.16
316	0.309	0.271	0.429	2.461	2.419	2.154
317	0.325	0.279	0.434	2.471	2.42	2.153
318	0.32	0.294	0.445	2.461	2.444	2.151
319	0.322	0.284	0.436	2.449	2.442	2.148
320	0.333	0.315	0.459	2.458	2.416	2.163
321	0.356	0.304	0.473	2.522	2.442	2.143
322	0.338	0.301	0.461	2.5	2.435	2.191
323	0.35	0.317	0.474	2.471	2.417	2.165
324	0.356	0.322	0.49	2.507	2.426	2.146
325	0.358	0.321	0.5	2.477	2.4	2.158
326	0.389	0.322	0.531	2.499	2.422	2.177
327	0.371	0.329	0.512	2.519	2.426	2.155
328	0.381	0.33	0.521	2.502	2.407	2.158
329	0.394	0.349	0.538	2.501	2.441	2.16
330	0.407	0.346	0.554	2.506	2.407	2.161
331	0.407	0.357	0.548	2.516	2.427	2.159
332	0.43	0.365	0.571	2.485	2.446	2.166
333	0.415	0.385	0.577	2.494	2.442	2.175
334	0.432	0.387	0.591	2.528	2.432	2.16
335	0.438	0.378	0.609	2.516	2.405	2.162
336	0.456	0.388	0.614	2.492	2.419	2.172
337	0.452	0.396	0.628	2.48	2.443	2.169
338	0.463	0.408	0.64	2.51	2.443	2.194
339	0.467	0.413	0.656	2.487	2.439	2.147
340	0.49	0.43	0.684	2.497	2.442	2.156
341	0.487	0.427	0.676	2.502	2.435	2.147
342	0.509	0.44	0.694	2.496	2.431	2.174
343	0.528	0.444	0.725	2.535	2.467	2.175
344	0.516	0.456	0.728	2.518	2.441	2.167
345	0.54	0.482	0.737	2.53	2.461	2.198
346	0.548	0.478	0.772	2.559	2.435	2.156
347	0.551	0.469	0.781	2.518	2.429	2.161
348	0.585	0.5	0.807	2.522	2.435	2.191
349	0.599	0.517	0.795	2.502	2.465	2.17
350	0.605	0.513	0.812	2.54	2.45	2.187
351	0.596	0.523	0.84	2.519	2.439	2.161
352	0.659	0.553	0.889	2.551	2.426	2.167
353	0.641	0.545	0.874	2.536	2.455	2.198
354	0.648	0.569	0.911	2.501	2.457	2.214
355	0.65	0.567	0.933	2.493	2.437	2.174
356	0.662	0.598	0.959	2.539	2.483	2.219
357	0.684	0.627	0.974	2.524	2.424	2.174
358	0.72	0.607	0.982	2.584	2.434	2.182
359	0.705	0.642	1.025	2.511	2.442	2.181
360	0.735	0.651	1.023	2.504	2.441	2.165
361	0.749	0.662	1.029	2.512	2.429	2.216
362	0.766	0.676	1.095	2.54	2.43	2.202
363	0.758	0.706	1.084	2.555	2.426	2.19
364	0.789	0.701	1.121	2.538	2.42	2.188
365	0.821	0.738	1.19	2.53	2.429	2.203
366	0.819	0.752	1.151	2.533	2.436	2.184
367	0.846	0.757	1.204	2.514	2.457	2.192
368	0.865	0.782	1.216	2.519	2.459	2.165
369	0.902	0.8	1.237	2.56	2.444	2.194
370	0.912	0.838	1.302	2.518	2.463	2.182
371	0.941	0.843	1.293	2.526	2.45	2.185
372	0.946	0.846	1.313	2.55	2.455	2.184
373	0.976	0.859	1.357	2.54	2.46	2.194
374	1.008	0.869	1.408	2.61	2.46	2.177
375	1.013	0.895	1.395	2.53	2.445	2.209
376	1.022	0.93	1.421	2.566	2.443	2.165
377	1.056	0.946	1.442	2.551	2.443	2.179
378	1.069	0.954	1.498	2.519	2.473	2.188
379	1.099	0.97	1.528	2.551	2.442	2.187
380	1.128	1.036	1.515	2.56	2.446	2.189
381	1.143	1.032	1.574	2.526	2.445	2.199
382	1.16	1.073	1.588	2.532	2.438	2.184
383	1.195	1.08	1.617	2.543	2.453	2.233
384	1.219	1.093	1.642	2.591	2.436	2.169
385	1.247	1.129	1.68	2.558	2.445	2.206
386	1.305	1.164	1.707	2.579	2.437	2.188
387	1.298	1.174	1.73	2.565	2.437	2.202
388	1.373	1.192	1.797	2.598	2.457	2.187
389	1.337	1.224	1.777	2.557	2.452	2.204
390	1.407	1.24	1.819	2.562	2.459	2.232
391	1.402	1.262	1.82	2.568	2.455	2.201
392	1.451	1.306	1.886	2.561	2.46	2.19
393	1.441	1.341	1.885	2.59	2.502	2.194
394	1.491	1.356	1.962	2.591	2.465	2.199
395	1.511	1.422	1.929	2.58	2.456	2.232
396	1.591	1.381	1.934	2.558	2.445	2.205
397	1.587	1.516	1.983	2.569	2.47	2.175
398	1.61	1.437	1.981	2.576	2.437	2.203
399	1.646	1.478	2.035	2.582	2.458	2.201
400	1.644	1.493	2.09	2.567	2.455	2.204
401	1.701	1.537	2.054	2.583	2.473	2.204
402	1.707	1.592	2.079	2.59	2.461	2.232
403	1.739	1.566	2.115	2.547	2.458	2.235
404	1.758	1.627	2.119	2.564	2.451	2.192
405	1.769	1.643	2.102	2.573	2.503	2.198
406	1.827	1.662	2.148	2.559	2.494	2.232
407	1.836	1.661	2.116	2.597	2.463	2.189
408	1.875	1.688	2.158	2.588	2.482	2.226
409	1.892	1.727	2.137	2.56	2.451	2.194
410	1.928	1.742	2.18	2.574	2.468	2.197
411	1.916	1.802	2.175	2.67	2.468	2.207
412	1.974	1.787	2.154	2.596	2.437	2.192
413	1.999	1.818	2.179	2.593	2.508	2.21
414	2.024	1.856	2.17	2.553	2.473	2.232
