# Supplementary material for: Overexpression profiling reveals cellular requirements in the context of genetic backgrounds and environments
Source: PLoS Genet. 2023 Apr 28;19(4):e1010732. doi: 10.1371/journal.pgen.1010732 (PMC10171610; doi:10.1371/journal.pgen.1010732)
Supplement: S1 Data — (ZIP) [file pgen.1010732.s025.zip › S1_Data/Fig_4/Fig.4I&J/Fig.4J_statics.csv]

0 mM Ca		Ca	Rep1	Rep2	Rep3	Mean	Std		50 mM Ca		Ca	Rep1	Rep2	Rep3	Mean	Std
A	Vector/Vector	0	0	0	0	0	0		A	Vector/Vector	50	0.30216571	0.3014781	0.30496571	0.30286984	0.001847351
B	Vector/ECM27	0	0.09204737	0.09766679	0.11223089	0.10064835	0.010416856		B	Vector/ECM27	50	0.33898922	0.34528711	0.32622328	0.336833203	0.009713069
C	ENA1/Vector	0	0.1806402	0.17762861	0.1815812	0.179950003	0.002064708		C	ENA1/Vector	50	0.35705037	0.357148	0.3765491	0.36358249	0.01122952
D	ENA1/ECM27	0	0.26630413	0.26358789	0.24897745	0.259623157	0.009318948		D	ENA1/ECM27	50	0.29756972	0.29718779	0.28683181	0.293863107	0.006092275
0 mM Ca			p-value	FDR					50 mM Ca			p-value	FDR
1	D	B	4.29674E-05	0.00013164					1	D	C	0.002241056	0.01344634
2	C	A	4.38797E-05	0.00013164					2	D	B	0.005187446	0.01556234
3	D	A	0.000429186	0.00085837					3	C	A	0.009710105	0.01942021
4	D	C	0.003213227	0.00426188					4	B	A	0.022945008	0.03441751
5	B	A	0.00355157	0.00426188					5	C	B	0.036516898	0.04382028
6	C	B	0.004402809	0.00440281					6	D	A	0.11449142	0.11449142
