# Supplementary material for: Overexpression profiling reveals cellular requirements in the context of genetic backgrounds and environments
Source: PLoS Genet. 2023 Apr 28;19(4):e1010732. doi: 10.1371/journal.pgen.1010732 (PMC10171610; doi:10.1371/journal.pgen.1010732)
Supplement: S1 Data — (ZIP) [file pgen.1010732.s025.zip › S1_Data/Fig_4/Fig.4I&J/Fig.4I&J_50mM.csv]

	Vector_Vector_50mMCa_Rep1	Vector_Vector_50mMCa_Rep2	Vector_Vector_50mMCa_Rep3	Vector_ECM27_50mMCa_Rep1	Vector_ECM27_50mMCa_Rep2	Vector_ECM27_50mMCa_Rep3	ENA1_Vector_50mMCa_Rep1	ENA1_Vector_50mMCa_Rep2	ENA1_Vector_50mMCa_Rep3	ENA1_ECM27_50mMCa_Rep1	ENA1_ECM27_50mMCa_Rep2	ENA1_ECM27_50mMCa_Rep3
1	0.002	0.003	0	0	-0.001	0	0.003	0.003	0.01	0.006	0.013	0.004
2	0.002	0.004	0	0	0	0.001	0.003	0.003	0.011	0.006	0.013	0.003
3	0.002	0.002	0	0.002	0	0.002	0.005	0.005	0.013	0.008	0.016	0.005
4	0	0.002	0.001	0.002	0	0	0.003	0.004	0.013	0.009	0.015	0.004
5	0.002	0.002	0	0.002	0	0.001	0.002	0.004	0.01	0.008	0.012	0.003
6	0.002	0.002	0	0	-0.002	0.001	0.004	0.004	0.013	0.009	0.017	0.005
7	0.003	0.001	-0.001	0.001	-0.001	0	0.002	0.004	0.012	0.006	0.013	0.005
8	0	0	0	0	-0.002	0	0.005	0.004	0.011	0.006	0.015	0.003
9	0	-0.001	0	0.001	-0.002	-0.001	0.005	0.006	0.015	0.008	0.015	0.008
10	0.002	0.001	-0.003	-0.002	-0.002	-0.001	0.003	0.003	0.011	0.005	0.015	0.003
11	0	0.001	-0.001	0	-0.001	0	0.002	0.003	0.012	0.005	0.012	0.004
12	0.001	0	-0.002	-0.002	-0.003	-0.001	0.004	0.008	0.015	0.008	0.016	0.008
13	0	0.001	0	-0.001	-0.002	-0.002	0.004	0.004	0.013	0.005	0.013	0.004
14	0	-0.001	-0.002	-0.002	-0.002	0.002	0.004	0.003	0.011	0.005	0.012	0.003
15	0	0	-0.001	-0.001	-0.003	0	0.004	0.006	0.013	0.008	0.016	0.008
16	0.001	0.001	-0.003	-0.001	-0.001	-0.001	0.004	0.005	0.011	0.006	0.012	0.004
17	-0.001	-0.002	0	0	-0.002	0.001	0.003	0.006	0.011	0.006	0.013	0.004
18	0.001	0	-0.002	-0.001	-0.002	0	0.006	0.009	0.016	0.01	0.018	0.009
19	0	0	-0.002	-0.001	-0.003	0.001	0.008	0.009	0.015	0.009	0.017	0.008
20	-0.001	0	-0.001	0.001	-0.002	0.001	0.008	0.008	0.015	0.009	0.017	0.006
21	0	-0.001	0	0.001	-0.003	0.001	0.008	0.012	0.016	0.011	0.02	0.011
22	0.001	0	0	0.001	-0.003	0	0.005	0.006	0.013	0.009	0.017	0.005
23	0.001	0	0	0	-0.003	-0.002	0.006	0.008	0.012	0.008	0.016	0.006
24	0.001	0	-0.001	0	-0.002	0	0.008	0.008	0.017	0.011	0.019	0.009
25	0.002	0.001	0	-0.001	-0.002	0.001	0.006	0.006	0.015	0.009	0.016	0.006
26	0.002	0	0	0	-0.001	0.002	0.005	0.009	0.015	0.009	0.016	0.006
27	0.002	0.003	0	0	-0.001	0.002	0.009	0.011	0.017	0.011	0.019	0.011
28	0.004	0.002	0.001	0	-0.001	0.001	0.008	0.009	0.015	0.01	0.018	0.008
29	0.002	0.001	-0.001	0.001	0	0.001	0.005	0.008	0.015	0.01	0.016	0.009
30	0.003	0.003	0.001	0.001	0	0.002	0.01	0.01	0.017	0.012	0.02	0.01
31	0.004	0.004	0.004	0.001	0.001	0.003	0.008	0.01	0.015	0.011	0.017	0.008
32	0.004	0.002	0.001	0.002	0	0.003	0.009	0.011	0.016	0.011	0.018	0.008
33	0.004	0.004	0.002	0.002	0.001	0.002	0.011	0.011	0.017	0.012	0.022	0.01
34	0.003	0.003	0.004	0.003	0.001	0.003	0.009	0.009	0.015	0.012	0.019	0.009
35	0.005	0.004	0.004	0.004	0.001	0.004	0.01	0.009	0.016	0.011	0.018	0.01
36	0.006	0.004	0.003	0.005	0.002	0.005	0.012	0.012	0.019	0.013	0.022	0.011
37	0.005	0.004	0.004	0.005	0.002	0.004	0.01	0.011	0.017	0.012	0.018	0.01
38	0.004	0.004	0.005	0.005	0.003	0.006	0.009	0.01	0.017	0.012	0.019	0.008
39	0.006	0.008	0.006	0.006	0.003	0.006	0.013	0.013	0.019	0.015	0.023	0.012
40	0.005	0.006	0.008	0.006	0.002	0.008	0.011	0.011	0.017	0.011	0.018	0.01
41	0.009	0.006	0.008	0.006	0.003	0.009	0.011	0.013	0.018	0.015	0.022	0.011
42	0.01	0.005	0.006	0.008	0.004	0.008	0.013	0.015	0.02	0.016	0.023	0.012
43	0.009	0.009	0.008	0.01	0.004	0.009	0.015	0.015	0.019	0.017	0.022	0.012
44	0.01	0.006	0.005	0.009	0.005	0.01	0.016	0.019	0.02	0.017	0.023	0.012
45	0.01	0.009	0.009	0.009	0.005	0.01	0.015	0.018	0.023	0.019	0.025	0.016
46	0.012	0.009	0.009	0.011	0.006	0.011	0.015	0.016	0.02	0.02	0.024	0.013
47	0.012	0.009	0.009	0.012	0.009	0.012	0.016	0.017	0.02	0.018	0.024	0.015
48	0.012	0.011	0.009	0.016	0.008	0.015	0.02	0.019	0.022	0.019	0.024	0.016
49	0.015	0.009	0.012	0.016	0.011	0.015	0.019	0.019	0.022	0.02	0.025	0.016
50	0.013	0.012	0.013	0.015	0.01	0.015	0.018	0.018	0.024	0.022	0.026	0.016
51	0.016	0.011	0.012	0.018	0.01	0.004	0.022	0.02	0.024	0.023	0.025	0.017
52	0.016	0.013	0.013	0.019	0.012	-0.011	0.022	0.022	0.025	0.025	0.027	0.017
53	0.018	0.015	0.015	0.017	0.012	-0.011	0.022	0.023	0.025	0.024	0.03	0.02
54	0.017	0.015	0.013	0.023	0.012	-0.01	0.024	0.025	0.025	0.024	0.03	0.019
55	0.018	0.016	0.016	0.022	0.012	-0.009	0.024	0.023	0.025	0.025	0.028	0.019
56	0.02	0.015	0.017	0.02	0.015	-0.011	0.024	0.023	0.025	0.028	0.03	0.019
57	0.022	0.017	0.02	0.02	0.017	-0.009	0.028	0.025	0.028	0.027	0.032	0.02
58	0.023	0.017	0.02	0.026	0.016	-0.006	0.027	0.026	0.027	0.03	0.033	0.02
59	0.022	0.02	0.022	0.025	0.019	-0.006	0.028	0.027	0.027	0.028	0.033	0.022
60	0.026	0.02	0.024	0.03	0.02	-0.002	0.032	0.03	0.031	0.03	0.034	0.023
61	0.026	0.02	0.025	0.031	0.023	-0.003	0.032	0.03	0.03	0.028	0.035	0.023
62	0.026	0.023	0.026	0.031	0.025	-0.003	0.034	0.03	0.035	0.033	0.033	0.024
63	0.028	0.026	0.027	0.032	0.023	-0.002	0.035	0.034	0.034	0.038	0.038	0.026
64	0.032	0.032	0.028	0.035	0.023	-0.001	0.037	0.035	0.035	0.039	0.037	0.025
65	0.032	0.026	0.028	0.037	0.026	0.001	0.038	0.033	0.035	0.037	0.04	0.026
66	0.033	0.025	0.033	0.04	0.026	0.003	0.039	0.035	0.037	0.038	0.041	0.028
67	0.033	0.028	0.032	0.04	0.026	0.005	0.044	0.039	0.037	0.041	0.04	0.027
68	0.039	0.032	0.034	0.044	0.028	0.005	0.042	0.04	0.037	0.041	0.04	0.028
69	0.038	0.037	0.034	0.048	0.031	0.009	0.047	0.046	0.039	0.044	0.04	0.032
70	0.041	0.035	0.038	0.051	0.033	0.011	0.045	0.042	0.041	0.046	0.042	0.032
71	0.048	0.038	0.041	0.047	0.033	0.015	0.047	0.045	0.044	0.047	0.048	0.033
72	0.045	0.037	0.044	0.052	0.038	0.017	0.051	0.047	0.046	0.048	0.047	0.032
73	0.049	0.045	0.046	0.055	0.041	0.019	0.054	0.049	0.047	0.049	0.048	0.038
74	0.049	0.041	0.047	0.056	0.042	0.02	0.059	0.052	0.049	0.052	0.047	0.04
75	0.053	0.044	0.051	0.059	0.045	0.025	0.056	0.055	0.048	0.055	0.051	0.038
76	0.057	0.046	0.052	0.062	0.047	0.028	0.062	0.055	0.051	0.056	0.051	0.038
77	0.059	0.049	0.056	0.066	0.047	0.027	0.068	0.059	0.053	0.057	0.054	0.039
78	0.059	0.059	0.06	0.068	0.048	0.031	0.07	0.061	0.055	0.062	0.057	0.039
79	0.062	0.054	0.057	0.073	0.055	0.035	0.07	0.066	0.057	0.073	0.061	0.044
80	0.066	0.055	0.066	0.076	0.06	0.041	0.071	0.068	0.06	0.068	0.057	0.046
81	0.069	0.057	0.069	0.081	0.056	0.042	0.076	0.076	0.061	0.071	0.06	0.047
82	0.074	0.06	0.068	0.09	0.063	0.047	0.083	0.071	0.067	0.074	0.066	0.051
83	0.075	0.063	0.071	0.088	0.068	0.048	0.082	0.078	0.067	0.078	0.067	0.047
84	0.083	0.067	0.076	0.092	0.067	0.051	0.093	0.078	0.07	0.08	0.07	0.054
85	0.08	0.07	0.077	0.099	0.078	0.057	0.089	0.081	0.07	0.082	0.076	0.054
86	0.083	0.071	0.084	0.105	0.073	0.062	0.099	0.092	0.078	0.089	0.074	0.053
87	0.091	0.077	0.082	0.104	0.075	0.066	0.098	0.086	0.08	0.088	0.078	0.057
88	0.088	0.082	0.086	0.112	0.078	0.068	0.103	0.091	0.082	0.091	0.08	0.063
89	0.093	0.081	0.089	0.115	0.09	0.069	0.11	0.099	0.083	0.089	0.083	0.061
90	0.099	0.088	0.095	0.12	0.088	0.077	0.113	0.103	0.086	0.095	0.084	0.066
91	0.103	0.088	0.102	0.126	0.09	0.078	0.12	0.113	0.095	0.103	0.081	0.069
92	0.106	0.09	0.102	0.128	0.093	0.088	0.122	0.11	0.091	0.103	0.096	0.064
93	0.11	0.093	0.107	0.14	0.1	0.097	0.128	0.113	0.104	0.107	0.096	0.073
94	0.121	0.104	0.119	0.14	0.106	0.1	0.134	0.122	0.113	0.114	0.093	0.075
95	0.135	0.105	0.119	0.163	0.109	0.103	0.144	0.125	0.11	0.114	0.1	0.08
96	0.128	0.115	0.12	0.162	0.115	0.118	0.15	0.131	0.112	0.124	0.106	0.078
97	0.135	0.11	0.127	0.166	0.122	0.114	0.158	0.135	0.117	0.127	0.104	0.085
98	0.139	0.122	0.133	0.168	0.122	0.124	0.165	0.136	0.119	0.133	0.11	0.081
99	0.141	0.121	0.141	0.19	0.139	0.132	0.162	0.149	0.125	0.142	0.115	0.085
100	0.148	0.136	0.147	0.186	0.139	0.132	0.164	0.151	0.128	0.149	0.117	0.091
101	0.155	0.139	0.146	0.189	0.14	0.147	0.184	0.15	0.136	0.148	0.125	0.093
102	0.154	0.144	0.155	0.199	0.151	0.147	0.19	0.161	0.143	0.148	0.127	0.103
103	0.165	0.15	0.16	0.207	0.157	0.151	0.194	0.168	0.144	0.154	0.128	0.098
104	0.176	0.165	0.168	0.224	0.177	0.165	0.204	0.18	0.156	0.169	0.144	0.104
105	0.179	0.151	0.176	0.233	0.179	0.185	0.209	0.184	0.156	0.168	0.14	0.114
106	0.185	0.165	0.18	0.236	0.178	0.183	0.214	0.187	0.172	0.186	0.146	0.112
107	0.193	0.165	0.186	0.245	0.182	0.187	0.226	0.197	0.172	0.191	0.156	0.125
108	0.209	0.175	0.192	0.265	0.204	0.202	0.23	0.202	0.178	0.193	0.161	0.118
109	0.213	0.187	0.206	0.264	0.208	0.212	0.238	0.216	0.183	0.194	0.161	0.125
110	0.215	0.189	0.209	0.286	0.216	0.22	0.259	0.227	0.19	0.201	0.165	0.134
111	0.219	0.208	0.213	0.309	0.228	0.242	0.273	0.233	0.208	0.213	0.17	0.135
112	0.245	0.204	0.22	0.317	0.226	0.248	0.281	0.251	0.208	0.223	0.175	0.137
113	0.247	0.213	0.224	0.321	0.237	0.244	0.282	0.251	0.224	0.223	0.189	0.146
114	0.245	0.212	0.235	0.328	0.255	0.267	0.301	0.265	0.223	0.237	0.187	0.151
115	0.252	0.224	0.248	0.333	0.27	0.275	0.313	0.265	0.231	0.244	0.202	0.151
116	0.274	0.229	0.269	0.353	0.28	0.289	0.342	0.296	0.233	0.248	0.201	0.155
117	0.299	0.265	0.259	0.368	0.275	0.291	0.335	0.298	0.252	0.262	0.211	0.185
118	0.293	0.257	0.291	0.386	0.301	0.309	0.346	0.294	0.264	0.275	0.216	0.173
119	0.293	0.271	0.285	0.405	0.325	0.321	0.352	0.327	0.264	0.282	0.229	0.178
120	0.301	0.284	0.296	0.433	0.335	0.333	0.38	0.33	0.285	0.289	0.228	0.182
121	0.336	0.285	0.321	0.458	0.345	0.359	0.397	0.336	0.281	0.299	0.244	0.19
122	0.343	0.302	0.343	0.473	0.343	0.393	0.407	0.36	0.314	0.303	0.253	0.192
123	0.337	0.296	0.324	0.461	0.361	0.393	0.426	0.368	0.308	0.324	0.259	0.202
124	0.344	0.314	0.349	0.484	0.387	0.394	0.419	0.39	0.331	0.335	0.266	0.207
125	0.368	0.318	0.358	0.518	0.402	0.404	0.463	0.409	0.336	0.338	0.285	0.234
126	0.373	0.33	0.354	0.506	0.413	0.419	0.489	0.436	0.361	0.356	0.295	0.221
127	0.388	0.34	0.366	0.562	0.416	0.439	0.471	0.439	0.383	0.359	0.303	0.231
128	0.393	0.354	0.378	0.563	0.438	0.458	0.518	0.468	0.373	0.382	0.322	0.233
129	0.41	0.375	0.41	0.571	0.48	0.477	0.509	0.474	0.389	0.386	0.325	0.248
130	0.434	0.375	0.408	0.601	0.476	0.498	0.529	0.504	0.41	0.407	0.332	0.256
131	0.451	0.397	0.418	0.628	0.489	0.545	0.557	0.49	0.411	0.424	0.339	0.272
132	0.446	0.413	0.442	0.645	0.526	0.546	0.554	0.505	0.431	0.422	0.373	0.278
133	0.46	0.43	0.459	0.645	0.532	0.579	0.591	0.532	0.468	0.458	0.364	0.299
134	0.485	0.444	0.477	0.691	0.561	0.583	0.608	0.557	0.465	0.453	0.373	0.291
135	0.495	0.466	0.492	0.734	0.59	0.591	0.616	0.59	0.492	0.48	0.416	0.3
136	0.514	0.471	0.51	0.736	0.597	0.627	0.657	0.58	0.503	0.49	0.398	0.307
137	0.525	0.47	0.551	0.782	0.628	0.65	0.67	0.607	0.517	0.504	0.419	0.314
138	0.547	0.497	0.553	0.819	0.666	0.663	0.721	0.63	0.541	0.531	0.44	0.337
139	0.567	0.528	0.549	0.809	0.688	0.672	0.73	0.638	0.578	0.527	0.46	0.351
140	0.612	0.578	0.576	0.844	0.684	0.707	0.741	0.68	0.564	0.547	0.462	0.347
141	0.623	0.569	0.593	0.856	0.701	0.724	0.761	0.684	0.58	0.577	0.477	0.381
142	0.62	0.572	0.606	0.891	0.738	0.758	0.772	0.695	0.592	0.596	0.504	0.39
143	0.677	0.596	0.63	0.917	0.773	0.78	0.808	0.744	0.636	0.636	0.496	0.39
144	0.665	0.611	0.638	0.948	0.783	0.83	0.833	0.779	0.661	0.645	0.526	0.407
145	0.702	0.648	0.673	1	0.831	0.836	0.872	0.779	0.672	0.651	0.545	0.416
146	0.716	0.657	0.721	1.019	0.877	0.875	0.908	0.843	0.713	0.713	0.56	0.433
147	0.739	0.7	0.73	1.073	0.872	0.895	0.894	0.836	0.742	0.716	0.576	0.448
148	0.749	0.715	0.75	1.083	0.901	0.906	0.947	0.899	0.759	0.735	0.596	0.465
149	0.776	0.703	0.764	1.099	0.935	0.943	0.942	0.908	0.773	0.735	0.628	0.478
150	0.789	0.77	0.772	1.182	1	0.975	0.978	0.953	0.782	0.758	0.65	0.494
151	0.815	0.774	0.809	1.189	1.008	1	1.042	0.963	0.818	0.79	0.677	0.533
152	0.838	0.811	0.845	1.203	1.023	1.029	1.052	0.975	0.845	0.818	0.673	0.519
153	0.868	0.843	0.872	1.218	1.101	1.078	1.09	1.006	0.896	0.819	0.707	0.556
154	0.908	0.866	0.88	1.287	1.095	1.137	1.094	1.022	0.901	0.833	0.725	0.572
155	0.949	0.887	0.909	1.319	1.114	1.124	1.149	1.056	0.934	0.887	0.741	0.594
156	0.968	0.903	0.957	1.341	1.188	1.141	1.164	1.101	0.94	0.904	0.77	0.614
157	0.999	0.934	0.94	1.418	1.214	1.209	1.213	1.124	1.003	0.92	0.797	0.614
158	1.029	0.957	0.986	1.42	1.229	1.232	1.252	1.158	1.028	0.959	0.824	0.625
159	1.052	0.975	1.032	1.435	1.273	1.275	1.268	1.254	1.052	1.001	0.854	0.659
160	1.093	1.015	1.059	1.489	1.288	1.299	1.301	1.253	1.083	1.056	0.887	0.678
161	1.094	1.056	1.081	1.513	1.338	1.392	1.344	1.237	1.105	1.033	0.902	0.696
162	1.179	1.076	1.132	1.582	1.356	1.37	1.399	1.31	1.173	1.062	0.941	0.729
163	1.2	1.103	1.151	1.585	1.418	1.397	1.371	1.297	1.172	1.099	0.961	0.743
164	1.186	1.138	1.173	1.65	1.434	1.413	1.427	1.355	1.221	1.121	1.064	0.756
165	1.268	1.173	1.239	1.658	1.471	1.45	1.461	1.371	1.257	1.166	1.021	0.776
166	1.246	1.214	1.24	1.725	1.508	1.529	1.5	1.415	1.267	1.181	1.039	0.795
167	1.294	1.235	1.259	1.749	1.52	1.522	1.515	1.45	1.279	1.233	1.064	0.829
168	1.342	1.272	1.32	1.768	1.56	1.575	1.569	1.457	1.341	1.286	1.112	0.861
169	1.385	1.317	1.328	1.82	1.593	1.595	1.614	1.524	1.376	1.317	1.139	0.873
170	1.403	1.335	1.382	1.831	1.624	1.628	1.618	1.531	1.399	1.319	1.155	0.914
171	1.432	1.405	1.4	1.904	1.687	1.658	1.629	1.582	1.414	1.362	1.195	0.941
172	1.453	1.414	1.418	1.893	1.742	1.709	1.653	1.57	1.473	1.388	1.221	0.97
173	1.521	1.453	1.453	1.937	1.765	1.76	1.74	1.642	1.485	1.436	1.348	0.972
174	1.533	1.472	1.505	1.965	1.77	1.78	1.729	1.671	1.518	1.46	1.294	1.029
175	1.581	1.491	1.524	1.999	1.803	1.799	1.761	1.701	1.557	1.512	1.315	1.035
176	1.661	1.541	1.558	2.012	1.824	1.835	1.817	1.732	1.596	1.509	1.368	1.117
177	1.682	1.56	1.594	2.017	1.841	1.892	1.826	1.776	1.618	1.537	1.45	1.134
178	1.672	1.615	1.616	2.051	1.872	1.947	1.865	1.787	1.686	1.567	1.432	1.165
179	1.729	1.639	1.661	2.125	1.941	1.956	1.885	1.829	1.693	1.63	1.48	1.158
180	1.745	1.684	1.694	2.122	1.922	2.003	1.932	1.84	1.709	1.647	1.514	1.222
181	1.777	1.71	1.741	2.124	1.949	2.079	1.942	1.86	1.729	1.688	1.54	1.233
182	1.854	1.799	1.758	2.17	1.97	2.054	1.984	1.887	1.789	1.734	1.551	1.28
183	1.849	1.736	1.784	2.17	1.998	2.071	1.987	1.912	1.803	1.787	1.628	1.289
184	1.889	1.771	1.845	2.213	2.017	2.087	2.008	1.929	1.835	1.797	1.611	1.309
185	1.913	1.802	1.863	2.217	2.028	2.127	2.028	1.97	1.867	1.8	1.669	1.325
186	1.934	1.832	1.897	2.201	2.057	2.134	2.082	1.984	1.896	1.846	1.729	1.404
187	1.988	1.857	1.908	2.228	2.052	2.172	2.117	2.037	1.898	1.899	1.72	1.39
188	2.016	1.892	1.951	2.216	2.118	2.225	2.09	2.057	1.928	1.916	1.754	1.471
189	2.022	1.923	2.022	2.272	2.115	2.247	2.125	2.068	1.941	1.966	1.79	1.502
190	2.041	1.941	1.985	2.231	2.114	2.234	2.151	2.103	1.962	1.984	1.821	1.513
191	2.074	1.948	1.989	2.326	2.175	2.247	2.155	2.078	2.022	2.016	1.833	1.508
192	2.053	1.977	2.047	2.272	2.119	2.284	2.181	2.139	2.008	2.039	1.849	1.565
193	2.165	1.985	2.05	2.247	2.13	2.312	2.204	2.146	2.073	2.057	1.871	1.609
194	2.18	1.999	2.035	2.276	2.141	2.322	2.201	2.122	2.067	2.096	1.921	1.658
195	2.154	2.043	2.069	2.264	2.147	2.304	2.221	2.134	2.083	2.092	1.915	1.659
196	2.184	2.032	2.088	2.307	2.168	2.34	2.23	2.169	2.094	2.146	1.945	1.691
197	2.188	2.044	2.155	2.271	2.168	2.322	2.224	2.169	2.095	2.17	1.978	1.726
198	2.226	2.05	2.119	2.261	2.175	2.322	2.233	2.18	2.102	2.199	1.986	1.745
199	2.212	2.068	2.133	2.325	2.183	2.341	2.248	2.172	2.127	2.248	2.038	1.802
200	2.227	2.064	2.136	2.296	2.202	2.336	2.293	2.17	2.131	2.211	2.081	1.814
201	2.255	2.116	2.15	2.298	2.163	2.388	2.268	2.206	2.146	2.22	2.082	1.833
202	2.235	2.108	2.177	2.292	2.201	2.407	2.284	2.191	2.153	2.283	2.079	1.864
203	2.255	2.11	2.195	2.307	2.204	2.386	2.274	2.217	2.133	2.255	2.121	1.865
204	2.267	2.108	2.198	2.317	2.207	2.384	2.263	2.231	2.151	2.334	2.102	1.942
205	2.299	2.114	2.169	2.336	2.214	2.381	2.289	2.205	2.159	2.327	2.131	1.948
206	2.284	2.133	2.205	2.312	2.203	2.381	2.286	2.203	2.159	2.329	2.132	1.958
207	2.268	2.141	2.205	2.286	2.275	2.402	2.281	2.261	2.19	2.299	2.155	1.957
208	2.306	2.148	2.192	2.296	2.22	2.365	2.293	2.219	2.214	2.323	2.159	1.996
209	2.256	2.125	2.234	2.319	2.224	2.361	2.291	2.213	2.16	2.38	2.139	1.996
210	2.358	2.168	2.247	2.301	2.217	2.385	2.303	2.225	2.188	2.37	2.17	2.039
211	2.297	2.137	2.263	2.368	2.198	2.426	2.304	2.218	2.187	2.32	2.192	2.052
212	2.301	2.143	2.235	2.326	2.21	2.406	2.312	2.242	2.194	2.349	2.173	2.059
213	2.341	2.115	2.234	2.307	2.219	2.423	2.305	2.223	2.189	2.38	2.205	2.054
214	2.307	2.159	2.243	2.305	2.225	2.434	2.307	2.226	2.202	2.347	2.184	2.087
215	2.334	2.159	2.233	2.346	2.21	2.414	2.312	2.253	2.199	2.372	2.206	2.087
216	2.333	2.181	2.216	2.361	2.21	2.394	2.333	2.241	2.209	2.359	2.197	2.104
217	2.296	2.154	2.26	2.34	2.213	2.419	2.306	2.254	2.216	2.386	2.197	2.11
218	2.341	2.143	2.269	2.318	2.219	2.464	2.325	2.243	2.216	2.419	2.204	2.103
219	2.329	2.151	2.257	2.339	2.274	2.432	2.3	2.233	2.203	2.398	2.206	2.161
220	2.313	2.166	2.238	2.325	2.235	2.434	2.325	2.25	2.19	2.359	2.227	2.13
221	2.361	2.158	2.228	2.33	2.25	2.428	2.318	2.245	2.218	2.387	2.232	2.207
222	2.321	2.145	2.249	2.314	2.221	2.475	2.303	2.239	2.204	2.377	2.225	2.134
223	2.313	2.187	2.238	2.342	2.249	2.424	2.323	2.26	2.201	2.438	2.227	2.147
224	2.354	2.202	2.216	2.314	2.24	2.445	2.314	2.236	2.199	2.383	2.233	2.167
225	2.341	2.18	2.263	2.354	2.26	2.441	2.348	2.236	2.236	2.39	2.225	2.17
226	2.33	2.161	2.24	2.347	2.254	2.451	2.313	2.246	2.213	2.43	2.228	2.166
227	2.362	2.158	2.243	2.346	2.236	2.422	2.3	2.249	2.217	2.439	2.228	2.183
228	2.35	2.162	2.259	2.349	2.239	2.431	2.323	2.257	2.226	2.409	2.232	2.173
229	2.358	2.158	2.255	2.333	2.275	2.413	2.311	2.243	2.206	2.406	2.24	2.19
230	2.334	2.198	2.269	2.358	2.235	2.436	2.311	2.249	2.201	2.415	2.223	2.183
231	2.337	2.151	2.286	2.334	2.234	2.49	2.303	2.264	2.227	2.443	2.254	2.192
232	2.333	2.162	2.246	2.335	2.218	2.451	2.31	2.277	2.211	2.409	2.238	2.188
233	2.356	2.165	2.231	2.346	2.22	2.429	2.336	2.265	2.236	2.398	2.256	2.206
234	2.327	2.199	2.268	2.315	2.275	2.442	2.335	2.247	2.224	2.413	2.25	2.197
235	2.344	2.163	2.23	2.357	2.276	2.424	2.299	2.263	2.227	2.428	2.238	2.185
236	2.352	2.194	2.247	2.355	2.234	2.419	2.317	2.26	2.24	2.444	2.236	2.185
237	2.362	2.211	2.267	2.327	2.254	2.419	2.329	2.283	2.23	2.407	2.246	2.196
238	2.343	2.154	2.236	2.312	2.24	2.445	2.33	2.291	2.232	2.403	2.263	2.201
239	2.369	2.172	2.24	2.333	2.274	2.465	2.337	2.253	2.223	2.424	2.259	2.205
240	2.407	2.169	2.25	2.372	2.235	2.493	2.329	2.253	2.227	2.431	2.278	2.218
241	2.346	2.138	2.242	2.349	2.257	2.446	2.344	2.239	2.243	2.446	2.242	2.228
242	2.342	2.156	2.26	2.32	2.227	2.441	2.349	2.265	2.223	2.4	2.239	2.22
243	2.323	2.201	2.289	2.341	2.236	2.446	2.323	2.281	2.219	2.426	2.291	2.207
244	2.341	2.17	2.254	2.312	2.26	2.428	2.351	2.265	2.218	2.453	2.236	2.26
245	2.356	2.15	2.231	2.358	2.234	2.442	2.328	2.256	2.22	2.416	2.231	2.203
246	2.343	2.166	2.259	2.333	2.238	2.449	2.325	2.265	2.233	2.407	2.253	2.225
247	2.351	2.183	2.268	2.332	2.247	2.463	2.336	2.268	2.23	2.405	2.242	2.216
248	2.374	2.192	2.25	2.38	2.24	2.467	2.359	2.288	2.211	2.394	2.254	2.226
249	2.381	2.182	2.246	2.321	2.267	2.438	2.332	2.26	2.241	2.419	2.265	2.212
250	2.351	2.147	2.265	2.336	2.242	2.475	2.34	2.25	2.226	2.432	2.255	2.22
251	2.349	2.174	2.27	2.308	2.255	2.489	2.346	2.254	2.211	2.455	2.23	2.22
252	2.344	2.168	2.254	2.35	2.252	2.488	2.356	2.291	2.225	2.407	2.274	2.242
253	2.383	2.167	2.224	2.356	2.243	2.451	2.335	2.264	2.231	2.442	2.242	2.261
254	2.349	2.185	2.24	2.365	2.269	2.457	2.325	2.272	2.263	2.415	2.25	2.211
255	2.337	2.151	2.235	2.362	2.241	2.451	2.322	2.267	2.232	2.422	2.245	2.218
256	2.365	2.203	2.259	2.341	2.236	2.457	2.335	2.272	2.255	2.438	2.253	2.225
257	2.401	2.16	2.262	2.332	2.209	2.468	2.354	2.263	2.219	2.416	2.252	2.232
258	2.31	2.203	2.23	2.344	2.224	2.456	2.349	2.27	2.227	2.442	2.238	2.248
259	2.344	2.162	2.259	2.32	2.24	2.436	2.33	2.25	2.224	2.415	2.23	2.206
260	2.363	2.173	2.272	2.349	2.231	2.432	2.351	2.259	2.24	2.426	2.233	2.232
261	2.354	2.188	2.247	2.349	2.241	2.467	2.368	2.281	2.239	2.401	2.239	2.236
262	2.346	2.206	2.221	2.336	2.241	2.463	2.339	2.257	2.226	2.421	2.253	2.284
263	2.341	2.151	2.265	2.346	2.259	2.449	2.335	2.264	2.231	2.455	2.221	2.223
264	2.323	2.203	2.305	2.328	2.3	2.461	2.35	2.269	2.243	2.434	2.245	2.241
265	2.342	2.168	2.26	2.348	2.239	2.438	2.357	2.31	2.232	2.409	2.246	2.218
266	2.336	2.179	2.276	2.369	2.27	2.458	2.377	2.269	2.233	2.441	2.23	2.226
267	2.339	2.188	2.3	2.361	2.239	2.473	2.346	2.269	2.246	2.429	2.243	2.228
268	2.362	2.161	2.29	2.374	2.246	2.493	2.328	2.263	2.245	2.415	2.231	2.239
269	2.381	2.182	2.272	2.34	2.271	2.463	2.37	2.296	2.239	2.412	2.27	2.223
270	2.358	2.21	2.259	2.359	2.25	2.436	2.349	2.27	2.252	2.453	2.261	2.218
271	2.388	2.216	2.262	2.357	2.261	2.474	2.361	2.263	2.228	2.438	2.247	2.236
272	2.385	2.187	2.261	2.355	2.277	2.486	2.355	2.278	2.235	2.437	2.242	2.219
273	2.371	2.183	2.271	2.346	2.252	2.438	2.37	2.285	2.245	2.487	2.263	2.242
274	2.356	2.198	2.264	2.381	2.279	2.492	2.34	2.29	2.254	2.426	2.262	2.234
275	2.386	2.187	2.236	2.34	2.245	2.457	2.378	2.3	2.23	2.439	2.255	2.227
276	2.372	2.194	2.248	2.351	2.27	2.464	2.329	2.291	2.243	2.431	2.242	2.233
277	2.376	2.175	2.275	2.383	2.297	2.464	2.336	2.283	2.26	2.43	2.263	2.227
278	2.39	2.198	2.255	2.378	2.235	2.478	2.355	2.293	2.24	2.441	2.256	2.252
279	2.39	2.139	2.255	2.363	2.284	2.457	2.347	2.256	2.243	2.442	2.279	2.232
280	2.397	2.175	2.269	2.383	2.271	2.485	2.365	2.307	2.282	2.453	2.301	2.224
281	2.352	2.207	2.256	2.4	2.242	2.459	2.366	2.303	2.265	2.445	2.328	2.262
282	2.356	2.218	2.282	2.38	2.286	2.475	2.359	2.296	2.24	2.449	2.247	2.238
283	2.369	2.196	2.276	2.354	2.33	2.478	2.356	2.3	2.261	2.434	2.282	2.246
284	2.349	2.174	2.259	2.348	2.291	2.468	2.356	2.276	2.253	2.453	2.277	2.235
285	2.372	2.211	2.25	2.371	2.262	2.479	2.341	2.283	2.256	2.441	2.268	2.245
286	2.372	2.18	2.288	2.362	2.262	2.475	2.343	2.289	2.268	2.415	2.294	2.264
287	2.397	2.174	2.294	2.352	2.265	2.455	2.341	2.282	2.263	2.496	2.276	2.249
288	2.37	2.195	2.308	2.38	2.261	2.477	2.368	2.301	2.248	2.47	2.252	2.248
289	2.376	2.182	2.276	2.361	2.281	2.529	2.329	2.307	2.231	2.448	2.278	2.211
290	2.374	2.176	2.272	2.386	2.265	2.47	2.369	2.293	2.276	2.459	2.259	2.247
291	2.38	2.19	2.274	2.371	2.274	2.502	2.347	2.29	2.278	2.456	2.283	2.248
292	2.363	2.213	2.263	2.39	2.278	2.472	2.35	2.278	2.279	2.481	2.243	2.238
293	2.391	2.202	2.274	2.391	2.27	2.48	2.35	2.297	2.253	2.445	2.257	2.241
294	2.369	2.18	2.284	2.361	2.267	2.497	2.348	2.305	2.261	2.437	2.296	2.241
295	2.38	2.206	2.274	2.376	2.291	2.481	2.349	2.272	2.252	2.458	2.264	2.245
296	2.4	2.19	2.282	2.392	2.282	2.503	2.342	2.278	2.284	2.446	2.253	2.264
297	2.366	2.187	2.293	2.392	2.27	2.478	2.357	2.318	2.253	2.444	2.289	2.243
298	2.373	2.176	2.305	2.355	2.291	2.502	2.337	2.289	2.271	2.464	2.268	2.23
299	2.334	2.22	2.27	2.378	2.262	2.495	2.372	2.304	2.272	2.463	2.29	2.259
300	2.381	2.201	2.255	2.372	2.293	2.473	2.372	2.282	2.254	2.465	2.265	2.243
301	2.408	2.196	2.334	2.41	2.285	2.548	2.342	2.285	2.263	2.452	2.257	2.263
302	2.415	2.165	2.264	2.392	2.285	2.456	2.35	2.314	2.272	2.455	2.272	2.238
303	2.393	2.206	2.294	2.365	2.285	2.526	2.372	2.314	2.269	2.479	2.294	2.275
304	2.361	2.201	2.278	2.362	2.311	2.512	2.387	2.286	2.264	2.47	2.282	2.23
305	2.356	2.216	2.255	2.385	2.293	2.497	2.364	2.312	2.257	2.446	2.288	2.306
306	2.392	2.201	2.26	2.39	2.274	2.56	2.349	2.32	2.307	2.459	2.263	2.243
307	2.366	2.205	2.292	2.401	2.265	2.479	2.37	2.297	2.264	2.478	2.281	2.257
308	2.409	2.18	2.263	2.377	2.311	2.508	2.358	2.319	2.262	2.45	2.286	2.252
309	2.384	2.209	2.283	2.4	2.277	2.511	2.376	2.303	2.274	2.461	2.307	2.289
310	2.362	2.207	2.278	2.402	2.3	2.519	2.332	2.288	2.275	2.45	2.272	2.261
311	2.416	2.187	2.278	2.391	2.286	2.511	2.402	2.318	2.281	2.459	2.259	2.245
312	2.383	2.195	2.292	2.359	2.3	2.48	2.352	2.293	2.314	2.467	2.303	2.26
313	2.405	2.199	2.265	2.387	2.291	2.485	2.386	2.289	2.274	2.466	2.264	2.249
314	2.401	2.218	2.306	2.388	2.294	2.517	2.351	2.308	2.278	2.452	2.256	2.231
315	2.363	2.214	2.3	2.355	2.293	2.511	2.399	2.299	2.288	2.495	2.298	2.281
316	2.37	2.205	2.263	2.401	2.277	2.496	2.351	2.303	2.269	2.47	2.263	2.268
317	2.374	2.187	2.276	2.356	2.305	2.519	2.362	2.292	2.286	2.482	2.306	2.275
318	2.392	2.213	2.293	2.38	2.339	2.471	2.372	2.318	2.281	2.509	2.278	2.275
319	2.416	2.196	2.314	2.4	2.279	2.492	2.405	2.31	2.297	2.475	2.288	2.257
320	2.379	2.214	2.303	2.38	2.306	2.525	2.354	2.298	2.26	2.473	2.279	2.274
321	2.456	2.216	2.278	2.37	2.292	2.502	2.388	2.311	2.261	2.496	2.277	2.27
322	2.377	2.246	2.271	2.39	2.307	2.49	2.35	2.296	2.269	2.456	2.296	2.262
323	2.386	2.234	2.317	2.397	2.314	2.531	2.385	2.325	2.248	2.464	2.277	2.259
324	2.475	2.21	2.248	2.376	2.282	2.506	2.371	2.332	2.289	2.465	2.274	2.321
325	2.405	2.223	2.301	2.4	2.298	2.501	2.387	2.298	2.27	2.464	2.291	2.268
326	2.443	2.223	2.275	2.386	2.275	2.511	2.38	2.307	2.271	2.461	2.278	2.285
327	2.39	2.185	2.296	2.398	2.357	2.511	2.395	2.303	2.291	2.48	2.29	2.299
328	2.406	2.223	2.268	2.41	2.32	2.519	2.358	2.3	2.284	2.466	2.288	2.27
329	2.429	2.21	2.272	2.387	2.305	2.487	2.379	2.303	2.284	2.479	2.279	2.252
330	2.417	2.231	2.275	2.365	2.313	2.536	2.392	2.305	2.294	2.464	2.292	2.291
331	2.413	2.224	2.275	2.397	2.341	2.521	2.381	2.3	2.278	2.481	2.292	2.281
332	2.419	2.227	2.308	2.386	2.286	2.504	2.391	2.313	2.275	2.465	2.322	2.268
333	2.362	2.206	2.311	2.399	2.319	2.536	2.372	2.307	2.288	2.475	2.292	2.274
334	2.394	2.234	2.329	2.402	2.333	2.509	2.395	2.3	2.279	2.478	2.326	2.281
335	2.405	2.214	2.303	2.416	2.344	2.501	2.364	2.298	2.292	2.504	2.291	2.276
336	2.423	2.22	2.29	2.377	2.303	2.523	2.407	2.306	2.274	2.468	2.286	2.298
337	2.392	2.223	2.288	2.394	2.276	2.523	2.388	2.291	2.282	2.481	2.3	2.311
338	2.405	2.223	2.318	2.415	2.335	2.497	2.371	2.306	2.282	2.45	2.317	2.291
339	2.388	2.235	2.312	2.403	2.314	2.512	2.391	2.325	2.272	2.442	2.299	2.269
340	2.395	2.223	2.326	2.403	2.305	2.516	2.414	2.307	2.284	2.47	2.289	2.279
341	2.471	2.227	2.318	2.416	2.286	2.528	2.392	2.319	2.288	2.468	2.276	2.284
342	2.426	2.209	2.299	2.409	2.348	2.504	2.397	2.306	2.306	2.524	2.284	2.269
343	2.406	2.179	2.289	2.381	2.342	2.503	2.374	2.296	2.278	2.477	2.282	2.296
344	2.458	2.223	2.333	2.41	2.317	2.544	2.38	2.327	2.3	2.482	2.317	2.303
345	2.388	2.213	2.305	2.412	2.312	2.533	2.391	2.32	2.315	2.492	2.301	2.279
346	2.407	2.225	2.296	2.415	2.327	2.514	2.383	2.308	2.296	2.502	2.32	2.272
347	2.458	2.228	2.314	2.395	2.314	2.493	2.397	2.318	2.291	2.53	2.286	2.284
348	2.42	2.223	2.289	2.385	2.329	2.512	2.4	2.305	2.275	2.522	2.3	2.293
349	2.444	2.213	2.297	2.394	2.387	2.518	2.376	2.318	2.31	2.51	2.298	2.276
350	2.467	2.221	2.317	2.423	2.32	2.507	2.38	2.328	2.279	2.482	2.306	2.318
351	2.403	2.235	2.337	2.392	2.321	2.544	2.374	2.293	2.293	2.493	2.332	2.301
352	2.398	2.213	2.343	2.387	2.357	2.544	2.415	2.315	2.296	2.465	2.3	2.283
353	2.424	2.235	2.328	2.441	2.317	2.522	2.391	2.321	2.283	2.501	2.281	2.276
354	2.394	2.238	2.314	2.405	2.33	2.508	2.381	2.325	2.326	2.526	2.306	2.303
355	2.4	2.22	2.325	2.437	2.321	2.541	2.399	2.323	2.308	2.518	2.278	2.286
356	2.427	2.246	2.315	2.416	2.349	2.546	2.394	2.31	2.288	2.507	2.299	2.279
357	2.392	2.23	2.325	2.388	2.33	2.5	2.397	2.327	2.283	2.519	2.294	2.291
358	2.406	2.224	2.298	2.409	2.335	2.539	2.368	2.346	2.288	2.504	2.294	2.292
359	2.431	2.226	2.306	2.406	2.376	2.529	2.41	2.319	2.296	2.465	2.333	2.288
360	2.386	2.252	2.306	2.401	2.315	2.507	2.38	2.322	2.285	2.49	2.323	2.285
361	2.472	2.245	2.292	2.416	2.325	2.533	2.398	2.322	2.29	2.518	2.303	2.304
362	2.435	2.26	2.322	2.398	2.329	2.504	2.432	2.311	2.314	2.488	2.317	2.285
363	2.438	2.228	2.352	2.415	2.323	2.537	2.39	2.326	2.3	2.522	2.311	2.278
364	2.408	2.22	2.318	2.417	2.342	2.557	2.38	2.322	2.303	2.541	2.301	2.271
365	2.475	2.248	2.317	2.42	2.311	2.512	2.401	2.312	2.307	2.488	2.335	2.278
366	2.414	2.22	2.322	2.407	2.335	2.54	2.414	2.341	2.292	2.501	2.296	2.299
367	2.423	2.253	2.318	2.41	2.336	2.535	2.397	2.321	2.297	2.489	2.318	2.299
368	2.422	2.217	2.315	2.407	2.332	2.551	2.395	2.326	2.299	2.514	2.327	2.296
369	2.448	2.228	2.313	2.487	2.342	2.544	2.379	2.333	2.304	2.509	2.311	2.307
370	2.406	2.232	2.308	2.414	2.344	2.526	2.369	2.334	2.301	2.515	2.314	2.283
371	2.429	2.226	2.317	2.402	2.348	2.523	2.392	2.318	2.31	2.472	2.342	2.336
372	2.39	2.265	2.368	2.426	2.35	2.529	2.384	2.326	2.301	2.533	2.296	2.313
373	2.465	2.228	2.301	2.392	2.362	2.557	2.39	2.33	2.31	2.521	2.303	2.32
374	2.388	2.248	2.311	2.422	2.357	2.569	2.399	2.34	2.308	2.538	2.31	2.313
375	2.451	2.247	2.332	2.416	2.332	2.588	2.406	2.336	2.332	2.551	2.32	2.283
376	2.445	2.271	2.312	2.434	2.347	2.541	2.413	2.326	2.313	2.509	2.294	2.318
377	2.441	2.233	2.322	2.445	2.337	2.554	2.395	2.341	2.274	2.521	2.296	2.3
378	2.407	2.217	2.321	2.388	2.326	2.56	2.391	2.313	2.321	2.538	2.311	2.29
379	2.449	2.233	2.312	2.441	2.37	2.586	2.379	2.335	2.312	2.545	2.333	2.336
380	2.455	2.259	2.341	2.398	2.373	2.574	2.401	2.322	2.296	2.517	2.329	2.298
381	2.397	2.267	2.329	2.495	2.343	2.568	2.399	2.348	2.296	2.518	2.297	2.303
382	2.461	2.213	2.325	2.422	2.39	2.558	2.387	2.33	2.321	2.508	2.308	2.301
383	2.443	2.234	2.329	2.413	2.352	2.525	2.413	2.346	2.317	2.497	2.336	2.329
384	2.441	2.247	2.305	2.41	2.354	2.55	2.42	2.337	2.291	2.526	2.358	2.335
385	2.45	2.252	2.321	2.41	2.348	2.576	2.409	2.348	2.308	2.577	2.296	2.33
386	2.453	2.243	2.327	2.422	2.348	2.547	2.401	2.354	2.322	2.504	2.299	2.297
387	2.5	2.263	2.335	2.432	2.346	2.554	2.421	2.354	2.32	2.515	2.325	2.32
388	2.386	2.252	2.377	2.414	2.363	2.548	2.387	2.333	2.293	2.521	2.329	2.319
389	2.497	2.261	2.314	2.443	2.366	2.589	2.388	2.325	2.305	2.51	2.31	2.317
390	2.436	2.259	2.323	2.439	2.348	2.572	2.398	2.329	2.311	2.511	2.358	2.308
391	2.48	2.214	2.325	2.426	2.349	2.583	2.397	2.329	2.311	2.497	2.339	2.272
392	2.445	2.234	2.336	2.442	2.334	2.55	2.394	2.336	2.308	2.489	2.296	2.294
393	2.458	2.218	2.314	2.434	2.357	2.566	2.415	2.34	2.313	2.506	2.318	2.312
394	2.392	2.277	2.314	2.445	2.368	2.545	2.398	2.321	2.296	2.53	2.315	2.301
395	2.442	2.257	2.354	2.431	2.354	2.567	2.407	2.328	2.308	2.521	2.314	2.321
396	2.444	2.269	2.334	2.423	2.373	2.514	2.397	2.351	2.315	2.517	2.321	2.308
397	2.45	2.27	2.328	2.417	2.333	2.552	2.39	2.335	2.319	2.53	2.298	2.329
398	2.471	2.227	2.342	2.444	2.359	2.579	2.401	2.346	2.321	2.524	2.297	2.308
399	2.452	2.268	2.329	2.4	2.363	2.538	2.386	2.334	2.303	2.545	2.328	2.311
400	2.437	2.263	2.323	2.45	2.349	2.555	2.414	2.34	2.313	2.507	2.323	2.32
401	2.468	2.249	2.363	2.415	2.341	2.589	2.406	2.325	2.318	2.541	2.326	2.317
402	2.472	2.299	2.355	2.441	2.363	2.579	2.429	2.371	2.314	2.533	2.325	2.31
403	2.426	2.281	2.333	2.451	2.344	2.599	2.416	2.325	2.322	2.538	2.325	2.326
404	2.463	2.288	2.339	2.434	2.351	2.575	2.412	2.357	2.362	2.508	2.303	2.34
405	2.437	2.239	2.322	2.445	2.342	2.552	2.424	2.346	2.341	2.531	2.326	2.305
406	2.471	2.271	2.326	2.421	2.376	2.546	2.419	2.327	2.31	2.574	2.308	2.297
407	2.455	2.25	2.312	2.444	2.361	2.548	2.415	2.354	2.304	2.558	2.319	2.323
408	2.461	2.261	2.344	2.448	2.363	2.594	2.406	2.363	2.321	2.536	2.365	2.336
409	2.443	2.276	2.35	2.434	2.364	2.526	2.403	2.336	2.32	2.535	2.321	2.308
410	2.417	2.265	2.376	2.455	2.351	2.558	2.409	2.355	2.297	2.528	2.321	2.323
411	2.452	2.282	2.361	2.437	2.358	2.539	2.429	2.357	2.327	2.543	2.329	2.336
412	2.477	2.252	2.363	2.426	2.379	2.552	2.413	2.364	2.317	2.541	2.366	2.335
413	2.459	2.262	2.334	2.428	2.357	2.581	2.412	2.347	2.333	2.544	2.317	2.322
414	2.453	2.256	2.354	2.46	2.362	2.557	2.422	2.344	2.327	2.53	2.355	2.335
415	2.405	2.26	2.337	2.471	2.394	2.566	2.407	2.336	2.359	2.535	2.311	2.319
416	2.49	2.239	2.319	2.453	2.366	2.569	2.428	2.35	2.329	2.576	2.315	2.336
417	2.474	2.232	2.333	2.45	2.346	2.582	2.421	2.337	2.333	2.53	2.315	2.3
418	2.468	2.272	2.35	2.421	2.387	2.596	2.415	2.334	2.322	2.546	2.352	2.318
419	2.457	2.278	2.318	2.436	2.373	2.562	2.406	2.336	2.349	2.523	2.351	2.306
420	2.445	2.256	2.358	2.419	2.366	2.587	2.427	2.346	2.311	2.515	2.337	2.315
421	2.466	2.301	2.35	2.455	2.405	2.579	2.41	2.335	2.327	2.557	2.312	2.34
422	2.478	2.259	2.342	2.452	2.384	2.594	2.43	2.371	2.301	2.565	2.315	2.349
423	2.482	2.269	2.341	2.463	2.354	2.582	2.423	2.355	2.325	2.555	2.372	2.299
424	2.483	2.268	2.332	2.442	2.386	2.593	2.426	2.339	2.328	2.501	2.33	2.322
425	2.468	2.256	2.344	2.471	2.383	2.572	2.436	2.347	2.328	2.53	2.351	2.292
426	2.506	2.301	2.349	2.442	2.334	2.564	2.398	2.355	2.329	2.539	2.359	2.33
427	2.501	2.289	2.333	2.499	2.387	2.562	2.427	2.352	2.323	2.536	2.34	2.312
428	2.461	2.264	2.341	2.46	2.357	2.565	2.417	2.34	2.311	2.545	2.346	2.314
429	2.496	2.263	2.349	2.434	2.387	2.579	2.406	2.341	2.32	2.529	2.319	2.328
430	2.508	2.247	2.334	2.448	2.351	2.611	2.395	2.339	2.323	2.544	2.322	2.339
431	2.487	2.268	2.372	2.429	2.351	2.596	2.422	2.361	2.34	2.544	2.347	2.333
432	2.496	2.245	2.368	2.474	2.369	2.586	2.422	2.368	2.313	2.521	2.346	2.339
433	2.471	2.269	2.334	2.443	2.358	2.596	2.384	2.336	2.33	2.533	2.327	2.323
434	2.459	2.261	2.38	2.444	2.376	2.576	2.409	2.37	2.346	2.538	2.311	2.342
435	2.496	2.27	2.377	2.438	2.378	2.586	2.398	2.349	2.319	2.554	2.306	2.321
436	2.496	2.259	2.368	2.468	2.377	2.596	2.427	2.339	2.322	2.532	2.327	2.362
437	2.475	2.278	2.366	2.457	2.383	2.617	2.421	2.35	2.329	2.572	2.341	2.321
438	2.481	2.252	2.391	2.451	2.392	2.583	2.432	2.348	2.326	2.516	2.35	2.352
439	2.485	2.286	2.363	2.467	2.398	2.596	2.432	2.368	2.329	2.541	2.349	2.341
440	2.479	2.275	2.356	2.474	2.366	2.576	2.415	2.334	2.321	2.566	2.346	2.366
441	2.493	2.263	2.344	2.46	2.378	2.583	2.46	2.337	2.313	2.572	2.337	2.336
442	2.488	2.259	2.379	2.439	2.392	2.603	2.423	2.356	2.341	2.57	2.339	2.335
443	2.483	2.281	2.359	2.49	2.35	2.618	2.456	2.359	2.32	2.56	2.371	2.347
444	2.5	2.291	2.333	2.451	2.377	2.587	2.435	2.356	2.337	2.55	2.376	2.376
445	2.502	2.294	2.364	2.472	2.351	2.601	2.421	2.33	2.323	2.553	2.344	2.358
446	2.507	2.267	2.333	2.483	2.414	2.587	2.42	2.341	2.325	2.562	2.335	2.313
447	2.489	2.326	2.378	2.441	2.388	2.632	2.43	2.336	2.342	2.516	2.333	2.311
448	2.499	2.289	2.368	2.47	2.393	2.613	2.446	2.357	2.369	2.55	2.332	2.322
449	2.49	2.268	2.35	2.45	2.403	2.605	2.448	2.341	2.337	2.612	2.332	2.349
450	2.468	2.288	2.368	2.47	2.395	2.58	2.419	2.355	2.328	2.557	2.329	2.322
451	2.482	2.259	2.347	2.444	2.371	2.588	2.417	2.365	2.352	2.581	2.329	2.334
452	2.54	2.317	2.391	2.471	2.415	2.598	2.42	2.355	2.329	2.547	2.362	2.34
453	2.508	2.307	2.362	2.466	2.385	2.596	2.434	2.357	2.349	2.543	2.355	2.344
454	2.524	2.317	2.355	2.444	2.428	2.594	2.436	2.357	2.339	2.562	2.346	2.366
455	2.509	2.272	2.365	2.459	2.366	2.62	2.4	2.35	2.351	2.519	2.342	2.329
456	2.495	2.261	2.371	2.466	2.387	2.63	2.429	2.358	2.333	2.528	2.339	2.328
457	2.515	2.308	2.383	2.445	2.394	2.591	2.432	2.37	2.327	2.551	2.361	2.329
458	2.494	2.303	2.365	2.466	2.378	2.601	2.436	2.354	2.346	2.596	2.35	2.352
459	2.494	2.283	2.359	2.443	2.395	2.591	2.415	2.371	2.349	2.595	2.361	2.342
460	2.516	2.283	2.38	2.443	2.415	2.616	2.438	2.348	2.341	2.564	2.361	2.335
461	2.49	2.292	2.362	2.444	2.383	2.586	2.431	2.356	2.351	2.599	2.339	2.335
462	2.495	2.281	2.346	2.464	2.395	2.588	2.421	2.374	2.348	2.55	2.356	2.337
463	2.479	2.298	2.34	2.453	2.393	2.626	2.439	2.354	2.357	2.553	2.369	2.344
464	2.481	2.286	2.369	2.429	2.394	2.595	2.41	2.37	2.34	2.553	2.344	2.352
465	2.541	2.285	2.357	2.501	2.379	2.609	2.45	2.371	2.343	2.555	2.377	2.318
466	2.483	2.292	2.362	2.479	2.38	2.616	2.46	2.378	2.35	2.58	2.354	2.334
467	2.518	2.3	2.359	2.478	2.394	2.626	2.42	2.391	2.328	2.58	2.356	2.362
468	2.502	2.319	2.342	2.456	2.41	2.582	2.429	2.362	2.337	2.566	2.362	2.35
469	2.5	2.319	2.372	2.474	2.381	2.627	2.431	2.344	2.329	2.56	2.326	2.335
470	2.521	2.286	2.359	2.451	2.409	2.597	2.437	2.364	2.35	2.567	2.347	2.369
471	2.51	2.323	2.359	2.458	2.395	2.598	2.449	2.354	2.347	2.572	2.328	2.335
472	2.461	2.321	2.381	2.463	2.397	2.605	2.442	2.38	2.341	2.564	2.38	2.354
473	2.494	2.329	2.359	2.461	2.371	2.609	2.431	2.378	2.346	2.565	2.371	2.363
474	2.531	2.312	2.39	2.477	2.421	2.595	2.443	2.359	2.335	2.573	2.343	2.399
475	2.562	2.3	2.401	2.483	2.355	2.619	2.458	2.368	2.344	2.561	2.348	2.344
476	2.573	2.296	2.374	2.436	2.387	2.586	2.435	2.397	2.35	2.565	2.323	2.33
477	2.507	2.321	2.346	2.452	2.371	2.613	2.429	2.354	2.352	2.568	2.357	2.361
478	2.504	2.294	2.377	2.47	2.359	2.603	2.427	2.368	2.361	2.57	2.342	2.33
479	2.494	2.312	2.386	2.461	2.395	2.588	2.431	2.371	2.347	2.575	2.354	2.335
480	2.517	2.298	2.383	2.49	2.383	2.601	2.444	2.366	2.346	2.554	2.34	2.356
481	2.461	2.296	2.364	2.457	2.397	2.61	2.443	2.379	2.343	2.572	2.346	2.361
482	2.488	2.283	2.385	2.461	2.397	2.631	2.428	2.397	2.35	2.582	2.39	2.355
483	2.47	2.307	2.35	2.45	2.37	2.605	2.428	2.374	2.349	2.566	2.366	2.371
484	2.507	2.313	2.368	2.471	2.415	2.618	2.463	2.356	2.341	2.544	2.347	2.351
485	2.545	2.294	2.401	2.5	2.384	2.605	2.457	2.38	2.355	2.569	2.37	2.378
486	2.53	2.296	2.38	2.485	2.392	2.635	2.459	2.358	2.368	2.58	2.41	2.381
487	2.495	2.312	2.394	2.461	2.429	2.624	2.444	2.359	2.381	2.553	2.394	2.34
488	2.475	2.315	2.348	2.453	2.39	2.61	2.473	2.354	2.355	2.573	2.365	2.347
489	2.468	2.303	2.392	2.449	2.384	2.626	2.441	2.376	2.354	2.553	2.349	2.357
490	2.511	2.315	2.372	2.495	2.386	2.65	2.456	2.385	2.362	2.564	2.369	2.368
491	2.518	2.296	2.362	2.522	2.394	2.596	2.436	2.365	2.35	2.596	2.374	2.366
492	2.5	2.299	2.416	2.496	2.402	2.646	2.459	2.368	2.349	2.561	2.357	2.358
493	2.501	2.298	2.422	2.458	2.386	2.632	2.448	2.381	2.357	2.557	2.358	2.37
494	2.54	2.301	2.388	2.464	2.41	2.61	2.421	2.365	2.358	2.561	2.35	2.354
495	2.524	2.301	2.365	2.496	2.415	2.631	2.45	2.359	2.352	2.553	2.413	2.359
496	2.584	2.307	2.393	2.477	2.403	2.618	2.459	2.37	2.337	2.553	2.335	2.357
497	2.471	2.3	2.397	2.453	2.409	2.65	2.483	2.369	2.348	2.573	2.372	2.356
498	2.435	2.34	2.392	2.5	2.417	2.637	2.436	2.391	2.363	2.59	2.358	2.355
499	2.524	2.322	2.368	2.492	2.409	2.616	2.434	2.368	2.385	2.611	2.357	2.387
500	2.488	2.292	2.393	2.499	2.377	2.612	2.46	2.377	2.349	2.562	2.363	2.348
501	2.568	2.263	2.371	2.482	2.392	2.689	2.443	2.356	2.368	2.601	2.361	2.341
502	2.531	2.308	2.369	2.507	2.408	2.59	2.449	2.356	2.356	2.55	2.366	2.383
503	2.501	2.296	2.409	2.465	2.432	2.626	2.448	2.368	2.377	2.562	2.386	2.374
504	2.507	2.267	2.363	2.496	2.4	2.596	2.415	2.366	2.371	2.562	2.359	2.342
505	2.524	2.313	2.366	2.482	2.378	2.642	2.465	2.372	2.358	2.602	2.369	2.358
506	2.566	2.299	2.403	2.508	2.406	2.617	2.431	2.35	2.363	2.557	2.364	2.407
507	2.506	2.311	2.377	2.475	2.421	2.63	2.445	2.373	2.357	2.625	2.358	2.341
508	2.538	2.317	2.369	2.473	2.416	2.615	2.436	2.368	2.368	2.569	2.365	2.349
509	2.558	2.317	2.378	2.508	2.385	2.659	2.446	2.377	2.363	2.543	2.399	2.346
510	2.514	2.297	2.37	2.493	2.392	2.61	2.481	2.386	2.379	2.566	2.386	2.361
511	2.536	2.312	2.397	2.503	2.41	2.648	2.432	2.372	2.355	2.586	2.361	2.361
512	2.502	2.32	2.392	2.486	2.386	2.673	2.421	2.388	2.358	2.551	2.349	2.373
513	2.495	2.34	2.407	2.478	2.422	2.641	2.448	2.378	2.347	2.574	2.358	2.35
514	2.482	2.296	2.398	2.463	2.399	2.647	2.455	2.391	2.364	2.576	2.351	2.392
515	2.531	2.294	2.361	2.465	2.432	2.637	2.443	2.377	2.378	2.606	2.372	2.355
516	2.532	2.284	2.39	2.47	2.416	2.616	2.445	2.386	2.374	2.584	2.373	2.354
517	2.528	2.31	2.358	2.46	2.407	2.612	2.479	2.358	2.359	2.568	2.383	2.398
518	2.546	2.293	2.385	2.461	2.392	2.633	2.452	2.392	2.343	2.57	2.363	2.371
519	2.53	2.306	2.388	2.487	2.393	2.631	2.429	2.379	2.352	2.58	2.373	2.363
520	2.572	2.305	2.387	2.494	2.393	2.649	2.438	2.406	2.376	2.624	2.377	2.351
521	2.54	2.33	2.385	2.531	2.434	2.647	2.431	2.373	2.356	2.583	2.368	2.379
522	2.544	2.286	2.39	2.471	2.4	2.638	2.436	2.388	2.349	2.548	2.377	2.392
523	2.502	2.307	2.415	2.471	2.421	2.653	2.449	2.366	2.351	2.551	2.371	2.369
524	2.497	2.289	2.401	2.49	2.424	2.659	2.465	2.366	2.366	2.576	2.361	2.393
525	2.533	2.318	2.379	2.5	2.403	2.641	2.452	2.41	2.354	2.581	2.354	2.387
526	2.538	2.314	2.388	2.482	2.408	2.684	2.456	2.371	2.368	2.59	2.361	2.354
527	2.551	2.318	2.385	2.538	2.434	2.617	2.457	2.417	2.355	2.564	2.37	2.364
528	2.55	2.3	2.374	2.511	2.407	2.675	2.455	2.368	2.361	2.576	2.376	2.362
529	2.511	2.322	2.394	2.495	2.406	2.642	2.471	2.392	2.358	2.593	2.37	2.361
530	2.518	2.337	2.414	2.489	2.434	2.641	2.446	2.387	2.346	2.561	2.37	2.386
531	2.55	2.308	2.407	2.494	2.428	2.649	2.424	2.359	2.357	2.595	2.385	2.377
532	2.54	2.343	2.374	2.483	2.438	2.602	2.451	2.385	2.361	2.565	2.403	2.362
533	2.514	2.326	2.401	2.479	2.443	2.628	2.439	2.38	2.351	2.564	2.369	2.363
534	2.535	2.301	2.427	2.495	2.413	2.652	2.434	2.379	2.366	2.582	2.399	2.376
535	2.532	2.306	2.366	2.468	2.413	2.631	2.445	2.414	2.355	2.58	2.378	2.381
536	2.618	2.33	2.397	2.466	2.397	2.615	2.449	2.378	2.384	2.595	2.38	2.366
537	2.488	2.3	2.383	2.529	2.442	2.666	2.461	2.373	2.363	2.57	2.374	2.359
538	2.528	2.313	2.398	2.5	2.409	2.646	2.459	2.383	2.37	2.586	2.391	2.4
539	2.605	2.363	2.383	2.489	2.416	2.659	2.472	2.39	2.366	2.596	2.38	2.357
540	2.551	2.305	2.392	2.507	2.419	2.626	2.466	2.395	2.366	2.554	2.35	2.377
541	2.516	2.315	2.372	2.499	2.405	2.673	2.472	2.38	2.351	2.591	2.393	2.374
542	2.631	2.306	2.374	2.482	2.426	2.631	2.448	2.376	2.373	2.575	2.369	2.395
543	2.54	2.314	2.378	2.517	2.441	2.616	2.451	2.383	2.37	2.61	2.379	2.373
544	2.535	2.319	2.393	2.499	2.437	2.626	2.439	2.373	2.369	2.608	2.383	2.403
545	2.499	2.335	2.388	2.479	2.443	2.668	2.459	2.4	2.348	2.59	2.408	2.373
546	2.518	2.284	2.434	2.479	2.409	2.664	2.453	2.395	2.372	2.63	2.363	2.405
547	2.525	2.305	2.397	2.501	2.438	2.671	2.461	2.38	2.377	2.586	2.417	2.407
548	2.582	2.313	2.431	2.512	2.421	2.641	2.444	2.376	2.385	2.596	2.365	2.368
549	2.548	2.289	2.403	2.485	2.436	2.659	2.444	2.383	2.354	2.574	2.383	2.359
550	2.536	2.306	2.38	2.524	2.401	2.679	2.444	2.378	2.368	2.603	2.403	2.371
551	2.515	2.334	2.403	2.509	2.426	2.686	2.441	2.393	2.363	2.567	2.359	2.406
552	2.586	2.332	2.408	2.531	2.437	2.618	2.442	2.373	2.366	2.62	2.354	2.386
