# Supplementary material for: Overexpression profiling reveals cellular requirements in the context of genetic backgrounds and environments
Source: PLoS Genet. 2023 Apr 28;19(4):e1010732. doi: 10.1371/journal.pgen.1010732 (PMC10171610; doi:10.1371/journal.pgen.1010732)
Supplement: S1 Data — (ZIP) [file pgen.1010732.s025.zip › S1_Data/Fig_1/Fig.1H/YOX_YOXS1101.csv]

	YOXS1000	YOXS1101	p_values	q_values	FC	NRPM
YAL001C	2	0	0.5093145250116238	0.6890303065965298	0.0	0.0
YAL002W	2	0	0.5093145250116238	0.6890303065965298	0.0	0.0
YAL003W	5	0	0.0864170161550375	0.1512889680084081	0.0	0.0
YAL005C	1	0	1.0	1.0	0.0	0.0
YAL007C	22	1	6.0383274584900594e-05	0.0001754745892560704	0.04861932335083011	13.699561889018767
YAL008W	15	0	0.0004893578755746756	0.001240871755921499	0.0	0.0
YAL009W	35	12	0.0028804519456250674	0.006503917997365436	0.36672861041768995	103.33383824528448
YAL010C	9	0	0.010251827826894867	0.020752644080419706	0.0	0.0
YAL011W	9	0	0.010251827826894867	0.020752644080419706	0.0	0.0
YAL012W	14	5	0.09109047624355075	0.15788466813642568	0.38200896918509364	107.6394148734738
YAL013W	61	5	7.988573279409238e-11	4.4997340773636167e-10	0.08767418964903788	24.30567432764159
YAL014C	227	25	6.679778624243393e-34	1.5366162747209502e-32	0.11780012265619628	33.19277110164344
YAL015C	42	2	1.515850563522985e-08	6.716222334992824e-08	0.050934529224679156	21.027234527910515
YAL016W	21	0	2.523784598761814e-05	7.64312018298009e-05	0.0	0.0
YAL017W	0	0	1.0	1.0		0.0
YAL018C	24	5	0.001560294075294589	0.003671543055245164	0.22283856535797128	75.34759037855001
YAL019W	0	0	1.0	1.0		0.0
YAL020C	78	13	1.6343483827790302e-10	8.883872920002081e-10	0.17827085228637704	50.23172693476773
YAL021C	1	0	1.0	1.0	0.0	0.0
YAL022C	4	0	0.15170527445749363	0.2374678915092667	0.0	0.0
YAL023C	0	0	1.0	1.0		0.0
YAL024C	0	0	1.0	1.0		0.0
YAL025C	15	0	0.0004893578755746756	0.001240871755921499	0.0	0.0
YAL026C	0	0	1.0	1.0		0.0
YAL027W	108	37	6.236059350202152e-08	2.565348878613203e-07	0.36644564081088615	103.25410534042646
YAL028W	40	4	4.2731130487962815e-07	1.593688271311765e-06	0.10696251137182622	29.40393772323869
YAL029C	0	0	1.0	1.0		0.0
YAL030W	158	65	1.4891529704048582e-08	6.633709320525437e-08	0.44003564804865214	123.98970572177012
YAL031C	20	1	0.00015938590188933546	0.0004369057777719582	0.05348125568591311	15.06951807698749
YAL032C	32	10	0.002493067058684949	0.005633645836737581	0.33425784803695696	94.18448794909445
YAL033W	47	11	1.4105204316554262e-05	4.4262955221172415e-05	0.2503377925723593	70.53816972593928
YAL034C	20	1	0.00015938590188933546	0.0004369057777719582	0.05348125568591311	15.06951807698749
YAL034W-A	111	36	1.201173452603684e-08	5.3674813721241546e-08	0.346905442287004	97.74822538777693
YAL035W	4	0	0.15170527445749363	0.2374678915092667	0.0	0.0
YAL036C	49	2	5.474780500210527e-10	2.8162310068614258e-09	0.04365816790686785	18.083421693315557
YAL037C-A	0	0	1.0	1.0		0.0
YAL037W	45	5	1.2862639425858095e-07	5.080565888606449e-07	0.1188472348575847	33.48781795991214
YAL038W	0	0	1.0	1.0		0.0
YAL039C	0	0	1.0	1.0		0.0
YAL040C	0	0	1.0	1.0		0.0
YAL041W	7	0	0.029255348803129296	0.05443141732992448	0.0	0.0
YAL042W	51	433	4.850390985000566e-73	4.291476700728962e-71	9.081326945882502	2558.863265641907
YAL043C	15	10	0.5272785497944229	0.7128300281776507	0.7130834091455082	200.9269076840423
YAL044C	61	5	7.988573279409238e-11	4.4997340773636167e-10	0.08767418964903788	24.70412800051658
YAL044W-A	137	159	0.07171622836630191	0.12921053550582778	1.2413897305197352	349.7888138333286
YAL046C	147	260	4.4813358377892764e-10	2.330213598835997e-09	1.8918539426309398	535.1216623482841
YAL047C	4	0	0.15170527445749363	0.2374678915092667	0.0	0.0
YAL048C	9	2	0.0894188490703605	0.15517435154002512	0.2376944697151694	66.97563591130775
YAL049C	63	8	8.841289010504314e-10	4.503653950346351e-09	0.1358254112658111	38.27179194269795
YAL051W	0	0	1.0	1.0		0.0
YAL053W	0	0	1.0	1.0		0.0
YAL054C	4	0	0.15170527445749363	0.2374678915092667	0.0	0.0
YAL055W	61	4	2.407214875559924e-11	1.4272054380768167e-10	0.07013935171923032	19.76330239790018
YAL056W	4	0	0.15170527445749363	0.2374678915092667	0.0	0.0
YAL058W	15	2	0.005548496456365023	0.011991508124973786	0.14261668182910164	60.27807230010276
YAL059W	19	4	0.005789244581249364	0.012469642541859588	0.2251842344670026	63.45060243521457
YAL060W	22	12	0.1776157770706788	0.27757291682974833	0.5834318802099613	164.39474268912954
YAL061W	2	0	0.5093145250116238	0.6890303065965298	0.0	0.0
YAL062W	0	0	1.0	1.0		0.0
YAL063C	0	0	1.0	1.0		0.0
YAL063C-A	0	0	1.0	1.0		0.0
YAL064C-A	0	0	1.0	1.0		0.0
YAL064W	1	0	1.0	1.0	0.0	0.0
YAL064W-B	45	5	1.2862639425858095e-07	5.080565888606449e-07	0.1188472348575847	33.48781795991214
YAL065C	4	0	0.15170527445749363	0.2374678915092667	0.0	0.0
YAL067C	0	0	1.0	1.0		0.0
YAL067W-A	1	0	1.0	1.0	0.0	0.0
YAL068C	0	0	1.0	1.0		0.0
YAR002C-A	54	7	1.7972725276020562e-08	7.878135904145903e-08	0.1386551073338488	39.0691209407717
YAR002W	15	0	0.0004893578755746756	0.001240871755921499	0.0	0.0
YAR003W	58	8	8.322063444940405e-09	3.7834139819646064e-08	0.14753449844389824	41.571084348761424
YAR007C	13	0	0.0013330813061783555	0.00315885891711237	0.0	0.0
YAR008W	35	2	4.2107091827899115e-07	1.5734755367267562e-06	0.06112143506961499	17.222306374214078
YAR009C	4	0	0.15170527445749363	0.2374678915092667	0.0	0.0
YAR010C	88	2	5.320998763849577e-18	4.951628461310504e-17	0.024309661675415054	6.849780945804557
YAR014C	0	0	1.0	1.0		0.0
YAR015W	47	2	1.4135124130381126e-09	6.989776343406867e-09	0.045515962285883504	12.55793173527108
YAR018C	0	0	1.0	1.0		0.0
YAR019C	2	0	0.5093145250116238	0.6890303065965298	0.0	0.0
YAR020C	1	0	1.0	1.0	0.0	0.0
YAR023C	0	0	1.0	1.0		0.0
YAR027W	0	0	1.0	1.0		0.0
YAR028W	26	13	0.08680822584454571	0.1519276040267749	0.5348125568591311	150.6951808043032
YAR029W	84	13	1.1971332217712257e-11	7.209123726079914e-11	0.16553721998020726	46.64374643244434
YAR031W	52	16	7.203486204569216e-05	0.00020631100180516716	0.32911541960561913	92.73549587503577
YAR033W	12	0	0.0022085226100344193	0.005004418254652461	0.0	0.0
YAR035C-A	107	74	0.05393415196587118	0.09806364462716571	0.7397407328518824	208.43819398871395
YAR035W	2	1	1.0	1.0	0.5348125568591311	150.69518076987484
YAR042W	0	0	1.0	1.0		0.0
YAR050W	0	0	1.0	1.0		0.0
YAR064W	18	1	0.0004217726053038138	0.001088695804803516	0.05942361742879235	16.7439089756978
YAR066W	40	28	0.2904210002223882	0.42836911317746973	0.7487375796027835	210.97325316213872
YAR068W	4	0	0.15170527445749363	0.2374678915092667	0.0	0.0
YAR071W	0	0	1.0	1.0		0.0
YBL001C	33	0	7.430229586215948e-08	3.005010573159488e-07	0.0	0.0
YBL002W	28	0	8.331951993616699e-07	3.0117571285537165e-06	0.0	0.0
YBL003C	7	1	0.09421421493549413	0.16246655175233188	0.15280358767403746	43.05576593006027
YBL004W	0	0	1.0	1.0		0.0
YBL005W	0	2	0.4501819167971042	0.6541172823396024		0.0
YBL006C	63	21	3.075129209951806e-05	9.239847485074628e-05	0.35654170457275414	100.46345385262376
YBL007C	0	0	1.0	1.0		0.0
YBL008W	2	0	0.5093145250116238	0.6890303065965298	0.0	0.0
YBL008W-A	61	19	1.8208819301097173e-05	5.6300494516456904e-05	0.333161920666344	92.36156243020272
YBL009W	7	0	0.029255348803129296	0.05443141732992448	0.0	0.0
YBL010C	52	7	4.416998442015794e-08	1.834090833215367e-07	0.14398799607745838	39.80627417781699
YBL011W	0	0	1.0	1.0		0.0
YBL013W	42	12	0.0002143519098908642	0.0005739002950569647	0.3056071753480749	84.1089381294674
YBL014C	0	0	1.0	1.0		0.0
YBL015W	0	0	1.0	1.0		0.0
YBL016W	24	0	5.823012099255038e-06	1.8951976560733292e-05	0.0	0.0
YBL017C	0	0	1.0	1.0		0.0
YBL018C	314	70	6.876175928836226e-32	1.4379959187904412e-30	0.23845145847222407	68.14877599772083
YBL019W	58	4	9.790064517370542e-11	5.429379078051879e-10	0.07376724922194912	20.785542174380712
YBL020W	33	2	1.0890672091389253e-06	3.893401950057279e-06	0.06482576446777347	18.26608252026032
YBL021C	85	21	7.622818842577423e-09	3.4765131771342393e-08	0.26426032221274715	73.59532086551216
YBL022C	0	0	1.0	1.0		0.0
YBL023C	11	0	0.003670040339416993	0.00805587862289585	0.0	0.0
YBL024W	7	0	0.029255348803129296	0.05443141732992448	0.0	0.0
YBL025W	98	10	9.961260233305767e-16	7.794177904998838e-15	0.10914541976716961	30.754118521471625
YBL026W	32	1	4.851849241900358e-07	1.7955588796762523e-06	0.03342578480369569	9.418448794909445
YBL027W	73	14	3.4565698650535706e-09	1.6469538768784662e-08	0.2051335834528174	57.01979814066092
YBL028C	76	14	9.6678970392052e-10	4.911667479900097e-09	0.19703620515862727	55.51927713373164
YBL029C-A	155	8	3.2700620267072853e-28	5.563942815264378e-27	0.05520645748223289	15.555631564978157
YBL029W	3	0	0.27261691268942684	0.40241782979386387	0.0	0.0
YBL030C	0	0	1.0	1.0		0.0
YBL031W	14	0	0.0008067670965543982	0.001979401694660556	0.0	0.0
YBL032W	0	0	1.0	1.0		0.0
YBL033C	54	0	3.181227038681309e-12	2.0016670349514453e-11	0.0	0.0
YBL034C	0	0	1.0	1.0		0.0
YBL035C	17	1	0.0006868247750981238	0.0017188552139205003	0.06291912433636837	17.728844797166232
YBL036C	133	17	2.6096480163206133e-19	2.6848096139284164e-18	0.13671899949782299	38.52358005691684
YBL037W	7	0	0.029255348803129296	0.05443141732992448	0.0	0.0
YBL038W	129	9	2.004767157041118e-22	2.468825678831578e-21	0.07462500793383225	21.02723452941109
YBL039C	30	0	3.163609848499926e-07	1.1985454702716124e-06	0.0	0.0
YBL039W-B	129	10	6.665612448495014e-22	8.019652132070047e-21	0.08291667548203582	23.363593916946485
YBL040C	54	2	5.117404547986386e-11	2.9459653208678385e-10	0.03961574495252823	16.439474267464885
YBL041W	12	0	0.0022085226100344193	0.005004418254652461	0.0	0.0
YBL042C	7	0	0.029255348803129296	0.05443141732992448	0.0	0.0
YBL043W	49	1	1.4281669974773172e-10	7.81483197192393e-10	0.021829083953433925	6.150823704294323
YBL044W	184	72	1.5094035075929192e-10	8.251501494455207e-10	0.4185489575419287	117.93535889020104
YBL045C	49	2	5.474780500210527e-10	2.8162310068614258e-09	0.04365816790686785	12.301647410152908
YBL046W	47	2	1.4135124130381126e-09	6.989776343406867e-09	0.045515962285883504	18.836897598914483
YBL047C	2	0	0.5093145250116238	0.6890303065965298	0.0	0.0
YBL049W	64	17	1.4985239842476e-06	5.248484429602891e-06	0.2841191708314134	80.05681480398653
YBL050W	7	0	0.029255348803129296	0.05443141732992448	0.0	0.0
YBL051C	3	0	0.27261691268942684	0.40241782979386387	0.0	0.0
YBL052C	0	0	1.0	1.0		0.0
YBL054W	14	0	0.0008067670965543982	0.001979401694660556	0.0	0.0
YBL055C	26	2	3.0319955733488548e-05	9.119773296197314e-05	0.08227885490140478	23.183873968758935
YBL056W	1	0	1.0	1.0	0.0	0.0
YBL057C	196	77	4.360514765546677e-11	2.5305066010755743e-10	0.420209866103603	118.40335633233764
YBL058W	65	4	3.702559462287602e-12	2.3220740967956373e-11	0.06582308392112383	18.5470991711199
YBL059C-A	261	37	5.006729101682251e-35	1.2252637899478565e-33	0.15163267895622873	42.72583669333364
YBL059W	156	48	2.2776254730026537e-12	1.4537873579620712e-11	0.32911541960561913	94.66748534909368
YBL060W	35	2	4.2107091827899115e-07	1.5734755367267562e-06	0.06112143506961499	17.222306374214078
YBL061C	30	2	4.531154620369477e-06	1.5045421606088256e-05	0.07130834091455082	19.44453945964073
YBL063W	0	0	1.0	1.0		0.0
YBL064C	80	2	2.3276024636895427e-16	1.89335810023742e-15	0.026740627842956555	11.302138556782502
YBL066C	2	1	1.0	1.0	0.5348125568591311	150.69518076987484
YBL067C	1	1	1.0	1.0	1.0696251137182622	301.3903615808087
YBL068W	131	25	1.3249100471144914e-15	1.0282803887929068e-14	0.204126930098905	59.81793434618706
YBL069W	65	5	1.2469037962466619e-11	7.500987167588444e-11	0.08227885490140478	23.18387396684792
YBL071C-B	461	77	6.980989052879111e-56	3.5217252669392784e-54	0.17865755695511104	50.99446464710459
YBL071W-A	145	40	6.292153845204629e-13	4.121432433231415e-12	0.2950689968877965	85.22072292444426
YBL072C	104	8	6.329637798976456e-18	5.81497555621623e-17	0.08227885490140478	22.96307517157745
YBL074C	66	5	7.833711625869297e-12	4.802950486180632e-11	0.08103220558471683	22.491818035419165
YBL075C	17	137	1.3241747281042773e-23	1.750650312948896e-22	8.619920034082467	2428.85173766716
YBL076C	0	0	1.0	1.0		0.0
YBL078C	198	9	2.322175512344941e-36	5.93548060955367e-35	0.0486193233508301	13.699561891163034
YBL079W	0	0	1.0	1.0		0.0
YBL080C	47	5	5.138864529582278e-08	2.1200580996863474e-07	0.11378990571470875	38.4753652991275
YBL081W	117	5	3.5095033085593657e-22	4.2580492674103185e-21	0.04571047494522488	12.879929982781947
YBL082C	59	5	2.0194344699262352e-10	1.0871346831719096e-09	0.09064619607781882	30.64986727369208
YBL084C	0	0	1.0	1.0		0.0
YBL085W	2	0	0.5093145250116238	0.6890303065965298	0.0	0.0
YBL086C	13	0	0.0013330813061783555	0.00315885891711237	0.0	0.0
YBL087C	28	0	8.331951993616699e-07	3.0117571285537165e-06	0.0	0.0
YBL088C	0	0	1.0	1.0		0.0
YBL089W	97	185	8.897610108753787e-09	4.0418764403983434e-08	2.0400066601843148	574.8166690353169
YBL090W	265	262	0.5493831735973832	0.7423643400748474	1.0575161501667347	299.1157172917217
YBL091C	133	8	9.163413791264489e-24	1.2312802035878988e-22	0.06433835270485788	18.12874355551815
YBL091C-A	178	40	1.510338053955751e-18	1.4647477484484862e-17	0.2403651940939915	69.42137541473403
YBL092W	15	0	0.0004893578755746756	0.001240871755921499	0.0	0.0
YBL093C	78	2	5.988490993899235e-16	4.737250578530193e-15	0.02742628496713493	11.445203604074791
YBL095W	63	25	0.00028233838441867016	0.0007479171113734556	0.42445441020565966	124.3833237955186
YBL097W	0	0	1.0	1.0		0.0
YBL098W	0	0	1.0	1.0		0.0
YBL099W	0	0	1.0	1.0		0.0
YBL100W-C	87	15	2.1607796775663608e-11	1.283744207198775e-10	0.1844181230548728	51.963855441886174
YBL101C	4	0	0.15170527445749363	0.2374678915092667	0.0	0.0
YBL102W	144	47	8.800948865135757e-11	4.952471323228546e-10	0.34911375239415504	98.37046524500282
YBL103C	1	0	1.0	1.0	0.0	0.0
YBL104C	1	0	1.0	1.0	0.0	0.0
YBL105C	0	0	1.0	1.0		0.0
YBL106C	3	0	0.27261691268942684	0.40241782979386387	0.0	0.0
YBL107C	0	0	1.0	1.0		0.0
YBL108C-A	27	5	0.0004249109764286625	0.0010938509514061047	0.19807872476264116	66.97563589711349
YBL111C	0	0	1.0	1.0		0.0
YBR001C	2	0	0.5093145250116238	0.6890303065965298	0.0	0.0
YBR002C	44	0	3.7727926812474864e-10	1.965337926617237e-09	0.0	0.0
YBR003W	17	0	0.00018108287623094173	0.00048823610933152644	0.0	0.0
YBR004C	0	0	1.0	1.0		0.0
YBR005W	22	2	0.00020261128989474956	0.0005432249548646643	0.09723864670166021	27.39912378152158
YBR006W	11	0	0.003670040339416993	0.00805587862289585	0.0	0.0
YBR007C	3	0	0.27261691268942684	0.40241782979386387	0.0	0.0
YBR008C	3	0	0.27261691268942684	0.40241782979386387	0.0	0.0
YBR009C	0	0	1.0	1.0		0.0
YBR010W	0	0	1.0	1.0		0.0
YBR011C	0	0	1.0	1.0		0.0
YBR013C	0	0	1.0	1.0		0.0
YBR014C	17	1	0.0006868247750981238	0.0017188552139205003	0.06291912433636837	17.728844797166232
YBR015C	0	0	1.0	1.0		0.0
YBR016W	18	0	0.00011042442794845583	0.000307233132622917	0.0	0.0
YBR017C	0	0	1.0	1.0		0.0
YBR018C	24	2	7.840179503589055e-05	0.0002233227950725144	0.08913542614318852	37.673795189275005
YBR019C	5	4	1.0	1.0	0.8557000909746098	200.92690776433727
YBR020W	16	0	0.00029741978891862633	0.0007753677271400817	0.0	0.0
YBR021W	2	0	0.5093145250116238	0.6890303065965298	0.0	0.0
YBR022W	92	18	3.794773540392653e-11	2.2066473843071938e-10	0.20927447877096436	58.33361837480127
YBR023C	0	0	1.0	1.0		0.0
YBR024W	8	0	0.017261618961767596	0.033515047484512304	0.0	0.0
YBR025C	0	0	1.0	1.0		0.0
YBR026C	24	0	5.823012099255038e-06	1.8951976560733292e-05	0.0	0.0
YBR028C	19	0	6.743142600096818e-05	0.00019331910814135992	0.0	0.0
YBR029C	11	1	0.01302910673699546	0.026162846663568745	0.09723864670166021	27.399123774644234
YBR030W	40	33	0.6780845957063961	0.9092246467492385	0.8824407188175664	256.18180727429524
YBR031W	2	0	0.5093145250116238	0.6890303065965298	0.0	0.0
YBR033W	0	0	1.0	1.0		0.0
YBR034C	73	1	1.596277865348093e-15	1.2305890085277322e-14	0.014652398818058387	4.128635089624137
YBR035C	18	0	0.00011042442794845583	0.000307233132622917	0.0	0.0
YBR036C	2	0	0.5093145250116238	0.6890303065965298	0.0	0.0
YBR037C	58	4	9.790064517370542e-11	5.429379078051879e-10	0.07376724922194912	20.785542174380712
YBR038W	1	0	1.0	1.0	0.0	0.0
YBR039W	5	0	0.0864170161550375	0.1512889680084081	0.0	0.0
YBR040W	92	30	2.5415300887348e-07	9.809623852559622e-07	0.3487907979516072	100.4634538315408
YBR041W	17	2	0.0021623898728498486	0.005004418254652461	0.12583824867273674	53.18653438698993
YBR042C	88	18	2.0207737372818143e-10	1.0871346831719096e-09	0.2187869550787355	61.648028507886
YBR043C	37	0	1.08313972444374e-08	4.855133714166757e-08	0.0	0.0
YBR044C	0	0	1.0	1.0		0.0
YBR045C	2	0	0.5093145250116238	0.6890303065965298	0.0	0.0
YBR046C	52	13	8.793895046973815e-06	2.85082809555504e-05	0.26740627842956555	73.92593776913304
YBR047W	39	14	0.002260962402863256	0.005121226773874196	0.383967989539889	108.19141180658892
YBR048W	37	0	1.08313972444374e-08	4.855133714166757e-08	0.0	0.0
YBR049C	0	0	1.0	1.0		0.0
YBR050C	59	7	1.8766400245878956e-09	9.153992181005079e-09	0.12690467450894635	35.758178490304545
YBR052C	59	17	1.0215544302764827e-05	3.262054152426459e-05	0.308197066664584	86.8412906304465
YBR053C	4	0	0.15170527445749363	0.2374678915092667	0.0	0.0
YBR054W	0	0	1.0	1.0		0.0
YBR055C	0	0	1.0	1.0		0.0
YBR056W	1	0	1.0	1.0	0.0	0.0
YBR057C	0	0	1.0	1.0		0.0
YBR058C	0	0	1.0	1.0		0.0
YBR058C-A	147	28	2.2299893693414164e-17	1.9520043931632398e-16	0.2037381168987166	57.40768794033008
YBR059C	0	0	1.0	1.0		0.0
YBR060C	0	0	1.0	1.0		0.0
YBR061C	0	0	1.0	1.0		0.0
YBR062C	92	13	3.5383381138516076e-13	2.363412600785203e-12	0.15114267911236315	42.58776848720243
YBR063C	45	4	4.201773997095534e-08	1.7612538088408468e-07	0.09507778788606776	26.207857537065987
YBR065C	49	10	2.70953633747528e-06	9.297460308365356e-06	0.21829083953433923	60.27807231616176
YBR066C	0	0	1.0	1.0		0.0
YBR067C	4	0	0.15170527445749363	0.2374678915092667	0.0	0.0
YBR068C	2	0	0.5093145250116238	0.6890303065965298	0.0	0.0
YBR069C	8	0	0.017261618961767596	0.033515047484512304	0.0	0.0
YBR070C	26	5	0.0006572267813938333	0.0016505289169414566	0.20569713725351196	57.95968492926744
YBR071W	32	1	4.851849241900358e-07	1.7955588796762523e-06	0.03342578480369569	9.418448794909445
YBR072C-A	126	65	0.00010470816025038055	0.00029561935670100077	0.5517907332673575	155.4791548084355
YBR072W	1	0	1.0	1.0	0.0	0.0
YBR073W	0	0	1.0	1.0		0.0
YBR074W	1	0	1.0	1.0	0.0	0.0
YBR076W	1	0	1.0	1.0	0.0	0.0
YBR077C	33	11	0.003234695081312298	0.007275217603686752	0.3565417045727541	100.46345385562502
YBR078W	4	0	0.15170527445749363	0.2374678915092667	0.0	0.0
YBR079C	0	0	1.0	1.0		0.0
YBR080C	2	0	0.5093145250116238	0.6890303065965298	0.0	0.0
YBR081C	0	0	1.0	1.0		0.0
YBR082C	0	0	1.0	1.0		0.0
YBR083W	0	0	1.0	1.0		0.0
YBR084C-A	5	0	0.0864170161550375	0.1512889680084081	0.0	0.0
YBR084W	4	0	0.15170527445749363	0.2374678915092667	0.0	0.0
YBR085C-A	1	0	1.0	1.0	0.0	0.0
YBR085W	0	0	1.0	1.0		0.0
YBR086C	4	0	0.15170527445749363	0.2374678915092667	0.0	0.0
YBR087W	21	4	0.0024166889725078006	0.00546534733814092	0.20373811689871663	57.40768792149529
YBR088C	30	4	4.244469750774558e-05	0.00012498692031082684	0.14261668182910164	40.185381534619005
YBR091C	120	21	3.868368506560386e-15	2.923388604629275e-14	0.1871843949006959	52.74331327775987
YBR092C	22	1	6.0383274584900594e-05	0.0001754745892560704	0.04861932335083011	13.699561889018767
YBR093C	1	0	1.0	1.0	0.0	0.0
YBR094W	7	0	0.029255348803129296	0.05443141732992448	0.0	0.0
YBR095C	16	4	0.020856197306787547	0.04031730780212947	0.26740627842956555	75.34759039451856
YBR096W	32	1	4.851849241900358e-07	1.7955588796762523e-06	0.03342578480369569	9.418448794909445
YBR097W	8	0	0.017261618961767596	0.033515047484512304	0.0	0.0
YBR098W	4	1	0.4124039364304015	0.6008956266560018	0.26740627842956555	75.34759038493742
YBR101C	65	22	2.767426825180584e-05	8.376564037691336e-05	0.3620269615661811	102.0090454352634
YBR102C	15	2	0.005548496456365023	0.011991508124973786	0.14261668182910164	40.18538154191839
YBR103W	18	4	0.008913549301334676	0.01892977179910477	0.2376944697151694	66.97563591130775
YBR104W	75	2293	0.0	0.0	32.70200514341301	9214.507987503124
YBR105C	16	1	0.0011192835174679795	0.0027057585157454185	0.06685156960739139	18.836897596234355
YBR106W	0	0	1.0	1.0		0.0
YBR107C	78	13	1.6343483827790302e-10	8.883872920002081e-10	0.17827085228637704	50.23172693476773
YBR108W	27	2	1.8852661867795754e-05	5.7948507964560864e-05	0.07923148990505646	22.32521197043592
YBR109C	99	0	1.7163896299872702e-21	2.006292024808291e-20	0.0	0.0
YBR110W	17	0	0.00018108287623094173	0.00048823610933152644	0.0	0.0
YBR111C	42	2	1.515850563522985e-08	6.716222334992824e-08	0.050934529224679156	14.351921978511736
YBR111W-A	92	17	1.5708126668910754e-11	9.380834524704646e-11	0.1976481188392441	55.09286180437585
YBR112C	0	0	1.0	1.0		0.0
YBR114W	2	0	0.5093145250116238	0.6890303065965298	0.0	0.0
YBR115C	2	0	0.5093145250116238	0.6890303065965298	0.0	0.0
YBR117C	3	0	0.27261691268942684	0.40241782979386387	0.0	0.0
YBR118W	0	0	1.0	1.0		0.0
YBR119W	131	11	8.63107786103032e-22	1.0255646441897803e-20	0.0898158492435182	25.30758761025262
YBR120C	0	0	1.0	1.0		0.0
YBR121C	9	0	0.010251827826894867	0.020752644080419706	0.0	0.0
YBR122C	20	4	0.003746409072911197	0.00821097506795438	0.21392502274365244	60.27807231561485
YBR123C	19	1	0.00025919041282034786	0.0006900944741341762	0.05629605861675065	15.862650606786566
YBR125C	78	2	5.988490993899235e-16	4.737250578530193e-15	0.02742628496713493	7.63013573766693
YBR126C	4	0	0.15170527445749363	0.2374678915092667	0.0	0.0
YBR127C	0	0	1.0	1.0		0.0
YBR128C	47	32	0.20162683686728866	0.31432798558519304	0.7282553965741361	200.92690779627435
YBR129C	178	44	3.4073036216592924e-17	2.946677162129713e-16	0.2644017135033907	76.19419252521581
YBR130C	45	5	1.2862639425858095e-07	5.080565888606449e-07	0.1188472348575847	33.48781795991214
YBR131W	4	0	0.15170527445749363	0.2374678915092667	0.0	0.0
YBR132C	4	0	0.15170527445749363	0.2374678915092667	0.0	0.0
YBR133C	8	0	0.017261618961767596	0.033515047484512304	0.0	0.0
YBR135W	171	30	5.20249623711091e-21	5.889676350319851e-20	0.18765352872250213	54.63801874795963
YBR136W	0	0	1.0	1.0		0.0
YBR137W	167	13	5.9053893856808105e-28	9.844027349869663e-27	0.08326423040920605	23.46152515383596
YBR138C	40	0	2.564814955204645e-09	1.2291875672818261e-08	0.0	0.0
YBR139W	30	13	0.02636969927055522	0.05077071995479179	0.46350421594458036	130.60248999389918
YBR140C	0	0	1.0	1.0		0.0
YBR141C	78	11	2.341604143357539e-11	1.3897384343084836e-10	0.15084456731924212	41.96574655474252
YBR142W	16	2	0.003465590012285891	0.007761140249476696	0.13370313921478277	56.5106927839125
YBR143C	4	0	0.15170527445749363	0.2374678915092667	0.0	0.0
YBR145W	23	1	3.719818557955961e-05	0.00011113078715223238	0.04650543972688097	13.103928763762056
YBR146W	44	2	5.867105810218321e-09	2.6993380411652455e-08	0.04861932335083011	13.69956188736749
YBR147W	71	21	1.6756789391754794e-06	5.85825506334236e-06	0.3163679913814579	89.14362808107366
YBR148W	24	1	2.2927457093507168e-05	7.006153333940474e-05	0.04456771307159426	12.557931730822906
YBR149W	54	1	1.320526246245776e-11	7.90254572545209e-11	0.019807872476264116	5.581302991336041
YBR150C	3	0	0.27261691268942684	0.40241782979386387	0.0	0.0
YBR151W	87	44	0.001013387658161172	0.0024668977818991184	0.5409598276276268	152.42730929385002
YBR152W	99	21	2.6445602291609817e-11	1.5663095651807215e-10	0.22689017563720715	63.93128882284671
YBR153W	205	37	1.6139756732722091e-24	2.2420227287411774e-23	0.19305428881744244	55.86748164247753
YBR154C	161	2	6.140638445462144e-33	1.3427685056978248e-31	0.013287268493394561	5.615969469612618
YBR155W	45	5	1.2862639425858095e-07	5.080565888606449e-07	0.1188472348575847	32.759821925498194
YBR156C	12	0	0.0022085226100344193	0.005004418254652461	0.0	0.0
YBR157C	7	0	0.029255348803129296	0.05443141732992448	0.0	0.0
YBR158W	4	0	0.15170527445749363	0.2374678915092667	0.0	0.0
YBR159W	12	0	0.0022085226100344193	0.005004418254652461	0.0	0.0
YBR160W	20	1	0.00015938590188933546	0.0004369057777719582	0.05348125568591311	15.06951807698749
YBR161W	28	2	1.1721811146247108e-05	3.701929483913625e-05	0.07640179383701873	20.78554218414504
YBR162C	22	2	0.00020261128989474956	0.0005432249548646643	0.09723864670166021	41.09868566357227
YBR162W-A	39	4	6.786887921096703e-07	2.492426081368272e-06	0.10970513986853972	30.91183194754735
YBR163W	33	2	1.0890672091389253e-06	3.893401950057279e-06	0.06482576446777347	27.399123774583742
YBR164C	35	8	0.00017922239349040515	0.00048823610933152644	0.24448574027845996	68.88922549685633
YBR165W	111	12	2.4741209002555415e-17	2.1591303941380302e-16	0.11563514742900133	32.582741793623875
YBR166C	49	5	2.049050278892867e-08	8.907096110289401e-08	0.10914541976716961	30.754118529292956
YBR167C	110	1	4.034753125593508e-23	5.2378928273788405e-22	0.00972386467016602	2.7399123774644227
YBR168W	30	15	0.062538669009228	0.11285217617573588	0.5348125568591311	150.69518074843387
YBR169C	4	0	0.15170527445749363	0.2374678915092667	0.0	0.0
YBR170C	33	2	1.0890672091389253e-06	3.893401950057279e-06	0.06482576446777347	17.72884480510352
YBR171W	40	16	0.004750189976096887	0.010395107516184625	0.4278500454873049	120.5561446312297
YBR172C	14	0	0.0008067670965543982	0.001979401694660556	0.0	0.0
YBR173C	160	11	1.3462734442245e-27	2.1933197104065435e-26	0.07353672656813053	20.720587357294963
YBR175W	70	21	2.429904298067791e-06	8.357882546763077e-06	0.3208875341154787	90.4171084673614
YBR176W	75	25	4.95686847140403e-06	1.642105448101646e-05	0.3565417045727541	104.481991993658
YBR177C	28	4	0.0001053739457074123	0.00029633523802607737	0.15280358767403746	43.055765935535184
YBR179C	0	0	1.0	1.0		0.0
YBR180W	25	1	1.413859306925643e-05	4.4262955221172415e-05	0.04278500454873049	12.05561446191846
YBR181C	14	0	0.0008067670965543982	0.001979401694660556	0.0	0.0
YBR182C	3	1	0.6650410019908859	0.8919428177354441	0.3565417045727541	100.4634538237727
YBR182C-A	47	16	0.00044004491222426466	0.0011317970886412102	0.36412769828706804	102.60097415275108
YBR183W	28	10	0.010713073153067973	0.02162544180529797	0.38200896918509364	107.63941482515068
YBR184W	2	0	0.5093145250116238	0.6890303065965298	0.0	0.0
YBR185C	30	8	0.0013685749961084323	0.0032270089391634254	0.2852333636582033	80.37076306923801
YBR186W	22	2	0.00020261128989474956	0.0005432249548646643	0.09723864670166021	27.39912378152158
YBR187W	40	2	3.917474389843774e-08	1.6468856152040603e-07	0.05348125568591311	14.701968861619347
YBR188C	84	23	4.8678004802977595e-08	2.0198211083832912e-07	0.29287354304190516	82.52355137416123
YBR189W	82	23	1.0431598495690224e-07	4.198189149665114e-07	0.30001680018926874	84.53632092388523
YBR191W	4	0	0.15170527445749363	0.2374678915092667	0.0	0.0
YBR192W	28	5	0.0002740954639904654	0.0007267510435265866	0.19100448459254682	51.96385546697027
YBR193C	40	16	0.004750189976096887	0.010395107516184625	0.4278500454873049	120.5561446312297
YBR194W	102	8	1.5944059385220802e-17	1.408514370574575e-16	0.0838921657818245	23.638459733823687
YBR195C	75	0	1.472619781266626e-16	1.2168155692621215e-15	0.0	0.0
YBR196C	7	0	0.029255348803129296	0.05443141732992448	0.0	0.0
YBR196C-A	40	5	1.2616765027804255e-06	4.4789515848705105e-06	0.13370313921478277	36.75492215872209
YBR196C-B	49	36	0.3211653439769085	0.47347395365578077	0.7858470223236212	217.00106038110576
YBR197C	33	13	0.010029804937160988	0.020752644080419706	0.4213674690405276	115.23749123880884
YBR198C	3	0	0.27261691268942684	0.40241782979386387	0.0	0.0
YBR199W	14	0	0.0008067670965543982	0.001979401694660556	0.0	0.0
YBR200W	17	2	0.0021623898728498486	0.005004418254652461	0.12583824867273674	35.457689598841235
YBR200W-A	42	12	0.0002143519098908642	0.0005739002950569647	0.3056071753480749	84.1089381294674
YBR201C-A	20	36	0.023970190499337504	0.04621272730864566	1.925325204692872	542.5026508788582
YBR201W	61	5	7.988573279409238e-11	4.4997340773636167e-10	0.08767418964903788	24.30567432764159
YBR202W	0	0	1.0	1.0		0.0
YBR203W	0	0	1.0	1.0		0.0
YBR204C	30	4	4.244469750774558e-05	0.00012498692031082684	0.14261668182910164	40.185381534619005
YBR205W	14	0	0.0008067670965543982	0.001979401694660556	0.0	0.0
YBR207W	73	0	3.802051779876779e-16	3.0581258442057837e-15	0.0	0.0
YBR208C	0	0	1.0	1.0		0.0
YBR210W	0	0	1.0	1.0		0.0
YBR211C	1	0	1.0	1.0	0.0	0.0
YBR212W	4	0	0.15170527445749363	0.2374678915092667	0.0	0.0
YBR213W	175	22	3.5708260018229337e-25	5.121152203611893e-24	0.13446715715315297	37.8890740269801
YBR214W	27	0	1.3533445724587248e-06	4.745783314762272e-06	0.0	0.0
YBR215W	70	8	3.7404310827594935e-11	2.17945482846503e-10	0.12224287013922998	34.44461274842816
YBR216C	0	0	1.0	1.0		0.0
YBR217W	58	2	7.693197001593522e-12	4.7369995670411505e-11	0.03688362461097456	15.5891566274817
YBR218C	0	0	1.0	1.0		0.0
YBR221C	12	0	0.0022085226100344193	0.005004418254652461	0.0	0.0
YBR221W-A	241	76	6.714906753068346e-18	6.110352648243047e-17	0.3373091644920661	95.04426340996147
YBR222C	0	0	1.0	1.0		0.0
YBR223C	38	5	3.128737979061426e-06	1.0665899299100332e-05	0.1407401465418766	39.656626532738656
YBR225W	3	0	0.27261691268942684	0.40241782979386387	0.0	0.0
YBR227C	9	1	0.034994299276420754	0.06423626400852082	0.1188472348575847	30.13903615808088
YBR228W	28	11	0.01860364801493735	0.03607200935060846	0.420209866103603	114.32048200619003
YBR229C	4	0	0.15170527445749363	0.2374678915092667	0.0	0.0
YBR230C	0	0	1.0	1.0		0.0
YBR230W-A	17	0	0.00018108287623094173	0.00048823610933152644	0.0	0.0
YBR231C	7	0	0.029255348803129296	0.05443141732992448	0.0	0.0
YBR233W	3	0	0.27261691268942684	0.40241782979386387	0.0	0.0
YBR233W-A	138	44	1.1595582458283961e-10	6.418305555109823e-10	0.3410398913304604	98.27946572376484
YBR234C	92	19	8.940650564579969e-11	5.006930660396975e-10	0.2209008387026846	62.243661630015
YBR235W	7	0	0.029255348803129296	0.05443141732992448	0.0	0.0
YBR236C	24	1	2.2927457093507168e-05	7.006153333940474e-05	0.04456771307159426	12.557931730822906
YBR237W	7	0	0.029255348803129296	0.05443141732992448	0.0	0.0
YBR238C	2	0	0.5093145250116238	0.6890303065965298	0.0	0.0
YBR239C	0	2	0.4501819167971042	0.6541172823396024		0.0
YBR240C	0	0	1.0	1.0		0.0
YBR241C	0	0	1.0	1.0		0.0
YBR242W	121	9	8.108598424079919e-21	9.019835500364336e-20	0.07955889275590382	22.417464914494865
YBR243C	27	1	5.384041187304311e-06	1.773403257055389e-05	0.03961574495252823	11.162605983798532
YBR244W	117	5	3.5095033085593657e-22	4.2580492674103185e-21	0.04571047494522488	15.45591597409738
YBR245C	4	0	0.15170527445749363	0.2374678915092667	0.0	0.0
YBR246W	61	25	0.0005313885569019232	0.0013415344998871643	0.43837094824518946	121.5283716258452
YBR247C	26	0	2.1996210772049458e-06	7.579401327145382e-06	0.0	0.0
YBR248C	4	0	0.15170527445749363	0.2374678915092667	0.0	0.0
YBR249C	20	0	4.122955428286925e-05	0.00012178282829007758	0.0	0.0
YBR250W	2	0	0.5093145250116238	0.6890303065965298	0.0	0.0
YBR251W	35	0	2.834708278115647e-08	1.2102752269816694e-07	0.0	0.0
YBR252W	94	25	4.343450701485192e-09	2.020969658919202e-08	0.2844747642867719	80.15701105887531
YBR253W	99	7	1.92870886291349e-17	1.6986224610437184e-16	0.0756300585457357	21.310429605034795
YBR254C	135	11	1.3727110624752218e-22	1.727453242952954e-21	0.0871546388955621	24.55773316606008
YBR255C-A	77	33	0.0001771383154330108	0.0004841836749312002	0.4584107630221124	129.1672977991398
YBR255W	45	4	4.201773997095534e-08	1.7612538088408468e-07	0.09507778788606776	26.790254364523093
YBR256C	52	11	1.7926570165332025e-06	6.2331139674017215e-06	0.22626685097886315	63.755653410402026
YBR257W	66	16	3.2250072479344045e-07	1.2201984659783394e-06	0.25930305787109387	71.97381770418919
YBR258C	141	10	2.615156645696951e-24	3.589442928258512e-23	0.07585993714313917	21.37520294577176
YBR259W	11	2	0.035841693603784114	0.06554072493334259	0.19447729340332043	54.79824755625657
YBR260C	12	0	0.0022085226100344193	0.005004418254652461	0.0	0.0
YBR261C	78	8	9.812989152449191e-13	6.362401422292593e-12	0.10970513986853972	30.520542950667718
YBR262C	40	7	9.006038521900537e-06	2.9179564810957742e-05	0.18718439490069588	52.74331327137243
YBR263W	13	2	0.0141623163314985	0.028329558686068828	0.16455770980280957	46.36774793751788
YBR264C	150	8	3.359466400510677e-27	5.427048109364299e-26	0.05704667273164066	16.074152616767353
YBR265W	138	14	1.0830279393209554e-21	1.2815830615297972e-20	0.1085126926960556	30.57583378442969
YBR267W	69	5	1.9406071252413648e-12	1.2428097524791858e-11	0.07750906621146827	26.207857526337293
YBR268W	130	23	3.370376493565942e-16	2.726165290365363e-15	0.18924136627323102	53.32291012667154
YBR269C	128	28	5.844088794062589e-14	4.0689291349459993e-13	0.23398049362586987	65.92914161878188
YBR270C	15	2	0.005548496456365023	0.011991508124973786	0.14261668182910164	40.18538154191839
YBR271W	42	14	0.0007840720380185723	0.001959668965947331	0.3565417045727541	98.127094475466
YBR272C	75	8	3.854094913649056e-12	2.4144771076683793e-11	0.11409334546328131	32.14830523353471
YBR273C	15	0	0.0004893578755746756	0.001240871755921499	0.0	0.0
YBR274W	49	2	5.474780500210527e-10	2.8162310068614258e-09	0.04365816790686785	18.083421693315557
YBR275C	0	0	1.0	1.0		0.0
YBR276C	16	0	0.00029741978891862633	0.0007753677271400817	0.0	0.0
YBR278W	66	10	1.7496107599662578e-09	8.54886277023445e-09	0.16206441116943365	44.98363605939818
YBR279W	12	1	0.00796051264469634	0.017031587879333572	0.08913542614318852	25.11586346164581
YBR280C	25	0	3.5775557197312468e-06	1.2031884762675088e-05	0.0	0.0
YBR281C	4	0	0.15170527445749363	0.2374678915092667	0.0	0.0
YBR282W	127	23	1.2086757413197457e-15	9.418826813455091e-15	0.19371163476787429	54.58250642572367
YBR283C	2	0	0.5093145250116238	0.6890303065965298	0.0	0.0
YBR284W	0	0	1.0	1.0		0.0
YBR285W	59	4	6.134056081246062e-11	3.4996980677823513e-10	0.07251695686225507	20.433244853458508
YBR286W	4	0	0.15170527445749363	0.2374678915092667	0.0	0.0
YBR287W	17	0	0.00018108287623094173	0.00048823610933152644	0.0	0.0
YBR288C	35	143	2.3497194748416572e-17	2.0536833890295394e-16	4.370182607477472	1231.3949056851327
YBR289W	0	0	1.0	1.0		0.0
YBR290W	26	14	0.12665949017166123	0.21763332177389416	0.5759519843098335	162.28711776657238
YBR291C	7	0	0.029255348803129296	0.05443141732992448	0.0	0.0
YBR293W	2	4	0.6234736432920347	0.8408998411286331	2.1392502274365244	602.7807231561485
YBR294W	0	0	1.0	1.0		0.0
YBR295W	0	0	1.0	1.0		0.0
YBR296C	7	0	0.029255348803129296	0.05443141732992448	0.0	0.0
YBR296C-A	37	5	4.920461191121151e-06	1.6309839948206192e-05	0.14454393428625165	48.87411266808105
YBR297W	3	0	0.27261691268942684	0.40241782979386387	0.0	0.0
YBR298C	0	0	1.0	1.0		0.0
YBR298C-A	94	14	3.957119295926974e-13	2.621819478211524e-12	0.15930586800059227	44.88792618775152
YBR299W	2	0	0.5093145250116238	0.6890303065965298	0.0	0.0
YBR301W	3	0	0.27261691268942684	0.40241782979386387	0.0	0.0
YBR302C	0	0	1.0	1.0		0.0
YCL001W	9	2	0.0894188490703605	0.15517435154002512	0.2376944697151694	66.97563591130775
YCL001W-A	80	15	4.307339565092213e-10	2.241765596275594e-09	0.20055470882217416	55.8130299274789
YCL001W-B	198	42	2.275686261282774e-21	2.6492857669306138e-20	0.22689017563720715	63.93128883833136
YCL002C	90	33	2.8765292797306865e-06	9.846976123649512e-06	0.3921958750300295	110.50979924727037
YCL004W	40	9	5.062835118498359e-05	0.00014809951559757918	0.240665650586609	67.81283135985727
YCL005W	4	0	0.15170527445749363	0.2374678915092667	0.0	0.0
YCL005W-A	103	13	2.648093562846412e-15	2.0091274511780625e-14	0.1350012279450234	38.03956019877076
YCL008C	52	9	3.088008636899997e-07	1.1847323329427538e-06	0.18512742352816078	51.179495379743045
YCL009C	106	8	2.511408057614931e-18	2.3912430032025608e-17	0.08072642367684998	22.746442383543226
YCL010C	121	32	2.0414648441971608e-11	1.214112132262448e-10	0.28287606313210245	79.70654192524245
YCL011C	2	0	0.5093145250116238	0.6890303065965298	0.0	0.0
YCL012C	78	16	2.381035955674907e-09	1.1565319071863507e-08	0.21941027973707944	61.8236639166905
YCL014W	0	0	1.0	1.0		0.0
YCL016C	40	2	3.917474389843774e-08	1.6468856152040603e-07	0.05348125568591311	22.604277113565004
YCL017C	0	0	1.0	1.0		0.0
YCL018W	4	0	0.15170527445749363	0.2374678915092667	0.0	0.0
YCL021W-A	0	0	1.0	1.0		0.0
YCL024W	0	0	1.0	1.0		0.0
YCL025C	0	0	1.0	1.0		0.0
YCL026C-A	21	2	0.00032559750964036805	0.000846524085868787	0.10186905844935831	28.703843960747644
YCL026C-B	45	2	3.6505008551584174e-09	1.719412810648326e-08	0.04753889394303388	20.09269076913404
YCL027W	42	12	0.0002143519098908642	0.0005739002950569647	0.3056071753480749	84.1089381294674
YCL028W	26	0	2.1996210772049458e-06	7.579401327145382e-06	0.0	0.0
YCL029C	2	0	0.5093145250116238	0.6890303065965298	0.0	0.0
YCL030C	16	0	0.00029741978891862633	0.0007753677271400817	0.0	0.0
YCL031C	49	0	3.4557821695440206e-11	2.015639275562643e-10	0.0	0.0
YCL032W	45	4	4.201773997095534e-08	1.7612538088408468e-07	0.09507778788606776	26.207857537065987
YCL033C	138	37	1.0834279182156213e-12	7.0087671064769835e-12	0.28678354498243264	82.99154882599572
YCL034W	70	11	7.964989759512356e-10	4.06447702812383e-09	0.1680839464414412	47.36134252635125
YCL035C	160	13	1.4763085981504068e-26	2.2823254698825243e-25	0.0869070404896088	24.48796687941617
YCL036W	17	2	0.0021623898728498486	0.005004418254652461	0.12583824867273674	53.18653438698993
YCL037C	1	0	1.0	1.0	0.0	0.0
YCL038C	47	2	1.4135124130381126e-09	6.989776343406867e-09	0.045515962285883504	12.825121769093888
YCL039W	19	0	6.743142600096818e-05	0.00019331910814135992	0.0	0.0
YCL043C	0	0	1.0	1.0		0.0
YCL044C	0	0	1.0	1.0		0.0
YCL045C	16	0	0.00029741978891862633	0.0007753677271400817	0.0	0.0
YCL047C	73	25	9.980467479139018e-06	3.190531877294524e-05	0.36630997045145963	103.2158772563532
YCL048W	4	0	0.15170527445749363	0.2374678915092667	0.0	0.0
YCL048W-A	85	22	1.6086892077861842e-08	7.116593564598726e-08	0.2768441470800208	77.09985994755546
YCL049C	9	0	0.010251827826894867	0.020752644080419706	0.0	0.0
YCL050C	11	0	0.003670040339416993	0.00805587862289585	0.0	0.0
YCL051W	11	0	0.003670040339416993	0.00805587862289585	0.0	0.0
YCL052C	47	9	2.6596637855495664e-06	9.131776973549585e-06	0.20482183028647577	57.71304796499955
YCL054W	0	0	1.0	1.0		0.0
YCL055W	3	0	0.27261691268942684	0.40241782979386387	0.0	0.0
YCL056C	92	21	4.6160699349300873e-10	2.398104624731972e-09	0.24415355856612508	68.05588811080298
YCL057C-A	178	39	6.725830799026012e-19	6.6920852811762266e-18	0.23435606424164174	66.03496688102378
YCL057W	19	1	0.00025919041282034786	0.0006900944741341762	0.05629605861675065	15.862650606786566
YCL058W-A	171	62	5.134813288683285e-11	2.9530311223217573e-10	0.38781729269317106	111.0385542629809
YCL059C	24	1	2.2927457093507168e-05	7.006153333940474e-05	0.04456771307159426	12.557931730822906
YCL061C	0	0	1.0	1.0		0.0
YCL063W	45	2	3.6505008551584174e-09	1.719412810648326e-08	0.04753889394303388	13.10392876853299
YCL064C	2	0	0.5093145250116238	0.6890303065965298	0.0	0.0
YCL066W	9	0	0.010251827826894867	0.020752644080419706	0.0	0.0
YCL067C	8	32	0.00011729444765019059	0.0003246200040597912	4.278500454873049	1205.5614465039196
YCL068C	77	16	3.6098470986568558e-09	1.7185621410906936e-08	0.22225976388950905	62.62656863350574
YCL069W	9	0	0.010251827826894867	0.020752644080419706	0.0	0.0
YCL073C	3	0	0.27261691268942684	0.40241782979386387	0.0	0.0
YCR002C	2	0	0.5093145250116238	0.6890303065965298	0.0	0.0
YCR003W	51	1	5.5077515432351834e-11	3.15803381108131e-10	0.020973041445456125	5.909614931125875
YCR004C	12	1	0.00796051264469634	0.017031587879333572	0.08913542614318852	25.11586346164581
YCR005C	0	0	1.0	1.0		0.0
YCR007C	0	0	1.0	1.0		0.0
YCR008W	1	0	1.0	1.0	0.0	0.0
YCR009C	9	2	0.0894188490703605	0.15517435154002512	0.2376944697151694	66.97563591130775
YCR010C	20	0	4.122955428286925e-05	0.00012178282829007758	0.0	0.0
YCR011C	0	0	1.0	1.0		0.0
YCR012W	3	0	0.27261691268942684	0.40241782979386387	0.0	0.0
YCR014C	61	7	7.57144582253254e-10	3.867085694971993e-09	0.12274386550865304	34.58577919318396
YCR015C	4	0	0.15170527445749363	0.2374678915092667	0.0	0.0
YCR016W	4	0	0.15170527445749363	0.2374678915092667	0.0	0.0
YCR017C	0	0	1.0	1.0		0.0
YCR018C	0	0	1.0	1.0		0.0
YCR019W	0	0	1.0	1.0		0.0
YCR020C	64	11	1.085850220478137e-08	4.8597078739064324e-08	0.18384181642032632	51.80146839764805
YCR020C-A	0	2	0.4501819167971042	0.6541172823396024		0.0
YCR020W-B	59	24	0.0006087004316148166	0.0015353667465863201	0.4351017411735304	122.59946912075104
YCR021C	1	0	1.0	1.0	0.0	0.0
YCR023C	0	0	1.0	1.0		0.0
YCR024C	15	2	0.005548496456365023	0.011991508124973786	0.14261668182910164	40.18538154191839
YCR024C-A	47	0	8.984789500138549e-11	5.006930660396975e-10	0.0	0.0
YCR024C-B	0	0	1.0	1.0		0.0
YCR026C	2	0	0.5093145250116238	0.6890303065965298	0.0	0.0
YCR027C	0	0	1.0	1.0		0.0
YCR028C	0	0	1.0	1.0		0.0
YCR028C-A	22	0	1.5464949998454353e-05	4.7893875843355405e-05	0.0	0.0
YCR030C	1	0	1.0	1.0	0.0	0.0
YCR031C	0	0	1.0	1.0		0.0
YCR032W	0	0	1.0	1.0		0.0
YCR033W	0	0	1.0	1.0		0.0
YCR034W	14	0	0.0008067670965543982	0.001979401694660556	0.0	0.0
YCR035C	80	8	3.935632494332196e-13	2.6105908275553012e-12	0.10696251137182622	29.76694929591712
YCR036W	45	2	3.6505008551584174e-09	1.719412810648326e-08	0.04753889394303388	13.395127182261549
YCR037C	11	0	0.003670040339416993	0.00805587862289585	0.0	0.0
YCR040W	2	0	0.5093145250116238	0.6890303065965298	0.0	0.0
YCR042C	0	0	1.0	1.0		0.0
YCR043C	72	11	3.3120403748410076e-10	1.7379146163969559e-09	0.16341494792917896	46.0457496759078
YCR044C	30	5	0.00011337379621548065	0.0003142229889326406	0.17827085228637704	48.61134865528318
YCR045C	38	5	3.128737979061426e-06	1.0665899299100332e-05	0.1407401465418766	47.587951823149766
YCR046C	91	13	5.505892163788204e-13	3.6146559171171185e-12	0.15280358767403748	43.055765937640935
YCR047C	39	4	6.786887921096703e-07	2.492426081368272e-06	0.10970513986853972	30.91183194754735
YCR048W	83	12	6.960962386465243e-12	4.318499965972126e-11	0.15464459475444756	43.574510111607054
YCR050C	78	12	6.288657786352771e-11	3.5843479612799594e-10	0.16455770980280957	45.780814426001584
YCR051W	27	2	1.8852661867795754e-05	5.7948507964560864e-05	0.07923148990505646	22.32521197043592
YCR052W	5	0	0.0864170161550375	0.1512889680084081	0.0	0.0
YCR053W	37	5	4.920461191121151e-06	1.6309839948206192e-05	0.14454393428625165	48.87411266808105
YCR054C	27	2	1.8852661867795754e-05	5.7948507964560864e-05	0.07923148990505646	33.487817948556746
YCR057C	7	0	0.029255348803129296	0.05443141732992448	0.0	0.0
YCR059C	39	2	6.298305436282758e-08	2.578046588189476e-07	0.05485256993426986	15.45591597377367
YCR060W	30	1	1.2691432116322322e-06	4.486074130360767e-06	0.03565417045727541	9.722269728584088
YCR061W	0	0	1.0	1.0		0.0
YCR063W	39	1	1.692086383410612e-08	7.428388390072084e-08	0.02742628496713493	7.7279579859041565
YCR065W	5	0	0.0864170161550375	0.1512889680084081	0.0	0.0
YCR066W	17	1	0.0006868247750981238	0.0017188552139205003	0.06291912433636837	17.728844797166232
YCR067C	0	0	1.0	1.0		0.0
YCR068W	8	0	0.017261618961767596	0.033515047484512304	0.0	0.0
YCR069W	47	32	0.20162683686728866	0.31432798558519304	0.7282553965741361	205.20194833811877
YCR071C	135	74	0.0002456596482888091	0.0006568055031654771	0.5863130252974177	165.2065685613538
YCR072C	52	2	1.3203511786255715e-10	7.252473379441893e-10	0.04113942745070239	11.373221194695008
YCR073C	2	0	0.5093145250116238	0.6890303065965298	0.0	0.0
YCR073W-A	24	0	5.823012099255038e-06	1.8951976560733292e-05	0.0	0.0
YCR075C	111	5	5.82990445428066e-21	6.574074611091779e-20	0.048181311428750546	13.576142415736278
YCR075W-A	147	70	3.0525454864617194e-06	1.0443301066413651e-05	0.5093452922467915	143.51921979868305
YCR076C	44	1	1.5507842994484924e-09	7.629221989844551e-09	0.024309661675415054	6.849780942812731
YCR077C	13	0	0.0013330813061783555	0.00315885891711237	0.0	0.0
YCR079W	9	0	0.010251827826894867	0.020752644080419706	0.0	0.0
YCR081W	0	0	1.0	1.0		0.0
YCR082W	102	32	2.4734399168289134e-08	1.0735662612591004e-07	0.335568663127298	94.55383895032396
YCR083W	52	12	4.050817009432339e-06	1.3567995702530798e-05	0.24683656470421436	69.55162190627682
YCR084C	0	0	1.0	1.0		0.0
YCR086W	126	25	1.075656699358192e-14	7.971780512898147e-14	0.21222720510282983	59.799674924917525
YCR087C-A	101	15	4.89013032680785e-14	3.413002367654362e-13	0.15885521490865281	44.760944786020026
YCR088W	0	0	1.0	1.0		0.0
YCR089W	0	0	1.0	1.0		0.0
YCR090C	20	2	0.0005230689404980819	0.0013211108813370527	0.10696251137182622	45.20855422713001
YCR091W	0	0	1.0	1.0		0.0
YCR092C	0	0	1.0	1.0		0.0
YCR093W	0	0	1.0	1.0		0.0
YCR094W	57	9	3.478608742424749e-08	1.4796951832607051e-07	0.16888817585025195	47.58795183659694
YCR095C	16	2	0.003465590012285891	0.007761140249476696	0.13370313921478277	56.5106927839125
YCR095W-A	1	0	1.0	1.0	0.0	0.0
YCR096C	1	0	1.0	1.0	0.0	0.0
YCR097W	0	0	1.0	1.0		0.0
YCR098C	2	0	0.5093145250116238	0.6890303065965298	0.0	0.0
YCR101C	16	5	0.04243754719424803	0.07740511700416126	0.33425784803695696	94.1844880051246
YCR102C	2	0	0.5093145250116238	0.6890303065965298	0.0	0.0
YCR104W	20	1	0.00015938590188933546	0.0004369057777719582	0.05348125568591311	15.06951807698749
YCR105W	11	0	0.003670040339416993	0.00805587862289585	0.0	0.0
YCR106W	3	0	0.27261691268942684	0.40241782979386387	0.0	0.0
YCR107W	0	0	1.0	1.0		0.0
YCR108C	7	0	0.029255348803129296	0.05443141732992448	0.0	0.0
YDL001W	0	0	1.0	1.0		0.0
YDL002C	47	4	1.6576092982997583e-08	7.293734563520972e-08	0.09103192457176701	25.650243538187773
YDL003W	3	1	0.6650410019908859	0.8919428177354441	0.3565417045727541	100.4634538237727
YDL004W	9	0	0.010251827826894867	0.020752644080419706	0.0	0.0
YDL005C	42	2	1.515850563522985e-08	6.716222334992824e-08	0.050934529224679156	21.027234527910515
YDL006W	87	29	8.08416161505512e-07	2.9612747419224202e-06	0.3565417045727541	103.92771086615186
YDL007C-A	1	0	1.0	1.0	0.0	0.0
YDL007W	2	0	0.5093145250116238	0.6890303065965298	0.0	0.0
YDL008W	1	0	1.0	1.0	0.0	0.0
YDL010W	21	5	0.005574020655665595	0.01202407831610384	0.25467264612339574	71.75960991099399
YDL012C	25	2	4.87585681087071e-05	0.00014292075697919192	0.08557000909746099	36.16684338268943
YDL013W	4	0	0.15170527445749363	0.2374678915092667	0.0	0.0
YDL014W	2	0	0.5093145250116238	0.6890303065965298	0.0	0.0
YDL015C	57	10	8.90320486110631e-08	3.598196145904595e-07	0.18765352872250216	52.875502030204345
YDL017W	18	5	0.01916985265915973	0.03713230806427337	0.2971180871439617	83.71954489978037
YDL018C	12	0	0.0022085226100344193	0.005004418254652461	0.0	0.0
YDL019C	0	0	1.0	1.0		0.0
YDL020C	2	0	0.5093145250116238	0.6890303065965298	0.0	0.0
YDL021W	7	0	0.029255348803129296	0.05443141732992448	0.0	0.0
YDL022W	0	0	1.0	1.0		0.0
YDL024C	0	0	1.0	1.0		0.0
YDL025C	1	0	1.0	1.0	0.0	0.0
YDL027C	11	2	0.035841693603784114	0.06554072493334259	0.19447729340332043	54.79824755625657
YDL028C	0	0	1.0	1.0		0.0
YDL029W	39	11	0.0003400686640343351	0.0008833490907233339	0.30168913463848424	85.00753785084181
YDL030W	11	10	1.0	1.0	0.972386467016602	273.9912377464423
YDL031W	2	0	0.5093145250116238	0.6890303065965298	0.0	0.0
YDL033C	14	2	0.008871792070640993	0.01885501707252637	0.15280358767403746	43.05576594391458
YDL035C	3	0	0.27261691268942684	0.40241782979386387	0.0	0.0
YDL036C	1	0	1.0	1.0	0.0	0.0
YDL037C	5	2	0.5045777863018436	0.6890303065965298	0.4278500454873049	100.46345388216864
YDL040C	4	0	0.15170527445749363	0.2374678915092667	0.0	0.0
YDL042C	12	0	0.0022085226100344193	0.005004418254652461	0.0	0.0
YDL043C	33	5	2.978383188997277e-05	9.000883720401125e-05	0.16206441116943365	45.66520630645754
YDL044C	9	0	0.010251827826894867	0.020752644080419706	0.0	0.0
YDL045C	27	13	0.06520831272895118	0.11763268710922153	0.5150046843828671	145.11387781493056
YDL045W-A	59	10	3.743368981025845e-08	1.5899641809364575e-07	0.18129239215563764	50.23172693469692
YDL046W	3	0	0.27261691268942684	0.40241782979386387	0.0	0.0
YDL047W	0	0	1.0	1.0		0.0
YDL048C	4	0	0.15170527445749363	0.2374678915092667	0.0	0.0
YDL049C	30	5	0.00011337379621548065	0.0003142229889326406	0.17827085228637704	50.2317269246612
YDL051W	30	5	0.00011337379621548065	0.0003142229889326406	0.17827085228637704	48.61134865528318
YDL052C	20	2	0.0005230689404980819	0.0013211108813370527	0.10696251137182622	30.139036157807425
YDL053C	49	4	6.532228893351743e-09	2.995769358720527e-08	0.0873163358137357	24.111228929530665
YDL054C	0	0	1.0	1.0		0.0
YDL055C	0	0	1.0	1.0		0.0
YDL056W	3	0	0.27261691268942684	0.40241782979386387	0.0	0.0
YDL057W	9	0	0.010251827826894867	0.020752644080419706	0.0	0.0
YDL058W	0	0	1.0	1.0		0.0
YDL059C	2	0	0.5093145250116238	0.6890303065965298	0.0	0.0
YDL060W	0	0	1.0	1.0		0.0
YDL061C	35	1	1.1495971867910693e-07	4.6039926331723114e-07	0.030560717534807495	8.611153186012054
YDL063C	11	0	0.003670040339416993	0.00805587862289585	0.0	0.0
YDL064W	88	24	2.1351271464589178e-08	9.274256963206371e-08	0.29171594010498064	82.1973713496547
YDL065C	27	9	0.008461805354711801	0.018077207501837878	0.35654170457275414	100.46345387405874
YDL066W	16	0	0.00029741978891862633	0.0007753677271400817	0.0	0.0
YDL067C	49	1	1.4281669974773172e-10	7.81483197192393e-10	0.021829083953433925	6.027807231616175
YDL069C	30	7	0.0006397014682472784	0.0016100320104551853	0.24957919320092786	68.05588810256116
YDL070W	1	0	1.0	1.0	0.0	0.0
YDL072C	0	0	1.0	1.0		0.0
YDL073W	2	0	0.5093145250116238	0.6890303065965298	0.0	0.0
YDL074C	0	0	1.0	1.0		0.0
YDL075W	1	0	1.0	1.0	0.0	0.0
YDL076C	25	0	3.5775557197312468e-06	1.2031884762675088e-05	0.0	0.0
YDL077C	0	0	1.0	1.0		0.0
YDL078C	22	2	0.00020261128989474956	0.0005432249548646643	0.09723864670166021	27.39912378152158
YDL079C	12	0	0.0022085226100344193	0.005004418254652461	0.0	0.0
YDL080C	8	0	0.017261618961767596	0.033515047484512304	0.0	0.0
YDL081C	40	1	1.0487201136604896e-08	4.737776412931246e-08	0.026740627842956555	7.534759038493745
YDL082W	15	0	0.0004893578755746756	0.001240871755921499	0.0	0.0
YDL083C	8	0	0.017261618961767596	0.033515047484512304	0.0	0.0
YDL084W	3	0	0.27261691268942684	0.40241782979386387	0.0	0.0
YDL085C-A	23	25	0.7056957342264807	0.9455862459311487	1.162635993172024	327.59821914403994
YDL085W	4	0	0.15170527445749363	0.2374678915092667	0.0	0.0
YDL086W	26	2	3.0319955733488548e-05	9.119773296197314e-05	0.08227885490140478	23.183873968758935
YDL087C	38	5	3.128737979061426e-06	1.0665899299100332e-05	0.1407401465418766	47.587951823149766
YDL088C	3	0	0.27261691268942684	0.40241782979386387	0.0	0.0
YDL089W	16	4	0.020856197306787547	0.04031730780212947	0.26740627842956555	75.34759039451856
YDL090C	28	1	3.3245957394037626e-06	1.1266794400301143e-05	0.038200896918509364	10.76394148251507
YDL091C	19	0	6.743142600096818e-05	0.00019331910814135992	0.0	0.0
YDL092W	42	4	1.6916692724996085e-07	6.587903202986404e-07	0.10186905844935831	28.036312709822475
YDL093W	3	0	0.27261691268942684	0.40241782979386387	0.0	0.0
YDL095W	2	0	0.5093145250116238	0.6890303065965298	0.0	0.0
YDL097C	30	2	4.531154620369477e-06	1.5045421606088256e-05	0.07130834091455082	29.166809183279717
YDL098C	104	16	3.492808835737737e-14	2.4737861593999664e-13	0.16455770980280957	45.92615034315491
YDL099W	8	2	0.1400500661702405	0.2374678915092667	0.26740627842956555	75.34759039451856
YDL100C	30	1	1.2691432116322322e-06	4.486074130360767e-06	0.03565417045727541	9.722269728584088
YDL101C	32	2	1.7515767466732934e-06	6.101343349556699e-06	0.06685156960739139	28.25534638233305
YDL102W	8	0	0.017261618961767596	0.033515047484512304	0.0	0.0
YDL103C	23	4	0.0009974565486609197	0.0024296368535997245	0.18602175890752387	52.41571506171336
YDL104C	39	9	7.649171225037663e-05	0.00021896656901538878	0.2468365647042144	69.55162188689492
YDL105W	26	5	0.0006572267813938333	0.0016505289169414566	0.20569713725351196	57.95968492926744
YDL106C	9	0	0.010251827826894867	0.020752644080419706	0.0	0.0
YDL107W	73	25	9.980467479139018e-06	3.190531877294524e-05	0.36630997045145963	107.3445123281276
YDL108W	45	5	1.2862639425858095e-07	5.080565888606449e-07	0.1188472348575847	33.48781795991214
YDL109C	9	0	0.010251827826894867	0.020752644080419706	0.0	0.0
YDL110C	15	0	0.0004893578755746756	0.001240871755921499	0.0	0.0
YDL111C	33	0	7.430229586215948e-08	3.005010573159488e-07	0.0	0.0
YDL112W	3	0	0.27261691268942684	0.40241782979386387	0.0	0.0
YDL113C	0	0	1.0	1.0		0.0
YDL114W	59	12	2.2306746937827885e-07	8.644616013439903e-07	0.2175508705867652	61.29973456037552
YDL115C	26	9	0.012177077225644864	0.024563441292417963	0.37025484705632156	104.32743286678532
YDL116W	5	0	0.0864170161550375	0.1512889680084081	0.0	0.0
YDL117W	1	0	1.0	1.0	0.0	0.0
YDL118W	52	4	1.6131665625864016e-09	7.90231763324906e-09	0.08227885490140478	22.74644238939001
YDL119C	52	4	1.6131665625864016e-09	7.90231763324906e-09	0.08227885490140478	22.74644238939001
YDL120W	82	32	2.306628847503812e-05	7.044834042482434e-05	0.41741467852419994	117.61575087256908
YDL121C	72	29	0.0001212381368494163	0.0003353730279081256	0.43082122635874454	121.39334006434392
YDL122W	3	0	0.27261691268942684	0.40241782979386387	0.0	0.0
YDL123W	0	0	1.0	1.0		0.0
YDL124W	14	0	0.0008067670965543982	0.001979401694660556	0.0	0.0
YDL125C	27	0	1.3533445724587248e-06	4.745783314762272e-06	0.0	0.0
YDL126C	0	0	1.0	1.0		0.0
YDL127W	15	4	0.031652405322105205	0.05885321144760007	0.2852333636582033	80.37076308383678
YDL128W	4	0	0.15170527445749363	0.2374678915092667	0.0	0.0
YDL129W	8	0	0.017261618961767596	0.033515047484512304	0.0	0.0
YDL130W	9	0	0.010251827826894867	0.020752644080419706	0.0	0.0
YDL130W-A	69	9	1.6871791062455192e-10	9.162386251197339e-10	0.13951631918064292	39.311786300614486
YDL131W	0	0	1.0	1.0		0.0
YDL132W	0	0	1.0	1.0		0.0
YDL133C-A	4	0	0.15170527445749363	0.2374678915092667	0.0	0.0
YDL133W	2	0	0.5093145250116238	0.6890303065965298	0.0	0.0
YDL134C	4	0	0.15170527445749363	0.2374678915092667	0.0	0.0
YDL135C	13	0	0.0013330813061783555	0.00315885891711237	0.0	0.0
YDL136W	21	1	9.807412271058298e-05	0.0002772980726197457	0.050934529224679156	14.351921978548845
YDL137W	0	0	1.0	1.0		0.0
YDL138W	0	0	1.0	1.0		0.0
YDL139C	9	1	0.034994299276420754	0.06423626400852082	0.1188472348575847	33.487817951395584
YDL140C	0	0	1.0	1.0		0.0
YDL141W	4	0	0.15170527445749363	0.2374678915092667	0.0	0.0
YDL142C	47	7	4.124050693331767e-07	1.5532033750721016e-06	0.15930586800059227	43.95276106945664
YDL143W	22	1	6.0383274584900594e-05	0.0001754745892560704	0.04861932335083011	13.699561889018767
YDL144C	33	2	1.0890672091389253e-06	3.893401950057279e-06	0.06482576446777347	18.26608252026032
YDL145C	0	0	1.0	1.0		0.0
YDL146W	2	0	0.5093145250116238	0.6890303065965298	0.0	0.0
YDL147W	30	2	4.531154620369477e-06	1.5045421606088256e-05	0.07130834091455082	29.166809183279717
YDL148C	4	0	0.15170527445749363	0.2374678915092667	0.0	0.0
YDL149W	4	0	0.15170527445749363	0.2374678915092667	0.0	0.0
YDL150W	23	10	0.05785303954364575	0.10452806484935806	0.46505439726880965	131.0392876376206
YDL153C	0	0	1.0	1.0		0.0
YDL154W	0	0	1.0	1.0		0.0
YDL155W	9	0	0.010251827826894867	0.020752644080419706	0.0	0.0
YDL156W	17	0	0.00018108287623094173	0.00048823610933152644	0.0	0.0
YDL157C	56	19	0.00010971184224165883	0.000307233132622917	0.36290852072583896	102.25744409347426
YDL159W	9	1	0.034994299276420754	0.06423626400852082	0.1188472348575847	33.487817951395584
YDL159W-A	0	0	1.0	1.0		0.0
YDL160C	5	0	0.0864170161550375	0.1512889680084081	0.0	0.0
YDL160C-A	21	2	0.00032559750964036805	0.000846524085868787	0.10186905844935831	43.05576593199658
YDL161W	7	1	0.09421421493549413	0.16246655175233188	0.15280358767403746	43.05576593006027
YDL164C	9	0	0.010251827826894867	0.020752644080419706	0.0	0.0
YDL165W	104	30	3.2014960407220037e-09	1.5292195789196216e-08	0.308545705880268	88.98191625153811
YDL166C	52	2	1.3203511786255715e-10	7.252473379441893e-10	0.04113942745070239	11.373221194695008
YDL167C	23	0	9.485459412858621e-06	3.0390460770668486e-05	0.0	0.0
YDL168W	28	2	1.1721811146247108e-05	3.701929483913625e-05	0.07640179383701873	20.78554218414504
YDL169C	87	8	1.5936699431325235e-14	1.1616217798422233e-13	0.09835633229593216	27.714056236847316
YDL170W	23	2	0.00012604830715420642	0.0003475090193882268	0.09301087945376194	39.31178628795362
YDL171C	0	0	1.0	1.0		0.0
YDL173W	11	0	0.003670040339416993	0.00805587862289585	0.0	0.0
YDL174C	14	1	0.0029797679336613374	0.006704477850738009	0.07640179383701873	21.527882969219828
YDL175C	26	12	0.057086937005513906	0.1037304817436684	0.4936731294084287	139.1032438125536
YDL176W	7	0	0.029255348803129296	0.05443141732992448	0.0	0.0
YDL177C	47	13	6.275883197746962e-05	0.0001821938630501907	0.2958537548582428	83.36329150318731
YDL178W	14	5	0.09109047624355075	0.15788466813642568	0.38200896918509364	129.16729780436913
YDL179W	0	0	1.0	1.0		0.0
YDL180W	42	1	4.03110803276229e-09	1.8893970901724476e-08	0.025467264612339578	7.00907817656435
YDL181W	69	21	3.516150797341924e-06	1.1908941834813548e-05	0.3255380780881668	91.72750136439764
YDL182W	2	0	0.5093145250116238	0.6890303065965298	0.0	0.0
YDL183C	4	0	0.15170527445749363	0.2374678915092667	0.0	0.0
YDL184C	2	0	0.5093145250116238	0.6890303065965298	0.0	0.0
YDL185W	0	0	1.0	1.0		0.0
YDL186W	90	19	2.0464361270803067e-10	1.099911604377462e-09	0.2258097462294109	63.6268541136132
YDL188C	22	0	1.5464949998454353e-05	4.7893875843355405e-05	0.0	0.0
YDL189W	7	0	0.029255348803129296	0.05443141732992448	0.0	0.0
YDL190C	7	0	0.029255348803129296	0.05443141732992448	0.0	0.0
YDL191W	18	0	0.00011042442794845583	0.000307233132622917	0.0	0.0
YDL192W	0	0	1.0	1.0		0.0
YDL193W	15	2	0.005548496456365023	0.011991508124973786	0.14261668182910164	60.27807230010276
YDL194W	0	0	1.0	1.0		0.0
YDL195W	0	0	1.0	1.0		0.0
YDL197C	13	2	0.0141623163314985	0.028329558686068828	0.16455770980280957	46.36774793751788
YDL198C	17	2	0.0021623898728498486	0.005004418254652461	0.12583824867273674	35.457689598841235
YDL199C	20	2	0.0005230689404980819	0.0013211108813370527	0.10696251137182622	30.139036157807425
YDL200C	92	2	8.052559533069583e-19	7.957091043759994e-18	0.023252719863440484	9.722269727759905
YDL201W	56	9	5.394667472342327e-08	2.223995170855966e-07	0.17190403613329217	48.43773668089892
YDL202W	21	5	0.005574020655665595	0.01202407831610384	0.25467264612339574	86.11153186399316
YDL203C	7	1	0.09421421493549413	0.16246655175233188	0.15280358767403746	43.05576593006027
YDL204W	4	0	0.15170527445749363	0.2374678915092667	0.0	0.0
YDL205C	27	1	5.384041187304311e-06	1.773403257055389e-05	0.03961574495252823	11.162605983798532
YDL206W	18	0	0.00011042442794845583	0.000307233132622917	0.0	0.0
YDL207W	9	0	0.010251827826894867	0.020752644080419706	0.0	0.0
YDL208W	42	10	4.9318572045563226e-05	0.00014441502435541453	0.25467264612339574	70.09078176564351
YDL209C	28	9	0.005847613404903821	0.012581228840853676	0.34380807226658433	96.87547336179784
YDL210W	0	0	1.0	1.0		0.0
YDL211C	1	0	1.0	1.0	0.0	0.0
YDL212W	26	7	0.00326205110031261	0.00733101050328168	0.28797599215491676	81.14355888328619
YDL213C	47	4	1.6576092982997583e-08	7.293734563520972e-08	0.09103192457176701	25.650243538187773
YDL214C	0	2	0.4501819167971042	0.6541172823396024		0.0
YDL215C	3	0	0.27261691268942684	0.40241782979386387	0.0	0.0
YDL216C	16	7	0.13164076822144588	0.22585502924866804	0.46796098725173974	131.8582831784311
YDL217C	42	7	3.7552834595186888e-06	1.2592790189907858e-05	0.17827085228637704	49.063547237733
YDL218W	7	0	0.029255348803129296	0.05443141732992448	0.0	0.0
YDL219W	21	5	0.005574020655665595	0.01202407831610384	0.25467264612339574	71.75960991099399
YDL220C	3	0	0.27261691268942684	0.40241782979386387	0.0	0.0
YDL222C	19	0	6.743142600096818e-05	0.00019331910814135992	0.0	0.0
YDL223C	0	0	1.0	1.0		0.0
YDL224C	0	0	1.0	1.0		0.0
YDL225W	4	0	0.15170527445749363	0.2374678915092667	0.0	0.0
YDL226C	2	0	0.5093145250116238	0.6890303065965298	0.0	0.0
YDL227C	0	0	1.0	1.0		0.0
YDL229W	2	0	0.5093145250116238	0.6890303065965298	0.0	0.0
YDL230W	32	7	0.00027778922283529684	0.0007362054472469088	0.23398049362586987	65.9291415667614
YDL231C	4	0	0.15170527445749363	0.2374678915092667	0.0	0.0
YDL232W	133	29	1.722890002182081e-14	1.246332126106811e-13	0.2332265285551098	65.71669539019406
YDL233W	12	5	0.18774694306174494	0.29292801669780116	0.44567713071594256	150.69518075710002
YDL234C	19	0	6.743142600096818e-05	0.00019331910814135992	0.0	0.0
YDL235C	38	2	1.0126716181460318e-07	4.0783434705587036e-07	0.05629605861675065	23.793975911574883
YDL236W	42	4	1.6916692724996085e-07	6.587903202986404e-07	0.10186905844935831	28.70384395702346
YDL237W	0	0	1.0	1.0		0.0
YDL238C	37	9	0.0001733031469621252	0.00047392600959542656	0.26017908171525295	73.3111690228375
YDL239C	4	0	0.15170527445749363	0.2374678915092667	0.0	0.0
YDL240W	0	0	1.0	1.0		0.0
YDL241W	0	0	1.0	1.0		0.0
YDL243C	0	0	1.0	1.0		0.0
YDL244W	12	0	0.0022085226100344193	0.005004418254652461	0.0	0.0
YDL245C	0	0	1.0	1.0		0.0
YDL246C	7	1	0.09421421493549413	0.16246655175233188	0.15280358767403746	43.05576593006027
YDL247W	2	0	0.5093145250116238	0.6890303065965298	0.0	0.0
YDL248W	15	1	0.0018254902885841769	0.004260712114305033	0.07130834091455082	20.09269076840423
YDR001C	4	0	0.15170527445749363	0.2374678915092667	0.0	0.0
YDR002W	1	0	1.0	1.0	0.0	0.0
YDR003W	78	5	2.928501625489667e-14	2.0895549439443022e-13	0.06856571241783732	19.075339346592923
YDR003W-A	199	62	3.244797524796225e-15	2.4553724427767224e-14	0.3332500354298103	95.41503908754986
YDR004W	76	11	5.677735638053541e-11	3.252256738490629e-10	0.15481416119606428	43.62228917794421
YDR005C	35	5	1.2133312659542923e-05	3.8234893756181565e-05	0.15280358767403746	50.23172693043864
YDR006C	0	0	1.0	1.0		0.0
YDR007W	33	4	1.0766128833008447e-05	3.430249690782913e-05	0.12965152893554693	35.45768961020704
YDR009W	15	2	0.005548496456365023	0.011991508124973786	0.14261668182910164	60.27807230010276
YDR011W	0	0	1.0	1.0		0.0
YDR012W	12	0	0.0022085226100344193	0.005004418254652461	0.0	0.0
YDR013W	127	16	1.3374324816668173e-18	1.2992523989976126e-17	0.13475591983852123	37.97043925372696
YDR014W	4	0	0.15170527445749363	0.2374678915092667	0.0	0.0
YDR014W-A	47	2	1.4135124130381126e-09	6.989776343406867e-09	0.045515962285883504	12.825121769093888
YDR016C	143	25	8.186757321841476e-18	7.414494702033123e-17	0.1869973975031927	52.69062265259065
YDR017C	0	0	1.0	1.0		0.0
YDR018C	68	8	9.256502829380903e-11	5.153354092136454e-10	0.12583824867273674	35.45768959599979
YDR019C	33	2	1.0890672091389253e-06	3.893401950057279e-06	0.06482576446777347	17.72884480510352
YDR020C	109	40	2.420045696093497e-07	9.353281450425875e-07	0.3925229775112889	113.36701673024837
YDR021W	87	19	7.031985000716955e-10	3.6075776752117046e-09	0.23359628920283887	65.8208835603098
YDR022C	9	0	0.010251827826894867	0.020752644080419706	0.0	0.0
YDR023W	2	0	0.5093145250116238	0.6890303065965298	0.0	0.0
YDR025W	24	0	5.823012099255038e-06	1.8951976560733292e-05	0.0	0.0
YDR026C	61	2	1.8585846766846052e-12	1.1929375530818264e-11	0.03506967585961516	9.722269729820365
YDR027C	9	1	0.034994299276420754	0.06423626400852082	0.1188472348575847	33.487817951395584
YDR028C	0	0	1.0	1.0		0.0
YDR030C	32	1	4.851849241900358e-07	1.7955588796762523e-06	0.03342578480369569	9.418448794909445
YDR031W	240	29	1.4444432469959986e-34	3.461247130614162e-33	0.12924636790762337	37.673795189275005
YDR032C	5	0	0.0864170161550375	0.1512889680084081	0.0	0.0
YDR033W	0	0	1.0	1.0		0.0
YDR034C	0	0	1.0	1.0		0.0
YDR034C-A	44	2	5.867105810218321e-09	2.6993380411652455e-08	0.04861932335083011	13.69956188736749
YDR034W-B	168	10	9.62935062211374e-30	1.790247021521449e-28	0.06366816153084894	17.939902473767958
YDR035W	59	7	1.8766400245878956e-09	9.153992181005079e-09	0.12690467450894635	35.162208855565325
YDR036C	40	2	3.917474389843774e-08	1.6468856152040603e-07	0.05348125568591311	15.069518078903712
YDR037W	7	0	0.029255348803129296	0.05443141732992448	0.0	0.0
YDR038C	3	0	0.27261691268942684	0.40241782979386387	0.0	0.0
YDR039C	0	0	1.0	1.0		0.0
YDR040C	0	0	1.0	1.0		0.0
YDR041W	13	1	0.004868166028730888	0.01058881347625996	0.08227885490140478	23.183873965810903
YDR042C	44	1	1.5507842994484924e-09	7.629221989844551e-09	0.024309661675415054	6.849780942812731
YDR043C	0	0	1.0	1.0		0.0
YDR044W	0	0	1.0	1.0		0.0
YDR045C	172	19	5.573398240115703e-26	8.390736460446442e-25	0.11815626256190105	33.29312133652616
YDR046C	7	1	0.09421421493549413	0.16246655175233188	0.15280358767403746	43.05576593006027
YDR047W	23	0	9.485459412858621e-06	3.0390460770668486e-05	0.0	0.0
YDR049W	12	0	0.0022085226100344193	0.005004418254652461	0.0	0.0
YDR050C	4	0	0.15170527445749363	0.2374678915092667	0.0	0.0
YDR051C	85	2	2.1938505636210132e-17	1.9232979560037265e-16	0.025167649734547347	7.009078177455616
YDR052C	8	0	0.017261618961767596	0.033515047484512304	0.0	0.0
YDR054C	2	0	0.5093145250116238	0.6890303065965298	0.0	0.0
YDR055W	37	0	1.08313972444374e-08	4.855133714166757e-08	0.0	0.0
YDR056C	33	4	1.0766128833008447e-05	3.430249690782913e-05	0.12965152893554693	35.45768961020704
YDR057W	68	18	6.523040838098894e-07	2.403203578469362e-06	0.2831360595136577	79.77980158536353
YDR058C	40	2	3.917474389843774e-08	1.6468856152040603e-07	0.05348125568591311	22.604277113565004
YDR059C	22	1	6.0383274584900594e-05	0.0001754745892560704	0.04861932335083011	13.699561889018767
YDR060W	0	0	1.0	1.0		0.0
YDR061W	42	0	9.831630403587867e-10	4.942456857607852e-09	0.0	0.0
YDR062W	8	1	0.05741113146133635	0.10379484974352259	0.13370313921478277	37.67379519246871
YDR063W	219	32	3.3931203297980457e-29	6.194868259259861e-28	0.15629225405928945	44.03877430192397
YDR064W	234	37	6.486696686237242e-30	1.2112010598230644e-28	0.16912875729733207	48.94373391930645
YDR065W	121	11	8.467586773826571e-20	9.034710860162637e-19	0.0972386467016602	27.399123780863373
YDR066C	159	33	1.1154564645885618e-17	9.961164794796303e-17	0.22199766511133745	62.5527165564879
YDR067C	240	22	6.448352666385889e-38	1.749267744546474e-36	0.09804896875750738	27.627449809726624
YDR068W	108	43	1.6005111648585293e-06	5.598868436193067e-06	0.4258692582396785	119.99801434140367
YDR069C	11	0	0.003670040339416993	0.00805587862289585	0.0	0.0
YDR070C	85	2	2.1938505636210132e-17	1.9232979560037265e-16	0.025167649734547347	7.091537919768247
YDR071C	75	17	1.869546586480775e-08	8.188699481226913e-08	0.2424483591094728	68.31514862381623
YDR072C	13	1	0.004868166028730888	0.01058881347625996	0.08227885490140478	23.183873965810903
YDR073W	40	2	3.917474389843774e-08	1.6468856152040603e-07	0.05348125568591311	15.069518078903712
YDR074W	4	0	0.15170527445749363	0.2374678915092667	0.0	0.0
YDR075W	51	11	2.71814423677083e-06	9.31588051589335e-06	0.23070345590001734	65.00576424689338
YDR076W	25	4	0.00040802133049456233	0.0010574721368518376	0.17114001819492197	48.22245785380578
YDR077W	2	0	0.5093145250116238	0.6890303065965298	0.0	0.0
YDR078C	114	29	3.430599136872072e-11	2.0111494022580314e-10	0.27209761664762816	76.66947795522641
YDR079C-A	303	73	5.864302095977656e-29	1.0539250423114842e-27	0.25769845974070343	72.37334342412723
YDR079W	97	4	1.1234184045108171e-18	1.1062978158119365e-17	0.04410825211209329	12.428468519468955
YDR080W	9	0	0.010251827826894867	0.020752644080419706	0.0	0.0
YDR081C	2	0	0.5093145250116238	0.6890303065965298	0.0	0.0
YDR082W	9	1	0.034994299276420754	0.06423626400852082	0.1188472348575847	30.13903615808088
YDR083W	30	4	4.244469750774558e-05	0.00012498692031082684	0.14261668182910164	38.88907891928145
YDR084C	61	17	4.7711467186870346e-06	1.5833159133969496e-05	0.2980922448067288	82.63929270656377
YDR085C	2	0	0.5093145250116238	0.6890303065965298	0.0	0.0
YDR086C	28	1	3.3245957394037626e-06	1.1266794400301143e-05	0.038200896918509364	10.76394148251507
YDR087C	28	12	0.030753614959799183	0.057200530282601914	0.45841076302211237	124.71325310487023
YDR088C	0	0	1.0	1.0		0.0
YDR089W	0	0	1.0	1.0		0.0
YDR090C	33	2	1.0890672091389253e-06	3.893401950057279e-06	0.06482576446777347	27.399123774583742
YDR091C	2	0	0.5093145250116238	0.6890303065965298	0.0	0.0
YDR092W	3	1	0.6650410019908859	0.8919428177354441	0.3565417045727541	100.4634538237727
YDR093W	0	0	1.0	1.0		0.0
YDR096W	0	0	1.0	1.0		0.0
YDR097C	3	0	0.27261691268942684	0.40241782979386387	0.0	0.0
YDR098C	0	0	1.0	1.0		0.0
YDR099W	0	0	1.0	1.0		0.0
YDR100W	21	8	0.04052126699181081	0.0740272574554968	0.40747623379743325	114.81537584299056
YDR101C	3	0	0.27261691268942684	0.40241782979386387	0.0	0.0
YDR103W	0	0	1.0	1.0		0.0
YDR104C	2	0	0.5093145250116238	0.6890303065965298	0.0	0.0
YDR105C	9	1	0.034994299276420754	0.06423626400852082	0.1188472348575847	30.13903615808088
YDR106W	14	0	0.0008067670965543982	0.001979401694660556	0.0	0.0
YDR107C	9	0	0.010251827826894867	0.020752644080419706	0.0	0.0
YDR108W	23	0	9.485459412858621e-06	3.0390460770668486e-05	0.0	0.0
YDR109C	15	2	0.005548496456365023	0.011991508124973786	0.14261668182910164	40.18538154191839
YDR110W	15	0	0.0004893578755746756	0.001240871755921499	0.0	0.0
YDR111C	18	0	0.00011042442794845583	0.000307233132622917	0.0	0.0
YDR113C	30	10	0.0052208130175340735	0.011342990428348491	0.3565417045727541	100.4634538237727
YDR114C	266	86	4.765180273830745e-19	4.816265686256698e-18	0.3458186457886111	97.44199661101446
YDR115W	267	86	3.353142270305921e-19	3.4252080278027262e-18	0.34452344486805453	97.0770453170542
YDR116C	18	2	0.0013481474690695944	0.0031814510031264827	0.1188472348575847	50.23172692283511
YDR117C	22	5	0.0036594681634877758	0.00805587862289585	0.2430966167541505	68.49780946251407
YDR118W	13	2	0.0141623163314985	0.028329558686068828	0.16455770980280957	46.36774793751788
YDR119W	0	0	1.0	1.0		0.0
YDR119W-A	42	0	9.831630403587867e-10	4.942456857607852e-09	0.0	0.0
YDR120C	13	0	0.0013330813061783555	0.00315885891711237	0.0	0.0
YDR121W	89	29	3.9909427445330975e-07	1.5040571247581811e-06	0.34852953143628773	98.20584815154515
YDR122W	0	0	1.0	1.0		0.0
YDR123C	13	1	0.004868166028730888	0.01058881347625996	0.08227885490140478	23.183873965810903
YDR124W	49	7	1.691937581431215e-07	6.587903202986404e-07	0.15280358767403746	43.055765931624535
YDR125C	52	11	1.7926570165332025e-06	6.2331139674017215e-06	0.22626685097886315	62.55271656720701
YDR126W	59	10	3.743368981025845e-08	1.5899641809364575e-07	0.18129239215563764	51.08311212715059
YDR127W	0	0	1.0	1.0		0.0
YDR128W	5	0	0.0864170161550375	0.1512889680084081	0.0	0.0
YDR129C	0	0	1.0	1.0		0.0
YDR130C	59	5	2.0194344699262352e-10	1.0871346831719096e-09	0.09064619607781882	25.115863473735875
YDR131C	39	0	4.144395937231498e-09	1.9299126344144408e-08	0.0	0.0
YDR132C	2	0	0.5093145250116238	0.6890303065965298	0.0	0.0
YDR135C	0	0	1.0	1.0		0.0
YDR137W	21	0	2.523784598761814e-05	7.64312018298009e-05	0.0	0.0
YDR138W	5	0	0.0864170161550375	0.1512889680084081	0.0	0.0
YDR139C	4	189	7.47030774836796e-43	2.373576787893046e-41	50.539786623187894	14240.694584611909
YDR140W	19	0	6.743142600096818e-05	0.00019331910814135992	0.0	0.0
YDR141C	0	0	1.0	1.0		0.0
YDR142C	40	5	1.2616765027804255e-06	4.4789515848705105e-06	0.13370313921478277	44.1059065755106
YDR143C	4	0	0.15170527445749363	0.2374678915092667	0.0	0.0
YDR144C	16	0	0.00029741978891862633	0.0007753677271400817	0.0	0.0
YDR145W	42	1	4.03110803276229e-09	1.8893970901724476e-08	0.025467264612339578	7.175960988343375
YDR146C	0	0	1.0	1.0		0.0
YDR147W	9	0	0.010251827826894867	0.020752644080419706	0.0	0.0
YDR148C	5	0	0.0864170161550375	0.1512889680084081	0.0	0.0
YDR150W	0	0	1.0	1.0		0.0
YDR151C	9	0	0.010251827826894867	0.020752644080419706	0.0	0.0
YDR152W	9	1	0.034994299276420754	0.06423626400852082	0.1188472348575847	33.487817951395584
YDR153C	49	4	6.532228893351743e-09	2.995769358720527e-08	0.0873163358137357	24.603294820305827
YDR155C	0	0	1.0	1.0		0.0
YDR156W	104	32	1.1991970248494906e-08	5.362816555139518e-08	0.32911541960561913	91.8523007009096
YDR158W	42	4	1.6916692724996085e-07	6.587903202986404e-07	0.10186905844935831	28.036312709822475
YDR159W	0	0	1.0	1.0		0.0
YDR160W	0	0	1.0	1.0		0.0
YDR161W	0	0	1.0	1.0		0.0
YDR162C	154	28	1.1622435490941718e-18	1.1406250257407137e-17	0.1944772934033204	54.79824757894432
YDR163W	173	15	3.9363582263661635e-28	6.638708551270325e-27	0.09274206188308631	26.13211227660864
YDR164C	24	0	5.823012099255038e-06	1.8951976560733292e-05	0.0	0.0
YDR165W	35	2	4.2107091827899115e-07	1.5734755367267562e-06	0.06112143506961499	25.833459555846197
YDR166C	5	0	0.0864170161550375	0.1512889680084081	0.0	0.0
YDR167W	140	29	9.744413537923716e-16	7.64530999407903e-15	0.22156520212735434	62.430860620044896
YDR168W	28	2	1.1721811146247108e-05	3.701929483913625e-05	0.07640179383701873	20.78554218414504
YDR169C	15	0	0.0004893578755746756	0.001240871755921499	0.0	0.0
YDR169C-A	27	7	0.002182929844837004	0.005004418254652461	0.2773102146676976	78.13824188942856
YDR170C	0	0	1.0	1.0		0.0
YDR170W-A	2	0	0.5093145250116238	0.6890303065965298	0.0	0.0
YDR171W	2	0	0.5093145250116238	0.6890303065965298	0.0	0.0
YDR172W	16	0	0.00029741978891862633	0.0007753677271400817	0.0	0.0
YDR173C	9	0	0.010251827826894867	0.020752644080419706	0.0	0.0
YDR174W	72	7	4.985838641235662e-12	3.103198920535313e-11	0.1039913305003866	29.30184070188264
YDR175C	44	10	2.1748496175320776e-05	6.67425835134844e-05	0.2430966167541505	68.49780942812733
YDR176W	13	0	0.0013330813061783555	0.00315885891711237	0.0	0.0
YDR177W	71	5	7.648725315980239e-13	4.9816329889243894e-12	0.07532571223368044	21.2246733546929
YDR178W	49	5	2.049050278892867e-08	8.907096110289401e-08	0.10914541976716961	30.754118529292956
YDR179C	106	29	7.534591893996365e-10	3.858543008225564e-09	0.29263328582858117	85.29915892020949
YDR179W-A	58	11	1.4278685428771035e-07	5.609065566998786e-07	0.20285993536036007	57.16024097624312
YDR180W	2	0	0.5093145250116238	0.6890303065965298	0.0	0.0
YDR181C	30	10	0.0052208130175340735	0.011342990428348491	0.3565417045727541	100.4634538237727
YDR182W	14	5	0.09109047624355075	0.15788466813642568	0.38200896918509364	129.16729780436913
YDR182W-A	125	20	1.7594600490284284e-16	1.4475900918401276e-15	0.17114001819492194	48.22245785380578
YDR183W	76	9	7.232743183291937e-12	4.477449520679433e-11	0.12666613188768897	35.690963877447714
YDR184C	16	1	0.0011192835174679795	0.0027057585157454185	0.06685156960739139	18.836897596234355
YDR185C	33	2	1.0890672091389253e-06	3.893401950057279e-06	0.06482576446777347	26.59326720201933
YDR186C	3	0	0.27261691268942684	0.40241782979386387	0.0	0.0
YDR188W	2	0	0.5093145250116238	0.6890303065965298	0.0	0.0
YDR189W	4	0	0.15170527445749363	0.2374678915092667	0.0	0.0
YDR190C	8	0	0.017261618961767596	0.033515047484512304	0.0	0.0
YDR191W	35	1	1.1495971867910693e-07	4.6039926331723114e-07	0.030560717534807495	8.611153186012054
YDR192C	22	2	0.00020261128989474956	0.0005432249548646643	0.09723864670166021	41.09868566357227
YDR194C	1	0	1.0	1.0	0.0	0.0
YDR194W-A	114	46	1.0892859915914037e-06	3.893401950057279e-06	0.431603116061755	121.61365470846684
YDR195W	23	2	0.00012604830715420642	0.0003475090193882268	0.09301087945376194	39.31178628795362
YDR196C	70	16	6.421020095916518e-08	2.626407295278513e-07	0.24448574027845996	68.88922549685633
YDR197W	136	1	1.910624834211007e-28	3.319638495935801e-27	0.007864890542046046	2.216105599468188
YDR198C	44	13	0.0001977148915453928	0.000532580019333749	0.3160256017803957	89.04715227224371
YDR200C	20	0	4.122955428286925e-05	0.00012178282829007758	0.0	0.0
YDR201W	76	35	0.0005720933600954206	0.0014436634111052056	0.4925905128965682	138.79819288475608
YDR202C	75	23	1.42180322564932e-06	4.982809476361511e-06	0.3280183682069338	92.42637754385731
YDR204W	64	1	1.1398880812934503e-13	7.85089383894447e-13	0.016712892401847847	4.709224399459557
YDR205W	9	0	0.010251827826894867	0.020752644080419706	0.0	0.0
YDR206W	1	0	1.0	1.0	0.0	0.0
YDR207C	0	0	1.0	1.0		0.0
YDR208W	0	0	1.0	1.0		0.0
YDR210W	5	0	0.0864170161550375	0.1512889680084081	0.0	0.0
YDR211W	8	0	0.017261618961767596	0.033515047484512304	0.0	0.0
YDR212W	2	0	0.5093145250116238	0.6890303065965298	0.0	0.0
YDR213W	0	0	1.0	1.0		0.0
YDR214W	8	0	0.017261618961767596	0.033515047484512304	0.0	0.0
YDR216W	0	0	1.0	1.0		0.0
YDR217C	3	1	0.6650410019908859	0.8919428177354441	0.3565417045727541	100.4634538237727
YDR218C	47	5	5.138864529582278e-08	2.1200580996863474e-07	0.11378990571470875	38.4753652991275
YDR219C	3	0	0.27261691268942684	0.40241782979386387	0.0	0.0
YDR221W	9	0	0.010251827826894867	0.020752644080419706	0.0	0.0
YDR222W	4	1	0.4124039364304015	0.6008956266560018	0.26740627842956555	60.27807231616176
YDR223W	4	0	0.15170527445749363	0.2374678915092667	0.0	0.0
YDR224C	7	0	0.029255348803129296	0.05443141732992448	0.0	0.0
YDR225W	4	0	0.15170527445749363	0.2374678915092667	0.0	0.0
YDR226W	52	5	5.142767580786909e-09	2.3832438643920642e-08	0.10284856862675598	34.775810945768306
YDR227W	3	0	0.27261691268942684	0.40241782979386387	0.0	0.0
YDR228C	2	0	0.5093145250116238	0.6890303065965298	0.0	0.0
YDR229W	8	0	0.017261618961767596	0.033515047484512304	0.0	0.0
YDR231C	24	0	5.823012099255038e-06	1.8951976560733292e-05	0.0	0.0
YDR232W	24	20	0.8186711276600913	1.0	0.8913542614318851	251.1586346483952
YDR233C	1	0	1.0	1.0	0.0	0.0
YDR234W	7	0	0.029255348803129296	0.05443141732992448	0.0	0.0
YDR235W	23	0	9.485459412858621e-06	3.0390460770668486e-05	0.0	0.0
YDR236C	64	16	7.157349228409758e-07	2.6267974098649983e-06	0.26740627842956555	75.34759040093404
YDR237W	42	7	3.7552834595186888e-06	1.2592790189907858e-05	0.17827085228637704	50.231726920228624
YDR238C	8	0	0.017261618961767596	0.033515047484512304	0.0	0.0
YDR239C	13	2	0.0141623163314985	0.028329558686068828	0.16455770980280957	69.55162189153661
YDR240C	4	0	0.15170527445749363	0.2374678915092667	0.0	0.0
YDR242W	3	0	0.27261691268942684	0.40241782979386387	0.0	0.0
YDR243C	18	2	0.0013481474690695944	0.0031814510031264827	0.1188472348575847	50.23172692283511
YDR244W	13	0	0.0013330813061783555	0.00315885891711237	0.0	0.0
YDR245W	9	0	0.010251827826894867	0.020752644080419706	0.0	0.0
YDR246W	117	40	1.623489416292635e-08	7.1765469893151e-08	0.36568379956179903	103.03943984915315
YDR246W-A	89	15	9.123264866955982e-12	5.563933854704544e-11	0.18027389557049364	50.79612835098078
YDR247W	0	1	0.9731478789844463	1.0		0.0
YDR248C	35	17	0.03432893820057825	0.06380921900178588	0.5195321980917273	146.3896041862946
YDR249C	30	0	3.163609848499926e-07	1.1985454702716124e-06	0.0	0.0
YDR251W	1	0	1.0	1.0	0.0	0.0
YDR252W	140	22	1.7784548536802456e-18	1.713215052515091e-17	0.1680839464414412	47.36134253556858
YDR253C	75	14	1.4798113580864164e-09	7.3113360140506715e-09	0.1996633545607423	56.2595341535758
YDR254W	72	10	1.2279889578738316e-10	6.777509113946646e-10	0.14855904357198085	41.85977242974009
YDR255C	68	18	6.523040838098894e-07	2.403203578469362e-06	0.2831360595136577	79.77980158536353
YDR256C	21	11	0.1610581407838771	0.2518339770658176	0.5602798214714707	157.8711417749871
YDR257C	27	1	5.384041187304311e-06	1.773403257055389e-05	0.03961574495252823	11.162605983798532
YDR258C	2	0	0.5093145250116238	0.6890303065965298	0.0	0.0
YDR259C	12	0	0.0022085226100344193	0.005004418254652461	0.0	0.0
YDR260C	28	4	0.0001053739457074123	0.00029633523802607737	0.15280358767403746	43.055765935535184
YDR261C	1	0	1.0	1.0	0.0	0.0
YDR262W	33	1	3.001380206042953e-07	1.1522655250302418e-06	0.03241288223388673	8.864422401424571
YDR263C	12	2	0.022560408441157916	0.04352395469476658	0.17827085228637704	75.34759037855001
YDR264C	0	0	1.0	1.0		0.0
YDR265W	51	2	2.1210580872397591e-10	1.1336621802709901e-09	0.04194608289091225	11.819229863754671
YDR266C	12	4	0.10601350651476443	0.18237621177577334	0.3565417045727541	100.46345385935808
YDR267C	25	5	0.0010140404027837795	0.0024668977818991184	0.21392502274365247	72.33368676537884
YDR268W	47	5	5.138864529582278e-08	2.1200580996863474e-07	0.11378990571470875	37.673795197828966
YDR270W	0	0	1.0	1.0		0.0
YDR272W	47	9	2.6596637855495664e-06	9.131776973549585e-06	0.20482183028647577	56.510692812712
YDR273W	25	2	4.87585681087071e-05	0.00014292075697919192	0.08557000909746099	36.16684338268943
YDR275W	33	0	7.430229586215948e-08	3.005010573159488e-07	0.0	0.0
YDR276C	12	0	0.0022085226100344193	0.005004418254652461	0.0	0.0
YDR277C	0	0	1.0	1.0		0.0
YDR279W	0	0	1.0	1.0		0.0
YDR280W	54	5	2.042475620731132e-09	9.93762884502939e-09	0.09903936238132058	32.87894853492978
YDR281C	35	4	4.2959275585046496e-06	1.4355537123161092e-05	0.12224287013922998	33.487817960722886
YDR282C	9	1	0.034994299276420754	0.06423626400852082	0.1188472348575847	30.13903615808088
YDR283C	0	0	1.0	1.0		0.0
YDR284C	11	0	0.003670040339416993	0.00805587862289585	0.0	0.0
YDR285W	1	0	1.0	1.0	0.0	0.0
YDR286C	35	9	0.00038832065090968715	0.0010077762018870084	0.2750464578132675	77.50037868943829
YDR287W	20	5	0.008454814390101501	0.01806898459958147	0.26740627842956555	75.34759040409969
YDR288W	47	5	5.138864529582278e-08	2.1200580996863474e-07	0.11378990571470875	31.39482934216984
YDR289C	11	0	0.003670040339416993	0.00805587862289585	0.0	0.0
YDR291W	3	0	0.27261691268942684	0.40241782979386387	0.0	0.0
YDR292C	9	2	0.0894188490703605	0.15517435154002512	0.2376944697151694	66.97563591130775
YDR293C	0	0	1.0	1.0		0.0
YDR294C	7	0	0.029255348803129296	0.05443141732992448	0.0	0.0
YDR295C	14	1	0.0029797679336613374	0.006704477850738009	0.07640179383701873	21.527882969219828
YDR296W	21	2	0.00032559750964036805	0.000846524085868787	0.10186905844935831	43.05576593199658
YDR297W	30	0	3.163609848499926e-07	1.1985454702716124e-06	0.0	0.0
YDR298C	7	0	0.029255348803129296	0.05443141732992448	0.0	0.0
YDR299W	27	0	1.3533445724587248e-06	4.745783314762272e-06	0.0	0.0
YDR300C	18	0	0.00011042442794845583	0.000307233132622917	0.0	0.0
YDR301W	0	0	1.0	1.0		0.0
YDR302W	28	2	1.1721811146247108e-05	3.701929483913625e-05	0.07640179383701873	31.17831326960989
YDR303C	1	0	1.0	1.0	0.0	0.0
YDR304C	58	15	3.6348443525724827e-06	1.2217410795817854e-05	0.2766271845823092	77.94578315062383
YDR305C	68	9	2.6402819055088333e-10	1.393051489778101e-09	0.14156802975682886	39.889900798317726
YDR306C	8	0	0.017261618961767596	0.033515047484512304	0.0	0.0
YDR307W	7	1	0.09421421493549413	0.16246655175233188	0.15280358767403746	43.05576593006027
YDR308C	42	22	0.035101141468427244	0.06441182660654916	0.5602798214714707	154.19971989511092
YDR309C	0	0	1.0	1.0		0.0
YDR310C	1	0	1.0	1.0	0.0	0.0
YDR311W	9	2	0.0894188490703605	0.15517435154002512	0.2376944697151694	66.97563591130775
YDR312W	26	2	3.0319955733488548e-05	9.119773296197314e-05	0.08227885490140478	23.183873968758935
YDR313C	39	11	0.0003400686640343351	0.0008833490907233339	0.30168913463848424	85.00753785084181
YDR314C	24	0	5.823012099255038e-06	1.8951976560733292e-05	0.0	0.0
YDR315C	52	12	4.050817009432339e-06	1.3567995702530798e-05	0.24683656470421436	69.55162190627682
YDR316W	12	0	0.0022085226100344193	0.005004418254652461	0.0	0.0
YDR317W	3	0	0.27261691268942684	0.40241782979386387	0.0	0.0
YDR318W	88	25	4.2883508555854245e-08	1.7949276397723273e-07	0.30387077094268816	89.04715228239411
YDR319C	96	10	2.4755499991694357e-15	1.8881814383585444e-14	0.11141928267898564	31.3948293252752
YDR320C	13	1	0.004868166028730888	0.01058881347625996	0.08227885490140478	23.183873965810903
YDR320C-A	189	81	2.462347263493682e-09	1.1950176466119972e-08	0.4584107630221124	130.7619558007635
YDR321W	15	0	0.0004893578755746756	0.001240871755921499	0.0	0.0
YDR322C-A	59	1	1.225124167866386e-12	7.889909394624396e-12	0.018129239215563767	5.02317269346969
YDR322W	16	5	0.04243754719424803	0.07740511700416126	0.33425784803695696	94.1844880051246
YDR323C	18	0	0.00011042442794845583	0.000307233132622917	0.0	0.0
YDR324C	4	0	0.15170527445749363	0.2374678915092667	0.0	0.0
YDR325W	5	1	0.25304105402891813	0.3918252831772504	0.21392502274365244	50.23172693469692
YDR326C	1	0	1.0	1.0	0.0	0.0
YDR328C	59	11	9.320945947549443e-08	3.764379223620565e-07	0.19942163137120142	55.25489963199904
YDR329C	38	5	3.128737979061426e-06	1.0665899299100332e-05	0.1407401465418766	39.656626532738656
YDR330W	18	1	0.0004217726053038138	0.001088695804803516	0.05942361742879235	16.7439089756978
YDR331W	14	2	0.008871792070640993	0.01885501707252637	0.15280358767403746	64.58364890218456
YDR332W	13	0	0.0013330813061783555	0.00315885891711237	0.0	0.0
YDR333C	8	0	0.017261618961767596	0.033515047484512304	0.0	0.0
YDR334W	0	0	1.0	1.0		0.0
YDR335W	0	0	1.0	1.0		0.0
YDR336W	139	13	2.2240824399280933e-22	2.7272277424363464e-21	0.10003688113911806	28.187587775281926
YDR337W	51	4	2.571764961192251e-09	1.2304675783541294e-08	0.0838921657818245	23.638459727509343
YDR338C	8	2	0.1400500661702405	0.2374678915092667	0.26740627842956555	75.34759039451856
YDR339C	2	0	0.5093145250116238	0.6890303065965298	0.0	0.0
YDR341C	3	0	0.27261691268942684	0.40241782979386387	0.0	0.0
YDR342C	2	0	0.5093145250116238	0.6890303065965298	0.0	0.0
YDR343C	0	0	1.0	1.0		0.0
YDR345C	0	0	1.0	1.0		0.0
YDR346C	0	0	1.0	1.0		0.0
YDR347W	49	8	4.481611576837816e-07	1.6692842084452254e-06	0.1746326716274714	48.22245785906133
YDR348C	7	0	0.029255348803129296	0.05443141732992448	0.0	0.0
YDR349C	0	0	1.0	1.0		0.0
YDR350C	0	0	1.0	1.0		0.0
YDR351W	0	0	1.0	1.0		0.0
YDR352W	19	4	0.005789244581249364	0.012469642541859588	0.2251842344670026	63.45060243521457
YDR353W	20	5	0.008454814390101501	0.01806898459958147	0.26740627842956555	75.34759040409969
YDR354W	66	8	2.2863995836781407e-10	1.2186361451096373e-09	0.12965152893554693	36.53216504052064
YDR356W	4	0	0.15170527445749363	0.2374678915092667	0.0	0.0
YDR357C	47	14	0.0001246343811280206	0.0003446020797438685	0.31861173600118453	87.90552213891328
YDR358W	26	0	2.1996210772049458e-06	7.579401327145382e-06	0.0	0.0
YDR359C	0	0	1.0	1.0		0.0
YDR361C	42	13	0.0004183809776943618	0.001083832884108232	0.3310744399604145	93.28749286488868
YDR362C	23	0	9.485459412858621e-06	3.0390460770668486e-05	0.0	0.0
YDR363W	7	0	0.029255348803129296	0.05443141732992448	0.0	0.0
YDR363W-A	27	0	1.3533445724587248e-06	4.745783314762272e-06	0.0	0.0
YDR364C	45	2	3.6505008551584174e-09	1.719412810648326e-08	0.04753889394303388	19.655893148633783
YDR365C	5	0	0.0864170161550375	0.1512889680084081	0.0	0.0
YDR366C	17	2	0.0021623898728498486	0.005004418254652461	0.12583824867273674	35.457689598841235
YDR367W	87	16	5.372204956058024e-11	3.0864686016273423e-10	0.19671266459186432	55.42811247369463
YDR368W	52	15	3.70201828397056e-05	0.00011106054851911682	0.308545705880268	86.93952737916096
YDR369C	9	0	0.010251827826894867	0.020752644080419706	0.0	0.0
YDR370C	45	14	0.00026271723986154137	0.0006981917035322201	0.33277225760123713	93.76589026731428
YDR371W	27	5	0.0004249109764286625	0.0010938509514061047	0.19807872476264116	66.97563589711349
YDR372C	12	0	0.0022085226100344193	0.005004418254652461	0.0	0.0
YDR373W	35	4	4.2959275585046496e-06	1.4355537123161092e-05	0.12224287013922998	34.44461274842816
YDR374C	9	2	0.0894188490703605	0.15517435154002512	0.2376944697151694	100.46345384567022
YDR374W-A	35	7	7.79675374069728e-05	0.00022285850279696846	0.21392502274365244	58.6036814259422
YDR375C	30	8	0.0013685749961084323	0.0032270089391634254	0.2852333636582033	77.77815783856289
YDR376W	15	10	0.5272785497944229	0.7128300281776507	0.7130834091455082	200.9269076840423
YDR377W	76	0	9.166059294039766e-17	7.617631069367441e-16	0.0	0.0
YDR378C	47	1	3.705622763176142e-10	1.935607312536421e-09	0.022757981142941752	6.278965866837114
YDR379C-A	25	8	0.009499439942196052	0.020159143582128967	0.34228003638984394	96.44491570761151
YDR379W	5	0	0.0864170161550375	0.1512889680084081	0.0	0.0
YDR380W	9	0	0.010251827826894867	0.020752644080419706	0.0	0.0
YDR381C-A	0	0	1.0	1.0		0.0
YDR381W	45	0	2.337997538454983e-10	1.2369663149636253e-09	0.0	0.0
YDR382W	0	0	1.0	1.0		0.0
YDR383C	52	212	4.605249086440988e-25	6.555640469337159e-24	4.360779309774453	1228.745320300003
YDR384C	16	0	0.00029741978891862633	0.0007753677271400817	0.0	0.0
YDR385W	0	0	1.0	1.0		0.0
YDR386W	19	0	6.743142600096818e-05	0.00019331910814135992	0.0	0.0
YDR387C	17	2	0.0021623898728498486	0.005004418254652461	0.12583824867273674	35.457689598841235
YDR388W	11	0	0.003670040339416993	0.00805587862289585	0.0	0.0
YDR389W	1	0	1.0	1.0	0.0	0.0
YDR390C	13	0	0.0013330813061783555	0.00315885891711237	0.0	0.0
YDR391C	0	0	1.0	1.0		0.0
YDR392W	72	16	2.839720511318914e-08	1.2115157760085367e-07	0.2376944697151694	66.97563589610068
YDR393W	28	0	8.331951993616699e-07	3.0117571285537165e-06	0.0	0.0
YDR394W	35	1	1.1495971867910693e-07	4.6039926331723114e-07	0.030560717534807495	8.371954489116153
YDR395W	0	0	1.0	1.0		0.0
YDR397C	73	4	8.725763744070818e-14	6.03873252613132e-13	0.05860959527223355	16.291370898811397
YDR398W	4	0	0.15170527445749363	0.2374678915092667	0.0	0.0
YDR399W	63	23	9.778453260655232e-05	0.0002772980726197457	0.3904980573892069	110.031401832215
YDR400W	66	30	0.0011757930500067553	0.0028411705170541383	0.486193233508301	139.4492717418058
YDR402C	9	2	0.0894188490703605	0.15517435154002512	0.2376944697151694	100.46345384567022
YDR403W	8	0	0.017261618961767596	0.033515047484512304	0.0	0.0
YDR404C	116	13	7.669548428722694e-18	6.957030443783e-17	0.11987177998566732	33.77650604295408
YDR405W	47	9	2.6596637855495664e-06	9.131776973549585e-06	0.20482183028647577	56.510692812712
YDR406W	0	0	1.0	1.0		0.0
YDR407C	0	0	1.0	1.0		0.0
YDR408C	66	20	5.534344021992551e-06	1.8218667699186696e-05	0.3241288223388673	89.9672721302365
YDR409W	5	0	0.0864170161550375	0.1512889680084081	0.0	0.0
YDR410C	157	2	4.0325779613308403e-32	8.5262337704462e-31	0.013625797626984232	5.759051493627063
YDR411C	33	2	1.0890672091389253e-06	3.893401950057279e-06	0.06482576446777347	27.399123774583742
YDR412W	104	5	1.5449981008968076e-19	1.6184488302837048e-18	0.05142428431337799	14.351921984060883
YDR414C	104	10	6.450133101803249e-17	5.439107839951685e-16	0.10284856862675598	28.979842457263626
YDR415C	58	1	1.970549595771879e-12	1.260581838185103e-11	0.01844181230548728	5.19638554293441
YDR416W	5	0	0.0864170161550375	0.1512889680084081	0.0	0.0
YDR418W	9	0	0.010251827826894867	0.020752644080419706	0.0	0.0
YDR419W	0	0	1.0	1.0		0.0
YDR420W	0	0	1.0	1.0		0.0
YDR421W	14	0	0.0008067670965543982	0.001979401694660556	0.0	0.0
YDR422C	12	0	0.0022085226100344193	0.005004418254652461	0.0	0.0
YDR423C	59	14	1.1418519665091766e-06	4.073691476051039e-06	0.2538093490178927	71.51635698060909
YDR424C	141	29	6.446937071778189e-16	5.072002065635618e-15	0.2199938177151036	61.98808855197947
YDR425W	47	1	3.705622763176142e-10	1.935607312536421e-09	0.022757981142941752	6.278965866837114
YDR427W	80	5	1.1518257691775288e-14	8.492499998128163e-14	0.06685156960739139	22.604277113565004
YDR428C	101	26	5.956745589469508e-10	3.0586824897356374e-09	0.27534903917499826	80.56970058599782
YDR429C	59	66	0.3610299222695482	0.5308829156154876	1.1965297882272088	342.25685124021675
YDR430C	3	0	0.27261691268942684	0.40241782979386387	0.0	0.0
YDR432W	3	0	0.27261691268942684	0.40241782979386387	0.0	0.0
YDR434W	13	0	0.0013330813061783555	0.00315885891711237	0.0	0.0
YDR435C	73	11	2.1333709342006807e-10	1.1381276662883221e-09	0.16117638699864226	45.414985989015456
YDR436W	2	0	0.5093145250116238	0.6890303065965298	0.0	0.0
YDR437W	130	16	3.4984094935018277e-19	3.560947433120178e-18	0.13164616784224767	37.0941983500143
YDR438W	42	11	0.00010519135684206604	0.00029633523802607737	0.28013991073573535	77.09985994755546
YDR439W	5	0	0.0864170161550375	0.1512889680084081	0.0	0.0
YDR440W	0	0	1.0	1.0		0.0
YDR441C	52	23	0.003243199676702614	0.0072914938783099036	0.47310341568307757	130.79204373537704
YDR443C	1	1	1.0	1.0	1.0696251137182622	301.3903615808087
YDR444W	4	0	0.15170527445749363	0.2374678915092667	0.0	0.0
YDR446W	14	0	0.0008067670965543982	0.001979401694660556	0.0	0.0
YDR447C	33	1	3.001380206042953e-07	1.1522655250302418e-06	0.03241288223388673	9.13304125896881
YDR448W	96	5	6.524994137886121e-18	5.975356892831701e-17	0.05570964133949282	18.83689759356826
YDR449C	35	0	2.834708278115647e-08	1.2102752269816694e-07	0.0	0.0
YDR450W	32	0	1.203719946641118e-07	4.780796556031126e-07	0.0	0.0
YDR451C	54	0	3.181227038681309e-12	2.0016670349514453e-11	0.0	0.0
YDR452W	12	0	0.0022085226100344193	0.005004418254652461	0.0	0.0
YDR453C	77	62	0.4287160631736082	0.6243469433556396	0.8612565850718475	246.59211396207704
YDR454C	94	2	3.133260251536544e-19	3.2177463761761898e-18	0.022757981142941752	6.412560884546943
YDR456W	4	0	0.15170527445749363	0.2374678915092667	0.0	0.0
YDR457W	0	0	1.0	1.0		0.0
YDR458C	11	0	0.003670040339416993	0.00805587862289585	0.0	0.0
YDR459C	44	9	9.507757993145639e-06	3.0444942215245308e-05	0.2187869550787355	61.64802849750875
YDR460W	61	7	7.57144582253254e-10	3.867085694971993e-09	0.12274386550865304	34.02794405128058
YDR461C-A	56	7	7.2931234766198045e-09	3.328789929685754e-08	0.13370313921478277	37.67379519017147
YDR461W	97	5	4.087317236562614e-18	3.828365053334135e-17	0.05513531514011661	18.642702775252463
YDR462W	95	14	2.5493328640576756e-13	1.720799683238931e-12	0.1576289641269018	44.41542170698532
YDR463W	4	0	0.15170527445749363	0.2374678915092667	0.0	0.0
YDR464W	0	0	1.0	1.0		0.0
YDR465C	45	2	3.6505008551584174e-09	1.719412810648326e-08	0.04753889394303388	13.10392876853299
YDR466W	4	0	0.15170527445749363	0.2374678915092667	0.0	0.0
YDR468C	20	4	0.003746409072911197	0.00821097506795438	0.21392502274365244	60.27807231561485
YDR469W	113	12	9.993245200136416e-18	8.979867679060084e-17	0.11358850765149689	32.006056096979584
YDR470C	39	10	0.0001653415974572484	0.0004530154964157387	0.2742628496713493	77.27957985904158
YDR471W	39	0	4.144395937231498e-09	1.9299126344144408e-08	0.0	0.0
YDR472W	42	4	1.6916692724996085e-07	6.587903202986404e-07	0.10186905844935831	28.70384395702346
YDR473C	4	0	0.15170527445749363	0.2374678915092667	0.0	0.0
YDR475C	0	0	1.0	1.0		0.0
YDR476C	23	21	1.0	1.0	0.9766142342645003	275.1825040823266
YDR477W	23	0	9.485459412858621e-06	3.0390460770668486e-05	0.0	0.0
YDR478W	158	59	7.189360444368191e-10	3.685027799960915e-09	0.39941697284416117	112.5445021002642
YDR479C	54	5	2.042475620731132e-09	9.93762884502939e-09	0.09903936238132058	27.906514963777344
YDR480W	26	0	2.1996210772049458e-06	7.579401327145382e-06	0.0	0.0
YDR481C	14	1	0.0029797679336613374	0.006704477850738009	0.07640179383701873	21.527882969219828
YDR482C	414	33	6.741809647008185e-67	5.169619637325876e-65	0.08525997283261512	24.023869399683225
YDR483W	23	0	9.485459412858621e-06	3.0390460770668486e-05	0.0	0.0
YDR484W	35	2	4.2107091827899115e-07	1.5734755367267562e-06	0.06112143506961499	16.743908980361443
YDR485C	17	2	0.0021623898728498486	0.005004418254652461	0.12583824867273674	53.18653438698993
YDR486C	4	0	0.15170527445749363	0.2374678915092667	0.0	0.0
YDR487C	94	13	1.4590638573335076e-13	9.977498505975033e-13	0.1479268774291214	41.681645751593656
YDR488C	331	42	3.1106753980370044e-46	1.1251254222711202e-44	0.1357228240971813	38.12769636430342
YDR489W	152	18	1.5278382433922563e-22	1.9059864940886913e-21	0.12666613188768897	35.69096387240502
YDR490C	4	0	0.15170527445749363	0.2374678915092667	0.0	0.0
YDR492W	44	2	5.867105810218321e-09	2.6993380411652455e-08	0.04861932335083011	20.549342826696176
YDR493W	72	14	5.274482238220488e-09	2.442314601610791e-08	0.2079826610007732	58.60368140376527
YDR494W	223	12	9.552161825208809e-40	2.774468821049286e-38	0.05755830208349393	16.21831542277738
YDR495C	3	0	0.27261691268942684	0.40241782979386387	0.0	0.0
YDR496C	18	0	0.00011042442794845583	0.000307233132622917	0.0	0.0
YDR497C	0	0	1.0	1.0		0.0
YDR498C	73	1	1.596277865348093e-15	1.2305890085277322e-14	0.014652398818058387	4.072842724184951
YDR499W	7	0	0.029255348803129296	0.05443141732992448	0.0	0.0
YDR500C	0	0	1.0	1.0		0.0
YDR501W	4	46	1.542458468370956e-09	7.614316439142805e-09	12.300688807760016	2772.791327432569
YDR502C	3	0	0.27261691268942684	0.40241782979386387	0.0	0.0
YDR503C	87	18	3.0623139594228806e-10	1.6098142212651726e-09	0.22130174766584737	62.356626528501344
YDR504C	120	59	5.402573994110804e-05	0.00015787704796814652	0.5258990142448122	148.18359442818152
YDR505C	2	0	0.5093145250116238	0.6890303065965298	0.0	0.0
YDR506C	4	0	0.15170527445749363	0.2374678915092667	0.0	0.0
YDR507C	0	0	1.0	1.0		0.0
YDR508C	0	0	1.0	1.0		0.0
YDR510W	9	4	0.32282149450373865	0.47494152337963697	0.4753889394303388	133.95127182261547
YDR511W	59	0	2.940536600199261e-13	1.9755871481011625e-12	0.0	0.0
YDR512C	376	39	2.14360597523064e-56	1.1007033896028046e-54	0.11094515807184105	31.26123430871108
YDR513W	372	39	1.3047280484908505e-55	6.524774788583375e-54	0.11213811676078556	31.597376622953856
YDR514C	28	9	0.005847613404903821	0.012581228840853676	0.34380807226658433	96.87547336179784
YDR515W	73	8	9.577084999789796e-12	5.822179263614283e-11	0.1172191905444671	32.5827417976228
YDR516C	21	1	9.807412271058298e-05	0.0002772980726197457	0.050934529224679156	14.351921978548845
YDR517W	66	4	2.318194073675268e-12	1.474771473197618e-11	0.06482576446777347	18.26608252026032
YDR518W	71	5	7.648725315980239e-13	4.9816329889243894e-12	0.07532571223368044	21.2246733546929
YDR519W	85	22	1.6086892077861842e-08	7.116593564598726e-08	0.2768441470800208	78.00691711294195
YDR520C	14	0	0.0008067670965543982	0.001979401694660556	0.0	0.0
YDR522C	42	7	3.7552834595186888e-06	1.2592790189907858e-05	0.17827085228637704	49.063547237733
YDR523C	38	8	5.119154444910954e-05	0.00014967085517378188	0.2251842344670026	63.450602444313525
YDR524C	39	1	1.692086383410612e-08	7.428388390072084e-08	0.02742628496713493	7.7279579859041565
YDR524C-B	33	0	7.430229586215948e-08	3.005010573159488e-07	0.0	0.0
YDR524W-C	206	57	8.887621181026273e-18	8.011396459573996e-17	0.295964230494859	83.39442045481084
YDR525W-A	32	0	1.203719946641118e-07	4.780796556031126e-07	0.0	0.0
YDR527W	1	0	1.0	1.0	0.0	0.0
YDR528W	9	0	0.010251827826894867	0.020752644080419706	0.0	0.0
YDR529C	147	7	3.7902185491010686e-27	6.105755427417436e-26	0.05093452922467915	14.351921979868298
YDR530C	96	2	1.2193202268762445e-19	1.281958066684695e-18	0.02228385653579713	6.278965865853465
YDR531W	1	0	1.0	1.0	0.0	0.0
YDR532C	27	2	1.8852661867795754e-05	5.7948507964560864e-05	0.07923148990505646	22.32521197043592
YDR533C	12	1	0.00796051264469634	0.017031587879333572	0.08913542614318852	25.11586346164581
YDR534C	0	0	1.0	1.0		0.0
YDR536W	0	0	1.0	1.0		0.0
YDR538W	39	2	6.298305436282758e-08	2.578046588189476e-07	0.05485256993426986	15.45591597377367
YDR539W	2	0	0.5093145250116238	0.6890303065965298	0.0	0.0
YDR540C	0	0	1.0	1.0		0.0
YDR541C	1	0	1.0	1.0	0.0	0.0
YDR542W	2	0	0.5093145250116238	0.6890303065965298	0.0	0.0
YDR545W	4	0	0.15170527445749363	0.2374678915092667	0.0	0.0
YEL001C	0	0	1.0	1.0		0.0
YEL002C	19	5	0.01276454721634792	0.025721412418085805	0.2814802930837532	95.17590363265109
YEL003W	101	21	1.1578909394347598e-11	6.987440496001368e-11	0.22239730087211396	62.665322704981456
YEL004W	4	2	0.7444013565004317	0.9925926735993468	0.5348125568591311	226.04277113565007
YEL005C	12	1	0.00796051264469634	0.017031587879333572	0.08913542614318852	25.11586346164581
YEL006W	15	1	0.0018254902885841769	0.004260712114305033	0.07130834091455082	20.09269076840423
YEL007W	0	0	1.0	1.0		0.0
YEL009C	0	0	1.0	1.0		0.0
YEL011W	0	0	1.0	1.0		0.0
YEL012W	5	0	0.0864170161550375	0.1512889680084081	0.0	0.0
YEL013W	0	0	1.0	1.0		0.0
YEL015W	1	0	1.0	1.0	0.0	0.0
YEL016C	4	4	1.0	1.0	1.0696251137182622	241.11228929530665
YEL017C-A	4	0	0.15170527445749363	0.2374678915092667	0.0	0.0
YEL017W	12	0	0.0022085226100344193	0.005004418254652461	0.0	0.0
YEL018W	35	0	2.834708278115647e-08	1.2102752269816694e-07	0.0	0.0
YEL019C	180	12	4.383076315852995e-31	8.75245551821895e-30	0.07130834091455082	20.092690773392324
YEL020C	0	0	1.0	1.0		0.0
YEL020W-A	17	0	0.00018108287623094173	0.00048823610933152644	0.0	0.0
YEL021W	82	13	2.8693665398690686e-11	1.6959637174498473e-10	0.16957471315045622	47.78139878672325
YEL022W	0	0	1.0	1.0		0.0
YEL023C	2	0	0.5093145250116238	0.6890303065965298	0.0	0.0
YEL024W	4	0	0.15170527445749363	0.2374678915092667	0.0	0.0
YEL025C	0	0	1.0	1.0		0.0
YEL026W	30	0	3.163609848499926e-07	1.1985454702716124e-06	0.0	0.0
YEL027W	0	0	1.0	1.0		0.0
YEL029C	0	0	1.0	1.0		0.0
YEL030W	2	0	0.5093145250116238	0.6890303065965298	0.0	0.0
YEL031W	0	0	1.0	1.0		0.0
YEL032W	2	0	0.5093145250116238	0.6890303065965298	0.0	0.0
YEL034W	73	0	3.802051779876779e-16	3.0581258442057837e-15	0.0	0.0
YEL035C	140	120	0.5245183013989665	0.7094319735055166	0.9168215260442248	258.3345956634876
YEL036C	28	0	8.331951993616699e-07	3.0117571285537165e-06	0.0	0.0
YEL037C	42	0	9.831630403587867e-10	4.942456857607852e-09	0.0	0.0
YEL038W	77	13	2.5199803733937326e-10	1.332022713914279e-09	0.1805860581602261	50.88408701721202
YEL039C	160	110	0.015046384782802059	0.030077079904725284	0.7353672656813053	207.20587357294968
YEL040W	40	2	3.917474389843774e-08	1.6468856152040603e-07	0.05348125568591311	14.701968861619347
YEL041W	33	10	0.001711112884085507	0.0040198571063626435	0.3241288223388673	91.33041258968814
YEL042W	15	1	0.0018254902885841769	0.004260712114305033	0.07130834091455082	20.09269076840423
YEL043W	5	0	0.0864170161550375	0.1512889680084081	0.0	0.0
YEL044W	319	9	6.348473948187664e-61	3.6510073676027255e-59	0.030177511045342824	8.50317634575494
YEL046C	24	0	5.823012099255038e-06	1.8951976560733292e-05	0.0	0.0
YEL047C	23	1	3.719818557955961e-05	0.00011113078715223238	0.04650543972688097	13.103928763762056
YEL048C	104	10	6.450133101803249e-17	5.439107839951685e-16	0.10284856862675598	28.703843960821864
YEL049W	2	0	0.5093145250116238	0.6890303065965298	0.0	0.0
YEL050C	2	0	0.5093145250116238	0.6890303065965298	0.0	0.0
YEL051W	45	0	2.337997538454983e-10	1.2369663149636253e-09	0.0	0.0
YEL052W	25	0	3.5775557197312468e-06	1.2031884762675088e-05	0.0	0.0
YEL053C	4	0	0.15170527445749363	0.2374678915092667	0.0	0.0
YEL054C	3	0	0.27261691268942684	0.40241782979386387	0.0	0.0
YEL055C	5	0	0.0864170161550375	0.1512889680084081	0.0	0.0
YEL056W	27	2	1.8852661867795754e-05	5.7948507964560864e-05	0.07923148990505646	22.32521197043592
YEL057C	159	2	1.5735712102514849e-32	3.402108282013643e-31	0.013454403946141663	5.686610595167866
YEL058W	37	1	4.408190429810602e-08	1.834090833215367e-07	0.02890878685725033	8.145685445370702
YEL059C-A	150	77	1.90887155528079e-05	5.864273672232812e-05	0.5490742250420413	154.71371892744338
YEL060C	0	0	1.0	1.0		0.0
YEL061C	0	0	1.0	1.0		0.0
YEL062W	17	0	0.00018108287623094173	0.00048823610933152644	0.0	0.0
YEL063C	2	0	0.5093145250116238	0.6890303065965298	0.0	0.0
YEL064C	49	2	5.474780500210527e-10	2.8162310068614258e-09	0.04365816790686785	18.452471111318715
YEL065W	11	0	0.003670040339416993	0.00805587862289585	0.0	0.0
YEL066W	4	0	0.15170527445749363	0.2374678915092667	0.0	0.0
YEL067C	4	0	0.15170527445749363	0.2374678915092667	0.0	0.0
YEL069C	2	0	0.5093145250116238	0.6890303065965298	0.0	0.0
YEL070W	12	0	0.0022085226100344193	0.005004418254652461	0.0	0.0
YEL071W	0	0	1.0	1.0		0.0
YEL072W	16	0	0.00029741978891862633	0.0007753677271400817	0.0	0.0
YEL073C	0	0	1.0	1.0		0.0
YEL075C	72	9	4.387786283085669e-11	2.543766019559041e-10	0.13370313921478277	37.67379519421807
YEL077C	2	2	1.0	1.0	1.0696251137182622	301.39036157807425
YER001W	9	0	0.010251827826894867	0.020752644080419706	0.0	0.0
YER002W	9	0	0.010251827826894867	0.020752644080419706	0.0	0.0
YER003C	22	2	0.00020261128989474956	0.0005432249548646643	0.09723864670166021	41.09868566357227
YER004W	14	2	0.008871792070640993	0.01885501707252637	0.15280358767403746	43.05576594391458
YER005W	4	0	0.15170527445749363	0.2374678915092667	0.0	0.0
YER006W	23	0	9.485459412858621e-06	3.0390460770668486e-05	0.0	0.0
YER007C-A	1	0	1.0	1.0	0.0	0.0
YER007W	32	10	0.002493067058684949	0.005633645836737581	0.33425784803695696	94.18448794909445
YER008C	1	0	1.0	1.0	0.0	0.0
YER009W	68	19	1.328173486156969e-06	4.691846264673666e-06	0.2988658405977498	84.21201278768149
YER010C	12	2	0.022560408441157916	0.04352395469476658	0.17827085228637704	75.34759037855001
YER011W	2	0	0.5093145250116238	0.6890303065965298	0.0	0.0
YER012W	4	0	0.15170527445749363	0.2374678915092667	0.0	0.0
YER013W	16	0	0.00029741978891862633	0.0007753677271400817	0.0	0.0
YER014C-A	33	2	1.0890672091389253e-06	3.893401950057279e-06	0.06482576446777347	17.72884480510352
YER014W	35	2	4.2107091827899115e-07	1.5734755367267562e-06	0.06112143506961499	17.222306374214078
YER015W	0	0	1.0	1.0		0.0
YER016W	1	0	1.0	1.0	0.0	0.0
YER017C	25	2	4.87585681087071e-05	0.00014292075697919192	0.08557000909746099	36.16684338268943
YER018C	241	32	2.1157433246736188e-33	4.679861484691531e-32	0.14202491136508047	40.01863723026873
YER019C-A	131	24	5.447688080569318e-16	4.339287278580907e-15	0.1959618528949488	55.216554789197225
YER019W	63	5	3.1573628609551676e-11	1.85474911270206e-10	0.08489088204113192	23.919869967227843
YER020W	0	0	1.0	1.0		0.0
YER021W	3	0	0.27261691268942684	0.40241782979386387	0.0	0.0
YER022W	12	0	0.0022085226100344193	0.005004418254652461	0.0	0.0
YER023W	96	20	3.9560648552384224e-11	2.2981140386339563e-10	0.22283856535797128	62.78965865853464
YER024W	5	0	0.0864170161550375	0.1512889680084081	0.0	0.0
YER025W	2	0	0.5093145250116238	0.6890303065965298	0.0	0.0
YER026C	1	0	1.0	1.0	0.0	0.0
YER027C	27	5	0.0004249109764286625	0.0010938509514061047	0.19807872476264116	66.97563589711349
YER028C	8	0	0.017261618961767596	0.033515047484512304	0.0	0.0
YER029C	71	4	2.2279191958224656e-13	1.505612608128672e-12	0.06026056978694436	16.979738681595183
YER030W	77	7	5.016360828044846e-13	3.300811341199761e-12	0.0972386467016602	27.39912377467016
YER031C	11	0	0.003670040339416993	0.00805587862289585	0.0	0.0
YER032W	4	0	0.15170527445749363	0.2374678915092667	0.0	0.0
YER033C	0	0	1.0	1.0		0.0
YER034W	32	4	1.7023399271800202e-05	5.269191023257426e-05	0.13370313921478277	37.67379518442834
YER035W	26	23	0.959919039205633	1.0	0.9462068313661551	266.6145506333577
YER036C	2	0	0.5093145250116238	0.6890303065965298	0.0	0.0
YER037W	12	0	0.0022085226100344193	0.005004418254652461	0.0	0.0
YER038C	49	14	5.842269809621854e-05	0.00017055275977226033	0.3056071753480749	86.11153186324907
YER039C	147	23	2.2247308300606664e-19	2.2970245967107526e-18	0.16735631030966008	47.15631507968969
YER039C-A	243	73	4.804025349511173e-19	4.847008734217326e-18	0.32132770905939567	90.54113742923028
YER040W	1	0	1.0	1.0	0.0	0.0
YER041W	9	0	0.010251827826894867	0.020752644080419706	0.0	0.0
YER042W	16	9	0.301883905567832	0.4451626515181031	0.6016641264665226	169.53207839964315
YER043C	12	0	0.0022085226100344193	0.005004418254652461	0.0	0.0
YER044C	16	1	0.0011192835174679795	0.0027057585157454185	0.06685156960739139	18.836897596234355
YER044C-A	40	5	1.2616765027804255e-06	4.4789515848705105e-06	0.13370313921478277	37.673795202049845
YER045C	4	0	0.15170527445749363	0.2374678915092667	0.0	0.0
YER046W	24	1	2.2927457093507168e-05	7.006153333940474e-05	0.04456771307159426	12.557931730822906
YER047C	3	0	0.27261691268942684	0.40241782979386387	0.0	0.0
YER048C	0	0	1.0	1.0		0.0
YER048W-A	4	0	0.15170527445749363	0.2374678915092667	0.0	0.0
YER049W	2	0	0.5093145250116238	0.6890303065965298	0.0	0.0
YER050C	59	79	0.044010707261855006	0.08024907338710467	1.4322098980295375	396.830642869697
YER051W	16	28	0.059753420073156066	0.10792773832937204	1.871843949006959	527.4331329053467
YER052C	7	1	0.09421421493549413	0.16246655175233188	0.15280358767403746	43.05576593006027
YER053C	2	0	0.5093145250116238	0.6890303065965298	0.0	0.0
YER053C-A	2	1	1.0	1.0	0.5348125568591311	150.69518076987484
YER054C	2	0	0.5093145250116238	0.6890303065965298	0.0	0.0
YER055C	1	0	1.0	1.0	0.0	0.0
YER056C	0	0	1.0	1.0		0.0
YER056C-A	2	0	0.5093145250116238	0.6890303065965298	0.0	0.0
YER057C	13	1	0.004868166028730888	0.01058881347625996	0.08227885490140478	23.183873965810903
YER058W	22	0	1.5464949998454353e-05	4.7893875843355405e-05	0.0	0.0
YER059W	9	0	0.010251827826894867	0.020752644080419706	0.0	0.0
YER060W	18	2	0.0013481474690695944	0.0031814510031264827	0.1188472348575847	50.23172692283511
YER060W-A	24	5	0.001560294075294589	0.003671543055245164	0.22283856535797128	62.78965867008307
YER061C	27	0	1.3533445724587248e-06	4.745783314762272e-06	0.0	0.0
YER062C	127	387	3.124564366504375e-34	7.364495767117483e-33	3.2594088110942323	918.4099996652848
YER063W	9	0	0.010251827826894867	0.020752644080419706	0.0	0.0
YER064C	0	0	1.0	1.0		0.0
YER065C	0	0	1.0	1.0		0.0
YER066W	1	0	1.0	1.0	0.0	0.0
YER067W	5	2	0.5045777863018436	0.6890303065965298	0.4278500454873049	100.46345388216864
YER068W	16	0	0.00029741978891862633	0.0007753677271400817	0.0	0.0
YER069W	0	0	1.0	1.0		0.0
YER070W	4	0	0.15170527445749363	0.2374678915092667	0.0	0.0
YER071C	97	19	1.109467917769858e-11	6.709305988532548e-11	0.20951419753244313	59.03522546550206
YER072W	49	0	3.4557821695440206e-11	2.015639275562643e-10	0.0	0.0
YER073W	9	0	0.010251827826894867	0.020752644080419706	0.0	0.0
YER074W	12	0	0.0022085226100344193	0.005004418254652461	0.0	0.0
YER074W-A	17	0	0.00018108287623094173	0.00048823610933152644	0.0	0.0
YER075C	0	0	1.0	1.0		0.0
YER076C	3	1	0.6650410019908859	0.8919428177354441	0.3565417045727541	100.4634538237727
YER077C	5	0	0.0864170161550375	0.1512889680084081	0.0	0.0
YER078C	97	0	4.417503061534379e-21	5.0406865291436926e-20	0.0	0.0
YER078W-A	1297	9250	0.0	0.0	7.628398073935178	2149.4686541640103
YER079W	120	0	8.476317627758042e-26	1.2628834890475777e-24	0.0	0.0
YER080W	0	0	1.0	1.0		0.0
YER081W	8	2	0.1400500661702405	0.2374678915092667	0.26740627842956555	75.34759039451856
YER082C	40	0	2.564814955204645e-09	1.2291875672818261e-08	0.0	0.0
YER083C	24	5	0.001560294075294589	0.003671543055245164	0.22283856535797128	75.34759037855001
YER085C	61	13	2.248311819767763e-07	8.701239081752628e-07	0.22795289308749853	63.19475324692303
YER086W	44	5	2.033324457659084e-07	7.890451387312681e-07	0.12154830837707525	34.24890472277378
YER087C-B	119	112	1.0	1.0	1.0067059893818937	283.661516829591
YER087W	21	0	2.523784598761814e-05	7.64312018298009e-05	0.0	0.0
YER088C	0	0	1.0	1.0		0.0
YER089C	9	0	0.010251827826894867	0.020752644080419706	0.0	0.0
YER090W	35	0	2.834708278115647e-08	1.2102752269816694e-07	0.0	0.0
YER091C	1	0	1.0	1.0	0.0	0.0
YER092W	110	16	2.514579596546068e-15	1.9154102330776738e-14	0.15558183472265633	43.83859804500524
YER093C	4	0	0.15170527445749363	0.2374678915092667	0.0	0.0
YER093C-A	118	16	7.339867773572617e-17	6.171283562253819e-16	0.14503391372451013	40.866489706917015
YER094C	54	10	3.237457726539453e-07	1.2232995653960838e-06	0.19807872476264116	55.81302991336041
YER095W	40	1	1.0487201136604896e-08	4.737776412931246e-08	0.026740627842956555	7.534759038493745
YER096W	1	0	1.0	1.0	0.0	0.0
YER098W	0	0	1.0	1.0		0.0
YER099C	51	9	4.7628070836597557e-07	1.7717272663730438e-06	0.1887573730091051	53.18653439065333
YER100W	66	24	6.195483732471386e-05	0.00017995064113860072	0.3889545868066408	109.59649512156194
YER101C	14	1	0.0029797679336613374	0.006704477850738009	0.07640179383701873	21.527882969219828
YER102W	3	0	0.27261691268942684	0.40241782979386387	0.0	0.0
YER103W	0	0	1.0	1.0		0.0
YER104W	85	40	0.0003683255633100774	0.0009563161691179483	0.5033529946909469	140.18156354911238
YER105C	0	0	1.0	1.0		0.0
YER106W	126	5	5.175915021574229e-24	7.053717367079004e-23	0.04244544102056596	14.351921978573584
YER107C	116	2	9.776554451225971e-24	1.3106052365734394e-22	0.01844181230548728	5.196385544815717
YER109C	2	0	0.5093145250116238	0.6890303065965298	0.0	0.0
YER110C	0	0	1.0	1.0		0.0
YER111C	1	0	1.0	1.0	0.0	0.0
YER112W	23	0	9.485459412858621e-06	3.0390460770668486e-05	0.0	0.0
YER113C	17	1	0.0006868247750981238	0.0017188552139205003	0.06291912433636837	17.728844797166232
YER114C	0	0	1.0	1.0		0.0
YER115C	89	8	6.36114752237821e-15	4.7712182564503005e-14	0.09614607763759661	27.09126845500472
YER116C	61	18	9.45843439559481e-06	3.0390460770668486e-05	0.31562708273653645	88.93486078426814
YER117W	61	0	1.1355115688303248e-13	7.839528250111883e-13	0.0	0.0
YER118C	56	5	8.101319913656045e-10	4.130380392148574e-09	0.09550224229627341	26.90985371313133
YER119C	85	7	1.2565360671537717e-14	9.205527289428459e-14	0.08808677407091571	24.820382716934475
YER120W	8	0	0.017261618961767596	0.033515047484512304	0.0	0.0
YER121W	106	10	2.585283677725763e-17	2.252722186454676e-16	0.10090802959606246	28.43305297581351
YER122C	35	2	4.2107091827899115e-07	1.5734755367267562e-06	0.06112143506961499	16.743908980361443
YER123W	4	0	0.15170527445749363	0.2374678915092667	0.0	0.0
YER124C	7	0	0.029255348803129296	0.05443141732992448	0.0	0.0
YER125W	0	0	1.0	1.0		0.0
YER126C	19	1	0.00025919041282034786	0.0006900944741341762	0.05629605861675065	15.862650606786566
YER127W	121	16	1.937610144919493e-17	1.7038525907388386e-16	0.14143803156605123	39.85327095628658
YER128W	124	12	6.712194160372089e-20	7.215295068467268e-19	0.10351210777918667	29.166809183052283
YER129W	4	0	0.15170527445749363	0.2374678915092667	0.0	0.0
YER130C	0	0	1.0	1.0		0.0
YER131W	4	0	0.15170527445749363	0.2374678915092667	0.0	0.0
YER132C	0	0	1.0	1.0		0.0
YER133W	0	0	1.0	1.0		0.0
YER134C	0	0	1.0	1.0		0.0
YER136W	1	0	1.0	1.0	0.0	0.0
YER137C	15	0	0.0004893578755746756	0.001240871755921499	0.0	0.0
YER138W-A	0	0	1.0	1.0		0.0
YER139C	5	0	0.0864170161550375	0.1512889680084081	0.0	0.0
YER140W	20	4	0.003746409072911197	0.00821097506795438	0.21392502274365244	60.27807231561485
YER141W	19	2	0.0008399623330538648	0.002051220117788865	0.1125921172335013	31.725301217607285
YER142C	92	12	1.277965940482287e-13	8.749502528230515e-13	0.1395163191806429	38.88907891928145
YER143W	54	14	8.395572725962034e-06	2.7263093589501783e-05	0.2773102146676976	78.13824188154342
YER144C	3	0	0.27261691268942684	0.40241782979386387	0.0	0.0
YER145C	8	0	0.017261618961767596	0.033515047484512304	0.0	0.0
YER146W	45	1	9.62148077391391e-10	4.892408128273996e-09	0.02376944697151694	6.697563590279118
YER147C	30	2	4.531154620369477e-06	1.5045421606088256e-05	0.07130834091455082	20.092690767309502
YER148W	35	0	2.834708278115647e-08	1.2102752269816694e-07	0.0	0.0
YER149C	27	5	0.0004249109764286625	0.0010938509514061047	0.19807872476264116	55.81302993318692
YER150W	54	43	0.4936801706370607	0.6890303065965298	0.851738516479357	235.6324645746564
YER151C	2	0	0.5093145250116238	0.6890303065965298	0.0	0.0
YER152C	2	0	0.5093145250116238	0.6890303065965298	0.0	0.0
YER153C	123	29	9.777302294210306e-13	6.346418227314161e-12	0.2521880349417041	73.50984427623409
YER154W	35	2	4.2107091827899115e-07	1.5734755367267562e-06	0.06112143506961499	16.743908980361443
YER155C	0	0	1.0	1.0		0.0
YER156C	40	8	2.1958406860289785e-05	6.735082552188083e-05	0.21392502274365244	60.27807231561485
YER157W	0	0	1.0	1.0		0.0
YER158C	4	0	0.15170527445749363	0.2374678915092667	0.0	0.0
YER159C	14	0	0.0008067670965543982	0.001979401694660556	0.0	0.0
YER161C	16	2	0.003465590012285891	0.007761140249476696	0.13370313921478277	37.67379519725928
YER162C	9	0	0.010251827826894867	0.020752644080419706	0.0	0.0
YER163C	21	2	0.00032559750964036805	0.000846524085868787	0.10186905844935831	28.703843960747644
YER164W	0	0	1.0	1.0		0.0
YER165W	16	0	0.00029741978891862633	0.0007753677271400817	0.0	0.0
YER166W	0	0	1.0	1.0		0.0
YER167W	0	0	1.0	1.0		0.0
YER168C	26	0	2.1996210772049458e-06	7.579401327145382e-06	0.0	0.0
YER169W	0	0	1.0	1.0		0.0
YER170W	44	5	2.033324457659084e-07	7.890451387312681e-07	0.12154830837707525	41.09868565339235
YER171W	30	0	3.163609848499926e-07	1.1985454702716124e-06	0.0	0.0
YER172C	0	0	1.0	1.0		0.0
YER173W	11	2	0.035841693603784114	0.06554072493334259	0.19447729340332043	54.79824755625657
YER174C	65	0	1.6958078418719155e-14	1.2298349178569214e-13	0.0	0.0
YER175C	156	103	0.007104576731486255	0.01526276458079098	0.7062268379037244	198.994918215879
YER175W-A	83	7	3.162465159032293e-14	2.2509080605934054e-13	0.0902093469400944	25.418464229462067
YER176W	0	0	1.0	1.0		0.0
YER177W	0	0	1.0	1.0		0.0
YER178W	17	0	0.00018108287623094173	0.00048823610933152644	0.0	0.0
YER179W	61	5	7.988573279409238e-11	4.4997340773636167e-10	0.08767418964903788	29.64495359056757
YER180C	80	13	6.858252441177499e-11	3.901267041465064e-10	0.1738140809792176	48.37129260823103
YER180C-A	45	2	3.6505008551584174e-09	1.719412810648326e-08	0.04753889394303388	13.395127182261549
YER182W	19	0	6.743142600096818e-05	0.00019331910814135992	0.0	0.0
YER183C	11	1	0.01302910673699546	0.026162846663568745	0.09723864670166021	27.399123774644234
YER184C	0	0	1.0	1.0		0.0
YER185W	12	0	0.0022085226100344193	0.005004418254652461	0.0	0.0
YER186C	0	0	1.0	1.0		0.0
YER187W	0	0	1.0	1.0		0.0
YER188C-A	3	0	0.27261691268942684	0.40241782979386387	0.0	0.0
YER189W	9	1	0.034994299276420754	0.06423626400852082	0.1188472348575847	30.13903615808088
YER190C-B	111	46	2.7375970568982426e-06	9.376962879226799e-06	0.4432680651445051	123.78532711872997
YER190W	121	0	5.288291689415118e-26	8.003411975217459e-25	0.0	0.0
YFL001W	26	8	0.006509606381457141	0.013989815508131546	0.32911541960561913	92.73549587503577
YFL002C	0	0	1.0	1.0		0.0
YFL003C	0	0	1.0	1.0		0.0
YFL004W	1	0	1.0	1.0	0.0	0.0
YFL005W	8	0	0.017261618961767596	0.033515047484512304	0.0	0.0
YFL007W	0	0	1.0	1.0		0.0
YFL008W	2	0	0.5093145250116238	0.6890303065965298	0.0	0.0
YFL009W	1	0	1.0	1.0	0.0	0.0
YFL010C	0	0	1.0	1.0		0.0
YFL010W-A	0	0	1.0	1.0		0.0
YFL011W	7	0	0.029255348803129296	0.05443141732992448	0.0	0.0
YFL012W	20	2	0.0005230689404980819	0.0013211108813370527	0.10696251137182622	30.139036157807425
YFL013C	7	0	0.029255348803129296	0.05443141732992448	0.0	0.0
YFL014W	38	0	6.698872178696216e-09	3.05998521840206e-08	0.0	0.0
YFL016C	0	0	1.0	1.0		0.0
YFL017C	152	28	2.7101615835249204e-18	2.5677329928915678e-17	0.19703620515862727	55.51927715390244
YFL017W-A	80	16	1.032483788562834e-09	5.181338802814012e-09	0.21392502274365244	60.27807231561485
YFL018C	1	0	1.0	1.0	0.0	0.0
YFL020C	0	0	1.0	1.0		0.0
YFL021W	0	0	1.0	1.0		0.0
YFL022C	20	0	4.122955428286925e-05	0.00012178282829007758	0.0	0.0
YFL023W	0	0	1.0	1.0		0.0
YFL024C	3	0	0.27261691268942684	0.40241782979386387	0.0	0.0
YFL025C	2	0	0.5093145250116238	0.6890303065965298	0.0	0.0
YFL026W	9	5	0.49884962453326276	0.6890303065965298	0.5942361742879234	167.43908979956075
YFL027C	33	4	1.0766128833008447e-05	3.430249690782913e-05	0.12965152893554693	35.45768961020704
YFL028C	126	17	5.8633093847388015e-18	5.4125027723327206e-17	0.14431449946992428	40.66377894943058
YFL029C	32	5	4.6573321101293595e-05	0.0001370041788509153	0.16712892401847848	47.09224398652362
YFL030W	20	2	0.0005230689404980819	0.0013211108813370527	0.10696251137182622	30.139036157807425
YFL031W	33	0	7.430229586215948e-08	3.005010573159488e-07	0.0	0.0
YFL033C	0	0	1.0	1.0		0.0
YFL034C-A	3	13	0.017034952013463858	0.033515047484512304	4.6350421594458036	1306.024899938992
YFL034C-B	128	44	3.820429608024299e-09	1.7979779603721557e-08	0.36768363284065264	105.95754897885772
YFL034W	5	0	0.0864170161550375	0.1512889680084081	0.0	0.0
YFL036W	0	0	1.0	1.0		0.0
YFL037W	0	0	1.0	1.0		0.0
YFL038C	15	1	0.0018254902885841769	0.004260712114305033	0.07130834091455082	20.09269076840423
YFL039C	40	1	1.0487201136604896e-08	4.737776412931246e-08	0.026740627842956555	7.534759038493745
YFL040W	0	0	1.0	1.0		0.0
YFL041W	32	0	1.203719946641118e-07	4.780796556031126e-07	0.0	0.0
YFL041W-A	71	14	8.03963653493664e-09	3.6637044146133605e-08	0.21091199425430524	59.42908538018533
YFL042C	15	0	0.0004893578755746756	0.001240871755921499	0.0	0.0
YFL044C	126	19	4.3284775144747466e-17	3.687862842332484e-16	0.16129267587815066	45.447752940260685
YFL045C	82	12	1.0824143886419398e-11	6.552594893768205e-11	0.156530504446575	44.105906570202826
YFL046W	138	25	6.882454998557895e-17	5.795168183998016e-16	0.1937726655286707	54.59970319282933
YFL047W	19	0	6.743142600096818e-05	0.00019331910814135992	0.0	0.0
YFL048C	18	2	0.0013481474690695944	0.0031814510031264827	0.1188472348575847	33.487817955653874
YFL049W	14	0	0.0008067670965543982	0.001979401694660556	0.0	0.0
YFL050C	1	0	1.0	1.0	0.0	0.0
YFL051C	16	14	1.0	1.0	0.9359219745034795	263.71656635686213
YFL052W	0	0	1.0	1.0		0.0
YFL053W	2	0	0.5093145250116238	0.6890303065965298	0.0	0.0
YFL054C	0	0	1.0	1.0		0.0
YFL055W	2	0	0.5093145250116238	0.6890303065965298	0.0	0.0
YFL056C	54	1	1.320526246245776e-11	7.90254572545209e-11	0.019807872476264116	5.581302991336041
YFL057C	190	23	1.2650603564269983e-27	2.0768829196975703e-26	0.1294809348185265	36.48409639923985
YFL058W	94	9	2.0118073803034136e-15	1.540599766195064e-14	0.10241091514323789	28.856523982499773
YFL059W	70	15	2.8476523193989134e-08	1.213099888063937e-07	0.2292053815110562	64.58364890056535
YFL060C	206	32	9.809910161240798e-27	1.5372423252669163e-25	0.16615535747079802	46.81792025598518
YFL061W	40	2	3.917474389843774e-08	1.6468856152040603e-07	0.05348125568591311	15.069518078903712
YFL062W	0	0	1.0	1.0		0.0
YFL066C	0	0	1.0	1.0		0.0
YFL067W	0	0	1.0	1.0		0.0
YFL068W	26	9	0.012177077225644864	0.024563441292417963	0.37025484705632156	104.32743286678532
YFR001W	4	0	0.15170527445749363	0.2374678915092667	0.0	0.0
YFR002W	8	0	0.017261618961767596	0.033515047484512304	0.0	0.0
YFR003C	133	8	9.163413791264489e-24	1.2312802035878988e-22	0.06433835270485788	18.12874355551815
YFR004W	70	4	3.5596612164158586e-13	2.3721450354122366e-12	0.06112143506961499	17.222306374214078
YFR005C	52	5	5.142767580786909e-09	2.3832438643920642e-08	0.10284856862675598	28.43305299035303
YFR006W	4	0	0.15170527445749363	0.2374678915092667	0.0	0.0
YFR007W	8	1	0.05741113146133635	0.10379484974352259	0.13370313921478277	37.67379519246871
YFR008W	0	1	0.9731478789844463	1.0		0.0
YFR009W	0	0	1.0	1.0		0.0
YFR010W	9	1	0.034994299276420754	0.06423626400852082	0.1188472348575847	30.13903615808088
YFR011C	51	7	6.916703246440189e-08	2.8251392308435744e-07	0.14681129011819286	41.36730451938406
YFR012W	33	0	7.430229586215948e-08	3.005010573159488e-07	0.0	0.0
YFR012W-A	99	47	0.00013508975733081806	0.0003720791160965204	0.5078018216642255	143.0843130811793
YFR013W	0	0	1.0	1.0		0.0
YFR014C	38	2	1.0126716181460318e-07	4.0783434705587036e-07	0.05629605861675065	15.862650611078386
YFR015C	4	0	0.15170527445749363	0.2374678915092667	0.0	0.0
YFR016C	1	0	1.0	1.0	0.0	0.0
YFR017C	4	1	0.4124039364304015	0.6008956266560018	0.26740627842956555	60.27807231616176
YFR018C	78	18	1.2280261902223445e-08	5.4832132142614156e-08	0.2468365647042144	69.55162190136343
YFR019W	0	0	1.0	1.0		0.0
YFR021W	2	0	0.5093145250116238	0.6890303065965298	0.0	0.0
YFR022W	7	0	0.029255348803129296	0.05443141732992448	0.0	0.0
YFR023W	4	1	0.4124039364304015	0.6008956266560018	0.26740627842956555	60.27807231616176
YFR024C-A	20	0	4.122955428286925e-05	0.00012178282829007758	0.0	0.0
YFR025C	5	0	0.0864170161550375	0.1512889680084081	0.0	0.0
YFR026C	16	0	0.00029741978891862633	0.0007753677271400817	0.0	0.0
YFR027W	54	0	3.181227038681309e-12	2.0016670349514453e-11	0.0	0.0
YFR028C	0	0	1.0	1.0		0.0
YFR029W	2	0	0.5093145250116238	0.6890303065965298	0.0	0.0
YFR030W	9	0	0.010251827826894867	0.020752644080419706	0.0	0.0
YFR031C	2	0	0.5093145250116238	0.6890303065965298	0.0	0.0
YFR031C-A	4	0	0.15170527445749363	0.2374678915092667	0.0	0.0
YFR032C	39	5	1.98765377004759e-06	6.898610037141636e-06	0.13713142483567464	38.63978993934759
YFR032C-A	259	58	1.872040787426564e-26	2.8863556483887855e-25	0.23952994824578847	67.49282228590529
YFR032C-B	169	70	5.758317720552633e-09	2.65779175047337e-08	0.44303998793064114	126.61961933381932
YFR033C	80	0	1.3768926998069255e-17	1.2182322948599427e-16	0.0	0.0
YFR034C	0	0	1.0	1.0		0.0
YFR035C	110	18	1.746931482437036e-14	1.262136049685351e-13	0.1750295640629884	49.318422797146845
YFR036W	85	10	3.6184993232522734e-13	2.40577914543628e-12	0.1258382486727367	35.04539088282176
YFR037C	27	2	1.8852661867795754e-05	5.7948507964560864e-05	0.07923148990505646	33.487817948556746
YFR038W	28	2	1.1721811146247108e-05	3.701929483913625e-05	0.07640179383701873	21.527882967767592
YFR039C	40	14	0.0015950789096138478	0.003748793955532995	0.37436878980139177	105.48662654274486
YFR040W	11	0	0.003670040339416993	0.00805587862289585	0.0	0.0
YFR041C	218	68	1.6034228084737401e-16	1.322996351726324e-15	0.33364453088459556	94.01167243703432
YFR042W	317	98	1.1775806869952165e-23	1.5712915384940813e-22	0.33067274808955743	93.17430733981196
YFR043C	163	36	2.5896973523818176e-17	2.253154232004211e-16	0.23623622143470827	66.56474244218352
YFR044C	49	5	2.049050278892867e-08	8.907096110289401e-08	0.10914541976716961	30.13903616574577
YFR045W	85	9	1.222197310272671e-13	8.397678293163838e-13	0.11325442380546306	31.54085180077846
YFR046C	58	11	1.4278685428771035e-07	5.609065566998786e-07	0.20285993536036007	57.16024097624312
YFR047C	66	4	2.318194073675268e-12	1.474771473197618e-11	0.06482576446777347	17.993454426047297
YFR048W	14	0	0.0008067670965543982	0.001979401694660556	0.0	0.0
YFR049W	207	37	6.912452726483769e-25	9.767448557741562e-24	0.1911890299882884	53.87170713531738
YFR050C	66	5	7.833711625869297e-12	4.802950486180632e-11	0.08103220558471683	22.491818035419165
YFR051C	16	0	0.00029741978891862633	0.0007753677271400817	0.0	0.0
YFR052W	47	16	0.00044004491222426466	0.0011317970886412102	0.36412769828706804	100.46345388216864
YFR053C	0	0	1.0	1.0		0.0
YFR055W	0	1	0.9731478789844463	1.0		0.0
YFR057W	0	0	1.0	1.0		0.0
YGL001C	11	1	0.01302910673699546	0.026162846663568745	0.09723864670166021	27.399123774644234
YGL002W	25	7	0.004853806915975156	0.01058881347625996	0.2994950318411134	84.3893012364952
YGL003C	4	0	0.15170527445749363	0.2374678915092667	0.0	0.0
YGL004C	26	5	0.0006572267813938333	0.0016505289169414566	0.20569713725351196	69.55162189153661
YGL005C	5	1	0.25304105402891813	0.3918252831772504	0.21392502274365244	50.23172693469692
YGL006W	0	0	1.0	1.0		0.0
YGL006W-A	5	0	0.0864170161550375	0.1512889680084081	0.0	0.0
YGL007C-A	7	2	0.21753188018268793	0.3384810181089389	0.3056071753480749	86.11153187107038
YGL008C	0	0	1.0	1.0		0.0
YGL009C	7	0	0.029255348803129296	0.05443141732992448	0.0	0.0
YGL010W	45	14	0.00026271723986154137	0.0006981917035322201	0.33277225760123713	93.76589026731428
YGL011C	19	2	0.0008399623330538648	0.002051220117788865	0.1125921172335013	31.725301217607285
YGL012W	1	1	1.0	1.0	1.0696251137182622	301.3903615808087
YGL013C	1	0	1.0	1.0	0.0	0.0
YGL014W	0	0	1.0	1.0		0.0
YGL015C	8	2	0.1400500661702405	0.2374678915092667	0.26740627842956555	113.02138556782504
YGL016W	0	0	1.0	1.0		0.0
YGL017W	4	0	0.15170527445749363	0.2374678915092667	0.0	0.0
YGL018C	23	4	0.0009974565486609197	0.0024296368535997245	0.18602175890752387	52.41571506171336
YGL019W	28	0	8.331951993616699e-07	3.0117571285537165e-06	0.0	0.0
YGL020C	11	7	0.5722726223060555	0.7729309184786578	0.6806705269116214	191.79386642947773
YGL021W	3	0	0.27261691268942684	0.40241782979386387	0.0	0.0
YGL022W	0	0	1.0	1.0		0.0
YGL023C	0	0	1.0	1.0		0.0
YGL025C	4	0	0.15170527445749363	0.2374678915092667	0.0	0.0
YGL026C	4	0	0.15170527445749363	0.2374678915092667	0.0	0.0
YGL027C	1	0	1.0	1.0	0.0	0.0
YGL028C	0	0	1.0	1.0		0.0
YGL029W	4	0	0.15170527445749363	0.2374678915092667	0.0	0.0
YGL030W	4	0	0.15170527445749363	0.2374678915092667	0.0	0.0
YGL031C	0	0	1.0	1.0		0.0
YGL032C	14	2	0.008871792070640993	0.01885501707252637	0.15280358767403746	64.58364890218456
YGL033W	1	0	1.0	1.0	0.0	0.0
YGL035C	0	0	1.0	1.0		0.0
YGL036W	0	0	1.0	1.0		0.0
YGL037C	4	0	0.15170527445749363	0.2374678915092667	0.0	0.0
YGL038C	2	0	0.5093145250116238	0.6890303065965298	0.0	0.0
YGL039W	0	0	1.0	1.0		0.0
YGL040C	0	0	1.0	1.0		0.0
YGL041C-B	20	2	0.0005230689404980819	0.0013211108813370527	0.10696251137182622	30.139036157807425
YGL043W	13	0	0.0013330813061783555	0.00315885891711237	0.0	0.0
YGL044C	5	0	0.0864170161550375	0.1512889680084081	0.0	0.0
YGL045W	0	0	1.0	1.0		0.0
YGL047W	1	0	1.0	1.0	0.0	0.0
YGL048C	1	1	1.0	1.0	1.0696251137182622	301.3903615808087
YGL049C	0	0	1.0	1.0		0.0
YGL050W	0	0	1.0	1.0		0.0
YGL051W	2	0	0.5093145250116238	0.6890303065965298	0.0	0.0
YGL053W	3	0	0.27261691268942684	0.40241782979386387	0.0	0.0
YGL054C	0	0	1.0	1.0		0.0
YGL055W	4	0	0.15170527445749363	0.2374678915092667	0.0	0.0
YGL056C	3	0	0.27261691268942684	0.40241782979386387	0.0	0.0
YGL057C	4	0	0.15170527445749363	0.2374678915092667	0.0	0.0
YGL058W	26	2	3.0319955733488548e-05	9.119773296197314e-05	0.08227885490140478	34.775810945768306
YGL059W	7	0	0.029255348803129296	0.05443141732992448	0.0	0.0
YGL060W	2	0	0.5093145250116238	0.6890303065965298	0.0	0.0
YGL061C	14	2	0.008871792070640993	0.01885501707252637	0.15280358767403746	43.05576594391458
YGL062W	0	0	1.0	1.0		0.0
YGL063W	9	5	0.49884962453326276	0.6890303065965298	0.5942361742879234	200.92690769134043
YGL064C	2	0	0.5093145250116238	0.6890303065965298	0.0	0.0
YGL065C	8	1	0.05741113146133635	0.10379484974352259	0.13370313921478277	37.67379519246871
YGL066W	0	0	1.0	1.0		0.0
YGL067W	2	0	0.5093145250116238	0.6890303065965298	0.0	0.0
YGL068W	5	0	0.0864170161550375	0.1512889680084081	0.0	0.0
YGL070C	20	2	0.0005230689404980819	0.0013211108813370527	0.10696251137182622	30.139036157807425
YGL071W	0	0	1.0	1.0		0.0
YGL073W	0	0	1.0	1.0		0.0
YGL075C	2	0	0.5093145250116238	0.6890303065965298	0.0	0.0
YGL076C	1	0	1.0	1.0	0.0	0.0
YGL077C	0	0	1.0	1.0		0.0
YGL078C	5	0	0.0864170161550375	0.1512889680084081	0.0	0.0
YGL079W	15	1	0.0018254902885841769	0.004260712114305033	0.07130834091455082	20.09269076840423
YGL080W	40	11	0.0002306864305673356	0.0006170593777640684	0.2941469062725221	80.86082873423268
YGL081W	7	2	0.21753188018268793	0.3384810181089389	0.3056071753480749	86.11153187107038
YGL082W	0	1	0.9731478789844463	1.0		0.0
YGL083W	0	0	1.0	1.0		0.0
YGL084C	4	0	0.15170527445749363	0.2374678915092667	0.0	0.0
YGL085W	9	2	0.0894188490703605	0.15517435154002512	0.2376944697151694	60.27807232382665
YGL086W	1	0	1.0	1.0	0.0	0.0
YGL087C	2	1	1.0	1.0	0.5348125568591311	150.69518076987484
YGL089C	4	0	0.15170527445749363	0.2374678915092667	0.0	0.0
YGL090W	7	1	0.09421421493549413	0.16246655175233188	0.15280358767403746	43.05576593006027
YGL091C	14	8	0.3634848728628569	0.5343562126365772	0.6112143506961498	172.22306377565835
YGL092W	0	0	1.0	1.0		0.0
YGL093W	1	0	1.0	1.0	0.0	0.0
YGL094C	0	0	1.0	1.0		0.0
YGL095C	0	0	1.0	1.0		0.0
YGL096W	0	0	1.0	1.0		0.0
YGL097W	0	0	1.0	1.0		0.0
YGL098W	0	0	1.0	1.0		0.0
YGL099W	1	0	1.0	1.0	0.0	0.0
YGL100W	4	2	0.7444013565004317	0.9925926735993468	0.5348125568591311	180.83421693315543
YGL101W	1	1	1.0	1.0	1.0696251137182622	301.3903615808087
YGL103W	4	0	0.15170527445749363	0.2374678915092667	0.0	0.0
YGL104C	4	5	0.9195645400937321	1.0	1.3370313921478278	301.3903616574578
YGL105W	1	0	1.0	1.0	0.0	0.0
YGL106W	0	0	1.0	1.0		0.0
YGL107C	4	0	0.15170527445749363	0.2374678915092667	0.0	0.0
YGL108C	4	0	0.15170527445749363	0.2374678915092667	0.0	0.0
YGL110C	7	0	0.029255348803129296	0.05443141732992448	0.0	0.0
YGL111W	4	0	0.15170527445749363	0.2374678915092667	0.0	0.0
YGL112C	9	1	0.034994299276420754	0.06423626400852082	0.1188472348575847	33.487817951395584
YGL113W	4	1	0.4124039364304015	0.6008956266560018	0.26740627842956555	75.34759038493742
YGL114W	2	0	0.5093145250116238	0.6890303065965298	0.0	0.0
YGL115W	12	2	0.022560408441157916	0.04352395469476658	0.17827085228637704	75.34759037855001
YGL116W	0	0	1.0	1.0		0.0
YGL117W	0	0	1.0	1.0		0.0
YGL119W	0	0	1.0	1.0		0.0
YGL120C	1	0	1.0	1.0	0.0	0.0
YGL121C	16	1	0.0011192835174679795	0.0027057585157454185	0.06685156960739139	18.836897596234355
YGL122C	0	0	1.0	1.0		0.0
YGL123W	0	0	1.0	1.0		0.0
YGL124C	0	0	1.0	1.0		0.0
YGL125W	0	0	1.0	1.0		0.0
YGL126W	0	0	1.0	1.0		0.0
YGL127C	8	5	0.6645388585008659	0.8919428177354441	0.6685156960739139	188.3689760102492
YGL128C	8	1	0.05741113146133635	0.10379484974352259	0.13370313921478277	37.67379519246871
YGL129C	9	2	0.0894188490703605	0.15517435154002512	0.2376944697151694	100.46345384567022
YGL130W	9	0	0.010251827826894867	0.020752644080419706	0.0	0.0
YGL131C	0	0	1.0	1.0		0.0
YGL133W	1	0	1.0	1.0	0.0	0.0
YGL134W	7	1	0.09421421493549413	0.16246655175233188	0.15280358767403746	43.05576593006027
YGL135W	5	4	1.0	1.0	0.8557000909746098	200.92690776433727
YGL136C	12	0	0.0022085226100344193	0.005004418254652461	0.0	0.0
YGL137W	16	4	0.020856197306787547	0.04031730780212947	0.26740627842956555	75.34759039451856
YGL138C	15	5	0.06244788656885358	0.11272372745055774	0.3565417045727541	100.4634538675708
YGL139W	4	1	0.4124039364304015	0.6008956266560018	0.26740627842956555	60.27807231616176
YGL140C	0	0	1.0	1.0		0.0
YGL141W	0	0	1.0	1.0		0.0
YGL142C	9	0	0.010251827826894867	0.020752644080419706	0.0	0.0
YGL143C	5	0	0.0864170161550375	0.1512889680084081	0.0	0.0
YGL144C	8	0	0.017261618961767596	0.033515047484512304	0.0	0.0
YGL145W	7	0	0.029255348803129296	0.05443141732992448	0.0	0.0
YGL146C	28	5	0.0002740954639904654	0.0007267510435265866	0.19100448459254682	51.96385546697027
YGL147C	5	0	0.0864170161550375	0.1512889680084081	0.0	0.0
YGL148W	9	0	0.010251827826894867	0.020752644080419706	0.0	0.0
YGL150C	0	0	1.0	1.0		0.0
YGL151W	0	0	1.0	1.0		0.0
YGL153W	16	1	0.0011192835174679795	0.0027057585157454185	0.06685156960739139	18.836897596234355
YGL154C	14	17	0.5844861055260631	0.7892415104203777	1.2988304952293184	365.9740105369613
YGL155W	15	2	0.005548496456365023	0.011991508124973786	0.14261668182910164	40.18538154191839
YGL156W	0	0	1.0	1.0		0.0
YGL157W	16	0	0.00029741978891862633	0.0007753677271400817	0.0	0.0
YGL158W	1	0	1.0	1.0	0.0	0.0
YGL159W	0	0	1.0	1.0		0.0
YGL160W	7	0	0.029255348803129296	0.05443141732992448	0.0	0.0
YGL161C	25	2	4.87585681087071e-05	0.00014292075697919192	0.08557000909746099	36.16684338268943
YGL162W	4	0	0.15170527445749363	0.2374678915092667	0.0	0.0
YGL163C	0	0	1.0	1.0		0.0
YGL164C	9	2	0.0894188490703605	0.15517435154002512	0.2376944697151694	100.46345384567022
YGL166W	30	0	3.163609848499926e-07	1.1985454702716124e-06	0.0	0.0
YGL167C	0	0	1.0	1.0		0.0
YGL168W	0	0	1.0	1.0		0.0
YGL169W	12	5	0.18774694306174494	0.29292801669780116	0.44567713071594256	125.57931734016614
YGL170C	12	0	0.0022085226100344193	0.005004418254652461	0.0	0.0
YGL171W	5	4	1.0	1.0	0.8557000909746098	200.92690776433727
YGL172W	9	0	0.010251827826894867	0.020752644080419706	0.0	0.0
YGL173C	0	0	1.0	1.0		0.0
YGL174W	16	10	0.41821571096033505	0.609209360114713	0.6685156960739139	188.3689759623436
YGL175C	19	2	0.0008399623330538648	0.002051220117788865	0.1125921172335013	31.725301217607285
YGL176C	4	0	0.15170527445749363	0.2374678915092667	0.0	0.0
YGL178W	1	0	1.0	1.0	0.0	0.0
YGL179C	30	1	1.2691432116322322e-06	4.486074130360767e-06	0.03565417045727541	10.04634538237727
YGL180W	0	0	1.0	1.0		0.0
YGL181W	0	24	1.1589641428336259e-06	4.132177796302655e-06		0.0
YGL183C	0	0	1.0	1.0		0.0
YGL184C	0	0	1.0	1.0		0.0
YGL185C	7	1	0.09421421493549413	0.16246655175233188	0.15280358767403746	43.05576593006027
YGL186C	4	0	0.15170527445749363	0.2374678915092667	0.0	0.0
YGL187C	5	0	0.0864170161550375	0.1512889680084081	0.0	0.0
YGL188C-A	19	5	0.01276454721634792	0.025721412418085805	0.2814802930837532	95.17590363265109
YGL189C	16	1	0.0011192835174679795	0.0027057585157454185	0.06685156960739139	18.836897596234355
YGL190C	0	0	1.0	1.0		0.0
YGL191W	3	0	0.27261691268942684	0.40241782979386387	0.0	0.0
YGL192W	4	0	0.15170527445749363	0.2374678915092667	0.0	0.0
YGL193C	30	28	1.0	1.0	0.9983167728037114	272.22355250914654
YGL194C	7	0	0.029255348803129296	0.05443141732992448	0.0	0.0
YGL194C-A	27	10	0.015215431139523472	0.030383314056735937	0.3961574495252823	111.62605983798532
YGL195W	0	0	1.0	1.0		0.0
YGL196W	9	4	0.32282149450373865	0.47494152337963697	0.4753889394303388	120.55614464765333
YGL197W	0	0	1.0	1.0		0.0
YGL198W	19	0	6.743142600096818e-05	0.00019331910814135992	0.0	0.0
YGL200C	0	0	1.0	1.0		0.0
YGL201C	0	0	1.0	1.0		0.0
YGL202W	1	0	1.0	1.0	0.0	0.0
YGL203C	0	0	1.0	1.0		0.0
YGL205W	0	0	1.0	1.0		0.0
YGL206C	0	0	1.0	1.0		0.0
YGL207W	0	0	1.0	1.0		0.0
YGL208W	4	1	0.4124039364304015	0.6008956266560018	0.26740627842956555	60.27807231616176
YGL209W	0	0	1.0	1.0		0.0
YGL210W	0	0	1.0	1.0		0.0
YGL211W	5	8	0.4987948067676008	0.6890303065965298	1.7114001819492195	401.85381552867455
YGL212W	14	5	0.09109047624355075	0.15788466813642568	0.38200896918509364	107.6394148734738
YGL213C	3	0	0.27261691268942684	0.40241782979386387	0.0	0.0
YGL215W	1	0	1.0	1.0	0.0	0.0
YGL216W	0	0	1.0	1.0		0.0
YGL219C	7	0	0.029255348803129296	0.05443141732992448	0.0	0.0
YGL220W	12	4	0.10601350651476443	0.18237621177577334	0.3565417045727541	100.46345385935808
YGL221C	17	0	0.00018108287623094173	0.00048823610933152644	0.0	0.0
YGL222C	8	5	0.6645388585008659	0.8919428177354441	0.6685156960739139	188.3689760102492
YGL223C	0	0	1.0	1.0		0.0
YGL224C	0	0	1.0	1.0		0.0
YGL225W	1	0	1.0	1.0	0.0	0.0
YGL226C-A	30	2	4.531154620369477e-06	1.5045421606088256e-05	0.07130834091455082	19.44453945964073
YGL226W	0	0	1.0	1.0		0.0
YGL227W	1	0	1.0	1.0	0.0	0.0
YGL228W	1	0	1.0	1.0	0.0	0.0
YGL229C	0	0	1.0	1.0		0.0
YGL230C	23	9	0.03494022837243263	0.06423626400852082	0.4185489575419287	117.93535889718648
YGL231C	15	0	0.0004893578755746756	0.001240871755921499	0.0	0.0
YGL232W	5	7	0.6851493137516752	0.9182693319473045	1.497475159205567	351.62208855565314
YGL233W	0	0	1.0	1.0		0.0
YGL234W	0	0	1.0	1.0		0.0
YGL235W	13	0	0.0013330813061783555	0.00315885891711237	0.0	0.0
YGL236C	14	0	0.0008067670965543982	0.001979401694660556	0.0	0.0
YGL237C	73	11	2.1333709342006807e-10	1.1381276662883221e-09	0.16117638699864226	45.414985989015456
YGL238W	2	0	0.5093145250116238	0.6890303065965298	0.0	0.0
YGL240W	101	28	2.5030173651080063e-09	1.2137312703824741e-08	0.29652973449615194	83.55376362687929
YGL241W	16	1	0.0011192835174679795	0.0027057585157454185	0.06685156960739139	18.836897596234355
YGL242C	26	4	0.0002602387157122526	0.0006925649486631951	0.16455770980280957	46.36774793751788
YGL243W	44	5	2.033324457659084e-07	7.890451387312681e-07	0.12154830837707525	34.24890472277378
YGL244W	14	0	0.0008067670965543982	0.001979401694660556	0.0	0.0
YGL245W	11	0	0.003670040339416993	0.00805587862289585	0.0	0.0
YGL246C	73	8	9.577084999789796e-12	5.822179263614283e-11	0.1172191905444671	33.02908072119304
YGL247W	412	134	1.5609464937021543e-28	2.7285724271371095e-27	0.34788777970448337	97.78767182083186
YGL248W	149	5	1.0759707880265217e-28	1.9039716929047775e-27	0.035893460191887994	12.13652462545417
YGL249W	7	0	0.029255348803129296	0.05443141732992448	0.0	0.0
YGL250W	76	29	3.365954800700999e-05	0.00010103134686237707	0.4081464249714422	115.00421693283964
YGL251C	4	0	0.15170527445749363	0.2374678915092667	0.0	0.0
[truncated: 3,752 more rows]
