# Supplementary material for: Overexpression profiling reveals cellular requirements in the context of genetic backgrounds and environments
Source: PLoS Genet. 2023 Apr 28;19(4):e1010732. doi: 10.1371/journal.pgen.1010732 (PMC10171610; doi:10.1371/journal.pgen.1010732)
Supplement: S1 Data — (ZIP) [file pgen.1010732.s025.zip › S1_Data/Fig_1/Fig.1H/YOX_YOXS1102.csv]

	YOXS1000	YOXS1102	p_values	q_values	FC	NRPM
YAL001C	2	0	0.5501661073893732	0.7495866580422377	0.0	0.0
YAL002W	2	0	0.5501661073893732	0.7495866580422377	0.0	0.0
YAL003W	5	0	0.10573420919308413	0.18460152916497474	0.0	0.0
YAL005C	1	0	1.0	1.0	0.0	0.0
YAL007C	22	0	3.7810699395241664e-05	0.00011760374917362618	0.0	0.0
YAL008W	15	0	0.0009004087511185465	0.0022932908448550756	0.0	0.0
YAL009W	35	10	0.002223143443736815	0.0054106212208761845	0.33460186596262903	89.94885100019198
YAL010C	9	0	0.014775360990978962	0.030025830762939933	0.0	0.0
YAL011W	9	1	0.04877863129580677	0.08956765918971415	0.13012294787435574	34.98010872834819
YAL012W	14	1	0.005080094261575825	0.01147961575572596	0.08365046649065726	22.487212754424387
YAL013W	61	9	4.935217055603602e-08	2.1883140544931622e-07	0.17278620947250514	45.69981947951179
YAL014C	227	15	3.393102070285365e-35	8.55865351149611e-34	0.07738589411029967	20.80314836389722
YAL015C	42	7	1.5665875672234956e-05	5.1016110413942936e-05	0.1951844218115336	51.24992674828644
YAL016W	21	1	0.00022186413874555904	0.000624542663693446	0.05576697766043817	14.991475168643728
YAL017W	0	0	1.0	1.0		0.0
YAL018C	24	1	5.8558623733938336e-05	0.00017865816715855671	0.048796105452883404	13.117540772137778
YAL019W	0	0	1.0	1.0		0.0
YAL020C	78	20	5.923344386281721e-07	2.301699565236904e-06	0.30028372586389784	80.72332784215016
YAL021C	1	0	1.0	1.0	0.0	0.0
YAL022C	4	0	0.17811804646257057	0.2791163174948892	0.0	0.0
YAL023C	0	0	1.0	1.0		0.0
YAL024C	0	0	1.0	1.0		0.0
YAL025C	15	0	0.0009004087511185465	0.0022932908448550756	0.0	0.0
YAL026C	0	0	1.0	1.0		0.0
YAL027W	108	19	3.837129029700343e-12	2.476692373715676e-11	0.20602800080106323	55.3851721523712
YAL028W	40	5	5.260778001041206e-06	1.822574354457107e-05	0.14638831635865018	46.07136272134147
YAL029C	0	0	1.0	1.0		0.0
YAL030W	158	26	6.886418694555981e-18	6.678548720470732e-17	0.1927137329278433	51.80598382788629
YAL031C	20	1	0.0003462743545773911	0.0009469442763550053	0.05855532654346007	15.741048926565336
YAL032C	32	2	5.950118761606542e-06	2.049049880119714e-05	0.0731941581793251	19.67631115379176
YAL033W	47	4	9.542926258210087e-08	4.077511835210236e-07	0.09966864092503844	26.79327477134701
YAL034C	20	1	0.0003462743545773911	0.0009469442763550053	0.05855532654346007	15.741048926565336
YAL034W-A	111	15	2.88847973062607e-14	2.1714571151412454e-13	0.15825763930664885	42.543375482326894
YAL035W	4	0	0.17811804646257057	0.2791163174948892	0.0	0.0
YAL036C	49	8	2.3810119018228138e-06	8.688578329557743e-06	0.19120106626435945	50.37135657772458
YAL037C-A	0	0	1.0	1.0		0.0
YAL037W	45	11	0.00012701434182522747	0.0003687327005738936	0.28627048532358257	76.95623920724378
YAL038W	0	0	1.0	1.0		0.0
YAL039C	0	0	1.0	1.0		0.0
YAL040C	0	0	1.0	1.0		0.0
YAL041W	7	2	0.27118689653135963	0.420602977872667	0.33460186596262903	89.94885101064433
YAL042W	51	372	1.314887024758628e-66	1.0218804431603878e-64	8.542188813398882	2296.341254822466
YAL043C	15	16	0.6598050559458759	0.8947273937148627	1.249180299593815	335.8090437905
YAL044C	61	8	1.8735672959891727e-08	8.803011045125599e-08	0.15358774175333792	41.28799718784834
YAL044W-A	137	94	0.11622386375812568	0.20260789344437127	0.8035329481876274	216.00855463413663
YAL046C	147	83	0.0029898170350203686	0.007099272406441841	0.6612370208309096	177.75606276312342
YAL047C	4	0	0.17811804646257057	0.2791163174948892	0.0	0.0
YAL048C	9	2	0.12053587096325317	0.20722780943434133	0.2602458957487115	104.94032617691497
YAL049C	63	11	1.3833660782659736e-07	5.773395004432231e-07	0.2044789180882733	54.96874228137922
YAL051W	0	0	1.0	1.0		0.0
YAL053W	0	0	1.0	1.0		0.0
YAL054C	4	0	0.17811804646257057	0.2791163174948892	0.0	0.0
YAL055W	61	15	7.15252213292614e-06	2.444097135261927e-05	0.28797701578750856	77.41499472421701
YAL056W	4	0	0.17811804646257057	0.2791163174948892	0.0	0.0
YAL058W	15	2	0.009497878401110273	0.020526981843211264	0.15614753744922688	62.96419569852432
YAL059W	19	4	0.010796234489968968	0.023280519142036573	0.24654874334088456	66.2781007487586
YAL060W	22	5	0.007404325371640061	0.016166391500494304	0.2661605751975458	71.55022241453823
YAL061W	2	0	0.5501661073893732	0.7495866580422377	0.0	0.0
YAL062W	0	0	1.0	1.0		0.0
YAL063C	0	0	1.0	1.0		0.0
YAL063C-A	0	0	1.0	1.0		0.0
YAL064C-A	0	0	1.0	1.0		0.0
YAL064W	1	0	1.0	1.0	0.0	0.0
YAL064W-B	45	2	2.0979838697904702e-08	9.72240550778807e-08	0.052049179149742296	13.992043492965204
YAL065C	4	1	0.47125077945281046	0.6830048469337482	0.2927766327173004	62.96419571483907
YAL067C	0	0	1.0	1.0		0.0
YAL067W-A	1	0	1.0	1.0	0.0	0.0
YAL068C	0	0	1.0	1.0		0.0
YAR002C-A	54	2	4.233468827177386e-10	2.318731354771157e-09	0.04337431595811858	17.49005436105419
YAR002W	15	1	0.0032404130815408003	0.007640678815884028	0.07807376872461344	20.98806523446736
YAR003W	58	5	2.7695606526313086e-09	1.4033254020513352e-08	0.10095745955768978	27.139739530406125
YAR007C	13	0	0.002261267963849291	0.005420822034221456	0.0	0.0
YAR008W	35	5	4.1355384601594204e-05	0.00012821283926887775	0.16730093298131452	53.969310595934246
YAR009C	4	0	0.17811804646257057	0.2791163174948892	0.0	0.0
YAR010C	88	5	7.982516023135359e-15	6.237425224055904e-14	0.06654014379938646	17.88755560474222
YAR014C	0	0	1.0	1.0		0.0
YAR015W	47	4	9.542926258210087e-08	4.077511835210236e-07	0.09966864092503844	26.235081553280924
YAR018C	0	0	1.0	1.0		0.0
YAR019C	2	0	0.5501661073893732	0.7495866580422377	0.0	0.0
YAR020C	1	0	1.0	1.0	0.0	0.0
YAR023C	0	0	1.0	1.0		0.0
YAR027W	0	0	1.0	1.0		0.0
YAR028W	26	7	0.007164138731488915	0.01572555795602777	0.31529791215709274	84.75949422722243
YAR029W	84	2	9.806902998691934e-16	8.197601619982167e-15	0.027883488830219086	7.495737584220361
YAR031W	52	5	3.481720548729733e-08	1.5704607745682112e-07	0.11260639719896168	36.32549752193232
YAR033W	12	2	0.034252831182686766	0.06603688640014468	0.19518442181153361	52.47016309464833
YAR035C-A	107	28	6.014951576548632e-09	2.9540552106516808e-08	0.3064577837788565	85.32531193298453
YAR035W	2	0	0.5501661073893732	0.7495866580422377	0.0	0.0
YAR042W	0	0	1.0	1.0		0.0
YAR050W	0	0	1.0	1.0		0.0
YAR064W	18	5	0.03309850763063365	0.0641988254245444	0.3253073696858893	87.45027184119455
YAR066W	40	8	8.117892231735846e-05	0.00024290321656978588	0.2342213061738403	62.96419571357799
YAR068W	4	0	0.17811804646257057	0.2791163174948892	0.0	0.0
YAR071W	0	0	1.0	1.0		0.0
YBL001C	33	4	3.521778592008816e-05	0.00011110119957565936	0.14195230677202444	37.03776219781398
YBL002W	28	0	2.598520378287826e-06	9.357602188812326e-06	0.0	0.0
YBL003C	7	0	0.03885561415808752	0.07245740500102507	0.0	0.0
YBL004W	0	0	1.0	1.0		0.0
YBL005W	0	0	1.0	1.0		0.0
YBL006C	63	20	9.439523995855656e-05	0.0002772558861091209	0.37177985106958783	99.9431677896048
YBL007C	0	0	1.0	1.0		0.0
YBL008W	2	2	1.0	1.0	1.1711065308692017	314.82097856789
YBL008W-A	61	14	3.419087370705319e-06	1.2258835080377986e-05	0.26877854806834134	71.08860806875072
YBL009W	7	0	0.03885561415808752	0.07245740500102507	0.0	0.0
YBL010C	52	5	3.481720548729733e-08	1.5704607745682112e-07	0.11260639719896168	35.64011078398709
YBL011W	0	0	1.0	1.0		0.0
YBL013W	42	8	3.745291288647683e-05	0.00011760374917362618	0.2230679106417527	58.57134486004607
YBL014C	0	0	1.0	1.0		0.0
YBL015W	0	0	1.0	1.0		0.0
YBL016W	24	2	0.00019279593144846358	0.0005445822209037888	0.09759221090576681	26.235081547324164
YBL017C	0	0	1.0	1.0		0.0
YBL018C	314	60	4.190582197692945e-31	8.860308168725047e-30	0.22377831800048437	61.15948944473976
YBL019W	58	11	9.648780261025289e-07	3.6506667948129234e-06	0.22210641102691753	59.707426956801534
YBL020W	33	8	0.0011387725563198937	0.0028736643139077264	0.2839046135440489	76.32023723015473
YBL021C	85	13	1.4318629580216226e-10	8.128967296724928e-10	0.17911041060352495	47.58921770091437
YBL022C	0	0	1.0	1.0		0.0
YBL023C	11	0	0.005738694708759223	0.01271800896727333	0.0	0.0
YBL024W	7	0	0.03885561415808752	0.07245740500102507	0.0	0.0
YBL025W	98	20	4.039365609798429e-10	2.237995339301615e-09	0.23900133283044928	64.24917929331738
YBL026W	32	1	1.7129845825810893e-06	6.306897781321283e-06	0.03659707908966255	9.838155575752657
YBL027W	73	8	1.3422584360785835e-10	7.673288534679854e-10	0.1283404417390906	34.034700391356964
YBL028C	76	8	3.8668061780799076e-11	2.3086850405084309e-10	0.12327437167044228	33.13905037913152
YBL029C-A	155	5	2.8300572556580248e-27	5.038903801018359e-26	0.03777763002803876	10.155515438630834
YBL029W	3	0	0.3070762159409408	0.4523553580625898	0.0	0.0
YBL030C	0	0	1.0	1.0		0.0
YBL031W	14	0	0.0014252994010107156	0.0035346687603331718	0.0	0.0
YBL032W	0	0	1.0	1.0		0.0
YBL033C	54	0	2.846488276662708e-11	1.7070025108537262e-10	0.0	0.0
YBL034C	0	0	1.0	1.0		0.0
YBL035C	17	4	0.023540357103909088	0.046591122892522326	0.2755544778515769	74.07552437188338
YBL036C	133	29	1.1386784863396163e-12	7.659111081800156e-12	0.25535405560305896	71.01225079867156
YBL037W	7	0	0.03885561415808752	0.07245740500102507	0.0	0.0
YBL038W	129	1	9.293769680191414e-25	1.4139806727719794e-23	0.009078345200536447	2.4404727017028693
YBL039C	30	0	1.070010932247696e-06	4.0141114620720805e-06	0.0	0.0
YBL039W-B	129	5	1.9399923791115986e-22	2.5589211404290836e-21	0.04539172600268223	14.64283620908286
YBL040C	54	2	4.233468827177386e-10	2.318731354771157e-09	0.04337431595811858	11.448035586413624
YBL041W	12	0	0.0035968801140209778	0.008307492986238812	0.0	0.0
YBL042C	7	0	0.03885561415808752	0.07245740500102507	0.0	0.0
YBL043W	49	2	3.6992956782020688e-09	1.853192460395479e-08	0.04780026656608986	19.274753784262224
YBL044W	184	33	1.4062019574519993e-19	1.5433334842187878e-18	0.21003541042762852	56.46245811936215
YBL045C	49	0	2.5249703362721336e-10	1.4111860450827055e-09	0.0	0.0
YBL046W	47	5	2.842572517657322e-07	1.1289802865364128e-06	0.12458580115629804	32.79385194541192
YBL047C	2	0	0.5501661073893732	0.7495866580422377	0.0	0.0
YBL049W	64	8	5.488681394861696e-09	2.7141364318013426e-08	0.1463883163586502	39.35262232433693
YBL050W	7	0	0.03885561415808752	0.07245740500102507	0.0	0.0
YBL051C	3	0	0.3070762159409408	0.4523553580625898	0.0	0.0
YBL052C	0	0	1.0	1.0		0.0
YBL054W	14	0	0.0014252994010107156	0.0035346687603331718	0.0	0.0
YBL055C	26	9	0.02474858876240176	0.04824716405849916	0.40538302991626207	108.97649259393796
YBL056W	1	0	1.0	1.0	0.0	0.0
YBL057C	196	42	2.526587423756194e-18	2.522639630906575e-17	0.25095139947197176	67.46163827669372
YBL058W	65	4	4.4147107316514446e-11	2.6228307249718447e-10	0.07206809420733548	19.37359867805557
YBL059C-A	261	31	1.1140913572293887e-33	2.63668287877622e-32	0.13909694427948371	37.39253001767662
YBL059W	156	19	1.8878193153965535e-20	2.1800901371175863e-19	0.14263476978535145	38.34358072384879
YBL060W	35	1	4.582868412571119e-07	1.7844330562421465e-06	0.0334601865962629	8.994885100019198
YBL061C	30	2	1.4197202185492129e-05	4.705942926153615e-05	0.07807376872461344	20.311030878471787
YBL063W	0	0	1.0	1.0		0.0
YBL064C	80	1	1.4300431423412608e-15	1.1833349800869915e-14	0.014638831635865018	3.9352622316413344
YBL066C	2	0	0.5501661073893732	0.7495866580422377	0.0	0.0
YBL067C	1	1	1.0	1.0	1.1711065308692017	314.8209785741953
YBL068W	131	10	3.582934038744743e-20	4.0561916647285465e-19	0.08939744510451919	24.03213576412412
YBL069W	65	5	1.4281301413334474e-10	8.123814483490263e-10	0.09008511775916934	24.21699835038357
YBL071C-B	461	60	4.095450952799716e-56	2.0843308344735545e-54	0.15242167429967915	41.65743967913762
YBL071W-A	145	8	8.919883901149353e-24	1.2603993197913987e-22	0.06461277411692147	17.369433302337264
YBL072C	104	5	8.581170304796383e-18	8.211366126935773e-17	0.05630319859948084	17.9897702033129
YBL074C	66	7	8.539978944742233e-10	4.568690131275589e-09	0.12420826842552136	32.891744033104466
YBL075C	17	80	1.3020650766636566e-12	8.717318109304644e-12	5.5110895570315375	1481.5104874376673
YBL076C	0	0	1.0	1.0		0.0
YBL078C	198	16	2.1294026464160473e-29	4.2083143022469715e-28	0.09463487118134963	25.440079076718245
YBL079W	0	0	1.0	1.0		0.0
YBL080C	47	7	2.10476547781666e-06	7.709876600588288e-06	0.17442012161881726	46.88823084596543
YBL081W	117	7	3.898985221915162e-19	4.152419261339647e-18	0.07006620270157617	18.835443159411827
YBL082C	59	11	6.558114036258398e-07	2.5245957129860497e-06	0.21834189558578332	58.69543668108162
YBL084C	0	0	1.0	1.0		0.0
YBL085W	2	0	0.5501661073893732	0.7495866580422377	0.0	0.0
YBL086C	13	2	0.022377765549708006	0.04485692913083678	0.18017023551833872	48.43399670529009
YBL087C	28	2	3.3876480052863664e-05	0.00010722269498294932	0.08365046649065726	21.71179163200137
YBL088C	0	0	1.0	1.0		0.0
YBL089W	97	104	0.12218724034725811	0.20882580066480877	1.2556193733030614	337.5400182796889
YBL090W	265	42	9.534496456309724e-30	1.9039197611193477e-28	0.18560933696794893	49.89615510388765
YBL091C	133	17	2.862946560647536e-17	2.677204174029915e-16	0.1496903084569656	40.240275461749306
YBL091C-A	178	32	5.927478749168426e-19	6.266347479130077e-18	0.2105360055495194	56.5970298605327
YBL092W	15	0	0.0009004087511185465	0.0022932908448550756	0.0	0.0
YBL093C	78	0	8.405493078884537e-16	7.108822161274261e-15	0.0	0.0
YBL095W	63	10	5.633434017339592e-08	2.456245567378316e-07	0.18588992553479392	49.97158388899554
YBL097W	0	0	1.0	1.0		0.0
YBL098W	0	0	1.0	1.0		0.0
YBL099W	0	0	1.0	1.0		0.0
YBL100W-C	87	12	2.480131250749553e-11	1.4950979898386455e-10	0.16153193529230364	43.42358325040347
YBL101C	4	0	0.17811804646257057	0.2791163174948892	0.0	0.0
YBL102W	144	22	4.332342974634817e-17	4.005675956129394e-16	0.17891905332723912	48.097649502707256
YBL103C	1	0	1.0	1.0	0.0	0.0
YBL104C	1	0	1.0	1.0	0.0	0.0
YBL105C	0	0	1.0	1.0		0.0
YBL106C	3	0	0.3070762159409408	0.4523553580625898	0.0	0.0
YBL107C	0	0	1.0	1.0		0.0
YBL108C-A	27	5	0.001049960587871106	0.002663574477656255	0.21687157979059288	58.30018122746303
YBL111C	0	0	1.0	1.0		0.0
YBR001C	2	0	0.5501661073893732	0.7495866580422377	0.0	0.0
YBR002C	44	4	3.409996128928936e-07	1.346901630320763e-06	0.10646423007901834	28.62008895540049
YBR003W	17	0	0.00036139585953960554	0.000975310928302333	0.0	0.0
YBR004C	0	0	1.0	1.0		0.0
YBR005W	22	0	3.7810699395241664e-05	0.00011760374917362618	0.0	0.0
YBR006W	11	0	0.005738694708759223	0.01271800896727333	0.0	0.0
YBR007C	3	0	0.3070762159409408	0.4523553580625898	0.0	0.0
YBR008C	3	0	0.3070762159409408	0.4523553580625898	0.0	0.0
YBR009C	0	0	1.0	1.0		0.0
YBR010W	0	0	1.0	1.0		0.0
YBR011C	0	0	1.0	1.0		0.0
YBR013C	0	0	1.0	1.0		0.0
YBR014C	17	0	0.00036139585953960554	0.000975310928302333	0.0	0.0
YBR015C	0	0	1.0	1.0		0.0
YBR016W	18	0	0.0002295144566447023	0.0006413691157257935	0.0	0.0
YBR017C	0	0	1.0	1.0		0.0
YBR018C	24	8	0.026912661110705945	0.052394960747349326	0.39036884362306723	104.94032618929666
YBR019C	5	0	0.10573420919308413	0.18460152916497474	0.0	0.0
YBR020W	16	0	0.0005699437210477687	0.001496687826367908	0.0	0.0
YBR021W	2	0	0.5501661073893732	0.7495866580422377	0.0	0.0
YBR022W	92	17	3.2714890093559774e-10	1.8230943113184328e-09	0.21640011983452634	57.54792082430358
YBR023C	0	0	1.0	1.0		0.0
YBR024W	8	1	0.07687950900835015	0.13881760009639615	0.1463883163586502	39.35262231641333
YBR025C	0	0	1.0	1.0		0.0
YBR026C	24	2	0.00019279593144846358	0.0005445822209037888	0.09759221090576681	26.235081547324164
YBR028C	19	4	0.010796234489968968	0.023280519142036573	0.24654874334088456	66.2781007487586
YBR029C	11	0	0.005738694708759223	0.01271800896727333	0.0	0.0
YBR030W	40	13	0.0026372267066863673	0.006264638905474308	0.3806096225324905	102.31681803913716
YBR031W	2	0	0.5501661073893732	0.7495866580422377	0.0	0.0
YBR033W	0	0	1.0	1.0		0.0
YBR034C	73	5	4.770191540409452e-12	3.0380256421810364e-11	0.0802127760869316	21.563080726534988
YBR035C	18	2	0.0026032466345548583	0.006191592802036803	0.13012294787435574	34.980108732413
YBR036C	2	0	0.5501661073893732	0.7495866580422377	0.0	0.0
YBR037C	58	2	7.483054950927101e-11	4.346974648765834e-10	0.04038298382307592	10.85589581090096
YBR038W	1	0	1.0	1.0	0.0	0.0
YBR039W	5	0	0.10573420919308413	0.18460152916497474	0.0	0.0
YBR040W	92	27	5.077441944177962e-07	1.9756677010126835e-06	0.343694307972483	94.7848107268648
YBR041W	17	2	0.00401099339402766	0.009215830207372383	0.13777723892578844	37.03776218594169
YBR042C	88	9	7.694890391364105e-13	5.218551254803652e-12	0.11977225883889563	32.19760008687312
YBR043C	37	2	6.770696903976066e-07	2.594155755813881e-06	0.06330305572265954	17.017350189412785
YBR044C	0	0	1.0	1.0		0.0
YBR045C	2	0	0.5501661073893732	0.7495866580422377	0.0	0.0
YBR046C	52	9	1.7778412513562608e-06	6.5373177983055346e-06	0.20269151495813104	53.46016618978566
YBR047W	39	7	5.144608337207655e-05	0.00015906797068430766	0.21019860810472848	56.50632946507656
YBR048W	37	0	4.865767485411472e-08	2.1608516454518437e-07	0.0	0.0
YBR049C	0	0	1.0	1.0		0.0
YBR050C	59	2	4.852814613962352e-11	2.8594812341083493e-10	0.03969852647014242	16.00784636531297
YBR052C	59	9	1.1016570953296766e-07	4.6930592261044223e-07	0.1786433691156409	48.02353910834002
YBR053C	4	0	0.17811804646257057	0.2791163174948892	0.0	0.0
YBR054W	0	0	1.0	1.0		0.0
YBR055C	0	0	1.0	1.0		0.0
YBR056W	1	0	1.0	1.0	0.0	0.0
YBR057C	0	0	1.0	1.0		0.0
YBR058C	0	0	1.0	1.0		0.0
YBR058C-A	147	22	1.3201002517766988e-17	1.254858933548396e-16	0.17526764407566278	47.11606482134369
YBR059C	0	0	1.0	1.0		0.0
YBR060C	0	0	1.0	1.0		0.0
YBR061C	0	0	1.0	1.0		0.0
YBR062C	92	10	4.2447141455849925e-13	2.951795774033772e-12	0.12729418813795668	34.219671580503295
YBR063C	45	5	6.562807495938348e-07	2.5245957129860497e-06	0.13012294787435572	34.219671598590566
YBR065C	49	5	1.2288297663070814e-07	5.141283818791258e-07	0.11950066641522464	31.482097864736197
YBR066C	0	0	1.0	1.0		0.0
YBR067C	4	0	0.17811804646257057	0.2791163174948892	0.0	0.0
YBR068C	2	0	0.5501661073893732	0.7495866580422377	0.0	0.0
YBR069C	8	0	0.023882912586881553	0.046591122892522326	0.0	0.0
YBR070C	26	14	0.21323076482940082	0.3325081693421595	0.6305958243141855	169.51898845444487
YBR071W	32	2	5.950118761606542e-06	2.049049880119714e-05	0.0731941581793251	19.67631115379176
YBR072C-A	126	78	0.029839771828331623	0.0580346729065726	0.7249707095856962	194.88917721735527
YBR072W	1	0	1.0	1.0	0.0	0.0
YBR073W	0	0	1.0	1.0		0.0
YBR074W	1	0	1.0	1.0	0.0	0.0
YBR076W	1	0	1.0	1.0	0.0	0.0
YBR077C	33	5	9.366050427322974e-05	0.00027523840576154537	0.17744038346503052	47.70014827438963
YBR078W	4	0	0.17811804646257057	0.2791163174948892	0.0	0.0
YBR079C	0	0	1.0	1.0		0.0
YBR080C	2	2	1.0	1.0	1.1711065308692017	314.82097856789
YBR081C	0	0	1.0	1.0		0.0
YBR082C	0	0	1.0	1.0		0.0
YBR083W	0	0	1.0	1.0		0.0
YBR084C-A	5	0	0.10573420919308413	0.18460152916497474	0.0	0.0
YBR084W	4	0	0.17811804646257057	0.2791163174948892	0.0	0.0
YBR085C-A	1	0	1.0	1.0	0.0	0.0
YBR085W	0	0	1.0	1.0		0.0
YBR086C	4	0	0.17811804646257057	0.2791163174948892	0.0	0.0
YBR087W	21	7	0.040740345854121396	0.07589819533756144	0.3903688436230672	104.9403261839902
YBR088C	30	5	0.00031599999228210216	0.0008691133216711475	0.1951844218115336	52.47016308883203
YBR091C	120	5	9.140100725689328e-21	1.0640631431870308e-19	0.0487961054528834	13.117540775186388
YBR092C	22	0	3.7810699395241664e-05	0.00011760374917362618	0.0	0.0
YBR093C	1	0	1.0	1.0	0.0	0.0
YBR094W	7	0	0.03885561415808752	0.07245740500102507	0.0	0.0
YBR095C	16	0	0.0005699437210477687	0.001496687826367908	0.0	0.0
YBR096W	32	0	4.415221008369016e-07	1.7273425863353885e-06	0.0	0.0
YBR097W	8	0	0.023882912586881553	0.046591122892522326	0.0	0.0
YBR098W	4	0	0.17811804646257057	0.2791163174948892	0.0	0.0
YBR101C	65	18	1.3925809781122679e-05	4.6589489267735034e-05	0.3243064239330097	87.18119404562188
YBR102C	15	2	0.009497878401110273	0.020526981843211264	0.15614753744922688	41.9761304738125
YBR103W	18	4	0.01597434638809564	0.03240510267299401	0.2602458957487115	69.960217464826
YBR104W	75	1320	2.5589477127760756e-290	7.358254148087605e-287	20.611474943297946	5540.849222055474
YBR105C	16	0	0.0005699437210477687	0.001496687826367908	0.0	0.0
YBR106W	0	0	1.0	1.0		0.0
YBR107C	78	12	9.152493548193763e-10	4.878219684491411e-09	0.1801702355183387	48.43399670529009
YBR108W	27	2	5.232828661056701e-05	0.0001609304686082197	0.08674863191623716	34.980108725638324
YBR109C	99	1	3.8711043946787815e-19	4.130375022968028e-18	0.011829358897668703	3.148209785741954
YBR110W	17	2	0.00401099339402766	0.009215830207372383	0.13777723892578844	55.55664326815273
YBR111C	42	5	2.2925705043579697e-06	8.376475838985187e-06	0.13941744415109542	37.478687925456974
YBR111W-A	92	13	8.707609509363466e-12	5.390469568175381e-11	0.1654824445793437	44.007233571989055
YBR112C	0	0	1.0	1.0		0.0
YBR114W	2	0	0.5501661073893732	0.7495866580422377	0.0	0.0
YBR115C	2	0	0.5501661073893732	0.7495866580422377	0.0	0.0
YBR117C	3	0	0.3070762159409408	0.4523553580625898	0.0	0.0
YBR118W	0	0	1.0	1.0		0.0
YBR119W	131	13	1.0190094004373691e-18	1.0559140652099658e-17	0.11621667863587497	31.24177649838808
YBR120C	0	0	1.0	1.0		0.0
YBR121C	9	0	0.014775360990978962	0.030025830762939933	0.0	0.0
YBR122C	20	0	9.294377569055174e-05	0.00027383178995715317	0.0	0.0
YBR123C	19	2	0.0016885415598333559	0.0041446020105000555	0.12327437167044228	49.70857555194179
YBR125C	78	5	5.676345066175772e-13	3.9048636932508214e-12	0.07507093146597446	19.92537839663963
YBR126C	4	0	0.17811804646257057	0.2791163174948892	0.0	0.0
YBR127C	0	0	1.0	1.0		0.0
YBR128C	47	24	0.05081241936808523	0.09315340254569913	0.5980118455502306	157.41048931968558
YBR129C	178	33	1.3955042292471211e-18	1.435696748193237e-17	0.21711525572294185	58.36568704881246
YBR130C	45	9	2.7042951493341117e-05	8.664290475666003e-05	0.23422130617384032	62.96419572240821
YBR131W	4	1	0.47125077945281046	0.6830048469337482	0.2927766327173004	78.70524463282666
YBR132C	4	0	0.17811804646257057	0.2791163174948892	0.0	0.0
YBR133C	8	1	0.07687950900835015	0.13881760009639615	0.1463883163586502	39.35262231641333
YBR135W	171	28	2.609439989526805e-19	2.820843868377567e-18	0.19176013370957684	53.39069226144438
YBR136W	0	0	1.0	1.0		0.0
YBR137W	167	7	2.181219751576785e-28	4.112850751251833e-27	0.049088297701104254	13.196088920858228
YBR138C	40	2	1.8390727105846495e-07	7.56004800469787e-07	0.05855532654346007	15.357120910088073
YBR139W	30	2	1.4197202185492129e-05	4.705942926153615e-05	0.07807376872461344	20.98806523309392
YBR140C	0	0	1.0	1.0		0.0
YBR141C	78	7	5.659381938801606e-12	3.545436332249242e-11	0.10509930405236424	27.89552974973853
YBR142W	16	2	0.006175211403178554	0.013599671801321253	0.1463883163586502	39.35262232098625
YBR143C	4	0	0.17811804646257057	0.2791163174948892	0.0	0.0
YBR145W	23	1	9.124037082459641e-05	0.00027145544366903986	0.050917675255182676	13.687868633012066
YBR146W	44	1	8.900402653288209e-09	4.294145608981585e-08	0.026616057519754585	7.155022238018684
YBR147W	71	20	6.667594531626744e-06	2.2811026859836647e-05	0.3298891636251272	88.6819657997274
YBR148W	24	2	0.00019279593144846358	0.0005445822209037888	0.09759221090576681	39.352622313364726
YBR149W	54	7	1.2168840087436047e-07	5.130718426894773e-07	0.15181010585341503	40.81012684697623
YBR150C	3	0	0.3070762159409408	0.4523553580625898	0.0	0.0
YBR151W	87	19	1.0997316371155326e-08	5.2969486139459196e-08	0.25575889754614745	68.75400681103632
YBR152W	99	25	1.223552819496585e-08	5.8492537530547465e-08	0.29573397244171756	79.50024712398272
YBR153W	205	34	1.0112481959108714e-22	1.3524856685310283e-21	0.19423230268074562	52.21421108934272
YBR154C	161	4	5.795525592551088e-29	1.1222245011030743e-27	0.029095814431532956	7.821639219640574
YBR155W	45	2	2.0979838697904702e-08	9.72240550778807e-08	0.052049179149742296	13.68786863784565
YBR156C	12	2	0.034252831182686766	0.06603688640014468	0.19518442181153361	52.47016309464833
YBR157C	7	0	0.03885561415808752	0.07245740500102507	0.0	0.0
YBR158W	4	0	0.17811804646257057	0.2791163174948892	0.0	0.0
YBR159W	12	0	0.0035968801140209778	0.008307492986238812	0.0	0.0
YBR160W	20	5	0.015799564677306113	0.03209583061080447	0.29277663271730037	78.70524465111832
YBR161W	28	4	0.00028182954990432497	0.0007822402227315506	0.16730093298131452	43.42358326400274
YBR162C	22	5	0.007404325371640061	0.016166391500494304	0.2661605751975458	71.55022241453823
YBR162W-A	39	4	2.828170904914247e-06	1.0152815776630359e-05	0.12011349034555914	32.289331125580986
YBR163W	33	9	0.002304989534788171	0.005518732229211812	0.31939269023705497	85.860266889467
YBR164C	35	4	1.5232991234115177e-05	5.034766240654964e-05	0.1338407463850516	35.97954040425774
YBR165W	111	33	4.0469059591977085e-08	1.8154255983889253e-07	0.34816680647462744	93.59542607298404
YBR166C	49	12	6.162516858008557e-05	0.00018594246826026867	0.28680159939653915	77.09901515198086
YBR167C	110	0	8.225405819863911e-22	1.0410966339410201e-20	0.0	0.0
YBR168W	30	15	0.11799376003455096	0.2056309436238493	0.5855532654346008	157.4104892421072
YBR169C	4	0	0.17811804646257057	0.2791163174948892	0.0	0.0
YBR170C	33	2	3.8521779030339475e-06	1.3717569733961753e-05	0.07097615338601222	27.778321642980597
YBR171W	40	2	1.8390727105846495e-07	7.56004800469787e-07	0.05855532654346007	23.611573388018837
YBR172C	14	0	0.0014252994010107156	0.0035346687603331718	0.0	0.0
YBR173C	160	20	1.0215486833303017e-20	1.1868538339055686e-19	0.14638831635865018	39.35262232098625
YBR175W	70	13	5.146137773793852e-08	2.264379367795596e-07	0.21749121287570888	58.46675315953191
YBR176W	75	11	1.1866346152112649e-09	6.237966793491759e-09	0.17176229119414957	46.17374351875485
YBR177C	28	4	0.00028182954990432497	0.0007822402227315506	0.16730093298131452	44.97442550532217
YBR179C	0	0	1.0	1.0		0.0
YBR180W	25	2	0.0001248384557186805	0.0003625989691101675	0.09368852246953614	25.185678286117422
YBR181C	14	0	0.0014252994010107156	0.0035346687603331718	0.0	0.0
YBR182C	3	0	0.3070762159409408	0.4523553580625898	0.0	0.0
YBR182C-A	47	13	0.0002508189980309356	0.0006998835796583749	0.3239230830063749	87.07814301076962
YBR183W	28	8	0.006886082443831808	0.015138325739478873	0.33460186596262903	89.94885101064433
YBR184W	2	1	1.0	1.0	0.5855532654346008	157.41048926565333
YBR185C	30	5	0.00031599999228210216	0.0008691133216711475	0.1951844218115336	62.96419568708735
YBR186W	22	2	0.0004596243164354841	0.0012323074330165358	0.10646423007901834	28.62008896248954
YBR187W	40	0	1.3011857496160506e-08	6.179289220513548e-08	0.0	0.0
YBR188C	84	16	3.0122866363179884e-09	1.5222900215698377e-08	0.2230679106417527	59.96590067376289
YBR189W	82	16	6.458835245103679e-09	3.1612562974120215e-08	0.22850859138911253	61.42848361994126
YBR191W	4	0	0.17811804646257057	0.2791163174948892	0.0	0.0
YBR192W	28	7	0.0034605230565436605	0.00813965975385791	0.29277663271730037	75.99127070569732
YBR193C	40	5	5.260778001041206e-06	1.822574354457107e-05	0.14638831635865018	39.35262232555916
YBR194W	102	15	1.0698448225609343e-12	7.2045404854191256e-12	0.17222154865723552	46.2972027331072
YBR195C	75	0	3.0859306248749797e-15	2.4925824471426977e-14	0.0	0.0
YBR196C	7	2	0.27118689653135963	0.420602977872667	0.33460186596262903	89.94885101064433
YBR196C-A	40	13	0.0026372267066863673	0.006264638905474308	0.3806096225324905	99.82128592003389
YBR196C-B	49	13	0.00012474082931004016	0.0003625989691101675	0.31070173267958406	81.8534544424608
YBR197C	33	4	3.521778592008816e-05	0.00011110119957565936	0.14195230677202444	37.03776219781398
YBR198C	3	4	0.8343189027711952	1.0	1.561475374492269	419.76130466187846
YBR199W	14	0	0.0014252994010107156	0.0035346687603331718	0.0	0.0
YBR200W	17	1	0.0013217564372704968	0.0033237521953400208	0.06888861946289422	18.518881090818883
YBR200W-A	42	7	1.5665875672234956e-05	5.1016110413942936e-05	0.1951844218115336	51.24992674828644
YBR201C-A	20	14	0.6897411484347362	0.9344408350172363	0.819774571608441	220.37468497923132
YBR201W	61	0	1.3492901767070725e-12	8.991619705958717e-12	0.0	0.0
YBR202W	0	0	1.0	1.0		0.0
YBR203W	0	0	1.0	1.0		0.0
YBR204C	30	10	0.011949274421020693	0.025699430514319374	0.3903688436230672	104.94032615327518
YBR205W	14	2	0.014590273396686903	0.030025830762939933	0.16730093298131452	67.46163825804699
YBR207W	73	0	7.347118944758126e-15	5.756577799905174e-14	0.0	0.0
YBR208C	0	0	1.0	1.0		0.0
YBR210W	0	0	1.0	1.0		0.0
YBR211C	1	0	1.0	1.0	0.0	0.0
YBR212W	4	0	0.17811804646257057	0.2791163174948892	0.0	0.0
YBR213W	175	8	2.5373014225633866e-29	4.980211768314688e-28	0.05353629855402065	14.39181616394381
YBR214W	27	0	4.052965808582708e-06	1.433493626393552e-05	0.0	0.0
YBR215W	70	2	4.1565704446592944e-13	2.893999591675012e-12	0.0334601865962629	13.492327648983562
YBR216C	0	0	1.0	1.0		0.0
YBR217W	58	13	4.823737066685705e-06	1.6812916285157267e-05	0.26248939484999345	70.56332277400995
YBR218C	0	0	1.0	1.0		0.0
YBR221C	12	0	0.0035968801140209778	0.008307492986238812	0.0	0.0
YBR221W-A	241	74	1.4444414304280556e-15	1.1889333163633202e-14	0.35959287669842704	96.66702247706392
YBR222C	0	0	1.0	1.0		0.0
YBR223C	38	10	0.0007746045800315376	0.0020111742391699197	0.30818592917610566	82.84762593820163
YBR225W	3	0	0.3070762159409408	0.4523553580625898	0.0	0.0
YBR227C	9	0	0.014775360990978962	0.030025830762939933	0.0	0.0
YBR228W	28	2	3.3876480052863664e-05	0.00010722269498294932	0.08365046649065726	32.56768744169458
YBR229C	4	1	0.47125077945281046	0.6830048469337482	0.2927766327173004	62.96419571483907
YBR230C	0	0	1.0	1.0		0.0
YBR230W-A	17	0	0.00036139585953960554	0.000975310928302333	0.0	0.0
YBR231C	7	0	0.03885561415808752	0.07245740500102507	0.0	0.0
YBR233W	3	0	0.3070762159409408	0.4523553580625898	0.0	0.0
YBR233W-A	138	26	1.547756276413883e-14	1.1915858561788808e-13	0.22064325943912494	59.31409743220845
YBR234C	92	19	1.7120214722697553e-09	8.902202067833058e-09	0.2418589574621177	65.01737600852329
YBR235W	7	0	0.03885561415808752	0.07245740500102507	0.0	0.0
YBR236C	24	0	1.544040871024948e-05	5.06258782740278e-05	0.0	0.0
YBR237W	7	2	0.27118689653135963	0.420602977872667	0.33460186596262903	89.94885101064433
YBR238C	2	0	0.5501661073893732	0.7495866580422377	0.0	0.0
YBR239C	0	1	0.9369875040277982	1.0		0.0
YBR240C	0	0	1.0	1.0		0.0
YBR241C	0	0	1.0	1.0		0.0
YBR242W	121	9	7.617556838941544e-19	7.950738544601237e-18	0.08710709733737863	23.416436426157706
YBR243C	27	7	0.004988751374507555	0.011398613092885557	0.30362021170683007	81.62025370218899
YBR244W	117	2	6.47520103321549e-22	8.275306920449395e-21	0.02001891505759319	8.072332781711703
YBR245C	4	0	0.17811804646257057	0.2791163174948892	0.0	0.0
YBR246W	61	16	1.4475444615359948e-05	4.795407948325752e-05	0.30717548350667584	81.24412351388715
YBR247C	26	1	2.4156863927599412e-05	7.752573908907602e-05	0.04504255887958468	12.108499174915476
YBR248C	4	0	0.17811804646257057	0.2791163174948892	0.0	0.0
YBR249C	20	0	9.294377569055174e-05	0.00027383178995715317	0.0	0.0
YBR250W	2	0	0.5501661073893732	0.7495866580422377	0.0	0.0
YBR251W	35	0	1.1742523134191762e-07	4.961884683669128e-07	0.0	0.0
YBR252W	94	19	8.07937488359027e-10	4.33842063076822e-09	0.23671302219696627	63.63402758000323
YBR253W	99	24	5.987599712284776e-09	2.9481751665539167e-08	0.28390461354404883	76.32023723015473
YBR254C	135	26	4.8372314842924705e-14	3.5895378407956123e-13	0.22554644298221657	60.63218848306525
YBR255C-A	77	23	5.9991402250101445e-06	2.0646951187332937e-05	0.3498110416882031	94.03743514511628
YBR255W	45	7	4.713832336158609e-06	1.6449787478912717e-05	0.18217212702409802	48.972152221313394
YBR256C	52	9	1.7778412513562608e-06	6.5373177983055346e-06	0.20269151495813104	54.48824629696898
YBR257W	66	24	0.0003363206537676971	0.0009245602675994388	0.42585692031607325	112.7716938371471
YBR258C	141	18	3.0407306087963573e-18	3.020249003659387e-17	0.14950296138755764	40.18991215442594
YBR259W	11	1	0.0196822846725681	0.039744669646046046	0.10646423007901834	28.62008895561926
YBR260C	12	1	0.012519808673498037	0.026756380409248316	0.09759221090576681	26.235081544275555
YBR261C	78	18	1.391561725637024e-07	5.803387588207777e-07	0.27025535327750805	71.73136221493644
YBR262C	40	1	5.118853030546842e-08	2.2540982985202824e-07	0.029277663271730037	7.870524463282669
YBR263W	13	1	0.00797136235369188	0.017305890862998115	0.09008511775916936	24.216998349830945
YBR264C	150	25	6.357627003639393e-17	5.812831939257576e-16	0.19518442181153361	52.470163098362846
YBR265W	138	4	1.1201194770239349e-24	1.6952123979906972e-23	0.033945116836788455	9.125245756762098
YBR267W	69	11	1.3003026735624504e-08	6.179289220513548e-08	0.18669814260233647	50.188851659540575
YBR268W	130	15	1.2744359727210676e-17	1.2154695321921822e-16	0.13512767663875402	36.325497527560536
YBR269C	128	17	2.1623422603424387e-16	1.9043844317349718e-15	0.15553758613106583	41.81216122103702
YBR270C	15	0	0.0009004087511185465	0.0022932908448550756	0.0	0.0
YBR271W	42	4	7.957336389895317e-07	3.0266297340137546e-06	0.11153395532087634	29.285672430023038
YBR272C	75	5	2.0365378050011534e-12	1.3446761098233794e-11	0.07807376872461344	20.988065239345143
YBR273C	15	0	0.0009004087511185465	0.0022932908448550756	0.0	0.0
YBR274W	49	2	3.6992956782020688e-09	1.853192460395479e-08	0.04780026656608986	18.88925871298839
YBR275C	0	0	1.0	1.0		0.0
YBR276C	16	0	0.0005699437210477687	0.001496687826367908	0.0	0.0
YBR278W	66	12	1.0263533278634656e-07	4.3755062924705643e-07	0.21292846015803663	56.38584691857356
YBR279W	12	1	0.012519808673498037	0.026756380409248316	0.09759221090576681	26.235081544275555
YBR280C	25	2	0.0001248384557186805	0.0003625989691101675	0.09368852246953614	37.77851742185947
YBR281C	4	0	0.17811804646257057	0.2791163174948892	0.0	0.0
YBR282W	127	12	1.8078977575173038e-18	1.8176958048045478e-17	0.11065573520023951	29.74686411649148
YBR283C	2	0	0.5501661073893732	0.7495866580422377	0.0	0.0
YBR284W	0	0	1.0	1.0		0.0
YBR285W	59	5	1.814481926819686e-09	9.38406974922663e-09	0.09924631617535606	26.67974395045569
YBR286W	4	0	0.17811804646257057	0.2791163174948892	0.0	0.0
YBR287W	17	0	0.00036139585953960554	0.000975310928302333	0.0	0.0
YBR288C	35	62	0.0006100989563855735	0.0016014053391937167	2.0745315689683	557.682876213733
YBR289W	0	0	1.0	1.0		0.0
YBR290W	26	11	0.06755684933539767	0.12314403820217813	0.4954681476754314	133.1934909325125
YBR291C	7	0	0.03885561415808752	0.07245740500102507	0.0	0.0
YBR293W	2	2	1.0	1.0	1.1711065308692017	314.82097856789
YBR294W	0	0	1.0	1.0		0.0
YBR295W	0	0	1.0	1.0		0.0
YBR296C	7	0	0.03885561415808752	0.07245740500102507	0.0	0.0
YBR296C-A	37	4	6.571121575233557e-06	2.2507754722554014e-05	0.12660611144531908	34.03470037882557
YBR297W	3	0	0.3070762159409408	0.4523553580625898	0.0	0.0
YBR298C	0	1	0.9369875040277982	1.0		0.0
YBR298C-A	94	27	2.6088069087443987e-07	1.064060179587875e-06	0.3363816631220047	93.77646166079612
YBR299W	2	0	0.5501661073893732	0.7495866580422377	0.0	0.0
YBR301W	3	1	0.7312613598834619	0.9865081118202649	0.39036884362306723	104.94032615327518
YBR302C	0	0	1.0	1.0		0.0
YCL001W	9	1	0.04877863129580677	0.08956765918971415	0.13012294787435574	34.98010872834819
YCL001W-A	80	11	1.584553540401851e-10	8.978095971281817e-10	0.1610271479945152	42.75346622912279
YCL001W-B	198	29	1.5789819576892056e-23	2.182866643911207e-22	0.17152570401619616	47.70014825960849
YCL002C	90	11	2.7157906562958805e-12	1.7728163523674923e-11	0.14313524266179128	38.4781196036219
YCL004W	40	2	1.8390727105846495e-07	7.56004800469787e-07	0.05855532654346007	23.611573388018837
YCL005W	4	1	0.47125077945281046	0.6830048469337482	0.2927766327173004	78.70524463282666
YCL005W-A	103	12	3.680720611912174e-14	2.7490680830008976e-13	0.13643959582942153	36.67817225815366
YCL008C	52	12	2.0623813958595155e-05	6.693428559586948e-05	0.27025535327750805	71.28022158177922
YCL009C	106	0	4.625044250316894e-21	5.529860599495314e-20	0.0	0.0
YCL010C	121	11	7.327096215752629e-18	7.070156096777411e-17	0.10646423007901833	28.620088961944507
YCL011C	2	0	0.5501661073893732	0.7495866580422377	0.0	0.0
YCL012C	78	7	5.659381938801606e-12	3.545436332249242e-11	0.10509930405236424	28.25316474240747
YCL014W	0	0	1.0	1.0		0.0
YCL016C	40	9	0.00017976829168855115	0.0005112994290310869	0.26349896944557033	70.83472018234816
YCL017C	0	0	1.0	1.0		0.0
YCL018W	4	0	0.17811804646257057	0.2791163174948892	0.0	0.0
YCL021W-A	0	0	1.0	1.0		0.0
YCL024W	0	0	1.0	1.0		0.0
YCL025C	0	0	1.0	1.0		0.0
YCL026C-A	21	4	0.004881200356009663	0.011166182675979146	0.2230679106417527	59.96590068154317
YCL026C-B	45	13	0.0004989436962782216	0.001335237411491881	0.3383196644733249	90.9482827083386
YCL027W	42	9	8.476980491037457e-05	0.00025325254443613727	0.25095139947197176	65.8927629718057
YCL028W	26	0	6.325519701228478e-06	2.1692345737486568e-05	0.0	0.0
YCL029C	2	0	0.5501661073893732	0.7495866580422377	0.0	0.0
YCL030C	16	1	0.0020687124023428976	0.0050518747455940574	0.0731941581793251	19.676311158206666
YCL031C	49	5	1.2288297663070814e-07	5.141283818791258e-07	0.11950066641522464	32.124589650391684
YCL032W	45	9	2.7042951493341117e-05	8.664290475666003e-05	0.23422130617384032	61.59540887428184
YCL033C	138	22	4.615621515165565e-16	3.979676062026561e-15	0.18669814260233647	50.188851659540575
YCL034W	70	4	5.196285713464046e-12	3.294800345990268e-11	0.0669203731925258	17.98977020212887
YCL035C	160	5	3.322964386653669e-28	6.204664995988718e-27	0.036597079089662546	9.83815558138979
YCL036W	17	1	0.0013217564372704968	0.0033237521953400208	0.06888861946289422	18.518881090818883
YCL037C	1	0	1.0	1.0	0.0	0.0
YCL038C	47	5	2.842572517657322e-07	1.1289802865364128e-06	0.12458580115629804	40.18991214923683
YCL039W	19	2	0.0016885415598333559	0.0041446020105000555	0.12327437167044228	49.70857555194179
YCL043C	0	0	1.0	1.0		0.0
YCL044C	0	0	1.0	1.0		0.0
YCL045C	16	2	0.006175211403178554	0.013599671801321253	0.1463883163586502	39.35262232098625
YCL047C	73	11	2.643316486867782e-09	1.3476696024801963e-08	0.17646810739124952	47.43877759035872
YCL048W	4	0	0.17811804646257057	0.2791163174948892	0.0	0.0
YCL048W-A	85	5	2.871246414002095e-14	2.1613269799641425e-13	0.06888861946289421	18.30354527089133
YCL049C	9	5	0.6111100575962827	0.8290856195414537	0.6506147393717786	174.9005436823891
YCL050C	11	0	0.005738694708759223	0.01271800896727333	0.0	0.0
YCL051W	11	0	0.005738694708759223	0.01271800896727333	0.0	0.0
YCL052C	47	9	1.2516182510854581e-05	4.1995662555381964e-05	0.2242544420813365	60.28486823942262
YCL054W	0	0	1.0	1.0		0.0
YCL055W	3	0	0.3070762159409408	0.4523553580625898	0.0	0.0
YCL056C	92	11	1.1978497700487564e-12	8.047703303213083e-12	0.14002360695175234	37.2368899418981
YCL057C-A	178	29	4.182045947242789e-20	4.715871812273192e-19	0.19079825502925193	53.05971548397321
YCL057W	19	1	0.0005407921298929891	0.001443199786085652	0.06163718583522114	16.569525185264222
YCL058W-A	171	33	1.9893643327073674e-17	1.8755466028524706e-16	0.22600301472914414	60.754925700422895
YCL059C	24	0	1.544040871024948e-05	5.06258782740278e-05	0.0	0.0
YCL061C	0	0	1.0	1.0		0.0
YCL063W	45	5	6.562807495938348e-07	2.5245957129860497e-06	0.13012294787435572	41.06360590558405
YCL064C	2	0	0.5501661073893732	0.7495866580422377	0.0	0.0
YCL066W	9	2	0.12053587096325317	0.20722780943434133	0.2602458957487115	62.96419572215574
YCL067C	8	8	0.9478176265164472	1.0	1.1711065308692017	314.82097856789
YCL068C	77	13	3.3790825339713923e-09	1.706154842218567e-08	0.19771928443246262	53.15159378139266
YCL069W	9	1	0.04877863129580677	0.08956765918971415	0.13012294787435574	34.98010872834819
YCL073C	3	0	0.3070762159409408	0.4523553580625898	0.0	0.0
YCR002C	2	0	0.5501661073893732	0.7495866580422377	0.0	0.0
YCR003W	51	2	1.5540347224669622e-09	8.095338486329257e-09	0.045925746308596145	18.518881085426813
YCR004C	12	2	0.034252831182686766	0.06603688640014468	0.19518442181153361	52.47016309464833
YCR005C	0	0	1.0	1.0		0.0
YCR007C	0	0	1.0	1.0		0.0
YCR008W	1	0	1.0	1.0	0.0	0.0
YCR009C	9	2	0.12053587096325317	0.20722780943434133	0.2602458957487115	104.94032617691497
YCR010C	20	0	9.294377569055174e-05	0.00027383178995715317	0.0	0.0
YCR011C	0	0	1.0	1.0		0.0
YCR012W	3	0	0.3070762159409408	0.4523553580625898	0.0	0.0
YCR014C	61	5	7.782612070133559e-10	4.182972150966177e-09	0.0959923385958362	25.80499824540384
YCR015C	4	0	0.17811804646257057	0.2791163174948892	0.0	0.0
YCR016W	4	0	0.17811804646257057	0.2791163174948892	0.0	0.0
YCR017C	0	0	1.0	1.0		0.0
YCR018C	0	0	1.0	1.0		0.0
YCR019W	0	0	1.0	1.0		0.0
YCR020C	64	5	2.1826479827555658e-10	1.223431632439304e-09	0.09149269772415637	24.59538895556865
YCR020C-A	0	0	1.0	1.0		0.0
YCR020W-B	59	11	6.558114036258398e-07	2.5245957129860497e-06	0.21834189558578332	58.69543668108162
YCR021C	1	0	1.0	1.0	0.0	0.0
YCR023C	0	0	1.0	1.0		0.0
YCR024C	15	2	0.009497878401110273	0.020526981843211264	0.15614753744922688	62.96419569852432
YCR024C-A	47	1	2.401496563318386e-09	1.2309275165458143e-08	0.02491716023125961	6.698318692058386
YCR024C-B	0	0	1.0	1.0		0.0
YCR026C	2	0	0.5501661073893732	0.7495866580422377	0.0	0.0
YCR027C	0	0	1.0	1.0		0.0
YCR028C	0	0	1.0	1.0		0.0
YCR028C-A	22	0	3.7810699395241664e-05	0.00011760374917362618	0.0	0.0
YCR030C	1	0	1.0	1.0	0.0	0.0
YCR031C	0	0	1.0	1.0		0.0
YCR032W	0	0	1.0	1.0		0.0
YCR033W	0	0	1.0	1.0		0.0
YCR034W	14	1	0.005080094261575825	0.01147961575572596	0.08365046649065726	22.487212754424387
YCR035C	80	10	5.889333667258592e-11	3.4525543242002205e-10	0.14638831635865018	38.8667874785572
YCR036W	45	2	2.0979838697904702e-08	9.72240550778807e-08	0.052049179149742296	20.988065235383
YCR037C	11	0	0.005738694708759223	0.01271800896727333	0.0	0.0
YCR040W	2	0	0.5501661073893732	0.7495866580422377	0.0	0.0
YCR042C	0	0	1.0	1.0		0.0
YCR043C	72	8	2.030819522283037e-10	1.1405510813134518e-09	0.13012294787435574	34.980108724470654
YCR044C	30	11	0.020679605588143753	0.04172926727628587	0.4294057279853739	111.71066982569428
YCR045C	38	13	0.005004831528358709	0.011430812597136988	0.4006417079289374	107.70191373699102
YCR046C	91	2	4.778318686874693e-17	4.3897940524307284e-16	0.025738605074048387	6.9191423854341805
YCR047C	39	9	0.0002609130925954523	0.000726639804124187	0.27025535327750805	72.65099503724737
YCR048W	83	5	6.738062208254418e-14	4.968025097393739e-13	0.07054858619693985	18.965119194752628
YCR050C	78	5	5.676345066175772e-13	3.9048636932508214e-12	0.07507093146597446	19.92537839663963
YCR051W	27	2	5.232828661056701e-05	0.0001609304686082197	0.08674863191623716	23.32007248827534
YCR052W	5	0	0.10573420919308413	0.18460152916497474	0.0	0.0
YCR053W	37	9	0.0005455696388040497	0.0014539253905292353	0.2848637507519679	76.57807585730122
YCR054C	27	10	0.03094436836786665	0.060142298913011524	0.43374315958118576	116.6003624278273
YCR057C	7	0	0.03885561415808752	0.07245740500102507	0.0	0.0
YCR059C	39	5	7.960176073916116e-06	2.7120244431926296e-05	0.15014186293194892	48.43399667899114
YCR060W	30	2	1.4197202185492129e-05	4.705942926153615e-05	0.07807376872461344	20.311030878471787
YCR061W	0	0	1.0	1.0		0.0
YCR063W	39	2	2.8395440922777426e-07	1.1289802865364128e-06	0.06005674517277957	16.144665562790493
YCR065W	5	1	0.3007044379800682	0.4523553580625898	0.2342213061738403	52.47016310046463
YCR066W	17	0	0.00036139585953960554	0.000975310928302333	0.0	0.0
YCR067C	0	0	1.0	1.0		0.0
YCR068W	8	0	0.023882912586881553	0.046591122892522326	0.0	0.0
YCR069W	47	27	0.12462709142722544	0.21293238348127555	0.6727633262440094	187.55292332159223
YCR071C	135	28	2.4737487770278253e-13	1.7607090614711662e-12	0.242896169365464	67.62821019567443
YCR072C	52	2	1.0073409856324477e-09	5.310007340396157e-09	0.04504255887958468	11.880036930296534
YCR073C	2	0	0.5501661073893732	0.7495866580422377	0.0	0.0
YCR073W-A	24	1	5.8558623733938336e-05	0.00017865816715855671	0.048796105452883404	13.117540772137778
YCR075C	111	5	4.299325426266713e-19	4.5618857059889054e-18	0.052752546435549615	14.181125162972828
YCR075W-A	147	27	1.1652316070468305e-15	9.726047855045461e-15	0.21510119954740434	57.82426139336829
YCR076C	44	0	2.250927817402848e-09	1.158915476981538e-08	0.0	0.0
YCR077C	13	0	0.002261267963849291	0.005420822034221456	0.0	0.0
YCR079W	9	0	0.014775360990978962	0.030025830762939933	0.0	0.0
YCR081W	0	0	1.0	1.0		0.0
YCR082W	102	14	4.0969260462635365e-13	2.8663530039004376e-12	0.16074011208008648	43.210722548987206
YCR083W	52	17	0.0005617661262689972	0.0014963950866943043	0.3828617504764697	102.92224300225908
YCR084C	0	0	1.0	1.0		0.0
YCR086W	126	34	5.047521180790976e-10	2.743695114435624e-09	0.31601287340914963	84.95169265405136
YCR087C-A	101	5	3.094105894195772e-17	2.8835469774165914e-16	0.057975570835108986	15.585196960302158
YCR088W	0	0	1.0	1.0		0.0
YCR089W	0	0	1.0	1.0		0.0
YCR090C	20	4	0.0072707382758375365	0.015910964925548582	0.2342213061738403	62.96419571357799
YCR091W	0	0	1.0	1.0		0.0
YCR092C	0	0	1.0	1.0		0.0
YCR093W	0	0	1.0	1.0		0.0
YCR094W	57	9	2.4507065971399786e-07	1.0002848573564243e-06	0.1849115575056634	49.70857557190633
YCR095C	16	2	0.006175211403178554	0.013599671801321253	0.1463883163586502	39.35262232098625
YCR095W-A	1	0	1.0	1.0	0.0	0.0
YCR096C	1	1	1.0	1.0	1.1711065308692017	314.8209785741953
YCR097W	0	0	1.0	1.0		0.0
YCR098C	2	0	0.5501661073893732	0.7495866580422377	0.0	0.0
YCR101C	16	4	0.034529008797122035	0.06645794163060535	0.2927766327173004	78.7052446419725
YCR102C	2	0	0.5501661073893732	0.7495866580422377	0.0	0.0
YCR104W	20	2	0.001094704425087443	0.0027673165488693997	0.11711065308692015	47.22314677603767
YCR105W	11	0	0.005738694708759223	0.01271800896727333	0.0	0.0
YCR106W	3	0	0.3070762159409408	0.4523553580625898	0.0	0.0
YCR107W	0	0	1.0	1.0		0.0
YCR108C	7	1	0.12121619734604837	0.20722780943434133	0.16730093298131452	44.97442550009598
YDL001W	0	0	1.0	1.0		0.0
YDL002C	47	2	8.808440303610384e-09	4.2640858742477535e-08	0.04983432046251922	13.3966373856735
YDL003W	3	2	1.0	1.0	0.7807376872461345	209.88065233093923
YDL004W	9	0	0.014775360990978962	0.030025830762939933	0.0	0.0
YDL005C	42	5	2.2925705043579697e-06	8.376475838985187e-06	0.13941744415109542	36.60709054178267
YDL006W	87	24	3.96175566825374e-07	1.5637650547788098e-06	0.3230638705846073	86.84716650080694
YDL007C-A	1	0	1.0	1.0	0.0	0.0
YDL007W	2	0	0.5501661073893732	0.7495866580422377	0.0	0.0
YDL008W	1	0	1.0	1.0	0.0	0.0
YDL010W	21	1	0.00022186413874555904	0.000624542663693446	0.05576697766043817	14.991475168643728
YDL012C	25	2	0.0001248384557186805	0.0003625989691101675	0.09368852246953614	37.77851742185947
YDL013W	4	0	0.17811804646257057	0.2791163174948892	0.0	0.0
YDL014W	2	0	0.5501661073893732	0.7495866580422377	0.0	0.0
YDL015C	57	8	9.54326365882973e-08	4.077511835210236e-07	0.16436582889392304	44.185400505508696
YDL017W	18	2	0.0026032466345548583	0.006191592802036803	0.13012294787435574	34.980108732413
YDL018C	12	0	0.0035968801140209778	0.008307492986238812	0.0	0.0
YDL019C	0	0	1.0	1.0		0.0
YDL020C	2	0	0.5501661073893732	0.7495866580422377	0.0	0.0
YDL021W	7	1	0.12121619734604837	0.20722780943434133	0.16730093298131452	44.97442550009598
YDL022W	0	0	1.0	1.0		0.0
YDL024C	0	0	1.0	1.0		0.0
YDL025C	1	0	1.0	1.0	0.0	0.0
YDL027C	11	1	0.0196822846725681	0.039744669646046046	0.10646423007901834	28.62008895561926
YDL028C	0	0	1.0	1.0		0.0
YDL029W	39	2	2.8395440922777426e-07	1.1289802865364128e-06	0.06005674517277957	24.21699833949557
YDL030W	11	4	0.2120821473309565	0.33080673428270435	0.42585692031607336	114.48035583578005
YDL031W	2	0	0.5501661073893732	0.7495866580422377	0.0	0.0
YDL033C	14	0	0.0014252994010107156	0.0035346687603331718	0.0	0.0
YDL035C	3	0	0.3070762159409408	0.4523553580625898	0.0	0.0
YDL036C	1	0	1.0	1.0	0.0	0.0
YDL037C	5	1	0.3007044379800682	0.4523553580625898	0.2342213061738403	52.47016310046463
YDL040C	4	0	0.17811804646257057	0.2791163174948892	0.0	0.0
YDL042C	12	0	0.0035968801140209778	0.008307492986238812	0.0	0.0
YDL043C	33	4	3.521778592008816e-05	0.00011110119957565936	0.14195230677202444	38.16011861507737
YDL044C	9	2	0.12053587096325317	0.20722780943434133	0.2602458957487115	62.96419572215574
YDL045C	27	5	0.001049960587871106	0.002663574477656255	0.21687157979059288	69.96021745127665
YDL045W-A	59	15	1.4609687932677253e-05	4.837093569420085e-05	0.2977389485260682	78.70524465679419
YDL046W	3	0	0.3070762159409408	0.4523553580625898	0.0	0.0
YDL047W	0	0	1.0	1.0		0.0
YDL048C	4	0	0.17811804646257057	0.2791163174948892	0.0	0.0
YDL049C	30	5	0.00031599999228210216	0.0008691133216711475	0.1951844218115336	62.96419568708735
YDL051W	30	0	1.070010932247696e-06	4.0141114620720805e-06	0.0	0.0
YDL052C	20	1	0.0003462743545773911	0.0009469442763550053	0.05855532654346007	15.741048926565336
YDL053C	49	12	6.162516858008557e-05	0.00018594246826026867	0.28680159939653915	75.55703486658687
YDL054C	0	0	1.0	1.0		0.0
YDL055C	0	0	1.0	1.0		0.0
YDL056W	3	0	0.3070762159409408	0.4523553580625898	0.0	0.0
YDL057W	9	5	0.6111100575962827	0.8290856195414537	0.6506147393717786	157.410489323681
YDL058W	0	0	1.0	1.0		0.0
YDL059C	2	0	0.5501661073893732	0.7495866580422377	0.0	0.0
YDL060W	0	0	1.0	1.0		0.0
YDL061C	35	1	4.582868412571119e-07	1.7844330562421465e-06	0.0334601865962629	8.994885100019198
YDL063C	11	1	0.0196822846725681	0.039744669646046046	0.10646423007901834	28.62008895561926
YDL064W	88	15	2.704855401093849e-10	1.5102547001641483e-09	0.19962043139815935	53.662666805912274
YDL065C	27	7	0.004988751374507555	0.011398613092885557	0.30362021170683007	81.62025370218899
YDL066W	16	0	0.0005699437210477687	0.001496687826367908	0.0	0.0
YDL067C	49	1	1.0036359135807996e-09	5.310007340396157e-09	0.02390013328304493	6.296419571483908
YDL069C	30	5	0.00031599999228210216	0.0008691133216711475	0.1951844218115336	50.77757720208
YDL070W	1	0	1.0	1.0	0.0	0.0
YDL072C	0	0	1.0	1.0		0.0
YDL073W	2	0	0.5501661073893732	0.7495866580422377	0.0	0.0
YDL074C	0	0	1.0	1.0		0.0
YDL075W	1	0	1.0	1.0	0.0	0.0
YDL076C	25	1	3.760215661518924e-05	0.00011760374917362618	0.04684426123476807	12.592839141595377
YDL077C	0	0	1.0	1.0		0.0
YDL078C	22	1	0.00014223759939594645	0.00041044075972207126	0.05323211503950917	14.31004447958189
YDL079C	12	1	0.012519808673498037	0.026756380409248316	0.09759221090576681	26.235081544275555
YDL080C	8	0	0.023882912586881553	0.046591122892522326	0.0	0.0
YDL081C	40	2	1.8390727105846495e-07	7.56004800469787e-07	0.05855532654346007	15.741048928394497
YDL082W	15	1	0.0032404130815408003	0.007640678815884028	0.07807376872461344	20.98806523446736
YDL083C	8	1	0.07687950900835015	0.13881760009639615	0.1463883163586502	39.35262231641333
YDL084W	3	0	0.3070762159409408	0.4523553580625898	0.0	0.0
YDL085C-A	23	9	0.0631527602876465	0.11518919264644943	0.45825907729664406	123.19081771937668
YDL085W	4	0	0.17811804646257057	0.2791163174948892	0.0	0.0
YDL086W	26	1	2.4156863927599412e-05	7.752573908907602e-05	0.04504255887958468	12.108499174915476
YDL087C	38	4	4.3120738263174666e-06	1.5111966224955363e-05	0.12327437167044228	33.13905037913152
YDL088C	3	0	0.3070762159409408	0.4523553580625898	0.0	0.0
YDL089W	16	2	0.006175211403178554	0.013599671801321253	0.1463883163586502	59.0289334700471
YDL090C	28	1	9.983195213602874e-06	3.359470782529557e-05	0.04182523324532863	11.243606375023992
YDL091C	19	1	0.0005407921298929891	0.001443199786085652	0.06163718583522114	16.569525185264222
YDL092W	42	2	7.715935680515337e-08	3.3314073647630404e-07	0.05576697766043817	14.642836215011515
YDL093W	3	0	0.3070762159409408	0.4523553580625898	0.0	0.0
YDL095W	2	0	0.5501661073893732	0.7495866580422377	0.0	0.0
YDL097C	30	2	1.4197202185492129e-05	4.705942926153615e-05	0.07807376872461344	20.311030878471787
YDL098C	104	20	4.185689994289287e-11	2.4893384857453663e-10	0.22521279439792335	59.96590068932342
YDL099W	8	5	0.786089837615292	1.0	0.731941581793251	236.1157338801884
YDL100C	30	5	0.00031599999228210216	0.0008691133216711475	0.1951844218115336	50.77757720208
YDL101C	32	8	0.0016433947175993355	0.004058034787854778	0.2927766327173004	78.70524461516706
YDL102W	8	0	0.023882912586881553	0.046591122892522326	0.0	0.0
YDL103C	23	2	0.0002977071350949026	0.0008227360566702474	0.10183535051036535	27.37573726920529
YDL104C	39	21	0.11200107831746979	0.19536493824803422	0.6305958243141855	169.51898839522966
YDL105W	26	5	0.0015602236107952782	0.0038543152859465825	0.22521279439792335	72.65099504386464
YDL106C	9	0	0.014775360990978962	0.030025830762939933	0.0	0.0
YDL107W	73	20	3.367850996627243e-06	1.208266443019543e-05	0.3208511043477264	86.25232289611712
YDL108W	45	7	4.713832336158609e-06	1.6449787478912717e-05	0.18217212702409802	48.972152221313394
YDL109C	9	0	0.014775360990978962	0.030025830762939933	0.0	0.0
YDL110C	15	0	0.0009004087511185465	0.0022932908448550756	0.0	0.0
YDL111C	33	2	3.8521779030339475e-06	1.3717569733961753e-05	0.07097615338601222	28.620088955765105
YDL112W	3	0	0.3070762159409408	0.4523553580625898	0.0	0.0
YDL113C	0	0	1.0	1.0		0.0
YDL114W	59	5	1.814481926819686e-09	9.38406974922663e-09	0.09924631617535606	32.015692730625936
YDL115C	26	17	0.48055133898295765	0.6963090830161224	0.7657235009529394	205.84448600451816
YDL116W	5	0	0.10573420919308413	0.18460152916497474	0.0	0.0
YDL117W	1	0	1.0	1.0	0.0	0.0
YDL118W	52	5	3.481720548729733e-08	1.5704607745682112e-07	0.11260639719896168	35.64011078398709
YDL119C	52	5	3.481720548729733e-08	1.5704607745682112e-07	0.11260639719896168	35.64011078398709
YDL120W	82	9	9.253269089218588e-12	5.7159560184850805e-11	0.12853608265637578	34.55352203844764
YDL121C	72	8	2.030819522283037e-10	1.1405510813134518e-09	0.13012294787435574	34.980108724470654
YDL122W	3	0	0.3070762159409408	0.4523553580625898	0.0	0.0
YDL123W	0	0	1.0	1.0		0.0
YDL124W	14	1	0.005080094261575825	0.01147961575572596	0.08365046649065726	22.487212754424387
YDL125C	27	0	4.052965808582708e-06	1.433493626393552e-05	0.0	0.0
YDL126C	0	0	1.0	1.0		0.0
YDL127W	15	2	0.009497878401110273	0.020526981843211264	0.15614753744922688	41.9761304738125
YDL128W	4	0	0.17811804646257057	0.2791163174948892	0.0	0.0
YDL129W	8	0	0.023882912586881553	0.046591122892522326	0.0	0.0
YDL130W	9	0	0.014775360990978962	0.030025830762939933	0.0	0.0
YDL130W-A	69	11	1.3003026735624504e-08	6.179289220513548e-08	0.18669814260233647	50.188851659540575
YDL131W	0	0	1.0	1.0		0.0
YDL132W	0	0	1.0	1.0		0.0
YDL133C-A	4	0	0.17811804646257057	0.2791163174948892	0.0	0.0
YDL133W	2	0	0.5501661073893732	0.7495866580422377	0.0	0.0
YDL134C	4	0	0.17811804646257057	0.2791163174948892	0.0	0.0
YDL135C	13	2	0.022377765549708006	0.04485692913083678	0.18017023551833872	48.43399670529009
YDL136W	21	0	5.925057423213548e-05	0.0001790594074666375	0.0	0.0
YDL137W	0	0	1.0	1.0		0.0
YDL138W	0	0	1.0	1.0		0.0
YDL139C	9	1	0.04877863129580677	0.08956765918971415	0.13012294787435574	34.98010872834819
YDL140C	0	0	1.0	1.0		0.0
YDL141W	4	0	0.17811804646257057	0.2791163174948892	0.0	0.0
YDL142C	47	14	0.0004781217727818025	0.0012801109475177588	0.3488402432376345	91.82278542886172
YDL143W	22	5	0.007404325371640061	0.016166391500494304	0.2661605751975458	71.55022241453823
YDL144C	33	4	3.521778592008816e-05	0.00011110119957565936	0.14195230677202444	38.16011861507737
YDL145C	0	0	1.0	1.0		0.0
YDL146W	2	0	0.5501661073893732	0.7495866580422377	0.0	0.0
YDL147W	30	7	0.0016478844749613852	0.004065630036680792	0.273258190536147	71.08860806875072
YDL148C	4	0	0.17811804646257057	0.2791163174948892	0.0	0.0
YDL149W	4	0	0.17811804646257057	0.2791163174948892	0.0	0.0
YDL150W	23	13	0.30283300978601974	0.4523553580625898	0.6619297783173748	177.9422922577873
YDL153C	0	0	1.0	1.0		0.0
YDL154W	0	0	1.0	1.0		0.0
YDL155W	9	2	0.12053587096325317	0.20722780943434133	0.2602458957487115	62.96419572215574
YDL156W	17	0	0.00036139585953960554	0.000975310928302333	0.0	0.0
YDL157C	56	8	1.431090295287742e-07	5.963913252318699e-07	0.16730093298131452	44.97442550532217
YDL159W	9	4	0.40776693163697475	0.5980789655302836	0.520491791497423	139.920434929652
YDL159W-A	0	0	1.0	1.0		0.0
YDL160C	5	0	0.10573420919308413	0.18460152916497474	0.0	0.0
YDL160C-A	21	0	5.925057423213548e-05	0.0001790594074666375	0.0	0.0
YDL161W	7	0	0.03885561415808752	0.07245740500102507	0.0	0.0
YDL164C	9	2	0.12053587096325317	0.20722780943434133	0.2602458957487115	62.96419572215574
YDL165W	104	18	7.532533998080886e-12	4.693348106496552e-11	0.20269151495813104	53.96931061690696
YDL166C	52	5	3.481720548729733e-08	1.5704607745682112e-07	0.11260639719896168	29.700092329192582
YDL167C	23	0	2.415172091036143e-05	7.752573908907602e-05	0.0	0.0
YDL168W	28	4	0.00028182954990432497	0.0007822402227315506	0.16730093298131452	43.42358326400274
YDL169C	87	10	3.3366851552040804e-12	2.163390792286208e-11	0.1346099460769197	36.18631937113124
YDL170W	23	0	2.415172091036143e-05	7.752573908907602e-05	0.0	0.0
YDL171C	0	0	1.0	1.0		0.0
YDL173W	11	1	0.0196822846725681	0.039744669646046046	0.10646423007901834	28.62008895561926
YDL174C	14	2	0.014590273396686903	0.030025830762939933	0.16730093298131452	44.97442551407497
YDL175C	26	7	0.007164138731488915	0.01572555795602777	0.31529791215709274	84.75949422722243
YDL176W	7	0	0.03885561415808752	0.07245740500102507	0.0	0.0
YDL177C	47	5	2.842572517657322e-07	1.1289802865364128e-06	0.12458580115629804	40.18991214923683
YDL178W	14	1	0.005080094261575825	0.01147961575572596	0.08365046649065726	22.487212754424387
YDL179W	0	0	1.0	1.0		0.0
YDL180W	42	0	5.409004068092335e-09	2.677038071910415e-08	0.0	0.0
YDL181W	69	20	1.3099808499565092e-05	4.392827911428504e-05	0.3394511683678845	91.25245756762098
YDL182W	2	0	0.5501661073893732	0.7495866580422377	0.0	0.0
YDL183C	4	0	0.17811804646257057	0.2791163174948892	0.0	0.0
YDL184C	2	0	0.5501661073893732	0.7495866580422377	0.0	0.0
YDL185W	0	0	1.0	1.0		0.0
YDL186W	90	21	1.679680815051273e-08	7.924400629499483e-08	0.273258190536147	73.45822833197009
YDL188C	22	0	3.7810699395241664e-05	0.00011760374917362618	0.0	0.0
YDL189W	7	0	0.03885561415808752	0.07245740500102507	0.0	0.0
YDL190C	7	0	0.03885561415808752	0.07245740500102507	0.0	0.0
YDL191W	18	0	0.0002295144566447023	0.0006413691157257935	0.0	0.0
YDL192W	0	0	1.0	1.0		0.0
YDL193W	15	4	0.050376592280426506	0.09244281499831934	0.31229507489845376	83.95226094762499
YDL194W	0	0	1.0	1.0		0.0
YDL195W	0	0	1.0	1.0		0.0
YDL197C	13	2	0.022377765549708006	0.04485692913083678	0.18017023551833872	48.43399670529009
YDL198C	17	2	0.00401099339402766	0.009215830207372383	0.13777723892578844	37.03776218594169
YDL199C	20	0	9.294377569055174e-05	0.00027383178995715317	0.0	0.0
YDL200C	92	5	1.4471454033286803e-15	1.1889333163633202e-14	0.06364709406897834	16.925859067359998
YDL201W	56	7	5.3536022581589005e-08	2.341335862104322e-07	0.14638831635865018	39.352622313890535
YDL202W	21	5	0.010838130331160063	0.023344602072847012	0.27883488830219083	74.95737586063926
YDL203C	7	0	0.03885561415808752	0.07245740500102507	0.0	0.0
YDL204W	4	2	0.8290852543051488	1.0	0.5855532654346008	125.92839144431149
YDL205C	27	0	4.052965808582708e-06	1.433493626393552e-05	0.0	0.0
YDL206W	18	0	0.0002295144566447023	0.0006413691157257935	0.0	0.0
YDL207W	9	2	0.12053587096325317	0.20722780943434133	0.2602458957487115	104.94032617691497
YDL208W	42	1	2.133581992598266e-08	9.816184031546103e-08	0.027883488830219086	7.321418106654984
YDL209C	28	7	0.0034605230565436605	0.00813965975385791	0.29277663271730037	78.70524462778106
YDL210W	0	0	1.0	1.0		0.0
YDL211C	1	0	1.0	1.0	0.0	0.0
YDL212W	26	4	0.000642257354410531	0.0016835105037442861	0.18017023551833872	48.43399670529009
YDL213C	47	5	2.842572517657322e-07	1.1289802865364128e-06	0.12458580115629804	33.4915934680756
YDL214C	0	2	0.4115792606797074	0.6029017646889957		0.0
YDL215C	3	0	0.3070762159409408	0.4523553580625898	0.0	0.0
YDL216C	16	8	0.29553550863711897	0.4523553580625898	0.5855532654346008	157.410489283945
YDL217C	42	2	7.715935680515337e-08	3.3314073647630404e-07	0.05576697766043817	21.9642543182634
YDL218W	7	0	0.03885561415808752	0.07245740500102507	0.0	0.0
YDL219W	21	2	0.0007094393671118243	0.001845312437928585	0.11153395532087634	44.97442550244706
YDL220C	3	2	1.0	1.0	0.7807376872461345	209.88065233093923
YDL222C	19	0	0.00014596285812643023	0.0004157664175755821	0.0	0.0
YDL223C	0	0	1.0	1.0		0.0
YDL224C	0	0	1.0	1.0		0.0
YDL225W	4	0	0.17811804646257057	0.2791163174948892	0.0	0.0
YDL226C	2	0	0.5501661073893732	0.7495866580422377	0.0	0.0
YDL227C	0	0	1.0	1.0		0.0
YDL229W	2	0	0.5501661073893732	0.7495866580422377	0.0	0.0
YDL230W	32	16	0.10433832661902306	0.18460152916497474	0.5855532654346008	157.41048923033412
YDL231C	4	0	0.17811804646257057	0.2791163174948892	0.0	0.0
YDL232W	133	9	4.8036469425271225e-21	5.731488291799477e-20	0.07924781035957003	21.30367524510272
YDL233W	12	5	0.25687240435913355	0.40001982059826074	0.487961054528834	131.17540775186384
YDL234C	19	0	0.00014596285812643023	0.0004157664175755821	0.0	0.0
YDL235C	38	9	0.0003777723618035179	0.001018550798280371	0.27736733625849513	74.56286335785951
YDL236W	42	2	7.715935680515337e-08	3.3314073647630404e-07	0.05576697766043817	22.48721274830593
YDL237W	0	1	0.9369875040277982	1.0		0.0
YDL238C	37	14	0.011544221453321409	0.024837567369267274	0.4431213900586168	119.12145131600212
YDL239C	4	0	0.17811804646257057	0.2791163174948892	0.0	0.0
YDL240W	0	0	1.0	1.0		0.0
YDL241W	0	0	1.0	1.0		0.0
YDL243C	0	0	1.0	1.0		0.0
YDL244W	12	0	0.0035968801140209778	0.008307492986238812	0.0	0.0
YDL245C	0	0	1.0	1.0		0.0
YDL246C	7	0	0.03885561415808752	0.07245740500102507	0.0	0.0
YDL247W	2	0	0.5501661073893732	0.7495866580422377	0.0	0.0
YDL248W	15	1	0.0032404130815408003	0.007640678815884028	0.07807376872461344	20.98806523446736
YDR001C	4	0	0.17811804646257057	0.2791163174948892	0.0	0.0
YDR002W	1	0	1.0	1.0	0.0	0.0
YDR003W	78	2	1.3091933464411111e-14	1.0092722433489049e-13	0.030028372586389785	11.95522703427914
YDR003W-A	199	48	7.840585400791772e-17	7.112177703462695e-16	0.28247795719458124	75.93671845451455
YDR004W	76	15	2.7652782025492237e-08	1.2681909842791536e-07	0.23113944688207927	62.13571945846481
YDR005C	35	2	1.614819472204461e-06	5.968397676508904e-06	0.0669203731925258	26.23508154819992
YDR006C	0	0	1.0	1.0		0.0
YDR007W	33	18	0.16091453705906505	0.2743609554185245	0.6387853804741099	166.66992987940316
YDR009W	15	4	0.050376592280426506	0.09244281499831934	0.31229507489845376	83.95226094762499
YDR011W	0	0	1.0	1.0		0.0
YDR012W	12	0	0.0035968801140209778	0.008307492986238812	0.0	0.0
YDR013W	127	9	6.060076496374256e-20	6.793664703830087e-19	0.08299180140017964	22.31014808880889
YDR014W	4	0	0.17811804646257057	0.2791163174948892	0.0	0.0
YDR014W-A	47	5	2.842572517657322e-07	1.1289802865364128e-06	0.12458580115629804	40.18991214923683
YDR016C	143	25	9.624164741562744e-16	8.115626309197558e-15	0.20473890399811215	55.03863262080014
YDR017C	0	0	1.0	1.0		0.0
YDR018C	68	11	1.932695372760039e-08	9.051246814937284e-08	0.18944370352295908	50.92692299889876
YDR019C	33	0	2.8381719440887736e-07	1.1289802865364128e-06	0.0	0.0
YDR020C	109	33	7.778753535458245e-08	3.3560098711493146e-07	0.3545551882448041	95.31277334402712
YDR021W	87	17	2.210752981748333e-09	1.1412962655327347e-08	0.22883690833076348	61.51674294017406
YDR022C	9	0	0.014775360990978962	0.030025830762939933	0.0	0.0
YDR023W	2	0	0.5501661073893732	0.7495866580422377	0.0	0.0
YDR025W	24	0	1.544040871024948e-05	5.06258782740278e-05	0.0	0.0
YDR026C	61	1	5.412370865001178e-12	3.4092601144164046e-11	0.01919846771916724	5.077757719027891
YDR027C	9	0	0.014775360990978962	0.030025830762939933	0.0	0.0
YDR028C	0	0	1.0	1.0		0.0
YDR030C	32	1	1.7129845825810893e-06	6.306897781321283e-06	0.03659707908966255	9.838155575752657
YDR031W	240	27	9.380531949542684e-32	2.0434636076446962e-30	0.13174948472278517	35.4173601003199
YDR032C	5	0	0.10573420919308413	0.18460152916497474	0.0	0.0
YDR033W	0	0	1.0	1.0		0.0
YDR034C	0	0	1.0	1.0		0.0
YDR034C-A	44	1	8.900402653288209e-09	4.294145608981585e-08	0.026616057519754585	7.155022238018684
YDR034W-B	168	8	5.0081099254152835e-28	9.260977550181124e-27	0.05576697766043817	14.99147517087206
YDR035W	59	5	1.814481926819686e-09	9.38406974922663e-09	0.09924631617535606	26.23508155632954
YDR036C	40	4	1.8540241216099138e-06	6.80439867477895e-06	0.11711065308692015	31.482097856789
YDR037W	7	0	0.03885561415808752	0.07245740500102507	0.0	0.0
YDR038C	3	0	0.3070762159409408	0.4523553580625898	0.0	0.0
YDR039C	0	0	1.0	1.0		0.0
YDR040C	0	0	1.0	1.0		0.0
YDR041W	13	0	0.002261267963849291	0.005420822034221456	0.0	0.0
YDR042C	44	4	3.409996128928936e-07	1.346901630320763e-06	0.10646423007901834	28.62008895540049
YDR043C	0	0	1.0	1.0		0.0
YDR044W	0	0	1.0	1.0		0.0
YDR045C	172	15	3.6044413618476033e-25	5.679217060817963e-24	0.10213138350603501	27.45531789773396
YDR046C	7	0	0.03885561415808752	0.07245740500102507	0.0	0.0
YDR047W	23	4	0.0021825166330060614	0.0053184971001770595	0.2036707010207307	54.75147453841058
YDR049W	12	1	0.012519808673498037	0.026756380409248316	0.09759221090576681	26.235081544275555
YDR050C	4	0	0.17811804646257057	0.2791163174948892	0.0	0.0
YDR051C	85	2	6.368195100010198e-16	5.417676038485007e-15	0.027555447785157686	7.3214181075057585
YDR052C	8	0	0.023882912586881553	0.046591122892522326	0.0	0.0
YDR054C	2	0	0.5501661073893732	0.7495866580422377	0.0	0.0
YDR055W	37	2	6.770696903976066e-07	2.594155755813881e-06	0.06330305572265954	17.017350189412785
YDR056C	33	5	9.366050427322974e-05	0.00027523840576154537	0.17744038346503052	46.29720275264739
YDR057W	68	10	7.633656868730661e-09	3.7204373433957653e-08	0.17222154865723555	46.29720272333711
YDR058C	40	0	1.3011857496160506e-08	6.179289220513548e-08	0.0	0.0
YDR059C	22	0	3.7810699395241664e-05	0.00011760374917362618	0.0	0.0
YDR060W	0	0	1.0	1.0		0.0
YDR061W	42	1	2.133581992598266e-08	9.816184031546103e-08	0.027883488830219086	7.495737583349329
YDR062W	8	5	0.786089837615292	1.0	0.731941581793251	196.7631116277958
YDR063W	219	18	3.1640978200613376e-32	6.971925886273085e-31	0.09625533130431793	25.875696867164677
YDR064W	234	16	5.7874805986485924e-36	1.5198082613163495e-34	0.08007566023037276	21.526220757906707
YDR065W	121	22	3.428590495874333e-13	2.413442342934307e-12	0.21292846015803665	57.24017792388901
YDR066C	159	18	1.985770500026433e-21	2.4665585627758135e-20	0.13257809783424923	35.64011078248144
YDR067C	240	15	1.4046225676882488e-37	3.865064299892401e-36	0.0731941581793251	19.67631115973098
YDR068W	108	21	2.1064161150961177e-11	1.2738169377410906e-10	0.22771515878012255	61.21519027046436
YDR069C	11	1	0.0196822846725681	0.039744669646046046	0.10646423007901834	28.62008895561926
YDR070C	85	9	2.672229135752391e-12	1.7463624726945453e-11	0.12399951503320958	33.33398596949947
YDR071C	75	15	4.041152584786451e-08	1.8142598372448773e-07	0.23422130617384032	62.96419570827987
YDR072C	13	0	0.002261267963849291	0.005420822034221456	0.0	0.0
YDR073W	40	4	1.8540241216099138e-06	6.80439867477895e-06	0.11711065308692015	31.482097856789
YDR074W	4	0	0.17811804646257057	0.2791163174948892	0.0	0.0
YDR075W	51	5	5.303077845159089e-08	2.322772329589484e-07	0.11481436577149035	37.037762170853625
YDR076W	25	1	3.760215661518924e-05	0.00011760374917362618	0.04684426123476807	12.592839141595377
YDR077W	2	0	0.5501661073893732	0.7495866580422377	0.0	0.0
YDR078C	114	16	2.2827320348136288e-14	1.7296432058251883e-13	0.16436582889392304	44.185400505508696
YDR079C-A	303	33	3.1796627551222672e-40	9.992481150113748e-39	0.12754625583723975	34.17464571261377
YDR079W	97	0	2.2574815106993973e-19	2.4495804090626855e-18	0.0	0.0
YDR080W	9	1	0.04877863129580677	0.08956765918971415	0.13012294787435574	34.98010872834819
YDR081C	2	0	0.5501661073893732	0.7495866580422377	0.0	0.0
YDR082W	9	1	0.04877863129580677	0.08956765918971415	0.13012294787435574	31.482097857419536
YDR083W	30	4	0.00012303624768893033	0.0003597262127397246	0.15614753744922688	40.62206175694357
YDR084C	61	11	3.018768931940635e-07	1.197306215695903e-06	0.21118314491083962	55.85533491284714
YDR085C	2	1	1.0	1.0	0.5855532654346008	157.41048926565333
YDR086C	28	5	0.0007050117627177623	0.0018429648397226593	0.20912616622664312	67.4616382449178
YDR087C	28	8	0.006886082443831808	0.015138325739478873	0.33460186596262903	86.84716652800547
YDR088C	0	0	1.0	1.0		0.0
YDR089W	0	0	1.0	1.0		0.0
YDR090C	33	2	3.8521779030339475e-06	1.3717569733961753e-05	0.07097615338601222	19.080059307538686
YDR091C	2	0	0.5501661073893732	0.7495866580422377	0.0	0.0
YDR092W	3	2	1.0	1.0	0.7807376872461345	314.8209784354367
YDR093W	0	0	1.0	1.0		0.0
YDR096W	0	0	1.0	1.0		0.0
YDR097C	3	0	0.3070762159409408	0.4523553580625898	0.0	0.0
YDR098C	0	0	1.0	1.0		0.0
YDR099W	0	0	1.0	1.0		0.0
YDR100W	21	2	0.0007094393671118243	0.001845312437928585	0.11153395532087634	44.97442550244706
YDR101C	3	1	0.7312613598834619	0.9865081118202649	0.39036884362306723	104.94032615327518
YDR103W	0	0	1.0	1.0		0.0
YDR104C	2	0	0.5501661073893732	0.7495866580422377	0.0	0.0
YDR105C	9	0	0.014775360990978962	0.030025830762939933	0.0	0.0
YDR106W	14	0	0.0014252994010107156	0.0035346687603331718	0.0	0.0
YDR107C	9	0	0.014775360990978962	0.030025830762939933	0.0	0.0
YDR108W	23	4	0.0021825166330060614	0.0053184971001770595	0.2036707010207307	54.75147453841058
YDR109C	15	1	0.0032404130815408003	0.007640678815884028	0.07807376872461344	20.98806523446736
YDR110W	15	1	0.0032404130815408003	0.007640678815884028	0.07807376872461344	20.98806523446736
YDR111C	18	4	0.01597434638809564	0.03240510267299401	0.2602458957487115	69.960217464826
YDR113C	30	7	0.0016478844749613852	0.004065630036680792	0.273258190536147	73.4582283097315
YDR114C	266	29	1.8161812675055823e-35	4.662883245278841e-34	0.12767702780152948	35.506125395698895
YDR115W	267	29	1.2054549347635507e-35	3.1227798782996308e-34	0.12719883668616797	35.37314365417728
YDR116C	18	1	0.0008451515591063454	0.0021825175646253223	0.06506147393717787	17.490054364174096
YDR117C	22	0	3.7810699395241664e-05	0.00011760374917362618	0.0	0.0
YDR118W	13	4	0.10514480167798881	0.18460152916497474	0.36034047103667743	96.8679934105802
YDR119W	0	0	1.0	1.0		0.0
YDR119W-A	42	0	5.409004068092335e-09	2.677038071910415e-08	0.0	0.0
YDR120C	13	0	0.002261267963849291	0.005420822034221456	0.0	0.0
YDR121W	89	14	7.390256129609558e-11	4.2974077857820595e-10	0.18421900485582945	49.522401116275255
YDR122W	0	0	1.0	1.0		0.0
YDR123C	13	2	0.022377765549708006	0.04485692913083678	0.18017023551833872	48.43399670529009
YDR124W	49	7	9.360977986222735e-07	3.544106938694335e-06	0.16730093298131452	44.97442550158917
YDR125C	52	8	7.17662844716251e-07	2.744201476039335e-06	0.18017023551833872	47.520147721186135
YDR126W	59	10	2.744331124910362e-07	1.1165498195935448e-06	0.19849263235071213	53.359487888510266
YDR127W	0	0	1.0	1.0		0.0
YDR128W	5	0	0.10573420919308413	0.18460152916497474	0.0	0.0
YDR129C	0	0	1.0	1.0		0.0
YDR130C	59	2	4.852814613962352e-11	2.8594812341083493e-10	0.03969852647014242	10.494032621312371
YDR131C	39	2	2.8395440922777426e-07	1.1289802865364128e-06	0.06005674517277957	24.21699833949557
YDR132C	2	0	0.5501661073893732	0.7495866580422377	0.0	0.0
YDR135C	0	0	1.0	1.0		0.0
YDR137W	21	4	0.004881200356009663	0.011166182675979146	0.2230679106417527	59.96590068154317
YDR138W	5	0	0.10573420919308413	0.18460152916497474	0.0	0.0
YDR139C	4	16	0.004788057152467161	0.010974936900692964	4.684426123476807	1259.28391427156
YDR140W	19	0	0.00014596285812643023	0.0004157664175755821	0.0	0.0
YDR141C	0	0	1.0	1.0		0.0
YDR142C	40	2	1.8390727105846495e-07	7.56004800469787e-07	0.05855532654346007	15.357120910088073
YDR143C	4	0	0.17811804646257057	0.2791163174948892	0.0	0.0
YDR144C	16	0	0.0005699437210477687	0.001496687826367908	0.0	0.0
YDR145W	42	1	2.133581992598266e-08	9.816184031546103e-08	0.027883488830219086	7.495737583349329
YDR146C	0	0	1.0	1.0		0.0
YDR147W	9	2	0.12053587096325317	0.20722780943434133	0.2602458957487115	62.96419572215574
YDR148C	5	1	0.3007044379800682	0.4523553580625898	0.2342213061738403	52.47016310046463
YDR150W	0	0	1.0	1.0		0.0
YDR151C	9	0	0.014775360990978962	0.030025830762939933	0.0	0.0
YDR152W	9	0	0.014775360990978962	0.030025830762939933	0.0	0.0
YDR153C	49	5	1.2288297663070814e-07	5.141283818791258e-07	0.11950066641522464	38.54950756852445
YDR155C	0	0	1.0	1.0		0.0
YDR156W	104	15	4.809893492233609e-13	3.328724124408602e-12	0.16890959579844253	44.9744255152505
YDR158W	42	1	2.133581992598266e-08	9.816184031546103e-08	0.027883488830219086	7.321418106654984
YDR159W	0	0	1.0	1.0		0.0
YDR160W	0	0	1.0	1.0		0.0
YDR161W	0	0	1.0	1.0		0.0
YDR162C	154	17	5.434248043384784e-21	6.430526851338661e-20	0.12927799366737938	34.75296517053992
YDR163W	173	28	1.1939246916707742e-19	1.3153756516855598e-18	0.18954325355108465	52.773458823583546
YDR164C	24	5	0.0034192292542561424	0.008049114793789225	0.243980527264417	65.58770387593192
YDR165W	35	2	1.614819472204461e-06	5.968397676508904e-06	0.0669203731925258	26.984655297967123
YDR166C	5	0	0.10573420919308413	0.18460152916497474	0.0	0.0
YDR167W	140	14	7.20391843648526e-20	8.044608723927521e-19	0.11711065308692016	31.48209785723938
YDR168W	28	1	9.983195213602874e-06	3.359470782529557e-05	0.04182523324532863	10.855895814739188
YDR169C	15	1	0.0032404130815408003	0.007640678815884028	0.07807376872461344	20.98806523446736
YDR169C-A	27	2	5.232828661056701e-05	0.0001609304686082197	0.08674863191623716	23.32007248827534
YDR170C	0	0	1.0	1.0		0.0
YDR170W-A	2	0	0.5501661073893732	0.7495866580422377	0.0	0.0
YDR171W	2	0	0.5501661073893732	0.7495866580422377	0.0	0.0
YDR172W	16	0	0.0005699437210477687	0.001496687826367908	0.0	0.0
YDR173C	9	0	0.014775360990978962	0.030025830762939933	0.0	0.0
YDR174W	72	0	1.1338098608386834e-14	8.799649810638687e-14	0.0	0.0
YDR175C	44	5	9.9638696692685e-07	3.7624566295445267e-06	0.1330802875987729	42.93013342478635
YDR176W	13	2	0.022377765549708006	0.04485692913083678	0.18017023551833872	72.65099504386464
YDR177W	71	22	2.3276421993018656e-05	7.545811887364729e-05	0.3628780799876399	97.55016237454755
YDR178W	49	4	4.077310675357687e-08	1.8233758704496155e-07	0.09560053313217973	25.69967171732696
YDR179C	106	22	1.0095057176514919e-10	5.834841590164552e-10	0.2430598460294569	65.34020309638454
YDR179W-A	58	5	2.7695606526313086e-09	1.4033254020513352e-08	0.10095745955768978	32.56768742639541
YDR180W	2	0	0.5501661073893732	0.7495866580422377	0.0	0.0
YDR181C	30	2	1.4197202185492129e-05	4.705942926153615e-05	0.07807376872461344	20.98806523309392
YDR182W	14	11	0.9952406800644895	1.0	0.9201551313972297	247.35934031434687
YDR182W-A	125	21	3.0355738818008394e-14	2.279058145461701e-13	0.19674589718602586	52.889924396456585
YDR183W	76	5	1.3304450976568421e-12	8.886631540795003e-12	0.07704648229402641	20.711906489363997
YDR184C	16	0	0.0005699437210477687	0.001496687826367908	0.0	0.0
YDR185C	33	1	1.1034388938659684e-06	4.1314303897286355e-06	0.03548807669300611	9.259440548377516
YDR186C	3	0	0.3070762159409408	0.4523553580625898	0.0	0.0
YDR188W	2	0	0.5501661073893732	0.7495866580422377	0.0	0.0
YDR189W	4	0	0.17811804646257057	0.2791163174948892	0.0	0.0
YDR190C	8	0	0.023882912586881553	0.046591122892522326	0.0	0.0
YDR191W	35	2	1.614819472204461e-06	5.968397676508904e-06	0.0669203731925258	17.98977020212887
YDR192C	22	2	0.0004596243164354841	0.0012323074330165358	0.10646423007901834	42.93013343541992
YDR194C	1	0	1.0	1.0	0.0	0.0
YDR194W-A	114	17	5.9190013506567e-14	4.375344057535563e-13	0.17463869319979322	46.94698803870752
YDR195W	23	4	0.0021825166330060614	0.0053184971001770595	0.2036707010207307	54.75147453841058
YDR196C	70	14	1.1863187418118632e-07	5.009191691747448e-07	0.23422130617384032	62.96419570222484
YDR197W	136	2	1.8134405909104433e-25	2.937773757274918e-24	0.017222154865723555	4.629720272871702
YDR198C	44	4	3.409996128928936e-07	1.346901630320763e-06	0.10646423007901834	28.62008895540049
YDR200C	20	2	0.001094704425087443	0.0027673165488693997	0.11711065308692015	47.22314677603767
YDR201W	76	21	2.337508465194433e-06	8.5352451957671e-06	0.323595225634911	86.99000723799986
YDR202C	75	9	1.6569447586698362e-10	9.379024908573059e-10	0.1405327837043042	37.77851742887013
YDR204W	64	4	6.770836400219051e-11	3.957223591225585e-10	0.0731941581793251	19.676311162168467
YDR205W	9	1	0.04877863129580677	0.08956765918971415	0.13012294787435574	31.482097857419536
YDR206W	1	0	1.0	1.0	0.0	0.0
YDR207C	0	0	1.0	1.0		0.0
YDR208W	0	0	1.0	1.0		0.0
YDR210W	5	1	0.3007044379800682	0.4523553580625898	0.2342213061738403	52.47016310046463
YDR211W	8	0	0.023882912586881553	0.046591122892522326	0.0	0.0
YDR212W	2	0	0.5501661073893732	0.7495866580422377	0.0	0.0
YDR213W	0	1	0.9369875040277982	1.0		0.0
YDR214W	8	1	0.07687950900835015	0.13881760009639615	0.1463883163586502	39.35262231641333
YDR216W	0	0	1.0	1.0		0.0
YDR217C	3	0	0.3070762159409408	0.4523553580625898	0.0	0.0
YDR218C	47	5	2.842572517657322e-07	1.1289802865364128e-06	0.12458580115629804	33.4915934680756
YDR219C	3	0	0.3070762159409408	0.4523553580625898	0.0	0.0
YDR221W	9	0	0.014775360990978962	0.030025830762939933	0.0	0.0
YDR222W	4	0	0.17811804646257057	0.2791163174948892	0.0	0.0
YDR223W	4	0	0.17811804646257057	0.2791163174948892	0.0	0.0
YDR224C	7	0	0.03885561415808752	0.07245740500102507	0.0	0.0
YDR225W	4	0	0.17811804646257057	0.2791163174948892	0.0	0.0
YDR226W	52	4	1.1367716433944933e-08	5.457073223006454e-08	0.09008511775916936	24.21699835264505
YDR227W	3	0	0.3070762159409408	0.4523553580625898	0.0	0.0
YDR228C	2	0	0.5501661073893732	0.7495866580422377	0.0	0.0
YDR229W	8	0	0.023882912586881553	0.046591122892522326	0.0	0.0
YDR231C	24	0	1.544040871024948e-05	5.06258782740278e-05	0.0	0.0
YDR232W	24	37	0.030864184628920342	0.0600067362410145	1.8054559017566858	498.46654932294393
YDR233C	1	0	1.0	1.0	0.0	0.0
YDR234W	7	0	0.03885561415808752	0.07245740500102507	0.0	0.0
YDR235W	23	1	9.124037082459641e-05	0.00027145544366903986	0.050917675255182676	13.687868633012066
YDR236C	64	12	2.2242749518732484e-07	9.11960131567571e-07	0.21958247453797528	59.0289334865054
YDR237W	42	9	8.476980491037457e-05	0.00025325254443613727	0.25095139947197176	67.4616382623384
YDR238C	8	0	0.023882912586881553	0.046591122892522326	0.0	0.0
YDR239C	13	1	0.00797136235369188	0.017305890862998115	0.09008511775916936	24.216998349830945
YDR240C	4	0	0.17811804646257057	0.2791163174948892	0.0	0.0
YDR242W	3	0	0.3070762159409408	0.4523553580625898	0.0	0.0
YDR243C	18	2	0.0026032466345548583	0.006191592802036803	0.13012294787435574	52.47016308845748
YDR244W	13	2	0.022377765549708006	0.04485692913083678	0.18017023551833872	48.43399670529009
YDR245W	9	0	0.014775360990978962	0.030025830762939933	0.0	0.0
YDR246W	117	5	3.300069220007268e-20	3.7433329554756997e-19	0.05004728764398297	16.144665563423406
YDR246W-A	89	20	1.1378683920704677e-08	5.4577824210152286e-08	0.26317000693689924	70.74628731483676
YDR247W	0	2	0.4115792606797074	0.6029017646889957		0.0
YDR248C	35	5	4.1355384601594204e-05	0.00012821283926887775	0.16730093298131452	53.969310595934246
YDR249C	30	4	0.00012303624768893033	0.0003597262127397246	0.15614753744922688	40.62206175694357
YDR251W	1	0	1.0	1.0	0.0	0.0
YDR252W	140	26	7.219570886618002e-15	5.679856657857746e-14	0.21749121287570888	58.46675318136292
YDR253C	75	2	4.7862754035084804e-14	3.556313933537115e-13	0.03122950748984538	12.592839139704864
YDR254W	72	2	1.7505552900880124e-13	1.266345090980649e-12	0.032530736968588936	13.117540769135989
YDR255C	68	11	1.932695372760039e-08	9.051246814937284e-08	0.18944370352295908	50.92692299889876
YDR256C	21	8	0.07035539155725586	0.12792091585386609	0.4461358212835054	119.93180136308632
YDR257C	27	2	5.232828661056701e-05	0.0001609304686082197	0.08674863191623716	23.32007248827534
YDR258C	2	0	0.5501661073893732	0.7495866580422377	0.0	0.0
YDR259C	12	0	0.0035968801140209778	0.008307492986238812	0.0	0.0
YDR260C	28	2	3.3876480052863664e-05	0.00010722269498294932	0.08365046649065726	33.7308191224589
YDR261C	1	0	1.0	1.0	0.0	0.0
YDR262W	33	2	3.8521779030339475e-06	1.3717569733961753e-05	0.07097615338601222	18.51888109890699
YDR263C	12	2	0.034252831182686766	0.06603688640014468	0.19518442181153361	78.70524462672945
YDR264C	0	0	1.0	1.0		0.0
YDR265W	51	5	5.303077845159089e-08	2.322772329589484e-07	0.11481436577149035	30.864801818608942
YDR266C	12	2	0.034252831182686766	0.06603688640014468	0.19518442181153361	52.47016309464833
YDR267C	25	7	0.010244955041228122	0.022108343880714042	0.3279098286433765	88.1498739940943
YDR268W	47	11	6.117871395938281e-05	0.0001847892773006358	0.27408876254385567	72.14647426771178
YDR270W	0	0	1.0	1.0		0.0
YDR272W	47	19	0.007107670450056032	0.015619492838468566	0.47342604439393254	124.61663737427364
YDR273W	25	7	0.010244955041228122	0.022108343880714042	0.3279098286433765	88.1498739940943
YDR275W	33	5	9.366050427322974e-05	0.00027523840576154537	0.17744038346503052	47.70014827438963
YDR276C	12	0	0.0035968801140209778	0.008307492986238812	0.0	0.0
YDR277C	0	0	1.0	1.0		0.0
YDR279W	0	0	1.0	1.0		0.0
YDR280W	54	8	3.2103671859943524e-07	1.2706690768515843e-06	0.17349726383247432	45.79214234565447
YDR281C	35	8	0.0005420388776249223	0.0014451857140569903	0.2676814927701032	69.9602174754158
YDR282C	9	2	0.12053587096325317	0.20722780943434133	0.2602458957487115	94.44629356494195
YDR283C	0	0	1.0	1.0		0.0
YDR284C	11	0	0.005738694708759223	0.01271800896727333	0.0	0.0
YDR285W	1	0	1.0	1.0	0.0	0.0
YDR286C	35	18	0.10327682987157497	0.18460152916497474	0.6022833587327322	161.90793180870745
YDR287W	20	4	0.0072707382758375365	0.015910964925548582	0.2342213061738403	62.96419571357799
YDR288W	47	0	6.053606784526867e-10	3.262820301575821e-09	0.0	0.0
YDR289C	11	0	0.005738694708759223	0.01271800896727333	0.0	0.0
YDR291W	3	0	0.3070762159409408	0.4523553580625898	0.0	0.0
YDR292C	9	0	0.014775360990978962	0.030025830762939933	0.0	0.0
YDR293C	0	0	1.0	1.0		0.0
YDR294C	7	0	0.03885561415808752	0.07245740500102507	0.0	0.0
YDR295C	14	2	0.014590273396686903	0.030025830762939933	0.16730093298131452	44.97442551407497
YDR296W	21	8	0.07035539155725586	0.12792091585386609	0.4461358212835054	119.93180136308632
YDR297W	30	2	1.4197202185492129e-05	4.705942926153615e-05	0.07807376872461344	31.482097843543677
YDR298C	7	2	0.27118689653135963	0.420602977872667	0.33460186596262903	89.94885101064433
YDR299W	27	0	4.052965808582708e-06	1.433493626393552e-05	0.0	0.0
YDR300C	18	5	0.03309850763063365	0.0641988254245444	0.3253073696858893	87.45027184119455
YDR301W	0	0	1.0	1.0		0.0
YDR302W	28	4	0.00028182954990432497	0.0007822402227315506	0.16730093298131452	43.42358326400274
YDR303C	1	0	1.0	1.0	0.0	0.0
YDR304C	58	10	4.066998438303773e-07	1.604204939553155e-06	0.20191491911537957	54.27947904819732
YDR305C	68	11	1.932695372760039e-08	9.051246814937284e-08	0.18944370352295908	50.92692299889876
YDR306C	8	0	0.023882912586881553	0.046591122892522326	0.0	0.0
YDR307W	7	0	0.03885561415808752	0.07245740500102507	0.0	0.0
YDR308C	42	2	7.715935680515337e-08	3.3314073647630404e-07	0.05576697766043817	14.642836215011515
YDR309C	0	0	1.0	1.0		0.0
YDR310C	1	0	1.0	1.0	0.0	0.0
YDR311W	9	2	0.12053587096325317	0.20722780943434133	0.2602458957487115	69.960217464826
YDR312W	26	2	8.08270747384066e-05	0.0002423548002192786	0.09008511775916936	24.21699835264505
YDR313C	39	9	0.0002609130925954523	0.000726639804124187	0.27025535327750805	72.65099503724737
YDR314C	24	8	0.026912661110705945	0.052394960747349326	0.39036884362306723	104.94032618929666
YDR315C	52	8	7.17662844716251e-07	2.744201476039335e-06	0.18017023551833872	48.43399670529009
YDR316W	12	0	0.0035968801140209778	0.008307492986238812	0.0	0.0
YDR317W	3	0	0.3070762159409408	0.4523553580625898	0.0	0.0
YDR318W	88	12	1.656261975624905e-11	1.0090214641757233e-10	0.15969634511852748	42.930133446392695
YDR319C	96	14	4.556576623512289e-12	2.931193754118475e-11	0.1707863690850919	45.911392701400445
YDR320C	13	4	0.10514480167798881	0.18460152916497474	0.36034047103667743	96.8679934105802
YDR320C-A	189	45	3.085572937899277e-16	2.6927359584004165e-15	0.27883488830219083	76.62309530673164
YDR321W	15	0	0.0009004087511185465	0.0022932908448550756	0.0	0.0
YDR322C-A	59	1	1.290841257511486e-11	7.88908402970091e-11	0.01984926323507121	5.247016310046464
YDR322W	16	8	0.29553550863711897	0.4523553580625898	0.5855532654346008	157.410489283945
YDR323C	18	1	0.0008451515591063454	0.0021825175646253223	0.06506147393717787	17.490054364174096
YDR324C	4	0	0.17811804646257057	0.2791163174948892	0.0	0.0
YDR325W	5	0	0.10573420919308413	0.18460152916497474	0.0	0.0
YDR326C	1	0	1.0	1.0	0.0	0.0
YDR328C	59	2	4.852814613962352e-11	2.8594812341083493e-10	0.03969852647014242	15.74104892891995
YDR329C	38	4	4.3120738263174666e-06	1.5111966224955363e-05	0.12327437167044228	33.13905037913152
YDR330W	18	9	0.2569437199904192	0.4000225591946131	0.5855532654346007	157.4104893060205
YDR331W	14	2	0.014590273396686903	0.030025830762939933	0.16730093298131452	67.46163825804699
YDR332W	13	0	0.002261267963849291	0.005420822034221456	0.0	0.0
YDR333C	8	0	0.023882912586881553	0.046591122892522326	0.0	0.0
YDR334W	0	0	1.0	1.0		0.0
YDR335W	0	0	1.0	1.0		0.0
YDR336W	139	11	3.909053572729196e-21	4.7031311917919677e-20	0.09267749524864186	24.913890389315
YDR337W	51	0	1.0540039242871697e-10	6.061576568575513e-10	0.0	0.0
YDR338C	8	1	0.07687950900835015	0.13881760009639615	0.1463883163586502	39.35262231641333
YDR339C	2	0	0.5501661073893732	0.7495866580422377	0.0	0.0
YDR341C	3	0	0.3070762159409408	0.4523553580625898	0.0	0.0
YDR342C	2	0	0.5501661073893732	0.7495866580422377	0.0	0.0
YDR343C	0	0	1.0	1.0		0.0
YDR345C	0	0	1.0	1.0		0.0
YDR346C	0	0	1.0	1.0		0.0
YDR347W	49	5	1.2288297663070814e-07	5.141283818791258e-07	0.11950066641522464	37.77851742597678
YDR348C	7	0	0.03885561415808752	0.07245740500102507	0.0	0.0
YDR349C	0	0	1.0	1.0		0.0
YDR350C	0	0	1.0	1.0		0.0
YDR351W	0	0	1.0	1.0		0.0
YDR352W	19	2	0.0016885415598333559	0.0041446020105000555	0.12327437167044228	49.70857555194179
YDR353W	20	0	9.294377569055174e-05	0.00027383178995715317	0.0	0.0
YDR354W	66	7	8.539978944742233e-10	4.568690131275589e-09	0.12420826842552136	33.390103785421225
YDR356W	4	0	0.17811804646257057	0.2791163174948892	0.0	0.0
YDR357C	47	8	5.267164778667345e-06	1.8236884191520713e-05	0.19933728185007688	52.47016310656185
YDR358W	26	2	8.08270747384066e-05	0.0002423548002192786	0.09008511775916936	24.21699835264505
YDR359C	0	0	1.0	1.0		0.0
YDR361C	42	5	2.2925705043579697e-06	8.376475838985187e-06	0.13941744415109542	37.478687925456974
YDR362C	23	2	0.0002977071350949026	0.0008227360566702474	0.10183535051036535	27.37573726920529
YDR363W	7	0	0.03885561415808752	0.07245740500102507	0.0	0.0
YDR363W-A	27	4	0.000425750713630615	0.0011446902076155524	0.17349726383247432	46.64014497655068
YDR364C	45	5	6.562807495938348e-07	2.5245957129860497e-06	0.13012294787435572	41.06360590558405
YDR365C	5	0	0.10573420919308413	0.18460152916497474	0.0	0.0
YDR366C	17	5	0.04750611522816127	0.08844534434352719	0.3444430973144711	92.594405475614
YDR367W	87	27	2.6075376296954624e-06	9.384198315631166e-06	0.3634468544076832	101.32169420889169
YDR368W	52	16	0.0003110225569116083	0.0008591213855901341	0.36034047103667743	96.8679934105802
YDR369C	9	1	0.04877863129580677	0.08956765918971415	0.13012294787435574	34.98010872834819
YDR370C	45	7	4.713832336158609e-06	1.6449787478912717e-05	0.18217212702409802	48.972152221313394
YDR371W	27	4	0.000425750713630615	0.0011446902076155524	0.17349726383247432	46.64014497655068
YDR372C	12	2	0.034252831182686766	0.06603688640014468	0.19518442181153361	78.70524462672945
YDR373W	35	11	0.004161035458483839	0.00955675516043952	0.3680620525588919	98.9437361064826
YDR374C	9	1	0.04877863129580677	0.08956765918971415	0.13012294787435574	34.98010872834819
YDR374W-A	35	15	0.03264025309735118	0.06341692417664413	0.5019027989439435	131.17540776132364
YDR375C	30	2	1.4197202185492129e-05	4.705942926153615e-05	0.07807376872461344	30.466546311807143
YDR376W	15	11	0.851599819936721	1.0	0.8588114559707478	230.8687175937743
YDR377W	76	2	3.106798255983762e-14	2.32645791278159e-13	0.03081859291761057	8.28476259478288
YDR378C	47	2	8.808440303610384e-09	4.2640858742477535e-08	0.04983432046251922	13.11754077664046
YDR379C-A	25	5	0.002312818613826801	0.0055236793389194065	0.23422130617384032	62.9641957226102
YDR379W	5	1	0.3007044379800682	0.4523553580625898	0.2342213061738403	52.47016310046463
YDR380W	9	1	0.04877863129580677	0.08956765918971415	0.13012294787435574	34.98010872834819
YDR381C-A	0	0	1.0	1.0		0.0
YDR381W	45	4	2.231138767371887e-07	9.11960131567571e-07	0.10409835829948459	27.3757372756913
YDR382W	0	0	1.0	1.0		0.0
YDR383C	52	178	2.82294807503672e-21	3.454207314794931e-20	4.0087877402830365	1077.656426727881
YDR384C	16	0	0.0005699437210477687	0.001496687826367908	0.0	0.0
YDR385W	0	0	1.0	1.0		0.0
YDR386W	19	10	0.2871043338288918	0.4451704027635364	0.6163718583522113	165.6952518526422
YDR387C	17	4	0.023540357103909088	0.046591122892522326	0.2755544778515769	74.07552437188338
YDR388W	11	1	0.0196822846725681	0.039744669646046046	0.10646423007901834	28.62008895561926
YDR389W	1	0	1.0	1.0	0.0	0.0
YDR390C	13	0	0.002261267963849291	0.005420822034221456	0.0	0.0
YDR391C	0	0	1.0	1.0		0.0
YDR392W	72	14	5.542418190500908e-08	2.422070441760693e-07	0.22771515878012252	61.215190262742645
YDR393W	28	0	2.598520378287826e-06	9.357602188812326e-06	0.0	0.0
YDR394W	35	2	1.614819472204461e-06	5.968397676508904e-06	0.0669203731925258	17.49005436885395
YDR395W	0	0	1.0	1.0		0.0
YDR397C	73	2	1.1361317896231662e-13	8.31284214010538e-13	0.03208511043477265	8.508675097839241
YDR398W	4	2	0.8290852543051488	1.0	0.5855532654346008	125.92839144431149
YDR399W	63	4	1.0383495040688886e-10	5.977525523423601e-10	0.07435597021391757	19.98863355792097
YDR400W	66	17	4.988772827431199e-06	1.736708990953803e-05	0.3016486518905519	79.87994980404262
YDR402C	9	2	0.12053587096325317	0.20722780943434133	0.2602458957487115	69.960217464826
YDR403W	8	5	0.786089837615292	1.0	0.731941581793251	196.7631116277958
YDR404C	116	10	1.945802775251769e-17	1.8374896158412025e-16	0.10095745955768978	27.13973953047332
YDR405W	47	7	2.10476547781666e-06	7.709876600588288e-06	0.17442012161881726	45.91139271443086
YDR406W	0	0	1.0	1.0		0.0
YDR407C	0	0	1.0	1.0		0.0
YDR408C	66	35	0.027797200981784738	0.05409871500718918	0.6210413421276069	169.1575407011187
YDR409W	5	0	0.10573420919308413	0.18460152916497474	0.0	0.0
YDR410C	157	7	1.5564933199536902e-26	2.6720576367324397e-25	0.052214940866779684	14.036604138134654
YDR411C	33	1	1.1034388938659684e-06	4.1314303897286355e-06	0.03548807669300611	9.540029652660754
YDR412W	104	16	1.2333764785858955e-12	8.267072410661404e-12	0.18017023551833872	47.97272055145872
YDR414C	104	8	3.1117254956653564e-16	2.7073424093148963e-15	0.09008511775916936	24.21699835264505
YDR415C	58	5	2.7695606526313086e-09	1.4033254020513352e-08	0.10095745955768978	27.139739530406125
YDR416W	5	0	0.10573420919308413	0.18460152916497474	0.0	0.0
YDR418W	9	0	0.014775360990978962	0.030025830762939933	0.0	0.0
YDR419W	0	0	1.0	1.0		0.0
YDR420W	0	0	1.0	1.0		0.0
YDR421W	14	0	0.0014252994010107156	0.0035346687603331718	0.0	0.0
YDR422C	12	1	0.012519808673498037	0.026756380409248316	0.09759221090576681	26.235081544275555
YDR423C	59	34	0.08288002983014896	0.1495585351594561	0.6748749499924211	181.42225887301964
YDR424C	141	14	4.760787237550096e-20	5.357981879285832e-19	0.1162800810792115	31.258820563976947
YDR425W	47	0	6.053606784526867e-10	3.262820301575821e-09	0.0	0.0
YDR427W	80	5	2.4208652579096303e-13	1.725203977476863e-12	0.07319415817932509	23.611573388018837
YDR428C	101	27	2.422298535082723e-08	1.111782831225917e-07	0.3130680825095885	87.27710293132911
YDR429C	59	19	0.00019016313658697337	0.0005395304383382752	0.377136001466353	101.38302699685028
YDR430C	3	0	0.3070762159409408	0.4523553580625898	0.0	0.0
YDR432W	3	1	0.7312613598834619	0.9865081118202649	0.39036884362306723	104.94032615327518
YDR434W	13	0	0.002261267963849291	0.005420822034221456	0.0	0.0
YDR435C	73	5	4.770191540409452e-12	3.0380256421810364e-11	0.0802127760869316	25.87569686382373
YDR436W	2	0	0.5501661073893732	0.7495866580422377	0.0	0.0
YDR437W	130	14	4.483775076267819e-18	4.3928774213996976e-17	0.12611916486283709	33.903797690888965
YDR438W	42	10	0.00018223675208858567	0.0005172969206621205	0.27883488830219083	73.21418106654984
YDR439W	5	1	0.3007044379800682	0.4523553580625898	0.2342213061738403	52.47016310046463
YDR440W	0	0	1.0	1.0		0.0
YDR441C	52	10	4.203821235768355e-06	1.4759570162944937e-05	0.22521279439792335	59.400184644580165
YDR443C	1	0	1.0	1.0	0.0	0.0
YDR444W	4	0	0.17811804646257057	0.2791163174948892	0.0	0.0
YDR446W	14	1	0.005080094261575825	0.01147961575572596	0.08365046649065726	22.487212754424387
YDR447C	33	0	2.8381719440887736e-07	1.1289802865364128e-06	0.0	0.0
YDR448W	96	1	1.4144819955674605e-18	1.444882052665802e-17	0.012199026363220851	3.2793851928482964
YDR449C	35	1	4.582868412571119e-07	1.7844330562421465e-06	0.0334601865962629	8.994885100019198
YDR450W	32	0	4.415221008369016e-07	1.7273425863353885e-06	0.0	0.0
YDR451C	54	2	4.233468827177386e-10	2.318731354771157e-09	0.04337431595811858	11.448035586413624
YDR452W	12	0	0.0035968801140209778	0.008307492986238812	0.0	0.0
YDR453C	77	32	0.0006675333535175019	0.0017489677977581566	0.4866936232183695	130.83469237911905
YDR454C	94	5	6.159583443260206e-16	5.271393509254381e-15	0.06229290057814902	20.094956074618416
YDR456W	4	2	0.8290852543051488	1.0	0.5855532654346008	125.92839144431149
YDR457W	0	0	1.0	1.0		0.0
YDR458C	11	0	0.005738694708759223	0.01271800896727333	0.0	0.0
YDR459C	44	10	8.708789342710332e-05	0.00025990787498664827	0.2661605751975458	71.55022238018685
YDR460W	61	18	5.3964301310466676e-05	0.00016569604743005544	0.3455724189450103	91.39963894722251
YDR461C-A	56	5	6.447445157478888e-09	3.158369429357844e-08	0.10456308311332156	28.10901594409272
YDR461W	97	8	5.929420233657562e-15	4.67765373988541e-14	0.09658610563869705	25.9646167907453
YDR462W	95	17	1.029331428693585e-10	5.943458881944585e-10	0.20956643183975185	56.33638564644903
YDR463W	4	0	0.17811804646257057	0.2791163174948892	0.0	0.0
YDR464W	0	0	1.0	1.0		0.0
YDR465C	45	7	4.713832336158609e-06	1.6449787478912717e-05	0.18217212702409802	47.907540228483306
YDR466W	4	1	0.47125077945281046	0.6830048469337482	0.2927766327173004	62.96419571483907
YDR468C	20	1	0.0003462743545773911	0.0009469442763550053	0.05855532654346007	15.741048926565336
YDR469W	113	5	1.827331763653503e-19	1.9941147955922763e-18	0.0518188730473098	16.716158150910562
YDR470C	39	8	0.00011918439945588656	0.00034970891901571613	0.24022698069111828	64.57866225116197
YDR471W	39	0	2.0190150531344452e-08	9.424801599493664e-08	0.0	0.0
YDR472W	42	2	7.715935680515337e-08	3.3314073647630404e-07	0.05576697766043817	14.991475168440722
YDR473C	4	2	0.8290852543051488	1.0	0.5855532654346008	125.92839144431149
YDR475C	0	0	1.0	1.0		0.0
YDR476C	23	21	0.9436146978598172	1.0	1.0692711803588362	287.4452413027969
YDR477W	23	1	9.124037082459641e-05	0.00027145544366903986	0.050917675255182676	13.687868633012066
YDR478W	158	23	4.2900372341067473e-19	4.560444386940463e-18	0.17047753297463059	45.82837029788513
YDR479C	54	1	1.1362908955164175e-10	6.521765409296324e-10	0.02168715797905929	5.830018120803043
YDR480W	26	4	0.000642257354410531	0.0016835105037442861	0.18017023551833872	48.43399670529009
YDR481C	14	0	0.0014252994010107156	0.0035346687603331718	0.0	0.0
YDR482C	414	32	1.0765837060701752e-60	6.729818362619106e-59	0.09052031156476921	24.333988681495963
YDR483W	23	1	9.124037082459641e-05	0.00027145544366903986	0.050917675255182676	13.687868633012066
YDR484W	35	2	1.614819472204461e-06	5.968397676508904e-06	0.0669203731925258	26.23508154819992
YDR485C	17	1	0.0013217564372704968	0.0033237521953400208	0.06888861946289422	18.518881090818883
YDR486C	4	0	0.17811804646257057	0.2791163174948892	0.0	0.0
YDR487C	94	14	1.012980338606622e-11	6.250697346917042e-11	0.17442012161881726	46.88823084596543
YDR488C	331	20	1.1535312116856223e-51	5.30716639872321e-50	0.07076172391958921	18.965119195661647
YDR489W	152	34	5.1198941620406936e-14	3.794395789419591e-13	0.2619580397996898	70.42048206768847
YDR490C	4	0	0.17811804646257057	0.2791163174948892	0.0	0.0
YDR492W	44	1	8.900402653288209e-09	4.294145608981585e-08	0.026616057519754585	7.155022238018684
YDR493W	72	11	3.941043049488241e-09	1.970864224139728e-08	0.17891905332723912	48.09764949360664
YDR494W	223	12	4.9486784918080775e-36	1.3054977067150576e-34	0.06301918551762518	16.94103920705115
YDR495C	3	0	0.3070762159409408	0.4523553580625898	0.0	0.0
YDR496C	18	0	0.0002295144566447023	0.0006413691157257935	0.0	0.0
YDR497C	0	0	1.0	1.0		0.0
YDR498C	73	5	4.770191540409452e-12	3.0380256421810364e-11	0.0802127760869316	21.271687747069947
YDR499W	7	0	0.03885561415808752	0.07245740500102507	0.0	0.0
YDR500C	0	0	1.0	1.0		0.0
YDR501W	4	64	4.895366011115248e-15	3.8993420955573117e-14	18.737704493907227	4029.708526217968
YDR502C	3	0	0.3070762159409408	0.4523553580625898	0.0	0.0
YDR503C	87	7	1.2835360177974594e-13	9.355659871170076e-13	0.09422696225384379	25.330423560632862
YDR504C	120	9	1.1611002936265177e-18	1.1988308417677025e-17	0.08783298981519012	23.611573394116057
YDR505C	2	0	0.5501661073893732	0.7495866580422377	0.0	0.0
YDR506C	4	0	0.17811804646257057	0.2791163174948892	0.0	0.0
YDR507C	0	0	1.0	1.0		0.0
YDR508C	0	0	1.0	1.0		0.0
YDR510W	9	0	0.014775360990978962	0.030025830762939933	0.0	0.0
YDR511W	59	1	1.290841257511486e-11	7.88908402970091e-11	0.01984926323507121	5.247016310046464
YDR512C	376	29	2.7581119872065578e-55	1.3674053481400787e-53	0.09032470583831607	25.11869508599223
YDR513W	372	29	1.4706448964432874e-54	6.932523606102743e-53	0.09129593923442698	25.38878858945352
YDR514C	28	5	0.0007050117627177623	0.0018429648397226593	0.20912616622664312	67.4616382449178
YDR515W	73	5	4.770191540409452e-12	3.0380256421810364e-11	0.0802127760869316	21.271687747069947
YDR516C	21	2	0.0007094393671118243	0.001845312437928585	0.11153395532087634	44.97442550244706
YDR517W	66	5	9.342741329190209e-11	5.405443197602907e-10	0.08872019173251526	28.620088955765105
YDR518W	71	5	1.1167777316349915e-11	6.861740101103457e-11	0.0824722909062818	26.604589734765643
YDR519W	85	12	5.5524279213683274e-11	3.261696933175613e-10	0.1653326867109461	44.44531462313002
YDR520C	14	0	0.0014252994010107156	0.0035346687603331718	0.0	0.0
YDR522C	42	9	8.476980491037457e-05	0.00025325254443613727	0.25095139947197176	65.8927629718057
YDR523C	38	2	4.3845709399990393e-07	1.7235589525587475e-06	0.06163718583522114	24.854287779535056
YDR524C	39	2	2.8395440922777426e-07	1.1289802865364128e-06	0.06005674517277957	24.21699833949557
YDR524C-B	33	0	2.8381719440887736e-07	1.1289802865364128e-06	0.0	0.0
YDR524W-C	206	41	2.7723005156647714e-20	3.1633929098389086e-19	0.23308430954192846	62.658544287073006
YDR525W-A	32	0	4.415221008369016e-07	1.7273425863353885e-06	0.0	0.0
YDR527W	1	0	1.0	1.0	0.0	0.0
YDR528W	9	0	0.014775360990978962	0.030025830762939933	0.0	0.0
YDR529C	147	5	8.71127452745763e-26	1.4354882466306255e-24	0.03983355547174155	10.708196552115323
YDR530C	96	12	6.441820767059779e-13	4.389444458692036e-12	0.14638831635865018	39.35262231875247
YDR531W	1	0	1.0	1.0	0.0	0.0
YDR532C	27	1	1.552612137560698e-05	5.067577981334605e-05	0.04337431595811858	11.660036242782729
YDR533C	12	4	0.15007787058215824	0.25603614171402905	0.39036884362306723	104.94032618929666
YDR534C	0	0	1.0	1.0		0.0
YDR536W	0	0	1.0	1.0		0.0
YDR538W	39	2	2.8395440922777426e-07	1.1289802865364128e-06	0.06005674517277957	24.21699833949557
YDR539W	2	0	0.5501661073893732	0.7495866580422377	0.0	0.0
YDR540C	0	0	1.0	1.0		0.0
YDR541C	1	0	1.0	1.0	0.0	0.0
YDR542W	2	0	0.5501661073893732	0.7495866580422377	0.0	0.0
YDR545W	4	0	0.17811804646257057	0.2791163174948892	0.0	0.0
YEL001C	0	0	1.0	1.0		0.0
YEL002C	19	2	0.0016885415598333559	0.0041446020105000555	0.12327437167044228	33.1390503743793
YEL003W	101	13	2.293708853641452e-13	1.6509536442167696e-12	0.15073648417128338	40.52151209388793
YEL004W	4	8	0.25320413616993076	0.39441413518777674	2.3422130617384034	629.64195713578
YEL005C	12	1	0.012519808673498037	0.026756380409248316	0.09759221090576681	26.235081544275555
YEL006W	15	0	0.0009004087511185465	0.0022932908448550756	0.0	0.0
YEL007W	0	0	1.0	1.0		0.0
YEL009C	0	0	1.0	1.0		0.0
YEL011W	0	0	1.0	1.0		0.0
YEL012W	5	2	0.5829182167271361	0.7915850447220212	0.4684426123476806	104.9403262131237
YEL013W	0	0	1.0	1.0		0.0
YEL015W	1	0	1.0	1.0	0.0	0.0
YEL016C	4	2	0.8290852543051488	1.0	0.5855532654346008	188.89258712988396
YEL017C-A	4	0	0.17811804646257057	0.2791163174948892	0.0	0.0
YEL017W	12	0	0.0035968801140209778	0.008307492986238812	0.0	0.0
YEL018W	35	2	1.614819472204461e-06	5.968397676508904e-06	0.0669203731925258	26.23508154819992
YEL019C	180	19	1.0207411840577466e-24	1.548887216231161e-23	0.12361680048063793	33.23110329477614
YEL020C	0	0	1.0	1.0		0.0
YEL020W-A	17	0	0.00036139585953960554	0.000975310928302333	0.0	0.0
YEL021W	82	12	1.8521587752976307e-10	1.0442906977192816e-09	0.17138144354183438	46.07136271495595
YEL022W	0	0	1.0	1.0		0.0
YEL023C	2	0	0.5501661073893732	0.7495866580422377	0.0	0.0
YEL024W	4	0	0.17811804646257057	0.2791163174948892	0.0	0.0
YEL025C	0	0	1.0	1.0		0.0
YEL026W	30	0	1.070010932247696e-06	4.0141114620720805e-06	0.0	0.0
YEL027W	0	0	1.0	1.0		0.0
YEL029C	0	0	1.0	1.0		0.0
YEL030W	2	0	0.5501661073893732	0.7495866580422377	0.0	0.0
YEL031W	0	0	1.0	1.0		0.0
YEL032W	2	0	0.5501661073893732	0.7495866580422377	0.0	0.0
YEL034W	73	7	4.600750659673155e-11	2.72772340657529e-10	0.11229788652170425	30.188313011135293
YEL035C	140	59	4.775484548630374e-06	1.6654828162021396e-05	0.49353775229487784	134.92327651609395
YEL036C	28	0	2.598520378287826e-06	9.357602188812326e-06	0.0	0.0
YEL037C	42	0	5.409004068092335e-09	2.677038071910415e-08	0.0	0.0
YEL038W	77	15	1.890201496213559e-08	8.873917391611574e-08	0.2281376358836107	61.32876205033652
YEL039C	160	36	1.2797108192736916e-14	9.891958228014787e-14	0.26349896944557033	72.80235127667615
YEL040W	40	2	1.8390727105846495e-07	7.56004800469787e-07	0.05855532654346007	15.357120910088073
YEL041W	33	5	9.366050427322974e-05	0.00027523840576154537	0.17744038346503052	57.24017791153021
YEL042W	15	0	0.0009004087511185465	0.0022932908448550756	0.0	0.0
YEL043W	5	0	0.10573420919308413	0.18460152916497474	0.0	0.0
YEL044W	319	2	1.341999415285108e-59	8.03941524719235e-58	0.0073423606951047125	1.973799238598508
YEL046C	24	0	1.544040871024948e-05	5.06258782740278e-05	0.0	0.0
YEL047C	23	2	0.0002977071350949026	0.0008227360566702474	0.10183535051036535	27.37573726920529
YEL048C	104	9	9.677272394686909e-16	8.136548763427546e-15	0.10134575747906552	26.984655311937598
YEL049W	2	0	0.5501661073893732	0.7495866580422377	0.0	0.0
YEL050C	2	0	0.5501661073893732	0.7495866580422377	0.0	0.0
YEL051W	45	1	5.750258490916322e-09	2.8361695181183337e-08	0.026024589574871148	6.843934318127534
YEL052W	25	5	0.002312818613826801	0.0055236793389194065	0.23422130617384032	75.55703484371894
YEL053C	4	1	0.47125077945281046	0.6830048469337482	0.2927766327173004	62.96419571483907
YEL054C	3	0	0.3070762159409408	0.4523553580625898	0.0	0.0
YEL055C	5	0	0.10573420919308413	0.18460152916497474	0.0	0.0
YEL056W	27	1	1.552612137560698e-05	5.067577981334605e-05	0.04337431595811858	11.660036242782729
YEL057C	159	4	1.3670466037593105e-28	2.611921932963387e-27	0.029461799518722052	7.920024618840506
YEL058W	37	5	1.8178666480367343e-05	5.906526041163423e-05	0.15825763930664885	42.54337547847566
YEL059C-A	150	21	1.5410248361374105e-18	1.560287646589128e-17	0.16395491432168824	44.07493699384479
YEL060C	0	0	1.0	1.0		0.0
YEL061C	0	0	1.0	1.0		0.0
YEL062W	17	0	0.00036139585953960554	0.000975310928302333	0.0	0.0
YEL063C	2	0	0.5501661073893732	0.7495866580422377	0.0	0.0
YEL064C	49	5	1.2288297663070814e-07	5.141283818791258e-07	0.11950066641522464	38.54950756852445
YEL065W	11	0	0.005738694708759223	0.01271800896727333	0.0	0.0
YEL066W	4	0	0.17811804646257057	0.2791163174948892	0.0	0.0
YEL067C	4	0	0.17811804646257057	0.2791163174948892	0.0	0.0
YEL069C	2	0	0.5501661073893732	0.7495866580422377	0.0	0.0
YEL070W	12	0	0.0035968801140209778	0.008307492986238812	0.0	0.0
YEL071W	0	0	1.0	1.0		0.0
YEL072W	16	0	0.0005699437210477687	0.001496687826367908	0.0	0.0
YEL073C	0	0	1.0	1.0		0.0
YEL075C	72	7	6.990082469601203e-11	4.072944709491035e-10	0.11385757939006126	30.607595131371323
YEL077C	2	0	0.5501661073893732	0.7495866580422377	0.0	0.0
YER001W	9	0	0.014775360990978962	0.030025830762939933	0.0	0.0
YER002W	9	1	0.04877863129580677	0.08956765918971415	0.13012294787435574	31.482097857419536
YER003C	22	5	0.007404325371640061	0.016166391500494304	0.2661605751975458	85.86026687083984
YER004W	14	0	0.0014252994010107156	0.0035346687603331718	0.0	0.0
YER005W	4	0	0.17811804646257057	0.2791163174948892	0.0	0.0
YER006W	23	2	0.0002977071350949026	0.0008227360566702474	0.10183535051036535	41.06360589585504
YER007C-A	1	0	1.0	1.0	0.0	0.0
YER007W	32	2	5.950118761606542e-06	2.049049880119714e-05	0.0731941581793251	29.514466724971516
YER008C	1	0	1.0	1.0	0.0	0.0
YER009W	68	18	4.934795408600347e-06	1.7189587156184493e-05	0.30999878758302396	83.33496490631072
YER010C	12	2	0.034252831182686766	0.06603688640014468	0.19518442181153361	78.70524462672945
YER011W	2	0	0.5501661073893732	0.7495866580422377	0.0	0.0
YER012W	4	0	0.17811804646257057	0.2791163174948892	0.0	0.0
YER013W	16	0	0.0005699437210477687	0.001496687826367908	0.0	0.0
YER014C-A	33	2	3.8521779030339475e-06	1.3717569733961753e-05	0.07097615338601222	18.51888109890699
YER014W	35	0	1.1742523134191762e-07	4.961884683669128e-07	0.0	0.0
YER015W	0	2	0.4115792606797074	0.6029017646889957		0.0
YER016W	1	0	1.0	1.0	0.0	0.0
YER017C	25	2	0.0001248384557186805	0.0003625989691101675	0.09368852246953614	25.185678286117422
YER018C	241	13	8.151187702505034e-39	2.4039733578003307e-37	0.0631717215821561	16.98204448863956
YER019C-A	131	8	3.4067486543357356e-21	4.1421165985380154e-20	0.07151795608361536	19.2257086135334
YER019W	63	2	8.588491077549183e-12	5.333953799890427e-11	0.037177985106958786	9.99431677896048
YER020W	0	0	1.0	1.0		0.0
YER021W	3	0	0.3070762159409408	0.4523553580625898	0.0	0.0
YER022W	12	2	0.034252831182686766	0.06603688640014468	0.19518442181153361	52.47016309464833
YER023W	96	14	4.556576623512289e-12	2.931193754118475e-11	0.1707863690850919	45.911392701400445
YER024W	5	1	0.3007044379800682	0.4523553580625898	0.2342213061738403	52.47016310046463
YER025W	2	0	0.5501661073893732	0.7495866580422377	0.0	0.0
YER026C	1	0	1.0	1.0	0.0	0.0
YER027C	27	4	0.000425750713630615	0.0011446902076155524	0.17349726383247432	46.64014497655068
YER028C	8	0	0.023882912586881553	0.046591122892522326	0.0	0.0
YER029C	71	5	1.1167777316349915e-11	6.861740101103457e-11	0.0824722909062818	22.17049145250814
YER030W	77	4	2.592291110295103e-13	1.8359933713432438e-12	0.06083670290229619	16.354336547389885
YER031C	11	0	0.005738694708759223	0.01271800896727333	0.0	0.0
YER032W	4	0	0.17811804646257057	0.2791163174948892	0.0	0.0
YER033C	0	0	1.0	1.0		0.0
YER034W	32	2	5.950118761606542e-06	2.049049880119714e-05	0.0731941581793251	29.514466724971516
YER035W	26	1	2.4156863927599412e-05	7.752573908907602e-05	0.04504255887958468	12.108499174915476
YER036C	2	0	0.5501661073893732	0.7495866580422377	0.0	0.0
YER037W	12	2	0.034252831182686766	0.06603688640014468	0.19518442181153361	52.47016309464833
YER038C	49	9	5.757278008027147e-06	1.9909865197933932e-05	0.21510119954740436	57.82426136771864
YER039C	147	11	1.3540373848589543e-22	1.802562268593483e-21	0.08763382203783139	23.55803241067185
YER039C-A	243	51	9.104199738478681e-23	1.2204720908156387e-21	0.2457877904293386	67.36909828138573
YER040W	1	0	1.0	1.0	0.0	0.0
YER041W	9	0	0.014775360990978962	0.030025830762939933	0.0	0.0
YER042W	16	2	0.006175211403178554	0.013599671801321253	0.1463883163586502	39.35262232098625
YER043C	12	1	0.012519808673498037	0.026756380409248316	0.09759221090576681	26.235081544275555
YER044C	16	1	0.0020687124023428976	0.0050518747455940574	0.0731941581793251	19.676311158206666
YER044C-A	40	7	3.466227665185233e-05	0.00010958919902408066	0.20494364290211026	55.09367124480784
YER045C	4	0	0.17811804646257057	0.2791163174948892	0.0	0.0
YER046W	24	0	1.544040871024948e-05	5.06258782740278e-05	0.0	0.0
YER047C	3	0	0.3070762159409408	0.4523553580625898	0.0	0.0
YER048C	0	0	1.0	1.0		0.0
YER048W-A	4	0	0.17811804646257057	0.2791163174948892	0.0	0.0
YER049W	2	0	0.5501661073893732	0.7495866580422377	0.0	0.0
YER050C	59	56	0.6357306476750826	0.8622846591460849	1.1115587411639878	293.83291339674645
YER051W	16	19	0.4197529292456613	0.6147183845408195	1.3906890054071768	373.8499120379371
YER052C	7	0	0.03885561415808752	0.07245740500102507	0.0	0.0
YER053C	2	0	0.5501661073893732	0.7495866580422377	0.0	0.0
YER053C-A	2	0	0.5501661073893732	0.7495866580422377	0.0	0.0
YER054C	2	0	0.5501661073893732	0.7495866580422377	0.0	0.0
YER055C	1	0	1.0	1.0	0.0	0.0
YER056C	0	0	1.0	1.0		0.0
YER056C-A	2	0	0.5501661073893732	0.7495866580422377	0.0	0.0
YER057C	13	2	0.022377765549708006	0.04485692913083678	0.18017023551833872	48.43399670529009
YER058W	22	0	3.7810699395241664e-05	0.00011760374917362618	0.0	0.0
YER059W	9	0	0.014775360990978962	0.030025830762939933	0.0	0.0
YER060W	18	4	0.01597434638809564	0.03240510267299401	0.2602458957487115	69.960217464826
YER060W-A	24	0	1.544040871024948e-05	5.06258782740278e-05	0.0	0.0
YER061C	27	1	1.552612137560698e-05	5.067577981334605e-05	0.04337431595811858	11.660036242782729
YER062C	127	304	3.324640386556356e-24	4.877552771195307e-23	2.803278625072734	756.0661295194701
YER063W	9	0	0.014775360990978962	0.030025830762939933	0.0	0.0
YER064C	0	0	1.0	1.0		0.0
YER065C	0	0	1.0	1.0		0.0
YER066W	1	0	1.0	1.0	0.0	0.0
YER067W	5	5	1.0	1.0	1.1711065308692015	262.3508155632953
YER068W	16	0	0.0005699437210477687	0.001496687826367908	0.0	0.0
YER069W	0	0	1.0	1.0		0.0
YER070W	4	0	0.17811804646257057	0.2791163174948892	0.0	0.0
YER071C	97	5	1.7098055685534999e-16	1.5174524420912312e-15	0.06036631602418564	19.473462589287504
YER072W	49	0	2.5249703362721336e-10	1.4111860450827055e-09	0.0	0.0
YER073W	9	0	0.014775360990978962	0.030025830762939933	0.0	0.0
YER074W	12	0	0.0035968801140209778	0.008307492986238812	0.0	0.0
YER074W-A	17	0	0.00036139585953960554	0.000975310928302333	0.0	0.0
YER075C	0	0	1.0	1.0		0.0
YER076C	3	0	0.3070762159409408	0.4523553580625898	0.0	0.0
YER077C	5	0	0.10573420919308413	0.18460152916497474	0.0	0.0
YER078C	97	2	3.590006288120826e-18	3.547444357900837e-17	0.02414652640967426	6.491154197686327
YER078W-A	1297	3364	1.4940886483811202e-282	2.8641679389466077e-279	3.0374729142976054	816.5441574043097
YER079W	120	0	1.1000174463482715e-23	1.542975691207051e-22	0.0	0.0
YER080W	0	0	1.0	1.0		0.0
YER081W	8	2	0.1815210490905385	0.2836759655760019	0.2927766327173004	78.7052446419725
YER082C	40	4	1.8540241216099138e-06	6.80439867477895e-06	0.11711065308692015	30.71424182017616
YER083C	24	8	0.026912661110705945	0.052394960747349326	0.39036884362306723	104.94032618929666
YER085C	61	13	1.5790051001216197e-06	5.892834737702424e-06	0.24958008034917412	66.01085035798359
YER086W	44	8	1.7164249755144094e-05	5.58639503915301e-05	0.21292846015803668	57.24017791080099
YER087C-B	119	65	0.0044057646356079555	0.01011075515537963	0.6396800378697319	171.96103874387805
YER087W	21	5	0.010838130331160063	0.023344602072847012	0.27883488830219083	74.95737586063926
YER088C	0	0	1.0	1.0		0.0
YER089C	9	0	0.014775360990978962	0.030025830762939933	0.0	0.0
YER090W	35	0	1.1742523134191762e-07	4.961884683669128e-07	0.0	0.0
YER091C	1	0	1.0	1.0	0.0	0.0
YER092W	110	13	5.846814435884803e-15	4.6188227775787777e-14	0.13840349910272381	37.206115648291394
YER093C	4	0	0.17811804646257057	0.2791163174948892	0.0	0.0
YER093C-A	118	14	6.178823641618676e-16	5.2800021936031216e-15	0.13894484264549847	37.3516415231973
YER094C	54	4	4.846763741829949e-09	2.4112230345384115e-08	0.08674863191623716	23.320072485922047
YER095W	40	5	5.260778001041206e-06	1.822574354457107e-05	0.14638831635865018	39.35262232555916
YER096W	1	0	1.0	1.0	0.0	0.0
YER098W	0	0	1.0	1.0		0.0
YER099C	51	8	1.0714791867450916e-06	4.016999219668202e-06	0.18370298523438458	49.38368290403576
YER100W	66	12	1.0263533278634656e-07	4.3755062924705643e-07	0.21292846015803663	57.240177922616056
YER101C	14	1	0.005080094261575825	0.01147961575572596	0.08365046649065726	22.487212754424387
YER102W	3	0	0.3070762159409408	0.4523553580625898	0.0	0.0
YER103W	0	0	1.0	1.0		0.0
YER104W	85	44	0.008408308022660559	0.018247614882385233	0.606219851273469	164.7319073869755
YER105C	0	0	1.0	1.0		0.0
YER106W	126	2	1.3426482877726225e-23	1.8651135997537082e-22	0.018588992553479393	7.495737584389533
YER107C	116	2	9.961747907404733e-22	1.2508736291590528e-20	0.02019149191153796	8.14192185851125
YER109C	2	0	0.5501661073893732	0.7495866580422377	0.0	0.0
YER110C	0	0	1.0	1.0		0.0
YER111C	1	0	1.0	1.0	0.0	0.0
YER112W	23	0	2.415172091036143e-05	7.752573908907602e-05	0.0	0.0
YER113C	17	2	0.00401099339402766	0.009215830207372383	0.13777723892578844	37.03776218594169
YER114C	0	0	1.0	1.0		0.0
YER115C	89	7	5.522002756038549e-14	4.087134858426988e-13	0.09210950242791473	24.761200558137627
YER116C	61	7	6.802820645382399e-09	3.318322436946071e-08	0.13438927403417067	36.12699753636866
YER117W	61	7	6.802820645382399e-09	3.318322436946071e-08	0.13438927403417067	36.12699753636866
YER118C	56	15	4.201977974874905e-05	0.00013013233889879147	0.31368924933996467	84.32704781921271
YER119C	85	12	5.5524279213683274e-11	3.261696933175613e-10	0.1653326867109461	44.44531462313002
YER120W	8	0	0.023882912586881553	0.046591122892522326	0.0	0.0
YER121W	106	14	8.147706735999493e-14	5.984350119889283e-13	0.15467444747329076	41.58012924189879
YER122C	35	2	1.614819472204461e-06	5.968397676508904e-06	0.0669203731925258	17.49005436885395
YER123W	4	0	0.17811804646257057	0.2791163174948892	0.0	0.0
YER124C	7	0	0.03885561415808752	0.07245740500102507	0.0	0.0
YER125W	0	0	1.0	1.0		0.0
YER126C	19	0	0.00014596285812643023	0.0004157664175755821	0.0	0.0
YER127W	121	16	1.3626363220689631e-15	1.1340841516958908e-14	0.15485706193311757	41.62922031048178
YER128W	124	4	4.55385150355182e-22	5.8852134824553966e-21	0.03777763002803876	10.155515437004432
YER129W	4	0	0.17811804646257057	0.2791163174948892	0.0	0.0
YER130C	0	0	1.0	1.0		0.0
YER131W	4	0	0.17811804646257057	0.2791163174948892	0.0	0.0
YER132C	0	0	1.0	1.0		0.0
YER133W	0	0	1.0	1.0		0.0
YER134C	0	0	1.0	1.0		0.0
YER136W	1	0	1.0	1.0	0.0	0.0
YER137C	15	0	0.0009004087511185465	0.0022932908448550756	0.0	0.0
YER138W-A	0	0	1.0	1.0		0.0
YER139C	5	0	0.10573420919308413	0.18460152916497474	0.0	0.0
YER140W	20	2	0.001094704425087443	0.0027673165488693997	0.11711065308692015	31.482097856789
YER141W	19	0	0.00014596285812643023	0.0004157664175755821	0.0	0.0
YER142C	92	7	1.5563605552730785e-14	1.1966082290608923e-13	0.08910593169656968	23.69620268958357
YER143W	54	12	9.846000733926971e-06	3.342038362455535e-05	0.26024589574871143	69.96021745776613
YER144C	3	1	0.7312613598834619	0.9865081118202649	0.39036884362306723	104.94032615327518
YER145C	8	0	0.023882912586881553	0.046591122892522326	0.0	0.0
YER146W	45	5	6.562807495938348e-07	2.5245957129860497e-06	0.13012294787435572	34.980108736477824
YER147C	30	1	4.132349903395354e-06	1.4526371818109218e-05	0.03903688436230672	10.49403261532752
YER148W	35	0	1.1742523134191762e-07	4.961884683669128e-07	0.0	0.0
YER149C	27	4	0.000425750713630615	0.0011446902076155524	0.17349726383247432	46.64014497655068
YER150W	54	27	0.02877403154849395	0.055980871256897394	0.5855532654346007	154.5484804664702
YER151C	2	0	0.5501661073893732	0.7495866580422377	0.0	0.0
YER152C	2	0	0.5501661073893732	0.7495866580422377	0.0	0.0
YER153C	123	43	2.851705983480058e-07	1.1318261636296627e-06	0.40941122623882653	112.61888661928988
YER154W	35	2	1.614819472204461e-06	5.968397676508904e-06	0.0669203731925258	26.23508154819992
YER155C	0	0	1.0	1.0		0.0
YER156C	40	7	3.466227665185233e-05	0.00010958919902408066	0.20494364290211026	55.09367124480784
YER157W	0	0	1.0	1.0		0.0
YER158C	4	0	0.17811804646257057	0.2791163174948892	0.0	0.0
YER159C	14	0	0.0014252994010107156	0.0035346687603331718	0.0	0.0
YER161C	16	2	0.006175211403178554	0.013599671801321253	0.1463883163586502	39.35262232098625
YER162C	9	0	0.014775360990978962	0.030025830762939933	0.0	0.0
YER163C	21	7	0.040740345854121396	0.07589819533756144	0.3903688436230672	104.9403261839902
YER164W	0	0	1.0	1.0		0.0
YER165W	16	0	0.0005699437210477687	0.001496687826367908	0.0	0.0
YER166W	0	0	1.0	1.0		0.0
YER167W	0	0	1.0	1.0		0.0
YER168C	26	5	0.0015602236107952782	0.0038543152859465825	0.22521279439792335	60.542495888647885
YER169W	0	0	1.0	1.0		0.0
YER170W	44	20	0.024343750664339657	0.047474028508178154	0.5323211503950916	143.10044477700248
YER171W	30	4	0.00012303624768893033	0.0003597262127397246	0.15614753744922688	41.97613046618783
YER172C	0	0	1.0	1.0		0.0
YER173W	11	0	0.005738694708759223	0.01271800896727333	0.0	0.0
YER174C	65	0	2.3696651428711463e-13	1.6971287965942668e-12	0.0	0.0
YER175C	156	64	6.265437848747135e-07	2.4297055339274967e-06	0.48045396138223656	129.15732454744025
YER175W-A	83	20	1.0022808320414145e-07	4.279225735018689e-07	0.2821943447877594	75.86047677019523
YER176W	0	0	1.0	1.0		0.0
YER177W	0	0	1.0	1.0		0.0
YER178W	17	0	0.00036139585953960554	0.000975310928302333	0.0	0.0
YER179W	61	2	2.0412833885838207e-11	1.2370306393830932e-10	0.03839693543833448	10.321999296962083
YER180C	80	15	6.0003209871526846e-09	2.9493885467619735e-08	0.21958247453797528	58.30018122235224
YER180C-A	45	0	1.4525983984759806e-09	7.59444853603215e-09	0.0	0.0
YER182W	19	0	0.00014596285812643023	0.0004157664175755821	0.0	0.0
YER183C	11	1	0.0196822846725681	0.039744669646046046	0.10646423007901834	28.62008895561926
YER184C	0	0	1.0	1.0		0.0
YER185W	12	0	0.0035968801140209778	0.008307492986238812	0.0	0.0
YER186C	0	0	1.0	1.0		0.0
YER187W	0	0	1.0	1.0		0.0
YER188C-A	3	0	0.3070762159409408	0.4523553580625898	0.0	0.0
YER189W	9	0	0.014775360990978962	0.030025830762939933	0.0	0.0
YER190C-B	111	27	7.292295043962712e-10	3.923104658356366e-09	0.2848637507519679	78.70524462079688
YER190W	121	0	7.146698351630377e-24	1.0123315817789728e-22	0.0	0.0
YFL001W	26	2	8.08270747384066e-05	0.0002423548002192786	0.09008511775916936	36.32549752193232
YFL002C	0	0	1.0	1.0		0.0
YFL003C	0	0	1.0	1.0		0.0
YFL004W	1	0	1.0	1.0	0.0	0.0
YFL005W	8	0	0.023882912586881553	0.046591122892522326	0.0	0.0
YFL007W	0	0	1.0	1.0		0.0
YFL008W	2	0	0.5501661073893732	0.7495866580422377	0.0	0.0
YFL009W	1	0	1.0	1.0	0.0	0.0
YFL010C	0	0	1.0	1.0		0.0
YFL010W-A	0	0	1.0	1.0		0.0
YFL011W	7	0	0.03885561415808752	0.07245740500102507	0.0	0.0
YFL012W	20	4	0.0072707382758375365	0.015910964925548582	0.2342213061738403	62.96419571357799
YFL013C	7	0	0.03885561415808752	0.07245740500102507	0.0	0.0
YFL014W	38	0	3.1338236771855373e-08	1.429232352695799e-07	0.0	0.0
YFL016C	0	0	1.0	1.0		0.0
YFL017C	152	19	9.58727639010078e-20	1.0623588924753293e-18	0.14638831635865018	39.352622324015286
YFL017W-A	80	7	2.4433774229093755e-12	1.598619290005895e-11	0.10247182145105513	27.54683562240392
YFL018C	1	0	1.0	1.0	0.0	0.0
YFL020C	0	0	1.0	1.0		0.0
YFL021W	0	0	1.0	1.0		0.0
YFL022C	20	0	9.294377569055174e-05	0.00027383178995715317	0.0	0.0
YFL023W	0	0	1.0	1.0		0.0
YFL024C	3	0	0.3070762159409408	0.4523553580625898	0.0	0.0
YFL025C	2	0	0.5501661073893732	0.7495866580422377	0.0	0.0
YFL026W	9	2	0.12053587096325317	0.20722780943434133	0.2602458957487115	69.960217464826
YFL027C	33	0	2.8381719440887736e-07	1.1289802865364128e-06	0.0	0.0
YFL028C	126	18	1.2753745081462779e-15	1.0629969270071367e-14	0.16730093298131452	44.97442551214406
YFL029C	32	5	0.00014068136513745484	0.0004075861616652407	0.18298539544831274	59.02893344994303
YFL030W	20	1	0.0003462743545773911	0.0009469442763550053	0.05855532654346007	15.741048926565336
YFL031W	33	2	3.8521779030339475e-06	1.3717569733961753e-05	0.07097615338601222	19.080059307538686
YFL033C	0	0	1.0	1.0		0.0
YFL034C-A	3	1	0.7312613598834619	0.9865081118202649	0.39036884362306723	104.94032615327518
YFL034C-B	128	24	1.2927405877042032e-13	9.410824202388446e-13	0.21958247453797528	59.0289334865054
YFL034W	5	0	0.10573420919308413	0.18460152916497474	0.0	0.0
YFL036W	0	0	1.0	1.0		0.0
YFL037W	0	0	1.0	1.0		0.0
YFL038C	15	0	0.0009004087511185465	0.0022932908448550756	0.0	0.0
YFL039C	40	2	1.8390727105846495e-07	7.56004800469787e-07	0.05855532654346007	15.741048928394497
YFL040W	0	0	1.0	1.0		0.0
YFL041W	32	2	5.950118761606542e-06	2.049049880119714e-05	0.0731941581793251	19.67631115379176
YFL041W-A	71	23	4.1907248552921304e-05	0.00012985376423914355	0.37937253816889627	101.98426066711022
YFL042C	15	0	0.0009004087511185465	0.0022932908448550756	0.0	0.0
YFL044C	126	12	2.7405148488625835e-18	2.731490623190419e-17	0.11153395532087633	29.982950343365005
YFL045C	82	7	1.053967789499094e-12	7.105942271288733e-12	0.09997250873273672	26.87496158149361
YFL046W	138	24	2.7697794311063245e-15	2.2466856852316604e-14	0.2036707010207307	54.7514745405726
YFL047W	19	0	0.00014596285812643023	0.0004157664175755821	0.0	0.0
YFL048C	18	0	0.0002295144566447023	0.0006413691157257935	0.0	0.0
YFL049W	14	2	0.014590273396686903	0.030025830762939933	0.16730093298131452	67.46163825804699
YFL050C	1	0	1.0	1.0	0.0	0.0
YFL051C	16	13	1.0	1.0	0.9515240563312263	255.7920450978429
YFL052W	0	0	1.0	1.0		0.0
YFL053W	2	0	0.5501661073893732	0.7495866580422377	0.0	0.0
YFL054C	0	0	1.0	1.0		0.0
YFL055W	2	0	0.5501661073893732	0.7495866580422377	0.0	0.0
YFL056C	54	2	4.233468827177386e-10	2.318731354771157e-09	0.04337431595811858	11.660036242961024
YFL057C	190	21	1.3825335486096752e-25	2.2587927380835913e-24	0.12943809025396438	34.79600289021012
YFL058W	94	5	6.159583443260206e-16	5.271393509254381e-15	0.06229290057814902	16.7457967340378
YFL059W	70	8	4.643159053628604e-10	2.5286749732403507e-09	0.1338407463850516	35.97954040425774
YFL060C	206	29	6.531981548575152e-25	1.0071159754921099e-23	0.16486451162721769	45.84771531987663
YFL061W	40	9	0.00017976829168855115	0.0005112994290310869	0.26349896944557033	70.83472018234816
YFL062W	0	0	1.0	1.0		0.0
YFL066C	0	0	1.0	1.0		0.0
YFL067W	0	0	1.0	1.0		0.0
YFL068W	26	5	0.0015602236107952782	0.0038543152859465825	0.22521279439792335	72.65099504386464
YFR001W	4	0	0.17811804646257057	0.2791163174948892	0.0	0.0
YFR002W	8	0	0.023882912586881553	0.046591122892522326	0.0	0.0
YFR003C	133	2	6.595570919218824e-25	1.011496756171399e-23	0.017610624524348896	7.101225079867159
YFR004W	70	4	5.196285713464046e-12	3.294800345990268e-11	0.0669203731925258	17.98977020212887
YFR005C	52	5	3.481720548729733e-08	1.5704607745682112e-07	0.11260639719896168	35.64011078398709
YFR006W	4	0	0.17811804646257057	0.2791163174948892	0.0	0.0
YFR007W	8	2	0.1815210490905385	0.2836759655760019	0.2927766327173004	78.7052446419725
YFR008W	0	0	1.0	1.0		0.0
YFR009W	0	0	1.0	1.0		0.0
YFR010W	9	0	0.014775360990978962	0.030025830762939933	0.0	0.0
YFR011C	51	1	4.1970967994894307e-10	2.318731354771157e-09	0.022962873154298073	6.17296036228715
YFR012W	33	0	2.8381719440887736e-07	1.1289802865364128e-06	0.0	0.0
YFR012W-A	99	40	6.245611914457126e-05	0.0001883508868381905	0.47317435590674806	127.2003953835912
YFR013W	0	0	1.0	1.0		0.0
YFR014C	38	0	3.1338236771855373e-08	1.429232352695799e-07	0.0	0.0
YFR015C	4	0	0.17811804646257057	0.2791163174948892	0.0	0.0
YFR016C	1	0	1.0	1.0	0.0	0.0
YFR017C	4	0	0.17811804646257057	0.2791163174948892	0.0	0.0
YFR018C	78	8	1.6837351049152852e-11	1.0246730781341593e-10	0.12011349034555914	32.28933113686006
YFR019W	0	0	1.0	1.0		0.0
YFR021W	2	0	0.5501661073893732	0.7495866580422377	0.0	0.0
YFR022W	7	0	0.03885561415808752	0.07245740500102507	0.0	0.0
YFR023W	4	5	0.8125233110897219	1.0	1.463883163586502	377.7851742597679
YFR024C-A	20	2	0.001094704425087443	0.0027673165488693997	0.11711065308692015	47.22314677603767
YFR025C	5	0	0.10573420919308413	0.18460152916497474	0.0	0.0
YFR026C	16	1	0.0020687124023428976	0.0050518747455940574	0.0731941581793251	19.676311158206666
YFR027W	54	5	1.4992297978029493e-08	7.096354376267292e-08	0.10843578989529644	34.98010872210838
YFR028C	0	0	1.0	1.0		0.0
YFR029W	2	0	0.5501661073893732	0.7495866580422377	0.0	0.0
YFR030W	9	1	0.04877863129580677	0.08956765918971415	0.13012294787435574	31.482097857419536
YFR031C	2	0	0.5501661073893732	0.7495866580422377	0.0	0.0
YFR031C-A	4	0	0.17811804646257057	0.2791163174948892	0.0	0.0
YFR032C	39	1	7.931408397796812e-08	3.411632737152541e-07	0.030028372586389785	8.072332780457213
YFR032C-A	259	31	2.5118026766381464e-33	5.778150877338392e-32	0.14017105195731755	37.68127542381084
YFR032C-B	169	57	4.98545182283332e-10	2.7125197193107307e-09	0.3949885932517425	106.18222354306523
YFR033C	80	0	3.53334426551289e-16	3.0648963606281495e-15	0.0	0.0
YFR034C	0	0	1.0	1.0		0.0
YFR035C	110	4	1.85087957505919e-19	2.015986446243447e-18	0.04258569203160733	11.448035583578005
YFR036W	85	10	7.592999542996594e-12	4.725902637637815e-11	0.13777723892578841	36.60709053327492
YFR037C	27	5	0.001049960587871106	0.002663574477656255	0.21687157979059288	69.96021745127665
YFR038W	28	0	2.598520378287826e-06	9.357602188812326e-06	0.0	0.0
YFR039C	40	11	0.0007554804367342059	0.0019624065002973885	0.3220542959890304	86.57576910159682
YFR040W	11	0	0.005738694708759223	0.01271800896727333	0.0	0.0
YFR041C	218	52	1.6904418161178326e-18	1.7085643030744563e-17	0.27934651195045174	76.53904524178871
YFR042W	317	60	1.3489268656337372e-31	2.9274258129281594e-30	0.2216605421203536	60.58069301101517
YFR043C	163	22	2.212954057187365e-20	2.530158803754381e-19	0.15806345815412537	42.49117502114184
YFR044C	49	7	9.360977986222735e-07	3.544106938694335e-06	0.16730093298131452	44.074937001850685
YFR045W	85	20	4.8772812176878766e-08	2.1642935403489953e-07	0.27555447785157683	73.21418107505757
YFR046C	58	8	6.359127499523218e-08	2.7684589136834235e-07	0.16153193529230367	43.42358324360384
YFR047C	66	5	9.342741329190209e-11	5.405443197602907e-10	0.08872019173251526	23.494102885469083
YFR048W	14	0	0.0014252994010107156	0.0035346687603331718	0.0	0.0
YFR049W	207	40	8.35168536927101e-21	9.802151542587261e-20	0.226300778911923	60.834971703739896
YFR050C	66	4	2.878230639036971e-11	1.7242400421980856e-10	0.07097615338601222	18.79528230619119
YFR051C	16	1	0.0020687124023428976	0.0050518747455940574	0.0731941581793251	19.676311158206666
YFR052W	47	14	0.0004781217727818025	0.0012801109475177588	0.3488402432376345	91.82278542886172
YFR053C	0	0	1.0	1.0		0.0
YFR055W	0	0	1.0	1.0		0.0
YFR057W	0	0	1.0	1.0		0.0
YGL001C	11	0	0.005738694708759223	0.01271800896727333	0.0	0.0
YGL002W	25	5	0.002312818613826801	0.0055236793389194065	0.23422130617384032	62.9641957226102
YGL003C	4	2	0.8290852543051488	1.0	0.5855532654346008	236.1157338801884
YGL004C	26	5	0.0015602236107952782	0.0038543152859465825	0.22521279439792335	60.542495888647885
YGL005C	5	0	0.10573420919308413	0.18460152916497474	0.0	0.0
YGL006W	0	0	1.0	1.0		0.0
YGL006W-A	5	0	0.10573420919308413	0.18460152916497474	0.0	0.0
YGL007C-A	7	1	0.12121619734604837	0.20722780943434133	0.16730093298131452	44.97442550009598
YGL008C	0	0	1.0	1.0		0.0
YGL009C	7	0	0.03885561415808752	0.07245740500102507	0.0	0.0
YGL010W	45	7	4.713832336158609e-06	1.6449787478912717e-05	0.18217212702409802	48.972152221313394
YGL011C	19	2	0.0016885415598333559	0.0041446020105000555	0.12327437167044228	33.1390503743793
YGL012W	1	0	1.0	1.0	0.0	0.0
YGL013C	1	0	1.0	1.0	0.0	0.0
YGL014W	0	0	1.0	1.0		0.0
YGL015C	8	7	1.0	1.0	1.0247182145105513	275.4683562240392
YGL016W	0	0	1.0	1.0		0.0
YGL017W	4	0	0.17811804646257057	0.2791163174948892	0.0	0.0
YGL018C	23	25	0.48859736978002055	0.7077892880616873	1.2729418813795668	342.1967159048306
YGL019W	28	0	2.598520378287826e-06	9.357602188812326e-06	0.0	0.0
YGL020C	11	0	0.005738694708759223	0.01271800896727333	0.0	0.0
YGL021W	3	0	0.3070762159409408	0.4523553580625898	0.0	0.0
YGL022W	0	1	0.9369875040277982	1.0		0.0
YGL023C	0	0	1.0	1.0		0.0
YGL025C	4	1	0.47125077945281046	0.6830048469337482	0.2927766327173004	78.70524463282666
YGL026C	4	0	0.17811804646257057	0.2791163174948892	0.0	0.0
YGL027C	1	0	1.0	1.0	0.0	0.0
YGL028C	0	0	1.0	1.0		0.0
YGL029W	4	0	0.17811804646257057	0.2791163174948892	0.0	0.0
YGL030W	4	0	0.17811804646257057	0.2791163174948892	0.0	0.0
YGL031C	0	0	1.0	1.0		0.0
YGL032C	14	4	0.07304295668959271	0.13263973600310947	0.33460186596262903	89.94885102814992
YGL033W	1	0	1.0	1.0	0.0	0.0
YGL035C	0	0	1.0	1.0		0.0
YGL036W	0	0	1.0	1.0		0.0
YGL037C	4	0	0.17811804646257057	0.2791163174948892	0.0	0.0
YGL038C	2	0	0.5501661073893732	0.7495866580422377	0.0	0.0
YGL039W	0	0	1.0	1.0		0.0
YGL040C	0	0	1.0	1.0		0.0
YGL041C-B	20	1	0.0003462743545773911	0.0009469442763550053	0.05855532654346007	15.741048926565336
YGL043W	13	0	0.002261267963849291	0.005420822034221456	0.0	0.0
YGL044C	5	2	0.5829182167271361	0.7915850447220212	0.4684426123476806	157.4104892891995
YGL045W	0	0	1.0	1.0		0.0
YGL047W	1	0	1.0	1.0	0.0	0.0
YGL048C	1	0	1.0	1.0	0.0	0.0
YGL049C	0	0	1.0	1.0		0.0
YGL050W	0	0	1.0	1.0		0.0
YGL051W	2	0	0.5501661073893732	0.7495866580422377	0.0	0.0
YGL053W	3	0	0.3070762159409408	0.4523553580625898	0.0	0.0
YGL054C	0	0	1.0	1.0		0.0
YGL055W	4	0	0.17811804646257057	0.2791163174948892	0.0	0.0
YGL056C	3	0	0.3070762159409408	0.4523553580625898	0.0	0.0
YGL057C	4	1	0.47125077945281046	0.6830048469337482	0.2927766327173004	62.96419571483907
YGL058W	26	1	2.4156863927599412e-05	7.752573908907602e-05	0.04504255887958468	12.108499174915476
YGL059W	7	2	0.27118689653135963	0.420602977872667	0.33460186596262903	134.9232764898356
YGL060W	2	1	1.0	1.0	0.5855532654346008	157.41048926565333
YGL061C	14	1	0.005080094261575825	0.01147961575572596	0.08365046649065726	22.487212754424387
YGL062W	0	0	1.0	1.0		0.0
YGL063W	9	1	0.04877863129580677	0.08956765918971415	0.13012294787435574	34.98010872834819
YGL064C	2	0	0.5501661073893732	0.7495866580422377	0.0	0.0
YGL065C	8	0	0.023882912586881553	0.046591122892522326	0.0	0.0
YGL066W	0	0	1.0	1.0		0.0
YGL067W	2	1	1.0	1.0	0.5855532654346008	157.41048926565333
YGL068W	5	0	0.10573420919308413	0.18460152916497474	0.0	0.0
YGL070C	20	0	9.294377569055174e-05	0.00027383178995715317	0.0	0.0
YGL071W	0	0	1.0	1.0		0.0
YGL073W	0	0	1.0	1.0		0.0
YGL075C	2	0	0.5501661073893732	0.7495866580422377	0.0	0.0
YGL076C	1	0	1.0	1.0	0.0	0.0
YGL077C	0	0	1.0	1.0		0.0
YGL078C	5	0	0.10573420919308413	0.18460152916497474	0.0	0.0
YGL079W	15	0	0.0009004087511185465	0.0022932908448550756	0.0	0.0
YGL080W	40	14	0.004627370106106722	0.010610847480151418	0.4098872858042205	107.49984636169378
YGL081W	7	0	0.03885561415808752	0.07245740500102507	0.0	0.0
YGL082W	0	0	1.0	1.0		0.0
YGL083W	0	0	1.0	1.0		0.0
YGL084C	4	0	0.17811804646257057	0.2791163174948892	0.0	0.0
YGL085W	9	0	0.014775360990978962	0.030025830762939933	0.0	0.0
YGL086W	1	1	1.0	1.0	1.1711065308692017	314.8209785741953
YGL087C	2	0	0.5501661073893732	0.7495866580422377	0.0	0.0
YGL089C	4	0	0.17811804646257057	0.2791163174948892	0.0	0.0
YGL090W	7	5	0.9874611520231862	1.0	0.8365046649065725	269.8465529796712
YGL091C	14	1	0.005080094261575825	0.01147961575572596	0.08365046649065726	22.487212754424387
YGL092W	0	0	1.0	1.0		0.0
YGL093W	1	0	1.0	1.0	0.0	0.0
YGL094C	0	0	1.0	1.0		0.0
YGL095C	0	0	1.0	1.0		0.0
YGL096W	0	0	1.0	1.0		0.0
YGL097W	0	0	1.0	1.0		0.0
YGL098W	0	0	1.0	1.0		0.0
YGL099W	1	0	1.0	1.0	0.0	0.0
YGL100W	4	12	0.03829158957696339	0.07245740500102507	3.5133195926076044	755.570348665869
YGL101W	1	1	1.0	1.0	1.1711065308692017	314.8209785741953
YGL103W	4	0	0.17811804646257057	0.2791163174948892	0.0	0.0
YGL104C	4	7	0.38587906192449084	0.5668430357925279	2.0494364290211027	440.74937001850685
YGL105W	1	0	1.0	1.0	0.0	0.0
YGL106W	0	0	1.0	1.0		0.0
YGL107C	4	0	0.17811804646257057	0.2791163174948892	0.0	0.0
YGL108C	4	0	0.17811804646257057	0.2791163174948892	0.0	0.0
YGL110C	7	0	0.03885561415808752	0.07245740500102507	0.0	0.0
YGL111W	4	1	0.47125077945281046	0.6830048469337482	0.2927766327173004	78.70524463282666
YGL112C	9	2	0.12053587096325317	0.20722780943434133	0.2602458957487115	104.94032617691497
YGL113W	4	0	0.17811804646257057	0.2791163174948892	0.0	0.0
YGL114W	2	0	0.5501661073893732	0.7495866580422377	0.0	0.0
YGL115W	12	0	0.0035968801140209778	0.008307492986238812	0.0	0.0
YGL116W	0	0	1.0	1.0		0.0
YGL117W	0	0	1.0	1.0		0.0
YGL119W	0	0	1.0	1.0		0.0
YGL120C	1	0	1.0	1.0	0.0	0.0
YGL121C	16	0	0.0005699437210477687	0.001496687826367908	0.0	0.0
YGL122C	0	0	1.0	1.0		0.0
YGL123W	0	0	1.0	1.0		0.0
YGL124C	0	0	1.0	1.0		0.0
YGL125W	0	0	1.0	1.0		0.0
YGL126W	0	0	1.0	1.0		0.0
YGL127C	8	1	0.07687950900835015	0.13881760009639615	0.1463883163586502	39.35262231641333
YGL128C	8	15	0.10222322426839532	0.18411705692688426	2.195824745379753	590.2893347919292
YGL129C	9	2	0.12053587096325317	0.20722780943434133	0.2602458957487115	69.960217464826
YGL130W	9	2	0.12053587096325317	0.20722780943434133	0.2602458957487115	104.94032617691497
YGL131C	0	0	1.0	1.0		0.0
YGL133W	1	0	1.0	1.0	0.0	0.0
YGL134W	7	0	0.03885561415808752	0.07245740500102507	0.0	0.0
YGL135W	5	4	1.0	1.0	0.9368852246953612	209.8806524262474
YGL136C	12	0	0.0035968801140209778	0.008307492986238812	0.0	0.0
YGL137W	16	4	0.034529008797122035	0.06645794163060535	0.2927766327173004	78.7052446419725
YGL138C	15	5	0.09586861719922697	0.17272569470950952	0.3903688436230672	104.94032619672568
YGL139W	4	0	0.17811804646257057	0.2791163174948892	0.0	0.0
YGL140C	0	0	1.0	1.0		0.0
YGL141W	0	0	1.0	1.0		0.0
YGL142C	9	1	0.04877863129580677	0.08956765918971415	0.13012294787435574	31.482097857419536
YGL143C	5	0	0.10573420919308413	0.18460152916497474	0.0	0.0
YGL144C	8	2	0.1815210490905385	0.2836759655760019	0.2927766327173004	118.0578669400942
YGL145W	7	0	0.03885561415808752	0.07245740500102507	0.0	0.0
YGL146C	28	2	3.3876480052863664e-05	0.00010722269498294932	0.08365046649065726	32.56768744169458
YGL147C	5	0	0.10573420919308413	0.18460152916497474	0.0	0.0
YGL148W	9	1	0.04877863129580677	0.08956765918971415	0.13012294787435574	31.482097857419536
YGL150C	0	0	1.0	1.0		0.0
YGL151W	0	0	1.0	1.0		0.0
YGL153W	16	1	0.0020687124023428976	0.0050518747455940574	0.0731941581793251	19.676311158206666
YGL154C	14	2	0.014590273396686903	0.030025830762939933	0.16730093298131452	67.46163825804699
YGL155W	15	2	0.009497878401110273	0.020526981843211264	0.15614753744922688	62.96419569852432
YGL156W	0	0	1.0	1.0		0.0
YGL157W	16	2	0.006175211403178554	0.013599671801321253	0.1463883163586502	39.35262232098625
YGL158W	1	0	1.0	1.0	0.0	0.0
YGL159W	0	0	1.0	1.0		0.0
YGL160W	7	0	0.03885561415808752	0.07245740500102507	0.0	0.0
YGL161C	25	2	0.0001248384557186805	0.0003625989691101675	0.09368852246953614	37.77851742185947
YGL162W	4	0	0.17811804646257057	0.2791163174948892	0.0	0.0
YGL163C	0	0	1.0	1.0		0.0
YGL164C	9	2	0.12053587096325317	0.20722780943434133	0.2602458957487115	104.94032617691497
YGL166W	30	2	1.4197202185492129e-05	4.705942926153615e-05	0.07807376872461344	31.482097843543677
YGL167C	0	0	1.0	1.0		0.0
YGL168W	0	0	1.0	1.0		0.0
YGL169W	12	0	0.0035968801140209778	0.008307492986238812	0.0	0.0
YGL170C	12	1	0.012519808673498037	0.026756380409248316	0.09759221090576681	26.235081544275555
YGL171W	5	1	0.3007044379800682	0.4523553580625898	0.2342213061738403	52.47016310046463
YGL172W	9	0	0.014775360990978962	0.030025830762939933	0.0	0.0
YGL173C	0	0	1.0	1.0		0.0
YGL174W	16	2	0.006175211403178554	0.013599671801321253	0.1463883163586502	39.35262232098625
YGL175C	19	2	0.0016885415598333559	0.0041446020105000555	0.12327437167044228	49.70857555194179
YGL176C	4	0	0.17811804646257057	0.2791163174948892	0.0	0.0
YGL178W	1	0	1.0	1.0	0.0	0.0
YGL179C	30	1	4.132349903395354e-06	1.4526371818109218e-05	0.03903688436230672	10.49403261532752
YGL180W	0	0	1.0	1.0		0.0
YGL181W	0	12	0.0005417107620702355	0.0014449807943719502		0.0
YGL183C	0	0	1.0	1.0		0.0
YGL184C	0	0	1.0	1.0		0.0
YGL185C	7	1	0.12121619734604837	0.20722780943434133	0.16730093298131452	44.97442550009598
YGL186C	4	0	0.17811804646257057	0.2791163174948892	0.0	0.0
YGL187C	5	1	0.3007044379800682	0.4523553580625898	0.2342213061738403	52.47016310046463
YGL188C-A	19	8	0.12857233350938485	0.21954260392294306	0.4930974866817691	132.55620149751724
YGL189C	16	7	0.1955938550688646	0.30517098765627787	0.5123591072552757	137.73417811201958
YGL190C	0	0	1.0	1.0		0.0
YGL191W	3	0	0.3070762159409408	0.4523553580625898	0.0	0.0
YGL192W	4	2	0.8290852543051488	1.0	0.5855532654346008	125.92839144431149
YGL193C	30	4	0.00012303624768893033	0.0003597262127397246	0.15614753744922688	40.62206175694357
YGL194C	7	1	0.12121619734604837	0.20722780943434133	0.16730093298131452	44.97442550009598
YGL194C-A	27	4	0.000425750713630615	0.0011446902076155524	0.17349726383247432	46.64014497655068
YGL195W	0	0	1.0	1.0		0.0
YGL196W	9	4	0.40776693163697475	0.5980789655302836	0.520491791497423	125.92839144431149
YGL197W	0	0	1.0	1.0		0.0
YGL198W	19	5	0.022926887645716473	0.045925646412579395	0.30818592917610566	99.41715110388355
YGL200C	0	0	1.0	1.0		0.0
YGL201C	0	0	1.0	1.0		0.0
YGL202W	1	0	1.0	1.0	0.0	0.0
YGL203C	0	0	1.0	1.0		0.0
YGL205W	0	0	1.0	1.0		0.0
YGL206C	0	0	1.0	1.0		0.0
YGL207W	0	0	1.0	1.0		0.0
YGL208W	4	2	0.8290852543051488	1.0	0.5855532654346008	188.89258712988396
YGL209W	0	0	1.0	1.0		0.0
YGL210W	0	0	1.0	1.0		0.0
YGL211W	5	0	0.10573420919308413	0.18460152916497474	0.0	0.0
YGL212W	14	2	0.014590273396686903	0.030025830762939933	0.16730093298131452	67.46163825804699
YGL213C	3	0	0.3070762159409408	0.4523553580625898	0.0	0.0
YGL215W	1	0	1.0	1.0	0.0	0.0
YGL216W	0	0	1.0	1.0		0.0
YGL219C	7	0	0.03885561415808752	0.07245740500102507	0.0	0.0
YGL220W	12	8	0.7494477033890481	1.0	0.7807376872461345	209.8806523785933
YGL221C	17	0	0.00036139585953960554	0.000975310928302333	0.0	0.0
YGL222C	8	2	0.1815210490905385	0.2836759655760019	0.2927766327173004	78.7052446419725
YGL223C	0	0	1.0	1.0		0.0
YGL224C	0	0	1.0	1.0		0.0
YGL225W	1	0	1.0	1.0	0.0	0.0
YGL226C-A	30	5	0.00031599999228210216	0.0008691133216711475	0.1951844218115336	60.93309262361429
YGL226W	0	0	1.0	1.0		0.0
YGL227W	1	0	1.0	1.0	0.0	0.0
YGL228W	1	0	1.0	1.0	0.0	0.0
YGL229C	0	1	0.9369875040277982	1.0		0.0
YGL230C	23	0	2.415172091036143e-05	7.752573908907602e-05	0.0	0.0
YGL231C	15	5	0.09586861719922697	0.17272569470950952	0.3903688436230672	104.94032619672568
YGL232W	5	5	1.0	1.0	1.1711065308692015	262.3508155632953
YGL233W	0	0	1.0	1.0		0.0
YGL234W	0	0	1.0	1.0		0.0
YGL235W	13	5	0.1869424202784054	0.29175192917804876	0.4504255887958467	145.30199008772928
YGL236C	14	5	0.13452846241842223	0.2296447573073156	0.41825233245328625	134.92327651609398
YGL237C	73	9	3.763949589384048e-10	2.0874131232929276e-09	0.14438299695647688	38.8135453057584
YGL238W	2	0	0.5501661073893732	0.7495866580422377	0.0	0.0
YGL240W	101	7	3.4588772023535887e-16	3.004834258419258e-15	0.08116579916915259	21.81927574007649
YGL241W	16	1	0.0020687124023428976	0.0050518747455940574	0.0731941581793251	19.676311158206666
YGL242C	26	2	8.08270747384066e-05	0.0002423548002192786	0.09008511775916936	24.21699835264505
YGL243W	44	10	8.708789342710332e-05	0.00025990787498664827	0.2661605751975458	71.55022238018685
YGL244W	14	1	0.005080094261575825	0.01147961575572596	0.08365046649065726	22.487212754424387
YGL245W	11	0	0.005738694708759223	0.01271800896727333	0.0	0.0
YGL246C	73	15	8.601673466374597e-08	3.697176689470875e-07	0.24063832826079481	64.68924216958216
YGL247W	412	85	3.8192961197108145e-38	1.0714522919247265e-36	0.2416117842812673	64.7936638783291
YGL248W	149	2	6.751234806580294e-28	1.2248060369919013e-26	0.015719550749922172	4.225784947471139
YGL249W	7	1	0.12121619734604837	0.20722780943434133	0.16730093298131452	44.97442550009598
YGL250W	76	14	1.194291638552786e-08	5.714119145854469e-08	0.21573015042327398	57.993338158666575
YGL251C	4	0	0.17811804646257057	0.2791163174948892	0.0	0.0
[truncated: 3,752 more rows]
