# Supplementary material for: Overexpression profiling reveals cellular requirements in the context of genetic backgrounds and environments
Source: PLoS Genet. 2023 Apr 28;19(4):e1010732. doi: 10.1371/journal.pgen.1010732 (PMC10171610; doi:10.1371/journal.pgen.1010732)
Supplement: S1 Data — (ZIP) [file pgen.1010732.s025.zip › S1_Data/Fig_1/Fig.1H/Genes_YOX.csv]

		Pool_a-1	Pool_a-2	Pool_b-1	Pool_b-2
YBR104W	YMC1	TRUE	FALSE	FALSE	FALSE
YDR087C	RRP1	FALSE	FALSE	FALSE	TRUE
YDR139C	RUB1	TRUE	FALSE	FALSE	FALSE
YKL093W	MBR1	FALSE	FALSE	TRUE	FALSE
YMR268C	PRP24	FALSE	FALSE	TRUE	FALSE
YMR318C	ADH6	FALSE	FALSE	TRUE	TRUE
YOR008C-A	YOR008C-A	FALSE	FALSE	FALSE	TRUE
YPL159C	PET20	FALSE	FALSE	TRUE	TRUE
YPR124W	CTR1	TRUE	TRUE	TRUE	TRUE
