# Supplementary material for: Overexpression profiling reveals cellular requirements in the context of genetic backgrounds and environments
Source: PLoS Genet. 2023 Apr 28;19(4):e1010732. doi: 10.1371/journal.pgen.1010732 (PMC10171610; doi:10.1371/journal.pgen.1010732)
Supplement: S1 Data — (ZIP) [file pgen.1010732.s025.zip › S1_Data/Fig_1/Fig.1H/YOX_YOXS2101.csv]

	YOXS2000	YOXS2101	p_values	q_values	FC	NRPM
YAL001C	10	11	1.0	1.0	0.9794391295024245	115.1813947424227
YAL002W	0	0	1.0	1.0		0.0
YAL003W	5	0	0.0546376800304704	0.17924774549642628	0.0	0.0
YAL005C	0	0	1.0	1.0		0.0
YAL007C	4	1	0.3049840209763962	0.6918986606056231	0.22259980215964195	26.17758971005924
YAL008W	4	0	0.10551401601504198	0.29672914723838945	0.0	0.0
YAL009W	0	0	1.0	1.0		0.0
YAL010C	0	0	1.0	1.0		0.0
YAL011W	5	0	0.0546376800304704	0.17924774549642628	0.0	0.0
YAL012W	13	3	0.01291280663292507	0.057477980608322043	0.2054767404550541	24.163928963698567
YAL013W	136	84	1.652275837164105e-05	0.0001699863745891014	0.5499524523944095	64.20197185637161
YAL014C	193	86	2.2923031741491777e-13	7.087653523941893e-12	0.396758196595424	47.20104258491306
YAL015C	12	16	0.7943933993968484	1.0	1.1871989448514237	148.33967500970368
YAL016W	103	16	1.4349748470218934e-17	5.937079385052453e-16	0.1383144401768649	17.282292235068603
YAL017W	0	0	1.0	1.0		0.0
YAL018C	41	19	0.001546288438775063	0.009708193025540815	0.4126240235154339	48.5243126414418
YAL019W	1	0	0.9536885802951612	1.0	0.0	0.0
YAL020C	154	153	0.3086146820165335	0.6960168769714057	0.8846173955954604	104.03480812998345
YAL021C	0	0	1.0	1.0		0.0
YAL022C	72	22	1.8389396975768397e-08	3.2145113072232236e-07	0.2720664248617846	33.44914240660319
YAL023C	0	0	1.0	1.0		0.0
YAL024C	0	0	1.0	1.0		0.0
YAL025C	1	2	1.0	1.0	1.7807984172771356	209.42071775504564
YAL026C	0	0	1.0	1.0		0.0
YAL027W	19	20	0.9665887220840671	1.0	0.9372623248827028	104.71035890478667
YAL028W	18	11	0.15304156599897975	0.4108572642936638	0.5441328497235692	63.989663720798525
YAL029C	0	0	1.0	1.0		0.0
YAL030W	215	183	0.006585963059522626	0.032455761401297877	0.7578746752598042	89.12556127959678
YAL031C	56	42	0.058668949761351015	0.18944701295762476	0.6677994064789259	78.53276912668366
YAL032C	550	92	3.3101245650708666e-85	7.321740912970213e-83	0.14893950399045133	17.515187297130446
YAL033W	65	544	2.373831580666691e-72	4.550635140138047e-70	7.451956453836629	863.0672003007089
YAL034C	136	28	7.806574767756681e-20	3.837231751228092e-18	0.18331748413146984	22.327944156411125
YAL034W-A	19	9	0.044313365424267205	0.1613971909784425	0.4217680461972163	47.11966149572781
YAL035W	2	1	0.9198760245290232	1.0	0.4451996043192839	34.903452950532305
YAL036C	76	13	9.884693824701045e-13	2.850150713733868e-11	0.15230512779343922	17.91098243370571
YAL037C-A	7	19	0.06219905079049493	0.19730101549704154	2.41679785201897	284.2138312010584
YAL037W	197	69	2.106670101957573e-18	9.178378603301517e-17	0.31186571267036134	37.0188137429193
YAL038W	0	0	1.0	1.0		0.0
YAL039C	0	0	1.0	1.0		0.0
YAL040C	0	0	1.0	1.0		0.0
YAL041W	0	0	1.0	1.0		0.0
YAL042W	5	1	0.17097478916842168	0.4350778816405279	0.17807984172771354	20.942071766684204
YAL043C	2	3	1.0	1.0	1.3355988129578515	139.6138117919726
YAL044C	23	25	1.0	1.0	0.967825226781052	109.07329049811646
YAL044W-A	50	113	3.720710006560243e-05	0.0003542682656908602	2.012302211523163	236.6454109699302
YAL046C	21	34	0.23395677969567918	0.5691562775083971	1.4415987187481574	166.58466183218374
YAL047C	19	0	1.1348727872564708e-05	0.00012108818923027762	0.0	0.0
YAL048C	14	1	0.0008727637937480426	0.005975314973624991	0.06359994347418342	7.479311343296939
YAL049C	49	25	0.0014818557901344522	0.009375305444514011	0.4542853105298815	53.42365247408795
YAL051W	0	0	1.0	1.0		0.0
YAL053W	0	0	1.0	1.0		0.0
YAL054C	2	0	0.4292755426969793	0.8635059972194222	0.0	0.0
YAL055W	28	44	0.2012040000547055	0.5002698678402989	1.3991987564320352	158.87088931967187
YAL056W	9	1	0.016349521188220924	0.0679870544855087	0.09893324540428532	11.634484315161153
YAL058W	0	0	1.0	1.0		0.0
YAL059W	5	12	0.22312780979072538	0.5481452516473565	2.1369581007325626	209.42071771335048
YAL060W	14	74	8.60534505923065e-09	1.586196776783188e-07	4.7063958170895726	553.4690394670896
YAL061W	53	0	3.5007478218385546e-14	1.163745706554539e-12	0.0	0.0
YAL062W	8	1	0.02943347515820878	0.11277276191529559	0.11129990107982098	13.08879485502962
YAL063C	0	0	1.0	1.0		0.0
YAL063C-A	5	6	1.0	1.0	1.0684790503662813	104.71035885667524
YAL064C-A	0	0	1.0	1.0		0.0
YAL064W	0	0	1.0	1.0		0.0
YAL064W-B	53	14	2.955602588404854e-07	4.26006779095647e-06	0.2351997909611311	29.63500720363386
YAL065C	1	2	1.0	1.0	1.7807984172771356	209.42071775504564
YAL067C	0	0	1.0	1.0		0.0
YAL067W-A	1	0	0.9536885802951612	1.0	0.0	0.0
YAL068C	0	0	1.0	1.0		0.0
YAR002C-A	11	1	0.005052081775260342	0.02539730969363831	0.08094538260350616	9.519123531212283
YAR002W	19	3	0.0005090730795965992	0.0036779890461809575	0.14058934873240542	20.942071773339865
YAR003W	1	0	0.9536885802951612	1.0	0.0	0.0
YAR007C	0	0	1.0	1.0		0.0
YAR008W	54	33	0.007146136613177374	0.03468137693028108	0.5441328497235692	65.9287444431941
YAR009C	5	1	0.17097478916842168	0.4350778816405279	0.17807984172771354	17.45172647526615
YAR010C	4	2	0.5814986215473954	1.0	0.4451996043192839	52.35517943535344
YAR014C	4	0	0.10551401601504198	0.29672914723838945	0.0	0.0
YAR015W	46	9	1.1989966873003236e-07	1.8436978472364068e-06	0.17420854082058937	20.486809338431105
YAR018C	0	2	0.5312036631271496	1.0		0.0
YAR019C	0	0	1.0	1.0		0.0
YAR020C	2	1	0.9198760245290232	1.0	0.4451996043192839	34.903452950532305
YAR023C	0	0	1.0	1.0		0.0
YAR027W	0	0	1.0	1.0		0.0
YAR028W	36	16	0.002225644688326617	0.013360837789735257	0.39573298161714127	49.44655833835605
YAR029W	19	36	0.08353186186367605	0.2560723547857148	1.6870721847888652	188.4786459829112
YAR031W	32	14	0.0036740941085074926	0.02008528062550056	0.3895496537793734	44.42257648443648
YAR033W	7	5	0.62388556186242	1.0	0.6359994347418341	74.79311347167177
YAR035C-A	9	9	0.9917871381678101	1.0	0.8903992086385678	104.71035884152866
YAR035W	4	2	0.5814986215473954	1.0	0.4451996043192839	52.35517943535344
YAR042W	0	0	1.0	1.0		0.0
YAR050W	0	0	1.0	1.0		0.0
YAR064W	187	66	2.1623965005801346e-17	8.819817216195995e-16	0.3142585442253769	36.95659724035923
YAR066W	9	3	0.09955341688248563	0.29466376762283836	0.29679973621285594	46.53793725725905
YAR068W	13	6	0.1026763815057622	0.29672914723838945	0.4109534809101082	48.327857927397126
YAR071W	0	0	1.0	1.0		0.0
YBL001C	127	46	6.955420639488445e-12	1.8604941440789789e-10	0.32250679997932374	38.751077680217456
YBL002W	49	2	6.532625198950682e-12	1.7555667065030545e-10	0.03634282484239052	4.273892198548871
YBL003C	0	0	1.0	1.0		0.0
YBL004W	0	0	1.0	1.0		0.0
YBL005W	0	0	1.0	1.0		0.0
YBL006C	43	38	0.3330372274781322	0.7405677279295614	0.7868644169364087	94.96986032820512
YBL007C	0	0	1.0	1.0		0.0
YBL008W	2	8	0.1614598941658606	0.42380458756178196	3.5615968345542712	279.2276236347283
YBL008W-A	394	410	0.29477373215398917	0.6849469630778149	0.9265575521365808	108.95179110724486
YBL009W	10	1	0.009085464063326455	0.04180040306255235	0.08903992086385677	10.471035884705296
YBL010C	109	55	1.004411313117627e-06	1.352779733428448e-05	0.44928400435891036	52.835502173719405
YBL011W	5	5	1.0	1.0	0.8903992086385677	104.71035884865596
YBL013W	29	46	0.1776995117223474	0.44822363680492106	1.4123573654266939	164.046228866994
YBL014C	0	0	1.0	1.0		0.0
YBL015W	0	0	1.0	1.0		0.0
YBL016W	0	0	1.0	1.0		0.0
YBL017C	0	0	1.0	1.0		0.0
YBL018C	257	263	0.30877234068599946	0.6960994634594994	0.9111867388013359	107.14548346519824
YBL019W	49	55	1.0	1.0	0.9994276831657394	117.53203543677512
YBL020W	0	0	1.0	1.0		0.0
YBL021C	197	187	0.10977270910985197	0.30834079287515564	0.8452012792660517	99.42195688053576
YBL022C	0	0	1.0	1.0		0.0
YBL023C	0	0	1.0	1.0		0.0
YBL024W	10	12	1.0	1.0	1.0684790503662813	125.65243062255752
YBL025W	75	62	0.0877963427615907	0.26771832832550807	0.7360633458078827	86.56056332077657
YBL026W	11	14	0.9121693749015047	1.0	1.1332353564490862	133.26772944805197
YBL027W	113	67	3.468838675625854e-05	0.00033360018768435263	0.5279358139715402	62.08490303567689
YBL028C	121	67	3.014490862042896e-06	3.6420875940354396e-05	0.4930309667668103	57.980116056786535
YBL029C-A	108	74	0.00121727945055254	0.007964248145765254	0.6100883466597594	71.74598662353125
YBL029W	4	14	0.060304052697368105	0.19257353360004884	3.116397230234987	392.6638454794957
YBL030C	0	0	1.0	1.0		0.0
YBL031W	10	1	0.009085464063326455	0.04180040306255235	0.08903992086385677	10.471035884705296
YBL032W	1	0	0.9536885802951612	1.0	0.0	0.0
YBL033C	43	0	1.067520728999262e-11	2.76545572633998e-10	0.0	0.0
YBL034C	1	0	0.9536885802951612	1.0	0.0	0.0
YBL035C	4	1	0.3049840209763962	0.6918986606056231	0.22259980215964195	26.17758971005924
YBL036C	223	26	9.758424583926792e-41	1.0392722181882034e-38	0.10381336064844289	12.62133789636047
YBL037W	0	0	1.0	1.0		0.0
YBL038W	37	38	0.7858875151708803	1.0	0.9144640521152859	107.54036856040042
YBL039C	2	2	1.0	1.0	0.8903992086385678	69.80690592137786
YBL039W-B	29	0	3.365615414078099e-08	5.610334564163231e-07	0.0	0.0
YBL040C	17	6	0.017919545298699973	0.0737690085990147	0.31425854422537686	36.95659722749488
YBL041W	45	14	1.3077551306877083e-05	0.00013774541678727124	0.27701308713199885	34.90345293024852
YBL042C	2	0	0.4292755426969793	0.8635059972194222	0.0	0.0
YBL043W	2	10	0.06830458468921428	0.21430423706910603	4.451996043192839	349.0345295053229
YBL044W	386	104	1.283571671396766e-44	1.447415820039765e-42	0.23990030491816336	28.40978728673348
YBL045C	0	0	1.0	1.0		0.0
YBL046W	12	12	0.9362014375550654	1.0	0.8903992086385678	104.71035884531533
YBL047C	1	3	0.70046359985249	1.0	2.671197625915703	314.1310765563938
YBL049W	86	75	0.12681551812199313	0.35097018513935635	0.7765109377661927	92.5347357157608
YBL050W	0	0	1.0	1.0		0.0
YBL051C	0	0	1.0	1.0		0.0
YBL052C	0	0	1.0	1.0		0.0
YBL054W	13	1	0.0015657875509586532	0.009745502386973175	0.06849224681835137	8.05464298750888
YBL055C	36	20	0.014578551841344394	0.06375760580956016	0.49466622702142654	58.17242159694085
YBL056W	7	3	0.2568143938804832	0.613347001331669	0.3815996608451005	44.87586807865022
YBL057C	134	196	0.02088800197309632	0.08501549847648757	1.3023749618892486	153.15843528371505
YBL058W	15	6	0.043915505734625646	0.16086501495530706	0.3561596834554271	41.88414352449419
YBL059C-A	104	44	2.607049607089668e-08	4.409747732462553e-07	0.37670735750093254	45.30736680301325
YBL059W	199	153	0.0004751472861249923	0.0034898748946421846	0.684578286038698	80.62697631936014
YBL060W	8	9	1.0	1.0	1.0016991097183887	117.79915370097972
YBL061C	16	5	0.01420313647416236	0.062257803249167486	0.27824975269955243	32.721987131685026
YBL063W	1	0	0.9536885802951612	1.0	0.0	0.0
YBL064C	73	11	6.010865216665486e-13	1.7727428646688825e-11	0.13416974376745544	15.778273251852037
YBL066C	0	0	1.0	1.0		0.0
YBL067C	0	0	1.0	1.0		0.0
YBL068W	81	50	0.0009982500506061454	0.006683278278272343	0.5496291411349183	64.6360239845995
YBL069W	20	12	0.11684914123107312	0.32558111008716156	0.5342395251831407	59.83449078637111
YBL071C-B	114	81	0.0018866752726033164	0.011493929547395839	0.6326520692958244	75.31797741188689
YBL071W-A	140	138	0.30352245253753163	0.6918986606056231	0.8776792199437311	103.21449654250355
YBL072C	30	9	0.0003557647876790555	0.0027280043919229975	0.26711976259157033	30.399781603125323
YBL074C	4	0	0.10551401601504198	0.29672914723838945	0.0	0.0
YBL075C	15	56	1.9871607962952964e-05	0.00019909689441627613	3.3241570455839864	397.8993634319117
YBL076C	0	0	1.0	1.0		0.0
YBL078C	71	25	2.335192693473646e-07	3.434704138150112e-06	0.31352084811217173	36.869844668940814
YBL079W	0	0	1.0	1.0		0.0
YBL080C	2	6	0.3690795832553071	0.7952544257418812	2.671197625915703	244.3241706486478
YBL081W	19	5	0.0032533840954173747	0.017956057517030062	0.2343155812206757	26.177589722387932
YBL082C	19	21	1.0	1.0	0.984125441126838	121.24357333364996
YBL084C	0	0	1.0	1.0		0.0
YBL085W	0	0	1.0	1.0		0.0
YBL086C	9	15	0.4605975730785442	0.9153063727625114	1.4839986810642798	186.1517489951808
YBL087C	8	0	0.008209154584977778	0.038508032641278306	0.0	0.0
YBL088C	0	0	1.0	1.0		0.0
YBL089W	17	10	0.14470657391726838	0.3908912666031989	0.5237642403756281	61.59432870950422
YBL090W	76	46	0.0010673163278745895	0.007096111215730364	0.5389258368075542	64.75509033631849
YBL091C	72	26	2.910048090154691e-07	4.2049463734873435e-06	0.3215330475639273	39.26638455783342
YBL091C-A	380	185	1.1142255522024573e-21	5.988702010015264e-20	0.4334838252582501	50.977411547328266
YBL092W	5	0	0.0546376800304704	0.17924774549642628	0.0	0.0
YBL093C	2	5	0.5461377893212326	1.0	2.2259980215964195	174.5172647780531
YBL095W	50	73	0.1791968965916018	0.4518024341509434	1.299982844612309	152.87712390928735
YBL097W	0	1	1.0	1.0		0.0
YBL098W	4	1	0.3049840209763962	0.6918986606056231	0.22259980215964195	26.17758971005924
YBL099W	0	0	1.0	1.0		0.0
YBL100W-C	97	116	0.6980247509911494	1.0	1.064807301052308	123.9428737495089
YBL101C	11	16	0.6388176132302481	1.0	1.2951261216560985	161.82510001537392
YBL102W	130	203	0.003801098837034938	0.020700870655102205	1.3903926104125328	163.0604061222308
YBL103C	4	0	0.10551401601504198	0.29672914723838945	0.0	0.0
YBL104C	4	0	0.10551401601504198	0.29672914723838945	0.0	0.0
YBL105C	1	0	0.9536885802951612	1.0	0.0	0.0
YBL106C	0	0	1.0	1.0		0.0
YBL107C	0	0	1.0	1.0		0.0
YBL108C-A	90	68	0.01620899638061412	0.0679870544855087	0.6727460687491401	80.27794177004145
YBL111C	0	0	1.0	1.0		0.0
YBR001C	11	5	0.1376893761098564	0.3740442144580936	0.4047269130175308	47.595617662986406
YBR002C	15	3	0.004460985494592465	0.022926834297945724	0.17807984172771354	20.942071762247096
YBR003W	11	3	0.03649828492682445	0.13603476125351097	0.2428361478105185	38.076494122079154
YBR004C	0	0	1.0	1.0		0.0
YBR005W	10	0	0.002408940014459636	0.0141221345801808	0.0	0.0
YBR006W	1	0	0.9536885802951612	1.0	0.0	0.0
YBR007C	17	3	0.0015158968976864186	0.00953820903566148	0.15712927211268843	24.63773148200934
YBR008C	1	0	0.9536885802951612	1.0	0.0	0.0
YBR009C	1	0	0.9536885802951612	1.0	0.0	0.0
YBR010W	0	0	1.0	1.0		0.0
YBR011C	0	0	1.0	1.0		0.0
YBR013C	0	0	1.0	1.0		0.0
YBR014C	5	0	0.0546376800304704	0.17924774549642628	0.0	0.0
YBR015C	14	5	0.036471153003118546	0.13603476125351097	0.31799971737091703	37.39655672192576
YBR016W	0	0	1.0	1.0		0.0
YBR017C	0	0	1.0	1.0		0.0
YBR018C	12	3	0.021787104995714013	0.0874372929730295	0.22259980215964195	26.17758971132883
YBR019C	0	0	1.0	1.0		0.0
YBR020W	0	0	1.0	1.0		0.0
YBR021W	0	0	1.0	1.0		0.0
YBR022W	57	22	1.37036035851283e-05	0.00014381281791619134	0.3436628524569911	42.25154829744843
YBR023C	0	0	1.0	1.0		0.0
YBR024W	0	0	1.0	1.0		0.0
YBR025C	0	0	1.0	1.0		0.0
YBR026C	1	0	0.9536885802951612	1.0	0.0	0.0
YBR028C	8	3	0.16129793679085727	0.4237663017287438	0.3338997032394629	52.35517941630975
YBR029C	0	0	1.0	1.0		0.0
YBR030W	1	0	0.9536885802951612	1.0	0.0	0.0
YBR031W	0	0	1.0	1.0		0.0
YBR033W	1	1	1.0	1.0	0.8903992086385678	52.3551794371584
YBR034C	22	1	8.34945510870685e-06	9.305758978715717e-05	0.04047269130175308	4.5526242984968
YBR035C	32	6	9.839245708157273e-06	0.00010778190870021424	0.16694985161973144	22.21128823990992
YBR036C	0	0	1.0	1.0		0.0
YBR037C	11	0	0.0013141468880059307	0.008406739435953402	0.0	0.0
YBR038W	0	0	1.0	1.0		0.0
YBR039W	0	0	1.0	1.0		0.0
YBR040W	50	31	0.011523101803266817	0.05234546482668836	0.552047509355912	64.9204224849479
YBR041W	64	40	0.0043454343959413565	0.022926834297945724	0.5564995053991049	66.04807250348398
YBR042C	36	3	3.889277937387149e-08	6.464519484946097e-07	0.07419993405321398	8.725863237425163
YBR043C	0	0	1.0	1.0		0.0
YBR044C	0	0	1.0	1.0		0.0
YBR045C	0	0	1.0	1.0		0.0
YBR046C	13	28	0.06900456481474197	0.21602898870418133	1.9177829109138382	233.58464662955413
YBR047W	56	109	0.0009328782164481499	0.006260189758218565	1.733098459671498	203.81123416664175
YBR048W	38	87	0.00026018724858247497	0.002033066394833986	2.0385455566198787	242.4871467904673
YBR049C	0	0	1.0	1.0		0.0
YBR050C	12	1	0.0028114173758998304	0.0157905469349887	0.07419993405321398	8.725863236686418
YBR052C	13	0	0.00039517282820580586	0.0029514791363786878	0.0	0.0
YBR053C	0	0	1.0	1.0		0.0
YBR054W	0	0	1.0	1.0		0.0
YBR055C	2	0	0.4292755426969793	0.8635059972194222	0.0	0.0
YBR056W	0	0	1.0	1.0		0.0
YBR057C	0	0	1.0	1.0		0.0
YBR058C	0	0	1.0	1.0		0.0
YBR058C-A	11	11	0.9530798447349684	1.0	0.8903992086385678	104.71035885303012
YBR059C	0	0	1.0	1.0		0.0
YBR060C	5	3	0.6041663828125048	1.0	0.5342395251831407	52.35517942833762
YBR061C	0	0	1.0	1.0		0.0
YBR062C	104	55	5.449723083443629e-06	6.268271490576861e-05	0.4708841968761657	55.37567054840984
YBR063C	63	49	0.06497305007876822	0.20598677563560971	0.6925327178299973	80.16886850143504
YBR065C	58	49	0.16891545250674683	0.4350778816405279	0.7522338141946522	86.96284041133458
YBR066C	0	0	1.0	1.0		0.0
YBR067C	1	0	0.9536885802951612	1.0	0.0	0.0
YBR068C	0	0	1.0	1.0		0.0
YBR069C	0	0	1.0	1.0		0.0
YBR070C	22	20	0.5954361190038271	1.0	0.8094538260350616	91.05248599643156
YBR071W	22	5	0.0007083543126629322	0.005003601443793182	0.2023634565087654	22.763121495795943
YBR072C-A	261	375	0.0024681987267354544	0.014440092449090131	1.2793092078140342	150.445917884349
YBR072W	1	0	0.9536885802951612	1.0	0.0	0.0
YBR073W	0	0	1.0	1.0		0.0
YBR074W	0	0	1.0	1.0		0.0
YBR076W	0	0	1.0	1.0		0.0
YBR077C	50	86	0.019827642153528325	0.08123134004633362	1.5314866388583366	182.1960243637539
YBR078W	0	0	1.0	1.0		0.0
YBR079C	0	0	1.0	1.0		0.0
YBR080C	21	6	0.002693091505916707	0.015426264193751975	0.2543997738967336	33.316932366436745
YBR081C	0	0	1.0	1.0		0.0
YBR082C	1	0	0.9536885802951612	1.0	0.0	0.0
YBR083W	1	0	0.9536885802951612	1.0	0.0	0.0
YBR084C-A	4	0	0.10551401601504198	0.29672914723838945	0.0	0.0
YBR084W	5	0	0.0546376800304704	0.17924774549642628	0.0	0.0
YBR085C-A	2	0	0.4292755426969793	0.8635059972194222	0.0	0.0
YBR085W	9	0	0.0044351149819738585	0.022926834297945724	0.0	0.0
YBR086C	0	0	1.0	1.0		0.0
YBR087W	45	26	0.008551078393266475	0.039949026677234364	0.5144528761022836	62.82621528798949
YBR088C	2	1	0.9198760245290232	1.0	0.4451996043192839	34.903452950532305
YBR091C	138	245	1.7712978589688523e-05	0.00017997763227791292	1.580781203742385	185.89882543494403
YBR092C	43	21	0.0019721965011780195	0.011976876534609071	0.43484612514906795	53.57274172178597
YBR093C	0	0	1.0	1.0		0.0
YBR094W	5	0	0.0546376800304704	0.17924774549642628	0.0	0.0
YBR095C	53	42	0.11092887332274133	0.3107413299946836	0.7055993728833934	82.97802021041804
YBR096W	24	5	0.00025114718523128676	0.0019650985881158236	0.18549983513303495	20.94207177518396
YBR097W	4	0	0.10551401601504198	0.29672914723838945	0.0	0.0
YBR098W	19	5	0.0032533840954173747	0.017956057517030062	0.2343155812206757	26.177589722387932
YBR101C	21	27	0.7485327453660131	1.0	1.1447989825353015	133.26772945189705
YBR102C	12	11	0.7806047874207882	1.0	0.8161992745853539	95.98449561243764
YBR103W	0	2	0.5312036631271496	1.0		0.0
YBR104W	28	28	0.7635894007203745	1.0	0.8903992086385678	104.7103588494864
YBR105C	25	14	0.049206275915223	0.1768658079927797	0.4986235568375979	56.38250092854257
YBR106W	1	0	0.9536885802951612	1.0	0.0	0.0
YBR107C	104	43	1.4900649589472019e-08	2.6448653021312833e-07	0.36814582664863865	43.29370606565312
YBR108W	68	11	8.5938925381122e-12	2.2465216357583303e-10	0.14403516610329775	16.93844040316774
YBR109C	53	5	3.4773734970096947e-11	8.332656242209481e-10	0.08399992534326112	9.878335740293652
YBR110W	5	2	0.3623654223963636	0.7869952961485978	0.3561596834554271	34.90345296068893
YBR111C	82	9	4.829032309379035e-16	1.7249543361017907e-14	0.09772674241155013	11.492600360979962
YBR111W-A	199	108	6.992768749654266e-10	1.4570801840312204e-08	0.4832317313214338	56.54359379487336
YBR112C	1	0	0.9536885802951612	1.0	0.0	0.0
YBR114W	1	0	0.9536885802951612	1.0	0.0	0.0
YBR115C	0	0	1.0	1.0		0.0
YBR117C	0	0	1.0	1.0		0.0
YBR118W	0	0	1.0	1.0		0.0
YBR119W	36	21	0.021666277185512648	0.0874372929730295	0.5193995383724979	63.98966372701143
YBR120C	62	69	1.0	1.0	0.9909281515493739	116.34484316361856
YBR121C	8	3	0.16129793679085727	0.4237663017287438	0.3338997032394629	39.26638456699324
YBR122C	148	164	0.9507283801490507	1.0	0.98665858254544	116.73790000030486
YBR123C	34	20	0.02787519103920299	0.10878383387693433	0.5237642403756281	61.59432875101231
YBR125C	146	28	4.735262613153376e-22	2.643931581383016e-20	0.17076149206767052	20.79863291282132
YBR126C	5	0	0.0546376800304704	0.17924774549642628	0.0	0.0
YBR127C	0	0	1.0	1.0		0.0
YBR128C	22	95	1.534174524859758e-09	3.0635547543293293e-08	3.8449056736665432	432.4993083671319
YBR129C	54	110	0.0003717643795273204	0.002816886622742582	1.8137761657452307	213.298879120752
YBR130C	34	30	0.40072198316572927	0.8497611081069724	0.7856463605634423	92.39149310411416
YBR131W	8	3	0.16129793679085727	0.4237663017287438	0.3338997032394629	52.35517941630975
YBR132C	19	0	1.1348727872564708e-05	0.00012108818923027762	0.0	0.0
YBR133C	16	21	0.7600108741306166	1.0	1.1686489613381201	143.97674333370935
YBR135W	108	120	0.9884096386923311	1.0	0.9893324540428532	116.34484316566883
YBR136W	1	0	0.9536885802951612	1.0	0.0	0.0
YBR137W	40	6	1.378340591653794e-07	2.1026092155440235e-06	0.13355988129578517	15.706553826797297
YBR138C	75	16	3.0238233461743706e-11	7.337556145083884e-10	0.1899518311762278	23.734348002067577
YBR139W	16	20	0.8788707994154112	1.0	1.1129990107982097	137.4323458921374
YBR140C	0	0	1.0	1.0		0.0
YBR141C	1	0	0.9536885802951612	1.0	0.0	0.0
YBR142W	14	6	0.06759873640986792	0.21266976646233612	0.3815996608451005	52.35517940199037
YBR143C	4	0	0.10551401601504198	0.29672914723838945	0.0	0.0
YBR145W	15	9	0.19124415757541105	0.4784015442436664	0.5342395251831407	62.82621528674129
YBR146W	102	20	1.3604019551030584e-15	4.799798554477109e-14	0.17458808012520935	20.531442917004103
YBR147W	38	65	0.048025170464043254	0.1729447434807218	1.5230512779343923	179.10982433705706
YBR148W	26	22	0.4030575368424755	0.8534550421137984	0.7534147150018651	89.19771309502734
YBR149W	63	26	1.2367027183120577e-05	0.00013074039215096772	0.3674663400730597	44.17468262955945
YBR150C	2	6	0.3690795832553071	0.7952544257418812	2.671197625915703	244.3241706486478
YBR151W	31	67	0.0030061609986234777	0.016768605143631057	1.9244111928640013	219.2373138581524
YBR152W	86	33	6.317678195322369e-08	1.0177301765069731e-06	0.34166481261712484	41.39711860641916
YBR153W	121	84	0.000804173348793782	0.005538683747201246	0.6181283762449562	72.69148878498204
YBR154C	154	28	7.647149281027997e-24	4.88652839057689e-22	0.16189076520701234	19.59097036482038
YBR155W	34	24	0.10390502490659752	0.29672914723838945	0.6285170884507537	73.91319448329132
YBR156C	15	3	0.004460985494592465	0.022926834297945724	0.17807984172771354	20.942071762247096
YBR157C	21	0	3.5175577675138638e-06	4.179643537390957e-05	0.0	0.0
YBR158W	2	1	0.9198760245290232	1.0	0.4451996043192839	34.903452950532305
YBR159W	1	1	1.0	1.0	0.8903992086385678	104.71035884705292
YBR160W	27	39	0.3763784198317941	0.8088760435174318	1.286132190255709	149.5862269246074
YBR161W	4	14	0.060304052697368105	0.19257353360004884	3.116397230234987	366.4862559712993
YBR162C	4	10	0.2621649768459439	0.624052475927576	2.2259980215964195	261.77589710059243
YBR162W-A	19	5	0.0032533840954173747	0.017956057517030062	0.2343155812206757	27.555357584576868
YBR163W	42	44	0.8301116655676899	1.0	0.9327991709546901	109.696566419769
YBR164C	50	9	1.4872579241079308e-08	2.6448653021312833e-07	0.1602718575549422	18.847864590929884
YBR165W	70	39	0.0004915131768139204	0.003587172943980782	0.4960795590986306	59.83449076427889
YBR166C	37	39	0.871614876621513	1.0	0.9385288955920039	113.2003879301435
YBR167C	237	3090	0.0	0.0	11.60900234047753	1365.21100788568
YBR168W	20	20	0.8344987350075004	1.0	0.8903992086385677	104.71035883987577
YBR169C	0	0	1.0	1.0		0.0
YBR170C	30	14	0.008035213983904143	0.038253738097212525	0.4155196306979983	50.66630264730305
YBR171W	45	31	0.04546986617899452	0.16441026673798373	0.6133861215065689	72.13380276314008
YBR172C	0	0	1.0	1.0		0.0
YBR173C	191	208	0.7967191339106137	1.0	0.9696493999833619	114.57835075488023
YBR175W	102	59	5.0407827991387856e-05	0.00046606980511008293	0.5150348363693676	60.56775658798547
YBR176W	54	31	0.00343198161945377	0.018833326615914723	0.511155101255474	60.11150229971832
YBR177C	0	3	0.2909396104741801	0.6765845935450908		0.0
YBR179C	0	0	1.0	1.0		0.0
YBR180W	13	11	0.6248422901061801	1.0	0.7534147150018651	88.60107287080113
YBR181C	5	0	0.0546376800304704	0.17924774549642628	0.0	0.0
YBR182C	2	6	0.3690795832553071	0.7952544257418812	2.671197625915703	244.3241706486478
YBR182C-A	20	19	0.7168246002015315	1.0	0.8458792482066394	94.7379437571788
YBR183W	26	34	0.648807389524424	1.0	1.1643681959119734	135.73565036690474
YBR184W	23	20	0.49246712887352306	0.9689092388119497	0.7742601814248415	91.62156397779133
YBR185C	76	81	0.8040620840412591	1.0	0.9489781039437366	112.97696611783032
YBR186W	29	26	0.4833637515208764	0.9549381432485607	0.7982889456759574	90.74897769271293
YBR187W	50	34	0.02985608578252537	0.11401218415358791	0.6054714618742261	73.29725118187123
YBR188C	36	10	4.379495423474164e-05	0.00041154376111764574	0.24733311351071327	29.08621079000656
YBR189W	36	10	4.379495423474164e-05	0.00041154376111764574	0.24733311351071327	29.08621079000656
YBR191W	1	0	0.9536885802951612	1.0	0.0	0.0
YBR192W	16	5	0.01420313647416236	0.062257803249167486	0.27824975269955243	32.721987131685026
YBR193C	90	74	0.05516444774891025	0.18056388104950646	0.7321060159917112	86.09518394201056
YBR194W	148	116	0.004288471039508068	0.022926834297945724	0.6978804608248234	82.7777836496811
YBR195C	94	1	1.2115328835563879e-23	7.573397405796507e-22	0.009472332006793274	1.1139399876080986
YBR196C	13	3	0.01291280663292507	0.057477980608322043	0.2054767404550541	32.21857194769169
YBR196C-A	134	66	2.5628670579116725e-08	4.347801902669625e-07	0.4385548341055633	51.19173099906512
YBR196C-B	29	14	0.011748805143984844	0.053286576011874476	0.42984789382551547	52.355179402946064
YBR197C	73	46	0.002514288705865025	0.01466498412518231	0.5610734739366318	67.41625843328077
YBR198C	9	0	0.0044351149819738585	0.022926834297945724	0.0	0.0
YBR199W	19	10	0.0717176475091143	0.22342805570147148	0.4686311624413514	55.11071516113534
YBR200W	17	32	0.11026880129573842	0.309042824684109	1.67604556920201	203.2612847064132
YBR200W-A	142	143	0.3885753318188373	0.8313603918490079	0.8966696256008111	104.71035885712392
YBR201C-A	84	273	6.975809458445711e-19	3.158888204371754e-17	2.893797428075345	341.5552180906775
YBR201W	164	200	0.46534730046429895	0.9244256735648301	1.0858526934616681	126.9216471247708
YBR202W	0	0	1.0	1.0		0.0
YBR203W	5	3	0.6041663828125048	1.0	0.5342395251831407	52.35517942833762
YBR204C	25	54	0.00829668792605003	0.03888692115950589	1.9232622906593064	217.4753607168447
YBR205W	37	22	0.02308374510685428	0.09231892775349025	0.5294265564877971	65.09022306086192
YBR207W	32	2	1.0330956501155517e-07	1.59713254941251e-06	0.05564995053991049	6.346082356238542
YBR208C	0	0	1.0	1.0		0.0
YBR210W	0	0	1.0	1.0		0.0
YBR211C	12	6	0.15359817740069157	0.4108572642936638	0.4451996043192839	61.08104265553532
YBR212W	0	0	1.0	1.0		0.0
YBR213W	78	63	0.06133291640849928	0.19476841649104326	0.7191685915926894	85.91619186728555
YBR214W	22	1	8.34945510870685e-06	9.305758978715717e-05	0.04047269130175308	4.5526242984968
YBR215W	47	14	5.160006152471375e-06	5.958874574872063e-05	0.2652252961902117	31.190319655619945
YBR216C	10	6	0.3253153603275653	0.7257132029650225	0.5342395251831407	62.82621531127876
YBR217W	116	51	1.1096432647209455e-08	2.019480511205746e-07	0.39146861759109447	46.93912637508339
YBR218C	0	0	1.0	1.0		0.0
YBR221C	0	0	1.0	1.0		0.0
YBR221W-A	329	192	2.859271776934756e-13	8.700355549815757e-12	0.5196250700869453	61.23969470515454
YBR222C	0	0	1.0	1.0		0.0
YBR223C	56	16	3.4435918148831877e-07	4.902004090938914e-06	0.2543997738967337	31.787073213409176
YBR225W	35	2	1.8737559333011338e-08	3.255580172934991e-07	0.05087995477934673	5.983449078604307
YBR227C	0	0	1.0	1.0		0.0
YBR228W	103	68	0.0007656815978689431	0.005292589987192658	0.5878363707516758	69.12916895506564
YBR229C	0	1	1.0	1.0		0.0
YBR230C	0	0	1.0	1.0		0.0
YBR230W-A	35	8	1.3440292855072058e-05	0.0001413073568729788	0.20351981911738692	23.933796310064395
YBR231C	12	3	0.021787104995714013	0.0874372929730295	0.22259980215964195	26.17758971132883
YBR233W	7	0	0.015296088530650342	0.0644925257622948	0.0	0.0
YBR233W-A	281	288	0.29350522652582933	0.6822750839733406	0.9125799718430873	106.9382388461162
YBR234C	87	74	0.09204356453044929	0.2787480461372374	0.7573510510259083	90.26755071760051
YBR235W	5	0	0.0546376800304704	0.17924774549642628	0.0	0.0
YBR236C	12	2	0.008619978954861628	0.040075585262254826	0.14839986810642797	17.45172647845114
YBR237W	5	0	0.0546376800304704	0.17924774549642628	0.0	0.0
YBR238C	0	0	1.0	1.0		0.0
YBR239C	8	3	0.16129793679085727	0.4237663017287438	0.3338997032394629	39.26638456699324
YBR240C	0	0	1.0	1.0		0.0
YBR241C	0	0	1.0	1.0		0.0
YBR242W	80	54	0.0045643065044597975	0.023415991710212573	0.6010194658310333	70.67949222058783
YBR243C	52	36	0.03180604404326869	0.12073700283355661	0.6164302213651623	72.49178688746588
YBR244W	247	15	1.843477899926715e-52	2.5858149762142774e-50	0.05407282643554056	6.782857250661765
YBR245C	5	0	0.0546376800304704	0.17924774549642628	0.0	0.0
YBR246W	0	0	1.0	1.0		0.0
YBR247C	1	1	1.0	1.0	0.8903992086385678	52.3551794371584
YBR248C	5	0	0.0546376800304704	0.17924774549642628	0.0	0.0
YBR249C	0	0	1.0	1.0		0.0
YBR250W	11	1	0.005052081775260342	0.02539730969363831	0.08094538260350616	9.519123531212283
YBR251W	10	6	0.3253153603275653	0.7257132029650225	0.5342395251831407	62.82621531127876
YBR252W	2	3	1.0	1.0	1.3355988129578515	139.6138117919726
YBR253W	185	50	4.898726679894279e-22	2.7089016476992305e-20	0.24064843476718048	28.30009698871221
YBR254C	255	136	9.961403120509607e-13	2.850150713733868e-11	0.4748795779405695	55.62737814477405
YBR255C-A	118	62	1.0231303033342878e-06	1.3683772963896485e-05	0.4678368723355186	55.01730719451857
YBR255W	11	1	0.005052081775260342	0.02539730969363831	0.08094538260350616	9.519123531212283
YBR256C	84	40	6.309484282136659e-06	7.148633285986752e-05	0.4239996231612227	51.10862752782708
YBR257W	113	97	0.060223285136874354	0.19257353360004884	0.7643249844065582	89.88411334915293
YBR258C	90	56	0.0005852791799984156	0.004196933371784149	0.5540261742639977	66.31656059117095
YBR259W	1	6	0.17358639271067777	0.4386183411595377	5.342395251831406	314.1310766381854
YBR260C	21	6	0.002693091505916707	0.015426264193751975	0.2543997738967336	28.55737060178149
YBR261C	9	5	0.30751099986890895	0.6944671097699114	0.49466622702142654	58.17242158426961
YBR262C	79	31	3.4154295620601795e-07	4.880484025660981e-06	0.3493971578201975	41.088874993317255
YBR263W	4	1	0.3049840209763962	0.6918986606056231	0.22259980215964195	26.17758971005924
YBR264C	40	3	4.0906222775401434e-09	7.824924941042074e-08	0.06677994064789258	7.853276913398648
YBR265W	22	21	0.7033108136705886	1.0	0.8499265173368147	100.15773454970753
YBR267W	235	134	2.382182695003444e-10	5.189368439001822e-09	0.5077169955641194	59.89787477352952
YBR268W	36	8	8.087716460032714e-06	9.066755820984042e-05	0.19786649080857063	23.268968634544407
YBR269C	92	44	2.4117796346394205e-06	2.9573869251196816e-05	0.42584309978366286	51.21702333779792
YBR270C	13	15	1.0	1.0	1.0273837022752705	128.8742877673284
YBR271W	42	33	0.15315960681153956	0.4108572642936638	0.6995993782160176	84.76552857565981
YBR272C	36	6	1.1793176460157295e-06	1.5309832465545057e-05	0.14839986810642797	20.360347552581405
YBR273C	12	0	0.000719523281866973	0.005003601443793182	0.0	0.0
YBR274W	35	55	0.14554759174438242	0.3929784977098325	1.3991987564320352	164.54484962897217
YBR275C	0	0	1.0	1.0		0.0
YBR276C	46	2	3.5941323950202495e-11	8.541262563537791e-10	0.03871300907124208	4.552624298533116
YBR278W	73	49	0.006373850645328707	0.031491421873956524	0.5976652222368469	70.28503539499307
YBR279W	22	14	0.12922022060271837	0.35642469481354117	0.5666176782245431	63.73674018425432
YBR280C	19	11	0.10996469591148396	0.30834079287515564	0.5154942786854866	60.62178668286175
YBR281C	14	5	0.036471153003118546	0.13603476125351097	0.31799971737091703	37.39655672192576
YBR282W	84	42	1.620685042893089e-05	0.0001673350032617263	0.4451996043192839	52.35517942184623
YBR283C	5	2	0.3623654223963636	0.7869952961485978	0.3561596834554271	34.90345296068893
YBR284W	5	1	0.17097478916842168	0.4350778816405279	0.17807984172771354	17.45172647526615
YBR285W	113	14	7.434236767723577e-21	3.8517383469529996e-19	0.1103149462030084	12.972964813404896
YBR286W	1	1	1.0	1.0	0.8903992086385678	104.71035884705292
YBR287W	5	3	0.6041663828125048	1.0	0.5342395251831407	52.35517942833762
YBR288C	2	0	0.4292755426969793	0.8635059972194222	0.0	0.0
YBR289W	0	0	1.0	1.0		0.0
YBR290W	12	62	1.9206850333899632e-07	2.861621665032559e-06	4.600395911299267	549.7293838744265
YBR291C	9	3	0.09955341688248563	0.29466376762283836	0.29679973621285594	34.90345294717622
YBR293W	0	0	1.0	1.0		0.0
YBR294W	0	0	1.0	1.0		0.0
YBR295W	0	0	1.0	1.0		0.0
YBR296C	0	0	1.0	1.0		0.0
YBR296C-A	27	26	0.6724153400839412	1.0	0.8574214601704727	100.97070315914708
YBR297W	17	1	0.00015185971528983632	0.001260238416496174	0.05237642403756281	6.159432870950421
YBR298C	8	9	1.0	1.0	1.0016991097183887	117.79915370097972
YBR298C-A	116	191	0.0013055161132316884	0.008406739435953402	1.4660883521548833	172.41102189160142
YBR299W	10	2	0.026057194961360042	0.10264036179642576	0.17807984172771354	20.94207177550456
YBR301W	7	6	0.8341372571664637	1.0	0.763199321690201	104.7103588429291
YBR302C	5	6	1.0	1.0	1.0684790503662813	125.65243060619922
YCL001W	5	2	0.3623654223963636	0.7869952961485978	0.3561596834554271	34.90345296068893
YCL001W-A	91	92	0.5236377150689304	1.0	0.9001838153269037	105.86102213074552
YCL001W-B	150	113	0.0015405077802808813	0.009682470212453933	0.6707674038410544	78.88180363610462
YCL002C	59	186	8.210434433353153e-13	2.3968633718890348e-11	2.8070212340131118	326.34728503136176
YCL004W	27	9	0.0014387165772504183	0.009132515492016728	0.29679973621285594	33.65690106211745
YCL005W	46	19	0.00021645511323770865	0.0017244710273980877	0.3677735861767998	43.24993083109669
YCL005W-A	31	6	1.664033111143866e-05	0.00017058564032421342	0.17233533070423893	22.90539099768948
YCL008C	10	3	0.06060825870563179	0.19257353360004884	0.26711976259157033	31.41310765563938
YCL009C	60	51	0.16983142198071413	0.4350778816405279	0.7568393273427826	89.26128950820566
YCL010C	167	169	0.3675072721201852	0.7952544257418812	0.9010626722150775	105.96437512724734
YCL011C	0	0	1.0	1.0		0.0
YCL012C	59	16	8.248973003363542e-08	1.2856326217437325e-06	0.24146419217317092	29.667935005159396
YCL014W	0	0	1.0	1.0		0.0
YCL016C	8	21	0.0549267002143546	0.17988807114621486	2.3372979226762403	287.9534867611381
YCL017C	0	0	1.0	1.0		0.0
YCL018W	1	0	0.9536885802951612	1.0	0.0	0.0
YCL021W-A	0	0	1.0	1.0		0.0
YCL024W	0	0	1.0	1.0		0.0
YCL025C	4	0	0.10551401601504198	0.29672914723838945	0.0	0.0
YCL026C-A	22	21	0.7033108136705886	1.0	0.8499265173368147	100.15773454970753
YCL026C-B	29	26	0.4833637515208764	0.9549381432485607	0.7982889456759574	90.74897769271293
YCL027W	15	20	0.7386014074874903	1.0	1.1871989448514235	139.61381178216936
YCL028W	7	1	0.05298593072636729	0.17924774549642628	0.12719988694836684	14.958622692157933
YCL029C	0	0	1.0	1.0		0.0
YCL030C	12	10	0.6269836725371235	1.0	0.7419993405321398	87.25863236686415
YCL031C	61	39	0.007257702885521481	0.03519312756714506	0.56927162519515	67.55507022097655
YCL032W	34	15	0.002858526631783371	0.015976080329821347	0.39282318028172114	49.27546297392467
YCL033C	305	50	2.5214365162749548e-48	3.222395867799392e-46	0.14596708338337175	17.10953576240864
YCL034W	0	0	1.0	1.0		0.0
YCL035C	94	79	0.06715514027232967	0.21208633262282697	0.7483142285366687	88.00125902800896
YCL036W	11	11	0.9530798447349684	1.0	0.8903992086385678	104.71035885303012
YCL037C	0	0	1.0	1.0		0.0
YCL038C	19	19	0.844986737830391	1.0	0.8903992086385678	104.71035882459944
YCL039W	18	13	0.2969296066307302	0.6877334545845064	0.6430660951278546	75.62414802751546
YCL043C	0	0	1.0	1.0		0.0
YCL044C	5	19	0.017611819707449787	0.07297231638151566	3.3835169928265576	331.5828030884575
YCL045C	4	3	0.8778819921399312	1.0	0.6677994064789258	78.53276913398648
YCL047C	87	48	7.757206478143675e-05	0.0006948862064767021	0.49125473580058915	57.771232464868
YCL048W	10	2	0.026057194961360042	0.10264036179642576	0.17807984172771354	20.94207177550456
YCL048W-A	95	14	1.196097244207159e-16	4.466724189243748e-15	0.1312167254835784	15.2702606667133
YCL049C	20	22	1.0	1.0	0.9794391295024245	114.68277399512004
YCL050C	7	0	0.015296088530650342	0.0644925257622948	0.0	0.0
YCL051W	0	0	1.0	1.0		0.0
YCL052C	11	26	0.05089809904992328	0.17924774549642628	2.1045799476911604	247.49721186968924
YCL054W	0	0	1.0	1.0		0.0
YCL055W	5	0	0.0546376800304704	0.17924774549642628	0.0	0.0
YCL056C	74	65	0.17233508322816327	0.43795804845124475	0.7821074129933366	91.97531520096202
YCL057C-A	79	83	0.7295072073782711	1.0	0.9354827128734321	110.0121491638362
YCL057W	14	8	0.1801637881705831	0.4536435839619192	0.5087995477934674	59.83449075290478
YCL058W-A	119	110	0.1588426907108096	0.4237663017287438	0.8230580920188442	97.67100698403394
YCL059C	5	2	0.3623654223963636	0.7869952961485978	0.3561596834554271	34.90345296068893
YCL061C	0	0	1.0	1.0		0.0
YCL063W	46	26	0.00621740348864846	0.030850981417788862	0.503269117926147	61.46042799873362
YCL064C	0	0	1.0	1.0		0.0
YCL066W	2	2	1.0	1.0	0.8903992086385678	69.80690592137786
YCL067C	0	6	0.057112751478402765	0.1855680416679629		0.0
YCL068C	40	31	0.14970811908067783	0.40307649477199353	0.69005938669489	81.15052811146725
YCL069W	2	1	0.9198760245290232	1.0	0.4451996043192839	34.903452950532305
YCL073C	4	1	0.3049840209763962	0.6918986606056231	0.22259980215964195	26.17758971005924
YCR002C	11	0	0.0013141468880059307	0.008406739435953402	0.0	0.0
YCR003W	48	9	4.235647913964988e-08	6.979716662811647e-07	0.16694985161973147	19.633192282431622
YCR004C	14	10	0.36921045326566215	0.7952544257418812	0.6359994347418341	74.79311343296939
YCR005C	1	0	0.9536885802951612	1.0	0.0	0.0
YCR007C	0	0	1.0	1.0		0.0
YCR008W	0	0	1.0	1.0		0.0
YCR009C	13	9	0.36118268790333297	0.7869952961485978	0.6164302213651623	72.49178689109569
YCR010C	32	0	5.949350676865514e-09	1.110867394241999e-07	0.0	0.0
YCR011C	0	0	1.0	1.0		0.0
YCR012W	0	0	1.0	1.0		0.0
YCR014C	22	300	3.39994242019157e-47	4.073556012192025e-45	12.141807390525925	1365.787289615279
YCR015C	1	0	0.9536885802951612	1.0	0.0	0.0
YCR016W	0	0	1.0	1.0		0.0
YCR017C	0	0	1.0	1.0		0.0
YCR018C	0	0	1.0	1.0		0.0
YCR019W	0	0	1.0	1.0		0.0
YCR020C	48	56	0.9240549360601806	1.0	1.0387990767449957	122.16208532348772
YCR020C-A	97	21	4.405298573233797e-14	1.4477069768381468e-12	0.19276683898360747	23.506407084259365
YCR020W-B	78	15	2.538113692183211e-12	7.0176403094931e-11	0.17123061704587844	21.479047961938395
YCR021C	0	0	1.0	1.0		0.0
YCR023C	11	0	0.0013141468880059307	0.008406739435953402	0.0	0.0
YCR024C	46	38	0.1944531259018798	0.4860060526126513	0.7355471723535996	86.49986166219338
YCR024C-A	87	10	1.0144490923556513e-16	3.81313511773683e-15	0.10234473662512274	12.035673429597116
YCR024C-B	0	2	0.5312036631271496	1.0		0.0
YCR026C	0	0	1.0	1.0		0.0
YCR027C	0	0	1.0	1.0		0.0
YCR028C	0	0	1.0	1.0		0.0
YCR028C-A	17	0	3.6802605867428965e-05	0.00035099798730279266	0.0	0.0
YCR030C	1	0	0.9536885802951612	1.0	0.0	0.0
YCR031C	0	0	1.0	1.0		0.0
YCR032W	0	0	1.0	1.0		0.0
YCR033W	0	0	1.0	1.0		0.0
YCR034W	19	15	0.3930773146866853	0.8360161378561861	0.7029467436620271	88.17714423536506
YCR035C	10	8	0.6294452281286782	1.0	0.7123193669108542	83.76828708678332
YCR036W	60	3	5.11104729719962e-14	1.660657231988419e-12	0.044519960431928386	6.866253038900627
YCR037C	10	0	0.002408940014459636	0.0141221345801808	0.0	0.0
YCR040W	0	0	1.0	1.0		0.0
YCR042C	0	0	1.0	1.0		0.0
YCR043C	80	44	0.00014707974079483925	0.0012276568785357339	0.48971956475121226	58.89957684096802
YCR044C	5	26	0.0010566390240670713	0.007033253503946444	4.6300758849205526	471.1966147280808
YCR045C	41	28	0.053641849841668025	0.17924774549642628	0.6080775083385341	74.06342454234445
YCR046C	21	86	2.1696489213580292e-08	3.724671924397023e-07	3.646396759186516	409.3223119819512
YCR047C	57	46	0.11486770455922203	0.32052604023293835	0.7185677824100722	86.34012043856468
YCR048W	9	18	0.21479489713290514	0.5306208992316742	1.7807984172771356	209.4207176830573
YCR050C	8	18	0.14103106737670967	0.3815003144324823	2.0033982194367774	235.59830740195943
YCR051W	9	0	0.0044351149819738585	0.022926834297945724	0.0	0.0
YCR052W	48	25	0.002099033556779356	0.012693524695097871	0.4637495878325874	54.53664523426664
YCR053W	21	16	0.311523415513803	0.7012020205948655	0.6783993970579564	80.91255002683926
YCR054C	22	9	0.013050603509129035	0.057912053071760096	0.36425422171577776	40.97361868845837
YCR057C	1	0	0.9536885802951612	1.0	0.0	0.0
YCR059C	43	34	0.15472752808872253	0.4136857340949527	0.7040365835746815	85.2293618429977
YCR060W	16	2	0.0009138315111239276	0.00616205648635349	0.11129990107982098	13.08879485457838
YCR061W	0	0	1.0	1.0		0.0
YCR063W	23	3	5.606140898182429e-05	0.0005093351707021667	0.11613902721372624	17.4517264758899
YCR065W	14	12	0.6222973681500481	1.0	0.763199321690201	89.75173612391612
YCR066W	0	0	1.0	1.0		0.0
YCR067C	0	6	0.057112751478402765	0.1855680416679629		0.0
YCR068W	1	3	0.70046359985249	1.0	2.671197625915703	157.0655383190927
YCR069W	0	0	1.0	1.0		0.0
YCR071C	34	43	0.6864560539036183	1.0	1.1260931168076005	132.42780679003172
YCR072C	16	9	0.13557686494510224	0.3697024894733442	0.5008495548591944	58.89957683131996
YCR073C	0	0	1.0	1.0		0.0
YCR073W-A	59	10	3.576810392911245e-10	7.646928092800212e-09	0.15091512010823183	17.451726475266153
YCR075C	12	1	0.0028114173758998304	0.0157905469349887	0.07419993405321398	8.725863236686418
YCR075W-A	142	271	2.855669117163177e-07	4.1367640032255495e-06	1.6992829967679708	199.8345580469663
YCR076C	26	1	8.282259880933761e-07	1.1207359194176484e-05	0.03424612340917568	3.878161439135028
YCR077C	0	0	1.0	1.0		0.0
YCR079W	65	3	3.0295414105995994e-15	1.0432869851711554e-13	0.041095348091010814	6.346082353930216
YCR081W	0	0	1.0	1.0		0.0
YCR082W	72	40	0.0003859653865853425	0.002916802809792779	0.49466622702142654	59.62673211887867
YCR083W	5	3	0.6041663828125048	1.0	0.5342395251831407	69.8069058959863
YCR084C	5	0	0.0546376800304704	0.17924774549642628	0.0	0.0
YCR086W	24	66	0.00015762816161406018	0.0013024706285092817	2.4485978237560615	276.4353474056148
YCR087C-A	26	1	8.282259880933761e-07	1.1207359194176484e-05	0.03424612340917568	3.878161439135028
YCR088W	0	0	1.0	1.0		0.0
YCR089W	0	0	1.0	1.0		0.0
YCR090C	0	0	1.0	1.0		0.0
YCR091W	0	0	1.0	1.0		0.0
YCR092C	0	0	1.0	1.0		0.0
YCR093W	0	0	1.0	1.0		0.0
YCR094W	35	22	0.04227655545634931	0.15635528644981664	0.5596795025728141	68.80966438000893
YCR095C	9	14	0.5775498519257645	1.0	1.3850654356599943	162.88278042579825
YCR095W-A	4	1	0.3049840209763962	0.6918986606056231	0.22259980215964195	26.17758971005924
YCR096C	0	0	1.0	1.0		0.0
YCR097W	9	0	0.0044351149819738585	0.022926834297945724	0.0	0.0
YCR098C	1	0	0.9536885802951612	1.0	0.0	0.0
YCR101C	12	14	1.0	1.0	1.0387990767449957	130.88794849316525
YCR102C	0	0	1.0	1.0		0.0
YCR104W	11	19	0.335982245497809	0.7450913482148744	1.5379622694666173	180.86334712488832
YCR105W	8	3	0.16129793679085727	0.4237663017287438	0.3338997032394629	39.26638456699324
YCR106W	7	1	0.05298593072636729	0.17924774549642628	0.12719988694836684	14.958622692157933
YCR107W	5	1	0.17097478916842168	0.4350778816405279	0.17807984172771354	17.45172647526615
YCR108C	2	2	1.0	1.0	0.8903992086385678	69.80690592137786
YDL001W	7	0	0.015296088530650342	0.0644925257622948	0.0	0.0
YDL002C	18	3	0.0008795656448294611	0.005993343629637713	0.14839986810642797	17.45172646853925
YDL003W	13	3	0.01291280663292507	0.057477980608322043	0.2054767404550541	24.163928963698567
YDL004W	14	6	0.06759873640986792	0.21266976646233612	0.3815996608451005	44.87586806195806
YDL005C	108	28	8.346786528704689e-14	2.6374928201417945e-12	0.23084423927666572	28.116670429352236
YDL006W	95	172	0.00020577658248534865	0.001650517609307169	1.6120911987982491	189.58086029029823
YDL007C-A	1	0	0.9536885802951612	1.0	0.0	0.0
YDL007W	5	1	0.17097478916842168	0.4350778816405279	0.17807984172771354	20.942071766684204
YDL008W	18	0	2.042232535684785e-05	0.00020180205004679036	0.0	0.0
YDL010W	12	5	0.08966471138355084	0.27197349956054895	0.3709996702660699	43.62931618977996
YDL012C	73	65	0.2007432993464761	0.5002303546521293	0.7928212131713276	93.23525102608212
YDL013W	10	0	0.002408940014459636	0.0141221345801808	0.0	0.0
YDL014W	1	0	0.9536885802951612	1.0	0.0	0.0
YDL015C	1	1	1.0	1.0	0.8903992086385678	52.3551794371584
YDL017W	12	26	0.0793356680836378	0.24359819922530754	1.9291982853835639	235.5983073384805
YDL018C	14	6	0.06759873640986792	0.21266976646233612	0.3815996608451005	44.87586806195806
YDL019C	0	2	0.5312036631271496	1.0		0.0
YDL020C	0	0	1.0	1.0		0.0
YDL021W	1	0	0.9536885802951612	1.0	0.0	0.0
YDL022W	0	0	1.0	1.0		0.0
YDL024C	0	0	1.0	1.0		0.0
YDL025C	21	0	3.5175577675138638e-06	4.179643537390957e-05	0.0	0.0
YDL027C	0	15	0.0006836741886885381	0.004866101805875969		0.0
YDL028C	0	0	1.0	1.0		0.0
YDL029W	49	45	0.38257660697022844	0.8194406207395843	0.8177135589537867	98.29952053242312
YDL030W	31	20	0.06913300899667092	0.21607822540209484	0.574451102347463	68.71617297402479
YDL031W	0	0	1.0	1.0		0.0
YDL033C	4	6	0.8941041176373128	1.0	1.3355988129578515	183.243127966606
YDL035C	10	0	0.002408940014459636	0.0141221345801808	0.0	0.0
YDL036C	15	1	0.0004868677894218585	0.0035577848246062366	0.05935994724257118	6.980690587077145
YDL037C	73	16	8.307270658541048e-11	1.8735338649909635e-09	0.1951559909344806	24.384604111945198
YDL040C	9	0	0.0044351149819738585	0.022926834297945724	0.0	0.0
YDL042C	12	14	1.0	1.0	1.0387990767449957	130.88794849316525
YDL043C	36	40	1.0	1.0	0.9893324540428531	119.25346423775734
YDL044C	4	0	0.10551401601504198	0.29672914723838945	0.0	0.0
YDL045C	49	86	0.015122431575036234	0.0644925257622948	1.5627414682227927	183.7773645034005
YDL045W-A	98	57	8.065667491470593e-05	0.0007154143155083516	0.5178852540040649	61.34546275696708
YDL046W	0	0	1.0	1.0		0.0
YDL047W	0	0	1.0	1.0		0.0
YDL048C	1	0	0.9536885802951612	1.0	0.0	0.0
YDL049C	41	62	0.1661013051726214	0.4349948114971519	1.3464573398924684	160.89640503514025
YDL051W	9	0	0.0044351149819738585	0.022926834297945724	0.0	0.0
YDL052C	7	0	0.015296088530650342	0.0644925257622948	0.0	0.0
YDL053C	95	1	6.872904067162792e-24	4.4411316056464285e-22	0.009372623248827028	1.1022143035248
YDL054C	0	0	1.0	1.0		0.0
YDL055C	1	0	0.9536885802951612	1.0	0.0	0.0
YDL056W	9	6	0.457958386902073	0.9122683349753453	0.5935994724257119	81.44139020443528
YDL057W	32	14	0.0036740941085074926	0.02008528062550056	0.3895496537793734	47.5956176371642
YDL058W	0	0	1.0	1.0		0.0
YDL059C	2	0	0.4292755426969793	0.8635059972194222	0.0	0.0
YDL060W	0	0	1.0	1.0		0.0
YDL061C	18	0	2.042232535684785e-05	0.00020180205004679036	0.0	0.0
YDL063C	0	6	0.057112751478402765	0.1855680416679629		0.0
YDL064W	36	13	0.0003779814098150364	0.0028602251155872027	0.3215330475639273	37.81207402743173
YDL065C	20	6	0.00437098665156576	0.022926834297945724	0.26711976259157033	34.90345295629823
YDL066W	26	11	0.00783957582288156	0.03741527017210942	0.37670735750093254	42.65977583443512
YDL067C	184	20	1.386304541203425e-34	1.3069897404034257e-32	0.09678252267810519	11.950638773229336
YDL069C	42	18	0.0006158967711922939	0.004400027740530289	0.3815996608451005	44.87586807586819
YDL070W	1	0	0.9536885802951612	1.0	0.0	0.0
YDL072C	1	1	1.0	1.0	0.8903992086385678	104.71035884705292
YDL073W	0	0	1.0	1.0		0.0
YDL074C	0	0	1.0	1.0		0.0
YDL075W	0	0	1.0	1.0		0.0
YDL076C	23	6	0.001005257777041369	0.006714561528182246	0.23227805442745247	26.17758971700879
YDL077C	0	0	1.0	1.0		0.0
YDL078C	1	2	1.0	1.0	1.7807984172771356	209.42071775504564
YDL079C	28	13	0.010401974854855296	0.047553066287975204	0.4133996325821922	46.93912638297809
YDL080C	0	3	0.2909396104741801	0.6765845935450908		0.0
YDL081C	1	0	0.9536885802951612	1.0	0.0	0.0
YDL082W	13	0	0.00039517282820580586	0.0029514791363786878	0.0	0.0
YDL083C	5	0	0.0546376800304704	0.17924774549642628	0.0	0.0
YDL084W	1	0	0.9536885802951612	1.0	0.0	0.0
YDL085C-A	87	221	4.8445281368372576e-11	1.1279709034393145e-09	2.261818679415213	265.98838289163496
YDL085W	10	0	0.002408940014459636	0.0141221345801808	0.0	0.0
YDL086W	97	84	0.09386876581535339	0.2838271672997357	0.7710673559344299	89.75173615968504
YDL087C	61	42	0.017960723922018855	0.07388563896675997	0.6130617502101614	70.93282374062575
YDL088C	0	5	0.09650807426637102	0.28952422279911305		0.0
YDL089W	29	31	0.950638432202716	1.0	0.9518060506136414	108.2007041603616
YDL090C	7	6	0.8341372571664637	1.0	0.763199321690201	89.75173615730044
YDL091C	19	6	0.0070485118640371556	0.0342364795017548	0.28117869746481083	31.41310766381854
YDL092W	0	2	0.5312036631271496	1.0		0.0
YDL093W	1	1	1.0	1.0	0.8903992086385678	52.3551794371584
YDL095W	0	2	0.5312036631271496	1.0		0.0
YDL097C	40	16	0.0004420137364311771	0.0032673791750844465	0.3561596834554271	44.50190250291112
YDL098C	19	310	1.139746984090933e-50	1.5243453268620827e-48	14.527566035681893	1708.432170211692
YDL099W	13	2	0.004933544243169033	0.02513092377543411	0.13698449363670273	16.109285979705437
YDL100C	4	8	0.5052062193196342	0.9885359366179496	1.7807984172771356	209.4207177033264
YDL101C	76	38	4.2742078891786684e-05	0.0004036284001751481	0.4451996043192839	52.35517943023649
YDL102W	0	0	1.0	1.0		0.0
YDL103C	67	43	0.005011050855009158	0.02539730969363831	0.5714502383799764	67.20217061025092
YDL104C	108	109	0.4716539825105748	0.9363072327988662	0.8986436457555915	105.67989921116693
YDL105W	191	72	1.8070454399417703e-16	6.7047215000678195e-15	0.33564786922500983	39.26638458083816
YDL106C	2	0	0.4292755426969793	0.8635059972194222	0.0	0.0
YDL107W	34	69	0.0056594526763607475	0.028277595431581808	1.8069866292959171	215.58015056133016
YDL108W	42	34	0.18993249361517403	0.4763755510588849	0.7207993593740787	87.2586323636981
YDL109C	23	27	0.9885698963403898	1.0	1.0452512449235363	122.1620853248814
YDL110C	0	0	1.0	1.0		0.0
YDL111C	41	22	0.006278296965545779	0.031072707270958497	0.477775185123134	58.73995739437118
YDL112W	20	0	6.314563918068631e-06	7.148633285986752e-05	0.0	0.0
YDL113C	22	12	0.059451526054209954	0.19154382427885797	0.485672295621037	54.63149158461116
YDL114W	11	1	0.005052081775260342	0.02539730969363831	0.08094538260350616	9.519123531212283
YDL115C	2	0	0.4292755426969793	0.8635059972194222	0.0	0.0
YDL116W	12	3	0.021787104995714013	0.0874372929730295	0.22259980215964195	26.17758971132883
YDL117W	1	0	0.9536885802951612	1.0	0.0	0.0
YDL118W	38	12	7.733668415082725e-05	0.0006938584563984517	0.28117869746481083	33.06642910961337
YDL119C	38	12	7.733668415082725e-05	0.0006938584563984517	0.28117869746481083	33.06642910961337
YDL120W	16	39	0.011052464064983756	0.050406598602475476	2.170348071056509	261.7758969963493
YDL121C	21	11	0.054567147108794234	0.17924774549642628	0.46639958547734506	52.35517943890772
YDL122W	0	0	1.0	1.0		0.0
YDL123W	0	0	1.0	1.0		0.0
YDL124W	48	24	0.0013349848779273883	0.008530553369956012	0.4451996043192839	52.35517941981767
YDL125C	36	0	5.939735379711996e-10	1.2558609620854297e-08	0.0	0.0
YDL126C	0	0	1.0	1.0		0.0
YDL127W	10	3	0.06060825870563179	0.19257353360004884	0.26711976259157033	31.41310765563938
YDL128W	11	1	0.005052081775260342	0.02539730969363831	0.08094538260350616	9.519123531212283
YDL129W	5	1	0.17097478916842168	0.4350778816405279	0.17807984172771354	20.942071766684204
YDL130W	2	1	0.9198760245290232	1.0	0.4451996043192839	34.903452950532305
YDL130W-A	21	38	0.10087532636364609	0.29672914723838945	1.6111985680126466	180.8633471676993
YDL131W	0	0	1.0	1.0		0.0
YDL132W	0	0	1.0	1.0		0.0
YDL133C-A	1	0	0.9536885802951612	1.0	0.0	0.0
YDL133W	10	3	0.06060825870563179	0.19257353360004884	0.26711976259157033	31.41310765563938
YDL134C	0	0	1.0	1.0		0.0
YDL135C	74	0	2.2330963884397277e-19	1.0526669942554815e-17	0.0	0.0
YDL136W	19	1	4.750186823797339e-05	0.0004406181358654596	0.046863116244135146	5.511071516113534
YDL137W	0	0	1.0	1.0		0.0
YDL138W	0	0	1.0	1.0		0.0
YDL139C	8	10	1.0	1.0	1.1129990107982097	130.88794855029622
YDL140C	0	0	1.0	1.0		0.0
YDL141W	0	1	1.0	1.0		0.0
YDL142C	5	0	0.0546376800304704	0.17924774549642628	0.0	0.0
YDL143W	19	6	0.0070485118640371556	0.0342364795017548	0.28117869746481083	33.066429098284885
YDL144C	4	5	1.0	1.0	1.1129990107982097	130.8879485693399
YDL145C	0	0	1.0	1.0		0.0
YDL146W	0	0	1.0	1.0		0.0
YDL147W	1	0	0.9536885802951612	1.0	0.0	0.0
YDL148C	5	1	0.17097478916842168	0.4350778816405279	0.17807984172771354	17.45172647526615
YDL149W	1	0	0.9536885802951612	1.0	0.0	0.0
YDL150W	53	74	0.26122976644726215	0.6228575401485094	1.2431988950802644	148.17503607565962
YDL153C	0	0	1.0	1.0		0.0
YDL154W	0	0	1.0	1.0		0.0
YDL155W	0	1	1.0	1.0		0.0
YDL156W	19	6	0.0070485118640371556	0.0342364795017548	0.28117869746481083	38.5775006119929
YDL157C	48	445	8.165814563272537e-62	1.4230787743448594e-59	8.254742663420057	970.7522852080336
YDL159W	19	14	0.3024642864977439	0.6918986606056231	0.656083627417892	77.1550012320042
YDL159W-A	22	20	0.5954361190038271	1.0	0.8094538260350616	95.6051102399501
YDL160C	11	0	0.0013141468880059307	0.008406739435953402	0.0	0.0
YDL160C-A	58	11	1.6370530894085915e-09	3.246445626616831e-08	0.16886881543145252	19.52227029631665
YDL161W	12	5	0.08966471138355084	0.27197349956054895	0.3709996702660699	43.62931618977996
YDL164C	0	0	1.0	1.0		0.0
YDL165W	28	31	1.0	1.0	0.9857991238498429	111.93176292618696
YDL166C	85	6	2.2132718657492994e-18	9.570320676634752e-17	0.06285170884507536	8.62320602179284
YDL167C	14	2	0.0028170928804205192	0.0157905469349887	0.12719988694836684	14.95862269094672
YDL168W	25	31	0.8144358761709776	1.0	1.104095018711824	124.84696634721388
YDL169C	1	1	1.0	1.0	0.8903992086385678	104.71035884705292
YDL170W	2	0	0.4292755426969793	0.8635059972194222	0.0	0.0
YDL171C	0	0	1.0	1.0		0.0
YDL173W	24	27	1.0	1.0	1.001699109718389	117.27560190934152
YDL174C	4	0	0.10551401601504198	0.29672914723838945	0.0	0.0
YDL175C	41	80	0.004770093071876018	0.024363059730336572	1.7373643095386688	204.31289531869652
YDL176W	18	6	0.01128428367225291	0.05134170522082792	0.29679973621285594	34.9034529370785
YDL177C	83	25	1.068606752406325e-09	2.156335941434658e-08	0.2681925327224602	31.53926471513257
YDL178W	0	3	0.2909396104741801	0.6765845935450908		0.0
YDL179W	0	0	1.0	1.0		0.0
YDL180W	28	11	0.003397739986050686	0.018681073288506208	0.3497996891080088	39.71772232729126
YDL181W	98	81	0.048205474705493426	0.1734854099069416	0.7359422030584081	86.72979217576571
YDL182W	0	0	1.0	1.0		0.0
YDL183C	9	5	0.30751099986890895	0.6944671097699114	0.49466622702142654	58.17242158426961
YDL184C	2	0	0.4292755426969793	0.8635059972194222	0.0	0.0
YDL185W	0	0	1.0	1.0		0.0
YDL186W	38	6	4.0426996043829923e-07	5.684490323913591e-06	0.14058934873240542	19.288750312604726
YDL188C	1	0	0.9536885802951612	1.0	0.0	0.0
YDL189W	2	0	0.4292755426969793	0.8635059972194222	0.0	0.0
YDL190C	0	0	1.0	1.0		0.0
YDL191W	5	0	0.0546376800304704	0.17924774549642628	0.0	0.0
YDL192W	0	0	1.0	1.0		0.0
YDL193W	5	8	0.7291550860928218	1.0	1.4246387338217084	167.5365741517556
YDL194W	1	0	0.9536885802951612	1.0	0.0	0.0
YDL195W	0	0	1.0	1.0		0.0
YDL197C	14	32	0.03425738030557528	0.1293592870238762	2.0351981911738695	239.3379630333833
YDL198C	0	0	1.0	1.0		0.0
YDL199C	7	8	1.0	1.0	1.0175990955869347	119.668981550322
YDL200C	154	122	0.004577178154755259	0.023461097654186715	0.7053811912591251	83.09273637696138
YDL201W	0	0	1.0	1.0		0.0
YDL202W	36	551	8.160482361890949e-88	1.9554555859681187e-85	13.628054554440302	1605.5588356015917
YDL203C	58	8	7.305943960343482e-11	1.6607305816575242e-09	0.12281368395014729	14.198014761192308
YDL204W	25	2	5.545179742174738e-06	6.352655118973489e-05	0.07123193669108542	8.054642991465963
YDL205C	0	0	1.0	1.0		0.0
YDL206W	0	0	1.0	1.0		0.0
YDL207W	17	3	0.0015158968976864186	0.00953820903566148	0.15712927211268843	24.63773148200934
YDL208W	101	3	4.420294993293348e-24	2.921967414532189e-22	0.026447501246690132	3.1102086787641485
YDL209C	45	53	0.8938721394926108	1.0	1.0486924012854242	123.32553374104675
YDL210W	1	0	0.9536885802951612	1.0	0.0	0.0
YDL211C	0	0	1.0	1.0		0.0
YDL212W	1	1	1.0	1.0	0.8903992086385678	104.71035884705292
YDL213C	36	32	0.3989922508828333	0.8467175036262636	0.7914659632342825	93.0758745466415
YDL214C	0	5	0.09650807426637102	0.28952422279911305		0.0
YDL215C	4	0	0.10551401601504198	0.29672914723838945	0.0	0.0
YDL216C	11	38	0.0009186818315093662	0.006172125248843884	3.0759245389332346	371.2458176660343
YDL217C	71	140	0.00011952705248784244	0.0010120202474845502	1.7557167494281616	207.9459239019272
YDL218W	26	12	0.013488521429375712	0.059625278047916765	0.4109534809101082	46.53793727187738
YDL219W	101	45	1.420058980354264e-07	2.1605183058247015e-06	0.396712518700352	47.68986640268892
YDL220C	1	2	1.0	1.0	1.7807984172771356	104.71035890478667
YDL222C	44	3	4.2895057931227584e-10	9.136647339351474e-09	0.06070903695262962	7.139342648332987
YDL223C	0	0	1.0	1.0		0.0
YDL224C	0	0	1.0	1.0		0.0
YDL225W	12	3	0.021787104995714013	0.0874372929730295	0.22259980215964195	26.17758971132883
YDL226C	0	0	1.0	1.0		0.0
YDL227C	0	0	1.0	1.0		0.0
YDL229W	1	0	0.9536885802951612	1.0	0.0	0.0
YDL230W	9	32	0.002140738075477248	0.012905015379527937	3.16586385293713	372.3034981596387
YDL231C	8	1	0.02943347515820878	0.11277276191529559	0.11129990107982098	13.08879485502962
YDL232W	217	91	3.3962391764779908e-16	1.2520366348669823e-14	0.37339321652585106	43.910795644860144
YDL233W	19	24	0.8179246086889157	1.0	1.1247147898592433	125.65243065527416
YDL234C	4	1	0.3049840209763962	0.6918986606056231	0.22259980215964195	26.17758971005924
YDL235C	23	49	0.013940946659568234	0.061483423496301315	1.896937444490862	213.78364936615168
YDL236W	8	13	0.5430340717399113	1.0	1.4468987140376728	170.15433311728947
YDL237W	48	56	0.9240549360601806	1.0	1.0387990767449957	122.16208532348772
YDL238C	152	14	4.044647140301857e-30	3.1864062608049287e-28	0.0820104534272365	10.333259088202537
YDL239C	7	0	0.015296088530650342	0.0644925257622948	0.0	0.0
YDL240W	0	0	1.0	1.0		0.0
YDL241W	0	0	1.0	1.0		0.0
YDL243C	0	0	1.0	1.0		0.0
YDL244W	57	2	6.943213286570402e-14	2.2183566450592433e-12	0.031242077496090096	3.674047679317287
YDL245C	0	0	1.0	1.0		0.0
YDL246C	8	1	0.02943347515820878	0.11277276191529559	0.11129990107982098	13.08879485502962
YDL247W	9	9	0.9917871381678101	1.0	0.8903992086385678	104.71035884152866
YDL248W	1	0	0.9536885802951612	1.0	0.0	0.0
YDR001C	0	0	1.0	1.0		0.0
YDR002W	0	0	1.0	1.0		0.0
YDR003W	10	1	0.009085464063326455	0.04180040306255235	0.08903992086385677	10.471035884705296
YDR003W-A	19	3	0.0005090730795965992	0.0036779890461809575	0.14058934873240542	15.70655383190927
YDR004W	21	37	0.12582143454339706	0.3483866490414427	1.568798605696524	176.1037853891941
YDR005C	4	2	0.5814986215473954	1.0	0.4451996043192839	52.35517943535344
YDR006C	0	0	1.0	1.0		0.0
YDR007W	40	100	1.641725479070747e-05	0.0001692036421171302	2.2259980215964195	261.7758971005925
YDR009W	16	3	0.0026049486557738746	0.01504122461782686	0.16694985161973144	19.63319227710665
YDR011W	0	0	1.0	1.0		0.0
YDR012W	1	1	1.0	1.0	0.8903992086385678	52.3551794371584
YDR013W	146	87	2.6714056441354568e-06	3.241192797346627e-05	0.5305803503531191	62.683752237831264
YDR014W	11	2	0.015016097091577972	0.0644925257622948	0.16189076520701232	19.038247067964548
YDR014W-A	44	21	0.0013649562479256744	0.008702731021974006	0.42496325866840734	52.355179409566944
YDR016C	79	153	8.934326758151526e-05	0.0007820595614327156	1.7244440369835554	202.79347978022147
YDR017C	0	0	1.0	1.0		0.0
YDR018C	24	18	0.2504422464090273	0.6064393090940278	0.6677994064789259	75.3914583833495
YDR019C	1	0	0.9536885802951612	1.0	0.0	0.0
YDR020C	107	72	0.0008884946759595373	0.006039873382320684	0.599147131046513	70.45930688935346
YDR021W	27	54	0.017719379990417932	0.0733123412409306	1.7807984172771358	201.94140637270465
YDR022C	4	0	0.10551401601504198	0.29672914723838945	0.0	0.0
YDR023W	0	0	1.0	1.0		0.0
YDR025W	7	0	0.015296088530650342	0.0644925257622948	0.0	0.0
YDR026C	34	19	0.01880822128703056	0.07731671238149589	0.4975760283568468	58.5146123067404
YDR027C	12	0	0.000719523281866973	0.005003601443793182	0.0	0.0
YDR028C	0	0	1.0	1.0		0.0
YDR030C	1	2	1.0	1.0	1.7807984172771356	104.71035890478667
YDR031W	171	100	1.8087565004604144e-07	2.730225363293397e-06	0.5207012916015017	61.23412798012668
YDR032C	0	0	1.0	1.0		0.0
YDR033W	0	0	1.0	1.0		0.0
YDR034C	0	0	1.0	1.0		0.0
YDR034C-A	31	1	4.655093375703667e-08	7.64898342962051e-07	0.028722555117373153	3.2721987140236544
YDR034W-B	39	11	2.2768655821286098e-05	0.00022231331006488343	0.25113823833395504	29.533690957919585
YDR035W	15	3	0.004460985494592465	0.022926834297945724	0.17807984172771354	20.942071762247096
YDR036C	5	1	0.17097478916842168	0.4350778816405279	0.17807984172771354	20.942071766684204
YDR037W	4	2	0.5814986215473954	1.0	0.4451996043192839	52.35517943535344
YDR038C	1	0	0.9536885802951612	1.0	0.0	0.0
YDR039C	0	0	1.0	1.0		0.0
YDR040C	1	0	0.9536885802951612	1.0	0.0	0.0
YDR041W	21	3	0.00016948449361798258	0.001374760680954891	0.1271998869483668	19.038247065545995
YDR042C	11	2	0.015016097091577972	0.0644925257622948	0.16189076520701232	19.038247067964548
YDR043C	0	0	1.0	1.0		0.0
YDR044W	0	0	1.0	1.0		0.0
YDR045C	77	14	1.6004279498034975e-12	4.5117946761372125e-11	0.16189076520701234	19.03824706368553
YDR046C	1	1	1.0	1.0	0.8903992086385678	52.3551794371584
YDR047W	20	16	0.39568651071074756	0.8406328493156665	0.7123193669108542	84.7655286019345
YDR049W	5	0	0.0546376800304704	0.17924774549642628	0.0	0.0
YDR050C	0	0	1.0	1.0		0.0
YDR051C	71	39	0.00035625741316862455	0.002728144318419121	0.4890925230549879	58.99175145743071
YDR052C	12	2	0.008619978954861628	0.040075585262254826	0.14839986810642797	17.45172647845114
YDR054C	5	0	0.0546376800304704	0.17924774549642628	0.0	0.0
YDR055W	15	3	0.004460985494592465	0.022926834297945724	0.17807984172771354	20.942071762247096
YDR056C	7	10	0.8053372156391587	1.0	1.2719988694836681	149.5862269215793
YDR057W	16	10	0.20110112675286435	0.5002303546521293	0.5564995053991049	65.44397425384822
YDR058C	13	0	0.00039517282820580586	0.0029514791363786878	0.0	0.0
YDR059C	9	0	0.0044351149819738585	0.022926834297945724	0.0	0.0
YDR060W	0	0	1.0	1.0		0.0
YDR061W	19	10	0.0717176475091143	0.22342805570147148	0.4686311624413514	52.35517943715839
YDR062W	5	0	0.0546376800304704	0.17924774549642628	0.0	0.0
YDR063W	43	33	0.1234109805051582	0.34237170713225507	0.6833296252342497	82.79423721283833
YDR064W	62	38	0.003912196138095484	0.021265633261046437	0.54572854723009	64.82069832641585
YDR065W	24	13	0.045483695771193204	0.16441026673798373	0.48229957134589097	54.44938660816553
YDR066C	48	14	3.226010300019171e-06	3.873232825764145e-05	0.25969976918624893	30.540521329284957
YDR067C	20	43	0.020573648664697273	0.08405592423722369	1.9143582985729208	214.406925329921
YDR068W	30	80	4.6699416481887736e-05	0.0004366964946135551	2.374397889702847	270.2202809330512
YDR069C	2	2	1.0	1.0	0.8903992086385678	69.80690592137786
YDR070C	54	31	0.00343198161945377	0.018833326615914723	0.511155101255474	60.11150229971832
YDR071C	41	43	0.8380239055586979	1.0	0.9338333163770347	109.81818123333493
YDR072C	29	3	1.977935307526426e-06	2.472849120344451e-05	0.09211026296261046	13.96138117919726
YDR073W	12	15	0.9332274939428042	1.0	1.11299901079821	139.61381175143447
YDR074W	0	0	1.0	1.0		0.0
YDR075W	12	0	0.000719523281866973	0.005003601443793182	0.0	0.0
YDR076W	2	0	0.4292755426969793	0.8635059972194222	0.0	0.0
YDR077W	0	0	1.0	1.0		0.0
YDR078C	11	15	0.7693488718778441	1.0	1.2141807390525925	152.30597646061673
YDR079C-A	128	71	1.6071976694675734e-06	2.049444300910868e-05	0.49389331104170553	58.08152716884563
YDR079W	18	0	2.042232535684785e-05	0.00020180205004679036	0.0	0.0
YDR080W	4	0	0.10551401601504198	0.29672914723838945	0.0	0.0
YDR081C	27	9	0.0014387165772504183	0.009132515492016728	0.29679973621285594	33.65690106211745
YDR082W	51	34	0.022957021960574604	0.09187601481925159	0.5935994724257119	71.86005017793825
YDR083W	81	18	9.052791326197315e-12	2.355773887645283e-10	0.1978664908085706	23.2689686321988
YDR084C	241	130	7.712277147491789e-12	2.0439311463237457e-10	0.4802983283112607	56.48276617688565
YDR085C	0	3	0.2909396104741801	0.6765845935450908		0.0
YDR086C	19	31	0.2510896057854468	0.6072398329992029	1.4527566035681894	162.3010562757582
YDR087C	140	4433	0.0	0.0	28.193854942105506	3292.0639779415264
YDR088C	7	3	0.2568143938804832	0.613347001331669	0.3815996608451005	59.83449076427889
YDR089W	0	0	1.0	1.0		0.0
YDR090C	58	43	0.047769363460960924	0.1721313341253047	0.6601235512320417	76.3143293410859
YDR091C	0	0	1.0	1.0		0.0
YDR092W	2	0	0.4292755426969793	0.8635059972194222	0.0	0.0
YDR093W	0	0	1.0	1.0		0.0
YDR096W	0	0	1.0	1.0		0.0
YDR097C	0	0	1.0	1.0		0.0
YDR098C	1	0	0.9536885802951612	1.0	0.0	0.0
YDR099W	0	0	1.0	1.0		0.0
YDR100W	2	5	0.5461377893212326	1.0	2.2259980215964195	174.5172647780531
YDR101C	0	2	0.5312036631271496	1.0		0.0
YDR103W	0	0	1.0	1.0		0.0
YDR104C	5	0	0.0546376800304704	0.17924774549642628	0.0	0.0
YDR105C	72	24	7.659825828286405e-08	1.2102103939141516e-06	0.29679973621285594	34.90345294970065
YDR106W	9	0	0.0044351149819738585	0.022926834297945724	0.0	0.0
YDR107C	7	0	0.015296088530650342	0.0644925257622948	0.0	0.0
YDR108W	35	26	0.13893503136307625	0.376716343879798	0.6614394121315075	80.77656251980619
YDR109C	40	32	0.18706655749204476	0.4695852344551503	0.7123193669108542	83.76828708894803
YDR110W	25	1	1.4747480436261525e-06	1.8973771809606273e-05	0.03561596834554271	4.027321494561065
YDR111C	64	13	5.031649603229108e-10	1.067786600301498e-08	0.1808623392547091	20.942071769854703
YDR113C	17	22	0.7802972067156473	1.0	1.152281328826382	141.6669560237941
YDR114C	271	255	0.046702668042711136	0.16849877284418555	0.8378295136635969	98.165961446521
YDR115W	275	255	0.030327053097728995	0.11573383036830752	0.8256429025557628	97.09506002543289
YDR116C	80	26	8.637200393986242e-09	1.586982091559581e-07	0.28937974280753453	34.03086663107536
YDR117C	26	8	0.0011171691234295859	0.007359495565685622	0.27396898727340546	31.02529151646577
YDR118W	7	3	0.2568143938804832	0.613347001331669	0.3815996608451005	44.87586807865022
YDR119W	0	0	1.0	1.0		0.0
YDR119W-A	5	0	0.0546376800304704	0.17924774549642628	0.0	0.0
YDR120C	5	0	0.0546376800304704	0.17924774549642628	0.0	0.0
YDR121W	30	0	1.8878920071231978e-08	3.260440520410063e-07	0.0	0.0
YDR122W	0	0	1.0	1.0		0.0
YDR123C	15	3	0.004460985494592465	0.022926834297945724	0.17807984172771354	20.942071762247096
YDR124W	87	51	0.00024486250388131605	0.001923776311231487	0.521958156788126	62.58550183110319
YDR125C	43	40	0.4537950293460742	0.9083798168358067	0.8282783336172722	99.84010958852387
YDR126W	35	21	0.029634341667014504	0.11346677691544634	0.5342395251831407	65.81793983417752
YDR127W	0	0	1.0	1.0		0.0
YDR128W	0	0	1.0	1.0		0.0
YDR129C	0	0	1.0	1.0		0.0
YDR130C	142	36	4.677033097758682e-18	2.0072848765082223e-16	0.22573501064076365	26.546288149327307
YDR131C	63	735	4.792419084845138e-109	1.6212471857026111e-106	10.387990767449958	1202.5330275215256
YDR132C	5	1	0.17097478916842168	0.4350778816405279	0.17807984172771354	20.942071766684204
YDR135C	0	0	1.0	1.0		0.0
YDR137W	9	15	0.4605975730785442	0.9153063727625114	1.4839986810642798	186.1517489951808
YDR138W	0	0	1.0	1.0		0.0
YDR139C	90	77	0.09273101070786548	0.2805344779489397	0.7617859896129968	89.58552922826435
YDR140W	29	2	5.696296394880617e-07	7.990097699258155e-06	0.061406841975073644	6.980690592137788
YDR141C	2	0	0.4292755426969793	0.8635059972194222	0.0	0.0
YDR142C	55	26	0.00027309356422007466	0.002125251810324289	0.42091598953823206	51.40326705110572
YDR143C	0	0	1.0	1.0		0.0
YDR144C	22	11	0.037759842605697654	0.1406456313635798	0.4451996043192839	50.07886728810152
YDR145W	21	6	0.002693091505916707	0.015426264193751975	0.2543997738967336	28.55737060178149
YDR146C	1	0	0.9536885802951612	1.0	0.0	0.0
YDR147W	10	3	0.06060825870563179	0.19257353360004884	0.26711976259157033	41.884143535774186
YDR148C	2	0	0.4292755426969793	0.8635059972194222	0.0	0.0
YDR150W	0	0	1.0	1.0		0.0
YDR151C	15	0	0.00012010813447727366	0.0010120202474845502	0.0	0.0
YDR152W	109	18	4.879590226909111e-18	2.0787054366632813e-16	0.14703840142655247	17.291618892454885
YDR153C	2	0	0.4292755426969793	0.8635059972194222	0.0	0.0
YDR155C	0	0	1.0	1.0		0.0
YDR156W	103	60	5.3932567719055595e-05	0.000493895218076893	0.5186791506632434	60.99632554423697
YDR158W	30	8	0.00016282151977037461	0.001333883988888069	0.23743978897028473	27.02202809330512
YDR159W	0	0	1.0	1.0		0.0
YDR160W	0	0	1.0	1.0		0.0
YDR161W	0	0	1.0	1.0		0.0
YDR162C	408	92	1.13444778488706e-53	1.6310523027213706e-51	0.2007762921439908	23.553430356335014
YDR163W	219	206	0.07479737761508218	0.2325187668455879	0.8375444610938126	98.04697241560804
YDR164C	45	18	0.00018212518892799537	0.001471070170681041	0.3561596834554271	41.88414353661146
YDR165W	48	18	5.1665405006992964e-05	0.00047669865101609174	0.33389970323946294	39.26638456486325
YDR166C	10	6	0.3253153603275653	0.7257132029650225	0.5342395251831407	73.29725119141357
YDR167W	18	43	0.008670667569465482	0.04027868270758965	2.1270647761921344	250.1414127298356
YDR168W	7	0	0.015296088530650342	0.0644925257622948	0.0	0.0
YDR169C	12	6	0.15359817740069157	0.4108572642936638	0.4451996043192839	52.35517942265766
YDR169C-A	37	36	0.6197097873872781	1.0	0.8663343651618497	101.8803491494818
YDR170C	0	0	1.0	1.0		0.0
YDR170W-A	2	0	0.4292755426969793	0.8635059972194222	0.0	0.0
YDR171W	4	3	0.8778819921399312	1.0	0.6677994064789258	78.53276913398648
YDR172W	1	0	0.9536885802951612	1.0	0.0	0.0
YDR173C	11	2	0.015016097091577972	0.0644925257622948	0.16189076520701232	19.038247067964548
YDR174W	35	92	1.5315650212959922e-05	0.00015870325112564415	2.3404779198499495	278.2303820658671
YDR175C	72	38	0.00016884075079554402	0.001374760680954891	0.4699329156703553	55.26380051074591
YDR176W	10	5	0.20785162177339392	0.5141310437930273	0.44519960431928385	52.355179431143945
YDR177W	0	0	1.0	1.0		0.0
YDR178W	77	15	4.2499483479032465e-12	1.1638787118472176e-10	0.1734543912932275	21.75799663686309
YDR179C	543	165	6.041316861456974e-56	9.14305612374712e-54	0.2705632954426587	32.010901588055965
YDR179W-A	40	31	0.14970811908067783	0.40307649477199353	0.69005938669489	81.15052811146725
YDR180W	0	0	1.0	1.0		0.0
YDR181C	26	50	0.032619559991587756	0.1237434627385364	1.712306170458784	197.78623337726603
YDR182W	16	14	0.6163706142732415	1.0	0.7790993075587468	91.621563963005
YDR182W-A	56	80	0.1940772235801485	0.4852774403519278	1.2719988694836681	149.5862269170373
YDR183W	116	10	1.1943156726677096e-23	7.547812564298898e-22	0.07675855246884204	9.02675507253553
YDR184C	35	11	0.00014999137426867972	0.0012483363146442504	0.27983975128640703	32.90896992579444
YDR185C	38	38	0.6954706682623045	1.0	0.8903992086385678	107.46589458619744
YDR186C	5	1	0.17097478916842168	0.4350778816405279	0.17807984172771354	20.942071766684204
YDR188W	0	0	1.0	1.0		0.0
YDR189W	4	0	0.10551401601504198	0.29672914723838945	0.0	0.0
YDR190C	4	0	0.10551401601504198	0.29672914723838945	0.0	0.0
YDR191W	19	3	0.0005090730795965992	0.0036779890461809575	0.14058934873240542	16.533214549142443
YDR192C	24	11	0.017524336274951	0.07276711762977849	0.40809963729267695	46.072557902967134
YDR194C	0	0	1.0	1.0		0.0
YDR194W-A	140	119	0.029220404337726314	0.11277276191529559	0.7568393273427826	89.00380498773649
YDR195W	63	13	8.393680833125239e-10	1.7240020882608302e-08	0.18373317003652986	21.2692916413918
YDR196C	136	50	1.9580324416695324e-12	5.4663323165249904e-11	0.32735265023476756	38.979768621522574
YDR197W	32	13	0.0020864891165962704	0.012630946220573844	0.3617246785094182	41.249535304008894
YDR198C	12	22	0.22722851409290157	0.5556084968317504	1.6323985491707078	200.69485443236132
YDR200C	41	18	0.0009150402085456235	0.00616205648635349	0.39090696964620053	45.97040144391985
YDR201W	158	190	0.5608600304115887	1.0	1.0707332255780246	125.12558606804252
YDR202C	81	3	3.5810380274436606e-19	1.660850781921653e-17	0.0329777484680951	3.878161438699798
YDR204W	39	44	1.0	1.0	1.0045529533358202	120.81964480299396
YDR205W	16	12	0.38143662982638016	0.8176079232692928	0.6677994064789258	78.53276910842662
YDR206W	5	2	0.3623654223963636	0.7869952961485978	0.3561596834554271	41.88414354555636
YDR207C	0	0	1.0	1.0		0.0
YDR208W	1	0	0.9536885802951612	1.0	0.0	0.0
YDR210W	5	0	0.0546376800304704	0.17924774549642628	0.0	0.0
YDR211W	1	0	0.9536885802951612	1.0	0.0	0.0
YDR212W	0	0	1.0	1.0		0.0
YDR213W	0	0	1.0	1.0		0.0
YDR214W	12	10	0.6269836725371235	1.0	0.7419993405321398	87.25863236686415
YDR216W	0	0	1.0	1.0		0.0
YDR217C	5	0	0.0546376800304704	0.17924774549642628	0.0	0.0
YDR218C	51	22	0.00015722300841201534	0.0013013029984673698	0.38409377627546065	47.222318686652414
YDR219C	15	2	0.0016056409406220767	0.009929076397330712	0.11871989448514236	13.96138117821694
YDR221W	16	13	0.49347156144281756	0.969237344626365	0.7234493570188364	85.0771665309549
YDR222W	4	1	0.3049840209763962	0.6918986606056231	0.22259980215964195	26.17758971005924
YDR223W	9	2	0.044987585787707	0.16323255890542773	0.19786649080857063	23.26896863709338
YDR224C	1	0	0.9536885802951612	1.0	0.0	0.0
YDR225W	2	1	0.9198760245290232	1.0	0.4451996043192839	34.903452950532305
YDR226W	42	16	0.0001908151055080457	0.001539099118901502	0.3391996985289782	42.38276428782991
YDR227W	0	0	1.0	1.0		0.0
YDR228C	1	0	0.9536885802951612	1.0	0.0	0.0
YDR229W	1	0	0.9536885802951612	1.0	0.0	0.0
YDR231C	88	134	0.030705627547120366	0.11694573776390015	1.3558351586087283	160.63520957883597
YDR232W	14	50	8.920221784125588e-05	0.0007820151750077172	3.179997173709171	381.444878472233
YDR233C	0	0	1.0	1.0		0.0
YDR234W	5	0	0.0546376800304704	0.17924774549642628	0.0	0.0
YDR235W	19	2	0.00016745241392005164	0.001367924477917922	0.09372623248827029	10.47103589047867
YDR236C	63	65	0.6954079872068879	1.0	0.9186658501826495	106.34645820695896
YDR237W	27	19	0.15333831747899862	0.4108572642936638	0.626577220893807	71.0534578068719
YDR238C	0	0	1.0	1.0		0.0
YDR239C	15	9	0.19124415757541105	0.4784015442436664	0.5342395251831407	62.82621528674129
YDR240C	5	1	0.17097478916842168	0.4350778816405279	0.17807984172771354	17.45172647526615
YDR242W	5	0	0.0546376800304704	0.17924774549642628	0.0	0.0
YDR243C	14	28	0.10245256526094293	0.29672914723838945	1.7807984172771356	216.90002894799375
YDR244W	17	6	0.017919545298699973	0.0737690085990147	0.31425854422537686	36.95659722749488
YDR245W	7	1	0.05298593072636729	0.17924774549642628	0.12719988694836684	14.958622692157933
YDR246W	30	38	0.7103022495755631	1.0	1.1278389976088525	131.73238692230393
YDR246W-A	456	68	1.1597557053845974e-74	2.382055379166721e-72	0.13277882935838292	15.844330612447866
YDR247W	0	0	1.0	1.0		0.0
YDR248C	38	34	0.39696959746090377	0.8430473245929312	0.7966729761502975	96.44375156302364
YDR249C	21	10	0.03379165035525903	0.12776842944976638	0.4239996231612227	47.59561766732748
YDR251W	0	0	1.0	1.0		0.0
YDR252W	313	98	6.285172319065446e-32	5.315592059844909e-30	0.27878313880696376	33.01377556002717
YDR253C	48	39	0.16119960739348385	0.4237663017287438	0.7234493570188364	87.25863235578295
YDR254W	7	11	0.6441380542590094	1.0	1.3991987564320352	164.5448496289722
YDR255C	58	45	0.07604305553567973	0.23575396894107503	0.6908269722195785	81.63858486329927
YDR256C	38	83	0.0007553520622735288	0.005233770735102487	1.9448193241316087	228.70946800147703
YDR257C	223	19	2.0374199292202606e-44	2.2533080794126382e-42	0.07586360970463134	8.881682226891378
YDR258C	11	3	0.03649828492682445	0.13603476125351097	0.2428361478105185	38.076494122079154
YDR259C	16	0	6.642617122032938e-05	0.0005997125756485311	0.0	0.0
YDR260C	48	11	2.7278947342336257e-07	3.961647125398379e-06	0.20404981864633848	23.996123901807746
YDR261C	2	0	0.4292755426969793	0.8635059972194222	0.0	0.0
YDR262W	38	5	1.368581913112592e-07	2.093275154869818e-06	0.11715779061033785	13.777678797008631
YDR263C	34	21	0.040197822265694516	0.14953277868693995	0.5499524523944095	67.75376159474752
YDR264C	1	0	0.9536885802951612	1.0	0.0	0.0
YDR265W	35	46	0.554927027297071	1.0	1.1702389599249747	140.61105330584928
YDR266C	86	399	3.314483293090184e-38	3.403855967600294e-36	4.131038188916145	487.0249247918225
YDR267C	31	21	0.09509280889220273	0.2861741203239445	0.6031736574648362	71.98837169614201
YDR268W	30	26	0.40301504480160033	0.8534550421137984	0.7716793141534254	91.19934478480349
YDR270W	4	11	0.1845366442519579	0.4636392490576714	2.4485978237560615	287.9534868373129
YDR272W	30	27	0.48150440283918194	0.9529015212416156	0.801359287774711	94.57709830445268
YDR273W	15	13	0.6194488644010945	1.0	0.7716793141534254	90.74897763301854
YDR275W	5	6	1.0	1.0	1.0684790503662813	122.1620853243239
YDR276C	1	0	0.9536885802951612	1.0	0.0	0.0
YDR277C	9	0	0.0044351149819738585	0.022926834297945724	0.0	0.0
YDR279W	0	0	1.0	1.0		0.0
YDR280W	16	18	1.0	1.0	1.0016991097183887	117.79915366263992
YDR281C	16	10	0.20110112675286435	0.5002303546521293	0.5564995053991049	65.44397425384822
YDR282C	13	1	0.0015657875509586532	0.009745502386973175	0.06849224681835137	8.05464298750888
YDR283C	1	0	0.9536885802951612	1.0	0.0	0.0
YDR284C	22	0	1.961532116265598e-06	2.463050480489837e-05	0.0	0.0
YDR285W	1	2	1.0	1.0	1.7807984172771356	104.71035890478667
YDR286C	40	79	0.004284490247645545	0.022926834297945724	1.7585384370611714	206.8029587258456
YDR287W	14	14	0.9060590373909491	1.0	0.8903992086385678	104.71035881486284
YDR288W	18	19	0.9809261745486973	1.0	0.9398658313407106	110.52760098152164
YDR289C	1	0	0.9536885802951612	1.0	0.0	0.0
YDR291W	1	0	0.9536885802951612	1.0	0.0	0.0
YDR292C	2	5	0.5461377893212326	1.0	2.2259980215964195	174.5172647780531
YDR293C	0	0	1.0	1.0		0.0
YDR294C	0	10	0.007647613018961782	0.03652942065784818		0.0
YDR295C	0	0	1.0	1.0		0.0
YDR296W	19	14	0.3024642864977439	0.6918986606056231	0.656083627417892	77.1550012320042
YDR297W	19	27	0.5221720314130711	1.0	1.265304138591649	146.5945024057616
YDR298C	10	2	0.026057194961360042	0.10264036179642576	0.17807984172771354	20.94207177550456
YDR299W	18	20	1.0	1.0	0.9893324540428531	122.16208523745544
YDR300C	27	19	0.15333831747899862	0.4108572642936638	0.626577220893807	71.0534578068719
YDR301W	4	0	0.10551401601504198	0.29672914723838945	0.0	0.0
YDR302W	21	12	0.0838647342570796	0.2565457908045025	0.5087995477934673	57.11474120356298
YDR303C	10	3	0.06060825870563179	0.19257353360004884	0.26711976259157033	31.41310765563938
YDR304C	30	31	0.8437499064392932	1.0	0.9200791822598533	104.71035886340024
YDR305C	49	3	2.5525777445895593e-11	6.246755152823215e-10	0.05451423726358578	6.410838296268721
YDR306C	1	0	0.9536885802951612	1.0	0.0	0.0
YDR307W	7	0	0.015296088530650342	0.0644925257622948	0.0	0.0
YDR308C	72	36	6.953437668807995e-05	0.0006258093901927196	0.4451996043192839	52.35517942455098
YDR309C	0	1	1.0	1.0		0.0
YDR310C	1	0	0.9536885802951612	1.0	0.0	0.0
YDR311W	9	6	0.457958386902073	0.9122683349753453	0.5935994724257119	81.44139020443528
YDR312W	16	5	0.01420313647416236	0.062257803249167486	0.27824975269955243	32.721987131685026
YDR313C	19	19	0.844986737830391	1.0	0.8903992086385678	99.47484094812114
YDR314C	12	14	1.0	1.0	1.0387990767449957	122.16208532376643
YDR315C	48	60	0.647805292568629	1.0	1.11299901079821	130.88794854954418
YDR316W	2	1	0.9198760245290232	1.0	0.4451996043192839	34.903452950532305
YDR317W	1	0	0.9536885802951612	1.0	0.0	0.0
YDR318W	20	24	0.9459395127116452	1.0	1.0684790503662813	119.6689815727422
YDR319C	128	2	2.3871812507659494e-31	1.933616813120419e-29	0.013912487634977622	1.636099357321514
YDR320C	19	24	0.8179246086889157	1.0	1.1247147898592433	132.26571639313954
YDR320C-A	134	196	0.02088800197309632	0.08501549847648757	1.3023749618892486	153.15843528371505
YDR321W	7	0	0.015296088530650342	0.0644925257622948	0.0	0.0
YDR322C-A	182	44	1.4392780753461223e-23	8.80562575671867e-22	0.21526134714339	25.31459224286919
YDR322W	35	22	0.04227655545634931	0.15635528644981664	0.5596795025728141	68.80966438000893
YDR323C	19	13	0.22476023146065854	0.5514488443388427	0.6092205111737569	71.6439297102778
YDR324C	9	8	0.8107504902153551	1.0	0.7914659632342825	93.07587453144582
YDR325W	4	5	1.0	1.0	1.1129990107982097	130.8879485693399
YDR326C	0	2	0.5312036631271496	1.0		0.0
YDR328C	23	3	5.606140898182429e-05	0.0005093351707021667	0.11613902721372624	13.088794858504397
YDR329C	26	43	0.14784305535447623	0.39898893071027347	1.4725833065945546	166.76094190029818
YDR330W	11	16	0.6388176132302481	1.0	1.2951261216560985	161.82510001537392
YDR331W	19	18	0.7238769985821429	1.0	0.8435360923944326	94.2393229914556
YDR332W	7	0	0.015296088530650342	0.0644925257622948	0.0	0.0
YDR333C	5	1	0.17097478916842168	0.4350778816405279	0.17807984172771354	17.45172647526615
YDR334W	1	0	0.9536885802951612	1.0	0.0	0.0
YDR335W	0	0	1.0	1.0		0.0
YDR336W	38	31	0.2277812627412174	0.5567233497767706	0.7263783017840947	85.42160853984984
YDR337W	32	10	0.0002917926831300198	0.0022585460574438007	0.27824975269955243	31.7304117719594
YDR338C	15	5	0.02286661297316062	0.09164173603390015	0.2967997362128559	34.903452940464035
YDR339C	1	0	0.9536885802951612	1.0	0.0	0.0
YDR341C	0	0	1.0	1.0		0.0
YDR342C	0	0	1.0	1.0		0.0
YDR343C	0	0	1.0	1.0		0.0
YDR345C	0	0	1.0	1.0		0.0
YDR346C	0	0	1.0	1.0		0.0
YDR347W	43	20	0.0012048005594929878	0.007900579267553219	0.4141391668086361	48.7024924968973
YDR348C	4	0	0.10551401601504198	0.29672914723838945	0.0	0.0
YDR349C	1	0	0.9536885802951612	1.0	0.0	0.0
YDR350C	0	0	1.0	1.0		0.0
YDR351W	1	0	0.9536885802951612	1.0	0.0	0.0
YDR352W	2	10	0.06830458468921428	0.21430423706910603	4.451996043192839	349.0345295053229
YDR353W	0	1	1.0	1.0		0.0
YDR354W	22	14	0.12922022060271837	0.35642469481354117	0.5666176782245431	63.73674018425432
YDR356W	0	0	1.0	1.0		0.0
YDR357C	73	27	3.594515225278521e-07	5.1042116198955e-06	0.32932573470193605	40.16287735962327
YDR358W	12	14	1.0	1.0	1.0387990767449957	122.16208532376643
YDR359C	1	1	1.0	1.0	0.8903992086385678	52.3551794371584
YDR361C	13	24	0.19580730268284693	0.48896560908773457	1.6438139236404328	193.3114317095885
YDR362C	57	6	1.2722426004111549e-11	3.2577625181285046e-10	0.09372623248827029	11.02214303527907
YDR363W	8	3	0.16129793679085727	0.4237663017287438	0.3338997032394629	52.35517941630975
YDR363W-A	15	12	0.49186176971208273	0.9689092388119497	0.7123193669108542	83.76828704898838
YDR364C	9	3	0.09955341688248563	0.29466376762283836	0.29679973621285594	34.90345294717622
YDR365C	1	2	1.0	1.0	1.7807984172771356	104.71035890478667
YDR366C	9	6	0.457958386902073	0.9122683349753453	0.5935994724257119	81.44139020443528
YDR367W	36	44	0.7913637674093819	1.0	1.0882656994471385	127.97932749634217
YDR368W	51	53	0.7659773764328105	1.0	0.9253168246636096	108.81664741486698
YDR369C	13	48	9.327818355126721e-05	0.0008152626650506653	3.2876278472808655	386.622863419177
YDR370C	18	32	0.15241529760242167	0.4101733161027267	1.582931926468565	191.96899111161244
YDR371W	21	87	1.4896636507337409e-08	2.6448653021312833e-07	3.688796721502638	418.8414354697119
YDR372C	28	12	0.006084258790864078	0.030216383684161754	0.3815996608451005	43.32842435513467
YDR373W	30	56	0.030607856999613416	0.11665062001641932	1.6620785227919932	189.15419665805032
YDR374C	9	12	0.8641896726697781	1.0	1.1871989448514237	139.61381178870488
YDR374W-A	50	9	1.4872579241079308e-08	2.6448653021312833e-07	0.1602718575549422	18.847864590929884
YDR375C	28	14	0.0170384188726442	0.07080053969405838	0.4451996043192839	54.1605304176512
YDR376W	11	19	0.335982245497809	0.7450913482148744	1.5379622694666173	180.86334712488832
YDR377W	36	6	1.1793176460157295e-06	1.5309832465545057e-05	0.14839986810642797	20.360347552581405
YDR378C	5	3	0.6041663828125048	1.0	0.5342395251831407	69.8069058959863
YDR379C-A	42	38	0.3922513424919638	0.8358049168845069	0.8055992840063233	94.73794372781298
YDR379W	4	0	0.10551401601504198	0.29672914723838945	0.0	0.0
YDR380W	13	8	0.25406951953983514	0.613347001331669	0.5479379745468109	64.43714390710257
YDR381C-A	1	0	0.9536885802951612	1.0	0.0	0.0
YDR381W	16	3	0.0026049486557738746	0.01504122461782686	0.16694985161973144	26.17758969963492
YDR382W	0	0	1.0	1.0		0.0
YDR383C	19	20	0.9665887220840671	1.0	0.9372623248827028	104.71035890478667
YDR384C	5	0	0.0546376800304704	0.17924774549642628	0.0	0.0
YDR385W	0	0	1.0	1.0		0.0
YDR386W	2	6	0.3690795832553071	0.7952544257418812	2.671197625915703	209.42071771335048
YDR387C	17	25	0.48042025393060905	0.9510832634612505	1.3094106009390702	153.98582179616488
YDR388W	1	2	1.0	1.0	1.7807984172771356	209.42071775504564
YDR389W	0	0	1.0	1.0		0.0
YDR390C	11	2	0.015016097091577972	0.0644925257622948	0.16189076520701232	19.038247067964548
YDR391C	8	2	0.07714696054496345	0.23738478870737548	0.22259980215964195	26.17758971767672
YDR392W	47	16	2.162066840641955e-05	0.00021218509215924715	0.3031146242173848	37.87395957510973
YDR393W	7	0	0.015296088530650342	0.0644925257622948	0.0	0.0
YDR394W	5	3	0.6041663828125048	1.0	0.5342395251831407	52.35517942833762
YDR395W	0	0	1.0	1.0		0.0
YDR397C	44	32	0.07665264986568676	0.23700504805245406	0.6475630608280493	78.53276911435042
YDR398W	8	20	0.07588257774377287	0.23538333581684884	2.2259980215964195	261.7758971767671
YDR399W	35	28	0.22310948473944564	0.5481452516473565	0.7123193669108542	86.76001161146901
YDR400W	47	73	0.09890158447123999	0.29466376762283836	1.3829604729918181	162.63523820407246
YDR402C	8	18	0.14103106737670967	0.3815003144324823	2.0033982194367774	235.59830740195943
YDR403W	8	3	0.16129793679085727	0.4237663017287438	0.3338997032394629	52.35517941630975
YDR404C	27	60	0.0037878241382296425	0.02066771975233271	1.9786649080857064	224.3793404141163
YDR405W	20	12	0.11684914123107312	0.32558111008716156	0.5342395251831407	59.83449078637111
YDR406W	0	0	1.0	1.0		0.0
YDR407C	0	1	1.0	1.0		0.0
YDR408C	21	16	0.311523415513803	0.7012020205948655	0.6783993970579564	80.91255002683926
YDR409W	0	2	0.5312036631271496	1.0		0.0
YDR410C	37	26	0.08485936127167146	0.2591748203257475	0.6256859303946692	76.4102618415236
YDR411C	18	1	8.490435806002623e-05	0.000745473226264444	0.04946662270214266	5.81724215589762
YDR412W	41	8	6.160860980750237e-07	8.517094110647743e-06	0.1737364309538669	20.43128953186965
YDR414C	18	16	0.6097338047439076	1.0	0.7914659632342825	98.8931166409493
YDR415C	32	36	1.0	1.0	1.0016991097183887	114.22948238459384
YDR416W	20	0	6.314563918068631e-06	7.148633285986752e-05	0.0	0.0
YDR418W	0	0	1.0	1.0		0.0
YDR419W	0	0	1.0	1.0		0.0
YDR420W	0	0	1.0	1.0		0.0
YDR421W	8	3	0.16129793679085727	0.4237663017287438	0.3338997032394629	52.35517941630975
YDR422C	1	3	0.70046359985249	1.0	2.671197625915703	157.0655383190927
YDR423C	41	28	0.053641849841668025	0.17924774549642628	0.6080775083385341	74.06342454234445
YDR424C	109	85	0.013745136826948149	0.06066637136744344	0.6943480067364979	81.65486699447754
YDR425W	37	5	2.3631930400001096e-07	3.467021217612406e-06	0.12032421738359023	14.150048494356104
YDR427W	47	30	0.019471487094647796	0.07987198450878706	0.5683399204075965	66.83639925972739
YDR428C	65	53	0.09985589655369864	0.2954070273046918	0.7260178162745244	84.08559119592326
YDR429C	30	10	0.0007334152315898271	0.005087902288146075	0.2967997362128559	33.77753511294552
YDR430C	2	2	1.0	1.0	0.8903992086385678	69.80690592137786
YDR432W	23	3	5.606140898182429e-05	0.0005093351707021667	0.11613902721372624	17.4517264758899
YDR434W	5	6	1.0	1.0	1.0684790503662813	122.1620853243239
YDR435C	48	11	2.7278947342336257e-07	3.961647125398379e-06	0.20404981864633848	23.996123901807746
YDR436W	2	0	0.4292755426969793	0.8635059972194222	0.0	0.0
YDR437W	64	62	0.45851065047418005	0.9127361546822462	0.8625742333686125	99.87757306776898
YDR438W	0	0	1.0	1.0		0.0
YDR439W	5	5	1.0	1.0	0.8903992086385677	87.25863238902654
YDR440W	0	1	1.0	1.0		0.0
YDR441C	412	5	5.4979008285844924e-99	1.6641277718520747e-96	0.01080581563881757	1.270756782214555
YDR443C	1	0	0.9536885802951612	1.0	0.0	0.0
YDR444W	2	0	0.4292755426969793	0.8635059972194222	0.0	0.0
YDR446W	14	2	0.0028170928804205192	0.0157905469349887	0.12719988694836684	14.95862269094672
YDR447C	25	3	1.8452384651144644e-05	0.0001858487988244008	0.10684790503662812	16.10928597707234
YDR448W	11	3	0.03649828492682445	0.13603476125351097	0.2428361478105185	28.55737059502185
YDR449C	25	8	0.001785674520663295	0.010901713554495339	0.2849277467643417	32.21857196000427
YDR450W	28	0	6.003362789587267e-08	9.698129045763026e-07	0.0	0.0
YDR451C	5	42	1.1605206299638864e-06	1.516853214300525e-05	7.479353352563969	732.9725119967268
YDR452W	1	5	0.2781140940210999	0.6565821653182863	4.451996043192839	261.7758972238794
YDR453C	19	53	0.0006657628686127138	0.004744488546953801	2.4837451609391628	292.0867903548192
YDR454C	26	32	0.8294764491731725	1.0	1.0958759490936218	127.97932746944991
YDR456W	8	2	0.07714696054496345	0.23738478870737548	0.22259980215964195	26.17758971767672
YDR457W	0	0	1.0	1.0		0.0
YDR458C	0	1	1.0	1.0		0.0
YDR459C	95	15	3.4691519093198276e-16	1.2707702312419317e-14	0.14058934873240544	17.635428851906497
YDR460W	62	32	0.00037108854750806227	0.002816886622742582	0.45956088187797045	54.84828319741477
YDR461C-A	17	27	0.3300874361829151	0.7354017079285904	1.414163449014196	172.46412036510367
YDR461W	17	14	0.49447789412863064	0.969237344626365	0.7332699365258794	86.2320602004753
YDR462W	75	44	0.000701496149223577	0.0049867791769898535	0.5223675357346265	62.82621529839575
YDR463W	1	0	0.9536885802951612	1.0	0.0	0.0
YDR464W	0	0	1.0	1.0		0.0
YDR465C	17	9	0.09465600854022162	0.28548730095761216	0.4713878163380653	55.43489584124232
YDR466W	0	0	1.0	1.0		0.0
YDR468C	2	8	0.1614598941658606	0.42380458756178196	3.5615968345542712	279.2276236347283
YDR469W	54	20	1.4067414989228852e-05	0.0001472749980518651	0.329777484680951	38.781614393285686
YDR470C	5	16	0.05488377820723208	0.17984991935600664	2.8492774676434167	296.6793500515939
YDR471W	7	21	0.03126265087261073	0.11890972564046581	2.6711976259157035	329.0896991708876
YDR472W	25	1	1.4747480436261525e-06	1.8973771809606273e-05	0.03561596834554271	4.027321494561065
YDR473C	5	6	1.0	1.0	1.0684790503662813	125.65243060619922
YDR475C	0	0	1.0	1.0		0.0
YDR476C	16	10	0.20110112675286435	0.5002303546521293	0.5564995053991049	65.44397425384822
YDR477W	5	1	0.17097478916842168	0.4350778816405279	0.17807984172771354	20.942071766684204
YDR478W	27	12	0.00909565924142942	0.04181385795160719	0.3957329816171412	44.87586808282326
YDR479C	25	16	0.10448677620174868	0.29672914723838945	0.5698554935286834	68.46446540109253
YDR480W	18	13	0.2969296066307302	0.6877334545845064	0.6430660951278546	75.62414802751546
YDR481C	15	3	0.004460985494592465	0.022926834297945724	0.17807984172771354	20.942071762247096
YDR482C	86	265	3.3312267250289973e-17	1.3032574758939976e-15	2.7436719801072145	322.65401278751585
YDR483W	24	0	6.116734410288128e-07	8.476467371943862e-06	0.0	0.0
YDR484W	10	6	0.3253153603275653	0.7257132029650225	0.5342395251831407	73.29725119141357
YDR485C	4	14	0.060304052697368105	0.19257353360004884	3.116397230234987	366.4862559712993
YDR486C	0	0	1.0	1.0		0.0
YDR487C	5	6	1.0	1.0	1.0684790503662813	125.65243060619922
YDR488C	10	6	0.3253153603275653	0.7257132029650225	0.5342395251831407	62.82621531127876
YDR489W	58	36	0.006272889368583256	0.031072684546703103	0.5526615777756628	63.89106642149211
YDR490C	2	0	0.4292755426969793	0.8635059972194222	0.0	0.0
YDR492W	9	0	0.0044351149819738585	0.022926834297945724	0.0	0.0
YDR493W	76	16	1.820873960060517e-11	4.5927097941800247e-10	0.18745246497654058	23.422053949301805
YDR494W	32	6	9.839245708157273e-06	0.00010778190870021424	0.16694985161973144	22.21128823990992
YDR495C	0	0	1.0	1.0		0.0
YDR496C	0	2	0.5312036631271496	1.0		0.0
YDR497C	1	0	0.9536885802951612	1.0	0.0	0.0
YDR498C	20	14	0.23105469388214409	0.5632876407444725	0.6232794460469974	74.79311344669021
YDR499W	5	0	0.0546376800304704	0.17924774549642628	0.0	0.0
YDR500C	1	0	0.9536885802951612	1.0	0.0	0.0
YDR501W	19	6	0.0070485118640371556	0.0342364795017548	0.28117869746481083	38.5775006119929
YDR502C	0	2	0.5312036631271496	1.0		0.0
YDR503C	45	3	2.4401211363706953e-10	5.295523266138818e-09	0.05935994724257118	6.980690589435245
YDR504C	130	56	7.471120403508915e-10	1.540014818658773e-08	0.3835565821827676	45.91146502516767
YDR505C	1	0	0.9536885802951612	1.0	0.0	0.0
YDR506C	10	2	0.026057194961360042	0.10264036179642576	0.17807984172771354	20.94207177550456
YDR507C	0	0	1.0	1.0		0.0
YDR508C	7	0	0.015296088530650342	0.0644925257622948	0.0	0.0
YDR510W	35	3	6.825209840708053e-08	1.0873069749006097e-06	0.07631993216902008	11.966898152855777
YDR511W	68	0	6.7773566775545295e-18	2.8659248715158897e-16	0.0	0.0
YDR512C	93	62	0.001703142164207686	0.010475690466693478	0.5935994724257119	70.93282372250532
YDR513W	93	62	0.001703142164207686	0.010475690466693478	0.5935994724257119	70.93282372250532
YDR514C	8	18	0.14103106737670967	0.3815003144324823	2.0033982194367774	235.59830740195943
YDR515W	47	12	1.0582105973983783e-06	1.402250955216146e-05	0.22733596816303858	26.734559703890955
YDR516C	0	0	1.0	1.0		0.0
YDR517W	5	24	0.002400861248717319	0.0141221345801808	4.273916201465125	418.84143542670097
YDR518W	8	2	0.07714696054496345	0.23738478870737548	0.22259980215964195	26.17758971767672
YDR519W	34	38	1.0	1.0	0.9951520567136936	117.0292246134808
YDR520C	2	0	0.4292755426969793	0.8635059972194222	0.0	0.0
YDR522C	25	25	0.7879149001334618	1.0	0.8903992086385677	100.68303737867556
YDR523C	13	9	0.36118268790333297	0.7869952961485978	0.6164302213651623	72.49178689109569
YDR524C	14	2	0.0028170928804205192	0.0157905469349887	0.12719988694836684	14.95862269094672
YDR524C-B	4	0	0.10551401601504198	0.29672914723838945	0.0	0.0
YDR524W-C	381	131	4.959242837157848e-35	4.753434259415797e-33	0.3061477594006624	36.00277429491202
YDR525W-A	11	1	0.005052081775260342	0.02539730969363831	0.08094538260350616	9.519123531212283
YDR527W	1	0	0.9536885802951612	1.0	0.0	0.0
YDR528W	0	0	1.0	1.0		0.0
YDR529C	19	9	0.044313365424267205	0.1613971909784425	0.4217680461972163	49.599643647427335
YDR530C	57	15	9.632398484185373e-08	1.4931515817398943e-06	0.23431558122067575	28.88561622800074
YDR531W	13	205	9.899812491724926e-34	8.895909631235946e-32	14.04091059776203	1651.2018130077013
YDR532C	23	22	0.6968228112474804	1.0	0.8516861995673257	100.3474272379539
YDR533C	8	6	0.6276608905178415	1.0	0.6677994064789258	78.53276913398648
YDR534C	2	0	0.4292755426969793	0.8635059972194222	0.0	0.0
YDR536W	1	0	0.9536885802951612	1.0	0.0	0.0
YDR538W	21	2	5.384623336555837e-05	0.000493895218076893	0.08479992463224455	9.519123536235488
YDR539W	4	1	0.3049840209763962	0.6918986606056231	0.22259980215964195	26.17758971005924
YDR540C	0	0	1.0	1.0		0.0
YDR541C	1	0	0.9536885802951612	1.0	0.0	0.0
YDR542W	0	0	1.0	1.0		0.0
YDR545W	0	0	1.0	1.0		0.0
YEL001C	0	0	1.0	1.0		0.0
YEL002C	46	53	0.9790964126037615	1.0	1.025894740387915	120.64454387635216
YEL003W	201	163	0.0022684239949527217	0.013532890451216912	0.7220650298909779	84.49400247034066
YEL004W	113	95	0.04348034341847934	0.1604977246467745	0.748565706377557	88.03083265709377
YEL005C	60	15	2.2323423988217084e-08	3.798284359651966e-07	0.22259980215964195	27.465012150607443
YEL006W	5	0	0.0546376800304704	0.17924774549642628	0.0	0.0
YEL007W	0	0	1.0	1.0		0.0
YEL009C	0	0	1.0	1.0		0.0
YEL011W	0	0	1.0	1.0		0.0
YEL012W	8	3	0.16129793679085727	0.4237663017287438	0.3338997032394629	52.35517941630975
YEL013W	0	0	1.0	1.0		0.0
YEL015W	1	0	0.9536885802951612	1.0	0.0	0.0
YEL016C	18	14	0.3899007324788323	0.8314123516817814	0.6925327178299971	87.25863230037696
YEL017C-A	0	0	1.0	1.0		0.0
YEL017W	18	14	0.3899007324788323	0.8314123516817814	0.6925327178299971	87.25863230037696
YEL018W	13	6	0.1026763815057622	0.29672914723838945	0.4109534809101082	48.327857927397126
YEL019C	96	56	0.00010202340641961311	0.0008757262840585	0.5193995383724979	61.530829421462165
YEL020C	10	3	0.06060825870563179	0.19257353360004884	0.26711976259157033	41.884143535774186
YEL020W-A	0	0	1.0	1.0		0.0
YEL021W	16	34	0.04574458698989291	0.16524944709728276	1.8920983183569566	229.0539098837079
YEL022W	0	0	1.0	1.0		0.0
YEL023C	10	3	0.06060825870563179	0.19257353360004884	0.26711976259157033	41.884143535774186
YEL024W	11	9	0.6285833109501713	1.0	0.7285084434315555	85.67211178506555
YEL025C	0	0	1.0	1.0		0.0
YEL026W	13	0	0.00039517282820580586	0.0029514791363786878	0.0	0.0
YEL027W	0	0	1.0	1.0		0.0
YEL029C	0	0	1.0	1.0		0.0
YEL030W	12	3	0.021787104995714013	0.0874372929730295	0.22259980215964195	26.17758971132883
YEL031W	0	0	1.0	1.0		0.0
YEL032W	1	1	1.0	1.0	0.8903992086385678	52.3551794371584
YEL034W	27	2	1.7775662788451608e-06	2.251714464678088e-05	0.06595549693619021	7.479311348950892
YEL035C	31	20	0.06913300899667092	0.21607822540209484	0.574451102347463	68.71617297402479
YEL036C	12	2	0.008619978954861628	0.040075585262254826	0.14839986810642797	17.45172647845114
YEL037C	14	2	0.0028170928804205192	0.0157905469349887	0.12719988694836684	14.95862269094672
YEL038W	12	15	0.9332274939428042	1.0	1.11299901079821	139.61381175143447
YEL039C	29	39	0.538934713879868	1.0	1.1974334185139361	139.61381179197264
YEL040W	13	1	0.0015657875509586532	0.009745502386973175	0.06849224681835137	8.05464298750888
YEL041W	17	14	0.49447789412863064	0.969237344626365	0.7332699365258794	92.39149302392856
YEL042W	9	1	0.016349521188220924	0.0679870544855087	0.09893324540428532	11.634484315161153
YEL043W	2	0	0.4292755426969793	0.8635059972194222	0.0	0.0
YEL044W	24	13	0.045483695771193204	0.16441026673798373	0.48229957134589097	54.44938660816553
YEL046C	12	0	0.000719523281866973	0.005003601443793182	0.0	0.0
YEL047C	31	5	6.113172582622657e-06	6.989434497547296e-05	0.14361277558686575	16.36099357249873
YEL048C	45	51	1.0	1.0	1.0091191031237101	120.9986368722591
YEL049W	1	0	0.9536885802951612	1.0	0.0	0.0
YEL050C	0	0	1.0	1.0		0.0
YEL051W	16	5	0.01420313647416236	0.062257803249167486	0.27824975269955243	32.721987131685026
YEL052W	18	12	0.21773693137314593	0.5369661630904641	0.5935994724257119	69.806905874157
YEL053C	7	3	0.2568143938804832	0.613347001331669	0.3815996608451005	44.87586807865022
YEL054C	0	0	1.0	1.0		0.0
YEL055C	0	0	1.0	1.0		0.0
YEL056W	7	3	0.2568143938804832	0.613347001331669	0.3815996608451005	44.87586807865022
YEL057C	16	2	0.0009138315111239276	0.00616205648635349	0.11129990107982098	13.08879485457838
YEL058W	17	9	0.09465600854022162	0.28548730095761216	0.4713878163380653	55.43489584124232
YEL059C-A	53	108	0.0004201167170146876	0.00312560315595274	1.8143983874144403	213.37205196964635
YEL060C	0	0	1.0	1.0		0.0
YEL061C	0	0	1.0	1.0		0.0
YEL062W	12	3	0.021787104995714013	0.0874372929730295	0.22259980215964195	34.9034529442065
YEL063C	2	0	0.4292755426969793	0.8635059972194222	0.0	0.0
YEL064C	19	3	0.0005090730795965992	0.0036779890461809575	0.14058934873240542	16.533214549142443
YEL065W	0	0	1.0	1.0		0.0
YEL066W	0	0	1.0	1.0		0.0
YEL067C	0	0	1.0	1.0		0.0
YEL069C	1	0	0.9536885802951612	1.0	0.0	0.0
YEL070W	7	2	0.131086645972507	0.3588192770051822	0.2543997738967337	29.917245393021545
YEL071W	0	0	1.0	1.0		0.0
YEL072W	0	0	1.0	1.0		0.0
YEL073C	0	0	1.0	1.0		0.0
YEL075C	18	27	0.4207824756140698	0.8635059972194222	1.335598812957852	162.88278034482013
YEL077C	0	0	1.0	1.0		0.0
YER001W	0	0	1.0	1.0		0.0
YER002W	39	13	9.947256242707603e-05	0.0008576712241650889	0.29679973621285594	34.90345294742758
YER003C	52	18	9.10683721602049e-06	0.0001009121788619149	0.3082151106825812	36.24589344373294
YER004W	28	49	0.07611389991506337	0.2358464646613844	1.5581986151174938	176.92439945888896
YER005W	19	8	0.02577256552614677	0.10221932713163454	0.37490492995308117	44.08857213371931
YER006W	12	1	0.0028114173758998304	0.0157905469349887	0.07419993405321398	8.725863236686418
YER007C-A	1	0	0.9536885802951612	1.0	0.0	0.0
YER007W	51	38	0.06840666227860334	0.21450747806120382	0.6634347044757957	80.07262733174271
YER008C	0	0	1.0	1.0		0.0
YER009W	128	59	7.596498631024149e-09	1.404741595724112e-07	0.4104183852318398	48.26493102729701
YER010C	2	0	0.4292755426969793	0.8635059972194222	0.0	0.0
YER011W	7	3	0.2568143938804832	0.613347001331669	0.3815996608451005	44.87586807865022
YER012W	1	0	0.9536885802951612	1.0	0.0	0.0
YER013W	7	0	0.015296088530650342	0.0644925257622948	0.0	0.0
YER014C-A	319	345	0.6545353627371252	1.0	0.9629709309727456	113.57299106419605
YER014W	319	345	0.6545353627371252	1.0	0.9629709309727456	113.2180754900787
YER015W	132	0	1.1719528975715555e-33	1.0369078636821562e-31	0.0	0.0
YER016W	0	0	1.0	1.0		0.0
YER017C	8	5	0.4442438946573445	0.889880403404524	0.5564995053991049	65.44397428466995
YER018C	1	0	0.9536885802951612	1.0	0.0	0.0
YER019C-A	54	102	0.002327876495967878	0.013858817524131746	1.6818651718728501	197.7862333577952
YER019W	18	96	3.9707309568519305e-11	9.358882677399774e-10	4.748795779405695	558.455246993256
YER020W	5	2	0.3623654223963636	0.7869952961485978	0.3561596834554271	41.88414354555636
YER021W	1	0	0.9536885802951612	1.0	0.0	0.0
YER022W	2	1	0.9198760245290232	1.0	0.4451996043192839	34.903452950532305
YER023W	87	62	0.00738205460530991	0.035705799861343396	0.6345373670757609	75.82474260138353
YER024W	14	5	0.036471153003118546	0.13603476125351097	0.31799971737091703	37.39655672192576
YER025W	12	0	0.000719523281866973	0.005003601443793182	0.0	0.0
YER026C	0	0	1.0	1.0		0.0
YER027C	24	13	0.045483695771193204	0.16441026673798373	0.48229957134589097	54.44938660816553
YER028C	5	0	0.0546376800304704	0.17924774549642628	0.0	0.0
YER029C	19	15	0.3930773146866853	0.8360161378561861	0.7029467436620271	88.17714423536506
YER030W	63	22	1.0495857240968038e-06	1.3940340644990113e-05	0.3109330569848967	37.6302852091296
YER031C	1	3	0.70046359985249	1.0	2.671197625915703	209.42071773339865
YER032W	2	0	0.4292755426969793	0.8635059972194222	0.0	0.0
YER033C	4	6	0.8941041176373128	1.0	1.3355988129578515	157.06553826797295
YER034W	179	50	8.321365052721343e-21	4.2728723587678974e-19	0.2487148627482033	29.24870359203076
YER035W	36	46	0.6385444788941488	1.0	1.1377323221492812	136.70519071260765
YER036C	5	0	0.0546376800304704	0.17924774549642628	0.0	0.0
YER037W	14	10	0.36921045326566215	0.7952544257418812	0.6359994347418341	74.79311343296939
YER038C	27	26	0.6724153400839412	1.0	0.8574214601704727	100.97070315914708
YER039C	223	93	9.880160226511674e-17	3.73821062254399e-15	0.37133240539635337	44.13799879202421
YER039C-A	21	30	0.4792948581730101	0.949182069336426	1.2719988694836684	142.78685300890743
YER040W	0	0	1.0	1.0		0.0
YER041W	20	6	0.00437098665156576	0.022926834297945724	0.26711976259157033	34.90345295629823
YER042W	19	11	0.10996469591148396	0.30834079287515564	0.5154942786854866	60.62178668286175
YER043C	2	0	0.4292755426969793	0.8635059972194222	0.0	0.0
YER044C	0	0	1.0	1.0		0.0
YER044C-A	43	32	0.0969505465253645	0.29069999638549077	0.6626226668938179	80.35911258267896
YER045C	0	0	1.0	1.0		0.0
YER046W	0	2	0.5312036631271496	1.0		0.0
YER047C	0	3	0.2909396104741801	0.6765845935450908		0.0
YER048C	0	0	1.0	1.0		0.0
YER048W-A	19	0	1.1348727872564708e-05	0.00012108818923027762	0.0	0.0
YER049W	8	6	0.6276608905178415	1.0	0.6677994064789258	78.53276913398648
YER050C	64	77	0.7468750225891687	1.0	1.0712615478932768	124.04150202216822
YER051W	22	30	0.5798342515527652	1.0	1.2141807390525925	136.57872896152787
YER052C	0	0	1.0	1.0		0.0
YER053C	0	0	1.0	1.0		0.0
YER053C-A	18	0	2.042232535684785e-05	0.00020180205004679036	0.0	0.0
YER054C	0	0	1.0	1.0		0.0
YER055C	14	2	0.0028170928804205192	0.0157905469349887	0.12719988694836684	14.95862269094672
YER056C	0	0	1.0	1.0		0.0
YER056C-A	1	0	0.9536885802951612	1.0	0.0	0.0
YER057C	43	14	3.269539364029314e-05	0.0003154886054116206	0.2898974167660453	34.091744740742094
YER058W	293	13	7.981864087382746e-65	1.4344906364543178e-62	0.03950576693618219	4.645852098285641
YER059W	24	0	6.116734410288128e-07	8.476467371943862e-06	0.0	0.0
YER060W	24	10	0.010110344709565023	0.046330352529648164	0.3709996702660699	41.88414354427394
YER060W-A	48	20	0.00017051436217583663	0.001379223764941261	0.3709996702660699	43.6293161937612
YER061C	16	2	0.0009138315111239276	0.00616205648635349	0.11129990107982098	13.08879485457838
YER062C	13	3	0.01291280663292507	0.057477980608322043	0.2054767404550541	24.163928963698567
YER063W	1	0	0.9536885802951612	1.0	0.0	0.0
YER064C	0	0	1.0	1.0		0.0
YER065C	0	0	1.0	1.0		0.0
YER066W	0	0	1.0	1.0		0.0
YER067W	9	19	0.16257240501897213	0.42633556829188723	1.8797316626814211	221.0552020269956
YER068W	13	0	0.00039517282820580586	0.0029514791363786878	0.0	0.0
YER069W	1	0	0.9536885802951612	1.0	0.0	0.0
YER070W	1	1	1.0	1.0	0.8903992086385678	104.71035884705292
YER071C	285	34	2.6715819925066516e-51	3.658159056882322e-49	0.10622306348670633	12.859166873601314
YER072W	37	0	3.34203754650749e-10	7.171663406703199e-09	0.0	0.0
YER073W	17	0	3.6802605867428965e-05	0.00035099798730279266	0.0	0.0
YER074W	22	0	1.961532116265598e-06	2.463050480489837e-05	0.0	0.0
YER074W-A	37	62	0.06596722058789782	0.20879333274683565	1.492020295556519	175.46060132672162
YER075C	0	0	1.0	1.0		0.0
YER076C	1	0	0.9536885802951612	1.0	0.0	0.0
YER077C	7	0	0.015296088530650342	0.0644925257622948	0.0	0.0
YER078C	11	18	0.4217741846307542	0.8635059972194222	1.457016886863111	171.3442235701311
YER078W-A	132	38	2.6909596075832934e-15	9.436407745860684e-14	0.25632704491110286	30.14389117677863
YER079W	8	0	0.008209154584977778	0.038508032641278306	0.0	0.0
YER080W	60	1	2.9473549549250014e-15	1.0210986955285351e-13	0.014839986810642795	1.716563259850033
YER081W	4	1	0.3049840209763962	0.6918986606056231	0.22259980215964195	26.17758971005924
YER082C	19	6	0.0070485118640371556	0.0342364795017548	0.28117869746481083	33.066429098284885
YER083C	22	44	0.034198219225856794	0.12922073506432483	1.7807984172771356	204.8680934091724
YER085C	27	10	0.0028055579592618516	0.0157905469349887	0.329777484680951	37.39655673387236
YER086W	19	12	0.16065363597684895	0.4237663017287438	0.5623573949296217	62.82621532763708
YER087C-B	8	1	0.02943347515820878	0.11277276191529559	0.11129990107982098	13.08879485502962
YER087W	18	6	0.01128428367225291	0.05134170522082792	0.29679973621285594	34.9034529370785
YER088C	0	0	1.0	1.0		0.0
YER089C	1	0	0.9536885802951612	1.0	0.0	0.0
YER090W	18	3	0.0008795656448294611	0.005993343629637713	0.14839986810642797	23.26896862189771
YER091C	0	0	1.0	1.0		0.0
YER092W	21	12	0.0838647342570796	0.2565457908045025	0.5087995477934673	57.11474120356298
YER093C	2	0	0.4292755426969793	0.8635059972194222	0.0	0.0
YER093C-A	199	95	2.2706782732122082e-12	6.308536593837396e-11	0.4250649488475575	49.98735723651914
YER094C	16	13	0.49347156144281756	0.969237344626365	0.7234493570188364	85.0771665309549
YER095W	0	0	1.0	1.0		0.0
YER096W	5	0	0.0546376800304704	0.17924774549642628	0.0	0.0
YER098W	0	0	1.0	1.0		0.0
YER099C	14	3	0.007608279973487328	0.036371752391958126	0.19079983042255025	29.91724537101134
YER100W	37	32	0.33460185709298373	0.7432217104546167	0.7700749912549776	90.56031036882013
YER101C	9	5	0.30751099986890895	0.6944671097699114	0.49466622702142654	58.17242158426961
YER102W	0	0	1.0	1.0		0.0
YER103W	0	3	0.2909396104741801	0.6765845935450908		0.0
YER104W	191	24	3.2434995315404424e-34	3.0086073880466266e-32	0.11188262307500328	13.1573225776236
YER105C	0	0	1.0	1.0		0.0
YER106W	26	8	0.0011171691234295859	0.007359495565685622	0.27396898727340546	31.02529151646577
YER107C	26	9	0.0022669882482207007	0.013532890451216912	0.3082151106825812	34.90345295390803
YER109C	8	3	0.16129793679085727	0.4237663017287438	0.3338997032394629	39.26638456699324
YER110C	0	0	1.0	1.0		0.0
YER111C	0	0	1.0	1.0		0.0
YER112W	0	0	1.0	1.0		0.0
YER113C	21	53	0.001867155374868386	0.011387073765501684	2.2471980027544807	252.2567736375281
YER114C	0	0	1.0	1.0		0.0
YER115C	57	37	0.011520615818840521	0.05234546482668836	0.5779784336776668	66.79798755187714
YER116C	142	25	1.9387384890028918e-22	1.1262308131571344e-20	0.15676042405608587	18.434922327709877
YER117W	0	0	1.0	1.0		0.0
YER118C	5	3	0.6041663828125048	1.0	0.5342395251831407	69.8069058959863
YER119C	30	8	0.00016282151977037461	0.001333883988888069	0.23743978897028473	27.02202809330512
YER120W	4	0	0.10551401601504198	0.29672914723838945	0.0	0.0
YER121W	532	92	3.9826908321955395e-81	8.483131472576499e-79	0.15397881051644408	18.304630396740937
YER122C	27	5	5.180606101287729e-05	0.00047669865101609174	0.1648887423404755	18.69827836965672
YER123W	0	0	1.0	1.0		0.0
YER124C	1	0	0.9536885802951612	1.0	0.0	0.0
YER125W	0	0	1.0	1.0		0.0
YER126C	9	0	0.0044351149819738585	0.022926834297945724	0.0	0.0
YER127W	44	56	0.6022302304310525	1.0	1.1332353564490862	133.2677294470907
YER128W	24	9	0.0055205410052040545	0.027655602195930763	0.33389970323946294	37.69572919167475
YER129W	12	0	0.000719523281866973	0.005003601443793182	0.0	0.0
YER130C	0	0	1.0	1.0		0.0
YER131W	4	0	0.10551401601504198	0.29672914723838945	0.0	0.0
YER132C	0	0	1.0	1.0		0.0
YER133W	0	0	1.0	1.0		0.0
YER134C	0	0	1.0	1.0		0.0
YER136W	2	0	0.4292755426969793	0.8635059972194222	0.0	0.0
YER137C	0	0	1.0	1.0		0.0
YER138W-A	1	0	0.9536885802951612	1.0	0.0	0.0
YER139C	5	0	0.0546376800304704	0.17924774549642628	0.0	0.0
YER140W	190	2107	1.9172016657099197e-306	1.5751181113568212e-303	9.874058592639274	1161.7338752949208
YER141W	11	2	0.015016097091577972	0.0644925257622948	0.16189076520701232	19.038247067964548
YER142C	337	66	1.3675640828399893e-48	1.7874684182756317e-46	0.17438085391734562	20.50707324295673
YER143W	8	24	0.01992638018728624	0.08156342523635812	2.671197625915703	314.1310765359459
YER144C	0	0	1.0	1.0		0.0
YER145C	7	0	0.015296088530650342	0.0644925257622948	0.0	0.0
YER146W	82	3	2.0349414910858436e-19	9.67185827705346e-18	0.03257558080385004	3.8308667869933193
YER147C	5	6	1.0	1.0	1.0684790503662813	122.1620853243239
YER148W	18	12	0.21773693137314593	0.5369661630904641	0.5935994724257119	69.806905874157
YER149C	14	8	0.1801637881705831	0.4536435839619192	0.5087995477934674	59.83449075290478
YER150W	9	0	0.0044351149819738585	0.022926834297945724	0.0	0.0
YER151C	0	0	1.0	1.0		0.0
YER152C	0	0	1.0	1.0		0.0
YER153C	55	71	0.4921944174774432	0.9689092388119497	1.1494244329697874	135.17155412915565
YER154W	11	3	0.03649828492682445	0.13603476125351097	0.2428361478105185	38.076494122079154
YER155C	0	0	1.0	1.0		0.0
YER156C	1	0	0.9536885802951612	1.0	0.0	0.0
YER157W	0	0	1.0	1.0		0.0
YER158C	2	0	0.4292755426969793	0.8635059972194222	0.0	0.0
YER159C	7	2	0.131086645972507	0.3588192770051822	0.2543997738967337	29.917245393021545
YER161C	1	0	0.9536885802951612	1.0	0.0	0.0
YER162C	8	3	0.16129793679085727	0.4237663017287438	0.3338997032394629	52.35517941630975
YER163C	11	6	0.2257937316268825	0.5523350704322421	0.485672295621037	66.63386471710099
YER164W	1	0	0.9536885802951612	1.0	0.0	0.0
YER165W	9	3	0.09955341688248563	0.29466376762283836	0.29679973621285594	34.90345294717622
YER166W	0	0	1.0	1.0		0.0
YER167W	0	0	1.0	1.0		0.0
YER168C	1	6	0.17358639271067777	0.4386183411595377	5.342395251831406	314.1310766381854
YER169W	0	0	1.0	1.0		0.0
YER170W	54	13	7.828520622153872e-08	1.2334745780275868e-06	0.21435536504261818	25.208049348582488
YER171W	8	3	0.16129793679085727	0.4237663017287438	0.3338997032394629	52.35517941630975
YER172C	0	0	1.0	1.0		0.0
YER173W	13	3	0.01291280663292507	0.057477980608322043	0.2054767404550541	24.163928963698567
YER174C	52	0	6.197260652565308e-14	2.0022722479159037e-12	0.0	0.0
YER175C	38	28	0.11372107395923563	0.3176347238171754	0.656083627417892	79.91053700821696
YER175W-A	109	72	0.0005345109909330378	0.003837668800069788	0.5881536057062099	69.16647556981953
YER176W	0	0	1.0	1.0		0.0
YER177W	0	0	1.0	1.0		0.0
YER178W	2	0	0.4292755426969793	0.8635059972194222	0.0	0.0
YER179W	27	5	5.180606101287729e-05	0.00047669865101609174	0.1648887423404755	18.69827836965672
YER180C	26	21	0.3257690763848058	0.7264435666107089	0.7191685915926893	85.31955164629997
YER180C-A	10	2	0.026057194961360042	0.10264036179642576	0.17807984172771354	20.94207177550456
YER182W	5	6	1.0	1.0	1.0684790503662813	104.71035885667524
YER183C	0	0	1.0	1.0		0.0
YER184C	1	0	0.9536885802951612	1.0	0.0	0.0
YER185W	4	2	0.5814986215473954	1.0	0.4451996043192839	52.35517943535344
YER186C	4	0	0.10551401601504198	0.29672914723838945	0.0	0.0
YER187W	0	0	1.0	1.0		0.0
YER188C-A	1	2	1.0	1.0	1.7807984172771356	104.71035890478667
YER189W	4	1	0.3049840209763962	0.6918986606056231	0.22259980215964195	26.17758971005924
YER190C-B	55	75	0.31379178197838675	0.7054794910702511	1.2141807390525923	144.69067765508638
YER190W	0	0	1.0	1.0		0.0
YFL001W	88	44	9.995213463558909e-06	0.00010907490062415045	0.4451996043192839	52.35517942687936
YFL002C	0	0	1.0	1.0		0.0
YFL003C	4	0	0.10551401601504198	0.29672914723838945	0.0	0.0
YFL004W	2	0	0.4292755426969793	0.8635059972194222	0.0	0.0
YFL005W	0	0	1.0	1.0		0.0
YFL007W	0	0	1.0	1.0		0.0
YFL008W	1	0	0.9536885802951612	1.0	0.0	0.0
YFL009W	7	0	0.015296088530650342	0.0644925257622948	0.0	0.0
YFL010C	0	0	1.0	1.0		0.0
YFL010W-A	0	0	1.0	1.0		0.0
YFL011W	5	0	0.0546376800304704	0.17924774549642628	0.0	0.0
YFL012W	7	6	0.8341372571664637	1.0	0.763199321690201	89.75173615730044
YFL013C	2	1	0.9198760245290232	1.0	0.4451996043192839	34.903452950532305
YFL014W	17	0	3.6802605867428965e-05	0.00035099798730279266	0.0	0.0
YFL016C	0	0	1.0	1.0		0.0
YFL017C	28	20	0.15720136998934678	0.42010459052450433	0.6359994347418341	75.82474259521854
YFL017W-A	91	36	4.882370247282037e-08	7.999575866700568e-07	0.35224584078009274	41.42387822289064
YFL018C	0	0	1.0	1.0		0.0
YFL020C	1	0	0.9536885802951612	1.0	0.0	0.0
YFL021W	0	0	1.0	1.0		0.0
YFL022C	10	2	0.026057194961360042	0.10264036179642576	0.17807984172771354	20.94207177550456
YFL023W	7	5	0.62388556186242	1.0	0.6359994347418341	74.79311347167177
YFL024C	2	1	0.9198760245290232	1.0	0.4451996043192839	34.903452950532305
YFL025C	0	0	1.0	1.0		0.0
YFL026W	4	3	0.8778819921399312	1.0	0.6677994064789258	104.7103588326195
YFL027C	2	3	1.0	1.0	1.3355988129578515	139.6138117919726
YFL028C	18	57	9.90763078237268e-05	0.0008555373067481274	2.8195974940221316	337.4000450302126
YFL029C	1	16	0.0015676069805904604	0.009746278643649447	14.246387338217085	890.0380503479006
YFL030W	10	5	0.20785162177339392	0.5141310437930273	0.44519960431928385	52.355179431143945
YFL031W	5	12	0.22312780979072538	0.5481452516473565	2.1369581007325626	209.42071771335048
YFL033C	0	0	1.0	1.0		0.0
YFL034C-A	34	30	0.40072198316572927	0.8497611081069724	0.7856463605634423	92.39149310411416
YFL034C-B	35	20	0.02023983646459521	0.0827875529928073	0.5087995477934673	59.83449078604309
YFL034W	0	0	1.0	1.0		0.0
YFL036W	1	0	0.9536885802951612	1.0	0.0	0.0
YFL037W	0	0	1.0	1.0		0.0
YFL038C	2	3	1.0	1.0	1.3355988129578515	104.71035885667524
YFL039C	0	0	1.0	1.0		0.0
YFL040W	35	26	0.13893503136307625	0.376716343879798	0.6614394121315075	80.77656251980619
YFL041W	54	6	6.644778201202276e-11	1.5164333109172337e-09	0.0989332454042853	11.634484315164425
YFL041W-A	61	50	0.11806770350466843	0.3288171230145047	0.7298354169168588	86.13271452990217
YFL042C	11	3	0.03649828492682445	0.13603476125351097	0.2428361478105185	28.55737059502185
YFL044C	55	48	0.23727865394901435	0.576019222820085	0.7770756729936591	91.38358589325452
YFL045C	5	10	0.41815090827692303	0.8635059972194222	1.7807984172771354	174.5172647526615
YFL046W	44	56	0.6022302304310525	1.0	1.1332353564490862	133.2677294470907
YFL047W	2	0	0.4292755426969793	0.8635059972194222	0.0	0.0
YFL048C	7	3	0.2568143938804832	0.613347001331669	0.3815996608451005	44.87586807865022
YFL049W	8	2	0.07714696054496345	0.23738478870737548	0.22259980215964195	26.17758971767672
YFL050C	8	3	0.16129793679085727	0.4237663017287438	0.3338997032394629	39.26638456699324
YFL051C	5	2	0.3623654223963636	0.7869952961485978	0.3561596834554271	34.90345296068893
YFL052W	2	0	0.4292755426969793	0.8635059972194222	0.0	0.0
YFL053W	4	0	0.10551401601504198	0.29672914723838945	0.0	0.0
YFL054C	0	0	1.0	1.0		0.0
YFL055W	0	0	1.0	1.0		0.0
YFL056C	32	24	0.17014855614216878	0.4350778816405279	0.6677994064789258	76.15298825639589
YFL057C	42	39	0.4560392211375217	0.9122683349753453	0.8267992651643844	99.72415126761588
YFL058W	41	34	0.231268106815254	0.5633303186338525	0.7383798315539344	89.38689169031775
YFL059W	63	44	0.019065282264551724	0.07826155482044037	0.6218661139697934	71.98837171994658
YFL060C	257	90	1.3156618836194896e-23	8.135883325479231e-22	0.3118129524415218	36.6689972583584
YFL061W	8	3	0.16129793679085727	0.4237663017287438	0.3338997032394629	39.26638456699324
YFL062W	1	1	1.0	1.0	0.8903992086385678	104.71035884705292
YFL066C	2	0	0.4292755426969793	0.8635059972194222	0.0	0.0
YFL067W	4	1	0.3049840209763962	0.6918986606056231	0.22259980215964195	26.17758971005924
YFL068W	23	30	0.687097789507672	1.0	1.1613902721372624	130.88794858504397
YFR001W	10	3	0.06060825870563179	0.19257353360004884	0.26711976259157033	31.41310765563938
YFR002W	2	1	0.9198760245290232	1.0	0.4451996043192839	34.903452950532305
YFR003C	125	44	4.474096328972682e-12	1.2137041503736742e-10	0.31342052144077587	36.85804631713379
YFR004W	39	8	1.7366482462600367e-06	2.204738204026815e-05	0.18264599151560365	21.479047969751186
YFR005C	40	22	0.00878724321411096	0.04072154369407908	0.48971956475121226	60.208456329708405
YFR006W	4	2	0.5814986215473954	1.0	0.4451996043192839	52.35517943535344
YFR007W	5	3	0.6041663828125048	1.0	0.5342395251831407	62.82621530309961
YFR008W	5	1	0.17097478916842168	0.4350778816405279	0.17807984172771354	20.942071766684204
YFR009W	7	0	0.015296088530650342	0.0644925257622948	0.0	0.0
YFR010W	19	19	0.844986737830391	1.0	0.8903992086385678	104.71035882459944
YFR011C	32	10	0.0002917926831300198	0.0022585460574438007	0.27824975269955243	31.7304117719594
YFR012W	11	2	0.015016097091577972	0.0644925257622948	0.16189076520701232	19.038247067964548
YFR012W-A	86	49	0.0001572605779751038	0.0013013029984673698	0.5073204793405793	59.660553297184414
YFR013W	0	0	1.0	1.0		0.0
YFR014C	58	10	6.060019408047807e-10	1.2765996928821589e-08	0.15351710493768408	17.74751844955374
YFR015C	2	2	1.0	1.0	0.8903992086385678	69.80690592137786
YFR016C	0	0	1.0	1.0		0.0
YFR017C	2	0	0.4292755426969793	0.8635059972194222	0.0	0.0
YFR018C	37	26	0.08485936127167146	0.2591748203257475	0.6256859303946692	73.58025217723981
YFR019W	0	0	1.0	1.0		0.0
YFR021W	0	0	1.0	1.0		0.0
YFR022W	8	5	0.4442438946573445	0.889880403404524	0.5564995053991049	65.44397428466995
YFR023W	15	14	0.7544618303190072	1.0	0.8310392613959966	97.72966822720532
YFR024C-A	1	0	0.9536885802951612	1.0	0.0	0.0
YFR025C	19	6	0.0070485118640371556	0.0342364795017548	0.28117869746481083	33.066429098284885
YFR026C	14	83	2.2222551730925908e-10	4.877934923837974e-09	5.278795308357224	620.7828415056163
YFR027W	16	12	0.38143662982638016	0.8176079232692928	0.6677994064789258	78.53276910842662
YFR028C	0	0	1.0	1.0		0.0
YFR029W	2	0	0.4292755426969793	0.8635059972194222	0.0	0.0
YFR030W	7	2	0.131086645972507	0.3588192770051822	0.2543997738967337	29.917245393021545
YFR031C	0	0	1.0	1.0		0.0
YFR031C-A	2	0	0.4292755426969793	0.8635059972194222	0.0	0.0
YFR032C	39	32	0.22906299220557125	0.5593805809657071	0.7305839660624146	85.91619188681753
YFR032C-A	13	5	0.05754463309487345	0.18654970965536483	0.3424612340917568	40.273214943404
YFR032C-B	118	196	0.000882608627111168	0.006006961200611038	1.478968177060672	174.81305670223304
YFR033C	23	1	4.682316810700597e-06	5.462069772482582e-05	0.03871300907124208	4.362931619289871
YFR034C	4	0	0.10551401601504198	0.29672914723838945	0.0	0.0
YFR035C	70	9	3.359591476655857e-13	1.0115712346726613e-11	0.11447989825353014	13.462760423595064
YFR036W	50	14	1.2500085218574766e-06	1.619098875946475e-05	0.24931177841879895	31.413107636314862
YFR037C	31	44	0.3760756411592131	0.8088298475342687	1.2637924251644188	147.24894211440122
YFR038W	5	2	0.3623654223963636	0.7869952961485978	0.3561596834554271	34.90345296068893
YFR039C	10	32	0.004108875123108861	0.02225060342090307	2.8492774676434167	345.5441841358585
YFR040W	11	0	0.0013141468880059307	0.008406739435953402	0.0	0.0
YFR041C	91	61	0.0021189800544528384	0.012787255291876468	0.5968610079884904	70.19046032491052
YFR042W	176	190	0.7445150297115284	1.0	0.9612264184166358	113.03959191291987
YFR043C	36	25	0.08251038119625034	0.25307584120513904	0.6183327837767832	72.71552698559624
YFR044C	42	15	0.00010088602214565434	0.0008685561577240392	0.3179997173709171	39.88966049979161
YFR045W	72	51	0.014245383112559757	0.062395429002537056	0.6306994394523189	75.62414805063153
YFR046C	89	56	0.0007733975322953894	0.005333104566223962	0.5602511874579752	67.06169048567178
YFR047C	40	34	0.27927630261563274	0.6590554026846549	0.7568393273427826	91.621563983303
YFR048W	11	2	0.015016097091577972	0.0644925257622948	0.16189076520701232	19.038247067964548
YFR049W	57	44	0.07507025876487664	0.23315722554072646	0.6873257049139821	79.43544465983594
YFR050C	54	11	1.2919151070988451e-08	2.3290920943339995e-07	0.1813776165745231	21.329887912075208
YFR051C	5	6	1.0	1.0	1.0684790503662813	122.1620853243239
YFR052W	47	14	5.160006152471375e-06	5.958874574872063e-05	0.2652252961902117	33.41819961365632
YFR053C	0	2	0.5312036631271496	1.0		0.0
YFR055W	30	8	0.00016282151977037461	0.001333883988888069	0.23743978897028473	27.02202809330512
YFR057W	1	0	0.9536885802951612	1.0	0.0	0.0
YGL001C	47	8	2.6394699641932693e-08	4.4384771239986817e-07	0.1515573121086924	17.82303980367446
YGL002W	95	44	8.054475206055911e-07	1.0950658843978142e-05	0.41239542294838927	49.59964365300311
YGL003C	18	13	0.2969296066307302	0.6877334545845064	0.6430660951278546	75.62414802751546
YGL004C	43	20	0.0012048005594929878	0.007900579267553219	0.4141391668086361	48.7024924968973
YGL005C	56	48	0.20052382388599976	0.5002303546521293	0.763199321690201	89.75173614478132
YGL006W	0	0	1.0	1.0		0.0
YGL006W-A	4	1	0.3049840209763962	0.6918986606056231	0.22259980215964195	26.17758971005924
YGL007C-A	0	1	1.0	1.0		0.0
YGL008C	0	0	1.0	1.0		0.0
YGL009C	4	0	0.10551401601504198	0.29672914723838945	0.0	0.0
YGL010W	93	87	0.24897305894461302	0.6031356621695322	0.8329540984038215	99.08076965011502
YGL011C	53	19	1.1387122531092131e-05	0.0001212728549561312	0.31919971630439226	37.53767581426568
YGL012W	7	0	0.015296088530650342	0.0644925257622948	0.0	0.0
YGL013C	1	0	0.9536885802951612	1.0	0.0	0.0
YGL014W	0	0	1.0	1.0		0.0
YGL015C	85	79	0.25630853731710374	0.613347001331669	0.8275474997934924	97.31903939853476
YGL016W	0	0	1.0	1.0		0.0
YGL017W	1	0	0.9536885802951612	1.0	0.0	0.0
YGL018C	67	140	2.9304713463488395e-05	0.000283722907623774	1.8605356598417835	220.36060593074737
YGL019W	58	20	2.476399765390831e-06	3.0301649044175894e-05	0.30703420987536817	37.26978873295942
YGL020C	227	77	9.890281107352909e-22	5.365944023432696e-20	0.30202968751176085	35.36270891585518
YGL021W	2	0	0.4292755426969793	0.8635059972194222	0.0	0.0
YGL022W	1	0	0.9536885802951612	1.0	0.0	0.0
YGL023C	1	0	0.9536885802951612	1.0	0.0	0.0
YGL025C	19	31	0.2510896057854468	0.6072398329992029	1.4527566035681894	170.8432170211692
YGL026C	0	1	1.0	1.0		0.0
YGL027C	5	3	0.6041663828125048	1.0	0.5342395251831407	52.35517942833762
YGL028C	11	0	0.0013141468880059307	0.008406739435953402	0.0	0.0
YGL029W	7	2	0.131086645972507	0.3588192770051822	0.2543997738967337	29.917245393021545
YGL030W	1	0	0.9536885802951612	1.0	0.0	0.0
YGL031C	1	0	0.9536885802951612	1.0	0.0	0.0
YGL032C	22	45	0.026612049414704506	0.104539546573747	1.8212711085788886	209.42071771892975
YGL033W	2	0	0.4292755426969793	0.8635059972194222	0.0	0.0
YGL035C	0	0	1.0	1.0		0.0
YGL036W	0	0	1.0	1.0		0.0
YGL037C	11	8	0.47598584551546885	0.9431999343610362	0.6475630608280493	76.15298825800825
YGL038C	10	10	0.9714910380769749	1.0	0.8903992086385677	104.71035884705292
YGL039W	1	0	0.9536885802951612	1.0	0.0	0.0
YGL040C	0	0	1.0	1.0		0.0
YGL041C-B	18	30	0.23478004394547308	0.5705052318074328	1.4839986810642798	174.5172646853925
YGL043W	22	3	9.75443025627935e-05	0.0008435748632159781	0.12141807390525924	18.210497192662427
YGL044C	28	27	0.6666565939977698	1.0	0.8585992369014762	101.09965681113614
YGL045W	0	0	1.0	1.0		0.0
YGL047W	8	2	0.07714696054496345	0.23738478870737548	0.22259980215964195	26.17758971767672
YGL048C	18	8	0.03899454843547776	0.14515058126371044	0.39573298161714127	46.53793725225928
YGL049C	1	0	0.9536885802951612	1.0	0.0	0.0
YGL050W	2	0	0.4292755426969793	0.8635059972194222	0.0	0.0
YGL051W	9	1	0.016349521188220924	0.0679870544855087	0.09893324540428532	11.634484315161153
YGL053W	0	0	1.0	1.0		0.0
YGL054C	0	0	1.0	1.0		0.0
YGL055W	4	0	0.10551401601504198	0.29672914723838945	0.0	0.0
YGL056C	7	2	0.131086645972507	0.3588192770051822	0.2543997738967337	29.917245393021545
YGL057C	0	0	1.0	1.0		0.0
YGL058W	53	5	3.4773734970096947e-11	8.332656242209481e-10	0.08399992534326112	9.878335740293652
YGL059W	17	8	0.05833673918037296	0.18858605229135744	0.4190113923005025	49.275462972980414
YGL060W	14	3	0.007608279973487328	0.036371752391958126	0.19079983042255025	22.43793403097903
YGL061C	54	14	1.8187988466419936e-07	2.738196902365996e-06	0.23084423927666572	27.14713006965741
YGL062W	1	1	1.0	1.0	0.8903992086385678	52.3551794371584
YGL063W	17	5	0.00875021197875106	0.040582636362739795	0.26188212018781404	30.797164359232973
YGL064C	15	0	0.00012010813447727366	0.0010120202474845502	0.0	0.0
YGL065C	5	6	1.0	1.0	1.0684790503662813	122.1620853243239
YGL066W	5	5	1.0	1.0	0.8903992086385677	104.71035884865596
YGL067W	10	3	0.06060825870563179	0.19257353360004884	0.26711976259157033	41.884143535774186
YGL068W	19	5	0.0032533840954173747	0.017956057517030062	0.2343155812206757	27.555357584576868
YGL070C	44	13	9.906142211293133e-06	0.00010830841037480381	0.26307249346139505	30.93715147495545
YGL071W	0	0	1.0	1.0		0.0
YGL073W	0	0	1.0	1.0		0.0
YGL075C	2	1	0.9198760245290232	1.0	0.4451996043192839	34.903452950532305
YGL076C	0	0	1.0	1.0		0.0
YGL077C	0	0	1.0	1.0		0.0
YGL078C	0	1	1.0	1.0		0.0
YGL079W	47	44	0.44478362213838085	0.8906513269212494	0.8335652165978081	98.02671892507176
YGL080W	26	39	0.30638894239427644	0.6944671097699114	1.3355988129578515	155.12645755411603
YGL081W	23	9	0.008522259592056021	0.03984676009261315	0.34841708164117874	39.26638457551319
YGL082W	43	30	0.057000118972085526	0.1855680416679629	0.6212087502129543	73.0537387276309
YGL083W	0	0	1.0	1.0		0.0
YGL084C	14	3	0.007608279973487328	0.036371752391958126	0.19079983042255025	29.91724537101134
YGL085W	29	12	0.004039386714725831	0.021915578298479486	0.36844105185044185	41.8841435426701
YGL086W	2	1	0.9198760245290232	1.0	0.4451996043192839	34.903452950532305
YGL087C	5	0	0.0546376800304704	0.17924774549642628	0.0	0.0
YGL089C	8	1	0.02943347515820878	0.11277276191529559	0.11129990107982098	13.08879485502962
YGL090W	34	38	1.0	1.0	0.9951520567136936	117.0292246134808
YGL091C	17	14	0.49447789412863064	0.969237344626365	0.7332699365258794	92.39149302392856
YGL092W	0	0	1.0	1.0		0.0
YGL093W	1	0	0.9536885802951612	1.0	0.0	0.0
YGL094C	1	0	0.9536885802951612	1.0	0.0	0.0
YGL095C	1	0	0.9536885802951612	1.0	0.0	0.0
YGL096W	0	0	1.0	1.0		0.0
YGL097W	0	0	1.0	1.0		0.0
YGL098W	0	0	1.0	1.0		0.0
YGL099W	1	0	0.9536885802951612	1.0	0.0	0.0
YGL100W	16	13	0.49347156144281756	0.969237344626365	0.7234493570188364	85.0771665309549
YGL101W	31	21	0.09509280889220273	0.2861741203239445	0.6031736574648362	71.98837169614201
YGL103W	18	1	8.490435806002623e-05	0.000745473226264444	0.04946662270214266	5.81724215589762
YGL104C	0	0	1.0	1.0		0.0
YGL105W	0	0	1.0	1.0		0.0
YGL106W	4	2	0.5814986215473954	1.0	0.4451996043192839	52.35517943535344
YGL107C	5	1	0.17097478916842168	0.4350778816405279	0.17807984172771354	17.45172647526615
YGL108C	4	0	0.10551401601504198	0.29672914723838945	0.0	0.0
YGL110C	11	9	0.6285833109501713	1.0	0.7285084434315555	85.67211178506555
YGL111W	1	3	0.70046359985249	1.0	2.671197625915703	157.0655383190927
YGL112C	9	3	0.09955341688248563	0.29466376762283836	0.29679973621285594	34.90345294717622
YGL113W	8	3	0.16129793679085727	0.4237663017287438	0.3338997032394629	39.26638456699324
YGL114W	0	0	1.0	1.0		0.0
YGL115W	11	21	0.20579187250967584	0.5103531948267123	1.6998530346736294	209.4207176506605
YGL116W	0	0	1.0	1.0		0.0
YGL117W	1	0	0.9536885802951612	1.0	0.0	0.0
YGL119W	0	0	1.0	1.0		0.0
YGL120C	5	0	0.0546376800304704	0.17924774549642628	0.0	0.0
YGL121C	18	2	0.00029505140383099057	0.0022685035072620677	0.09893324540428532	11.634484315180783
YGL122C	1	0	0.9536885802951612	1.0	0.0	0.0
YGL123W	1	0	0.9536885802951612	1.0	0.0	0.0
YGL124C	1	0	0.9536885802951612	1.0	0.0	0.0
YGL125W	1	0	0.9536885802951612	1.0	0.0	0.0
YGL126W	0	0	1.0	1.0		0.0
YGL127C	52	6	1.995214668782079e-10	4.413261369294514e-09	0.10273837022752705	14.095625227141769
YGL128C	7	46	1.5385061257317554e-06	1.970589917390496e-05	5.851194799624874	703.0552665292464
YGL129C	8	6	0.6276608905178415	1.0	0.6677994064789258	91.621563983303
YGL130W	13	9	0.36118268790333297	0.7869952961485978	0.6164302213651623	72.49178689109569
YGL131C	1	0	0.9536885802951612	1.0	0.0	0.0
YGL133W	0	0	1.0	1.0		0.0
YGL134W	5	2	0.3623654223963636	0.7869952961485978	0.3561596834554271	41.88414354555636
YGL135W	12	3	0.021787104995714013	0.0874372929730295	0.22259980215964195	26.17758971132883
YGL136C	14	20	0.6028294332803513	1.0	1.2719988694836681	149.58622690946717
YGL137W	18	31	0.18993725240445541	0.4763755510588849	1.5334653037664223	180.33450685567863
YGL138C	21	32	0.3404795699101128	0.7545657058007933	1.3567987941159128	152.30597656591786
YGL139W	5	3	0.6041663828125048	1.0	0.5342395251831407	62.82621530309961
YGL140C	4	0	0.10551401601504198	0.29672914723838945	0.0	0.0
YGL141W	2	3	1.0	1.0	1.3355988129578515	139.6138117919726
YGL142C	32	31	0.6447904359645902	1.0	0.8625742333686125	98.3642765055391
YGL143C	13	3	0.01291280663292507	0.057477980608322043	0.2054767404550541	24.163928963698567
YGL144C	18	86	2.1003936200228054e-09	4.122649729949199e-08	4.254129552384269	506.10006754531895
YGL145W	13	13	0.9205942929896053	1.0	0.8903992086385678	104.7103588387874
YGL146C	23	14	0.09476530299566713	0.28548730095761216	0.5419821269973891	65.44397426078253
YGL147C	1	0	0.9536885802951612	1.0	0.0	0.0
YGL148W	7	6	0.8341372571664637	1.0	0.763199321690201	104.7103588429291
YGL150C	0	0	1.0	1.0		0.0
YGL151W	4	1	0.3049840209763962	0.6918986606056231	0.22259980215964195	26.17758971005924
YGL153W	49	40	0.16225250184920084	0.4256907564483367	0.7268564968478104	87.61479004382387
YGL154C	162	102	4.5803794389856604e-06	5.364921008881167e-05	0.5606217239576167	65.92874443670382
YGL155W	31	34	1.0	1.0	0.9765668739906873	114.52695498844744
YGL156W	1	0	0.9536885802951612	1.0	0.0	0.0
YGL157W	11	16	0.6388176132302481	1.0	1.2951261216560985	161.82510001537392
YGL158W	0	1	1.0	1.0		0.0
YGL159W	1	0	0.9536885802951612	1.0	0.0	0.0
YGL160W	12	14	1.0	1.0	1.0387990767449957	130.88794849316525
YGL161C	58	107	0.0027175234878470986	0.015550723958814591	1.64263302283322	189.8984474151312
YGL162W	0	0	1.0	1.0		0.0
YGL163C	1	0	0.9536885802951612	1.0	0.0	0.0
YGL164C	26	62	0.0014079376444520303	0.00896683210768951	2.123259651368892	244.32417064914335
YGL166W	19	27	0.5221720314130711	1.0	1.265304138591649	154.31000243193483
YGL167C	0	0	1.0	1.0		0.0
YGL168W	0	0	1.0	1.0		0.0
YGL169W	19	19	0.844986737830391	1.0	0.8903992086385678	104.71035882459944
YGL170C	29	11	0.0022134488194074592	0.01330150904954263	0.33773763086290504	38.39379824914036
YGL171W	25	6	0.00036818875349408373	0.002800864446222851	0.21369581007325625	28.19125046134149
YGL172W	15	1	0.0004868677894218585	0.0035577848246062366	0.05935994724257118	6.980690587077145
YGL173C	0	0	1.0	1.0		0.0
YGL174W	132	79	9.372636650731675e-06	0.00010345879727132028	0.5328904354730822	62.19637857436164
YGL175C	108	66	0.00010413897080140286	0.0008912250313673629	0.5441328497235692	63.98966374111785
YGL176C	13	6	0.1026763815057622	0.29672914723838945	0.4109534809101082	56.382500911390245
YGL178W	18	1	8.490435806002623e-05	0.000745473226264444	0.04946662270214266	5.81724215589762
YGL179C	9	1	0.016349521188220924	0.0679870544855087	0.09893324540428532	11.634484315161153
YGL180W	0	0	1.0	1.0		0.0
YGL181W	5	16	0.05488377820723208	0.17984991935600664	2.8492774676434167	296.6793500515939
YGL183C	0	0	1.0	1.0		0.0
YGL184C	0	0	1.0	1.0		0.0
YGL185C	22	12	0.059451526054209954	0.19154382427885797	0.485672295621037	54.63149158461116
YGL186C	5	3	0.6041663828125048	1.0	0.5342395251831407	69.8069058959863
YGL187C	24	22	0.5880791485961034	1.0	0.8161992745853539	96.3335301463455
YGL188C-A	42	53	0.6442681206432626	1.0	1.1235990013772403	132.1345004395663
YGL189C	69	85	0.6239824917652355	1.0	1.096868590351859	128.9910217763409
YGL190C	0	0	1.0	1.0		0.0
YGL191W	18	1	8.490435806002623e-05	0.000745473226264444	0.04946662270214266	5.81724215589762
YGL192W	9	107	4.5534147661815496e-17	1.7693708324533845e-15	10.58585725825853	1244.8898217544056
YGL193C	164	776	4.070368720853657e-74	8.071962246079098e-72	4.213108450631272	496.0972487163064
YGL194C	32	43	0.5132476291559276	1.0	1.1964739366080757	136.44077063373703
YGL194C-A	76	119	0.02762584049480707	0.10807905352764316	1.3941777082630205	163.95437766515855
YGL195W	0	0	1.0	1.0		0.0
YGL196W	26	13	0.02215973082380132	0.08887071964273459	0.4451996043192839	50.416098709319634
YGL197W	7	0	0.015296088530650342	0.0644925257622948	0.0	0.0
YGL198W	0	0	1.0	1.0		0.0
YGL200C	2	0	0.4292755426969793	0.8635059972194222	0.0	0.0
YGL201C	0	0	1.0	1.0		0.0
YGL202W	0	0	1.0	1.0		0.0
YGL203C	0	0	1.0	1.0		0.0
YGL205W	0	1	1.0	1.0		0.0
YGL206C	0	0	1.0	1.0		0.0
YGL207W	1	0	0.9536885802951612	1.0	0.0	0.0
YGL208W	19	37	0.06560084843522285	0.20774806131661155	1.733935301033	193.71416393957676
YGL209W	0	0	1.0	1.0		0.0
YGL210W	0	0	1.0	1.0		0.0
YGL211W	104	61	5.760571151229063e-05	0.0005225401370775763	0.5222533819899292	61.416652789788216
YGL212W	104	81	0.015912210531680845	0.06699203716522441	0.6934839990358076	82.560090627288
YGL213C	17	8	0.05833673918037296	0.18858605229135744	0.4190113923005025	49.275462972980414
YGL215W	7	0	0.015296088530650342	0.0644925257622948	0.0	0.0
YGL216W	0	0	1.0	1.0		0.0
YGL219C	22	9	0.013050603509129035	0.057912053071760096	0.36425422171577776	40.97361868845837
YGL220W	40	31	0.14970811908067783	0.40307649477199353	0.69005938669489	81.15052811146725
YGL221C	107	40	7.341753973966792e-10	1.5187923418806843e-08	0.33285951724806273	40.122660865175455
YGL222C	24	54	0.00549264413927813	0.02753983996947561	2.003398219436778	226.1743751500485
YGL223C	0	0	1.0	1.0		0.0
YGL224C	0	0	1.0	1.0		0.0
YGL225W	0	0	1.0	1.0		0.0
YGL226C-A	112	61	4.804605519955086e-06	5.5933778026845553e-05	0.48494956899064856	57.02974901755927
YGL226W	5	0	0.0546376800304704	0.17924774549642628	0.0	0.0
YGL227W	5	0	0.0546376800304704	0.17924774549642628	0.0	0.0
YGL228W	0	2	0.5312036631271496	1.0		0.0
YGL229C	5	3	0.6041663828125048	1.0	0.5342395251831407	69.8069058959863
YGL230C	121	46	8.674045400957978e-11	1.9486107461292706e-09	0.3384988727055713	40.67261872283194
YGL231C	63	83	0.3823318726619753	0.8192215349027645	1.173065624079383	135.79624663460015
YGL232W	11	21	0.20579187250967584	0.5103531948267123	1.6998530346736294	209.4207176506605
YGL233W	0	0	1.0	1.0		0.0
YGL234W	5	2	0.3623654223963636	0.7869952961485978	0.3561596834554271	34.90345296068893
YGL235W	46	42	0.3868886006104928	0.8280596732828226	0.8129731904960836	95.60511024601183
YGL236C	51	42	0.16414854090491027	0.43027267946405606	0.7332699365258794	86.2320602195004
YGL237C	60	45	0.049526141445995014	0.17779328305612818	0.6677994064789258	78.96190994860596
YGL238W	1	0	0.9536885802951612	1.0	0.0	0.0
YGL240W	223	84	5.015852522034582e-19	2.2893784011286414e-17	0.3353970113257385	39.44246700767368
YGL241W	15	2	0.0016056409406220767	0.009929076397330712	0.11871989448514236	13.96138117821694
YGL242C	102	59	5.0407827991387856e-05	0.00046606980511008293	0.5150348363693676	60.56775658798547
YGL243W	15	12	0.49186176971208273	0.9689092388119497	0.7123193669108542	83.76828704898838
YGL244W	9	12	0.8641896726697781	1.0	1.1871989448514237	139.61381178870488
YGL245W	18	3	0.0008795656448294611	0.005993343629637713	0.14839986810642797	17.45172646853925
YGL246C	47	39	0.19536403896731014	0.4880706290621202	0.7388418965298754	89.11519900216494
YGL247W	233	175	6.26163911663924e-05	0.0005670974261384609	0.6687547704366925	79.09451996507869
YGL248W	537	46	6.416329581202379e-105	2.05001730119416e-102	0.07627255790944902	9.164593790807857
YGL249W	18	12	0.21773693137314593	0.5369661630904641	0.5935994724257119	69.806905874157
YGL250W	75	121	0.01606166885905071	0.06757180512684757	1.4365107232702226	168.93271227749304
YGL251C	5	0	0.0546376800304704	0.17924774549642628	0.0	0.0
[truncated: 3,752 more rows]
