# Supplementary material for: Overexpression profiling reveals cellular requirements in the context of genetic backgrounds and environments
Source: PLoS Genet. 2023 Apr 28;19(4):e1010732. doi: 10.1371/journal.pgen.1010732 (PMC10171610; doi:10.1371/journal.pgen.1010732)
Supplement: S1 Data — (ZIP) [file pgen.1010732.s025.zip › S1_Data/Fig_1/Fig.1H/YOX_YOXS2102.csv]

	YOXS2000	YOXS2102	p_values	q_values	FC	NRPM
YAL001C	10	11	1.0	1.0	0.9628347409795041	117.11161544170056
YAL002W	0	0	1.0	1.0		0.0
YAL003W	5	0	0.052154812500578906	0.16441424805874558	0.0	0.0
YAL005C	0	0	1.0	1.0		0.0
YAL007C	4	7	0.7014643690458071	1.0	1.531782542467393	195.18602571132817
YAL008W	4	0	0.10170966857028538	0.2824395480191749	0.0	0.0
YAL009W	0	0	1.0	1.0		0.0
YAL010C	0	0	1.0	1.0		0.0
YAL011W	5	4	0.8415381036495113	1.0	0.7002434479850939	78.07441029401011
YAL012W	13	4	0.026457810102857117	0.09880445837761771	0.26932440307118993	30.028619345052917
YAL013W	136	87	2.4613320215870062e-05	0.00022256478704633446	0.559937315943963	61.97512496951691
YAL014C	193	156	0.0014815178465133925	0.008435850629008436	0.7074998567725042	78.88347156098077
YAL015C	12	13	1.0	1.0	0.9482463358131481	113.8585150013083
YAL016W	103	19	1.350438617220422e-16	4.884510998512357e-15	0.16146390184122308	18.95009958110784
YAL017W	0	0	1.0	1.0		0.0
YAL018C	41	17	0.0004083287046497522	0.002795593310048482	0.362931055358128	42.8457129491409
YAL019W	1	0	0.9468673589268823	1.0	0.0	0.0
YAL020C	154	117	0.0010005847294512528	0.006119531112198035	0.665003923817013	73.66698391279942
YAL021C	0	0	1.0	1.0		0.0
YAL022C	72	17	1.9351307750192107e-10	4.032223582295464e-09	0.2066690731900451	23.04279470564584
YAL023C	0	0	1.0	1.0		0.0
YAL024C	0	0	1.0	1.0		0.0
YAL025C	1	0	0.9468673589268823	1.0	0.0	0.0
YAL026C	0	0	1.0	1.0		0.0
YAL027W	19	36	0.09528240284138169	0.27759326177344784	1.6584713241752223	175.66742322285106
YAL028W	18	8	0.034956350097106105	0.1251768178134852	0.3890241377694966	48.7965064149839
YAL029C	0	0	1.0	1.0		0.0
YAL030W	215	196	0.024926566767165686	0.09394016086367618	0.7979518360760373	89.42243500530726
YAL031C	56	15	1.0384229832147389e-07	1.4673146379528165e-06	0.234456511602152	27.88371794576754
YAL032C	550	108	3.50302779987481e-80	7.748428029646167e-78	0.17187793723270486	19.341160729415645
YAL033W	65	481	1.938721027800765e-59	3.279289597318294e-57	6.477251893862118	712.7247302777388
YAL034C	136	42	3.3332488592691074e-15	1.1016962177963585e-13	0.27031456631777523	30.139018672360933
YAL034W-A	19	10	0.06462722422281526	0.19907400455565644	0.46068647893756176	48.79650644917409
YAL035W	2	0	0.4220193629111211	0.8477238407620878	0.0	0.0
YAL036C	76	21	7.629450864954477e-10	1.4577067084502722e-08	0.2418604014422199	28.250608981665412
YAL037C-A	7	7	1.0	1.0	0.8753043099813674	111.53487184023052
YAL037W	197	51	8.492794323969119e-25	4.6516247768710854e-23	0.22660162339619158	25.630488232862568
YAL038W	0	0	1.0	1.0		0.0
YAL039C	0	0	1.0	1.0		0.0
YAL040C	0	0	1.0	1.0		0.0
YAL041W	0	0	1.0	1.0		0.0
YAL042W	5	2	0.3503383669323725	0.7560209937065945	0.35012172399254693	58.55580771322709
YAL043C	2	2	1.0	1.0	0.8753043099813673	97.59301287231894
YAL044C	23	30	0.7332015089733709	1.0	1.1417012738887402	126.05764161210816
YAL044W-A	50	100	0.0014012512095173723	0.008034492229246668	1.7506086199627346	197.13788596398163
YAL046C	21	7	0.00487783578836697	0.023299363470845887	0.29176810332712244	35.48836832060083
YAL047C	19	0	9.454957452107043e-06	9.294950479840617e-05	0.0	0.0
YAL048C	14	1	0.000769747025257521	0.004848647472350496	0.06252173642724053	13.941858972242786
YAL049C	49	44	0.28980826591868913	0.6596639988737542	0.7859875436567381	87.63454217018335
YAL051W	0	0	1.0	1.0		0.0
YAL053W	0	0	1.0	1.0		0.0
YAL054C	2	0	0.4220193629111211	0.8477238407620878	0.0	0.0
YAL055W	28	7	0.00015519290656662606	0.0011762867224302815	0.21882607749534186	23.556934143620403
YAL056W	9	8	0.7834878693249389	1.0	0.7780482755389933	97.5930128582019
YAL058W	0	0	1.0	1.0		0.0
YAL059W	5	27	0.0008265122269948743	0.005149806952814216	4.726643273899384	439.1685580225083
YAL060W	14	62	1.4146520139137373e-06	1.65023605111925e-05	3.8763476584889127	439.1685576932522
YAL061W	53	0	2.0978941463518156e-14	6.521615803064483e-13	0.0	0.0
YAL062W	8	0	0.007610208781934254	0.034640930225592545	0.0	0.0
YAL063C	0	0	1.0	1.0		0.0
YAL063C-A	5	7	0.95337800861299	1.0	1.2254260339739143	130.1240171550025
YAL064C-A	0	0	1.0	1.0		0.0
YAL064W	0	0	1.0	1.0		0.0
YAL064W-B	53	21	2.8453949798498714e-05	0.00025488888674636464	0.3468186888605418	40.51030721506397
YAL065C	1	1	1.0	1.0	0.8753043099813673	97.59301287293748
YAL067C	0	0	1.0	1.0		0.0
YAL067W-A	1	0	0.9468673589268823	1.0	0.0	0.0
YAL068C	0	0	1.0	1.0		0.0
YAR002C-A	11	10	0.7600620226421495	1.0	0.7957311908921523	88.72092079042945
YAR002W	19	7	0.012349934042987632	0.052147188459046895	0.3224805352562932	34.15755451514991
YAR003W	1	0	0.9468673589268823	1.0	0.0	0.0
YAR007C	0	0	1.0	1.0		0.0
YAR008W	54	51	0.3795922093676073	0.8088309729800333	0.8266762927601803	92.17117881147271
YAR009C	5	0	0.052154812500578906	0.16441424805874558	0.0	0.0
YAR010C	4	8	0.5240540123975099	1.0	1.7506086199627346	219.5842789388951
YAR014C	4	0	0.10170966857028538	0.2824395480191749	0.0	0.0
YAR015W	46	8	3.0860721413397005e-08	4.745454782044016e-07	0.15222683651849866	19.09428512431072
YAR018C	0	1	1.0	1.0		0.0
YAR019C	0	0	1.0	1.0		0.0
YAR020C	2	1	0.9081072067711058	1.0	0.43765215499068366	32.53100429239086
YAR023C	0	0	1.0	1.0		0.0
YAR027W	0	0	1.0	1.0		0.0
YAR028W	36	29	0.1993912747024686	0.4781898335337351	0.7051062497072126	78.61659371589069
YAR029W	19	4	0.0011728105437059193	0.006894453284131016	0.18427459157502468	19.51860258112573
YAR031W	32	17	0.013468191258937159	0.05649567318026812	0.4650054146776014	53.23255245606062
YAR033W	7	1	0.049971743146746204	0.16441424805874558	0.12504347285448106	13.941858981588918
YAR035C-A	9	1	0.015128600281973872	0.06003762686480742	0.09725603444237416	10.84366809589506
YAR035W	4	0	0.10170966857028538	0.2824395480191749	0.0	0.0
YAR042W	0	0	1.0	1.0		0.0
YAR050W	0	0	1.0	1.0		0.0
YAR064W	187	64	1.6723704961442363e-18	6.869859088089644e-17	0.29956938951233963	33.922705003586564
YAR066W	9	13	0.7425641603943712	1.0	1.2643284477508643	151.81135332958775
YAR068W	13	13	0.8860850816589865	1.0	0.8753043099813674	105.10016769088406
YAR071W	0	0	1.0	1.0		0.0
YBL001C	127	73	2.599958148440898e-06	2.914689924304796e-05	0.5031276742412585	56.8652200855273
YBL002W	49	0	2.1440623297688217e-13	6.227526494192169e-12	0.0	0.0
YBL003C	0	0	1.0	1.0		0.0
YBL004W	0	0	1.0	1.0		0.0
YBL005W	0	0	1.0	1.0		0.0
YBL006C	43	42	0.5388883098234558	1.0	0.8549483957957541	95.32340792283892
YBL007C	0	0	1.0	1.0		0.0
YBL008W	2	1	0.9081072067711058	1.0	0.43765215499068366	65.06200856536708
YBL008W-A	394	422	0.37480507840132815	0.799815957657157	0.9375086771881652	104.51099858500888
YBL009W	10	1	0.008326954193643807	0.03666792769344987	0.08753043099813673	19.518602568763104
YBL010C	109	68	9.575393366184501e-05	0.0007637737482514156	0.5460614043920458	61.7790631870588
YBL011W	5	1	0.16431242771523674	0.409783509015753	0.17506086199627346	19.518602572046436
YBL013W	29	30	0.8018518334288679	1.0	0.9054872172221042	100.84611327874585
YBL014C	0	0	1.0	1.0		0.0
YBL015W	0	0	1.0	1.0		0.0
YBL016W	0	0	1.0	1.0		0.0
YBL017C	0	0	1.0	1.0		0.0
YBL018C	257	233	0.011777551502992692	0.05013523219371649	0.7935638296718234	88.13632560879606
YBL019W	49	36	0.05496335908086878	0.17123200329039887	0.6430807175373311	73.69268316897754
YBL020W	0	0	1.0	1.0		0.0
YBL021C	197	160	0.0015204752084097925	0.008632036449718378	0.7109070537919736	79.3559346966535
YBL022C	0	0	1.0	1.0		0.0
YBL023C	0	0	1.0	1.0		0.0
YBL024W	10	10	0.9410678327157704	1.0	0.8753043099813674	107.35231415003857
YBL025W	75	59	0.038395631121976775	0.13596876513700026	0.688572723852009	78.07441029107896
YBL026W	11	4	0.0701751443169877	0.21285720198681235	0.31829247635686087	44.36046038859609
YBL027W	113	68	2.9709363433902208e-05	0.0002657209161872031	0.5267317971569291	59.592193692955725
YBL028C	121	68	2.4941170198544263e-06	2.8014974572622666e-05	0.4919065543696941	55.65221394338939
YBL029C-A	108	55	8.045398098003794e-07	9.907726865443216e-06	0.44575682452754817	50.6037844468559
YBL029W	4	13	0.09494469302194146	0.2768899237166254	2.8447390074394443	341.5755450039249
YBL030C	0	0	1.0	1.0		0.0
YBL031W	10	0	0.00219016091887675	0.01193897198527032	0.0	0.0
YBL032W	1	0	0.9468673589268823	1.0	0.0	0.0
YBL033C	43	0	7.048136787550126e-12	1.7471480459138264e-10	0.0	0.0
YBL034C	1	0	0.9468673589268823	1.0	0.0	0.0
YBL035C	4	1	0.29582219667804066	0.6596639988737542	0.21882607749534183	48.79650641873143
YBL036C	223	30	1.4188234122566599e-39	1.4068368006703535e-37	0.11775394304682073	13.5061758875349
YBL037W	0	0	1.0	1.0		0.0
YBL038W	37	8	3.644819624680058e-06	3.9774872223026595e-05	0.18925498594191725	23.73884096699349
YBL039C	2	0	0.4220193629111211	0.8477238407620878	0.0	0.0
YBL039W-B	29	1	1.1222071060679011e-07	1.562666602178329e-06	0.030182907240736807	6.506200856536708
YBL040C	17	0	3.126189777412811e-05	0.00027574719953836	0.0	0.0
YBL041W	45	15	1.9648165360644898e-05	0.00018166655786023924	0.29176810332712244	34.69973789003818
YBL042C	2	1	0.9081072067711058	1.0	0.43765215499068366	32.53100429239086
YBL043W	2	1	0.9081072067711058	1.0	0.43765215499068366	32.53100429239086
YBL044W	386	83	9.922295484512369e-54	1.46315695721617e-51	0.18821310292345464	21.182979538921696
YBL045C	0	0	1.0	1.0		0.0
YBL046W	12	19	0.4783119551312748	0.9264978288851335	1.3858984908038317	154.52227038058652
YBL047C	1	1	1.0	1.0	0.8753043099813673	195.18602568763103
YBL049W	86	92	0.7163180292913515	1.0	0.936372052538207	105.53663017851704
YBL050W	0	0	1.0	1.0		0.0
YBL051C	0	1	1.0	1.0		0.0
YBL052C	0	0	1.0	1.0		0.0
YBL054W	13	0	0.00034896452778638545	0.0024150361002400755	0.0	0.0
YBL055C	36	25	0.07124830422443787	0.21475314339347076	0.6078502152648385	70.48384261951736
YBL056W	7	2	0.12447977479910469	0.33343418019080157	0.2500869457089621	41.82557694268662
YBL057C	134	248	6.955896273608707e-06	7.169060836832199e-05	1.6199661856371577	180.61990436666048
YBL058W	15	0	0.00010402462110704033	0.0008195145150501217	0.0	0.0
YBL059C-A	104	48	1.1963707991975827e-07	1.661915088450555e-06	0.4039866046067849	45.981323371715575
YBL059W	199	117	8.682238135278614e-09	1.4389496114117381e-07	0.5146261520995979	57.09191254560648
YBL060W	8	10	1.0	1.0	1.0941303874767092	134.19039267881325
YBL061C	16	4	0.005722741218627679	0.02691045359634324	0.21882607749534183	24.398253210525485
YBL063W	1	0	0.9468673589268823	1.0	0.0	0.0
YBL064C	73	11	3.2819365520374025e-13	9.437208555383551e-12	0.13189516999719234	16.042687046264707
YBL066C	0	1	1.0	1.0		0.0
YBL067C	0	0	1.0	1.0		0.0
YBL068W	81	45	0.00010711045836609418	0.0008403714134562177	0.48628017221187075	55.42319248076645
YBL069W	20	4	0.0006855982362075408	0.004380972729366186	0.17506086199627346	23.2364316382767
YBL071C-B	114	111	0.2569172201939377	0.5986754186934099	0.8522699860344893	95.88085473958628
YBL071W-A	140	66	1.3939726032184674e-09	2.553100777423378e-08	0.4126434604197875	46.70522756585393
YBL072C	30	17	0.027013761949488537	0.10014737488909822	0.49600577565610815	56.666910680474544
YBL074C	4	0	0.10170966857028538	0.2824395480191749	0.0	0.0
YBL075C	15	21	0.6632984146380313	1.0	1.2254260339739143	136.63021798136955
YBL076C	0	0	1.0	1.0		0.0
YBL078C	71	15	5.274129974615762e-11	1.189471430745696e-09	0.1849234457707114	21.992791622149404
YBL079W	0	0	1.0	1.0		0.0
YBL080C	2	2	1.0	1.0	0.8753043099813673	97.59301287231894
YBL081W	19	4	0.0011728105437059193	0.006894453284131016	0.18427459157502468	24.398253220946795
YBL082C	19	31	0.27661251741904075	0.6378502757325194	1.4281280847064415	164.36717950821276
YBL084C	0	0	1.0	1.0		0.0
YBL085W	0	2	0.5389294216761042	1.0		0.0
YBL086C	9	11	1.0	1.0	1.0698163788661157	130.12401714426915
YBL087C	8	0	0.007610208781934254	0.034640930225592545	0.0	0.0
YBL088C	0	0	1.0	1.0		0.0
YBL089W	17	7	0.03017697718942674	0.10880739549617127	0.3604194217570336	40.18535822695949
YBL090W	76	36	1.0850873473362192e-05	0.0001052333445957942	0.41461783104380556	47.5123878362844
YBL091C	72	40	0.00027081817343172507	0.001925185803962733	0.4862801722118708	55.57379899002127
YBL091C-A	380	119	1.3846972169929355e-39	1.3970866131449776e-37	0.27410845496784925	30.8188461673904
YBL092W	5	0	0.052154812500578906	0.16441424805874558	0.0	0.0
YBL093C	2	0	0.4220193629111211	0.8477238407620878	0.0	0.0
YBL095W	50	59	0.9424254028365995	1.0	1.0328590857780136	117.11161542645418
YBL097W	0	0	1.0	1.0		0.0
YBL098W	4	7	0.7014643690458071	1.0	1.531782542467393	170.78777252016366
YBL099W	0	0	1.0	1.0		0.0
YBL100W-C	97	105	0.7545696637418565	1.0	0.9474943561653978	105.5597894226513
YBL101C	11	0	0.0011832421129259801	0.006894453284131016	0.0	0.0
YBL102W	130	248	2.1501192930269263e-06	2.4341212705113884e-05	1.6698112990413778	184.7562381462514
YBL103C	4	0	0.10170966857028538	0.2824395480191749	0.0	0.0
YBL104C	4	2	0.5670532955562171	1.0	0.43765215499068366	73.19475964629837
YBL105C	1	0	0.9468673589268823	1.0	0.0	0.0
YBL106C	0	0	1.0	1.0		0.0
YBL107C	0	0	1.0	1.0		0.0
YBL108C-A	90	72	0.028709432143953054	0.10384147437727925	0.7002434479850939	78.07441029303307
YBL111C	0	0	1.0	1.0		0.0
YBR001C	11	4	0.0701751443169877	0.21285720198681235	0.31829247635686087	35.48836831881923
YBR002C	15	7	0.07055022847779167	0.21320775826367835	0.4084753446579714	52.04960683941371
YBR003W	11	0	0.0011832421129259801	0.006894453284131016	0.0	0.0
YBR004C	0	0	1.0	1.0		0.0
YBR005W	10	0	0.00219016091887675	0.01193897198527032	0.0	0.0
YBR006W	1	4	0.454819786038126	0.8875699319664957	3.5012172399254693	487.96506429188247
YBR007C	17	4	0.003390468909990564	0.017484307216234344	0.2059539552897335	28.70382730007661
YBR008C	1	0	0.9468673589268823	1.0	0.0	0.0
YBR009C	1	0	0.9468673589268823	1.0	0.0	0.0
YBR010W	0	0	1.0	1.0		0.0
YBR011C	0	0	1.0	1.0		0.0
YBR013C	0	0	1.0	1.0		0.0
YBR014C	5	0	0.052154812500578906	0.16441424805874558	0.0	0.0
YBR015C	14	23	0.3613432428820378	0.7756942851118326	1.4379999378265322	160.33137824839656
YBR016W	0	0	1.0	1.0		0.0
YBR017C	0	0	1.0	1.0		0.0
YBR018C	12	4	0.0433310876829098	0.14984791657511382	0.2917681033271225	32.53100429128843
YBR019C	0	0	1.0	1.0		0.0
YBR020W	0	0	1.0	1.0		0.0
YBR021W	0	0	1.0	1.0		0.0
YBR022W	57	34	0.0032030961897824345	0.01665552096513452	0.5221113427959033	58.21337609071779
YBR023C	0	0	1.0	1.0		0.0
YBR024W	0	0	1.0	1.0		0.0
YBR025C	0	0	1.0	1.0		0.0
YBR026C	1	0	0.9468673589268823	1.0	0.0	0.0
YBR028C	8	4	0.27184588142059624	0.6288759710578635	0.43765215499068366	48.796506436932646
YBR029C	0	1	1.0	1.0		0.0
YBR030W	1	1	1.0	1.0	0.8753043099813673	48.79650644917409
YBR031W	0	0	1.0	1.0		0.0
YBR033W	1	0	0.9468673589268823	1.0	0.0	0.0
YBR034C	22	1	6.816952183471797e-06	7.051131655961565e-05	0.03978655954460761	8.486348944429576
YBR035C	32	4	9.100761995056916e-07	1.1070550029629448e-05	0.10941303874767092	11.829456106739755
YBR036C	0	0	1.0	1.0		0.0
YBR037C	11	11	0.9212139940913482	1.0	0.8753043099813673	106.46510494322044
YBR038W	0	0	1.0	1.0		0.0
YBR039W	0	0	1.0	1.0		0.0
YBR040W	50	23	0.0002949674141100295	0.002083977393792113	0.402639982591429	46.84464616475727
YBR041W	64	46	0.02013179228057275	0.07749527269449391	0.6291249727991078	70.56725546066075
YBR042C	36	2	7.632401952526074e-09	1.2872124231371685e-07	0.04862801722118708	8.132751072105036
YBR043C	0	0	1.0	1.0		0.0
YBR044C	0	0	1.0	1.0		0.0
YBR045C	0	0	1.0	1.0		0.0
YBR046C	13	13	0.8860850816589865	1.0	0.8753043099813674	105.10016769088406
YBR047W	56	61	0.8689929826330403	1.0	0.953456480515418	108.04940708860248
YBR048W	38	0	1.3035950669591508e-10	2.7664115240155263e-09	0.0	0.0
YBR049C	0	0	1.0	1.0		0.0
YBR050C	12	1	0.002527732563689375	0.013422890095824189	0.07294202583178062	16.26550213957714
YBR052C	13	0	0.00034896452778638545	0.0024150361002400755	0.0	0.0
YBR053C	0	0	1.0	1.0		0.0
YBR054W	0	0	1.0	1.0		0.0
YBR055C	2	0	0.4220193629111211	0.8477238407620878	0.0	0.0
YBR056W	0	0	1.0	1.0		0.0
YBR057C	0	0	1.0	1.0		0.0
YBR058C	0	0	1.0	1.0		0.0
YBR058C-A	11	11	0.9212139940913482	1.0	0.8753043099813673	106.46510494322044
YBR059C	0	0	1.0	1.0		0.0
YBR060C	5	0	0.052154812500578906	0.16441424805874558	0.0	0.0
YBR061C	0	0	1.0	1.0		0.0
YBR062C	104	42	4.454293371361627e-09	7.762618539000218e-08	0.3534882790309368	39.41256289404219
YBR063C	63	53	0.11981373172834045	0.3230420868118546	0.7363671179208329	80.81921378876419
YBR065C	58	34	0.0023427848665804564	0.012722715550240042	0.5131094230925257	56.24004131995586
YBR066C	0	0	1.0	1.0		0.0
YBR067C	1	0	0.9468673589268823	1.0	0.0	0.0
YBR068C	0	0	1.0	1.0		0.0
YBR069C	0	0	1.0	1.0		0.0
YBR070C	22	25	1.0	1.0	0.9946639886151902	106.07936185285114
YBR071W	22	7	0.0030314560982001378	0.0158202395832568	0.2785059168122533	33.94539578404916
YBR072C-A	261	304	0.8516416660479484	1.0	1.0195115334648877	113.67155521385376
YBR072W	1	0	0.9468673589268823	1.0	0.0	0.0
YBR073W	0	0	1.0	1.0		0.0
YBR074W	0	0	1.0	1.0		0.0
YBR076W	0	0	1.0	1.0		0.0
YBR077C	50	46	0.3370658547644919	0.738744562023854	0.805279965182858	91.73743208599726
YBR078W	0	0	1.0	1.0		0.0
YBR079C	0	0	1.0	1.0		0.0
YBR080C	21	1	1.228052287047938e-05	0.0001173177525384168	0.04168115761816035	8.872092078495552
YBR081C	0	0	1.0	1.0		0.0
YBR082C	1	0	0.9468673589268823	1.0	0.0	0.0
YBR083W	1	0	0.9468673589268823	1.0	0.0	0.0
YBR084C-A	4	1	0.29582219667804066	0.6596639988737542	0.21882607749534183	48.79650641873143
YBR084W	5	1	0.16431242771523674	0.409783509015753	0.17506086199627346	32.53100428268354
YBR085C-A	2	2	1.0	1.0	0.8753043099813673	97.59301287231894
YBR085W	9	2	0.04193701314100673	0.14679230832253787	0.1945120688847483	32.531004286067294
YBR086C	0	1	1.0	1.0		0.0
YBR087W	45	10	3.5908692295156166e-07	4.619930411396937e-06	0.1945120688847483	21.687336191790127
YBR088C	2	0	0.4220193629111211	0.8477238407620878	0.0	0.0
YBR091C	138	185	0.17121800417743968	0.42094433858772534	1.1734151981634273	131.53840858847198
YBR092C	43	10	1.0036990240848605e-06	1.212662413342864e-05	0.20355914185613194	24.965654451305337
YBR093C	0	2	0.5389294216761042	1.0		0.0
YBR094W	5	0	0.052154812500578906	0.16441424805874558	0.0	0.0
YBR095C	53	38	0.03512478679389353	0.1257017105486507	0.6275766750809804	69.97234884600033
YBR096W	24	4	7.767626281663196e-05	0.0006256529236112751	0.14588405166356125	15.614882062867729
YBR097W	4	0	0.10170966857028538	0.2824395480191749	0.0	0.0
YBR098W	19	4	0.0011728105437059193	0.006894453284131016	0.18427459157502468	19.51860258112573
YBR101C	21	13	0.11142250004398907	0.3055750108502533	0.5418550490360846	62.104644562706106
YBR102C	12	5	0.08304892321427138	0.2451819083189295	0.3647101291589031	48.79650643086558
YBR103W	0	0	1.0	1.0		0.0
YBR104W	28	15	0.0231340506778791	0.08752889832137019	0.468913023204304	53.84442087244678
YBR105C	25	4	4.47975889269487e-05	0.000381110848992429	0.14004868959701877	15.01430967553364
YBR106W	1	0	0.9468673589268823	1.0	0.0	0.0
YBR107C	104	70	0.0007055912365554385	0.0044739307623267105	0.5891471317182281	65.68760481873666
YBR108W	68	13	3.739470731288036e-11	8.706759585278338e-10	0.1673375886729085	20.092679119031967
YBR109C	53	1	9.617375073567391e-14	2.8807043775044825e-12	0.0165151756600258	1.8413776011093173
YBR110W	5	4	0.8415381036495113	1.0	0.7002434479850939	65.06200858963538
YBR111C	82	29	1.606221110209867e-08	2.537741100224436e-07	0.3095588413348738	35.70476080278894
YBR111W-A	199	120	2.542743483660738e-08	3.9415950874751763e-07	0.5278216944611261	59.04377279716662
YBR112C	1	0	0.9468673589268823	1.0	0.0	0.0
YBR114W	1	1	1.0	1.0	0.8753043099813673	97.59301287293748
YBR115C	0	0	1.0	1.0		0.0
YBR117C	0	4	0.17066976645144605	0.41983021734673087		0.0
YBR118W	0	0	1.0	1.0		0.0
YBR119W	36	23	0.037724639534208695	0.1340772958173696	0.5592221980436515	65.06200856875084
YBR120C	62	40	0.005824991493113877	0.027346551899508496	0.5647124580524951	63.51291313473403
YBR121C	8	0	0.007610208781934254	0.034640930225592545	0.0	0.0
YBR122C	148	180	0.6108454455592316	1.0	1.0645592959232846	119.35361700794842
YBR123C	34	25	0.11973958464157501	0.32299359815839485	0.6436061102804171	71.75956829908168
YBR125C	146	23	9.142626727349494e-25	4.9139482531763496e-23	0.13789040499706473	16.042687038547996
YBR126C	5	0	0.052154812500578906	0.16441424805874558	0.0	0.0
YBR127C	0	0	1.0	1.0		0.0
YBR128C	22	27	0.9154093657436645	1.0	1.0742371077044055	118.80888524733749
YBR129C	54	100	0.004984453336099789	0.02376914687886392	1.6209339073729025	182.53507959275876
YBR130C	34	34	0.6686130674150041	1.0	0.8753043099813674	97.59301287304665
YBR131W	8	5	0.4259000556650935	0.8534324808815166	0.5470651937383546	73.19475964629837
YBR132C	19	0	9.454957452107043e-06	9.294950479840617e-05	0.0	0.0
YBR133C	16	25	0.4090811561049309	0.8477238407620878	1.3676629843458865	158.58864583656353
YBR135W	108	68	0.0001273268006185627	0.0009908747366134695	0.5511175285067869	62.35109155010879
YBR136W	1	0	0.9468673589268823	1.0	0.0	0.0
YBR137W	40	10	4.606491840951751e-06	4.924151408422587e-05	0.21882607749534186	26.83807853576266
YBR138C	75	17	4.219977979710591e-11	9.707637344526245e-10	0.19840231026244326	22.12108291710001
YBR139W	16	32	0.08757854113395791	0.2569715255415265	1.7506086199627346	201.28558892540613
YBR140C	0	0	1.0	1.0		0.0
YBR141C	1	2	1.0	1.0	1.7506086199627346	292.77903860425147
YBR142W	14	4	0.016003388909516494	0.06279679078320226	0.2500869457089621	27.883717954886272
YBR143C	4	0	0.10170966857028538	0.2824395480191749	0.0	0.0
YBR145W	15	10	0.25636224309588834	0.5976243453767547	0.5835362066542449	65.06200855654764
YBR146W	102	19	2.28808526022448e-16	8.173154243199369e-15	0.163046881271039	18.1790906340543
YBR147W	38	118	3.6230935916193854e-08	5.497733837837226e-07	2.718050225731614	305.6202244728516
YBR148W	26	23	0.4515085978814418	0.8875699319664957	0.7743076588296712	83.13478876147626
YBR149W	63	45	0.01967623530512296	0.07604706266113047	0.6252173642724053	70.14497798945935
YBR150C	2	14	0.012788419225583192	0.05387999924273182	6.127130169869572	487.9650643615946
YBR151W	31	27	0.3668385010572126	0.7851463414886601	0.7623618183708684	82.34410462698695
YBR152W	86	34	6.770443272954679e-08	9.958265796102906e-07	0.3460505411554243	39.71808662322863
YBR153W	121	88	0.0014574705227071666	0.00830714863834382	0.6365849527137217	71.78329044540598
YBR154C	154	27	8.130625868702079e-25	4.496079747202467e-23	0.15346244395777223	17.629705550255515
YBR155W	34	14	0.0013251402125631626	0.007674603587563694	0.3604194217570336	43.055740970883726
YBR156C	15	1	0.0004252845727723838	0.0028726418610462126	0.05835362066542449	6.506200855654765
YBR157C	21	1	1.228052287047938e-05	0.0001173177525384168	0.04168115761816035	8.872092078495552
YBR158W	2	0	0.4220193629111211	0.8477238407620878	0.0	0.0
YBR159W	1	0	0.9468673589268823	1.0	0.0	0.0
YBR160W	27	27	0.72381872396197	1.0	0.8753043099813674	97.59301287187712
YBR161W	4	7	0.7014643690458071	1.0	1.531782542467393	170.78777252016366
YBR162C	4	5	1.0	1.0	1.0941303874767092	146.38951929259673
YBR162W-A	19	17	0.5707687232530743	1.0	0.783167014193855	87.32006411613293
YBR163W	42	42	0.616018674386859	1.0	0.8753043099813673	97.5930128740862
YBR164C	50	8	3.5554850301945985e-09	6.310985928595412e-08	0.14004868959701877	17.56674231396813
YBR165W	70	46	0.004255410844503294	0.02115200325560799	0.5751999751306128	65.5267372115958
YBR166C	37	53	0.3407985006794599	0.7466408294885996	1.2538142818652018	139.79539681612272
YBR167C	237	1848	1.5675531033248646e-230	1.5024996495368826e-227	6.8251576575762325	761.3902140205014
YBR168W	20	14	0.21201177225038503	0.5055056808507316	0.6127130169869571	69.70929492176388
YBR169C	0	0	1.0	1.0		0.0
YBR170C	30	7	5.567441446606484e-05	0.00046538307789874836	0.2042376723289857	25.185293642551144
YBR171W	45	51	1.0	1.0	0.9920115513122163	110.60541457910035
YBR172C	0	0	1.0	1.0		0.0
YBR173C	191	148	0.00043919137100483706	0.0029541398533904305	0.6782462716085988	76.13276919290244
YBR175W	102	63	0.00013236232121645796	0.001020396393184785	0.5406291326355505	61.23483160493803
YBR176W	54	19	5.159134804299364e-06	5.464122331404354e-05	0.30797744240085145	34.338282303899526
YBR177C	0	2	0.5389294216761042	1.0		0.0
YBR179C	0	1	1.0	1.0		0.0
YBR180W	13	4	0.026457810102857117	0.09880445837761771	0.26932440307118993	30.028619345052917
YBR181C	5	1	0.16431242771523674	0.409783509015753	0.17506086199627346	19.518602572046436
YBR182C	2	0	0.4220193629111211	0.8477238407620878	0.0	0.0
YBR182C-A	20	23	1.0	1.0	1.0065999564785726	106.88758556519474
YBR183W	26	34	0.6968741457545131	1.0	1.1446287130525574	122.89490511159198
YBR184W	23	23	0.7609465290792355	1.0	0.8753043099813674	93.5266373622978
YBR185C	76	70	0.22236220890356762	0.5295259061716013	0.806201338140733	91.17241990930869
YBR186W	29	17	0.037744938606906864	0.1340772958173696	0.5131094230925257	58.55580770397674
YBR187W	50	48	0.44660485445524445	0.8846195451720711	0.8402921375821126	95.64115260215384
YBR188C	36	51	0.3773229552916193	0.8045918857553217	1.2400144391402705	140.96768523903472
YBR189W	36	49	0.4900835998087143	0.9480224630003081	1.1913864219190835	135.5458511882682
YBR191W	1	1	1.0	1.0	0.8753043099813673	48.79650644917409
YBR192W	16	10	0.18596108512549084	0.4495427492882294	0.5470651937383546	67.09519631756933
YBR193C	90	30	8.830275536912925e-10	1.670490612262705e-08	0.29176810332712244	33.61537108805274
YBR194W	148	44	5.4666581591886845e-17	2.0414773424346834e-15	0.26022560567013625	29.01413895404119
YBR195C	94	10	9.731933356273824e-19	4.0852809293380125e-17	0.09311747978525185	11.42045895083477
YBR196C	13	5	0.05282206962345616	0.16500799696061727	0.33665550383898746	45.04292901197899
YBR196C-A	134	57	1.2380627567518376e-10	2.6468769197322745e-09	0.3723309378278951	41.92884997607671
YBR196C-B	29	31	0.8981046568609207	1.0	0.935670124462841	104.09921373370932
YBR197C	73	76	0.6275562462043278	1.0	0.9112757199806016	102.94057521486162
YBR198C	9	1	0.015128600281973872	0.06003762686480742	0.09725603444237416	21.687336185318586
YBR199W	19	4	0.0011728105437059193	0.006894453284131016	0.18427459157502468	25.682371794805388
YBR200W	17	17	0.8284302923685557	1.0	0.8753043099813674	97.593012835678
YBR200W-A	142	83	1.0779389233744973e-06	1.2996282491251015e-05	0.5116215332989682	57.327364203900096
YBR201C-A	84	173	9.19892583874139e-06	9.232639179511647e-05	1.802710066985435	200.9951336680751
YBR201W	164	289	9.679533794923021e-06	9.499487859147149e-05	1.542456985272044	170.9356407576123
YBR202W	0	0	1.0	1.0		0.0
YBR203W	5	5	1.0	1.0	0.8753043099813674	97.59301287231894
YBR204C	25	27	0.9492778860518882	1.0	0.9453286547798767	105.10016771193436
YBR205W	37	36	0.5690461356701294	1.0	0.8516474367386276	97.59301285381216
YBR207W	32	0	4.3697427082988106e-09	7.638416509248163e-08	0.0	0.0
YBR208C	0	0	1.0	1.0		0.0
YBR210W	0	0	1.0	1.0		0.0
YBR211C	12	7	0.2261938288693036	0.5348851602908573	0.5105941808224643	65.06200857044271
YBR212W	0	0	1.0	1.0		0.0
YBR213W	78	45	0.0002816282021489453	0.001997094686262126	0.5049832557584812	57.554853730738266
YBR214W	22	0	1.5873575239915912e-06	1.8405026452571857e-05	0.0	0.0
YBR215W	47	19	0.0001076363279952769	0.0008433467606278439	0.353846423183957	39.45249456334371
YBR216C	10	0	0.00219016091887675	0.01193897198527032	0.0	0.0
YBR217W	116	53	1.624442993352926e-08	2.5594990834993636e-07	0.3999235209397627	45.431230123288
YBR218C	0	0	1.0	1.0		0.0
YBR221C	0	0	1.0	1.0		0.0
YBR221W-A	329	263	1.681377660652669e-05	0.00015800004781721405	0.6997113481006068	78.074410298305
YBR222C	0	0	1.0	1.0		0.0
YBR223C	56	23	2.6551865269962238e-05	0.00023822118122863157	0.35949998445663306	40.08284457141748
YBR225W	35	2	1.36136247255984e-08	2.1869261395786703e-07	0.05001738914179242	8.365115388537323
YBR227C	0	0	1.0	1.0		0.0
YBR228W	103	63	9.881508064925344e-05	0.0007870990703793026	0.5353803061051082	60.64031867650932
YBR229C	0	1	1.0	1.0		0.0
YBR230C	0	0	1.0	1.0		0.0
YBR230W-A	35	1	3.370938283222883e-09	6.020579523855528e-08	0.02500869457089621	5.576743590971454
YBR231C	12	1	0.002527732563689375	0.013422890095824189	0.07294202583178062	8.1327510722154
YBR233W	7	0	0.01431883628567797	0.05815510415178956	0.0	0.0
YBR233W-A	281	537	1.9208832781769637e-12	5.13813941060266e-11	1.6727345710320083	186.18808837693825
YBR234C	87	79	0.1604549865546276	0.409783509015753	0.7948165573394025	89.74070147412266
YBR235W	5	4	0.8415381036495113	1.0	0.7002434479850939	97.59301284567115
YBR236C	12	0	0.0006415877450890588	0.004118048127240153	0.0	0.0
YBR237W	5	1	0.16431242771523674	0.409783509015753	0.17506086199627346	32.53100428268354
YBR238C	0	0	1.0	1.0		0.0
YBR239C	8	1	0.02749655798120085	0.10014737488909822	0.10941303874767092	24.39825320936572
YBR240C	0	0	1.0	1.0		0.0
YBR241C	0	0	1.0	1.0		0.0
YBR242W	80	48	0.0004637133578602861	0.0030901686223111305	0.5251825859888204	59.77572038023717
YBR243C	52	30	0.003410384628357849	0.017527365502847177	0.5049832557584812	58.180449957825445
YBR244W	247	21	4.954538942046744e-50	6.784179394216864e-48	0.0744185850591446	8.692495070594429
YBR245C	5	0	0.052154812500578906	0.16441424805874558	0.0	0.0
YBR246W	0	0	1.0	1.0		0.0
YBR247C	1	0	0.9468673589268823	1.0	0.0	0.0
YBR248C	5	1	0.16431242771523674	0.409783509015753	0.17506086199627346	19.518602572046436
YBR249C	0	0	1.0	1.0		0.0
YBR250W	11	2	0.01373738581783206	0.057042386886896876	0.15914623817843043	26.61627623580511
YBR251W	10	1	0.008326954193643807	0.03666792769344987	0.08753043099813673	9.759301287293749
YBR252W	2	10	0.0727500401786877	0.21689242149695853	4.376521549906837	357.8410471823239
YBR253W	185	32	9.594582439745095e-30	6.729078489143176e-28	0.1514039887535338	17.408483372646906
YBR254C	255	105	6.199119318001503e-20	2.785244937330207e-18	0.3604194217570336	40.40960689280422
YBR255C-A	118	114	0.2251476892242745	0.5341684656471959	0.8456329774396262	95.11183457327424
YBR255W	11	4	0.0701751443169877	0.21285720198681235	0.31829247635686087	35.48836831881923
YBR256C	84	19	2.601343665733297e-12	6.800148828014632e-11	0.19798549868626164	22.074610054027385
YBR257W	113	70	5.9584170761180455e-05	0.0004930482964712932	0.5422239088380152	61.31950365600414
YBR258C	90	70	0.01882161620272647	0.07318669018382686	0.6807922410966191	75.90567667288332
YBR259W	1	1	1.0	1.0	0.8753043099813673	48.79650644917409
YBR260C	21	1	1.228052287047938e-05	0.0001173177525384168	0.04168115761816035	4.436046040571501
YBR261C	9	13	0.7425641603943712	1.0	1.2643284477508643	151.81135332958775
YBR262C	79	44	0.00013761720876801468	0.0010538436319904826	0.4875112612554451	55.59095669362017
YBR263W	4	1	0.29582219667804066	0.6596639988737542	0.21882607749534183	48.79650641873143
YBR264C	40	0	4.054481413606621e-11	9.364386590221556e-10	0.0	0.0
YBR265W	22	12	0.052915366688893295	0.16512006176224925	0.4774387145352913	55.16126815461938
YBR267W	235	104	9.700760063608855e-17	3.5309538687224378e-15	0.38736871590664773	43.4206201389806
YBR268W	36	11	7.317142780634781e-05	0.0005943628267151219	0.2674540947165289	32.53100428842014
YBR269C	92	42	5.303654019246348e-07	6.703585552678187e-06	0.39959544586105905	44.55333196305587
YBR270C	13	5	0.05282206962345616	0.16500799696061727	0.33665550383898746	45.04292901197899
YBR271W	42	14	3.869386709338671e-05	0.00033922016715558993	0.29176810332712244	34.85464745007807
YBR272C	36	2	7.632401952526074e-09	1.2872124231371685e-07	0.04862801722118708	8.132751072105036
YBR273C	12	0	0.0006415877450890588	0.004118048127240153	0.0	0.0
YBR274W	35	60	0.06897458388721436	0.21155884369886388	1.5005216742537726	170.09067954751092
YBR275C	0	0	1.0	1.0		0.0
YBR276C	46	1	5.589033041942196e-12	1.4097600449214724e-10	0.019028354564812333	2.1215872361400385
YBR278W	73	48	0.003496384493684648	0.017953310020696795	0.5755425599877484	65.50763877490708
YBR279W	22	7	0.0030314560982001378	0.0158202395832568	0.2785059168122533	29.7022213149998
YBR280C	19	10	0.06462722422281526	0.19907400455565644	0.46068647893756176	56.50121795163732
YBR281C	14	2	0.0025048776566264225	0.013412990133387854	0.12504347285448106	20.91278846356453
YBR282W	84	44	2.556803834141303e-05	0.00023011234507271724	0.45849273379976385	52.28197117511712
YBR283C	5	1	0.16431242771523674	0.409783509015753	0.17506086199627346	16.26550214619543
YBR284W	5	1	0.16431242771523674	0.409783509015753	0.17506086199627346	16.26550214619543
YBR285W	113	11	7.997938096115382e-23	4.106798392032104e-21	0.08520661424597381	10.363859773136152
YBR286W	1	0	0.9468673589268823	1.0	0.0	0.0
YBR287W	5	1	0.16431242771523674	0.409783509015753	0.17506086199627346	16.26550214619543
YBR288C	2	0	0.4220193629111211	0.8477238407620878	0.0	0.0
YBR289W	0	0	1.0	1.0		0.0
YBR290W	12	65	8.552387945603197e-08	1.2296195768790994e-06	4.7412316790657405	536.7615707637898
YBR291C	9	1	0.015128600281973872	0.06003762686480742	0.09725603444237416	10.84366809589506
YBR293W	0	0	1.0	1.0		0.0
YBR294W	0	0	1.0	1.0		0.0
YBR295W	0	0	1.0	1.0		0.0
YBR296C	0	0	1.0	1.0		0.0
YBR296C-A	27	27	0.72381872396197	1.0	0.8753043099813674	97.59301287187712
YBR297W	17	2	0.0004488710061673957	0.002998208079522291	0.10297697764486675	17.222296381759026
YBR298C	8	4	0.27184588142059624	0.6288759710578635	0.43765215499068366	60.995633032514895
YBR298C-A	116	73	6.910285736391485e-05	0.0005677293324283919	0.5508380571434468	62.257611647177335
YBR299W	10	1	0.008326954193643807	0.03666792769344987	0.08753043099813673	19.518602568763104
YBR301W	7	2	0.12447977479910469	0.33343418019080157	0.2500869457089621	41.82557694268662
YBR302C	5	5	1.0	1.0	0.8753043099813674	117.11161542645418
YCL001W	5	0	0.052154812500578906	0.16441424805874558	0.0	0.0
YCL001W-A	91	92	0.4511005669281867	0.8875699319664957	0.8849230386624813	99.73791423298331
YCL001W-B	150	128	0.01756722942312571	0.06868058219741398	0.7469263445174334	83.92999103183084
YCL002C	59	136	6.023770613560083e-06	6.298673599742552e-05	2.0176506128384064	222.8373793934128
YCL004W	27	2	1.395122788847334e-06	1.6340837390348306e-05	0.0648373562949161	10.456394236644003
YCL005W	46	21	0.000493105239056114	0.0032671062555434463	0.39959544586105905	44.55333196305587
YCL005W-A	31	8	7.91082765472595e-05	0.0006362960817108942	0.22588498322099804	27.448034869595244
YCL008C	10	5	0.19593454657028847	0.4708815617742286	0.4376521549906837	58.55580772085028
YCL009C	60	31	0.00034621545733182283	0.0024150361002400755	0.4522405601570398	51.19633462277152
YCL010C	167	102	5.550325670444908e-07	6.984665849174763e-06	0.5346170037011945	59.6077084617918
YCL011C	0	0	1.0	1.0		0.0
YCL012C	59	21	2.109457482401843e-06	2.3927988128783034e-05	0.3115489916882833	35.78410471337874
YCL014W	0	0	1.0	1.0		0.0
YCL016C	8	30	0.0026679723025383258	0.014115463396410222	3.2823911624301276	378.1729247542692
YCL017C	0	0	1.0	1.0		0.0
YCL018W	1	0	0.9468673589268823	1.0	0.0	0.0
YCL021W-A	0	0	1.0	1.0		0.0
YCL024W	0	0	1.0	1.0		0.0
YCL025C	4	2	0.5670532955562171	1.0	0.43765215499068366	73.19475964629837
YCL026C-A	22	11	0.03337119492864747	0.11979884022138053	0.43765215499068366	50.91809367923916
YCL026C-B	29	29	0.7069428617904294	1.0	0.8753043099813674	94.33991246589206
YCL027W	15	36	0.01974939752410573	0.07627856625999466	2.1007303439552816	240.72943162136767
YCL028W	7	0	0.01431883628567797	0.05815510415178956	0.0	0.0
YCL029C	0	0	1.0	1.0		0.0
YCL030C	12	7	0.2261938288693036	0.5348851602908573	0.5105941808224643	65.06200857044271
YCL031C	61	34	0.0008887320300874582	0.005519544173901698	0.4878745334322376	55.09282983867711
YCL032W	34	17	0.006497033815978269	0.030230130643762964	0.4376521549906837	48.79650643652332
YCL033C	305	51	5.935042518468814e-49	7.75737034629867e-47	0.14636236002967126	16.58443355859186
YCL034W	0	0	1.0	1.0		0.0
YCL035C	94	127	0.24316815027020275	0.5710330878742083	1.1825919932726985	132.8926132562165
YCL036W	11	4	0.0701751443169877	0.21285720198681235	0.31829247635686087	35.48836831881923
YCL037C	0	0	1.0	1.0		0.0
YCL038C	19	10	0.06462722422281526	0.19907400455565644	0.46068647893756176	56.50121795163732
YCL039W	18	23	0.8419620040451792	1.0	1.118444396087303	124.70218308208622
YCL043C	0	0	1.0	1.0		0.0
YCL044C	5	23	0.004139404358690787	0.02061100819639023	4.02639982591429	374.1065494086047
YCL045C	4	5	1.0	1.0	1.0941303874767092	146.38951929259673
YCL047C	87	48	5.0550987588486876e-05	0.0004275275435608647	0.4829265158517889	54.96617965854879
YCL048W	10	17	0.4173517086281495	0.8477238407620878	1.4880173269683246	165.90812188544982
YCL048W-A	95	31	1.8363823674563559e-10	3.882733454132905e-09	0.2856256169412883	32.53100429090185
YCL049C	20	11	0.07011408429149912	0.21285720198681235	0.48141737048975203	55.7674359374111
YCL050C	7	1	0.049971743146746204	0.16441424805874558	0.12504347285448106	13.941858981588918
YCL051W	0	0	1.0	1.0		0.0
YCL052C	11	17	0.5522406851563899	1.0	1.3527430245166587	150.82556534505375
YCL054W	0	0	1.0	1.0		0.0
YCL055W	5	1	0.16431242771523674	0.409783509015753	0.17506086199627346	39.03720513244408
YCL056C	74	93	0.5926906670536103	1.0	1.100044605787394	123.96950283025627
YCL057C-A	79	85	0.7598389034280553	1.0	0.9417831183343826	105.00514042742644
YCL057W	14	10	0.3470919935743815	0.7560209937065945	0.6252173642724054	69.70929488201533
YCL058W-A	119	122	0.4373636555745056	0.8697366470293851	0.8973708051909817	100.8734502642296
YCL059C	5	0	0.052154812500578906	0.16441424805874558	0.0	0.0
YCL061C	0	0	1.0	1.0		0.0
YCL063W	46	19	0.00016339292599308158	0.0012347867508360213	0.36153873673143433	42.43174471013905
YCL064C	0	0	1.0	1.0		0.0
YCL066W	2	1	0.9081072067711058	1.0	0.43765215499068366	32.53100429239086
YCL067C	0	1	1.0	1.0		0.0
YCL068C	40	45	1.0	1.0	0.9847173487290383	112.23196477400302
YCL069W	2	0	0.4220193629111211	0.8477238407620878	0.0	0.0
YCL073C	4	0	0.10170966857028538	0.2824395480191749	0.0	0.0
YCR002C	11	1	0.004586127504222705	0.022107979276433175	0.07957311908921522	8.872092079042943
YCR003W	48	17	1.980518361456642e-05	0.00018194826033126436	0.31000360978506764	36.59737980902983
YCR004C	14	2	0.0025048776566264225	0.013412990133387854	0.12504347285448106	20.91278846356453
YCR005C	1	0	0.9468673589268823	1.0	0.0	0.0
YCR007C	0	0	1.0	1.0		0.0
YCR008W	0	0	1.0	1.0		0.0
YCR009C	13	11	0.595368046184963	1.0	0.7406421084457724	90.08585802395798
YCR010C	32	0	4.3697427082988106e-09	7.638416509248163e-08	0.0	0.0
YCR011C	0	0	1.0	1.0		0.0
YCR012W	0	0	1.0	1.0		0.0
YCR014C	22	300	2.7789039708069178e-46	3.4003141991724647e-44	11.935967863382283	1277.1955164880137
YCR015C	1	0	0.9468673589268823	1.0	0.0	0.0
YCR016W	0	0	1.0	1.0		0.0
YCR017C	0	0	1.0	1.0		0.0
YCR018C	0	0	1.0	1.0		0.0
YCR019W	0	0	1.0	1.0		0.0
YCR020C	48	102	0.0004286188065855243	0.002886401354418443	1.860021658710406	209.4183400857493
YCR020C-A	97	23	1.2594986473660586e-13	3.733699340722785e-12	0.20754638277908713	23.900329679198585
YCR020W-B	78	21	2.883847487370152e-10	5.923216749952052e-09	0.23565885268729123	27.526234392150133
YCR021C	0	0	1.0	1.0		0.0
YCR023C	11	1	0.004586127504222705	0.022107979276433175	0.07957311908921522	8.872092079042943
YCR024C	46	30	0.02112653529207574	0.08062289612788824	0.5708506369443701	65.76920430229825
YCR024C-A	87	12	4.727446838798902e-16	1.6378040222850894e-14	0.12073162896294723	14.5828639910094
YCR024C-B	0	1	1.0	1.0		0.0
YCR026C	0	0	1.0	1.0		0.0
YCR027C	0	0	1.0	1.0		0.0
YCR028C	0	0	1.0	1.0		0.0
YCR028C-A	17	0	3.126189777412811e-05	0.00027574719953836	0.0	0.0
YCR030C	1	0	0.9468673589268823	1.0	0.0	0.0
YCR031C	0	0	1.0	1.0		0.0
YCR032W	0	0	1.0	1.0		0.0
YCR033W	0	0	1.0	1.0		0.0
YCR034W	19	4	0.0011728105437059193	0.006894453284131016	0.18427459157502468	25.682371794805388
YCR035C	10	7	0.4466936461797417	0.8846195451720711	0.6127130169869571	68.31510901251232
YCR036W	60	5	4.141215683519634e-13	1.1790164057386839e-11	0.07294202583178061	9.599312741471277
YCR037C	10	1	0.008326954193643807	0.03666792769344987	0.08753043099813673	9.759301287293749
YCR040W	0	0	1.0	1.0		0.0
YCR042C	0	0	1.0	1.0		0.0
YCR043C	80	55	0.004438795152808161	0.021857523475369893	0.60177171311219	67.09519634850724
YCR044C	5	7	0.95337800861299	1.0	1.2254260339739143	113.85851502579484
YCR045C	41	29	0.06072880243844761	0.188682519083475	0.6191176826697476	69.02920423529875
YCR046C	21	70	1.0435841007143923e-05	0.00010137925951365658	2.9176810332712244	310.52322284662364
YCR047C	57	29	0.0004054696019352476	0.0027793273906193197	0.44533026297297634	51.36474360645151
YCR048W	9	1	0.015128600281973872	0.06003762686480742	0.09725603444237416	21.687336185318586
YCR050C	8	1	0.02749655798120085	0.10014737488909822	0.10941303874767092	24.39825320936572
YCR051W	9	0	0.004071716510990408	0.02029154389489241	0.0	0.0
YCR052W	48	14	2.2947803628077926e-06	2.587702326766199e-05	0.25529709041123216	30.49781651763664
YCR053W	21	4	0.00039942476574077656	0.0027444346807350135	0.1667246304726414	22.180230199548188
YCR054C	22	17	0.28997273192280676	0.6596639988737542	0.6763715122583294	72.1339660498094
YCR057C	1	1	1.0	1.0	0.8753043099813673	48.79650644917409
YCR059C	43	57	0.5243930637539946	1.0	1.160287108579952	131.6370871105768
YCR060W	16	4	0.005722741218627679	0.02691045359634324	0.21882607749534183	24.398253210525485
YCR061W	0	0	1.0	1.0		0.0
YCR063W	23	1	3.786141607735256e-06	4.100583876852252e-05	0.038056709129624666	8.132751071553201
YCR065W	14	7	0.10573572570686829	0.2914705531905295	0.4376521549906837	48.79650641845079
YCR066W	0	0	1.0	1.0		0.0
YCR067C	0	1	1.0	1.0		0.0
YCR068W	1	10	0.028058941168862067	0.10168051081419391	8.753043099813674	487.96506449174086
YCR069W	0	0	1.0	1.0		0.0
YCR071C	34	34	0.6686130674150041	1.0	0.8753043099813674	100.46339558445324
YCR072C	16	1	0.0002351513671796727	0.0016946810935467391	0.05470651937383546	12.199126600712436
YCR073C	0	0	1.0	1.0		0.0
YCR073W-A	59	4	2.008378873461278e-13	5.8630390361806145e-12	0.059342665083482536	8.1327510718843
YCR075C	12	1	0.002527732563689375	0.013422890095824189	0.07294202583178062	8.1327510722154
YCR075W-A	142	162	1.0	1.0	0.9985866071618416	112.02578230154496
YCR076C	26	7	0.0004260760750256337	0.0028726418610462126	0.23565885268729123	28.916448258061493
YCR077C	0	0	1.0	1.0		0.0
YCR079W	65	4	6.506986574513595e-15	2.126231806251573e-13	0.05386488061423799	5.914728053369876
YCR081W	0	0	1.0	1.0		0.0
YCR082W	72	47	0.003361829392189077	0.01743361662261441	0.5713792023489481	65.06200856875084
YCR083W	5	8	0.7522604207440658	1.0	1.4004868959701877	146.3895193084784
YCR084C	5	4	0.8415381036495113	1.0	0.7002434479850939	81.327510718843
YCR086W	24	74	1.6943314181825294e-05	0.00015895758541546048	2.698854955775883	292.7790386423675
YCR087C-A	26	7	0.0004260760750256337	0.0028726418610462126	0.23565885268729123	25.3018922291744
YCR088W	0	0	1.0	1.0		0.0
YCR089W	0	0	1.0	1.0		0.0
YCR090C	0	0	1.0	1.0		0.0
YCR091W	0	0	1.0	1.0		0.0
YCR092C	0	0	1.0	1.0		0.0
YCR093W	0	0	1.0	1.0		0.0
YCR094W	35	27	0.1568152789915204	0.409783509015753	0.6752347534141977	78.07441029024149
YCR095C	9	17	0.3001542391102443	0.6651973137275587	1.6533525855203608	195.18602565168837
YCR095W-A	4	0	0.10170966857028538	0.2824395480191749	0.0	0.0
YCR096C	0	0	1.0	1.0		0.0
YCR097W	9	0	0.004071716510990408	0.02029154389489241	0.0	0.0
YCR098C	1	0	0.9468673589268823	1.0	0.0	0.0
YCR101C	12	4	0.0433310876829098	0.14984791657511382	0.2917681033271225	32.53100429128843
YCR102C	0	0	1.0	1.0		0.0
YCR104W	11	4	0.0701751443169877	0.21285720198681235	0.31829247635686087	44.36046038859609
YCR105W	8	5	0.4259000556650935	0.8534324808815166	0.5470651937383546	73.19475964629837
YCR106W	7	1	0.049971743146746204	0.16441424805874558	0.12504347285448106	27.883717954857275
YCR107W	5	4	0.8415381036495113	1.0	0.7002434479850939	65.06200858963538
YCR108C	2	1	0.9081072067711058	1.0	0.43765215499068366	32.53100429239086
YDL001W	7	4	0.40914448410686555	0.8477238407620878	0.5001738914179242	55.76743593051595
YDL002C	18	23	0.8419620040451792	1.0	1.118444396087303	130.12401709044485
YDL003W	13	10	0.46076734856714274	0.8961356177239221	0.6733110076779749	82.57870318489458
YDL004W	14	5	0.03317559627801114	0.11924553387177628	0.3126086821362027	41.825576927129056
YDL005C	108	32	9.129072973029266e-13	2.5000618413281576e-11	0.2593494251796644	29.82008725899217
YDL006W	95	151	0.01349893087806418	0.056583346559582436	1.3912731663914366	155.12152570674405
YDL007C-A	1	0	0.9468673589268823	1.0	0.0	0.0
YDL007W	5	0	0.052154812500578906	0.16441424805874558	0.0	0.0
YDL008W	18	0	1.7180250664954818e-05	0.00016013552929360642	0.0	0.0
YDL010W	12	10	0.5987013948886897	1.0	0.7294202583178062	89.46026178587552
YDL012C	73	23	1.4611253770285547e-08	2.3212519456605575e-07	0.27578080999412946	32.0853740885401
YDL013W	10	1	0.008326954193643807	0.03666792769344987	0.08753043099813673	19.518602568763104
YDL014W	1	0	0.9468673589268823	1.0	0.0	0.0
YDL015C	1	7	0.11337098000402973	0.30765824933558483	6.127130169869572	390.37205154970974
YDL017W	12	17	0.6998106720858911	1.0	1.2400144391402705	138.25676822887522
YDL018C	14	7	0.10573572570686829	0.2914705531905295	0.4376521549906837	48.79650641845079
YDL019C	0	0	1.0	1.0		0.0
YDL020C	0	0	1.0	1.0		0.0
YDL021W	1	2	1.0	1.0	1.7506086199627346	292.77903860425147
YDL022W	0	0	1.0	1.0		0.0
YDL024C	0	0	1.0	1.0		0.0
YDL025C	21	0	2.874294101672154e-06	3.172757270387055e-05	0.0	0.0
YDL027C	0	4	0.17066976645144605	0.41983021734673087		0.0
YDL028C	0	0	1.0	1.0		0.0
YDL029W	49	40	0.13919153353241115	0.3697415747551485	0.7145341305970346	79.66776560655609
YDL030W	31	29	0.5185024933030847	0.997961124158648	0.8188330641761178	88.443667934375
YDL031W	0	1	1.0	1.0		0.0
YDL033C	4	7	0.7014643690458071	1.0	1.531782542467393	170.78777252016366
YDL035C	10	1	0.008326954193643807	0.03666792769344987	0.08753043099813673	19.518602568763104
YDL036C	15	8	0.11559698209114905	0.31225845185824247	0.4668289653233959	58.55580769798068
YDL037C	73	19	6.487048001780677e-10	1.2561283857993492e-08	0.2278189299951504	26.737811737125657
YDL040C	9	4	0.17632070032730704	0.428492821746003	0.3890241377694966	43.37467238681602
YDL042C	12	11	0.7492619931468796	1.0	0.8023622841495868	97.59301286173115
YDL043C	36	38	0.8229271886497881	1.0	0.9239323272025545	103.01484692411636
YDL044C	4	2	0.5670532955562171	1.0	0.43765215499068366	73.19475964629837
YDL045C	49	70	0.26668239775530467	0.6199233910633618	1.2504347285448105	141.4102839300928
YDL045W-A	98	57	5.103916608719546e-05	0.0004303903873423183	0.5091055680503872	57.175704507819376
YDL046W	0	2	0.5389294216761042	1.0		0.0
YDL047W	0	0	1.0	1.0		0.0
YDL048C	1	1	1.0	1.0	0.8753043099813673	97.5930128692262
YDL049C	41	120	1.0556852851232743e-07	1.4880505085156743e-06	2.5618662731161974	288.0184037925906
YDL051W	9	0	0.004071716510990408	0.02029154389489241	0.0	0.0
YDL052C	7	1	0.049971743146746204	0.16441424805874558	0.12504347285448106	13.941858981588918
YDL053C	95	4	2.2410706128433026e-22	1.120730182127116e-20	0.03685491831500494	5.136474360368871
YDL054C	0	0	1.0	1.0		0.0
YDL055C	1	0	0.9468673589268823	1.0	0.0	0.0
YDL056W	9	4	0.17632070032730704	0.428492821746003	0.3890241377694966	54.21834047138587
YDL057W	32	29	0.43703426555552694	0.8696208048420089	0.7932445309206142	88.72092078951712
YDL058W	0	0	1.0	1.0		0.0
YDL059C	2	1	0.9081072067711058	1.0	0.43765215499068366	65.06200856536708
YDL060W	0	0	1.0	1.0		0.0
YDL061C	18	17	0.6933751657145351	1.0	0.8266762927601804	92.17117878925144
YDL063C	0	4	0.17066976645144605	0.41983021734673087		0.0
YDL064W	36	21	0.018184908885221916	0.07085461449790734	0.5105941808224643	59.64017451798435
YDL065C	20	8	0.014843684299536187	0.05994805365634313	0.35012172399254693	41.82557695305833
YDL066W	26	19	0.17908988850384616	0.43439306148697565	0.6396454572940761	68.67656462435608
YDL067C	184	27	8.352130595237486e-32	6.320145138580366e-30	0.12844139331248328	14.851110647511009
YDL069C	42	15	7.654733734056513e-05	0.0006191613741850775	0.31260868213620263	37.17829059723775
YDL070W	1	1	1.0	1.0	0.8753043099813673	48.79650644917409
YDL072C	1	0	0.9468673589268823	1.0	0.0	0.0
YDL073W	0	0	1.0	1.0		0.0
YDL074C	0	0	1.0	1.0		0.0
YDL075W	0	0	1.0	1.0		0.0
YDL076C	23	4	0.00013440211135282954	0.0010305953898534967	0.15222683651849866	20.331877681916545
YDL077C	0	1	1.0	1.0		0.0
YDL078C	1	2	1.0	1.0	1.7506086199627346	292.77903860425147
YDL079C	28	17	0.05223175642554829	0.16441424805874558	0.5314347596315445	60.57497348777892
YDL080C	0	1	1.0	1.0		0.0
YDL081C	1	0	0.9468673589268823	1.0	0.0	0.0
YDL082W	13	1	0.0013943232406836829	0.008002747462247366	0.06733110076779748	7.50715483570319
YDL083C	5	0	0.052154812500578906	0.16441424805874558	0.0	0.0
YDL084W	1	0	0.9468673589268823	1.0	0.0	0.0
YDL085C-A	87	178	8.264167977674047e-06	8.367470077394972e-05	1.7908524962837173	200.79481948495905
YDL085W	10	1	0.008326954193643807	0.03666792769344987	0.08753043099813673	9.759301287293749
YDL086W	97	65	0.0010013004306343855	0.006119531112198035	0.5865441252452462	65.72590662893971
YDL087C	61	36	0.0019409686960869333	0.010826877760616832	0.5165730353988398	56.66691070395999
YDL088C	0	0	1.0	1.0		0.0
YDL089W	29	46	0.20242834383043534	0.48466503137753275	1.3884137330738933	152.89572016986878
YDL090C	7	1	0.049971743146746204	0.16441424805874558	0.12504347285448106	27.883717954857275
YDL091C	19	4	0.0011728105437059193	0.006894453284131016	0.18427459157502468	24.398253220946795
YDL092W	0	0	1.0	1.0		0.0
YDL093W	1	0	0.9468673589268823	1.0	0.0	0.0
YDL095W	0	1	1.0	1.0		0.0
YDL097C	40	29	0.07835505065317362	0.2323980898949982	0.6345956247364913	73.19475964629837
YDL098C	19	177	6.360105099578335e-25	3.5511615949199034e-23	8.154150677194842	909.1559619637436
YDL099W	13	25	0.1683004307759377	0.41864004212474815	1.6832775191949372	195.1860257036413
YDL100C	4	4	1.0	1.0	0.8753043099813673	121.9912660650298
YDL101C	76	58	0.02484495119938403	0.0936939766214148	0.6679953944594645	75.76299681794983
YDL102W	0	1	1.0	1.0		0.0
YDL103C	67	40	0.0013317288503389875	0.007705002634104142	0.5225697373023089	59.72109742372411
YDL104C	108	120	0.8859256061065829	1.0	0.9725603444237416	109.34031996312036
YDL105W	191	64	2.8014997432870084e-19	1.2298797727972203e-17	0.29329568501993464	33.039301238353275
YDL106C	2	1	0.9081072067711058	1.0	0.43765215499068366	32.53100429239086
YDL107W	34	70	0.005770284671579577	0.02711185224367169	1.8020971087851683	200.92679121173285
YDL108W	42	23	0.005517085583650681	0.026157262317868978	0.47933331260884404	53.44379276603146
YDL109C	23	17	0.22479123360530368	0.5335781561623473	0.6469640552036194	73.19475963791174
YDL110C	0	0	1.0	1.0		0.0
YDL111C	41	12	1.423543932237805e-05	0.0001348731656392029	0.25618662731161973	30.94412603026757
YDL112W	20	0	5.210079301066167e-06	5.467731032925461e-05	0.0	0.0
YDL113C	22	10	0.020020125144647145	0.07716872634508427	0.39786559544607614	46.67491920385896
YDL114W	11	2	0.01373738581783206	0.057042386886896876	0.15914623817843043	26.61627623580511
YDL115C	2	4	0.8057442513708335	1.0	1.7506086199627346	130.12401717927077
YDL116W	12	7	0.2261938288693036	0.5348851602908573	0.5105941808224643	65.06200857044271
YDL117W	1	1	1.0	1.0	0.8753043099813673	97.5930128692262
YDL118W	38	5	9.919722638041157e-08	1.4051311549599677e-06	0.11517161973439044	15.409423083695202
YDL119C	38	5	9.919722638041157e-08	1.4051311549599677e-06	0.11517161973439044	15.409423083695202
YDL120W	16	36	0.030748039356843594	0.11079697640426536	1.9694346974580765	219.58427888562875
YDL121C	21	19	0.561926931786559	1.0	0.7919419947450466	84.28487477549155
YDL122W	0	0	1.0	1.0		0.0
YDL123W	0	0	1.0	1.0		0.0
YDL124W	48	8	1.0501054706850066e-08	1.7059764299179302e-07	0.14588405166356125	18.298689910581988
YDL125C	36	2	7.632401952526074e-09	1.2872124231371685e-07	0.04862801722118708	8.132751072105036
YDL126C	0	0	1.0	1.0		0.0
YDL127W	10	4	0.11213749914805415	0.30593109943095803	0.35012172399254693	48.79650642918825
YDL128W	11	1	0.004586127504222705	0.022107979276433175	0.07957311908921522	8.872092079042943
YDL129W	5	0	0.052154812500578906	0.16441424805874558	0.0	0.0
YDL130W	2	0	0.4220193629111211	0.8477238407620878	0.0	0.0
YDL130W-A	21	45	0.021660786296908326	0.0826068846110874	1.8756520928172158	204.05811782525356
YDL131W	0	0	1.0	1.0		0.0
YDL132W	0	0	1.0	1.0		0.0
YDL133C-A	1	0	0.9468673589268823	1.0	0.0	0.0
YDL133W	10	15	0.6393624606852746	1.0	1.312956464972051	156.14882052098287
YDL134C	0	0	1.0	1.0		0.0
YDL135C	74	1	5.074579643817575e-19	2.177903547133946e-17	0.011828436621369828	2.63764899567671
YDL136W	19	1	3.992315102217428e-05	0.00034474180409688334	0.04606864789375617	5.136474359727445
YDL137W	0	0	1.0	1.0		0.0
YDL138W	0	0	1.0	1.0		0.0
YDL139C	8	12	0.7081856023608283	1.0	1.312956464972051	158.5886459063802
YDL140C	0	0	1.0	1.0		0.0
YDL141W	0	1	1.0	1.0		0.0
YDL142C	5	1	0.16431242771523674	0.409783509015753	0.17506086199627346	19.518602572046436
YDL143W	19	2	0.0001419399493990254	0.0010783311083141281	0.09213729578751234	15.409423078415964
YDL144C	4	7	0.7014643690458071	1.0	1.531782542467393	170.78777252016366
YDL145C	0	0	1.0	1.0		0.0
YDL146W	0	1	1.0	1.0		0.0
YDL147W	1	7	0.11337098000402973	0.30765824933558483	6.127130169869572	780.7441028961341
YDL148C	5	1	0.16431242771523674	0.409783509015753	0.17506086199627346	16.26550214619543
YDL149W	1	1	1.0	1.0	0.8753043099813673	97.59301287293748
YDL150W	53	44	0.14137886017729376	0.37485930146593655	0.7266677290411352	81.02061445760148
YDL153C	0	0	1.0	1.0		0.0
YDL154W	0	0	1.0	1.0		0.0
YDL155W	0	1	1.0	1.0		0.0
YDL156W	19	4	0.0011728105437059193	0.006894453284131016	0.18427459157502468	25.682371794805388
YDL157C	48	784	1.1379489147818916e-123	4.090215130569162e-121	14.296637063029003	1596.0523977158705
YDL159W	19	65	1.6275762313289142e-05	0.0001531946138522518	2.9944621130941513	339.0073077404786
YDL159W-A	22	68	3.7494903453291376e-05	0.00032921097673263924	2.7054860490333175	288.5358641992376
YDL160C	11	0	0.0011832421129259801	0.006894453284131016	0.0	0.0
YDL160C-A	58	15	3.868751205030291e-08	5.855049521086632e-07	0.22637180430552606	26.465901784560604
YDL161W	12	4	0.0433310876829098	0.14984791657511382	0.2917681033271225	40.66375535500993
YDL164C	0	0	1.0	1.0		0.0
YDL165W	28	19	0.10384015703234381	0.28779987618940206	0.593956496058785	63.94024982055012
YDL166C	85	23	4.8136202718877596e-11	1.0941948689180437e-09	0.23684704858319353	27.55567421582924
YDL167C	14	2	0.0025048776566264225	0.013412990133387854	0.12504347285448106	20.91278846356453
YDL168W	25	30	0.963041256067007	1.0	1.0503651719776408	116.36089994478296
YDL169C	1	1	1.0	1.0	0.8753043099813673	97.59301287293748
YDL170W	2	0	0.4220193629111211	0.8477238407620878	0.0	0.0
YDL171C	0	0	1.0	1.0		0.0
YDL173W	24	53	0.008960286047795819	0.039186771909409696	1.9329636845421865	206.8971873228047
YDL174C	4	0	0.10170966857028538	0.2824395480191749	0.0	0.0
YDL175C	41	58	0.3427592849229346	0.7503649210475055	1.2382353653394953	140.43872580536208
YDL176W	18	1	7.205025371728446e-05	0.0005869136106630353	0.04862801722118708	10.843668089522168
YDL177C	83	29	1.0309136282725936e-08	1.6795422878741319e-07	0.30582921674047775	34.09876353778821
YDL178W	0	0	1.0	1.0		0.0
YDL179W	0	0	1.0	1.0		0.0
YDL180W	28	17	0.05223175642554829	0.16441424805874558	0.5314347596315445	57.20969720521799
YDL181W	98	53	1.0398450719751284e-05	0.0001011869544658031	0.47337886152053543	53.23255247076866
YDL182W	0	0	1.0	1.0		0.0
YDL183C	9	5	0.2923699226555588	0.6596639988737542	0.4862801722118708	65.06200857213459
YDL184C	2	0	0.4220193629111211	0.8477238407620878	0.0	0.0
YDL185W	0	0	1.0	1.0		0.0
YDL186W	38	10	1.2548061346306559e-05	0.00011947665695796195	0.23034323946878088	25.682371807435945
YDL188C	1	0	0.9468673589268823	1.0	0.0	0.0
YDL189W	2	0	0.4220193629111211	0.8477238407620878	0.0	0.0
YDL190C	0	0	1.0	1.0		0.0
YDL191W	5	0	0.052154812500578906	0.16441424805874558	0.0	0.0
YDL192W	0	0	1.0	1.0		0.0
YDL193W	5	4	0.8415381036495113	1.0	0.7002434479850939	97.59301284567115
YDL194W	1	0	0.9468673589268823	1.0	0.0	0.0
YDL195W	0	0	1.0	1.0		0.0
YDL197C	14	23	0.3613432428820378	0.7756942851118326	1.4379999378265322	160.33137824839656
YDL198C	0	0	1.0	1.0		0.0
YDL199C	7	8	1.0	1.0	1.0003477828358485	125.47673082805984
YDL200C	154	81	9.971647420930887e-09	1.6431789202800437e-07	0.46038733187331665	51.629851967934414
YDL201W	0	0	1.0	1.0		0.0
YDL202W	36	421	7.997630967097172e-62	1.3937689603568436e-59	10.23619762505988	1141.2960673021005
YDL203C	58	13	6.8038685377235e-09	1.1576641408416524e-07	0.19618889706478926	23.157664070745398
YDL204W	25	2	4.436819300857817e-06	4.7516103909186794e-05	0.07002434479850939	11.260732255250131
YDL205C	0	0	1.0	1.0		0.0
YDL206W	0	0	1.0	1.0		0.0
YDL207W	17	5	0.007742665637832142	0.0351167745135431	0.2574424441121669	34.44459276351805
YDL208W	101	1	8.712756344091491e-26	5.1656764675123875e-24	0.008666379306746212	1.9325349077908545
YDL209C	45	55	0.8137210732229269	1.0	1.0698163788661155	119.28034905969932
YDL210W	1	0	0.9468673589268823	1.0	0.0	0.0
YDL211C	0	0	1.0	1.0		0.0
YDL212W	1	0	0.9468673589268823	1.0	0.0	0.0
YDL213C	36	21	0.018184908885221916	0.07085461449790734	0.5105941808224643	59.64017451798435
YDL214C	0	1	1.0	1.0		0.0
YDL215C	4	0	0.10170966857028538	0.2824395480191749	0.0	0.0
YDL216C	11	25	0.07643743979205228	0.2270618369029404	1.9893279772303805	221.80230200916677
YDL217C	71	95	0.35196949119295473	0.7592560179484932	1.1711818232145057	131.95674979442168
YDL218W	26	11	0.006683127866897738	0.03104577412159038	0.3703210542228862	43.37467238978872
YDL219W	101	77	0.008852608327639344	0.038774829011617565	0.6673112066194584	75.36886141681845
YDL220C	1	2	1.0	1.0	1.7506086199627346	146.38951934024175
YDL222C	44	5	3.4707578492868337e-09	6.1796682325847e-08	0.09946639886151903	13.30813811711503
YDL223C	0	0	1.0	1.0		0.0
YDL224C	0	0	1.0	1.0		0.0
YDL225W	12	0	0.0006415877450890588	0.004118048127240153	0.0	0.0
YDL226C	0	0	1.0	1.0		0.0
YDL227C	0	0	1.0	1.0		0.0
YDL229W	1	0	0.9468673589268823	1.0	0.0	0.0
YDL230W	9	17	0.3001542391102443	0.6651973137275587	1.6533525855203608	195.18602565168837
YDL231C	8	4	0.27184588142059624	0.6288759710578635	0.43765215499068366	48.796506436932646
YDL232W	217	82	4.5064068722819515e-19	1.9485974377814663e-17	0.3307601540021757	37.328203076983606
YDL233W	19	10	0.06462722422281526	0.19907400455565644	0.46068647893756176	53.676157088995154
YDL234C	4	0	0.10170966857028538	0.2824395480191749	0.0	0.0
YDL235C	23	31	0.6419114395681045	1.0	1.1797579830183649	130.1240171812537
YDL236W	8	1	0.02749655798120085	0.10014737488909822	0.10941303874767092	12.199126608323098
YDL237W	48	47	0.5159192063274309	0.9939870537986785	0.8570688035234223	97.59301284430308
YDL238C	152	8	4.1367791388987255e-34	3.39865954682951e-32	0.04606864789375617	5.778533654405987
YDL239C	7	0	0.01431883628567797	0.05815510415178956	0.0	0.0
YDL240W	0	0	1.0	1.0		0.0
YDL241W	0	0	1.0	1.0		0.0
YDL243C	0	0	1.0	1.0		0.0
YDL244W	57	7	2.5150193329300434e-11	5.927818108065853e-10	0.10749351175209775	13.697264960868884
YDL245C	0	0	1.0	1.0		0.0
YDL246C	8	4	0.27184588142059624	0.6288759710578635	0.43765215499068366	60.995633032514895
YDL247W	9	4	0.17632070032730704	0.428492821746003	0.3890241377694966	54.21834047138587
YDL248W	1	0	0.9468673589268823	1.0	0.0	0.0
YDR001C	0	0	1.0	1.0		0.0
YDR002W	0	0	1.0	1.0		0.0
YDR003W	10	1	0.008326954193643807	0.03666792769344987	0.08753043099813673	19.518602568763104
YDR003W-A	19	17	0.5707687232530743	1.0	0.783167014193855	87.8337115750231
YDR004W	21	25	1.0	1.0	1.0420289404540088	115.33719704029804
YDR005C	4	1	0.29582219667804066	0.6596639988737542	0.21882607749534183	24.3982532166462
YDR006C	0	0	1.0	1.0		0.0
YDR007W	40	87	0.0008358059767354939	0.005202078108447863	1.903786874209474	214.7046282933817
YDR009W	16	17	0.972958290523182	1.0	0.9300108293552029	103.69257613790786
YDR011W	0	0	1.0	1.0		0.0
YDR012W	1	0	0.9468673589268823	1.0	0.0	0.0
YDR013W	146	108	0.0006979545247693427	0.0044451123720359795	0.647485379986217	72.36488709776272
YDR014W	11	1	0.004586127504222705	0.022107979276433175	0.07957311908921522	17.74418415279099
YDR014W-A	44	27	0.01370486981877917	0.057042386886896876	0.5371185538522028	62.10464454433061
YDR016C	79	93	0.9048893331512772	1.0	1.0304215294717363	116.12333176246416
YDR017C	0	0	1.0	1.0		0.0
YDR018C	24	8	0.002407855994839799	0.013002422372134914	0.2917681033271225	35.133484637084095
YDR019C	1	0	0.9468673589268823	1.0	0.0	0.0
YDR020C	107	46	1.2902283562937532e-08	2.0842986733273526e-07	0.37629904915086826	42.86795892317584
YDR021W	27	91	3.5869518020036293e-07	4.619930411396937e-06	2.9500997114186824	320.66275659388305
YDR022C	4	1	0.29582219667804066	0.6596639988737542	0.21882607749534183	24.3982532166462
YDR023W	0	0	1.0	1.0		0.0
YDR025W	7	0	0.01431883628567797	0.05815510415178956	0.0	0.0
YDR026C	34	23	0.06713212512442529	0.20612752354008002	0.5921176214579839	66.0188028334421
YDR027C	12	4	0.0433310876829098	0.14984791657511382	0.2917681033271225	40.66375535500993
YDR028C	0	0	1.0	1.0		0.0
YDR030C	1	4	0.454819786038126	0.8875699319664957	3.5012172399254693	195.1860258112573
YDR031W	171	117	2.0156955790012685e-05	0.0001848846136337527	0.5988924226188304	66.77416670196044
YDR032C	0	0	1.0	1.0		0.0
YDR033W	0	0	1.0	1.0		0.0
YDR034C	0	0	1.0	1.0		0.0
YDR034C-A	31	0	7.857995066712687e-09	1.3175314760543634e-07	0.0	0.0
YDR034W-B	39	8	1.2793407752471494e-06	1.51388658404246e-05	0.17954960204745998	22.52146450674129
YDR035W	15	2	0.0014141391245270488	0.008076180839280097	0.11670724133084898	19.51860256599356
YDR036C	5	7	0.95337800861299	1.0	1.2254260339739143	156.14882055889825
YDR037W	4	1	0.29582219667804066	0.6596639988737542	0.21882607749534183	48.79650641873143
YDR038C	1	0	0.9468673589268823	1.0	0.0	0.0
YDR039C	0	0	1.0	1.0		0.0
YDR040C	1	1	1.0	1.0	0.8753043099813673	97.59301287293748
YDR041W	21	10	0.02991601673573232	0.1080018909273048	0.4168115761816035	44.360460405715
YDR042C	11	5	0.12866664744526077	0.3433697862912736	0.39786559544607614	53.23255247161022
YDR043C	0	0	1.0	1.0		0.0
YDR044W	0	0	1.0	1.0		0.0
YDR045C	77	17	1.518280323109923e-11	3.6230830448984097e-10	0.19324900350237983	21.54650933464339
YDR046C	1	7	0.11337098000402973	0.30765824933558483	6.127130169869572	341.575545151499
YDR047W	20	17	0.46237705298123144	0.8989622825203049	0.7440086634841623	83.65115387838146
YDR049W	5	0	0.052154812500578906	0.16441424805874558	0.0	0.0
YDR050C	0	0	1.0	1.0		0.0
YDR051C	71	38	0.00016433645554603365	0.0012402873436289231	0.4684727292858022	52.23288013080391
YDR052C	12	4	0.0433310876829098	0.14984791657511382	0.2917681033271225	40.66375535500993
YDR054C	5	0	0.052154812500578906	0.16441424805874558	0.0	0.0
YDR055W	15	1	0.0004252845727723838	0.0028726418610462126	0.05835362066542449	13.012401707426598
YDR056C	7	5	0.6029394041653466	1.0	0.6252173642724054	83.65115388537323
YDR057W	16	2	0.0007971878831511156	0.004983290778263115	0.10941303874767092	18.298689905618964
YDR058C	13	0	0.00034896452778638545	0.0024150361002400755	0.0	0.0
YDR059C	9	0	0.004071716510990408	0.02029154389489241	0.0	0.0
YDR060W	0	0	1.0	1.0		0.0
YDR061W	19	7	0.012349934042987632	0.052147188459046895	0.3224805352562932	34.15755451514991
YDR062W	5	1	0.16431242771523674	0.409783509015753	0.17506086199627346	39.03720513244408
YDR063W	43	57	0.5243930637539946	1.0	1.160287108579952	131.6370871105768
YDR064W	62	62	0.5142539174469662	0.9924410333011754	0.8753043099813673	97.59301286105716
YDR065W	24	19	0.29444344088211116	0.6596639988737542	0.6929492454019158	78.0744102852167
YDR066C	48	1	1.7495180312649863e-12	4.701625326077073e-11	0.018235506457945156	4.066375534673705
YDR067C	20	38	0.08366257802957629	0.24674024935799652	1.6630781889645978	176.59688048695864
YDR068W	30	76	0.00021981798412996125	0.0016124658504227134	2.2174375852861306	242.408451327756
YDR069C	2	2	1.0	1.0	0.8753043099813673	97.59301287231894
YDR070C	54	36	0.015159712960981194	0.06004373914504329	0.5835362066542449	65.06200857439042
YDR071C	41	57	0.39032425974260887	0.8313906732517569	1.2168864797301937	138.05840843508295
YDR072C	29	10	0.0009494017978933611	0.005846241907604622	0.3018290724073681	32.53100429239087
YDR073W	12	17	0.6998106720858911	1.0	1.2400144391402705	138.25676822887522
YDR074W	0	0	1.0	1.0		0.0
YDR075W	12	0	0.0006415877450890588	0.004118048127240153	0.0	0.0
YDR076W	2	2	1.0	1.0	0.8753043099813673	97.59301287231894
YDR077W	0	0	1.0	1.0		0.0
YDR078C	11	36	0.002273852307837185	0.012360042176154678	2.8646322872117476	319.39531485613577
YDR079C-A	128	38	7.025864353058854e-15	2.2573042399129313e-13	0.2598559670257184	29.735371103428687
YDR079W	18	4	0.001998504475563953	0.011061981943184114	0.1945120688847483	27.10917022785013
YDR080W	4	1	0.29582219667804066	0.6596639988737542	0.21882607749534183	48.79650641873143
YDR081C	27	8	0.0005736502013036349	0.003774670832605497	0.2593494251796644	31.369182709932005
YDR082W	51	29	0.0031822396468305096	0.0165620454379387	0.497722058616856	55.49406614649096
YDR083W	81	11	4.153359144307592e-15	1.3649124822235978e-13	0.11886848654067951	14.45822412760578
YDR084C	241	159	6.824969420293967e-08	1.0012856922477193e-06	0.5774829265022299	64.79204170214632
YDR085C	0	1	1.0	1.0		0.0
YDR086C	19	17	0.5707687232530743	1.0	0.783167014193855	87.8337115750231
YDR087C	140	14619	0.0	0.0	91.40052648298293	10119.218781765543
YDR088C	7	25	0.008412646673059888	0.03701693268306612	3.1260868213620263	348.5464745917264
YDR089W	0	0	1.0	1.0		0.0
YDR090C	58	40	0.017256138518453153	0.06751023987729529	0.6036581448147362	67.81887334915865
YDR091C	0	0	1.0	1.0		0.0
YDR092W	2	1	0.9081072067711058	1.0	0.43765215499068366	32.53100429239086
YDR093W	0	0	1.0	1.0		0.0
YDR096W	0	0	1.0	1.0		0.0
YDR097C	0	1	1.0	1.0		0.0
YDR098C	1	0	0.9468673589268823	1.0	0.0	0.0
YDR099W	0	0	1.0	1.0		0.0
YDR100W	2	4	0.8057442513708335	1.0	1.7506086199627346	130.12401717927077
YDR101C	0	4	0.17066976645144605	0.41983021734673087		0.0
YDR103W	0	0	1.0	1.0		0.0
YDR104C	5	1	0.16431242771523674	0.409783509015753	0.17506086199627346	16.26550214619543
YDR105C	72	15	3.1414973907174315e-11	7.374184283271815e-10	0.18235506457945155	21.68733618284242
YDR106W	9	4	0.17632070032730704	0.428492821746003	0.3890241377694966	43.37467238681602
YDR107C	7	0	0.01431883628567797	0.05815510415178956	0.0	0.0
YDR108W	35	21	0.025092561039348652	0.09444196239351707	0.5251825859888204	61.34417950484629
YDR109C	40	30	0.10186920784915542	0.2827460493921297	0.6564782324860255	75.63458495085384
YDR110W	25	1	1.1696593645184894e-06	1.398484616496015e-05	0.03501217239925469	3.7535774186033897
YDR111C	64	13	3.0479601256996593e-10	6.215893149964092e-09	0.17779618796496527	21.020033540281844
YDR113C	17	17	0.8284302923685557	1.0	0.8753043099813674	97.593012835678
YDR114C	271	158	1.0105576433017829e-11	2.4802131577890113e-10	0.5103250220555573	56.69005897326436
YDR115W	275	158	2.9694801829563798e-12	7.692558798280244e-11	0.5029021126438401	56.07162195271816
YDR116C	80	51	0.001303068329522544	0.007562003999075833	0.5580064976131217	62.21554570299386
YDR117C	26	17	0.09695094136883173	0.28188314651777113	0.5723143565262787	61.44745255579599
YDR118W	7	1	0.049971743146746204	0.16441424805874558	0.12504347285448106	27.883717954857275
YDR119W	0	0	1.0	1.0		0.0
YDR119W-A	5	1	0.16431242771523674	0.409783509015753	0.17506086199627346	19.518602572046436
YDR120C	5	0	0.052154812500578906	0.16441424805874558	0.0	0.0
YDR121W	30	5	8.185440314645202e-06	8.30237517628299e-05	0.14588405166356122	18.888970233087637
YDR122W	0	0	1.0	1.0		0.0
YDR123C	15	4	0.009602702520754196	0.041274396260730484	0.23341448266169795	32.53100427342016
YDR124W	87	48	5.0550987588486876e-05	0.0004275275435608647	0.4829265158517889	54.96617965854879
YDR125C	43	30	0.048013127608816215	0.16426144965990602	0.6106774255683959	70.35775344105713
YDR126W	35	11	0.00011764146753569311	0.0009192338040730586	0.2750956402798583	33.46046155414929
YDR127W	0	0	1.0	1.0		0.0
YDR128W	0	1	1.0	1.0		0.0
YDR129C	0	0	1.0	1.0		0.0
YDR130C	142	15	9.632270925494251e-28	6.2949079650588e-26	0.0924617228853557	10.996395807042058
YDR131C	63	600	6.613927511111292e-82	1.5214678846560415e-79	8.33623152363207	916.4593864913976
YDR132C	5	2	0.3503383669323725	0.7560209937065945	0.35012172399254693	58.55580771322709
YDR135C	0	0	1.0	1.0		0.0
YDR137W	9	23	0.05406351435708707	0.16861131836638163	2.236888792174606	249.40436623632627
YDR138W	0	0	1.0	1.0		0.0
YDR139C	90	104	0.9942427052555571	1.0	1.0114627582006912	113.85851500123556
YDR140W	29	1	1.1222071060679011e-07	1.562666602178329e-06	0.030182907240736807	3.2531004292390877
YDR141C	2	0	0.4220193629111211	0.8477238407620878	0.0	0.0
YDR142C	55	27	0.0003278234377072548	0.0023047831176704428	0.42969484308176215	49.68371563252441
YDR143C	0	0	1.0	1.0		0.0
YDR144C	22	7	0.0030314560982001378	0.0158202395832568	0.2785059168122533	33.94539578404916
YDR145W	21	2	4.477411849503456e-05	0.000381110848992429	0.0833623152363207	13.30813812105264
YDR146C	1	0	0.9468673589268823	1.0	0.0	0.0
YDR147W	10	7	0.4466936461797417	0.8846195451720711	0.6127130169869571	68.31510901251232
YDR148C	2	0	0.4220193629111211	0.8477238407620878	0.0	0.0
YDR150W	0	0	1.0	1.0		0.0
YDR151C	15	0	0.00010402462110704033	0.0008195145150501217	0.0	0.0
YDR152W	109	5	2.997210484368734e-25	1.7066294550103557e-23	0.040151573852356306	5.372092451280916
YDR153C	2	1	0.9081072067711058	1.0	0.43765215499068366	65.06200856536708
YDR155C	0	0	1.0	1.0		0.0
YDR156W	103	57	1.0352212688738961e-05	0.00010090775453040299	0.48439170552366934	54.0077838252421
YDR158W	30	4	2.788083510952296e-06	3.1014058552198556e-05	0.11670724133084898	15.74080852600733
YDR159W	0	0	1.0	1.0		0.0
YDR160W	0	0	1.0	1.0		0.0
YDR161W	0	0	1.0	1.0		0.0
YDR162C	408	117	6.3924617381726e-46	7.658968220048047e-44	0.25100638300936273	28.156419362683444
YDR163W	219	157	8.664772446708463e-06	8.742299358073749e-05	0.6275012633199758	69.64592285821836
YDR164C	45	10	3.5908692295156166e-07	4.619930411396937e-06	0.1945120688847483	21.687336191790127
YDR165W	48	17	1.980518361456642e-05	0.00018194826033126436	0.31000360978506764	36.59737980902983
YDR166C	10	4	0.11213749914805415	0.30593109943095803	0.35012172399254693	48.79650642918825
YDR167W	18	55	0.0002582575105632999	0.0018404447871741482	2.6745409471652892	298.20087256297745
YDR168W	7	7	1.0	1.0	0.8753043099813674	97.59301287320255
YDR169C	12	2	0.007811700719325756	0.03523536536222935	0.14588405166356125	24.398253215432792
YDR169C-A	37	42	1.0	1.0	0.9935886761950656	110.7812578617112
YDR170C	0	0	1.0	1.0		0.0
YDR170W-A	2	0	0.4220193629111211	0.8477238407620878	0.0	0.0
YDR171W	4	4	1.0	1.0	0.8753043099813673	121.9912660650298
YDR172W	1	0	0.9468673589268823	1.0	0.0	0.0
YDR173C	11	2	0.01373738581783206	0.057042386886896876	0.15914623817843043	26.61627623580511
YDR174W	35	128	1.8530900835344781e-10	3.903707351797357e-09	3.201112905074715	359.6999616987843
YDR175C	72	59	0.06968648731548928	0.21285720198681235	0.7172632540125095	81.32751072105034
YDR176W	10	1	0.008326954193643807	0.03666792769344987	0.08753043099813673	19.518602568763104
YDR177W	0	0	1.0	1.0		0.0
YDR178W	77	21	4.694760066446711e-10	9.34241008378375e-09	0.23871935726764568	27.88371795580543
YDR179C	543	141	8.748181627005222e-66	1.5722122667783446e-63	0.2272889644702998	25.521561374679557
YDR179W-A	40	21	0.004646483366117453	0.022324081736459042	0.4595347627402179	53.67615706424482
YDR180W	0	1	1.0	1.0		0.0
YDR181C	26	17	0.09695094136883173	0.28188314651777113	0.5723143565262787	61.44745255579599
YDR182W	16	7	0.04642620399623785	0.1594012532432023	0.38294563561684825	42.696943116144446
YDR182W-A	56	100	0.00882433545382962	0.038680452130315665	1.5630434106810132	176.01596960578752
YDR183W	116	34	9.584893017514822e-14	2.8807043775044825e-12	0.25655471154626286	28.604848599398665
YDR184C	35	2	1.36136247255984e-08	2.1869261395786703e-07	0.05001738914179242	8.365115388537323
YDR185C	38	51	0.5181287443978895	0.9979097150141536	1.1747505212907825	133.54833338180683
YDR186C	5	1	0.16431242771523674	0.409783509015753	0.17506086199627346	19.518602572046436
YDR188W	0	0	1.0	1.0		0.0
YDR189W	4	1	0.29582219667804066	0.6596639988737542	0.21882607749534183	48.79650641873143
YDR190C	4	0	0.10170966857028538	0.2824395480191749	0.0	0.0
YDR191W	19	0	9.454957452107043e-06	9.294950479840617e-05	0.0	0.0
YDR192C	24	13	0.04005940567663036	0.1417733181823392	0.47412316790657405	54.65208721130046
YDR194C	0	0	1.0	1.0		0.0
YDR194W-A	140	47	1.9102721555312848e-14	5.970638677424141e-13	0.2938521612080304	33.46046153754297
YDR195W	63	13	5.133372344508479e-10	1.0145025550951292e-08	0.1806183496786949	21.348471564482363
YDR196C	136	61	4.922659295979304e-10	9.762142624543785e-09	0.39259972727105447	44.16618101043801
YDR197W	32	21	0.06260512463362676	0.19409276106090972	0.5744184534252723	62.10464456148683
YDR198C	12	25	0.11597205212002341	0.31312454072406326	1.8235506457945154	211.4515278509053
YDR200C	41	7	1.6421560138836763e-07	2.2432397234786276e-06	0.1494421992651115	19.042539093636957
YDR201W	158	117	0.00042457825145963805	0.0028726418610462126	0.6481683814418987	71.81372645511496
YDR202C	81	19	1.1920619848791938e-11	2.8804825525379177e-10	0.20531829493390094	24.09704020668413
YDR204W	39	23	0.014923376604995604	0.06003762686480742	0.5162051058864475	57.55485374940619
YDR205W	16	1	0.0002351513671796727	0.0016946810935467391	0.05470651937383546	12.199126600712436
YDR206W	5	4	0.8415381036495113	1.0	0.7002434479850939	78.07441029401011
YDR207C	0	0	1.0	1.0		0.0
YDR208W	1	0	0.9468673589268823	1.0	0.0	0.0
YDR210W	5	2	0.3503383669323725	0.7560209937065945	0.35012172399254693	58.55580771322709
YDR211W	1	0	0.9468673589268823	1.0	0.0	0.0
YDR212W	0	0	1.0	1.0		0.0
YDR213W	0	0	1.0	1.0		0.0
YDR214W	12	10	0.5987013948886897	1.0	0.7294202583178062	81.32751072215402
YDR216W	0	0	1.0	1.0		0.0
YDR217C	5	1	0.16431242771523674	0.409783509015753	0.17506086199627346	19.518602572046436
YDR218C	51	46	0.2875259318423129	0.6580030378134268	0.7894901619439785	89.93865890738127
YDR219C	15	1	0.0004252845727723838	0.0028726418610462126	0.05835362066542449	13.012401707426598
YDR221W	16	5	0.012684671805594279	0.0534820729867835	0.2735325968691773	36.59737981123792
YDR222W	4	0	0.10170966857028538	0.2824395480191749	0.0	0.0
YDR223W	9	10	1.0	1.0	0.9725603444237416	119.28034904352047
YDR224C	1	1	1.0	1.0	0.8753043099813673	97.59301287293748
YDR225W	2	1	0.9081072067711058	1.0	0.43765215499068366	32.53100429239086
YDR226W	42	15	7.654733734056513e-05	0.0006191613741850775	0.31260868213620263	37.17829059723775
YDR227W	0	1	1.0	1.0		0.0
YDR228C	1	0	0.9468673589268823	1.0	0.0	0.0
YDR229W	1	0	0.9468673589268823	1.0	0.0	0.0
YDR231C	88	135	0.036357778571954255	0.1296302446170545	1.3427963846305069	150.82556531958198
YDR232W	14	57	9.22510380127927e-06	9.242782571630154e-05	3.5637389763527105	404.313910288647
YDR233C	0	0	1.0	1.0		0.0
YDR234W	5	1	0.16431242771523674	0.409783509015753	0.17506086199627346	32.53100428268354
YDR235W	19	2	0.0001419399493990254	0.0010783311083141281	0.09213729578751234	14.638951934024176
YDR236C	63	57	0.23494272775344488	0.5553455106083277	0.7919419947450468	86.91877709615221
YDR237W	27	10	0.0023518062462616457	0.01272364790428102	0.3241867814745805	38.34011219929456
YDR238C	0	0	1.0	1.0		0.0
YDR239C	15	21	0.6632984146380313	1.0	1.2254260339739143	136.63021798136955
YDR240C	5	0	0.052154812500578906	0.16441424805874558	0.0	0.0
YDR242W	5	0	0.052154812500578906	0.16441424805874558	0.0	0.0
YDR243C	14	7	0.10573572570686829	0.2914705531905295	0.4376521549906837	55.76743589937184
YDR244W	17	8	0.05276466053189741	0.16500799696061727	0.411907910579467	51.66688914527708
YDR245W	7	0	0.01431883628567797	0.05815510415178956	0.0	0.0
YDR246W	30	12	0.002205314567948129	0.012010193257831146	0.35012172399254693	40.926102173255565
YDR246W-A	456	45	7.737579447092775e-88	1.9347312782708935e-85	0.08637871480079283	9.84490919030852
YDR247W	0	0	1.0	1.0		0.0
YDR248C	38	29	0.12721189402696148	0.34059385593531444	0.6679953944594645	74.47887825574202
YDR249C	21	13	0.11142250004398907	0.3055750108502533	0.5418550490360846	62.104644562706106
YDR251W	0	0	1.0	1.0		0.0
YDR252W	313	76	1.869094127461915e-40	1.9905852457469393e-38	0.21253395386129048	23.932044557707755
YDR253C	48	11	1.892141081838111e-07	2.5484082814170908e-06	0.2005905710373967	24.398253214109317
YDR254W	7	13	0.41078340677677927	0.8477238407620878	1.625565147108254	195.1860257256037
YDR255C	58	31	0.0006955042585256978	0.004439339612409865	0.4678350622314205	52.93180359380084
YDR256C	38	97	2.3405139962915386e-05	0.00021264290667729287	2.2343294228471744	251.6872437105731
YDR257C	223	11	6.976601292595965e-50	9.330798612492881e-48	0.04317644578383426	5.228197118929718
YDR258C	11	2	0.01373738581783206	0.057042386886896876	0.15914623817843043	26.61627623580511
YDR259C	16	0	5.697562422777175e-05	0.00047350695799698746	0.0	0.0
YDR260C	48	19	7.058795035232554e-05	0.0005791031419061686	0.3464746227009579	38.630567593051126
YDR261C	2	0	0.4220193629111211	0.8477238407620878	0.0	0.0
YDR262W	38	8	2.161814214836164e-06	2.4425527602205855e-05	0.18427459157502468	23.1141346255428
YDR263C	34	23	0.06713212512442529	0.20612752354008002	0.5921176214579839	66.0188028334421
YDR264C	1	1	1.0	1.0	0.8753043099813673	48.79650644917409
YDR265W	35	8	1.028487391378004e-05	0.00010059236373834865	0.20006955656716968	25.095346165611964
YDR266C	86	701	8.250830331885948e-90	2.1568420563034586e-87	7.134747922057424	795.4965351180269
YDR267C	31	49	0.1905317615762866	0.46001182234476246	1.383545522228613	152.4890825936948
YDR268W	30	27	0.4420699492316219	0.8784880020839867	0.7877738789832306	85.00036606768269
YDR270W	4	13	0.09494469302194146	0.2768899237166254	2.8447390074394443	341.5755450039249
YDR272W	30	31	0.7918794938370154	1.0	0.9044811203140796	100.74117457959878
YDR273W	15	23	0.46703259891127014	0.9049543383890548	1.3421332753047635	156.14882050853382
YDR275W	5	4	0.8415381036495113	1.0	0.7002434479850939	65.06200858963538
YDR276C	1	0	0.9468673589268823	1.0	0.0	0.0
YDR277C	9	0	0.004071716510990408	0.02029154389489241	0.0	0.0
YDR279W	0	0	1.0	1.0		0.0
YDR280W	16	8	0.07864750381714257	0.23278527763890217	0.43765215499068366	54.896069716856886
YDR281C	16	11	0.26363547882036314	0.6130985912036279	0.60177171311219	73.19475962247584
YDR282C	13	8	0.23790465831155566	0.5605037648298881	0.5386488061423799	67.5643935179685
YDR283C	1	0	0.9468673589268823	1.0	0.0	0.0
YDR284C	22	1	6.816952183471797e-06	7.051131655961565e-05	0.03978655954460761	8.486348944429576
YDR285W	1	2	1.0	1.0	1.7506086199627346	146.38951934024175
YDR286C	40	70	0.03820481055002506	0.13537638045175238	1.5317825424673928	173.22759782471914
YDR287W	14	34	0.02219624204076052	0.08425781384581767	2.125739038526178	243.9825320402505
YDR288W	18	62	2.4132198743932195e-05	0.0002185579133485891	3.014937067713599	341.5755448725295
YDR289C	1	0	0.9468673589268823	1.0	0.0	0.0
YDR291W	1	2	1.0	1.0	1.7506086199627346	146.38951934024175
YDR292C	2	5	0.5610400748313201	1.0	2.1882607749534184	195.18602574463787
YDR293C	0	0	1.0	1.0		0.0
YDR294C	0	0	1.0	1.0		0.0
YDR295C	0	5	0.10021274489266575	0.2824395480191749		0.0
YDR296W	19	12	0.1467393883266102	0.3872869308243852	0.552823774725074	66.77416667569041
YDR297W	19	14	0.2798112255381797	0.644451084529464	0.6449610705125864	73.19475967012087
YDR298C	10	7	0.4466936461797417	0.8846195451720711	0.6127130169869571	68.31510901251232
YDR299W	18	10	0.09324437317482624	0.2723455511063615	0.4862801722118708	54.218340463789694
YDR300C	27	23	0.36998051669367615	0.7904004277508662	0.7456295973915352	80.16568916147162
YDR301W	4	1	0.29582219667804066	0.6596639988737542	0.21882607749534183	48.79650641873143
YDR302W	21	15	0.21679004856425493	0.5164704098148426	0.6252173642724053	70.97673661472714
YDR303C	10	0	0.00219016091887675	0.01193897198527032	0.0	0.0
YDR304C	30	17	0.027013761949488537	0.10014737488909822	0.49600577565610815	53.51874899687969
YDR305C	49	8	6.113946682444784e-09	1.0495912647982074e-07	0.14290682611940692	17.9252472592464
YDR306C	1	1	1.0	1.0	0.8753043099813673	48.79650644917409
YDR307W	7	4	0.40914448410686555	0.8477238407620878	0.5001738914179242	69.70929489754388
YDR308C	72	19	1.061390329297268e-09	1.9882917862503544e-08	0.23098308180063862	27.10917023360892
YDR309C	0	0	1.0	1.0		0.0
YDR310C	1	0	0.9468673589268823	1.0	0.0	0.0
YDR311W	9	7	0.6050627836125444	1.0	0.6807922410966191	86.74934475745317
YDR312W	16	2	0.0007971878831511156	0.004983290778263115	0.10941303874767092	18.298689905618964
YDR313C	19	15	0.36585038841578676	0.783323002151597	0.6910297184063426	78.07441028081999
YDR314C	12	12	0.9029769489060774	1.0	0.8753043099813674	105.7257639375868
YDR315C	48	75	0.10722003746393374	0.2951758905960186	1.3676629843458865	154.52227034186916
YDR316W	2	1	0.9081072067711058	1.0	0.43765215499068366	32.53100429239086
YDR317W	1	0	0.9468673589268823	1.0	0.0	0.0
YDR318W	20	14	0.21201177225038503	0.5055056808507316	0.6127130169869571	69.70929492176388
YDR319C	128	0	3.266209973327539e-33	2.538374804946848e-31	0.0	0.0
YDR320C	19	21	1.0	1.0	0.9674416057688796	113.00243588794729
YDR320C-A	134	95	0.00042092059070557487	0.0028726418610462126	0.620551563046492	69.91738232812035
YDR321W	7	0	0.01431883628567797	0.05815510415178956	0.0	0.0
YDR322C-A	182	7	3.7123171613278946e-42	4.10567999899937e-40	0.03366555038389874	4.289802761490143
YDR322W	35	19	0.011221413780336096	0.04791726115421529	0.47516519684702796	55.76743590971456
YDR323C	19	10	0.06462722422281526	0.19907400455565644	0.46068647893756176	56.50121795163732
YDR324C	9	0	0.004071716510990408	0.02029154389489241	0.0	0.0
YDR325W	4	4	1.0	1.0	0.8753043099813673	97.59301287386528
YDR326C	0	0	1.0	1.0		0.0
YDR328C	23	11	0.022643885536500305	0.08590038635911165	0.41862380042587133	48.79650644145336
YDR329C	26	44	0.13913388164890192	0.3697415747551485	1.4812842168915448	159.0404654543924
YDR330W	11	7	0.32146998374303154	0.7080711897763977	0.5570118336245066	70.9767366244012
YDR331W	19	19	0.8039495190231536	1.0	0.8753043099813672	92.7133622585271
YDR332W	7	1	0.049971743146746204	0.16441424805874558	0.12504347285448106	13.941858981588918
YDR333C	5	1	0.16431242771523674	0.409783509015753	0.17506086199627346	16.26550214619543
YDR334W	1	0	0.9468673589268823	1.0	0.0	0.0
YDR335W	0	0	1.0	1.0		0.0
YDR336W	38	61	0.12037628879370173	0.3244067651605336	1.4050937607595633	159.2307052007382
YDR337W	32	2	7.726460751114452e-08	1.122092822718667e-06	0.05470651937383546	8.872092078951713
YDR338C	15	10	0.25636224309588834	0.5976243453767547	0.5835362066542449	65.06200855654764
YDR339C	1	0	0.9468673589268823	1.0	0.0	0.0
YDR341C	0	0	1.0	1.0		0.0
YDR342C	0	0	1.0	1.0		0.0
YDR343C	0	0	1.0	1.0		0.0
YDR345C	0	0	1.0	1.0		0.0
YDR346C	0	0	1.0	1.0		0.0
YDR347W	43	30	0.048013127608816215	0.16426144965990602	0.6106774255683959	70.35775344105713
YDR348C	4	0	0.10170966857028538	0.2824395480191749	0.0	0.0
YDR349C	1	0	0.9468673589268823	1.0	0.0	0.0
YDR350C	0	0	1.0	1.0		0.0
YDR351W	1	0	0.9468673589268823	1.0	0.0	0.0
YDR352W	2	10	0.0727500401786877	0.21689242149695853	4.376521549906837	357.8410471823239
YDR353W	0	2	0.5389294216761042	1.0		0.0
YDR354W	22	29	0.7142508590607766	1.0	1.1538102267936206	123.05205975437198
YDR356W	0	0	1.0	1.0		0.0
YDR357C	73	27	2.250830813499729e-07	2.9894983853203096e-06	0.3237426899931085	37.43293643995455
YDR358W	12	13	1.0	1.0	0.9482463358131481	113.8585150013083
YDR359C	1	1	1.0	1.0	0.8753043099813673	48.79650644917409
YDR361C	13	4	0.026457810102857117	0.09880445837761771	0.26932440307118993	30.028619345052917
YDR362C	57	5	2.2685471018720414e-12	5.984593753608307e-11	0.07678107982292696	10.272948721290303
YDR363W	8	2	0.07258744819294588	0.21689242149695853	0.21882607749534183	36.59737982314918
YDR363W-A	15	1	0.0004252845727723838	0.0028726418610462126	0.05835362066542449	6.506200855654765
YDR364C	9	4	0.17632070032730704	0.428492821746003	0.3890241377694966	43.37467238681602
YDR365C	1	1	1.0	1.0	0.8753043099813673	48.79650644917409
YDR366C	9	12	0.8949675769862314	1.0	1.16707241330849	140.96768524501792
YDR367W	36	46	0.6945513216669146	1.0	1.118444396087303	127.41310013234202
YDR368W	51	34	0.018569811649895056	0.07225641867290018	0.583536206654245	65.06200857372694
YDR369C	13	131	2.852196694171147e-19	1.2426502415286565e-17	8.82037420058147	990.9444383083408
YDR370C	18	19	0.9395467266057657	1.0	0.9239323272025545	108.43668089522168
YDR371W	21	85	5.105149486939376e-08	7.606143704504754e-07	3.5428983975436297	377.0639134518868
YDR372C	28	1	2.0151547342325848e-07	2.688899043288073e-06	0.031260868213620265	3.3652763061597586
YDR373W	30	48	0.17999444829161992	0.4364030658200279	1.4004868959701877	154.25992357647846
YDR374C	9	19	0.17635933038998247	0.428492821746003	1.847864654405109	206.02969383333132
YDR374W-A	50	40	0.11336254926006788	0.30765824933558483	0.7002434479850939	80.02627053752742
YDR375C	28	14	0.01458745344423938	0.05916251393358298	0.4376521549906837	50.47914458988585
YDR376W	11	27	0.042554615288022915	0.14877300457229164	2.148474215408811	248.41857819202284
YDR377W	36	11	7.317142780634781e-05	0.0005943628267151219	0.2674540947165289	32.53100428842014
YDR378C	5	2	0.3503383669323725	0.7560209937065945	0.35012172399254693	48.79650643615947
YDR379C-A	42	72	0.04432469874644056	0.152732979323415	1.5005216742537726	169.62595092140205
YDR379W	4	0	0.10170966857028538	0.2824395480191749	0.0	0.0
YDR380W	13	4	0.026457810102857117	0.09880445837761771	0.26932440307118993	37.53577417291557
YDR381C-A	1	0	0.9468673589268823	1.0	0.0	0.0
YDR381W	16	5	0.012684671805594279	0.0534820729867835	0.2735325968691773	36.59737981123792
YDR382W	0	0	1.0	1.0		0.0
YDR383C	19	19	0.8039495190231536	1.0	0.8753043099813672	97.5930128692262
YDR384C	5	0	0.052154812500578906	0.16441424805874558	0.0	0.0
YDR385W	0	0	1.0	1.0		0.0
YDR386W	2	4	0.8057442513708335	1.0	1.7506086199627346	162.655021437686
YDR387C	17	25	0.515249635900523	0.9930297104771808	1.2872122205608343	143.5191365432095
YDR388W	1	0	0.9468673589268823	1.0	0.0	0.0
YDR389W	0	0	1.0	1.0		0.0
YDR390C	11	1	0.004586127504222705	0.022107979276433175	0.07957311908921522	8.872092079042943
YDR391C	8	1	0.02749655798120085	0.10014737488909822	0.10941303874767092	24.39825320936572
YDR392W	47	11	3.1544118768774855e-07	4.132351413194173e-06	0.20485845552755405	24.91736498476607
YDR393W	7	0	0.01431883628567797	0.05815510415178956	0.0	0.0
YDR394W	5	4	0.8415381036495113	1.0	0.7002434479850939	65.06200858963538
YDR395W	0	0	1.0	1.0		0.0
YDR397C	44	14	1.5300956810614875e-05	0.0001444922867288114	0.2785059168122533	33.27034529278758
YDR398W	8	12	0.7081856023608283	1.0	1.312956464972051	158.5886459063802
YDR399W	35	21	0.025092561039348652	0.09444196239351707	0.5251825859888204	58.555807728081824
YDR400W	47	44	0.39756568118266533	0.8458750397637841	0.8194338221102162	93.44011869287274
YDR402C	8	12	0.7081856023608283	1.0	1.312956464972051	158.5886459063802
YDR403W	8	11	0.865502977378182	1.0	1.20354342622438	146.38951929259673
YDR404C	27	90	5.038302452712263e-07	6.396308478045966e-06	2.917681033271225	317.1772918205998
YDR405W	20	19	0.6772616593534546	1.0	0.8315390944822989	92.9457265392392
YDR406W	0	0	1.0	1.0		0.0
YDR407C	0	1	1.0	1.0		0.0
YDR408C	21	36	0.17526803814511482	0.428492821746003	1.5005216742537726	164.13370347533288
YDR409W	0	0	1.0	1.0		0.0
YDR410C	37	44	0.9454784850530261	1.0	1.040902422680545	118.69420483496742
YDR411C	18	1	7.205025371728446e-05	0.0005869136106630353	0.04862801722118708	10.843668089522168
YDR412W	41	14	6.117332455078939e-05	0.00050330155864319	0.298884398530223	35.70476080278894
YDR414C	18	46	0.004376211647788078	0.021696201022783825	2.236888792174606	254.8262001725311
YDR415C	32	25	0.19368822152090953	0.4666531051389822	0.6838314921729433	73.93410067263899
YDR416W	20	0	5.210079301066167e-06	5.467731032925461e-05	0.0	0.0
YDR418W	0	0	1.0	1.0		0.0
YDR419W	0	0	1.0	1.0		0.0
YDR420W	0	0	1.0	1.0		0.0
YDR421W	8	0	0.007610208781934254	0.034640930225592545	0.0	0.0
YDR422C	1	2	1.0	1.0	1.7506086199627346	146.38951934024175
YDR423C	41	23	0.007741268684689634	0.0351167745135431	0.49102436901393787	54.74729990708027
YDR424C	109	98	0.09771994256890561	0.2824395480191749	0.7869708475061835	88.63952544346336
YDR425W	37	15	0.0006750635068720261	0.00432808275141697	0.3548530986410949	42.20238392295656
YDR427W	47	40	0.20534108292020395	0.49061760194187487	0.7449398382820148	83.05788329288049
YDR428C	65	44	0.008892180555172265	0.038918516265445735	0.5925136867566179	65.06200858927487
YDR429C	30	7	5.567441446606484e-05	0.00046538307789874836	0.2042376723289857	22.03713194016794
YDR430C	2	2	1.0	1.0	0.8753043099813673	97.59301287231894
YDR432W	23	1	3.786141607735256e-06	4.100583876852252e-05	0.038056709129624666	8.132751071553201
YDR434W	5	10	0.4371541900188224	0.8696208048420089	1.7506086199627349	178.92052359116195
YDR435C	48	12	4.5292604286701325e-07	5.7627824613455606e-06	0.21882607749534186	26.431440982962936
YDR436W	2	0	0.4220193629111211	0.8477238407620878	0.0	0.0
YDR437W	64	72	0.9970421116596238	1.0	0.9847173487290383	108.10302964853604
YDR438W	0	0	1.0	1.0		0.0
YDR439W	5	5	1.0	1.0	0.8753043099813674	97.59301287231894
YDR440W	0	1	1.0	1.0		0.0
YDR441C	412	1	2.2296859283022244e-103	7.123846540925607e-101	0.0021245250242266198	0.4737524894977559
YDR443C	1	0	0.9468673589268823	1.0	0.0	0.0
YDR444W	2	0	0.4220193629111211	0.8477238407620878	0.0	0.0
YDR446W	14	1	0.000769747025257521	0.004848647472350496	0.06252173642724053	6.970929488201532
YDR447C	25	0	2.6882758422917745e-07	3.5459344883073382e-06	0.0	0.0
YDR448W	11	12	1.0	1.0	0.9548774290705826	115.33719702623452
YDR449C	25	7	0.0007013651400636292	0.0044520429586158185	0.24508520679478285	30.028619345466897
YDR450W	28	0	4.583696710357517e-08	6.846971371757424e-07	0.0	0.0
YDR451C	5	29	0.0003640567867906942	0.00251042036071137	5.076764997891931	487.9650643615946
YDR452W	1	1	1.0	1.0	0.8753043099813673	97.5930128692262
YDR453C	19	29	0.4007459461536199	0.8477238407620878	1.335990788918929	154.0942307841597
YDR454C	26	19	0.17908988850384616	0.43439306148697565	0.6396454572940761	68.67656462435608
YDR456W	8	4	0.27184588142059624	0.6288759710578635	0.43765215499068366	48.796506436932646
YDR457W	0	0	1.0	1.0		0.0
YDR458C	0	1	1.0	1.0		0.0
YDR459C	95	23	3.437585017929768e-13	9.835597730405024e-12	0.21191578031127842	23.627782064134298
YDR460W	62	36	0.0014165239706364664	0.008081775153899125	0.5082412122472455	57.31653136210935
YDR461C-A	17	36	0.04626018356948105	0.15921143968167895	1.8535855976076014	206.66755659823883
YDR461W	17	19	1.0	1.0	0.9782812876262341	109.07454376256084
YDR462W	75	93	0.6520918326768818	1.0	1.0853773443768955	122.316576125279
YDR463W	1	0	0.9468673589268823	1.0	0.0	0.0
YDR464W	0	0	1.0	1.0		0.0
YDR465C	17	10	0.1326811818302149	0.35293685324031726	0.5148848882243338	57.40765460871852
YDR466W	0	2	0.5389294216761042	1.0		0.0
YDR468C	2	1	0.9081072067711058	1.0	0.43765215499068366	32.53100429239086
YDR469W	54	55	0.6143579705308473	1.0	0.8915136490550963	101.20756888151188
YDR470C	5	5	1.0	1.0	0.8753043099813674	97.59301287231894
YDR471W	7	0	0.01431883628567797	0.05815510415178956	0.0	0.0
YDR472W	25	4	4.47975889269487e-05	0.000381110848992429	0.14004868959701877	15.01430967553364
YDR473C	5	10	0.4371541900188224	0.8696208048420089	1.7506086199627349	214.70462827212535
YDR475C	0	0	1.0	1.0		0.0
YDR476C	16	14	0.5836801700264775	1.0	0.7658912712336965	91.4934495280948
YDR477W	5	1	0.16431242771523674	0.409783509015753	0.17506086199627346	39.03720513244408
YDR478W	27	10	0.0023518062462616457	0.01272364790428102	0.3241867814745805	34.85464745721346
YDR479C	25	17	0.12989451058379523	0.34600432161528777	0.5952069307873298	63.81081611681768
YDR480W	18	10	0.09324437317482624	0.2723455511063615	0.4862801722118708	54.218340463789694
YDR481C	15	5	0.020610919719549224	0.07875973375888876	0.29176810332712244	39.03720513198712
YDR482C	86	315	6.510411434982207e-24	3.403761469325697e-22	3.206056484234078	358.59758211012985
YDR483W	24	1	2.1038942024411397e-06	2.3912046557784575e-05	0.03647101291589031	3.903720515425713
YDR484W	10	7	0.4466936461797417	0.8846195451720711	0.6127130169869571	78.0744102896134
YDR485C	4	14	0.06527768793980099	0.20075507130577297	3.063565084934786	365.9737982314919
YDR486C	0	0	1.0	1.0		0.0
YDR487C	5	7	0.95337800861299	1.0	1.2254260339739143	156.14882055889825
YDR488C	10	8	0.6037774202000135	1.0	0.7002434479850939	87.83371158127544
YDR489W	58	100	0.0150135796455659	0.06003762686480742	1.5091453620368402	167.06600508445024
YDR490C	2	0	0.4220193629111211	0.8477238407620878	0.0	0.0
YDR492W	9	0	0.004071716510990408	0.02029154389489241	0.0	0.0
YDR493W	76	13	5.337443347131426e-13	1.497348131187943e-11	0.1497231056547076	17.977660263672423
YDR494W	32	17	0.013468191258937159	0.05649567318026812	0.4650054146776014	50.275188450334646
YDR495C	0	0	1.0	1.0		0.0
YDR496C	0	1	1.0	1.0		0.0
YDR497C	1	0	0.9468673589268823	1.0	0.0	0.0
YDR498C	20	12	0.10582342463255531	0.2914705531905295	0.5251825859888204	60.41472226783996
YDR499W	5	0	0.052154812500578906	0.16441424805874558	0.0	0.0
YDR500C	1	0	0.9468673589268823	1.0	0.0	0.0
YDR501W	19	7	0.012349934042987632	0.052147188459046895	0.3224805352562932	41.09179487322135
YDR502C	0	0	1.0	1.0		0.0
YDR503C	45	4	5.865694606051429e-10	1.1474016897755705e-08	0.07780482755389932	8.674934477363204
YDR504C	130	185	0.061816550720848476	0.19195841425248356	1.2456253642042534	139.63307992817423
YDR505C	1	0	0.9468673589268823	1.0	0.0	0.0
YDR506C	10	1	0.008326954193643807	0.03666792769344987	0.08753043099813673	9.759301287293749
YDR507C	0	0	1.0	1.0		0.0
YDR508C	7	0	0.01431883628567797	0.05815510415178956	0.0	0.0
YDR510W	35	7	4.072148105091644e-06	4.3855662457644275e-05	0.17506086199627346	22.3069743680461
YDR511W	68	4	1.1696577339716139e-15	4.003989064327828e-14	0.05148848882243338	5.740765463498271
YDR512C	93	87	0.20479717071905443	0.4897249600021963	0.8188330641761179	92.34607668112412
YDR513W	93	87	0.20479717071905443	0.4897249600021963	0.8188330641761179	92.34607668112412
YDR514C	8	19	0.11351952792385864	0.30765824933558483	2.078847736205747	243.98253209365717
YDR515W	47	21	0.00033271546719782435	0.002333471526652058	0.3910934150980578	45.68183579714291
YDR516C	0	0	1.0	1.0		0.0
YDR517W	5	36	1.9616538113121062e-05	0.00018166620078672983	6.302191031865845	585.5580772824502
YDR518W	8	7	0.796324525763938	1.0	0.7658912712336965	85.39388626008183
YDR519W	34	19	0.015834871497060875	0.06263159971086457	0.48914064381311706	57.40765461356951
YDR520C	2	0	0.4220193629111211	0.8477238407620878	0.0	0.0
YDR522C	25	23	0.5442403260991733	1.0	0.805279965182858	86.3322806385187
YDR523C	13	10	0.46076734856714274	0.8961356177239221	0.6733110076779749	82.57870318489458
YDR524C	14	7	0.10573572570686829	0.2914705531905295	0.4376521549906837	48.79650641845079
YDR524C-B	4	0	0.10170966857028538	0.2824395480191749	0.0	0.0
YDR524W-C	381	118	4.199146333602977e-40	4.390780102645586e-38	0.2710916235637831	30.48180716003609
YDR525W-A	11	1	0.004586127504222705	0.022107979276433175	0.07957311908921522	17.74418415279099
YDR527W	1	0	0.9468673589268823	1.0	0.0	0.0
YDR528W	0	0	1.0	1.0		0.0
YDR529C	19	36	0.09528240284138169	0.27759326177344784	1.6584713241752223	190.04955128002717
YDR530C	57	19	1.3298872384737602e-06	1.5704684822305123e-05	0.29176810332712244	33.65276305155553
YDR531W	13	170	1.5750270364150062e-26	9.845630963502935e-25	11.446287130525572	1276.216322080743
YDR532C	23	17	0.22479123360530368	0.5335781561623473	0.6469640552036194	73.19475963791174
YDR533C	8	1	0.02749655798120085	0.10014737488909822	0.10941303874767092	24.39825320936572
YDR534C	2	0	0.4220193629111211	0.8477238407620878	0.0	0.0
YDR536W	1	0	0.9468673589268823	1.0	0.0	0.0
YDR538W	21	5	0.0010082084646643133	0.006135668656385679	0.20840578809080176	26.61627624210528
YDR539W	4	1	0.29582219667804066	0.6596639988737542	0.21882607749534183	24.3982532166462
YDR540C	0	1	1.0	1.0		0.0
YDR541C	1	1	1.0	1.0	0.8753043099813673	97.59301287293748
YDR542W	0	1	1.0	1.0		0.0
YDR545W	0	7	0.03603539245434791	0.12856050992863205		0.0
YEL001C	0	0	1.0	1.0		0.0
YEL002C	46	25	0.003274354000212048	0.016995315753808204	0.4757088641203084	53.039680911414536
YEL003W	201	126	1.0991751352243516e-07	1.545563863734779e-06	0.5486982241674244	61.35798335151303
YEL004W	113	77	0.0005310675465875364	0.003510539609683818	0.5964462997218167	67.36508852023069
YEL005C	60	14	5.99865267768298e-09	1.032881782914815e-07	0.2042376723289857	23.99828185367819
YEL006W	5	0	0.052154812500578906	0.16441424805874558	0.0	0.0
YEL007W	0	0	1.0	1.0		0.0
YEL009C	0	0	1.0	1.0		0.0
YEL011W	0	0	1.0	1.0		0.0
YEL012W	8	1	0.02749655798120085	0.10014737488909822	0.10941303874767092	24.39825320936572
YEL013W	0	0	1.0	1.0		0.0
YEL015W	1	0	0.9468673589268823	1.0	0.0	0.0
YEL016C	18	31	0.21067487459618411	0.5027349393372013	1.5074685338567995	173.49868948089124
YEL017C-A	0	0	1.0	1.0		0.0
YEL017W	18	7	0.0194003561570878	0.07503123622018289	0.34039612054830953	37.95283832546173
YEL018W	13	19	0.6108260159857862	1.0	1.2792909145881521	142.63594188620115
YEL019C	96	65	0.0012994795613408374	0.007548794906334501	0.5926539598832176	66.40349329549028
YEL020C	10	4	0.11213749914805415	0.30593109943095803	0.35012172399254693	48.79650642918825
YEL020W-A	0	0	1.0	1.0		0.0
YEL021W	16	15	0.7105909137259012	1.0	0.8205977906075319	97.59301278749828
YEL022W	0	0	1.0	1.0		0.0
YEL023C	10	2	0.024063835386593423	0.09080781975610155	0.17506086199627346	29.27790386042514
YEL024W	11	1	0.004586127504222705	0.022107979276433175	0.07957311908921522	17.74418415279099
YEL025C	0	0	1.0	1.0		0.0
YEL026W	13	0	0.00034896452778638545	0.0024150361002400755	0.0	0.0
YEL027W	0	0	1.0	1.0		0.0
YEL029C	0	0	1.0	1.0		0.0
YEL030W	12	4	0.0433310876829098	0.14984791657511382	0.2917681033271225	40.66375535500993
YEL031W	0	0	1.0	1.0		0.0
YEL032W	1	0	0.9468673589268823	1.0	0.0	0.0
YEL034W	27	10	0.0023518062462616457	0.01272364790428102	0.3241867814745805	34.85464745721346
YEL035C	31	10	0.0003745739174742652	0.002576763874873803	0.2823562290262476	30.497816523289263
YEL036C	12	4	0.0433310876829098	0.14984791657511382	0.2917681033271225	32.53100429128843
YEL037C	14	7	0.10573572570686829	0.2914705531905295	0.4376521549906837	48.79650641845079
YEL038W	12	31	0.020654093116655652	0.07887230379408144	2.2612028007851994	260.24803430603924
YEL039C	29	17	0.037744938606906864	0.1340772958173696	0.5131094230925257	58.55580770397674
YEL040W	13	1	0.0013943232406836829	0.008002747462247366	0.06733110076779748	15.014309666926078
YEL041W	17	25	0.515249635900523	0.9930297104771808	1.2872122205608343	149.25990196382452
YEL042W	9	1	0.015128600281973872	0.06003762686480742	0.09725603444237416	21.687336185318586
YEL043W	2	0	0.4220193629111211	0.8477238407620878	0.0	0.0
YEL044W	24	17	0.17195982721385505	0.4220832122521897	0.6200072195701353	66.36324876281957
YEL046C	12	0	0.0006415877450890588	0.004118048127240153	0.0	0.0
YEL047C	31	4	1.5937349283107569e-06	1.8441789884738758e-05	0.11294249161049902	12.199126610225765
YEL048C	45	44	0.5294852372493619	1.0	0.8558531030928924	95.42427925423102
YEL049W	1	0	0.9468673589268823	1.0	0.0	0.0
YEL050C	0	0	1.0	1.0		0.0
YEL051W	16	1	0.0002351513671796727	0.0016946810935467391	0.05470651937383546	6.09956330217634
YEL052W	18	7	0.0194003561570878	0.07503123622018289	0.34039612054830953	37.95283832546173
YEL053C	7	0	0.01431883628567797	0.05815510415178956	0.0	0.0
YEL054C	0	0	1.0	1.0		0.0
YEL055C	0	0	1.0	1.0		0.0
YEL056W	7	4	0.40914448410686555	0.8477238407620878	0.5001738914179242	55.76743593051595
YEL057C	16	1	0.0002351513671796727	0.0016946810935467391	0.05470651937383546	6.09956330217634
YEL058W	17	7	0.03017697718942674	0.10880739549617127	0.3604194217570336	45.92612368183564
YEL059C-A	53	55	0.6867144565264777	1.0	0.9083346613014189	101.27576806513346
YEL060C	0	0	1.0	1.0		0.0
YEL061C	0	0	1.0	1.0		0.0
YEL062W	12	2	0.007811700719325756	0.03523536536222935	0.14588405166356125	24.398253215432792
YEL063C	2	0	0.4220193629111211	0.8477238407620878	0.0	0.0
YEL064C	19	10	0.06462722422281526	0.19907400455565644	0.46068647893756176	56.50121795163732
YEL065W	0	0	1.0	1.0		0.0
YEL066W	0	0	1.0	1.0		0.0
YEL067C	0	0	1.0	1.0		0.0
YEL069C	1	1	1.0	1.0	0.8753043099813673	97.59301287293748
YEL070W	7	4	0.40914448410686555	0.8477238407620878	0.5001738914179242	69.70929489754388
YEL071W	0	0	1.0	1.0		0.0
YEL072W	0	0	1.0	1.0		0.0
YEL073C	0	0	1.0	1.0		0.0
YEL075C	18	25	0.6311821122330629	1.0	1.215700430529677	135.54585117969782
YEL077C	0	2	0.5389294216761042	1.0		0.0
YER001W	0	0	1.0	1.0		0.0
YER002W	39	10	7.6140935020295115e-06	7.819402094673521e-05	0.224437002559325	27.526234395883723
YER003C	52	4	1.0909975518583976e-11	2.6473953252057575e-10	0.06733110076779748	7.507154835887329
YER004W	28	27	0.6211136452806942	1.0	0.8440434417677471	90.86246028187864
YER005W	19	10	0.06462722422281526	0.19907400455565644	0.46068647893756176	56.50121795163732
YER006W	12	0	0.0006415877450890588	0.004118048127240153	0.0	0.0
YER007C-A	1	0	0.9468673589268823	1.0	0.0	0.0
YER007W	51	30	0.004693704248456182	0.02251333872633153	0.5148848882243338	59.321243094544606
YER008C	0	0	1.0	1.0		0.0
YER009W	128	34	2.993700495322324e-16	1.049803143207237e-14	0.2325027073388007	26.68558945004486
YER010C	2	0	0.4220193629111211	0.8477238407620878	0.0	0.0
YER011W	7	1	0.049971743146746204	0.16441424805874558	0.12504347285448106	27.883717954857275
YER012W	1	1	1.0	1.0	0.8753043099813673	195.18602568763103
YER013W	7	5	0.6029394041653466	1.0	0.6252173642724054	83.65115388537323
YER014C-A	319	399	0.2417450891661692	0.5681552953799097	1.0948163626412715	122.06774962752364
YER014W	319	399	0.2417450891661692	0.5681552953799097	1.0948163626412715	121.6862879346131
YER015W	132	0	3.2669737696083432e-34	2.7229516157996493e-32	0.0	0.0
YER016W	0	0	1.0	1.0		0.0
YER017C	8	1	0.02749655798120085	0.10014737488909822	0.10941303874767092	24.39825320936572
YER018C	1	0	0.9468673589268823	1.0	0.0	0.0
YER019C-A	54	73	0.39533976780120283	0.841450408817438	1.183281752382219	133.7385731552247
YER019W	18	66	5.914880946804445e-06	6.196080204931215e-05	3.2094491365983475	363.2628810677528
YER020W	5	2	0.3503383669323725	0.7560209937065945	0.35012172399254693	58.55580771322709
YER021W	1	0	0.9468673589268823	1.0	0.0	0.0
YER022W	2	4	0.8057442513708335	1.0	1.7506086199627346	130.12401717927077
YER023W	87	38	4.4415817825287595e-07	5.676341518071755e-06	0.38231682504933284	43.748591968007176
YER024W	14	2	0.0025048776566264225	0.013412990133387854	0.12504347285448106	20.91278846356453
YER025W	12	0	0.0006415877450890588	0.004118048127240153	0.0	0.0
YER026C	0	0	1.0	1.0		0.0
YER027C	24	8	0.002407855994839799	0.013002422372134914	0.2917681033271225	35.133484637084095
YER028C	5	0	0.052154812500578906	0.16441424805874558	0.0	0.0
YER029C	19	10	0.06462722422281526	0.19907400455565644	0.46068647893756176	51.364743597274455
YER030W	63	19	8.169424977991577e-08	1.180461383126371e-06	0.26398066491501554	30.497816514188656
YER031C	1	1	1.0	1.0	0.8753043099813673	97.5930128692262
YER032W	2	0	0.4220193629111211	0.8477238407620878	0.0	0.0
YER033C	4	4	1.0	1.0	0.8753043099813673	121.9912660650298
YER034W	179	30	2.979521513024633e-29	2.0159092025181958e-27	0.1466990463655923	16.90158322988644
YER035W	36	51	0.3773229552916193	0.8045918857553217	1.2400144391402705	140.96768523903472
YER036C	5	0	0.052154812500578906	0.16441424805874558	0.0	0.0
YER037W	14	11	0.4628720630595684	0.8993166333295871	0.6877391006996458	83.65115385425811
YER038C	27	25	0.5355234097631691	1.0	0.8104669536864513	90.62208337731424
YER039C	223	88	1.4243072639368028e-18	5.892943219352916e-17	0.3454115662706741	38.94967777410726
YER039C-A	21	40	0.07353588819225232	0.21900823044725173	1.667246304726414	181.8778876455612
YER040W	0	0	1.0	1.0		0.0
YER041W	20	8	0.014843684299536187	0.05994805365634313	0.35012172399254693	41.82557695305833
YER042W	19	4	0.0011728105437059193	0.006894453284131016	0.18427459157502468	20.545897440442516
YER043C	2	0	0.4220193629111211	0.8477238407620878	0.0	0.0
YER044C	0	0	1.0	1.0		0.0
YER044C-A	43	27	0.018538785389697884	0.07218453268527592	0.5496096830115562	63.54893860393837
YER045C	0	0	1.0	1.0		0.0
YER046W	0	0	1.0	1.0		0.0
YER047C	0	0	1.0	1.0		0.0
YER048C	0	0	1.0	1.0		0.0
YER048W-A	19	2	0.0001419399493990254	0.0010783311083141281	0.09213729578751234	14.638951934024176
YER049W	8	5	0.4259000556650935	0.8534324808815166	0.5470651937383546	73.19475964629837
YER050C	64	38	0.0016078189851774578	0.009118902350843748	0.5197119340514368	58.5558077169564
YER051W	22	29	0.7142508590607766	1.0	1.1538102267936206	123.05205975437198
YER052C	0	0	1.0	1.0		0.0
YER053C	0	0	1.0	1.0		0.0
YER053C-A	18	5	0.004692178589963493	0.02251333872633153	0.2431400861059354	32.531004276655935
YER054C	0	0	1.0	1.0		0.0
YER055C	14	4	0.016003388909516494	0.06279679078320226	0.2500869457089621	27.883717954886272
YER056C	0	0	1.0	1.0		0.0
YER056C-A	1	0	0.9468673589268823	1.0	0.0	0.0
YER057C	43	23	0.003905868367787489	0.019913695907044195	0.4681860262691035	52.20091386411954
YER058W	293	10	7.431121504670571e-68	1.526299277620016e-65	0.029873867234858957	3.663901506210257
YER059W	24	2	7.910630574376464e-06	8.066318516531746e-05	0.07294202583178062	11.7111615456947
YER060W	24	7	0.0011488531513718073	0.006894453284131016	0.25529709041123216	31.22976411991107
YER060W-A	48	25	0.0016303868225376425	0.009237787799422642	0.45588766144862886	52.8628819598588
YER061C	16	1	0.0002351513671796727	0.0016946810935467391	0.05470651937383546	6.09956330217634
YER062C	13	5	0.05282206962345616	0.16500799696061727	0.33665550383898746	45.04292901197899
YER063W	1	4	0.454819786038126	0.8875699319664957	3.5012172399254693	390.37205152087193
YER064C	0	0	1.0	1.0		0.0
YER065C	0	0	1.0	1.0		0.0
YER066W	0	0	1.0	1.0		0.0
YER067W	9	12	0.8949675769862314	1.0	1.16707241330849	140.96768524501792
YER068W	13	1	0.0013943232406836829	0.008002747462247366	0.06733110076779748	15.014309666926078
YER069W	1	0	0.9468673589268823	1.0	0.0	0.0
YER070W	1	1	1.0	1.0	0.8753043099813673	195.18602568763103
YER071C	285	64	5.898704906261746e-39	5.749737612866321e-37	0.196559564346693	22.25805556109261
YER072W	37	0	2.338602520634245e-10	4.8378788115710585e-09	0.0	0.0
YER073W	17	0	3.126189777412811e-05	0.00027574719953836	0.0	0.0
YER074W	22	0	1.5873575239915912e-06	1.8405026452571857e-05	0.0	0.0
YER074W-A	37	11	4.532706800552455e-05	0.00038504574313112514	0.26022560567013625	31.65178795599132
YER075C	0	0	1.0	1.0		0.0
YER076C	1	0	0.9468673589268823	1.0	0.0	0.0
YER077C	7	4	0.40914448410686555	0.8477238407620878	0.5001738914179242	69.70929489754388
YER078C	11	4	0.0701751443169877	0.21285720198681235	0.31829247635686087	35.48836831881923
YER078W-A	132	89	0.000131455691766796	0.0010147673602024748	0.5901672999116795	66.54069056588713
YER079W	8	0	0.007610208781934254	0.034640930225592545	0.0	0.0
YER080W	60	1	1.6659917169377208e-15	5.635951978887548e-14	0.014588405166356122	3.1997709130280776
YER081W	4	0	0.10170966857028538	0.2824395480191749	0.0	0.0
YER082C	19	5	0.0028255755518650175	0.014875315472300924	0.23034323946878088	30.81884615683193
YER083C	22	38	0.15423165816411313	0.40594337121364515	1.511889262695089	165.48380444486557
YER085C	27	11	0.004375800640469202	0.021696201022783825	0.35660545962203855	41.825576946576014
YER086W	19	0	9.454957452107043e-06	9.294950479840617e-05	0.0	0.0
YER087C-B	8	1	0.02749655798120085	0.10014737488909822	0.10941303874767092	24.39825320936572
YER087W	18	4	0.001998504475563953	0.011061981943184114	0.1945120688847483	27.10917022785013
YER088C	0	0	1.0	1.0		0.0
YER089C	1	0	0.9468673589268823	1.0	0.0	0.0
YER090W	18	2	0.00025250857445613606	0.0018061900643000478	0.09725603444237416	16.265502138327964
YER091C	0	0	1.0	1.0		0.0
YER092W	21	7	0.00487783578836697	0.023299363470845887	0.29176810332712244	35.48836832060083
YER093C	2	0	0.4220193629111211	0.8477238407620878	0.0	0.0
YER093C-A	199	72	1.7506339740139512e-18	7.140351762095201e-17	0.31669301667667565	35.80045195387413
YER094C	16	4	0.005722741218627679	0.02691045359634324	0.21882607749534183	24.398253210525485
YER095W	0	0	1.0	1.0		0.0
YER096W	5	1	0.16431242771523674	0.409783509015753	0.17506086199627346	19.518602572046436
YER098W	0	0	1.0	1.0		0.0
YER099C	14	0	0.00019030878345126175	0.00141039408972707	0.0	0.0
YER100W	37	23	0.027916772321146775	0.10148505538490209	0.5441080845830122	60.66592692614442
YER101C	9	2	0.04193701314100673	0.14679230832253787	0.1945120688847483	32.531004286067294
YER102W	0	0	1.0	1.0		0.0
YER103W	0	1	1.0	1.0		0.0
YER104W	191	25	1.9977310797401924e-34	1.6895516822920362e-32	0.11456862696091195	12.773954565790904
YER105C	0	0	1.0	1.0		0.0
YER106W	26	1	6.505672132824347e-07	8.151224495832858e-06	0.03366555038389874	3.614556032662158
YER107C	26	17	0.09695094136883173	0.28188314651777113	0.5723143565262787	61.44745255579599
YER109C	8	1	0.02749655798120085	0.10014737488909822	0.10941303874767092	24.39825320936572
YER110C	0	0	1.0	1.0		0.0
YER111C	0	0	1.0	1.0		0.0
YER112W	0	0	1.0	1.0		0.0
YER113C	21	51	0.004234158107720589	0.021064570309257017	2.125739038526178	230.67439408059607
YER114C	0	0	1.0	1.0		0.0
YER115C	57	66	1.0	1.0	1.013510253662636	112.73675624405035
YER116C	142	15	9.632270925494251e-28	6.2949079650588e-26	0.0924617228853557	10.996395807042058
YER117W	0	0	1.0	1.0		0.0
YER118C	5	4	0.8415381036495113	1.0	0.7002434479850939	81.327510718843
YER119C	30	8	0.00013062743914754504	0.0010097290356687251	0.23341448266169795	28.333455349631453
YER120W	4	0	0.10170966857028538	0.2824395480191749	0.0	0.0
YER121W	532	90	6.916543109519688e-84	1.657376642618655e-81	0.14807779680135916	16.693541671091804
YER122C	27	1	3.6200265401685027e-07	4.64704746261363e-06	0.03241867814745805	6.970929489362553
YER123W	0	0	1.0	1.0		0.0
YER124C	1	1	1.0	1.0	0.8753043099813673	97.59301287293748
YER125W	0	0	1.0	1.0		0.0
YER126C	9	1	0.015128600281973872	0.06003762686480742	0.09725603444237416	10.84366809589506
YER127W	44	85	0.005547952258590064	0.026281938582497083	1.6909287806458233	190.7499796742364
YER128W	24	1	2.1038942024411397e-06	2.3912046557784575e-05	0.03647101291589031	7.8074410285216675
YER129W	12	0	0.0006415877450890588	0.004118048127240153	0.0	0.0
YER130C	0	1	1.0	1.0		0.0
YER131W	4	0	0.10170966857028538	0.2824395480191749	0.0	0.0
YER132C	0	0	1.0	1.0		0.0
YER133W	0	0	1.0	1.0		0.0
YER134C	0	0	1.0	1.0		0.0
YER136W	2	0	0.4220193629111211	0.8477238407620878	0.0	0.0
YER137C	0	0	1.0	1.0		0.0
YER138W-A	1	0	0.9468673589268823	1.0	0.0	0.0
YER139C	5	1	0.16431242771523674	0.409783509015753	0.17506086199627346	19.518602572046436
YER140W	190	3564	0.0	0.0	16.4188661093347	1831.1531091619831
YER141W	11	1	0.004586127504222705	0.022107979276433175	0.07957311908921522	8.872092079042943
YER142C	337	72	2.841812275030108e-47	3.552883129064815e-45	0.18700863596041084	20.85073271720287
YER143W	8	19	0.11351952792385864	0.30765824933558483	2.078847736205747	243.98253209365717
YER144C	0	0	1.0	1.0		0.0
YER145C	7	0	0.01431883628567797	0.05815510415178956	0.0	0.0
YER146W	82	0	1.072397920335809e-21	5.1826558318077627e-20	0.0	0.0
YER147C	5	7	0.95337800861299	1.0	1.2254260339739143	130.1240171550025
YER148W	18	21	1.0	1.0	1.0211883616449287	113.85851498447462
YER149C	14	8	0.1672797557241139	0.4166417822301339	0.5001738914179242	62.73836539069358
YER150W	9	0	0.004071716510990408	0.02029154389489241	0.0	0.0
YER151C	0	0	1.0	1.0		0.0
YER152C	0	0	1.0	1.0		0.0
YER153C	55	40	0.03666702743237412	0.13065184310011374	0.6365849527137217	70.97673662923823
YER154W	11	13	1.0	1.0	1.0344505481597979	124.20928909601142
YER155C	0	0	1.0	1.0		0.0
YER156C	1	0	0.9468673589268823	1.0	0.0	0.0
YER157W	0	0	1.0	1.0		0.0
YER158C	2	0	0.4220193629111211	0.8477238407620878	0.0	0.0
YER159C	7	1	0.049971743146746204	0.16441424805874558	0.12504347285448106	13.941858981588918
YER161C	1	0	0.9468673589268823	1.0	0.0	0.0
YER162C	8	4	0.27184588142059624	0.6288759710578635	0.43765215499068366	48.796506436932646
YER163C	11	10	0.7600620226421495	1.0	0.7957311908921523	97.59301286020631
YER164W	1	0	0.9468673589268823	1.0	0.0	0.0
YER165W	9	4	0.17632070032730704	0.428492821746003	0.3890241377694966	43.37467238681602
YER166W	0	0	1.0	1.0		0.0
YER167W	0	0	1.0	1.0		0.0
YER168C	1	0	0.9468673589268823	1.0	0.0	0.0
YER169W	0	0	1.0	1.0		0.0
YER170W	54	11	8.462879554268424e-09	1.4066479860288354e-07	0.17830272981101927	21.687336189665825
YER171W	8	5	0.4259000556650935	0.8534324808815166	0.5470651937383546	73.19475964629837
YER172C	0	0	1.0	1.0		0.0
YER173W	13	5	0.05282206962345616	0.16500799696061727	0.33665550383898746	45.04292901197899
YER174C	52	0	3.74998834638782e-14	1.1532718171163825e-12	0.0	0.0
YER175C	38	17	0.0013870936373884483	0.008002747462247366	0.3915835070969275	46.22826923575825
YER175W-A	109	87	0.014802791919237205	0.05994805365634313	0.6986373850309996	77.89534054891675
YER176W	0	0	1.0	1.0		0.0
YER177W	0	0	1.0	1.0		0.0
YER178W	2	0	0.4220193629111211	0.8477238407620878	0.0	0.0
YER179W	27	7	0.0002576769212003727	0.001838585575463205	0.22693074703220636	24.398253220569455
YER180C	26	10	0.0036657175367747277	0.01875581988789276	0.33665550383898746	39.76011635550868
YER180C-A	10	2	0.024063835386593423	0.09080781975610155	0.17506086199627346	29.27790386042514
YER182W	5	1	0.16431242771523674	0.409783509015753	0.17506086199627346	16.26550214619543
YER183C	0	1	1.0	1.0		0.0
YER184C	1	1	1.0	1.0	0.8753043099813673	97.59301287293748
YER185W	4	1	0.29582219667804066	0.6596639988737542	0.21882607749534183	48.79650641873143
YER186C	4	1	0.29582219667804066	0.6596639988737542	0.21882607749534183	24.3982532166462
YER187W	0	0	1.0	1.0		0.0
YER188C-A	1	4	0.454819786038126	0.8875699319664957	3.5012172399254693	243.982532209468
YER189W	4	0	0.10170966857028538	0.2824395480191749	0.0	0.0
YER190C-B	55	102	0.004439156219654327	0.021857523475369893	1.6232916294199904	182.76509679579956
YER190W	0	0	1.0	1.0		0.0
YFL001W	88	27	2.5586430901423025e-10	5.274106240648165e-09	0.2685592769261014	29.943310770127443
YFL002C	0	0	1.0	1.0		0.0
YFL003C	4	0	0.10170966857028538	0.2824395480191749	0.0	0.0
YFL004W	2	0	0.4220193629111211	0.8477238407620878	0.0	0.0
YFL005W	0	0	1.0	1.0		0.0
YFL007W	0	0	1.0	1.0		0.0
YFL008W	1	0	0.9468673589268823	1.0	0.0	0.0
YFL009W	7	0	0.01431883628567797	0.05815510415178956	0.0	0.0
YFL010C	0	0	1.0	1.0		0.0
YFL010W-A	0	0	1.0	1.0		0.0
YFL011W	5	2	0.3503383669323725	0.7560209937065945	0.35012172399254693	58.55580771322709
YFL012W	7	1	0.049971743146746204	0.16441424805874558	0.12504347285448106	27.883717954857275
YFL013C	2	4	0.8057442513708335	1.0	1.7506086199627346	130.12401717927077
YFL014W	17	0	3.126189777412811e-05	0.00027574719953836	0.0	0.0
YFL016C	0	0	1.0	1.0		0.0
YFL017C	28	29	0.8121451953517791	1.0	0.9065651781949876	97.59301289721078
YFL017W-A	91	53	9.988087908182278e-05	0.0007944881543562418	0.5097926200990381	56.83988661380823
YFL018C	0	0	1.0	1.0		0.0
YFL020C	1	0	0.9468673589268823	1.0	0.0	0.0
YFL021W	0	0	1.0	1.0		0.0
YFL022C	10	1	0.008326954193643807	0.03666792769344987	0.08753043099813673	19.518602568763104
YFL023W	7	2	0.12447977479910469	0.33343418019080157	0.2500869457089621	41.82557694268662
YFL024C	2	0	0.4220193629111211	0.8477238407620878	0.0	0.0
YFL025C	0	0	1.0	1.0		0.0
YFL026W	4	1	0.29582219667804066	0.6596639988737542	0.21882607749534183	24.3982532166462
YFL027C	2	4	0.8057442513708335	1.0	1.7506086199627346	162.655021437686
YFL028C	18	221	1.5165203920109359e-33	1.211320663118735e-31	10.746791805882344	1203.6471581068388
YFL029C	1	10	0.028058941168862067	0.10168051081419391	8.753043099813674	487.96506449174086
YFL030W	10	5	0.19593454657028847	0.4708815617742286	0.4376521549906837	58.55580772085028
YFL031W	5	7	0.95337800861299	1.0	1.2254260339739143	130.1240171550025
YFL033C	0	0	1.0	1.0		0.0
YFL034C-A	34	7	6.905859965108113e-06	7.130269418193314e-05	0.1802097108785168	22.963061849710435
YFL034C-B	35	7	4.072148105091644e-06	4.3855662457644275e-05	0.17506086199627346	22.3069743680461
YFL034W	0	0	1.0	1.0		0.0
YFL036W	1	1	1.0	1.0	0.8753043099813673	48.79650644917409
YFL037W	0	0	1.0	1.0		0.0
YFL038C	2	4	0.8057442513708335	1.0	1.7506086199627346	130.12401717927077
YFL039C	0	0	1.0	1.0		0.0
YFL040W	35	25	0.09279118611658396	0.2715735935656358	0.6252173642724053	69.70929491834528
YFL041W	54	10	3.205008391958324e-09	5.77805744895057e-08	0.16209339073729026	18.072780158953684
YFL041W-A	61	47	0.05157843007052971	0.16441424805874558	0.6744147962151519	75.55588092295636
YFL042C	11	4	0.0701751443169877	0.21285720198681235	0.31829247635686087	44.36046038859609
YFL044C	55	32	0.0028271117738175814	0.014875315472300924	0.5092679621709774	58.55580770125125
YFL045C	5	0	0.052154812500578906	0.16441424805874558	0.0	0.0
YFL046W	44	25	0.006417403444881975	0.029932268622478705	0.4973319943075951	57.66859850308607
YFL047W	2	0	0.4220193629111211	0.8477238407620878	0.0	0.0
YFL048C	7	4	0.40914448410686555	0.8477238407620878	0.5001738914179242	55.76743593051595
YFL049W	8	2	0.07258744819294588	0.21689242149695853	0.21882607749534183	36.59737982314918
YFL050C	8	1	0.02749655798120085	0.10014737488909822	0.10941303874767092	12.199126608323098
YFL051C	5	0	0.052154812500578906	0.16441424805874558	0.0	0.0
YFL052W	2	0	0.4220193629111211	0.8477238407620878	0.0	0.0
YFL053W	4	0	0.10170966857028538	0.2824395480191749	0.0	0.0
YFL054C	0	0	1.0	1.0		0.0
YFL055W	0	0	1.0	1.0		0.0
YFL056C	32	11	0.00047583478157522025	0.0031563158348778446	0.300885856556095	35.48836831580685
YFL057C	42	44	0.7688849408420404	1.0	0.9169854675995277	104.5639423502342
YFL058W	41	38	0.4133842704599552	0.8477238407620878	0.8112576531534624	90.4520607098692
YFL059W	63	55	0.1706769341256576	0.41983021734673087	0.7641545563329397	83.8689954424582
YFL060C	257	85	8.101060444429235e-26	4.853041522490888e-24	0.2894975344296351	32.27784472036462
YFL061W	8	1	0.02749655798120085	0.10014737488909822	0.10941303874767092	12.199126608323098
YFL062W	1	0	0.9468673589268823	1.0	0.0	0.0
YFL066C	2	0	0.4220193629111211	0.8477238407620878	0.0	0.0
YFL067W	4	1	0.29582219667804066	0.6596639988737542	0.21882607749534183	24.3982532166462
YFL068W	23	55	0.0033928859073756785	0.017484307216234344	2.093119002129357	227.71703005202625
YFR001W	10	1	0.008326954193643807	0.03666792769344987	0.08753043099813673	19.518602568763104
YFR002W	2	1	0.9081072067711058	1.0	0.43765215499068366	32.53100429239086
YFR003C	125	46	7.302395906495345e-12	1.8024068179508468e-10	0.32211198607314323	36.69497283630979
YFR004W	39	1	3.275990737744238e-10	6.6106044676375835e-09	0.022443700255932498	5.004769889142426
YFR005C	40	17	0.0006172538067583623	0.0040476928650710845	0.37200433174208114	41.477030468662576
YFR006W	4	0	0.10170966857028538	0.2824395480191749	0.0	0.0
YFR007W	5	4	0.8415381036495113	1.0	0.7002434479850939	78.07441029401011
YFR008W	5	0	0.052154812500578906	0.16441424805874558	0.0	0.0
YFR009W	7	0	0.01431883628567797	0.05815510415178956	0.0	0.0
YFR010W	19	11	0.09977370720604693	0.2824395480191749	0.5067551268313178	61.63769231366387
YFR011C	32	5	2.738321710911141e-06	3.057881196009703e-05	0.13676629843458865	17.744184157903426
YFR012W	11	2	0.01373738581783206	0.057042386886896876	0.15914623817843043	26.61627623580511
YFR012W-A	86	51	0.00022233130320242685	0.0016288246174740852	0.5190758117331364	59.00972870123829
YFR013W	0	0	1.0	1.0		0.0
YFR014C	58	10	3.787624321015137e-10	7.589765669044617e-09	0.15091453620368406	16.54118862337126
YFR015C	2	0	0.4220193629111211	0.8477238407620878	0.0	0.0
YFR016C	0	0	1.0	1.0		0.0
YFR017C	2	0	0.4220193629111211	0.8477238407620878	0.0	0.0
YFR018C	37	29	0.1599872900994125	0.409783509015753	0.6860493240394501	76.4918209120109
YFR019W	0	0	1.0	1.0		0.0
YFR021W	0	0	1.0	1.0		0.0
YFR022W	8	1	0.02749655798120085	0.10014737488909822	0.10941303874767092	24.39825320936572
YFR023W	15	17	1.0	1.0	0.9920115513122163	110.60541454710172
YFR024C-A	1	0	0.9468673589268823	1.0	0.0	0.0
YFR025C	19	7	0.012349934042987632	0.052147188459046895	0.3224805352562932	41.09179487322135
YFR026C	14	127	4.558178866897789e-18	1.795485387912958e-16	7.940260526259547	892.278974473155
YFR027W	16	23	0.5845399699016196	1.0	1.2582499455982157	140.28995596734703
YFR028C	0	0	1.0	1.0		0.0
YFR029W	2	0	0.4220193629111211	0.8477238407620878	0.0	0.0
YFR030W	7	1	0.049971743146746204	0.16441424805874558	0.12504347285448106	27.883717954857275
YFR031C	0	1	1.0	1.0		0.0
YFR031C-A	2	0	0.4220193629111211	0.8477238407620878	0.0	0.0
YFR032C	39	23	0.014923376604995604	0.06003762686480742	0.5162051058864475	57.55485374940619
YFR032C-A	13	2	0.004428707088786052	0.021843477244947326	0.13466220153559497	22.5214645059895
YFR032C-B	118	160	0.17572842741955688	0.428492821746003	1.1868533016696508	133.1565683458208
YFR033C	23	0	8.774763954949093e-07	1.0714154459641662e-05	0.0	0.0
YFR034C	4	0	0.10170966857028538	0.2824395480191749	0.0	0.0
YFR035C	70	11	1.6704868338091242e-12	4.5103144512846355e-11	0.13754782013992914	16.730230777074645
YFR036W	50	10	2.654030441204691e-08	4.0920453263721655e-07	0.17506086199627346	19.518602572046436
YFR037C	31	34	0.9680590512898472	1.0	0.9600111786892417	103.69257618009355
YFR038W	5	2	0.3503383669323725	0.7560209937065945	0.35012172399254693	48.79650643615947
YFR039C	10	44	6.0366174378741885e-05	0.0004973723049457658	3.8513389639180162	439.168557906377
YFR040W	11	0	0.0011832421129259801	0.006894453284131016	0.0	0.0
YFR041C	91	42	7.768561652901049e-07	9.649459625450093e-06	0.4039866046067849	46.11537970101392
YFR042W	176	132	0.00028655688401620116	0.00202954266007041	0.6564782324860255	73.74926537664003
YFR043C	36	19	0.007890654659022523	0.03553575171811944	0.46196616360127724	51.50742346205818
YFR044C	42	25	0.01225096812269782	0.052034946583186976	0.5210144702270044	58.091079095019786
YFR045W	72	64	0.16787064969051374	0.41793251358014916	0.7780482755389933	88.10480327439667
YFR046C	89	38	2.0054958138978208e-07	2.682234052494504e-06	0.37372543572238154	42.765477541472215
YFR047C	40	29	0.07835505065317362	0.2323980898949982	0.6345956247364913	70.7549343417429
YFR048W	11	7	0.32146998374303154	0.7080711897763977	0.5570118336245066	62.10464455462433
YFR049W	57	70	0.7518083162096136	1.0	1.0749351175209774	117.78467071810202
YFR050C	54	5	1.2394839496464093e-11	2.9825406671198743e-10	0.08104669536864513	10.843668094832912
YFR051C	5	2	0.3503383669323725	0.7560209937065945	0.35012172399254693	48.79650643615947
YFR052W	47	13	1.6975602059284993e-06	1.9564466421432463e-05	0.24210544744165483	29.07025914786105
YFR053C	0	0	1.0	1.0		0.0
YFR055W	30	8	0.00013062743914754504	0.0010097290356687251	0.23341448266169795	28.333455349631453
YFR057W	1	1	1.0	1.0	0.8753043099813673	97.59301287293748
YGL001C	47	12	7.472993358288118e-07	9.322599740458779e-06	0.22348195148460445	26.993812067862603
YGL002W	95	60	0.0003601553938786734	0.002486499003837036	0.5528237747250742	62.66498719558059
YGL003C	18	4	0.001998504475563953	0.011061981943184114	0.1945120688847483	27.10917022785013
YGL004C	43	44	0.6841897696901184	1.0	0.8956602241669804	99.862617825539
YGL005C	56	38	0.016224578479152256	0.06360432912992817	0.593956496058785	66.2238301569503
YGL006W	0	0	1.0	1.0		0.0
YGL006W-A	4	1	0.29582219667804066	0.6596639988737542	0.21882607749534183	24.3982532166462
YGL007C-A	0	0	1.0	1.0		0.0
YGL008C	0	0	1.0	1.0		0.0
YGL009C	4	0	0.10170966857028538	0.2824395480191749	0.0	0.0
YGL010W	93	44	1.002018947851037e-06	1.212662413342864e-05	0.4141224692384964	47.2224255761086
YGL011C	53	4	6.168759028254152e-12	1.5491935882746563e-10	0.0660607026401032	7.365510404986738
YGL012W	7	1	0.049971743146746204	0.16441424805874558	0.12504347285448106	13.941858981588918
YGL013C	1	0	0.9468673589268823	1.0	0.0	0.0
YGL014W	0	0	1.0	1.0		0.0
YGL015C	85	72	0.07259799239523311	0.21689242149695853	0.7414342390430405	83.81517574909302
YGL016W	0	0	1.0	1.0		0.0
YGL017W	1	0	0.9468673589268823	1.0	0.0	0.0
YGL018C	67	120	0.0037229230771721068	0.01903158277050381	1.567709211906927	176.2500680050102
YGL019W	58	27	0.00010611269579430557	0.0008348209487182645	0.4074692477499469	44.66120929075307
YGL020C	227	53	1.613384144181762e-30	1.1745028117961158e-28	0.2043662045330946	22.686095102324654
YGL021W	2	0	0.4220193629111211	0.8477238407620878	0.0	0.0
YGL022W	1	0	0.9468673589268823	1.0	0.0	0.0
YGL023C	1	0	0.9468673589268823	1.0	0.0	0.0
YGL025C	19	25	0.7539551433712913	1.0	1.1517161973439043	128.4118590123453
YGL026C	0	0	1.0	1.0		0.0
YGL027C	5	1	0.16431242771523674	0.409783509015753	0.17506086199627346	32.53100428268354
YGL028C	11	1	0.004586127504222705	0.022107979276433175	0.07957311908921522	8.872092079042943
YGL029W	7	1	0.049971743146746204	0.16441424805874558	0.12504347285448106	13.941858981588918
YGL030W	1	0	0.9468673589268823	1.0	0.0	0.0
YGL031C	1	0	0.9468673589268823	1.0	0.0	0.0
YGL032C	22	19	0.4594175184603041	0.8959342654002064	0.7559446313475445	84.86348944429575
YGL033W	2	0	0.4220193629111211	0.8477238407620878	0.0	0.0
YGL035C	0	0	1.0	1.0		0.0
YGL036W	0	0	1.0	1.0		0.0
YGL037C	11	7	0.32146998374303154	0.7080711897763977	0.5570118336245066	62.10464455462433
YGL038C	10	12	1.0	1.0	1.0503651719776408	126.8709167333626
YGL039W	1	0	0.9468673589268823	1.0	0.0	0.0
YGL040C	0	0	1.0	1.0		0.0
YGL041C-B	18	23	0.8419620040451792	1.0	1.118444396087303	124.70218308208622
YGL043W	22	7	0.0030314560982001378	0.0158202395832568	0.2785059168122533	29.7022213149998
YGL044C	28	23	0.29956685491759005	0.6651973137275587	0.7189999689132661	80.76663133377532
YGL045W	0	1	1.0	1.0		0.0
YGL047W	8	1	0.02749655798120085	0.10014737488909822	0.10941303874767092	12.199126608323098
YGL048C	18	4	0.001998504475563953	0.011061981943184114	0.1945120688847483	21.687336187133763
YGL049C	1	0	0.9468673589268823	1.0	0.0	0.0
YGL050W	2	0	0.4220193629111211	0.8477238407620878	0.0	0.0
YGL051W	9	2	0.04193701314100673	0.14679230832253787	0.1945120688847483	32.531004286067294
YGL053W	0	0	1.0	1.0		0.0
YGL054C	0	0	1.0	1.0		0.0
YGL055W	4	1	0.29582219667804066	0.6596639988737542	0.21882607749534183	24.3982532166462
YGL056C	7	1	0.049971743146746204	0.16441424805874558	0.12504347285448106	27.883717954857275
YGL057C	0	0	1.0	1.0		0.0
YGL058W	53	13	8.638776019955876e-08	1.2389426656051432e-06	0.21469728358033544	25.779286413332557
YGL059W	17	8	0.05276466053189741	0.16500799696061727	0.411907910579467	51.66688914527708
YGL060W	14	4	0.016003388909516494	0.06279679078320226	0.2500869457089621	27.883717954886272
YGL061C	54	17	1.2722427041177609e-06	1.5117082213597608e-05	0.27555876425339343	32.53100427371283
YGL062W	1	1	1.0	1.0	0.8753043099813673	97.5930128692262
YGL063W	17	8	0.05276466053189741	0.16500799696061727	0.411907910579467	51.66688914527708
YGL064C	15	4	0.009602702520754196	0.041274396260730484	0.23341448266169795	26.02480342456052
YGL065C	5	11	0.3240168611531599	0.7117727152375183	1.9256694819590081	195.18602574463787
YGL066W	5	1	0.16431242771523674	0.409783509015753	0.17506086199627346	19.518602572046436
YGL067W	10	7	0.4466936461797417	0.8846195451720711	0.6127130169869571	68.31510901251232
YGL068W	19	0	9.454957452107043e-06	9.294950479840617e-05	0.0	0.0
YGL070C	44	4	1.0352079042427576e-09	1.945581914150359e-08	0.07957311908921522	8.872092079179792
YGL071W	0	0	1.0	1.0		0.0
YGL073W	0	0	1.0	1.0		0.0
YGL075C	2	0	0.4220193629111211	0.8477238407620878	0.0	0.0
YGL076C	0	0	1.0	1.0		0.0
YGL077C	0	0	1.0	1.0		0.0
YGL078C	0	0	1.0	1.0		0.0
YGL079W	47	53	1.0	1.0	0.9870452857236696	110.05169535764502
YGL080W	26	25	0.6341054456259412	1.0	0.8416387595974686	90.36390083003634
YGL081W	23	10	0.013266380704129275	0.05573042763290537	0.3805670912962467	44.73013090264323
YGL082W	43	17	0.00017595344338909103	0.001324487242055841	0.3460505411554243	38.5832841560193
YGL083W	0	0	1.0	1.0		0.0
YGL084C	14	4	0.016003388909516494	0.06279679078320226	0.2500869457089621	27.883717954886272
YGL085W	29	10	0.0009494017978933611	0.005846241907604622	0.3018290724073681	32.53100429239087
YGL086W	2	0	0.4220193629111211	0.8477238407620878	0.0	0.0
YGL087C	5	0	0.052154812500578906	0.16441424805874558	0.0	0.0
YGL089C	8	1	0.02749655798120085	0.10014737488909822	0.10941303874767092	12.199126608323098
YGL090W	34	32	0.5061537121187922	0.9771366224891488	0.823815821158934	94.72263011881364
YGL091C	17	15	0.5794558503347341	1.0	0.7723273323365007	91.85224732941016
YGL092W	0	0	1.0	1.0		0.0
YGL093W	1	0	0.9468673589268823	1.0	0.0	0.0
YGL094C	1	0	0.9468673589268823	1.0	0.0	0.0
YGL095C	1	0	0.9468673589268823	1.0	0.0	0.0
YGL096W	0	0	1.0	1.0		0.0
YGL097W	0	0	1.0	1.0		0.0
YGL098W	0	0	1.0	1.0		0.0
YGL099W	1	1	1.0	1.0	0.8753043099813673	97.59301287293748
YGL100W	16	10	0.18596108512549084	0.4495427492882294	0.5470651937383546	60.9956330217634
YGL101W	31	21	0.0833514806228649	0.24594887894412318	0.5929480809551199	64.04541470482285
YGL103W	18	7	0.0194003561570878	0.07503123622018289	0.34039612054830953	37.95283832546173
YGL104C	0	2	0.5389294216761042	1.0		0.0
YGL105W	0	0	1.0	1.0		0.0
YGL106W	4	0	0.10170966857028538	0.2824395480191749	0.0	0.0
YGL107C	5	7	0.95337800861299	1.0	1.2254260339739143	113.85851502579484
YGL108C	4	0	0.10170966857028538	0.2824395480191749	0.0	0.0
YGL110C	11	10	0.7600620226421495	1.0	0.7957311908921523	97.59301286020631
YGL111W	1	0	0.9468673589268823	1.0	0.0	0.0
YGL112C	9	0	0.004071716510990408	0.02029154389489241	0.0	0.0
YGL113W	8	0	0.007610208781934254	0.034640930225592545	0.0	0.0
YGL114W	0	0	1.0	1.0		0.0
YGL115W	11	4	0.0701751443169877	0.21285720198681235	0.31829247635686087	44.36046038859609
YGL116W	0	1	1.0	1.0		0.0
YGL117W	1	1	1.0	1.0	0.8753043099813673	97.5930128692262
YGL119W	0	0	1.0	1.0		0.0
YGL120C	5	1	0.16431242771523674	0.409783509015753	0.17506086199627346	19.518602572046436
YGL121C	18	4	0.001998504475563953	0.011061981943184114	0.1945120688847483	21.687336187133763
YGL122C	1	0	0.9468673589268823	1.0	0.0	0.0
YGL123W	1	0	0.9468673589268823	1.0	0.0	0.0
YGL124C	1	0	0.9468673589268823	1.0	0.0	0.0
YGL125W	1	0	0.9468673589268823	1.0	0.0	0.0
YGL126W	0	0	1.0	1.0		0.0
YGL127C	52	14	3.281932812727929e-07	4.279908300679892e-06	0.23565885268729123	28.151830631077253
YGL128C	7	10	0.8325864389148318	1.0	1.2504347285448107	139.41858981588916
YGL129C	8	1	0.02749655798120085	0.10014737488909822	0.10941303874767092	24.39825320936572
YGL130W	13	7	0.1560176539641083	0.40877336125174796	0.47131770537458245	60.05723867890508
YGL131C	1	1	1.0	1.0	0.8753043099813673	48.79650644917409
YGL133W	0	0	1.0	1.0		0.0
YGL134W	5	0	0.052154812500578906	0.16441424805874558	0.0	0.0
YGL135W	12	4	0.0433310876829098	0.14984791657511382	0.2917681033271225	40.66375535500993
YGL136C	14	15	1.0	1.0	0.937826046408608	111.53487175714088
YGL137W	18	15	0.46429364927715655	0.9010883813783658	0.7294202583178062	86.74934469999847
YGL138C	21	17	0.36886110924012394	0.7888881514466168	0.708579679508726	79.84882869984133
YGL139W	5	14	0.12138930947956461	0.32667754741084515	2.4508520679478285	292.77903856613545
YGL140C	4	1	0.29582219667804066	0.6596639988737542	0.21882607749534183	48.79650641873143
YGL141W	2	1	0.9081072067711058	1.0	0.43765215499068366	32.53100429239086
YGL142C	32	44	0.4941544211552924	0.9555756812589397	1.20354342622438	133.08138118427567
YGL143C	13	4	0.026457810102857117	0.09880445837761771	0.26932440307118993	30.028619345052917
YGL144C	18	96	7.147826800607161e-11	1.5995000751086296e-09	4.66828965323396	525.9179024510325
YGL145W	13	10	0.46076734856714274	0.8961356177239221	0.6733110076779749	75.07154835703192
YGL146C	23	14	0.0847825252531784	0.24978704033351898	0.5327939278147454	60.9956330518167
YGL147C	1	0	0.9468673589268823	1.0	0.0	0.0
YGL148W	7	4	0.40914448410686555	0.8477238407620878	0.5001738914179242	69.70929489754388
YGL150C	0	0	1.0	1.0		0.0
YGL151W	4	2	0.5670532955562171	1.0	0.43765215499068366	73.19475964629837
YGL153W	49	19	4.609239087324671e-05	0.00039096952789386704	0.33940371203359143	37.84218866237124
YGL154C	162	96	2.9204029537716707e-07	3.843303749917821e-06	0.5186988503593288	58.43532249455916
YGL155W	31	31	0.6910023863272943	1.0	0.8753043099813673	97.59301287270551
YGL156W	1	1	1.0	1.0	0.8753043099813673	195.18602568763103
YGL157W	11	13	1.0	1.0	1.0344505481597979	124.20928909601142
YGL158W	0	0	1.0	1.0		0.0
YGL159W	1	0	0.9468673589268823	1.0	0.0	0.0
YGL160W	12	13	1.0	1.0	0.9482463358131481	113.8585150013083
YGL161C	58	104	0.007018490466844375	0.03249866237908374	1.569511176518314	173.68248053676032
YGL162W	0	0	1.0	1.0		0.0
YGL163C	1	1	1.0	1.0	0.8753043099813673	97.5930128692262
YGL164C	26	65	0.0007874847007093509	0.004954950233894395	2.1882607749534184	238.5606981546239
YGL166W	19	21	1.0	1.0	0.9674416057688796	107.86596156423911
YGL167C	0	0	1.0	1.0		0.0
YGL168W	0	0	1.0	1.0		0.0
YGL169W	19	17	0.5707687232530743	1.0	0.783167014193855	92.45653843984113
YGL170C	29	19	0.07776973745004744	0.23090023751947486	0.5734752375739993	61.808908158940206
YGL171W	25	13	0.02785316966085279	0.10131788660314003	0.45515824119031106	52.55008385596717
YGL172W	15	4	0.009602702520754196	0.041274396260730484	0.23341448266169795	32.53100427342016
YGL173C	0	0	1.0	1.0		0.0
YGL174W	132	76	1.7103971492992424e-06	1.9672988011239887e-05	0.5039630875650296	56.50121798257485
YGL175C	108	83	0.007759695524845262	0.03516627971897959	0.6726875715597546	75.90567667028384
YGL176C	13	5	0.05282206962345616	0.16500799696061727	0.33665550383898746	45.04292901197899
YGL178W	18	1	7.205025371728446e-05	0.0005869136106630353	0.04862801722118708	5.421834046378969
YGL179C	9	5	0.2923699226555588	0.6596639988737542	0.4862801722118708	65.06200857213459
YGL180W	0	0	1.0	1.0		0.0
YGL181W	5	21	0.009091719784296546	0.0395809844659269	3.676278101921743	341.57554510165284
YGL183C	0	0	1.0	1.0		0.0
YGL184C	0	0	1.0	1.0		0.0
YGL185C	22	19	0.4594175184603041	0.8959342654002064	0.7559446313475445	84.86348944429575
YGL186C	5	4	0.8415381036495113	1.0	0.7002434479850939	65.06200858963538
YGL187C	24	34	0.49845222331176875	0.962915262433988	1.2400144391402705	132.72649752563913
YGL188C-A	42	44	0.7688849408420404	1.0	0.9169854675995277	104.5639423502342
YGL189C	69	81	0.9330737464293335	1.0	1.027531146499866	115.98010224186793
YGL190C	0	0	1.0	1.0		0.0
YGL191W	18	2	0.00025250857445613606	0.0018061900643000478	0.09725603444237416	16.265502138327964
YGL192W	9	102	8.202938500071913e-16	2.82485624634213e-14	9.920115513122164	1116.8978138108578
YGL193C	164	935	6.258455038902677e-99	1.8943355225647e-96	4.9903020111742595	556.9942683395427
YGL194C	32	21	0.06260512463362676	0.19409276106090972	0.5744184534252723	65.06200856721279
YGL194C-A	76	78	0.5586323941636994	1.0	0.8983386339282454	101.44536863688128
YGL195W	0	0	1.0	1.0		0.0
YGL196W	26	21	0.29754569018706023	0.6617112390818961	0.7069765580618737	79.52023270023143
YGL197W	7	0	0.01431883628567797	0.05815510415178956	0.0	0.0
YGL198W	0	0	1.0	1.0		0.0
YGL200C	2	1	0.9081072067711058	1.0	0.43765215499068366	32.53100429239086
YGL201C	0	0	1.0	1.0		0.0
YGL202W	0	0	1.0	1.0		0.0
YGL203C	0	0	1.0	1.0		0.0
YGL205W	0	0	1.0	1.0		0.0
YGL206C	0	0	1.0	1.0		0.0
YGL207W	1	0	0.9468673589268823	1.0	0.0	0.0
YGL208W	19	12	0.1467393883266102	0.3872869308243852	0.552823774725074	63.43545838319825
YGL209W	0	0	1.0	1.0		0.0
YGL210W	0	1	1.0	1.0		0.0
YGL211W	104	47	7.136589607330701e-08	1.0443391051338132e-06	0.39557021701081024	45.04292900976169
YGL212W	104	40	1.3367158480000353e-09	2.4718497883756282e-08	0.33665550383898746	37.53577418413536
YGL213C	17	15	0.5794558503347341	1.0	0.7723273323365007	91.85224732941016
YGL215W	7	0	0.01431883628567797	0.05815510415178956	0.0	0.0
YGL216W	0	0	1.0	1.0		0.0
YGL219C	22	21	0.6620905016131604	1.0	0.8355177504367598	93.34983839505618
YGL220W	40	17	0.0006172538067583623	0.0040476928650710845	0.37200433174208114	43.916855773218046
YGL221C	107	80	0.004835634865397211	0.023174780092416133	0.6544331289580317	73.87882282620588
YGL222C	24	25	0.8570305486108442	1.0	0.9117753228972577	101.49673338825488
YGL223C	0	0	1.0	1.0		0.0
YGL224C	0	0	1.0	1.0		0.0
YGL225W	0	0	1.0	1.0		0.0
YGL226C-A	112	62	4.1559234289776015e-06	4.46742348412153e-05	0.4845434573111141	54.89606973079963
YGL226W	5	1	0.16431242771523674	0.409783509015753	0.17506086199627346	19.518602572046436
YGL227W	5	2	0.3503383669323725	0.7560209937065945	0.35012172399254693	58.55580771322709
YGL228W	0	0	1.0	1.0		0.0
YGL229C	5	2	0.3503383669323725	0.7560209937065945	0.35012172399254693	48.79650643615947
YGL230C	121	61	1.2649524276409482e-07	1.7455060080887394e-06	0.4412691149492844	50.00633716948866
YGL231C	63	55	0.1706769341256576	0.41983021734673087	0.7641545563329397	85.39388625792945
YGL232W	11	8	0.45303990898816204	0.8875699319664957	0.6365849527137217	79.84882870741532
YGL233W	0	0	1.0	1.0		0.0
YGL234W	5	1	0.16431242771523674	0.409783509015753	0.17506086199627346	16.26550214619543
YGL235W	46	44	0.4605289594213967	0.8961356177239221	0.8372476008517427	95.47142562155358
YGL236C	51	44	0.20525995017256454	0.49061760194187487	0.7551645027290228	86.11148193077668
YGL237C	60	72	0.8462153150256738	1.0	1.0503651719776408	115.19175290720352
YGL238W	1	0	0.9468673589268823	1.0	0.0	0.0
YGL240W	223	79	4.950555731107611e-21	2.3725538341333223e-19	0.3100853833566279	35.01094631475804
YGL241W	15	5	0.020610919719549224	0.07875973375888876	0.29176810332712244	39.03720513198712
YGL242C	102	34	6.288283478801666e-11	1.4126530580698587e-09	0.2917681033271225	33.487798528151075
YGL243W	15	4	0.009602702520754196	0.041274396260730484	0.23341448266169795	32.53100427342016
YGL244W	9	17	0.3001542391102443	0.6651973137275587	1.6533525855203608	195.18602565168837
YGL245W	18	4	0.001998504475563953	0.011061981943184114	0.1945120688847483	27.10917022785013
YGL246C	47	61	0.5746231135652704	1.0	1.1360332533800725	128.7397190900234
YGL247W	233	133	1.0096346128983811e-10	2.207759946303646e-09	0.4996372241524543	56.12645374288655
YGL248W	537	40	2.4334398647804474e-110	8.232183919030796e-108	0.06519957616248548	7.451235618788853
YGL249W	18	7	0.0194003561570878	0.07503123622018289	0.34039612054830953	37.95283832546173
YGL250W	75	80	0.7287630216642997	1.0	0.9336579306467919	105.40045389683952
YGL251C	5	4	0.8415381036495113	1.0	0.7002434479850939	78.07441029401011
[truncated: 3,752 more rows]
