# Supplementary material for: Overexpression profiling reveals cellular requirements in the context of genetic backgrounds and environments
Source: PLoS Genet. 2023 Apr 28;19(4):e1010732. doi: 10.1371/journal.pgen.1010732 (PMC10171610; doi:10.1371/journal.pgen.1010732)
Supplement: S1 Data — (ZIP) [file pgen.1010732.s025.zip › S1_Data/Fig_1/Fig.1F/Y40_Y40S2101.csv]

RPM	Y40S2000	Y40S2101	p_values	q_values	FC	NRPM
YAL001C	136	9	1.2797304437484844e-30	4.365201531433887e-30	0.056040214584810503	18.354828807069303
YAL002W	42	0	5.6678829297977986e-12	8.994479781806606e-12	0.0	0.0
YAL003W	37	0	1.1549820675413869e-10	1.745677232701844e-10	0.0	0.0
YAL005C	5	0	0.04757609384608727	0.052586991295185063	0.0	0.0
YAL007C	78	0	2.4486618691510958e-21	5.715200653201279e-21	0.0	0.0
YAL008W	45	0	9.319637407145098e-13	1.5222162660747364e-12	0.0	0.0
YAL009W	19	0	6.588976918595445e-06	8.300811885836233e-06	0.0	0.0
YAL010C	17	0	2.2637555759864524e-05	2.8015619361949835e-05	0.0	0.0
YAL011W	194	0	2.7656488477853854e-51	2.010777057346871e-50	0.0	0.0
YAL012W	69	0	5.288069787823157e-19	1.1222025590321394e-18	0.0	0.0
YAL013W	344	10	3.115793670770034e-83	6.563710403149622e-82	0.02461714852562735	8.062844694132286
YAL014C	403	26	1.727979383799424e-88	4.246841639414738e-87	0.05463418769558587	17.89431338753034
YAL015C	111	7	2.0274120154898449e-25	5.546929829249334e-25	0.05340368797271231	17.335116100411597
YAL016W	418	0	6.496719530094167e-109	2.7074372476501123e-107	0.0	0.0
YAL017W	0	0	1.0	1.0		0.0
YAL018C	236	7	1.895588474313875e-57	1.7386809116075113e-56	0.025117836292250284	8.226834757595542
YAL019W	29	0	1.464486548483703e-08	2.042750943567736e-08	0.0	0.0
YAL020C	331	293	0.00036248633619979616	0.0004336715039494545	0.7496107656178345	245.5197107615523
YAL021C	53	0	7.637105965450956e-15	1.3568426446496276e-14	0.0	0.0
YAL022C	554	32	2.6350287562027492e-123	1.500401027418021e-121	0.04891436299099384	16.020901516309
YAL023C	17	0	2.2637555759864524e-05	2.8015619361949835e-05	0.0	0.0
YAL024C	27	0	4.938992277921861e-08	6.745225502334036e-08	0.0	0.0
YAL025C	74	0	2.667087521461359e-20	5.984380925412854e-20	0.0	0.0
YAL026C	27	0	4.938992277921861e-08	6.745225502334036e-08	0.0	0.0
YAL027W	242	19	9.542933779448015e-52	7.063244808958241e-51	0.06648664577004147	21.776344185627742
YAL028W	252	1	1.564249580789811e-65	1.862525743089483e-64	0.003360436147942781	1.1006422914742977
YAL029C	0	0	1.0	1.0		0.0
YAL030W	569	32	4.020354540211335e-127	2.513158582690803e-125	0.047624880662584516	15.598557890693572
YAL031C	449	0	6.971781564922447e-117	3.456441015505948e-115	0.0	0.0
YAL032C	478	7	1.3563371009680403e-119	7.156233640061651e-118	0.012401274822115201	4.061784524733435
YAL033W	204	33	4.1401695250220255e-35	1.6803186265632792e-34	0.13698719120731456	44.8673593061694
YAL034C	451	2	5.034159417949748e-116	2.4328950262713443e-114	0.0037553432784105585	1.2299860642296667
YAL034W-A	272	5	5.386149915135412e-68	6.837913501532838e-67	0.015566726273558472	5.079887501061096
YAL035W	82	0	2.250995914701157e-22	5.423325306010203e-22	0.0	0.0
YAL036C	215	0	1.0793691318304887e-56	9.653890944256829e-56	0.0	0.0
YAL037C-A	147	0	3.601271561285383e-39	1.6742855900527274e-38	0.0	0.0
YAL037W	408	76	2.6497700806087662e-64	3.1099648435879623e-63	0.15774282623872585	51.665444050852905
YAL038W	8	0	0.006551354482884732	0.0074948954905649685	0.0	0.0
YAL039C	0	0	1.0	1.0		0.0
YAL040C	22	0	1.0444004554523556e-06	1.3567533361885017e-06	0.0	0.0
YAL041W	2	0	0.40809670264066267	0.43567182789798603	0.0	0.0
YAL042W	49	0	8.422947847238675e-14	1.4352703131694703e-13	0.0	0.0
YAL043C	50	2	9.29786350173886e-13	1.5222162660747364e-12	0.03387319637126324	11.094474298935546
YAL044C	212	0	6.392997678945292e-56	5.4711502457759495e-55	0.0	0.0
YAL044W-A	413	8	3.0663091047517295e-102	1.1090782176998236e-100	0.016403484925551205	5.372626782226672
YAL046C	248	2	7.996831562508381e-64	9.253476522331126e-63	0.006829273461948233	2.236789173351668
YAL047C	71	0	1.600549293739403e-19	3.476117442709708e-19	0.0	0.0
YAL048C	136	0	2.4799900131487416e-36	1.0471675892524533e-35	0.0	0.0
YAL049C	220	4	2.762824271378839e-55	2.2861873934819715e-54	0.01539690744148329	5.042942864827332
YAL051W	0	0	1.0	1.0		0.0
YAL053W	19	0	6.588976918595445e-06	8.300811885836233e-06	0.0	0.0
YAL054C	84	0	6.827924545909899e-23	1.677376935648348e-22	0.0	0.0
YAL055W	345	9	3.9196221757418827e-84	8.5063196727138e-83	0.022091215024736894	7.235526718521653
YAL056W	158	0	5.243543804501202e-42	2.7489170847480775e-41	0.0	0.0
YAL058W	0	0	1.0	1.0		0.0
YAL059W	103	1	3.956457512482585e-27	1.1620831028747366e-26	0.008221649604675543	2.692833567274663
YAL060W	163	3	2.820336993564111e-41	1.4353768185829382e-40	0.01558582655119474	5.104819463786617
YAL061W	379	1	3.3702088616432906e-98	1.0591295717656047e-96	0.002234379707866968	0.731825481448205
YAL062W	61	0	6.328345273923836e-17	1.2282927327146805e-16	0.0	0.0
YAL063C	0	0	1.0	1.0		0.0
YAL063C-A	123	8	6.8166340153553185e-28	2.0731074681284208e-27	0.05507836808335485	18.039795616726305
YAL064C-A	0	0	1.0	1.0		0.0
YAL064W	2	0	0.40809670264066267	0.43567182789798603	0.0	0.0
YAL064W-B	587	11	6.1860433359245214e-145	5.738054068532567e-143	0.0158690442965884	5.197581658922125
YAL065C	56	0	1.2642203059195265e-15	2.3280598717077157e-15	0.0	0.0
YAL067C	2	0	0.40809670264066267	0.43567182789798603	0.0	0.0
YAL067W-A	38	0	6.316408642968344e-11	9.645689353614164e-11	0.0	0.0
YAL068C	0	0	1.0	1.0		0.0
YAR002C-A	55	0	2.302084240713961e-15	4.19230097161051e-15	0.0	0.0
YAR002W	205	2	9.339835557857092e-53	7.142738602823954e-52	0.008261755212503228	2.692833568151997
YAR003W	47	0	2.8005416983058453e-13	4.676514316770301e-13	0.0	0.0
YAR007C	23	0	5.663827110206997e-07	7.43668258237453e-07	0.0	0.0
YAR008W	319	19	2.799211281163094e-71	3.984718831180434e-70	0.050438145066928015	16.468360291751175
YAR009C	88	3	5.9592675890770925e-22	1.4161879299496842e-21	0.028869201452781167	9.455517870732631
YAR010C	42	0	5.6678829297977986e-12	8.994479781806606e-12	0.0	0.0
YAR014C	16	0	4.2056691306099136e-05	5.163706910789414e-05	0.0	0.0
YAR015W	208	13	1.356097388530168e-46	8.35001721781263e-46	0.052926869330098804	17.335116094350457
YAR018C	25	0	1.6700091961757508e-07	2.234059755107407e-07	0.0	0.0
YAR019C	36	1	9.643877182134388e-10	1.4090939449810688e-09	0.02352305303559947	7.704496040525282
YAR020C	47	3	2.2205297529945424e-11	3.459839233126961e-11	0.054052972932866865	17.703948355148594
YAR023C	12	0	0.0005113999846985713	0.0006071555144511733	0.0	0.0
YAR027W	5	0	0.04757609384608727	0.052586991295185063	0.0	0.0
YAR028W	205	1	1.9659580841849982e-53	1.5403576215460388e-52	0.004130877606251614	1.3464167840759984
YAR029W	331	2	3.5721896370887624e-85	7.931916062894777e-84	0.005116797034934024	1.6759024620789331
YAR031W	175	6	1.9908809781685414e-42	1.0591634140099242e-41	0.029034168318225625	9.50954940070681
YAR033W	151	13	3.8419507925023545e-32	1.3975369391322608e-31	0.07290588622954007	23.87883540937662
YAR035C-A	430	15	4.355916676623803e-102	1.55595508119649e-100	0.02954057823075282	9.675413635889038
YAR035W	72	1	4.1653097541469565e-19	8.888570091316937e-19	0.011761526517799735	3.799477500320129
YAR042W	46	0	5.108238028616494e-13	8.449087403673701e-13	0.0	0.0
YAR050W	77	0	4.447866244220341e-21	1.0252376260725924e-20	0.0	0.0
YAR064W	854	161	4.3800694890519734e-132	3.0719243453095e-130	0.15964826158587178	52.28953050902393
YAR066W	79	4	5.145282622431065e-19	1.095945198577817e-18	0.0428774637610927	13.868092878275164
YAR068W	161	4	4.1463409609136665e-40	2.005517818857401e-39	0.02103925240451133	6.890977827283473
YAR071W	14	0	0.0001459746065346129	0.00017618047474933027	0.0	0.0
YBL001C	317	28	1.3199244614594358e-65	1.578146689782373e-64	0.07479885634032891	24.49883915050542
YBL002W	175	0	2.1744705773275227e-46	1.3219218065761716e-45	0.0	0.0
YBL003C	0	0	1.0	1.0		0.0
YBL004W	0	0	1.0	1.0		0.0
YBL005W	25	0	1.6700091961757508e-07	2.234059755107407e-07	0.0	0.0
YBL006C	168	39	4.2594553927261726e-24	1.0955334509645894e-23	0.1965855146546527	64.38757407680859
YBL007C	0	0	1.0	1.0		0.0
YBL008W	119	2	1.3524946673533824e-30	4.607936511818307e-30	0.014232435450110603	4.622697625176986
YBL008W-A	691	92	5.405106994954458e-125	3.139875790705363e-123	0.11274725275529007	36.87469784115791
YBL009W	102	6	1.0350800576777495e-23	2.6311464979585803e-23	0.04981352407538711	16.31540338190928
YBL010C	249	23	2.804138910748365e-51	2.0361872317820516e-50	0.07822123660030667	25.619769969325137
YBL011W	34	2	1.3162706955454504e-08	1.8599195995287188e-08	0.04981352407538711	16.31540337975696
YBL013W	333	12	3.8419584912156726e-79	7.173734832136797e-78	0.030516393127264174	9.995021892997888
YBL014C	0	0	1.0	1.0		0.0
YBL015W	0	0	1.0	1.0		0.0
YBL016W	0	0	1.0	1.0		0.0
YBL017C	9	1	0.012975856828513767	0.014646546147356759	0.09409221214239788	30.81798415635566
YBL018C	710	165	3.36370137031965e-97	1.0344730791822624e-95	0.19679850004431104	64.36667580335
YBL019W	152	12	5.892845890801591e-33	2.1977792942931224e-32	0.06685499283801954	21.75387118352012
YBL020W	0	0	1.0	1.0		0.0
YBL021C	340	7	3.7624113239356066e-84	8.196071031800634e-83	0.01743473342638549	5.710391184206328
YBL022C	0	0	1.0	1.0		0.0
YBL023C	52	5	1.5582644817559236e-11	2.447181604199431e-11	0.08142595281553662	26.66940937680076
YBL024W	88	1	2.993348891792499e-23	7.494449053852268e-23	0.009623067150927056	3.151839289412633
YBL025W	224	19	3.3327381880238356e-47	2.1062172878379207e-46	0.07182932266227694	23.526228983986563
YBL026W	58	2	7.859632626231241e-15	1.3950847911560454e-14	0.02920103135453727	9.564201982018064
YBL027W	464	30	1.271988907071503e-101	4.4334595179201294e-100	0.05475193378975739	17.93287872153405
YBL028C	465	28	4.667817268023694e-103	1.70984822346524e-101	0.05099190851588015	16.701359162954553
YBL029C-A	205	0	4.0592222128121435e-54	3.2423037424836996e-53	0.0	0.0
YBL029W	53	0	7.637105965450956e-15	1.3568426446496276e-14	0.0	0.0
YBL030C	0	0	1.0	1.0		0.0
YBL031W	51	0	2.5353342808550948e-14	4.4090436798299514e-14	0.0	0.0
YBL032W	16	0	4.2056691306099136e-05	5.163706910789414e-05	0.0	0.0
YBL033C	100	0	4.9371667920937745e-27	1.4405705845424302e-26	0.0	0.0
YBL034C	31	0	4.3522395057194106e-09	6.195477573611963e-09	0.0	0.0
YBL035C	56	2	2.591130620503327e-14	4.5047134820177244e-14	0.030243925331485032	9.905780624192058
YBL036C	518	6	1.5463910769482176e-130	1.0462700098269647e-128	0.009808840648049199	3.2126856083635453
YBL037W	48	1	7.134562700872414e-13	1.1749962798601734e-12	0.0176422897766996	5.778372030663276
YBL038W	393	1	8.473923243512313e-102	2.9715568642341047e-100	0.0021547834841770504	0.7057553625079402
YBL039C	70	1	1.3744949418508904e-18	2.8650672020965822e-18	0.012097570132594012	3.962312248252185
YBL039W-B	209	70	3.616003883621936e-22	8.661240455939088e-22	0.2836272423431132	92.89631592321486
YBL040C	46	4	1.484991210566539e-10	2.2421067083140366e-10	0.07363738341578964	24.118422393481328
YBL041W	144	6	1.7960912453787627e-34	7.055546961866984e-34	0.035284579553399205	11.47704238259189
YBL042C	102	0	1.5007043307837648e-27	4.4787496659768716e-27	0.0	0.0
YBL043W	85	58	0.0014875098629369271	0.001749421108742386	0.5778368792744906	187.0579969812087
YBL044W	2818	27	0.0	0.0	0.008113700337332393	2.657476988364384
YBL045C	39	0	3.4554864121336484e-11	5.326320652956476e-11	0.0	0.0
YBL046W	79	12	1.0199776232483494e-14	1.806557225531647e-14	0.1286323912832781	41.60427863756971
YBL047C	32	0	2.374409963599612e-09	3.412954686493719e-09	0.0	0.0
YBL049W	214	95	2.4079874987299765e-16	4.564382368225477e-16	0.37592916533528126	124.4240108132586
YBL050W	33	0	1.2959862954143885e-09	1.881175463131789e-09	0.0	0.0
YBL051C	21	0	1.9277172772992018e-06	2.4740687484373374e-06	0.0	0.0
YBL052C	0	0	1.0	1.0		0.0
YBL054W	167	38	2.8969889603115782e-24	7.498012381076457e-24	0.19269183564491063	63.11227896113147
YBL055C	165	0	8.220516445849315e-44	4.558938291232344e-43	0.0	0.0
YBL056W	39	0	3.4554864121336484e-11	5.326320652956476e-11	0.0	0.0
YBL057C	532	0	3.229484126757145e-138	2.65325188756862e-136	0.0	0.0
YBL058W	96	0	5.346859559220847e-26	1.4927082196640336e-25	0.0	0.0
YBL059C-A	306	15	2.2430593226985136e-70	3.123446529016744e-69	0.0415112700628226	13.596169486718
YBL059W	984	35	2.9965641585927675e-231	7.492713250463916e-229	0.030120982545584686	9.865513221810398
YBL060W	115	9	2.780963359122502e-25	7.579772643750478e-25	0.06627364507421069	21.70658015556496
YBL061C	79	1	6.396767248118441e-21	1.4679891637641324e-20	0.010719365940273175	3.4670232188827392
YBL063W	4	0	0.09459633891741487	0.10342652948936368	0.0	0.0
YBL064C	348	0	6.478278500606064e-91	1.6782243088732195e-89	0.0	0.0
YBL066C	50	0	4.6207000117040065e-14	7.96094840242952e-14	0.0	0.0
YBL067C	0	0	1.0	1.0		0.0
YBL068W	171	2	5.324864418820079e-44	2.984726634759676e-43	0.009904443383410302	3.243998332629933
YBL069W	140	6	1.906690831918103e-33	7.233099587309374e-33	0.036292710397782035	11.88693675202323
YBL071C-B	414	97	5.280396670814599e-57	4.774773782052635e-56	0.19841183864809983	65.65570538193238
YBL071W-A	388	81	1.665239745612718e-57	1.542156807893517e-56	0.17678665631909293	58.61771213756698
YBL072C	154	0	5.637365180312978e-41	2.8414099169132283e-40	0.0	0.0
YBL074C	79	2	2.891590588854645e-20	6.473155888089944e-20	0.02143873188054635	6.934046437765479
YBL075C	175	1	1.0507864139986276e-45	6.255768806321022e-45	0.004839028053037604	1.584924899908719
YBL076C	0	0	1.0	1.0		0.0
YBL078C	245	16	3.0849059879899645e-54	2.4733628243542632e-53	0.0553031777490012	19.16728283573021
YBL079W	5	0	0.04757609384608727	0.052586991295185063	0.0	0.0
YBL080C	84	4	2.6680495031748494e-20	5.984380925412854e-20	0.04032523377531338	13.05232271154137
YBL081W	260	3	3.0793250548330733e-66	3.7440165730116287e-65	0.009771114337864394	3.2003291259669
YBL082C	198	5	5.6336281676405756e-49	3.767325068848948e-48	0.02138459366872679	7.004087310321083
YBL084C	0	0	1.0	1.0		0.0
YBL085W	19	0	6.588976918595445e-06	8.300811885836233e-06	0.0	0.0
YBL086C	124	4	1.3714243045001165e-30	4.6586303456468815e-30	0.027317093847792934	8.94715669275579
YBL087C	90	0	1.908645184804351e-24	4.973547103674592e-24	0.0	0.0
YBL088C	1	0	0.933673819343839	0.9850592799571488	0.0	0.0
YBL089W	97	10	3.452426415819086e-20	7.722638785443626e-20	0.08730205250325576	28.302230364041304
YBL090W	238	2	2.99384168342266e-61	3.141894803168562e-60	0.007116217725055302	2.3307719113938523
YBL091C	174	7	1.525347643024171e-41	7.895836449173723e-41	0.034067869913626814	11.158235649071942
YBL091C-A	428	57	5.4548615865377715e-78	9.742518318067927e-77	0.11277874960058436	36.93837822333013
YBL092W	52	0	1.3913719886109676e-14	2.4507749790204212e-14	0.0	0.0
YBL093C	104	2	1.0054722825535965e-26	2.913083676053266e-26	0.016285190563107323	5.33388187313891
YBL095W	302	3	4.860770272961769e-77	8.419966819217812e-76	0.008412217641870008	2.75525024071496
YBL097W	21	0	1.9277172772992018e-06	2.4740687484373374e-06	0.0	0.0
YBL098W	91	0	1.0517013180083847e-24	2.798858991145868e-24	0.0	0.0
YBL099W	0	0	1.0	1.0		0.0
YBL100W-C	302	46	1.1928640633878149e-52	9.050344628685124e-52	0.1289873371753401	42.24717035520625
YBL101C	157	0	9.494564671272202e-42	4.937001937114505e-41	0.0	0.0
YBL102W	322	16	7.527129545391025e-74	1.1543605870811676e-72	0.04207850480902266	13.781955653203372
YBL103C	14	0	0.0001459746065346129	0.00017618047474933027	0.0	0.0
YBL104C	52	0	1.3913719886109676e-14	2.4507749790204212e-14	0.0	0.0
YBL105C	116	7	1.0725703425109839e-26	3.1059174419842236e-26	0.05110180487044023	16.73735347037994
YBL106C	0	0	1.0	1.0		0.0
YBL107C	0	0	1.0	1.0		0.0
YBL108C-A	322	14	4.4519473143629475e-75	7.294344445840829e-74	0.03681869170789483	12.05921120081414
YBL111C	57	0	6.943704882877063e-16	1.2927564513248942e-15	0.0	0.0
YBR001C	77	2	9.512301404970711e-20	2.0855983751424538e-19	0.02199558205926184	7.111842502108113
YBR002C	103	0	8.27435761444509e-28	2.5005691350853236e-27	0.0	0.0
YBR003W	104	8	4.654689838197494e-23	1.1533443024331662e-22	0.06514076225242929	21.132332016730956
YBR004C	0	0	1.0	1.0		0.0
YBR005W	25	0	1.6700091961757508e-07	2.234059755107407e-07	0.0	0.0
YBR006W	29	8	0.0001414474376558425	0.00017194339758164242	0.23360825083629816	73.96316204673911
YBR007C	97	0	2.947205883935749e-26	8.320756523571179e-26	0.0	0.0
YBR008C	31	2	7.910071812819895e-08	1.0756874673806389e-07	0.05463418769558587	17.894313385844814
YBR009C	35	0	3.865884898616774e-10	5.719759210688209e-10	0.0	0.0
YBR010W	0	0	1.0	1.0		0.0
YBR011C	9	0	0.003438312881421551	0.0039730233837764395	0.0	0.0
YBR013C	19	0	6.588976918595445e-06	8.300811885836233e-06	0.0	0.0
YBR014C	102	0	1.5007043307837648e-27	4.4787496659768716e-27	0.0	0.0
YBR015C	119	0	6.070378942332839e-32	2.1956446098966133e-31	0.0	0.0
YBR016W	0	0	1.0	1.0		0.0
YBR017C	0	0	1.0	1.0		0.0
YBR018C	125	8	2.1075715124940962e-28	6.555242708682287e-28	0.05419711419402118	17.61027667873306
YBR019C	83	0	1.2396995164145743e-22	3.0171442737622586e-22	0.0	0.0
YBR020W	0	0	1.0	1.0		0.0
YBR021W	70	0	2.909120027354876e-19	6.23104256138469e-19	0.0	0.0
YBR022W	176	20	1.2239664577094314e-34	4.8411493110639205e-34	0.09623067150927056	31.51839289412633
YBR023C	0	0	1.0	1.0		0.0
YBR024W	22	0	1.0444004554523556e-06	1.3567533361885017e-06	0.0	0.0
YBR025C	0	0	1.0	1.0		0.0
YBR026C	12	0	0.0005113999846985713	0.0006071555144511733	0.0	0.0
YBR028C	90	16	1.5609369091427242e-15	2.867118545027086e-15	0.1505475394278366	51.81485251294662
YBR029C	56	0	1.2642203059195265e-15	2.3280598717077157e-15	0.0	0.0
YBR030W	91	11	3.623541408739049e-18	7.42129153905209e-18	0.10236405496810318	33.1628308108556
YBR031W	18	0	1.2204346885922371e-05	1.521838658736764e-05	0.0	0.0
YBR033W	49	0	8.422947847238675e-14	1.4352703131694703e-13	0.0	0.0
YBR034C	162	1	2.354704030270844e-42	1.2481016477500112e-41	0.005227345119022104	1.7121102313342376
YBR035C	349	27	3.1142595258029263e-74	4.840569333214224e-73	0.0655140617495779	21.457794138276498
YBR036C	25	1	7.395951198612682e-07	9.695490162576142e-07	0.03387319637126324	11.094474298935546
YBR037C	75	0	1.467928776985405e-20	3.326264143594588e-20	0.0	0.0
YBR038W	0	0	1.0	1.0		0.0
YBR039W	27	0	4.938992277921861e-08	6.745225502334036e-08	0.0	0.0
YBR040W	249	4	9.630414645012556e-63	1.0691991240051585e-61	0.013603693321792464	4.455612169306623
YBR041W	255	1	2.6440040617342774e-66	3.2283794817481592e-65	0.0033209016050258075	1.0876935587936036
YBR042C	140	32	1.7125243919324378e-20	3.874401171519847e-20	0.1935611221215042	63.396996008699695
YBR043C	23	0	5.663827110206997e-07	7.43668258237453e-07	0.0	0.0
YBR044C	0	0	1.0	1.0		0.0
YBR045C	9	0	0.003438312881421551	0.0039730233837764395	0.0	0.0
YBR046C	79	26	2.7607820751817823e-09	3.965349079513094e-09	0.27870351444710256	90.14260369643964
YBR047W	378	4	6.6180195492125415e-96	1.931991392259966e-94	0.00896116306118075	2.935046111439478
YBR048W	368	5	1.1484169996058974e-92	3.1600699352791945e-91	0.01150584115871713	3.7685034992446944
YBR049C	0	0	1.0	1.0		0.0
YBR050C	111	2	1.5684665093226909e-28	4.889024875400973e-28	0.015258196563632089	4.997510944173167
YBR052C	42	0	5.6678829297977986e-12	8.994479781806606e-12	0.0	0.0
YBR053C	0	0	1.0	1.0		0.0
YBR054W	4	0	0.09459633891741487	0.10342652948936368	0.0	0.0
YBR055C	25	0	1.6700091961757508e-07	2.234059755107407e-07	0.0	0.0
YBR056W	8	0	0.006551354482884732	0.0074948954905649685	0.0	0.0
YBR057C	0	0	1.0	1.0		0.0
YBR058C	0	0	1.0	1.0		0.0
YBR058C-A	171	7	8.962399918621762e-41	4.485880063707027e-40	0.03466555184193606	11.353994166772452
YBR059C	7	0	0.012566585148552733	0.014206886414257278	0.0	0.0
YBR060C	56	0	1.2642203059195265e-15	2.3280598717077157e-15	0.0	0.0
YBR061C	0	0	1.0	1.0		0.0
YBR062C	183	6	1.7588314740656678e-44	9.995098623865272e-44	0.027764915058412484	9.09383139348962
YBR063C	187	498	2.745541805276906e-22	6.598249445109689e-22	2.255194089958435	738.642807789785
YBR065C	201	16	4.3806673828904344e-43	2.3902483983873706e-42	0.06740934601246415	22.078555822819443
YBR066C	38	0	6.316408642968344e-11	9.645689353614164e-11	0.0	0.0
YBR067C	33	0	1.2959862954143885e-09	1.881175463131789e-09	0.0	0.0
YBR068C	9	0	0.003438312881421551	0.0039730233837764395	0.0	0.0
YBR069C	1	0	0.933673819343839	0.9850592799571488	0.0	0.0
YBR070C	122	106	0.02421779646924136	0.027170619319648755	0.7357702490479309	243.25998974195704
YBR071W	296	14	1.962906345112708e-68	2.525430512470511e-67	0.040052765979534236	13.118466238353983
YBR072C-A	484	16	2.7787461379872287e-115	1.2992332552491505e-113	0.02799437716633325	9.168987025288745
YBR072W	58	0	3.814383720980957e-16	7.17348619338178e-16	0.0	0.0
YBR073W	0	0	1.0	1.0		0.0
YBR074W	14	0	0.0001459746065346129	0.00017618047474933027	0.0	0.0
YBR076W	0	0	1.0	1.0		0.0
YBR077C	319	2	4.354310288471461e-82	8.880013641489138e-81	0.0053092784280976855	1.7335116094413696
YBR078W	19	0	6.588976918595445e-06	8.300811885836233e-06	0.0	0.0
YBR079C	4	0	0.09459633891741487	0.10342652948936368	0.0	0.0
YBR080C	94	9	5.676093370555761e-20	1.2588975308162815e-19	0.0810794593993003	26.55592253272288
YBR081C	0	0	1.0	1.0		0.0
YBR082C	4	0	0.09459633891741487	0.10342652948936368	0.0	0.0
YBR083W	32	1	1.0744901658068352e-08	1.519771997923047e-08	0.026463434665049402	8.66755804720685
YBR084C-A	70	1	1.3744949418508904e-18	2.8650672020965822e-18	0.012097570132594012	3.906505036653304
YBR084W	39	0	3.4554864121336484e-11	5.326320652956476e-11	0.0	0.0
YBR085C-A	50	4	1.4128242898309166e-11	2.2236323182314183e-11	0.06774639274252647	22.188948602261828
YBR085W	65	154	2.181859490727659e-06	2.7983661755519106e-06	2.0063354773748223	657.1342471868251
YBR086C	11	0	0.0009614517840243674	0.001131432209929228	0.0	0.0
YBR087W	321	15	3.314272485763521e-74	5.13756902038437e-73	0.03957149108792434	12.960834466126135
YBR088C	134	0	8.139333349523766e-36	3.3748598480974173e-35	0.0	0.0
YBR091C	339	1	6.507702277218073e-88	1.5791475019527907e-86	0.002498023331214103	0.8181765706900991
YBR092C	238	2	2.99384168342266e-61	3.141894803168562e-60	0.007116217725055302	2.3307719113938523
YBR093C	9	3	0.08244591464076156	0.09093717972746831	0.28227663642719364	83.20855727513943
YBR094W	118	7	3.308185087551851e-27	9.736628678869342e-27	0.05023567258450057	16.31540338804756
YBR095C	255	9	4.7383699635467655e-61	4.936660445716929e-60	0.029888114445232268	9.789242031725214
YBR096W	170	0	4.227052712849649e-45	2.4705061129673097e-44	0.0	0.0
YBR097W	6	3	0.35828145835395964	0.3862186817232656	0.4234149546407904	138.6809287763863
YBR098W	76	13	1.5821786111360552e-13	2.671494184569423e-13	0.1448524844823757	47.44347561294615
YBR101C	200	2	1.809935525889603e-51	1.3226098105960745e-50	0.00846829909281581	2.773618575106191
YBR102C	72	6	4.643785774981188e-16	8.710506194362953e-16	0.07056915910679841	22.79686500492812
YBR103W	4	0	0.09459633891741487	0.10342652948936368	0.0	0.0
YBR104W	53	1	3.5659398554169545e-14	6.18074747091709e-14	0.015977922816633603	5.233242594208633
YBR105C	178	4	1.7551202219922197e-44	9.993758808591342e-44	0.019029885601833278	6.23285073016398
YBR106W	21	0	1.9277172772992018e-06	2.4740687484373374e-06	0.0	0.0
YBR107C	284	19	2.1941844493055764e-62	2.3990028075962684e-61	0.05665411364911985	18.555898917651906
YBR108W	114	0	1.1879335711154144e-30	4.0544842537001474e-30	0.0	0.0
YBR109C	174	0	3.936195769900481e-46	2.3728576386475544e-45	0.0	0.0
YBR110W	41	3	7.778733939236919e-10	1.1400483915533007e-09	0.061963164093774205	20.29477006544608
YBR111C	294	1	2.442261648138157e-76	4.1068557714744273e-75	0.0028803738410938125	0.9434076785860124
YBR111W-A	306	61	7.229506769116687e-47	4.494799289642169e-46	0.16881249825547853	55.291089243595074
YBR112C	12	0	0.0005113999846985713	0.0006071555144511733	0.0	0.0
YBR114W	43	1	1.4333399224698787e-11	2.254071067575683e-11	0.01969371882050188	6.450275755557523
YBR115C	4	0	0.09459633891741487	0.10342652948936368	0.0	0.0
YBR117C	61	0	6.328345273923836e-17	1.2282927327146805e-16	0.0	0.0
YBR118W	6	0	0.02431229473463963	0.027170619319648755	0.0	0.0
YBR119W	232	10	1.5549056043661686e-54	1.2630313743940445e-53	0.03650128919317159	11.90394238260146
YBR120C	171	25	6.659289193482827e-31	2.2946418305404276e-30	0.12380554229262879	40.54997916429338
YBR121C	77	0	4.447866244220341e-21	1.0252376260725924e-20	0.0	0.0
YBR122C	329	1	2.4278048626403954e-85	5.454025689470669e-84	0.0025739510920412796	0.843045159546552
YBR123C	150	7	2.1542749832465091e-35	8.836829834986215e-35	0.03951872909980711	12.943553350527006
YBR125C	728	0	1.3764412118241595e-188	2.4737229403752315e-186	0.0	0.0
YBR126C	18	0	1.2204346885922371e-05	1.521838658736764e-05	0.0	0.0
YBR127C	6	0	0.02431229473463963	0.027170619319648755	0.0	0.0
YBR128C	373	12	2.1729521004027488e-89	5.457051322889174e-88	0.027243857671257293	8.923169679454794
YBR129C	205	1	1.9659580841849982e-53	1.5403576215460388e-52	0.004130877606251614	1.3529846704512904
YBR130C	132	15	2.6729318405455306e-26	7.625015384413366e-26	0.09623067150927056	31.281412510240187
YBR131W	427	7	1.7043951614913561e-106	6.713682584751225e-105	0.013882457529206244	4.546915697173255
YBR132C	161	0	8.83331139407488e-43	4.787971143008919e-42	0.0	0.0
YBR133C	140	2	5.190274830025551e-36	2.1661299381333049e-35	0.012097570132594012	3.962312250151703
YBR135W	191	6	1.5529866592096194e-46	9.531724948894899e-46	0.02660198667900254	8.712937931430101
YBR136W	6	0	0.02431229473463963	0.027170619319648755	0.0	0.0
YBR137W	59	2	4.3290945961606056e-15	7.79969392936079e-15	0.02870609861971461	9.402096864231982
YBR138C	268	0	2.4578342372831375e-70	3.4060252285820054e-69	0.0	0.0
YBR139W	155	0	3.113153812425331e-41	1.5788137191585607e-40	0.0	0.0
YBR140C	2	0	0.40809670264066267	0.43567182789798603	0.0	0.0
YBR141C	2	0	0.40809670264066267	0.43567182789798603	0.0	0.0
YBR142W	100	0	4.9371667920937745e-27	1.4405705845424302e-26	0.0	0.0
YBR143C	24	1	1.3559677369165797e-06	1.7575322188431937e-06	0.0352845795533992	11.55674406294247
YBR145W	125	3	1.730056040332042e-31	6.134125948180995e-31	0.02032391782275794	6.6038537523469545
YBR146W	284	4	9.646496952992642e-72	1.390401102171947e-70	0.011927181820867336	3.906505035579933
YBR147W	181	35	9.580998098964424e-29	3.0109464517565245e-28	0.1637516399163278	53.63350836148843
YBR148W	314	9	3.5191101410894174e-76	5.883256517850361e-75	0.024272194852019834	7.949862159875245
YBR149W	177	29	1.809811583720837e-30	6.1224861282226676e-30	0.13874614332862062	45.44346817394965
YBR150C	68	1	4.53716955286463e-18	9.279253946843701e-18	0.012453381018846778	4.07885084493924
YBR151W	100	1	2.3589447492193875e-26	6.73599367068555e-26	0.00846829909281581	2.773618575106191
YBR152W	257	16	2.748408441634978e-57	2.5089042774353583e-56	0.05272092820430076	17.267664280045018
YBR153W	342	23	9.121778874000619e-75	1.461263239676255e-73	0.056950549454609235	18.652990416924585
YBR154C	324	3	1.0707421709619248e-82	2.2150497212956943e-81	0.007841017678533155	2.568165347678939
YBR155W	259	3	5.567714214364995e-66	6.726874883784262e-65	0.009808840648049199	3.2126856083711046
YBR156C	490	1	9.835020393312347e-127	6.017149178929713e-125	0.0017282243046562876	0.566044607125763
YBR157C	46	1	2.367702225479327e-12	3.823829120677228e-12	0.01840934585394741	6.029605597177199
YBR158W	46	0	5.108238028616494e-13	8.449087403673701e-13	0.0	0.0
YBR159W	40	12	1.3162799217055983e-05	1.640287287048515e-05	0.25404897278447425	83.20855726117796
YBR160W	167	1	1.2110908254521622e-43	6.684245045273882e-43	0.005070837780129228	1.660849446137998
YBR161W	94	5	2.9190076268518735e-22	7.006349274634861e-22	0.045044144110722384	14.753290294400166
YBR162C	97	0	2.947205883935749e-26	8.320756523571179e-26	0.0	0.0
YBR162W-A	85	0	3.7608916885049764e-23	9.367210091204902e-23	0.0	0.0
YBR163W	159	2	6.577324464919439e-41	3.309378215026395e-40	0.010651948544422401	3.4670232188827392
YBR164C	178	0	3.6662644637548176e-47	2.3018217173639688e-46	0.0	0.0
YBR165W	292	9	1.5460068573039e-70	2.163281128066844e-69	0.02610092186141859	8.548824376010874
YBR166C	144	19	3.115929507512354e-27	9.189595178309512e-27	0.11173450191909748	36.596356193657385
YBR167C	270	4	3.83627214219207e-68	4.891884942294145e-67	0.012545628285653051	4.109064556015267
YBR168W	51	14	2.58038060052843e-07	3.4455000774643606e-07	0.23246311235180653	76.13854914998937
YBR169C	108	0	4.2190963608801363e-29	1.3450123709213782e-28	0.0	0.0
YBR170C	131	25	2.6483194246523006e-21	6.176190191068687e-21	0.1616087613132788	52.93165218743523
YBR171W	239	20	1.9990699410869352e-50	1.400322927063455e-49	0.070864427554944	23.11348812588494
YBR172C	35	0	3.865884898616774e-10	5.719759210688209e-10	0.0	0.0
YBR173C	400	115	2.544028191599009e-47	1.616652611037116e-46	0.24346359891845448	79.74153405110958
YBR175W	257	19	1.5331554708258517e-55	1.2890609813917359e-54	0.06260610224260714	20.50535133308735
YBR176W	299	5	6.196302022857367e-75	9.953891880852714e-74	0.014161035272267239	4.638158152200784
YBR177C	21	0	1.9277172772992018e-06	2.4740687484373374e-06	0.0	0.0
YBR179C	37	0	1.1549820675413869e-10	1.745677232701844e-10	0.0	0.0
YBR180W	87	12	1.1198419518043123e-16	2.1575246448330319e-16	0.11680412541814908	38.25680794111718
YBR181C	70	2	6.150758365683455e-18	1.2493236959037335e-17	0.024195140265188025	7.924624496504371
YBR182C	68	0	9.61339788745322e-19	2.014819651995024e-18	0.0	0.0
YBR182C-A	262	19	8.307400641653819e-57	7.46497829533611e-56	0.06141132929904594	20.114027835707585
YBR183W	66	4	1.123182083829459e-15	2.0809987642085113e-15	0.0513230248049443	16.809809547715055
YBR184W	163	15	4.642571169746066e-34	1.7979411984652946e-33	0.0779291327559737	25.524097318933087
YBR185C	217	193	0.004722763045123151	0.005450654279049417	0.7531713018034336	246.68589166204143
YBR186W	132	4	1.1990829656950961e-32	4.434679186953375e-32	0.02566151240247215	8.3417100021805
YBR187W	283	1	1.6506870752997073e-73	2.5114024788488403e-72	0.002992331834917247	0.9800772349152606
YBR188C	269	6	1.4370379012591887e-66	1.7658984978935028e-65	0.018888399463529684	6.186509833226497
YBR189W	315	5	4.788368866599394e-79	8.854633232094249e-78	0.013441744591771125	4.402569167297658
YBR191W	109	0	2.326868414036442e-29	7.517876544451448e-29	0.0	0.0
YBR192W	248	11	5.2063100367055205e-58	4.9165006602780703e-57	0.03756100404071528	12.302340459630772
YBR193C	371	29	1.1873132924210804e-78	2.154018531455405e-77	0.06619425166891063	21.680576462320083
YBR194W	399	30	3.721672591753146e-85	8.2320534904509e-84	0.06367142175049481	20.85427500331891
YBR195C	200	4	3.848487471593622e-50	2.6730255373351352e-49	0.01693659818563162	5.547237151310065
YBR196C	97	2	6.454835475028361e-25	1.733041961572741e-24	0.017460410500651155	5.718801183609661
YBR196C-A	727	59	1.858382869630647e-151	1.9431927060447003e-149	0.06872484820854645	22.50942172128305
YBR196C-B	259	14	5.452485763918265e-59	5.2789975805208655e-58	0.04577458969089626	14.9925328418906
YBR197C	315	47	2.5391272161023462e-55	2.1163073362035644e-54	0.12635239916264857	41.38415017231921
YBR198C	111	2	1.5684665093226909e-28	4.889024875400973e-28	0.015258196563632089	4.997510944173167
YBR199W	90	0	1.908645184804351e-24	4.973547103674592e-24	0.0	0.0
YBR200W	85	0	3.7608916885049764e-23	9.367210091204902e-23	0.0	0.0
YBR200W-A	274	24	5.203957016052517e-57	4.713064062884729e-56	0.07417488256481	24.294469276817885
YBR201C-A	289	1	4.721344951180404e-75	7.713765572226847e-74	0.002930207298552183	0.95972961068538
YBR201W	319	45	2.925487898220675e-57	2.6663202698363075e-56	0.11945876463219793	39.12628083649989
YBR202W	13	0	0.0002728606801330404	0.0003269212023843991	0.0	0.0
YBR203W	88	3	5.9592675890770925e-22	1.4161879299496842e-21	0.028869201452781167	9.455517870732631
YBR204C	190	3	3.15804198571378e-48	2.0685534692300626e-47	0.013370998567603907	4.379397750549639
YBR205W	141	9	6.818683630557993e-32	2.461660361540428e-31	0.054052972932866865	17.703948355148594
YBR207W	178	14	2.1111979143170933e-38	9.56023559467528e-38	0.06660459960641647	21.814977561124017
YBR208C	0	0	1.0	1.0		0.0
YBR210W	38	0	6.316408642968344e-11	9.645689353614164e-11	0.0	0.0
YBR211C	115	15	4.363248259081677e-22	1.0403416558034298e-21	0.11045607512368447	36.177633592608274
YBR212W	1	0	0.933673819343839	0.9850592799571488	0.0	0.0
YBR213W	429	22	1.7065656069587226e-97	5.3051128679024945e-96	0.04342717483495287	14.2236850018127
YBR214W	181	0	6.182327357176437e-48	3.9993885974265117e-47	0.0	0.0
YBR215W	475	9	1.6830006577499488e-117	8.490295423438558e-116	0.01604519828112469	5.2552773014021135
YBR216C	42	1	2.6133088318774354e-11	4.065225613234279e-11	0.02016261688765669	6.603853749197548
YBR217W	254	14	1.0266766149686459e-57	9.581667700986563e-57	0.04667566429111076	15.28766144410377
YBR218C	14	1	0.0006003884308395928	0.0007122182066333536	0.060487850662970064	19.81156125075851
YBR221C	33	0	1.2959862954143885e-09	1.881175463131789e-09	0.0	0.0
YBR221W-A	627	23	1.8341421972209361e-147	1.787822334952136e-145	0.03106393606615049	10.174358408687048
YBR222C	2	0	0.40809670264066267	0.43567182789798603	0.0	0.0
YBR223C	154	33	2.670282817019971e-23	6.700172984590687e-23	0.18146355198891018	59.43468376536647
YBR225W	188	0	9.71699856025873e-50	6.676518365597127e-49	0.0	0.0
YBR227C	3	0	0.1926290203998957	0.20792220276272527	0.0	0.0
YBR228W	252	39	7.113398213377948e-44	3.967910099431288e-43	0.13105700976976845	42.92504937882292
YBR229C	53	0	7.637105965450956e-15	1.3568426446496276e-14	0.0	0.0
YBR230C	0	0	1.0	1.0		0.0
YBR230W-A	997	0	1.0259956499729647e-257	3.687813114371575e-255	0.0	0.0
YBR231C	138	0	7.557114799028316e-37	3.257943568906435e-36	0.0	0.0
YBR233W	77	0	4.447866244220341e-21	1.0252376260725924e-20	0.0	0.0
YBR233W-A	829	40	1.5859910442857834e-188	2.7639498471780424e-186	0.04086030925363478	13.382960555499826
YBR234C	278	4	3.365139545505464e-70	4.640987416355378e-69	0.012184603011245767	3.9908180937932416
YBR235W	98	3	1.5735617449372504e-24	4.151171373914737e-24	0.02592336456984431	8.404904776121304
YBR236C	49	0	8.422947847238675e-14	1.4352703131694703e-13	0.0	0.0
YBR237W	316	80	1.4032625441162434e-41	7.270417019110375e-41	0.21438731880546352	70.21819181055899
YBR238C	2	0	0.40809670264066267	0.43567182789798603	0.0	0.0
YBR239C	100	0	4.9371667920937745e-27	1.4405705845424302e-26	0.0	0.0
YBR240C	4	0	0.09459633891741487	0.10342652948936368	0.0	0.0
YBR241C	22	0	1.0444004554523556e-06	1.3567533361885017e-06	0.0	0.0
YBR242W	266	0	8.039118727233759e-70	1.0827393864243875e-68	0.0	0.0
YBR243C	177	0	6.636317621861121e-47	4.1304613250349896e-46	0.0	0.0
YBR244W	316	10	4.711295565799248e-76	7.80825959622809e-75	0.02679841485068294	8.777273971109356
YBR245C	55	2	4.705131564610815e-14	8.096712037126511e-14	0.03079381488296658	10.085885727043497
YBR246W	0	0	1.0	1.0		0.0
YBR247C	56	0	1.2642203059195265e-15	2.3280598717077157e-15	0.0	0.0
YBR248C	32	6	4.591432593372328e-06	5.857437631873172e-06	0.15878060799029642	52.0053482901016
YBR249C	23	0	5.663827110206997e-07	7.43668258237453e-07	0.0	0.0
YBR250W	72	2	1.8685279336550105e-18	3.875190820933994e-18	0.02352305303559947	7.598955000640258
YBR251W	121	3	1.8567480816474036e-30	6.273888494450187e-30	0.020995782874749937	6.876740270100528
YBR252W	161	4	4.1463409609136665e-40	2.005517818857401e-39	0.02103925240451133	6.890977827283473
YBR253W	806	16	7.449672126789174e-198	1.4773470483160186e-195	0.016810519290949497	5.50594258007113
YBR254C	515	13	3.7419479491328145e-125	2.195912515863553e-123	0.02137628897215641	7.001367276252834
YBR255C-A	276	8	4.5044492569023175e-67	5.607161834728404e-66	0.02454579447192988	8.03947413473313
YBR255W	125	13	1.3218763578424862e-25	3.6495971838464417e-25	0.08807031056528442	28.616699587695624
YBR256C	245	8	4.0391830036696e-59	3.9238752456256534e-58	0.0276515888745006	9.019897810824029
YBR257W	466	43	9.623804686529457e-95	2.7130637623642602e-93	0.07814095729422313	25.593476124089232
YBR258C	342	10	1.0150067243315018e-82	2.1073298453539594e-81	0.024761108458525756	8.109995833166373
YBR259W	52	6	5.267993634286728e-11	8.087621834165236e-11	0.09771114337864394	32.00329125131653
YBR260C	100	2	1.0843156578539281e-25	2.9980285328451636e-25	0.01693659818563162	5.547237150212382
YBR261C	212	5	1.4205778549837622e-52	1.074966216317318e-51	0.019972403520792003	6.5108417267346566
YBR262C	179	6	1.8714014459614976e-43	1.027930249830427e-42	0.028385360087650757	9.24539525157362
YBR263W	14	0	0.0001459746065346129	0.00017618047474933027	0.0	0.0
YBR264C	112	0	3.9042137642809884e-30	1.3076955945474646e-29	0.0	0.0
YBR265W	182	51	9.498204438150344e-23	2.3264128502471305e-22	0.23729849106242099	77.72227875282101
YBR267W	591	64	1.1792938277377075e-114	5.425695042655645e-113	0.09170408493066189	30.035801833030416
YBR268W	190	6	2.805021854721697e-46	1.701654080854903e-45	0.026741997135207814	8.758795499943822
YBR269C	295	56	1.9412755730983388e-46	1.185167284595387e-45	0.1607541522704018	52.65174244862942
YBR270C	66	0	3.1781491925479077e-18	6.520704961235468e-18	0.0	0.0
YBR271W	239	40	2.779715189076357e-40	1.3570578991832026e-39	0.141728855109888	46.226976260917226
YBR272C	141	4	5.797508748214733e-35	2.329942195037242e-34	0.024023543525718605	7.868421490658153
YBR273C	85	0	3.7608916885049764e-23	9.367210091204902e-23	0.0	0.0
YBR274W	129	1	7.63755241929972e-34	2.9243384795867306e-33	0.006564572940167293	2.1500919182954465
YBR275C	18	0	1.2204346885922371e-05	1.521838658736764e-05	0.0	0.0
YBR276C	225	0	2.872953973997902e-59	2.8003997126206665e-58	0.0	0.0
YBR278W	184	9	7.175347358847237e-43	3.896640477878231e-42	0.04142102817138167	13.5666125962384
YBR279W	156	0	1.719228409917452e-41	8.859572209171385e-41	0.0	0.0
YBR280C	157	11	8.505825071259888e-35	3.39230235678333e-34	0.05933203186049293	19.43299639131355
YBR281C	97	0	2.947205883935749e-26	8.320756523571179e-26	0.0	0.0
YBR282W	308	21	2.6197283558838155e-67	3.2681253307348856e-66	0.05773840290556233	18.911035743525694
YBR283C	74	3	2.4294232816687808e-18	5.020342541457836e-18	0.034330942268172196	11.244399630755767
YBR284W	89	5	5.5834719564434905e-21	1.2839083255300484e-20	0.0475747140045832	15.582126824793276
YBR285W	456	0	1.1064057663660143e-118	5.732377984117971e-117	0.0	0.0
YBR286W	19	0	6.588976918595445e-06	8.300811885836233e-06	0.0	0.0
YBR287W	130	3	8.908597415037717e-33	3.307510893084694e-32	0.019542228675728787	6.40065825028156
YBR288C	116	1	1.733529049895717e-30	5.8678784967335314e-30	0.0073002578386343175	2.391050495227832
YBR289W	25	0	1.6700091961757508e-07	2.234059755107407e-07	0.0	0.0
YBR290W	60	23	2.3180828127905056e-06	2.972417894394247e-06	0.32461813189127264	106.32204537083652
YBR291C	45	111	2.8779048675127697e-05	3.557023617680193e-05	2.088847109561233	690.3228452302266
YBR293W	18	0	1.2204346885922371e-05	1.521838658736764e-05	0.0	0.0
YBR294W	0	0	1.0	1.0		0.0
YBR295W	29	3	9.317418935249996e-07	1.2183828171128405e-06	0.08760309406361182	27.736185758379808
YBR296C	88	2	1.364130743685042e-22	3.312971244481705e-22	0.019246134301854113	6.303678578825266
YBR296C-A	234	8	2.6753099645546584e-56	2.341812421027982e-55	0.028951449889968575	9.482456672386885
YBR297W	154	22	3.2940545927380027e-28	1.0152255071187702e-27	0.12097570132594013	39.62312250549245
YBR298C	109	0	2.326868414036442e-29	7.517876544451448e-29	0.0	0.0
YBR298C-A	342	12	1.9029591550790336e-81	3.773764862365352e-80	0.029713330150230907	9.731995002367324
YBR299W	35	0	3.865884898616774e-10	5.719759210688209e-10	0.0	0.0
YBR301W	117	12	3.9023022562264614e-24	1.0041226074075338e-23	0.08685434966990573	28.44736999961952
YBR302C	169	16	5.078906800520252e-35	2.04686706445634e-34	0.08017324584914376	27.900305188198818
YCL001W	31	0	4.3522395057194106e-09	6.195477573611963e-09	0.0	0.0
YCL001W-A	254	75	6.752204515582096e-30	2.23815147948776e-29	0.25004820155952195	81.89818628362134
YCL001W-B	495	49	9.786828651355169e-99	3.126891754107976e-97	0.08382760718140901	27.45602225973922
YCL002C	159	5	5.942512715573917e-39	2.7274852854960573e-38	0.026629871361056	8.667558048578954
YCL004W	142	60	5.122222503956188e-12	8.182750450070009e-12	0.3578154546260201	117.19515105966784
YCL005W	207	25	9.629793636189735e-40	4.584515165705891e-39	0.10227414363304117	33.497808882853874
YCL005W-A	288	7	8.479076374607654e-71	1.192253501965003e-69	0.020582671406149538	6.741434037926795
YCL008C	105	0	2.5157737742844687e-28	7.77861020210214e-28	0.0	0.0
YCL009C	147	0	3.601271561285383e-39	1.6742855900527274e-38	0.0	0.0
YCL010C	338	7	1.2276595294604557e-83	2.624635670604863e-82	0.017537897529500197	5.7441804814897655
YCL011C	5	0	0.04757609384608727	0.052586991295185063	0.0	0.0
YCL012C	209	0	3.7868585697405224e-55	3.120089345928043e-54	0.0	0.0
YCL014W	21	0	1.9277172772992018e-06	2.4740687484373374e-06	0.0	0.0
YCL016C	134	1	3.915012464709761e-35	1.5911828045615432e-34	0.006319626188668514	2.069864608184532
YCL017C	0	0	1.0	1.0		0.0
YCL018W	60	9	1.6784553102241098e-11	2.6344968583785084e-11	0.12702448639223712	41.604278632915886
YCL021W-A	0	0	1.0	1.0		0.0
YCL024W	0	0	1.0	1.0		0.0
YCL025C	50	2	9.29786350173886e-13	1.5222162660747364e-12	0.03387319637126324	11.094474298935546
YCL026C-A	143	12	1.1126627853925662e-30	3.81115168480801e-30	0.07106264972992286	23.275120911207143
YCL026C-B	107	10	1.0559008646110699e-22	2.581839231453343e-22	0.07914298217584868	25.92166892541313
YCL027W	158	22	3.467518897608713e-29	1.1121975002871001e-28	0.11791302534300493	38.62000547023651
YCL028W	47	0	2.8005416983058453e-13	4.676514316770301e-13	0.0	0.0
YCL029C	9	0	0.003438312881421551	0.0039730233837764395	0.0	0.0
YCL030C	124	2	6.93841300015117e-32	2.4970471316564064e-31	0.013658546923896467	4.437789720765595
YCL031C	217	37	2.17265412329025e-36	9.228163857490567e-36	0.1443903531954769	47.292113954483966
YCL032W	250	12	6.602333860881782e-58	6.21440622486598e-57	0.04064783564551588	13.31336916223524
YCL033C	1006	20	1.4863353279707997e-246	5.0281849830353345e-244	0.01683558467756622	5.514152235724787
YCL034W	0	0	1.0	1.0		0.0
YCL035C	135	2	1.0100745799516306e-34	4.008929544031627e-34	0.012545628285653051	4.10906455520217
YCL036W	137	0	1.3689810489737212e-36	5.844847819337692e-36	0.0	0.0
YCL037C	3	0	0.1926290203998957	0.20792220276272527	0.0	0.0
YCL038C	211	36	2.070548504574345e-35	8.499446430982911e-35	0.14448282812387162	47.32240223200135
YCL039W	134	3	8.304216527211795e-34	3.1753689659571166e-33	0.01895887856600554	6.209593826191928
YCL043C	8	0	0.006551354482884732	0.0074948954905649685	0.0	0.0
YCL044C	124	1	1.4909474904734265e-32	5.492914168938293e-32	0.006829273461948233	2.2367891727463323
YCL045C	66	0	3.1781491925479077e-18	6.520704961235468e-18	0.0	0.0
YCL047C	249	24	9.856006017820917e-51	7.015085471347537e-50	0.08162215993075478	26.733673017603085
YCL048W	35	0	3.865884898616774e-10	5.719759210688209e-10	0.0	0.0
YCL048W-A	283	0	3.395941081110035e-74	5.235940256692711e-73	0.0	0.0
YCL049C	109	7	6.565970111446623e-25	1.761235732785892e-24	0.054383572155697855	17.812229381605423
YCL050C	81	4	1.5753278467003797e-19	3.4395256060644966e-19	0.041818760952176834	13.696881853384228
YCL051W	1	0	0.933673819343839	0.9850592799571488	0.0	0.0
YCL052C	100	57	1.0501704443166234e-05	1.3204045092402495e-05	0.482693048290501	158.09625880081123
YCL054W	29	1	6.574264459552721e-08	8.94877985961839e-08	0.02920103135453727	9.564201982018064
YCL055W	32	1	1.0744901658068352e-08	1.519771997923047e-08	0.026463434665049402	8.66755804720685
YCL056C	290	125	1.4408116515485094e-22	3.496248020276573e-22	0.36501289193171593	120.5089449598012
YCL057C-A	214	3	2.1029810661677553e-54	1.6986297909453316e-53	0.011871447326377302	3.888250339837841
YCL057W	124	19	2.413757043452184e-22	5.81059721929406e-22	0.12975619577701641	42.159002352542046
YCL058W-A	319	46	8.955211120417867e-57	8.034542769660398e-56	0.12211340384624676	39.870767025384126
YCL059C	154	1	2.7185448604950327e-40	1.328322131920725e-39	0.00549889551481546	1.801051022717736
YCL061C	0	0	1.0	1.0		0.0
YCL063W	234	0	1.384544359730116e-61	1.466393114697587e-60	0.0	0.0
YCL064C	0	0	1.0	1.0		0.0
YCL066W	103	0	8.27435761444509e-28	2.5005691350853236e-27	0.0	0.0
YCL067C	14	0	0.0001459746065346129	0.00017618047474933027	0.0	0.0
YCL068C	207	20	2.2259326326446115e-42	1.1831181673141553e-41	0.08181931490643293	26.79824710204085
YCL069W	91	12	1.1577653916378387e-17	2.3248284802057302e-17	0.11166987814702165	36.17763360316514
YCL073C	154	0	5.637365180312978e-41	2.8414099169132283e-40	0.0	0.0
YCR002C	69	2	1.1160284276182581e-17	2.2425854253083867e-17	0.02454579447192988	8.039474128005617
YCR003W	169	1	3.695911334511412e-44	2.08384177301717e-43	0.005010827865571485	1.6411944229116375
YCR004C	114	0	1.1879335711154144e-30	4.0544842537001474e-30	0.0	0.0
YCR005C	2	1	0.8853840392387594	0.9425848962721409	0.42341495464079043	138.68092875530957
YCR007C	24	0	3.074237706453045e-07	4.06715920170496e-07	0.0	0.0
YCR008W	41	0	1.0351205524733241e-11	1.6322945701327356e-11	0.0	0.0
YCR009C	90	7	4.5332788085969916e-20	1.0089352332910719e-19	0.06586454849967852	21.572588914327557
YCR010C	204	14	5.4275006676059996e-45	3.159266835971873e-44	0.05811577808795163	19.034637284992407
YCR011C	28	1	1.2032947131368352e-07	1.6328805793416563e-07	0.030243925331485032	9.905780625379254
YCR012W	15	0	7.827387510059392e-05	9.535120857943563e-05	0.0	0.0
YCR014C	154	12	1.8364351774275637e-33	6.971180663621069e-33	0.06598674617778552	21.61261227831509
YCR015C	63	2	3.9868035636560913e-16	7.487951435201234e-16	0.026883489183542247	8.805138333201432
YCR016W	0	0	1.0	1.0		0.0
YCR017C	29	1	6.574264459552721e-08	8.94877985961839e-08	0.02920103135453727	9.245395250353972
YCR018C	0	0	1.0	1.0		0.0
YCR019W	0	0	1.0	1.0		0.0
YCR020C	251	25	1.0817241106626118e-50	7.670771097929321e-50	0.08434560849418136	27.625683018557734
YCR020C-A	335	30	5.051917114030159e-69	6.588112318092391e-68	0.07583551426402217	24.838375304767712
YCR020W-B	266	40	8.682778512938936e-47	5.38089000300774e-46	0.1273428435009896	41.70855000037885
YCR021C	4	0	0.09459633891741487	0.10342652948936368	0.0	0.0
YCR023C	76	4	3.0361831108133967e-18	6.247259059136974e-18	0.04456999522534637	14.597992498290957
YCR024C	131	0	4.840437318465757e-35	1.953498597789233e-34	0.0	0.0
YCR024C-A	217	1	1.598137611368799e-56	1.413982985074148e-55	0.0039024419782561328	1.2781652417669938
YCR024C-B	21	3	0.00010030659874811475	0.0001220616270419822	0.12097570132594013	39.623122505639415
YCR026C	66	6	1.546567327602106e-14	2.7216366894246362e-14	0.07698453720741644	25.21471431990941
YCR027C	17	0	2.2637555759864524e-05	2.8015619361949835e-05	0.0	0.0
YCR028C	0	0	1.0	1.0		0.0
YCR028C-A	136	0	2.4799900131487416e-36	1.0471675892524533e-35	0.0	0.0
YCR030C	75	0	1.467928776985405e-20	3.326264143594588e-20	0.0	0.0
YCR031C	0	0	1.0	1.0		0.0
YCR032W	2	0	0.40809670264066267	0.43567182789798603	0.0	0.0
YCR033W	21	0	1.9277172772992018e-06	2.4740687484373374e-06	0.0	0.0
YCR034W	77	6	2.48566310191987e-17	4.924233034495754e-17	0.06598674617778552	21.33552750913891
YCR035C	144	16	9.140866999966264e-29	2.8742004437838155e-28	0.09409221214239788	32.74410816765561
YCR036W	552	1	1.141913984378627e-142	1.0103303575633052e-140	0.0015341121544956175	0.5024671331225374
YCR037C	141	14	4.449018900587964e-29	1.4151718859115807e-28	0.08408240234001513	27.539475224310024
YCR040W	12	0	0.0005113999846985713	0.0006071555144511733	0.0	0.0
YCR042C	12	0	0.0005113999846985713	0.0006071555144511733	0.0	0.0
YCR043C	353	4	1.7642003269748923e-89	4.449963193172195e-88	0.009595806337468338	3.142910566746805
YCR044C	68	0	9.61339788745322e-19	2.014819651995024e-18	0.0	0.0
YCR045C	135	16	1.580875800305727e-26	4.55035872250162e-26	0.10036502628522441	32.87251644486976
YCR046C	287	3	3.5006461712940186e-73	5.270213646887932e-72	0.008851880584824888	2.899252866695697
YCR047C	300	1	6.987657860215602e-78	1.2441492369690379e-76	0.0028227663642719364	0.9245395250353976
YCR048W	85	0	3.7608916885049764e-23	9.367210091204902e-23	0.0	0.0
YCR050C	84	0	6.827924545909899e-23	1.677376935648348e-22	0.0	0.0
YCR051W	35	0	3.865884898616774e-10	5.719759210688209e-10	0.0	0.0
YCR052W	152	8	2.6924395562025575e-35	1.0989510211299438e-34	0.04456999522534637	14.502580793796346
YCR053W	134	4	3.6666337090693325e-33	1.3764236593249173e-32	0.025278504754674056	8.279458434376457
YCR054C	176	13	1.8227226975525535e-38	8.266938670051052e-38	0.06254993648102587	20.48695538242948
YCR057C	70	1	1.3744949418508904e-18	2.8650672020965822e-18	0.012097570132594012	3.906505036653304
YCR059C	197	2	1.0717801618778507e-50	7.60963914933274e-50	0.008597257962249551	2.815856420899976
YCR060W	183	3	2.001030303009997e-46	1.2190598805731455e-45	0.013882457529206242	4.546915697344637
YCR061W	1	0	0.933673819343839	0.9850592799571488	0.0	0.0
YCR063W	304	0	1.3440165497055135e-79	2.5509700255301674e-78	0.0	0.0
YCR065W	152	0	1.8486452847672255e-40	9.133641780666937e-40	0.0	0.0
YCR066W	0	0	1.0	1.0		0.0
YCR067C	27	1	2.2032578893404383e-07	2.9439907345717615e-07	0.03136407071413262	10.27266138800542
YCR068W	114	4	5.128673121574069e-28	1.5647214388420407e-27	0.02971333015023091	9.731995001725409
YCR069W	2	0	0.40809670264066267	0.43567182789798603	0.0	0.0
YCR071C	191	38	8.366342637363593e-30	2.750991223983878e-29	0.16847924896701608	55.18194023200749
YCR072C	61	12	2.1725885034973892e-10	3.245339346393113e-10	0.1665894903504749	54.56298837413893
YCR073C	3	0	0.1926290203998957	0.20792220276272527	0.0	0.0
YCR073W-A	537	12	1.901579592725583e-131	1.3175884623813045e-129	0.01892357339176717	6.198030336642057
YCR075C	94	1	8.395703902344475e-25	2.24679819182797e-24	0.009008828822144477	2.9506580584129334
YCR075W-A	609	3	6.000916172370216e-156	6.902253781460223e-154	0.004171575907791039	1.3663145691750378
YCR076C	179	0	2.0254748430162407e-47	1.2914086277368516e-46	0.0	0.0
YCR077C	0	0	1.0	1.0		0.0
YCR079W	229	4	1.3389661230727572e-57	1.2440055208063695e-56	0.014791788808411893	4.844748603267285
YCR081W	8	0	0.006551354482884732	0.0074948954905649685	0.0	0.0
YCR082W	117	4	8.673006202484212e-29	2.7300743662006953e-28	0.028951449889968575	9.482456665914382
YCR083W	147	0	3.601271561285383e-39	1.6742855900527274e-38	0.0	0.0
YCR084C	41	0	1.0351205524733241e-11	1.6322945701327356e-11	0.0	0.0
YCR086W	172	9	8.378669633156572e-40	4.002136965139821e-39	0.04431086734612923	14.429229585564189
YCR087C-A	276	43	8.737558471336812e-48	5.62706593154065e-47	0.1319336452866231	43.21217345728785
YCR088W	0	0	1.0	1.0		0.0
YCR089W	5	0	0.04757609384608727	0.052586991295185063	0.0	0.0
YCR090C	5	0	0.04757609384608727	0.052586991295185063	0.0	0.0
YCR091W	6	0	0.02431229473463963	0.027170619319648755	0.0	0.0
YCR092C	0	0	1.0	1.0		0.0
YCR093W	3	0	0.1926290203998957	0.20792220276272527	0.0	0.0
YCR094W	138	3	7.742227704503545e-35	3.0899064211380907e-34	0.01840934585394741	5.986227142529924
YCR095C	131	11	3.30659065674728e-28	1.018543270859861e-27	0.07110785497784267	23.113488139877436
YCR095W-A	42	0	5.6678829297977986e-12	8.994479781806606e-12	0.0	0.0
YCR096C	3	0	0.1926290203998957	0.20792220276272527	0.0	0.0
YCR097W	87	1	5.431521312344591e-23	1.341781746876879e-22	0.00973367711817909	3.1880673275852947
YCR098C	3	0	0.1926290203998957	0.20792220276272527	0.0	0.0
YCR101C	117	7	5.9569409000462495e-27	1.7337230321946345e-26	0.05066503730744501	16.594299165819265
YCR102C	0	0	1.0	1.0		0.0
YCR104W	178	10	9.841501934879662e-41	4.913062294053207e-40	0.0475747140045832	15.495075839453548
YCR105W	70	16	7.673326627688128e-11	1.1702280942942036e-10	0.1935611221215042	63.39699597830744
YCR106W	54	0	4.1926541593950155e-15	7.560976503819608e-15	0.0	0.0
YCR107W	64	10	5.254910890700046e-12	8.39238892874645e-12	0.132317173325247	43.33779023148951
YCR108C	48	3	1.2270951942611352e-11	1.932372525245287e-11	0.0529268693300988	17.33511609656351
YDL001W	150	30	1.2759275542852773e-23	3.229691621784608e-23	0.16936598185631618	55.47237150434943
YDL002C	119	16	1.4199228332073376e-22	3.4470140201669054e-22	0.11385948360088483	39.29292981217492
YDL003W	62	0	3.4782512706214754e-17	6.815476339810598e-17	0.0	0.0
YDL004W	94	0	1.7601282007496292e-25	4.82023680119577e-25	0.0	0.0
YDL005C	250	18	2.4168110708715928e-54	1.946649925571783e-53	0.06097175346827382	19.970053743352857
YDL006W	185	8	9.675095520120575e-44	5.355291081444988e-43	0.03661967175271701	11.994026274586128
YDL007C-A	59	0	2.0956557641387585e-16	3.977596138469307e-16	0.0	0.0
YDL007W	38	0	6.316408642968344e-11	9.645689353614164e-11	0.0	0.0
YDL008W	85	0	3.7608916885049764e-23	9.367210091204902e-23	0.0	0.0
YDL010W	70	3	2.612708805979168e-17	5.1705741029546444e-17	0.036292710397782035	11.71951511305198
YDL012C	169	1	3.695911334511412e-44	2.08384177301717e-43	0.005010827865571485	1.6411944229116375
YDL013W	69	0	5.288069787823157e-19	1.1222025590321394e-18	0.0	0.0
YDL014W	40	0	1.8909714760082247e-11	2.9471482272420863e-11	0.0	0.0
YDL015C	78	4	9.298259706371805e-19	1.9580480253146924e-18	0.04342717483495286	14.043638359536647
YDL017W	107	6	5.4428056039054665e-25	1.4723224378203358e-24	0.04748578930550921	15.553001357299616
YDL018C	88	6	3.907594381507332e-20	8.720440546390635e-20	0.057738402905562335	18.911035738970533
YDL019C	33	0	1.2959862954143885e-09	1.881175463131789e-09	0.0	0.0
YDL020C	0	0	1.0	1.0		0.0
YDL021W	25	0	1.6700091961757508e-07	2.234059755107407e-07	0.0	0.0
YDL022W	3	0	0.1926290203998957	0.20792220276272527	0.0	0.0
YDL024C	4	0	0.09459633891741487	0.10342652948936368	0.0	0.0
YDL025C	18	6	0.0077941352558093474	0.008913118285177879	0.28227663642719364	92.4539525157362
YDL027C	45	0	9.319637407145098e-13	1.5222162660747364e-12	0.0	0.0
YDL028C	15	0	7.827387510059392e-05	9.535120857943563e-05	0.0	0.0
YDL029W	205	8	7.275116116634553e-49	4.8369009002040826e-48	0.03304702085001291	10.77133427900226
YDL030W	128	8	3.621074953377551e-29	1.15951013679701e-28	0.052926869330098804	17.335116102886573
YDL031W	11	0	0.0009614517840243674	0.001131432209929228	0.0	0.0
YDL033C	23	2	9.424021789186047e-06	1.1854232132460403e-05	0.07363738341578964	24.1184223887088
YDL035C	112	9	1.6023723722739712e-24	4.225237740920499e-24	0.06804883199584132	22.09076741883464
YDL036C	125	15	1.4667765349651437e-24	3.871239950704241e-24	0.10161958911378971	33.01926876173478
YDL037C	254	16	1.5918356387844118e-56	1.4127541294211653e-55	0.05334361633269801	17.471613072802043
YDL040C	70	4	1.0557243182538438e-16	2.037406226267737e-16	0.04839028053037605	15.626020149705289
YDL042C	189	1	2.597450118658142e-49	1.7602336311691532e-48	0.004480581530590375	1.467523055429347
YDL043C	117	27	3.135472944864622e-17	6.185970808204612e-17	0.1954222867572879	64.00658249914392
YDL044C	71	2	3.390030114397863e-18	6.947991157484715e-18	0.023854363641734672	7.70449604339801
YDL045C	151	5	6.756106315226046e-37	2.9257806791314e-36	0.028040725472900027	9.123745315099354
YDL045W-A	228	0	4.8523735617861143e-60	4.861672535510792e-59	0.0	0.0
YDL046W	46	0	5.108238028616494e-13	8.449087403673701e-13	0.0	0.0
YDL047W	7	0	0.012566585148552733	0.014206886414257278	0.0	0.0
YDL048C	84	16	4.1675451519873e-14	7.221317315178958e-14	0.1613009351012535	52.83082998192286
YDL049C	204	93	4.506987242241356e-15	8.117658512411538e-15	0.38605481158425015	126.4443761941926
YDL051W	127	1	2.5068120714099967e-33	9.44117630823765e-33	0.006667952041587251	2.183951633884176
YDL052C	55	0	2.302084240713961e-15	4.19230097161051e-15	0.0	0.0
YDL053C	217	1	1.598137611368799e-56	1.413982985074148e-55	0.0039024419782561328	1.2781652417669938
YDL054C	18	81	5.798797690696153e-08	7.911953859832402e-08	3.8107345917671145	1248.1283590051262
YDL055C	24	1	1.3559677369165797e-06	1.7575322188431937e-06	0.0352845795533992	11.55674406294247
YDL056W	53	0	7.637105965450956e-15	1.3568426446496276e-14	0.0	0.0
YDL057W	115	0	6.553084396289321e-31	2.2593997819580267e-30	0.0	0.0
YDL058W	11	0	0.0009614517840243674	0.001131432209929228	0.0	0.0
YDL059C	37	0	1.1549820675413869e-10	1.745677232701844e-10	0.0	0.0
YDL060W	36	0	2.1126716741004145e-10	3.156657520849957e-10	0.0	0.0
YDL061C	101	10	3.4166987730707815e-21	7.942374552922419e-21	0.08384454547342385	27.461570047819084
YDL063C	43	0	3.1043383226521693e-12	4.9799301795181666e-12	0.0	0.0
YDL064W	331	4	7.973336072704259e-84	1.717402837233041e-82	0.010233594069868047	3.35180492482112
YDL065C	141	1	6.121629846811637e-37	2.66103501504261e-36	0.006005885881429651	1.967105372275289
YDL066W	129	1	7.63755241929972e-34	2.9243384795867306e-33	0.006564572940167293	2.1500919182954465
YDL067C	154	1	2.7185448604950327e-40	1.328322131920725e-39	0.00549889551481546	1.801051022717736
YDL069C	150	0	6.062709930064657e-40	2.9104044079968146e-39	0.0	0.0
YDL070W	55	5	2.6996930302571423e-12	4.3563228442785704e-12	0.07698453720741645	25.21471432160032
YDL072C	9	0	0.003438312881421551	0.0039730233837764395	0.0	0.0
YDL073W	1	0	0.933673819343839	0.9850592799571488	0.0	0.0
YDL074C	27	0	4.938992277921861e-08	6.745225502334036e-08	0.0	0.0
YDL075W	11	0	0.0009614517840243674	0.001131432209929228	0.0	0.0
YDL076C	188	8	1.6493353155687457e-44	9.41939165822826e-44	0.03603531528857791	11.802632240658218
YDL077C	36	0	2.1126716741004145e-10	3.156657520849957e-10	0.0	0.0
YDL078C	85	5	5.911983631264302e-20	1.3097002258629044e-19	0.04981352407538711	16.125689393963494
YDL079C	71	7	2.9447251804781563e-15	5.352438215211718e-15	0.08349027274607136	26.965736157991262
YDL080C	40	1	8.692515202945552e-11	1.3228540601254266e-10	0.021170747732039523	6.934046436602025
YDL081C	55	0	2.302084240713961e-15	4.19230097161051e-15	0.0	0.0
YDL082W	174	2	8.984624005809971e-45	5.187808499740276e-44	0.00973367711817909	3.1880673275852947
YDL083C	107	0	7.650415956393093e-29	2.414793752207282e-28	0.0	0.0
YDL084W	16	0	4.2056691306099136e-05	5.163706910789414e-05	0.0	0.0
YDL085C-A	334	21	6.5727551249147836e-74	1.0106929070423776e-72	0.053243796691356884	17.438919189050054
YDL085W	103	1	3.956457512482585e-27	1.1620831028747366e-26	0.008221649604675543	2.692833567274663
YDL086W	191	25	8.498041024254664e-36	3.5185193614462617e-35	0.11084161116251058	36.11482520493717
YDL087C	198	8	4.524347518310238e-47	2.831286461131902e-46	0.034215349869962865	11.206539701392323
YDL088C	29	0	1.464486548483703e-08	2.042750943567736e-08	0.0	0.0
YDL089W	135	3	4.588632246696881e-34	1.7782495991073964e-33	0.018818442428479576	6.163596834429453
YDL090C	122	0	1.0196459235861165e-32	3.7807760841674764e-32	0.0	0.0
YDL091C	204	0	7.345063826418736e-54	5.834456086427369e-53	0.0	0.0
YDL092W	65	4	2.0280833068415917e-15	3.712128293330997e-15	0.05211260980194344	17.068422001387376
YDL093W	34	1	3.217180158984036e-09	4.618572914207986e-09	0.024906762037693556	8.15770168987848
YDL095W	29	0	1.464486548483703e-08	2.042750943567736e-08	0.0	0.0
YDL097C	151	0	3.3477703183311796e-40	1.626100261885356e-39	0.0	0.0
YDL098C	149	20	5.772983064035813e-28	1.7584971187113323e-27	0.11366844419886991	37.22977952575732
YDL099W	220	4	2.762824271378839e-55	2.2861873934819715e-54	0.01539690744148329	5.042942864827332
YDL100C	104	0	4.562398660641545e-28	1.3934336004965227e-27	0.0	0.0
YDL101C	165	548	6.791405455256834e-34	2.6055618928073417e-33	2.812501759310947	915.6283009145878
YDL102W	67	0	1.7478419718350888e-18	3.630133326119031e-18	0.0	0.0
YDL103C	145	7	4.108318832854748e-34	1.5931855433410423e-33	0.04088144389635218	13.2981712541278
YDL104C	207	23	8.864143304015589e-41	4.440565169110946e-40	0.09409221214239787	30.81798416840753
YDL105W	227	58	4.586148289984168e-30	1.5316456919685803e-29	0.21637063761379602	70.86778739599421
YDL106C	77	0	4.447866244220341e-21	1.0252376260725924e-20	0.0	0.0
YDL107W	187	11	1.9726062008727264e-42	1.0513863078052872e-41	0.04981352407538711	16.315403390902766
YDL108W	272	20	9.170328379900661e-59	8.804433808482254e-58	0.06226690509423389	20.394254224696205
YDL109C	118	10	1.7661414757140576e-25	4.834402487782744e-25	0.07176524654928652	23.307719120511244
YDL110C	3	0	0.1926290203998957	0.20792220276272527	0.0	0.0
YDL111C	117	23	7.16855021842021e-19	1.5145603345383773e-18	0.1664708368673193	54.06205698349408
YDL112W	63	2	3.9868035636560913e-16	7.487951435201234e-16	0.026883489183542247	8.805138333201432
YDL113C	178	7	1.4382924543818247e-42	7.716063344356225e-42	0.033302299803208237	10.846553090070412
YDL114W	64	0	1.0511504696826483e-17	2.1136945283723462e-17	0.0	0.0
YDL115C	64	13	1.1320097729311474e-10	1.7209062130919982e-10	0.17201232532282112	56.33912730436662
YDL116W	76	2	1.7253956277800995e-19	3.743021597647436e-19	0.022284997612673184	7.298996247701159
YDL117W	45	2	1.8402292730849156e-11	2.8860535995395008e-11	0.03763688485695915	12.327193666219356
YDL118W	298	38	1.3808491892122687e-55	1.1627033216924975e-54	0.10798502198892643	35.368290553889665
YDL119C	300	38	4.4461052675950455e-56	3.845045322396858e-55	0.10726512184233357	35.132501955735826
YDL120W	285	2	2.4199447048531752e-73	3.662395262529108e-72	0.005942666030046182	1.946398999730748
YDL121C	218	10	5.934334567263406e-51	4.266044762041481e-50	0.03884540868264132	12.72302098398373
YDL122W	6	0	0.02431229473463963	0.027170619319648755	0.0	0.0
YDL123W	7	0	0.012566585148552733	0.014206886414257278	0.0	0.0
YDL124W	242	5	2.765429948108619e-60	2.795076912402929e-59	0.017496485728958282	5.730616891145656
YDL125C	214	8	3.590226247704176e-51	2.600427097046186e-50	0.031657192870339475	10.36866757632048
YDL126C	7	0	0.012566585148552733	0.014206886414257278	0.0	0.0
YDL127W	75	8	9.91424557156586e-16	1.839252460712105e-15	0.09032852365670196	29.58526481207688
YDL128W	61	2	1.3135962933080274e-15	2.4166641979572827e-15	0.027764915058412488	9.093831393290513
YDL129W	50	0	4.6207000117040065e-14	7.96094840242952e-14	0.0	0.0
YDL130W	64	0	1.0511504696826483e-17	2.1136945283723462e-17	0.0	0.0
YDL130W-A	295	1	1.3506527738075365e-76	2.2845894418138655e-75	0.0028706098619714604	0.9402096864231984
YDL131W	0	0	1.0	1.0		0.0
YDL132W	0	0	1.0	1.0		0.0
YDL133C-A	15	0	7.827387510059392e-05	9.535120857943563e-05	0.0	0.0
YDL133W	89	0	3.4640484525748295e-24	8.933516883747913e-24	0.0	0.0
YDL134C	48	0	1.535704505843207e-13	2.596071902734945e-13	0.0	0.0
YDL135C	102	2	3.3016943606694997e-26	9.289649837676269e-26	0.016604508025129038	5.438467793252321
YDL136W	151	6	2.8744722052467236e-36	1.2101822585925261e-35	0.03364887056748003	11.021000958956687
YDL137W	1	0	0.933673819343839	0.9850592799571488	0.0	0.0
YDL138W	6	0	0.02431229473463963	0.027170619319648755	0.0	0.0
YDL139C	174	3	4.150920071354566e-44	2.3335231016969803e-43	0.014600515677268635	4.782100992639648
YDL140C	3	0	0.1926290203998957	0.20792220276272527	0.0	0.0
YDL141W	71	3	1.4427605390653273e-17	2.8910508223570375e-17	0.035781545462602	11.556744068146129
YDL142C	62	6	1.5919843805452098e-13	2.687262158061491e-13	0.08195128154337879	26.841470082308128
YDL143W	144	2	4.830592917746925e-37	2.1093955861778716e-36	0.011761526517799735	3.8256807936926127
YDL144C	67	9	3.1771677209934925e-13	5.297736028829682e-13	0.11375327139603325	37.25756295341939
YDL145C	15	0	7.827387510059392e-05	9.535120857943563e-05	0.0	0.0
YDL146W	11	0	0.0009614517840243674	0.001131432209929228	0.0	0.0
YDL147W	42	0	5.6678829297977986e-12	8.994479781806606e-12	0.0	0.0
YDL148C	104	1	2.1820866889563696e-27	6.465317129411686e-27	0.008142595281553661	2.666940936569455
YDL149W	41	2	2.0069806850571694e-10	3.0175544888271324e-10	0.04130877606251614	13.529846706727684
YDL150W	232	19	3.199558308282313e-49	2.1597018580905615e-48	0.06935244946702601	22.71497970750325
YDL153C	0	0	1.0	1.0		0.0
YDL154W	0	0	1.0	1.0		0.0
YDL155W	16	0	4.2056691306099136e-05	5.163706910789414e-05	0.0	0.0
YDL156W	236	0	4.23110185387512e-62	4.5567540752126994e-61	0.0	0.0
YDL157C	151	1	1.6138649403218477e-39	7.62014554334232e-39	0.005608145094580005	1.836833492917134
YDL159W	161	1	4.2629457148982e-42	2.2450733339175406e-41	0.005259813101127832	1.722744456479973
YDL159W-A	296	50	2.4050928299861427e-49	1.6349514025118566e-48	0.14304559278405085	46.85166512320451
YDL160C	45	0	9.319637407145098e-13	1.5222162660747364e-12	0.0	0.0
YDL160C-A	164	4	7.012410672203164e-41	3.5221287140471963e-40	0.02065438803125807	6.764923353595091
YDL161W	97	0	2.947205883935749e-26	8.320756523571179e-26	0.0	0.0
YDL164C	70	0	2.909120027354876e-19	6.23104256138469e-19	0.0	0.0
YDL165W	178	78	4.659274277390869e-14	8.025003404993977e-14	0.37108276923574895	121.54058923388092
YDL166C	214	27	1.8733601950348744e-40	9.239875198666864e-40	0.10684302593739572	34.99425305854058
YDL167C	96	4	2.1898957219140095e-23	5.51646530737077e-23	0.0352845795533992	11.556744061997485
YDL168W	131	6	3.8728463115457894e-31	1.3523217448512347e-30	0.03878610271518691	12.6073571625188
YDL169C	87	4	4.517445241751368e-21	1.0408584769756459e-20	0.03893470847271636	12.752269312864597
YDL170W	71	2	3.390030114397863e-18	6.947991157484715e-18	0.023854363641734672	7.70449604339801
YDL171C	0	0	1.0	1.0		0.0
YDL173W	158	0	5.243543804501202e-42	2.7489170847480775e-41	0.0	0.0
YDL174C	14	0	0.0001459746065346129	0.00017618047474933027	0.0	0.0
YDL175C	156	13	2.100103435142333e-33	7.961565494728779e-33	0.07056915910679841	23.113488123314596
YDL176W	94	5	2.9190076268518735e-22	7.006349274634861e-22	0.045044144110722384	14.753290294400166
YDL177C	214	41	6.616610305293478e-34	2.5401953181403734e-33	0.16224311346048978	53.13942130427801
YDL178W	45	2	1.8402292730849156e-11	2.8860535995395008e-11	0.03763688485695915	12.327193666219356
YDL179W	0	0	1.0	1.0		0.0
YDL180W	157	30	2.9134347616524387e-25	7.925810460862428e-25	0.1618146323467989	52.99908105450674
YDL181W	346	2	4.962897794630928e-89	1.230242466246658e-87	0.00489497057388197	1.603247730995364
YDL182W	1	0	0.933673819343839	0.9850592799571488	0.0	0.0
YDL183C	194	19	1.1581414214407076e-39	5.4999763127213126e-39	0.08293694987809298	27.164305634938447
YDL184C	42	0	5.6678829297977986e-12	8.994479781806606e-12	0.0	0.0
YDL185W	0	0	1.0	1.0		0.0
YDL186W	172	18	1.075521686737673e-34	4.256934081506096e-34	0.08862173469225847	28.858459171128374
YDL188C	25	0	1.6700091961757508e-07	2.234059755107407e-07	0.0	0.0
YDL189W	17	0	2.2637555759864524e-05	2.8015619361949835e-05	0.0	0.0
YDL190C	5	0	0.04757609384608727	0.052586991295185063	0.0	0.0
YDL191W	70	0	2.909120027354876e-19	6.23104256138469e-19	0.0	0.0
YDL192W	0	0	1.0	1.0		0.0
YDL193W	97	2	6.454835475028361e-25	1.733041961572741e-24	0.017460410500651155	5.66044607280826
YDL194W	6	0	0.02431229473463963	0.027170619319648755	0.0	0.0
YDL195W	0	0	1.0	1.0		0.0
YDL197C	111	2	1.5684665093226909e-28	4.889024875400973e-28	0.015258196563632089	4.997510944173167
YDL198C	7	0	0.012566585148552733	0.014206886414257278	0.0	0.0
YDL199C	117	33	5.281214019936258e-15	9.506185235885264e-15	0.23884946159224074	78.2302674989537
YDL200C	196	60	1.135897235260438e-22	2.7762622184372203e-22	0.25923364569844315	84.90669107425047
YDL201W	0	0	1.0	1.0		0.0
YDL202W	128	5	5.477381667498985e-31	1.903348759503726e-30	0.03307929333131175	10.834447559587502
YDL203C	211	4	5.702330228137506e-53	4.378384665156048e-52	0.01605364756931907	5.258044692097776
YDL204W	192	1	4.382959855810442e-50	3.0369159193693796e-49	0.0044105724441749	1.4371080700281955
YDL205C	21	0	1.9277172772992018e-06	2.4740687484373374e-06	0.0	0.0
YDL206W	19	12	0.12240858314670656	0.13370783697563332	0.5348399427041564	175.17591002198557
YDL207W	56	3	1.0646018047760304e-13	1.8097915989556461e-13	0.045365887997227544	14.858670940208386
YDL208W	322	7	1.5771555129265922e-79	2.973843067160928e-78	0.018409345853947413	6.029605599043488
YDL209C	229	2	6.200880623438883e-59	5.983433635133728e-58	0.007395894404205947	2.422374301154304
YDL210W	9	0	0.003438312881421551	0.0039730233837764395	0.0	0.0
YDL211C	0	0	1.0	1.0		0.0
YDL212W	9	0	0.003438312881421551	0.0039730233837764395	0.0	0.0
YDL213C	271	2	9.66652001111719e-70	1.2958544658259896e-68	0.006249667227170339	2.046950977608634
YDL214C	9	0	0.003438312881421551	0.0039730233837764395	0.0	0.0
YDL215C	49	0	8.422947847238675e-14	1.4352703131694703e-13	0.0	0.0
YDL216C	131	6	3.8728463115457894e-31	1.3523217448512347e-30	0.03878610271518691	12.6073571625188
YDL217C	171	0	2.3350006204183274e-45	1.3688673361901937e-44	0.0	0.0
YDL218W	204	3	7.874235663459111e-52	5.835660992339349e-51	0.012453381018846778	4.078850846015402
YDL219W	261	308	1.0	1.0	0.9993241841330532	327.30824567919404
YDL220C	29	0	1.464486548483703e-08	2.042750943567736e-08	0.0	0.0
YDL222C	269	0	1.3590287815147137e-70	1.906286468900273e-69	0.0	0.0
YDL223C	18	0	1.2204346885922371e-05	1.521838658736764e-05	0.0	0.0
YDL224C	7	0	0.012566585148552733	0.014206886414257278	0.0	0.0
YDL225W	71	0	1.600549293739403e-19	3.476117442709708e-19	0.0	0.0
YDL226C	1	0	0.933673819343839	0.9850592799571488	0.0	0.0
YDL227C	0	0	1.0	1.0		0.0
YDL229W	31	0	4.3522395057194106e-09	6.195477573611963e-09	0.0	0.0
YDL230W	105	0	2.5157737742844687e-28	7.77861020210214e-28	0.0	0.0
YDL231C	54	2	8.544379891381132e-14	1.455531065027633e-13	0.03136407071413262	10.27266138800542
YDL232W	344	28	2.0979760642711628e-72	3.0937077809290915e-71	0.06892801587175658	22.575965147399533
YDL233W	171	23	7.026883742500973e-32	2.5273050908769916e-31	0.11390109890921847	37.0890856015211
YDL234C	24	0	3.074237706453045e-07	4.06715920170496e-07	0.0	0.0
YDL235C	131	0	4.840437318465757e-35	1.953498597789233e-34	0.0	0.0
YDL236W	375	6	8.439581272798647e-94	2.333463072108895e-92	0.013549278548505293	4.437789720556776
YDL237W	172	16	8.955228172668911e-36	3.70514512381431e-35	0.07877487528200752	27.255211430939035
YDL238C	1477	22	0.0	0.0	0.012613580233036412	4.128525620263241
YDL239C	135	9	2.299834550670712e-30	7.761941608513651e-30	0.05645532728543873	18.490790503288355
YDL240W	0	0	1.0	1.0		0.0
YDL241W	5	0	0.04757609384608727	0.052586991295185063	0.0	0.0
YDL243C	0	0	1.0	1.0		0.0
YDL244W	149	1	5.291711596411276e-39	2.4346106712769e-38	0.005683422209943496	1.8614889762878648
YDL245C	9	0	0.003438312881421551	0.0039730233837764395	0.0	0.0
YDL246C	178	4	1.7551202219922197e-44	9.993758808591342e-44	0.019029885601833278	6.198030337007883
YDL247W	124	4	1.3714243045001165e-30	4.6586303456468815e-30	0.027317093847792934	8.94715669275579
YDL248W	83	0	1.2396995164145743e-22	3.0171442737622586e-22	0.0	0.0
YDR001C	77	0	4.447866244220341e-21	1.0252376260725924e-20	0.0	0.0
YDR002W	4	0	0.09459633891741487	0.10342652948936368	0.0	0.0
YDR003W	152	0	1.8486452847672255e-40	9.133641780666937e-40	0.0	0.0
YDR003W-A	234	81	7.347407073481466e-24	1.873833174261282e-23	0.29313343013593185	96.00987376687137
YDR004W	155	46	1.0988005646471682e-18	2.30170837174787e-18	0.25131726339969496	82.31384159188251
YDR005C	130	0	8.77015415838424e-35	3.490460661928565e-34	0.0	0.0
YDR006C	0	0	1.0	1.0		0.0
YDR007W	256	18	7.286408561062523e-56	6.217230806330945e-55	0.05954272799636116	19.502005609315678
YDR009W	108	32	2.0478364037945155e-13	3.4496506028770527e-13	0.250912565713061	82.18129111217436
YDR011W	4	0	0.09459633891741487	0.10342652948936368	0.0	0.0
YDR012W	43	19	0.00033517236526336	0.0004012440201144012	0.3741806575895357	122.55523937090946
YDR013W	256	13	7.887857269046514e-59	7.585797182991054e-58	0.04300308133070528	14.084781826091657
YDR014W	81	1	1.941056955661451e-21	4.545202993489009e-21	0.010454690238044208	3.424220462668475
YDR014W-A	222	1	8.247169172410103e-58	7.737270784752121e-57	0.003814549140908022	1.2493777364210057
YDR016C	212	66	4.7323587334993964e-24	1.2160766343322175e-23	0.26363572647445443	86.3485028004672
YDR017C	18	0	1.2204346885922371e-05	1.521838658736764e-05	0.0	0.0
YDR018C	137	19	1.6298329545133225e-25	4.486916860414609e-25	0.11744356406094918	38.4662430068646
YDR019C	3	0	0.1926290203998957	0.20792220276272527	0.0	0.0
YDR020C	225	10	9.611266202908376e-53	7.340556697599744e-52	0.037636884856959145	12.327193664380816
YDR021W	198	218	0.506461208398386	0.5401814557676405	0.9323682839564881	303.84364294513483
YDR022C	97	0	2.947205883935749e-26	8.320756523571179e-26	0.0	0.0
YDR023W	9	0	0.003438312881421551	0.0039730233837764395	0.0	0.0
YDR025W	90	2	4.1503915384772445e-23	1.0292756247426749e-22	0.018818442428479576	6.095865001806954
YDR026C	185	4	2.7773611236164186e-46	1.686652990698841e-45	0.018309835876358507	5.964771130656165
YDR027C	59	2	4.3290945961606056e-15	7.79969392936079e-15	0.02870609861971461	9.402096864231982
YDR028C	0	0	1.0	1.0		0.0
YDR030C	70	4	1.0557243182538438e-16	2.037406226267737e-16	0.04839028053037605	15.849248996144976
YDR031W	258	647	1.5984100941789392e-25	4.402517457673889e-25	2.1236393461441194	695.5547357208911
YDR032C	3	0	0.1926290203998957	0.20792220276272527	0.0	0.0
YDR033W	0	0	1.0	1.0		0.0
YDR034C	14	0	0.0001459746065346129	0.00017618047474933027	0.0	0.0
YDR034C-A	286	0	5.742580485079364e-75	9.250862848653058e-74	0.0	0.0
YDR034W-B	275	0	3.8845394406517553e-72	5.6556927400476576e-71	0.0	0.0
YDR035W	117	3	1.9931013272858004e-29	6.472233615596069e-29	0.02171358741747643	7.051572651638773
YDR036C	125	3	1.730056040332042e-31	6.134125948180995e-31	0.02032391782275794	6.6038537523469545
YDR037W	82	13	5.620373118806155e-15	1.0100864314454435e-14	0.13425352220317746	43.97200179234421
YDR038C	28	0	2.688628789118468e-08	3.708876029316457e-08	0.0	0.0
YDR039C	39	0	3.4554864121336484e-11	5.326320652956476e-11	0.0	0.0
YDR040C	37	0	1.1549820675413869e-10	1.745677232701844e-10	0.0	0.0
YDR041W	51	0	2.5353342808550948e-14	4.4090436798299514e-14	0.0	0.0
YDR042C	137	1	6.587636663014038e-36	2.743338048442703e-35	0.006181240213734167	2.024539105371433
YDR043C	11	0	0.0009614517840243674	0.001131432209929228	0.0	0.0
YDR044W	1	0	0.933673819343839	0.9850592799571488	0.0	0.0
YDR045C	333	8	1.059388310301081e-81	2.1377340956286027e-80	0.020344262084842784	6.663347930862822
YDR046C	27	14	0.015800640399826114	0.0178245356883876	0.43909698999785673	143.8172594971238
YDR047W	71	108	0.11257801426902603	0.1229931915009819	1.2881356366536723	416.0427865142432
YDR049W	131	5	9.289743114865556e-32	3.3245371906404365e-31	0.03232175226265576	10.586330437487048
YDR050C	40	0	1.8909714760082247e-11	2.9471482272420863e-11	0.0	0.0
YDR051C	218	15	5.779118566640181e-48	3.759695800537068e-47	0.05826811302396198	19.08453148101084
YDR052C	102	0	1.5007043307837648e-27	4.4787496659768716e-27	0.0	0.0
YDR054C	31	0	4.3522395057194106e-09	6.195477573611963e-09	0.0	0.0
YDR055W	145	0	1.1813075141470547e-38	5.391825010999771e-38	0.0	0.0
YDR056C	104	0	4.562398660641545e-28	1.3934336004965227e-27	0.0	0.0
YDR057W	172	6	1.1726219981600394e-41	6.08641616554006e-41	0.02954057823075282	9.619486389107124
YDR058C	150	1	2.9223176228687183e-39	1.3652517180437042e-38	0.005645532728543873	1.8490790496571217
YDR059C	104	0	4.562398660641545e-28	1.3934336004965227e-27	0.0	0.0
YDR060W	16	0	4.2056691306099136e-05	5.163706910789414e-05	0.0	0.0
YDR061W	104	7	1.2373458607694513e-23	3.133410852173102e-23	0.05699816697087563	18.668586560208045
YDR062W	60	3	9.905734442963244e-15	1.755558668150435e-14	0.04234149546407904	13.868092877638633
YDR063W	338	27	1.8650150233682433e-71	2.6680849252215837e-70	0.06764617618521505	22.156124715152764
YDR064W	583	47	6.149716296473651e-122	3.433691108836889e-120	0.06826930658016175	22.360218360719745
YDR065W	261	20	5.565790215130587e-56	4.806135064146547e-55	0.0648911807878606	21.25378218390198
YDR066C	218	0	1.8225281101018264e-57	1.6743385241526525e-56	0.0	0.0
YDR067C	297	8	1.8402566898192856e-72	2.720646843997612e-71	0.02281023324664191	7.47102646843903
YDR068W	230	15	5.179767754055563e-51	3.742317129845922e-50	0.05522803756184223	18.088816796304137
YDR069C	83	6	7.365143351926407e-19	1.5555247674230175e-18	0.06121661994806608	20.05025475515295
YDR070C	231	0	8.196226468923783e-61	8.462567041791863e-60	0.0	0.0
YDR071C	48	15	2.5234465788809274e-06	3.2299891553848686e-06	0.264634346650494	86.6755804828176
YDR072C	110	0	1.2833403692424673e-29	4.195844493185577e-29	0.0	0.0
YDR073W	198	27	1.6004283733035536e-36	6.807739330524214e-36	0.11547680581112467	37.63201082985629
YDR074W	22	1	4.564541171261746e-06	5.824423402690548e-06	0.038492268603708225	12.6073571595736
YDR075W	121	47	1.6893083892120144e-11	2.6508083346134502e-11	0.3289339317044157	107.73559755281258
YDR076W	95	16	9.885231164477533e-17	1.9102810627322006e-16	0.14262398472110835	49.633174490823166
YDR077W	59	0	2.0956557641387585e-16	3.977596138469307e-16	0.0	0.0
YDR078C	255	23	8.722393179921804e-53	6.679425190110558e-52	0.07638073691559356	25.0169518531138
YDR079C-A	508	118	5.2481638750204984e-70	7.169166376542254e-69	0.1967045852268239	64.42657320230747
YDR079W	188	0	9.71699856025873e-50	6.676518365597127e-49	0.0	0.0
YDR080W	90	1	9.092853870018788e-24	2.313849672853011e-23	0.009409221214239788	3.0817984156355664
YDR081C	107	1	3.661606592251222e-28	1.1260908829966191e-27	0.007914298217584869	2.592166892541312
YDR082W	234	1	6.716503885326069e-61	6.947232705847162e-60	0.003618931236246072	1.1853070833447177
YDR083W	313	11	1.1924807959142236e-74	1.9049880714729724e-73	0.029760795533857475	9.74754132118871
YDR084C	602	40	9.105120709646687e-131	6.233755857283107e-129	0.0562677680585768	18.42935930400693
YDR085C	34	3	4.8885377830218895e-08	6.717797082475241e-08	0.07472028611308067	24.4731050760924
YDR086C	154	1	2.7185448604950327e-40	1.328322131920725e-39	0.00549889551481546	1.801051022717736
YDR087C	311	18	7.710486418973944e-70	1.0433648798945682e-68	0.04901266355970564	16.053097864334557
YDR088C	28	1	1.2032947131368352e-07	1.6328805793416563e-07	0.030243925331485032	9.905780625379254
YDR089W	6	0	0.02431229473463963	0.027170619319648755	0.0	0.0
YDR090C	136	6	2.0233197692498335e-32	7.420989791425888e-32	0.03736014305654033	12.23655253643196
YDR091C	25	0	1.6700091961757508e-07	2.234059755107407e-07	0.0	0.0
YDR092W	47	0	2.8005416983058453e-13	4.676514316770301e-13	0.0	0.0
YDR093W	8	0	0.006551354482884732	0.0074948954905649685	0.0	0.0
YDR096W	6	0	0.02431229473463963	0.027170619319648755	0.0	0.0
YDR097C	56	0	1.2642203059195265e-15	2.3280598717077157e-15	0.0	0.0
YDR098C	23	0	5.663827110206997e-07	7.43668258237453e-07	0.0	0.0
YDR099W	2	0	0.40809670264066267	0.43567182789798603	0.0	0.0
YDR100W	66	4	1.123182083829459e-15	2.0809987642085113e-15	0.0513230248049443	16.809809547715055
YDR101C	82	5	3.4674302039357483e-19	7.424121780653197e-19	0.051635970078145174	16.9123083833184
YDR103W	1	0	0.933673819343839	0.9850592799571488	0.0	0.0
YDR104C	48	1	7.134562700872414e-13	1.1749962798601734e-12	0.0176422897766996	5.778372030663276
YDR105C	205	43	5.8183383334922055e-31	2.018170310971874e-30	0.1776277370688194	57.89592172699077
YDR106W	151	1	1.6138649403218477e-39	7.62014554334232e-39	0.005608145094580005	1.8247490627310063
YDR107C	96	2	1.169919897920669e-24	3.1062831638696985e-24	0.0176422897766996	5.778372029855324
YDR108W	181	218	0.8838290256449716	0.9412779123118946	1.019938785764556	334.0601377881759
YDR109C	167	4	1.1859912980765893e-41	6.150257849628913e-41	0.02028335112051691	6.643397785866585
YDR110W	96	1	2.5519016135435837e-25	6.968654406215171e-25	0.0088211448883498	2.889186014927662
YDR111C	212	6	6.286614150524542e-52	4.6650732876989215e-51	0.023966884224950403	7.813010071875449
YDR113C	108	3	4.15994624054583e-27	1.2199821942569642e-26	0.023523053035599466	7.704496043036817
YDR114C	1001	104	1.8435289104577143e-195	3.5340449213474384e-193	0.08798232823704737	28.816816366726474
YDR115W	997	104	1.829535820825902e-194	3.394084034054762e-192	0.0883353165148289	28.93243047177329
YDR116C	329	11	9.481889185882021e-79	1.7256438198736551e-77	0.028313462012454074	9.273496759683065
YDR117C	223	11	1.2805140427470567e-51	9.381192687692131e-51	0.04177187893317215	13.68152660870116
YDR118W	70	9	5.744664533575599e-14	9.873749471785198e-14	0.10887813119334612	35.15854533915593
YDR119W	4	0	0.09459633891741487	0.10342652948936368	0.0	0.0
YDR119W-A	51	0	2.5353342808550948e-14	4.4090436798299514e-14	0.0	0.0
YDR120C	28	0	2.688628789118468e-08	3.708876029316457e-08	0.0	0.0
YDR121W	103	0	8.27435761444509e-28	2.5005691350853236e-27	0.0	0.0
YDR122W	3	0	0.1926290203998957	0.20792220276272527	0.0	0.0
YDR123C	426	3	6.429754582978852e-109	2.699088949394991e-107	0.005963590910433668	1.9532525179188036
YDR124W	195	40	6.823101369654129e-30	2.2603488465945217e-29	0.17370869933981148	56.894740008541056
YDR125C	202	10	7.312192003965437e-47	4.536398728673704e-46	0.041922272736711924	13.730785023909542
YDR126W	141	19	1.702076799636924e-26	4.891875899406272e-26	0.11411183174716338	37.37500207790148
YDR127W	19	0	6.588976918595445e-06	8.300811885836233e-06	0.0	0.0
YDR128W	33	0	1.2959862954143885e-09	1.881175463131789e-09	0.0	0.0
YDR129C	0	0	1.0	1.0		0.0
YDR130C	380	47	3.190320300392962e-71	4.530254826558006e-70	0.10473948877956395	34.30528237545399
YDR131C	148	26	6.822324246924453e-25	1.82914623515443e-24	0.14876741649541286	48.72573172338594
YDR132C	53	1	3.5659398554169545e-14	6.18074747091709e-14	0.015977922816633603	5.233242594208633
YDR135C	0	0	1.0	1.0		0.0
YDR137W	95	6	6.374188169611326e-22	1.5135407169048197e-21	0.05348399427041563	17.517590999887645
YDR138W	0	0	1.0	1.0		0.0
YDR139C	268	49	3.879594395133471e-43	2.1208695215221094e-42	0.1548308416223786	50.71168291117018
YDR140W	178	0	3.6662644637548176e-47	2.3018217173639688e-46	0.0	0.0
YDR141C	32	0	2.374409963599612e-09	3.412954686493719e-09	0.0	0.0
YDR142C	274	18	1.9732248372509176e-60	2.0049498302173193e-59	0.0556311619236075	18.22085195761341
YDR143C	15	0	7.827387510059392e-05	9.535120857943563e-05	0.0	0.0
YDR144C	111	2	1.5684665093226909e-28	4.889024875400973e-28	0.015258196563632089	4.952890313283228
YDR145W	124	24	4.3590205580462674e-20	9.72032851078871e-20	0.16390256308675757	53.2534766632375
YDR146C	22	0	1.0444004554523556e-06	1.3567533361885017e-06	0.0	0.0
YDR147W	108	18	6.071140305748788e-19	1.284588958732939e-18	0.14113831821359682	46.22697625822088
YDR148C	35	0	3.865884898616774e-10	5.719759210688209e-10	0.0	0.0
YDR150W	0	0	1.0	1.0		0.0
YDR151C	178	0	3.6662644637548176e-47	2.3018217173639688e-46	0.0	0.0
YDR152W	286	43	3.3339847362233307e-50	2.3240904506691367e-49	0.1273205807661118	41.70125829668744
YDR153C	88	6	3.907594381507332e-20	8.720440546390635e-20	0.057738402905562335	18.911035738970533
YDR155C	19	0	6.588976918595445e-06	8.300811885836233e-06	0.0	0.0
YDR156W	422	2	1.4335872389119652e-108	5.847205823391994e-107	0.004013411892329767	1.3145111729733907
YDR158W	127	0	5.21734923516264e-34	2.00836515739092e-33	0.0	0.0
YDR159W	1	0	0.933673819343839	0.9850592799571488	0.0	0.0
YDR160W	0	0	1.0	1.0		0.0
YDR161W	0	0	1.0	1.0		0.0
YDR162C	714	22	2.257360705260277e-170	3.090971765702822e-168	0.026092798325202768	8.534211003757914
YDR163W	417	86	3.9391159736550265e-62	4.266262893500952e-61	0.17464597649452268	57.20172600537365
YDR164C	124	2	6.93841300015117e-32	2.4970471316564064e-31	0.013658546923896467	4.437789720765595
YDR165W	132	10	5.025431819802765e-29	1.5958729097562508e-28	0.06415378100618037	20.85427500132462
YDR166C	67	8	9.96663181042499e-14	1.6963036265686332e-13	0.10111401901869622	33.117833747295
YDR167W	175	11	2.24868378475813e-39	1.056550690044445e-38	0.05322930858341365	17.434173907777385
YDR168W	88	0	6.287373767522325e-24	1.6063388066202082e-23	0.0	0.0
YDR169C	593	0	6.787623781639376e-154	7.50685084004001e-152	0.0	0.0
YDR169C-A	165	9	5.144172665978961e-38	2.3058563524586905e-37	0.046190722324449866	15.128828590864538
YDR170C	0	0	1.0	1.0		0.0
YDR170W-A	84	0	6.827924545909899e-23	1.677376935648348e-22	0.0	0.0
YDR171W	70	0	2.909120027354876e-19	6.23104256138469e-19	0.0	0.0
YDR172W	9	0	0.003438312881421551	0.0039730233837764395	0.0	0.0
YDR173C	117	6	1.498285073232056e-27	4.4787496659768716e-27	0.04342717483495286	14.103145301417063
YDR174W	428	40	7.339684356301679e-87	1.7299395382414323e-85	0.07914298217584868	25.92166893054249
YDR175C	262	8	1.76009384689875e-63	2.0083928003005383e-62	0.02585740181012461	8.469064355845997
YDR176W	131	0	4.840437318465757e-35	1.953498597789233e-34	0.0	0.0
YDR177W	1	2	1.0	1.0	1.6936598185631617	554.7237150212383
YDR178W	249	20	5.993272529676643e-53	4.595641375756049e-52	0.06801846660896231	22.278060842124752
YDR179C	374	3	1.495811619369414e-95	4.3228204135645726e-94	0.006792753283007333	2.2248277345894705
YDR179W-A	348	7	3.3189097971493285e-86	7.665482025464172e-85	0.017033934956813407	5.579117824535971
YDR180W	47	0	2.8005416983058453e-13	4.676514316770301e-13	0.0	0.0
YDR181C	207	4	6.093199242181556e-52	4.5332456457679336e-51	0.016363862981286587	5.359649421468731
YDR182W	112	16	7.399113694598312e-21	1.693287021792077e-20	0.12097570132594013	39.27247540478557
YDR182W-A	272	7	1.0873064714506832e-66	1.338993472658004e-65	0.021793416782981863	7.111842501968033
YDR183W	208	16	7.43674752873923e-45	4.3026896416276975e-44	0.06514076225242929	22.668997967099525
YDR184C	118	1	5.278174491843193e-31	1.8385694429188495e-30	0.007176524654928652	2.330771912051124
YDR185C	197	139	3.377764037975694e-06	4.315823368673232e-06	0.5975094283763438	195.70202127817947
YDR186C	403	100	2.1878306602126814e-53	1.711865867603147e-52	0.21013149113686871	68.82428225554168
YDR188W	29	0	1.464486548483703e-08	2.042750943567736e-08	0.0	0.0
YDR189W	81	5	6.252093125099248e-19	1.321903954501683e-18	0.05227345119022104	17.1211023160527
YDR190C	28	0	2.688628789118468e-08	3.708876029316457e-08	0.0	0.0
YDR191W	117	1	9.56534182092301e-31	3.2841958693807896e-30	0.007237862472492144	2.350524216592764
YDR192C	117	16	4.4025816311316715e-22	1.0488503297696041e-21	0.1158057995598743	40.30044082028512
YDR194C	32	0	2.374409963599612e-09	3.412954686493719e-09	0.0	0.0
YDR194W-A	382	2	2.7514634310845454e-98	8.694322083608363e-97	0.004433664446500423	1.4521563219685856
YDR195W	267	22	2.3039727154012835e-56	2.022923219278287e-55	0.06977624720672201	22.853786015112654
YDR196C	212	0	6.392997678945292e-56	5.4711502457759495e-55	0.0	0.0
YDR197W	118	0	1.1002730801993082e-31	3.9180622193351217e-31	0.0	0.0
YDR198C	130	64	5.144849595507168e-09	7.314716940361365e-09	0.4169008784155475	136.54737600037743
YDR200C	138	6	6.21147118510077e-33	2.313612097507418e-32	0.03681869170789482	12.05921119359927
YDR201W	374	58	2.27700431646236e-64	2.6834122590112773e-63	0.13132656347147512	43.01333620010645
YDR202C	244	3	4.020070932954212e-62	4.3376037402288315e-61	0.010411843146904682	3.410186773008477
YDR204W	198	1	1.2483778656194374e-51	9.157424879052786e-51	0.004276918733745358	1.4008174618424625
YDR205W	140	2	5.190274830025551e-36	2.1661299381333049e-35	0.012097570132594012	3.962312250151703
YDR206W	38	9	3.0271973417312893e-06	3.868758202732588e-06	0.20056497851405863	65.69096625824457
YDR207C	1	0	0.933673819343839	0.9850592799571488	0.0	0.0
YDR208W	36	0	2.1126716741004145e-10	3.156657520849957e-10	0.0	0.0
YDR210W	40	0	1.8909714760082247e-11	2.9471482272420863e-11	0.0	0.0
YDR211W	37	1	5.282199077868422e-10	7.79120977092108e-10	0.022887294845448134	7.496266418526037
YDR212W	17	1	9.584842857026914e-05	0.00011666123020267044	0.04981352407538711	16.31540337975696
YDR213W	8	0	0.006551354482884732	0.0074948954905649685	0.0	0.0
YDR214W	151	0	3.3477703183311796e-40	1.626100261885356e-39	0.0	0.0
YDR216W	24	0	3.074237706453045e-07	4.06715920170496e-07	0.0	0.0
YDR217C	31	2	7.910071812819895e-08	1.0756874673806389e-07	0.05463418769558587	17.894313385844814
YDR218C	185	25	2.526118184247267e-34	9.903003188552169e-34	0.11443647422724068	37.48133209176475
YDR219C	94	0	1.7601282007496292e-25	4.82023680119577e-25	0.0	0.0
YDR221W	102	6	1.0350800576777495e-23	2.6311464979585803e-23	0.04981352407538711	16.31540338190928
YDR222W	39	20	0.0027823507860619883	0.0032655713001311214	0.43427174834952864	142.2368499932069
YDR223W	83	4	4.8224496987183207e-20	1.0712208658682528e-19	0.04081107996537739	13.366836504316971
YDR224C	85	0	3.7608916885049764e-23	9.367210091204902e-23	0.0	0.0
YDR225W	39	0	3.4554864121336484e-11	5.326320652956476e-11	0.0	0.0
YDR226W	90	0	1.908645184804351e-24	4.973547103674592e-24	0.0	0.0
YDR227W	18	0	1.2204346885922371e-05	1.521838658736764e-05	0.0	0.0
YDR228C	9	1	0.012975856828513767	0.014646546147356759	0.09409221214239788	27.736185751061925
YDR229W	22	0	1.0444004554523556e-06	1.3567533361885017e-06	0.0	0.0
YDR231C	270	0	7.514625643156652e-71	1.059230688083184e-69	0.0	0.0
YDR232W	77	0	4.447866244220341e-21	1.0252376260725924e-20	0.0	0.0
YDR233C	2	0	0.40809670264066267	0.43567182789798603	0.0	0.0
YDR234W	44	0	1.700709336995748e-12	2.7551491259331118e-12	0.0	0.0
YDR235W	148	10	4.332833108133928e-33	1.622273646150926e-32	0.057218237113620334	18.7406660463151
YDR236C	211	6	1.1356306997915177e-51	8.36237151664663e-51	0.024080471353978603	7.887067037626436
YDR237W	174	11	4.041151053473454e-39	1.8772746129665453e-38	0.053535224149984996	17.534370310551065
YDR238C	0	0	1.0	1.0		0.0
YDR239C	105	8	2.5936962947836243e-23	6.513688817161844e-23	0.06452037404050141	20.93297039191194
YDR240C	29	1	6.574264459552721e-08	8.94877985961839e-08	0.02920103135453727	9.245395250353972
YDR242W	55	0	2.302084240713961e-15	4.19230097161051e-15	0.0	0.0
YDR243C	97	3	2.8489995857983762e-24	7.39043600267319e-24	0.02619061575097673	8.578201777677757
YDR244W	70	1	1.3744949418508904e-18	2.8650672020965822e-18	0.012097570132594012	3.906505036653304
YDR245W	38	0	6.316408642968344e-11	9.645689353614164e-11	0.0	0.0
YDR246W	174	6	3.5954569900866445e-42	1.8952770989906776e-41	0.02920103135453727	9.564201984017588
YDR246W-A	660	22	1.527807557229125e-156	1.7931471962499385e-154	0.02822766364271936	9.245395250744336
YDR247W	3	0	0.1926290203998957	0.20792220276272527	0.0	0.0
YDR248C	181	39	4.55248571076639e-27	1.334421270265928e-26	0.1824661130496224	59.76305218324016
YDR249C	119	12	1.2299176083095131e-24	3.2625720320055398e-24	0.08539461270066362	27.736185758379808
YDR251W	12	0	0.0005113999846985713	0.0006071555144511733	0.0	0.0
YDR252W	282	27	2.271820959537221e-57	2.077145045834429e-56	0.08107945939930031	26.55592253272289
YDR253C	129	13	1.3156165456836453e-26	3.7925367189105986e-26	0.08533944822217482	27.95119493954264
YDR254W	127	2	1.1680206739828435e-32	4.325361813313157e-32	0.013335904083174503	4.367903267768352
YDR255C	191	23	8.268370471962012e-37	3.561902515674422e-36	0.10197428226950973	33.39959540055873
YDR256C	96	22	2.044878797314975e-14	3.584302945247919e-14	0.1940651875436956	63.56209233755591
YDR257C	261	12	1.0199271384393149e-60	1.0437012407766015e-59	0.03893470847271636	12.752269313705728
YDR258C	91	0	1.0517013180083847e-24	2.798858991145868e-24	0.0	0.0
YDR259C	243	0	6.676914371148937e-64	7.757360514843948e-63	0.0	0.0
YDR260C	286	0	5.742580485079364e-75	9.250862848653058e-74	0.0	0.0
YDR261C	28	0	2.688628789118468e-08	3.708876029316457e-08	0.0	0.0
YDR262W	138	0	7.557114799028316e-37	3.257943568906435e-36	0.0	0.0
YDR263C	150	0	6.062709930064657e-40	2.9104044079968146e-39	0.0	0.0
YDR264C	2	0	0.40809670264066267	0.43567182789798603	0.0	0.0
YDR265W	183	11	2.0624662762707539e-41	1.0599860191986688e-40	0.05090234427375622	16.67202422759585
YDR266C	178	0	3.6662644637548176e-47	2.3018217173639688e-46	0.0	0.0
YDR267C	149	12	3.384388499506136e-32	1.2326547346839637e-31	0.06820106651932195	22.337867721347983
YDR268W	151	40	6.385053375600778e-20	1.4128681016960397e-19	0.22432580378320022	73.47333973122421
YDR270W	43	2	6.076532750715855e-11	9.316486230169789e-11	0.03938743764100376	12.900551511115044
YDR272W	202	11	2.948023180457087e-46	1.7846401379798642e-45	0.04611450001038312	15.103863533908203
YDR273W	136	19	2.8645322535465513e-25	7.796462371105639e-25	0.11830711967904439	38.74908303176551
YDR275W	13	0	0.0002728606801330404	0.0003269212023843991	0.0	0.0
YDR276C	39	0	3.4554864121336484e-11	5.326320652956476e-11	0.0	0.0
YDR277C	47	0	2.8005416983058453e-13	4.676514316770301e-13	0.0	0.0
YDR279W	12	0	0.0005113999846985713	0.0006071555144511733	0.0	0.0
YDR280W	161	3	9.231851001323499e-41	4.616728270314038e-40	0.015779439303383495	5.1682333708035015
YDR281C	118	3	1.1011015392610117e-29	3.610282184886019e-29	0.021529573964785956	6.992315737998218
YDR282C	109	7	6.565970111446623e-25	1.761235732785892e-24	0.054383572155697855	17.812229381605423
YDR283C	49	5	8.96348070813219e-11	1.3637295648801117e-10	0.08641121523281438	28.3022303607685
YDR284C	169	2	1.7439796753392506e-43	9.59772929461821e-43	0.01002165573114297	3.282388845823275
YDR285W	51	2	5.118786592563355e-13	8.4592361189172e-13	0.033209016050258076	10.876935587936034
YDR286C	249	9	1.634561333449472e-59	1.6151825135168238e-58	0.030608309974033042	10.02512738160116
YDR287W	136	12	6.507074715497024e-29	2.065242090994668e-28	0.07472028611308067	24.4731050760924
YDR288W	185	12	2.484013389505935e-41	1.2720891365136805e-40	0.054929507629075516	17.894313393148792
YDR289C	48	0	1.535704505843207e-13	2.596071902734945e-13	0.0	0.0
YDR291W	33	2	2.3930500116331813e-08	3.3298888499642934e-08	0.0513230248049443	16.809809544388738
YDR292C	88	7	1.4606708836450591e-19	3.1916102780557503e-19	0.0673614700564894	22.0628750308779
YDR293C	0	0	1.0	1.0		0.0
YDR294C	0	0	1.0	1.0		0.0
YDR295C	52	8	5.12458326083788e-10	7.57037717263772e-10	0.13028152450485858	42.67105502145738
YDR296W	132	12	6.632248963356028e-28	2.0191669554399428e-27	0.07698453720741644	25.025130008192143
YDR297W	70	0	2.909120027354876e-19	6.23104256138469e-19	0.0	0.0
YDR298C	97	1	1.4070124743171709e-25	3.882787303166051e-25	0.008730205250325578	2.83022303640413
YDR299W	121	11	1.1057021995712002e-25	3.055691181996142e-25	0.07698453720741644	25.21471432974978
YDR300C	74	3	2.4294232816687808e-18	5.020342541457836e-18	0.034330942268172196	11.244399630755767
YDR301W	24	1	1.3559677369165797e-06	1.7575322188431937e-06	0.0352845795533992	11.55674406294247
YDR302W	157	70	2.9062607200796456e-12	4.6870177793544705e-12	0.3775674754758641	123.66452245585468
YDR303C	82	13	5.620373118806155e-15	1.0100864314454435e-14	0.13425352220317746	43.97200179234421
YDR304C	259	31	1.5850287313948406e-49	1.0826009779396352e-48	0.10135802002984172	33.197751283675984
YDR305C	148	30	3.737130865937723e-23	9.344452004351237e-23	0.171654711340861	56.221998153778834
YDR306C	27	2	8.640446434310694e-07	1.1316603835964654e-06	0.06272814142826524	20.54532277601084
YDR307W	61	14	1.4405940517049007e-09	2.0894971983240566e-09	0.1943544054088874	63.6568197818253
YDR308C	148	2	4.497063251755025e-38	2.023678463289761e-37	0.011443647422724067	3.748133209263018
YDR309C	7	0	0.012566585148552733	0.014206886414257278	0.0	0.0
YDR310C	46	1	2.367702225479327e-12	3.823829120677228e-12	0.01840934585394741	6.029605597177199
YDR311W	54	4	1.3390859049030575e-12	2.1809920813076984e-12	0.06272814142826524	20.54532278007634
YDR312W	138	41	9.241511895683851e-17	1.7864852071286665e-16	0.2515943933372813	81.81177093737963
YDR313C	124	1	1.4909474904734265e-32	5.492914168938293e-32	0.006829273461948233	2.2367891727463323
YDR314C	110	26	4.949995048511728e-16	9.278820574964454e-16	0.20015979673928277	65.55825721377441
YDR315C	161	8	1.3448611530914674e-37	5.9632201167533e-37	0.04207850480902266	13.781955660021278
YDR316W	156	1	8.292585912975203e-41	4.157860643898901e-40	0.005428396854369108	1.7779606247621
YDR317W	14	1	0.0006003884308395928	0.0007122182066333536	0.060487850662970064	19.81156125075851
YDR318W	121	1	8.869814155791468e-32	3.184163621095926e-31	0.0069985942915833125	2.292246756095392
YDR319C	302	15	2.354632272935176e-69	3.127364942644388e-68	0.04206108820935004	13.776251203574802
YDR320C	89	34	6.281475379519733e-09	8.924102002870056e-09	0.32350805523116577	105.95846241155434
YDR320C-A	363	93	3.870888396956855e-47	2.427642221472069e-46	0.21695642303908272	71.05964943956192
YDR321W	38	0	6.316408642968344e-11	9.645689353614164e-11	0.0	0.0
YDR322C-A	316	8	2.4466149952814207e-77	4.302899950416957e-76	0.02143873188054635	7.0218191810559
YDR322W	111	0	7.078304074079354e-30	2.3327980934114823e-29	0.0	0.0
YDR323C	125	60	4.799673953938077e-09	6.829026449554152e-09	0.40647835645515884	132.07707502951556
YDR324C	123	6	4.349716442346148e-29	1.3843508168197399e-28	0.041308776062516143	13.529846706297748
YDR325W	46	0	5.108238028616494e-13	8.449087403673701e-13	0.0	0.0
YDR326C	7	0	0.012566585148552733	0.014206886414257278	0.0	0.0
YDR328C	131	2	1.0860061689525515e-33	4.144407085365709e-33	0.012928700905062304	4.234532174324477
YDR329C	138	4	3.4285234029715735e-34	1.334062117083188e-33	0.02454579447192988	8.039474129596465
YDR330W	64	1	4.949246965176642e-17	9.648515015840972e-17	0.013231717332524701	4.33377902314895
YDR331W	128	0	2.8793183338868385e-34	1.1234029673122937e-33	0.0	0.0
YDR332W	158	0	5.243543804501202e-42	2.7489170847480775e-41	0.0	0.0
YDR333C	71	6	8.334632448463178e-16	1.549708089593008e-15	0.071563090925204	23.113488133243145
YDR334W	11	0	0.0009614517840243674	0.001131432209929228	0.0	0.0
YDR335W	2	0	0.40809670264066267	0.43567182789798603	0.0	0.0
YDR336W	143	3	3.989620685289347e-36	1.6759903989115436e-35	0.017765662432480716	5.818780227801786
YDR337W	177	0	6.636317621861121e-47	4.1304613250349896e-46	0.0	0.0
YDR338C	77	0	4.447866244220341e-21	1.0252376260725924e-20	0.0	0.0
YDR339C	95	0	9.700852254255281e-26	2.6899518473588294e-25	0.0	0.0
YDR341C	3	0	0.1926290203998957	0.20792220276272527	0.0	0.0
YDR342C	0	0	1.0	1.0		0.0
YDR343C	0	0	1.0	1.0		0.0
YDR345C	9	0	0.003438312881421551	0.0039730233837764395	0.0	0.0
YDR346C	12	0	0.0005113999846985713	0.0006071555144511733	0.0	0.0
YDR347W	159	5	5.942512715573917e-39	2.7274852854960573e-38	0.026629871361056	8.667558048578954
YDR348C	16	0	4.2056691306099136e-05	5.163706910789414e-05	0.0	0.0
YDR349C	25	0	1.6700091961757508e-07	2.234059755107407e-07	0.0	0.0
YDR350C	16	0	4.2056691306099136e-05	5.163706910789414e-05	0.0	0.0
YDR351W	11	0	0.0009614517840243674	0.001131432209929228	0.0	0.0
YDR352W	48	4	4.582899205635681e-11	7.054671662636725e-11	0.0705691591067984	23.1134881272268
YDR353W	61	4	2.1537870660647835e-14	3.7728996091801925e-14	0.055529830116824976	18.18766279018
YDR354W	111	48	2.1818958843370187e-09	3.1575448492255147e-09	0.3661967175271701	118.86936753055836
YDR356W	25	0	1.6700091961757508e-07	2.234059755107407e-07	0.0	0.0
YDR357C	135	5	8.719526903012927e-33	3.239405634317012e-32	0.03136407071413263	10.272661389631622
YDR358W	77	21	1.5626370351724122e-10	2.358101702775267e-10	0.2309536116222493	75.64414294113594
YDR359C	52	1	6.49059025701776e-14	1.1129214242131525e-13	0.016285190563107323	5.3338818745157806
YDR361C	127	8	6.514079966675115e-29	2.0663250903667174e-28	0.05334361633269801	17.47161308144522
YDR362C	144	6	1.7960912453787627e-34	7.055546961866984e-34	0.035284579553399205	11.556744061235204
YDR363W	72	0	8.806801781737112e-20	1.9360824559162897e-19	0.0	0.0
YDR363W-A	102	1	7.173956617816711e-27	2.083708308538581e-26	0.008302254012564519	2.7192338966261604
YDR364C	77	104	0.4124218404767487	0.44012581268914114	1.1437702670816159	369.81581018843
YDR365C	59	0	2.0956557641387585e-16	3.977596138469307e-16	0.0	0.0
YDR366C	110	4	5.4838953528197745e-27	1.5984735009663724e-26	0.03079381488296658	10.08588572657776
YDR367W	254	24	5.499477850220182e-52	4.096826051375164e-51	0.08001542449904701	26.20741961352465
YDR368W	252	8	6.468590315488309e-61	6.714957202955463e-60	0.026883489183542247	8.77033542067828
YDR369C	77	1	2.1086267250967053e-20	4.755573449423981e-20	0.01099779102963092	3.5559212510540563
YDR370C	100	13	2.1924477834921464e-19	4.741920723152814e-19	0.11008788820660552	36.057041478575854
YDR371W	125	15	1.4667765349651437e-24	3.871239950704241e-24	0.10161958911378971	33.01926876173478
YDR372C	78	2	5.24447163547954e-20	1.1640662437531006e-19	0.02171358741747643	7.021819178378854
YDR373W	178	14	2.1111979143170933e-38	9.56023559467528e-38	0.06660459960641647	21.693106185046677
YDR374C	97	7	7.513225577078221e-22	1.780327989030772e-21	0.061111436752279036	20.015804147160345
YDR374W-A	322	3	3.4989193624178253e-82	7.160955606144097e-81	0.007889719651691747	2.5841166854017508
YDR375C	152	118	0.0007167962759551082	0.0008497825980247016	0.6574074295738588	213.9130666188161
YDR376W	54	0	4.1926541593950155e-15	7.560976503819608e-15	0.0	0.0
YDR377W	178	19	1.160349801634136e-35	4.7939451933893076e-35	0.09039195660870808	29.60604096612055
YDR378C	72	4	3.235289610132407e-17	6.37633671962696e-17	0.04704610607119894	15.197910004287865
YDR379C-A	229	2	6.200880623438883e-59	5.983433635133728e-58	0.007395894404205947	2.422374301154304
YDR379W	55	2	4.705131564610815e-14	8.096712037126511e-14	0.03079381488296658	10.085885727043497
YDR380W	152	0	1.8486452847672255e-40	9.133641780666937e-40	0.0	0.0
YDR381C-A	13	0	0.0002728606801330404	0.0003269212023843991	0.0	0.0
YDR381W	129	0	1.5890669284058014e-34	6.255115609350968e-34	0.0	0.0
YDR382W	6	0	0.02431229473463963	0.027170619319648755	0.0	0.0
YDR383C	143	7	1.3356855192755403e-33	5.0904754283324274e-33	0.041453212342455005	13.577153864359095
YDR384C	172	209	0.8209806493974556	0.8745063372262951	1.0289968083712233	335.07877585952514
YDR385W	5	0	0.04757609384608727	0.052586991295185063	0.0	0.0
YDR386W	62	8	1.750028866037304e-12	2.8326529717367112e-12	0.10926837539117173	35.788626792935105
YDR387C	124	9	1.4434903801270702e-27	4.3372587127015574e-27	0.061463461157534094	20.131102560028364
YDR388W	41	0	1.0351205524733241e-11	1.6322945701327356e-11	0.0	0.0
YDR389W	9	0	0.003438312881421551	0.0039730233837764395	0.0	0.0
YDR390C	138	8	1.0162379366505585e-31	3.6345673965655233e-31	0.04909158894385976	15.963272385344467
YDR391C	79	5	2.0320782327510078e-18	4.2067969462026805e-18	0.05359682970136588	17.335116097157908
YDR392W	117	3	1.9931013272858004e-29	6.472233615596069e-29	0.02171358741747643	7.051572651638773
YDR393W	57	0	6.943704882877063e-16	1.2927564513248942e-15	0.0	0.0
YDR394W	78	0	2.4486618691510958e-21	5.715200653201279e-21	0.0	0.0
YDR395W	7	0	0.012566585148552733	0.014206886414257278	0.0	0.0
YDR397C	140	9	1.2258911923868566e-31	4.3626857966688195e-31	0.05443906559667306	17.83040513038702
YDR398W	92	1	2.762706241255139e-24	7.173058055737384e-24	0.009204672926973705	2.9823855647379287
YDR399W	157	0	9.494564671272202e-42	4.937001937114505e-41	0.0	0.0
YDR400W	132	2	5.997217391923843e-34	2.3039410301238487e-33	0.012830756201236075	4.170855000264924
YDR402C	74	5	3.863118293827684e-17	7.551595277975191e-17	0.057218237113620334	18.74066604928181
YDR403W	66	3	2.809711533019579e-16	5.322348822923452e-16	0.03849226860370822	12.607357161617868
YDR404C	207	8	2.235029360601944e-49	1.52294476929168e-48	0.03272772596257317	10.71929884717972
YDR405W	225	0	2.872953973997902e-59	2.8003997126206665e-58	0.0	0.0
YDR406W	18	0	1.2204346885922371e-05	1.521838658736764e-05	0.0	0.0
YDR407C	18	2	0.00018555654649064305	0.00022362441300664043	0.09409221214239788	30.81798416784657
YDR408C	64	1	4.949246965176642e-17	9.648515015840972e-17	0.013231717332524701	4.33377902314895
YDR409W	44	0	1.700709336995748e-12	2.7551491259331118e-12	0.0	0.0
YDR410C	175	5	4.593153097556694e-43	2.503812650620715e-42	0.02419514026518802	7.924624500798092
YDR411C	61	3	5.470583350428068e-15	9.837812648002446e-15	0.041647372587618726	13.640747093534731
YDR412W	214	8	3.590226247704176e-51	2.600427097046186e-50	0.031657192870339475	10.36866757632048
YDR414C	114	7	3.476436452901511e-26	9.76696924310532e-26	0.05199832776290409	17.030991253500908
YDR415C	131	36	5.520139270169666e-17	1.0754173761092733e-16	0.23271661629112148	75.64414298509173
YDR416W	157	0	9.494564671272202e-42	4.937001937114505e-41	0.0	0.0
YDR418W	19	0	6.588976918595445e-06	8.300811885836233e-06	0.0	0.0
YDR419W	18	0	1.2204346885922371e-05	1.521838658736764e-05	0.0	0.0
YDR420W	0	0	1.0	1.0		0.0
YDR421W	74	4	9.91216456297746e-18	2.0022781314254784e-17	0.04577458969089627	14.992532840018784
YDR422C	59	0	2.0956557641387585e-16	3.977596138469307e-16	0.0	0.0
YDR423C	182	12	1.438992696191981e-40	7.140333904918105e-40	0.05583493907351082	18.287595003501988
YDR424C	249	16	2.9706816695636773e-55	2.4546537761006764e-54	0.05441477328716986	17.822448675463143
YDR425W	270	3	8.247893120965896e-69	1.0659243446893228e-67	0.009409221214239788	3.0817984172147264
YDR427W	178	16	2.7737636670185892e-37	1.220498458226772e-36	0.07611954240733311	26.489615596721823
YDR428C	200	1	3.8128077728650916e-52	2.8514249026979376e-51	0.004234149546407905	1.3868092875530955
YDR429C	148	3	2.0564206791793e-37	9.062433199969467e-37	0.017165471134086098	5.6221998153778845
YDR430C	116	0	3.615057430853589e-31	1.2638416586528262e-30	0.0	0.0
YDR432W	58	0	3.814383720980957e-16	7.17348619338178e-16	0.0	0.0
YDR434W	68	4	3.444036256826712e-16	6.508922942165764e-16	0.04981352407538711	16.31540338298544
YDR435C	156	11	1.5265826588489353e-34	6.017393331761636e-34	0.059712365398060185	19.557566882234116
YDR436W	21	0	1.9277172772992018e-06	2.4740687484373374e-06	0.0	0.0
YDR437W	164	6	1.3260958733650741e-39	6.287203106119161e-39	0.030981582046887102	10.147385029723315
YDR438W	14	0	0.0001459746065346129	0.00017618047474933027	0.0	0.0
YDR439W	49	1	3.917380103773645e-13	6.518765328935831e-13	0.017282243046562874	5.660446071257631
YDR440W	37	0	1.1549820675413869e-10	1.745677232701844e-10	0.0	0.0
YDR441C	248	0	3.4484186982840513e-65	4.0974908954197477e-64	0.0	0.0
YDR443C	62	0	3.4782512706214754e-17	6.815476339810598e-17	0.0	0.0
YDR444W	45	0	9.319637407145098e-13	1.5222162660747364e-12	0.0	0.0
YDR446W	123	0	5.626292643435326e-33	2.0997280332509125e-32	0.0	0.0
YDR447C	138	3	7.742227704503545e-35	3.0899064211380907e-34	0.01840934585394741	5.986227142529924
YDR448W	102	2	3.3016943606694997e-26	9.289649837676269e-26	0.016604508025129038	5.438467793252321
YDR449C	137	7	4.5859114731659986e-32	1.6660503399985884e-31	0.04326868149613917	14.171773740804944
YDR450W	176	0	1.2012601027368572e-46	7.412496621072603e-46	0.0	0.0
YDR451C	75	14	7.647937485195913e-13	1.2584631896240828e-12	0.15807491639922844	51.774213413816646
YDR452W	36	1	9.643877182134388e-10	1.4090939449810688e-09	0.02352305303559947	7.704496040525282
YDR453C	138	16	2.8439208099934522e-27	8.400302300088518e-27	0.09818317788771952	31.92654475489493
YDR454C	112	15	2.3923047735097345e-21	5.599570513819489e-21	0.11341471999306886	36.81794569805773
YDR456W	92	0	5.79542165328619e-25	1.5618308307426842e-24	0.0	0.0
YDR457W	0	0	1.0	1.0		0.0
YDR458C	58	0	3.814383720980957e-16	7.17348619338178e-16	0.0	0.0
YDR459C	177	12	2.6852336503806563e-39	1.2585801730512757e-38	0.05741219723942921	18.804193730573147
YDR460W	131	9	2.3967911518374813e-29	7.735098717293689e-29	0.05817915407278037	19.055394789487703
YDR461C-A	228	0	4.8523735617861143e-60	4.861672535510792e-59	0.0	0.0
YDR461W	121	4	8.11025407162374e-30	2.668310707431815e-29	0.02799437716633325	9.168987026195918
YDR462W	245	4	1.0285557244971892e-61	1.0974441505720473e-60	0.0138257944372503	4.509948903627163
YDR463W	47	0	2.8005416983058453e-13	4.676514316770301e-13	0.0	0.0
YDR464W	28	0	2.688628789118468e-08	3.708876029316457e-08	0.0	0.0
YDR465C	102	7	4.0018620186545845e-23	9.950154980234551e-23	0.05811577808795163	19.03463728068776
YDR466W	57	0	6.943704882877063e-16	1.2927564513248942e-15	0.0	0.0
YDR468C	74	10	1.8506196704386775e-14	3.2497446487611706e-14	0.11443647422724067	37.48133209263018
YDR469W	194	54	2.741243769728079e-24	7.12698594923426e-24	0.2357155417587906	77.20381601449263
YDR470C	77	0	4.447866244220341e-21	1.0252376260725924e-20	0.0	0.0
YDR471W	178	1	1.772132718759517e-46	1.0842058793176577e-45	0.004757471400458319	1.549507583945355
YDR472W	178	24	4.211711544486571e-33	1.577951341520669e-32	0.11417931361099967	37.3971043834506
YDR473C	64	3	9.213565619929493e-16	1.7120263612347178e-15	0.039695151997574105	13.001337072877106
YDR475C	4	0	0.09459633891741487	0.10342652948936368	0.0	0.0
YDR476C	76	0	8.07997705199459e-21	1.8454308191430058e-20	0.0	0.0
YDR477W	51	4	7.841613046090518e-12	1.2426871487480453e-11	0.06641803210051615	21.75387118017671
YDR478W	248	2	7.996831562508381e-64	9.253476522331126e-63	0.006829273461948233	2.236789173351668
YDR479C	92	9	1.809967200296855e-19	3.9250080576573203e-19	0.08284205634276334	26.841470089723188
YDR480W	90	0	1.908645184804351e-24	4.973547103674592e-24	0.0	0.0
YDR481C	70	1	1.3744949418508904e-18	2.8650672020965822e-18	0.012097570132594012	3.906505036653304
YDR482C	244	20	1.0956804256197584e-51	8.088906454094006e-51	0.06941228764603122	22.73457848072492
YDR483W	97	0	2.947205883935749e-26	8.320756523571179e-26	0.0	0.0
YDR484W	89	2	7.524273757316148e-23	1.844505472221874e-22	0.019029885601833278	6.23285072893063
YDR485C	64	1	4.949246965176642e-17	9.648515015840972e-17	0.013231717332524701	4.33377902314895
YDR486C	11	0	0.0009614517840243674	0.001131432209929228	0.0	0.0
YDR487C	66	2	6.668793764139169e-17	1.2930624726083735e-16	0.02566151240247215	8.404904772194369
YDR488C	131	20	1.4371953910879966e-23	3.634701272711991e-23	0.12928700905062304	42.34532174324479
YDR489W	188	7	3.922218284772409e-45	2.2946772488022505e-44	0.03153090087750567	10.327303206780762
YDR490C	53	0	7.637105965450956e-15	1.3568426446496276e-14	0.0	0.0
YDR492W	191	3	1.7459258316470375e-48	1.1527921306317006e-47	0.01330099333950127	4.3564689662897536
YDR493W	132	10	5.025431819802765e-29	1.5958729097562508e-28	0.06415378100618037	20.85427500132462
YDR494W	111	4	3.0326469016227797e-27	8.95315828092023e-27	0.030516393127264178	9.99502189032414
YDR495C	14	0	0.0001459746065346129	0.00017618047474933027	0.0	0.0
YDR496C	67	6	8.627802179357107e-15	1.530490139835988e-14	0.07583551426402216	24.838375299002923
YDR497C	9	1	0.012975856828513767	0.014646546147356759	0.09409221214239788	27.736185751061925
YDR498C	127	14	1.4130867042442946e-25	3.8976794417788674e-25	0.09335132858222152	30.575322888207538
YDR499W	53	0	7.637105965450956e-15	1.3568426446496276e-14	0.0	0.0
YDR500C	47	0	2.8005416983058453e-13	4.676514316770301e-13	0.0	0.0
YDR501W	117	1	9.56534182092301e-31	3.2841958693807896e-30	0.007237862472492144	2.350524216592764
YDR502C	56	0	1.2642203059195265e-15	2.3280598717077157e-15	0.0	0.0
YDR503C	191	0	1.6392289388113334e-50	1.1510629581323539e-49	0.0	0.0
YDR504C	191	37	3.127891944839767e-30	1.0538082351946983e-29	0.16404558452051565	53.44994130513648
YDR505C	53	0	7.637105965450956e-15	1.3568426446496276e-14	0.0	0.0
YDR506C	74	3	2.4294232816687808e-18	5.020342541457836e-18	0.034330942268172196	11.244399630755767
YDR507C	3	0	0.1926290203998957	0.20792220276272527	0.0	0.0
YDR508C	31	15	0.00537314390304447	0.006198786476711885	0.409756407716894	134.20735042924522
YDR510W	70	55	0.0287361466433071	0.03209585926309169	0.6653663572926707	214.85777706231275
YDR511W	144	1	1.0305564554295088e-37	4.5943644768799266e-37	0.0058807632588998675	1.9128403968463064
YDR512C	381	321	8.970593372257597e-06	1.1288814547889155e-05	0.7134708684498359	233.68282488149933
YDR513W	382	320	6.290864159997427e-06	8.021897956573217e-06	0.7093863114400677	232.34501153796185
YDR514C	62	0	3.4782512706214754e-17	6.815476339810598e-17	0.0	0.0
YDR515W	155	9	1.8368137210841633e-35	7.545368364253588e-35	0.04917076892602727	16.104882051509428
YDR516C	25	0	1.6700091961757508e-07	2.234059755107407e-07	0.0	0.0
YDR517W	64	0	1.0511504696826483e-17	2.1136945283723462e-17	0.0	0.0
YDR518W	90	12	2.0432830384093825e-17	4.054838079327936e-17	0.11291065457087744	36.575190020491696
YDR519W	98	14	2.1153442690931192e-18	4.377598017831784e-18	0.12097570132594013	39.22288896262455
YDR520C	29	0	1.464486548483703e-08	2.042750943567736e-08	0.0	0.0
YDR522C	143	20	1.7078145252844012e-26	4.905914752702593e-26	0.11843774954987145	38.79186817511045
YDR523C	102	0	1.5007043307837648e-27	4.4787496659768716e-27	0.0	0.0
YDR524C	58	5	4.663709817778429e-13	7.75173270579299e-13	0.07300257838634318	23.91050495883028
YDR524C-B	44	0	1.700709336995748e-12	2.7551491259331118e-12	0.0	0.0
YDR524W-C	319	67	2.273747584110446e-47	1.448097713867018e-46	0.17786082734127245	58.254684808963496
YDR525W-A	90	0	1.908645184804351e-24	4.973547103674592e-24	0.0	0.0
YDR527W	34	0	7.076770022163383e-10	1.0387571311245945e-09	0.0	0.0
YDR528W	33	41	0.9198412298618737	0.9789057943996364	1.052122008501358	344.6010957065376
YDR529C	148	0	1.9884595886507562e-39	9.350475138455027e-39	0.0	0.0
YDR530C	159	28	1.2880803410619849e-26	3.7262324152150275e-26	0.1491272796219136	48.538325072590986
YDR531W	90	2	4.1503915384772445e-23	1.0292756247426749e-22	0.018818442428479576	6.163596831271133
YDR532C	136	3	2.5355529372751128e-34	9.926976512188828e-34	0.018680071528270167	6.1182762690231005
YDR533C	101	8	2.6879840088056216e-22	6.462623760301476e-22	0.06707563637873909	21.969256051297048
YDR534C	124	0	3.1046243414426636e-33	1.1662112728698079e-32	0.0	0.0
YDR536W	11	0	0.0009614517840243674	0.001131432209929228	0.0	0.0
YDR538W	108	2	9.327963507775456e-28	2.8145392514804115e-27	0.01568203535706631	5.13633069400271
YDR539W	33	2	2.3930500116331813e-08	3.3298888499642934e-08	0.0513230248049443	16.809809544388738
YDR540C	16	0	4.2056691306099136e-05	5.163706910789414e-05	0.0	0.0
YDR541C	31	0	4.3522395057194106e-09	6.195477573611963e-09	0.0	0.0
YDR542W	22	0	1.0444004554523556e-06	1.3567533361885017e-06	0.0	0.0
YDR545W	60	0	1.1515316225814164e-16	2.208958759661683e-16	0.0	0.0
YEL001C	5	1	0.15190444201239484	0.16583189939508025	0.16936598185631618	55.47237149467771
YEL002C	124	7	9.691313364868881e-29	3.0422894738734134e-28	0.047804914233637634	15.532264026192168
YEL003W	573	54	1.5560552711731177e-115	7.335142511898852e-114	0.07980596003700763	26.138813796968808
YEL004W	278	41	3.208308202661695e-49	2.1630692231544444e-48	0.12489218086526911	40.90588545881421
YEL005C	138	15	8.544177606379248e-28	2.580754486044488e-27	0.09204672926973705	30.1480279879753
YEL006W	49	0	8.422947847238675e-14	1.4352703131694703e-13	0.0	0.0
YEL007W	9	0	0.003438312881421551	0.0039730233837764395	0.0	0.0
YEL009C	0	0	1.0	1.0		0.0
YEL011W	4	0	0.09459633891741487	0.10342652948936368	0.0	0.0
YEL012W	65	0	5.779558872060733e-18	1.1769916102415465e-17	0.0	0.0
YEL013W	9	0	0.003438312881421551	0.0039730233837764395	0.0	0.0
YEL015W	36	0	2.1126716741004145e-10	3.156657520849957e-10	0.0	0.0
YEL016C	117	42	3.9584893024935025e-12	6.343068258188947e-12	0.30399022384467006	99.56579499866832
YEL017C-A	1	0	0.933673819343839	0.9850592799571488	0.0	0.0
YEL017W	94	0	1.7601282007496292e-25	4.82023680119577e-25	0.0	0.0
YEL018W	98	4	6.698976675240129e-24	1.7092198251688547e-23	0.03456448609312575	11.20653970075589
YEL019C	205	5	8.946063698812407e-51	6.383227336460317e-50	0.02065438803125807	6.732083921445705
YEL020C	48	0	1.535704505843207e-13	2.596071902734945e-13	0.0	0.0
YEL020W-A	0	0	1.0	1.0		0.0
YEL021W	170	19	1.1426911519977055e-33	4.3578360843095514e-33	0.09464569574323552	30.99926642541241
YEL022W	0	0	1.0	1.0		0.0
YEL023C	40	14	5.686164784232455e-05	6.971036809661234e-05	0.2963904682485533	97.07665015633567
YEL024W	60	0	1.1515316225814164e-16	2.208958759661683e-16	0.0	0.0
YEL025C	12	0	0.0005113999846985713	0.0006071555144511733	0.0	0.0
YEL026W	135	12	1.1629448685495897e-28	3.6427537794273914e-28	0.0752737697139183	24.65438733771781
YEL027W	0	0	1.0	1.0		0.0
YEL029C	27	0	4.938992277921861e-08	6.745225502334036e-08	0.0	0.0
YEL030W	56	28	0.00020002208070715594	0.00024100712050007414	0.42341495464079043	138.6809287622106
YEL031W	0	0	1.0	1.0		0.0
YEL032W	24	0	3.074237706453045e-07	4.06715920170496e-07	0.0	0.0
YEL034W	129	18	4.81079015578719e-24	1.2351274190148271e-23	0.11816231292301128	38.701654539529045
YEL035C	284	0	1.877904383415847e-74	2.9347358991914505e-73	0.0	0.0
YEL036C	91	3	1.003805720174983e-22	2.456547530521841e-22	0.02791746953675541	9.044408400791283
YEL037C	87	0	1.1412525817039799e-23	2.893890475035092e-23	0.0	0.0
YEL038W	175	16	1.577009832413318e-36	6.718061886080735e-36	0.07742444884860167	26.94372329719373
YEL039C	229	1	1.300861583258007e-59	1.2876514570252666e-58	0.0036979472021029733	1.2111871505771528
YEL040W	110	0	1.2833403692424673e-29	4.195844493185577e-29	0.0	0.0
YEL041W	134	0	8.139333349523766e-36	3.3748598480974173e-35	0.0	0.0
YEL042W	66	1	1.4982380147294723e-17	2.993873114214453e-17	0.012830756201236075	4.2024523860971845
YEL043W	45	0	9.319637407145098e-13	1.5222162660747364e-12	0.0	0.0
YEL044W	167	7	9.49966887189368e-40	4.5263128154316946e-39	0.035495864460904594	11.625946125595172
YEL046C	109	0	2.326868414036442e-29	7.517876544451448e-29	0.0	0.0
YEL047C	90	0	1.908645184804351e-24	4.973547103674592e-24	0.0	0.0
YEL048C	141	0	1.2714421985807257e-37	5.642024756201971e-37	0.0	0.0
YEL049W	51	0	2.5353342808550948e-14	4.4090436798299514e-14	0.0	0.0
YEL050C	18	0	1.2204346885922371e-05	1.521838658736764e-05	0.0	0.0
YEL051W	117	1	9.56534182092301e-31	3.2841958693807896e-30	0.007237862472492144	2.3706141660095
YEL052W	69	47	0.004330872498762616	0.005000370957716081	0.5768261700903522	188.92764203676725
YEL053C	82	7	4.8649650615950815e-18	9.942577849763083e-18	0.07229035810940325	23.67723173825214
YEL054C	4	0	0.09459633891741487	0.10342652948936368	0.0	0.0
YEL055C	23	15	0.09842836112272701	0.107575352492741	0.5522803756184222	180.88816796304135
YEL056W	64	19	2.0863396593234695e-08	2.905215346433238e-08	0.2514026293179693	82.34180145012083
YEL057C	218	51	1.0195529727956309e-30	3.4943081922214975e-30	0.19811158428147074	64.59111751245933
YEL058W	76	2	1.7253956277800995e-19	3.743021597647436e-19	0.022284997612673184	7.298996247701159
YEL059C-A	197	11	5.561385034790545e-45	3.233925716388314e-44	0.04728491879237254	15.48721032275066
YEL060C	7	0	0.012566585148552733	0.014206886414257278	0.0	0.0
YEL061C	9	0	0.003438312881421551	0.0039730233837764395	0.0	0.0
YEL062W	61	11	7.97857761215197e-11	1.2164581083638914e-10	0.15270703282126866	50.01607268829056
YEL063C	15	0	7.827387510059392e-05	9.535120857943563e-05	0.0	0.0
YEL064C	84	7	1.5132428401129262e-18	3.1519954992717995e-18	0.07056915910679841	22.84156474584309
YEL065W	51	0	2.5353342808550948e-14	4.4090436798299514e-14	0.0	0.0
YEL066W	82	0	2.250995914701157e-22	5.423325306010203e-22	0.0	0.0
YEL067C	82	0	2.250995914701157e-22	5.423325306010203e-22	0.0	0.0
YEL069C	37	1	5.282199077868422e-10	7.79120977092108e-10	0.022887294845448134	7.496266418526037
YEL070W	69	3	4.731368251980914e-17	9.239422348774954e-17	0.03681869170789482	12.059211195190118
YEL071W	1	0	0.933673819343839	0.9850592799571488	0.0	0.0
YEL072W	4	0	0.09459633891741487	0.10342652948936368	0.0	0.0
YEL073C	0	0	1.0	1.0		0.0
YEL075C	109	13	1.2936872966087365e-21	3.0466812624065697e-21	0.10099806257486744	33.07985456037181
YEL077C	9	0	0.003438312881421551	0.0039730233837764395	0.0	0.0
YER001W	0	0	1.0	1.0		0.0
YER002W	178	21	1.28646296006202e-34	5.07438167580019e-34	0.09990689940962472	32.72246633551927
YER003C	98	0	1.6245927638522657e-26	4.67151649245719e-26	0.0	0.0
YER004W	192	1	4.382959855810442e-50	3.0369159193693796e-49	0.0044105724441749	1.4371080700281955
YER005W	124	1	1.4909474904734265e-32	5.492914168938293e-32	0.006829273461948233	2.2367891727463323
YER006W	68	0	9.61339788745322e-19	2.014819651995024e-18	0.0	0.0
YER007C-A	19	0	6.588976918595445e-06	8.300811885836233e-06	0.0	0.0
YER007W	94	16	1.719114054811995e-16	3.280233884944852e-16	0.14414126115431164	50.16118699068436
YER008C	9	0	0.003438312881421551	0.0039730233837764395	0.0	0.0
YER009W	281	2	2.5867486447203936e-72	3.794997820353822e-71	0.00602725914079417	1.9741057473358163
YER010C	48	22	0.0002200706260364664	0.00026510812114279817	0.3881303750873912	127.12418469288686
YER011W	70	0	2.909120027354876e-19	6.23104256138469e-19	0.0	0.0
YER012W	38	0	6.316408642968344e-11	9.645689353614164e-11	0.0	0.0
YER013W	49	0	8.422947847238675e-14	1.4352703131694703e-13	0.0	0.0
YER014C-A	727	368	3.254566352513754e-42	1.7203135196053858e-41	0.42865668035161175	140.39774903968765
YER014W	728	368	2.2596680695430506e-42	1.1999400801423902e-41	0.4280678662302496	140.20489496107285
YER015W	293	0	9.082300586056405e-77	1.5453346352192422e-75	0.0	0.0
YER016W	5	0	0.04757609384608727	0.052586991295185063	0.0	0.0
YER017C	21	0	1.9277172772992018e-06	2.4740687484373374e-06	0.0	0.0
YER018C	0	0	1.0	1.0		0.0
YER019C-A	191	6	1.5529866592096194e-46	9.531724948894899e-46	0.02660198667900254	8.712937931430101
YER019W	138	4	3.4285234029715735e-34	1.334062117083188e-33	0.02454579447192988	8.039474129596465
YER020W	38	0	6.316408642968344e-11	9.645689353614164e-11	0.0	0.0
YER021W	36	4	5.183407261530586e-08	7.073985562663123e-08	0.09409221214239788	30.817984168199363
YER022W	49	0	8.422947847238675e-14	1.4352703131694703e-13	0.0	0.0
YER023W	183	10	5.212100609379028e-42	2.7399260150401087e-41	0.046274858430687474	15.156385653816612
YER024W	33	0	1.2959862954143885e-09	1.881175463131789e-09	0.0	0.0
YER025W	103	0	8.27435761444509e-28	2.5005691350853236e-27	0.0	0.0
YER026C	39	0	3.4554864121336484e-11	5.326320652956476e-11	0.0	0.0
YER027C	116	38	3.886782705150802e-13	6.475343956350598e-13	0.27740979786810405	90.859918830013
YER028C	44	2	3.3438800776616744e-11	5.1904600071882023e-11	0.038492268603708225	12.607357157650531
YER029C	83	1	5.8915232442179595e-22	1.4018266519444554e-21	0.010202769991344347	3.3417091254179883
YER030W	147	0	3.601271561285383e-39	1.6742855900527274e-38	0.0	0.0
YER031C	36	1	9.643877182134388e-10	1.4090939449810688e-09	0.02352305303559947	7.704496040525282
YER032W	22	14	0.09490721561501729	0.10374670157802024	0.5388917604519152	176.5030003138619
YER033C	92	0	5.79542165328619e-25	1.5618308307426842e-24	0.0	0.0
YER034W	271	22	2.2563112734573985e-57	2.066249384339729e-56	0.06874633949887372	22.51646075693537
YER035W	171	0	2.3350006204183274e-45	1.3688673361901937e-44	0.0	0.0
YER036C	82	0	2.250995914701157e-22	5.423325306010203e-22	0.0	0.0
YER037W	94	0	1.7601282007496292e-25	4.82023680119577e-25	0.0	0.0
YER038C	101	10	3.4166987730707815e-21	7.942374552922419e-21	0.08384454547342385	27.461570047819084
YER039C	289	6	1.0464166771445998e-71	1.5044855775646485e-70	0.017581243791313098	5.758377664871921
YER039C-A	207	16	1.331599049418115e-44	7.65802613320358e-44	0.06545545192514635	21.4385976837538
YER040W	0	0	1.0	1.0		0.0
YER041W	85	7	8.437073727802052e-19	1.7779996705236203e-18	0.06973893370554196	22.575965153080546
YER042W	131	13	4.145161428077601e-27	1.216887359513746e-26	0.08403655588290498	27.524459134784948
YER043C	31	0	4.3522395057194106e-09	6.195477573611963e-09	0.0	0.0
YER044C	13	0	0.0002728606801330404	0.0003269212023843991	0.0	0.0
YER044C-A	124	12	6.832570802558105e-26	1.905631168065551e-25	0.08195128154337879	26.62673833161875
YER045C	0	0	1.0	1.0		0.0
YER046W	9	4	0.15756503195400118	0.1719788382553541	0.3763688485695915	110.94474302620134
YER047C	13	0	0.0002728606801330404	0.0003269212023843991	0.0	0.0
YER048C	2	0	0.40809670264066267	0.43567182789798603	0.0	0.0
YER048W-A	51	0	2.5353342808550948e-14	4.4090436798299514e-14	0.0	0.0
YER049W	51	8	8.999543767223657e-10	1.3176266854710605e-09	0.1328360642010323	43.50774237757198
YER050C	229	0	2.6822775877885175e-60	2.7158060576358738e-59	0.0	0.0
YER051W	117	16	4.4025816311316715e-22	1.0488503297696041e-21	0.1158057995598743	40.30044082028512
YER052C	17	0	2.2637555759864524e-05	2.8015619361949835e-05	0.0	0.0
YER053C	17	5	0.006075308832528613	0.0070060359125470335	0.24906762037693556	81.57701691169873
YER053C-A	41	0	1.0351205524733241e-11	1.6322945701327356e-11	0.0	0.0
YER054C	84	0	6.827924545909899e-23	1.677376935648348e-22	0.0	0.0
YER055C	49	0	8.422947847238675e-14	1.4352703131694703e-13	0.0	0.0
YER056C	14	0	0.0001459746065346129	0.00017618047474933027	0.0	0.0
YER056C-A	65	1	2.7229463975067297e-17	5.377632119526512e-17	0.01302815245048586	4.267105499502474
YER057C	185	8	9.675095520120575e-44	5.355291081444988e-43	0.03661967175271701	11.994026274586128
YER058W	595	7	1.2008814143611272e-149	1.211626142805411e-147	0.009962704815077422	3.263080676873366
YER059W	70	0	2.909120027354876e-19	6.23104256138469e-19	0.0	0.0
YER060W	96	4	2.1898957219140095e-23	5.51646530737077e-23	0.0352845795533992	11.556744061997485
YER060W-A	367	27	8.766247277701069e-79	1.6055633150974156e-77	0.062300838012541375	20.405368265189527
YER061C	72	0	8.806801781737112e-20	1.9360824559162897e-19	0.0	0.0
YER062C	100	1	2.3589447492193875e-26	6.73599367068555e-26	0.00846829909281581	2.773618575106191
YER063W	61	0	6.328345273923836e-17	1.2282927327146805e-16	0.0	0.0
YER064C	0	0	1.0	1.0		0.0
YER065C	0	0	1.0	1.0		0.0
YER066W	8	0	0.006551354482884732	0.0074948954905649685	0.0	0.0
YER067W	97	0	2.947205883935749e-26	8.320756523571179e-26	0.0	0.0
YER068W	241	0	2.1846457996932779e-63	2.482983793287755e-62	0.0	0.0
YER069W	24	0	3.074237706453045e-07	4.06715920170496e-07	0.0	0.0
YER070W	116	0	3.615057430853589e-31	1.2638416586528262e-30	0.0	0.0
YER071C	309	4	3.60685731411304e-78	6.462005113228689e-77	0.010962199472900723	3.590444757856544
YER072W	184	1	5.04221014117606e-48	3.2877268165423495e-47	0.0046023364634868525	1.5074013991843331
YER073W	63	0	1.9119935851931594e-17	3.799542193657865e-17	0.0	0.0
YER074W	97	0	2.947205883935749e-26	8.320756523571179e-26	0.0	0.0
YER074W-A	168	3	1.4551246214823092e-42	7.78457832385559e-42	0.015121962665742516	4.952890313600661
YER075C	1	0	0.933673819343839	0.9850592799571488	0.0	0.0
YER076C	9	0	0.003438312881421551	0.0039730233837764395	0.0	0.0
YER077C	48	0	1.535704505843207e-13	2.596071902734945e-13	0.0	0.0
YER078C	140	2	5.190274830025551e-36	2.1661299381333049e-35	0.012097570132594012	3.962312250151703
YER078W-A	280	7	9.602717078126017e-69	1.2382337649395231e-67	0.021170747732039523	6.934046439333599
YER079W	32	0	2.374409963599612e-09	3.412954686493719e-09	0.0	0.0
YER080W	137	0	1.3689810489737212e-36	5.844847819337692e-36	0.0	0.0
YER081W	79	2	2.891590588854645e-20	6.473155888089944e-20	0.02143873188054635	6.934046437765479
YER082C	81	0	4.0875614003802063e-22	9.762278078731962e-22	0.0	0.0
YER083C	109	0	2.326868414036442e-29	7.517876544451448e-29	0.0	0.0
YER085C	202	12	1.1686047356003683e-45	6.949995692283059e-45	0.05030672728405431	16.47694203303871
YER086W	163	2	6.128799113681458e-42	3.210084125936436e-41	0.010390551034129827	3.403212974959844
YER087C-B	87	15	2.899835931276256e-15	5.2725123113404196e-15	0.14600515677268636	47.821009926396485
YER087W	95	9	3.1774293423104485e-20	7.110270874563186e-20	0.08022599140562345	26.27638650329784
YER088C	0	0	1.0	1.0		0.0
YER089C	31	0	4.3522395057194106e-09	6.195477573611963e-09	0.0	0.0
YER090W	125	2	3.8310183161272335e-32	1.3944421731675772e-31	0.013549278548505295	4.402569167069733
YER091C	6	0	0.02431229473463963	0.027170619319648755	0.0	0.0
YER092W	167	7	9.49966887189368e-40	4.5263128154316946e-39	0.035495864460904594	11.625946125595172
YER093C	38	0	6.316408642968344e-11	9.645689353614164e-11	0.0	0.0
YER093C-A	168	3	1.4551246214823092e-42	7.78457832385559e-42	0.015121962665742516	4.952890313600661
YER094C	114	1	5.694229340554252e-30	1.89401462912247e-29	0.007428332537557728	2.4329987499499124
YER095W	0	0	1.0	1.0		0.0
YER096W	54	0	4.1926541593950155e-15	7.560976503819608e-15	0.0	0.0
YER098W	31	0	4.3522395057194106e-09	6.195477573611963e-09	0.0	0.0
YER099C	62	0	3.4782512706214754e-17	6.815476339810598e-17	0.0	0.0
YER100W	181	27	2.24567280589554e-32	8.215562536072042e-32	0.12632269364973858	41.37442074224319
YER101C	68	10	5.534151621503613e-13	9.137785235505965e-13	0.12453381018846778	40.78850844939241
YER102W	21	0	1.9277172772992018e-06	2.4740687484373374e-06	0.0	0.0
YER103W	36	0	2.1126716741004145e-10	3.156657520849957e-10	0.0	0.0
YER104W	276	16	4.018730660231483e-62	4.3376037402288315e-61	0.04909158894385976	17.083882525370843
YER105C	19	0	6.588976918595445e-06	8.300811885836233e-06	0.0	0.0
YER106W	234	1	6.716503885326069e-61	6.947232705847162e-60	0.003618931236246072	1.1853070833447177
YER107C	95	4	3.959320693965862e-23	9.848638975345014e-23	0.03565599618027709	11.678394000695398
YER109C	64	2	2.1965558526355955e-16	4.166356434204258e-16	0.026463434665049402	8.6675580462979
YER110C	0	0	1.0	1.0		0.0
YER111C	15	0	7.827387510059392e-05	9.535120857943563e-05	0.0	0.0
YER112W	0	0	1.0	1.0		0.0
YER113C	114	3	1.1821355875349274e-28	3.700850170883706e-28	0.02228499761267318	7.298996251775498
YER114C	3	0	0.1926290203998957	0.20792220276272527	0.0	0.0
YER115C	164	5	3.0836367791736233e-40	1.5028809421209752e-39	0.025817985039072587	8.4561541916592
YER116C	181	1	2.989044283356862e-47	1.893171109425695e-46	0.004678618283323651	1.5323859530121111
YER117W	165	0	8.220516445849315e-44	4.558938291232344e-43	0.0	0.0
YER118C	37	0	1.1549820675413869e-10	1.745677232701844e-10	0.0	0.0
YER119C	201	6	4.20073316438009e-49	2.818951741931143e-48	0.025278504754674053	8.279458433830348
YER120W	19	0	6.588976918595445e-06	8.300811885836233e-06	0.0	0.0
YER121W	343	19	2.173924280694248e-77	3.835042496402645e-76	0.04690894541209924	15.364067909318807
YER122C	204	26	1.7059596370524898e-38	7.749584417605741e-38	0.10792930216333875	35.3500406582924
YER123W	25	0	1.6700091961757508e-07	2.234059755107407e-07	0.0	0.0
YER124C	42	0	5.6678829297977986e-12	8.994479781806606e-12	0.0	0.0
YER125W	0	0	1.0	1.0		0.0
YER126C	98	11	6.540526823687747e-20	1.446158007036841e-19	0.09505233675609581	30.817984186503264
YER127W	227	15	2.9959502320955893e-50	2.0909841971822492e-49	0.05595792352080931	18.327876051521883
YER128W	84	4	2.6680495031748494e-20	5.984380925412854e-20	0.04032523377531338	13.05232271154137
YER129W	52	0	1.3913719886109676e-14	2.4507749790204212e-14	0.0	0.0
YER130C	32	0	2.374409963599612e-09	3.412954686493719e-09	0.0	0.0
YER131W	81	1	1.941056955661451e-21	4.545202993489009e-21	0.010454690238044208	3.424220462668475
YER132C	1	0	0.933673819343839	0.9850592799571488	0.0	0.0
YER133W	0	0	1.0	1.0		0.0
YER134C	0	0	1.0	1.0		0.0
YER136W	15	0	7.827387510059392e-05	9.535120857943563e-05	0.0	0.0
YER137C	29	1	6.574264459552721e-08	8.94877985961839e-08	0.02920103135453727	9.564201982018064
YER138W-A	9	0	0.003438312881421551	0.0039730233837764395	0.0	0.0
YER139C	48	0	1.535704505843207e-13	2.596071902734945e-13	0.0	0.0
YER140W	244	14	3.630423926447255e-55	2.9954903875176704e-54	0.04858860135222185	15.914204943705364
YER141W	112	0	3.9042137642809884e-30	1.3076955945474646e-29	0.0	0.0
YER142C	398	25	8.287138400671977e-88	2.0024929807674173e-86	0.05319283349758674	17.422227231267964
YER143W	137	1	6.587636663014038e-36	2.743338048442703e-35	0.006181240213734167	2.024539105371433
YER144C	0	0	1.0	1.0		0.0
YER145C	70	0	2.909120027354876e-19	6.23104256138469e-19	0.0	0.0
YER146W	322	4	1.6413391574943744e-81	3.273095732298316e-80	0.010519626202255664	3.4454889136417366
YER147C	145	6	9.949842855880354e-35	3.957230032100132e-34	0.03504123762544473	11.39843250246406
YER148W	84	0	6.827924545909899e-23	1.677376935648348e-22	0.0	0.0
YER149C	92	3	5.543846583568331e-23	1.368942108291175e-22	0.027614018780921113	8.947156696574396
YER150W	184	0	1.0426442670799868e-48	6.916086712776244e-48	0.0	0.0
YER151C	45	0	9.319637407145098e-13	1.5222162660747364e-12	0.0	0.0
YER152C	0	0	1.0	1.0		0.0
YER153C	310	32	1.1248729569496273e-61	1.197989699151353e-60	0.08741470031293738	28.630901420184426
YER154W	91	26	8.045767514161864e-12	1.2739870312209493e-11	0.24195140265188025	78.38487279094934
YER155C	1	0	0.933673819343839	0.9850592799571488	0.0	0.0
YER156C	29	0	1.464486548483703e-08	2.042750943567736e-08	0.0	0.0
YER157W	47	0	2.8005416983058453e-13	4.676514316770301e-13	0.0	0.0
YER158C	69	0	5.288069787823157e-19	1.1222025590321394e-18	0.0	0.0
YER159C	98	1	7.75803704660514e-26	2.1585133553471778e-25	0.008641121523281437	2.8016349246345875
YER161C	37	0	1.1549820675413869e-10	1.745677232701844e-10	0.0	0.0
YER162C	97	11	1.1618482502901142e-19	2.5415706684741147e-19	0.09603225775358135	31.13245341612662
YER163C	104	1	2.1820866889563696e-27	6.465317129411686e-27	0.008142595281553661	2.6415415005232505
YER164W	3	0	0.1926290203998957	0.20792220276272527	0.0	0.0
YER165W	76	4	3.0361831108133967e-18	6.247259059136974e-18	0.04456999522534637	14.597992498290957
YER166W	11	0	0.0009614517840243674	0.001131432209929228	0.0	0.0
YER167W	19	0	6.588976918595445e-06	8.300811885836233e-06	0.0	0.0
YER168C	75	19	8.057726712125173e-11	1.228200008519265e-10	0.21453024368466714	70.26500389575209
YER169W	9	0	0.003438312881421551	0.0039730233837764395	0.0	0.0
YER170W	150	0	6.062709930064657e-40	2.9104044079968146e-39	0.0	0.0
YER171W	77	2	9.512301404970711e-20	2.0855983751424538e-19	0.02199558205926184	7.111842502108113
YER172C	7	0	0.012566585148552733	0.014206886414257278	0.0	0.0
YER173W	107	15	4.045062700087655e-20	9.023722105587317e-20	0.11871447326377302	38.88250339837841
YER174C	148	1	9.582383550086588e-39	4.38760253157229e-38	0.0057218237113620335	1.874066604631509
YER175C	189	14	3.4624816951025366e-41	1.752881358145659e-40	0.06272814142826526	20.545322785303405
YER175W-A	248	92	2.0449054156387994e-23	5.155743553414614e-23	0.3141465792496187	102.8923020131268
YER176W	60	0	1.1515316225814164e-16	2.208958759661683e-16	0.0	0.0
YER177W	11	0	0.0009614517840243674	0.001131432209929228	0.0	0.0
YER178W	27	0	4.938992277921861e-08	6.745225502334036e-08	0.0	0.0
YER179W	138	22	2.5315836117007288e-24	6.587844955154249e-24	0.13500186959561433	43.89899903995477
YER180C	163	18	1.8909052898971525e-32	6.944186668070577e-32	0.09351495930716844	30.6289167827197
YER180C-A	128	0	2.8793183338868385e-34	1.1234029673122937e-33	0.0	0.0
YER182W	83	0	1.2396995164145743e-22	3.0171442737622586e-22	0.0	0.0
YER183C	54	3	3.489383117806005e-13	5.814964448131653e-13	0.04704610607119893	15.408992086073631
YER184C	27	0	4.938992277921861e-08	6.745225502334036e-08	0.0	0.0
YER185W	72	10	5.759237863780962e-14	9.895840141799914e-14	0.11761526517799735	37.99477500320128
YER186C	19	0	6.588976918595445e-06	8.300811885836233e-06	0.0	0.0
YER187W	5	0	0.04757609384608727	0.052586991295185063	0.0	0.0
YER188C-A	48	2	3.068294896907109e-12	4.94417594623502e-12	0.0352845795533992	11.556744061326553
YER189W	31	0	4.3522395057194106e-09	6.195477573611963e-09	0.0	0.0
YER190C-B	586	28	7.030227400185694e-134	5.117827566894674e-132	0.04046286255952946	13.252785001389144
YER190W	614	0	2.7216271292707907e-159	3.330229280943897e-157	0.0	0.0
YFL001W	104	9	1.6981062869904765e-22	4.1136517508349753e-22	0.07328335753398296	23.773873510981726
YFL002C	5	0	0.04757609384608727	0.052586991295185063	0.0	0.0
YFL003C	62	0	3.4782512706214754e-17	6.815476339810598e-17	0.0	0.0
YFL004W	25	0	1.6700091961757508e-07	2.234059755107407e-07	0.0	0.0
YFL005W	6	0	0.02431229473463963	0.027170619319648755	0.0	0.0
YFL007W	2	0	0.40809670264066267	0.43567182789798603	0.0	0.0
YFL008W	34	0	7.076770022163383e-10	1.0387571311245945e-09	0.0	0.0
YFL009W	71	27	2.1867722705834802e-07	2.9240007738027424e-07	0.32203390916341806	104.0106966133152
YFL010C	0	0	1.0	1.0		0.0
YFL010W-A	0	0	1.0	1.0		0.0
YFL011W	42	0	5.6678829297977986e-12	8.994479781806606e-12	0.0	0.0
YFL012W	91	10	1.0994249516938618e-18	2.30170837174787e-18	0.09305823178918471	30.1480279946834
YFL013C	105	3	2.4681441756644275e-26	7.044316205581202e-26	0.024195140265188025	7.849863894378102
YFL014W	168	0	1.385352671115141e-44	7.9196453395459e-44	0.0	0.0
YFL016C	15	0	7.827387510059392e-05	9.535120857943563e-05	0.0	0.0
YFL017C	211	19	6.250914007067362e-44	3.496985063681362e-43	0.07625482595426558	24.975712285643635
YFL017W-A	255	38	4.472837199537337e-45	2.611501191323779e-44	0.1261942609909807	41.332355239322496
YFL018C	28	0	2.688628789118468e-08	3.708876029316457e-08	0.0	0.0
YFL020C	31	0	4.3522395057194106e-09	6.195477573611963e-09	0.0	0.0
YFL021W	0	0	1.0	1.0		0.0
YFL022C	83	3	1.1601577023791973e-20	2.6430373270858877e-20	0.03060830997403304	10.02512737889898
YFL023W	29	0	1.464486548483703e-08	2.042750943567736e-08	0.0	0.0
YFL024C	58	0	3.814383720980957e-16	7.17348619338178e-16	0.0	0.0
YFL025C	37	0	1.1549820675413869e-10	1.745677232701844e-10	0.0	0.0
YFL026W	104	0	4.562398660641545e-28	1.3934336004965227e-27	0.0	0.0
YFL027C	137	327	2.3349141957724812e-12	3.775117104269761e-12	2.0212655498910723	662.0242875189545
YFL028C	189	51	2.870192432709388e-24	7.439597909180923e-24	0.22850965806010912	74.84367583502764
YFL029C	105	2	5.5488857041473364e-27	1.6157793258000675e-26	0.016130093510125353	5.233242594871334
YFL030W	66	1	1.4982380147294723e-17	2.993873114214453e-17	0.012830756201236075	4.2024523860971845
YFL031W	104	9	1.6981062869904765e-22	4.1136517508349753e-22	0.07328335753398296	24.00246843545788
YFL033C	9	0	0.003438312881421551	0.0039730233837764395	0.0	0.0
YFL034C-A	259	9	4.470411209434358e-62	4.79651769877929e-61	0.029426521944147598	9.638056825113312
YFL034C-B	222	3	1.8379307744100355e-56	1.6236466795133817e-55	0.011443647422724065	3.748133210251923
YFL034W	39	0	3.4554864121336484e-11	5.326320652956476e-11	0.0	0.0
YFL036W	16	0	4.2056691306099136e-05	5.163706910789414e-05	0.0	0.0
YFL037W	0	0	1.0	1.0		0.0
YFL038C	74	0	2.667087521461359e-20	5.984380925412854e-20	0.0	0.0
YFL039C	3	0	0.1926290203998957	0.20792220276272527	0.0	0.0
YFL040W	165	13	1.1137547573015136e-35	4.604747382631923e-35	0.06671993224642758	21.852752404591467
YFL041W	111	1	3.390789230163536e-29	1.090018382485774e-28	0.007629098281816044	2.498755472086584
YFL041W-A	202	11	2.948023180457087e-46	1.7846401379798642e-45	0.04611450001038312	15.103863533908203
YFL042C	62	3	3.021148413565061e-15	5.487878877578227e-15	0.040975640771689394	13.420735042924518
YFL044C	305	4	3.849872397880458e-77	6.709277624306216e-76	0.011105966023364996	3.637532557635779
YFL045C	131	0	4.840437318465757e-35	1.953498597789233e-34	0.0	0.0
YFL046W	223	56	6.339546921605257e-30	2.1025798354182143e-29	0.21265683820524003	69.65140816648206
YFL047W	67	1	8.244477716860965e-18	1.6665726309197682e-17	0.012639252377337028	4.139729215954376
YFL048C	71	0	1.600549293739403e-19	3.476117442709708e-19	0.0	0.0
YFL049W	55	1	1.076791957477021e-14	1.9042529358703405e-14	0.01539690744148329	5.042942863521748
YFL050C	97	5	4.9653036219485447e-23	1.2287203584262512e-22	0.04365102625162788	14.151115184260815
YFL051C	72	3	7.967040730830468e-18	1.61162332898368e-17	0.035284579553399205	11.398432503967731
YFL052W	18	0	1.2204346885922371e-05	1.521838658736764e-05	0.0	0.0
YFL053W	46	1	2.367702225479327e-12	3.823829120677228e-12	0.01840934585394741	6.029605597177199
YFL054C	40	4	5.0105961533438715e-09	7.12560298661736e-09	0.08468299092815809	27.736185751896517
YFL055W	15	0	7.827387510059392e-05	9.535120857943563e-05	0.0	0.0
YFL056C	105	8	2.5936962947836243e-23	6.513688817161844e-23	0.06452037404050141	20.93297039191194
YFL057C	232	39	4.5916960211551706e-39	2.1193293593630326e-38	0.1423550278533692	46.42537530439449
YFL058W	230	5	3.357603212960326e-57	3.050485952248789e-56	0.01840934585394741	6.029605598131707
YFL059W	293	21	1.6607237502012304e-63	1.8987718265223211e-62	0.060694293839294186	19.879177501680093
YFL060C	474	51	1.976817999234096e-92	5.337408597932059e-91	0.09111461049232199	29.84273150290113
YFL061W	191	4	7.947947942517325e-48	5.124287961593849e-47	0.01773465778600169	5.778372033018631
YFL062W	34	0	7.076770022163383e-10	1.0387571311245945e-09	0.0	0.0
YFL066C	29	0	1.464486548483703e-08	2.042750943567736e-08	0.0	0.0
YFL067W	14	0	0.0001459746065346129	0.00017618047474933027	0.0	0.0
YFL068W	119	1	2.9125986539290685e-31	1.0244865357031238e-30	0.007116217725055302	2.311348812588493
YFR001W	119	3	6.083179721087606e-30	2.018717055740036e-29	0.021348653175165905	6.934046439594952
YFR002W	35	0	3.865884898616774e-10	5.719759210688209e-10	0.0	0.0
YFR003C	527	69	2.8427301906626227e-96	8.427083157990075e-95	0.1108752632645713	36.31493011105796
YFR004W	140	0	2.303062749981064e-37	1.014158795952611e-36	0.0	0.0
YFR005C	131	33	4.441234179033287e-18	9.092751072844583e-18	0.21332356493352803	69.34046440300074
YFR006W	32	0	2.374409963599612e-09	3.412954686493719e-09	0.0	0.0
YFR007W	52	7	1.686239897256474e-10	2.5373013210680226e-10	0.11399633394175127	37.337173130054175
YFR008W	77	0	4.447866244220341e-21	1.0252376260725924e-20	0.0	0.0
YFR009W	212	0	6.392997678945292e-56	5.4711502457759495e-55	0.0	0.0
YFR010W	123	14	1.4028506017575314e-24	3.709330487681639e-24	0.096387144145871	31.56964232480891
YFR011C	107	0	7.650415956393093e-29	2.414793752207282e-28	0.0	0.0
YFR012W	104	1	2.1820866889563696e-27	6.465317129411686e-27	0.008142595281553661	2.6415415005232505
YFR012W-A	165	16	5.1261745980627895e-34	1.9785657794267854e-33	0.08211683968791086	28.576676218318404
YFR013W	5	0	0.04757609384608727	0.052586991295185063	0.0	0.0
YFR014C	165	10	2.0336503649263198e-37	8.97584286162031e-37	0.051323024804944294	16.708545633845375
YFR015C	60	1	5.407309874868139e-16	1.0112988322070461e-15	0.014113831821359682	4.622697624659896
YFR016C	27	0	4.938992277921861e-08	6.745225502334036e-08	0.0	0.0
YFR017C	102	0	1.5007043307837648e-27	4.4787496659768716e-27	0.0	0.0
YFR018C	222	8	3.193602325732087e-53	2.485305409375539e-52	0.030516393127264178	9.995021897301475
YFR019W	0	0	1.0	1.0		0.0
YFR021W	9	0	0.003438312881421551	0.0039730233837764395	0.0	0.0
YFR022W	68	5	1.3180203243375306e-15	2.423252840557909e-15	0.06226690509423389	20.394254227924684
YFR023W	92	10	6.180142353603139e-19	1.307171705611315e-18	0.09204672926973705	29.823855647379297
YFR024C-A	32	0	2.374409963599612e-09	3.412954686493719e-09	0.0	0.0
YFR025C	155	0	3.113153812425331e-41	1.5788137191585607e-40	0.0	0.0
YFR026C	124	3	3.1313067807959827e-31	1.0980576400218107e-30	0.020487820385844697	6.710367520009454
YFR027W	107	2	1.6901074893876693e-27	5.036170037030304e-27	0.015828596435169737	5.184333785082623
YFR028C	0	0	1.0	1.0		0.0
YFR029W	43	1	1.4333399224698787e-11	2.254071067575683e-11	0.01969371882050188	6.450275755557523
YFR030W	54	1	1.959403419760908e-14	3.4365748908340905e-14	0.01568203535706631	5.13633069400271
YFR031C	72	3	7.967040730830468e-18	1.61162332898368e-17	0.035284579553399205	11.398432503967731
YFR031C-A	33	0	1.2959862954143885e-09	1.881175463131789e-09	0.0	0.0
YFR032C	210	10	6.593303554511216e-49	4.3937530407872544e-48	0.04032523377531338	13.207707498395097
YFR032C-A	214	3	2.1029810661677553e-54	1.6986297909453316e-53	0.011871447326377302	3.888250339837841
YFR032C-B	573	16	4.3486518086717975e-138	3.5224079650241555e-136	0.023646210381335592	8.228885823623592
YFR033C	188	0	9.71699856025873e-50	6.676518365597127e-49	0.0	0.0
YFR034C	66	0	3.1781491925479077e-18	6.520704961235468e-18	0.0	0.0
YFR035C	245	1	9.904776125273691e-64	1.1369734031227345e-62	0.003456448609312575	1.1274872256836836
YFR036W	283	3	3.739877791949041e-72	5.472782997836879e-71	0.00897699550475174	2.9402317055215312
YFR037C	208	0	6.851931787172445e-55	5.597366435799535e-54	0.0	0.0
YFR038W	28	5	1.5526779261232734e-05	1.93361861263208e-05	0.15121962665742514	49.52890313473687
YFR039C	124	3	3.1313067807959827e-31	1.0980576400218107e-30	0.020487820385844697	6.710367520009454
YFR040W	444	0	1.344844303701502e-115	6.391900488088709e-114	0.0	0.0
YFR041C	385	32	1.7287423694993657e-80	3.3816317574798816e-79	0.07038586258963789	23.05345309105851
YFR042W	349	13	1.3093081313061563e-82	2.6988641803375285e-81	0.03154380750905603	10.3315305089252
YFR043C	228	5	1.0966712988176418e-56	9.793410930901022e-56	0.01857083134389432	6.082496875837663
YFR044C	232	5	1.0279758253362387e-57	9.581667700986563e-57	0.018250644596585795	5.977626239015859
YFR045W	425	25	1.1358765335864628e-94	3.1865492412954867e-93	0.04981352407538711	16.315403383627995
YFR046C	287	12	2.288813105699865e-67	2.8677481853768895e-66	0.03540752233929955	11.597011466782789
YFR047C	123	15	4.5940402485270075e-24	1.1810605931729468e-23	0.10327194015629036	33.82461677020651
YFR048W	131	15	4.740531828172527e-26	1.3298926118936684e-25	0.09696525678796729	31.518392910454896
YFR049W	249	43	2.6294338375531434e-41	1.3405916666461106e-40	0.146239703209269	47.89783082026661
YFR050C	225	2	6.636911042018046e-58	6.236744346837546e-57	0.0075273769713918295	2.4654387328761627
YFR051C	95	1	4.628605634713228e-25	1.2532538138058274e-24	0.008913999045069272	2.919598499596122
YFR052W	232	19	3.199558308282313e-49	2.1597018580905615e-48	0.06935244946702601	22.71497970750325
YFR053C	39	1	1.5858647903151476e-10	2.389391776028927e-10	0.02171358741747643	7.111842499660344
YFR055W	187	7	7.07935164237399e-45	4.1041684773480665e-44	0.031699515320700894	10.382529427692864
YFR057W	32	2	4.3507592016054905e-08	5.990236094908588e-08	0.052926869330098804	17.3351160944137
YGL001C	149	7	3.885101958980776e-35	1.5812612431775259e-34	0.039783955469604476	13.030422836961865
YGL002W	232	41	3.6871001219686417e-38	1.6644044585119042e-37	0.1496552856920035	48.80616377526149
YGL003C	71	0	1.600549293739403e-19	3.476117442709708e-19	0.0	0.0
YGL004C	205	45	3.828822427055366e-30	1.2876934373096732e-29	0.18588949228132262	60.8843101756626
YGL005C	243	12	4.0541884884967887e-56	3.5113912646603966e-55	0.04181876095217683	13.696881854287666
YGL006W	6	0	0.02431229473463963	0.027170619319648755	0.0	0.0
YGL006W-A	24	1	1.3559677369165797e-06	1.7575322188431937e-06	0.0352845795533992	11.55674406294247
YGL007C-A	15	0	7.827387510059392e-05	9.535120857943563e-05	0.0	0.0
YGL008C	6	0	0.02431229473463963	0.027170619319648755	0.0	0.0
YGL009C	78	1	1.1613554730561707e-20	2.6430373270858877e-20	0.010856793708738216	3.510909589189427
YGL010W	254	16	1.5918356387844118e-56	1.4127541294211653e-55	0.05334361633269801	18.56358888715118
YGL011C	242	1	5.861090085742948e-63	6.57059046454341e-62	0.0034992971457916563	1.146123378047695
YGL012W	18	0	1.2204346885922371e-05	1.521838658736764e-05	0.0	0.0
YGL013C	34	0	7.076770022163383e-10	1.0387571311245945e-09	0.0	0.0
YGL014W	3	0	0.1926290203998957	0.20792220276272527	0.0	0.0
YGL015C	234	24	5.579237838161141e-47	3.4838433015488296e-46	0.08685434966990573	28.44737000777876
YGL016W	7	0	0.012566585148552733	0.014206886414257278	0.0	0.0
YGL017W	6	1	0.08233823134314247	0.09083582744185927	0.1411383182135968	46.22697624659896
YGL018C	266	1	3.905236169520915e-69	5.127628586966845e-68	0.00318357108752474	1.0427137498031391
YGL019W	217	9	2.5772982373559855e-51	1.8785858254796292e-50	0.0351219778043052	11.50348717893801
YGL020C	374	54	2.7958072350455183e-66	3.406501569649741e-65	0.12226955909413201	40.04689921674051
YGL021W	74	2	5.677456320824917e-19	1.2030601068925605e-18	0.022887294845448134	7.496266418526037
YGL022W	24	0	3.074237706453045e-07	4.06715920170496e-07	0.0	0.0
YGL023C	51	0	2.5353342808550948e-14	4.4090436798299514e-14	0.0	0.0
YGL025C	241	11	3.21100715227815e-56	2.793721956543365e-55	0.03865198756057008	12.659669850730785
YGL026C	39	0	3.4554864121336484e-11	5.326320652956476e-11	0.0	0.0
YGL027C	50	11	3.1599886218307656e-08	4.3549232121132835e-08	0.18630258004194777	61.019608674880615
YGL028C	52	0	1.3913719886109676e-14	2.4507749790204212e-14	0.0	0.0
YGL029W	97	2	6.454835475028361e-25	1.733041961572741e-24	0.017460410500651155	5.718801183609661
YGL030W	105	5	4.4019576004956245e-25	1.1941348188891669e-24	0.04032523377531338	13.083106489249436
YGL031C	58	2	7.859632626231241e-15	1.3950847911560454e-14	0.02920103135453727	9.564201982018064
YGL032C	252	32	2.7311967765622585e-47	1.7336768942615394e-46	0.10753395673416899	35.081341665358444
YGL033W	67	3	1.55157503357751e-16	2.9654729206062676e-16	0.03791775713201108	12.419187651139795
YGL035C	0	0	1.0	1.0		0.0
YGL036W	3	0	0.1926290203998957	0.20792220276272527	0.0	0.0
YGL037C	72	0	8.806801781737112e-20	1.9360824559162897e-19	0.0	0.0
YGL038C	115	0	6.553084396289321e-31	2.2593997819580267e-30	0.0	0.0
YGL039W	23	0	5.663827110206997e-07	7.43668258237453e-07	0.0	0.0
YGL040C	0	0	1.0	1.0		0.0
YGL041C-B	190	1	1.4353199318879167e-49	9.81513071140001e-49	0.004456999522534636	1.459799249798061
YGL043W	154	7	2.035926048996149e-36	8.65381427034505e-36	0.038492268603708225	12.607357161875278
YGL044C	187	15	4.118006078272203e-40	1.9968510081065293e-39	0.06792753283007334	22.248277345894717
YGL045W	44	5	1.6395564590304345e-09	2.375683848799201e-09	0.09623067150927056	31.518392899115803
YGL047W	130	5	1.6782882963671057e-31	5.957923452103226e-31	0.032570381126214645	10.667763749343438
YGL048C	131	16	1.5506962211738196e-25	4.2731451691282395e-25	0.10342960724049843	35.99352348008221
YGL049C	6	0	0.02431229473463963	0.027170619319648755	0.0	0.0
YGL050W	70	0	2.909120027354876e-19	6.23104256138469e-19	0.0	0.0
YGL051W	67	2	3.674804408640969e-17	7.1859232077845e-17	0.025278504754674056	8.279458431908752
YGL053W	95	0	9.700852254255281e-26	2.6899518473588294e-25	0.0	0.0
YGL054C	4	0	0.09459633891741487	0.10342652948936368	0.0	0.0
YGL055W	13	18	0.7967628227603687	0.8488668013514044	1.1725337205437274	384.0394950168935
YGL056C	105	4	1.0601787619250559e-25	2.936940298569844e-25	0.03226018702025071	10.466485191813767
YGL057C	12	0	0.0005113999846985713	0.0006071555144511733	0.0	0.0
YGL058W	334	3	2.874160721229915e-85	6.406704770462497e-84	0.007606256670193841	2.4912741698642926
YGL059W	131	1	2.3271937293202527e-34	9.12939368166492e-34	0.006464350452531152	2.117266087162238
YGL060W	111	1	3.390789230163536e-29	1.090018382485774e-28	0.007629098281816044	2.498755472086584
YGL061C	241	44	5.840908373841893e-39	2.685137015025158e-38	0.15460795024228033	50.63867938470431
YGL062W	17	0	2.2637555759864524e-05	2.8015619361949835e-05	0.0	0.0
YGL063W	232	37	5.4756654627531084e-40	2.6440429954906065e-39	0.13505477001473487	44.234434170231424
YGL064C	115	1	3.141780678733779e-30	1.0572487234287866e-29	0.007363738341578965	2.41184223887088
YGL065C	85	5	5.911983631264302e-20	1.3097002258629044e-19	0.04981352407538711	16.125689393963494
YGL066W	136	1	1.1932196947712611e-35	4.919144419089263e-35	0.006226690509423389	2.03942542246962
YGL067W	115	8	7.432808890400885e-26	2.0710311980957118e-25	0.05890990673263172	19.294737922421124
YGL068W	275	0	3.8845394406517553e-72	5.6556927400476576e-71	0.0	0.0
YGL070C	176	11	1.2511946924075028e-39	5.936980755804908e-39	0.05292686933009881	17.335116100501057
YGL071W	0	0	1.0	1.0		0.0
YGL073W	8	0	0.006551354482884732	0.0074948954905649685	0.0	0.0
YGL075C	109	0	2.326868414036442e-29	7.517876544451448e-29	0.0	0.0
YGL076C	0	0	1.0	1.0		0.0
YGL077C	29	0	1.464486548483703e-08	2.042750943567736e-08	0.0	0.0
YGL078C	88	0	6.287373767522325e-24	1.6063388066202082e-23	0.0	0.0
YGL079W	138	18	2.961070758915751e-26	8.355798790247538e-26	0.11045607512368445	36.17763358557035
YGL080W	161	622	1.386807231134251e-45	8.239182217203592e-45	3.2716037489015113	1071.547052140535
YGL081W	138	14	2.513032276056746e-28	7.77861020210214e-28	0.08591028065175459	28.138159460746422
YGL082W	135	0	4.492764707731537e-36	1.8815770028777158e-35	0.0	0.0
YGL083W	36	21	0.012805685472189979	0.01447150661241198	0.4939841137475888	161.79441689371853
YGL084C	125	11	1.0833897875702589e-26	3.135669183853326e-26	0.0745210320167791	24.21413043108001
YGL085W	172	2	2.94239050194203e-44	1.6655204504595094e-43	0.00984685941025094	3.2064954626127093
YGL086W	89	0	3.4640484525748295e-24	8.933516883747913e-24	0.0	0.0
YGL087C	150	21	1.0193517690461825e-27	3.07409125526198e-27	0.11855618729942131	38.8306600530446
YGL089C	165	9	5.144172665978961e-38	2.3058563524586905e-37	0.046190722324449866	15.037691074428366
YGL090W	212	37	3.3861119443637306e-35	1.3791451694076357e-34	0.14779578605386082	48.18022877948555
YGL091C	140	19	2.995660373493005e-26	8.449260818027598e-26	0.11492691625964312	37.64196638114553
YGL092W	3	0	0.1926290203998957	0.20792220276272527	0.0	0.0
YGL093W	60	7	1.7118067658816738e-12	2.771565515367541e-12	0.09879682274951777	32.35888337993715
YGL094C	81	0	4.0875614003802063e-22	9.762278078731962e-22	0.0	0.0
YGL095C	17	0	2.2637555759864524e-05	2.8015619361949835e-05	0.0	0.0
YGL096W	7	0	0.012566585148552733	0.014206886414257278	0.0	0.0
YGL097W	0	0	1.0	1.0		0.0
YGL098W	9	0	0.003438312881421551	0.0039730233837764395	0.0	0.0
YGL099W	11	0	0.0009614517840243674	0.001131432209929228	0.0	0.0
YGL100W	110	5	2.2931718692641682e-26	6.567744731144538e-26	0.038492268603708225	12.607357157723255
YGL101W	144	0	2.1395933217919684e-38	9.66598679782059e-38	0.0	0.0
YGL103W	178	0	3.6662644637548176e-47	2.3018217173639688e-46	0.0	0.0
YGL104C	102	4	6.2676843822298595e-25	1.6875212023503708e-24	0.033209016050258076	10.87693558865696
YGL105W	50	0	4.6207000117040065e-14	7.96094840242952e-14	0.0	0.0
YGL106W	138	10	1.5076794473013711e-30	5.112420106975345e-30	0.0613644861798247	19.954090469835084
YGL107C	101	0	2.7219251062577653e-27	8.044085964074207e-27	0.0	0.0
YGL108C	54	0	4.1926541593950155e-15	7.560976503819608e-15	0.0	0.0
YGL110C	152	2	4.1876508461113974e-39	1.939064413525495e-38	0.011142498806336592	3.625645196296766
YGL111W	97	13	1.204513213599045e-18	2.518049978701602e-18	0.1134926682542325	37.17220769572607
YGL112C	123	11	3.4622774139858987e-26	9.731943992098193e-26	0.07573275611461293	24.80471897076761
YGL113W	111	0	7.078304074079354e-30	2.3327980934114823e-29	0.0	0.0
YGL114W	60	22	1.2108802371482152e-06	1.5726676250766452e-06	0.310504300069913	101.69934775715346
YGL115W	132	9	1.334152095681918e-29	4.35701800242289e-29	0.057738402905562335	18.76884750614411
YGL116W	25	0	1.6700091961757508e-07	2.234059755107407e-07	0.0	0.0
YGL117W	19	1	2.8307387693756437e-05	3.4994795061649455e-05	0.04456999522534637	13.868092875530955
YGL119W	17	6	0.012720565220563399	0.014378138872535398	0.29888114445232267	97.89242029145568
YGL120C	29	0	1.464486548483703e-08	2.042750943567736e-08	0.0	0.0
YGL121C	156	0	1.719228409917452e-41	8.859572209171385e-41	0.0	0.0
YGL122C	58	0	3.814383720980957e-16	7.17348619338178e-16	0.0	0.0
YGL123W	28	0	2.688628789118468e-08	3.708876029316457e-08	0.0	0.0
YGL124C	23	0	5.663827110206997e-07	7.43668258237453e-07	0.0	0.0
YGL125W	54	0	4.1926541593950155e-15	7.560976503819608e-15	0.0	0.0
YGL126W	0	0	1.0	1.0		0.0
YGL127C	200	16	7.839117940401139e-43	4.253091252381788e-42	0.06774639274252647	23.575757887304945
YGL128C	174	0	3.936195769900481e-46	2.3728576386475544e-45	0.0	0.0
YGL129C	112	2	8.657538938053416e-29	2.7281921333011066e-28	0.015121962665742516	4.909059425112496
YGL130W	142	11	5.438290351159049e-31	1.892051289141905e-30	0.06559950001477034	21.485777702260275
YGL131C	42	1	2.6133088318774354e-11	4.065225613234279e-11	0.02016261688765669	6.603853749197548
YGL133W	50	0	4.6207000117040065e-14	7.96094840242952e-14	0.0	0.0
YGL134W	84	0	6.827924545909899e-23	1.677376935648348e-22	0.0	0.0
YGL135W	62	1	1.6355703970305757e-16	3.121860389420126e-16	0.013658546923896467	4.473578346461204
YGL136C	315	8	4.418035212451416e-77	7.676169337404258e-76	0.021506791346833802	7.044110670742795
YGL137W	236	26	2.0342357107804503e-46	1.237977732560674e-45	0.09329482051407248	30.556814808876428
YGL138C	222	27	1.9869016514377066e-42	1.0580251293905787e-41	0.1029928268045166	33.7331988922673
YGL139W	124	4	1.3714243045001165e-30	4.6586303456468815e-30	0.027317093847792934	8.94715669275579
YGL140C	38	0	6.316408642968344e-11	9.645689353614164e-11	0.0	0.0
YGL141W	42	3	4.3017713551416887e-10	6.356497189984546e-10	0.060487850662970064	19.811561252819708
YGL142C	169	22	6.925331376045389e-32	2.4970471316564064e-31	0.11023821304257266	36.10627730925217
YGL143C	39	20	0.0027823507860619883	0.0032655713001311214	0.43427174834952864	142.2368499932069
YGL144C	217	28	1.090239224284419e-40	5.437958177675364e-40	0.10926837539117172	35.78862677554595
YGL145W	131	1	2.3271937293202527e-34	9.12939368166492e-34	0.006464350452531152	2.10122619347594
YGL146C	243	16	9.93807963098598e-54	7.872437459752117e-53	0.055758347936235776	18.262509136038748
YGL147C	25	0	1.6700091961757508e-07	2.234059755107407e-07	0.0	0.0
YGL148W	119	1	2.9125986539290685e-31	1.0244865357031238e-30	0.007116217725055302	2.311348812588493
YGL150C	15	0	7.827387510059392e-05	9.535120857943563e-05	0.0	0.0
YGL151W	48	1	7.134562700872414e-13	1.1749962798601734e-12	0.0176422897766996	5.778372030663276
YGL153W	172	8	2.0608056942089926e-40	1.012100217540215e-39	0.03938743764100376	12.825981858064829
YGL154C	251	54	4.7890221144960136e-37	2.0960172131253102e-36	0.18218651434743174	59.67147531763568
YGL155W	155	15	4.750483934619075e-32	1.72474956489863e-31	0.0819512815433788	26.841470085849043
YGL156W	42	0	5.6678829297977986e-12	8.994479781806606e-12	0.0	0.0
YGL157W	90	1	9.092853870018788e-24	2.313849672853011e-23	0.009409221214239788	3.047932500903477
YGL158W	0	0	1.0	1.0		0.0
YGL159W	36	0	2.1126716741004145e-10	3.156657520849957e-10	0.0	0.0
YGL160W	123	19	4.219682644594855e-22	1.006945846019295e-21	0.13081112419796778	42.84451456964541
YGL161C	244	26	2.0723911143997266e-48	1.3652143526818818e-47	0.09023597393984058	29.554952026741866
YGL162W	27	0	4.938992277921861e-08	6.745225502334036e-08	0.0	0.0
YGL163C	49	0	8.422947847238675e-14	1.4352703131694703e-13	0.0	0.0
YGL164C	265	15	6.426572374259155e-60	6.427690039019896e-59	0.047933768449900806	15.699727784780006
YGL166W	111	16	1.2992797477564802e-20	2.9510891901056544e-20	0.12206557250905671	39.98008755734095
YGL167C	7	0	0.012566585148552733	0.014206886414257278	0.0	0.0
YGL168W	7	0	0.012566585148552733	0.014206886414257278	0.0	0.0
YGL169W	111	0	7.078304074079354e-30	2.3327980934114823e-29	0.0	0.0
YGL170C	138	0	7.557114799028316e-37	3.257943568906435e-36	0.0	0.0
YGL171W	124	2	6.93841300015117e-32	2.4970471316564064e-31	0.013658546923896467	4.437789720765595
YGL172W	96	0	5.346859559220847e-26	1.4927082196640336e-25	0.0	0.0
YGL173C	24	0	3.074237706453045e-07	4.06715920170496e-07	0.0	0.0
YGL174W	250	18	2.4168110708715928e-54	1.946649925571783e-53	0.06097175346827382	19.970053743352857
YGL175C	208	29	5.498219110842251e-38	2.4626369241786435e-37	0.1180676315825281	38.67064359590138
YGL176C	115	12	1.236954858055437e-23	3.133410852173102e-23	0.08836486009894756	28.94210687408661
YGL178W	88	0	6.287373767522325e-24	1.6063388066202082e-23	0.0	0.0
YGL179C	172	8	2.0608056942089926e-40	1.012100217540215e-39	0.03938743764100376	12.825981858064829
YGL180W	13	0	0.0002728606801330404	0.0003269212023843991	0.0	0.0
YGL181W	51	0	2.5353342808550948e-14	4.4090436798299514e-14	0.0	0.0
YGL183C	5	0	0.04757609384608727	0.052586991295185063	0.0	0.0
YGL184C	5	0	0.04757609384608727	0.052586991295185063	0.0	0.0
YGL185C	124	42	1.5683132044854105e-13	2.649638436837719e-13	0.2868294854018258	93.94514528013238
YGL186C	101	1	1.3008554859508242e-26	3.751865546491069e-26	0.008384454547342386	2.7461570047819075
YGL187C	147	6	3.053265260193979e-35	1.245342447615289e-34	0.03456448609312575	11.320892144525589
YGL188C-A	242	30	7.734062735485733e-46	4.63801822646282e-45	0.10497891437374969	34.38370135050263
YGL189C	293	34	2.1435136329863005e-56	1.884915428639788e-55	0.09826695193028584	32.18533500022258
YGL190C	4	0	0.09459633891741487	0.10342652948936368	0.0	0.0
YGL191W	88	0	6.287373767522325e-24	1.6063388066202082e-23	0.0	0.0
YGL192W	116	63	5.334870955753437e-07	7.04658770476298e-07	0.459916243833962	150.6361812201716
YGL193C	334	139	5.1634790635261014e-27	1.5058401670557106e-26	0.35242322571898127	115.42903652170868
YGL194C	149	4	5.069480971742093e-37	2.2103551985207564e-36	0.022733688839773985	7.445955906624865
YGL194C-A	321	35	7.99276652341726e-63	8.9082171077854e-62	0.09233347920515679	30.24194708306822
YGL195W	0	0	1.0	1.0		0.0
YGL196W	114	6	8.788215457057866e-27	2.5512885963422407e-26	0.04456999522534636	14.597992501625235
YGL197W	70	3	2.612708805979168e-17	5.1705741029546444e-17	0.036292710397782035	11.71951511305198
YGL198W	9	2	0.03649660004913093	0.040731990468183966	0.18818442428479576	61.63596831271132
YGL200C	21	0	1.9277172772992018e-06	2.4740687484373374e-06	0.0	0.0
YGL201C	0	0	1.0	1.0		0.0
YGL202W	8	0	0.006551354482884732	0.0074948954905649685	0.0	0.0
YGL203C	25	0	1.6700091961757508e-07	2.234059755107407e-07	0.0	0.0
YGL205W	34	0	7.076770022163383e-10	1.0387571311245945e-09	0.0	0.0
YGL206C	5	0	0.04757609384608727	0.052586991295185063	0.0	0.0
YGL207W	37	3	8.301134634099776e-09	1.1778886079621961e-08	0.06866188453634439	22.48879926151153
YGL208W	127	1	2.5068120714099967e-33	9.44117630823765e-33	0.006667952041587251	2.183951633884176
YGL209W	32	0	2.374409963599612e-09	3.412954686493719e-09	0.0	0.0
YGL210W	9	0	0.003438312881421551	0.0039730233837764395	0.0	0.0
YGL211W	302	666619	0.0	0.0	1869.2480374019144	612234.0533729802
YGL212W	478	93	2.3118099875112713e-73	3.5079734137671035e-72	0.16475979406524482	53.963708673999705
YGL213C	78	0	2.4486618691510958e-21	5.715200653201279e-21	0.0	0.0
YGL215W	67	0	1.7478419718350888e-18	3.630133326119031e-18	0.0	0.0
YGL216W	0	0	1.0	1.0		0.0
YGL219C	141	57	1.3364428002157426e-12	2.1779208115728922e-12	0.34233549524149015	112.12500623370444
YGL220W	307	3	2.517459884906708e-78	4.538530344231498e-77	0.008275210839885154	2.710376458443969
YGL221C	277	4	6.082925028812349e-70	8.254988953180015e-69	0.01222859074774846	4.005225379473524
YGL222C	329	0	4.987979916913355e-86	1.1474349000867483e-84	0.0	0.0
YGL223C	0	0	1.0	1.0		0.0
YGL224C	1	0	0.933673819343839	0.9850592799571488	0.0	0.0
YGL225W	16	0	4.2056691306099136e-05	5.163706910789414e-05	0.0	0.0
YGL226C-A	485	34	1.3016559412099088e-104	4.99054887859879e-103	0.05936539570221392	19.443924033275472
YGL226W	85	4	1.4760678426285493e-20	3.340758033434391e-20	0.03985081926030969	12.900551515681352
YGL227W	41	3	7.778733939236919e-10	1.1400483915533007e-09	0.061963164093774205	20.29477006544608
YGL228W	28	1	1.2032947131368352e-07	1.6328805793416563e-07	0.030243925331485032	9.905780625379254
YGL229C	123	1	2.7014716287582e-32	9.85797166052564e-32	0.006884796010419357	2.2549744507521496
YGL230C	463	31	8.789588069725413e-101	3.026881496346757e-99	0.05669919478991147	18.57066432787275
YGL231C	267	16	7.854739426840814e-60	7.828874600305289e-59	0.05074636160488874	16.620935282970805
YGL232W	165	3	8.616463096183452e-42	4.496667809995556e-41	0.015396907441483287	5.012563691476123
YGL233W	23	0	5.663827110206997e-07	7.43668258237453e-07	0.0	0.0
YGL234W	79	7	2.7998230630678095e-17	5.527560053451072e-17	0.07503556158191223	24.26916253766759
YGL235W	437	23	6.294253908418729e-99	2.0222488395148666e-97	0.04456999522534636	14.597992499828177
YGL236C	442	23	3.3462517435927554e-100	1.1253972969240898e-98	0.04406580975899629	14.432856838627096
YGL237C	209	4	1.864000105427351e-52	1.4068063787811934e-51	0.016207270991035038	5.308360909747931
YGL238W	12	0	0.0005113999846985713	0.0006071555144511733	0.0	0.0
YGL240W	314	8	7.977946142590807e-77	1.3736876726359201e-75	0.02157528431290652	7.066544144441868
YGL241W	98	5	2.750890829795498e-23	6.899421352880031e-23	0.04320560761640719	14.00817462539048
YGL242C	375	3	8.275714340808167e-96	2.403718847171099e-94	0.0067746392742526465	2.218894860571103
YGL243W	197	27	2.8126243025102782e-36	1.1858799386903673e-35	0.11606298249036896	38.01406169217926
YGL244W	90	2	4.1503915384772445e-23	1.0292756247426749e-22	0.018818442428479576	6.163596831271133
YGL245W	98	1	7.75803704660514e-26	2.1585133553471778e-25	0.008641121523281437	2.8016349246345875
YGL246C	258	28	7.707938626844225e-51	5.513476995395664e-50	0.09190402116234211	30.10128686124176
YGL247W	423	40	1.3139791131476707e-85	2.9868355255779662e-84	0.08007847841906202	26.228071635527176
YGL248W	923	8	3.1154816267717298e-233	8.95856741778211e-231	0.007339804197456823	2.4040030993328103
YGL249W	107	13	4.057947907958951e-21	9.425387083470085e-21	0.10288587682860328	33.69816960508881
YGL250W	295	11	4.8647151108162845e-70	6.661184905310584e-69	0.03157670848168606	10.342306555864528
YGL251C	78	1	1.1613554730561707e-20	2.6430373270858877e-20	0.010856793708738216	3.510909589189427
[truncated: 3,752 more rows]
