# Supplementary material for: Overexpression profiling reveals cellular requirements in the context of genetic backgrounds and environments
Source: PLoS Genet. 2023 Apr 28;19(4):e1010732. doi: 10.1371/journal.pgen.1010732 (PMC10171610; doi:10.1371/journal.pgen.1010732)
Supplement: S1 Data — (ZIP) [file pgen.1010732.s025.zip › S1_Data/Fig_1/Fig.1F/Y40_Y40S2102.csv]

RPM	Y40S2000	Y40S2102	p_values	q_values	FC	NRPM
YAL001C	136	21	3.956735644645606e-26	1.0815202800549849e-25	0.12321937411727728	38.86396210517861
YAL002W	42	0	1.2510905223376927e-12	2.0109059793080132e-12	0.0	0.0
YAL003W	37	0	3.054472249868864e-11	4.6496214687654417e-11	0.0	0.0
YAL005C	5	0	0.04006448742807193	0.04430126268003108	0.0	0.0
YAL007C	78	0	1.4713895969716562e-22	3.496678335613221e-22	0.0	0.0
YAL008W	45	0	1.8457518686596132e-13	3.0705579972986505e-13	0.0	0.0
YAL009W	19	1	1.4828521428392993e-05	1.837905748592416e-05	0.04199958616528749	12.58452106511343
YAL010C	17	0	1.2338930106007864e-05	1.5319772676954063e-05	0.0	0.0
YAL011W	194	5	6.518775630720794e-51	4.500537653334368e-50	0.02056680765825934	7.784239833821481
YAL012W	69	0	4.399023588071477e-20	9.528732450093809e-20	0.0	0.0
YAL013W	344	20	3.9070389713077763e-82	7.489793707997007e-81	0.046394891694212924	14.63316402748868
YAL014C	403	53	2.2178858232255112e-79	3.8887382223688764e-78	0.10494685674551985	33.72526736799984
YAL015C	111	5	2.7592585633516314e-28	8.200773125496243e-28	0.03594559176308389	13.483415428523225
YAL016W	418	0	1.798309626331956e-115	7.834908076541726e-114	0.0	0.0
YAL017W	0	0	1.0	1.0		0.0
YAL018C	236	21	1.6995292550705198e-52	1.2325337636709407e-51	0.07100777491504115	22.396181554010127
YAL019W	29	0	5.171901169139058e-09	7.252768501272549e-09	0.0	0.0
YAL020C	331	271	2.044836452667546e-07	2.706525762782752e-07	0.6533409944563906	206.0667799642243
YAL021C	53	0	1.1327294602892422e-15	2.0530498348955033e-15	0.0	0.0
YAL022C	554	16	1.1579263188104929e-141	8.878979012638858e-140	0.0230467043217462	7.72335227719923
YAL023C	17	0	1.2338930106007864e-05	1.5319772676954063e-05	0.0	0.0
YAL024C	27	0	1.8750310753580228e-08	2.5760400655480148e-08	0.0	0.0
YAL025C	74	0	1.8519026904077417e-21	4.248221927616642e-21	0.0	0.0
YAL026C	27	1	8.650384619735777e-08	1.1593652283407236e-07	0.029555264338535638	9.321867454480984
YAL027W	242	37	1.2030083466863204e-45	6.939318958669036e-45	0.12200706229007066	39.521636399547326
YAL028W	252	5	9.926925811674719e-67	1.217265465734356e-65	0.015833177324215523	4.993857564457186
YAL029C	0	0	1.0	1.0		0.0
YAL030W	569	30	8.562883377152962e-137	6.079647197778603e-135	0.04207339914624581	13.270145233507396
YAL031C	449	0	6.2934848017219724e-124	3.382601036888137e-122	0.0	0.0
YAL032C	478	2	1.9658293732714798e-130	1.2156435188907828e-128	0.0033388792348973315	1.579646995465675
YAL033W	204	298	0.1001369231485016	0.10952594998612263	1.1656943964110675	367.6654193429893
YAL034C	451	2	4.542511553246223e-123	2.353512066911624e-121	0.003538767792197172	1.116143775068394
YAL034W-A	272	20	1.002617242815958e-62	1.0521992269041194e-61	0.0586758924367987	18.43885870368956
YAL035W	82	0	1.1705552655983747e-23	2.900415050605882e-23	0.0	0.0
YAL036C	215	1	2.3049531611078735e-59	2.141483946612501e-58	0.0037115913355370337	1.1706531222447745
YAL037C-A	147	2	4.33922630489583e-40	2.0421350637852636e-39	0.010857035879462072	5.1365392101331215
YAL037W	408	90	1.6949511544119182e-63	1.8426586179627489e-62	0.1760276773103961	55.519945873673855
YAL038W	8	0	0.0049471538377693245	0.005659654211460391	0.0	0.0
YAL039C	0	0	1.0	1.0		0.0
YAL040C	22	0	4.750753025215339e-07	6.195369761454289e-07	0.0	0.0
YAL041W	2	0	0.38347303341674843	0.4098408130793013	0.0	0.0
YAL042W	49	0	1.4436071660628082e-14	2.5014115131145553e-14	0.0	0.0
YAL043C	50	8	3.4056822204963824e-10	5.020784016937887e-10	0.12767874194247394	40.27046740295744
YAL044C	212	2	7.49764460219188e-58	6.543088635387785e-57	0.007528227708872286	2.374437936212491
YAL044W-A	413	36	3.114587723731569e-91	7.589827965754345e-90	0.06955863665146887	22.54853652965194
YAL046C	248	0	4.4484788544310005e-69	5.697817793281221e-68	0.0	0.0
YAL047C	71	0	1.2386162642967894e-20	2.7556217160428764e-20	0.0	0.0
YAL048C	136	5	4.252780451771807e-35	1.6821004386616e-34	0.02933794621839935	9.253324310756811
YAL049C	220	11	3.912683532107794e-54	3.02444126252042e-53	0.039899606857023116	13.728568434669196
YAL051W	0	0	1.0	1.0		0.0
YAL053W	19	0	3.340723191334034e-06	4.2281027890321365e-06	0.0	0.0
YAL054C	84	0	3.3030506071723976e-24	8.401529452220152e-24	0.0	0.0
YAL055W	345	12	1.9245818785636411e-87	4.145419619333146e-86	0.027756248248363907	9.48398688826696
YAL056W	158	2	4.264283758080044e-43	2.237581742036344e-42	0.010101166292917244	3.1859546990813823
YAL058W	0	0	1.0	1.0		0.0
YAL059W	103	1	9.979685660872687e-29	3.043116237310648e-28	0.007747496477091866	2.443596322606478
YAL060W	163	4	4.06891754334682e-43	2.142888717196663e-42	0.019582629132281284	6.176452055352966
YAL061W	379	0	7.838804677790756e-105	2.7657034172990576e-103	0.0	0.0
YAL062W	61	5	1.05948246216049e-14	1.8508759537925205e-14	0.06540919156889034	24.75643488082844
YAL063C	0	0	1.0	1.0		0.0
YAL063C-A	123	10	1.604834481266918e-28	4.83214822081992e-28	0.06487740952361483	20.462635873208733
YAL064C-A	0	0	1.0	1.0		0.0
YAL064W	2	0	0.38347303341674843	0.4098408130793013	0.0	0.0
YAL064W-B	587	21	2.252950060849086e-147	1.9933408922989373e-145	0.028548270664309556	9.004256979068314
YAL065C	56	1	8.155547397688782e-16	1.4941877376268933e-15	0.014249859591793968	4.494471808430425
YAL067C	2	0	0.38347303341674843	0.4098408130793013	0.0	0.0
YAL067W-A	38	0	1.611135614632418e-11	2.4794329461469188e-11	0.0	0.0
YAL068C	0	0	1.0	1.0		0.0
YAR002C-A	55	1	1.5384232338155873e-15	2.7796016392313672e-15	0.014508947948008406	4.576189477943853
YAR002W	205	1	1.2434239361846473e-56	1.0259585447629709e-55	0.0038926445714168893	1.2217981617013047
YAR003W	47	0	5.159663662327106e-14	8.740272672177669e-14	0.0	0.0
YAR007C	23	0	2.4848412263744056e-07	3.271593839944873e-07	0.0	0.0
YAR008W	319	52	3.648666857584176e-58	3.213397105354762e-57	0.13008022298214433	41.68622602818826
YAR009C	88	0	2.6321739993887474e-25	6.972654385299256e-25	0.0	0.0
YAR010C	42	0	1.2510905223376927e-12	2.0109059793080132e-12	0.0	0.0
YAR014C	16	0	2.3768332011175263e-05	2.9245117115162375e-05	0.0	0.0
YAR015W	208	8	9.003660707240508e-53	6.5794222016950645e-52	0.03069200527463316	10.890450921029974
YAR018C	25	0	6.81548459683824e-08	9.145089107890042e-08	0.0	0.0
YAR019C	36	0	5.7928498886291036e-11	8.744010422442513e-11	0.0	0.0
YAR020C	47	1	2.4787841562771953e-13	4.107026125828335e-13	0.01697855610937154	5.355115346474427
YAR023C	12	0	0.00033405259262833545	0.0003968470275161242	0.0	0.0
YAR027W	5	0	0.04006448742807193	0.04430126268003108	0.0	0.0
YAR028W	205	8	5.892711317604131e-52	4.204588435178828e-51	0.031141156571335114	9.774385293610438
YAR029W	331	33	4.475418538012173e-71	6.02766557660609e-70	0.07955812847623946	25.09300272471354
YAR031W	175	4	2.1583733297264083e-46	1.275725079060285e-45	0.01823982027749628	5.752923914928839
YAR033W	151	12	6.888911889477618e-35	2.702464684610217e-34	0.06341659368003673	21.66871176148473
YAR035C-A	430	8	3.159653587971098e-113	1.3167512887262163e-111	0.014846365342148135	4.682612488979098
YAR035W	72	0	6.5734036883179865e-21	1.479015829871547e-20	0.0	0.0
YAR042W	46	0	9.757709439588705e-14	1.6403562404874202e-13	0.0	0.0
YAR050W	77	0	2.7710607714931495e-22	6.49668589354142e-22	0.0	0.0
YAR064W	854	40	1.0858956110936007e-207	2.0145115030320316e-205	0.03737668089650877	11.788778509677249
YAR066W	79	4	3.427521317731378e-20	7.47787370951182e-20	0.04040466517166898	12.58452106511343
YAR068W	161	8	5.3341895821034435e-40	2.5001568285800245e-39	0.039651783211948434	12.506356337218902
YAR071W	14	0	8.869101501350367e-05	0.00010717840456874544	0.0	0.0
YBL001C	317	35	2.8387731411685803e-66	3.37309593695465e-65	0.08810638738143906	28.58313932437403
YBL002W	175	0	3.9239247725059075e-49	2.5498860301334998e-48	0.0	0.0
YBL003C	0	0	1.0	1.0		0.0
YBL004W	0	0	1.0	1.0		0.0
YBL005W	25	0	6.81548459683824e-08	9.145089107890042e-08	0.0	0.0
YBL006C	168	21	1.835933505621077e-34	7.076711522001886e-34	0.0997490171425578	31.46130266026984
YBL007C	0	0	1.0	1.0		0.0
YBL008W	119	1	4.121060350349058e-33	1.505731770956635e-32	0.006705816278491279	2.0974201775189054
YBL008W-A	691	54	3.142536034477765e-155	3.0121207890469373e-153	0.062361180037025996	20.00429649505562
YBL009W	102	11	2.412346903591928e-22	5.709221005167563e-22	0.08605797557397143	27.143084644886656
YBL010C	249	58	4.778561581560755e-38	2.0835108154325935e-37	0.1858776865628386	58.62668447451573
YBL011W	34	0	2.0859065823774006e-10	3.0909685017398687e-10	0.0	0.0
YBL013W	333	32	3.65605945487591e-72	5.054326424276769e-71	0.07668392909457895	24.18646690729873
YBL014C	0	0	1.0	1.0		0.0
YBL015W	0	0	1.0	1.0		0.0
YBL016W	0	0	1.0	1.0		0.0
YBL017C	9	0	0.0025038917233708175	0.002892123177566895	0.0	0.0
YBL018C	710	208	1.2782904285775497e-89	2.9523888573291114e-88	0.2337779782045298	73.98494803747467
YBL019W	152	16	6.648006570769989e-33	2.4091169368933967e-32	0.08399917233057498	26.32056693414787
YBL020W	0	0	1.0	1.0		0.0
YBL021C	340	26	1.8218154442421268e-77	3.0281100057330845e-76	0.061022928134270654	19.98718051123472
YBL022C	0	0	1.0	1.0		0.0
YBL023C	52	4	7.670749268292201e-13	1.2461717243488262e-12	0.06138401054926632	19.360801636137182
YBL024W	88	2	6.127346842557844e-24	1.543511681627252e-23	0.018136184935010506	8.58035527035944
YBL025W	224	29	5.485729027196252e-45	3.0809011362700825e-44	0.10331148204050628	32.584920609167945
YBL026W	58	8	2.775739359285751e-12	4.4121827128945145e-12	0.11006788098489134	34.715920175606065
YBL027W	464	23	9.74747971425835e-113	3.9477292842746315e-111	0.03955564472894533	12.476033813469346
YBL028C	465	17	8.094139812444668e-117	3.636671723544475e-115	0.02917390608900615	9.742855017097662
YBL029C-A	205	0	2.4771263242599962e-57	2.119933555181434e-56	0.0	0.0
YBL029W	53	0	1.1327294602892422e-15	2.0530498348955033e-15	0.0	0.0
YBL030C	0	0	1.0	1.0		0.0
YBL031W	51	0	4.042277960400393e-15	7.16178082263175e-15	0.0	0.0
YBL032W	16	0	2.3768332011175263e-05	2.9245117115162375e-05	0.0	0.0
YBL033C	100	0	1.339617203424861e-28	4.050546023604824e-28	0.0	0.0
YBL034C	31	0	1.4297969188392608e-09	2.0480104807583037e-09	0.0	0.0
YBL035C	56	0	1.6824046421496952e-16	3.152658552298109e-16	0.0	0.0
YBL036C	518	16	7.146277246064348e-132	4.566471160235118e-130	0.024648405780400378	8.260110350869692
YBL037W	48	0	2.7289132557947063e-14	4.681974980332743e-14	0.0	0.0
YBL038W	393	0	1.1879703042250038e-108	4.554678146398665e-107	0.0	0.0
YBL039C	70	0	2.3341300006025055e-20	5.115694220070506e-20	0.0	0.0
YBL039W-B	209	123	1.4220431784651398e-11	2.1972515635016172e-11	0.469631736211851	149.3282881997148
YBL040C	46	0	9.757709439588705e-14	1.6403562404874202e-13	0.0	0.0
YBL041W	144	20	1.0668927667644812e-28	3.2498412614737983e-28	0.11083224126950866	34.71592018364046
YBL042C	102	1	1.87612319984263e-28	5.619575272028628e-28	0.007823452324906492	2.4675531495351506
YBL043W	85	14	2.2987816342843657e-16	4.292302980119931e-16	0.13143399905842906	40.97285928496223
YBL044W	2818	40	0.0	0.0	0.011327070789786549	3.572610663592861
YBL045C	39	0	8.501043625183865e-12	1.3220525118559332e-11	0.0	0.0
YBL046W	79	20	2.717649601060575e-12	4.3222353030142054e-12	0.2020233258583449	62.92260532556717
YBL047C	32	0	7.523437193005822e-10	1.091230448851866e-09	0.0	0.0
YBL049W	214	75	5.963714396187577e-24	1.5075745710977914e-23	0.2796701415211901	88.20925979943051
YBL050W	33	0	3.960594809825525e-10	5.807593256324985e-10	0.0	0.0
YBL051C	21	0	9.091730159789665e-07	1.1733963229118126e-06	0.0	0.0
YBL052C	0	0	1.0	1.0		0.0
YBL054W	167	17	2.4300471317440112e-36	1.0018065272157569e-35	0.0812327325232806	27.12830888233412
YBL055C	165	40	4.878546063257525e-25	1.2805348429846656e-24	0.19345263930677872	61.01585969102675
YBL056W	39	0	8.501043625183865e-12	1.3220525118559332e-11	0.0	0.0
YBL057C	532	8	5.074918644483122e-141	3.840244358476636e-139	0.01199988176151071	3.784818365065665
YBL058W	96	0	1.6764180818349587e-27	4.8253655598763e-27	0.0	0.0
YBL059C-A	306	17	1.0533082704667361e-73	1.5296908746096465e-72	0.04433289650780346	14.8053188972109
YBL059W	984	28	1.012821309017847e-250	2.7736834991245893e-248	0.022707093333265187	7.161922554646073
YBL060W	115	2	2.4663481087113007e-31	8.378008253513699e-31	0.013878124124181953	6.565837076492508
YBL061C	79	8	7.468321153067482e-18	1.4729188940771976e-17	0.08080933034333795	25.16904213022686
YBL063W	4	0	0.08261765229415582	0.0904156267066965	0.0	0.0
YBL064C	348	0	2.2512474905093467e-96	6.409368474217452e-95	0.0	0.0
YBL066C	50	0	7.638281350395088e-15	1.3380370406982074e-14	0.0	0.0
YBL067C	0	0	1.0	1.0		0.0
YBL068W	171	7	2.3929431790671145e-43	1.2672022304617842e-42	0.0326663447952236	10.303116658867877
YBL069W	140	0	1.4723286602373277e-39	6.81203710782371e-39	0.0	0.0
YBL071C-B	414	50	8.060000864139163e-84	1.6094814225577892e-82	0.09637586197348579	31.005341749098232
YBL071W-A	388	154	5.436172268291086e-37	2.2853382101565817e-36	0.3167288379371938	100.5464311868608
YBL072C	154	2	5.289492159864596e-42	2.675450256058161e-41	0.010363534248577432	3.268706770016878
YBL074C	79	0	7.813469835170935e-23	1.8832885591813935e-22	0.0	0.0
YBL075C	175	0	3.9239247725059075e-49	2.5498860301334998e-48	0.0	0.0
YBL076C	0	0	1.0	1.0		0.0
YBL078C	245	23	9.071745253391581e-54	6.937713690459439e-53	0.0749135475682883	24.5551630545498
YBL079W	5	0	0.04006448742807193	0.04430126268003108	0.0	0.0
YBL080C	84	4	1.4839580773299552e-21	3.4177985193130045e-21	0.03799962557811725	11.844255122444796
YBL081W	260	11	5.472353909438901e-65	6.256760901229249e-64	0.03376120580209648	11.616480983181622
YBL082C	198	23	2.654989460315975e-41	1.3028024220373015e-40	0.09269605633449814	30.507929847581607
YBL084C	0	0	1.0	1.0		0.0
YBL085W	19	0	3.340723191334034e-06	4.2281027890321365e-06	0.0	0.0
YBL086C	124	8	5.713076017549374e-30	1.8365511557812437e-29	0.05148336368648144	16.238091691647206
YBL087C	90	0	7.433271687333797e-26	2.0032214373878474e-25	0.0	0.0
YBL088C	1	0	0.9099767671953269	0.9602341996587753	0.0	0.0
YBL089W	97	31	1.6487370008959176e-12	2.6426662464192926e-12	0.2550284149624158	79.61635777523851
YBL090W	238	0	2.3942182246171474e-66	2.8745613799109007e-65	0.0	0.0
YBL091C	174	2	1.805221196225002e-47	1.1163254945688157e-46	0.009172323415407612	4.339490022285522
YBL091C-A	428	40	5.734581480734587e-93	1.4657590264757605e-91	0.07457870440565069	23.52246927984813
YBL092W	52	0	2.1396235539031287e-15	3.832131752879755e-15	0.0	0.0
YBL093C	104	2	2.533883482427674e-28	7.550447620436039e-28	0.01534600263731658	7.260300611677295
YBL095W	302	0	8.051876080932611e-84	1.6094814225577892e-82	0.0	0.0
YBL097W	21	0	9.091730159789665e-07	1.1733963229118126e-06	0.0	0.0
YBL098W	91	0	3.950499290199461e-26	1.0803291211572562e-25	0.0	0.0
YBL099W	0	0	1.0	1.0		0.0
YBL100W-C	302	23	5.060776080742621e-69	6.467671831189069e-68	0.060774235610035206	20.001887784277205
YBL101C	157	0	3.283647238028782e-44	1.7950812990402595e-43	0.0	0.0
YBL102W	322	26	1.223371808206552e-72	1.7414879378702675e-71	0.06443414771941622	21.1044763190569
YBL103C	14	0	8.869101501350367e-05	0.00010717840456874544	0.0	0.0
YBL104C	52	0	2.1396235539031287e-15	3.832131752879755e-15	0.0	0.0
YBL105C	116	8	8.31880878696374e-28	2.434680373222823e-27	0.05503394049244567	19.527705096518737
YBL106C	0	0	1.0	1.0		0.0
YBL107C	0	0	1.0	1.0		0.0
YBL108C-A	322	5	8.090487819175662e-86	1.673683289499253e-84	0.012391182253733887	3.9082363553809074
YBL111C	57	1	4.3239896212591686e-16	8.006202289717154e-16	0.01399986205509583	4.41562142609563
YBR001C	77	4	1.2030357997404163e-19	2.564365783657203e-19	0.04145413699430973	12.907201095755852
YBR002C	103	1	9.979685660872687e-29	3.043116237310648e-28	0.007747496477091866	2.443596322606478
YBR003W	104	8	1.4427618347994655e-24	3.724112797096825e-24	0.06138401054926632	21.57346468649901
YBR004C	0	0	1.0	1.0		0.0
YBR005W	25	0	6.81548459683824e-08	9.145089107890042e-08	0.0	0.0
YBR006W	29	1	2.4015040067901046e-08	3.2906956261734316e-08	0.027516970246222835	8.389680710075622
YBR007C	97	0	8.912486031772535e-28	2.5912895434137437e-27	0.0	0.0
YBR008C	31	2	2.7790156747589664e-08	3.8025503558265085e-08	0.05148336368648144	16.238091695162776
YBR009C	35	0	1.0990280752103256e-10	1.6416910287102814e-10	0.0	0.0
YBR010W	0	0	1.0	1.0		0.0
YBR011C	9	2	0.028120106645703174	0.031383414189683476	0.17733158603121385	50.33808426045372
YBR013C	19	0	3.340723191334034e-06	4.2281027890321365e-06	0.0	0.0
YBR014C	102	0	3.7879808531603193e-29	1.1769139863060507e-28	0.0	0.0
YBR015C	119	0	8.28918342918968e-34	3.1383208624930774e-33	0.0	0.0
YBR016W	0	0	1.0	1.0		0.0
YBR017C	0	0	1.0	1.0		0.0
YBR018C	125	8	3.064046226055897e-30	1.0024272148316864e-29	0.051071496776989585	17.977887236833944
YBR019C	83	2	1.4384850767733263e-22	3.4283993686379607e-22	0.019228726196155715	6.064829426763465
YBR020W	0	0	1.0	1.0		0.0
YBR021W	70	0	2.3341300006025055e-20	5.115694220070506e-20	0.0	0.0
YBR022W	176	16	2.6840618596806035e-39	1.2338960635510114e-38	0.07254473974004202	24.311006599351757
YBR023C	0	0	1.0	1.0		0.0
YBR024W	22	0	4.750753025215339e-07	6.195369761454289e-07	0.0	0.0
YBR025C	0	0	1.0	1.0		0.0
YBR026C	12	0	0.00033405259262833545	0.0003968470275161242	0.0	0.0
YBR028C	90	8	8.440269431818284e-21	1.8960933399369903e-20	0.07093263441248554	22.126630449867186
YBR029C	56	5	2.3735123176354254e-13	3.9360061530338326e-13	0.07124929795896985	22.472359042152124
YBR030W	91	2	9.227546065860454e-25	2.394748078734814e-24	0.017538288728361807	5.471530898673719
YBR031W	18	0	6.415771749612034e-06	8.021109420004089e-06	0.0	0.0
YBR033W	49	7	2.0174599408247728e-10	3.0011412622046734e-10	0.11399887673435175	35.95577446929022
YBR034C	162	1	7.044366710929182e-45	3.9370411034551726e-44	0.00492587738975594	1.553644575746831
YBR035C	349	22	2.8745402947409823e-82	5.52892348998508e-81	0.05030322927533001	15.865871828874544
YBR036C	25	0	6.81548459683824e-08	9.145089107890042e-08	0.0	0.0
YBR037C	75	0	9.830833275641061e-22	2.2723923701049737e-21	0.0	0.0
YBR038W	0	0	1.0	1.0		0.0
YBR039W	27	0	1.8750310753580228e-08	2.5760400655480148e-08	0.0	0.0
YBR040W	249	12	2.2609311264029772e-61	2.2495873543154885e-60	0.038457452392311436	13.140463761529386
YBR041W	255	12	5.334381280992485e-63	5.6601525363446084e-62	0.037552571159551164	12.831276379271364
YBR042C	140	8	2.653458697517473e-34	1.0159814227312241e-33	0.0455995506937407	14.382309788701066
YBR043C	23	0	2.4848412263744056e-07	3.271593839944873e-07	0.0	0.0
YBR044C	0	0	1.0	1.0		0.0
YBR045C	9	0	0.0025038917233708175	0.002892123177566895	0.0	0.0
YBR046C	79	15	2.2437256132231297e-14	3.871486949188785e-14	0.15151749439375867	47.19195399417537
YBR047W	378	2	3.7085418257988463e-103	1.2771152119861776e-101	0.004222180619790805	1.331695350640141
YBR048W	368	0	7.859559011822764e-102	2.5828756501138694e-100	0.0	0.0
YBR049C	0	0	1.0	1.0		0.0
YBR050C	111	7	4.719113602630118e-27	1.3395667487031494e-26	0.05032382846831744	15.872368904715746
YBR052C	42	0	1.2510905223376927e-12	2.0109059793080132e-12	0.0	0.0
YBR053C	0	0	1.0	1.0		0.0
YBR054W	4	0	0.08261765229415582	0.0904156267066965	0.0	0.0
YBR055C	25	0	6.81548459683824e-08	9.145089107890042e-08	0.0	0.0
YBR056W	8	0	0.0049471538377693245	0.005659654211460391	0.0	0.0
YBR057C	0	0	1.0	1.0		0.0
YBR058C	0	0	1.0	1.0		0.0
YBR058C-A	171	33	1.872524193849018e-29	5.90399486777725e-29	0.15399848260605414	48.57183567751997
YBR059C	7	0	0.009840273206569035	0.011115971559807213	0.0	0.0
YBR060C	56	1	8.155547397688782e-16	1.4941877376268933e-15	0.014249859591793968	4.494471808430425
YBR061C	0	0	1.0	1.0		0.0
YBR062C	183	22	7.006911919849432e-38	3.032110643420172e-37	0.09593348096770585	30.25786485101674
YBR063C	187	624	3.4753558451560014e-34	1.3262622073982856e-33	2.662818682222719	839.8653631375922
YBR065C	201	11	5.510963192604641e-49	3.5690933919672625e-48	0.04367121148529893	13.77410265764322
YBR066C	38	0	1.611135614632418e-11	2.4794329461469188e-11	0.0	0.0
YBR067C	33	0	3.960594809825525e-10	5.807593256324985e-10	0.0	0.0
YBR068C	9	0	0.0025038917233708175	0.002892123177566895	0.0	0.0
YBR069C	1	0	0.9099767671953269	0.9602341996587753	0.0	0.0
YBR070C	122	148	0.8381392181998522	0.892783597678709	0.9680560352195771	307.3923997017677
YBR071W	296	12	3.970319174372186e-74	5.854693736362677e-73	0.0323510325867755	11.05397120484032
YBR072C-A	484	24	1.5804359648125473e-117	7.271269786909568e-116	0.03956985804002292	13.000538289324778
YBR072W	58	0	4.7221452627609176e-17	9.026817255851379e-17	0.0	0.0
YBR073W	0	0	1.0	1.0		0.0
YBR074W	14	0	8.869101501350367e-05	0.00010717840456874544	0.0	0.0
YBR076W	0	0	1.0	1.0		0.0
YBR077C	319	1	9.309263582117602e-88	2.035649234249366e-86	0.0025015427496566213	0.7865325665695894
YBR078W	19	0	3.340723191334034e-06	4.2281027890321365e-06	0.0	0.0
YBR079C	4	0	0.08261765229415582	0.0904156267066965	0.0	0.0
YBR080C	94	1	2.931539986368415e-26	8.0859887106018e-26	0.00848927805468577	2.6775576732372137
YBR081C	0	0	1.0	1.0		0.0
YBR082C	4	0	0.08261765229415582	0.0904156267066965	0.0	0.0
YBR083W	32	0	7.523437193005822e-10	1.091230448851866e-09	0.0	0.0
YBR084C-A	70	0	2.3341300006025055e-20	5.115694220070506e-20	0.0	0.0
YBR084W	39	0	8.501043625183865e-12	1.3220525118559332e-11	0.0	0.0
YBR085C-A	50	4	2.6764527060734863e-12	4.2578919813633806e-12	0.06383937097123697	20.13523370147872
YBR085W	65	117	0.022653470560144554	0.02531185334979431	1.436385846852832	453.0427584041655
YBR086C	11	0	0.000651199656633241	0.000766172100101835	0.0	0.0
YBR087W	321	12	6.4168165046546235e-81	1.1790131539382983e-79	0.02983148176226027	10.193070021267529
YBR088C	134	0	6.463361929096227e-38	2.7990056064934036e-37	0.0	0.0
YBR091C	339	0	6.430811114070375e-94	1.688748617215467e-92	0.0	0.0
YBR092C	238	1	1.204049460173427e-65	1.4074163507027192e-64	0.0033529081392456397	1.0575227783722074
YBR093C	9	10	0.9751927688156362	1.0	0.8866579301560693	251.69042130226867
YBR094W	118	5	3.419479154600632e-30	1.1154523322806712e-29	0.03381322615001959	12.690273344045114
YBR095C	255	11	1.2468765852366595e-63	1.3606806910239145e-62	0.03442319022958857	10.85723385938346
YBR096W	170	1	4.574636891509177e-47	2.7839933082612987e-46	0.0046940713949438955	1.48053188972109
YBR097W	6	0	0.019742234682886883	0.022067559117839156	0.0	0.0
YBR098W	76	5	9.137743943964184e-19	1.88490550293178e-18	0.05249948270660937	16.558580342984325
YBR101C	200	11	1.0281359145186831e-48	6.591761030542861e-48	0.043889567542725424	13.842973171624772
YBR102C	72	4	2.7741831301693086e-18	5.576486257114189e-18	0.04433289650780346	13.791255962402122
YBR103W	4	0	0.08261765229415582	0.0904156267066965	0.0	0.0
YBR104W	53	5	1.527601719348462e-12	2.4519222684825575e-12	0.07528227708872286	23.744379366635137
YBR105C	178	4	3.2758083042334815e-47	1.9999122672661095e-46	0.017932407576190162	5.655964522153665
YBR106W	21	0	9.091730159789665e-07	1.1733963229118126e-06	0.0	0.0
YBR107C	284	36	4.6033316924859823e-57	3.8817830738250564e-56	0.10115393287696	32.79065347487142
YBR108W	114	2	4.63224533325528e-31	1.5578972462895388e-30	0.01399986205509583	4.41562142609563
YBR109C	174	11	1.1121389408161998e-41	5.527047162834061e-41	0.05044777878474187	17.35796008914209
YBR110W	41	5	2.5176875871142643e-09	3.593750636260644e-09	0.09731611428542224	36.83274457780511
YBR111C	294	10	7.166508578179006e-75	1.0874562225094317e-73	0.02714258969865518	8.560898683555203
YBR111W-A	306	84	1.634738950915884e-41	8.069857258984764e-41	0.21905666509738184	69.9140059034959
YBR112C	12	0	0.00033405259262833545	0.0003968470275161242	0.0	0.0
YBR114W	43	2	1.3854043013767824e-11	2.1412147641004774e-11	0.03711591335537034	17.55979683367161
YBR115C	4	0	0.08261765229415582	0.0904156267066965	0.0	0.0
YBR117C	61	0	7.029372043813036e-18	1.3887295988996485e-17	0.0	0.0
YBR118W	6	0	0.019742234682886883	0.022067559117839156	0.0	0.0
YBR119W	232	34	1.5342691537476423e-44	8.459810070184747e-44	0.11694712354644705	37.80757401590676
YBR120C	171	35	1.4121051919611614e-28	4.260764406594249e-28	0.16333172397611803	52.987457102749055
YBR121C	77	1	1.3607809671864972e-21	3.140389784225339e-21	0.010363534248577432	3.2687067685923283
YBR122C	329	2	8.661846202957869e-90	2.0086402223068832e-88	0.004851016031249011	1.5300329561355517
YBR123C	150	14	1.7701528504706045e-33	6.58483120508179e-33	0.0744792661331098	23.491105982956345
YBR125C	728	2	1.3238844115574501e-198	2.175331214533399e-196	0.002192286091045226	1.0357630508793174
YBR126C	18	1	2.8276777118199264e-05	3.473296565714737e-05	0.04433289650780346	13.982801183459364
YBR127C	6	0	0.019742234682886883	0.022067559117839156	0.0	0.0
YBR128C	373	1	1.7161090257910518e-102	5.771545618318326e-101	0.00213938910761518	0.6747732473438216
YBR129C	205	0	2.4771263242599962e-57	2.119933555181434e-56	0.0	0.0
YBR130C	132	48	9.686963856706686e-15	1.6948502932741146e-14	0.2901789589601681	92.72804995580704
YBR131W	427	11	2.0945527882197577e-110	8.250529510309471e-109	0.020557174493079824	7.073267108029884
YBR132C	161	0	2.643773104375181e-45	1.508366976514054e-44	0.0	0.0
YBR133C	140	2	3.562528717074071e-38	1.5615931899308676e-37	0.011399887673435175	3.5955774471752666
YBR135W	191	7	8.648982668913019e-49	5.551372692959685e-48	0.02924578513080228	9.22425627598676
YBR136W	6	0	0.019742234682886883	0.022067559117839156	0.0	0.0
YBR137W	59	0	2.5022957934213988e-17	4.8420939125055403e-17	0.0	0.0
YBR138C	268	1	7.749467639838717e-74	1.1282832505496826e-72	0.0029775826012703815	0.9391433630211286
YBR139W	155	0	1.1573704361028678e-43	6.185908343891815e-43	0.0	0.0
YBR140C	2	0	0.38347303341674843	0.4098408130793013	0.0	0.0
YBR141C	2	5	0.6443700655080629	0.6871448631071517	1.9949803428511559	755.0712639068058
YBR142W	100	0	1.339617203424861e-28	4.050546023604824e-28	0.0	0.0
YBR143C	24	0	1.3008292472354e-07	1.7245433381398768e-07	0.0	0.0
YBR145W	125	11	1.7443298908174736e-28	5.2384549358179055e-28	0.07022330806836069	23.9705163157786
YBR146W	284	2	1.6508257675387945e-77	2.7518547794537993e-76	0.005619662937608889	1.7724677553984554
YBR147W	181	5	2.287242973083081e-47	1.4128823134479913e-46	0.022043981688963047	6.952774068736726
YBR148W	314	1	2.1549199411810054e-86	4.522972475084658e-85	0.0025413762329314087	0.801561851263977
YBR149W	177	40	6.117347489652687e-28	1.7995327576978315e-27	0.18033720613343782	56.87919124288776
YBR150C	68	0	8.29147471390046e-20	1.780592646737922e-19	0.0	0.0
YBR151W	100	1	6.63139242738905e-28	1.9447801045341372e-27	0.007979921371404622	2.5169042130226877
YBR152W	257	18	7.126143602337973e-60	6.707438929140046e-59	0.055890499877542105	18.607463050802483
YBR153W	342	28	7.719025052709733e-77	1.2504820585389768e-75	0.0653326895904472	20.6062333217796
YBR154C	324	2	2.004036813708007e-88	4.484519733710018e-87	0.00492587738975594	2.330466863620246
YBR155W	259	12	4.385985512052655e-64	4.897825763070839e-63	0.036972608670600565	12.633109946752109
YBR156C	490	0	4.1325492492767667e-135	2.7960342038341985e-133	0.0	0.0
YBR157C	46	0	9.757709439588705e-14	1.6403562404874202e-13	0.0	0.0
YBR158W	46	4	3.248516185693563e-11	4.9410781761236927e-11	0.06939062062090975	21.88612358830836
YBR159W	40	8	1.2473603039271445e-07	1.667496305877501e-07	0.15959842742809244	50.33808425200757
YBR160W	167	5	1.5029942761183197e-43	8.0108619851311e-43	0.02389198015390606	9.042769627444706
YBR161W	94	11	3.192366316779169e-20	6.980721934523574e-20	0.09338205860154347	29.453134405609344
YBR162C	97	0	8.912486031772535e-28	2.5912895434137437e-27	0.0	0.0
YBR162W-A	85	0	1.7547773371068237e-24	4.505234136473814e-24	0.0	0.0
YBR163W	159	0	9.316956101472647e-45	5.192036292593914e-44	0.0	0.0
YBR164C	178	0	5.936152110740806e-50	3.974250382871988e-49	0.0	0.0
YBR165W	292	23	2.4419115617215076e-66	2.919632721717337e-65	0.06285554504873504	20.68688393884835
YBR166C	144	11	1.3744099116034522e-33	5.139292198720061e-33	0.060957732698229766	19.22635162188002
YBR167C	270	10	2.4062522116168254e-68	3.048096138548097e-67	0.02955526433853564	9.321867454480984
YBR168W	51	7	6.014466811155106e-11	9.076147633417218e-11	0.10952833254869089	34.5457440980383
YBR169C	108	0	8.573563766610866e-31	2.8566955516673864e-30	0.0	0.0
YBR170C	131	20	2.5151733729247543e-25	6.690454240374774e-25	0.12183086063213165	38.426018506633845
YBR171W	239	4	7.395799394689974e-64	8.148130712425679e-63	0.013355516939589326	4.194840355037811
YBR172C	35	0	1.0990280752103256e-10	1.6416910287102814e-10	0.0	0.0
YBR173C	400	79	3.0655255730825203e-66	3.6350180558345514e-65	0.1576034470852413	49.70885819885747
YBR175W	257	20	1.0725719022817875e-58	9.653147120536087e-58	0.06210055541949123	19.586803211371038
YBR176W	299	15	4.765299007978733e-73	6.817222536041216e-72	0.04003305035821717	12.626609761918749
YBR177C	21	0	9.091730159789665e-07	1.1733963229118126e-06	0.0	0.0
YBR179C	37	0	3.054472249868864e-11	4.6496214687654417e-11	0.0	0.0
YBR180W	87	7	1.4491360529877225e-20	3.2202401239305996e-20	0.06420626390785328	20.25095343733245
YBR181C	70	1	1.1422519748546525e-19	2.4375106149866816e-19	0.011399887673435175	3.59557744545156
YBR182C	68	1	4.0530570596241284e-19	8.466811169596209e-19	0.01173517848735974	3.701329724302725
YBR182C-A	262	26	1.276175561244013e-56	1.0514735892140858e-55	0.07919005941088558	25.93756249862217
YBR183W	66	1	1.438655721127141e-18	2.9370639162947064e-18	0.01209078995667367	3.81349123146476
YBR184W	163	22	1.2237376082158868e-32	4.3930805148873686e-32	0.10770446022754707	33.97048630444131
YBR185C	217	88	8.637376090177537e-21	1.9396153805002347e-20	0.32360971460074045	103.2278686076418
YBR186W	132	8	3.9022461641159345e-32	1.374269301275612e-31	0.04836315982669468	15.139273462172577
YBR187W	283	2	3.094800811646081e-77	5.1291641117511845e-76	0.0056395204038195215	2.668096338608565
YBR188C	269	20	6.4193668470522445e-62	6.534120130512825e-61	0.05933027041936523	18.713042474370987
YBR189W	315	17	3.872192728071166e-76	6.11785175251024e-75	0.04306624232186622	14.382309787934975
YBR191W	109	0	4.560565108570328e-31	1.5364856437837116e-30	0.0	0.0
YBR192W	248	16	1.2077218748663144e-58	1.0818704832330488e-57	0.05148336368648144	16.238091696041664
YBR193C	371	43	3.180552735366896e-76	5.038941812973834e-75	0.09248965470900236	29.1716660774257
YBR194W	399	36	1.6988965778892642e-87	3.673065496030511e-86	0.07199929056906428	23.33971325025677
YBR195C	200	5	1.5062867853275987e-52	1.0937696088912904e-51	0.019949803428511558	6.292260532556715
YBR196C	97	4	4.213987119104877e-25	1.1071100923696731e-24	0.03290689225321494	10.378986441504637
YBR196C-A	727	53	1.7823192470940932e-165	2.050023598007626e-163	0.058175492803912654	18.695024410585415
YBR196C-B	259	17	5.2058788407584604e-61	5.135336057152985e-60	0.052377862283350805	17.491998387810614
YBR197C	315	65	2.9315776872101257e-51	2.0411020919062268e-50	0.16466504417184144	51.93611867865406
YBR198C	111	0	1.2905827532621135e-31	4.433776232981132e-31	0.0	0.0
YBR199W	90	1	3.6686437792981214e-25	9.664851293973199e-25	0.008866579301560693	2.796560235649137
YBR200W	85	0	1.7547773371068237e-24	4.505234136473814e-24	0.0	0.0
YBR200W-A	274	17	4.671177279777074e-65	5.3513825768920224e-64	0.04951046106345934	16.53440723843016
YBR201C-A	289	16	1.0114315205224034e-69	1.3219869714828052e-68	0.0441794954818249	14.805318898930048
YBR201W	319	17	3.203235144747724e-77	5.293622217656368e-76	0.042526226744162565	14.201967343669718
YBR202W	13	1	0.0007204327841923587	0.0008471087593314772	0.06138401054926632	19.360801633638328
YBR203W	88	0	2.6321739993887474e-25	6.972654385299256e-25	0.0	0.0
YBR204C	190	0	3.11316284598075e-53	2.3101676809335862e-52	0.0	0.0
YBR205W	141	16	5.465168423002707e-30	1.7697175450838158e-29	0.09055229924998154	28.56061518119695
YBR207W	178	5	1.5045306198261473e-46	8.98500061746643e-46	0.022415509470237707	8.483946783230497
YBR208C	0	0	1.0	1.0		0.0
YBR210W	38	0	1.611135614632418e-11	2.4794329461469188e-11	0.0	0.0
YBR211C	115	16	3.7137628948180556e-23	9.06915091639008e-23	0.11102499299345563	37.20641010012422
YBR212W	1	0	0.9099767671953269	0.9602341996587753	0.0	0.0
YBR213W	429	29	1.290793903269505e-99	3.927701448520066e-98	0.053943524422082535	17.014037802718235
YBR214W	181	0	8.981466732884564e-51	6.171136819691652e-50	0.0	0.0
YBR215W	475	23	1.0235610216179682e-115	4.493511019332012e-114	0.03863961927206449	12.716989707454893
YBR216C	42	0	1.2510905223376927e-12	2.0109059793080132e-12	0.0	0.0
YBR217W	254	31	8.279398802043206e-52	5.871124847170219e-51	0.09739274114706431	30.71812228411088
YBR218C	14	0	8.869101501350367e-05	0.00010717840456874544	0.0	0.0
YBR221C	33	0	3.960594809825525e-10	5.807593256324985e-10	0.0	0.0
YBR221W-A	627	73	1.297707199695822e-127	7.31677853475556e-126	0.09290817545654506	29.3036694625208
YBR222C	2	0	0.38347303341674843	0.4098408130793013	0.0	0.0
YBR223C	154	8	4.235911952798849e-38	1.851119273597734e-37	0.04145413699430973	14.709180465075953
YBR225W	188	0	1.0961246022471397e-52	7.979509604459875e-52	0.0	0.0
YBR227C	3	0	0.17449583940778277	0.18852631456587612	0.0	0.0
YBR228W	252	23	1.232631160196236e-55	9.970269764118921e-55	0.07283261569139139	23.97051630939449
YBR229C	53	0	1.1327294602892422e-15	2.0530498348955033e-15	0.0	0.0
YBR230C	0	0	1.0	1.0		0.0
YBR230W-A	997	0	2.3065304151310096e-273	9.474897441013168e-271	0.0	0.0
YBR231C	138	0	5.1933218883222756e-39	2.3554254084969567e-38	0.0	0.0
YBR233W	77	0	2.7710607714931495e-22	6.49668589354142e-22	0.0	0.0
YBR233W-A	829	46	3.446339737821379e-197	5.5055277311696526e-195	0.044279418948686686	14.269541373891446
YBR234C	278	24	5.175596117557075e-62	5.286830066087165e-61	0.0688914075229176	22.634030688825
YBR235W	98	2	1.1147414728054407e-26	3.1226878763293177e-26	0.016285553819193107	5.084654976320467
YBR236C	49	2	3.101387649369429e-13	5.129732634893181e-13	0.032571107638386214	10.273078419797203
YBR237W	316	46	2.586779394455917e-60	2.4835673284667745e-59	0.1161634123685483	36.63847904721758
YBR238C	2	0	0.38347303341674843	0.4098408130793013	0.0	0.0
YBR239C	100	2	3.1573715284760698e-27	9.011436059685299e-27	0.015959842742809243	7.550712639068057
YBR240C	4	0	0.08261765229415582	0.0904156267066965	0.0	0.0
YBR241C	22	1	2.1461549146892396e-06	2.7507325416487226e-06	0.03627236987002101	11.440473695557666
YBR242W	266	1	2.7244943423325517e-73	3.9269591385349635e-72	0.0029999704403776777	0.946204591147046
YBR243C	177	5	2.8189992562173867e-46	1.6644830310581306e-45	0.022542150766679727	7.10989890536097
YBR244W	316	11	3.318258295534799e-80	5.944954348168421e-79	0.027778207305522423	8.761375424334638
YBR245C	55	0	3.176328322350329e-16	5.894502801496206e-16	0.0	0.0
YBR246W	0	0	1.0	1.0		0.0
YBR247C	56	0	1.6824046421496952e-16	3.152658552298109e-16	0.0	0.0
YBR248C	32	2	1.4744879723767436e-08	2.0388988528825808e-08	0.04987450857127889	15.730651331391792
YBR249C	23	0	2.4848412263744056e-07	3.271593839944873e-07	0.0	0.0
YBR250W	72	0	6.5734036883179865e-21	1.479015829871547e-20	0.0	0.0
YBR251W	121	10	5.532634462568263e-28	1.6300297538027707e-27	0.0659497634000382	20.800861262919646
YBR252W	161	0	2.643773104375181e-45	1.508366976514054e-44	0.0	0.0
YBR253W	806	29	1.1010701547108665e-201	1.9188649878006647e-199	0.028711875902076186	9.055858828788097
YBR254C	515	8	2.178178691545511e-136	1.5092416451901488e-134	0.012395994363346987	3.909754116679888
YBR255C-A	276	2	2.518890013745599e-75	3.925782240935214e-74	0.005782551718409147	2.735765448671597
YBR255W	125	0	1.8833664785239536e-35	7.542646669910346e-35	0.0	0.0
YBR256C	245	7	1.7117027010465686e-63	1.857358912022418e-62	0.02279977534687035	7.161922557577027
YBR257W	466	80	2.201779384589491e-82	4.249138671400726e-81	0.1369943583073755	43.7487642121055
YBR258C	342	29	2.906762542336396e-76	4.617898171540501e-75	0.06766599993296318	21.34217022612887
YBR259W	52	21	6.8027646514204825e-06	8.501238485510473e-06	0.3222660553836482	101.64420858972022
YBR260C	100	1	6.63139242738905e-28	1.9447801045341372e-27	0.007979921371404622	2.5169042130226877
YBR261C	212	16	5.998199987711526e-49	3.875915520149324e-48	0.060225821670978286	20.08796789768064
YBR262C	179	5	8.029821893875208e-47	4.861000601229087e-46	0.02229028316034811	8.389680710075622
YBR263W	14	0	8.869101501350367e-05	0.00010717840456874544	0.0	0.0
YBR264C	112	5	1.473745674585622e-28	4.444421276634459e-28	0.035624648979484926	11.136744305740848
YBR265W	182	17	2.4542179788986107e-40	1.1664634377393314e-39	0.07453772709553769	24.892459246921064
YBR267W	591	106	5.704656509300562e-102	1.885487332470548e-100	0.1431254932942284	45.14244443367896
YBR268W	190	12	2.1233430384366977e-45	1.2138514725695276e-44	0.05039950339834498	17.220923559745252
YBR269C	295	64	9.180289079004386e-47	5.5341553976262285e-46	0.17312371788810027	54.60402360145423
YBR270C	66	7	6.295510008526623e-15	1.109916556071018e-14	0.08463552969671569	26.69443862025333
YBR271W	239	10	6.394370396406714e-60	6.0285285491368875e-59	0.033388792348973316	10.48710088759453
YBR272C	141	4	4.1182143678348955e-37	1.7491765752894006e-36	0.022638074812495385	7.140153795299238
YBR273C	85	2	4.070074012346179e-23	9.922422910132631e-23	0.018776285579775582	8.779898418206196
YBR274W	129	0	1.5117754835137453e-36	6.281951449196205e-36	0.0	0.0
YBR275C	18	0	6.415771749612034e-06	8.021109420004089e-06	0.0	0.0
YBR276C	225	0	8.509860554767969e-63	8.947021581438866e-62	0.0	0.0
YBR278W	184	10	5.366623729768647e-45	3.016955334301025e-44	0.0433691378880686	13.678827241694837
YBR279W	156	0	6.164675254188578e-44	3.3289246372618324e-43	0.0	0.0
YBR280C	157	1	1.6415504624347908e-43	8.733169943998596e-43	0.005082752465862817	1.6031237021852978
YBR281C	97	2	2.0946855016851403e-26	5.822158186254678e-26	0.01645344612660747	7.784239831128475
YBR282W	308	8	5.4257607836081356e-80	9.660541878182782e-79	0.020727068497154864	7.354590232537976
YBR283C	74	1	9.081330392202623e-21	2.0329595595779403e-20	0.010783677528925166	3.401221909181637
YBR284W	89	4	6.41952975447298e-23	1.561045057842457e-22	0.035864815152380325	11.31192904430733
YBR285W	456	0	7.754932275146551e-126	4.247487191844554e-124	0.0	0.0
YBR286W	19	0	3.340723191334034e-06	4.2281027890321365e-06	0.0	0.0
YBR287W	130	0	8.047430717593374e-37	3.365874476863963e-36	0.0	0.0
YBR288C	116	0	5.501693580765388e-33	2.0025468217077054e-32	0.0	0.0
YBR289W	25	0	6.81548459683824e-08	9.145089107890042e-08	0.0	0.0
YBR290W	60	25	1.9954601939093e-06	2.5615829408866933e-06	0.33249672380852596	109.06584921878304
YBR291C	45	136	1.8740733637687758e-07	2.481647689393099e-07	2.411709570024508	760.6643844175345
YBR293W	18	0	6.415771749612034e-06	8.021109420004089e-06	0.0	0.0
YBR294W	0	0	1.0	1.0		0.0
YBR295W	29	2	9.871020887473167e-08	1.321420882771373e-07	0.05503394049244567	25.16904213022686
YBR296C	88	2	6.127346842557844e-24	1.543511681627252e-23	0.018136184935010506	5.720236846906293
YBR296C-A	234	22	2.1307348930064233e-51	1.4943727280097489e-50	0.07502490178243662	23.663202002098693
YBR297W	154	8	4.235911952798849e-38	1.851119273597734e-37	0.04145413699430973	14.709180465075953
YBR298C	109	2	1.0830372287090876e-29	3.427929060157382e-29	0.014642057562210315	6.927259300404421
YBR298C-A	342	54	4.297059617250129e-63	4.584858971949071e-62	0.12599875849586248	40.47652973920992
YBR299W	35	0	1.0990280752103256e-10	1.6416910287102814e-10	0.0	0.0
YBR301W	117	2	6.992170154395852e-32	2.4311953178918106e-31	0.013640891233170294	6.4536005441759015
YBR302C	169	67	6.595274004767572e-17	1.2576067904979544e-16	0.316363746676988	101.27188548032748
YCL001W	31	0	1.4297969188392608e-09	2.0480104807583037e-09	0.0	0.0
YCL001W-A	254	31	8.279398802043206e-52	5.871124847170219e-51	0.09739274114706431	30.71812228411088
YCL001W-B	495	96	2.1435416729021111e-82	4.150676148437724e-81	0.15476211144542298	48.81268776799155
YCL002C	159	26	1.2359903578256115e-29	3.907740817952222e-29	0.13048928028711962	42.47275859475783
YCL004W	142	22	3.43794229766173e-27	9.802481980095494e-27	0.12363258462739557	38.994290618766
YCL005W	207	31	1.4672275341536226e-39	6.799375945944789e-39	0.11950606884712238	37.69276840697507
YCL005W-A	288	2	1.3365797258831478e-78	2.2809109802830812e-77	0.005541612063475433	1.7478501478509576
YCL008C	105	0	5.697690473443773e-30	1.835709686990204e-29	0.0	0.0
YCL009C	147	1	8.926347684512097e-41	4.317529481381755e-40	0.005428517939731036	1.7121797367110403
YCL010C	338	34	2.214262929564902e-72	3.113502715874756e-71	0.08027139841057905	26.062617586848987
YCL011C	5	0	0.04006448742807193	0.04430126268003108	0.0	0.0
YCL012C	209	2	4.946631420995356e-57	4.122909753933955e-56	0.0076362883936886335	2.408520777741436
YCL014W	21	1	4.08532901850898e-06	5.156876028412016e-06	0.03799962557811725	11.985258155335655
YCL016C	134	11	6.711853652831912e-31	2.2480996131296637e-30	0.0655068172279484	20.66115398646483
YCL017C	0	0	1.0	1.0		0.0
YCL018W	60	16	2.6860303161726137e-09	3.8311905625765624e-09	0.2127979032374566	67.11744567309728
YCL021W-A	0	0	1.0	1.0		0.0
YCL024W	0	0	1.0	1.0		0.0
YCL025C	50	1	3.681859014252347e-14	6.296274514113959e-14	0.015959842742809243	5.03380842536968
YCL026C-A	143	5	5.25437064124479e-37	2.2105256443159316e-36	0.02790182297693924	8.800364379339543
YCL026C-B	107	11	1.1273744405575501e-23	2.8079386780625684e-23	0.08203657484621575	25.874716207832947
YCL027W	158	11	2.3225520220003186e-37	9.930852549088352e-37	0.055556414611044845	19.11572819448829
YCL028W	47	0	5.159663662327106e-14	8.740272672177669e-14	0.0	0.0
YCL029C	9	0	0.0025038917233708175	0.002892123177566895	0.0	0.0
YCL030C	124	16	1.6437452667835666e-25	4.380527817086326e-25	0.10296672737296288	34.22989730170325
YCL031C	217	24	8.773411277151418e-46	5.091411529253059e-45	0.08825719489111103	28.996592310997
YCL032W	250	22	1.1426463693866942e-55	9.255435592032222e-55	0.07022330806836069	22.148757071626594
YCL033C	1006	46	4.311535552187097e-245	1.1270745891194544e-242	0.03648870607202909	11.75889642039556
YCL034W	0	0	1.0	1.0		0.0
YCL035C	135	2	8.305738442252953e-37	3.471388210857321e-36	0.011822105735414257	5.5931204726885895
YCL036W	137	0	9.753977892405021e-39	4.3824317858766625e-38	0.0	0.0
YCL037C	3	0	0.17449583940778277	0.18852631456587612	0.0	0.0
YCL038C	211	31	1.3570465702887458e-40	6.503645688108815e-40	0.11724055095428594	36.97821354861209
YCL039W	134	1	3.221541568039979e-37	1.3693337441092328e-36	0.005955165202540763	1.878286726042257
YCL043C	8	0	0.0049471538377693245	0.005659654211460391	0.0	0.0
YCL044C	124	1	1.7608629319120436e-34	6.796458202299438e-34	0.00643542046081018	2.0297614614559008
YCL045C	66	0	2.946597162355413e-19	6.177863755270134e-19	0.0	0.0
YCL047C	249	28	4.3809054110201635e-52	3.1414697030893963e-51	0.08973405558206	28.30253733252483
YCL048W	35	0	1.0990280752103256e-10	1.6416910287102814e-10	0.0	0.0
YCL048W-A	283	0	1.2364937478983048e-78	2.116391531000938e-77	0.0	0.0
YCL049C	109	7	1.6426319808647557e-26	4.5880410500015594e-26	0.0512472014677361	16.16360503427698
YCL050C	81	2	5.084841445364828e-22	1.186325482851648e-21	0.01970350955902376	9.321867454480984
YCL051W	1	0	0.9099767671953269	0.9602341996587753	0.0	0.0
YCL052C	100	32	7.603289587638145e-13	1.2362600627228434e-12	0.2553574838849479	80.54093481672597
YCL054W	29	0	5.171901169139058e-09	7.252768501272549e-09	0.0	0.0
YCL055W	32	0	7.523437193005822e-10	1.091230448851866e-09	0.0	0.0
YCL056C	290	132	1.3036873142402945e-23	3.226121232442312e-23	0.3632240072501415	115.43043455469612
YCL057C-A	214	1	4.323533603668831e-59	3.934278758654976e-58	0.003728935220282534	1.176123463992407
YCL057W	124	5	7.92753346499718e-32	2.7448070413725935e-31	0.0321771023040509	10.067616853442132
YCL058W-A	319	14	4.237938793824247e-79	7.385571516146439e-78	0.0350215984951927	11.011455931974254
YCL059C	154	2	5.289492159864596e-42	2.675450256058161e-41	0.010363534248577432	3.268706770016878
YCL061C	0	0	1.0	1.0		0.0
YCL063W	234	0	2.9623708155564355e-65	3.4278862294295895e-64	0.0	0.0
YCL064C	0	0	1.0	1.0		0.0
YCL066W	103	1	9.979685660872687e-29	3.043116237310648e-28	0.007747496477091866	2.443596322606478
YCL067C	14	0	8.869101501350367e-05	0.00010717840456874544	0.0	0.0
YCL068C	207	53	5.68245790157019e-30	1.835709686990204e-29	0.20431682738378984	65.65837077344045
YCL069W	91	4	1.8274906299587887e-23	4.4991004336014525e-23	0.035076577456723615	10.943061797347438
YCL073C	154	2	5.289492159864596e-42	2.675450256058161e-41	0.010363534248577432	3.268706770016878
YCR002C	69	0	4.399023588071477e-20	9.528732450093809e-20	0.0	0.0
YCR003W	169	2	4.197939868916968e-46	2.463505325116478e-45	0.009443693930656359	2.9785848670684567
YCR004C	114	1	9.65222708066118e-32	3.339949334589798e-31	0.006999931027547915	2.207810713047815
YCR005C	2	0	0.38347303341674843	0.4098408130793013	0.0	0.0
YCR007C	24	0	1.3008292472354e-07	1.7245433381398768e-07	0.0	0.0
YCR008W	41	1	1.1288761865907682e-11	1.748967389300514e-11	0.019463222857084444	6.1387907629675205
YCR009C	90	2	1.7343340749434395e-24	4.4667063434839776e-24	0.017733158603121385	5.593120471298275
YCR010C	204	14	5.611298935600188e-48	3.5114885939757e-47	0.054764166274345445	17.272872046746045
YCR011C	28	0	9.844599271629284e-09	1.3645767753950353e-08	0.0	0.0
YCR012W	15	0	4.586679744866831e-05	5.600423612044404e-05	0.0	0.0
YCR014C	154	18	2.3452458258625845e-32	8.294900826897739e-32	0.09327180823719688	31.05271431516034
YCR015C	63	1	9.627743129059745e-18	1.895554629757706e-17	0.012666541859372417	3.9950860522041594
YCR016W	0	0	1.0	1.0		0.0
YCR017C	29	1	2.4015040067901046e-08	3.2906956261734316e-08	0.027516970246222835	8.389680710075622
YCR018C	0	0	1.0	1.0		0.0
YCR019W	0	0	1.0	1.0		0.0
YCR020C	251	56	2.3629132075560333e-39	1.0897444953211505e-38	0.17803808637396765	57.156788891377865
YCR020C-A	335	111	9.870652468193077e-39	4.431391283729772e-38	0.2644093349928099	83.39593064891243
YCR020W-B	266	84	2.0717059726533622e-32	7.331926799218146e-32	0.25199751699172496	80.42739024749889
YCR021C	4	0	0.08261765229415582	0.0904156267066965	0.0	0.0
YCR023C	76	1	2.561791471106208e-21	5.857997117428151e-21	0.010499896541321873	3.311716068596864
YCR024C	131	0	4.2839020091653485e-37	1.8101925389206408e-36	0.0	0.0
YCR024C-A	217	11	2.5456459415672084e-53	1.9037724070159966e-52	0.040451214325092556	12.758500616838685
YCR024C-B	21	16	0.17715484493726708	0.19136316927765268	0.607994009249876	203.74938864070612
YCR026C	66	10	2.216896741576263e-13	3.6826612249581423e-13	0.12090789956673671	38.13491231464761
YCR027C	17	0	1.2338930106007864e-05	1.5319772676954063e-05	0.0	0.0
YCR028C	0	0	1.0	1.0		0.0
YCR028C-A	136	0	1.8320164484149646e-38	8.161058555255198e-38	0.0	0.0
YCR030C	75	0	9.830833275641061e-22	2.2723923701049737e-21	0.0	0.0
YCR031C	0	0	1.0	1.0		0.0
YCR032W	2	0	0.38347303341674843	0.4098408130793013	0.0	0.0
YCR033W	21	0	9.091730159789665e-07	1.1733963229118126e-06	0.0	0.0
YCR034W	77	8	2.5548533007739918e-17	4.9338352359809364e-17	0.08290827398861945	29.041202465450677
YCR035C	144	32	3.3788364797696397e-23	8.282902214473656e-23	0.17733158603121385	55.93120471819643
YCR036W	552	43	2.170735529387045e-124	1.1777264178778204e-122	0.06216243097289833	19.606319048813116
YCR037C	141	11	8.81633649162744e-33	3.186847967526675e-32	0.06225470573436231	21.420461385897703
YCR040W	12	0	0.00033405259262833545	0.0003968470275161242	0.0	0.0
YCR042C	12	0	0.00033405259262833545	0.0003968470275161242	0.0	0.0
YCR043C	353	8	3.0027987500934464e-92	7.475798966141736e-91	0.018084807640577048	5.704032209786011
YCR044C	68	0	8.29147471390046e-20	1.780592646737922e-19	0.0	0.0
YCR045C	135	11	3.6159091062840383e-31	1.2225216502198415e-30	0.06502158154477841	22.372481890754365
YCR046C	287	2	2.505639397807645e-78	4.263293543429517e-77	0.005560920816309842	1.7539402181137684
YCR047C	300	5	8.074701657557561e-80	1.4332595442164673e-78	0.013299868952341039	5.033808426045371
YCR048W	85	4	7.918877785762154e-22	1.836349441367667e-21	0.037552571159551164	11.706531224274928
YCR050C	84	4	1.4839580773299552e-21	3.4177985193130045e-21	0.03799962557811725	11.844255122444796
YCR051W	35	0	1.0990280752103256e-10	1.6416910287102814e-10	0.0	0.0
YCR052W	152	2	1.8631027853161772e-41	9.150046215502422e-41	0.010499896541321873	4.935106300152725
YCR053W	134	0	6.463361929096227e-38	2.7990056064934036e-37	0.0	0.0
YCR054C	176	11	3.2036362499539784e-42	1.6290107934116118e-41	0.049874508571278904	15.730651328992307
YCR057C	70	1	1.1422519748546525e-19	2.4375106149866816e-19	0.011399887673435175	3.544935512472403
YCR059C	197	8	8.824855517114099e-50	5.8808509940814806e-49	0.03240577206661776	11.498547163938913
YCR060W	183	2	6.268235930459932e-50	4.1917005623343105e-49	0.008721225542518713	2.750714986456068
YCR061W	1	0	0.9099767671953269	0.9602341996587753	0.0	0.0
YCR063W	304	1	1.1550373772194248e-83	2.290558605651349e-82	0.002624974135330468	0.8279290173320019
YCR065W	152	0	7.659684988297482e-43	3.986502114723875e-42	0.0	0.0
YCR066W	0	0	1.0	1.0		0.0
YCR067C	27	1	8.650384619735777e-08	1.1593652283407236e-07	0.029555264338535638	9.321867454480984
YCR068W	114	5	4.203842349782469e-29	1.300500126605647e-28	0.034999655137739574	11.039053565239076
YCR069W	2	0	0.38347303341674843	0.4098408130793013	0.0	0.0
YCR071C	191	102	1.1615093547303448e-12	1.876886849973086e-12	0.42615286904883326	134.41059149441878
YCR072C	61	4	2.7456116259846157e-15	4.911356908565326e-15	0.05232735325511228	16.504289920552296
YCR073C	3	0	0.17449583940778277	0.18852631456587612	0.0	0.0
YCR073W-A	537	8	2.2022250849045113e-142	1.7114860085521413e-140	0.011888151018852324	4.218275217066492
YCR075C	94	0	5.932233455382964e-27	1.6723664020542857e-26	0.0	0.0
YCR075W-A	609	33	9.419470763132465e-146	7.966378876290412e-144	0.04324095324406446	14.051681975375972
YCR076C	179	2	7.765251562957602e-49	4.995297733620712e-48	0.008916113264139243	2.796560236691874
YCR077C	0	0	1.0	1.0		0.0
YCR079W	229	2	1.7073814297590197e-62	1.7820600004617284e-61	0.0069693636431481425	2.198169618134941
YCR081W	8	0	0.0049471538377693245	0.005659654211460391	0.0	0.0
YCR082W	117	12	8.666746489006881e-26	2.3269121875947045e-25	0.08184534739902177	27.965602358095584
YCR083W	147	0	1.787676625072709e-41	8.794634962184045e-41	0.0	0.0
YCR084C	41	0	2.36895599677444e-12	3.772878963569594e-12	0.0	0.0
YCR086W	172	8	5.4951847835693964e-43	2.872982517300691e-42	0.03711591335537034	13.093721339678366
YCR087C-A	276	62	5.8670723475738084e-43	3.064626073650951e-42	0.17925910327068356	57.45107442210356
YCR088W	0	0	1.0	1.0		0.0
YCR089W	5	0	0.04006448742807193	0.04430126268003108	0.0	0.0
YCR090C	5	0	0.04006448742807193	0.04430126268003108	0.0	0.0
YCR091W	6	0	0.019742234682886883	0.022067559117839156	0.0	0.0
YCR092C	0	0	1.0	1.0		0.0
YCR093W	3	0	0.17449583940778277	0.18852631456587612	0.0	0.0
YCR094W	138	22	3.6799035884073696e-26	1.0135596521518573e-25	0.12721613780500124	39.8358940219493
YCR095C	131	31	1.9082548688258923e-20	4.2323076554638283e-20	0.18883783397980408	59.109114099725424
YCR095W-A	42	0	1.2510905223376927e-12	2.0109059793080132e-12	0.0	0.0
YCR096C	3	0	0.17449583940778277	0.18852631456587612	0.0	0.0
YCR097W	87	2	1.1517709599697919e-23	2.86250423110902e-23	0.018344646830815225	5.785986696380701
YCR098C	3	0	0.17449583940778277	0.18852631456587612	0.0	0.0
YCR101C	117	16	1.1166055755754378e-23	2.7823217786543945e-23	0.10912712986536235	34.419202902271486
YCR102C	0	0	1.0	1.0		0.0
YCR104W	178	14	5.574170296805203e-41	2.716699438722604e-40	0.06276342651666557	19.685284348770608
YCR105W	70	2	5.292476922341281e-19	1.0996038576728577e-18	0.02279977534687035	10.78673233635468
YCR106W	54	2	1.3099521182898602e-14	2.2815065512674094e-14	0.029555264338535638	13.982801181721475
YCR107W	64	10	7.326227806472488e-13	1.19188503861452e-12	0.12468627142819724	39.326628324355376
YCR108C	48	8	1.1218181129447146e-09	1.6226297705093193e-09	0.13299868952341037	41.94840354451272
YDL001W	150	24	2.7782454347124606e-28	8.252938788755868e-28	0.12767874194247397	41.94840354099347
YDL002C	119	33	7.898345201403698e-17	1.5050822814205656e-16	0.22129193719021226	69.21486585812387
YDL003W	62	0	3.726415146442007e-18	7.420572544040159e-18	0.0	0.0
YDL004W	94	0	5.932233455382964e-27	1.6723664020542857e-26	0.0	0.0
YDL005C	250	7	7.439045870354688e-65	8.48848269849401e-64	0.02234377983993294	7.047331795517553
YDL006W	185	4	4.0254565724757396e-49	2.6099662624924442e-48	0.017253884046280265	5.441955053703487
YDL007C-A	59	0	2.5022957934213988e-17	4.8420939125055403e-17	0.0	0.0
YDL007W	38	0	1.611135614632418e-11	2.4794329461469188e-11	0.0	0.0
YDL008W	85	0	1.7547773371068237e-24	4.505234136473814e-24	0.0	0.0
YDL010W	70	0	2.3341300006025055e-20	5.115694220070506e-20	0.0	0.0
YDL012C	169	1	8.585553793887262e-47	5.181061895975408e-46	0.004721846965328179	1.4892924335342284
YDL013W	69	0	4.399023588071477e-20	9.528732450093809e-20	0.0	0.0
YDL014W	40	0	4.4869314317780784e-12	7.061943805187665e-12	0.0	0.0
YDL015C	78	4	6.421541483191036e-20	1.3852319981182162e-19	0.040922673699510886	12.743818801738872
YDL017W	107	5	3.389532852126156e-27	9.669247734413452e-27	0.037289352202825345	14.113481567908876
YDL018C	88	2	6.127346842557844e-24	1.543511681627252e-23	0.018136184935010506	5.720236846906293
YDL019C	33	0	3.960594809825525e-10	5.807593256324985e-10	0.0	0.0
YDL020C	0	0	1.0	1.0		0.0
YDL021W	25	0	6.81548459683824e-08	9.145089107890042e-08	0.0	0.0
YDL022W	3	0	0.17449583940778277	0.18852631456587612	0.0	0.0
YDL024C	4	0	0.08261765229415582	0.0904156267066965	0.0	0.0
YDL025C	18	14	0.2406635690897112	0.259819069989662	0.6206605511092484	195.7592165684312
YDL027C	45	0	1.8457518686596132e-13	3.0705579972986505e-13	0.0	0.0
YDL028C	15	0	4.586679744866831e-05	5.600423612044404e-05	0.0	0.0
YDL029W	205	12	1.871422071595935e-49	1.2314128528316043e-48	0.04671173485700267	15.883376102116966
YDL030W	128	14	1.2717586444819324e-27	3.682721029413692e-27	0.08728038999973806	27.52863982704876
YDL031W	11	0	0.000651199656633241	0.000766172100101835	0.0	0.0
YDL033C	23	0	2.4848412263744056e-07	3.271593839944873e-07	0.0	0.0
YDL035C	112	14	2.1446956496400507e-23	5.2732555284651264e-23	0.09974901714255778	31.18288405607437
YDL036C	125	5	4.232897834607239e-32	1.4888926878792802e-31	0.03191968548561849	11.985258157889294
YDL037C	254	23	3.6062840358215816e-56	2.9376401543923392e-55	0.07225913052846705	22.79086492046936
YDL040C	70	1	1.1422519748546525e-19	2.4375106149866816e-19	0.011399887673435175	3.544935512472403
YDL042C	189	0	5.841549327896813e-53	4.30701925445315e-52	0.0	0.0
YDL043C	117	51	7.381113027267644e-11	1.1126810227999009e-10	0.3478427264458425	111.86240943238234
YDL044C	71	14	8.343481165989286e-13	1.3524058676889625e-12	0.1573505622530489	48.93980415123173
YDL045C	151	0	1.4381630913064716e-42	7.384710659020998e-42	0.0	0.0
YDL045W-A	228	1	6.482172912343467e-63	6.865373189482003e-62	0.0034999655137739577	1.103905356523908
YDL046W	46	2	2.072290016924381e-12	3.3169328937745936e-12	0.03469531031045488	16.414592691231274
YDL047W	7	0	0.009840273206569035	0.011115971559807213	0.0	0.0
YDL048C	84	23	2.431186782735986e-12	3.869846439943165e-12	0.21849784707417422	68.9152343711549
YDL049C	204	147	2.943559377942852e-07	3.8720059429435825e-07	0.5750237458806273	181.3651565323348
YDL051W	127	0	5.3356236857163865e-36	2.1685633792618332e-35	0.0	0.0
YDL052C	55	1	1.5384232338155873e-15	2.7796016392313672e-15	0.014508947948008406	4.576189477943853
YDL053C	217	16	2.7137293051700325e-50	1.840407692692554e-49	0.058838129927407355	18.557819079038083
YDL054C	18	93	4.165177447868868e-09	5.9262581649415785e-09	4.122959375225722	1314.3833110100063
YDL055C	24	1	5.932041591325344e-07	7.727105592686762e-07	0.03324967238085259	10.48710088759453
YDL056W	53	0	1.1327294602892422e-15	2.0530498348955033e-15	0.0	0.0
YDL057W	115	14	3.478973454322394e-24	8.833367035676859e-24	0.09714686886927366	30.64057302363171
YDL058W	11	0	0.000651199656633241	0.000766172100101835	0.0	0.0
YDL059C	37	4	8.743023796710414e-09	1.2218986598999172e-08	0.08626942023140133	27.209775273453097
YDL060W	36	0	5.7928498886291036e-11	8.744010422442513e-11	0.0	0.0
YDL061C	101	8	9.28270119708488e-24	2.3180553445260595e-23	0.06320729799132375	19.935874952648003
YDL063C	43	0	6.609047757435662e-13	1.0764268947327242e-12	0.0	0.0
YDL064W	331	7	6.3539199885299e-87	1.3533849575568687e-85	0.016875966646475032	5.322758153727115
YDL065C	141	0	7.839719028557058e-40	3.6477527615883205e-39	0.0	0.0
YDL066W	129	1	7.529245749881774e-36	3.0514934677639245e-35	0.00618598555922839	1.9510885368716029
YDL067C	154	0	2.172917068945725e-43	1.1528086774452826e-42	0.0	0.0
YDL069C	150	8	5.154537107405799e-37	2.1701129505630124e-36	0.04255958064749132	13.423489133117917
YDL070W	55	8	1.696964475919923e-11	2.6108193421657244e-11	0.11607158358406724	41.18570530149467
YDL072C	9	0	0.0025038917233708175	0.002892123177566895	0.0	0.0
YDL073W	1	1	1.0	1.0	0.7979921371404622	251.69042130226867
YDL074C	27	0	1.8750310753580228e-08	2.5760400655480148e-08	0.0	0.0
YDL075W	11	0	0.000651199656633241	0.000766172100101835	0.0	0.0
YDL076C	188	32	3.3197030418316172e-34	1.2685456607025669e-33	0.1358284488749723	42.84092277179542
YDL077C	36	0	5.7928498886291036e-11	8.744010422442513e-11	0.0	0.0
YDL078C	85	1	8.645410053944448e-24	2.1626686916152464e-23	0.009388142789887791	2.926632806068732
YDL079C	71	15	2.261313466644586e-12	3.615461147254105e-12	0.16858988812826667	52.43550444774829
YDL080C	40	0	4.4869314317780784e-12	7.061943805187665e-12	0.0	0.0
YDL081C	55	2	6.957820776423737e-15	1.2240571209915238e-14	0.02901789589601681	9.152378955887706
YDL082W	174	0	7.364429627737305e-49	4.748075649004175e-48	0.0	0.0
YDL083C	107	0	1.6118406043422158e-30	5.3335416084994724e-30	0.0	0.0
YDL084W	16	0	2.3768332011175263e-05	2.9245117115162375e-05	0.0	0.0
YDL085C-A	334	7	9.672940267193793e-88	2.107162101387557e-86	0.01672438610773424	5.274948949342747
YDL085W	103	1	9.979685660872687e-29	3.043116237310648e-28	0.007747496477091866	2.443596322606478
YDL086W	191	16	2.59833806291842e-43	1.374704894189865e-42	0.0668475088704052	22.285089387696363
YDL087C	198	39	1.517602573863233e-33	5.671041197067871e-33	0.15718026943675772	49.57538600232012
YDL088C	29	0	5.171901169139058e-09	7.252768501272549e-09	0.0	0.0
YDL089W	135	11	3.6159091062840383e-31	1.2225216502198415e-30	0.06502158154477841	20.508108399858173
YDL090C	122	0	1.2492808672712668e-34	4.8676248425996315e-34	0.0	0.0
YDL091C	204	0	4.6472538872228216e-57	3.8902994331031218e-56	0.0	0.0
YDL092W	65	7	1.1640848319287638e-14	2.0299126344518862e-14	0.08593761476897285	27.10512228989237
YDL093W	34	2	4.150902458148446e-09	5.907409066273624e-09	0.04694071394943896	22.207978345816347
YDL095W	29	0	5.171901169139058e-09	7.252768501272549e-09	0.0	0.0
YDL097C	151	0	1.4381630913064716e-42	7.384710659020998e-42	0.0	0.0
YDL098C	149	91	4.9013975980609944e-08	6.673280678610033e-08	0.48736432536766494	153.71696871898456
YDL099W	220	1	9.927471140818225e-61	9.627805485808703e-60	0.0036272369870021014	1.1440473695557671
YDL100C	104	11	7.09013861754798e-23	1.7197548371791832e-22	0.08440301450524121	26.367567950165466
YDL101C	165	473	6.74075217918298e-21	1.5160760963035322e-20	2.2875774598026584	718.6822873365403
YDL102W	67	1	7.635722048230193e-19	1.5790376662844962e-18	0.011910330405081526	3.7565734517082094
YDL103C	145	18	5.498399857667544e-30	1.779476509929434e-29	0.09906109288640222	32.754232910705035
YDL104C	207	49	1.5190188646654402e-31	5.206124845465403e-31	0.18889668946803215	60.7947877531856
YDL105W	227	32	3.0490201487797163e-44	1.6715838775626453e-43	0.1124922836497568	35.48058802446491
YDL106C	77	0	2.7710607714931495e-22	6.49668589354142e-22	0.0	0.0
YDL107W	187	8	4.615165893912392e-47	2.8027264050570397e-46	0.034138701054137424	10.767504654449288
YDL108W	272	21	3.871947242576534e-62	4.004958379866483e-61	0.06160968705863864	19.43198105258931
YDL109C	118	8	2.3961388736962006e-28	7.158542681884078e-28	0.054101161840031345	16.92036445872682
YDL110C	3	0	0.17449583940778277	0.18852631456587612	0.0	0.0
YDL111C	117	12	8.666746489006881e-26	2.3269121875947045e-25	0.08184534739902177	27.72860574142202
YDL112W	63	0	1.9756985903680525e-18	3.988151138366679e-18	0.0	0.0
YDL113C	178	5	1.5045306198261473e-46	8.98500061746643e-46	0.022415509470237707	7.030458695989503
YDL114W	64	4	4.1895190791518847e-16	7.759717946603056e-16	0.04987450857127889	15.730651329742152
YDL115C	64	2	2.3472233168422187e-17	4.555815489422747e-17	0.024937254285639445	11.797988497306614
YDL116W	76	7	1.3207773074671428e-17	2.5862289265827336e-17	0.07349927578925311	23.182012480178045
YDL117W	45	5	2.1504671124582801e-10	3.1833555633841877e-10	0.08866579301560693	27.96560236483327
YDL118W	298	28	4.3809147740249854e-65	5.0490262255346076e-64	0.07497912697964075	23.648764413934504
YDL119C	300	28	1.28436049458778e-65	1.4982468974390108e-64	0.0744792661331098	23.49110598821173
YDL120W	285	7	2.1716910520034533e-74	3.2355946217802744e-73	0.019599806877134158	6.181869995805985
YDL121C	218	8	1.71526011397998e-55	1.3815771590334544e-54	0.02928411512442063	10.39088895060663
YDL122W	6	0	0.019742234682886883	0.022067559117839156	0.0	0.0
YDL123W	7	0	0.009840273206569035	0.011115971559807213	0.0	0.0
YDL124W	242	2	4.816378042477458e-66	5.676022566042594e-65	0.00659497634000382	3.120129189437947
YDL125C	214	1	4.323533603668831e-59	3.934278758654976e-58	0.003728935220282534	1.176123463992407
YDL126C	7	0	0.009840273206569035	0.011115971559807213	0.0	0.0
YDL127W	75	8	8.72778608900724e-17	1.6598378901415554e-16	0.08511916129498263	26.84697826623583
YDL128W	61	2	1.5642599953752762e-16	2.9475947684807384e-16	0.02616367662755614	12.378217440414224
YDL129W	50	1	3.681859014252347e-14	6.296274514113959e-14	0.015959842742809243	5.03380842536968
YDL130W	64	0	1.0476185382063782e-18	2.147132649046643e-18	0.0	0.0
YDL130W-A	295	1	3.303740586693588e-81	6.148806509409329e-80	0.0027050580920015667	0.8531878687727226
YDL131W	0	0	1.0	1.0		0.0
YDL132W	0	0	1.0	1.0		0.0
YDL133C-A	15	2	0.0006858299981751652	0.0008067515482727296	0.1063989516187283	50.33808424919217
YDL133W	89	0	1.3987303940739323e-25	3.7379639852784313e-25	0.0	0.0
YDL134C	48	0	2.7289132557947063e-14	4.681974980332743e-14	0.0	0.0
YDL135C	102	0	3.7879808531603193e-29	1.1769139863060507e-28	0.0	0.0
YDL136W	151	10	4.556400776168361e-36	1.8623923854828888e-35	0.052847161400030616	16.668239816526704
YDL137W	1	0	0.9099767671953269	0.9602341996587753	0.0	0.0
YDL138W	6	0	0.019742234682886883	0.022067559117839156	0.0	0.0
YDL139C	174	4	4.046367617239046e-46	2.37698265237403e-45	0.018344646830815225	5.785986696380701
YDL140C	3	0	0.17449583940778277	0.18852631456587612	0.0	0.0
YDL141W	71	2	2.8135341799882904e-19	5.92697255278852e-19	0.022478651750435556	10.48710088954966
YDL142C	62	4	1.4673342042565522e-15	2.656165882492739e-15	0.05148336368648144	16.238091695162776
YDL143W	144	0	1.1837220407071345e-40	5.69196108370128e-40	0.0	0.0
YDL144C	67	2	3.523768014332655e-18	7.048761687105079e-18	0.02382066081016305	11.269720355124626
YDL145C	15	0	4.586679744866831e-05	5.600423612044404e-05	0.0	0.0
YDL146W	11	0	0.000651199656633241	0.000766172100101835	0.0	0.0
YDL147W	42	0	1.2510905223376927e-12	2.0109059793080132e-12	0.0	0.0
YDL148C	104	1	5.308722874200799e-29	1.634393214642869e-28	0.00767300131865829	2.420100203892432
YDL149W	41	5	2.5176875871142643e-09	3.593750636260644e-09	0.09731611428542224	30.693953814837595
YDL150W	232	16	2.4866960916689893e-54	1.9404327304190446e-53	0.05503394049244567	18.442832591156584
YDL153C	0	0	1.0	1.0		0.0
YDL154W	0	0	1.0	1.0		0.0
YDL155W	16	0	2.3768332011175263e-05	2.9245117115162375e-05	0.0	0.0
YDL156W	236	0	8.421598882951587e-66	9.884207178745833e-65	0.0	0.0
YDL157C	151	0	1.4381630913064716e-42	7.384710659020998e-42	0.0	0.0
YDL159W	161	11	3.6028048724045113e-38	1.5768440503195088e-37	0.054521201916429105	17.19623996367599
YDL159W-A	296	98	2.049029102465218e-34	7.887527689610085e-34	0.26420009945866657	84.18024223794441
YDL160C	45	0	1.8457518686596132e-13	3.0705579972986505e-13	0.0	0.0
YDL160C-A	164	2	9.765176887048986e-45	5.42884665851224e-44	0.009731611428542222	3.0693953809813115
YDL161W	97	0	8.912486031772535e-28	2.5912895434137437e-27	0.0	0.0
YDL164C	70	1	1.1422519748546525e-19	2.4375106149866816e-19	0.011399887673435175	3.59557744545156
YDL165W	178	90	6.026912311848757e-13	9.863863523249005e-13	0.4034791704642787	127.2592017484575
YDL166C	214	35	2.0093276266834908e-39	9.274191959114571e-39	0.1305127327098887	42.340444703726654
YDL167C	96	5	3.345919734944675e-24	8.503042154514726e-24	0.041562090476065745	13.10887610582729
YDL168W	131	1	2.134239833358285e-36	8.811208385960874e-36	0.006091543031606582	1.9067456161201748
YDL169C	87	2	1.1517709599697919e-23	2.86250423110902e-23	0.018344646830815225	8.678980044571045
YDL170W	71	11	3.427587821084937e-14	5.871926588936394e-14	0.12363258462739557	41.94840355819861
YDL171C	0	0	1.0	1.0		0.0
YDL173W	158	16	1.6910785204348701e-34	6.553499037076104e-34	0.08080933034333795	25.32733799428476
YDL174C	14	0	8.869101501350367e-05	0.00010717840456874544	0.0	0.0
YDL175C	156	11	8.041420456834755e-37	3.365874476863963e-36	0.05626867633682747	19.36080163530422
YDL176W	94	8	7.106011604745928e-22	1.6498454880457743e-21	0.06791422443748615	21.42046138589771
YDL177C	214	43	8.951673347737077e-36	3.6152439201429723e-35	0.16034421447214897	50.57330895167348
YDL178W	45	2	3.903617222029199e-12	6.1827878391324495e-12	0.03546631720624277	11.186240945933305
YDL179W	0	0	1.0	1.0		0.0
YDL180W	157	35	3.953791083672074e-25	1.0406522893454506e-24	0.17789633630519863	57.71245327867069
YDL181W	346	5	2.310230942859583e-92	5.801807053443433e-91	0.011531678282376622	4.364573779046169
YDL182W	1	0	0.9099767671953269	0.9602341996587753	0.0	0.0
YDL183C	194	28	1.1100123448678912e-37	4.796154016029483e-37	0.11517412288625228	36.326452557833576
YDL184C	42	0	1.2510905223376927e-12	2.0109059793080132e-12	0.0	0.0
YDL185W	0	0	1.0	1.0		0.0
YDL186W	172	4	1.4221550151125912e-45	8.178813491912511e-45	0.01855795667768517	5.819431706523719
YDL188C	25	0	6.81548459683824e-08	9.145089107890042e-08	0.0	0.0
YDL189W	17	0	1.2338930106007864e-05	1.5319772676954063e-05	0.0	0.0
YDL190C	5	0	0.04006448742807193	0.04430126268003108	0.0	0.0
YDL191W	70	0	2.3341300006025055e-20	5.115694220070506e-20	0.0	0.0
YDL192W	0	0	1.0	1.0		0.0
YDL193W	97	2	2.0946855016851403e-26	5.822158186254678e-26	0.01645344612660747	7.704808816958568
YDL194W	6	0	0.019742234682886883	0.022067559117839156	0.0	0.0
YDL195W	0	0	1.0	1.0		0.0
YDL197C	111	2	3.069508477340636e-30	1.0024272148316864e-29	0.014378236705233555	4.534962544204498
YDL198C	7	4	0.32616284329191836	0.3518594094488506	0.455995506937407	143.8230978180624
YDL199C	117	29	7.137857856610308e-18	1.409193976428626e-17	0.19779292288096928	62.38480526036709
YDL200C	196	50	1.6028877253324977e-28	4.828814724142061e-28	0.20356942273991385	65.49087492172204
YDL201W	0	0	1.0	1.0		0.0
YDL202W	128	2	6.829584305394969e-35	2.682851047836507e-34	0.012468627142819723	5.898994248653307
YDL203C	211	14	7.269920328301906e-50	4.855901487580053e-49	0.05294734559225816	16.699838376792552
YDL204W	192	0	8.84231883888046e-54	6.771261736671309e-53	0.0	0.0
YDL205C	21	0	9.091730159789665e-07	1.1733963229118126e-06	0.0	0.0
YDL206W	19	0	3.340723191334034e-06	4.2281027890321365e-06	0.0	0.0
YDL207W	56	5	2.3735123176354254e-13	3.9360061530338326e-13	0.07124929795896985	22.472359042152124
YDL208W	322	2	7.040993222933177e-88	1.5455248864537671e-86	0.004956472901493554	2.344941813228544
YDL209C	229	31	2.874222690368784e-45	1.6365994744862255e-44	0.10802513646879622	34.07162908109158
YDL210W	9	0	0.0025038917233708175	0.002892123177566895	0.0	0.0
YDL211C	0	0	1.0	1.0		0.0
YDL212W	9	0	0.0025038917233708175	0.002892123177566895	0.0	0.0
YDL213C	271	2	5.834035386003668e-74	8.559065690027319e-73	0.005889240864505257	2.786240825775851
YDL214C	9	0	0.0025038917233708175	0.002892123177566895	0.0	0.0
YDL215C	49	0	1.4436071660628082e-14	2.5014115131145553e-14	0.0	0.0
YDL216C	131	7	1.778510422591063e-32	6.348984134277593e-32	0.042640801221246076	13.347219312841228
YDL217C	171	0	4.868949350878803e-48	3.050253563932897e-47	0.0	0.0
YDL218W	204	0	4.6472538872228216e-57	3.8902994331031218e-56	0.0	0.0
YDL219W	261	995	1.9129148393609233e-63	2.0678897069858402e-62	3.042153932776858	960.4737915343204
YDL220C	29	4	1.209574854879753e-06	1.5569080103879721e-06	0.11006788098489134	33.55872284030249
YDL222C	269	0	8.207399985151274e-75	1.2421251924896046e-73	0.0	0.0
YDL223C	18	0	6.415771749612034e-06	8.021109420004089e-06	0.0	0.0
YDL224C	7	0	0.009840273206569035	0.011115971559807213	0.0	0.0
YDL225W	71	1	6.064661179973773e-20	1.3092292209470409e-19	0.011239325875217778	3.4957002965165533
YDL226C	1	0	0.9099767671953269	0.9602341996587753	0.0	0.0
YDL227C	0	0	1.0	1.0		0.0
YDL229W	31	0	1.4297969188392608e-09	2.0480104807583037e-09	0.0	0.0
YDL230W	105	18	1.3271803821083627e-19	2.8279415996684677e-19	0.1367986520812221	45.114320802319725
YDL231C	54	5	8.215196151404066e-13	1.332363030646497e-12	0.0738881608463391	23.30466863620245
YDL232W	344	84	1.8018734237035948e-50	1.2277931350378405e-49	0.19485854511569428	62.19094711682688
YDL233W	171	29	2.783601390614796e-31	9.438969102255713e-31	0.13533199986592637	42.43617568799661
YDL234C	24	0	1.3008292472354e-07	1.7245433381398768e-07	0.0	0.0
YDL235C	131	0	4.2839020091653485e-37	1.8101925389206408e-36	0.0	0.0
YDL236W	375	8	3.050350206157076e-98	8.950287773270073e-97	0.017023832258996528	5.369395654208151
YDL237W	172	50	6.321501388938117e-23	1.5378576348470014e-22	0.2319744584710646	74.19775425817743
YDL238C	1477	22	0.0	0.0	0.011886138806425302	3.746406812738991
YDL239C	135	11	3.6159091062840383e-31	1.2225216502198415e-30	0.06502158154477841	22.372481890754365
YDL240W	0	0	1.0	1.0		0.0
YDL241W	5	0	0.04006448742807193	0.04430126268003108	0.0	0.0
YDL243C	0	0	1.0	1.0		0.0
YDL244W	149	2	1.2317467108467383e-40	5.9080695029854816e-40	0.010711303854234393	3.37839491627636
YDL245C	9	0	0.0025038917233708175	0.002892123177566895	0.0	0.0
YDL246C	178	4	3.2758083042334815e-47	1.9999122672661095e-46	0.017932407576190162	5.624366956791605
YDL247W	124	5	7.92753346499718e-32	2.7448070413725935e-31	0.0321771023040509	10.148807307279498
YDL248W	83	1	3.0610596724192996e-23	7.507101994065413e-23	0.009614363098077857	3.0324147133817325
YDR001C	77	0	2.7710607714931495e-22	6.49668589354142e-22	0.0	0.0
YDR002W	4	0	0.08261765229415582	0.0904156267066965	0.0	0.0
YDR003W	152	2	1.8631027853161772e-41	9.150046215502422e-41	0.010499896541321873	3.290070866768484
YDR003W-A	234	2162	5.083075777257817e-255	1.5385667786847212e-252	7.372901711528545	2326.5229966256197
YDR004W	155	46	1.8631775315472542e-20	4.1339251481204704e-20	0.23682347295781458	76.31903096726502
YDR005C	130	1	4.0085906550541274e-36	1.6396447266867912e-35	0.006138401054926633	1.936080163363832
YDR006C	0	0	1.0	1.0		0.0
YDR007W	256	21	7.567737368515039e-58	6.59425115247424e-57	0.06546029249980355	20.64647987028657
YDR009W	108	22	1.4686169972602907e-18	2.997166909596853e-18	0.16255395386194602	51.270270999645405
YDR011W	4	0	0.08261765229415582	0.0904156267066965	0.0	0.0
YDR012W	43	51	0.8712711080147337	0.9275601892248675	0.9464557905619436	304.36981178364124
YDR013W	256	14	5.024407635347179e-62	5.141524610477158e-61	0.04364019499986903	13.76431991352438
YDR014W	81	1	1.0840873792413222e-22	2.605343300466713e-22	0.00985175477951188	3.1072891514936614
YDR014W-A	222	4	3.2181363860531293e-59	2.9517547617530377e-58	0.014378236705233555	4.534962545575517
YDR016C	212	48	3.664589350898582e-33	1.3432156377959046e-32	0.18067746501293486	58.17372943720602
YDR017C	18	0	6.415771749612034e-06	8.021109420004089e-06	0.0	0.0
YDR018C	137	28	3.6082771242561544e-23	8.822789856121235e-23	0.16309328350316016	51.44037806251589
YDR019C	3	0	0.17449583940778277	0.18852631456587612	0.0	0.0
YDR020C	225	16	1.9089925472727364e-52	1.3826972467714744e-51	0.056746107529988425	19.016609605250377
YDR021W	198	44	2.0953620520228785e-31	7.164344328884408e-31	0.17733158603121385	55.650143406332006
YDR022C	97	0	8.912486031772535e-28	2.5912895434137437e-27	0.0	0.0
YDR023W	9	0	0.0025038917233708175	0.002892123177566895	0.0	0.0
YDR025W	90	0	7.433271687333797e-26	2.0032214373878474e-25	0.0	0.0
YDR026C	185	5	1.8557216693710703e-48	1.1805592168753346e-47	0.021567355057850335	6.765871540627704
YDR027C	59	2	5.541126058003614e-16	1.0220338665676325e-15	0.027050580920015672	12.797818031590833
YDR028C	0	0	1.0	1.0		0.0
YDR030C	70	2	5.292476922341281e-19	1.0996038576728577e-18	0.02279977534687035	7.19115489090312
YDR031W	258	667	7.913185275703574e-24	1.9829511337939543e-23	2.063026184002668	650.6880270794945
YDR032C	3	0	0.17449583940778277	0.18852631456587612	0.0	0.0
YDR033W	0	0	1.0	1.0		0.0
YDR034C	14	1	0.00037646304342411083	0.00044686046702416125	0.05699943836717587	17.977887235876327
YDR034C-A	286	0	1.8760758659723113e-79	3.309605001597166e-78	0.0	0.0
YDR034W-B	275	0	1.888600882826289e-76	3.0338948818810024e-75	0.0	0.0
YDR035W	117	0	2.927428608846899e-33	1.075072920145499e-32	0.0	0.0
YDR036C	125	1	9.373607433596262e-35	3.6696811675025256e-34	0.006383937097123698	1.9975430263148828
YDR037W	82	8	1.1775160421605906e-18	2.4099269603080272e-18	0.07785289142833778	27.6245584288318
YDR038C	28	5	6.678513666084189e-06	8.347779198793777e-06	0.1424985959179397	44.94471808969082
YDR039C	39	0	8.501043625183865e-12	1.3220525118559332e-11	0.0	0.0
YDR040C	37	0	3.054472249868864e-11	4.6496214687654417e-11	0.0	0.0
YDR041W	51	1	1.9504970365841364e-14	3.37159857451018e-14	0.015646904649812984	4.935106299719755
YDR042C	137	4	5.088705151117365e-36	2.077015140104753e-35	0.023299040500451455	7.348625437502269
YDR043C	11	0	0.000651199656633241	0.000766172100101835	0.0	0.0
YDR044W	1	0	0.9099767671953269	0.9602341996587753	0.0	0.0
YDR045C	333	4	1.6832266537250898e-89	3.8720945942291966e-88	0.00958549113682237	3.023308363412341
YDR046C	27	7	8.196767244758287e-05	9.980861406861085e-05	0.20688685036974946	65.25307218136687
YDR047W	71	196	7.038665441085456e-09	9.853788936631562e-09	2.202907871542685	685.1572581760378
YDR049W	131	5	9.805753931023818e-34	3.690634218410862e-33	0.030457715158032913	9.606504626658465
YDR050C	40	0	4.4869314317780784e-12	7.061943805187665e-12	0.0	0.0
YDR051C	218	17	5.632889134181235e-50	3.7888591123598e-49	0.062228744639393846	20.781777901213257
YDR052C	102	0	3.7879808531603193e-29	1.1769139863060507e-28	0.0	0.0
YDR054C	31	0	1.4297969188392608e-09	2.0480104807583037e-09	0.0	0.0
YDR055W	145	0	6.303566431518322e-41	3.0643964959984672e-40	0.0	0.0
YDR056C	104	2	2.533883482427674e-28	7.550447620436039e-28	0.01534600263731658	4.840200407784864
YDR057W	172	5	6.50946084856005e-45	3.648724107219186e-44	0.023197445847106462	7.274289633154649
YDR058C	150	0	2.7003150212420153e-42	1.3755103354440062e-41	0.0	0.0
YDR059C	104	0	1.0713111300086454e-29	3.398295812840441e-29	0.0	0.0
YDR060W	16	0	2.3768332011175263e-05	2.9245117115162375e-05	0.0	0.0
YDR061W	104	2	2.533883482427674e-28	7.550447620436039e-28	0.01534600263731658	7.260300611677295
YDR062W	60	1	6.448940483902259e-17	1.230111334093595e-16	0.013299868952341037	4.19484035456858
YDR063W	338	11	3.454179250501326e-86	7.197458286098958e-85	0.025970158309304988	8.191108384438252
YDR064W	583	46	5.984826221277685e-131	3.7411669128878225e-129	0.06296335901965912	20.290651458994525
YDR065W	261	18	5.967168334459692e-61	5.856174930286295e-60	0.05503394049244567	18.322291205205552
YDR066C	218	0	6.952442539333847e-61	6.776863905713383e-60	0.0	0.0
YDR067C	297	11	4.852311257837967e-75	7.441504545020307e-74	0.02955526433853564	9.321867454480984
YDR068W	230	46	1.9297370583543912e-38	8.569820712429424e-38	0.15959842742809247	51.432390432524656
YDR069C	83	5	1.1473841040543726e-20	2.5635609877298745e-20	0.048071815490389296	15.162073566908656
YDR070C	231	2	4.8551678509128377e-63	5.161195990868712e-62	0.006909022832384954	3.268706769542028
YDR071C	48	2	5.841101599578998e-13	9.567694474274799e-13	0.03324967238085259	15.730651329192275
YDR072C	110	0	2.4260156221789013e-31	8.265412229354776e-31	0.0	0.0
YDR073W	198	12	1.4624317752224965e-47	9.053224046614184e-47	0.04836315982669468	16.442087824598087
YDR074W	22	0	4.750753025215339e-07	6.195369761454289e-07	0.0	0.0
YDR075W	121	34	6.281776925907195e-17	1.1998173065723107e-16	0.22422919556012988	72.80301442021876
YDR076W	95	50	4.678664927068042e-07	6.138946382744309e-07	0.4199958616528749	135.11801562261655
YDR077W	59	0	2.5022957934213988e-17	4.8420939125055403e-17	0.0	0.0
YDR078C	255	30	1.3406531950612473e-52	9.747277528188663e-52	0.09388142789887792	29.61063779831854
YDR079C-A	508	143	1.203424221120402e-66	1.4725303607794534e-65	0.22463164490371282	71.34531625501478
YDR079W	188	2	2.697673953526115e-51	1.8805239886943863e-50	0.00848927805468577	2.6775576732372137
YDR080W	90	0	7.433271687333797e-26	2.0032214373878474e-25	0.0	0.0
YDR081C	107	2	3.821769930915855e-29	1.1854907698326367e-28	0.014915740881130136	4.704493855969628
YDR082W	234	2	7.362705605251801e-64	8.142869218423674e-63	0.006820445616585147	2.1512001820089712
YDR083W	313	8	2.3590058587728997e-81	4.404754121364593e-80	0.02039596516652939	7.237104764405692
YDR084C	602	34	3.0348041629937946e-143	2.4581913720249736e-141	0.045069323360092554	14.633164027080824
YDR085C	34	0	2.0859065823774006e-10	3.0909685017398687e-10	0.0	0.0
YDR086C	154	1	1.0859102288098314e-42	5.6160698973789027e-42	0.005181767124288716	1.634353385008439
YDR087C	311	11	7.591008643085157e-79	1.3070625959994833e-77	0.028224802278280017	9.71152750869311
YDR088C	28	1	4.5569687663157884e-08	6.205808045247952e-08	0.028499719183587936	8.988943617938164
YDR089W	6	0	0.019742234682886883	0.022067559117839156	0.0	0.0
YDR090C	136	15	3.3404009477924103e-29	1.0440568397148994e-28	0.08801383865519805	27.75997293227044
YDR091C	25	0	6.81548459683824e-08	9.145089107890042e-08	0.0	0.0
YDR092W	47	2	1.1001695888216792e-12	1.7782673708019893e-12	0.03395711221874308	16.065346039423282
YDR093W	8	0	0.0049471538377693245	0.005659654211460391	0.0	0.0
YDR096W	6	0	0.019742234682886883	0.022067559117839156	0.0	0.0
YDR097C	56	0	1.6824046421496952e-16	3.152658552298109e-16	0.0	0.0
YDR098C	23	0	2.4848412263744056e-07	3.271593839944873e-07	0.0	0.0
YDR099W	2	0	0.38347303341674843	0.4098408130793013	0.0	0.0
YDR100W	66	8	2.152576305292569e-14	3.7164414085072246e-14	0.09672631965338936	30.507929851718085
YDR101C	82	11	4.6368666777113623e-17	8.906686794762206e-17	0.10704772571396445	33.763349190794415
YDR103W	1	0	0.9099767671953269	0.9602341996587753	0.0	0.0
YDR104C	48	0	2.7289132557947063e-14	4.681974980332743e-14	0.0	0.0
YDR105C	205	196	0.007662698930717464	0.008757587748520694	0.7629583359977103	239.4724397140049
YDR106W	151	8	2.7599952628907106e-37	1.1775024300359404e-36	0.04227772912002449	14.902722315266171
YDR107C	96	0	1.6764180818349587e-27	4.8253655598763e-27	0.0	0.0
YDR108W	181	69	8.483157730437453e-19	1.752393682031099e-18	0.30420694730769005	95.9482821485668
YDR109C	167	7	2.930485406177283e-42	1.4914355372500488e-41	0.03344877221546848	10.549897898685494
YDR110W	96	2	3.936202127787093e-26	1.0803291211572562e-25	0.016624836190426297	5.243550442330915
YDR111C	212	15	1.5426255525302778e-49	1.0185579279680398e-48	0.05646170781654214	17.724677556777042
YDR113C	108	0	8.573563766610866e-31	2.8566955516673864e-30	0.0	0.0
YDR114C	1001	133	3.247254504400995e-194	4.9144633302131904e-192	0.10602692731236912	33.69282362178727
YDR115W	997	136	1.2108294941981494e-191	1.7855078002906555e-189	0.10885349112447629	34.332895981104826
YDR116C	329	36	6.652203363671447e-69	8.482665530925608e-68	0.08731828856248221	28.305609688507687
YDR117C	223	8	7.482673874623503e-57	6.200699921175759e-56	0.028627520614904475	9.029252780921292
YDR118W	70	5	3.87644254379803e-17	7.458488146330703e-17	0.05699943836717588	21.26961307483442
YDR119W	4	0	0.08261765229415582	0.0904156267066965	0.0	0.0
YDR119W-A	51	0	4.042277960400393e-15	7.16178082263175e-15	0.0	0.0
YDR120C	28	2	1.8602368470346803e-07	2.463892700897385e-07	0.05699943836717587	17.977887235876327
YDR121W	103	2	4.760495389184852e-28	1.4054214057085259e-27	0.015494992954183733	4.887192645212956
YDR122W	3	0	0.17449583940778277	0.18852631456587612	0.0	0.0
YDR123C	426	0	1.1819627302256637e-117	5.481828759296606e-116	0.0	0.0
YDR124W	195	23	1.6394204791649496e-40	7.837329323090295e-40	0.09412214950887504	30.977282619152227
YDR125C	202	2	4.039597961221417e-55	3.191171411398952e-54	0.00790091224891547	3.7379765536215
YDR126W	141	10	2.2799627041434543e-33	8.448495819284153e-33	0.05659518703123846	17.85038448824809
YDR127W	19	0	3.340723191334034e-06	4.2281027890321365e-06	0.0	0.0
YDR128W	33	4	1.0357792611000572e-07	1.3859391648642227e-07	0.09672631965338936	30.507929851718085
YDR129C	0	0	1.0	1.0		0.0
YDR130C	380	50	6.385652017110723e-75	9.766990625107385e-74	0.10499896541321872	33.77950390565414
YDR131C	148	14	6.0541099833215454e-33	2.1980547041718567e-32	0.07548574270247616	23.808553364271464
YDR132C	53	0	1.1327294602892422e-15	2.0530498348955033e-15	0.0	0.0
YDR135C	0	0	1.0	1.0		0.0
YDR137W	95	8	3.8258192687413263e-22	8.951296425765405e-22	0.06719933786445997	21.194982842763388
YDR138W	0	0	1.0	1.0		0.0
YDR139C	268	52	2.877724848078334e-45	1.6369728586843225e-44	0.15483429526605985	49.774598240119815
YDR140W	178	2	1.456868542719368e-48	9.288748325032244e-48	0.008966203788095081	2.8279822610768326
YDR141C	32	0	7.523437193005822e-10	1.091230448851866e-09	0.0	0.0
YDR142C	274	17	4.671177279777074e-65	5.3513825768920224e-64	0.04951046106345934	16.53440723843016
YDR143C	15	0	4.586679744866831e-05	5.600423612044404e-05	0.0	0.0
YDR144C	111	5	2.7592585633516314e-28	8.200773125496243e-28	0.03594559176308389	11.236179523769357
YDR145W	124	32	2.231668163778277e-18	4.50011346770297e-18	0.20593345474592575	64.43274786202964
YDR146C	22	0	4.750753025215339e-07	6.195369761454289e-07	0.0	0.0
YDR147W	108	8	1.2032344163159132e-25	3.224511243351732e-25	0.059110528677071277	18.643734908961967
YDR148C	35	0	1.0990280752103256e-10	1.6416910287102814e-10	0.0	0.0
YDR150W	0	0	1.0	1.0		0.0
YDR151C	178	0	5.936152110740806e-50	3.974250382871988e-49	0.0	0.0
YDR152W	286	7	1.1597098077859538e-74	1.7505225996265146e-73	0.019531276083857466	6.160255065537681
YDR153C	88	8	2.905062018159803e-20	6.359730364079569e-20	0.07254473974004202	22.88094738762518
YDR155C	19	0	3.340723191334034e-06	4.2281027890321365e-06	0.0	0.0
YDR156W	422	4	8.992755692958015e-114	3.774988174467266e-112	0.007563906513179738	2.3856911970640757
YDR158W	127	4	2.7312476321036377e-33	1.009473337546788e-32	0.025133610618597237	7.927257363641516
YDR159W	1	0	0.9099767671953269	0.9602341996587753	0.0	0.0
YDR160W	0	0	1.0	1.0		0.0
YDR161W	0	0	1.0	1.0		0.0
YDR162C	714	36	2.7288260090469574e-172	3.411625734354142e-170	0.04023489767094768	13.02453928753545
YDR163W	417	14	1.0218192445599748e-105	3.7192927059901365e-104	0.02679110292557907	8.45003812450801
YDR164C	124	4	1.8000339453311085e-32	6.417851965033605e-32	0.02574168184324072	8.054093482753705
YDR165W	132	11	2.3116008206708006e-30	7.62271577963175e-30	0.0664993447617052	20.8165010104873
YDR166C	67	11	3.7034306822333926e-13	6.095715470384729e-13	0.1310136344558968	41.32230796879031
YDR167W	175	18	6.446472487939164e-38	2.7990056064934036e-37	0.08207919124873325	27.326388595911983
YDR168W	88	5	5.018855793568156e-22	1.1718814319452077e-21	0.04534046233752627	17.16071054071888
YDR169C	593	1	1.7032344364903517e-162	1.84817004608604e-160	0.0013456865719063443	0.4244357862988309
YDR169C-A	165	11	2.999560580426978e-39	1.3734452944295818e-38	0.053199475809364155	16.779361415032355
YDR170C	0	0	1.0	1.0		0.0
YDR170W-A	84	0	3.3030506071723976e-24	8.401529452220152e-24	0.0	0.0
YDR171W	70	0	2.3341300006025055e-20	5.115694220070506e-20	0.0	0.0
YDR172W	9	0	0.0025038917233708175	0.002892123177566895	0.0	0.0
YDR173C	117	2	6.992170154395852e-32	2.4311953178918106e-31	0.013640891233170294	4.265939344834157
YDR174W	428	56	2.3196181788384066e-84	4.6972268121477736e-83	0.10441018616791095	33.51951872378359
YDR175C	262	18	3.209494875295248e-61	3.176902758661441e-60	0.05482388728445924	18.25235879532671
YDR176W	131	5	9.805753931023818e-34	3.690634218410862e-33	0.030457715158032913	9.533728080600875
YDR177W	1	0	0.9099767671953269	0.9602341996587753	0.0	0.0
YDR178W	249	15	1.60923963170342e-59	1.502392389923112e-58	0.04807181549038929	15.16207357099544
YDR179C	374	11	5.55968854654335e-96	1.5446265135831308e-94	0.02347035697471948	8.075628490836959
YDR179W-A	348	15	2.470376491491556e-86	5.166230982751978e-85	0.03439621280777854	10.848725055713809
YDR180W	47	0	5.159663662327106e-14	8.740272672177669e-14	0.0	0.0
YDR181C	207	7	3.815852159870523e-53	2.8243199191010783e-52	0.026985241352576017	8.511270285445983
YDR182W	112	2	1.6341752526433252e-30	5.404336905090146e-30	0.014249859591793968	4.454697722296339
YDR182W-A	272	62	5.5028334933012986e-42	2.7809134815444434e-41	0.18189526655407598	57.16046198143764
YDR183W	208	11	6.998105009499466e-51	4.825671691802329e-50	0.042201507252620604	14.520601228039968
YDR184C	118	0	1.55772760925162e-33	5.809657250846995e-33	0.0	0.0
YDR185C	197	47	6.131547359156893e-30	1.9655813189805625e-29	0.19038391089137932	61.325584874340855
YDR186C	403	132	8.542573820610969e-47	5.165966565965687e-46	0.2613770771775212	83.06408442239892
YDR188W	29	0	5.171901169139058e-09	7.252768501272549e-09	0.0	0.0
YDR189W	81	8	2.180308163886034e-18	4.398089179413743e-18	0.07881403823609504	24.85831321194929
YDR190C	28	0	9.844599271629284e-09	1.3645767753950353e-08	0.0	0.0
YDR191W	117	0	2.927428608846899e-33	1.075072920145499e-32	0.0	0.0
YDR192C	117	28	2.8692634594435665e-18	5.76559544208943e-18	0.1909724772643841	60.2336050789751
YDR194C	32	0	7.523437193005822e-10	1.091230448851866e-09	0.0	0.0
YDR194W-A	382	21	8.614463319895932e-92	2.1171700236205773e-90	0.04386867769620342	13.836384416411123
YDR195W	267	22	3.2306492399031525e-60	3.0862896642330615e-59	0.06575216111269727	20.73853658644313
YDR196C	212	2	7.49764460219188e-58	6.543088635387785e-57	0.007528227708872286	2.363290340903605
YDR197W	118	1	7.742923988696877e-33	2.800600997421116e-32	0.006762645230003918	2.1150455573408524
YDR198C	130	23	1.2044353709486817e-23	2.9817941533903866e-23	0.14118322426331253	46.46592392073196
YDR200C	138	4	2.714139485465442e-36	1.1149297272079826e-35	0.023130206873636587	7.295374528016898
YDR201W	374	101	4.9340234512803286e-51	3.418743237146165e-50	0.21550055040424249	67.96987314252964
YDR202C	244	5	1.508350236789801e-64	1.7042283323729165e-63	0.016352297892222586	5.157590599605127
YDR204W	198	0	2.0266970216665456e-55	1.6188242460561535e-54	0.0	0.0
YDR205W	140	2	3.562528717074071e-38	1.5615931899308676e-37	0.011399887673435175	5.3933661707629
YDR206W	38	11	5.912321604695844e-06	7.4467283286477876e-06	0.23099772390908122	79.48118566036266
YDR207C	1	0	0.9099767671953269	0.9602341996587753	0.0	0.0
YDR208W	36	1	2.7363595202740035e-10	4.0392206368315693e-10	0.02216644825390173	6.991400590426267
YDR210W	40	0	4.4869314317780784e-12	7.061943805187665e-12	0.0	0.0
YDR211W	37	0	3.054472249868864e-11	4.6496214687654417e-11	0.0	0.0
YDR212W	17	1	5.3956662742687264e-05	6.58122518416107e-05	0.04694071394943896	14.8053188972109
YDR213W	8	0	0.0049471538377693245	0.005659654211460391	0.0	0.0
YDR214W	151	0	1.4381630913064716e-42	7.384710659020998e-42	0.0	0.0
YDR216W	24	0	1.3008292472354e-07	1.7245433381398768e-07	0.0	0.0
YDR217C	31	2	2.7790156747589664e-08	3.8025503558265085e-08	0.05148336368648144	16.238091695162776
YDR218C	185	41	1.7746755510298118e-29	5.60162409109355e-29	0.17685231147437272	55.78003930046072
YDR219C	94	0	5.932233455382964e-27	1.6723664020542857e-26	0.0	0.0
YDR221W	102	8	4.991683354223007e-24	1.2640762206136728e-23	0.06258761859925194	19.740425196281205
YDR222W	39	11	3.4456246088193057e-06	4.358950093559135e-06	0.2250747053473099	77.44320654788055
YDR223W	83	7	1.7325934203122697e-19	3.675449929994785e-19	0.067300541686545	21.226902993672123
YDR224C	85	0	1.7547773371068237e-24	4.505234136473814e-24	0.0	0.0
YDR225W	39	0	8.501043625183865e-12	1.3220525118559332e-11	0.0	0.0
YDR226W	90	4	3.4251873697029796e-23	8.378669741880832e-23	0.03546631720624277	11.18624094259655
YDR227W	18	0	6.415771749612034e-06	8.021109420004089e-06	0.0	0.0
YDR228C	9	2	0.028120106645703174	0.031383414189683476	0.17733158603121385	50.33808426045372
YDR229W	22	0	4.750753025215339e-07	6.195369761454289e-07	0.0	0.0
YDR231C	270	0	4.377118134260057e-75	6.748741659552168e-74	0.0	0.0
YDR232W	77	0	2.7710607714931495e-22	6.49668589354142e-22	0.0	0.0
YDR233C	2	0	0.38347303341674843	0.4098408130793013	0.0	0.0
YDR234W	44	0	3.4922239752043536e-13	5.749722325050168e-13	0.0	0.0
YDR235W	148	1	4.754380311777267e-41	2.319121388721888e-40	0.005391838764462583	1.7006109545908186
YDR236C	211	80	8.071558373410806e-22	1.87024706710256e-21	0.30255626052718954	95.42764786738604
YDR237W	174	11	1.1121389408161998e-41	5.527047162834061e-41	0.05044777878474187	15.911463415046915
YDR238C	0	0	1.0	1.0		0.0
YDR239C	105	8	7.754849244221275e-25	2.0198432066810033e-24	0.060799400924987604	21.369941432677763
YDR240C	29	0	5.171901169139058e-09	7.252768501272549e-09	0.0	0.0
YDR242W	55	0	3.176328322350329e-16	5.894502801496206e-16	0.0	0.0
YDR243C	97	11	5.123642453692357e-21	1.1637467516265698e-20	0.0904939536963411	28.542212714137754
YDR244W	70	2	5.292476922341281e-19	1.0996038576728577e-18	0.02279977534687035	10.634806537417209
YDR245W	38	0	1.611135614632418e-11	2.4794329461469188e-11	0.0	0.0
YDR246W	174	11	1.1121389408161998e-41	5.527047162834061e-41	0.05044777878474187	15.911463415046915
YDR246W-A	660	56	8.95631160209349e-146	7.687723585617861e-144	0.06770842375737254	21.35555089620267
YDR247W	3	0	0.17449583940778277	0.18852631456587612	0.0	0.0
YDR248C	181	17	4.536726336453948e-40	2.1315942124956418e-39	0.07494953774247436	25.02998664745221
YDR249C	119	15	1.0253477699174062e-24	2.6526203440373385e-24	0.1005872441773692	31.461302662783584
YDR251W	12	0	0.00033405259262833545	0.0003968470275161242	0.0	0.0
YDR252W	282	49	3.7233925462115975e-50	2.5162433059063335e-49	0.13865820822653424	44.62596122062023
YDR253C	129	2	3.63742880222421e-35	1.442679520109754e-34	0.01237197111845678	5.853265610614807
YDR254W	127	4	2.7312476321036377e-33	1.009473337546788e-32	0.025133610618597237	7.927257363641516
YDR255C	191	48	4.148055662278766e-28	1.2290297843258725e-27	0.20054252661121563	64.56979393190731
YDR256C	96	35	5.030435985548166e-11	7.633255238228894e-11	0.2909346333324602	94.38390796195648
YDR257C	261	39	1.4517212990787428e-49	9.60742139355794e-49	0.11924020440029895	37.60891352647455
YDR258C	91	0	3.950499290199461e-26	1.0803291211572562e-25	0.0	0.0
YDR259C	243	0	1.0319210292184634e-67	1.292936348373722e-66	0.0	0.0
YDR260C	286	11	4.735514050272754e-72	6.499747327713271e-71	0.030692005274633165	10.560437255207455
YDR261C	28	1	4.5569687663157884e-08	6.205808045247952e-08	0.028499719183587936	8.988943617938164
YDR262W	138	0	5.1933218883222756e-39	2.3554254084969567e-38	0.0	0.0
YDR263C	150	2	6.562758079492307e-41	3.1823289810421805e-40	0.01063989516187283	5.033808424919217
YDR264C	2	0	0.38347303341674843	0.4098408130793013	0.0	0.0
YDR265W	183	23	2.3400498852052087e-37	9.998236916653162e-37	0.1002940937389652	33.0085798374728
YDR266C	178	8	1.2881724788367974e-44	7.109673633196183e-44	0.035864815152380325	11.24873391358321
YDR267C	149	42	1.6636176488113924e-20	3.692576263340146e-20	0.22493738093892227	70.94629324180352
YDR268W	151	46	1.5038053424989861e-19	3.199550323607721e-19	0.24309694244014082	78.34072713767554
YDR270W	43	2	1.3854043013767824e-11	2.1412147641004774e-11	0.03711591335537034	17.55979683367161
YDR272W	202	41	1.1510524564199468e-33	4.318136123203597e-33	0.1619687011027671	51.08567956616049
YDR273W	136	11	1.9477551837845546e-31	6.6636169315556065e-31	0.06454348168047858	22.207978345816347
YDR275W	13	1	0.0007204327841923587	0.0008471087593314772	0.06138401054926632	19.360801633638328
YDR276C	39	0	8.501043625183865e-12	1.3220525118559332e-11	0.0	0.0
YDR277C	47	0	5.159663662327106e-14	8.740272672177669e-14	0.0	0.0
YDR279W	12	0	0.00033405259262833545	0.0003968470275161242	0.0	0.0
YDR280W	161	8	5.3341895821034435e-40	2.5001568285800245e-39	0.039651783211948434	14.06965087937127
YDR281C	118	1	7.742923988696877e-33	2.800600997421116e-32	0.006762645230003918	2.1150455573408524
YDR282C	109	14	1.3178616872910846e-22	3.1579260681712616e-22	0.1024944029354722	32.32721006855396
YDR283C	49	2	3.101387649369429e-13	5.129732634893181e-13	0.032571107638386214	10.273078419797203
YDR284C	169	1	8.585553793887262e-47	5.181061895975408e-46	0.004721846965328179	1.4892924335342284
YDR285W	51	8	1.8732265586460588e-10	2.787302959579168e-10	0.12517523719850387	44.4159566974778
YDR286C	249	48	2.6909948055933307e-42	1.3744148425370556e-41	0.15382980956924575	49.52944033191846
YDR287W	136	5	4.252780451771807e-35	1.6821004386616e-34	0.02933794621839935	9.253324310756811
YDR288W	185	33	5.5877993258641474e-33	2.032601766163486e-32	0.1423445433818122	46.00792647626838
YDR289C	48	0	2.7289132557947063e-14	4.681974980332743e-14	0.0	0.0
YDR291W	33	5	3.308854801272563e-07	4.344571680848975e-07	0.12090789956673671	38.13491231464761
YDR292C	88	0	2.6321739993887474e-25	6.972654385299256e-25	0.0	0.0
YDR293C	0	0	1.0	1.0		0.0
YDR294C	0	0	1.0	1.0		0.0
YDR295C	52	5	2.839510250620428e-12	4.508565281976279e-12	0.07673001318658292	29.041202454205777
YDR296W	132	1	1.1363335758381202e-36	4.735546662786252e-36	0.006045394978336835	1.892409182771572
YDR297W	70	2	5.292476922341281e-19	1.0996038576728577e-18	0.02279977534687035	7.089871024944806
YDR298C	97	0	8.912486031772535e-28	2.5912895434137437e-27	0.0	0.0
YDR299W	121	20	9.396586801231118e-23	2.2620247255705385e-22	0.1318995268000764	41.60172252583929
YDR300C	74	46	0.00019985466536124284	0.00023935114129373337	0.4960491663305576	156.4562078223553
YDR301W	24	0	1.3008292472354e-07	1.7245433381398768e-07	0.0	0.0
YDR302W	157	111	3.879472762960979e-06	4.904560971595646e-06	0.5641855237107728	177.94673096953065
YDR303C	82	5	2.144983590135439e-20	4.753680395710563e-20	0.04865805714271112	15.346976904906546
YDR304C	259	30	1.18532014052016e-53	9.028842553816475e-53	0.09243152167650141	29.153330646351023
YDR305C	148	34	2.387239687573285e-23	5.857088499673192e-23	0.18332251799172783	59.521383410678645
YDR306C	27	0	1.8750310753580228e-08	2.5760400655480148e-08	0.0	0.0
YDR307W	61	1	3.420746678904537e-17	6.59494272557157e-17	0.01308183831377807	4.126072480138074
YDR308C	148	1	4.754380311777267e-41	2.319121388721888e-40	0.005391838764462583	1.7006109545908186
YDR309C	7	0	0.009840273206569035	0.011115971559807213	0.0	0.0
YDR310C	46	1	4.682086504396122e-13	7.677981034155146e-13	0.01734765515522744	5.47153089707709
YDR311W	54	5	8.215196151404066e-13	1.332363030646497e-12	0.0738881608463391	27.965602363442944
YDR312W	138	75	3.107295482287071e-09	4.42986026738546e-09	0.433691378880686	135.80418416573622
YDR313C	124	0	3.5385846950971436e-35	1.404444484575823e-34	0.0	0.0
YDR314C	110	24	3.350873817306683e-18	6.721616785256622e-18	0.17410737537610085	57.20236846033756
YDR315C	161	15	7.449015171772316e-36	3.021106223756177e-35	0.07434709352240332	23.449418132285444
YDR316W	156	0	6.164675254188578e-44	3.3289246372618324e-43	0.0	0.0
YDR317W	14	0	8.869101501350367e-05	0.00010717840456874544	0.0	0.0
YDR318W	121	5	5.207021476442196e-31	1.7460979889807038e-30	0.0329748817000191	10.40043063145982
YDR319C	302	10	4.77943548503171e-77	7.853295278404961e-76	0.026423580700015308	8.3341199101155
YDR320C	89	23	1.6077067264578714e-13	2.694818240705106e-13	0.20622268712618688	65.04359200476715
YDR320C-A	363	166	5.192791859285037e-29	1.6038531677093582e-28	0.3649220241468781	115.09809899981693
YDR321W	38	0	1.611135614632418e-11	2.4794329461469188e-11	0.0	0.0
YDR322C-A	316	10	7.428479158300306e-81	1.3605472496619448e-79	0.025252915732293112	7.964886749395126
YDR322W	111	2	3.069508477340636e-30	1.0024272148316864e-29	0.014378236705233555	4.534962544204498
YDR323C	125	91	8.792501609223102e-05	0.00010703995926046161	0.5809382758382565	181.77641542825063
YDR324C	123	7	2.6358552009552957e-30	8.667125935216641e-30	0.045414186666530375	14.323845111246117
YDR325W	46	5	1.1607056838368717e-10	1.7320234529698623e-10	0.0867382757761372	27.357654485385456
YDR326C	7	0	0.009840273206569035	0.011115971559807213	0.0	0.0
YDR328C	131	1	2.134239833358285e-36	8.811208385960874e-36	0.006091543031606582	1.921300925331693
YDR329C	138	2	1.2554010451400592e-37	5.4000085344805385e-37	0.011565103436818294	3.647687264008449
YDR330W	64	0	1.0476185382063782e-18	2.147132649046643e-18	0.0	0.0
YDR331W	128	10	7.254519309909158e-30	2.320397138558819e-29	0.06234313571409862	19.66331416217768
YDR332W	158	0	1.749085930855747e-44	9.61662828714283e-44	0.0	0.0
YDR333C	71	8	1.0138479565992444e-15	1.8509966979054778e-15	0.08991460700174222	27.965602372132416
YDR334W	11	0	0.000651199656633241	0.000766172100101835	0.0	0.0
YDR335W	2	0	0.38347303341674843	0.4098408130793013	0.0	0.0
YDR336W	143	8	4.079118166572366e-35	1.615634199446121e-34	0.04464291676310278	15.84065588281118
YDR337W	177	2	2.7333183707858687e-48	1.7292974642892774e-47	0.00901686030667189	2.843959562144389
YDR338C	77	0	2.7710607714931495e-22	6.49668589354142e-22	0.0	0.0
YDR339C	95	0	3.1534694749693467e-27	9.009241406134482e-27	0.0	0.0
YDR341C	3	0	0.17449583940778277	0.18852631456587612	0.0	0.0
YDR342C	0	0	1.0	1.0		0.0
YDR343C	0	0	1.0	1.0		0.0
YDR345C	9	0	0.0025038917233708175	0.002892123177566895	0.0	0.0
YDR346C	12	0	0.00033405259262833545	0.0003968470275161242	0.0	0.0
YDR347W	159	10	3.1382326617955506e-38	1.3851094426697016e-37	0.05018818472581524	15.730651331391792
YDR348C	16	0	2.3768332011175263e-05	2.9245117115162375e-05	0.0	0.0
YDR349C	25	0	6.81548459683824e-08	9.145089107890042e-08	0.0	0.0
YDR350C	16	0	2.3768332011175263e-05	2.9245117115162375e-05	0.0	0.0
YDR351W	11	0	0.000651199656633241	0.000766172100101835	0.0	0.0
YDR352W	48	23	0.000133862997904388	0.00016152876645995288	0.3823712323798048	125.84521063353814
YDR353W	61	11	1.2782933536513449e-11	1.9793928586022845e-11	0.14390022145155879	49.51286976165688
YDR354W	111	21	9.435801167245239e-20	2.0248243474935583e-19	0.15097148540495234	47.19195399983128
YDR356W	25	0	6.81548459683824e-08	9.145089107890042e-08	0.0	0.0
YDR357C	135	25	5.365595391454024e-24	1.357568811977655e-23	0.1477763216926782	48.47371076330111
YDR358W	77	5	4.890839060002936e-19	1.0194713821702389e-18	0.051817671242887164	19.612240611553958
YDR359C	52	0	2.1396235539031287e-15	3.832131752879755e-15	0.0	0.0
YDR361C	127	15	8.013715366118514e-27	2.2569479466477756e-26	0.09425103981973965	29.72721511365569
YDR362C	144	8	2.1849243261987404e-35	8.738177885931125e-35	0.04433289650780346	15.730651326992744
YDR363W	72	0	6.5734036883179865e-21	1.479015829871547e-20	0.0	0.0
YDR363W-A	102	0	3.7879808531603193e-29	1.1769139863060507e-28	0.0	0.0
YDR364C	77	62	0.01146499955228553	0.012943700907969	0.6425391234118009	203.2884172581547
YDR365C	59	2	5.541126058003614e-16	1.0220338665676325e-15	0.027050580920015672	8.531878687727222
YDR366C	110	2	5.765677789804921e-30	1.8503578665830416e-29	0.014508947948008406	6.864284215240508
YDR367W	254	48	1.5057746420886344e-43	8.018249969121977e-43	0.15080166371158343	48.55445135230429
YDR368W	252	10	1.8783165513447774e-63	2.034312332727649e-62	0.031666354648431046	9.948237996269055
YDR369C	77	2	6.3567832649915494e-21	1.4358939731722858e-20	0.020727068497154864	6.453600547877926
YDR370C	100	26	5.5267387131592244e-15	9.749777404717391e-15	0.2074779556565202	67.95641375161252
YDR371W	125	8	3.064046226055897e-30	1.0024272148316864e-29	0.051071496776989585	17.977887236833944
YDR372C	78	0	1.4713895969716562e-22	3.496678335613221e-22	0.0	0.0
YDR373W	178	18	1.0280090443324526e-38	4.60084047778672e-38	0.08069583409285574	26.715743044760117
YDR374C	97	34	1.5208748925356288e-11	2.3493289032963742e-11	0.279708584152327	90.81613136316555
YDR374W-A	322	4	1.684454339025824e-86	3.548460404299455e-85	0.009912945802987108	3.126589084304725
YDR375C	152	208	0.44011075587562387	0.47028557358615997	1.091989240297475	343.812405549639
YDR376W	54	2	1.3099521182898602e-14	2.2815065512674094e-14	0.029555264338535638	9.321867454480984
YDR377W	178	16	7.839109600461614e-40	3.6477527615883205e-39	0.07172963030476065	24.03784921915308
YDR378C	72	16	3.372643676397308e-12	5.3476905935927544e-12	0.17733158603121385	55.16502384960849
YDR379C-A	229	4	3.9585661337429115e-61	3.91163467957998e-60	0.013938727286296285	4.396339236269882
YDR379W	55	0	3.176328322350329e-16	5.894502801496206e-16	0.0	0.0
YDR380W	152	0	7.659684988297482e-43	3.986502114723875e-42	0.0	0.0
YDR381C-A	13	0	0.0001718965835745534	0.00020616835289619532	0.0	0.0
YDR381W	129	0	1.5117754835137453e-36	6.281951449196205e-36	0.0	0.0
YDR382W	6	0	0.019742234682886883	0.022067559117839156	0.0	0.0
YDR383C	143	21	6.131004679927808e-28	1.802628216475707e-27	0.1171876565031448	36.96153039322608
YDR384C	172	208	0.7687730338809277	0.8193502071625676	0.9650137472396288	302.61044881264024
YDR385W	5	0	0.04006448742807193	0.04430126268003108	0.0	0.0
YDR386W	62	2	8.311904051732753e-17	1.581268944806982e-16	0.02574168184324072	8.119045847581388
YDR387C	124	8	5.713076017549374e-30	1.8365511557812437e-29	0.05148336368648144	18.267853153103104
YDR388W	41	0	2.36895599677444e-12	3.772878963569594e-12	0.0	0.0
YDR389W	9	0	0.0025038917233708175	0.002892123177566895	0.0	0.0
YDR390C	138	4	2.714139485465442e-36	1.1149297272079826e-35	0.023130206873636587	7.242889822172597
YDR391C	79	2	1.7977142964779628e-21	4.1321562426238066e-21	0.02020233258583449	9.438390798835073
YDR392W	117	56	1.2145944975701388e-09	1.7541770355414033e-09	0.3819449545287682	121.57927132777344
YDR393W	57	0	8.912561668412582e-17	1.6899486368295666e-16	0.0	0.0
YDR394W	78	0	1.4713895969716562e-22	3.496678335613221e-22	0.0	0.0
YDR395W	7	0	0.009840273206569035	0.011115971559807213	0.0	0.0
YDR397C	140	11	1.637737553089771e-32	5.853715766202159e-32	0.06269938220389347	19.775675959463964
YDR398W	92	4	9.750261117861488e-24	2.4316457800876592e-23	0.03469531031045488	10.825394465004324
YDR399W	157	0	3.283647238028782e-44	1.7950812990402595e-43	0.0	0.0
YDR400W	132	2	5.4960157031997344e-36	2.2305988926677257e-35	0.01209078995667367	5.677227548314716
YDR402C	74	2	4.2281989168138954e-20	9.196812394325535e-20	0.021567355057850332	6.802443818363274
YDR403W	66	1	1.438655721127141e-18	2.9370639162947064e-18	0.01209078995667367	3.81349123146476
YDR404C	207	11	1.3059398522960772e-50	8.94102391732707e-50	0.042405379268333744	13.374853305700832
YDR405W	225	2	2.1116423388603755e-61	2.1046889238797263e-60	0.007093263441248553	2.2273488611481693
YDR406W	18	0	6.415771749612034e-06	8.021109420004089e-06	0.0	0.0
YDR407C	18	4	0.0009013720084319287	0.0010594298836076072	0.17733158603121385	55.93120473383747
YDR408C	64	10	7.326227806472488e-13	1.19188503861452e-12	0.12468627142819724	39.326628324355376
YDR409W	44	2	7.353758688410798e-12	1.1529843570624454e-11	0.03627236987002101	17.16071054071888
YDR410C	175	8	8.414603353880335e-44	4.526883432008027e-43	0.03647964055499256	12.944078808589891
YDR411C	61	2	1.5642599953752762e-16	2.9475947684807384e-16	0.02616367662755614	8.252144960276148
YDR412W	214	25	1.8638421478546272e-44	1.023778050841639e-43	0.09322338050706334	30.579210063802574
YDR414C	114	5	4.203842349782469e-29	1.300500126605647e-28	0.034999655137739574	11.039053565239076
YDR415C	131	62	8.186174034391519e-11	1.2324263579001472e-10	0.37767566795960816	118.21822819945083
YDR416W	157	2	8.002552417037476e-43	4.157423572753616e-42	0.010165504931725635	3.2062474043705955
YDR418W	19	0	3.340723191334034e-06	4.2281027890321365e-06	0.0	0.0
YDR419W	18	0	6.415771749612034e-06	8.021109420004089e-06	0.0	0.0
YDR420W	0	0	1.0	1.0		0.0
YDR421W	74	1	9.081330392202623e-21	2.0329595595779403e-20	0.010783677528925166	3.401221909181637
YDR422C	59	1	1.2159167095734065e-16	2.295711423754649e-16	0.013525290460007836	4.265939343863611
YDR423C	182	23	4.28037405289284e-37	1.8101925389206408e-36	0.10084516018808039	31.807031259954694
YDR424C	249	31	1.698327410726284e-50	1.1599858597490333e-49	0.09934841868013788	31.334952046723924
YDR425W	270	1	2.2042858695089506e-74	3.275671327014464e-73	0.002955526433853564	0.9321867454480988
YDR427W	178	18	1.0280090443324526e-38	4.60084047778672e-38	0.08069583409285574	26.865831480229915
YDR428C	200	8	1.3489450784022061e-50	9.224474608669545e-50	0.031919685485618486	10.06761685209075
YDR429C	148	2	2.311869695420481e-40	1.099715683901008e-39	0.010783677528925166	5.101832863772455
YDR430C	116	0	5.501693580765388e-33	2.0025468217077054e-32	0.0	0.0
YDR432W	58	0	4.7221452627609176e-17	9.026817255851379e-17	0.0	0.0
YDR434W	68	1	4.0530570596241284e-19	8.466811169596209e-19	0.01173517848735974	3.701329724302725
YDR435C	156	25	2.4167673416093534e-29	7.57842365408691e-29	0.1278833553109715	41.948403543159166
YDR436W	21	0	9.091730159789665e-07	1.1733963229118126e-06	0.0	0.0
YDR437W	164	2	9.765176887048986e-45	5.42884665851224e-44	0.009731611428542222	4.604093071471967
YDR438W	14	0	8.869101501350367e-05	0.00010717840456874544	0.0	0.0
YDR439W	49	17	1.947266208933075e-06	2.5002741611016107e-06	0.2768544149262828	92.45770577817486
YDR440W	37	0	3.054472249868864e-11	4.6496214687654417e-11	0.0	0.0
YDR441C	248	1	2.2381830532143987e-68	2.841454909279472e-67	0.00321771023040509	1.0148807310026036
YDR443C	62	5	5.684638140587587e-15	1.0025254200097888e-14	0.0643542046081018	24.357137542744155
YDR444W	45	0	1.8457518686596132e-13	3.0705579972986505e-13	0.0	0.0
YDR446W	123	0	6.64871836434387e-35	2.618957487215178e-34	0.0	0.0
YDR447C	138	4	2.714139485465442e-36	1.1149297272079826e-35	0.023130206873636587	7.242889822172597
YDR448W	102	5	7.789126317544766e-26	2.0961752668320053e-25	0.03911726162453247	12.337765747675752
YDR449C	137	12	3.9350977426626e-31	1.3296561173943956e-30	0.06989712150135435	23.88303267188238
YDR450W	176	0	2.090782685046115e-49	1.374181853908595e-48	0.0	0.0
YDR451C	75	16	6.127786159724605e-13	1.0025860086650414e-12	0.17023832258996527	53.69395653247166
YDR452W	36	0	5.7928498886291036e-11	8.744010422442513e-11	0.0	0.0
YDR453C	138	43	1.1975400800883181e-17	2.3505300343303475e-17	0.24864972389159332	77.86106558835542
YDR454C	112	35	1.5963134799231946e-14	2.764347733525532e-14	0.24937254285639449	80.1845590013341
YDR456W	92	0	2.0996619854446535e-26	5.822158186254678e-26	0.0	0.0
YDR457W	0	0	1.0	1.0		0.0
YDR458C	58	2	1.042987956192708e-15	1.9017830488472618e-15	0.027516970246222835	8.678980043901516
YDR459C	177	18	1.8960217178627628e-38	8.433117478289829e-38	0.08115174276004702	27.017615840371697
YDR460W	131	11	4.28899547453383e-30	1.3943478221619026e-29	0.06700697334767242	21.134310178648622
YDR461C-A	228	2	3.2018303329856235e-62	3.3237773005415744e-61	0.006999931027547915	2.207810713047815
YDR461W	121	18	1.0150389762038031e-23	2.530337733917673e-23	0.11870957412006877	39.521636399547326
YDR462W	245	5	8.049898330928015e-65	9.167319861617231e-64	0.01628555381919311	5.1156589696978765
YDR463W	47	0	5.159663662327106e-14	8.740272672177669e-14	0.0	0.0
YDR464W	28	0	9.844599271629284e-09	1.3645767753950353e-08	0.0	0.0
YDR465C	102	5	7.789126317544766e-26	2.0961752668320053e-25	0.03911726162453247	14.8053188972109
YDR466W	57	0	8.912561668412582e-17	1.6899486368295666e-16	0.0	0.0
YDR468C	74	2	4.2281989168138954e-20	9.196812394325535e-20	0.021567355057850332	10.20366572754491
YDR469W	194	30	1.070359575827479e-36	4.463841856841068e-36	0.12340084594955603	38.92119916910741
YDR470C	77	0	2.7710607714931495e-22	6.49668589354142e-22	0.0	0.0
YDR471W	178	0	5.936152110740806e-50	3.974250382871988e-49	0.0	0.0
YDR472W	178	32	1.145835994228329e-31	3.962539268074035e-31	0.1434592606095213	45.24771617722934
YDR473C	64	5	1.6354336402399423e-15	2.9539506485615288e-15	0.06234313571409862	19.66331416217768
YDR475C	4	0	0.08261765229415582	0.0904156267066965	0.0	0.0
YDR476C	76	8	4.7229513341778466e-17	9.026817255851379e-17	0.08399917233057498	29.805444617371773
YDR477W	51	8	1.8732265586460588e-10	2.787302959579168e-10	0.12517523719850387	39.48085039775805
YDR478W	248	11	9.91212404018282e-62	1.0036025590685106e-60	0.03539481253445599	12.178568772031246
YDR479C	92	36	6.751139400085733e-10	9.871803379072731e-10	0.31225779279409394	100.13489880129
YDR480W	90	1	3.6686437792981214e-25	9.664851293973199e-25	0.008866579301560693	2.7658288062333973
YDR481C	70	0	2.3341300006025055e-20	5.115694220070506e-20	0.0	0.0
YDR482C	244	30	1.044321284329137e-49	6.941448230138491e-49	0.09811378735333551	30.94554359763076
YDR483W	97	0	8.912486031772535e-28	2.5912895434137437e-27	0.0	0.0
YDR484W	89	5	2.683415113406156e-22	6.340312373541004e-22	0.04483101894047541	16.967893566460994
YDR485C	64	15	1.1949728506678292e-10	1.7826949064048473e-10	0.18702940714229585	58.98994248653306
YDR486C	11	0	0.000651199656633241	0.000766172100101835	0.0	0.0
YDR487C	66	8	2.152576305292569e-14	3.7164414085072246e-14	0.09672631965338936	34.32142108318284
YDR488C	131	5	9.805753931023818e-34	3.690634218410862e-33	0.030457715158032913	11.527805551990156
YDR489W	188	28	3.966955320139233e-36	1.6237693983004077e-35	0.11884989276560076	37.485807425321
YDR490C	53	0	1.1327294602892422e-15	2.0530498348955033e-15	0.0	0.0
YDR492W	191	1	8.32004867854305e-53	6.087608136170621e-52	0.004177969304400325	1.3177508965695377
YDR493W	132	21	4.240580064337112e-25	1.1135879429224993e-24	0.12695329454507356	39.74059283820302
YDR494W	111	2	3.069508477340636e-30	1.0024272148316864e-29	0.014378236705233555	4.534962544204498
YDR495C	14	0	8.869101501350367e-05	0.00010717840456874544	0.0	0.0
YDR496C	67	2	3.523768014332655e-18	7.048761687105079e-18	0.02382066081016305	7.513146903416419
YDR497C	9	0	0.0025038917233708175	0.002892123177566895	0.0	0.0
YDR498C	127	28	1.0600329511214487e-20	2.3702369758551522e-20	0.17593527433018066	55.49080154549061
YDR499W	53	0	1.1327294602892422e-15	2.0530498348955033e-15	0.0	0.0
YDR500C	47	0	5.159663662327106e-14	8.740272672177669e-14	0.0	0.0
YDR501W	117	0	2.927428608846899e-33	1.075072920145499e-32	0.0	0.0
YDR502C	56	0	1.6824046421496952e-16	3.152658552298109e-16	0.0	0.0
YDR503C	191	4	9.274624156402653e-51	6.364959847669649e-50	0.0167118772176013	5.27100358627815
YDR504C	191	50	2.433132269899797e-27	6.975545206477433e-27	0.2088984652200163	66.85526816308911
YDR505C	53	0	1.1327294602892422e-15	2.0530498348955033e-15	0.0	0.0
YDR506C	74	1	9.081330392202623e-21	2.0329595595779403e-20	0.010783677528925166	3.401221909181637
YDR507C	3	0	0.17449583940778277	0.18852631456587612	0.0	0.0
YDR508C	31	11	0.00023027115250624365	0.0002755491881114039	0.28315850027564793	97.42855017097662
YDR510W	70	58	0.02395944639938549	0.026760686782456	0.6611934850592402	209.1511952358718
YDR511W	144	0	1.1837220407071345e-40	5.69196108370128e-40	0.0	0.0
YDR512C	381	543	0.058241539312303865	0.06432630931151517	1.137295880491525	358.7083957381103
YDR513W	382	545	0.055782655779423145	0.06162236907173694	1.1384966354490889	359.08711937828883
YDR514C	62	2	8.311904051732753e-17	1.581268944806982e-16	0.02574168184324072	12.17856877137208
YDR515W	155	5	2.811532983182798e-40	1.335187959230741e-39	0.02574168184324072	8.119045847581384
YDR516C	25	0	6.81548459683824e-08	9.145089107890042e-08	0.0	0.0
YDR517W	64	2	2.3472233168422187e-17	4.555815489422747e-17	0.024937254285639445	7.865325664871076
YDR518W	90	14	1.182981321569463e-17	2.3235401572219884e-17	0.12413211022184968	38.72160328726756
YDR519W	98	43	3.229623279107753e-09	4.60311362531566e-09	0.35013940711265185	109.32008199089005
YDR520C	29	0	5.171901169139058e-09	7.252768501272549e-09	0.0	0.0
YDR522C	143	8	4.079118166572366e-35	1.615634199446121e-34	0.04464291676310278	15.84065588281118
YDR523C	102	7	1.288587102591707e-24	3.330635697530295e-24	0.054764166274345445	17.272872046746045
YDR524C	58	8	2.775739359285751e-12	4.4121827128945145e-12	0.11006788098489134	34.715920175606065
YDR524C-B	44	0	3.4922239752043536e-13	5.749722325050168e-13	0.0	0.0
YDR524W-C	319	52	3.648666857584176e-58	3.213397105354762e-57	0.13008022298214433	41.816903845249705
YDR525W-A	90	0	7.433271687333797e-26	2.0032214373878474e-25	0.0	0.0
YDR527W	34	1	9.811823831253383e-10	1.4199244804614548e-09	0.02347035697471948	7.40265944860545
YDR528W	33	45	0.7988314898050246	0.8512284413319801	1.0881710961006303	343.2142108318285
YDR529C	148	2	2.311869695420481e-40	1.099715683901008e-39	0.010783677528925166	3.401221909181637
YDR530C	159	20	1.2750772959177586e-32	4.57167676360538e-32	0.10037636945163048	31.461302662783584
YDR531W	90	4	3.4251873697029796e-23	8.378669741880832e-23	0.03546631720624277	11.18624094259655
YDR532C	136	11	1.9477551837845546e-31	6.6636169315556065e-31	0.06454348168047858	22.207978345816347
YDR533C	101	31	2.083631997783378e-13	3.463285439090233e-13	0.24492827971637954	77.251515441511
YDR534C	124	0	3.5385846950971436e-35	1.404444484575823e-34	0.0	0.0
YDR536W	11	0	0.000651199656633241	0.000766172100101835	0.0	0.0
YDR538W	108	5	1.810605125867582e-27	5.198597143716657e-27	0.03694408042316955	11.652334318101223
YDR539W	33	0	3.960594809825525e-10	5.807593256324985e-10	0.0	0.0
YDR540C	16	0	2.3768332011175263e-05	2.9245117115162375e-05	0.0	0.0
YDR541C	31	0	1.4297969188392608e-09	2.0480104807583037e-09	0.0	0.0
YDR542W	22	0	4.750753025215339e-07	6.195369761454289e-07	0.0	0.0
YDR545W	60	0	1.3261674673087256e-17	2.5862289265827336e-17	0.0	0.0
YEL001C	5	1	0.13116844711206402	0.1433035219113754	0.15959842742809244	50.33808425369681
YEL002C	124	10	8.641418335625142e-29	2.6420412997437635e-28	0.0643542046081018	20.135233706884264
YEL003W	573	82	7.24361247384669e-109	2.7958399555095513e-107	0.1141978276536089	36.01852451045287
YEL004W	278	18	1.5635124245641659e-65	1.820194322604963e-64	0.0516685556421882	17.201863323506995
YEL005C	138	43	1.1975400800883181e-17	2.3505300343303475e-17	0.24864972389159332	78.42527617618164
YEL006W	49	0	1.4436071660628082e-14	2.5014115131145553e-14	0.0	0.0
YEL007W	9	0	0.0025038917233708175	0.002892123177566895	0.0	0.0
YEL009C	0	0	1.0	1.0		0.0
YEL011W	4	0	0.08261765229415582	0.0904156267066965	0.0	0.0
YEL012W	65	0	5.555677844944019e-19	1.1517917550927559e-18	0.0	0.0
YEL013W	9	0	0.0025038917233708175	0.002892123177566895	0.0	0.0
YEL015W	36	0	5.7928498886291036e-11	8.744010422442513e-11	0.0	0.0
YEL016C	117	8	4.464867213961335e-28	1.3201774471718065e-27	0.05456356493268118	17.209601451135747
YEL017C-A	1	0	0.9099767671953269	0.9602341996587753	0.0	0.0
YEL017W	94	0	5.932233455382964e-27	1.6723664020542857e-26	0.0	0.0
YEL018W	98	16	9.380849623215124e-19	1.933665454591763e-18	0.13028443055354486	43.219567298723966
YEL019C	205	41	2.0684939677883427e-34	7.957129637960375e-34	0.15959842742809247	50.093724629753495
YEL020C	48	1	1.312536725174478e-13	2.2026258262265608e-13	0.016624836190426297	5.243550443064091
YEL020W-A	0	0	1.0	1.0		0.0
YEL021W	170	33	3.3318946725910945e-29	1.0419644514448824e-28	0.1549043560331486	50.338084250517056
YEL022W	0	0	1.0	1.0		0.0
YEL023C	40	5	4.648635976335483e-09	6.60758910032263e-09	0.09974901714255778	37.75356318900568
YEL024W	60	1	6.448940483902259e-17	1.230111334093595e-16	0.013299868952341037	4.19484035456858
YEL025C	12	0	0.00033405259262833545	0.0003968470275161242	0.0	0.0
YEL026W	135	15	6.147455442444317e-29	1.8885692440970762e-28	0.08866579301560693	27.96560236344295
YEL027W	0	0	1.0	1.0		0.0
YEL029C	27	0	1.8750310753580228e-08	2.5760400655480148e-08	0.0	0.0
YEL030W	56	26	2.1674081410984704e-05	2.681171051722371e-05	0.3704963493866432	121.35073882762146
YEL031W	0	0	1.0	1.0		0.0
YEL032W	24	0	1.3008292472354e-07	1.7245433381398768e-07	0.0	0.0
YEL034W	129	40	1.2040502994103082e-16	2.2777938394436457e-16	0.2474394223691356	78.04354147486409
YEL035C	284	5	1.8632161965819211e-75	2.919715625760934e-74	0.014049157344022224	4.431169388496136
YEL036C	91	0	3.950499290199461e-26	1.0803291211572562e-25	0.0	0.0
YEL037C	87	0	4.953616317944799e-25	1.2966885500455413e-24	0.0	0.0
YEL038W	175	5	9.896441462915799e-46	5.737342223107738e-45	0.02279977534687035	7.191154893661049
YEL039C	229	18	2.4001157975073006e-52	1.7275426722734024e-51	0.06272427278833329	20.88261137228193
YEL040W	110	0	2.4260156221789013e-31	8.265412229354776e-31	0.0	0.0
YEL041W	134	0	6.463361929096227e-38	2.7990056064934036e-37	0.0	0.0
YEL042W	66	0	2.946597162355413e-19	6.177863755270134e-19	0.0	0.0
YEL043W	45	2	3.903617222029199e-12	6.1827878391324495e-12	0.03546631720624277	16.77936141889996
YEL044W	167	21	3.3597545293489393e-34	1.2829978949724935e-33	0.10034631664640545	31.649693696056485
YEL046C	109	1	2.262612935448003e-30	7.465454384257868e-30	0.007321028781105157	2.3090864334681407
YEL047C	90	0	7.433271687333797e-26	2.0032214373878474e-25	0.0	0.0
YEL048C	141	0	7.839719028557058e-40	3.6477527615883205e-39	0.0	0.0
YEL049W	51	0	4.042277960400393e-15	7.16178082263175e-15	0.0	0.0
YEL050C	18	0	6.415771749612034e-06	8.021109420004089e-06	0.0	0.0
YEL051W	117	0	2.927428608846899e-33	1.075072920145499e-32	0.0	0.0
YEL052W	69	56	0.01905847749312686	0.021495450885070124	0.6476457924618244	204.2704867844731
YEL053C	82	4	5.21067372332561e-21	1.1821137902503189e-20	0.03892644571416889	12.277581523925246
YEL054C	4	0	0.08261765229415582	0.0904156267066965	0.0	0.0
YEL055C	23	2	4.414138536127064e-06	5.5633817052962404e-06	0.06939062062090975	32.82918538246255
YEL056W	64	8	7.280878423047212e-14	1.229008858554286e-13	0.09974901714255778	35.39396549191984
YEL057C	218	75	8.234655249512941e-25	2.1419042216168668e-24	0.27453857929144343	87.34462109521343
YEL058W	76	8	4.7229513341778466e-17	9.026817255851379e-17	0.08399917233057498	29.805444617371773
YEL059C-A	197	32	1.6705016126690935e-36	6.926499476899753e-36	0.12962308826647104	40.88372324956059
YEL060C	7	0	0.009840273206569035	0.011115971559807213	0.0	0.0
YEL061C	9	0	0.0025038917233708175	0.002892123177566895	0.0	0.0
YEL062W	61	18	8.381648111580092e-09	1.1719634886870195e-08	0.23547308964800526	78.39537712262337
YEL063C	15	0	4.586679744866831e-05	5.600423612044404e-05	0.0	0.0
YEL064C	84	20	1.7018681612936758e-13	2.8476705835321296e-13	0.1899981278905863	59.221275612224
YEL065W	51	0	4.042277960400393e-15	7.16178082263175e-15	0.0	0.0
YEL066W	82	0	1.1705552655983747e-23	2.900415050605882e-23	0.0	0.0
YEL067C	82	0	1.1705552655983747e-23	2.900415050605882e-23	0.0	0.0
YEL069C	37	0	3.054472249868864e-11	4.6496214687654417e-11	0.0	0.0
YEL070W	69	2	9.956045449350782e-19	2.048558761331533e-18	0.023130206873636587	10.94306179202534
YEL071W	1	0	0.9099767671953269	0.9602341996587753	0.0	0.0
YEL072W	4	0	0.08261765229415582	0.0904156267066965	0.0	0.0
YEL073C	0	0	1.0	1.0		0.0
YEL075C	109	11	3.304513931650493e-24	8.401529452220152e-24	0.08053131659215675	25.399950768149537
YEL077C	9	0	0.0025038917233708175	0.002892123177566895	0.0	0.0
YER001W	0	0	1.0	1.0		0.0
YER002W	178	23	4.780473599530935e-36	1.952592590262955e-35	0.10311134356309344	33.93578713292199
YER003C	98	5	9.555497783326014e-25	2.476505982510496e-24	0.04071388454798277	12.711637440801168
YER004W	192	16	1.4018302324898209e-43	7.47859523844987e-43	0.06649934476170519	20.865527154955014
YER005W	124	11	3.2329275872317298e-28	9.598640451300816e-28	0.07078962506891198	22.327376076014897
YER006W	68	2	1.8729932342004463e-18	3.804868982651631e-18	0.02347035697471948	7.40265944860545
YER007C-A	19	0	3.340723191334034e-06	4.2281027890321365e-06	0.0	0.0
YER007W	94	64	0.00018165324142441	0.00021782481055708546	0.5433137954998892	171.36369108718168
YER008C	9	0	0.0025038917233708175	0.002892123177566895	0.0	0.0
YER009W	281	12	4.696320034693895e-70	6.152286223126331e-69	0.03407795603446814	11.644040842748282
YER010C	48	14	3.253965699648299e-07	4.2734772182410066e-07	0.23274770666596814	73.40970620289725
YER011W	70	0	2.3341300006025055e-20	5.115694220070506e-20	0.0	0.0
YER012W	38	0	1.611135614632418e-11	2.4794329461469188e-11	0.0	0.0
YER013W	49	0	1.4436071660628082e-14	2.5014115131145553e-14	0.0	0.0
YER014C-A	727	597	1.525469225806188e-14	2.6424619028949962e-14	0.6552975321497332	206.6838809953397
YER014W	728	597	1.2265744833541318e-14	2.1382327534918496e-14	0.6543973981769999	206.39997452457
YER015W	293	288	0.0038165205975531835	0.0044020878372499714	0.7843745238786797	247.3953629077778
YER016W	5	0	0.04006448742807193	0.04430126268003108	0.0	0.0
YER017C	21	2	1.5641020440199946e-05	1.9365233272678123e-05	0.0759992511562345	23.97051631067132
YER018C	0	0	1.0	1.0		0.0
YER019C-A	191	5	4.28832731864349e-50	2.894620940084356e-49	0.02088984652200163	7.906505379417225
YER019W	138	17	1.1431384026120255e-28	3.4765674000115067e-28	0.0983033792129555	32.829185376076026
YER020W	38	0	1.611135614632418e-11	2.4794329461469188e-11	0.0	0.0
YER021W	36	1	2.7363595202740035e-10	4.0392206368315693e-10	0.02216644825390173	6.991400590426267
YER022W	49	0	1.4436071660628082e-14	2.5014115131145553e-14	0.0	0.0
YER023W	183	11	4.1022389720338843e-44	2.2340886674400444e-43	0.047966740483852924	16.5042899187364
YER024W	33	1	1.8587556570924918e-09	2.6584689838196767e-09	0.02418157991334734	7.626982462929519
YER025W	103	0	2.0144282197245862e-29	6.330588356085298e-29	0.0	0.0
YER026C	39	0	8.501043625183865e-12	1.3220525118559332e-11	0.0	0.0
YER027C	116	37	9.552870741289384e-15	1.672406685940799e-14	0.25453197477756123	82.45031040752353
YER028C	44	0	3.4922239752043536e-13	5.749722325050168e-13	0.0	0.0
YER029C	83	23	4.16552480325432e-12	6.5957965703512105e-12	0.22113035125579072	69.74553840777983
YER030W	147	0	1.787676625072709e-41	8.794634962184045e-41	0.0	0.0
YER031C	36	2	1.1686213100513777e-09	1.6882042587554567e-09	0.04433289650780346	20.97420177127879
YER032W	22	5	0.00022747358601644938	0.0002722581879668263	0.18136184935010508	57.202368477788326
YER033C	92	0	2.0996619854446535e-26	5.822158186254678e-26	0.0	0.0
YER034W	271	18	1.2062158375536576e-63	1.3188112702986853e-62	0.05300316778054731	17.6461918965804
YER035W	171	1	2.4375388648966853e-47	1.5008871533212887e-46	0.004666620685031943	1.463316403034366
YER036C	82	4	5.21067372332561e-21	1.1821137902503189e-20	0.03892644571416889	12.277581523925246
YER037W	94	1	2.931539986368415e-26	8.0859887106018e-26	0.00848927805468577	2.6775576732372137
YER038C	101	8	9.28270119708488e-24	2.3180553445260595e-23	0.06320729799132375	22.427859321729
YER039C	289	73	1.1129056884997119e-41	5.527047162834061e-41	0.20156894813582613	63.57578115422903
YER039C-A	207	33	1.3774565369000255e-38	6.14565752033518e-38	0.12721613780500124	40.124559917102495
YER040W	0	0	1.0	1.0		0.0
YER041W	85	10	2.2712090506675912e-18	4.578241587938772e-18	0.09388142789887792	29.266328060687307
YER042W	131	0	4.2839020091653485e-37	1.8101925389206408e-36	0.0	0.0
YER043C	31	1	6.676754895001324e-09	9.351684705590019e-09	0.02574168184324072	8.119045847581388
YER044C	13	0	0.0001718965835745534	0.00020616835289619532	0.0	0.0
YER044C-A	124	1	1.7608629319120436e-34	6.796458202299438e-34	0.00643542046081018	2.0135233706884264
YER045C	0	0	1.0	1.0		0.0
YER046W	9	8	0.6410772600674071	0.6837602601349514	0.7093263441248554	226.52137917204175
YER047C	13	0	0.0001718965835745534	0.00020616835289619532	0.0	0.0
YER048C	2	0	0.38347303341674843	0.4098408130793013	0.0	0.0
YER048W-A	51	0	4.042277960400393e-15	7.16178082263175e-15	0.0	0.0
YER049W	51	10	1.5669645692125202e-09	2.2433689911728165e-09	0.15646904649812987	49.35106299719756
YER050C	229	0	6.875666573926346e-64	7.633582715569578e-63	0.0	0.0
YER051W	117	11	2.4164940506830636e-26	6.687804275976082e-26	0.07502490178243662	23.66320199531165
YER052C	17	0	1.2338930106007864e-05	1.5319772676954063e-05	0.0	0.0
YER053C	17	2	0.00019519126920847213	0.0002339122711435556	0.09388142789887792	44.41595669163269
YER053C-A	41	0	2.36895599677444e-12	3.772878963569594e-12	0.0	0.0
YER054C	84	1	1.6267308587005404e-23	4.011719197421444e-23	0.009499906394529313	2.9963145378762994
YER055C	49	5	1.8192468415621497e-11	2.7967090579588138e-11	0.08142776909596554	25.68269604949301
YER056C	14	0	8.869101501350367e-05	0.00010717840456874544	0.0	0.0
YER056C-A	65	0	5.555677844944019e-19	1.1517917550927559e-18	0.0	0.0
YER057C	185	8	1.613502354957441e-46	9.595917314746889e-46	0.03450776809256053	10.883910107406974
YER058W	595	11	3.73686942193788e-156	3.770304569397324e-154	0.014752795812680816	5.076109336472883
YER059W	70	0	2.3341300006025055e-20	5.115694220070506e-20	0.0	0.0
YER060W	96	1	8.28932081498893e-27	2.327728711279362e-26	0.008312418095213148	2.621775221165457
YER060W-A	367	24	6.480525684684587e-86	1.345469430058522e-84	0.0521847719110929	17.145124063619825
YER061C	72	0	6.5734036883179865e-21	1.479015829871547e-20	0.0	0.0
YER062C	100	2	3.1573715284760698e-27	9.011436059685299e-27	0.015959842742809243	5.033808426045375
YER063W	61	1	3.420746678904537e-17	6.59494272557157e-17	0.01308183831377807	4.126072480138074
YER064C	0	0	1.0	1.0		0.0
YER065C	0	0	1.0	1.0		0.0
YER066W	8	2	0.05132267244057366	0.056717273098720045	0.19949803428511556	62.92260532556717
YER067W	97	1	4.4081974372134875e-27	1.253165766753078e-26	0.008226723063303736	2.568269605652856
YER068W	241	0	3.62947056871429e-67	4.508225753925676e-66	0.0	0.0
YER069W	24	0	1.3008292472354e-07	1.7245433381398768e-07	0.0	0.0
YER070W	116	0	5.501693580765388e-33	2.0025468217077054e-32	0.0	0.0
YER071C	309	4	5.921338937496286e-83	1.1662198708746965e-81	0.010329995302789155	3.258128430849643
YER072W	184	0	1.3590812000291364e-51	9.578524486970054e-51	0.0	0.0
YER073W	63	0	1.9756985903680525e-18	3.988151138366679e-18	0.0	0.0
YER074W	97	0	8.912486031772535e-28	2.5912895434137437e-27	0.0	0.0
YER074W-A	168	2	7.876870478198165e-46	4.5757456686987525e-45	0.009499906394529313	2.996314539073318
YER075C	1	0	0.9099767671953269	0.9602341996587753	0.0	0.0
YER076C	9	0	0.0025038917233708175	0.002892123177566895	0.0	0.0
YER077C	48	0	2.7289132557947063e-14	4.681974980332743e-14	0.0	0.0
YER078C	140	1	7.344928708505479e-39	3.3208085693879723e-38	0.005699943836717587	1.7977887235876333
YER078W-A	280	26	2.0620432121593114e-61	2.0653632887876455e-60	0.07409926987732865	24.27014776843305
YER079W	32	0	7.523437193005822e-10	1.091230448851866e-09	0.0	0.0
YER080W	137	0	9.753977892405021e-39	4.3824317858766625e-38	0.0	0.0
YER081W	79	0	7.813469835170935e-23	1.8832885591813935e-22	0.0	0.0
YER082C	81	1	1.0840873792413222e-22	2.605343300466713e-22	0.00985175477951188	3.1072891514936614
YER083C	109	2	1.0830372287090876e-29	3.427929060157382e-29	0.014642057562210315	6.927259300404421
YER085C	202	5	4.29027088547468e-53	3.1673103802779057e-52	0.019752280622288673	7.475953107243
YER086W	163	1	3.7530272572440226e-45	2.122287095025602e-44	0.004895657283070321	1.5441130138382415
YER087C-B	87	7	1.4491360529877225e-20	3.2202401239305996e-20	0.06420626390785328	20.25095343733245
YER087W	95	8	3.8258192687413263e-22	8.951296425765405e-22	0.06719933786445997	23.844355698108807
YER088C	0	0	1.0	1.0		0.0
YER089C	31	0	1.4297969188392608e-09	2.0480104807583037e-09	0.0	0.0
YER090W	125	11	1.7443298908174736e-28	5.2384549358179055e-28	0.07022330806836069	21.97297328946372
YER091C	6	0	0.019742234682886883	0.022067559117839156	0.0	0.0
YER092W	167	8	1.253042253002758e-41	6.206930229990406e-41	0.03822716824624969	12.057026169926282
YER093C	38	1	7.639287007042982e-11	1.1503938093088293e-10	0.020999793082643745	6.623432138363558
YER093C-A	168	58	2.3149068943390835e-19	4.892697372048537e-19	0.2754972854413501	86.89312163312623
YER094C	114	0	1.9434059375270612e-32	6.894835007228951e-32	0.0	0.0
YER095W	0	0	1.0	1.0		0.0
YER096W	54	0	5.997769547270591e-16	1.1016663259774248e-15	0.0	0.0
YER098W	31	0	1.4297969188392608e-09	2.0480104807583037e-09	0.0	0.0
YER099C	62	0	3.726415146442007e-18	7.420572544040159e-18	0.0	0.0
YER100W	181	23	7.827735495167759e-37	3.288335049869232e-36	0.10140231576923	33.37331552993628
YER101C	68	4	3.411367583438813e-17	6.583481534347857e-17	0.04694071394943896	14.8053188972109
YER102W	21	0	9.091730159789665e-07	1.1733963229118126e-06	0.0	0.0
YER103W	36	1	2.7363595202740035e-10	4.0392206368315693e-10	0.02216644825390173	6.991400590426267
YER104W	276	23	4.736254409081113e-62	4.855293958400264e-61	0.06649934476170519	21.88612358937278
YER105C	19	0	3.340723191334034e-06	4.2281027890321365e-06	0.0	0.0
YER106W	234	0	2.9623708155564355e-65	3.4278862294295895e-64	0.0	0.0
YER107C	95	16	5.515676215151215e-18	1.0949483573812439e-17	0.13439867572891995	42.389965685526775
YER109C	64	1	5.1084943226420264e-18	1.0155185222784064e-17	0.012468627142819723	3.932662832435538
YER110C	0	0	1.0	1.0		0.0
YER111C	15	0	4.586679744866831e-05	5.600423612044404e-05	0.0	0.0
YER112W	0	0	1.0	1.0		0.0
YER113C	114	0	1.9434059375270612e-32	6.894835007228951e-32	0.0	0.0
YER114C	3	0	0.17449583940778277	0.18852631456587612	0.0	0.0
YER115C	164	42	5.106646269451873e-24	1.2926198369550053e-23	0.20436383999938668	64.45730300060751
YER116C	181	0	8.981466732884564e-51	6.171136819691652e-50	0.0	0.0
YER117W	165	0	2.129211766716494e-46	1.2597836286405923e-45	0.0	0.0
YER118C	37	0	3.054472249868864e-11	4.6496214687654417e-11	0.0	0.0
YER119C	201	15	1.4082096191329115e-46	8.436055749618099e-46	0.059551652025407624	18.782867260422577
YER120W	19	0	3.340723191334034e-06	4.2281027890321365e-06	0.0	0.0
YER121W	343	48	2.6118879931161644e-66	3.109931231555085e-65	0.1116723690458956	35.95577446858666
YER122C	204	8	1.1022143828588191e-51	7.787266481352665e-51	0.03129380929962597	11.103989172908172
YER123W	25	0	6.81548459683824e-08	9.145089107890042e-08	0.0	0.0
YER124C	42	2	2.6101658878646103e-11	3.997620245302097e-11	0.03799962557811725	17.977887233003482
YER125W	0	0	1.0	1.0		0.0
YER126C	98	1	2.3443527010885736e-27	6.72437525384558e-27	0.008142776909596553	2.5423274881602334
YER127W	227	60	5.085277068501925e-32	1.7843458463059532e-31	0.210923031843294	66.5261025458717
YER128W	84	2	7.651478168567302e-23	1.8520055112554947e-22	0.018999812789058625	8.883191341833598
YER129W	52	0	2.1396235539031287e-15	3.832131752879755e-15	0.0	0.0
YER130C	32	0	7.523437193005822e-10	1.091230448851866e-09	0.0	0.0
YER131W	81	0	2.2038238825089585e-23	5.40938589343108e-23	0.0	0.0
YER132C	1	0	0.9099767671953269	0.9602341996587753	0.0	0.0
YER133W	0	0	1.0	1.0		0.0
YER134C	0	0	1.0	1.0		0.0
YER136W	15	0	4.586679744866831e-05	5.600423612044404e-05	0.0	0.0
YER137C	29	0	5.171901169139058e-09	7.252768501272549e-09	0.0	0.0
YER138W-A	9	0	0.0025038917233708175	0.002892123177566895	0.0	0.0
YER139C	48	0	2.7289132557947063e-14	4.681974980332743e-14	0.0	0.0
YER140W	244	8	1.4438448941881798e-62	1.5097367248138584e-61	0.02616367662755614	8.2521449593682
YER141W	112	0	6.865863057192715e-32	2.3959695656502004e-31	0.0	0.0
YER142C	398	30	1.090397197565278e-90	2.6128642846657973e-89	0.06015016109098961	18.97163979441396
YER143W	137	7	4.17802462284713e-34	1.5912463315227713e-33	0.04077332087579004	12.860094515628976
YER144C	0	0	1.0	1.0		0.0
YER145C	70	0	2.3341300006025055e-20	5.115694220070506e-20	0.0	0.0
YER146W	322	12	3.432298062149268e-81	6.36746650174853e-80	0.029738837408961327	10.16141452399036
YER147C	145	11	7.395392579239275e-34	2.803619164351026e-33	0.060537334541690246	20.686883943603185
YER148W	84	1	1.6267308587005404e-23	4.011719197421444e-23	0.009499906394529313	2.9963145378762994
YER149C	92	0	2.0996619854446535e-26	5.822158186254678e-26	0.0	0.0
YER150W	184	0	1.3590812000291364e-51	9.578524486970054e-51	0.0	0.0
YER151C	45	0	1.8457518686596132e-13	3.0705579972986505e-13	0.0	0.0
YER152C	0	0	1.0	1.0		0.0
YER153C	310	28	2.7676763534043716e-68	3.49822125459968e-67	0.072076709161074	22.733328373227884
YER154W	91	31	3.477483355635204e-11	5.287944679602872e-11	0.271843475289608	84.80872892944265
YER155C	1	0	0.9099767671953269	0.9602341996587753	0.0	0.0
YER156C	29	8	6.421971302373977e-05	7.826394778544765e-05	0.22013576196978268	67.11744568060497
YER157W	47	0	5.159663662327106e-14	8.740272672177669e-14	0.0	0.0
YER158C	69	0	4.399023588071477e-20	9.528732450093809e-20	0.0	0.0
YER159C	98	7	1.5548511031155118e-23	3.8443459561553347e-23	0.05699943836717587	17.796292417121638
YER161C	37	0	3.054472249868864e-11	4.6496214687654417e-11	0.0	0.0
YER162C	97	20	1.0921807776437928e-16	2.0682027172306396e-16	0.1645344612660747	51.36539211305711
YER163C	104	2	2.533883482427674e-28	7.550447620436039e-28	0.01534600263731658	7.191154895499671
YER164W	3	0	0.17449583940778277	0.18852631456587612	0.0	0.0
YER165W	76	2	1.195429731840091e-20	2.6688340014799546e-20	0.020999793082643745	6.623432137193728
YER166W	11	0	0.000651199656633241	0.000766172100101835	0.0	0.0
YER167W	19	0	3.340723191334034e-06	4.2281027890321365e-06	0.0	0.0
YER168C	75	7	2.4505697932947108e-17	4.7547998924554254e-17	0.0744792661331098	23.491105982956345
YER169W	9	0	0.0025038917233708175	0.002892123177566895	0.0	0.0
YER170W	150	2	6.562758079492307e-41	3.1823289810421805e-40	0.01063989516187283	5.033808424919217
YER171W	77	4	1.2030357997404163e-19	2.564365783657203e-19	0.04145413699430973	12.907201095755852
YER172C	7	0	0.009840273206569035	0.011115971559807213	0.0	0.0
YER173W	107	37	9.079040795897473e-13	1.4699764531871161e-12	0.2759412063009075	89.38538326342291
YER174C	148	1	4.754380311777267e-41	2.319121388721888e-40	0.005391838764462583	1.7006109545908186
YER175C	189	16	8.92396855156722e-43	4.6277496068587084e-42	0.06755488991665289	21.30712561024225
YER175W-A	248	65	4.6089005797397697e-35	1.8204524199233116e-34	0.20915116497633085	65.96724751516925
YER176W	60	0	1.3261674673087256e-17	2.5862289265827336e-17	0.0	0.0
YER177W	11	0	0.000651199656633241	0.000766172100101835	0.0	0.0
YER178W	27	0	1.8750310753580228e-08	2.5760400655480148e-08	0.0	0.0
YER179W	138	12	2.1232646479155327e-31	7.2554337434119e-31	0.06939062062090975	23.539391922060943
YER180C	163	10	2.600148416273567e-39	1.1962762833591428e-38	0.04895657283070321	15.441130138382418
YER180C-A	128	2	6.829584305394969e-35	2.682851047836507e-34	0.012468627142819723	3.932662832435538
YER182W	83	0	6.217822038237131e-24	1.56015246692416e-23	0.0	0.0
YER183C	54	5	8.215196151404066e-13	1.332363030646497e-12	0.0738881608463391	27.965602363442944
YER184C	27	0	1.8750310753580228e-08	2.5760400655480148e-08	0.0	0.0
YER185W	72	4	2.7741831301693086e-18	5.576486257114189e-18	0.04433289650780346	13.791255962402122
YER186C	19	0	3.340723191334034e-06	4.2281027890321365e-06	0.0	0.0
YER187W	5	0	0.04006448742807193	0.04430126268003108	0.0	0.0
YER188C-A	48	2	5.841101599578998e-13	9.567694474274799e-13	0.03324967238085259	15.730651329192275
YER189W	31	0	1.4297969188392608e-09	2.0480104807583037e-09	0.0	0.0
YER190C-B	586	37	4.2585819793853847e-137	3.061388120430668e-135	0.05038516906859574	16.321221857509112
YER190W	614	0	6.311530824896455e-169	7.407676280403982e-167	0.0	0.0
YFL001W	104	20	1.9431207122787176e-18	3.944541904805825e-18	0.15346002637316583	47.94103263666445
YFL002C	5	0	0.04006448742807193	0.04430126268003108	0.0	0.0
YFL003C	62	0	3.726415146442007e-18	7.420572544040159e-18	0.0	0.0
YFL004W	25	0	6.81548459683824e-08	9.145089107890042e-08	0.0	0.0
YFL005W	6	0	0.019742234682886883	0.022067559117839156	0.0	0.0
YFL007W	2	0	0.38347303341674843	0.4098408130793013	0.0	0.0
YFL008W	34	0	2.0859065823774006e-10	3.0909685017398687e-10	0.0	0.0
YFL009W	71	34	2.6740395187006446e-06	3.4250336908791552e-06	0.38213707975740446	122.34951037807932
YFL010C	0	0	1.0	1.0		0.0
YFL010W-A	0	0	1.0	1.0		0.0
YFL011W	42	0	1.2510905223376927e-12	2.0109059793080132e-12	0.0	0.0
YFL012W	91	7	1.2085264509225595e-21	2.792380722882941e-21	0.06138401054926632	19.15035814535801
YFL013C	105	8	7.754849244221275e-25	2.0198432066810033e-24	0.060799400924987604	18.995503495713567
YFL014W	168	0	3.2195441029737316e-47	1.9718421870289595e-46	0.0	0.0
YFL016C	15	0	4.586679744866831e-05	5.600423612044404e-05	0.0	0.0
YFL017C	211	36	3.47336497573263e-38	1.5259986230281404e-37	0.13615031723723528	44.13528713866603
YFL017W-A	255	44	1.2443228116949324e-45	7.170441372803162e-45	0.13769276091835428	43.42893543753385
YFL018C	28	0	9.844599271629284e-09	1.3645767753950353e-08	0.0	0.0
YFL020C	31	0	1.4297969188392608e-09	2.0480104807583037e-09	0.0	0.0
YFL021W	0	0	1.0	1.0		0.0
YFL022C	83	2	1.4384850767733263e-22	3.4283993686379607e-22	0.019228726196155715	9.097244140145197
YFL023W	29	0	5.171901169139058e-09	7.252768501272549e-09	0.0	0.0
YFL024C	58	1	2.2928135724383502e-16	4.2825498067856286e-16	0.013758485123111418	4.339490021950758
YFL025C	37	1	1.44563426139193e-10	2.1532873963390288e-10	0.021567355057850332	6.802443818363274
YFL026W	104	0	1.0713111300086454e-29	3.398295812840441e-29	0.0	0.0
YFL027C	137	257	0.00015095321595889828	0.00018211284769868345	1.496963352154006	472.1491844213184
YFL028C	189	36	1.259470975953177e-32	4.518538729074686e-32	0.151998502312469	49.27272797368521
YFL029C	105	7	1.9880042839943976e-25	5.293061406135084e-25	0.053199475809364155	16.621065558749375
YFL030W	66	2	6.629801028445615e-18	1.3151152062102952e-17	0.02418157991334734	7.626982462929519
YFL031W	104	20	1.9431207122787176e-18	3.944541904805825e-18	0.15346002637316583	48.40200407784863
YFL033C	9	0	0.0025038917233708175	0.002892123177566895	0.0	0.0
YFL034C-A	259	33	4.472841172987778e-52	3.203400944689005e-51	0.10167467384415158	33.04044139919782
YFL034C-B	222	33	1.8917950537857222e-42	9.67946027964563e-42	0.11862045281817683	37.41344100099802
YFL034W	39	0	8.501043625183865e-12	1.3220525118559332e-11	0.0	0.0
YFL036W	16	0	2.3768332011175263e-05	2.9245117115162375e-05	0.0	0.0
YFL037W	0	0	1.0	1.0		0.0
YFL038C	74	0	1.8519026904077417e-21	4.248221927616642e-21	0.0	0.0
YFL039C	3	0	0.17449583940778277	0.18852631456587612	0.0	0.0
YFL040W	165	12	1.1786786813854362e-38	5.262873522241959e-38	0.058035791792033616	19.83015439958369
YFL041W	111	5	2.7592585633516314e-28	8.200773125496243e-28	0.03594559176308389	11.337406360511247
YFL041W-A	202	32	8.727401405190507e-38	3.773780863251925e-37	0.1264145959826475	39.87174990529601
YFL042C	62	0	3.726415146442007e-18	7.420572544040159e-18	0.0	0.0
YFL044C	305	11	3.2464740599005168e-77	5.349705535383345e-76	0.02878004429031176	9.90257395124184
YFL045C	131	0	4.2839020091653485e-37	1.8101925389206408e-36	0.0	0.0
YFL046W	223	32	3.326247949987204e-43	1.7549772440712303e-42	0.1145100824596179	36.11701112368517
YFL047W	67	0	1.5629778283577917e-19	3.3193077883625033e-19	0.0	0.0
YFL048C	71	0	1.2386162642967894e-20	2.7556217160428764e-20	0.0	0.0
YFL049W	55	1	1.5384232338155873e-15	2.7796016392313672e-15	0.014508947948008406	4.576189477943853
YFL050C	97	5	1.788113428280525e-24	4.5833779719448485e-24	0.04113361531651868	12.841348028264276
YFL051C	72	0	6.5734036883179865e-21	1.479015829871547e-20	0.0	0.0
YFL052W	18	2	0.00010396191279093721	0.00012550062142331652	0.08866579301560693	27.96560236691873
YFL053W	46	0	9.757709439588705e-14	1.6403562404874202e-13	0.0	0.0
YFL054C	40	5	4.648635976335483e-09	6.60758910032263e-09	0.09974901714255778	31.461302657504728
YFL055W	15	0	4.586679744866831e-05	5.600423612044404e-05	0.0	0.0
YFL056C	105	34	2.7005958911748856e-13	4.473250855457018e-13	0.25839745393119734	83.10532779374685
YFL057C	232	11	2.1777461333437177e-57	1.8776938550014573e-56	0.037835834088556404	12.96259680545375
YFL058W	230	20	1.8405513554742026e-51	1.2924311166461709e-50	0.06939062062090977	21.88612358830836
YFL059W	293	10	1.3405409781045466e-74	2.012911531352284e-73	0.027235226523565265	8.590116766126224
YFL060C	474	60	2.6009080404207255e-94	6.95712657695795e-93	0.10101166292917244	31.859546995324937
YFL061W	191	12	1.1398903241342283e-45	6.581836600497938e-45	0.05013563165280391	17.04153894353251
YFL062W	34	0	2.0859065823774006e-10	3.0909685017398687e-10	0.0	0.0
YFL066C	29	0	5.171901169139058e-09	7.252768501272549e-09	0.0	0.0
YFL067W	14	0	8.869101501350367e-05	0.00010717840456874544	0.0	0.0
YFL068W	119	2	1.982491163924619e-32	7.020509041705963e-32	0.013411632556982559	4.194840355037811
YFR001W	119	2	1.982491163924619e-32	7.020509041705963e-32	0.013411632556982559	4.194840355037811
YFR002W	35	0	1.0990280752103256e-10	1.6416910287102814e-10	0.0	0.0
YFR003C	527	52	1.3644516533960365e-112	5.487385635440983e-111	0.07873926210873632	25.312319406520768
YFR004W	140	1	7.344928708505479e-39	3.3208085693879723e-38	0.005699943836717587	1.7977887235876333
YFR005C	131	17	7.871655219128164e-27	2.2180249468498812e-26	0.1035562315373119	34.32142109016315
YFR006W	32	0	7.523437193005822e-10	1.091230448851866e-09	0.0	0.0
YFR007W	52	2	4.644054712579516e-14	7.920509683287306e-14	0.03069200527463316	14.520601227102889
YFR008W	77	0	2.7710607714931495e-22	6.49668589354142e-22	0.0	0.0
YFR009W	212	0	3.029292315417824e-59	2.7829808475987067e-58	0.0	0.0
YFR010W	123	17	9.72304756948648e-25	2.5165277485201057e-24	0.1102915961901452	36.83274457177572
YFR011C	107	0	1.6118406043422158e-30	5.3335416084994724e-30	0.0	0.0
YFR012W	104	1	5.308722874200799e-29	1.634393214642869e-28	0.00767300131865829	2.397051631833224
YFR012W-A	165	25	1.1647221413249935e-31	4.025430910312522e-31	0.1209078995667367	39.66030879916739
YFR013W	5	2	0.28919128768244584	0.31209215527523854	0.3191968548561849	100.6761685073936
YFR014C	165	7	1.025382579164876e-41	5.118902094424655e-41	0.03385421187868627	10.613451501127184
YFR015C	60	2	2.9440239718952823e-16	5.484639411198499e-16	0.026599737904682074	12.58452106370574
YFR016C	27	0	1.8750310753580228e-08	2.5760400655480148e-08	0.0	0.0
YFR017C	102	0	3.7879808531603193e-29	1.1769139863060507e-28	0.0	0.0
YFR018C	222	10	2.6451046718443662e-55	2.104010645612303e-54	0.03594559176308389	11.337406363938792
YFR019W	0	0	1.0	1.0		0.0
YFR021W	9	0	0.0025038917233708175	0.002892123177566895	0.0	0.0
YFR022W	68	1	4.0530570596241284e-19	8.466811169596209e-19	0.01173517848735974	3.701329724302725
YFR023W	92	2	4.909699544413533e-25	1.2875368025500333e-24	0.01734765515522744	8.119045848753242
YFR024C-A	32	0	7.523437193005822e-10	1.091230448851866e-09	0.0	0.0
YFR025C	155	0	1.1573704361028678e-43	6.185908343891815e-43	0.0	0.0
YFR026C	124	1	1.7608629319120436e-34	6.796458202299438e-34	0.00643542046081018	2.0297614614559008
YFR027W	107	23	6.963199707788023e-18	1.3803985356597355e-17	0.17153102013299656	56.45392627163552
YFR028C	0	0	1.0	1.0		0.0
YFR029W	43	0	6.609047757435662e-13	1.0764268947327242e-12	0.0	0.0
YFR030W	54	2	1.3099521182898602e-14	2.2815065512674094e-14	0.029555264338535638	13.982801181721475
YFR031C	72	1	3.2202278480078446e-20	7.033623377855341e-20	0.011083224126950866	3.4478139906005305
YFR031C-A	33	0	3.960594809825525e-10	5.807593256324985e-10	0.0	0.0
YFR032C	210	7	5.818620155136954e-54	4.473647662057838e-53	0.026599737904682078	8.38968070873496
YFR032C-A	214	39	1.4691651339925027e-37	6.314774802384816e-37	0.14542847359101882	45.868815095703866
YFR032C-B	573	34	2.056214154946566e-135	1.4077723339402025e-133	0.0473503187832037	15.373760461778666
YFR033C	188	0	1.0961246022471397e-52	7.979509604459875e-52	0.0	0.0
YFR034C	66	0	2.946597162355413e-19	6.177863755270134e-19	0.0	0.0
YFR035C	245	2	7.305464710252388e-67	8.991162664817966e-66	0.006514221527677244	2.04626358787915
YFR036W	283	0	1.2364937478983048e-78	2.116391531000938e-77	0.0	0.0
YFR037C	208	0	3.7517321271522976e-58	3.2991149026380524e-57	0.0	0.0
YFR038W	28	8	0.00011095402908539465	0.0001339132468562654	0.2279977534687035	80.90049256144349
YFR039C	124	2	8.489544909069707e-34	3.205736885887057e-33	0.01287084092162036	6.0892843843677005
YFR040W	444	0	1.4544794822979767e-122	7.468492413121128e-121	0.0	0.0
YFR041C	385	87	3.846963957299872e-59	3.522912375546427e-58	0.18032549592524733	56.875497815326526
YFR042W	349	50	7.3167520903057e-67	8.991162664817966e-66	0.11432552108029546	36.77997560330007
YFR043C	228	5	3.482707451986388e-60	3.320046227408065e-59	0.017499827568869787	5.519526782619538
YFR044C	232	26	1.1380712093368567e-48	7.272275027662515e-48	0.08943015330022423	29.291557644778106
YFR045W	425	28	3.878123216772986e-99	1.1677008701393426e-97	0.052573599623371624	16.581957166185507
YFR046C	287	43	2.6365543532418123e-54	2.0545832094164855e-53	0.11955979755066161	37.70971468944602
YFR047C	123	28	1.0068416022003766e-19	2.158965717469935e-19	0.1816567466661215	57.29538044498447
YFR048W	131	1	2.134239833358285e-36	8.811208385960874e-36	0.006091543031606582	1.9067456161201748
YFR049W	249	35	1.900832347038464e-48	1.2079211964440009e-47	0.11216756947757503	36.38897657038908
YFR050C	225	2	2.1116423388603755e-61	2.1046889238797263e-60	0.007093263441248553	2.2372481888529863
YFR051C	95	7	1.005307336629758e-22	2.419047068183154e-22	0.05879942063140248	18.545609987417965
YFR052W	232	25	3.2802564715746837e-49	2.1388611074859417e-48	0.08599053201944637	28.206685139415956
YFR053C	39	2	1.7461475902012527e-10	2.5995585791476584e-10	0.040922673699510886	19.360801636970137
YFR055W	187	8	4.615165893912392e-47	2.8027264050570397e-46	0.034138701054137424	10.767504654449288
YFR057W	32	2	1.4744879723767436e-08	2.0388988528825808e-08	0.04987450857127889	23.59597699708769
YGL001C	149	12	2.374155627568766e-34	9.102512676098648e-34	0.06426782312540635	21.95956695579633
YGL002W	232	43	2.8176298358550644e-40	1.3369793057757817e-39	0.14790371507344774	46.44930521954259
YGL003C	71	1	6.064661179973773e-20	1.3092292209470409e-19	0.011239325875217778	3.4957002965165533
YGL004C	205	44	4.039927128614865e-33	1.4779657071669267e-32	0.17127636114234313	54.02135870527106
YGL005C	243	60	8.290411585786677e-36	3.3552538374285137e-35	0.19703509559023757	62.14578302987322
YGL006W	6	0	0.019742234682886883	0.022067559117839156	0.0	0.0
YGL006W-A	24	11	0.006723366851673628	0.007687093988861836	0.36574639618937854	125.84521065113432
YGL007C-A	15	1	0.0001968699016217228	0.00023582562054291352	0.05319947580936415	16.779361416397396
YGL008C	6	0	0.019742234682886883	0.022067559117839156	0.0	0.0
YGL009C	78	0	1.4713895969716562e-22	3.496678335613221e-22	0.0	0.0
YGL010W	254	15	7.169617528515515e-61	6.976729341200123e-60	0.04712551990986982	14.863607556827844
YGL011C	242	4	1.123167984115511e-64	1.2740313760647543e-63	0.01318995268000764	4.160172252583929
YGL012W	18	1	2.8276777118199264e-05	3.473296565714737e-05	0.04433289650780346	13.982801183459364
YGL013C	34	0	2.0859065823774006e-10	3.0909685017398687e-10	0.0	0.0
YGL014W	3	0	0.17449583940778277	0.18852631456587612	0.0	0.0
YGL015C	234	36	4.492416807084255e-44	2.4419554874802978e-43	0.12276802109853266	39.797203367165984
YGL016W	7	0	0.009840273206569035	0.011115971559807213	0.0	0.0
YGL017W	6	0	0.019742234682886883	0.022067559117839156	0.0	0.0
YGL018C	266	2	1.351397886805395e-72	1.9142584352260655e-71	0.005999940880755355	1.8924091822940912
YGL019W	217	11	2.5456459415672084e-53	1.9037724070159966e-52	0.040451214325092556	13.918364309278562
YGL020C	374	17	4.0398599315116444e-92	1.001432520091529e-90	0.03627236987002101	12.113442736255438
YGL021W	74	10	1.8033975869506457e-15	3.255285474749894e-15	0.10783677528925167	34.01221909181637
YGL022W	24	0	1.3008292472354e-07	1.7245433381398768e-07	0.0	0.0
YGL023C	51	0	4.042277960400393e-15	7.16178082263175e-15	0.0	0.0
YGL025C	241	23	1.0555480291271328e-52	7.703625273490027e-52	0.07615692595116444	24.02024767514672
YGL026C	39	0	8.501043625183865e-12	1.3220525118559332e-11	0.0	0.0
YGL027C	50	10	2.8002763824200333e-09	3.993153849565488e-09	0.15959842742809247	50.33808425369681
YGL028C	52	0	2.1396235539031287e-15	3.832131752879755e-15	0.0	0.0
YGL029W	97	4	4.213987119104877e-25	1.1071100923696731e-24	0.03290689225321494	10.378986441504637
YGL030W	105	2	1.3487568287580772e-28	4.0717588042980065e-28	0.015199850231246901	7.123313810892587
YGL031C	58	0	4.7221452627609176e-17	9.026817255851379e-17	0.0	0.0
YGL032C	252	11	8.134113909327389e-63	8.583355796796662e-62	0.03483299011327415	10.94306179589596
YGL033W	67	5	2.5198599242442585e-16	4.7020488073746695e-16	0.05955165202540763	22.53944071024925
YGL035C	0	0	1.0	1.0		0.0
YGL036W	3	0	0.17449583940778277	0.18852631456587612	0.0	0.0
YGL037C	72	2	1.495774825445744e-19	3.183642124773676e-19	0.02216644825390173	10.343441971801592
YGL038C	115	0	1.0340035836495039e-32	3.7259114095039456e-32	0.0	0.0
YGL039W	23	0	2.4848412263744056e-07	3.271593839944873e-07	0.0	0.0
YGL040C	0	0	1.0	1.0		0.0
YGL041C-B	190	0	3.11316284598075e-53	2.3101676809335862e-52	0.0	0.0
YGL043W	154	0	2.172917068945725e-43	1.1528086774452826e-42	0.0	0.0
YGL044C	187	35	1.4235253769213704e-32	5.100744201043489e-32	0.14935681711185125	48.453770945021766
YGL045W	44	15	5.703421821302302e-06	7.185187052422682e-06	0.2720427740251576	85.80355270359443
YGL047W	130	22	4.123032898793012e-24	1.0459445170250821e-23	0.13504482320838593	42.59376359400429
YGL048C	131	11	4.28899547453383e-30	1.3943478221619026e-29	0.06700697334767242	21.134310178648622
YGL049C	6	0	0.019742234682886883	0.022067559117839156	0.0	0.0
YGL050W	70	0	2.3341300006025055e-20	5.115694220070506e-20	0.0	0.0
YGL051W	67	2	3.523768014332655e-18	7.048761687105079e-18	0.02382066081016305	7.513146903416419
YGL053W	95	0	3.1534694749693467e-27	9.009241406134482e-27	0.0	0.0
YGL054C	4	0	0.08261765229415582	0.0904156267066965	0.0	0.0
YGL055W	13	11	0.4476445892906208	0.47824708025457185	0.6752241160419297	212.96881797002152
YGL056C	105	2	1.3487568287580772e-28	4.0717588042980065e-28	0.015199850231246901	4.748875873928392
YGL057C	12	0	0.00033405259262833545	0.0003968470275161242	0.0	0.0
YGL058W	334	16	6.609082080044854e-82	1.2502904948137486e-80	0.03822716824624969	12.810590305546674
YGL059W	131	11	4.28899547453383e-30	1.3943478221619026e-29	0.06700697334767242	21.134310178648622
YGL060W	111	2	3.069508477340636e-30	1.0024272148316864e-29	0.014378236705233555	6.802443816306746
YGL061C	241	36	7.044463470837787e-46	4.125530490915287e-45	0.11920214496704001	38.64126799914906
YGL062W	17	0	1.2338930106007864e-05	1.5319772676954063e-05	0.0	0.0
YGL063W	232	105	2.6099525714374703e-19	5.514267905340519e-19	0.3611602344816747	113.91161306302595
YGL064C	115	2	2.4663481087113007e-31	8.378008253513699e-31	0.013878124124181953	4.377224717661672
YGL065C	85	23	1.4166137184016833e-12	2.276318942310165e-12	0.21592728416741921	70.23918734564954
YGL066W	136	4	9.540753418692126e-36	3.850447221817433e-35	0.02347035697471948	7.40265944860545
YGL067W	115	5	2.2451274196116836e-29	7.044041347619636e-29	0.034695310310454884	13.131674152985015
YGL068W	275	1	9.512640681078218e-76	1.4988273029282418e-74	0.002901789589601681	0.9152378955887712
YGL070C	176	34	2.9195997935741207e-30	9.58368630870135e-30	0.1541575719475893	50.052072410430085
YGL071W	0	0	1.0	1.0		0.0
YGL073W	8	0	0.0049471538377693245	0.005659654211460391	0.0	0.0
YGL075C	109	2	1.0830372287090876e-29	3.427929060157382e-29	0.014642057562210315	4.618172866936281
YGL076C	0	0	1.0	1.0		0.0
YGL077C	29	0	5.171901169139058e-09	7.252768501272549e-09	0.0	0.0
YGL078C	88	0	2.6321739993887474e-25	6.972654385299256e-25	0.0	0.0
YGL079W	138	82	6.331135907965888e-08	8.613759783939393e-08	0.47416924090955004	149.55517782434637
YGL080W	161	502	3.0717780485529655e-25	8.118472222990857e-25	2.4881493965497645	784.7738602130715
YGL081W	138	35	1.5136364264717777e-20	3.362272340146463e-20	0.20238931014432016	65.65837075215205
YGL082W	135	0	3.4410280619520906e-38	1.5129474299913206e-37	0.0	0.0
YGL083W	36	8	1.2571127035738862e-06	1.615926499386102e-06	0.17733158603121385	55.93120472341013
YGL084C	125	12	6.378868566783328e-28	1.874546404065964e-27	0.07660724516548438	25.96805934209348
YGL085W	172	0	2.5941574153742486e-48	1.6430615964556502e-47	0.0	0.0
YGL086W	89	7	4.1862978198922235e-21	9.53858905000007e-21	0.06276342651666557	19.79587582753783
YGL087C	150	5	6.488738599386121e-39	2.938325644493668e-38	0.026599737904682078	10.067616849838434
YGL089C	165	10	7.481527868996905e-40	3.495228820032591e-39	0.04836315982669468	15.162073573038844
YGL090W	212	17	2.2969068993103582e-48	1.4563959843367e-47	0.06398993552541443	21.269613068132447
YGL091C	140	11	1.637737553089771e-32	5.853715766202159e-32	0.06269938220389347	19.775675959463964
YGL092W	3	0	0.17449583940778277	0.18852631456587612	0.0	0.0
YGL093W	60	1	6.448940483902259e-17	1.230111334093595e-16	0.013299868952341037	4.19484035456858
YGL094C	81	0	2.2038238825089585e-23	5.40938589343108e-23	0.0	0.0
YGL095C	17	0	1.2338930106007864e-05	1.5319772676954063e-05	0.0	0.0
YGL096W	7	0	0.009840273206569035	0.011115971559807213	0.0	0.0
YGL097W	0	0	1.0	1.0		0.0
YGL098W	9	0	0.0025038917233708175	0.002892123177566895	0.0	0.0
YGL099W	11	0	0.000651199656633241	0.000766172100101835	0.0	0.0
YGL100W	110	1	1.2038796316245043e-30	4.0043445699667584e-30	0.007254473974004203	2.2880947384135037
YGL101W	144	0	1.1837220407071345e-40	5.69196108370128e-40	0.0	0.0
YGL103W	178	0	5.936152110740806e-50	3.974250382871988e-49	0.0	0.0
YGL104C	102	0	3.7879808531603193e-29	1.1769139863060507e-28	0.0	0.0
YGL105W	50	0	7.638281350395088e-15	1.3380370406982074e-14	0.0	0.0
YGL106W	138	2	1.2554010451400592e-37	5.4000085344805385e-37	0.011565103436818294	3.6214449110862983
YGL107C	101	4	3.4127690103147536e-26	9.40432897859135e-26	0.03160364899566188	9.967937476324
YGL108C	54	0	5.997769547270591e-16	1.1016663259774248e-15	0.0	0.0
YGL110C	152	8	1.4777710717667836e-37	6.347021235049121e-37	0.04199958616528749	13.160283467073937
YGL111W	97	8	1.1083514994925368e-22	2.6581023659639614e-22	0.06581378450642988	23.35271949338543
YGL112C	123	1	3.3079330099606653e-34	1.2648884800720603e-33	0.006487740952361482	2.046263587320873
YGL113W	111	0	1.2905827532621135e-31	4.433776232981132e-31	0.0	0.0
YGL114W	60	5	1.9741582064966165e-14	3.411473511286671e-14	0.06649934476170519	20.974201772842896
YGL115W	132	16	1.2972180617536287e-27	3.754555145015157e-27	0.09672631965338936	32.17095610711673
YGL116W	25	0	6.81548459683824e-08	9.145089107890042e-08	0.0	0.0
YGL117W	19	0	3.340723191334034e-06	4.2281027890321365e-06	0.0	0.0
YGL119W	17	2	0.00019519126920847213	0.0002339122711435556	0.09388142789887792	29.61063779442181
YGL120C	29	0	5.171901169139058e-09	7.252768501272549e-09	0.0	0.0
YGL121C	156	2	1.5018178766833885e-42	7.697820506957368e-42	0.010230668424877722	4.840200408826055
YGL122C	58	0	4.7221452627609176e-17	9.026817255851379e-17	0.0	0.0
YGL123W	28	0	9.844599271629284e-09	1.3645767753950353e-08	0.0	0.0
YGL124C	23	2	4.414138536127064e-06	5.5633817052962404e-06	0.06939062062090975	21.88612358830836
YGL125W	54	1	2.9023817236574527e-15	5.186947573882539e-15	0.014777632169267819	4.660933727240492
YGL126W	0	0	1.0	1.0		0.0
YGL127C	200	25	8.941959467837378e-41	4.3214461260111566e-40	0.09974901714255778	32.71975476929492
YGL128C	174	11	1.1121389408161998e-41	5.527047162834061e-41	0.05044777878474187	17.35796008914209
YGL129C	112	0	6.865863057192715e-32	2.3959695656502004e-31	0.0	0.0
YGL130W	142	21	1.1132640267593097e-27	3.2286340987860768e-27	0.11801292168978668	37.22182286336757
YGL131C	42	0	1.2510905223376927e-12	2.0109059793080132e-12	0.0	0.0
YGL133W	50	2	1.6468103351559782e-13	2.7579517290279643e-13	0.031919685485618486	10.06761685073936
YGL134W	84	0	3.3030506071723976e-24	8.401529452220152e-24	0.0	0.0
YGL135W	62	10	2.4125806379007147e-12	3.841293258185772e-12	0.1287084092162036	40.595229237906935
YGL136C	315	10	1.38981629494367e-80	2.513469657931147e-79	0.025333083718744837	7.990172104408317
YGL137W	236	10	4.175327694319058e-59	3.811477709528398e-58	0.03381322615001959	10.66484835905244
YGL138C	222	10	2.6451046718443662e-55	2.104010645612303e-54	0.03594559176308389	11.337406363938792
YGL139W	124	2	8.489544909069707e-34	3.205736885887057e-33	0.01287084092162036	4.0595229229118015
YGL140C	38	5	1.580716046434475e-08	2.185263938231891e-08	0.10499896541321874	33.11716069181779
YGL141W	42	0	1.2510905223376927e-12	2.0109059793080132e-12	0.0	0.0
YGL142C	169	34	1.6295027153739922e-28	4.9038566803327215e-28	0.1605427968211581	52.12523517369797
YGL143C	39	2	1.7461475902012527e-10	2.5995585791476584e-10	0.040922673699510886	12.907201091313429
YGL144C	217	36	1.0264868043697018e-39	4.7684374894427746e-39	0.13238579233666656	42.91495662027556
YGL145W	131	7	1.778510422591063e-32	6.348984134277593e-32	0.042640801221246076	13.347219312841228
YGL146C	243	10	5.23791488057965e-61	5.158090492844788e-60	0.032839182598372936	10.357630504978868
YGL147C	25	0	6.81548459683824e-08	9.145089107890042e-08	0.0	0.0
YGL148W	119	7	3.2042822644536795e-29	1.002602138350006e-28	0.04694071394943895	14.68194124263234
YGL150C	15	0	4.586679744866831e-05	5.600423612044404e-05	0.0	0.0
YGL151W	48	1	1.312536725174478e-13	2.2026258262265608e-13	0.016624836190426297	5.243550443064091
YGL153W	172	17	1.1360482841516118e-37	4.904965226843784e-37	0.07887131588016197	26.18744267935673
YGL154C	251	25	2.989848993172537e-54	2.326741753685421e-53	0.07948128855980699	26.07151773992674
YGL155W	155	42	6.704227397132348e-22	1.5584483331005712e-21	0.21623012748322204	68.19998511968365
YGL156W	42	2	2.6101658878646103e-11	3.997620245302097e-11	0.03799962557811725	17.977887233003482
YGL157W	90	2	1.7343340749434395e-24	4.4667063434839776e-24	0.017733158603121385	8.297486418700192
YGL158W	0	0	1.0	1.0		0.0
YGL159W	36	0	5.7928498886291036e-11	8.744010422442513e-11	0.0	0.0
YGL160W	123	42	1.1589284664125909e-14	2.0221473332338622e-14	0.2724851199991823	85.94307066747669
YGL161C	244	16	1.4485859659794643e-57	1.2546412485463705e-56	0.05232735325511228	17.53580803865742
YGL162W	27	0	1.8750310753580228e-08	2.5760400655480148e-08	0.0	0.0
YGL163C	49	0	1.4436071660628082e-14	2.5014115131145553e-14	0.0	0.0
YGL164C	265	11	2.4006095222606054e-66	2.876230283858488e-65	0.03312420191903806	10.44752691999646
YGL166W	111	14	3.929725329876882e-23	9.592466202089112e-23	0.10064765693663488	31.744737809431484
YGL167C	7	0	0.009840273206569035	0.011115971559807213	0.0	0.0
YGL168W	7	0	0.009840273206569035	0.011115971559807213	0.0	0.0
YGL169W	111	2	3.069508477340636e-30	1.0024272148316864e-29	0.014378236705233555	6.802443816306746
YGL170C	138	0	5.1933218883222756e-39	2.3554254084969567e-38	0.0	0.0
YGL171W	124	1	1.7608629319120436e-34	6.796458202299438e-34	0.00643542046081018	2.0135233706884264
YGL172W	96	1	8.28932081498893e-27	2.327728711279362e-26	0.008312418095213148	2.621775221165457
YGL173C	24	0	1.3008292472354e-07	1.7245433381398768e-07	0.0	0.0
YGL174W	250	33	1.0073169303540156e-49	6.704953317668917e-49	0.10533496210254102	33.22313560743989
YGL175C	208	25	7.079321583551495e-43	3.694480800998607e-42	0.09591251648322863	31.46130266075325
YGL176C	115	14	3.478973454322394e-24	8.833367035676859e-24	0.09714686886927366	30.64057302363171
YGL178W	88	0	2.6321739993887474e-25	6.972654385299256e-25	0.0	0.0
YGL179C	172	5	6.50946084856005e-45	3.648724107219186e-44	0.023197445847106462	8.729147559785579
YGL180W	13	0	0.0001718965835745534	0.00020616835289619532	0.0	0.0
YGL181W	51	5	5.276043605274606e-12	8.292573592220349e-12	0.07823452324906494	29.61063779831854
YGL183C	5	0	0.04006448742807193	0.04430126268003108	0.0	0.0
YGL184C	5	0	0.04006448742807193	0.04430126268003108	0.0	0.0
YGL185C	124	107	0.0054673596701021315	0.006252293788577721	0.6885899893066892	217.1844764440576
YGL186C	101	2	1.680434086693367e-27	4.832088216286777e-27	0.01580182449783094	4.983968738162
YGL187C	147	4	9.481500023328533e-39	4.2834333569648384e-38	0.021714071758924144	6.848718946844162
YGL188C-A	242	45	6.912449617823814e-42	3.4810418346851804e-41	0.14838696765008597	46.80193784156921
YGL189C	293	58	7.514225522800597e-49	4.839228553373599e-48	0.15796431383667855	49.82267724353209
YGL190C	4	0	0.08261765229415582	0.0904156267066965	0.0	0.0
YGL191W	88	1	1.2982118830165401e-24	3.354005633076425e-24	0.009068092467505253	2.8601184234531467
YGL192W	116	75	7.617857239501448e-06	9.51777036375686e-06	0.5159431921166782	164.90062081504706
YGL193C	334	80	1.1524914928475385e-49	7.644727307227444e-49	0.1911358412312485	61.03869498525178
YGL194C	149	2	1.2317467108467383e-40	5.9080695029854816e-40	0.010711303854234393	5.067592374414538
YGL194C-A	321	45	4.141968991757624e-62	4.276564393464649e-61	0.11186805660847601	35.2837039197722
YGL195W	0	0	1.0	1.0		0.0
YGL196W	114	5	4.203842349782469e-29	1.300500126605647e-28	0.034999655137739574	11.039053565239076
YGL197W	70	1	1.1422519748546525e-19	2.4375106149866816e-19	0.011399887673435175	3.544935512472403
YGL198W	9	1	0.009730574575726623	0.01110768844482013	0.08866579301560693	27.965602356491384
YGL200C	21	0	9.091730159789665e-07	1.1733963229118126e-06	0.0	0.0
YGL201C	0	0	1.0	1.0		0.0
YGL202W	8	0	0.0049471538377693245	0.005659654211460391	0.0	0.0
YGL203C	25	0	6.81548459683824e-08	9.145089107890042e-08	0.0	0.0
YGL205W	34	0	2.0859065823774006e-10	3.0909685017398687e-10	0.0	0.0
YGL206C	5	0	0.04006448742807193	0.04430126268003108	0.0	0.0
YGL207W	37	1	1.44563426139193e-10	2.1532873963390288e-10	0.021567355057850332	6.802443818363274
YGL208W	127	0	5.3356236857163865e-36	2.1685633792618332e-35	0.0	0.0
YGL209W	32	0	7.523437193005822e-10	1.091230448851866e-09	0.0	0.0
YGL210W	9	0	0.0025038917233708175	0.002892123177566895	0.0	0.0
YGL211W	302	682348	0.0	0.0	1803.0077443494044	568677.0052518324
YGL212W	478	130	1.8047454782958987e-64	2.035115930525434e-63	0.21702715026832656	68.45136980351259
YGL213C	78	0	1.4713895969716562e-22	3.496678335613221e-22	0.0	0.0
YGL215W	67	0	1.5629778283577917e-19	3.3193077883625033e-19	0.0	0.0
YGL216W	0	0	1.0	1.0		0.0
YGL219C	141	42	1.1383174810706816e-18	2.331361764115915e-18	0.23769978553120155	74.971614850642
YGL220W	307	20	3.784989273644375e-72	5.220017580990121e-71	0.051986458445632724	16.396770117232403
YGL221C	277	7	3.283512130282939e-72	4.550235725604141e-71	0.020165866281527924	6.3604077576934825
YGL222C	329	0	3.4444864021248105e-91	8.358329661864888e-90	0.0	0.0
YGL223C	0	0	1.0	1.0		0.0
YGL224C	1	0	0.9099767671953269	0.9602341996587753	0.0	0.0
YGL225W	16	0	2.3768332011175263e-05	2.9245117115162375e-05	0.0	0.0
YGL226C-A	485	29	1.0341656015726428e-114	4.4384226676449765e-113	0.047714993767161665	15.049530344346907
YGL226W	85	8	1.8517125584585278e-19	3.9252484053427914e-19	0.07510514231910233	23.413062448549844
YGL227W	41	1	1.1288761865907682e-11	1.748967389300514e-11	0.019463222857084444	6.1387907629675205
YGL228W	28	0	9.844599271629284e-09	1.3645767753950353e-08	0.0	0.0
YGL229C	123	0	6.64871836434387e-35	2.618957487215178e-34	0.0	0.0
YGL230C	463	96	1.87262426000008e-74	2.8045474268907445e-73	0.1654584128844155	52.18635085890884
YGL231C	267	11	6.872680517960569e-67	8.499953905116393e-66	0.032876080556348636	10.369268293221564
YGL232W	165	0	2.129211766716494e-46	1.2597836286405923e-45	0.0	0.0
YGL233W	23	1	1.1280390930823097e-06	1.4529345631167665e-06	0.03469531031045488	10.94306179415418
YGL234W	79	16	6.195492246486805e-14	1.0488747691947487e-13	0.1616186606866759	53.48421452673208
YGL235W	437	37	4.490954655255638e-97	1.2849492647947848e-95	0.06756455165720161	21.886123589652897
YGL236C	442	37	2.066531226982904e-98	6.094677480194196e-97	0.06680024677420159	21.63854300690164
YGL237C	209	10	8.92910761687911e-52	6.324051466092581e-51	0.03818144196844317	12.04260388870718
YGL238W	12	0	0.00033405259262833545	0.0003968470275161242	0.0	0.0
YGL240W	314	20	4.90318537872393e-74	7.211820745023357e-73	0.05082752465862817	16.031237025279555
YGL241W	98	2	1.1147414728054407e-26	3.1226878763293177e-26	0.016285553819193107	7.626982464480699
YGL242C	375	42	8.181257925428243e-78	1.3717321961847762e-76	0.08937511935973178	28.1893271845928
YGL243W	197	51	2.249556869769385e-28	6.734618197836405e-28	0.2065867969246882	66.43605028053594
YGL244W	90	0	7.433271687333797e-26	2.0032214373878474e-25	0.0	0.0
YGL245W	98	5	9.555497783326014e-25	2.476505982510496e-24	0.04071388454798277	12.711637440801168
YGL246C	258	43	7.274506137688979e-47	4.40839671210214e-46	0.13299868952341037	41.948403542739456
YGL247W	423	51	1.1762322340243575e-85	2.424556121101821e-84	0.09621181795310538	30.940666446296685
YGL248W	923	0	3.4830865100578955e-253	1.0015615259671479e-250	0.0	0.0
YGL249W	107	33	4.449739698326266e-14	7.598115500318988e-14	0.24610972453864727	77.62414862349883
YGL250W	295	29	9.962588242136203e-64	1.0934130721474296e-62	0.07844668466804544	24.74244819440895
YGL251C	78	1	7.228750070981528e-22	1.6776651193791271e-21	0.010230668424877722	3.185954700434718
[truncated: 3,752 more rows]
