# Supplementary material for: Overexpression profiling reveals cellular requirements in the context of genetic backgrounds and environments
Source: PLoS Genet. 2023 Apr 28;19(4):e1010732. doi: 10.1371/journal.pgen.1010732 (PMC10171610; doi:10.1371/journal.pgen.1010732)
Supplement: S1 Data — (ZIP) [file pgen.1010732.s025.zip › S1_Data/Fig_1/Fig.1F/Genes_Y40.csv]

	Pool_a-1	Pool_a-2	Pool_b-1	Pool_b-2
YNL119W	True	True	True	True
YGL211W	True	True	True	True
