# Supplementary material for: Overexpression profiling reveals cellular requirements in the context of genetic backgrounds and environments
Source: PLoS Genet. 2023 Apr 28;19(4):e1010732. doi: 10.1371/journal.pgen.1010732 (PMC10171610; doi:10.1371/journal.pgen.1010732)
Supplement: S1 Data — (ZIP) [file pgen.1010732.s025.zip › S1_Data/Fig_1/Fig.1F/Y40_Y40S1101.csv]

RPM	Y40S1000	Y40S1101	p_values	q_values	FC	NRPM
YAL001C	57	8	7.83175955587874e-15	1.1950238579426541e-14	0.09262312661784998	25.670239075047892
YAL002W	25	0	2.6721834721919626e-09	3.4565288233414254e-09	0.0	0.0
YAL003W	29	0	1.2001191501055393e-10	1.6144760777209255e-10	0.0	0.0
YAL005C	10	0	0.00035752307716343287	0.00040723216810594225	0.0	0.0
YAL007C	80	0	1.2021325355731466e-27	2.670322214013583e-27	0.0	0.0
YAL008W	86	0	1.2301048117537098e-29	2.9208640678759644e-29	0.0	0.0
YAL009W	184	18	8.502990217412769e-50	3.946475501631619e-49	0.06455932602575684	18.107925403897703
YAL010C	32	0	1.178033965029868e-11	1.637233768218166e-11	0.0	0.0
YAL011W	89	2	3.745677622740923e-29	8.760224484905672e-29	0.014830107351734408	4.13576074073637
YAL012W	78	0	5.540443884682468e-27	1.2184739113120028e-26	0.0	0.0
YAL013W	231	17	1.128966210937226e-65	8.410213314896356e-65	0.04856699658695705	13.637314509423756
YAL014C	466	6	1.4292135552141008e-150	8.473615624779684e-149	0.008497078675779155	2.391125052845426
YAL015C	136	2	1.0754548083335676e-44	4.233361124384906e-44	0.009704996722826193	2.716923113960282
YAL016W	144	4	6.865801353422104e-46	2.7983857961396543e-45	0.018331660476449477	5.134047815009578
YAL017W	23	0	1.2664163841473717e-08	1.6081167200776187e-08	0.0	0.0
YAL018C	189	27	3.4124556080213276e-46	1.4179936561944114e-45	0.09427711102174015	26.447101574685647
YAL019W	11	0	0.00016024112526552206	0.00018486393408265143	0.0	0.0
YAL020C	191	4	2.1568720678335247e-61	1.4079649559716914e-60	0.013820728317323165	3.897575565665451
YAL021C	35	0	1.1612519604325251e-12	1.6510160752651303e-12	0.0	0.0
YAL022C	11	0	0.00016024112526552206	0.00018486393408265143	0.0	0.0
YAL023C	20	0	1.315677499704363e-07	1.6278961490533115e-07	0.0	0.0
YAL024C	8	0	0.0018054138449917871	0.002016103887873353	0.0	0.0
YAL025C	120	0	6.750885471537572e-41	2.337407727080829e-40	0.0	0.0
YAL026C	15	0	6.6762724636061585e-06	7.987360711087791e-06	0.0	0.0
YAL027W	192	48	8.23907840558605e-37	2.4938389426592302e-36	0.16498494428804525	46.28623419064192
YAL028W	95	7	9.760108608453667e-28	2.1806676226580047e-27	0.048627141474371235	13.5704649318311
YAL029C	2	0	0.30847481210937633	0.326770794702712	0.0	0.0
YAL030W	351	17	6.552664824778601e-105	1.3506944590430727e-103	0.031962895189706776	8.988230017454226
YAL031C	124	0	3.2057530790942105e-42	1.1537100098792743e-41	0.0	0.0
YAL032C	181	15	1.1159272687187073e-50	5.334744573899656e-50	0.05469114175294318	15.338673075240647
YAL033W	152	17	4.356561870534293e-40	1.4686159037187995e-39	0.07380905402359919	20.81484845593516
YAL034C	170	17	6.970512999552951e-46	2.839052426375993e-45	0.0659939777152181	18.50208752286597
YAL034W-A	248	2	1.13549362412231e-81	1.3112899261701617e-80	0.005322094977033718	1.4948532795924996
YAL035W	62	0	1.1428445499126073e-21	2.1394853536938165e-21	0.0	0.0
YAL036C	208	0	5.614486513118507e-70	4.71370977181672e-69	0.0	0.0
YAL037C-A	0	0	1.0	1.0		0.0
YAL037W	183	10	1.4106495587777305e-54	7.49782404115594e-54	0.03606228290449077	10.169903458325846
YAL038W	0	0	1.0	1.0		0.0
YAL039C	35	0	1.1612519604325251e-12	1.6510160752651303e-12	0.0	0.0
YAL040C	78	9	5.4139955339781216e-21	9.941215937390861e-21	0.07614689736371319	21.20231772312923
YAL041W	23	0	1.2664163841473717e-08	1.6081167200776187e-08	0.0	0.0
YAL042W	27	0	5.655580990193415e-10	7.490844374620527e-10	0.0	0.0
YAL043C	77	2	3.5176221141834173e-25	7.313754439142746e-25	0.017141292913043664	4.772031622810069
YAL044C	302	2	1.744894543899664e-99	3.103142294668726e-98	0.004370462100345571	1.228443784025692
YAL044W-A	297	31	2.26450526613454e-78	2.317289997427e-77	0.0688826030024162	19.425542866889096
YAL046C	261	6	5.076559302557786e-83	6.069707390646533e-82	0.015171029359820254	4.262043510505779
YAL047C	40	0	2.4613605668400112e-14	3.6795644969838585e-14	0.0	0.0
YAL048C	141	0	7.649231791996097e-48	3.342760792991608e-47	0.0	0.0
YAL049C	226	61	3.654698638340254e-41	1.2761488687974985e-40	0.17812533808089842	50.0117323010246
YAL051W	33	0	5.4395099795495775e-12	7.637358860446685e-12	0.0	0.0
YAL053W	32	0	1.178033965029868e-11	1.637233768218166e-11	0.0	0.0
YAL054C	66	2	1.5493851877605309e-21	2.8920851070466775e-21	0.01999817506521761	5.555499501472878
YAL055W	393	21	5.817753470516948e-116	1.5277580004083547e-114	0.03526395755775013	9.919527663394309
YAL056W	59	0	1.137175707767269e-20	2.058513533323753e-20	0.0	0.0
YAL058W	136	23	1.0756397453927716e-31	2.7616090070329598e-31	0.11160746231250122	31.24461581054324
YAL059W	173	1	1.1588490228978725e-57	6.800551766005781e-57	0.003814680792787174	1.0695932949619362
YAL060W	138	1	4.2610057379352445e-46	1.7466175337751668e-45	0.004782172298204211	1.348617632224603
YAL061W	88	1	1.4980339884031575e-29	3.539520734308364e-29	0.007499315649456603	2.114877650343346
YAL062W	1	0	0.8342123268801188	0.8740308055907384	0.0	0.0
YAL063C	0	0	1.0	1.0		0.0
YAL063C-A	0	0	1.0	1.0		0.0
YAL064C-A	0	0	1.0	1.0		0.0
YAL064W	1	0	0.8342123268801188	0.8740308055907384	0.0	0.0
YAL064W-B	537	14	3.966292116553499e-168	3.509253224969103e-166	0.017205133854991686	4.8429912009234
YAL065C	70	5	7.747954583415004e-21	1.415004344529047e-20	0.04713855551087008	13.10628404063292
YAL067C	0	0	1.0	1.0		0.0
YAL067W-A	23	0	1.2664163841473717e-08	1.6081167200776187e-08	0.0	0.0
YAL068C	5	0	0.02169681035342848	0.023849074224496787	0.0	0.0
YAR002C-A	127	0	3.262124342664117e-43	1.2111347381963419e-42	0.0	0.0
YAR002W	94	1	1.5409166194450792e-31	3.907324285021451e-31	0.007020635927150862	1.9590445610878264
YAR003W	136	0	3.4426191916271358e-46	1.4223062479200903e-45	0.0	0.0
YAR007C	77	2	3.5176221141834173e-25	7.313754439142746e-25	0.017141292913043664	4.83400605792765
YAR008W	172	24	1.795572638025084e-42	6.531523239267715e-42	0.09208462006774619	25.96873022380541
YAR009C	32	0	1.178033965029868e-11	1.637233768218166e-11	0.0	0.0
YAR010C	53	0	1.1303312965643827e-18	1.9215297920608234e-18	0.0	0.0
YAR014C	29	0	1.2001191501055393e-10	1.6144760777209255e-10	0.0	0.0
YAR015W	191	31	1.1424947512963743e-44	4.494177369839568e-44	0.10711064445925453	30.20621063390725
YAR018C	0	0	1.0	1.0		0.0
YAR019C	36	0	5.368714035191533e-13	7.755708218132757e-13	0.0	0.0
YAR020C	35	1	6.196190750723659e-12	8.670144284041791e-12	0.01885542220434803	5.3174066650437
YAR023C	1	0	0.8342123268801188	0.8740308055907384	0.0	0.0
YAR027W	8	0	0.0018054138449917871	0.002016103887873353	0.0	0.0
YAR028W	114	8	2.642142300402768e-33	7.174202251943494e-33	0.04631156330892499	12.94672927449258
YAR029W	194	1	1.3449880690280404e-64	9.584914975192392e-64	0.0034017514286194903	0.9544063245620138
YAR031W	158	7	2.1013254229460636e-48	9.404453313122812e-48	0.029237838228261186	8.19348825830366
YAR033W	94	2	8.296423653114408e-31	2.0521605345832673e-30	0.014041271854301724	3.918089122175653
YAR035C-A	438	47	3.967346240243239e-114	1.0007108871771433e-112	0.07081545553916098	19.925134314467947
YAR035W	44	1	6.151431753623076e-15	9.403743757332884e-15	0.014998631298913207	4.1357607401074015
YAR042W	5	1	0.07773697410534207	0.08400325781281891	0.13198795543043623	31.018205549626195
YAR050W	5	0	0.02169681035342848	0.023849074224496787	0.0	0.0
YAR064W	247	21	2.4388639536030414e-68	1.958925502398197e-67	0.056108240162736044	15.82305222154044
YAR066W	272	25	5.938944278197192e-74	5.491136421850812e-73	0.0606562295176637	17.04297008146453
YAR068W	86	2	3.6854642841569754e-28	8.374201935277269e-28	0.0153474366779577	4.278373179847742
YAR071W	35	2	2.971630408497542e-11	4.075804073281508e-11	0.03771084440869606	10.339401849875395
YBL001C	138	56	8.203485380118368e-19	1.4028618620594926e-18	0.2678016486994358	74.97925945101369
YBL002W	108	0	6.325809129385443e-37	1.916740163492923e-36	0.0	0.0
YBL003C	70	0	2.5082944458134808e-24	5.0954437858966194e-24	0.0	0.0
YBL004W	0	0	1.0	1.0		0.0
YBL005W	13	0	3.2530870322595305e-05	3.793289440901168e-05	0.0	0.0
YBL006C	175	10	5.899961866821364e-52	2.917513387453969e-51	0.037710844408696056	10.634813331183707
YBL007C	8	0	0.0018054138449917871	0.002016103887873353	0.0	0.0
YBL008W	40	0	2.4613605668400112e-14	3.6795644969838585e-14	0.0	0.0
YBL008W-A	294	86	2.0812178707988893e-50	9.867340457513942e-50	0.19304360828261077	54.25557309330219
YBL009W	46	0	2.4375889673985604e-16	3.872534295996995e-16	0.0	0.0
YBL010C	166	44	6.234600879221973e-31	1.5494896135006728e-30	0.17492379635359015	49.33015821299435
YBL011W	1	1	1.0	1.0	0.6599397771521811	186.1092332765295
YBL013W	215	14	2.123307406171544e-62	1.4265351510388492e-61	0.04297282269828156	12.06263549305004
YBL014C	23	0	1.2664163841473717e-08	1.6081167200776187e-08	0.0	0.0
YBL015W	10	0	0.00035752307716343287	0.00040723216810594225	0.0	0.0
YBL016W	130	1	1.8818113422815485e-43	7.0826551239929224e-43	0.005076459824247547	1.420681170168593
YBL017C	0	0	1.0	1.0		0.0
YBL018C	515	76	4.1157443906109237e-122	1.2725616123872808e-120	0.09738917099721506	27.411437462096803
YBL019W	152	9	4.370801298064593e-45	1.728781173670528e-44	0.03907538154190546	11.019625653142135
YBL020W	81	0	5.600233347783325e-28	1.261533175993024e-27	0.0	0.0
YBL021C	139	5	1.552068303140559e-43	5.868471276371699e-43	0.023738840904754713	6.646758332604279
YBL022C	0	0	1.0	1.0		0.0
YBL023C	55	5	6.250335031536714e-16	9.83196848095395e-16	0.05999452519565283	16.61689582947999
YBL024W	33	2	1.3706353971240397e-10	1.8395622331062666e-10	0.03999635013043522	10.94760195832434
YBL025W	147	30	1.3805778427427477e-31	3.5131429971741334e-31	0.13468158717391449	37.98147617746898
YBL026W	56	0	1.1329580819751163e-19	1.9895089860882119e-19	0.0	0.0
YBL027W	212	7	3.6072187063891554e-66	2.7260334796904116e-65	0.021790464339930506	6.116265883663553
YBL028C	192	8	6.825168653570824e-59	4.1536026377445306e-58	0.02749749071467421	7.714372365106986
YBL029C-A	128	1	8.628802998025419e-43	3.158768048481489e-42	0.005155779509001415	1.4427072350385446
YBL029W	35	0	1.1612519604325251e-12	1.6510160752651303e-12	0.0	0.0
YBL030C	0	0	1.0	1.0		0.0
YBL031W	33	0	5.4395099795495775e-12	7.637358860446685e-12	0.0	0.0
YBL032W	0	0	1.0	1.0		0.0
YBL033C	80	0	1.2021325355731466e-27	2.670322214013583e-27	0.0	0.0
YBL034C	0	0	1.0	1.0		0.0
YBL035C	66	1	2.965970383627167e-22	5.664993582278259e-22	0.009999087532608805	2.777749750736439
YBL036C	197	10	3.6217318513124313e-59	2.213451634101785e-58	0.033499481073714775	9.399456227965976
YBL037W	36	0	5.368714035191533e-13	7.755708218132757e-13	0.0	0.0
YBL038W	259	0	8.244675341943345e-87	1.1104245407849221e-85	0.0	0.0
YBL039C	92	0	1.261713471104637e-31	3.2135138052802335e-31	0.0	0.0
YBL039W-B	476	442	8.898067294142572e-14	1.316849845821254e-13	0.612801221641311	172.45341955604778
YBL040C	75	0	5.485236922768656e-26	1.1631857501048136e-25	0.0	0.0
YBL041W	32	1	6.23868253365577e-11	8.481953487246888e-11	0.02062311803600566	5.6396737365880645
YBL042C	41	0	1.1398459342169166e-14	1.7314458446068378e-14	0.0	0.0
YBL043W	94	11	5.674298329298284e-25	1.1700569986301338e-24	0.07722699519865947	21.778740061737786
YBL044W	400	20	6.25995356346134e-119	1.791094176291849e-117	0.03299698885760906	9.305461663826472
YBL045C	194	1	1.3449880690280404e-64	9.584914975192392e-64	0.0034017514286194903	0.9593259446702316
YBL046W	116	1	8.039281527746842e-39	2.591586775004041e-38	0.0056891360099325956	1.5906772076033566
YBL047C	18	0	6.300057876387058e-07	7.676193399809739e-07	0.0	0.0
YBL049W	138	82	5.449531242602388e-12	7.649561673469938e-12	0.39213812845274526	110.58664584241748
YBL050W	47	0	1.1305761299497385e-16	1.8111262739111268e-16	0.0	0.0
YBL051C	21	0	6.023406498434598e-08	7.558501150446732e-08	0.0	0.0
YBL052C	0	0	1.0	1.0		0.0
YBL054W	127	8	1.4739295269575895e-37	4.557295005125321e-37	0.04157100958438936	11.723416267618816
YBL055C	116	16	3.6961220776032496e-29	8.65488520696103e-29	0.09102617615892153	25.67023906899005
YBL056W	1	0	0.8342123268801188	0.8740308055907384	0.0	0.0
YBL057C	331	1	8.383120673484876e-110	1.944005120694013e-108	0.001993775761789067	0.5605699798086697
YBL058W	133	0	3.3805333994228764e-45	1.344498449521505e-44	0.0	0.0
YBL059C-A	317	13	1.6849418990282655e-96	2.8087248873366824e-95	0.02706377635008944	7.608239096996256
YBL059W	251	20	2.8768831765320997e-70	2.4402588714212543e-69	0.05258484280097061	14.770574072453956
YBL060W	54	3	7.031366413796559e-17	1.1323827568116496e-16	0.036663320952898946	10.151412725437472
YBL061C	83	5	4.194250240102355e-25	8.70484775562203e-25	0.03975540826217958	11.077930554340467
YBL063W	10	0	0.00035752307716343287	0.00040723216810594225	0.0	0.0
YBL064C	194	1	1.3449880690280404e-64	9.584914975192392e-64	0.0034017514286194903	0.9593259446702316
YBL066C	26	0	1.228907349052486e-09	1.6150471125230455e-09	0.0	0.0
YBL067C	91	0	2.706400490001636e-31	6.776016202873056e-31	0.0	0.0
YBL068W	161	1	1.0672675114629863e-53	5.524622374818752e-53	0.00409900482703218	1.148822427788199
YBL069W	116	1	8.039281527746842e-39	2.591586775004041e-38	0.0056891360099325956	1.604389941811878
YBL071C-B	423	54	2.954126866219125e-105	6.111217125045392e-104	0.08424763112581035	23.70259103294988
YBL071W-A	197	47	9.952860549460968e-39	3.204865678608624e-38	0.15744756104645943	44.17744426688597
YBL072C	173	3	3.5090973368405604e-56	1.963114667720823e-55	0.011444042378361522	3.2087798848858067
YBL074C	138	2	2.3480570462820837e-45	9.416789451302834e-45	0.009564344596408422	2.677830694679061
YBL075C	59	1	6.27240515399672e-20	1.1099262166349271e-19	0.011185419951731883	3.1018205549626203
YBL076C	0	0	1.0	1.0		0.0
YBL078C	205	41	6.205372079106072e-44	2.3759716928721054e-43	0.1319879554304362	37.2218466528207
YBL079W	4	0	0.051043966307333835	0.055231204183156524	0.0	0.0
YBL080C	106	3	4.6534592722110345e-34	1.2953554827921422e-33	0.01867754086279758	5.218015887993281
YBL081W	201	0	1.1496207320724699e-67	8.995195687277244e-67	0.0	0.0
YBL082C	105	19	4.079563706836451e-24	8.211960405326016e-24	0.11941767396087084	33.676908874220146
YBL084C	2	0	0.30847481210937633	0.326770794702712	0.0	0.0
YBL085W	13	0	3.2530870322595305e-05	3.793289440901168e-05	0.0	0.0
YBL086C	52	7	8.636019242106429e-14	1.2783975974608512e-13	0.08883804692433207	24.580464774910983
YBL087C	127	0	3.262124342664117e-43	1.2111347381963419e-42	0.0	0.0
YBL088C	0	0	1.0	1.0		0.0
YBL089W	150	37	2.888309195464815e-29	6.785402852580944e-29	0.1627851450308713	45.9069442082106
YBL090W	236	4	3.111600143863316e-76	3.0330190554843953e-75	0.011185419951731883	3.141084106223235
YBL091C	247	1	4.307508635879942e-82	5.045312049887077e-81	0.002671820960130288	0.7534786772162112
YBL091C-A	212	50	7.812151629700848e-42	2.7870771726060533e-41	0.15564617385664647	43.68761345473968
YBL092W	77	0	1.1895761794696059e-26	2.5757728193259425e-26	0.0	0.0
YBL093C	231	1	8.212632759049424e-77	8.101346654767279e-76	0.002856882152173944	0.8021949711425735
YBL095W	178	0	4.533778758477499e-60	2.834104526087402e-59	0.0	0.0
YBL097W	25	0	2.6721834721919626e-09	3.4565288233414254e-09	0.0	0.0
YBL098W	21	0	6.023406498434598e-08	7.558501150446732e-08	0.0	0.0
YBL099W	0	0	1.0	1.0		0.0
YBL100W-C	173	23	2.3943755382573843e-43	8.982422518276723e-43	0.08773765823410501	24.60064578412452
YBL101C	28	0	2.6044666316695416e-10	3.4720184512590485e-10	0.0	0.0
YBL102W	166	8	2.381658550639472e-50	1.1273183806360167e-49	0.031804326609743666	8.91541237296678
YBL103C	15	0	6.6762724636061585e-06	7.987360711087791e-06	0.0	0.0
YBL104C	25	1	1.3812963587319956e-08	1.7501289621211074e-08	0.026397591086087246	7.444369331061181
YBL105C	46	2	6.637522481282606e-15	1.013336654893981e-14	0.028693033789225265	7.91954184178508
YBL106C	42	2	1.4106653859199192e-13	2.0690478537172802e-13	0.03142570367391339	8.656243409312815
YBL107C	11	0	0.00016024112526552206	0.00018486393408265143	0.0	0.0
YBL108C-A	80	2	3.5714544756350163e-26	7.655398691530741e-26	0.01649849442880453	4.652730831117197
YBL111C	13	0	3.2530870322595305e-05	3.793289440901168e-05	0.0	0.0
YBR001C	31	1	1.3479426487926067e-10	1.809528051635453e-10	0.021288379908134872	5.815913540140309
YBR002C	102	5	2.371923991738934e-31	5.9986521004796e-31	0.03234998907608731	9.034428800311748
YBR003W	74	5	3.779318244490584e-22	7.192210199889263e-22	0.044590525483255476	12.574948190173478
YBR004C	0	0	1.0	1.0		0.0
YBR005W	46	0	2.4375889673985604e-16	3.872534295996995e-16	0.0	0.0
YBR006W	56	4	6.934912429496119e-17	1.1174749616708374e-16	0.04713855551087008	13.06029707235077
YBR007C	15	1	3.215352845838348e-05	3.793289440901168e-05	0.04399598514347874	11.631827082768242
YBR008C	13	1	0.00015264281808292742	0.0001773790355213004	0.05076459824247547	14.316094865918048
YBR009C	0	0	1.0	1.0		0.0
YBR010W	0	0	1.0	1.0		0.0
YBR011C	0	1	1.0	1.0		0.0
YBR013C	4	0	0.051043966307333835	0.055231204183156524	0.0	0.0
YBR014C	86	0	1.2301048117537098e-29	2.9208640678759644e-29	0.0	0.0
YBR015C	0	0	1.0	1.0		0.0
YBR016W	36	0	5.368714035191533e-13	7.755708218132757e-13	0.0	0.0
YBR017C	4	0	0.051043966307333835	0.055231204183156524	0.0	0.0
YBR018C	147	10	8.563472300629313e-43	3.144024967999925e-42	0.044893862391304835	12.574948197284543
YBR019C	35	1	6.196190750723659e-12	8.670144284041791e-12	0.01885542220434803	5.3174066650437
YBR020W	106	0	2.906114389247407e-36	8.682111092239916e-36	0.0	0.0
YBR021W	43	0	2.446561752613186e-15	3.783322570389468e-15	0.0	0.0
YBR022W	136	27	1.1029402608953048e-29	2.6418198419029145e-29	0.1310174557581536	36.94815660562613
YBR023C	0	0	1.0	1.0		0.0
YBR024W	56	0	1.1329580819751163e-19	1.9895089860882119e-19	0.0	0.0
YBR025C	0	0	1.0	1.0		0.0
YBR026C	40	0	2.4613605668400112e-14	3.6795644969838585e-14	0.0	0.0
YBR028C	64	7	1.1912476388638497e-17	1.964687459451104e-17	0.0721809131260198	20.04253281650569
YBR029C	29	5	1.5175053942851838e-07	1.8768115102223855e-07	0.1137827201986519	31.01820554608824
YBR030W	106	0	2.906114389247407e-36	8.682111092239916e-36	0.0	0.0
YBR031W	32	0	1.178033965029868e-11	1.637233768218166e-11	0.0	0.0
YBR033W	0	0	1.0	1.0		0.0
YBR034C	80	0	1.2021325355731466e-27	2.670322214013583e-27	0.0	0.0
YBR035C	41	8	8.479067844334941e-10	1.1204760839331397e-09	0.12876873700530364	35.449377768113244
YBR036C	20	0	1.315677499704363e-07	1.6278961490533115e-07	0.0	0.0
YBR037C	72	0	5.434807592764238e-25	1.1210752677900694e-24	0.0	0.0
YBR038W	8	0	0.0018054138449917871	0.002016103887873353	0.0	0.0
YBR039W	40	0	2.4613605668400112e-14	3.6795644969838585e-14	0.0	0.0
YBR040W	212	14	2.026923072188383e-61	1.3246402941085673e-60	0.04358092867986101	12.232531767327108
YBR041W	62	17	4.5763066281346785e-12	6.458488200834978e-12	0.18095122921914641	50.2199518408881
YBR042C	108	6	1.1887863713449347e-32	3.165143713705889e-32	0.036663320952898946	10.24454495254533
YBR043C	86	0	1.2301048117537098e-29	2.9208640678759644e-29	0.0	0.0
YBR044C	8	0	0.0018054138449917871	0.002016103887873353	0.0	0.0
YBR045C	15	0	6.6762724636061585e-06	7.987360711087791e-06	0.0	0.0
YBR046C	56	4	6.934912429496119e-17	1.1174749616708374e-16	0.04713855551087008	13.06029707235077
YBR047W	130	2	1.0337970656535913e-42	3.7748361425865416e-42	0.010152919648495094	2.863218973183609
YBR048W	162	0	8.760482780087886e-55	4.6866545551893426e-54	0.0	0.0
YBR049C	0	0	1.0	1.0		0.0
YBR050C	83	10	5.084597359959959e-22	9.663423468978759e-22	0.07951081652435917	22.42279919003621
YBR052C	111	10	4.597237145603281e-31	1.1440376817120066e-30	0.059454033977673966	16.61689583322368
YBR053C	33	1	2.8883253516238824e-11	3.969118063844432e-11	0.01999817506521761	5.47380097916217
YBR054W	0	0	1.0	1.0		0.0
YBR055C	25	0	2.6721834721919626e-09	3.4565288233414254e-09	0.0	0.0
YBR056W	14	0	1.4719994437047716e-05	1.7476194881804586e-05	0.0	0.0
YBR057C	2	0	0.30847481210937633	0.326770794702712	0.0	0.0
YBR058C	0	0	1.0	1.0		0.0
YBR058C-A	189	6	2.655997393487401e-59	1.6284265469025632e-58	0.020950469115942255	5.8771336832634775
YBR059C	1	0	0.8342123268801188	0.8740308055907384	0.0	0.0
YBR060C	0	0	1.0	1.0		0.0
YBR061C	0	0	1.0	1.0		0.0
YBR062C	86	29	3.4568060398662105e-14	5.1529527048394445e-14	0.2225378318303866	62.03641110779228
YBR063C	75	96	0.3085856925472571	0.32682805116745406	0.8447229147547918	235.0853473981209
YBR065C	124	9	6.296384679555298e-36	1.8531478143358508e-35	0.04789885479330346	13.39986479591012
YBR066C	40	0	2.4613605668400112e-14	3.6795644969838585e-14	0.0	0.0
YBR067C	23	0	1.2664163841473717e-08	1.6081167200776187e-08	0.0	0.0
YBR068C	13	0	3.2530870322595305e-05	3.793289440901168e-05	0.0	0.0
YBR069C	43	0	2.446561752613186e-15	3.783322570389468e-15	0.0	0.0
YBR070C	75	95	0.27858968039178156	0.30003169511856476	0.835923717726096	232.63654169632008
YBR071W	95	2	3.872626702914349e-31	9.67483760576039e-31	0.013893468992677498	3.8772756948088873
YBR072C-A	341	43	1.9457007477683595e-85	2.5431193182763264e-84	0.08321821236816358	23.399698921295126
YBR072W	75	0	5.485236922768656e-26	1.1631857501048136e-25	0.0	0.0
YBR073W	0	0	1.0	1.0		0.0
YBR074W	8	0	0.0018054138449917871	0.002016103887873353	0.0	0.0
YBR076W	1	0	0.8342123268801188	0.8740308055907384	0.0	0.0
YBR077C	200	3	4.313723073254223e-65	3.1522517654745914e-64	0.009899096657282717	2.791638499147943
YBR078W	6	0	0.009372454391531296	0.010373553734737582	0.0	0.0
YBR079C	1	0	0.8342123268801188	0.8740308055907384	0.0	0.0
YBR080C	50	1	6.175298036851471e-17	9.973080317307725e-17	0.013198795543043623	3.649200652774778
YBR081C	2	0	0.30847481210937633	0.326770794702712	0.0	0.0
YBR082C	23	0	1.2664163841473717e-08	1.6081167200776187e-08	0.0	0.0
YBR083W	25	0	2.6721834721919626e-09	3.4565288233414254e-09	0.0	0.0
YBR084C-A	86	1	6.891055425200044e-29	1.597436405170662e-28	0.00767371833897885	2.1640608519837845
YBR084W	16	0	3.0342319127311396e-06	3.6636295885191653e-06	0.0	0.0
YBR085C-A	54	1	2.8825305402894306e-18	4.8415400517536555e-18	0.012221106984299651	3.38380424181249
YBR085W	14	0	1.4719994437047716e-05	1.7476194881804586e-05	0.0	0.0
YBR086C	4	0	0.051043966307333835	0.055231204183156524	0.0	0.0
YBR087W	117	8	2.7608589415424056e-34	7.771757108570913e-34	0.045124087326644864	12.617575140904371
YBR088C	166	1	2.3789461888235575e-55	1.293130390541047e-54	0.003975540826217958	1.1211399593862357
YBR091C	294	1	1.3413515938939885e-97	2.289054307562115e-96	0.002244693119565242	0.6308787568988624
YBR092C	116	0	1.4224070561888205e-39	4.6690998745102204e-39	0.0	0.0
YBR093C	55	13	1.0048732405990673e-11	1.404380560555343e-11	0.15598576550869733	43.20392915664798
YBR094W	45	0	5.256787624876213e-16	8.289494277670168e-16	0.0	0.0
YBR095C	106	6	5.393307092362137e-32	1.398417902983528e-31	0.03735508172559516	10.436031775986562
YBR096W	155	0	1.8021460249556634e-52	9.020140808981741e-52	0.0	0.0
YBR097W	13	0	3.2530870322595305e-05	3.793289440901168e-05	0.0	0.0
YBR098W	40	5	4.629888409050653e-11	6.342660371712793e-11	0.08249247214402264	23.263654159566187
YBR101C	120	3	1.1054694297298354e-38	3.5517065309364714e-38	0.016498494428804526	4.614278512449814
YBR102C	42	0	5.280094973947214e-15	8.084618262824929e-15	0.0	0.0
YBR103W	61	11	1.6415086777507347e-14	2.4823340535746714e-14	0.11900553358481952	33.01938010182244
YBR104W	58	2	6.947490060241829e-19	1.189845602634031e-18	0.022756544039730382	6.308787568988627
YBR105C	67	0	2.4888366384627674e-23	4.910222815711621e-23	0.0	0.0
YBR106W	18	0	6.300057876387058e-07	7.676193399809739e-07	0.0	0.0
YBR107C	106	16	5.387210414122303e-26	1.1508858503572571e-25	0.09961355126825376	27.82941806929751
YBR108W	41	0	1.1398459342169166e-14	1.7314458446068378e-14	0.0	0.0
YBR109C	152	4	1.5768261976271518e-48	7.079100283024005e-48	0.01736683624084687	4.897611401396506
YBR110W	41	5	2.2023651480864533e-11	3.052000473890408e-11	0.08048046062831476	22.155861105070773
YBR111C	108	1	3.568528666664854e-36	1.061697276874784e-35	0.006110553492149826	1.7074241587575545
YBR111W-A	139	38	1.2579291581648857e-25	2.6335459004755215e-25	0.1804151908761358	50.51536332779253
YBR112C	2	0	0.30847481210937633	0.326770794702712	0.0	0.0
YBR114W	46	2	6.637522481282606e-15	1.013336654893981e-14	0.028693033789225265	7.91954184178508
YBR115C	6	0	0.009372454391531296	0.010373553734737582	0.0	0.0
YBR117C	42	0	5.280094973947214e-15	8.084618262824929e-15	0.0	0.0
YBR118W	5	0	0.02169681035342848	0.023849074224496787	0.0	0.0
YBR119W	120	16	1.9803835716155186e-30	4.8588677134645255e-30	0.08799197028695747	24.609485399732343
YBR120C	0	1	1.0	1.0		0.0
YBR121C	27	0	5.655580990193415e-10	7.490844374620527e-10	0.0	0.0
YBR122C	97	0	2.780782391884458e-33	7.525778605048245e-33	0.0	0.0
YBR123C	52	2	6.784397668785168e-17	1.0941410822541645e-16	0.025382299121237736	7.0229899356888525
YBR125C	152	0	1.7673165555816813e-51	8.606128290559059e-51	0.0	0.0
YBR126C	40	1	1.3266538062854536e-13	1.9468196070292534e-13	0.01649849442880453	4.539249592565086
YBR127C	1	0	0.8342123268801188	0.8740308055907384	0.0	0.0
YBR128C	250	5	4.040745173255961e-80	4.3517463467031897e-79	0.013198795543043622	3.707355244916279
YBR129C	208	1	3.209511178119598e-69	2.633081139139202e-68	0.003172787390154717	0.8904748004361501
YBR130C	99	16	8.54921126827101e-24	1.702441620631114e-23	0.10665693368116058	30.07825991599426
YBR131W	61	5	6.856560706868382e-18	1.1380109848542587e-17	0.05409342435673615	15.00880913719202
YBR132C	192	0	1.0777404693280428e-64	7.776769685201472e-64	0.0	0.0
YBR133C	51	0	5.2428925328476225e-18	8.729552679909286e-18	0.0	0.0
YBR135W	180	9	2.881462156348183e-54	1.513359713347799e-53	0.03299698885760905	9.305461663118887
YBR136W	0	0	1.0	1.0		0.0
YBR137W	170	1	1.1350052897303354e-56	6.4309511539302055e-56	0.003881998689130477	1.0883580895803515
YBR138C	159	0	8.587702829968754e-54	4.453370511735825e-53	0.0	0.0
YBR139W	91	1	1.5189758948803425e-30	3.731580679819244e-30	0.0072520854632107815	2.0229264488385046
YBR140C	0	0	1.0	1.0		0.0
YBR141C	116	23	1.6197572404606445e-25	3.388586354997878e-25	0.13085012822844969	36.58557577487719
YBR142W	75	0	5.485236922768656e-26	1.1631857501048136e-25	0.0	0.0
YBR143C	23	0	1.2664163841473717e-08	1.6081167200776187e-08	0.0	0.0
YBR145W	74	1	6.562941024801861e-25	1.3503926237436674e-24	0.008918105096651096	2.514989638034697
YBR146W	145	0	3.640739979980694e-49	1.6630576350173926e-48	0.0	0.0
YBR147W	99	48	1.4659161737781712e-11	2.032421387511635e-11	0.31997080104348175	90.23477974798278
YBR148W	105	32	2.4400701542999164e-18	4.1031706015727545e-18	0.20112450351304567	56.18391948551082
YBR149W	142	0	3.572691436469828e-48	1.5902901277970572e-47	0.0	0.0
YBR150C	37	1	1.33065254408675e-12	1.8904601731825345e-12	0.017836210193302192	4.897611402719564
YBR151W	116	4	1.1821367185614913e-36	3.5594074703911705e-36	0.022756544039730382	6.417559767247512
YBR152W	148	5	1.6808075634178252e-46	7.030054034338845e-46	0.022295262741627738	6.245276286283124
YBR153W	152	54	3.7890335878655735e-23	7.442189946658099e-23	0.23445228925143274	65.68561174700793
YBR154C	169	1	2.4284801090347684e-56	1.3652188765453522e-55	0.0039049690955750365	1.0947601958324338
YBR155W	123	2	2.1288310964523583e-40	7.231487085468111e-40	0.010730728083775303	3.00176182810108
YBR156C	53	0	1.1303312965643827e-18	1.9215297920608234e-18	0.0	0.0
YBR157C	35	0	1.1612519604325251e-12	1.6510160752651303e-12	0.0	0.0
YBR158W	15	1	3.215352845838348e-05	3.793289440901168e-05	0.04399598514347874	11.631827082768242
YBR159W	29	4	4.4801974207301796e-08	5.651593631633968e-08	0.09102617615892153	24.8145644368706
YBR160W	86	0	1.2301048117537098e-29	2.9208640678759644e-29	0.0	0.0
YBR161W	83	4	8.993630184501338e-26	1.8904373973343273e-25	0.031804326609743666	8.862344443472372
YBR162C	60	0	5.286352840904024e-21	9.716144195602122e-21	0.0	0.0
YBR162W-A	102	0	6.136676472710095e-35	1.750596547348996e-34	0.0	0.0
YBR163W	97	0	2.780782391884458e-33	7.525778605048245e-33	0.0	0.0
YBR164C	116	1	8.039281527746842e-39	2.591586775004041e-38	0.0056891360099325956	1.604389941811878
YBR165W	138	28	8.259489169135455e-30	1.984140443262239e-29	0.1339008243497179	37.489629725506845
YBR166C	74	4	8.301055222737627e-23	1.609011411727809e-22	0.035672420386604384	10.059958552138788
YBR167C	119	9	2.697489886230288e-34	7.604541341034503e-34	0.04991141171739184	13.958192497331789
YBR168W	72	1	3.0245026830800274e-24	6.1203078572812236e-24	0.009165830238224738	2.584850461977468
YBR169C	46	0	2.4375889673985604e-16	3.872534295996995e-16	0.0	0.0
YBR170C	153	13	7.748920232329004e-43	2.8566692471874425e-42	0.05607331439855133	15.71051969524648
YBR171W	120	2	2.088655113751597e-39	6.840464441449564e-39	0.010998996285869684	3.0761856749665437
YBR172C	52	2	6.784397668785168e-17	1.0941410822541645e-16	0.025382299121237736	7.0229899356888525
YBR173C	198	54	5.324120442199501e-36	1.5815607780521347e-35	0.1799835755869585	50.50200301077659
YBR175W	97	8	9.346268590853285e-28	2.091454889727519e-27	0.054428022857911845	15.349215114723714
YBR176W	142	3	6.0073404213281836e-46	2.455452364112181e-45	0.01394238965814467	3.904389510194724
YBR177C	59	0	1.137175707767269e-20	2.058513533323753e-20	0.0	0.0
YBR179C	13	0	3.2530870322595305e-05	3.793289440901168e-05	0.0	0.0
YBR180W	80	6	1.7981269355376836e-23	3.5585092932819055e-23	0.04949548328641358	13.958192493351598
YBR181C	75	0	5.485236922768656e-26	1.1631857501048136e-25	0.0	0.0
YBR182C	61	0	2.457781713951773e-21	4.565472427951113e-21	0.0	0.0
YBR182C-A	200	22	1.4926169183858561e-52	7.516672414743485e-52	0.07259337548673991	20.472015660418243
YBR183W	44	0	1.1339243868312926e-15	1.7691804527039511e-15	0.0	0.0
YBR184W	0	0	1.0	1.0		0.0
YBR185C	119	146	0.09893834369691958	0.10685341119267314	0.8096740123043565	229.899641020658
YBR186W	91	16	2.6881068363971726e-21	4.988480934533765e-21	0.1160333674113725	32.36682318141608
YBR187W	183	0	1.0113857568117875e-61	6.670274641541961e-61	0.0	0.0
YBR188C	286	3	1.843382602077377e-93	2.8498100388567193e-92	0.006922445214883019	1.9453926824815049
YBR189W	340	4	1.5939571617975038e-110	3.772365282920759e-109	0.007763997378260954	2.1830995109081064
YBR191W	128	4	1.3016528861688401e-40	4.469137760213134e-40	0.02062311803600566	5.770828940154178
YBR192W	120	41	4.0120931263541084e-19	6.912386929197866e-19	0.22547942386032852	63.06180633681413
YBR193C	191	48	1.6203307870978315e-36	4.8737041614014794e-36	0.16584873980787798	46.52730832112247
YBR194W	202	70	5.98773033813922e-31	1.4887780879653548e-30	0.22869200198342907	64.17559768329271
YBR195C	127	7	3.2048879991046045e-38	1.0115977432958605e-37	0.036374633386340685	10.177848695245538
YBR196C	75	0	5.485236922768656e-26	1.1631857501048136e-25	0.0	0.0
YBR196C-A	308	24	2.9704291180176343e-86	3.954383763360976e-85	0.05142387873913099	14.502018177005231
YBR196C-B	191	5	1.1325389496217723e-60	7.220877493652786e-60	0.017275910396653955	4.846594616783589
YBR197C	181	62	3.9414105289353424e-28	8.948697967590666e-28	0.2260567192454985	63.39984871099468
YBR198C	35	1	6.196190750723659e-12	8.670144284041791e-12	0.01885542220434803	5.169700924937699
YBR199W	69	0	5.389391123704181e-24	1.0773162444359661e-23	0.0	0.0
YBR200W	29	1	6.298672292668362e-10	8.333026076635783e-10	0.022756544039730382	6.203641109217649
YBR200W-A	133	6	7.20902545217589e-41	2.490036358886699e-40	0.029771719270023204	8.333249252209315
YBR201C-A	120	12	9.297562544003624e-33	2.484678540453757e-32	0.0659939777152181	18.457114049799262
YBR201W	122	0	1.4710157413775273e-41	5.202836118488413e-41	0.0	0.0
YBR202W	8	0	0.0018054138449917871	0.002016103887873353	0.0	0.0
YBR203W	18	0	6.300057876387058e-07	7.676193399809739e-07	0.0	0.0
YBR204C	116	0	1.4224070561888205e-39	4.6690998745102204e-39	0.0	0.0
YBR205W	59	0	1.137175707767269e-20	2.058513533323753e-20	0.0	0.0
YBR207W	64	5	7.155189359684608e-19	1.22468732165316e-18	0.05155779509001415	14.31609486893264
YBR208C	0	0	1.0	1.0		0.0
YBR210W	23	0	1.2664163841473717e-08	1.6081167200776187e-08	0.0	0.0
YBR211C	20	5	9.33671231451738e-05	0.00010862923835887003	0.16498494428804528	44.31172221736187
YBR212W	44	0	1.1339243868312926e-15	1.7691804527039511e-15	0.0	0.0
YBR213W	256	1	4.617694289966708e-85	5.981162130990661e-84	0.0025778897545007074	0.7241604408649812
YBR214W	54	0	5.249731170479389e-19	9.012299689978198e-19	0.0	0.0
YBR215W	141	88	2.414334094477349e-11	3.3433266018153706e-11	0.41187730772618386	115.33529950198428
YBR216C	0	0	1.0	1.0		0.0
YBR217W	114	13	3.1370937623739017e-30	7.602792341935233e-30	0.0752562903770031	21.03843507105044
YBR218C	10	0	0.00035752307716343287	0.00040723216810594225	0.0	0.0
YBR221C	20	0	1.315677499704363e-07	1.6278961490533115e-07	0.0	0.0
YBR221W-A	328	105	1.4779532752635837e-52	7.44935082036886e-52	0.21126120914932625	59.96224536559459
YBR222C	0	0	1.0	1.0		0.0
YBR223C	74	5	3.779318244490584e-22	7.192210199889263e-22	0.044590525483255476	12.574948190173478
YBR225W	20	0	1.315677499704363e-07	1.6278961490533115e-07	0.0	0.0
YBR227C	92	0	1.261713471104637e-31	3.2135138052802335e-31	0.0	0.0
YBR228W	64	42	2.2459044129306488e-05	2.6658815848842437e-05	0.43308547875611886	120.25519689903416
YBR229C	33	0	5.4395099795495775e-12	7.637358860446685e-12	0.0	0.0
YBR230C	0	0	1.0	1.0		0.0
YBR230W-A	138	0	7.508409756233216e-47	3.1611174603292263e-46	0.0	0.0
YBR231C	67	0	2.4888366384627674e-23	4.910222815711621e-23	0.0	0.0
YBR233W	25	0	2.6721834721919626e-09	3.4565288233414254e-09	0.0	0.0
YBR233W-A	217	26	1.1671569568645886e-55	6.429424960659242e-55	0.07907112537307238	22.19651406384821
YBR234C	95	128	0.42402644948849466	0.44884522565954954	0.8891820155313599	248.145644547708
YBR235W	43	0	2.446561752613186e-15	3.783322570389468e-15	0.0	0.0
YBR236C	56	0	1.1329580819751163e-19	1.9895089860882119e-19	0.0	0.0
YBR237W	43	6	1.823384583912368e-11	2.5274246184815687e-11	0.09208462006774619	25.37853181201476
YBR238C	10	0	0.00035752307716343287	0.00040723216810594225	0.0	0.0
YBR239C	46	0	2.4375889673985604e-16	3.872534295996995e-16	0.0	0.0
YBR240C	1	0	0.8342123268801188	0.8740308055907384	0.0	0.0
YBR241C	0	1	1.0	1.0		0.0
YBR242W	162	0	8.760482780087886e-55	4.6866545551893426e-54	0.0	0.0
YBR243C	72	11	5.84161346156632e-18	9.71799798017585e-18	0.1008241326204721	28.433355081752143
YBR244W	150	4	7.20291804424849e-48	3.1791236893686156e-47	0.017598394057391494	4.930045915414435
YBR245C	45	0	5.256787624876213e-16	8.289494277670168e-16	0.0	0.0
YBR246W	97	11	6.16273587967487e-26	1.3039696116265702e-25	0.07483853142962878	21.10517078274511
YBR247C	69	0	5.389391123704181e-24	1.0773162444359661e-23	0.0	0.0
YBR248C	2	1	0.7169617822475635	0.7578105513151511	0.32996988857609055	62.03641109217648
YBR249C	92	0	1.261713471104637e-31	3.2135138052802335e-31	0.0	0.0
YBR250W	18	1	3.1232486836476593e-06	3.763210387525181e-06	0.03666332095289895	9.795222805439128
YBR251W	43	0	2.446561752613186e-15	3.783322570389468e-15	0.0	0.0
YBR252W	147	1	4.514116720110529e-49	2.050607050344048e-48	0.004489386239130484	1.2660492059156323
YBR253W	237	20	1.0115305600660216e-65	7.5746253267443885e-65	0.05569112043478321	15.639431370833602
YBR254C	224	41	9.26584089666357e-50	4.290487197802914e-49	0.12079254849660458	33.91323806372316
YBR255C-A	202	24	5.06110459819388e-52	2.5170650435114568e-51	0.07840868639431854	22.003062062843213
YBR255W	66	3	7.645384478618319e-21	1.3976035008434188e-20	0.029997262597826414	8.333249252209315
YBR256C	108	20	1.5357378254412145e-24	3.1419524134160174e-24	0.1222110698429965	34.148483175151085
YBR257W	138	14	2.296107275587236e-37	7.0765878573966734e-37	0.06695041217485895	18.744814862753422
YBR258C	359	0	8.501042980143591e-120	2.494362151979887e-118	0.0	0.0
YBR259W	44	1	6.151431753623076e-15	9.403743757332884e-15	0.014998631298913207	4.1357607401074015
YBR260C	61	0	2.457781713951773e-21	4.565472427951113e-21	0.0	0.0
YBR261C	194	35	1.558241917426355e-43	5.887943013875801e-43	0.11906130000168215	33.576408063458125
YBR262C	147	1	4.514116720110529e-49	2.050607050344048e-48	0.004489386239130484	1.2660492059156323
YBR263W	15	0	6.6762724636061585e-06	7.987360711087791e-06	0.0	0.0
YBR264C	155	9	4.547176256036398e-46	1.861267661812479e-45	0.03831908383464277	10.806342576392622
YBR265W	150	0	8.097948997203227e-51	3.8809420569096464e-50	0.0	0.0
YBR267W	120	12	9.297562544003624e-33	2.484678540453757e-32	0.0659939777152181	18.457114049799262
YBR268W	162	3	1.499751880807219e-52	7.545995683746558e-52	0.01222110698429965	3.4253233128159
YBR269C	144	87	3.7590754735365854e-12	5.311656768626266e-12	0.39871361536277605	112.44099509601983
YBR270C	91	3	4.199934265816972e-29	9.806667463545841e-29	0.021756256389632345	6.068779346515517
YBR271W	94	15	9.379673123135676e-23	1.8162457956617263e-22	0.10530953890726293	29.385668416317387
YBR272C	69	0	5.389391123704181e-24	1.0773162444359661e-23	0.0	0.0
YBR273C	69	1	2.9939518191211907e-23	5.890597643436869e-23	0.009564344596408422	2.6587033330417125
YBR274W	62	1	6.3186759251635375e-21	1.1580211996690729e-20	0.010644189954067436	2.954114814169889
YBR275C	2	0	0.30847481210937633	0.326770794702712	0.0	0.0
YBR276C	86	1	6.891055425200044e-29	1.597436405170662e-28	0.00767371833897885	2.1640608519837845
YBR278W	309	27	1.0877042793119613e-84	1.3808802009543244e-83	0.05766464072203524	16.20951386816738
YBR279W	100	0	2.8207408789203557e-34	7.893956591080763e-34	0.0	0.0
YBR280C	91	2	8.158891536214485e-30	1.961613094680999e-29	0.014504170926421563	4.045852897677009
YBR281C	49	11	7.949849566512554e-11	1.0798201430565352e-10	0.14814974589130592	40.9440313264406
YBR282W	255	15	8.141988643866973e-75	7.701410639947197e-74	0.03881998689130477	10.904837887763074
YBR283C	144	4	6.865801353422104e-46	2.7983857961396543e-45	0.018331660476449477	5.169700923954935
YBR284W	11	0	0.00016024112526552206	0.00018486393408265143	0.0	0.0
YBR285W	169	0	4.262354788727904e-57	2.4390848149228034e-56	0.0	0.0
YBR286W	13	0	3.2530870322595305e-05	3.793289440901168e-05	0.0	0.0
YBR287W	111	0	6.426215930276136e-38	1.999846743236908e-37	0.0	0.0
YBR288C	116	5	5.843461663004778e-36	1.7331484282589208e-35	0.028445680049662976	8.021949709059392
YBR289W	23	0	1.2664163841473717e-08	1.6081167200776187e-08	0.0	0.0
YBR290W	117	12	8.658563384891512e-32	2.2249954435438378e-31	0.06768613098996729	18.92636271135656
YBR291C	38	28	0.004621994904159942	0.00515537096466715	0.4862714147437123	133.61688543868192
YBR293W	23	0	1.2664163841473717e-08	1.6081167200776187e-08	0.0	0.0
YBR294W	0	0	1.0	1.0		0.0
YBR295W	0	0	1.0	1.0		0.0
YBR296C	62	0	1.1428445499126073e-21	2.1394853536938165e-21	0.0	0.0
YBR296C-A	158	25	1.6137140439250513e-37	4.986818627948936e-37	0.10442085081521853	29.44766349159116
YBR297W	61	37	8.756203137116468e-06	1.0467038919467223e-05	0.40029134023984747	111.06518761522094
YBR298C	8	0	0.0018054138449917871	0.002016103887873353	0.0	0.0
YBR298C-A	292	8	8.54677613633252e-92	1.2766885600012551e-90	0.018080541839785785	5.081480772625119
YBR299W	31	0	2.552460259569747e-11	3.514292303755234e-11	0.0	0.0
YBR301W	54	4	3.146644932352482e-16	4.987969957541104e-16	0.048884427937198605	13.53521696724996
YBR302C	51	0	5.2428925328476225e-18	8.729552679909286e-18	0.0	0.0
YCL001W	28	0	2.6044666316695416e-10	3.4720184512590485e-10	0.0	0.0
YCL001W-A	191	18	4.6489175080074356e-52	2.3168045570667905e-51	0.06219327742795424	17.447740620420927
YCL001W-B	302	135	8.477303331096078e-36	2.487396502914977e-35	0.29500619177332593	83.53417730108337
YCL002C	145	33	1.419255462096599e-29	3.3686084038454567e-29	0.15019319066222053	42.0657856146412
YCL004W	91	53	1.4961020940533077e-08	1.894337988309241e-08	0.38436052955017136	107.21510178844078
YCL005W	5	0	0.02169681035342848	0.023849074224496787	0.0	0.0
YCL005W-A	412	1	1.6325742854726037e-136	6.754629291908593e-135	0.00160179557561209	0.4506276835290559
YCL008C	211	0	5.739138007484122e-71	4.963275591134013e-70	0.0	0.0
YCL009C	136	0	3.4426191916271358e-46	1.4223062479200903e-45	0.0	0.0
YCL010C	161	56	7.282283523509431e-25	1.497868832035148e-24	0.2295442703138021	64.33405595613917
YCL011C	8	0	0.0018054138449917871	0.002016103887873353	0.0	0.0
YCL012C	144	0	7.794380018021202e-49	3.5240156826760954e-48	0.0	0.0
YCL014W	10	0	0.00035752307716343287	0.00040723216810594225	0.0	0.0
YCL016C	102	20	1.0771144932200693e-22	2.084983322284961e-22	0.12939995630434925	36.49200651795416
YCL017C	0	0	1.0	1.0		0.0
YCL018W	25	3	2.4408004506243295e-07	3.0148289071178087e-07	0.07919277325826174	21.47414230452943
YCL021W-A	0	0	1.0	1.0		0.0
YCL024W	0	0	1.0	1.0		0.0
YCL025C	35	1	6.196190750723659e-12	8.670144284041791e-12	0.01885542220434803	5.3174066650437
YCL026C-A	134	13	1.1173680876123065e-36	3.3696821561921213e-36	0.06402400823118175	17.921629876524275
YCL026C-B	150	5	3.6854600041007925e-47	1.5817224241480342e-46	0.02199799257173937	6.162557394268045
YCL027W	81	4	4.1022056401646145e-25	8.516889760500612e-25	0.03258961862479907	9.078499188160894
YCL028W	38	1	6.168727166961596e-13	8.898006003811423e-13	0.01736683624084687	4.772031622810069
YCL029C	13	0	3.2530870322595305e-05	3.793289440901168e-05	0.0	0.0
YCL030C	30	2	1.3574602965506063e-09	1.7823639647174742e-09	0.04399598514347874	12.007047309753611
YCL031C	166	6	9.950767675244298e-52	4.899560351055648e-51	0.02385324495730775	6.726839756317412
YCL032W	195	18	2.362209256444867e-53	1.2151221318259778e-52	0.06091751789097056	17.091664283839574
YCL033C	344	25	2.5196141110803756e-97	4.2870712286459296e-96	0.047960739618617805	13.486176324921235
YCL034W	147	16	4.525314683331494e-39	1.4703437708383852e-38	0.07183017982608775	20.25678729465012
YCL035C	198	1	6.426483208270846e-66	4.831203258923612e-65	0.003333029177536268	0.9352222779773446
YCL036W	124	1	1.814843172858895e-41	6.395320519063423e-41	0.005322094977033718	1.488873866212236
YCL037C	26	0	1.228907349052486e-09	1.6150471125230455e-09	0.0	0.0
YCL038C	97	6	4.8484639148642013e-29	1.1311771186362685e-28	0.040821017143433884	11.511911336042784
YCL039W	77	2	3.5176221141834173e-25	7.313754439142746e-25	0.017141292913043664	4.772031622810069
YCL043C	6	0	0.009372454391531296	0.010373553734737582	0.0	0.0
YCL044C	0	0	1.0	1.0		0.0
YCL045C	64	0	2.4719392657102657e-22	4.730822867587267e-22	0.0	0.0
YCL047C	152	46	4.128080534938505e-26	8.83206516236285e-26	0.199718616769739	55.95441000671046
YCL048W	43	0	2.446561752613186e-15	3.783322570389468e-15	0.0	0.0
YCL048W-A	170	1	1.1350052897303354e-56	6.4309511539302055e-56	0.003881998689130477	1.0883580895803515
YCL049C	72	11	5.84161346156632e-18	9.71799798017585e-18	0.1008241326204721	28.433355081752143
YCL050C	91	0	2.706400490001636e-31	6.776016202873056e-31	0.0	0.0
YCL051W	65	11	9.275378573033544e-16	1.4538757746938106e-15	0.11168211613344603	31.01820554801804
YCL052C	97	22	3.1390398925507344e-20	5.616869453036488e-20	0.14967706285925755	42.21034156549022
YCL054W	25	0	2.6721834721919626e-09	3.4565288233414254e-09	0.0	0.0
YCL055W	25	1	1.3812963587319956e-08	1.7501289621211074e-08	0.026397591086087246	7.444369331061181
YCL056C	200	26	3.074848221244237e-50	1.4518433596367494e-49	0.08579217102978354	24.07383117304913
YCL057C-A	180	2	3.149774186141076e-59	1.9291108993074897e-58	0.00733266419057979	2.0564556164396506
YCL057W	66	23	6.883074354846966e-11	9.355840372187402e-11	0.2299790132500025	63.88824426693808
YCL058W-A	252	35	1.0824151239792171e-61	7.130549115698141e-61	0.09165830238224736	25.746336619839884
YCL059C	186	2	3.2907617782773085e-61	2.1408564464788239e-60	0.007096126636044958	2.0011745513310792
YCL061C	35	0	1.1612519604325251e-12	1.6510160752651303e-12	0.0	0.0
YCL063W	119	2	4.47158105756717e-39	1.4537061990994232e-38	0.011091424826087078	3.127886273267304
YCL064C	21	0	6.023406498434598e-08	7.558501150446732e-08	0.0	0.0
YCL066W	66	1	2.965970383627167e-22	5.664993582278259e-22	0.009999087532608805	2.777749750736439
YCL067C	91	6	4.497612907122581e-27	9.910257405694237e-27	0.04351251277926469	12.137558693031034
YCL068C	162	85	1.8630052237242186e-16	2.9728476808096504e-16	0.34626469788849007	97.05082719645048
YCL069W	62	7	5.2718838781542125e-17	8.528439995292511e-17	0.07450932967847206	20.678803699189217
YCL073C	64	4	1.6255865934577508e-19	2.838976161243706e-19	0.04124623607201132	11.452875895146107
YCR002C	20	0	1.315677499704363e-07	1.6278961490533115e-07	0.0	0.0
YCR003W	169	1	2.4284801090347684e-56	1.3652188765453522e-55	0.0039049690955750365	1.0947601958324338
YCR004C	70	1	1.3942661034430774e-23	2.768792942300117e-23	0.009427711102174016	2.621256808126583
YCR005C	0	0	1.0	1.0		0.0
YCR007C	4	0	0.051043966307333835	0.055231204183156524	0.0	0.0
YCR008W	20	0	1.315677499704363e-07	1.6278961490533115e-07	0.0	0.0
YCR009C	105	4	5.019087776062953e-33	1.3507147309376717e-32	0.02514056293913071	7.0229899356888525
YCR010C	105	8	2.3004407293502957e-30	5.627322260524692e-30	0.05028112587826142	14.179751104934796
YCR011C	23	0	1.2664163841473717e-08	1.6081167200776187e-08	0.0	0.0
YCR012W	32	0	1.178033965029868e-11	1.637233768218166e-11	0.0	0.0
YCR014C	86	4	9.229579772431595e-27	2.0159253046431487e-26	0.0306948733559154	8.656243407935138
YCR015C	53	0	1.1303312965643827e-18	1.9215297920608234e-18	0.0	0.0
YCR016W	64	0	2.4719392657102657e-22	4.730822867587267e-22	0.0	0.0
YCR017C	28	1	1.3622654426532083e-09	1.7866336512425543e-09	0.02356927775543504	6.417559768761974
YCR018C	0	0	1.0	1.0		0.0
YCR019W	0	0	1.0	1.0		0.0
YCR020C	224	23	1.1237049949299228e-59	6.948846694453749e-59	0.06776167354687573	19.024499401600792
YCR020C-A	1	0	0.8342123268801188	0.8740308055907384	0.0	0.0
YCR020W-B	222	21	3.036935687811027e-60	1.9108771488622775e-59	0.06242673567655766	17.60492747166997
YCR021C	15	0	6.6762724636061585e-06	7.987360711087791e-06	0.0	0.0
YCR023C	44	1	6.151431753623076e-15	9.403743757332884e-15	0.014998631298913207	4.1357607401074015
YCR024C	72	0	5.434807592764238e-25	1.1210752677900694e-24	0.0	0.0
YCR024C-A	256	2	2.6047138512309154e-84	3.2423613329932886e-83	0.005155779509001415	1.4483208817299615
YCR024C-B	0	0	1.0	1.0		0.0
YCR026C	26	3	1.1517455412095045e-07	1.4396193452501328e-07	0.0761468973637132	20.678803698440444
YCR027C	14	0	1.4719994437047716e-05	1.7476194881804586e-05	0.0	0.0
YCR028C	30	0	5.533200172277327e-11	7.540624215821542e-11	0.0	0.0
YCR028C-A	130	0	3.320376867732807e-44	1.2807167918397969e-43	0.0	0.0
YCR030C	31	0	2.552460259569747e-11	3.514292303755234e-11	0.0	0.0
YCR031C	0	0	1.0	1.0		0.0
YCR032W	0	0	1.0	1.0		0.0
YCR033W	11	0	0.00016024112526552206	0.00018486393408265143	0.0	0.0
YCR034W	52	2	6.784397668785168e-17	1.0941410822541645e-16	0.025382299121237736	7.0229899356888525
YCR035C	108	1	3.568528666664854e-36	1.061697276874784e-35	0.006110553492149826	1.7074241587575545
YCR036W	167	30	1.0044004102705493e-37	3.1155915638974806e-37	0.1185520557758409	33.2337916630214
YCR037C	44	2	3.0596805933064866e-14	4.5633358641352705e-14	0.029997262597826414	8.271521480214803
YCR040W	2	0	0.30847481210937633	0.326770794702712	0.0	0.0
YCR042C	0	0	1.0	1.0		0.0
YCR043C	138	5	3.3141567815543238e-43	1.2288662572997366e-42	0.023910861491021056	6.743088161123017
YCR044C	72	1	3.0245026830800274e-24	6.1203078572812236e-24	0.009165830238224738	2.549441552402496
YCR045C	66	15	4.035756015182216e-14	6.012198498512061e-14	0.14998631298913206	41.666246261046574
YCR046C	120	0	6.750885471537572e-41	2.337407727080829e-40	0.0	0.0
YCR047C	156	0	8.419749251104492e-53	4.2662535632688925e-52	0.0	0.0
YCR048W	161	0	1.8748638733388137e-54	9.882990041770411e-54	0.0	0.0
YCR050C	159	0	8.587702829968754e-54	4.453370511735825e-53	0.0	0.0
YCR051W	55	2	6.863846670458328e-18	1.1385630862937942e-17	0.02399781007826113	6.646758331791996
YCR052W	4	1	0.1670256508605714	0.1800158392239779	0.16498494428804528	37.22184666040055
YCR053W	84	1	3.170648483188562e-28	7.212974456810688e-28	0.007856425918478347	2.1895203925462954
YCR054C	108	10	4.3245680216769336e-30	1.0454220551771351e-29	0.06110553492149825	17.23233641495955
YCR057C	52	0	2.4341616711987967e-18	4.094432223183469e-18	0.0	0.0
YCR059C	119	3	2.364935413970068e-38	7.493522625753092e-38	0.016637137239130614	4.65273083244393
YCR060W	116	8	5.862233786703961e-34	1.624756940112505e-33	0.045513088079460765	12.725417660826851
YCR061W	20	0	1.315677499704363e-07	1.6278961490533115e-07	0.0	0.0
YCR063W	105	0	6.22929470001103e-36	1.8352804210944381e-35	0.0	0.0
YCR065W	37	0	2.482991345072774e-13	3.616941039897042e-13	0.0	0.0
YCR066W	97	11	6.16273587967487e-26	1.3039696116265702e-25	0.07483853142962878	21.10517078274511
YCR067C	14	1	7.003508641366759e-05	8.1532749385628e-05	0.04713855551087008	12.4072822184353
YCR068W	64	1	1.368712593769769e-21	2.5589941894570678e-21	0.01031155901800283	2.8632189737865272
YCR069W	108	0	6.325809129385443e-37	1.916740163492923e-36	0.0	0.0
YCR071C	222	6	3.58423022268813e-70	3.026858738719447e-69	0.01783621019330219	5.029979277619991
YCR072C	100	3	4.465341417194749e-32	1.1625250561469897e-31	0.019798193314565435	5.583276998295886
YCR073C	16	0	3.0342319127311396e-06	3.6636295885191653e-06	0.0	0.0
YCR073W-A	155	1	1.0251371562516286e-51	5.03894340649839e-51	0.004257675981626975	1.1930079057025174
YCR075C	195	8	7.045661678195319e-60	4.38523812892871e-59	0.02707445239598692	7.596295237262034
YCR075W-A	464	66	1.5944571838291372e-111	3.82071802675057e-110	0.09387074416388783	26.4155040795141
YCR076C	120	1	3.818771747410804e-40	1.2895922677251633e-39	0.005499498142934842	1.5380928374832716
YCR077C	37	0	2.482991345072774e-13	3.616941039897042e-13	0.0	0.0
YCR079W	177	6	2.3768745080144748e-55	1.293130390541047e-54	0.022370839903463766	6.308787568012921
YCR081W	23	0	1.2664163841473717e-08	1.6081167200776187e-08	0.0	0.0
YCR082W	153	12	1.817320373772242e-43	6.848892181890016e-43	0.05175998252173969	14.502018180227523
YCR083W	152	0	1.7673165555816813e-51	8.606128290559059e-51	0.0	0.0
YCR084C	23	0	1.2664163841473717e-08	1.6081167200776187e-08	0.0	0.0
YCR086W	259	9	3.1605946226739395e-80	3.4360264035912716e-79	0.022932270248531388	6.442242691358826
YCR087C-A	251	36	7.991261228515636e-61	5.146443821410237e-60	0.09465271704174709	26.58703333041712
YCR088W	2	0	0.30847481210937633	0.326770794702712	0.0	0.0
YCR089W	15	1	3.215352845838348e-05	3.793289440901168e-05	0.04399598514347874	11.631827082768242
YCR090C	95	3	2.0030869308840578e-30	4.910380622128822e-30	0.020840203489016246	5.8159135422133295
YCR091W	0	0	1.0	1.0		0.0
YCR092C	0	0	1.0	1.0		0.0
YCR093W	5	0	0.02169681035342848	0.023849074224496787	0.0	0.0
YCR094W	102	18	1.0788189624377777e-23	2.1475555046658563e-23	0.11645996067391431	32.84280586615874
YCR095C	65	5	3.36714651422856e-19	5.811662546016942e-19	0.05076459824247547	14.0991843400082
YCR095W-A	25	0	2.6721834721919626e-09	3.4565288233414254e-09	0.0	0.0
YCR096C	11	0	0.00016024112526552206	0.00018486393408265143	0.0	0.0
YCR097W	30	1	2.913318172042678e-10	3.8810499901360757e-10	0.02199799257173937	6.003523654876807
YCR098C	6	0	0.009372454391531296	0.010373553734737582	0.0	0.0
YCR101C	94	27	3.379666024772621e-17	5.509200484259451e-17	0.18955717003307326	53.456907424265474
YCR102C	6	3	0.19052672794828013	0.2052292962035136	0.3299698885760905	79.76109999125134
YCR104W	162	10	1.065197339339623e-47	4.633850150183186e-47	0.04073702328099883	11.417744377230022
YCR105W	60	10	1.0353936123714059e-14	1.578618415892883e-14	0.10998996285869685	30.50971037840045
YCR106W	35	1	6.196190750723659e-12	8.670144284041791e-12	0.01885542220434803	5.3174066650437
YCR107W	23	1	6.484526659828658e-08	8.119423649178012e-08	0.028693033789225265	8.091705794150183
YCR108C	147	3	1.3423547707118725e-47	5.830726802389712e-47	0.013468158717391451	3.798147617746898
YDL001W	0	0	1.0	1.0		0.0
YDL002C	109	29	1.0610263297194647e-20	1.9340609896090782e-20	0.17558030768269037	49.06516151849145
YDL003W	25	0	2.6721834721919626e-09	3.4565288233414254e-09	0.0	0.0
YDL004W	92	0	1.261713471104637e-31	3.2135138052802335e-31	0.0	0.0
YDL005C	148	28	7.178238737374635e-33	1.9245711411954091e-32	0.12485347135311534	34.97354720318551
YDL006W	91	2	8.158891536214485e-30	1.961613094680999e-29	0.014504170926421563	4.045852897677009
YDL007C-A	25	0	2.6721834721919626e-09	3.4565288233414254e-09	0.0	0.0
YDL007W	31	0	2.552460259569747e-11	3.514292303755234e-11	0.0	0.0
YDL008W	35	0	1.1612519604325251e-12	1.6510160752651303e-12	0.0	0.0
YDL010W	31	1	1.3479426487926067e-10	1.809528051635453e-10	0.021288379908134872	5.815913540140309
YDL012C	102	1	3.4562721760939747e-34	9.639680545449296e-34	0.006469997815217462	1.824600325897708
YDL013W	42	0	5.280094973947214e-15	8.084618262824929e-15	0.0	0.0
YDL014W	38	0	1.148769227514484e-13	1.6896603139221987e-13	0.0	0.0
YDL015C	111	9	1.0936087356327017e-31	2.8064898878284997e-31	0.05350863057990657	15.08993783285997
YDL017W	83	0	1.215652253661484e-28	2.789790946052352e-28	0.0	0.0
YDL018C	57	8	7.83175955587874e-15	1.1950238579426541e-14	0.09262312661784998	25.670239075047892
YDL019C	10	0	0.00035752307716343287	0.00040723216810594225	0.0	0.0
YDL020C	33	0	5.4395099795495775e-12	7.637358860446685e-12	0.0	0.0
YDL021W	100	2	8.585808048061905e-33	2.2966038178792567e-32	0.013198795543043623	3.722184665530591
YDL022W	5	0	0.02169681035342848	0.023849074224496787	0.0	0.0
YDL024C	23	1	6.484526659828658e-08	8.119423649178012e-08	0.028693033789225265	7.754551387406552
YDL025C	4	5	1.0	1.0	0.8249247214402264	186.10923330200276
YDL027C	105	2	1.9049170646174671e-34	5.391327774908983e-34	0.012570281469565354	3.544937776233699
YDL028C	4	0	0.051043966307333835	0.055231204183156524	0.0	0.0
YDL029W	169	15	8.755200138279565e-47	3.68333255268806e-46	0.058574536433625535	16.42140293748651
YDL030W	72	14	2.0206538930715997e-16	3.223517486561656e-16	0.12832162333514632	35.69218173363497
YDL031W	30	1	2.913318172042678e-10	3.8810499901360757e-10	0.02199799257173937	6.003523654876807
YDL033C	106	11	7.751522215483982e-29	1.7939237127262929e-28	0.06848431649692445	19.13272492264204
YDL035C	69	3	7.802536743389346e-22	1.4697801772431092e-21	0.028693033789225265	7.976109999125136
YDL036C	69	5	1.6480084884470658e-20	2.973861567950761e-20	0.04782172298204211	13.486176322246036
YDL037C	69	3	7.802536743389346e-22	1.4697801772431092e-21	0.028693033789225265	7.976109999125136
YDL040C	25	0	2.6721834721919626e-09	3.4565288233414254e-09	0.0	0.0
YDL042C	130	6	6.991190021832295e-40	2.3430264461280612e-39	0.030458758945485283	8.524087021011558
YDL043C	186	7	1.29887944178335e-57	7.614531773390466e-57	0.024836443226157353	7.00411092965878
YDL044C	114	10	4.8781568253394215e-32	1.2688502895760748e-31	0.05788945413615623	16.18341159478402
YDL045C	119	0	1.4462857670464014e-40	4.921650559931276e-40	0.0	0.0
YDL045W-A	265	0	8.637026206210133e-89	1.205619847376565e-87	0.0	0.0
YDL046W	77	0	1.1895761794696059e-26	2.5757728193259425e-26	0.0	0.0
YDL047W	23	0	1.2664163841473717e-08	1.6081167200776187e-08	0.0	0.0
YDL048C	46	8	2.3518479441964903e-11	3.257581292647885e-11	0.11477213515690106	31.678167367140308
YDL049C	117	63	7.678076293706116e-12	1.0735865977414022e-11	0.35535218769732824	99.36340423462194
YDL051W	102	0	6.136676472710095e-35	1.750596547348996e-34	0.0	0.0
YDL052C	77	1	6.637527834038936e-26	1.3997954739111817e-25	0.008570646456521832	2.417003028963825
YDL053C	219	17	9.09585799930235e-62	6.0265298794916836e-61	0.05122820187939305	14.381168026808364
YDL054C	21	14	0.022939972658697225	0.02521073624310486	0.4399598514347874	118.43314845606888
YDL055C	16	0	3.0342319127311396e-06	3.6636295885191653e-06	0.0	0.0
YDL056W	49	0	2.433660846301217e-17	3.9806551555967854e-17	0.0	0.0
YDL057W	108	1	3.568528666664854e-36	1.061697276874784e-35	0.006110553492149826	1.723233641318312
YDL058W	4	0	0.051043966307333835	0.055231204183156524	0.0	0.0
YDL059C	40	11	3.786262004126309e-08	4.781465258175319e-08	0.1814834387168498	49.93174551821591
YDL060W	30	0	5.533200172277327e-11	7.540624215821542e-11	0.0	0.0
YDL061C	194	1	1.3449880690280404e-64	9.584914975192392e-64	0.0034017514286194903	0.9593259446702316
YDL063C	65	0	1.1498500591118445e-22	2.2175679711442718e-22	0.0	0.0
YDL064W	366	1	2.403737804730015e-121	7.353136231384212e-120	0.0018031141452245383	0.5071096274678315
YDL065C	156	0	8.419749251104492e-53	4.2662535632688925e-52	0.0	0.0
YDL066W	84	0	5.664443987318064e-29	1.3162108028713612e-28	0.0	0.0
YDL067C	150	0	8.097948997203227e-51	3.8809420569096464e-50	0.0	0.0
YDL069C	250	19	1.406187937311534e-70	1.1998496776674527e-69	0.050155423063565754	14.087949930681852
YDL070W	75	7	3.237117819581871e-21	5.999569635970139e-21	0.06159437920087023	17.37019510580942
YDL072C	16	0	3.0342319127311396e-06	3.6636295885191653e-06	0.0	0.0
YDL073W	10	0	0.00035752307716343287	0.00040723216810594225	0.0	0.0
YDL074C	15	0	6.6762724636061585e-06	7.987360711087791e-06	0.0	0.0
YDL075W	14	0	1.4719994437047716e-05	1.7476194881804586e-05	0.0	0.0
YDL076C	166	2	1.322103159054051e-54	7.046724066468811e-54	0.007951081652435917	2.228853093241695
YDL077C	28	0	2.6044666316695416e-10	3.4720184512590485e-10	0.0	0.0
YDL078C	108	28	7.808069134450717e-21	1.4255303362611452e-20	0.1710954977801951	47.80787644521153
YDL079C	59	10	2.1307116847405777e-14	3.218734672693213e-14	0.11185419951731883	31.018205552823773
YDL080C	49	4	1.3746743177413037e-14	2.0832021083874147e-14	0.0538726348695658	14.88873866416022
YDL081C	109	0	2.9515146235484487e-37	9.033613943601452e-37	0.0	0.0
YDL082W	194	0	2.355276962275899e-65	1.73434030858498e-64	0.0	0.0
YDL083C	109	0	2.9515146235484487e-37	9.033613943601452e-37	0.0	0.0
YDL084W	23	0	1.2664163841473717e-08	1.6081167200776187e-08	0.0	0.0
YDL085C-A	136	1	1.953059814633169e-45	7.860074873306755e-45	0.004852498361413097	1.3684502446528188
YDL085W	55	0	2.438600301424279e-19	4.2344173712231366e-19	0.0	0.0
YDL086W	189	56	1.2892036014035126e-32	3.410400143363202e-32	0.1955377117487944	54.85324771045912
YDL087C	156	47	7.594229125903652e-27	1.663153530200758e-26	0.1988280097830289	55.71422908267248
YDL088C	20	0	1.315677499704363e-07	1.6278961490533115e-07	0.0	0.0
YDL089W	116	12	1.8207769297121969e-31	4.612902256729006e-31	0.06826963211919114	19.252679301742536
YDL090C	89	0	1.2454652654398062e-30	3.068839220884458e-30	0.0	0.0
YDL091C	150	2	2.547000557167872e-49	1.1699520929930058e-48	0.008799197028695747	2.481456443687059
YDL092W	128	9	3.1093391115654324e-37	9.496446750192673e-37	0.04640201558101273	12.9843651153469
YDL093W	44	7	3.031000259949707e-11	4.156242845725028e-11	0.10499041909239244	28.95032518075181
YDL095W	32	1	6.23868253365577e-11	8.481953487246888e-11	0.02062311803600566	5.6396737365880645
YDL097C	161	0	1.8748638733388137e-54	9.882990041770411e-54	0.0	0.0
YDL098C	169	28	2.24078538836599e-39	7.330350835320141e-39	0.10933913467610101	30.83466586630292
YDL099W	37	0	2.482991345072774e-13	3.616941039897042e-13	0.0	0.0
YDL100C	128	23	3.28093932818391e-29	7.698360700279751e-29	0.11858292870703255	33.18226640588652
YDL101C	133	185	0.48645251277190393	0.5147356763479705	0.9179613441590488	260.2730630335334
YDL102W	49	0	2.433660846301217e-17	3.9806551555967854e-17	0.0	0.0
YDL103C	108	5	2.5143797378909127e-33	6.830513874638941e-33	0.030552767460749124	8.537120793787771
YDL104C	141	5	3.40384441765825e-44	1.3120314508011123e-43	0.02340211975716954	6.553142017158196
YDL105W	127	5	1.3932504075363456e-39	4.607580847464936e-39	0.02598188099024335	7.327135167261761
YDL106C	108	2	1.939443348492835e-35	5.647462631484706e-35	0.012221106984299651	3.446467282636624
YDL107W	147	1	4.514116720110529e-49	2.050607050344048e-48	0.004489386239130484	1.2574948195988231
YDL108W	205	29	3.786235706716197e-50	1.7833449262346316e-49	0.09335733432884512	26.19984352090408
YDL109C	72	7	3.0518132119714e-20	5.462489194537043e-20	0.06416081166757316	18.093953233842274
YDL110C	18	0	6.300057876387058e-07	7.676193399809739e-07	0.0	0.0
YDL111C	225	21	3.255026706728794e-61	2.1200066353790823e-60	0.061594379200870235	17.29333583731494
YDL112W	18	1	3.1232486836476593e-06	3.763210387525181e-06	0.03666332095289895	10.33940184790987
YDL113C	2	1	0.7169617822475635	0.7578105513151511	0.32996988857609055	62.03641109217648
YDL114W	155	8	9.7319812914506e-47	4.091273713971666e-46	0.0340614078530158	9.605637845682333
YDL115C	130	20	2.1237780235915275e-31	5.378180279029007e-31	0.10152919648495094	28.632189731836096
YDL116W	60	8	8.63984420937572e-16	1.3546277003304188e-15	0.08799197028695747	24.40776830020424
YDL117W	45	0	5.256787624876213e-16	8.289494277670168e-16	0.0	0.0
YDL118W	312	15	1.7409948164691912e-93	2.7060705917606267e-92	0.03172787390154716	8.918972842054318
YDL119C	314	15	3.8458273543050484e-94	6.0929347423163455e-93	0.0315257855327475	8.862344442509666
YDL120W	317	3	1.1031025134818151e-103	2.187566398287558e-102	0.00624548685002064	1.7557474839222131
YDL121C	224	17	2.1471871567702446e-63	1.4806322947944456e-62	0.050084715230299455	14.061586514226674
YDL122W	80	0	1.2021325355731466e-27	2.670322214013583e-27	0.0	0.0
YDL123W	58	0	2.4465809088409946e-20	4.39147528300392e-20	0.0	0.0
YDL124W	133	4	2.9187377633549386e-42	1.0557019419530976e-41	0.019847812846682137	5.597270173384597
YDL125C	240	0	1.535572261152373e-80	1.6853198614288736e-79	0.0	0.0
YDL126C	8	0	0.0018054138449917871	0.002016103887873353	0.0	0.0
YDL127W	62	1	6.3186759251635375e-21	1.1580211996690729e-20	0.010644189954067436	2.954114814169889
YDL128W	45	0	5.256787624876213e-16	8.289494277670168e-16	0.0	0.0
YDL129W	46	0	2.4375889673985604e-16	3.872534295996995e-16	0.0	0.0
YDL130W	70	0	2.5082944458134808e-24	5.0954437858966194e-24	0.0	0.0
YDL130W-A	298	9	4.6677169406726965e-93	7.139372373885287e-92	0.019931067095200098	5.601950166334871
YDL131W	4	0	0.051043966307333835	0.055231204183156524	0.0	0.0
YDL132W	0	0	1.0	1.0		0.0
YDL133C-A	30	0	5.533200172277327e-11	7.540624215821542e-11	0.0	0.0
YDL133W	78	0	5.540443884682468e-27	1.2184739113120028e-26	0.0	0.0
YDL134C	88	1	1.4980339884031575e-29	3.539520734308364e-29	0.007499315649456603	2.114877650343346
YDL135C	122	6	2.985247627975085e-37	9.131999525789741e-37	0.03245605461404169	9.152913111549717
YDL136W	133	18	1.9232213819301688e-33	5.234475233071652e-33	0.08931515781006961	24.999747756627936
YDL137W	8	0	0.0018054138449917871	0.002016103887873353	0.0	0.0
YDL138W	23	0	1.2664163841473717e-08	1.6081167200776187e-08	0.0	0.0
YDL139C	178	8	2.7233554638736724e-54	1.4329384513026068e-53	0.029660214703468815	8.317731097556978
YDL140C	4	0	0.051043966307333835	0.055231204183156524	0.0	0.0
YDL141W	61	2	7.03541212353245e-20	1.2440593989889655e-19	0.02163736974269446	6.003523654876807
YDL142C	147	47	2.4958498283241105e-24	5.089940554146085e-24	0.21100115323913274	59.50431267803472
YDL143W	144	3	1.3132393238195714e-46	5.504693404727664e-46	0.013748745357337106	3.877275692966202
YDL144C	130	2	1.0337970656535913e-42	3.7748361425865416e-42	0.010152919648495094	2.841362340337186
YDL145C	13	0	3.2530870322595305e-05	3.793289440901168e-05	0.0	0.0
YDL146W	8	0	0.0018054138449917871	0.002016103887873353	0.0	0.0
YDL147W	97	2	8.438709613274945e-32	2.169468886273769e-31	0.013607005714477961	3.798147618631017
YDL148C	84	0	5.664443987318064e-29	1.3162108028713612e-28	0.0	0.0
YDL149W	36	3	6.057952801522842e-11	8.247937159459721e-11	0.05499498142934842	15.08993783379034
YDL150W	95	11	2.7082951515962884e-25	5.649403488150256e-25	0.07641407945972623	21.325016321448867
YDL153C	0	0	1.0	1.0		0.0
YDL154W	0	0	1.0	1.0		0.0
YDL155W	36	0	5.368714035191533e-13	7.755708218132757e-13	0.0	0.0
YDL156W	131	0	1.5503910642739534e-44	6.065509531047283e-44	0.0	0.0
YDL157C	231	0	1.4345900329793539e-77	1.4474258385375903e-76	0.0	0.0
YDL159W	116	5	5.843461663004778e-36	1.7331484282589208e-35	0.028445680049662976	8.021949709059392
YDL159W-A	0	0	1.0	1.0		0.0
YDL160C	44	0	1.1339243868312926e-15	1.7691804527039511e-15	0.0	0.0
YDL160C-A	153	23	5.08474537965212e-37	1.547215379808431e-36	0.09920663316666775	27.795534845436084
YDL161W	91	0	2.706400490001636e-31	6.776016202873056e-31	0.0	0.0
YDL164C	65	3	1.635962374654794e-20	2.9558339983159664e-20	0.030458758945485283	8.459510604004917
YDL165W	233	50	4.026342403079895e-48	1.789450939730485e-47	0.14161797792965258	39.76693019008391
YDL166C	161	26	6.284439678233465e-38	1.971730092172431e-37	0.10657412550283668	29.86938312249318
YDL167C	72	2	1.5932477515701826e-23	3.15739759451417e-23	0.018331660476449477	5.169700923954935
YDL168W	100	1	1.587766895063595e-33	4.3296573795688644e-33	0.006599397771521812	1.8426656764547265
YDL169C	130	8	1.534460907074742e-38	4.880909666253784e-38	0.04061167859398038	11.452875892734436
YDL170W	72	16	1.810254708268997e-15	2.813722926285136e-15	0.1466532838115958	40.79106483843996
YDL171C	0	0	1.0	1.0		0.0
YDL173W	99	23	2.256203834266462e-20	4.063710695542255e-20	0.15331934216666834	43.23749862924175
YDL174C	95	0	1.2788334476727223e-32	3.384524232657996e-32	0.0	0.0
YDL175C	147	15	1.144497551904826e-39	3.8112364916066325e-39	0.06734079358695724	18.862422293982345
YDL176W	55	5	6.250335031536714e-16	9.83196848095395e-16	0.05999452519565283	16.61689582947999
YDL177C	192	63	9.046860635636473e-31	2.2358614316951164e-30	0.21654273937805937	60.750682375217536
YDL178W	75	15	7.445272453533663e-17	1.1983700498256954e-16	0.1319879554304362	37.22184665530589
YDL179W	0	0	1.0	1.0		0.0
YDL180W	95	20	1.4735767002031355e-20	2.6649495606503876e-20	0.13893468992677496	38.77275694808884
YDL181W	250	1	4.408253649557747e-83	5.281638903876376e-82	0.0026397591086087246	0.7414710489832556
YDL182W	16	0	3.0342319127311396e-06	3.6636295885191653e-06	0.0	0.0
YDL183C	80	8	3.12609439902915e-22	5.966866541260087e-22	0.06599397771521812	18.381158844611186
YDL184C	56	0	1.1329580819751163e-19	1.9895089860882119e-19	0.0	0.0
YDL185W	0	0	1.0	1.0		0.0
YDL186W	230	13	5.757581213721295e-68	4.567151663463609e-67	0.03730094392599284	10.519217532395231
YDL188C	53	0	1.1303312965643827e-18	1.9215297920608234e-18	0.0	0.0
YDL189W	40	0	2.4613605668400112e-14	3.6795644969838585e-14	0.0	0.0
YDL190C	40	0	2.4613605668400112e-14	3.6795644969838585e-14	0.0	0.0
YDL191W	244	0	7.347773339366513e-82	8.536776661554913e-81	0.0	0.0
YDL192W	0	0	1.0	1.0		0.0
YDL193W	69	3	7.802536743389346e-22	1.4697801772431092e-21	0.028693033789225265	7.976109999125136
YDL194W	35	1	6.196190750723659e-12	8.670144284041791e-12	0.01885542220434803	5.169700924937699
YDL195W	0	0	1.0	1.0		0.0
YDL197C	53	5	2.8056062799234597e-15	4.335046135368032e-15	0.062258469542658595	17.232336415367037
YDL198C	56	81	0.8568681320631745	0.8976044858825714	0.9545557490951191	264.47101571510314
YDL199C	83	16	8.017872179985279e-19	1.371528343459112e-18	0.12721730643897466	35.876478700359534
YDL200C	226	64	6.334307921985386e-40	2.1328222985560865e-39	0.1868856006094672	52.47132569287827
YDL201W	148	12	7.702441499073879e-42	2.749642523971066e-41	0.05350863057990657	14.988663087079503
YDL202W	147	0	7.943926791482385e-50	3.690268415009305e-49	0.0	0.0
YDL203C	91	1	1.5189758948803425e-30	3.731580679819244e-30	0.0072520854632107815	2.0229264488385046
YDL204W	59	1	6.27240515399672e-20	1.1099262166349271e-19	0.011185419951731883	3.1018205549626203
YDL205C	42	0	5.280094973947214e-15	8.084618262824929e-15	0.0	0.0
YDL206W	136	20	2.735761615300615e-33	7.424900920053722e-33	0.09704996722826192	27.16923113960281
YDL207W	72	6	7.392008673684213e-21	1.3517151631910305e-20	0.05499498142934842	15.296649314414989
YDL208W	267	20	1.800174774395879e-75	1.7225965270467055e-74	0.04943369117244802	13.888748753682188
YDL209C	197	5	1.192335377812786e-62	8.086227308727987e-62	0.016749740536857387	4.699728113498507
YDL210W	14	0	1.4719994437047716e-05	1.7476194881804586e-05	0.0	0.0
YDL211C	8	0	0.0018054138449917871	0.002016103887873353	0.0	0.0
YDL212W	75	31	1.3438364593578191e-10	1.8061237386695063e-10	0.27277510788956816	75.91297675582483
YDL213C	194	0	2.355276962275899e-65	1.73434030858498e-64	0.0	0.0
YDL214C	69	0	5.389391123704181e-24	1.0773162444359661e-23	0.0	0.0
YDL215C	41	0	1.1398459342169166e-14	1.7314458446068378e-14	0.0	0.0
YDL216C	117	7	6.111879053807257e-35	1.750596547348996e-34	0.03948357641081425	11.040378248291328
YDL217C	123	0	6.866995929927396e-42	2.460566579003891e-41	0.0	0.0
YDL218W	49	0	2.433660846301217e-17	3.9806551555967854e-17	0.0	0.0
YDL219W	97	150	0.9275391437912195	0.971458316507613	1.020525428585847	287.79778340106964
YDL220C	46	4	1.3212663631504425e-13	1.9423831427602748e-13	0.05738606757845053	15.83908368357016
YDL222C	147	0	7.943926791482385e-50	3.690268415009305e-49	0.0	0.0
YDL223C	29	1	6.298672292668362e-10	8.333026076635783e-10	0.022756544039730382	6.203641109217649
YDL224C	4	0	0.051043966307333835	0.055231204183156524	0.0	0.0
YDL225W	74	0	1.1780202363684683e-25	2.467150174564844e-25	0.0	0.0
YDL226C	5	0	0.02169681035342848	0.023849074224496787	0.0	0.0
YDL227C	0	0	1.0	1.0		0.0
YDL229W	31	0	2.552460259569747e-11	3.514292303755234e-11	0.0	0.0
YDL230W	113	8	5.608255188460274e-33	1.5064491167134533e-32	0.0467214001523668	13.06029707235077
YDL231C	40	0	2.4613605668400112e-14	3.6795644969838585e-14	0.0	0.0
YDL232W	236	18	1.161655256534253e-66	8.895711558360171e-66	0.05033438978279347	14.134878478004554
YDL233W	102	25	2.2638786782001657e-20	4.0762574446866476e-20	0.16174994538043655	45.61500814744271
YDL234C	35	0	1.1612519604325251e-12	1.6510160752651303e-12	0.0	0.0
YDL235C	116	0	1.4224070561888205e-39	4.6690998745102204e-39	0.0	0.0
YDL236W	91	1	1.5189758948803425e-30	3.731580679819244e-30	0.0072520854632107815	2.0451564092630585
YDL237W	4	1	0.1670256508605714	0.1800158392239779	0.16498494428804528	37.22184666040055
YDL238C	105	1	3.511337900958398e-35	1.0122157528025939e-34	0.006285140734782677	1.7724688881168496
YDL239C	40	4	1.2082304151794144e-11	1.6775792172131368e-11	0.06599397771521812	18.15699837026033
YDL240W	0	0	1.0	1.0		0.0
YDL241W	0	0	1.0	1.0		0.0
YDL243C	0	0	1.0	1.0		0.0
YDL244W	116	2	4.3883740497448274e-38	1.3806093632430253e-37	0.011378272019865191	3.208779883623756
YDL245C	25	0	2.6721834721919626e-09	3.4565288233414254e-09	0.0	0.0
YDL246C	80	2	3.5714544756350163e-26	7.655398691530741e-26	0.01649849442880453	4.595289711152796
YDL247W	13	0	3.2530870322595305e-05	3.793289440901168e-05	0.0	0.0
YDL248W	70	3	3.6461704569797546e-22	6.948020642177127e-22	0.028283133306522046	7.863770424379748
YDR001C	44	0	1.1339243868312926e-15	1.7691804527039511e-15	0.0	0.0
YDR002W	10	0	0.00035752307716343287	0.00040723216810594225	0.0	0.0
YDR003W	148	1	2.108965382371185e-49	9.718477495205676e-49	0.004459052548325548	1.2490552572566251
YDR003W-A	267	215	3.182314928808784e-12	4.499998317083678e-12	0.5314121801038162	149.99848652545018
YDR004W	105	17	3.790380509201655e-25	7.875172799284219e-25	0.1068473924913055	29.847707226677628
YDR005C	150	0	8.097948997203227e-51	3.8809420569096464e-50	0.0	0.0
YDR006C	1	0	0.8342123268801188	0.8740308055907384	0.0	0.0
YDR007W	111	10	4.597237145603281e-31	1.1440376817120066e-30	0.059454033977673966	16.61689583322368
YDR009W	55	31	7.641246472890873e-06	9.138034615428448e-06	0.3719660562130475	103.02475414277592
YDR011W	2	0	0.30847481210937633	0.326770794702712	0.0	0.0
YDR012W	36	1	2.87104199304834e-12	4.063835220777997e-12	0.018331660476449477	5.02997927793011
YDR013W	194	29	1.117150288737852e-46	4.693010453273475e-46	0.0986507914299652	27.677783412298403
YDR014W	29	0	1.2001191501055393e-10	1.6144760777209255e-10	0.0	0.0
YDR014W-A	63	0	5.314787418521064e-22	1.0054388961814027e-21	0.0	0.0
YDR016C	175	9	1.2595719578614843e-52	6.359787822354167e-52	0.03393975996782645	9.571331997078657
YDR017C	40	0	2.4613605668400112e-14	3.6795644969838585e-14	0.0	0.0
YDR018C	91	55	4.0506561226445195e-08	5.11310872724509e-08	0.39886470047659295	111.26095468611778
YDR019C	37	4	1.1475207281086931e-10	1.557194834203184e-10	0.07134484077320877	19.590445610878252
YDR020C	172	0	4.350359723006606e-58	2.571317447791469e-57	0.0	0.0
YDR021W	138	30	7.362639092057307e-29	1.704611007182833e-28	0.14346516894612632	40.167460420185904
YDR022C	91	0	2.706400490001636e-31	6.776016202873056e-31	0.0	0.0
YDR023W	21	0	6.023406498434598e-08	7.558501150446732e-08	0.0	0.0
YDR025W	119	1	8.17950396033603e-40	2.7317263226418415e-39	0.005545712413043539	1.563943136633652
YDR026C	88	20	1.914974012801767e-18	3.2372179740220347e-18	0.14998631298913206	41.82229961398962
YDR027C	38	4	5.421980933686246e-11	7.422473779964199e-11	0.06946734496338748	19.08812649124028
YDR028C	0	0	1.0	1.0		0.0
YDR030C	65	10	2.7620642825664847e-16	4.3855968219325935e-16	0.10152919648495094	28.19836868292328
YDR031W	214	581	1.8084901257842281e-13	2.6511921267869225e-13	1.7917056566608278	502.9277421524622
YDR032C	13	0	3.2530870322595305e-05	3.793289440901168e-05	0.0	0.0
YDR033W	0	0	1.0	1.0		0.0
YDR034C	11	0	0.00016024112526552206	0.00018486393408265143	0.0	0.0
YDR034C-A	239	0	3.2832746737559823e-80	3.555953417847581e-79	0.0	0.0
YDR034W-B	322	0	1.3564358378340071e-107	3.000331732070529e-106	0.0	0.0
YDR035W	123	0	6.866995929927396e-42	2.460566579003891e-41	0.0	0.0
YDR036C	108	0	6.325809129385443e-37	1.916740163492923e-36	0.0	0.0
YDR037W	32	0	1.178033965029868e-11	1.637233768218166e-11	0.0	0.0
YDR038C	23	2	2.8482068308686145e-07	3.516538747171619e-07	0.05738606757845053	15.509102774813105
YDR039C	28	0	2.6044666316695416e-10	3.4720184512590485e-10	0.0	0.0
YDR040C	8	0	0.0018054138449917871	0.002016103887873353	0.0	0.0
YDR041W	36	0	5.368714035191533e-13	7.755708218132757e-13	0.0	0.0
YDR042C	102	1	3.4562721760939747e-34	9.639680545449296e-34	0.006469997815217462	1.824600325897708
YDR043C	10	0	0.00035752307716343287	0.00040723216810594225	0.0	0.0
YDR044W	4	0	0.051043966307333835	0.055231204183156524	0.0	0.0
YDR045C	181	3	8.032606842875816e-59	4.883247563782116e-58	0.010938228350588636	3.067734615048129
YDR046C	27	32	0.41815028534250676	0.44270660732782696	0.7821508469951777	212.6962666433369
YDR047W	72	78	0.04775167894800682	0.05243840092228131	0.7149347585815296	198.8564410873948
YDR049W	78	1	3.092930806857981e-26	6.647027305769898e-26	0.00846076637374591	2.3558130803476924
YDR050C	52	0	2.4341616711987967e-18	4.094432223183469e-18	0.0	0.0
YDR051C	102	11	1.5129212164752322e-27	3.3554993891049214e-27	0.07116997596739208	20.07060358487478
YDR052C	40	0	2.4613605668400112e-14	3.6795644969838585e-14	0.0	0.0
YDR054C	21	0	6.023406498434598e-08	7.558501150446732e-08	0.0	0.0
YDR055W	94	0	2.742661624639748e-32	7.159803451340531e-32	0.0	0.0
YDR056C	108	2	1.939443348492835e-35	5.647462631484706e-35	0.012221106984299651	3.446467282636624
YDR057W	99	2	1.839076444649408e-32	4.836089910003999e-32	0.013332116710145073	3.7597824894992815
YDR058C	109	0	2.9515146235484487e-37	9.033613943601452e-37	0.0	0.0
YDR059C	100	0	2.8207408789203557e-34	7.893956591080763e-34	0.0	0.0
YDR060W	23	0	1.2664163841473717e-08	1.6081167200776187e-08	0.0	0.0
YDR061W	83	1	6.801700225676173e-28	1.5262028091246068e-27	0.007951081652435917	2.215586110868093
YDR062W	38	1	6.168727166961596e-13	8.898006003811423e-13	0.01736683624084687	4.772031622810069
YDR063W	205	26	7.875619618312721e-52	3.887784414155919e-51	0.08369967905344734	23.60409787739849
YDR064W	365	42	1.120471996558493e-93	1.7510419707086665e-92	0.0759382757271003	21.356797264276057
YDR065W	138	0	7.508409756233216e-47	3.1611174603292263e-46	0.0	0.0
YDR066C	186	0	1.0329134330783514e-62	7.013323676072726e-62	0.0	0.0
YDR067C	327	23	4.438660496270142e-93	6.80712973707989e-92	0.04641778249082619	13.050342577535451
YDR068W	170	27	3.2427740077893208e-40	1.0976570523129126e-39	0.10481396460652287	29.385668418669493
YDR069C	48	2	1.4401893021580607e-15	2.241550386119352e-15	0.02749749071467421	7.596295236201088
YDR070C	170	1	1.1350052897303354e-56	6.4309511539302055e-56	0.003881998689130477	1.0883580895803515
YDR071C	59	2	3.2381202952187054e-19	5.59232126660744e-19	0.022370839903463766	6.203641109925241
YDR072C	35	0	1.1612519604325251e-12	1.6510160752651303e-12	0.0	0.0
YDR073W	122	16	4.57299684750787e-31	1.1399785379288152e-30	0.08654947897077785	24.407768297465918
YDR074W	20	0	1.315677499704363e-07	1.6278961490533115e-07	0.0	0.0
YDR075W	100	47	4.523640279531341e-12	6.38572784673165e-12	0.31017169526152516	86.60528679337213
YDR076W	69	17	4.036358616371947e-14	6.012198498512061e-14	0.16259385813894317	45.85299949563653
YDR077W	16	0	3.0342319127311396e-06	3.6636295885191653e-06	0.0	0.0
YDR078C	172	41	5.337792631442352e-34	1.4829780397789838e-33	0.1573112259490664	44.10681251550804
YDR079C-A	286	92	7.628844988495685e-46	3.1049885016870975e-45	0.21228831992307926	59.86730580866024
YDR079W	234	0	1.467383290547532e-78	1.5150666613893818e-77	0.0	0.0
YDR080W	46	1	1.3261086081503853e-15	2.066228828358945e-15	0.014346516894612632	3.95977092089254
YDR081C	40	0	2.4613605668400112e-14	3.6795644969838585e-14	0.0	0.0
YDR082W	86	2	3.6854642841569754e-28	8.374201935277269e-28	0.0153474366779577	4.328121703967569
YDR083W	127	5	1.3932504075363456e-39	4.607580847464936e-39	0.02598188099024335	7.327135167261761
YDR084C	213	18	3.4647613794562836e-59	2.1197704992822433e-58	0.055769558632578674	15.654047658973756
YDR085C	66	11	4.509892349641906e-16	7.137146643585747e-16	0.10998996285869685	30.555247258100817
YDR086C	150	3	1.3722313030583263e-48	6.165392362412839e-48	0.013198795543043622	3.722184665530591
YDR087C	134	5	6.889091378898747e-42	2.465411606723503e-41	0.02462461855045452	6.892934567893953
YDR088C	29	0	1.2001191501055393e-10	1.6144760777209255e-10	0.0	0.0
YDR089W	8	0	0.0018054138449917871	0.002016103887873353	0.0	0.0
YDR090C	69	5	1.6480084884470658e-20	2.973861567950761e-20	0.04782172298204211	13.486176322246036
YDR091C	28	0	2.6044666316695416e-10	3.4720184512590485e-10	0.0	0.0
YDR092W	83	0	1.215652253661484e-28	2.789790946052352e-28	0.0	0.0
YDR093W	4	0	0.051043966307333835	0.055231204183156524	0.0	0.0
YDR096W	10	0	0.00035752307716343287	0.00040723216810594225	0.0	0.0
YDR097C	18	0	6.300057876387058e-07	7.676193399809739e-07	0.0	0.0
YDR098C	35	0	1.1612519604325251e-12	1.6510160752651303e-12	0.0	0.0
YDR099W	4	0	0.051043966307333835	0.055231204183156524	0.0	0.0
YDR100W	95	1	7.187271679568268e-32	1.8568732897213437e-31	0.006946734496338749	1.9386378474044432
YDR101C	62	4	7.393930148941009e-19	1.265173825842301e-18	0.042576759816269745	11.816459256679556
YDR103W	2	0	0.30847481210937633	0.326770794702712	0.0	0.0
YDR104C	23	0	1.2664163841473717e-08	1.6081167200776187e-08	0.0	0.0
YDR105C	61	70	0.1328406335615494	0.14338710278011835	0.7573079409943061	210.12332792068824
YDR106W	59	2	3.2381202952187054e-19	5.59232126660744e-19	0.022370839903463766	6.203641109925241
YDR107C	52	5	5.9406839650146154e-15	9.093658100292535e-15	0.06345574780309433	17.55747483922213
YDR108W	72	20	1.0061713074960637e-13	1.4886779494236847e-13	0.18331660476449474	51.69700923954934
YDR109C	77	3	1.7740293907901526e-24	3.621740513466158e-24	0.025711939369565496	7.158047434215104
YDR110W	42	0	5.280094973947214e-15	8.084618262824929e-15	0.0	0.0
YDR111C	67	6	3.156539945397134e-19	5.464557864533088e-19	0.05909908452109084	16.42140293748651
YDR113C	77	0	1.1895761794696059e-26	2.5757728193259425e-26	0.0	0.0
YDR114C	721	109	6.191428167437345e-169	5.651889427132091e-167	0.09976898156669589	28.13579254685237
YDR115W	722	109	3.005066772870668e-169	2.8803565017965353e-167	0.09963079738170047	28.096823300739064
YDR116C	133	9	7.221049677888448e-39	2.33435956703409e-38	0.04465757890503481	12.593857890115345
YDR117C	60	6	5.973178556087227e-17	9.654791983152795e-17	0.0659939777152181	18.305826225153176
YDR118W	69	3	7.802536743389346e-22	1.4697801772431092e-21	0.028693033789225265	7.976109999125136
YDR119W	15	0	6.6762724636061585e-06	7.987360711087791e-06	0.0	0.0
YDR119W-A	128	0	1.5230592818432506e-43	5.770167279236188e-43	0.0	0.0
YDR120C	46	0	2.4375889673985604e-16	3.872534295996995e-16	0.0	0.0
YDR121W	150	32	1.524288698783671e-31	3.8771270706346276e-31	0.14078715245913195	39.44036732331548
YDR122W	2	0	0.30847481210937633	0.326770794702712	0.0	0.0
YDR123C	77	18	4.666850084831783e-16	7.383508896249678e-16	0.15427163621739295	42.94828460529062
YDR124W	100	15	1.2127603406113108e-24	2.486482965723939e-24	0.09899096657282716	27.63998514682089
YDR125C	89	4	9.468766066770215e-28	2.1172190377136667e-27	0.029660214703468815	8.27152148147274
YDR126W	102	17	3.2901620784775986e-24	6.6508689326273e-24	0.10998996285869685	31.01820554026104
YDR127W	13	0	3.2530870322595305e-05	3.793289440901168e-05	0.0	0.0
YDR128W	26	1	6.379291952376814e-09	8.220324449500125e-09	0.025382299121237736	6.892934566146817
YDR129C	0	0	1.0	1.0		0.0
YDR130C	144	7	8.385542928059676e-44	3.2000834359171334e-43	0.03208040583378658	8.984583676266766
YDR131C	74	18	3.656743167323249e-15	5.635029462828511e-15	0.1605258917397197	45.26981348462454
YDR132C	16	0	3.0342319127311396e-06	3.6636295885191653e-06	0.0	0.0
YDR135C	0	0	1.0	1.0		0.0
YDR137W	43	3	2.997880222176972e-13	4.3614493189323967e-13	0.046042310033873095	12.689265906007376
YDR138W	28	0	2.6044666316695416e-10	3.4720184512590485e-10	0.0	0.0
YDR139C	278	0	4.437142630963168e-93	6.80712973707989e-92	0.0	0.0
YDR140W	138	0	7.508409756233216e-47	3.1611174603292263e-46	0.0	0.0
YDR141C	4	0	0.051043966307333835	0.055231204183156524	0.0	0.0
YDR142C	89	9	1.5258731162435892e-24	3.1228812425326983e-24	0.06673548308280483	18.61092333331367
YDR143C	23	0	1.2664163841473717e-08	1.6081167200776187e-08	0.0	0.0
YDR144C	37	0	2.482991345072774e-13	3.616941039897042e-13	0.0	0.0
YDR145W	111	19	5.59103949163767e-26	1.185184965588214e-25	0.11296266455758053	31.57210207987033
YDR146C	23	0	1.2664163841473717e-08	1.6081167200776187e-08	0.0	0.0
YDR147W	49	5	5.625140887673516e-14	8.365706036982258e-14	0.06734079358695724	18.61092333020027
YDR148C	35	0	1.1612519604325251e-12	1.6510160752651303e-12	0.0	0.0
YDR150W	0	0	1.0	1.0		0.0
YDR151C	202	1	3.0711772662123557e-67	2.37716560672776e-66	0.003267028599763273	0.9167942526184676
YDR152W	41	11	1.9306397463483844e-08	2.4423909329629474e-08	0.17705701338229246	48.74289443115572
YDR153C	114	0	6.530520470300615e-39	2.1146972536429526e-38	0.0	0.0
YDR155C	8	0	0.0018054138449917871	0.002016103887873353	0.0	0.0
YDR156W	219	2	4.212708768520107e-72	3.75616870197816e-71	0.006026847279928594	1.6996277010705405
YDR158W	78	8	1.3887121402143442e-21	2.5955422549147524e-21	0.06768613098996729	18.84650464278153
YDR159W	0	0	1.0	1.0		0.0
YDR160W	0	0	1.0	1.0		0.0
YDR161W	0	0	1.0	1.0		0.0
YDR162C	245	36	6.230722608727155e-59	3.7958565384311305e-58	0.09697074276521844	27.23549755690587
YDR163W	225	8	9.594635626625104e-70	7.985347248729518e-69	0.02346452540985533	6.587937461834262
YDR164C	41	3	1.3678062394525116e-12	1.9422848600225667e-12	0.04828827637698886	13.293516663042464
YDR165W	84	4	4.21082350807175e-26	9.005744140915073e-26	0.03142570367391339	8.758081570185182
YDR166C	43	1	1.3252367655759368e-14	2.008813030792623e-14	0.0153474366779577	4.2297553020024585
YDR167W	145	7	3.935370307899716e-44	1.5138672000489142e-43	0.03185916165562253	8.923045433408742
YDR168W	67	3	3.572874998671081e-21	6.6133260757506874e-21	0.02954954226054542	8.210701468743254
YDR169C	133	0	3.3805333994228764e-45	1.344498449521505e-44	0.0	0.0
YDR169C-A	72	57	0.0002761601174437317	0.00031821214895189363	0.52245232357881	145.31816848694234
YDR170C	0	0	1.0	1.0		0.0
YDR170W-A	29	0	1.2001191501055393e-10	1.6144760777209255e-10	0.0	0.0
YDR171W	13	0	3.2530870322595305e-05	3.793289440901168e-05	0.0	0.0
YDR172W	272	11	4.183912225111406e-83	5.023315074450041e-82	0.026688740987772026	7.526476345590503
YDR173C	94	0	2.742661624639748e-32	7.159803451340531e-32	0.0	0.0
YDR174W	440	59	7.930177258907702e-108	1.767691837828612e-106	0.0884919246635879	24.898967720204706
YDR175C	97	2	8.438709613274945e-32	2.169468886273769e-31	0.013607005714477961	3.837303778680929
YDR176W	70	1	1.3942661034430774e-23	2.768792942300117e-23	0.009427711102174016	2.621256808126583
YDR177W	139	5	1.552068303140559e-43	5.868471276371699e-43	0.023738840904754713	6.646758332604279
YDR178W	124	11	1.1506027612368366e-34	3.2758002375609146e-34	0.0585430447473709	16.377612528334595
YDR179C	202	29	3.357468728299283e-49	1.5385500124660697e-48	0.0947438293931349	26.58703332593555
YDR179W-A	92	7	9.326268700883913e-27	2.0362707402727178e-26	0.05021280913114421	14.008221864471702
YDR180W	15	0	6.6762724636061585e-06	7.987360711087791e-06	0.0	0.0
YDR181C	119	5	6.008973411478168e-37	1.8265119497574497e-36	0.027728562065217694	7.819715683168262
YDR182W	102	14	7.987129555861774e-26	1.6825634459985738e-25	0.09057996941304447	25.544404562567905
YDR182W-A	272	40	2.958184186189759e-65	2.1727352815807542e-64	0.09704996722826192	27.26875213034325
YDR183W	163	37	3.95888842314219e-33	1.0683982788123292e-32	0.1498022807032558	41.988058727722766
YDR184C	80	0	1.2021325355731466e-27	2.670322214013583e-27	0.0	0.0
YDR185C	114	141	0.1209064905309093	0.13052998442711833	0.8162413033198028	229.80444455551125
YDR186C	45	19	1.1317695676386602e-06	1.3766511809411877e-06	0.278641239242032	76.87120505586319
YDR188W	29	0	1.2001191501055393e-10	1.6144760777209255e-10	0.0	0.0
YDR189W	44	1	6.151431753623076e-15	9.403743757332884e-15	0.014998631298913207	4.1357607401074015
YDR190C	23	1	6.484526659828658e-08	8.119423649178012e-08	0.028693033789225265	7.754551387406552
YDR191W	150	1	4.603504951749876e-50	2.164738918848204e-49	0.0043995985143478735	1.2407282218435296
YDR192C	67	10	6.439559384246491e-17	1.0394023580915401e-16	0.09849847420181808	27.36900489863224
YDR194C	29	1	6.298672292668362e-10	8.333026076635783e-10	0.022756544039730382	6.203641109217649
YDR194W-A	277	9	3.790512560471698e-86	5.034465989670378e-85	0.02144208662227303	6.025119063027887
YDR195W	116	16	3.6961220776032496e-29	8.65488520696103e-29	0.09102617615892153	25.450835321653702
YDR196C	155	0	1.8021460249556634e-52	9.020140808981741e-52	0.0	0.0
YDR197W	163	0	4.0934940059965124e-55	2.2042775307571108e-54	0.0	0.0
YDR198C	97	16	3.6156509489785914e-23	7.104068536923771e-23	0.10885604571582369	30.38518094904813
YDR200C	102	1	3.4562721760939747e-34	9.639680545449296e-34	0.006469997815217462	1.824600325897708
YDR201W	230	35	9.357416993976196e-55	5.0013480606279835e-54	0.10042561826228842	28.19836867959869
YDR202C	136	2	1.0754548083335676e-44	4.233361124384906e-44	0.009704996722826193	2.7369004893056377
YDR204W	119	2	4.47158105756717e-39	1.4537061990994232e-38	0.011091424826087078	3.1018205549626203
YDR205W	45	2	1.4250526173254693e-14	2.1567046321680982e-14	0.02933065676231916	8.091705795354018
YDR206W	11	6	0.06371791469459587	0.06891888798356607	0.3599671511739169	93.0546166488786
YDR207C	18	0	6.300057876387058e-07	7.676193399809739e-07	0.0	0.0
YDR208W	40	0	2.4613605668400112e-14	3.6795644969838585e-14	0.0	0.0
YDR210W	61	0	2.457781713951773e-21	4.565472427951113e-21	0.0	0.0
YDR211W	25	0	2.6721834721919626e-09	3.4565288233414254e-09	0.0	0.0
YDR212W	26	0	1.228907349052486e-09	1.6150471125230455e-09	0.0	0.0
YDR213W	15	0	6.6762724636061585e-06	7.987360711087791e-06	0.0	0.0
YDR214W	84	0	5.664443987318064e-29	1.3162108028713612e-28	0.0	0.0
YDR216W	10	0	0.00035752307716343287	0.00040723216810594225	0.0	0.0
YDR217C	16	0	3.0342319127311396e-06	3.6636295885191653e-06	0.0	0.0
YDR218C	94	28	8.471700507798877e-17	1.362818171198639e-16	0.19657780596022412	55.43679288442345
YDR219C	131	0	1.5503910642739534e-44	6.065509531047283e-44	0.0	0.0
YDR221W	37	1	1.33065254408675e-12	1.8904601731825345e-12	0.017836210193302192	4.897611402719564
YDR222W	25	9	0.00011875087177190376	0.00013813435751622543	0.2375783197747852	64.4224269135883
YDR223W	47	1	6.158763967351192e-16	9.69588053004016e-16	0.014041271854301724	3.877275693703276
YDR224C	91	0	2.706400490001636e-31	6.776016202873056e-31	0.0	0.0
YDR225W	37	0	2.482991345072774e-13	3.616941039897042e-13	0.0	0.0
YDR226W	72	0	5.434807592764238e-25	1.1210752677900694e-24	0.0	0.0
YDR227W	6	0	0.009372454391531296	0.010373553734737582	0.0	0.0
YDR228C	35	2	2.971630408497542e-11	4.075804073281508e-11	0.03771084440869606	10.6348133300874
YDR229W	13	0	3.2530870322595305e-05	3.793289440901168e-05	0.0	0.0
YDR231C	183	2	3.219340900725479e-60	2.023434920226473e-59	0.007212456580898153	2.0229264488385046
YDR232W	59	0	1.137175707767269e-20	2.058513533323753e-20	0.0	0.0
YDR233C	4	0	0.051043966307333835	0.055231204183156524	0.0	0.0
YDR234W	33	0	5.4395099795495775e-12	7.637358860446685e-12	0.0	0.0
YDR235W	111	0	6.426215930276136e-38	1.999846743236908e-37	0.0	0.0
YDR236C	125	18	6.600410396399276e-31	1.639695904522343e-30	0.09503132790991407	26.58703333041712
YDR237W	86	0	1.2301048117537098e-29	2.9208640678759644e-29	0.0	0.0
YDR238C	25	0	2.6721834721919626e-09	3.4565288233414254e-09	0.0	0.0
YDR239C	45	17	2.5848519239305856e-07	3.192072882655099e-07	0.24931058247971283	68.77949926050918
YDR240C	18	0	6.300057876387058e-07	7.676193399809739e-07	0.0	0.0
YDR242W	29	0	1.2001191501055393e-10	1.6144760777209255e-10	0.0	0.0
YDR243C	89	2	3.745677622740923e-29	8.760224484905672e-29	0.014830107351734408	4.13576074073637
YDR244W	45	1	2.8558740838768664e-15	4.409162914463318e-15	0.01466532838115958	4.045852897677009
YDR245W	38	0	1.148769227514484e-13	1.6896603139221987e-13	0.0	0.0
YDR246W	166	7	4.922260248778043e-51	2.376819369498113e-50	0.027828785783525708	7.800985826345935
YDR246W-A	248	22	4.855782130156344e-68	3.8678120540899076e-67	0.0585430447473709	16.443386075517495
YDR247W	60	0	5.286352840904024e-21	9.716144195602122e-21	0.0	0.0
YDR248C	144	38	4.4698154773548494e-27	9.856560126636404e-27	0.17415077452626998	48.773454242591
YDR249C	92	5	4.61916413648843e-28	1.0470955044913268e-27	0.03586629223653158	10.005872760336928
YDR251W	14	0	1.4719994437047716e-05	1.7476194881804586e-05	0.0	0.0
YDR252W	265	41	1.6273058060432432e-62	1.0984314190791892e-61	0.10210389004996008	28.68600964597637
YDR253C	152	8	9.391171610789287e-46	3.816864164922204e-45	0.03473367248169374	9.795222802793011
YDR254W	103	2	8.737782649874829e-34	2.4020548766458002e-33	0.01281436460489672	3.5790237178926003
YDR255C	130	36	7.364174816315645e-24	1.4710444379517638e-23	0.18275255367291168	51.53794151730498
YDR256C	74	15	1.5066689916894394e-16	2.4069037142238795e-16	0.13377157644976642	37.72484457052044
YDR257C	78	9	5.4139955339781216e-21	9.941215937390861e-21	0.07614689736371319	21.20231772312923
YDR258C	40	0	2.4613605668400112e-14	3.6795644969838585e-14	0.0	0.0
YDR259C	127	0	3.262124342664117e-43	1.2111347381963419e-42	0.0	0.0
YDR260C	201	18	2.6951906230994888e-55	1.4636488454622436e-54	0.05909908452109083	16.583991088092535
YDR261C	20	1	6.619417880926779e-07	8.060188912388293e-07	0.03299698885760906	8.862344443472372
YDR262W	81	0	5.600233347783325e-28	1.261533175993024e-27	0.0	0.0
YDR263C	83	0	1.215652253661484e-28	2.789790946052352e-28	0.0	0.0
YDR264C	13	0	3.2530870322595305e-05	3.793289440901168e-05	0.0	0.0
YDR265W	95	2	3.872626702914349e-31	9.67483760576039e-31	0.013893468992677498	3.8772756948088873
YDR266C	72	3	7.962092200510836e-23	1.5448715332367684e-22	0.02749749071467421	7.754551385932404
YDR267C	105	6	1.1486441274733354e-31	2.938546431093929e-31	0.037710844408696056	10.53448490353328
YDR268W	66	30	1.1947654246598169e-08	1.5385346970932843e-08	0.29997262597826413	83.33249252209315
YDR270W	18	0	6.300057876387058e-07	7.676193399809739e-07	0.0	0.0
YDR272W	113	31	5.042886755994753e-21	9.307330466535888e-21	0.18104542559042133	50.60865115535924
YDR273W	51	4	3.0365180311671878e-15	4.685542043799972e-15	0.051759982521739696	14.316094867802166
YDR275W	63	5	1.5201444512643471e-18	2.5743082270969556e-18	0.05237617278985564	14.539783850350766
YDR276C	29	0	1.2001191501055393e-10	1.6144760777209255e-10	0.0	0.0
YDR277C	11	0	0.00016024112526552206	0.00018486393408265143	0.0	0.0
YDR279W	13	0	3.2530870322595305e-05	3.793289440901168e-05	0.0	0.0
YDR280W	116	7	1.300288833271502e-34	3.6873575345879724e-34	0.039823952069528164	11.230729592683144
YDR281C	100	8	9.837348781629075e-29	2.270248508954607e-28	0.05279518217217449	14.741325411637812
YDR282C	83	3	1.8470108922701965e-26	3.9813192059392425e-26	0.02385324495730775	6.646758332604282
YDR283C	8	0	0.0018054138449917871	0.002016103887873353	0.0	0.0
YDR284C	188	1	1.2882106640601006e-62	8.726147855135029e-62	0.003510317963575431	0.9847049379853176
YDR285W	41	3	1.3678062394525116e-12	1.9422848600225667e-12	0.04828827637698886	13.293516663042464
YDR286C	256	150	1.3951838545636951e-21	2.606790886158483e-21	0.3866834631751061	108.62406612974712
YDR287W	120	11	2.2842935143170364e-33	6.211334279355687e-33	0.06049447957228326	16.919021212315986
YDR288W	127	5	1.3932504075363456e-39	4.607580847464936e-39	0.02598188099024335	7.269891925175383
YDR289C	46	0	2.4375889673985604e-16	3.872534295996995e-16	0.0	0.0
YDR291W	29	0	1.2001191501055393e-10	1.6144760777209255e-10	0.0	0.0
YDR292C	65	4	7.620838650292434e-20	1.3448126136186495e-19	0.04061167859398038	11.279347472006558
YDR293C	2	0	0.30847481210937633	0.326770794702712	0.0	0.0
YDR294C	15	0	6.6762724636061585e-06	7.987360711087791e-06	0.0	0.0
YDR295C	64	1	1.368712593769769e-21	2.5589941894570678e-21	0.01031155901800283	2.8632189737865272
YDR296W	130	0	3.320376867732807e-44	1.2807167918397969e-43	0.0	0.0
YDR297W	66	4	3.5723110642286323e-20	6.378255489096201e-20	0.03999635013043522	11.110999002945755
YDR298C	69	4	3.677362000102748e-21	6.797977776467664e-21	0.038257378385633686	10.63481333216685
YDR299W	57	0	5.264465327646051e-20	9.341542764360518e-20	0.0	0.0
YDR300C	72	6	7.392008673684213e-21	1.3517151631910305e-20	0.05499498142934842	15.296649314414989
YDR301W	18	2	1.2838782977230347e-05	1.532817955201406e-05	0.0733266419057979	19.590445610878252
YDR302W	130	42	1.6843954441799924e-21	3.1420558545180464e-21	0.21321131261839696	60.12759843685582
YDR303C	4	1	0.1670256508605714	0.1800158392239779	0.16498494428804528	37.22184666040055
YDR304C	202	25	1.9099488699093215e-51	9.284966991418857e-51	0.08167571499408181	22.91985631546168
YDR305C	116	18	4.543644464760553e-28	1.0307889276859149e-27	0.10240444817878672	28.63218973686041
YDR306C	28	1	1.3622654426532083e-09	1.7866336512425543e-09	0.02356927775543504	6.417559768761974
YDR307W	52	1	1.3338127743855689e-17	2.198554676265809e-17	0.012691149560618868	3.5114949678444263
YDR308C	116	7	1.300288833271502e-34	3.6873575345879724e-34	0.039823952069528164	11.230729592683144
YDR309C	5	0	0.02169681035342848	0.023849074224496787	0.0	0.0
YDR310C	16	5	0.0014295026254987073	0.0016256811546852018	0.2062311803600566	54.73800979162169
YDR311W	52	3	3.2163669924980836e-16	5.095682251751096e-16	0.0380734486818566	10.53448490353328
YDR312W	102	26	6.182170022419365e-20	1.0963200678055432e-19	0.168219943195654	47.439608473340414
YDR313C	138	0	7.508409756233216e-47	3.1611174603292263e-46	0.0	0.0
YDR314C	70	2	7.325364836523242e-23	1.4266228640313297e-22	0.01885542220434803	5.242513616253166
YDR315C	120	4	5.666424487895781e-38	1.7807435644747888e-37	0.02199799257173937	6.152371349933087
YDR316W	40	2	6.504908659372027e-13	9.368827873791266e-13	0.03299698885760906	9.078499185130172
YDR317W	13	0	3.2530870322595305e-05	3.793289440901168e-05	0.0	0.0
YDR318W	111	20	1.814634007059829e-25	3.7921366913521355e-25	0.11890806795534793	33.2337916630214
YDR319C	167	49	3.635648221691424e-29	8.520217165015233e-29	0.19363502443387348	54.28185971626828
YDR320C	56	11	5.792092402183049e-13	8.365224360862561e-13	0.1296310276548927	35.91581694896462
YDR320C-A	241	75	8.214188716202809e-40	2.7417178936089586e-39	0.20537544932121815	57.67848138931153
YDR321W	29	0	1.2001191501055393e-10	1.6144760777209255e-10	0.0	0.0
YDR322C-A	230	43	1.3282961007626002e-50	6.328940244810036e-50	0.12338004529366864	34.794334914845784
YDR322W	83	3	1.8470108922701965e-26	3.9813192059392425e-26	0.02385324495730775	6.646758332604282
YDR323C	80	6	1.7981269355376836e-23	3.5585092932819055e-23	0.04949548328641358	13.958192493351598
YDR324C	46	0	2.4375889673985604e-16	3.872534295996995e-16	0.0	0.0
YDR325W	40	1	1.3266538062854536e-13	1.9468196070292534e-13	0.01649849442880453	4.652730831913236
YDR326C	4	0	0.051043966307333835	0.055231204183156524	0.0	0.0
YDR328C	122	1	8.324460896354551e-41	2.8649895041852198e-40	0.005409342435673615	1.5130831976058814
YDR329C	99	2	1.839076444649408e-32	4.836089910003999e-32	0.013332116710145073	3.7597824894992815
YDR330W	67	0	2.4888366384627674e-23	4.910222815711621e-23	0.0	0.0
YDR331W	94	9	3.665333321788494e-26	7.853700422356792e-26	0.06318572334435775	17.63140104979043
YDR332W	94	0	2.742661624639748e-32	7.159803451340531e-32	0.0	0.0
YDR333C	70	1	1.3942661034430774e-23	2.768792942300117e-23	0.009427711102174016	2.621256808126583
YDR334W	0	0	1.0	1.0		0.0
YDR335W	0	0	1.0	1.0		0.0
YDR336W	138	7	7.842050290336511e-42	2.796009375060463e-41	0.033475206087429474	9.440323425572226
YDR337W	113	0	1.399373955029445e-38	4.456145966430973e-38	0.0	0.0
YDR338C	40	0	2.4613605668400112e-14	3.6795644969838585e-14	0.0	0.0
YDR339C	58	1	1.3483379567930304e-19	2.362672635440804e-19	0.011378272019865191	3.1543937844943133
YDR341C	16	0	3.0342319127311396e-06	3.6636295885191653e-06	0.0	0.0
YDR342C	41	0	1.1398459342169166e-14	1.7314458446068378e-14	0.0	0.0
YDR343C	0	0	1.0	1.0		0.0
YDR345C	1	0	0.8342123268801188	0.8740308055907384	0.0	0.0
YDR346C	13	0	3.2530870322595305e-05	3.793289440901168e-05	0.0	0.0
YDR347W	123	8	3.0060247786558318e-36	8.961974340098336e-36	0.04292291233510121	12.00704731240432
YDR348C	25	0	2.6721834721919626e-09	3.4565288233414254e-09	0.0	0.0
YDR349C	13	0	3.2530870322595305e-05	3.793289440901168e-05	0.0	0.0
YDR350C	18	0	6.300057876387058e-07	7.676193399809739e-07	0.0	0.0
YDR351W	13	0	3.2530870322595305e-05	3.793289440901168e-05	0.0	0.0
YDR352W	59	7	4.888687126299424e-16	7.73235414283498e-16	0.07829793966212317	21.71274388473834
YDR353W	69	10	1.4964045786466958e-17	2.4609158512431076e-17	0.09564344596408422	26.587033333157905
YDR354W	105	1	3.511337900958398e-35	1.0122157528025939e-34	0.006285140734782677	1.7724688881168496
YDR356W	15	0	6.6762724636061585e-06	7.987360711087791e-06	0.0	0.0
YDR357C	122	9	2.831398182970129e-35	8.211483081321841e-35	0.048684081921062536	13.72936966732458
YDR358W	83	0	1.215652253661484e-28	2.789790946052352e-28	0.0	0.0
YDR359C	32	0	1.178033965029868e-11	1.637233768218166e-11	0.0	0.0
YDR361C	122	4	1.24055480894408e-38	3.9768287102772595e-38	0.02163736974269446	6.052332790423526
YDR362C	72	5	1.7117127618458502e-21	3.190943304173577e-21	0.045829151191123685	12.747207762012485
YDR363W	35	0	1.1612519604325251e-12	1.6510160752651303e-12	0.0	0.0
YDR363W-A	67	3	3.572874998671081e-21	6.6133260757506874e-21	0.02954954226054542	8.210701468743254
YDR364C	65	7	5.658565774374094e-18	9.418932494479136e-18	0.07107043753946565	19.73885807601148
YDR365C	63	3	7.490221286933684e-20	1.3229810387332807e-19	0.03142570367391338	8.723870310210463
YDR366C	91	3	4.199934265816972e-29	9.806667463545841e-29	0.021756256389632345	6.135469227789179
YDR367W	253	50	3.429787525759224e-54	1.7947869026971153e-53	0.13042288086011483	36.63567584617971
YDR368W	200	3	4.313723073254223e-65	3.1522517654745914e-64	0.009899096657282717	2.777749750736439
YDR369C	63	2	1.5288802645498197e-20	2.7632276560106897e-20	0.020950469115942255	5.815913540140309
YDR370C	99	100	0.004986802366816947	0.00556119845095293	0.6666058355072536	187.98912449434332
YDR371W	95	18	1.5784916059628308e-21	2.9454591907502402e-21	0.12504122093409747	34.89548125327997
YDR372C	65	0	1.1498500591118445e-22	2.2175679711442718e-22	0.0	0.0
YDR373W	183	28	9.275675331669738e-44	3.5257375302334872e-43	0.10097439213257414	28.320970283739072
YDR374C	123	9	1.335279785099039e-35	3.902029493955575e-35	0.048288276376988855	13.507928226454856
YDR374W-A	200	3	4.313723073254223e-65	3.1522517654745914e-64	0.009899096657282717	2.777749750736439
YDR375C	97	46	1.2441904910414502e-11	1.7270913622928745e-11	0.3129611314329931	88.25798690966135
YDR376W	48	2	1.4401893021580607e-15	2.241550386119352e-15	0.02749749071467421	7.596295236201088
YDR377W	173	15	4.4149968166361045e-48	1.9576443093657854e-47	0.05722021189180761	16.043899424429036
YDR378C	109	12	3.2858394631190934e-29	7.706714009950206e-29	0.0726539204204236	20.302825455927493
YDR379C-A	192	5	5.30207998889673e-61	3.4376845564988835e-60	0.017185931696671382	4.821482728191867
YDR379W	43	0	2.446561752613186e-15	3.783322570389468e-15	0.0	0.0
YDR380W	80	7	7.649154075167461e-23	1.4891768817294537e-22	0.05774473050081584	16.284557908910195
YDR381C-A	8	0	0.0018054138449917871	0.002016103887873353	0.0	0.0
YDR381W	89	0	1.2454652654398062e-30	3.068839220884458e-30	0.0	0.0
YDR382W	2	0	0.30847481210937633	0.326770794702712	0.0	0.0
YDR383C	125	9	2.968650929943414e-36	8.864336188008606e-36	0.04751566395495704	13.293516665208555
YDR384C	84	8	1.577980795587018e-23	3.1314587837891446e-23	0.06285140734782678	17.516163140370363
YDR385W	4	0	0.051043966307333835	0.055231204183156524	0.0	0.0
YDR386W	62	5	3.2288533403477583e-18	5.412164255418234e-18	0.05322094977033718	14.77057407084944
YDR387C	81	4	4.1022056401646145e-25	8.516889760500612e-25	0.03258961862479907	9.078499188160894
YDR388W	52	0	2.4341616711987967e-18	4.094432223183469e-18	0.0	0.0
YDR389W	13	0	3.2530870322595305e-05	3.793289440901168e-05	0.0	0.0
YDR390C	63	0	5.314787418521064e-22	1.0054388961814027e-21	0.0	0.0
YDR391C	2	0	0.30847481210937633	0.326770794702712	0.0	0.0
YDR392W	127	25	6.5984067122318005e-28	1.484641510252155e-27	0.12990940495121675	36.6356758363088
YDR393W	80	0	1.2021325355731466e-27	2.670322214013583e-27	0.0	0.0
YDR394W	59	0	1.137175707767269e-20	2.058513533323753e-20	0.0	0.0
YDR395W	8	0	0.0018054138449917871	0.002016103887873353	0.0	0.0
YDR397C	119	3	2.364935413970068e-38	7.493522625753092e-38	0.016637137239130614	4.691829409900956
YDR398W	41	0	1.1398459342169166e-14	1.7314458446068378e-14	0.0	0.0
YDR399W	105	0	6.22929470001103e-36	1.8352804210944381e-35	0.0	0.0
YDR400W	111	0	6.426215930276136e-38	1.999846743236908e-37	0.0	0.0
YDR402C	42	0	5.280094973947214e-15	8.084618262824929e-15	0.0	0.0
YDR403W	35	1	6.196190750723659e-12	8.670144284041791e-12	0.01885542220434803	5.169700924937699
YDR404C	153	10	9.364330991569736e-45	3.691176664326083e-44	0.043133318768116415	12.085015151435403
YDR405W	138	3	1.2572145550338562e-44	4.942064870813197e-44	0.014346516894612632	4.045852896673812
YDR406W	20	0	1.315677499704363e-07	1.6278961490533115e-07	0.0	0.0
YDR407C	13	0	3.2530870322595305e-05	3.793289440901168e-05	0.0	0.0
YDR408C	119	6	2.8912892451919255e-36	8.664827748357876e-36	0.03327427447826123	9.383658819801912
YDR409W	59	1	6.27240515399672e-20	1.1099262166349271e-19	0.011185419951731883	3.1018205549626203
YDR410C	180	38	8.850848491584363e-38	2.746963285218655e-37	0.139320619621016	39.28972702205751
YDR411C	77	5	3.9169323282983026e-23	7.675052068157935e-23	0.042853232282609156	11.93007905702517
YDR412W	200	17	1.3566686284742743e-55	7.444848551865985e-55	0.0560948810579354	15.819284828505008
YDR414C	97	1	1.5638485134655974e-32	4.1255471563947937e-32	0.006803502857238981	1.9186518893404645
YDR415C	97	56	3.790867603719763e-09	4.895863370535001e-09	0.3809961600053829	107.444505803066
YDR416W	35	1	6.196190750723659e-12	8.670144284041791e-12	0.01885542220434803	5.3174066650437
YDR418W	25	0	2.6721834721919626e-09	3.4565288233414254e-09	0.0	0.0
YDR419W	20	0	1.315677499704363e-07	1.6278961490533115e-07	0.0	0.0
YDR420W	0	0	1.0	1.0		0.0
YDR421W	57	4	3.2547484207531754e-17	5.308581442924422e-17	0.04631156330892499	12.835119537523948
YDR422C	52	0	2.4341616711987967e-18	4.094432223183469e-18	0.0	0.0
YDR423C	138	4	6.544531992532408e-44	2.500837441133148e-43	0.019128689192816843	5.355661389358123
YDR424C	254	7	5.360539801183833e-80	5.708974888260782e-79	0.018187316693170343	5.1088809145702445
YDR425W	122	0	1.4710157413775273e-41	5.202836118488413e-41	0.0	0.0
YDR427W	138	15	9.086782105250907e-37	2.7432065032702344e-36	0.07173258447306316	20.22926448336905
YDR428C	139	18	2.3742007023989538e-35	6.906438158571766e-35	0.08545982725711697	23.92832999737541
YDR429C	144	2	2.444780640322548e-47	1.0563436110063843e-46	0.009165830238224738	2.584850461977468
YDR430C	38	0	1.148769227514484e-13	1.6896603139221987e-13	0.0	0.0
YDR432W	49	0	2.433660846301217e-17	3.9806551555967854e-17	0.0	0.0
YDR434W	35	7	1.9888406805239957e-08	2.515465747458434e-08	0.1319879554304362	36.1879064745639
YDR435C	89	4	9.468766066770215e-28	2.1172190377136667e-27	0.029660214703468815	8.27152148147274
YDR436W	13	0	3.2530870322595305e-05	3.793289440901168e-05	0.0	0.0
YDR437W	194	1	1.3449880690280404e-64	9.584914975192392e-64	0.0034017514286194903	0.9544063245620138
YDR438W	105	27	2.1977442884651436e-20	3.9596577076951884e-20	0.16969879983913227	47.85665997915494
YDR439W	49	10	2.6980665203629872e-11	3.712100612107067e-11	0.13468158717391449	37.22184666423763
YDR440W	29	0	1.2001191501055393e-10	1.6144760777209255e-10	0.0	0.0
YDR441C	177	8	5.803098441024913e-54	3.0284590866002067e-53	0.02982778653795169	8.364459922797925
YDR443C	16	0	3.0342319127311396e-06	3.6636295885191653e-06	0.0	0.0
YDR444W	27	0	5.655580990193415e-10	7.490844374620527e-10	0.0	0.0
YDR446W	100	0	2.8207408789203557e-34	7.893956591080763e-34	0.0	0.0
YDR447C	145	1	2.068263500497412e-48	9.263694230031632e-48	0.004551308807946077	1.274720776201248
YDR448W	130	0	3.320376867732807e-44	1.2807167918397969e-43	0.0	0.0
YDR449C	97	1	1.5638485134655974e-32	4.1255471563947937e-32	0.006803502857238981	1.8990738093155084
YDR450W	138	0	7.508409756233216e-47	3.1611174603292263e-46	0.0	0.0
YDR451C	35	0	1.1612519604325251e-12	1.6510160752651303e-12	0.0	0.0
YDR452W	41	1	6.154330705683397e-14	9.136178597931134e-14	0.016096092125662955	4.431172221014156
YDR453C	138	2	2.3480570462820837e-45	9.416789451302834e-45	0.009564344596408422	2.697235264449206
YDR454C	128	20	9.026674061335834e-31	2.2318315789657087e-30	0.1031155901800283	28.854144700770888
YDR456W	69	1	2.9939518191211907e-23	5.890597643436869e-23	0.009564344596408422	2.697235264449206
YDR457W	0	0	1.0	1.0		0.0
YDR458C	69	0	5.389391123704181e-24	1.0773162444359661e-23	0.0	0.0
YDR459C	103	50	5.808122746419608e-12	8.148942160199845e-12	0.320359115122418	89.47559294731502
YDR460W	111	10	4.597237145603281e-31	1.1440376817120066e-30	0.059454033977673966	16.61689583322368
YDR461C-A	117	2	2.04964867904329e-38	6.505259135307925e-38	0.011281021831661216	3.154393785226093
YDR461W	186	4	9.615231591489253e-60	5.971619533764005e-59	0.014192253272089917	3.980946166809085
YDR462W	217	2	1.925808000617285e-71	1.685741523828007e-70	0.006082394259467107	1.7074241587575545
YDR463W	33	0	5.4395099795495775e-12	7.637358860446685e-12	0.0	0.0
YDR464W	10	0	0.00035752307716343287	0.00040723216810594225	0.0	0.0
YDR465C	69	7	2.868363700039482e-19	4.976156753824151e-19	0.06695041217485895	18.88064685114445
YDR466W	28	1	1.3622654426532083e-09	1.7866336512425543e-09	0.02356927775543504	6.417559768761974
YDR468C	81	7	3.613800079373887e-23	7.104068536923771e-23	0.05703183259339836	15.887373579281569
YDR469W	319	17	2.0001496661805016e-94	3.177585837072946e-93	0.03516920442503786	9.887053018238529
YDR470C	109	0	2.9515146235484487e-37	9.033613943601452e-37	0.0	0.0
YDR471W	175	0	4.44081639999081e-59	2.708285802369793e-58	0.0	0.0
YDR472W	111	7	5.660140016352028e-33	1.518258639647412e-32	0.041617823784371774	11.73661831444665
YDR473C	40	2	6.504908659372027e-13	9.368827873791266e-13	0.03299698885760906	9.078499185130172
YDR475C	5	0	0.02169681035342848	0.023849074224496787	0.0	0.0
YDR476C	75	3	8.124410367923946e-24	1.6195315086977685e-23	0.026397591086087243	7.444369331061181
YDR477W	54	2	1.4729660514741716e-17	2.4244498460297542e-17	0.024442213968599302	6.76760848362498
YDR478W	202	15	1.6431833995372473e-57	9.564724423824605e-57	0.04900542899644909	13.751913789277006
YDR479C	70	17	2.0377399398617012e-14	3.0790967929964907e-14	0.16027108873695825	44.56136573815192
YDR480W	65	0	1.1498500591118445e-22	2.2175679711442718e-22	0.0	0.0
YDR481C	38	0	1.148769227514484e-13	1.6896603139221987e-13	0.0	0.0
YDR482C	200	101	5.297397271875638e-21	9.733332814874374e-21	0.3332695874618514	93.51757495100507
YDR483W	48	0	5.244864838212698e-17	8.489506806800232e-17	0.0	0.0
YDR484W	74	1	6.562941024801861e-25	1.3503926237436674e-24	0.008918105096651096	2.514989638034697
YDR485C	60	0	5.286352840904024e-21	9.716144195602122e-21	0.0	0.0
YDR486C	181	0	4.62930267039654e-61	3.0048667784932846e-60	0.0	0.0
YDR487C	266	16	9.474501773608264e-78	9.609851798945524e-77	0.039695625693364274	11.152613230397234
YDR488C	418	29	7.660678906288902e-119	2.1596355093170332e-117	0.045785295544050836	12.881068653364776
YDR489W	183	8	6.196462627310869e-56	3.439754495141391e-55	0.028849826323592613	8.091705795354018
YDR490C	48	2	1.4401893021580607e-15	2.241550386119352e-15	0.02749749071467421	7.596295236201088
YDR492W	81	2	1.6662684480774706e-26	3.5984640799449994e-26	0.016294809312399534	4.539249594080447
YDR493W	141	13	6.055906874616943e-39	1.9654356905147876e-38	0.060845511368640796	17.159007321369163
YDR494W	119	4	1.2110231909569865e-37	3.752475415513809e-37	0.022182849652174156	6.255772546534608
YDR495C	18	0	6.300057876387058e-07	7.676193399809739e-07	0.0	0.0
YDR496C	58	1	1.3483379567930304e-19	2.362672635440804e-19	0.011378272019865191	3.1543937844943133
YDR497C	23	0	1.2664163841473717e-08	1.6081167200776187e-08	0.0	0.0
YDR498C	89	12	8.370197890941857e-23	1.6218668487468538e-22	0.08898064411040645	24.814564444418227
YDR499W	44	0	1.1339243868312926e-15	1.7691804527039511e-15	0.0	0.0
YDR500C	2	0	0.30847481210937633	0.326770794702712	0.0	0.0
YDR501W	32	0	1.178033965029868e-11	1.637233768218166e-11	0.0	0.0
YDR502C	75	1	3.057523202123076e-25	6.366334516802972e-25	0.008799197028695747	2.481456443687059
YDR503C	100	8	9.837348781629075e-29	2.270248508954607e-28	0.05279518217217449	14.741325411637812
YDR504C	220	21	1.3451220173536164e-59	8.309126446617237e-59	0.06299425145543547	17.68458778047452
YDR505C	30	0	5.533200172277327e-11	7.540624215821542e-11	0.0	0.0
YDR506C	54	3	7.031366413796559e-17	1.1323827568116496e-16	0.036663320952898946	10.151412725437472
YDR507C	4	0	0.051043966307333835	0.055231204183156524	0.0	0.0
YDR508C	13	0	3.2530870322595305e-05	3.793289440901168e-05	0.0	0.0
YDR510W	75	60	0.0002492265990197891	0.00028729247764337686	0.5279518217217448	146.928342108048
YDR511W	133	0	3.3805333994228764e-45	1.344498449521505e-44	0.0	0.0
YDR512C	433	460	1.1663435298132759e-07	1.4575492481434485e-07	0.7010907563279521	197.68745746518428
YDR513W	428	460	3.2733962550301505e-07	4.037165314749817e-07	0.7092810689018768	199.5576860447847
YDR514C	88	1	1.4980339884031575e-29	3.539520734308364e-29	0.007499315649456603	2.114877650343346
YDR515W	130	4	2.849560254906219e-41	9.998670546653852e-41	0.02030583929699019	5.682724680674372
YDR516C	75	1	3.057523202123076e-25	6.366334516802972e-25	0.008799197028695747	2.448805701800801
YDR517W	72	0	5.434807592764238e-25	1.1210752677900694e-24	0.0	0.0
YDR518W	65	46	7.790064170960892e-05	9.067123871118415e-05	0.4670343038307743	129.71249592807544
YDR519W	200	24	2.2066192966228456e-51	1.0718131397701e-50	0.07919277325826174	22.221998005891503
YDR520C	33	1	2.8883253516238824e-11	3.969118063844432e-11	0.01999817506521761	5.47380097916217
YDR522C	88	1	1.4980339884031575e-29	3.539520734308364e-29	0.007499315649456603	2.0911149806994813
YDR523C	70	2	7.325364836523242e-23	1.4266228640313297e-22	0.01885542220434803	5.242513616253166
YDR524C	48	7	1.6316621625248808e-12	2.3163883230512443e-12	0.09624121750135974	26.58703332670382
YDR524C-B	56	1	6.232751822706531e-19	1.0683921231709465e-18	0.01178463887771752	3.2650742680876923
YDR524W-C	239	56	3.752493121380331e-47	1.6092906742027057e-46	0.15463024067164075	43.42548776947668
YDR525W-A	95	0	1.2788334476727223e-32	3.384524232657996e-32	0.0	0.0
YDR527W	30	1	2.913318172042678e-10	3.8810499901360757e-10	0.02199799257173937	6.003523654876807
YDR528W	35	30	0.028208154007632	0.030988556580304034	0.5656626661304409	155.09102774813098
YDR529C	144	5	3.4955769196605657e-45	1.387374938921181e-44	0.022914575595561842	6.46212615494367
YDR530C	127	7	3.2048879991046045e-38	1.0115977432958605e-37	0.036374633386340685	10.177848695245538
YDR531W	43	2	6.56962807487608e-14	9.730087833791485e-14	0.0306948733559154	8.459510604004917
YDR532C	127	20	1.8596031291455315e-30	4.564480407902668e-30	0.1039275239609734	29.07956770070154
YDR533C	74	4	8.301055222737627e-23	1.609011411727809e-22	0.035672420386604384	10.059958552138788
YDR534C	0	0	1.0	1.0		0.0
YDR536W	2	0	0.30847481210937633	0.326770794702712	0.0	0.0
YDR538W	80	1	6.717156761893684e-27	1.4716330871485932e-26	0.008249247214402265	2.3263654155585987
YDR539W	4	0	0.051043966307333835	0.055231204183156524	0.0	0.0
YDR540C	13	0	3.2530870322595305e-05	3.793289440901168e-05	0.0	0.0
YDR541C	14	0	1.4719994437047716e-05	1.7476194881804586e-05	0.0	0.0
YDR542W	25	0	2.6721834721919626e-09	3.4565288233414254e-09	0.0	0.0
YDR545W	78	0	5.540443884682468e-27	1.2184739113120028e-26	0.0	0.0
YEL001C	2	0	0.30847481210937633	0.326770794702712	0.0	0.0
YEL002C	108	4	5.143197048984563e-34	1.429604940971978e-33	0.024442213968599302	6.892934565273248
YEL003W	370	33	1.0366832443178583e-100	1.910886326305129e-99	0.058859493637897234	16.554190562695155
YEL004W	136	18	2.1402027332993547e-34	6.048307577004712e-34	0.08734497050543573	24.452308025642523
YEL005C	105	12	6.355608065059573e-28	1.4305715061509825e-27	0.07542168881739211	21.06896980706656
YEL006W	75	0	5.485236922768656e-26	1.1631857501048136e-25	0.0	0.0
YEL007W	5	0	0.02169681035342848	0.023849074224496787	0.0	0.0
YEL009C	0	0	1.0	1.0		0.0
YEL011W	4	0	0.051043966307333835	0.055231204183156524	0.0	0.0
YEL012W	47	0	1.1305761299497385e-16	1.8111262739111268e-16	0.0	0.0
YEL013W	10	0	0.00035752307716343287	0.00040723216810594225	0.0	0.0
YEL015W	36	0	5.368714035191533e-13	7.755708218132757e-13	0.0	0.0
YEL016C	67	24	8.303996154465898e-11	1.1276571873514374e-10	0.23639633808436336	65.68561174994603
YEL017C-A	56	0	1.1329580819751163e-19	1.9895089860882119e-19	0.0	0.0
YEL017W	65	0	1.1498500591118445e-22	2.2175679711442718e-22	0.0	0.0
YEL018W	91	1	1.5189758948803425e-30	3.731580679819244e-30	0.0072520854632107815	2.0229264488385046
YEL019C	194	22	1.2575005504205273e-50	5.996588445662067e-50	0.07483853142962878	20.9969391403643
YEL020C	25	0	2.6721834721919626e-09	3.4565288233414254e-09	0.0	0.0
YEL020W-A	55	0	2.438600301424279e-19	4.2344173712231366e-19	0.0	0.0
YEL021W	145	11	1.6949779922886928e-41	5.991283610112029e-41	0.05006439688740684	14.021928538213732
YEL022W	8	0	0.0018054138449917871	0.002016103887873353	0.0	0.0
YEL023C	35	5	1.8727715065178267e-09	2.454491552867826e-09	0.09427711102174016	26.5870333252185
YEL024W	47	0	1.1305761299497385e-16	1.8111262739111268e-16	0.0	0.0
YEL025C	13	0	3.2530870322595305e-05	3.793289440901168e-05	0.0	0.0
YEL026W	131	1	8.788316414689811e-44	3.3493444467118025e-43	0.005037708222535734	1.4099184342932125
YEL027W	2	0	0.30847481210937633	0.326770794702712	0.0	0.0
YEL029C	18	0	6.300057876387058e-07	7.676193399809739e-07	0.0	0.0
YEL030W	43	1	1.3252367655759368e-14	2.008813030792623e-14	0.0153474366779577	4.2297553020024585
YEL031W	2	0	0.30847481210937633	0.326770794702712	0.0	0.0
YEL032W	18	0	6.300057876387058e-07	7.676193399809739e-07	0.0	0.0
YEL034W	150	10	8.958348377599808e-44	3.4073717936227845e-43	0.04399598514347874	12.407282219714324
YEL035C	334	2	4.8767332239691877e-110	1.1447384804508898e-108	0.0039517351925280305	1.1110999002945754
YEL036C	105	0	6.22929470001103e-36	1.8352804210944381e-35	0.0	0.0
YEL037C	86	0	1.2301048117537098e-29	2.9208640678759644e-29	0.0	0.0
YEL038W	169	7	5.077022170880351e-52	2.5170650435114568e-51	0.027334783669025253	7.663321370827039
YEL039C	195	5	5.4402658880089165e-62	3.621176981705935e-61	0.016921532747491825	4.74768452328877
YEL040W	60	0	5.286352840904024e-21	9.716144195602122e-21	0.0	0.0
YEL041W	72	3	7.962092200510836e-23	1.5448715332367684e-22	0.02749749071467421	7.754551385932404
YEL042W	66	0	5.349270707777413e-23	1.0438973817586667e-22	0.0	0.0
YEL043W	38	0	1.148769227514484e-13	1.6896603139221987e-13	0.0	0.0
YEL044W	211	9	1.9048637404201258e-64	1.3524532556982895e-63	0.028149090020709144	7.900863677649958
YEL046C	142	2	1.119523565872766e-46	4.6995474652075014e-46	0.009294926438763115	2.6029263401298146
YEL047C	81	0	5.600233347783325e-28	1.261533175993024e-27	0.0	0.0
YEL048C	138	0	7.508409756233216e-47	3.1611174603292263e-46	0.0	0.0
YEL049W	29	0	1.2001191501055393e-10	1.6144760777209255e-10	0.0	0.0
YEL050C	28	0	2.6044666316695416e-10	3.4720184512590485e-10	0.0	0.0
YEL051W	167	2	6.18041612967201e-55	3.3187276528238776e-54	0.007903470385056061	2.215586110868093
YEL052W	72	42	5.447074958894836e-07	6.715139997557171e-07	0.38496487000543894	108.56371940305364
YEL053C	67	7	1.2750640748517774e-18	2.1662905448958855e-18	0.06894893194127265	19.1583034270676
YEL054C	48	0	5.244864838212698e-17	8.489506806800232e-17	0.0	0.0
YEL055C	42	1	2.8555773700846164e-14	4.26445740206612e-14	0.015712851836956695	4.328121704656407
YEL056W	59	4	7.165612053926342e-18	1.1879341286287229e-17	0.04474167980692753	12.40728221985048
YEL057C	116	2	4.3883740497448274e-38	1.3806093632430253e-37	0.011378272019865191	3.181354415206713
YEL058W	72	7	3.0518132119714e-20	5.462489194537043e-20	0.06416081166757316	18.093953233842274
YEL059C-A	225	16	2.3115356859902723e-64	1.6351342841488384e-63	0.04692905081971066	13.175874923668523
YEL060C	6	0	0.009372454391531296	0.010373553734737582	0.0	0.0
YEL061C	18	0	6.300057876387058e-07	7.676193399809739e-07	0.0	0.0
YEL062W	55	2	6.863846670458328e-18	1.1385630862937942e-17	0.02399781007826113	6.646758331791996
YEL063C	10	0	0.00035752307716343287	0.00040723216810594225	0.0	0.0
YEL064C	84	11	9.032861243919824e-22	1.7009818275632913e-21	0.0864206851032618	24.08472431800925
YEL065W	64	0	2.4719392657102657e-22	4.730822867587267e-22	0.0	0.0
YEL066W	124	0	3.2057530790942105e-42	1.1537100098792743e-41	0.0	0.0
YEL067C	124	1	1.814843172858895e-41	6.395320519063423e-41	0.005322094977033718	1.488873866212236
YEL069C	42	0	5.280094973947214e-15	8.084618262824929e-15	0.0	0.0
YEL070W	63	0	5.314787418521064e-22	1.0054388961814027e-21	0.0	0.0
YEL071W	8	0	0.0018054138449917871	0.002016103887873353	0.0	0.0
YEL072W	70	3	3.6461704569797546e-22	6.948020642177127e-22	0.028283133306522046	7.863770424379748
YEL073C	2	0	0.30847481210937633	0.326770794702712	0.0	0.0
YEL075C	127	16	1.1641420056045675e-32	3.1009637212746033e-32	0.08314201916877872	23.44683253523764
YEL077C	25	0	2.6721834721919626e-09	3.4565288233414254e-09	0.0	0.0
YER001W	43	0	2.446561752613186e-15	3.783322570389468e-15	0.0	0.0
YER002W	72	2	1.5932477515701826e-23	3.15739759451417e-23	0.018331660476449477	5.169700923954935
YER003C	60	1	2.918220055934116e-20	5.229879570482114e-20	0.010998996285869684	3.05097103752553
YER004W	105	0	6.22929470001103e-36	1.8352804210944381e-35	0.0	0.0
YER005W	57	0	5.264465327646051e-20	9.341542764360518e-20	0.0	0.0
YER006W	77	0	1.1895761794696059e-26	2.5757728193259425e-26	0.0	0.0
YER007C-A	18	0	6.300057876387058e-07	7.676193399809739e-07	0.0	0.0
YER007W	75	13	7.488231006546831e-18	1.2407034433492027e-17	0.11438956137304471	31.834474123410413
YER008C	16	0	3.0342319127311396e-06	3.6636295885191653e-06	0.0	0.0
YER009W	159	20	1.3714105952995852e-40	4.705836714539328e-40	0.0830112927235448	23.26365416553648
YER010C	53	5	2.8056062799234597e-15	4.335046135368032e-15	0.062258469542658595	17.232336415367037
YER011W	26	0	1.228907349052486e-09	1.6150471125230455e-09	0.0	0.0
YER012W	40	0	2.4613605668400112e-14	3.6795644969838585e-14	0.0	0.0
YER013W	20	0	1.315677499704363e-07	1.6278961490533115e-07	0.0	0.0
YER014C-A	116	6	2.799087167703965e-35	8.12597188362721e-35	0.03413481605959557	9.54406324562014
YER014W	116	6	2.799087167703965e-35	8.12597188362721e-35	0.03413481605959557	9.54406324562014
YER015W	29	4	4.4801974207301796e-08	5.651593631633968e-08	0.09102617615892153	24.8145644368706
YER016W	10	0	0.00035752307716343287	0.00040723216810594225	0.0	0.0
YER017C	83	11	1.8830318778820148e-21	3.508038979494483e-21	0.08746189817679507	24.66507910649717
YER018C	208	12	1.977122109991733e-61	1.295037500519642e-60	0.0380734486818566	10.685697605233797
YER019C-A	200	25	8.297419486156882e-51	3.973227266019003e-50	0.08249247214402264	23.14791458947032
YER019W	147	5	3.589424990651459e-46	1.4818939785525156e-45	0.022446931195652418	6.330246029578164
YER020W	36	0	5.368714035191533e-13	7.755708218132757e-13	0.0	0.0
YER021W	25	3	2.4408004506243295e-07	3.0148289071178087e-07	0.07919277325826174	21.47414230452943
YER022W	44	2	3.0596805933064866e-14	4.5633358641352705e-14	0.029997262597826414	8.271521480214803
YER023W	141	0	7.649231791996097e-48	3.342760792991608e-47	0.0	0.0
YER024W	25	1	1.3812963587319956e-08	1.7501289621211074e-08	0.026397591086087246	7.444369331061181
YER025W	35	0	1.1612519604325251e-12	1.6510160752651303e-12	0.0	0.0
YER026C	20	0	1.315677499704363e-07	1.6278961490533115e-07	0.0	0.0
YER027C	54	1	2.8825305402894306e-18	4.8415400517536555e-18	0.012221106984299651	3.38380424181249
YER028C	75	2	1.6166181219766069e-24	3.3027249802797393e-24	0.017598394057391494	4.897611403601602
YER029C	141	7	8.110792296062398e-43	2.9843356682440723e-42	0.032762967660037355	9.174398824021477
YER030W	144	0	7.794380018021202e-49	3.5240156826760954e-48	0.0	0.0
YER031C	75	1	3.057523202123076e-25	6.366334516802972e-25	0.008799197028695747	2.481456443687059
YER032W	29	3	1.2035227964271105e-08	1.5494648762597518e-08	0.06826963211919114	18.61092332765295
YER033C	27	0	5.655580990193415e-10	7.490844374620527e-10	0.0	0.0
YER034W	217	16	9.35170706369807e-62	6.188914536631485e-61	0.04865915407573686	13.659393270060434
YER035W	222	0	1.3411645961282203e-74	1.2603002601851953e-73	0.0	0.0
YER036C	75	0	5.485236922768656e-26	1.1631857501048136e-25	0.0	0.0
YER037W	114	0	6.530520470300615e-39	2.1146972536429526e-38	0.0	0.0
YER038C	120	10	5.4653373120228655e-34	1.5169476294132963e-33	0.05499498142934842	15.380928376418288
YER039C	189	11	7.10075291289726e-56	3.9379392480301e-55	0.03840919337922746	10.774745085983044
YER039C-A	280	22	2.0070284723794612e-78	2.057472503503437e-77	0.05185241106195708	14.570829652111016
YER040W	15	0	6.6762724636061585e-06	7.987360711087791e-06	0.0	0.0
YER041W	47	16	3.333896695517575e-08	4.211122314061404e-08	0.22466034966882759	62.03641109925239
YER042W	94	0	2.742661624639748e-32	7.159803451340531e-32	0.0	0.0
YER043C	57	0	5.264465327646051e-20	9.341542764360518e-20	0.0	0.0
YER044C	88	1	1.4980339884031575e-29	3.539520734308364e-29	0.007499315649456603	2.114877650343346
YER044C-A	116	30	2.5643145607100534e-22	4.905979054771629e-22	0.17067408029797784	48.13169825435633
YER045C	32	1	6.23868253365577e-11	8.481953487246888e-11	0.02062311803600566	5.6396737365880645
YER046W	97	10	1.575104127360968e-26	3.406703210399747e-26	0.0680350285723898	19.186518895382523
YER047C	28	0	2.6044666316695416e-10	3.4720184512590485e-10	0.0	0.0
YER048C	2	0	0.30847481210937633	0.326770794702712	0.0	0.0
YER048W-A	57	1	2.8987682040315213e-19	5.021330102826891e-19	0.011577890827231247	3.208779884380987
YER049W	51	2	1.4561450824101643e-16	2.327484816270388e-16	0.025879991260869848	7.158047433901083
YER050C	242	1	1.92406092472827e-80	2.0996725575165617e-79	0.0027270238725296742	0.7658816185254662
YER051W	88	5	9.541299259827846e-27	2.0808499068361753e-26	0.037496578247283016	10.57438825171673
YER052C	40	0	2.4613605668400112e-14	3.6795644969838585e-14	0.0	0.0
YER053C	31	3	2.6603915269145242e-09	3.4565288233414254e-09	0.06386513972440462	17.447740620420927
YER053C-A	47	3	1.4373385342830473e-14	2.1747261012001594e-14	0.04212381556290517	11.631827081109826
YER054C	35	0	1.1612519604325251e-12	1.6510160752651303e-12	0.0	0.0
YER055C	13	4	0.004436712114704864	0.004949666609440868	0.20305839296990189	57.26437946367219
YER056C	28	0	2.6044666316695416e-10	3.4720184512590485e-10	0.0	0.0
YER056C-A	65	0	1.1498500591118445e-22	2.2175679711442718e-22	0.0	0.0
YER057C	141	2	2.395746524875647e-46	9.984013235188295e-46	0.009360847902867817	2.62125680686328
YER058W	150	0	8.097948997203227e-51	3.8809420569096464e-50	0.0	0.0
YER059W	52	0	2.4341616711987967e-18	4.094432223183469e-18	0.0	0.0
YER060W	55	14	2.7662147986225256e-11	3.804951281243278e-11	0.1679846705478279	46.52730832254396
YER060W-A	150	34	1.2986723382358354e-30	3.198571570532886e-30	0.1495863494878277	41.905390281022704
YER061C	94	0	2.742661624639748e-32	7.159803451340531e-32	0.0	0.0
YER062C	130	2	1.0337970656535913e-42	3.7748361425865416e-42	0.010152919648495094	2.863218973183609
YER063W	62	2	3.279598584013662e-20	5.862906887367912e-20	0.021288379908134872	5.908229628339778
YER064C	1	0	0.8342123268801188	0.8740308055907384	0.0	0.0
YER065C	0	0	1.0	1.0		0.0
YER066W	8	0	0.0018054138449917871	0.002016103887873353	0.0	0.0
YER067W	59	0	1.137175707767269e-20	2.058513533323753e-20	0.0	0.0
YER068W	138	0	7.508409756233216e-47	3.1611174603292263e-46	0.0	0.0
YER069W	18	0	6.300057876387058e-07	7.676193399809739e-07	0.0	0.0
YER070W	58	0	2.4465809088409946e-20	4.39147528300392e-20	0.0	0.0
YER071C	194	13	3.4081882441840513e-56	1.9085190450148472e-55	0.044222768572053366	12.407282219306182
YER072W	88	0	2.67202808363751e-30	6.481161328131302e-30	0.0	0.0
YER073W	52	0	2.4341616711987967e-18	4.094432223183469e-18	0.0	0.0
YER074W	155	0	1.8021460249556634e-52	9.020140808981741e-52	0.0	0.0
YER074W-A	117	1	3.752956360438058e-39	1.2242343748655286e-38	0.005640510915830608	1.5771968926130464
YER075C	8	0	0.0018054138449917871	0.002016103887873353	0.0	0.0
YER076C	23	0	1.2664163841473717e-08	1.6081167200776187e-08	0.0	0.0
YER077C	43	0	2.446561752613186e-15	3.783322570389468e-15	0.0	0.0
YER078C	114	2	2.011790935750425e-37	6.203651298391794e-37	0.011577890827231247	3.236682318623145
YER078W-A	447	67	1.266377058818006e-105	2.6802048699159677e-104	0.0989171478058079	27.833300513528624
YER079W	281	0	4.5429032848045207e-94	7.177537579920549e-93	0.0	0.0
YER080W	0	0	1.0	1.0		0.0
YER081W	109	6	5.580648505875189e-33	1.4998219374409744e-32	0.0363269602102118	10.151412727963748
YER082C	99	0	6.0479684350953225e-34	1.6681950345435586e-33	0.0	0.0
YER083C	113	10	1.0305935743065987e-31	2.6471387431162347e-31	0.0584017501904585	16.325371342121393
YER085C	150	3	1.3722313030583263e-48	6.165392362412839e-48	0.013198795543043622	3.697534436560826
YER086W	138	1	4.2610057379352445e-46	1.7466175337751668e-45	0.004782172298204211	1.348617632224603
YER087C-B	170	40	7.454908196090384e-34	2.0533130764231704e-33	0.15527994756521907	43.53432358321405
YER087W	95	2	3.872626702914349e-31	9.67483760576039e-31	0.013893468992677498	3.8772756948088873
YER088C	0	0	1.0	1.0		0.0
YER089C	21	0	6.023406498434598e-08	7.558501150446732e-08	0.0	0.0
YER090W	72	9	4.575527591802119e-19	7.880760461351899e-19	0.08249247214402262	23.263654157797205
YER091C	20	0	1.315677499704363e-07	1.6278961490533115e-07	0.0	0.0
YER092W	200	6	6.328276361702489e-63	4.317190670955043e-62	0.019798193314565435	5.555499501472878
YER093C	14	0	1.4719994437047716e-05	1.7476194881804586e-05	0.0	0.0
YER093C-A	127	18	1.5372578819215973e-31	3.907324285021451e-31	0.09353477156487605	26.377686602142337
YER094C	103	0	2.8625215187622204e-35	8.280865822133566e-35	0.0	0.0
YER095W	97	2	8.438709613274945e-32	2.169468886273769e-31	0.013607005714477961	3.837303778680929
YER096W	29	0	1.2001191501055393e-10	1.6144760777209255e-10	0.0	0.0
YER098W	23	0	1.2664163841473717e-08	1.6081167200776187e-08	0.0	0.0
YER099C	103	16	4.7427039889015865e-25	9.839570938013357e-25	0.10251491683917376	28.632189743140803
YER100W	161	2	5.923635009907278e-53	3.020108594146876e-52	0.00819800965406436	2.297644855576398
YER101C	83	4	8.993630184501338e-26	1.8904373973343273e-25	0.031804326609743666	8.862344443472372
YER102W	14	0	1.4719994437047716e-05	1.7476194881804586e-05	0.0	0.0
YER103W	0	0	1.0	1.0		0.0
YER104W	138	29	2.4869757307642532e-29	5.852126607047962e-29	0.1386829966479221	39.10991133451351
YER105C	8	0	0.0018054138449917871	0.002016103887873353	0.0	0.0
YER106W	172	0	4.350359723006606e-58	2.571317447791469e-57	0.0	0.0
YER107C	117	3	1.0823757726548812e-37	3.3556566407214134e-37	0.01692153274749182	4.731590677839138
YER109C	11	2	0.0025149164892205008	0.002806769790317698	0.11998905039130565	31.018205549626195
YER110C	1	0	0.8342123268801188	0.8740308055907384	0.0	0.0
YER111C	13	0	3.2530870322595305e-05	3.793289440901168e-05	0.0	0.0
YER112W	28	0	2.6044666316695416e-10	3.4720184512590485e-10	0.0	0.0
YER113C	62	2	3.279598584013662e-20	5.862906887367912e-20	0.021288379908134872	5.908229628339778
YER114C	11	0	0.00016024112526552206	0.00018486393408265143	0.0	0.0
YER115C	138	1	4.2610057379352445e-46	1.7466175337751668e-45	0.004782172298204211	1.3389153473395308
YER116C	127	0	3.262124342664117e-43	1.2111347381963419e-42	0.0	0.0
YER117W	181	0	4.62930267039654e-61	3.0048667784932846e-60	0.0	0.0
YER118C	70	0	2.5082944458134808e-24	5.0954437858966194e-24	0.0	0.0
YER119C	111	5	2.58746736754245e-34	7.297952344647685e-34	0.029727016988836983	8.38329879603332
YER120W	13	0	3.2530870322595305e-05	3.793289440901168e-05	0.0	0.0
YER121W	283	67	2.9047171537982303e-55	1.575946070895625e-54	0.15624015925511	43.90605151495993
YER122C	102	52	3.31701406461715e-11	4.546269753482657e-11	0.336439886391308	93.95805952324218
YER123W	37	0	2.482991345072774e-13	3.616941039897042e-13	0.0	0.0
YER124C	35	0	1.1612519604325251e-12	1.6510160752651303e-12	0.0	0.0
YER125W	4	0	0.051043966307333835	0.055231204183156524	0.0	0.0
YER126C	84	0	5.664443987318064e-29	1.3162108028713612e-28	0.0	0.0
YER127W	216	21	2.6348912662458218e-58	1.5702859763916808e-57	0.06416081166757316	18.010570962926398
YER128W	127	12	5.05520540521272e-35	1.4536243142689176e-34	0.06235651437658404	17.585124401428228
YER129W	37	0	2.482991345072774e-13	3.616941039897042e-13	0.0	0.0
YER130C	18	0	6.300057876387058e-07	7.676193399809739e-07	0.0	0.0
YER131W	59	3	1.5696313681676518e-18	2.654204645202048e-18	0.03355625985519565	9.30546166488786
YER132C	1	0	0.8342123268801188	0.8740308055907384	0.0	0.0
YER133W	0	0	1.0	1.0		0.0
YER134C	8	0	0.0018054138449917871	0.002016103887873353	0.0	0.0
YER136W	11	0	0.00016024112526552206	0.00018486393408265143	0.0	0.0
YER137C	62	0	1.1428445499126073e-21	2.1394853536938165e-21	0.0	0.0
YER138W-A	0	0	1.0	1.0		0.0
YER139C	35	0	1.1612519604325251e-12	1.6510160752651303e-12	0.0	0.0
YER140W	69	4	3.677362000102748e-21	6.797977776467664e-21	0.038257378385633686	10.788941057796825
YER141W	59	0	1.137175707767269e-20	2.058513533323753e-20	0.0	0.0
YER142C	155	15	2.985208046680445e-42	1.0778116456185267e-41	0.06386513972440461	18.010570960654363
YER143W	116	2	4.3883740497448274e-38	1.3806093632430253e-37	0.011378272019865191	3.181354415206713
YER144C	61	0	2.457781713951773e-21	4.565472427951113e-21	0.0	0.0
YER145C	58	0	2.4465809088409946e-20	4.39147528300392e-20	0.0	0.0
YER146W	180	7	1.2232233572278277e-55	6.725389605561413e-55	0.02566432466702926	7.19759465753878
YER147C	74	2	3.4658838869819725e-24	7.003618494038412e-24	0.017836210193302192	5.029979276069394
YER148W	113	2	4.307627345988526e-37	1.3121379696387718e-36	0.0116803500380917	3.2650742680876923
YER149C	70	2	7.325364836523242e-23	1.4266228640313297e-22	0.01885542220434803	5.242513616253166
YER150W	83	0	1.215652253661484e-28	2.789790946052352e-28	0.0	0.0
YER151C	29	0	1.2001191501055393e-10	1.6144760777209255e-10	0.0	0.0
YER152C	94	0	2.742661624639748e-32	7.159803451340531e-32	0.0	0.0
YER153C	231	17	1.128966210937226e-65	8.410213314896356e-65	0.04856699658695705	13.637314509423756
YER154W	108	74	1.0204109684504634e-07	1.2762904479248838e-07	0.452180958419087	126.34938774805904
YER155C	0	0	1.0	1.0		0.0
YER156C	80	4	8.760520703403088e-25	1.798705982337421e-24	0.03299698885760906	9.305461662234396
YER157W	18	0	6.300057876387058e-07	7.676193399809739e-07	0.0	0.0
YER158C	38	0	1.148769227514484e-13	1.6896603139221987e-13	0.0	0.0
YER159C	80	1	6.717156761893684e-27	1.4716330871485932e-26	0.008249247214402265	2.3263654155585987
YER161C	42	0	5.280094973947214e-15	8.084618262824929e-15	0.0	0.0
YER162C	44	13	1.7005890506173527e-08	2.152308017187587e-08	0.19498220688587165	53.76488962139624
YER163C	75	17	6.519049667177133e-16	1.025186071532286e-15	0.1495863494878277	41.62969693061362
YER164W	2	0	0.30847481210937633	0.326770794702712	0.0	0.0
YER165W	62	0	1.1428445499126073e-21	2.1394853536938165e-21	0.0	0.0
YER166W	6	0	0.009372454391531296	0.010373553734737582	0.0	0.0
YER167W	18	0	6.300057876387058e-07	7.676193399809739e-07	0.0	0.0
YER168C	69	5	1.6480084884470658e-20	2.973861567950761e-20	0.04782172298204211	13.486176322246036
YER169W	10	0	0.00035752307716343287	0.00040723216810594225	0.0	0.0
YER170W	113	0	1.399373955029445e-38	4.456145966430973e-38	0.0	0.0
YER171W	62	5	3.2288533403477583e-18	5.412164255418234e-18	0.05322094977033718	14.77057407084944
YER172C	1	0	0.8342123268801188	0.8740308055907384	0.0	0.0
YER173W	44	4	5.962720637102616e-13	8.609491936725369e-13	0.05999452519565283	16.543042960429606
YER174C	136	0	3.4426191916271358e-46	1.4223062479200903e-45	0.0	0.0
YER175C	123	18	2.829026774349703e-30	6.85907798452156e-30	0.09657655275397771	27.015856452909716
YER175W-A	122	14	3.253020275802432e-32	8.484407984643895e-32	0.0757307940994306	21.18316476648234
YER176W	13	0	3.2530870322595305e-05	3.793289440901168e-05	0.0	0.0
YER177W	10	0	0.00035752307716343287	0.00040723216810594225	0.0	0.0
YER178W	35	0	1.1612519604325251e-12	1.6510160752651303e-12	0.0	0.0
YER179W	113	5	5.681098826198598e-35	1.629526152093174e-34	0.02920087509522925	8.162685670219233
YER180C	133	11	1.3690364471138799e-37	4.2398107740182676e-37	0.054581485328375874	15.277623629050412
YER180C-A	88	2	8.026059662584122e-29	1.853729683514911e-28	0.014998631298913207	4.229755300686692
YER182W	75	0	5.485236922768656e-26	1.1631857501048136e-25	0.0	0.0
YER183C	46	3	3.0722882864524164e-14	4.580951499970922e-14	0.04303955068383789	11.879312762677618
YER184C	11	0	0.00016024112526552206	0.00018486393408265143	0.0	0.0
YER185W	40	4	1.2082304151794144e-11	1.6775792172131368e-11	0.06599397771521812	18.15699837026033
YER186C	4	0	0.051043966307333835	0.055231204183156524	0.0	0.0
YER187W	2	0	0.30847481210937633	0.326770794702712	0.0	0.0
YER188C-A	30	0	5.533200172277327e-11	7.540624215821542e-11	0.0	0.0
YER189W	86	0	1.2301048117537098e-29	2.9208640678759644e-29	0.0	0.0
YER190C-B	424	32	7.318064584239407e-119	2.083474723958457e-117	0.04980677563412688	14.012930507783375
YER190W	484	0	5.180065611470028e-161	4.0808982645978265e-159	0.0	0.0
YFL001W	138	38	2.444456783513328e-25	5.10089657546631e-25	0.18172254733176	50.87878319890214
YFL002C	4	0	0.051043966307333835	0.055231204183156524	0.0	0.0
YFL003C	59	0	1.137175707767269e-20	2.058513533323753e-20	0.0	0.0
YFL004W	40	0	2.4613605668400112e-14	3.6795644969838585e-14	0.0	0.0
YFL005W	13	0	3.2530870322595305e-05	3.793289440901168e-05	0.0	0.0
YFL007W	0	0	1.0	1.0		0.0
YFL008W	15	0	6.6762724636061585e-06	7.987360711087791e-06	0.0	0.0
YFL009W	30	18	0.002124529992621645	0.00237153959386007	0.3959638662913086	108.0634257877825
YFL010C	0	0	1.0	1.0		0.0
YFL010W-A	0	0	1.0	1.0		0.0
YFL011W	28	0	2.6044666316695416e-10	3.4720184512590485e-10	0.0	0.0
YFL012W	64	9	1.6429424610685853e-16	2.62314327973499e-16	0.09280403116202546	25.768970764078748
YFL013C	38	3	1.3309151740700054e-11	1.8461392103416788e-11	0.05210050872254061	14.316094868430207
YFL014W	138	0	7.508409756233216e-47	3.1611174603292263e-46	0.0	0.0
YFL016C	26	0	1.228907349052486e-09	1.6150471125230455e-09	0.0	0.0
YFL017C	188	16	2.52055103072756e-52	1.2593995636589224e-51	0.056165087417206896	15.755279007765088
YFL017W-A	133	26	2.9637365966663127e-29	6.959758745376873e-29	0.12901078350343387	36.1107467595737
YFL018C	10	0	0.00035752307716343287	0.00040723216810594225	0.0	0.0
YFL020C	20	0	1.315677499704363e-07	1.6278961490533115e-07	0.0	0.0
YFL021W	0	0	1.0	1.0		0.0
YFL022C	53	2	3.161117538845374e-17	5.15732963571624e-17	0.02490338781706344	6.892934566146817
YFL023W	54	0	5.249731170479389e-19	9.012299689978198e-19	0.0	0.0
YFL024C	25	1	1.3812963587319956e-08	1.7501289621211074e-08	0.026397591086087246	7.158047434843144
YFL025C	15	0	6.6762724636061585e-06	7.987360711087791e-06	0.0	0.0
YFL026W	80	0	1.2021325355731466e-27	2.670322214013583e-27	0.0	0.0
YFL027C	91	165	0.1893082350776541	0.20395497563349357	1.1965941014297787	335.8057904654844
YFL028C	138	17	1.3326593357618263e-35	3.8963517234195543e-35	0.08129692906947159	22.926499747818266
YFL029C	86	4	9.229579772431595e-27	2.0159253046431487e-26	0.0306948733559154	8.556746359695484
YFL030W	61	7	1.1081906790017139e-16	1.7817178068042652e-16	0.0757307940994306	21.012332792068825
YFL031W	56	17	2.4145353635702703e-10	3.235319868567713e-10	0.20033886092119782	55.50626255749078
YFL033C	8	0	0.0018054138449917871	0.002016103887873353	0.0	0.0
YFL034C-A	141	0	7.649231791996097e-48	3.342760792991608e-47	0.0	0.0
YFL034C-B	147	8	4.103593300751322e-44	1.5764706127335238e-43	0.035915089913043874	10.12839364732506
YFL034W	23	0	1.2664163841473717e-08	1.6081167200776187e-08	0.0	0.0
YFL036W	4	0	0.051043966307333835	0.055231204183156524	0.0	0.0
YFL037W	1	0	0.8342123268801188	0.8740308055907384	0.0	0.0
YFL038C	88	0	2.67202808363751e-30	6.481161328131302e-30	0.0	0.0
YFL039C	147	0	7.943926791482385e-50	3.690268415009305e-49	0.0	0.0
YFL040W	0	0	1.0	1.0		0.0
YFL041W	72	0	5.434807592764238e-25	1.1210752677900694e-24	0.0	0.0
YFL041W-A	111	10	4.597237145603281e-31	1.1440376817120066e-30	0.059454033977673966	16.61689583322368
YFL042C	45	4	2.8073622082667324e-13	4.087377230314425e-13	0.05866131352463832	16.183411590708037
YFL044C	150	26	1.6859049267625808e-34	4.773825324377943e-34	0.11438956137304471	32.045298450193826
YFL045C	139	0	3.506661890618342e-47	1.5072356153173455e-46	0.0	0.0
YFL046W	152	29	1.3277125290222128e-33	3.6239557448537004e-33	0.1259095627461398	35.27560630857833
YFL047W	55	0	2.438600301424279e-19	4.2344173712231366e-19	0.0	0.0
YFL048C	77	0	1.1895761794696059e-26	2.5757728193259425e-26	0.0	0.0
YFL049W	46	0	2.4375889673985604e-16	3.872534295996995e-16	0.0	0.0
YFL050C	15	0	6.6762724636061585e-06	7.987360711087791e-06	0.0	0.0
YFL051C	35	5	1.8727715065178267e-09	2.454491552867826e-09	0.09427711102174016	26.5870333252185
YFL052W	10	0	0.00035752307716343287	0.00040723216810594225	0.0	0.0
YFL053W	8	0	0.0018054138449917871	0.002016103887873353	0.0	0.0
YFL054C	33	0	5.4395099795495775e-12	7.637358860446685e-12	0.0	0.0
YFL055W	6	0	0.009372454391531296	0.010373553734737582	0.0	0.0
YFL056C	75	12	2.258059945320986e-18	3.813833405445225e-18	0.10559036434434897	29.385668421609616
YFL057C	217	26	1.1671569568645886e-55	6.429424960659242e-55	0.07907112537307238	22.19651406384821
YFL058W	186	18	1.9210581371065848e-50	9.11551596245872e-50	0.06386513972440462	18.010570961979717
YFL059W	350	21	6.7697020298059846e-102	1.2806761964938888e-100	0.03959638662913086	11.166553996591771
YFL060C	563	163	7.583013354766082e-96	1.235408209724072e-94	0.19106604560533838	53.78688836095159
YFL061W	255	12	7.776971606680223e-77	7.711269605175511e-76	0.031055989513043815	8.723870310210463
YFL062W	18	1	3.1232486836476593e-06	3.763210387525181e-06	0.03666332095289895	9.795222805439128
YFL066C	0	0	1.0	1.0		0.0
YFL067W	0	0	1.0	1.0		0.0
YFL068W	13	2	0.0005635494580621419	0.0006415227500624264	0.10152919648495094	28.632189731836096
YFR001W	152	0	1.7673165555816813e-51	8.606128290559059e-51	0.0	0.0
YFR002W	40	0	2.4613605668400112e-14	3.6795644969838585e-14	0.0	0.0
YFR003C	436	61	1.9076722179526783e-105	4.004022965491187e-104	0.09233102386762165	25.978634394593172
YFR004W	158	0	1.8379884731899067e-53	9.471569632002826e-53	0.0	0.0
YFR005C	116	61	4.155696939939447e-12	5.87064925118933e-12	0.34703729660588833	97.03130966380476
YFR006W	18	1	3.1232486836476593e-06	3.763210387525181e-06	0.03666332095289895	10.33940184790987
YFR007W	46	1	1.3261086081503853e-15	2.066228828358945e-15	0.014346516894612632	3.95977092089254
YFR008W	1	0	0.8342123268801188	0.8740308055907384	0.0	0.0
YFR009W	15	0	6.6762724636061585e-06	7.987360711087791e-06	0.0	0.0
YFR010W	78	4	3.994774540783681e-24	8.04409957424613e-24	0.03384306549498364	9.42325232139077
YFR011C	128	0	1.5230592818432506e-43	5.770167279236188e-43	0.0	0.0
YFR012W	97	5	1.0474333723001286e-29	2.509912218374183e-29	0.0340175142861949	9.49536904657754
YFR012W-A	191	5	1.1325389496217723e-60	7.220877493652786e-60	0.017275910396653955	4.871969457081815
YFR013W	20	0	1.315677499704363e-07	1.6278961490533115e-07	0.0	0.0
YFR014C	86	34	1.794820561164598e-12	2.546758708921195e-12	0.2609064235252809	73.57806896744869
YFR015C	56	2	3.198638122206293e-18	5.366209988567209e-18	0.02356927775543504	6.530148536175385
YFR016C	14	0	1.4719994437047716e-05	1.7476194881804586e-05	0.0	0.0
YFR017C	80	0	1.2021325355731466e-27	2.670322214013583e-27	0.0	0.0
YFR018C	200	20	9.501351598190851e-54	4.922727301008611e-53	0.06599397771521812	18.51833167157625
YFR019W	0	0	1.0	1.0		0.0
YFR021W	14	0	1.4719994437047716e-05	1.7476194881804586e-05	0.0	0.0
YFR022W	44	0	1.1339243868312926e-15	1.7691804527039511e-15	0.0	0.0
YFR023W	57	1	2.8987682040315213e-19	5.021330102826891e-19	0.011577890827231247	3.208779884380987
YFR024C-A	62	0	1.1428445499126073e-21	2.1394853536938165e-21	0.0	0.0
YFR025C	25	2	6.188937708247765e-08	7.76452459863283e-08	0.05279518217217449	14.316094869686289
YFR026C	57	0	5.264465327646051e-20	9.341542764360518e-20	0.0	0.0
YFR027W	97	13	8.607173261200909e-25	1.767851908041658e-24	0.08844553714410673	24.94247456142604
YFR028C	1	0	0.8342123268801188	0.8740308055907384	0.0	0.0
YFR029W	44	0	1.1339243868312926e-15	1.7691804527039511e-15	0.0	0.0
YFR030W	29	0	1.2001191501055393e-10	1.6144760777209255e-10	0.0	0.0
YFR031C	32	0	1.178033965029868e-11	1.637233768218166e-11	0.0	0.0
YFR031C-A	31	0	2.552460259569747e-11	3.514292303755234e-11	0.0	0.0
YFR032C	169	12	1.1076263070642383e-48	4.988221528525008e-48	0.046859629146900436	13.214856799844105
YFR032C-A	272	86	3.099429045839018e-44	1.202754145925789e-43	0.20865742954076313	58.62781708023799
YFR032C-B	384	12	3.199045460547003e-119	9.291772951316069e-118	0.020623118036005656	5.800807271575441
YFR033C	213	1	7.175238430583693e-71	6.186626119083481e-70	0.003098308812921038	0.8696693143874303
YFR034C	30	0	5.533200172277327e-11	7.540624215821542e-11	0.0	0.0
YFR035C	244	0	7.347773339366513e-82	8.536776661554913e-81	0.0	0.0
YFR036W	200	2	7.86356438768522e-66	5.90383274067594e-65	0.006599397771521812	1.851833167157626
YFR037C	95	0	1.2788334476727223e-32	3.384524232657996e-32	0.0	0.0
YFR038W	57	0	5.264465327646051e-20	9.341542764360518e-20	0.0	0.0
YFR039C	103	2	8.737782649874829e-34	2.4020548766458002e-33	0.01281436460489672	3.5790237178926003
YFR040W	195	0	1.101067454756318e-65	8.223686925069592e-65	0.0	0.0
YFR041C	219	76	2.120862609688524e-33	5.76966928491897e-33	0.22902019663728654	64.58585264068051
YFR042W	278	20	4.7153478220320543e-79	4.912674877627961e-78	0.047477681809509426	13.341163677176768
YFR043C	155	6	4.1586133820480184e-48	1.8453846882838082e-47	0.02554605588976185	7.204228384261748
YFR044C	103	13	1.0499285737868965e-26	2.2880406320001676e-26	0.08329336993182868	23.2636541663019
YFR045W	215	26	5.0838349363880895e-55	2.734998570548915e-54	0.07980667072538003	22.402037344235797
YFR046C	175	13	5.382201819944904e-50	2.5247179988991142e-49	0.04902409773130487	13.825257329113624
YFR047C	116	7	1.300288833271502e-34	3.6873575345879724e-34	0.039823952069528164	11.134740453223491
YFR048W	56	7	4.508998872029087e-15	6.9409134135544104e-15	0.08249247214402264	22.855519876613847
YFR049W	227	6	8.076661483957235e-72	7.124061379484364e-71	0.017443342127370424	4.897611402131539
YFR050C	72	0	5.434807592764238e-25	1.1210752677900694e-24	0.0	0.0
YFR051C	69	2	1.5708388189834898e-22	3.0213692468140637e-22	0.019128689192816843	5.317406666083425
YFR052W	186	14	6.126462648770856e-53	3.1207517000071917e-52	0.049672886452314706	13.933311583831806
YFR053C	26	1	6.379291952376814e-09	8.220324449500125e-09	0.025382299121237736	6.892934566146817
YFR055W	1	0	0.8342123268801188	0.8740308055907384	0.0	0.0
YFR057W	0	0	1.0	1.0		0.0
YGL001C	113	13	6.572067334730133e-30	1.5834084307512776e-29	0.07592227524759604	21.22298274257
YGL002W	166	35	5.776309758140079e-35	1.656009841428893e-34	0.13914392891762853	39.00492913172965
YGL003C	49	0	2.433660846301217e-17	3.9806551555967854e-17	0.0	0.0
YGL004C	119	13	7.738810987811438e-32	1.995780358336483e-31	0.072094261369566	20.16183360725703
YGL005C	239	42	6.921451608828588e-54	3.602286715146897e-53	0.11597268050373055	32.56911582710751
YGL006W	4	0	0.051043966307333835	0.055231204183156524	0.0	0.0
YGL006W-A	40	6	1.6517270993849014e-10	2.216304841008532e-10	0.09899096657282716	27.235497555390506
YGL007C-A	48	21	7.951651049787672e-07	9.68034402780036e-07	0.28872365250407916	79.76109998011147
YGL008C	10	0	0.00035752307716343287	0.00040723216810594225	0.0	0.0
YGL009C	52	6	2.330235635323547e-14	3.517371427492315e-14	0.0761468973637132	21.06896980706656
YGL010W	256	15	3.833595566029322e-75	3.644133570286716e-74	0.03866834631751061	10.862406612974713
YGL011C	156	22	1.6330094026813338e-38	5.191507504046629e-38	0.09306843011120501	26.0790008472084
YGL012W	37	0	2.482991345072774e-13	3.616941039897042e-13	0.0	0.0
YGL013C	15	0	6.6762724636061585e-06	7.987360711087791e-06	0.0	0.0
YGL014W	18	0	6.300057876387058e-07	7.676193399809739e-07	0.0	0.0
YGL015C	280	12	4.844900671032253e-85	6.261353653731795e-84	0.028283133306522046	7.947725264787827
YGL016W	11	0	0.00016024112526552206	0.00018486393408265143	0.0	0.0
YGL017W	75	13	7.488231006546831e-18	1.2407034433492027e-17	0.11438956137304471	31.834474123410413
YGL018C	353	46	1.508066811308719e-87	2.0551877326626642e-86	0.08599781798583662	24.18368568205813
YGL019W	186	17	4.685515566061319e-51	2.2663078234162024e-50	0.06031707640638214	17.00998368631418
YGL020C	217	13	1.0345581784742521e-63	7.185681261359208e-63	0.03953556268653619	11.098257031924105
YGL021W	56	0	1.1329580819751163e-19	1.9895089860882119e-19	0.0	0.0
YGL022W	38	0	1.148769227514484e-13	1.6896603139221987e-13	0.0	0.0
YGL023C	57	0	5.264465327646051e-20	9.341542764360518e-20	0.0	0.0
YGL025C	219	8	9.030402703065806e-68	7.114225471963212e-67	0.024107389119714377	6.767608483203937
YGL026C	69	0	5.389391123704181e-24	1.0773162444359661e-23	0.0	0.0
YGL027C	59	13	6.275595364466177e-13	9.049886895949094e-13	0.14541045937251446	40.32366721451406
YGL028C	35	2	2.971630408497542e-11	4.075804073281508e-11	0.03771084440869606	10.6348133300874
YGL029W	106	3	4.6534592722110345e-34	1.2953554827921422e-33	0.01867754086279758	5.218015887993281
YGL030W	127	0	3.262124342664117e-43	1.2111347381963419e-42	0.0	0.0
YGL031C	88	0	2.67202808363751e-30	6.481161328131302e-30	0.0	0.0
YGL032C	314	57	1.9854021824639543e-69	1.640524130941121e-68	0.1197979850244405	33.676908881536725
YGL033W	38	10	5.581201283267543e-08	7.031213270552385e-08	0.1736683624084687	47.72031623302004
YGL035C	0	0	1.0	1.0		0.0
YGL036W	0	0	1.0	1.0		0.0
YGL037C	120	1	3.818771747410804e-40	1.2895922677251633e-39	0.005499498142934842	1.5380928374832716
YGL038C	66	0	5.349270707777413e-23	1.0438973817586667e-22	0.0	0.0
YGL039W	10	0	0.00035752307716343287	0.00040723216810594225	0.0	0.0
YGL040C	0	0	1.0	1.0		0.0
YGL041C-B	258	0	1.7625910440116608e-86	2.357363045142107e-85	0.0	0.0
YGL043W	127	6	6.777795735381471e-39	2.193534230398359e-38	0.03117825718829202	8.79256220071411
YGL044C	172	35	8.717752989107267e-37	2.6345663394827054e-36	0.13429007093212986	37.87106490971623
YGL045W	32	3	1.2497261775216278e-09	1.6416572057850347e-09	0.06186935410801698	16.919021209764193
YGL047W	113	16	3.303900561176896e-28	7.513140422035716e-28	0.0934428003047336	26.351749839357325
YGL048C	125	4	1.2707564544542219e-39	4.214602289253881e-39	0.021118072868869797	5.908229628981582
YGL049C	20	0	1.315677499704363e-07	1.6278961490533115e-07	0.0	0.0
YGL050W	72	0	5.434807592764238e-25	1.1210752677900694e-24	0.0	0.0
YGL051W	74	0	1.1780202363684683e-25	2.467150174564844e-25	0.0	0.0
YGL053W	164	0	1.9127930993507868e-55	1.0456723492743702e-54	0.0	0.0
YGL054C	11	0	0.00016024112526552206	0.00018486393408265143	0.0	0.0
YGL055W	10	12	0.7427191927476897	0.7848912307041461	0.7919277325826173	223.33107993183535
YGL056C	61	3	3.42904285907625e-19	5.916719316695924e-19	0.03245605461404169	9.005285482315209
YGL057C	169	6	1.0236382424005887e-52	5.17306110021598e-52	0.023429814573450218	6.568561174994603
YGL058W	316	22	3.839379473569102e-90	5.520067838123976e-89	0.04594517435869615	12.91609820880038
YGL059W	125	3	2.467471858846058e-40	8.371935492757332e-40	0.015838554651652344	4.431172221736186
YGL060W	70	0	2.5082944458134808e-24	5.0954437858966194e-24	0.0	0.0
YGL061C	208	63	3.212225877353983e-35	9.287838622756539e-35	0.19988560557974713	56.09991242747742
YGL062W	14	0	1.4719994437047716e-05	1.7476194881804586e-05	0.0	0.0
YGL063W	136	94	2.908794888088472e-09	3.76174486201862e-09	0.45613484597283105	128.634322997365
YGL064C	109	0	2.9515146235484487e-37	9.033613943601452e-37	0.0	0.0
YGL065C	91	1	1.5189758948803425e-30	3.731580679819244e-30	0.0072520854632107815	2.0451564092630585
YGL066W	169	9	1.1704722768234144e-50	5.5908522126341e-50	0.035144721860175324	9.852841762491902
YGL067W	123	20	3.332531640634653e-29	7.813040956090456e-29	0.10730728083775302	30.01761828101079
YGL068W	209	3	4.626044220272942e-68	3.6899279210526614e-67	0.009472819767734656	2.6587033330417125
YGL070C	275	45	1.6123457613015284e-63	1.1131573197172977e-62	0.10799014535217508	30.34389673257758
YGL071W	2	0	0.30847481210937633	0.326770794702712	0.0	0.0
YGL073W	5	0	0.02169681035342848	0.023849074224496787	0.0	0.0
YGL075C	128	3	2.520749682259305e-41	8.866563561268051e-41	0.015467338527004245	4.328121705115634
YGL076C	25	0	2.6721834721919626e-09	3.4565288233414254e-09	0.0	0.0
YGL077C	59	1	6.27240515399672e-20	1.1099262166349271e-19	0.011185419951731883	3.1018205549626203
YGL078C	116	0	1.4224070561888205e-39	4.6690998745102204e-39	0.0	0.0
YGL079W	194	31	1.3179987577029694e-45	5.349196087191092e-45	0.1054542942872042	29.58659606142243
YGL080W	269	598	1.7960704168267284e-07	2.2208559378994872e-07	1.4670780176096812	412.1974870840025
YGL081W	134	28	1.358955200124575e-28	3.116168802199534e-28	0.1378978638825453	38.60043358020614
YGL082W	0	0	1.0	1.0		0.0
YGL083W	40	1	1.3266538062854536e-13	1.9468196070292534e-13	0.01649849442880453	4.652730831913236
YGL084C	59	4	7.165612053926342e-18	1.1879341286287229e-17	0.04474167980692753	12.40728221985048
YGL085W	186	11	6.814808646498738e-55	3.6559668401132685e-54	0.039028696498247265	10.947601958724984
YGL086W	64	0	2.4719392657102657e-22	4.730822867587267e-22	0.0	0.0
YGL087C	106	10	1.9250098375049627e-29	4.5409071269446437e-29	0.062258469542658595	17.393386295103973
YGL089C	145	14	1.2570624339268215e-39	4.176410200758608e-39	0.06371832331124506	17.846090866817484
YGL090W	148	10	4.0353424091924035e-43	1.4943499159861887e-42	0.044590525483255476	12.490552573853869
YGL091C	173	11	1.221294016642798e-50	5.828765053703512e-50	0.04196148872065891	11.765526244581292
YGL092W	4	0	0.051043966307333835	0.055231204183156524	0.0	0.0
YGL093W	53	4	6.700705585046628e-16	1.0534652219683752e-15	0.04980677563412688	13.785869132293634
YGL094C	53	0	1.1303312965643827e-18	1.9215297920608234e-18	0.0	0.0
YGL095C	20	0	1.315677499704363e-07	1.6278961490533115e-07	0.0	0.0
YGL096W	14	0	1.4719994437047716e-05	1.7476194881804586e-05	0.0	0.0
YGL097W	0	0	1.0	1.0		0.0
YGL098W	13	0	3.2530870322595305e-05	3.793289440901168e-05	0.0	0.0
YGL099W	40	0	2.4613605668400112e-14	3.6795644969838585e-14	0.0	0.0
YGL100W	133	3	5.628786518151606e-43	2.0790720145080212e-42	0.014885859635011602	4.166624626104658
YGL101W	211	0	5.739138007484122e-71	4.963275591134013e-70	0.0	0.0
YGL103W	180	0	9.904309462459869e-61	6.328853746511856e-60	0.0	0.0
YGL104C	156	0	8.419749251104492e-53	4.2662535632688925e-52	0.0	0.0
YGL105W	35	0	1.1612519604325251e-12	1.6510160752651303e-12	0.0	0.0
YGL106W	44	2	3.0596805933064866e-14	4.5633358641352705e-14	0.029997262597826414	8.271521480214803
YGL107C	91	0	2.706400490001636e-31	6.776016202873056e-31	0.0	0.0
YGL108C	51	0	5.2428925328476225e-18	8.729552679909286e-18	0.0	0.0
YGL110C	124	0	3.2057530790942105e-42	1.1537100098792743e-41	0.0	0.0
YGL111W	77	12	5.301567562263603e-19	9.095857711986271e-19	0.10284775747826198	29.00403634756589
YGL112C	127	17	4.2779337455309483e-32	1.1147438591095826e-31	0.08833839536682739	24.71763254559632
YGL113W	69	7	2.868363700039482e-19	4.976156753824151e-19	0.06695041217485895	18.88064685114445
YGL114W	50	12	1.1259749084434724e-10	1.5283176064334221e-10	0.15838554651652348	43.79040783329735
YGL115W	67	6	3.156539945397134e-19	5.464557864533088e-19	0.05909908452109084	16.42140293748651
YGL116W	0	0	1.0	1.0		0.0
YGL117W	31	0	2.552460259569747e-11	3.514292303755234e-11	0.0	0.0
YGL119W	20	2	2.803791779371919e-06	3.4075668899340464e-06	0.06599397771521812	17.72468888694475
YGL120C	31	0	2.552460259569747e-11	3.514292303755234e-11	0.0	0.0
YGL121C	147	9	1.896849279977321e-43	7.129921705326519e-43	0.04040447615217435	11.394442853240692
YGL122C	0	0	1.0	1.0		0.0
YGL123W	20	0	1.315677499704363e-07	1.6278961490533115e-07	0.0	0.0
YGL124C	25	0	2.6721834721919626e-09	3.4565288233414254e-09	0.0	0.0
YGL125W	48	0	5.244864838212698e-17	8.489506806800232e-17	0.0	0.0
YGL126W	0	0	1.0	1.0		0.0
YGL127C	253	44	3.378714160067434e-57	1.9469924984516846e-56	0.11477213515690105	32.23939474463815
YGL128C	147	8	4.103593300751322e-44	1.5764706127335238e-43	0.035915089913043874	10.12839364732506
YGL129C	105	0	6.22929470001103e-36	1.8352804210944381e-35	0.0	0.0
YGL130W	163	29	5.3845096679662916e-37	1.6375629349801236e-36	0.11741259838903834	32.90955954335026
YGL131C	13	0	3.2530870322595305e-05	3.793289440901168e-05	0.0	0.0
YGL133W	20	0	1.315677499704363e-07	1.6278961490533115e-07	0.0	0.0
YGL134W	91	0	2.706400490001636e-31	6.776016202873056e-31	0.0	0.0
YGL135W	131	4	1.3332688233301603e-41	4.74481992758153e-41	0.020150832890142936	5.639673737172849
YGL136C	239	6	8.992322117544767e-76	8.735615624662155e-75	0.016567525786247223	4.65273083244393
YGL137W	205	17	3.230836339547099e-57	1.8655160430457195e-56	0.05472671322725404	15.358528960529974
YGL138C	152	17	4.356561870534293e-40	1.4686159037187995e-39	0.07380905402359919	20.67880369813213
YGL139W	62	2	3.279598584013662e-20	5.862906887367912e-20	0.021288379908134872	5.908229628339778
YGL140C	27	3	5.429428725275377e-08	6.843007801678433e-08	0.07332664190579789	19.94027499781284
YGL141W	36	0	5.368714035191533e-13	7.755708218132757e-13	0.0	0.0
YGL142C	81	17	9.98713048732707e-18	1.6528341707228194e-17	0.13850587915539603	38.583621549683805
YGL143C	62	5	3.2288533403477583e-18	5.412164255418234e-18	0.05322094977033718	14.77057407084944
YGL144C	102	24	8.118110225486768e-21	1.481664611449521e-20	0.1552799475652191	43.790407821545
YGL145W	86	0	1.2301048117537098e-29	2.9208640678759644e-29	0.0	0.0
YGL146C	158	5	8.516042596982853e-50	3.946475501631619e-49	0.020884170163043708	5.889532698318231
YGL147C	47	1	6.158763967351192e-16	9.69588053004016e-16	0.014041271854301724	3.877275693703276
YGL148W	124	6	6.568663342447952e-38	2.0419666422928742e-37	0.03193256986220231	8.933243197273415
YGL150C	14	0	1.4719994437047716e-05	1.7476194881804586e-05	0.0	0.0
YGL151W	40	2	6.504908659372027e-13	9.368827873791266e-13	0.03299698885760906	9.305461663826472
YGL153W	147	13	6.86936445832215e-41	2.3769984957768162e-40	0.05836202110869628	16.347432654784704
YGL154C	186	44	8.261071582298463e-37	2.499180571793712e-36	0.15611478599298906	44.02584012928374
YGL155W	117	24	2.4421952692117588e-25	5.098027220775617e-25	0.13537226197993457	37.85272542271312
YGL156W	21	5	4.64606698537034e-05	5.413195144421561e-05	0.15712851836956693	42.29755302002458
YGL157W	138	0	7.508409756233216e-47	3.1611174603292263e-46	0.0	0.0
YGL158W	25	0	2.6721834721919626e-09	3.4565288233414254e-09	0.0	0.0
YGL159W	27	0	5.655580990193415e-10	7.490844374620527e-10	0.0	0.0
YGL160W	81	15	1.0583438505630618e-18	1.8082398944112208e-18	0.12221106984299648	34.04437195560336
YGL161C	227	12	1.181670097393997e-67	9.233403165914235e-67	0.03488668425474085	9.795222804263078
YGL162W	97	6	4.8484639148642013e-29	1.1311771186362685e-28	0.040821017143433884	11.511911336042784
YGL163C	23	1	6.484526659828658e-08	8.119423649178012e-08	0.028693033789225265	8.091705794150183
YGL164C	125	13	9.021521804556273e-34	2.47887108925003e-33	0.06863373682382683	19.201746294190148
YGL166W	150	2	2.547000557167872e-49	1.1699520929930058e-48	0.008799197028695747	2.4650229577072174
YGL167C	8	0	0.0018054138449917871	0.002016103887873353	0.0	0.0
YGL168W	8	0	0.0018054138449917871	0.002016103887873353	0.0	0.0
YGL169W	99	2	1.839076444649408e-32	4.836089910003999e-32	0.013332116710145073	3.7597824894992815
YGL170C	127	1	1.847800041283583e-42	6.700314021073068e-42	0.00519637619804867	1.4539783850350771
YGL171W	109	5	1.178312788324737e-33	3.226893736026458e-33	0.030272466841843166	8.459510606636451
YGL172W	83	1	6.801700225676173e-28	1.5262028091246068e-27	0.007951081652435917	2.242279918772471
YGL173C	0	0	1.0	1.0		0.0
YGL174W	224	51	5.910141918262268e-45	2.3360292901667564e-44	0.15025414569089837	42.184759542680005
YGL175C	250	26	3.024229721556019e-66	2.2884664642985087e-65	0.06863373682382683	19.278247273564645
YGL176C	86	13	2.645248239429808e-21	4.910530221097749e-21	0.09975833840672503	27.80942566901033
YGL178W	63	0	5.314787418521064e-22	1.0054388961814027e-21	0.0	0.0
YGL179C	108	2	1.939443348492835e-35	5.647462631484706e-35	0.012221106984299651	3.446467282636624
YGL180W	6	0	0.009372454391531296	0.010373553734737582	0.0	0.0
YGL181W	0	1	1.0	1.0		0.0
YGL183C	0	0	1.0	1.0		0.0
YGL184C	0	0	1.0	1.0		0.0
YGL185C	114	29	3.669350823355125e-22	6.989876311730813e-22	0.16787941699485306	46.93189362003558
YGL186C	59	0	1.137175707767269e-20	2.058513533323753e-20	0.0	0.0
YGL187C	142	7	3.806890892964132e-43	1.4106591189070055e-42	0.0325322425356709	9.110242190454354
YGL188C-A	309	33	4.923270451881395e-81	5.497811333741728e-80	0.07047900532693196	19.81162806109345
YGL189C	227	66	2.112362036567522e-39	6.914168510130802e-39	0.19187676340107468	53.87372542344692
YGL190C	2	0	0.30847481210937633	0.326770794702712	0.0	0.0
YGL191W	124	0	3.2057530790942105e-42	1.1537100098792743e-41	0.0	0.0
YGL192W	125	27	2.4277136594456071e-26	5.223262721837519e-26	0.1425469918648711	39.88054999562567
YGL193C	346	69	2.761346829395539e-73	2.5048116113333983e-72	0.1316064873511575	37.00731152279702
YGL194C	69	10	1.4964045786466958e-17	2.4609158512431076e-17	0.09564344596408422	26.587033333157905
YGL194C-A	280	36	5.1610928161200823e-70	4.345745942241082e-69	0.08484939991956614	23.84317579436348
YGL195W	0	0	1.0	1.0		0.0
YGL196W	89	6	2.0341880793218228e-26	4.3815039865841955e-26	0.04449032205520322	12.40728222220912
YGL197W	29	0	1.2001191501055393e-10	1.6144760777209255e-10	0.0	0.0
YGL198W	136	9	7.544917929086537e-40	2.5241898202546062e-39	0.043672485252717864	12.316052201875369
YGL200C	21	0	6.023406498434598e-08	7.558501150446732e-08	0.0	0.0
YGL201C	10	0	0.00035752307716343287	0.00040723216810594225	0.0	0.0
YGL202W	11	0	0.00016024112526552206	0.00018486393408265143	0.0	0.0
YGL203C	4	0	0.051043966307333835	0.055231204183156524	0.0	0.0
YGL205W	21	0	6.023406498434598e-08	7.558501150446732e-08	0.0	0.0
YGL206C	0	0	1.0	1.0		0.0
YGL207W	35	0	1.1612519604325251e-12	1.6510160752651303e-12	0.0	0.0
YGL208W	83	0	1.215652253661484e-28	2.789790946052352e-28	0.0	0.0
YGL209W	28	0	2.6044666316695416e-10	3.4720184512590485e-10	0.0	0.0
YGL210W	29	0	1.2001191501055393e-10	1.6144760777209255e-10	0.0	0.0
YGL211W	205	898684	0.0	0.0	2893.0600911718566	815870.1960484163
YGL212W	239	106	7.211248788263677e-29	1.6702332574025133e-28	0.29269295555703423	82.97369981327434
YGL213C	72	0	5.434807592764238e-25	1.1210752677900694e-24	0.0	0.0
YGL215W	42	0	5.280094973947214e-15	8.084618262824929e-15	0.0	0.0
YGL216W	0	0	1.0	1.0		0.0
YGL219C	108	33	8.546278016235678e-19	1.4610477072345832e-18	0.20164826524094423	56.3449972389993
YGL220W	141	7	8.110792296062398e-43	2.9843356682440723e-42	0.032762967660037355	9.174398824021477
YGL221C	187	4	4.499148149916582e-60	2.8155169760794626e-59	0.014116358869565372	3.959770921757405
YGL222C	275	0	4.3340606723996545e-92	6.490933053898546e-91	0.0	0.0
YGL223C	13	0	3.2530870322595305e-05	3.793289440901168e-05	0.0	0.0
YGL224C	5	0	0.02169681035342848	0.023849074224496787	0.0	0.0
YGL225W	20	0	1.315677499704363e-07	1.6278961490533115e-07	0.0	0.0
YGL226C-A	322	79	1.8908331259941183e-61	1.2399294535452878e-60	0.16191069066777114	45.66033984035977
YGL226W	33	4	2.2851849023098167e-09	2.993644276351653e-09	0.07999270026087044	21.89520391664868
YGL227W	41	6	7.932905856490819e-11	1.077773247830822e-10	0.09657655275397772	26.587033326084928
YGL228W	25	0	2.6721834721919626e-09	3.4565288233414254e-09	0.0	0.0
YGL229C	66	1	2.965970383627167e-22	5.664993582278259e-22	0.009999087532608805	2.777749750736439
YGL230C	302	42	1.2668829709388396e-73	1.1657350345390827e-72	0.09177970410725697	25.797319464539523
YGL231C	263	32	6.930235044382115e-67	5.328313066877212e-66	0.08029685501471405	22.558694942843545
YGL232W	122	4	1.24055480894408e-38	3.9768287102772595e-38	0.02163736974269446	6.052332790423526
YGL233W	35	0	1.1612519604325251e-12	1.6510160752651303e-12	0.0	0.0
YGL234W	65	5	3.36714651422856e-19	5.811662546016942e-19	0.05076459824247547	14.0991843400082
YGL235W	111	0	6.426215930276136e-38	1.999846743236908e-37	0.0	0.0
YGL236C	113	0	1.399373955029445e-38	4.456145966430973e-38	0.0	0.0
YGL237C	153	1	4.6954826508904005e-51	2.269220229014344e-50	0.004313331876811642	1.2085015150189595
YGL238W	18	0	6.300057876387058e-07	7.676193399809739e-07	0.0	0.0
YGL240W	201	43	9.19623986912511e-42	3.2768014552254343e-41	0.14118114635593923	39.61731204377662
YGL241W	35	1	6.196190750723659e-12	8.670144284041791e-12	0.01885542220434803	5.3174066650437
YGL242C	289	0	1.0424354689790995e-96	1.747826933556502e-95	0.0	0.0
YGL243W	161	13	1.9455011302296056e-45	7.846126928436509e-45	0.05328706275141834	14.934691561246591
YGL244W	81	0	5.600233347783325e-28	1.261533175993024e-27	0.0	0.0
YGL245W	66	0	5.349270707777413e-23	1.0438973817586667e-22	0.0	0.0
YGL246C	203	22	1.622282720427463e-53	8.367486928411067e-53	0.07152056698200977	20.070603591607917
YGL247W	371	1	5.396132472066059e-123	1.695800975237809e-121	0.0017788134155045314	0.5002936379248083
YGL248W	378	6	1.4230821802774582e-121	4.376548459238322e-120	0.010475234557971128	2.946320315957511
YGL249W	59	3	1.5696313681676518e-18	2.654204645202048e-18	0.03355625985519565	9.30546166488786
YGL250W	247	24	1.7341696533437602e-66	1.3244634364382424e-65	0.06412370304312691	18.08348825318908
YGL251C	46	0	2.4375889673985604e-16	3.872534295996995e-16	0.0	0.0
[truncated: 3,752 more rows]
