# Supplementary material for: Overexpression profiling reveals cellular requirements in the context of genetic backgrounds and environments
Source: PLoS Genet. 2023 Apr 28;19(4):e1010732. doi: 10.1371/journal.pgen.1010732 (PMC10171610; doi:10.1371/journal.pgen.1010732)
Supplement: S1 Data — (ZIP) [file pgen.1010732.s025.zip › S1_Data/Fig_1/Fig.1F/Y40_Y40S1102.csv]

RPM	Y40S1000	Y40S1102	p_values	q_values	FC	NRPM
YAL001C	57	5	7.519714836105636e-13	1.1754792069161053e-12	0.07402369903940058	24.66690834279616
YAL002W	25	0	1.5863353035159115e-07	2.0441439234864457e-07	0.0	0.0
YAL003W	29	0	1.3796284872262852e-08	1.8464611193945463e-08	0.0	0.0
YAL005C	10	0	0.0017777502615399787	0.00202492409469527	0.0	0.0
YAL007C	80	1	2.9927711693818466e-21	6.372242500968159e-21	0.010548377113114585	2.980584757697552
YAL008W	86	0	1.7343593506426926e-23	4.0009228341540815e-23	0.0	0.0
YAL009W	184	10	2.0195278654909173e-42	9.969360304238854e-42	0.04586250918745471	12.889015173487833
YAL010C	32	0	2.222968709079237e-09	3.060639943958509e-09	0.0	0.0
YAL011W	89	0	2.8820657263200907e-24	6.920567846374465e-24	0.0	0.0
YAL012W	78	0	2.0841950302619768e-21	4.4574955816424796e-21	0.0	0.0
YAL013W	231	5	1.1639865872160152e-57	1.0036112238499705e-56	0.018265588074657287	5.138939239077068
YAL014C	466	1	5.548235187156957e-121	3.2559082205448634e-119	0.0018108801910926323	0.5105926780745038
YAL015C	136	0	1.872069677597494e-36	7.39441807408186e-36	0.0	0.0
YAL016W	144	11	1.28485330431196e-31	4.16997254689508e-31	0.06446230458014468	19.73352667423692
YAL017W	23	0	5.402391942726981e-07	6.82238824387854e-07	0.0	0.0
YAL018C	189	11	4.218078952057268e-43	2.1316495653147056e-42	0.04911413682296738	15.059796673192158
YAL019W	11	0	0.0009401824267611105	0.0010846517826084547	0.0	0.0
YAL020C	191	1	5.354167802599367e-50	3.487182223414379e-49	0.004418168424341187	1.248412464063327
YAL021C	35	0	3.596894534259624e-10	5.06011263858295e-10	0.0	0.0
YAL022C	11	0	0.0009401824267611105	0.0010846517826084547	0.0	0.0
YAL023C	20	0	3.418653073489337e-06	4.224467947064284e-06	0.0	0.0
YAL024C	8	0	0.0064464915679467265	0.00720718759861229	0.0	0.0
YAL025C	120	0	2.6133578738103034e-32	8.743118750600962e-32	0.0	0.0
YAL026C	15	0	7.590949774481502e-05	9.068457032206712e-05	0.0	0.0
YAL027W	192	21	2.9945591744054197e-38	1.280424521338704e-37	0.09229829973975259	27.180462046389223
YAL028W	95	11	3.0754879960272225e-19	6.103219967271414e-19	0.09771128273200878	29.805847589964003
YAL029C	2	0	0.40663138620088246	0.4305112485348444	0.0	0.0
YAL030W	351	28	1.841623650059754e-74	2.7581191696598035e-73	0.06731727844266856	19.644763179657648
YAL031C	124	1	1.1561241173056006e-32	3.9249526556224967e-32	0.006805404589106182	1.907574245252802
YAL032C	181	4	2.058499242665815e-45	1.132864032973311e-44	0.01864906450937385	5.24058858688405
YAL033W	152	5	2.75825447215738e-37	1.1299525198213685e-36	0.02775888713977522	9.41237291820241
YAL034C	170	3	3.1473046074882396e-43	1.600366825611394e-42	0.014891826512632352	4.183276854562117
YAL034W-A	248	1	1.0043160708743887e-64	1.0959813517264913e-63	0.003402702294553091	0.9576175931668398
YAL035W	62	0	3.060249787727929e-17	5.615665771928309e-17	0.0	0.0
YAL036C	208	0	4.45642545921459e-55	3.491676132962276e-54	0.0	0.0
YAL037C-A	0	0	1.0	1.0		0.0
YAL037W	183	10	3.6426263093724e-42	1.782871821719206e-41	0.04611312399175774	13.02987872381965
YAL038W	0	0	1.0	1.0		0.0
YAL039C	35	0	3.596894534259624e-10	5.06011263858295e-10	0.0	0.0
YAL040C	78	1	9.904924473138273e-21	2.066130600109474e-20	0.010818848321143161	3.0183136803479447
YAL041W	23	0	5.402391942726981e-07	6.82238824387854e-07	0.0	0.0
YAL042W	27	0	4.6721277288171307e-08	6.148605622065747e-08	0.0	0.0
YAL043C	77	2	8.145916047216857e-20	1.6345835027056577e-19	0.021918705689588744	6.1140200172650525
YAL044C	302	3	2.61890208037119e-77	4.290970331685103e-76	0.008382816248832782	2.3608592144644427
YAL044W-A	297	26	6.260268559936224e-62	6.186048881132856e-61	0.07387415621305836	21.676980057995216
YAL046C	261	0	9.066922685044628e-69	1.1639257223591886e-67	0.0	0.0
YAL047C	40	1	8.020154886906355e-11	1.1656282727975346e-10	0.02109675422622917	5.815775138548313
YAL048C	141	0	9.498935273018258e-38	3.944287130334152e-37	0.0	0.0
YAL049C	226	36	3.506353783707275e-39	1.5369695586966874e-38	0.13442179683969024	38.86577482742
YAL051W	33	0	1.2108167111907786e-09	1.6844235379918161e-09	0.0	0.0
YAL053W	32	0	2.222968709079237e-09	3.060639943958509e-09	0.0	0.0
YAL054C	66	0	2.773150402323298e-18	5.2826723960785974e-18	0.0	0.0
YAL055W	393	4	4.130827956588359e-100	1.2911082379532419e-98	0.008589009354189991	2.4207794994049827
YAL056W	59	1	8.723122853339692e-16	1.512867295824987e-15	0.014302884221172317	3.9741130113966254
YAL058W	136	33	2.715359775800089e-19	5.392276958089195e-19	0.20476261454869485	57.436085863580885
YAL059W	173	0	4.982275176848218e-46	2.834131013061731e-45	0.0	0.0
YAL060W	138	0	5.681075663405738e-37	2.2831492760479665e-36	0.0	0.0
YAL061W	88	0	5.241893898653384e-24	1.237018129304703e-23	0.0	0.0
YAL062W	1	0	0.9322770581882065	0.9758873974591146	0.0	0.0
YAL063C	0	0	1.0	1.0		0.0
YAL063C-A	0	0	1.0	1.0		0.0
YAL064C-A	0	0	1.0	1.0		0.0
YAL064W	1	0	0.9322770581882065	0.9758873974591146	0.0	0.0
YAL064W-B	537	6	6.782448274687771e-136	5.343268496949229e-134	0.009428716972616387	3.1024674062232456
YAL065C	70	5	3.5536970555424376e-16	6.257596989107337e-16	0.06027644064636905	16.792026815866823
YAL067C	0	0	1.0	1.0		0.0
YAL067W-A	23	0	5.402391942726981e-07	6.82238824387854e-07	0.0	0.0
YAL068C	5	0	0.04710810366878832	0.051721783925009854	0.0	0.0
YAR002C-A	127	3	4.086468444539522e-32	1.3568868374449648e-31	0.01993394100116142	5.632601117022579
YAR002W	94	3	1.400870061372541e-23	3.2603819194469786e-23	0.026932026671781913	7.529898337609099
YAR003W	136	3	1.9257082126713287e-34	7.04948945326086e-34	0.01861478314079044	5.221462350979187
YAR007C	77	2	8.145916047216857e-20	1.6345835027056577e-19	0.021918705689588744	6.193422872656117
YAR008W	172	13	1.3528768783619339e-37	5.60547184975467e-37	0.06378088486999516	18.02214040012837
YAR009C	32	0	2.222968709079237e-09	3.060639943958509e-09	0.0	0.0
YAR010C	53	2	1.3964584546798341e-13	2.2265130504196634e-13	0.03184415732261007	8.831362246988439
YAR014C	29	0	1.3796284872262852e-08	1.8464611193945463e-08	0.0	0.0
YAR015W	191	13	1.9683647191355093e-42	9.72514218191436e-42	0.057436189516435435	16.229362034838676
YAR018C	0	1	1.0	1.0		0.0
YAR019C	36	0	1.9616034847378764e-10	2.8111591429672387e-10	0.0	0.0
YAR020C	35	0	3.596894534259624e-10	5.06011263858295e-10	0.0	0.0
YAR023C	1	0	0.9322770581882065	0.9758873974591146	0.0	0.0
YAR027W	8	0	0.0064464915679467265	0.00720718759861229	0.0	0.0
YAR028W	114	4	4.084677442315717e-28	1.1566213673440518e-27	0.029609479615760236	8.29380106829078
YAR029W	194	0	1.8516075690512817e-51	1.2601887727353753e-50	0.0	0.0
YAR031W	158	15	6.231552230974951e-33	2.1370099511232523e-32	0.08011425655530063	23.99464458959037
YAR033W	94	4	5.941879946106169e-23	1.3458744218218424e-22	0.03590936889570922	10.039864450145464
YAR035C-A	438	11	4.4095989505728123e-107	1.6467275042041717e-105	0.02119308643730784	5.974748492047495
YAR035W	44	0	1.553150244682211e-12	2.394682857149436e-12	0.0	0.0
YAR042W	5	4	0.7987682331586244	0.8444331082528032	0.6750961352393334	158.96452045586506
YAR050W	5	0	0.04710810366878832	0.051721783925009854	0.0	0.0
YAR064W	247	13	9.625960510024211e-57	8.081591079291859e-56	0.04441421942364036	13.515202139062811
YAR066W	272	20	5.43954295191896e-59	4.8803138091241716e-58	0.06204927713596814	17.46862862075729
YAR068W	86	4	6.891306940717673e-21	1.4432595126025978e-20	0.039249775304612405	10.963070377775718
YAR071W	35	0	3.596894534259624e-10	5.06011263858295e-10	0.0	0.0
YBL001C	138	13	5.580041539564372e-29	1.6314600352839198e-28	0.0794950159249215	22.300778050228757
YBL002W	108	1	1.6189259354394075e-28	4.645929668019976e-28	0.007813612676381173	2.207840561467302
YBL003C	70	0	2.5174689993697285e-19	5.004481235871175e-19	0.0	0.0
YBL004W	0	0	1.0	1.0		0.0
YBL005W	13	0	0.0002657188806440709	0.0003098437312619732	0.0	0.0
YBL006C	175	18	1.3811934120134407e-35	5.267402727114919e-35	0.08679807453077142	24.525954584021427
YBL007C	8	0	0.0064464915679467265	0.00720718759861229	0.0	0.0
YBL008W	40	0	1.7412700362469086e-11	2.5822702368375377e-11	0.0	0.0
YBL008W-A	294	47	1.7925189109698903e-50	1.1849168111480276e-49	0.1349044147799688	38.79812023901038
YBL009W	46	0	4.645748595427285e-13	7.283996775436837e-13	0.0	0.0
YBL010C	166	11	3.181353919111619e-37	1.2939155861959632e-36	0.055919107587595385	15.800690287548036
YBL011W	1	0	0.9322770581882065	0.9758873974591146	0.0	0.0
YBL013W	215	2	1.6019136104349176e-55	1.2795284963348905e-54	0.007849955060922481	2.2078405621668225
YBL014C	23	0	5.402391942726981e-07	6.82238824387854e-07	0.0	0.0
YBL015W	10	0	0.0017777502615399787	0.00202492409469527	0.0	0.0
YBL016W	130	0	6.703042843555354e-35	2.4822407851440337e-34	0.0	0.0
YBL017C	0	0	1.0	1.0		0.0
YBL018C	515	70	3.069301899373426e-93	8.060070878217613e-92	0.11470079967658577	32.80953764955474
YBL019W	152	3	1.4095461626191416e-38	6.076686642595715e-38	0.01665533228386513	4.706186459734342
YBL020W	81	0	3.457614592855009e-22	7.604107657173674e-22	0.0	0.0
YBL021C	139	0	3.1296899692490106e-37	1.274705879118347e-36	0.0	0.0
YBL022C	0	0	1.0	1.0		0.0
YBL023C	55	0	2.0550000713072357e-15	3.504835530868301e-15	0.0	0.0
YBL024W	33	0	1.2108167111907786e-09	1.6844235379918161e-09	0.0	0.0
YBL025W	147	5	5.368756495516907e-36	2.089020203363852e-35	0.028703066974461452	9.732521657781248
YBL026W	56	1	5.2826926356915e-15	8.865119739673714e-15	0.015069110161592262	4.183276853725016
YBL027W	212	23	3.408904774779888e-42	1.669898752960744e-41	0.09155195230250393	25.74777444453036
YBL028C	192	23	3.2908885475557037e-37	1.3365748613695516e-36	0.10108861400068142	28.415937598032112
YBL029C-A	128	0	2.209795348202522e-34	8.048469314447564e-34	0.0	0.0
YBL029W	35	0	3.596894534259624e-10	5.06011263858295e-10	0.0	0.0
YBL030C	0	0	1.0	1.0		0.0
YBL031W	33	0	1.2108167111907786e-09	1.6844235379918161e-09	0.0	0.0
YBL032W	0	0	1.0	1.0		0.0
YBL033C	80	0	6.292124777307805e-22	1.3624250600262494e-21	0.0	0.0
YBL034C	0	1	1.0	1.0		0.0
YBL035C	66	2	5.84229822213824e-17	1.0599071632655211e-16	0.025571823304520205	7.117814348830664
YBL036C	197	5	6.84363388326526e-49	4.282670126513439e-48	0.021418024595156515	6.021383350496888
YBL037W	36	1	8.97186004982149e-10	1.255711052482925e-09	0.02344083802914352	6.4445075855519205
YBL038W	259	2	6.945777220179856e-67	8.427249956382774e-66	0.0065163719617696274	1.8342060053404468
YBL039C	92	0	4.791901964631238e-25	1.1935135642526742e-24	0.0	0.0
YBL039W-B	476	309	8.131279549937024e-17	1.472386293818886e-16	0.5478064752861188	154.96541299713513
YBL040C	75	0	1.2572215796374245e-20	2.5970838019018777e-20	0.0	0.0
YBL041W	32	0	2.222968709079237e-09	3.060639943958509e-09	0.0	0.0
YBL042C	41	1	4.387937545191195e-11	6.450671989364663e-11	0.02058219924510163	5.677304301532639
YBL043W	94	11	5.4687969631404935e-19	1.0657760533724492e-18	0.09875076446320036	27.903346677520847
YBL044W	400	15	9.400634111816729e-95	2.5381712101905167e-93	0.03164513133934375	8.941754274622506
YBL045C	194	2	4.2669108961241533e-50	2.7853580662440414e-49	0.008699692464424398	2.458214233434451
YBL046W	116	11	1.6153107646281621e-24	3.924652390104166e-24	0.08002217120293822	24.45608006577007
YBL047C	18	0	1.1762288562806695e-05	1.4310328226084473e-05	0.0	0.0
YBL049W	138	30	6.1742681942472554e-21	1.2954475149622753e-20	0.18345003674981883	51.83625665625227
YBL050W	47	0	2.5417173017932916e-13	4.019086115648397e-13	0.0	0.0
YBL051C	21	0	1.8463739679579887e-06	2.3103778698273263e-06	0.0	0.0
YBL052C	0	0	1.0	1.0		0.0
YBL054W	127	4	1.7979582594858274e-31	5.783030173547535e-31	0.026578588001548557	7.510134822696774
YBL055C	116	23	1.0119702615962453e-18	1.9648349002160724e-18	0.1673190852425072	49.33381667395015
YBL056W	1	0	0.9322770581882065	0.9758873974591146	0.0	0.0
YBL057C	331	3	8.614447766675663e-85	1.7567974860337496e-83	0.007648370112228096	2.154639584477342
YBL058W	133	0	1.1200669681749194e-35	4.280069856461104e-35	0.0	0.0
YBL059C-A	317	13	1.0798319057950967e-74	1.621439501364909e-73	0.034606663084035226	9.74782436868226
YBL059W	251	15	1.4486665428217073e-56	1.2056847015582691e-55	0.05043048819018924	14.193260756144298
YBL060W	54	0	3.750411761546826e-15	6.3362567687002924e-15	0.0	0.0
YBL061C	83	5	1.6360447566232105e-19	3.2692471839263666e-19	0.05083555235235944	17.03191290508181
YBL063W	10	0	0.0017777502615399787	0.00202492409469527	0.0	0.0
YBL064C	194	0	1.8516075690512817e-51	1.2601887727353753e-50	0.0	0.0
YBL066C	26	0	8.606040894067883e-08	1.1248486632223727e-07	0.0	0.0
YBL067C	91	0	8.713934878776756e-25	2.127976199059241e-24	0.0	0.0
YBL068W	161	2	1.445028914953192e-41	6.936862512433897e-41	0.010482859242846792	2.9437874159115323
YBL069W	116	3	2.8557657152207276e-29	8.452654981077923e-29	0.02182422850989224	6.166727085073395
YBL071C-B	423	20	1.5148508603881558e-97	4.537451717756398e-96	0.039899298773010246	11.247489654775086
YBL071W-A	197	53	1.983409084818217e-25	4.996314343753643e-25	0.22703106070865903	65.03094018147803
YBL072C	173	2	1.1415424344399331e-44	6.089991224920273e-44	0.009755724497678229	2.7407675944439296
YBL074C	138	5	1.1227168543869017e-33	3.9807303511584905e-33	0.030575006124969807	8.577222325945904
YBL075C	59	0	1.8552974403720486e-16	3.2992627024055815e-16	0.0	0.0
YBL076C	0	0	1.0	1.0		0.0
YBL078C	205	20	4.8082761843385965e-42	2.349396460164084e-41	0.0823287969804065	23.263100550310227
YBL079W	4	1	0.276738839584128	0.29798259997160087	0.2109675422622917	59.611695164150056
YBL080C	106	1	5.34286834427872e-28	1.502534760290803e-27	0.007961039330652517	2.2284745863168665
YBL081W	201	2	6.628717464269716e-52	4.637682985038338e-51	0.008396718099991709	2.360859214997672
YBL082C	105	4	8.602302140199017e-26	2.1997260830717895e-25	0.03214743501139682	9.083686880972094
YBL084C	2	0	0.40663138620088246	0.4305112485348444	0.0	0.0
YBL085W	13	0	0.0002657188806440709	0.0003098437312619732	0.0	0.0
YBL086C	52	1	5.841688539451865e-14	9.474210600786145e-14	0.016228272481714746	4.498995861910034
YBL087C	127	2	9.019391678873846e-33	3.067446572750059e-32	0.013289294000774278	3.725730947918738
YBL088C	0	0	1.0	1.0		0.0
YBL089W	150	40	8.380076260462353e-20	1.680984254409452e-19	0.22503204507977778	65.1754533717718
YBL090W	236	1	1.2625328412918464e-61	1.2327379236450609e-60	0.003575721055293079	1.006104559825458
YBL091C	247	0	3.742344088073103e-65	4.1872025000989136e-64	0.0	0.0
YBL091C-A	212	13	8.615471158819607e-48	5.155835029591214e-47	0.051746755649241354	15.672558352825623
YBL092W	77	1	1.8021233662485238e-20	3.712038495449592e-20	0.010959352844794372	3.0967114363280586
YBL093C	231	1	2.470513834957629e-60	2.317769178603805e-59	0.0036531176149314573	1.0277878478154134
YBL095W	178	1	1.2288899444032609e-46	7.145951537172046e-46	0.004740843646343634	1.3321049200933657
YBL097W	25	0	1.5863353035159115e-07	2.0441439234864457e-07	0.0	0.0
YBL098W	21	0	1.8463739679579887e-06	2.3103778698273263e-06	0.0	0.0
YBL099W	0	0	1.0	1.0		0.0
YBL100W-C	173	35	5.326552462530832e-27	1.4361464234418573e-26	0.17072517870936899	47.96343290276878
YBL101C	28	0	2.5380921624870785e-08	3.364815128276438e-08	0.0	0.0
YBL102W	166	23	8.765461639605216e-31	2.7471482228539288e-30	0.11692177041042671	34.267800809999585
YBL103C	15	0	7.590949774481502e-05	9.068457032206712e-05	0.0	0.0
YBL104C	25	1	7.038858055740855e-07	8.873404795827633e-07	0.03375480676196667	9.53787122626401
YBL105C	46	3	3.675620530726432e-11	5.414573174233532e-11	0.05503501102494565	15.220007276396442
YBL106C	42	2	1.0166539510943038e-10	1.474596941423289e-10	0.04018429376424603	11.090547938928374
YBL107C	11	0	0.0009401824267611105	0.0010846517826084547	0.0	0.0
YBL108C-A	80	2	1.356905003312723e-20	2.8009909095662134e-20	0.02109675422622917	5.961169515395103
YBL111C	13	0	0.0002657188806440709	0.0003098437312619732	0.0	0.0
YBR001C	31	1	1.8466799462819783e-08	2.4652405689572095e-08	0.02722161835642473	7.451461895837476
YBR002C	102	0	1.2154253110950053e-27	3.34765850771426e-27	0.0	0.0
YBR003W	74	13	4.207412228646852e-13	6.623823631795249e-13	0.14824746213025902	41.88929929579351
YBR004C	0	0	1.0	1.0		0.0
YBR005W	46	0	4.645748595427285e-13	7.283996775436837e-13	0.0	0.0
YBR006W	56	13	7.449518682132662e-09	1.0135363600885958e-08	0.1958984321006994	54.38259910517867
YBR007C	15	0	7.590949774481502e-05	9.068457032206712e-05	0.0	0.0
YBR008C	13	2	0.0034954073519553827	0.003977460957874042	0.12982617985371797	36.68412009715308
YBR009C	0	0	1.0	1.0		0.0
YBR010W	0	0	1.0	1.0		0.0
YBR011C	0	0	1.0	1.0		0.0
YBR013C	4	0	0.09386180148577856	0.10138978594002866	0.0	0.0
YBR014C	86	0	1.7343593506426926e-23	4.0009228341540815e-23	0.0	0.0
YBR015C	0	0	1.0	1.0		0.0
YBR016W	36	0	1.9616034847378764e-10	2.8111591429672387e-10	0.0	0.0
YBR017C	4	0	0.09386180148577856	0.10138978594002866	0.0	0.0
YBR018C	147	6	2.280440922477609e-35	8.662361786769306e-35	0.03444368036935374	11.277888274458356
YBR019C	35	0	3.596894534259624e-10	5.06011263858295e-10	0.0	0.0
YBR020W	106	0	1.1143109015642129e-28	3.221921566061231e-28	0.0	0.0
YBR021W	43	0	2.840873131459108e-12	4.3302044471299575e-12	0.0	0.0
YBR022W	136	8	2.5260858818182466e-31	8.093325853112388e-31	0.049639421708774514	15.7795663610023
YBR023C	0	0	1.0	1.0		0.0
YBR024W	56	1	5.2826926356915e-15	8.865119739673714e-15	0.015069110161592262	4.183276853725016
YBR025C	0	0	1.0	1.0		0.0
YBR026C	40	0	1.7412700362469086e-11	2.5822702368375377e-11	0.0	0.0
YBR028C	64	7	1.5112492442833104e-13	2.4068663538834995e-13	0.0922982997397526	29.347296080941085
YBR029C	29	2	2.4724943756449565e-07	3.181054844370055e-07	0.05819794269304598	15.896452043773346
YBR030W	106	5	1.9780337786441467e-25	4.984957169580407e-25	0.039805196653262584	13.370847516102378
YBR031W	32	0	2.222968709079237e-09	3.060639943958509e-09	0.0	0.0
YBR033W	0	0	1.0	1.0		0.0
YBR034C	80	0	6.292124777307805e-22	1.3624250600262494e-21	0.0	0.0
YBR035C	41	6	2.698236776929726e-08	3.576298618143087e-08	0.12349319547060976	39.741130106145775
YBR036C	20	0	3.418653073489337e-06	4.224467947064284e-06	0.0	0.0
YBR037C	72	0	7.589661935254621e-20	1.5245597551396903e-19	0.0	0.0
YBR038W	8	0	0.0064464915679467265	0.00720718759861229	0.0	0.0
YBR039W	40	1	8.020154886906355e-11	1.1656282727975346e-10	0.02109675422622917	5.815775138548313
YBR040W	212	10	1.3369481250521425e-49	8.610065696724382e-49	0.039805196653262584	11.194684540314393
YBR041W	62	1	1.4419030258659883e-16	2.5881349256414787e-16	0.013610809178212365	3.784869534560667
YBR042C	108	18	5.029823986472638e-19	9.822247112463205e-19	0.1406450281748611	39.376532594958704
YBR043C	86	2	3.7692547244373145e-22	8.267347032890539e-22	0.019624887652306203	5.481535188887859
YBR044C	8	0	0.0064464915679467265	0.00720718759861229	0.0	0.0
YBR045C	15	0	7.590949774481502e-05	9.068457032206712e-05	0.0	0.0
YBR046C	56	15	4.2430739301549404e-08	5.612216690966205e-08	0.2260366524238839	62.749152805875255
YBR047W	130	1	3.228773480071873e-34	1.1693121085575152e-33	0.006491308992685898	1.834206004857654
YBR048W	162	0	3.4898889211206957e-43	1.7667562663173522e-42	0.0	0.0
YBR049C	0	0	1.0	1.0		0.0
YBR050C	83	5	1.6360447566232105e-19	3.2692471839263666e-19	0.05083555235235944	14.36426389355466
YBR052C	111	0	5.626937163911732e-30	1.6987147312155575e-29	0.0	0.0
YBR053C	33	0	1.2108167111907786e-09	1.6844235379918161e-09	0.0	0.0
YBR054W	0	0	1.0	1.0		0.0
YBR055C	25	0	1.5863353035159115e-07	2.0441439234864457e-07	0.0	0.0
YBR056W	14	0	0.0001418592241743844	0.00016835171238689322	0.0	0.0
YBR057C	2	0	0.40663138620088246	0.4305112485348444	0.0	0.0
YBR058C	0	0	1.0	1.0		0.0
YBR058C-A	189	15	8.9622439708665e-41	4.221282971044491e-40	0.06697382294041004	20.079728894212828
YBR059C	1	0	0.9322770581882065	0.9758873974591146	0.0	0.0
YBR060C	0	0	1.0	1.0		0.0
YBR061C	0	0	1.0	1.0		0.0
YBR062C	86	7	3.992444038710547e-19	7.882096006393531e-19	0.0686871067830717	21.92614075333911
YBR063C	75	50	0.0019053575043178174	0.002169843763828073	0.5625801126994444	156.872882061775
YBR065C	124	3	2.43794749739549e-31	7.815293231617316e-31	0.020416213767318548	5.7227227357584045
YBR066C	40	0	1.7412700362469086e-11	2.5822702368375377e-11	0.0	0.0
YBR067C	23	0	5.402391942726981e-07	6.82238824387854e-07	0.0	0.0
YBR068C	13	0	0.0002657188806440709	0.0003098437312619732	0.0	0.0
YBR069C	43	0	2.840873131459108e-12	4.3302044471299575e-12	0.0	0.0
YBR070C	75	110	0.17606610952147417	0.18983055790363668	1.2376762479387777	345.12034063720665
YBR071W	95	2	1.7495344492456602e-24	4.2435987421390944e-24	0.01776568776945614	4.967641265662313
YBR072C-A	341	25	1.2232351537124961e-73	1.7631141275690638e-72	0.06186731444641984	17.43032022385423
YBR072W	75	0	1.2572215796374245e-20	2.5970838019018777e-20	0.0	0.0
YBR073W	0	0	1.0	1.0		0.0
YBR074W	8	0	0.0064464915679467265	0.00720718759861229	0.0	0.0
YBR076W	1	0	0.9322770581882065	0.9758873974591146	0.0	0.0
YBR077C	200	1	2.5263614360154416e-52	1.7937166195709636e-51	0.004219350845245834	1.1922339032830012
YBR078W	6	0	0.024022975765284414	0.026609424812432718	0.0	0.0
YBR079C	1	0	0.9322770581882065	0.9758873974591146	0.0	0.0
YBR080C	50	0	4.1676853518224417e-14	6.784137689875704e-14	0.0	0.0
YBR081C	2	0	0.40663138620088246	0.4305112485348444	0.0	0.0
YBR082C	23	0	5.402391942726981e-07	6.82238824387854e-07	0.0	0.0
YBR083W	25	0	1.5863353035159115e-07	2.0441439234864457e-07	0.0	0.0
YBR084C-A	86	0	1.7343593506426926e-23	4.0009228341540815e-23	0.0	0.0
YBR084W	16	0	4.070179632618498e-05	4.9072543117796614e-05	0.0	0.0
YBR085C-A	54	2	7.673521978992495e-14	1.2358001932563943e-13	0.03125445070552469	8.670792024955274
YBR085W	14	0	0.0001418592241743844	0.00016835171238689322	0.0	0.0
YBR086C	4	0	0.09386180148577856	0.10138978594002866	0.0	0.0
YBR087W	117	2	3.4983945464250054e-30	1.0707433228573819e-29	0.014425131094857551	4.041470859711527
YBR088C	166	0	3.2212424808361515e-44	1.6780222379790496e-43	0.0	0.0
YBR091C	294	2	6.404619272480944e-76	9.928023028581647e-75	0.005740613394892291	1.6165883435095838
YBR092C	116	1	1.3666682226084802e-30	4.243903319773957e-30	0.007274742836630747	2.055575695024465
YBR093C	55	6	8.386806581410747e-12	1.2639550484720443e-11	0.09205856389627273	29.805847580823507
YBR094W	45	1	3.939718851637278e-12	5.990831072386564e-12	0.018752670423314816	5.1836256669105465
YBR095C	106	5	1.9780337786441467e-25	4.984957169580407e-25	0.039805196653262584	13.370847516102378
YBR096W	155	1	1.0919249962078586e-40	5.130441710123689e-40	0.005444323671284946	1.5285050043162631
YBR097W	13	0	0.0002657188806440709	0.0003098437312619732	0.0	0.0
YBR098W	40	0	1.7412700362469086e-11	2.5822702368375377e-11	0.0	0.0
YBR101C	120	1	1.2566895165490598e-31	4.083175937668725e-31	0.007032251408743056	1.970634551505152
YBR102C	42	4	1.4352727119230485e-09	1.9947446511042658e-09	0.08036858752849206	22.181095877856748
YBR103W	61	5	7.155666227957745e-14	1.1585652161313343e-13	0.0691696859876366	23.07549490220374
YBR104W	58	1	1.5898202993204703e-15	2.7325333357417884e-15	0.014549485673261494	4.041470858773958
YBR105C	67	0	1.5219561259426952e-18	2.935201100032341e-18	0.0	0.0
YBR106W	18	0	1.1762288562806695e-05	1.4310328226084473e-05	0.0	0.0
YBR107C	106	5	1.9780337786441467e-25	4.984957169580407e-25	0.039805196653262584	11.142372931584326
YBR108W	41	0	9.512016866488567e-12	1.4279198381408443e-11	0.0	0.0
YBR109C	152	2	3.0706718454687264e-39	1.349078211099362e-38	0.011103554855910087	3.1374576398228937
YBR110W	41	1	4.387937545191195e-11	6.450671989364663e-11	0.02058219924510163	5.677304301532639
YBR111C	108	5	6.04181981186142e-26	1.5574408667868682e-25	0.03906806338190587	13.125510862043216
YBR111W-A	139	33	5.689828371891292e-20	1.157079312826974e-19	0.20034327754404674	57.90850387956951
YBR112C	2	0	0.40663138620088246	0.4305112485348444	0.0	0.0
YBR114W	46	0	4.645748595427285e-13	7.283996775436837e-13	0.0	0.0
YBR115C	6	0	0.024022975765284414	0.026609424812432718	0.0	0.0
YBR117C	42	0	5.197602943136891e-12	7.862023810094757e-12	0.0	0.0
YBR118W	5	0	0.04710810366878832	0.051721783925009854	0.0	0.0
YBR119W	120	13	1.88338350468659e-24	4.5624846400389975e-24	0.09141926831365972	25.61824917274836
YBR120C	0	0	1.0	1.0		0.0
YBR121C	27	0	4.6721277288171307e-08	6.148605622065747e-08	0.0	0.0
YBR122C	97	0	2.4117840381445514e-26	6.307489769608602e-26	0.0	0.0
YBR123C	52	11	9.906508010149934e-09	1.3392648699194234e-08	0.1785109972988622	49.48895449553666
YBR125C	152	2	3.0706718454687264e-39	1.349078211099362e-38	0.011103554855910087	3.1374576398228937
YBR126C	40	1	8.020154886906355e-11	1.1656282727975346e-10	0.02109675422622917	5.815775138548313
YBR127C	1	0	0.9322770581882065	0.9758873974591146	0.0	0.0
YBR128C	250	5	1.4638067959088905e-62	1.461519597790283e-61	0.016877403380983334	4.749935870119624
YBR129C	208	3	4.815723815712166e-53	3.51908864855917e-52	0.012171204361286058	3.42268106232544
YBR130C	99	4	3.043793468403132e-24	7.305866542899171e-24	0.034095764406026935	9.63421335746507
YBR131W	61	3	4.85193802812693e-15	8.166080070166221e-15	0.04150181159258196	11.537747452654074
YBR132C	192	0	6.089320573380821e-51	4.081548090619242e-50	0.0	0.0
YBR133C	51	0	2.2820389462240504e-14	3.737968094484339e-14	0.0	0.0
YBR135W	180	3	8.213109146785262e-46	4.608155190552394e-45	0.01406450281748611	3.974113010641145
YBR136W	0	0	1.0	1.0		0.0
YBR137W	170	2	6.807885507243785e-44	3.5399773555297477e-43	0.009927884341754902	2.788851236374743
YBR138C	159	0	2.084417767948839e-42	1.0263259061193298e-41	0.0	0.0
YBR139W	91	0	8.713934878776756e-25	2.127976199059241e-24	0.0	0.0
YBR140C	0	0	1.0	1.0		0.0
YBR141C	116	8	3.306752192745662e-26	8.605037040941315e-26	0.05819794269304598	18.342060045214875
YBR142W	75	0	1.2572215796374245e-20	2.5970838019018777e-20	0.0	0.0
YBR143C	23	0	5.402391942726981e-07	6.82238824387854e-07	0.0	0.0
YBR145W	74	0	2.2889864688226024e-20	4.684683694732664e-20	0.0	0.0
YBR146W	145	1	4.225017105828055e-38	1.8011915030109075e-37	0.005819794269304598	1.63319712821364
YBR147W	99	15	3.056061557464648e-18	5.817745785163584e-18	0.127859116522601	36.128300090494015
YBR148W	105	7	5.614997562070725e-24	1.3234365155519977e-23	0.05625801126994444	17.99598344582435
YBR149W	142	0	5.233322313454105e-38	2.216261901669702e-37	0.0	0.0
YBR150C	37	0	1.0701752652973011e-10	1.5452116371390356e-10	0.0	0.0
YBR151W	116	1	1.3666682226084802e-30	4.243903319773957e-30	0.007274742836630747	2.055575695024465
YBR152W	148	5	2.9650527546672123e-36	1.1615816343386333e-35	0.028509127332742117	9.601883786360286
YBR153W	152	31	8.92586305531086e-24	2.0943548931494394e-23	0.17210510026660636	49.87122209738103
YBR154C	169	5	1.139551772417557e-41	5.497954901991083e-41	0.024966573048791914	8.415768728601865
YBR155W	123	1	2.0991392269243987e-32	7.0721439332409e-32	0.006860733081700542	1.922957909200196
YBR156C	53	0	6.8457024938376524e-15	1.1411488417988505e-14	0.0	0.0
YBR157C	35	0	3.596894534259624e-10	5.06011263858295e-10	0.0	0.0
YBR158W	15	0	7.590949774481502e-05	9.068457032206712e-05	0.0	0.0
YBR159W	29	3	8.827616671189504e-07	1.1123493312009385e-06	0.08729691403956896	23.844678065660016
YBR160W	86	0	1.7343593506426926e-23	4.0009228341540815e-23	0.0	0.0
YBR161W	83	5	1.6360447566232105e-19	3.2692471839263666e-19	0.05083555235235944	14.193260756144298
YBR162C	60	0	1.0173496358169989e-16	1.833524837224557e-16	0.0	0.0
YBR162W-A	102	0	1.2154253110950053e-27	3.34765850771426e-27	0.0	0.0
YBR163W	97	0	2.4117840381445514e-26	6.307489769608602e-26	0.0	0.0
YBR164C	116	0	2.844222941183012e-31	9.032096153916898e-31	0.0	0.0
YBR165W	138	5	1.1227168543869017e-33	3.9807303511584905e-33	0.030575006124969807	8.577222325945904
YBR166C	74	15	3.1233773022695587e-12	4.758289500755558e-12	0.1710547639964527	48.33380687375946
YBR167C	119	5	8.859608714953697e-29	2.573313622207006e-28	0.03545672979198179	9.935282528491568
YBR168W	72	6	4.049695795224795e-16	7.1266219456358e-16	0.07032251408743055	23.18232589273343
YBR169C	46	0	4.645748595427285e-13	7.283996775436837e-13	0.0	0.0
YBR170C	153	5	1.523270832534809e-37	6.294379464815316e-37	0.02757745650487473	7.741778594260527
YBR171W	120	5	4.8948273092997374e-29	1.4333071209665372e-28	0.035161257043715276	11.823807307440228
YBR172C	52	1	5.841688539451865e-14	9.474210600786145e-14	0.016228272481714746	4.498995861910034
YBR173C	198	33	8.093151066988666e-34	2.8927104901337364e-33	0.1406450281748611	40.73965097155216
YBR175W	97	0	2.4117840381445514e-26	6.307489769608602e-26	0.0	0.0
YBR176W	142	1	2.5251756211544707e-37	1.0395336433256522e-36	0.005942747669360329	1.6674600049746529
YBR177C	59	1	8.723122853339692e-16	1.512867295824987e-15	0.014302884221172317	3.9741130113966254
YBR179C	13	0	0.0002657188806440709	0.0003098437312619732	0.0	0.0
YBR180W	80	1	2.9927711693818466e-21	6.372242500968159e-21	0.010548377113114585	2.980584757697552
YBR181C	75	0	1.2572215796374245e-20	2.5970838019018777e-20	0.0	0.0
YBR182C	61	0	5.579371843446958e-17	1.0138062392310727e-16	0.0	0.0
YBR182C-A	200	4	2.5656289030507617e-50	1.684352947653531e-49	0.016877403380983334	4.768935613132005
YBR183W	44	3	1.2079786276345103e-10	1.7433086794293774e-10	0.057536602435170454	15.896452046190886
YBR184W	0	0	1.0	1.0		0.0
YBR185C	119	106	0.037732881396569766	0.04174717216461576	0.751682671590014	214.4017271220472
YBR186W	91	4	3.532956293880891e-22	7.757934954604431e-22	0.037093194243919415	10.367251333821091
YBR187W	183	0	1.292520742335509e-48	7.924612781632742e-48	0.0	0.0
YBR188C	286	2	7.438174296613985e-74	1.0857091466961176e-72	0.005901189993350817	1.66165003954561
YBR189W	340	2	8.609666514438782e-88	1.9266222616551532e-86	0.004963942170877451	1.3985148427740155
YBR191W	128	1	1.0640926101255752e-33	3.784537168108957e-33	0.0065927356956966155	1.848424656684185
YBR192W	120	25	8.135946396343723e-19	1.5812716365452097e-18	0.17580628521857639	49.26586378762881
YBR193C	191	18	1.3087031985361677e-39	5.898395058606192e-39	0.07952703163814136	23.59629599947548
YBR194W	202	5	3.5130765601279866e-50	2.3011051591453363e-49	0.020887875471514026	5.873073415345593
YBR195C	127	4	1.7979582594858274e-31	5.783030173547535e-31	0.026578588001548557	7.451461895837476
YBR196C	75	0	1.2572215796374245e-20	2.5970838019018777e-20	0.0	0.0
YBR196C-A	308	36	2.543513113579049e-59	2.2999597352504893e-58	0.09863417560314934	28.644580791149416
YBR196C-B	191	1	5.354167802599367e-50	3.487182223414379e-49	0.004418168424341187	1.2419103159729128
YBR197C	181	35	7.055142238513019e-29	2.058555201100374e-28	0.1631793144570212	45.85515013523544
YBR198C	35	0	3.596894534259624e-10	5.06011263858295e-10	0.0	0.0
YBR199W	69	0	4.585628002322972e-19	8.966999878054883e-19	0.0	0.0
YBR200W	29	0	1.3796284872262852e-08	1.8464611193945463e-08	0.0	0.0
YBR200W-A	133	6	9.143361292585668e-32	2.986000612927892e-31	0.03806933093454887	12.456175109017297
YBR201C-A	120	16	6.489695108292799e-23	1.4676459523315723e-22	0.11251602253988889	33.50078737240621
YBR201W	122	5	1.4940197622720018e-29	4.4657524183088783e-29	0.0345848429938183	9.772409042864735
YBR202W	8	0	0.0064464915679467265	0.00720718759861229	0.0	0.0
YBR203W	18	1	5.027857120145334e-05	6.053005295783089e-05	0.04688167605828704	12.549830562681828
YBR204C	116	1	1.3666682226084802e-30	4.243903319773957e-30	0.007274742836630747	2.055575695024465
YBR205W	59	2	3.847875474113689e-15	6.4875789655900985e-15	0.028605768442344633	7.948226022793253
YBR207W	64	2	1.932302984433201e-16	3.4308967161084714e-16	0.026370942782786462	7.336824020975553
YBR208C	0	0	1.0	1.0		0.0
YBR210W	23	0	5.402391942726981e-07	6.82238824387854e-07	0.0	0.0
YBR211C	20	1	1.4807096187999074e-05	1.7984289372161073e-05	0.04219350845245834	11.35460860491544
YBR212W	44	0	1.553150244682211e-12	2.394682857149436e-12	0.0	0.0
YBR213W	256	4	9.0631955771182e-65	9.96604928566095e-64	0.013185471391393231	3.711233940694443
YBR214W	54	0	3.750411761546826e-15	6.3362567687002924e-15	0.0	0.0
YBR215W	141	37	6.548461707117761e-19	1.2735949704982835e-18	0.22144110819020685	63.80970185869753
YBR216C	0	0	1.0	1.0		0.0
YBR217W	114	13	5.983469685970562e-23	1.3542280269191932e-22	0.09623080875122077	29.028303732323003
YBR218C	10	0	0.0017777502615399787	0.00202492409469527	0.0	0.0
YBR221C	20	0	3.418653073489337e-06	4.224467947064284e-06	0.0	0.0
YBR221W-A	328	56	1.6796013412449705e-54	1.282787159827334e-53	0.14407539471571137	41.31144832305543
YBR222C	0	0	1.0	1.0		0.0
YBR223C	74	11	4.967223925314638e-14	8.074195815286739e-14	0.12544016026406532	35.44479171782756
YBR225W	20	1	1.4807096187999074e-05	1.7984289372161073e-05	0.04219350845245834	11.35460860491544
YBR227C	92	0	4.791901964631238e-25	1.1935135642526742e-24	0.0	0.0
YBR228W	64	7	1.5112492442833104e-13	2.4068663538834995e-13	0.0922982997397526	29.347296080941085
YBR229C	33	1	5.502987838271795e-09	7.49412338572131e-09	0.025571823304520205	7.0131406081117165
YBR230C	0	0	1.0	1.0		0.0
YBR230W-A	138	0	5.681075663405738e-37	2.2831492760479665e-36	0.0	0.0
YBR231C	67	3	1.359154464263884e-16	2.443418982176179e-16	0.03778523144996269	10.519710912167575
YBR233W	25	0	1.5863353035159115e-07	2.0441439234864457e-07	0.0	0.0
YBR233W-A	217	31	2.2395297770948316e-39	9.968680919560664e-39	0.1205528812927381	35.00136230172494
YBR234C	95	259	1.2792933528012716e-12	1.983077108345044e-12	2.30065656614457	643.3095439553975
YBR235W	43	0	2.840873131459108e-12	4.3302044471299575e-12	0.0	0.0
YBR236C	56	0	1.126196359013658e-15	1.9461404028508254e-15	0.0	0.0
YBR237W	43	5	2.704531605297917e-09	3.72010553983935e-09	0.09812443826153101	27.096225076299444
YBR238C	10	0	0.0017777502615399787	0.00202492409469527	0.0	0.0
YBR239C	46	1	2.157611196143263e-12	3.318647228943543e-12	0.018345003674981885	5.073335758798814
YBR240C	1	0	0.9322770581882065	0.9758873974591146	0.0	0.0
YBR241C	0	0	1.0	1.0		0.0
YBR242W	162	0	3.4898889211206957e-43	1.7667562663173522e-42	0.0	0.0
YBR243C	72	5	1.0911513522259341e-16	1.962843736831826e-16	0.058602095072858795	16.558804211004766
YBR244W	150	2	1.0104060593971436e-38	4.382236234987159e-38	0.011251602253988888	3.1582355059007283
YBR245C	45	0	8.493427511846636e-13	1.3212253616616177e-12	0.0	0.0
YBR246W	97	5	4.10417415766695e-23	9.377475399579907e-23	0.043498462322122	12.291071167172255
YBR247C	69	0	4.585628002322972e-19	8.966999878054883e-19	0.0	0.0
YBR248C	2	0	0.40663138620088246	0.4305112485348444	0.0	0.0
YBR249C	92	0	4.791901964631238e-25	1.1935135642526742e-24	0.0	0.0
YBR250W	18	3	0.0005492431059197527	0.0006391536022145888	0.1406450281748611	37.64949168804549
YBR251W	43	0	2.840873131459108e-12	4.3302044471299575e-12	0.0	0.0
YBR252W	147	2	6.031726599059582e-38	2.5375610586094847e-37	0.011481226789784582	3.2441738863635297
YBR253W	237	26	7.400471405172583e-47	4.347304499606489e-46	0.09257647424168074	27.050685204210534
YBR254C	224	10	1.1122776883115852e-52	8.046174824503052e-52	0.03767277540398065	10.597634695848898
YBR255C-A	202	13	3.07964507283022e-45	1.6803642138374378e-44	0.05430847622593647	16.444605559175088
YBR255W	66	2	5.84229822213824e-17	1.0599071632655211e-16	0.025571823304520205	7.117814348830664
YBR256C	108	15	1.8945564244101243e-20	3.899639941582901e-20	0.11720419014571759	32.81377715952257
YBR257W	138	7	1.9396163072025757e-32	6.546205036808693e-32	0.042805008574957726	13.723555720128752
YBR258C	359	2	1.0774830051881634e-92	2.778746530420237e-91	0.004701226568519034	1.3247043371322087
YBR259W	44	5	1.5118160817393416e-09	2.0996025805561346e-09	0.09589433739195076	31.7929040881046
YBR260C	61	0	5.579371843446958e-17	1.0138062392310727e-16	0.0	0.0
YBR261C	194	1	8.979415628557873e-51	5.983849279239435e-50	0.004349846232212199	1.2291071167172254
YBR262C	147	3	2.7624991181861314e-37	1.1299525198213685e-36	0.01722184018467687	4.866260829545294
YBR263W	15	0	7.590949774481502e-05	9.068457032206712e-05	0.0	0.0
YBR264C	155	7	8.308720022554532e-37	3.327538220731971e-36	0.03811026569899462	12.306930612205674
YBR265W	150	0	4.445868634100008e-40	2.0340644800882375e-39	0.0	0.0
YBR267W	120	13	1.88338350468659e-24	4.5624846400389975e-24	0.09141926831365972	25.61824917274836
YBR268W	162	6	3.1308297938399144e-39	1.3744581789597975e-38	0.03125445070552469	10.240045796811444
YBR269C	144	72	1.075764114841594e-09	1.5052845314973252e-09	0.4219350845245833	120.87927072964182
YBR270C	91	0	8.713934878776756e-25	2.127976199059241e-24	0.0	0.0
YBR271W	94	6	9.566172881032598e-22	2.0659053788516135e-21	0.053864053343563825	17.569762785728532
YBR272C	69	3	4.127501996381271e-17	7.550020350250855e-17	0.03669000734996377	10.367251331250454
YBR273C	69	0	4.585628002322972e-19	8.966999878054883e-19	0.0	0.0
YBR274W	62	2	6.392352410010115e-16	1.1143503701111905e-15	0.02722161835642473	7.569739069121334
YBR275C	2	0	0.40663138620088246	0.4305112485348444	0.0	0.0
YBR276C	86	1	8.268096420721241e-23	1.8676285355682583e-22	0.009812443826153101	2.7726369842908163
YBR278W	309	6	4.0699502168532234e-77	6.630675268306767e-76	0.016385828525226537	5.38428214395102
YBR279W	100	1	1.9223392446195392e-26	5.07359935557915e-26	0.008438701690491667	2.360859214997672
YBR280C	91	3	8.367456474217672e-23	1.8863677845247287e-22	0.027819895682939563	7.77543850036582
YBR281C	49	1	3.547692228294558e-13	5.589802193129316e-13	0.01722184018467687	4.768935613784741
YBR282W	255	5	7.514581529077708e-64	7.78673123850917e-63	0.016546473902924838	5.588596421126256
YBR283C	144	1	7.667260586823003e-38	3.209200555663689e-37	0.00586020950728588	1.6558804211004765
YBR284W	11	1	0.0037098683163417395	0.004218159882815608	0.07671546991356061	19.870565056983136
YBR285W	169	0	5.395241687277701e-45	2.8998163498629963e-44	0.0	0.0
YBR286W	13	0	0.0002657188806440709	0.0003098437312619732	0.0	0.0
YBR287W	111	2	1.2519277071331104e-28	3.6035216435047637e-28	0.015204867910795795	4.2579782268432895
YBR288C	116	5	5.252774453356375e-28	1.4793685544198095e-27	0.03637371418315374	10.277878475122328
YBR289W	23	0	5.402391942726981e-07	6.82238824387854e-07	0.0	0.0
YBR290W	117	20	2.796473330324469e-20	5.711121492434667e-20	0.14425131094857552	40.41470859711529
YBR291C	38	35	0.3365414598921174	0.3622403024217794	0.7772488399137062	213.99070060427684
YBR293W	23	0	5.402391942726981e-07	6.82238824387854e-07	0.0	0.0
YBR294W	0	0	1.0	1.0		0.0
YBR295W	0	0	1.0	1.0		0.0
YBR296C	62	2	6.392352410010115e-16	1.1143503701111905e-15	0.02722161835642473	7.569739069121334
YBR296C-A	158	5	7.82438388430919e-39	3.414114697925808e-38	0.02670475218510021	9.054941035903578
YBR297W	61	16	7.550991674460367e-09	1.0222634915212235e-08	0.22134299516043715	65.38056889216428
YBR298C	8	0	0.0064464915679467265	0.00720718759861229	0.0	0.0
YBR298C-A	292	13	2.81360720115494e-68	3.579879427841164e-67	0.03756956232068208	11.393361531729608
YBR299W	31	0	4.08310083965473e-09	5.5763269838172285e-09	0.0	0.0
YBR301W	54	2	7.673521978992495e-14	1.2358001932563943e-13	0.03125445070552469	8.670792024955274
YBR302C	51	0	2.2820389462240504e-14	3.737968094484339e-14	0.0	0.0
YCL001W	28	0	2.5380921624870785e-08	3.364815128276438e-08	0.0	0.0
YCL001W-A	191	20	1.572377174062282e-38	6.773588859949202e-38	0.08836336848682375	24.83820631945825
YCL001W-B	302	64	6.656674450216018e-45	3.5711319741783884e-44	0.1788334133084327	51.15194964037733
YCL002C	145	7	3.0873112364887602e-34	1.1223215500029621e-33	0.04073855988513218	13.06557702439081
YCL004W	91	68	0.004761912857638045	0.005413275517745878	0.6305843021466301	178.83508550004544
YCL005W	5	0	0.04710810366878832	0.051721783925009854	0.0	0.0
YCL005W-A	412	0	9.665777307882088e-108	3.6570977169493347e-106	0.0	0.0
YCL008C	211	0	7.476585057784209e-56	6.005285009401814e-55	0.0	0.0
YCL009C	136	0	1.872069677597494e-36	7.39441807408186e-36	0.0	0.0
YCL010C	161	98	1.6546596257332518e-07	2.13170867105554e-07	0.5136601028994927	145.71747707098734
YCL011C	8	0	0.0064464915679467265	0.00720718759861229	0.0	0.0
YCL012C	144	0	1.588595539750245e-38	6.812835905371856e-38	0.0	0.0
YCL014W	10	0	0.0017777502615399787	0.00202492409469527	0.0	0.0
YCL016C	102	11	5.4194187159790245e-21	1.1374845633428967e-20	0.09100560646608662	25.71484889705632
YCL017C	0	0	1.0	1.0		0.0
YCL018W	25	5	7.916678757023136e-05	9.453658540622934e-05	0.16877403380983336	55.02618015281058
YCL021W-A	0	0	1.0	1.0		0.0
YCL024W	0	0	1.0	1.0		0.0
YCL025C	35	3	2.534057223026717e-08	3.364815128276438e-08	0.07233172877564285	20.438295484851448
YCL026C-A	134	0	6.16962057040702e-36	2.3941624764109836e-35	0.0	0.0
YCL026C-B	150	13	5.169050994433272e-32	1.6967586911521545e-31	0.07313541465092778	20.528530790904053
YCL027W	81	2	7.466601656697142e-21	1.5614700410060095e-20	0.020836300470349796	5.8157751404898255
YCL028W	38	0	5.840504472256379e-11	8.512098636580444e-11	0.0	0.0
YCL029C	13	0	0.0002657188806440709	0.0003098437312619732	0.0	0.0
YCL030C	30	5	4.781203934870487e-06	5.906918115884031e-06	0.1406450281748611	38.45915817551359
YCL031C	166	5	6.767163435590498e-41	3.195234558134725e-40	0.02541777617617972	7.18213194677733
YCL032W	195	5	2.244521431819096e-48	1.3703017785978366e-47	0.021637696642286326	7.299391245035063
YCL033C	344	30	1.439966534720998e-71	1.9906845050914566e-70	0.07359332869614825	20.734502666613924
YCL034W	147	13	2.9689834244263652e-31	9.417883990003323e-31	0.07462797413359978	22.709217199307343
YCL035C	198	0	1.7122737265689267e-52	1.229374057615218e-51	0.0	0.0
YCL036W	124	1	1.1561241173056006e-32	3.9249526556224967e-32	0.006805404589106182	1.907574245252802
YCL037C	26	0	8.606040894067883e-08	1.1248486632223727e-07	0.0	0.0
YCL038C	97	6	1.6273060750938067e-22	3.6217636369444592e-22	0.052198154786546394	17.207499632056894
YCL039W	77	0	3.793676996060279e-21	7.98880864311339e-21	0.0	0.0
YCL043C	6	0	0.024022975765284414	0.026609424812432718	0.0	0.0
YCL044C	0	2	0.5555422890089718	0.5876262100589659		0.0
YCL045C	64	0	9.21005886672068e-18	1.7247492198798644e-17	0.0	0.0
YCL047C	152	20	8.029137465280292e-29	2.3380035221684533e-28	0.11103554855910087	32.72798949550946
YCL048W	43	0	2.840873131459108e-12	4.3302044471299575e-12	0.0	0.0
YCL048W-A	170	0	2.9740930387764494e-45	1.6243123519471379e-44	0.0	0.0
YCL049C	72	4	2.8104396987944267e-17	5.1887122657357133e-17	0.04688167605828704	13.247043368803812
YCL050C	91	0	8.713934878776756e-25	2.127976199059241e-24	0.0	0.0
YCL051W	65	5	6.783875349319615e-15	1.1367735178886102e-14	0.06491308992685897	18.0641500508663
YCL052C	97	6	1.6273060750938067e-22	3.6217636369444592e-22	0.052198154786546394	17.207499632056894
YCL054W	25	0	1.5863353035159115e-07	2.0441439234864457e-07	0.0	0.0
YCL055W	25	0	1.5863353035159115e-07	2.0441439234864457e-07	0.0	0.0
YCL056C	200	18	7.031023031948935e-42	3.4238284044655654e-41	0.07594831521442501	21.353443048407147
YCL057C-A	180	0	7.712007148750645e-48	4.629619322804275e-47	0.0	0.0
YCL057W	66	2	5.84229822213824e-17	1.0599071632655211e-16	0.025571823304520205	7.117814348830664
YCL058W-A	252	4	9.759355847850889e-64	1.0058432881897931e-62	0.01339476458808201	3.769909575680004
YCL059C	186	1	1.0500350003652144e-48	6.493280953871343e-48	0.0045369363927374555	1.281971938995112
YCL061C	35	0	3.596894534259624e-10	5.06011263858295e-10	0.0	0.0
YCL063W	119	0	4.74643623381988e-32	1.5598145588970361e-31	0.0	0.0
YCL064C	21	0	1.8463739679579887e-06	2.3103778698273263e-06	0.0	0.0
YCL066W	66	1	1.3099432669047461e-17	2.441972034998118e-17	0.012785911652260102	3.558907174415332
YCL067C	91	2	1.9046033690076908e-23	4.379597750964906e-23	0.018546597121959708	5.1836256669105465
YCL068C	162	30	1.4618650990032406e-26	3.877853406073633e-26	0.15627225352762344	43.885910562824
YCL069W	62	8	1.5638468276652816e-12	2.4105288410353885e-12	0.10888647342569892	34.06382579882548
YCL073C	64	2	1.932302984433201e-16	3.4308967161084714e-16	0.026370942782786462	7.336824020975553
YCR002C	20	0	3.418653073489337e-06	4.224467947064284e-06	0.0	0.0
YCR003W	169	0	5.395241687277701e-45	2.8998163498629963e-44	0.0	0.0
YCR004C	70	0	2.5174689993697285e-19	5.004481235871175e-19	0.0	0.0
YCR005C	0	0	1.0	1.0		0.0
YCR007C	4	0	0.09386180148577856	0.10138978594002866	0.0	0.0
YCR008W	20	0	3.418653073489337e-06	4.224467947064284e-06	0.0	0.0
YCR009C	105	11	9.55573564362692e-22	2.065202393329516e-21	0.08840544628134127	24.74447724776833
YCR010C	105	13	1.0496021166051435e-20	2.1878440640073143e-20	0.10447916378703968	29.521982366825466
YCR011C	23	0	5.402391942726981e-07	6.82238824387854e-07	0.0	0.0
YCR012W	32	0	2.222968709079237e-09	3.060639943958509e-09	0.0	0.0
YCR014C	86	0	1.7343593506426926e-23	4.0009228341540815e-23	0.0	0.0
YCR015C	53	0	6.8457024938376524e-15	1.1411488417988505e-14	0.0	0.0
YCR016W	64	2	1.932302984433201e-16	3.4308967161084714e-16	0.026370942782786462	7.336824020975553
YCR017C	28	0	2.5380921624870785e-08	3.364815128276438e-08	0.0	0.0
YCR018C	0	0	1.0	1.0		0.0
YCR019W	0	0	1.0	1.0		0.0
YCR020C	224	7	1.4537927508283678e-54	1.1147682813351925e-53	0.02637094278278646	8.47810775582368
YCR020C-A	1	0	0.9322770581882065	0.9758873974591146	0.0	0.0
YCR020W-B	222	25	1.2225928529857135e-43	6.317278973513781e-43	0.09503042444247371	26.852114938144105
YCR021C	15	0	7.590949774481502e-05	9.068457032206712e-05	0.0	0.0
YCR023C	44	0	1.553150244682211e-12	2.394682857149436e-12	0.0	0.0
YCR024C	72	0	7.589661935254621e-20	1.5245597551396903e-19	0.0	0.0
YCR024C-A	256	1	8.627124316473751e-67	1.0402925656903767e-65	0.0032963678478483078	0.9278084851736114
YCR024C-B	0	0	1.0	1.0		0.0
YCR026C	26	2	1.49444863411301e-06	1.880239355673577e-06	0.06491308992685899	17.66272449397688
YCR027C	14	0	0.0001418592241743844	0.00016835171238689322	0.0	0.0
YCR028C	30	0	7.503460957526733e-09	1.0160679059744818e-08	0.0	0.0
YCR028C-A	130	0	6.703042843555354e-35	2.4822407851440337e-34	0.0	0.0
YCR030C	31	0	4.08310083965473e-09	5.5763269838172285e-09	0.0	0.0
YCR031C	0	0	1.0	1.0		0.0
YCR032W	0	0	1.0	1.0		0.0
YCR033W	11	0	0.0009401824267611105	0.0010846517826084547	0.0	0.0
YCR034W	52	3	1.033206831955633e-12	1.6042042361168589e-12	0.04868481744514423	13.4969875857301
YCR035C	108	3	3.3478080400990435e-27	9.1074948148579e-27	0.02344083802914352	6.562755431904515
YCR036W	167	16	1.1797544769200542e-34	4.338086954454752e-34	0.08084983655560878	24.128543283153963
YCR037C	44	2	3.065788713766171e-11	4.522018695272954e-11	0.038357734956780305	10.597634697460592
YCR040W	2	0	0.40663138620088246	0.4305112485348444	0.0	0.0
YCR042C	0	0	1.0	1.0		0.0
YCR043C	138	3	5.855809091467368e-35	2.185383392928542e-34	0.018345003674981885	5.183625665625227
YCR044C	72	0	7.589661935254621e-20	1.5245597551396903e-19	0.0	0.0
YCR045C	66	2	5.84229822213824e-17	1.0599071632655211e-16	0.025571823304520205	7.117814348830664
YCR046C	120	3	2.638344601920229e-30	8.092330563009725e-30	0.021096754226229166	5.911903654515457
YCR047C	156	2	2.836537422335307e-40	1.3176839027342771e-39	0.010818848321143161	3.037538607778962
YCR048W	161	4	2.996406468218318e-40	1.3863502492939296e-39	0.020965718485693584	5.924143618696795
YCR050C	159	4	9.83864757792023e-40	4.455280489812538e-39	0.021229438215073376	5.961169517944856
YCR051W	55	0	2.0550000713072357e-15	3.504835530868301e-15	0.0	0.0
YCR052W	4	0	0.09386180148577856	0.10138978594002866	0.0	0.0
YCR053W	84	0	5.739893313436789e-23	1.3021746132376715e-22	0.0	0.0
YCR054C	108	1	1.6189259354394075e-28	4.645929668019976e-28	0.007813612676381173	2.207840561467302
YCR057C	52	0	1.2497748023546678e-14	2.0647672761682547e-14	0.0	0.0
YCR059C	119	11	2.820020358405669e-25	7.094460665437884e-25	0.07800480554235995	21.857621569097223
YCR060W	116	0	2.844222941183012e-31	9.032096153916898e-31	0.0	0.0
YCR061W	20	0	3.418653073489337e-06	4.224467947064284e-06	0.0	0.0
YCR063W	105	2	4.484368183585206e-27	1.2096435939867973e-26	0.01607371750569841	4.541843440486047
YCR065W	37	0	1.0701752652973011e-10	1.5452116371390356e-10	0.0	0.0
YCR066W	97	8	2.310385153336979e-21	4.939414504401846e-21	0.06959753971539519	22.12392809297301
YCR067C	14	2	0.001936189059106147	0.0022045185664065436	0.1205528812927381	31.7929040875467
YCR068W	64	1	4.345186058644766e-17	7.93558749547985e-17	0.013185471391393231	3.668412010487776
YCR069W	108	0	3.37488523244606e-29	9.948213722089845e-29	0.0	0.0
YCR071C	222	10	3.6277501862082136e-52	2.5599007755685196e-51	0.038012169776989485	10.740845975257642
YCR072C	100	18	4.20680274304756e-17	7.692630389591898e-17	0.15189663042885002	45.30488831705512
YCR073C	16	0	4.070179632618498e-05	4.9072543117796614e-05	0.0	0.0
YCR073W-A	155	3	2.364816463437866e-39	1.0493873056505531e-38	0.01633297101385484	4.58551501294879
YCR075C	195	0	1.0210501947939828e-51	7.032406790730773e-51	0.0	0.0
YCR075W-A	464	51	2.567631370158924e-90	6.204389920077299e-89	0.09275297116704204	26.6650163322327
YCR076C	120	0	2.6133578738103034e-32	8.743118750600962e-32	0.0	0.0
YCR077C	37	0	1.0701752652973011e-10	1.5452116371390356e-10	0.0	0.0
YCR079W	177	1	2.2288359794923214e-46	1.2792450816427486e-45	0.004767628073724106	1.3471569527163036
YCR081W	23	0	5.402391942726981e-07	6.82238824387854e-07	0.0	0.0
YCR082W	153	2	1.6928258358199796e-39	7.582119456231076e-39	0.011030982601949891	3.096711437704212
YCR083W	152	1	6.522209574976559e-40	2.967502157095743e-39	0.005551777427955044	1.5584756906217827
YCR084C	23	0	5.402391942726981e-07	6.82238824387854e-07	0.0	0.0
YCR086W	259	5	6.986306494417279e-65	7.741473728206893e-64	0.016290929904424066	4.585515013351117
YCR087C-A	251	35	9.486934726791916e-46	5.2816419761645995e-45	0.11767113911044158	33.11760843100337
YCR088W	2	0	0.40663138620088246	0.4305112485348444	0.0	0.0
YCR089W	15	0	7.590949774481502e-05	9.068457032206712e-05	0.0	0.0
YCR090C	95	5	1.3424639244170479e-22	2.992445747799396e-22	0.04441421942364035	14.902923794982
YCR091W	0	0	1.0	1.0		0.0
YCR092C	0	0	1.0	1.0		0.0
YCR093W	5	0	0.04710810366878832	0.051721783925009854	0.0	0.0
YCR094W	102	23	1.8334593859037823e-15	3.14846967104588e-15	0.19028444988363563	53.76741131820051
YCR095C	65	10	2.671873041647417e-12	4.1019599205857704e-12	0.12982617985371794	36.1283001017326
YCR095W-A	25	0	1.5863353035159115e-07	2.0441439234864457e-07	0.0	0.0
YCR096C	11	0	0.0009401824267611105	0.0010846517826084547	0.0	0.0
YCR097W	30	0	7.503460957526733e-09	1.0160679059744818e-08	0.0	0.0
YCR098C	6	0	0.024022975765284414	0.026609424812432718	0.0	0.0
YCR101C	94	11	5.4687969631404935e-19	1.0657760533724492e-18	0.09875076446320036	27.903346677520847
YCR102C	6	2	0.19194490598274766	0.2069119314539422	0.2812900563497222	68.12765162949265
YCR104W	162	4	1.6536183140371913e-40	7.71912250326939e-40	0.020836300470349796	5.851454741709867
YCR105W	60	6	4.556626307182094e-13	7.171635985934379e-13	0.08438701690491666	27.362745319935808
YCR106W	35	1	1.6418465146917825e-09	2.275243206263239e-09	0.02411057625854762	6.812765161617149
YCR107W	23	1	2.376926916980669e-06	2.9690935489912746e-06	0.03669000734996377	10.367251332278713
YCR108C	147	3	2.7624991181861314e-37	1.1299525198213685e-36	0.01722184018467687	4.866260829545294
YDL001W	0	0	1.0	1.0		0.0
YDL002C	109	30	2.1390761334549984e-14	3.521851372315973e-14	0.23225784469243116	67.19863819962787
YDL003W	25	0	1.5863353035159115e-07	2.0441439234864457e-07	0.0	0.0
YDL004W	92	1	2.2889554873424233e-24	5.521721060279478e-24	0.009172501837490942	2.563943878933595
YDL005C	148	13	1.6580737708224423e-31	5.354060783829233e-31	0.07412373106512951	22.4043954993544
YDL006W	91	0	8.713934878776756e-25	2.127976199059241e-24	0.0	0.0
YDL007C-A	25	0	1.5863353035159115e-07	2.0441439234864457e-07	0.0	0.0
YDL007W	31	0	4.08310083965473e-09	5.5763269838172285e-09	0.0	0.0
YDL008W	35	0	3.596894534259624e-10	5.06011263858295e-10	0.0	0.0
YDL010W	31	0	4.08310083965473e-09	5.5763269838172285e-09	0.0	0.0
YDL012C	102	0	1.2154253110950053e-27	3.34765850771426e-27	0.0	0.0
YDL013W	42	0	5.197602943136891e-12	7.862023810094757e-12	0.0	0.0
YDL014W	38	0	5.840504472256379e-11	8.512098636580444e-11	0.0	0.0
YDL015C	111	2	1.2519277071331104e-28	3.6035216435047637e-28	0.015204867910795795	4.296338390103056
YDL017W	83	0	1.0443127841392344e-22	2.335994874206432e-22	0.0	0.0
YDL018C	57	0	6.172816252161073e-16	1.0780402753166817e-15	0.0	0.0
YDL019C	10	0	0.0017777502615399787	0.00202492409469527	0.0	0.0
YDL020C	33	0	1.2108167111907786e-09	1.6844235379918161e-09	0.0	0.0
YDL021W	100	1	1.9223392446195392e-26	5.07359935557915e-26	0.008438701690491667	2.3844678065660023
YDL022W	5	0	0.04710810366878832	0.051721783925009854	0.0	0.0
YDL024C	23	0	5.402391942726981e-07	6.82238824387854e-07	0.0	0.0
YDL025C	4	5	1.0	1.0	1.0548377113114584	238.44678068923707
YDL027C	105	0	2.02492020075178e-28	5.7707215433714e-28	0.0	0.0
YDL028C	4	0	0.09386180148577856	0.10138978594002866	0.0	0.0
YDL029W	169	2	1.2346102988300012e-43	6.350844211602269e-43	0.009986629219516766	2.8052562432446866
YDL030W	72	2	1.6167616360400356e-18	3.104506233344322e-18	0.02344083802914352	6.53278851285456
YDL031W	30	0	7.503460957526733e-09	1.0160679059744818e-08	0.0	0.0
YDL033C	106	15	5.882794844423777e-20	1.194209429942857e-19	0.11941558995978774	33.42711879475299
YDL035C	69	3	4.127501996381271e-17	7.550020350250855e-17	0.03669000734996377	10.219147744423896
YDL036C	69	0	4.585628002322972e-19	8.966999878054883e-19	0.0	0.0
YDL037C	69	1	2.1698046083513468e-18	4.151213008193145e-18	0.012230002449987924	3.406382581474632
YDL040C	25	0	1.5863353035159115e-07	2.0441439234864457e-07	0.0	0.0
YDL042C	130	0	6.703042843555354e-35	2.4822407851440337e-34	0.0	0.0
YDL043C	186	5	4.7028783113243904e-46	2.6778468483590664e-45	0.022684681963687277	6.40985969497556
YDL044C	114	5	1.7204959391129875e-27	4.727459219225414e-27	0.03701184951970029	12.440701600762493
YDL045C	119	0	4.74643623381988e-32	1.5598145588970361e-31	0.0	0.0
YDL045W-A	265	0	8.404502012141597e-70	1.124053280740147e-68	0.0	0.0
YDL046W	77	3	3.5102476789154907e-19	6.949202892062991e-19	0.032878058534383116	9.290134308984172
YDL047W	23	0	5.402391942726981e-07	6.82238824387854e-07	0.0	0.0
YDL048C	46	7	4.7049525081411475e-09	6.416452898819004e-09	0.12841502572487318	40.58668606629533
YDL049C	117	23	5.885051808342473e-19	1.145732327345212e-18	0.16588900759086184	48.49765031001383
YDL051W	102	0	1.2154253110950053e-27	3.34765850771426e-27	0.0	0.0
YDL052C	77	0	3.793676996060279e-21	7.98880864311339e-21	0.0	0.0
YDL053C	219	7	2.819012901956225e-53	2.0784798973269552e-52	0.026973019102028158	8.670792023540946
YDL054C	21	20	0.586340531006107	0.6200890757293345	0.8036858752849206	227.60829058842265
YDL055C	16	0	4.070179632618498e-05	4.9072543117796614e-05	0.0	0.0
YDL056W	49	0	7.612908317328892e-14	1.227069387134486e-13	0.0	0.0
YDL057W	108	0	3.37488523244606e-29	9.948213722089845e-29	0.0	0.0
YDL058W	4	0	0.09386180148577856	0.10138978594002866	0.0	0.0
YDL059C	40	30	0.07335413373478834	0.08047684530880728	0.6329026267868749	180.28902926683088
YDL060W	30	0	7.503460957526733e-09	1.0160679059744818e-08	0.0	0.0
YDL061C	194	8	3.25953671963198e-46	1.8633792917100912e-45	0.034798769857697594	11.061964046486509
YDL063C	65	0	5.053508708010279e-18	9.56010808544971e-18	0.0	0.0
YDL064W	366	0	7.143956119122897e-96	2.0440244597550139e-94	0.0	0.0
YDL065C	156	0	1.2451776720743857e-41	5.98247016883859e-41	0.0	0.0
YDL066W	84	1	2.734359736572269e-22	6.050520525212435e-22	0.010046073441061508	2.805256244373989
YDL067C	150	0	4.445868634100008e-40	2.0340644800882375e-39	0.0	0.0
YDL069C	250	18	1.4942715747836133e-54	1.142760083321883e-53	0.06075865217154	17.099769133964294
YDL070W	75	16	4.750516636523908e-12	7.219931600594343e-12	0.18002563606382221	54.047936943696754
YDL072C	16	0	4.070179632618498e-05	4.9072543117796614e-05	0.0	0.0
YDL073W	10	0	0.0017777502615399787	0.00202492409469527	0.0	0.0
YDL074C	15	0	7.590949774481502e-05	9.068457032206712e-05	0.0	0.0
YDL075W	14	0	0.0001418592241743844	0.00016835171238689322	0.0	0.0
YDL076C	166	1	1.5585248052854099e-43	7.967178804619015e-43	0.0050835552352359445	1.4278250339420715
YDL077C	28	0	2.5380921624870785e-08	3.364815128276438e-08	0.0	0.0
YDL078C	108	8	3.644370536796689e-24	8.718292411446656e-24	0.06250890141104938	19.688266288650304
YDL079C	59	2	3.847875474113689e-15	6.4875789655900985e-15	0.028605768442344633	7.948226022793253
YDL080C	49	1	3.547692228294558e-13	5.589802193129316e-13	0.01722184018467687	4.768935613784741
YDL081C	109	0	1.8574300969935694e-29	5.52616683280394e-29	0.0	0.0
YDL082W	194	1	8.979415628557873e-51	5.983849279239435e-50	0.004349846232212199	1.2228040034530103
YDL083C	109	0	1.8574300969935694e-29	5.52616683280394e-29	0.0	0.0
YDL084W	23	0	5.402391942726981e-07	6.82238824387854e-07	0.0	0.0
YDL085C-A	136	1	9.025642854924696e-36	3.4836558428638875e-35	0.006204927713596814	1.753285151851475
YDL085W	55	0	2.0550000713072357e-15	3.504835530868301e-15	0.0	0.0
YDL086W	189	7	1.4909933685903737e-45	8.26079273869291e-45	0.03125445070552469	10.03986444913245
YDL087C	156	6	1.098491512827924e-37	4.558026472058724e-37	0.032456544963429486	10.631385126000422
YDL088C	20	0	3.418653073489337e-06	4.224467947064284e-06	0.0	0.0
YDL089W	116	16	6.29035356301624e-22	1.3624250600262494e-21	0.11639588538609195	34.944786812097405
YDL090C	89	0	2.8820657263200907e-24	6.920567846374465e-24	0.0	0.0
YDL091C	150	0	4.445868634100008e-40	2.0340644800882375e-39	0.0	0.0
YDL092W	128	5	4.246397011935926e-31	1.344030226507623e-30	0.032963678478483076	11.090547938613067
YDL093W	44	0	1.553150244682211e-12	2.394682857149436e-12	0.0	0.0
YDL095W	32	0	2.222968709079237e-09	3.060639943958509e-09	0.0	0.0
YDL097C	161	1	3.0619761797898336e-42	1.5025106663798065e-41	0.005241429621423396	1.471893707955766
YDL098C	169	5	1.139551772417557e-41	5.497954901991083e-41	0.024966573048791914	8.465566175470006
YDL099W	37	1	4.903963869111738e-10	6.885423879702541e-10	0.022807301866193695	6.274915281340913
YDL100C	128	10	4.066003148746583e-28	1.1530366917377515e-27	0.06592735695696615	18.48424656684185
YDL101C	133	143	0.45484696592355367	0.48146970385171306	0.9073190539400814	256.37511001634084
YDL102W	49	1	3.547692228294558e-13	5.589802193129316e-13	0.01722184018467687	4.768935613784741
YDL103C	108	7	9.583866844054702e-25	2.3384309809146625e-24	0.05469528873466821	17.500681149979556
YDL104C	141	3	9.820126350197428e-36	3.777628537791666e-35	0.01795468444785461	5.037608042332191
YDL105W	127	30	2.049900816227093e-18	3.9309701881033714e-18	0.19933941001161415	58.20354486680679
YDL106C	108	2	7.491807060480846e-28	2.091523417709968e-27	0.015627225352762345	4.415681122934604
YDL107W	147	3	2.7624991181861314e-37	1.1299525198213685e-36	0.01722184018467687	4.833380689610937
YDL108W	205	18	3.8390085203709765e-43	1.9417887423617842e-42	0.07409591728236585	21.992664232749163
YDL109C	72	7	1.4392390334031742e-15	2.4826225798145333e-15	0.08204293310200231	26.494086734934385
YDL110C	18	0	1.1762288562806695e-05	1.4310328226084473e-05	0.0	0.0
YDL111C	225	25	2.1824003125148633e-44	1.146208602490683e-43	0.09376335211657408	26.376856270198463
YDL112W	18	0	1.1762288562806695e-05	1.4310328226084473e-05	0.0	0.0
YDL113C	2	0	0.40663138620088246	0.4305112485348444	0.0	0.0
YDL114W	155	13	2.7983434481986752e-33	9.724032127245065e-33	0.0707762077267043	19.99876224933562
YDL115C	130	5	1.2957408388539539e-31	4.19820031788681e-31	0.032456544963429486	9.171030024288266
YDL116W	60	1	4.786803597005884e-16	8.413480283123728e-16	0.014064502817486111	3.908963617584444
YDL117W	45	0	8.493427511846636e-13	1.3212253616616177e-12	0.0	0.0
YDL118W	312	37	8.486254119093853e-60	7.734460766863511e-59	0.10007434697057424	28.94881043053739
YDL119C	314	37	2.704725316448845e-60	2.533367311872526e-59	0.09943693074783173	28.765008457772858
YDL120W	317	3	3.527963066982043e-81	6.46156547713813e-80	0.007986153019392744	2.249497930955017
YDL121C	224	23	3.375962720562755e-45	1.8385569702610232e-44	0.08664738342915551	24.374559802163343
YDL122W	80	0	6.292124777307805e-22	1.3624250600262494e-21	0.0	0.0
YDL123W	58	0	3.3838976794615336e-16	5.971400906591986e-16	0.0	0.0
YDL124W	133	1	5.397705612524724e-35	2.018348828194388e-34	0.006344888489091479	1.7928329371569691
YDL125C	240	0	2.405555603907758e-63	2.4616281633582767e-62	0.0	0.0
YDL126C	8	0	0.0064464915679467265	0.00720718759861229	0.0	0.0
YDL127W	62	0	3.060249787727929e-17	5.615665771928309e-17	0.0	0.0
YDL128W	45	0	8.493427511846636e-13	1.3212253616616177e-12	0.0	0.0
YDL129W	46	0	4.645748595427285e-13	7.283996775436837e-13	0.0	0.0
YDL130W	70	0	2.5174689993697285e-19	5.004481235871175e-19	0.0	0.0
YDL130W-A	298	0	2.5364790047791645e-78	4.265289694878648e-77	0.0	0.0
YDL131W	4	0	0.09386180148577856	0.10138978594002866	0.0	0.0
YDL132W	0	0	1.0	1.0		0.0
YDL133C-A	30	1	3.384558960740843e-08	4.482864712855962e-08	0.028129005634972223	7.691831635102717
YDL133W	78	0	2.0841950302619768e-21	4.4574955816424796e-21	0.0	0.0
YDL134C	88	0	5.241893898653384e-24	1.237018129304703e-23	0.0	0.0
YDL135C	122	1	3.811453498924386e-32	1.2684993676107721e-31	0.006916968598763661	1.954481808572948
YDL136W	133	3	1.1485026265220282e-33	4.064639141617344e-33	0.019034665467274434	5.338360761622998
YDL137W	8	0	0.0064464915679467265	0.00720718759861229	0.0	0.0
YDL138W	23	0	5.402391942726981e-07	6.82238824387854e-07	0.0	0.0
YDL139C	178	11	2.740247359065131e-40	1.2750131522640427e-39	0.05214928010977997	15.985259038969854
YDL140C	4	0	0.09386180148577856	0.10138978594002866	0.0	0.0
YDL141W	61	0	5.579371843446958e-17	1.0138062392310727e-16	0.0	0.0
YDL142C	147	30	4.997893152105881e-23	1.1392343843741943e-22	0.1722184018467687	50.28469523077866
YDL143W	144	1	7.667260586823003e-38	3.209200555663689e-37	0.00586020950728588	1.6558804211004765
YDL144C	130	1	3.228773480071873e-34	1.1693121085575152e-33	0.006491308992685898	1.820204432645276
YDL145C	13	0	0.0002657188806440709	0.0003098437312619732	0.0	0.0
YDL146W	8	0	0.0064464915679467265	0.00720718759861229	0.0	0.0
YDL147W	97	0	2.4117840381445514e-26	6.307489769608602e-26	0.0	0.0
YDL148C	84	0	5.739893313436789e-23	1.3021746132376715e-22	0.0	0.0
YDL149W	36	5	1.5517450744684855e-07	2.024979787444579e-07	0.11720419014571759	38.66704550810952
YDL150W	95	13	3.1540181729658763e-18	6.000250913902334e-18	0.11547697050146492	34.77348885161646
YDL153C	0	0	1.0	1.0		0.0
YDL154W	0	0	1.0	1.0		0.0
YDL155W	36	0	1.9616034847378764e-10	2.8111591429672387e-10	0.0	0.0
YDL156W	131	0	3.691905482432322e-35	1.3886297206977296e-34	0.0	0.0
YDL157C	231	1	2.470513834957629e-60	2.317769178603805e-59	0.0036531176149314573	1.0277878478154134
YDL159W	116	5	5.252774453356375e-28	1.4793685544198095e-27	0.03637371418315374	10.277878475122328
YDL159W-A	0	0	1.0	1.0		0.0
YDL160C	44	0	1.553150244682211e-12	2.394682857149436e-12	0.0	0.0
YDL160C-A	153	13	8.988258570183276e-33	3.058667161960001e-32	0.07170138691267429	20.128624347577023
YDL161W	91	0	8.713934878776756e-25	2.127976199059241e-24	0.0	0.0
YDL164C	65	5	6.783875349319615e-15	1.1367735178886102e-14	0.06491308992685897	18.0641500508663
YDL165W	233	20	4.179337584651218e-49	2.6529106456213193e-48	0.0724352076437053	20.38006672421684
YDL166C	161	5	1.3177242433235406e-39	5.920493846370064e-39	0.026207148107116978	7.359468539778832
YDL167C	72	3	6.907232963894618e-18	1.3019828507164193e-17	0.035161257043715276	9.935282526602856
YDL168W	100	10	5.055160383490786e-21	1.0629699219544977e-20	0.08438701690491668	23.608592149976715
YDL169C	130	11	4.622850320665022e-28	1.3057962767261563e-27	0.07140439891954488	22.01047205533072
YDL170W	72	10	5.060847395995003e-14	8.224055771225561e-14	0.11720419014571759	32.663942564272794
YDL171C	0	0	1.0	1.0		0.0
YDL173W	99	7	1.921983523370357e-22	4.270991979483355e-22	0.059667587710547136	19.268426712985967
YDL174C	95	0	7.971421827313022e-26	2.0402157066701018e-25	0.0	0.0
YDL175C	147	13	2.9689834244263652e-31	9.417883990003323e-31	0.07462797413359978	20.94464965758172
YDL176W	55	2	4.216848307258259e-14	6.862222584901598e-14	0.030686187965424244	8.515956452645867
YDL177C	192	18	7.325811272072792e-40	3.327862608664346e-39	0.07911282834835937	23.474035401433262
YDL178W	75	0	1.2572215796374245e-20	2.5970838019018777e-20	0.0	0.0
YDL179W	0	0	1.0	1.0		0.0
YDL180W	95	5	1.3424639244170479e-22	2.992445747799396e-22	0.04441421942364035	12.419103164155786
YDL181W	250	1	3.0573966113410757e-65	3.468064676888072e-64	0.003375480676196667	0.9499871740239246
YDL182W	16	0	4.070179632618498e-05	4.9072543117796614e-05	0.0	0.0
YDL183C	80	16	3.1940077658669935e-13	5.042201114878145e-13	0.16877403380983336	50.04438606574362
YDL184C	56	1	5.2826926356915e-15	8.865119739673714e-15	0.015069110161592262	4.183276853725016
YDL185W	0	0	1.0	1.0		0.0
YDL186W	230	11	1.3235393702142507e-53	9.83420532054542e-53	0.04035900808496015	11.403976468853942
YDL188C	53	0	6.8457024938376524e-15	1.1411488417988505e-14	0.0	0.0
YDL189W	40	0	1.7412700362469086e-11	2.5822702368375377e-11	0.0	0.0
YDL190C	40	0	1.7412700362469086e-11	2.5822702368375377e-11	0.0	0.0
YDL191W	244	0	2.228496022722788e-64	2.3645905215274454e-63	0.0	0.0
YDL192W	0	0	1.0	1.0		0.0
YDL193W	69	2	9.71665417955277e-18	1.8154801230217018e-17	0.024460004899975848	6.8127651629492645
YDL194W	35	0	3.596894534259624e-10	5.06011263858295e-10	0.0	0.0
YDL195W	0	0	1.0	1.0		0.0
YDL197C	53	1	3.202797789546022e-14	5.2312667105024624e-14	0.015922078661305034	4.41568112349422
YDL198C	56	50	0.17308200056111553	0.18664815023944786	0.753455508079613	209.16384268625083
YDL199C	83	25	1.681028028318234e-10	2.423562845539775e-10	0.2541777617617972	71.8213194677733
YDL200C	226	33	1.31713337146341e-40	6.178494306106094e-40	0.12321998043638273	35.714495785525614
YDL201W	148	6	1.2606132189786882e-35	4.8139353402034765e-35	0.03421095279929054	11.202197750968969
YDL202W	147	2	6.031726599059582e-38	2.5375610586094847e-37	0.011481226789784582	3.2441738863635297
YDL203C	91	1	4.161095545832552e-24	9.929651653146476e-24	0.009273298560979854	2.591812833455273
YDL204W	59	2	3.847875474113689e-15	6.4875789655900985e-15	0.028605768442344633	7.948226022793253
YDL205C	42	0	5.197602943136891e-12	7.862023810094757e-12	0.0	0.0
YDL206W	136	4	8.5325533444275e-34	3.0440889754219944e-33	0.024819710854387257	6.961949801305584
YDL207W	72	2	1.6167616360400356e-18	3.104506233344322e-18	0.02344083802914352	6.53278851285456
YDL208W	267	6	2.7335640147344977e-66	3.2347174174358225e-65	0.01896337458537453	6.228087554508648
YDL209C	197	5	6.84363388326526e-49	4.282670126513439e-48	0.021418024595156515	6.021383350496888
YDL210W	14	0	0.0001418592241743844	0.00016835171238689322	0.0	0.0
YDL211C	8	0	0.0064464915679467265	0.00720718759861229	0.0	0.0
YDL212W	75	40	4.250676311099949e-05	5.123797833815931e-05	0.45006409015955556	128.63576327546022
YDL213C	194	4	9.075690704499832e-49	5.636533179436127e-48	0.017399384928848797	4.891216013812041
YDL214C	69	0	4.585628002322972e-19	8.966999878054883e-19	0.0	0.0
YDL215C	41	3	7.189941427810007e-10	1.0090130100374659e-09	0.06174659773530488	17.031912904597913
YDL216C	117	2	3.4983945464250054e-30	1.0707433228573819e-29	0.014425131094857551	4.041470859711527
YDL217C	123	0	4.362935486294202e-33	1.502469579741195e-32	0.0	0.0
YDL218W	49	0	7.612908317328892e-14	1.227069387134486e-13	0.0	0.0
YDL219W	97	88	0.08076632363961384	0.08857496705786025	0.7655729368693471	216.322852605728
YDL220C	46	3	3.675620530726432e-11	5.414573174233532e-11	0.05503501102494565	15.220007276396442
YDL222C	147	0	2.6573075396689155e-39	1.1719459862450869e-38	0.0	0.0
YDL223C	29	0	1.3796284872262852e-08	1.8464611193945463e-08	0.0	0.0
YDL224C	4	0	0.09386180148577856	0.10138978594002866	0.0	0.0
YDL225W	74	0	2.2889864688226024e-20	4.684683694732664e-20	0.0	0.0
YDL226C	5	0	0.04710810366878832	0.051721783925009854	0.0	0.0
YDL227C	0	0	1.0	1.0		0.0
YDL229W	31	0	4.08310083965473e-09	5.5763269838172285e-09	0.0	0.0
YDL230W	113	2	3.798671646942727e-29	1.1174506722029473e-28	0.014935755204410029	4.183276853725016
YDL231C	40	4	4.649662064052548e-09	6.342553731111528e-09	0.08438701690491668	23.844678065660016
YDL232W	236	3	2.837969000539372e-60	2.6409643563271726e-59	0.010727163165879237	3.0183136794763734
YDL233W	102	11	5.4194187159790245e-21	1.1374845633428967e-20	0.09100560646608662	25.71484889705632
YDL234C	35	0	3.596894534259624e-10	5.06011263858295e-10	0.0	0.0
YDL235C	116	0	2.844222941183012e-31	9.032096153916898e-31	0.0	0.0
YDL236W	91	0	8.713934878776756e-25	2.127976199059241e-24	0.0	0.0
YDL237W	4	1	0.276738839584128	0.29798259997160087	0.2109675422622917	47.689356137847405
YDL238C	105	3	1.9986575223053416e-26	5.26535932697115e-26	0.02411057625854762	6.812765160729069
YDL239C	40	2	3.3721322582062925e-10	4.808612104375003e-10	0.04219350845245834	11.631550277096624
YDL240W	0	0	1.0	1.0		0.0
YDL241W	0	0	1.0	1.0		0.0
YDL243C	0	0	1.0	1.0		0.0
YDL244W	116	5	5.252774453356375e-28	1.4793685544198095e-27	0.03637371418315374	10.277878475122328
YDL245C	25	0	1.5863353035159115e-07	2.0441439234864457e-07	0.0	0.0
YDL246C	80	1	2.9927711693818466e-21	6.372242500968159e-21	0.010548377113114585	2.9437874159115323
YDL247W	13	1	0.0010813738349429577	0.0012457894480682992	0.06491308992685899	17.031912907373158
YDL248W	70	0	2.5174689993697285e-19	5.004481235871175e-19	0.0	0.0
YDR001C	44	0	1.553150244682211e-12	2.394682857149436e-12	0.0	0.0
YDR002W	10	0	0.0017777502615399787	0.00202492409469527	0.0	0.0
YDR003W	148	0	1.4642121575899025e-39	6.568396348127559e-39	0.0	0.0
YDR003W-A	267	72	6.431449860687313e-34	2.3016346078912718e-33	0.22756049502449438	64.95005592733435
YDR004W	105	11	9.55573564362692e-22	2.065202393329516e-21	0.08840544628134127	24.74447724776833
YDR005C	150	0	4.445868634100008e-40	2.0340644800882375e-39	0.0	0.0
YDR006C	1	0	0.9322770581882065	0.9758873974591146	0.0	0.0
YDR007W	111	20	7.670155373704439e-19	1.4912462323926377e-18	0.15204867910795794	42.5797822684329
YDR009W	55	30	0.0006834724435577005	0.0007947129039426478	0.4602928194813636	127.739346789688
YDR011W	2	0	0.40663138620088246	0.4305112485348444	0.0	0.0
YDR012W	36	0	1.9616034847378764e-10	2.8111591429672387e-10	0.0	0.0
YDR013W	194	15	4.822458958319795e-42	2.35432610095901e-41	0.06524769348318299	19.56486404932591
YDR014W	29	1	6.20532774593481e-08	8.153264762821817e-08	0.02909897134652299	7.948226021886673
YDR014W-A	63	2	3.5144393294939096e-16	6.192261208308662e-16	0.02678952917616402	7.451461895837476
YDR016C	175	2	3.4714054162499184e-45	1.8869614885494595e-44	0.009644230503419048	2.7251060646468592
YDR017C	40	0	1.7412700362469086e-11	2.5822702368375377e-11	0.0	0.0
YDR018C	91	7	2.121298834372524e-20	4.3647905533010326e-20	0.06491308992685897	20.73450266555008
YDR019C	37	0	1.0701752652973011e-10	1.5452116371390356e-10	0.0	0.0
YDR020C	172	2	2.0701098135822434e-44	1.089222464584765e-43	0.009812443826153101	2.7566101813064914
YDR021W	138	53	3.4680070706830826e-13	5.473246065724042e-13	0.32409506492467993	92.63400111467698
YDR022C	91	0	8.713934878776756e-25	2.127976199059241e-24	0.0	0.0
YDR023W	21	0	1.8463739679579887e-06	2.3103778698273263e-06	0.0	0.0
YDR025W	119	0	4.74643623381988e-32	1.5598145588970361e-31	0.0	0.0
YDR026C	88	11	1.714833795933379e-17	3.1792421535824825e-17	0.10548377113114583	29.470950427788438
YDR027C	38	2	1.1187398044613165e-09	1.5646577372220406e-09	0.04441421942364035	12.228040034530103
YDR028C	0	0	1.0	1.0		0.0
YDR030C	65	10	2.671873041647417e-12	4.1019599205857704e-12	0.12982617985371794	36.1283001017326
YDR031W	214	308	0.03203480290920273	0.03546335929371028	1.2145421124632865	342.6979312466401
YDR032C	13	0	0.0002657188806440709	0.0003098437312619732	0.0	0.0
YDR033W	0	0	1.0	1.0		0.0
YDR034C	11	0	0.0009401824267611105	0.0010846517826084547	0.0	0.0
YDR034C-A	239	0	4.3603836312955534e-63	4.414888426686748e-62	0.0	0.0
YDR034W-B	322	0	1.6185704706826694e-84	3.2891868469597286e-83	0.0	0.0
YDR035W	123	3	4.421741530626422e-31	1.3972217331116788e-30	0.020582199245101625	5.768873727600588
YDR036C	108	0	3.37488523244606e-29	9.948213722089845e-29	0.0	0.0
YDR037W	32	0	2.222968709079237e-09	3.060639943958509e-09	0.0	0.0
YDR038C	23	2	9.022847757448408e-06	1.1116194827139202e-05	0.07338001469992754	19.870565056983136
YDR039C	28	0	2.5380921624870785e-08	3.364815128276438e-08	0.0	0.0
YDR040C	8	0	0.0064464915679467265	0.00720718759861229	0.0	0.0
YDR041W	36	1	8.97186004982149e-10	1.255711052482925e-09	0.02344083802914352	6.4445075855519205
YDR042C	102	0	1.2154253110950053e-27	3.34765850771426e-27	0.0	0.0
YDR043C	10	0	0.0017777502615399787	0.00202492409469527	0.0	0.0
YDR044W	4	0	0.09386180148577856	0.10138978594002866	0.0	0.0
YDR045C	181	8	7.152196547035537e-43	3.567413906504889e-42	0.0372981290187477	11.791324316258931
YDR046C	27	20	0.14402563532151338	0.15543093051867582	0.6250890141104939	170.3191290737316
YDR047W	72	71	0.30950319131843373	0.3331997104590626	0.8321497500345949	235.18038645749087
YDR049W	78	0	2.0841950302619768e-21	4.4574955816424796e-21	0.0	0.0
YDR050C	52	0	1.2497748023546678e-14	2.0647672761682547e-14	0.0	0.0
YDR051C	102	11	5.4194187159790245e-21	1.1374845633428967e-20	0.09100560646608662	25.71484889705632
YDR052C	40	0	1.7412700362469086e-11	2.5822702368375377e-11	0.0	0.0
YDR054C	21	0	1.8463739679579887e-06	2.3103778698273263e-06	0.0	0.0
YDR055W	94	0	1.449336372313973e-25	3.6718649679196737e-25	0.0	0.0
YDR056C	108	2	7.491807060480846e-28	2.091523417709968e-27	0.015627225352762345	4.415681122934604
YDR057W	99	1	3.493303347612873e-26	9.05770403612337e-26	0.008523941101506734	2.4085533393662675
YDR058C	109	0	1.8574300969935694e-29	5.52616683280394e-29	0.0	0.0
YDR059C	100	0	4.015215349001108e-27	1.0866589869226056e-26	0.0	0.0
YDR060W	23	0	5.402391942726981e-07	6.82238824387854e-07	0.0	0.0
YDR061W	83	0	1.0443127841392344e-22	2.335994874206432e-22	0.0	0.0
YDR062W	38	3	4.272901154510877e-09	5.834153499428312e-09	0.06662132913546052	18.34206005179516
YDR063W	205	2	6.137407308329043e-53	4.4565946250252936e-52	0.00823287969804065	2.326310055031023
YDR064W	365	5	3.218470323495575e-92	8.263135192153148e-91	0.01155986532944064	3.9089636173509255
YDR065W	138	8	7.763482218116574e-32	2.542584637607541e-31	0.048920009799951696	15.439000181163824
YDR066C	186	0	2.166518177426893e-49	1.3798057628330078e-48	0.0	0.0
YDR067C	327	11	1.6048098679130695e-78	2.730550754546764e-77	0.0283870699068527	8.723662705920786
YDR068W	170	6	2.7236045837574735e-41	1.2944999967924982e-40	0.029783653025264704	9.760979326186028
YDR069C	48	2	2.789962246703856e-12	4.274127032710143e-12	0.035161257043715276	9.732521659996792
YDR070C	170	1	1.4394911892604565e-44	7.637005377709303e-44	0.004963942170877451	1.3944256181873715
YDR071C	59	1	8.723122853339692e-16	1.512867295824987e-15	0.014302884221172317	3.9741130113966254
YDR072C	35	0	3.596894534259624e-10	5.06011263858295e-10	0.0	0.0
YDR073W	122	15	6.5046499753076726e-24	1.5324966000817052e-23	0.1037545289814549	31.27170892770126
YDR074W	20	0	3.418653073489337e-06	4.224467947064284e-06	0.0	0.0
YDR075W	100	37	2.7711461664559784e-10	3.954556229103804e-10	0.3122319625481917	89.71265015466614
YDR076W	69	11	8.303939152402487e-13	1.2973635986271856e-12	0.13453002694986715	41.46900531942286
YDR077W	16	0	4.070179632618498e-05	4.9072543117796614e-05	0.0	0.0
YDR078C	172	23	2.928135755833897e-32	9.790528332442291e-32	0.11284310400076066	31.70101708724977
YDR079C-A	286	77	2.82039500353446e-36	1.1071734925137666e-35	0.22719581474400644	65.03094017306648
YDR079W	234	0	8.533422971558024e-62	8.403375943395581e-61	0.0	0.0
YDR080W	46	0	4.645748595427285e-13	7.283996775436837e-13	0.0	0.0
YDR081C	40	0	1.7412700362469086e-11	2.5822702368375377e-11	0.0	0.0
YDR082W	86	2	3.7692547244373145e-22	8.267347032890539e-22	0.019624887652306203	5.545273968581633
YDR083W	127	6	3.1957725064138025e-30	9.791629027376548e-30	0.03986788200232284	13.142735938203815
YDR084C	213	15	7.117709785250838e-47	4.18547535531468e-46	0.05942747669360328	16.713559392031573
YDR085C	66	1	1.3099432669047461e-17	2.441972034998118e-17	0.012785911652260102	3.558907174415332
YDR086C	150	0	4.445868634100008e-40	2.0340644800882375e-39	0.0	0.0
YDR087C	134	2	1.3920255638745277e-34	5.112093881125421e-34	0.012595077149987564	3.532544899690762
YDR088C	29	0	1.3796284872262852e-08	1.8464611193945463e-08	0.0	0.0
YDR089W	8	0	0.0064464915679467265	0.00720718759861229	0.0	0.0
YDR090C	69	1	2.1698046083513468e-18	4.151213008193145e-18	0.012230002449987924	3.4557504437501496
YDR091C	28	0	2.5380921624870785e-08	3.364815128276438e-08	0.0	0.0
YDR092W	83	0	1.0443127841392344e-22	2.335994874206432e-22	0.0	0.0
YDR093W	4	0	0.09386180148577856	0.10138978594002866	0.0	0.0
YDR096W	10	0	0.0017777502615399787	0.00202492409469527	0.0	0.0
YDR097C	18	0	1.1762288562806695e-05	1.4310328226084473e-05	0.0	0.0
YDR098C	35	0	3.596894534259624e-10	5.06011263858295e-10	0.0	0.0
YDR099W	4	0	0.09386180148577856	0.10138978594002866	0.0	0.0
YDR100W	95	0	7.971421827313022e-26	2.0402157066701018e-25	0.0	0.0
YDR101C	62	1	1.4419030258659883e-16	2.5881349256414787e-16	0.013610809178212365	3.784869534560667
YDR103W	2	0	0.40663138620088246	0.4305112485348444	0.0	0.0
YDR104C	23	0	5.402391942726981e-07	6.82238824387854e-07	0.0	0.0
YDR105C	61	52	0.09717527666873943	0.10490989602438905	0.7193647342714208	203.83353830538675
YDR106W	59	0	1.8552974403720486e-16	3.2992627024055815e-16	0.0	0.0
YDR107C	52	5	1.4133969302320503e-11	2.1162316443021403e-11	0.08114136240857373	22.49497930955017
YDR108W	72	11	1.5359607605827374e-13	2.4455454967085613e-13	0.12892460916028936	39.74113010106496
YDR109C	77	0	3.793676996060279e-21	7.98880864311339e-21	0.0	0.0
YDR110W	42	0	5.197602943136891e-12	7.862023810094757e-12	0.0	0.0
YDR111C	67	1	7.19343012059291e-18	1.3532684535011394e-17	0.012595077149987564	3.5065703040558582
YDR113C	77	0	3.793676996060279e-21	7.98880864311339e-21	0.0	0.0
YDR114C	721	91	1.996628665292981e-133	1.5108699281710441e-131	0.1065078854139725	30.425941488234223
YDR115W	722	91	1.130941762565742e-133	8.672061435354111e-132	0.10636036756713874	30.38380029032378
YDR116C	133	13	1.0171894126739395e-27	2.8260175421680318e-27	0.08248355035818922	23.30682818593493
YDR117C	60	15	5.376067099010181e-09	7.328220404457821e-09	0.21096754226229164	62.5434178624193
YDR118W	69	1	2.1698046083513468e-18	4.151213008193145e-18	0.012230002449987924	3.406382581474632
YDR119W	15	0	7.590949774481502e-05	9.068457032206712e-05	0.0	0.0
YDR119W-A	128	0	2.209795348202522e-34	8.048469314447564e-34	0.0	0.0
YDR120C	46	0	4.645748595427285e-13	7.283996775436837e-13	0.0	0.0
YDR121W	150	5	9.043566608257014e-37	3.6167977443731634e-36	0.028129005634972223	9.474706516427528
YDR122W	2	0	0.40663138620088246	0.4305112485348444	0.0	0.0
YDR123C	77	15	6.113044611766081e-13	9.571500016952556e-13	0.16439029267191557	45.855150129487896
YDR124W	100	13	1.8291607711647478e-19	3.6526054149196054e-19	0.10970312197639168	30.69116979878109
YDR125C	89	5	4.692064493605392e-21	9.873422211022542e-21	0.047408436463436336	13.24704337384036
YDR126W	102	6	8.484446487693013e-24	1.9924071764280327e-23	0.049639421708774514	16.36399474598195
YDR127W	13	0	0.0002657188806440709	0.0003098437312619732	0.0	0.0
YDR128W	26	1	3.833070626531308e-07	4.919435209368791e-07	0.03245654496342949	8.831362246988439
YDR129C	0	0	1.0	1.0		0.0
YDR130C	144	4	7.338167369296829e-36	2.836142509464117e-35	0.02344083802914352	6.577842225630578
YDR131C	74	2	4.892191043839711e-19	9.556722382174652e-19	0.022807301866193695	6.44450758316793
YDR132C	16	0	4.070179632618498e-05	4.9072543117796614e-05	0.0	0.0
YDR135C	0	0	1.0	1.0		0.0
YDR137W	43	2	5.582706247482369e-11	8.186166147187941e-11	0.039249775304612405	10.838490030519775
YDR138W	28	0	2.5380921624870785e-08	3.364815128276438e-08	0.0	0.0
YDR139C	278	2	8.641007673326976e-72	1.2032550878765965e-70	0.00607100841042566	1.709295918869787
YDR140W	138	1	2.7397405928587083e-36	1.076246458301259e-35	0.006115001224993962	1.7278752218750748
YDR141C	4	0	0.09386180148577856	0.10138978594002866	0.0	0.0
YDR142C	89	7	6.865580912502561e-20	1.3888130787127059e-19	0.06637181104881086	21.19526939600598
YDR143C	23	0	5.402391942726981e-07	6.82238824387854e-07	0.0	0.0
YDR144C	37	3	7.736331452204851e-09	1.0468621689795317e-08	0.06842190559858108	18.824745844022743
YDR145W	111	7	1.634450750749003e-25	4.1299324549901213e-25	0.05321703768778528	17.031912905654647
YDR146C	23	0	5.402391942726981e-07	6.82238824387854e-07	0.0	0.0
YDR147W	49	8	2.5389979259232847e-09	3.4940840086108662e-09	0.13777472147741496	42.9204205086648
YDR148C	35	0	3.596894534259624e-10	5.06011263858295e-10	0.0	0.0
YDR150W	0	0	1.0	1.0		0.0
YDR151C	202	0	1.5837250705819853e-53	1.1737117114583761e-52	0.0	0.0
YDR152W	41	5	8.63746091415828e-09	1.167976433513385e-08	0.10291099622550813	28.3865215076632
YDR153C	114	0	9.38508780307251e-31	2.933349997579891e-30	0.0	0.0
YDR155C	8	0	0.0064464915679467265	0.00720718759861229	0.0	0.0
YDR156W	219	6	6.444970472408119e-54	4.8451013316103395e-53	0.023119730658881277	7.62158659506974
YDR158W	78	0	2.0841950302619768e-21	4.4574955816424796e-21	0.0	0.0
YDR159W	0	0	1.0	1.0		0.0
YDR160W	0	0	1.0	1.0		0.0
YDR161W	0	0	1.0	1.0		0.0
YDR162C	245	26	7.407883520169158e-49	4.62570446520009e-48	0.08955356896031973	26.170988123358715
YDR163W	225	25	2.1824003125148633e-44	1.146208602490683e-43	0.09376335211657408	26.376856270198463
YDR164C	41	1	4.387937545191195e-11	6.450671989364663e-11	0.02058219924510163	5.677304301532639
YDR165W	84	8	4.601380763758458e-18	8.745056435021446e-18	0.08036858752849206	25.24730619030833
YDR166C	43	3	2.1894946757904162e-10	3.1346238188873993e-10	0.0588746629569186	16.25773504577966
YDR167W	145	13	9.515341718651489e-31	2.972445965451641e-30	0.07565732550095977	21.231562669413936
YDR168W	67	2	3.2127162193089483e-17	5.893566499918903e-17	0.025190154299975127	7.0131406081117165
YDR169C	133	1	5.397705612524724e-35	2.018348828194388e-34	0.006344888489091479	1.7928329371569691
YDR169C-A	72	45	0.0008631793488320006	0.0010030601000470469	0.5274188556557291	150.25413577983514
YDR170C	0	0	1.0	1.0		0.0
YDR170W-A	29	0	1.3796284872262852e-08	1.8464611193945463e-08	0.0	0.0
YDR171W	13	0	0.0002657188806440709	0.0003098437312619732	0.0	0.0
YDR172W	272	0	1.3090529490666291e-71	1.8184452922903828e-70	0.0	0.0
YDR173C	94	3	1.400870061372541e-23	3.2603819194469786e-23	0.026932026671781913	7.610003637090136
YDR174W	440	30	6.6518657096021526e-96	1.912743984796099e-94	0.05753660243517045	16.220869434334872
YDR175C	97	3	2.345560818268515e-24	5.648794081181838e-24	0.026099077393273197	7.37464270030335
YDR176W	70	0	2.5174689993697285e-19	5.004481235871175e-19	0.0	0.0
YDR177W	139	2	7.078658747202689e-36	2.737684361476978e-35	0.01214201682085132	3.406382581474632
YDR178W	124	15	2.0695425301920642e-24	5.011342775214552e-24	0.10208106883659272	30.521187914806102
YDR179C	202	16	1.6645062104886472e-43	8.501398948952229e-43	0.06684120150884489	19.96844961027873
YDR179W-A	92	6	3.114438710016399e-21	6.626391794785169e-21	0.05503501102494565	17.94760715046556
YDR180W	15	0	7.590949774481502e-05	9.068457032206712e-05	0.0	0.0
YDR181C	119	6	3.6448746021742347e-28	1.0351443870174827e-27	0.04254807575037815	14.026281212186076
YDR182W	102	7	3.2867369839468563e-23	7.518705009816377e-23	0.05791265866023693	18.70170828139179
YDR182W-A	272	18	3.7537788354555373e-60	3.4596125132539735e-59	0.05584434942237132	16.59519718689931
YDR183W	163	16	1.1991099352698247e-33	4.238525653187929e-33	0.08283388162445808	24.717044334420237
YDR184C	80	0	6.292124777307805e-22	1.3624250600262494e-21	0.0	0.0
YDR185C	114	35	9.28248655014721e-14	1.4928294225362586e-13	0.25908294663790205	74.64420960457494
YDR186C	45	5	8.445669169012267e-10	1.1840819939295356e-09	0.09376335211657408	25.91812833455273
YDR188W	29	0	1.3796284872262852e-08	1.8464611193945463e-08	0.0	0.0
YDR189W	44	2	3.065788713766171e-11	4.522018695272954e-11	0.038357734956780305	10.597634697460592
YDR190C	23	0	5.402391942726981e-07	6.82238824387854e-07	0.0	0.0
YDR191W	150	0	4.445868634100008e-40	2.0340644800882375e-39	0.0	0.0
YDR192C	67	4	5.459132202255553e-16	9.583476585827742e-16	0.050380308599950255	14.026281216223431
YDR194C	29	0	1.3796284872262852e-08	1.8464611193945463e-08	0.0	0.0
YDR194W-A	277	6	7.226033117480218e-69	9.317694273235143e-68	0.018278776224891696	6.004055627469786
YDR195W	116	13	1.891323705743639e-23	4.35777349027711e-23	0.09457165687619971	28.53209340732329
YDR196C	155	0	2.2594201279811792e-41	1.0765472374498558e-40	0.0	0.0
YDR197W	163	0	1.9235480501136706e-43	9.80702556401039e-43	0.0	0.0
YDR198C	97	16	2.7536570216871512e-17	5.088779412507328e-17	0.13919507943079037	41.36321705683535
YDR200C	102	1	5.8220165589444744e-27	1.5638681564918108e-26	0.008273236951462419	2.337713535409849
YDR201W	230	23	1.0546084683746683e-46	6.1449374889794505e-46	0.08438701690491668	23.741454353881885
YDR202C	136	20	6.865422030490423e-25	1.6996574299332943e-24	0.12409855427193628	35.065703037029515
YDR204W	119	2	1.0618200047951357e-30	3.31156553556227e-30	0.014182691916792719	3.9741130113966254
YDR205W	45	3	6.663766796681186e-11	9.709481339679124e-11	0.05625801126994444	15.55087700073164
YDR206W	11	0	0.0009401824267611105	0.0010846517826084547	0.0	0.0
YDR207C	18	0	1.1762288562806695e-05	1.4310328226084473e-05	0.0	0.0
YDR208W	40	0	1.7412700362469086e-11	2.5822702368375377e-11	0.0	0.0
YDR210W	61	0	5.579371843446958e-17	1.0138062392310727e-16	0.0	0.0
YDR211W	25	0	1.5863353035159115e-07	2.0441439234864457e-07	0.0	0.0
YDR212W	26	0	8.606040894067883e-08	1.1248486632223727e-07	0.0	0.0
YDR213W	15	0	7.590949774481502e-05	9.068457032206712e-05	0.0	0.0
YDR214W	84	0	5.739893313436789e-23	1.3021746132376715e-22	0.0	0.0
YDR216W	10	0	0.0017777502615399787	0.00202492409469527	0.0	0.0
YDR217C	16	0	4.070179632618498e-05	4.9072543117796614e-05	0.0	0.0
YDR218C	94	5	2.4277713095242504e-22	5.3803902894312e-22	0.044886711119636526	12.683339395150222
YDR219C	131	0	3.691905482432322e-35	1.3886297206977296e-34	0.0	0.0
YDR221W	37	1	4.903963869111738e-10	6.885423879702541e-10	0.022807301866193695	6.274915281340913
YDR222W	25	1	7.038858055740855e-07	8.873404795827633e-07	0.03375480676196667	9.171030026702232
YDR223W	47	0	2.5417173017932916e-13	4.019086115648397e-13	0.0	0.0
YDR224C	91	0	8.713934878776756e-25	2.127976199059241e-24	0.0	0.0
YDR225W	37	0	1.0701752652973011e-10	1.5452116371390356e-10	0.0	0.0
YDR226W	72	0	7.589661935254621e-20	1.5245597551396903e-19	0.0	0.0
YDR227W	6	0	0.024022975765284414	0.026609424812432718	0.0	0.0
YDR228C	35	1	1.6418465146917825e-09	2.275243206263239e-09	0.02411057625854762	6.812765161617149
YDR229W	13	0	0.0002657188806440709	0.0003098437312619732	0.0	0.0
YDR231C	183	0	1.292520742335509e-48	7.924612781632742e-48	0.0	0.0
YDR232W	59	1	8.723122853339692e-16	1.512867295824987e-15	0.014302884221172317	3.9741130113966254
YDR233C	4	0	0.09386180148577856	0.10138978594002866	0.0	0.0
YDR234W	33	1	5.502987838271795e-09	7.49412338572131e-09	0.025571823304520205	7.0131406081117165
YDR235W	111	0	5.626937163911732e-30	1.6987147312155575e-29	0.0	0.0
YDR236C	125	5	2.518967289560846e-30	7.734426525501562e-30	0.03375480676196667	11.354608603387875
YDR237W	86	0	1.7343593506426926e-23	4.0009228341540815e-23	0.0	0.0
YDR238C	25	0	1.5863353035159115e-07	2.0441439234864457e-07	0.0	0.0
YDR239C	45	13	2.2182205580433008e-06	2.773860932660801e-06	0.24378471550309258	67.3871336782055
YDR240C	18	0	1.1762288562806695e-05	1.4310328226084473e-05	0.0	0.0
YDR242W	29	0	1.3796284872262852e-08	1.8464611193945463e-08	0.0	0.0
YDR243C	89	0	2.8820657263200907e-24	6.920567846374465e-24	0.0	0.0
YDR244W	45	0	8.493427511846636e-13	1.3212253616616177e-12	0.0	0.0
YDR245W	38	0	5.840504472256379e-11	8.512098636580444e-11	0.0	0.0
YDR246W	166	23	8.765461639605216e-31	2.7471482228539288e-30	0.11692177041042671	32.83997578297273
YDR246W-A	248	20	6.6807993167209195e-53	4.845053829818664e-52	0.06805404589106183	19.1523518633368
YDR247W	60	1	4.786803597005884e-16	8.413480283123728e-16	0.014064502817486111	3.908963617584444
YDR248C	144	18	7.540139171696686e-28	2.1039951662507347e-27	0.10548377113114582	31.244750566435624
YDR249C	92	0	4.791901964631238e-25	1.1935135642526742e-24	0.0	0.0
YDR251W	14	0	0.0001418592241743844	0.00016835171238689322	0.0	0.0
YDR252W	265	21	1.2113372031133212e-56	1.0110885711327591e-55	0.06687273037748112	19.72116231235333
YDR253C	152	4	6.311668275935005e-38	2.653392123896361e-37	0.022207109711820175	6.274915279645787
YDR254W	103	1	3.2042206400913135e-27	8.729262388046018e-27	0.008192914262613269	2.292757506977304
YDR255C	130	23	4.814784214554009e-22	1.0552524397065589e-21	0.14930010683177566	44.02094411066144
YDR256C	74	4	8.575017095964114e-18	1.612125639715254e-17	0.04561460373238739	12.88901516633586
YDR257C	78	11	5.152246972646894e-15	8.663910040845699e-15	0.11900733153257478	33.20145049357287
YDR258C	40	0	1.7412700362469086e-11	2.5822702368375377e-11	0.0	0.0
YDR259C	127	0	4.012463460490441e-34	1.4404292984569615e-33	0.0	0.0
YDR260C	201	23	1.896753057500537e-39	8.46254990976384e-39	0.09656225814990464	28.330310576160706
YDR261C	20	0	3.418653073489337e-06	4.224467947064284e-06	0.0	0.0
YDR262W	81	0	3.457614592855009e-22	7.604107657173674e-22	0.0	0.0
YDR263C	83	1	4.97301216542996e-22	1.0878582336777368e-21	0.010167110470471889	2.872852778710932
YDR264C	13	0	0.0002657188806440709	0.0003098437312619732	0.0	0.0
YDR265W	95	2	1.7495344492456602e-24	4.2435987421390944e-24	0.01776568776945614	4.967641265662313
YDR266C	72	0	7.589661935254621e-20	1.5245597551396903e-19	0.0	0.0
YDR267C	105	6	1.4405483787519681e-24	3.504481271659293e-24	0.04822115251709524	15.746485514869336
YDR268W	66	13	3.424819300206326e-11	5.050291229611944e-11	0.16621685147938134	46.26579327314478
YDR270W	18	0	1.1762288562806695e-05	1.4310328226084473e-05	0.0	0.0
YDR272W	113	5	3.1136486618999324e-27	8.502655961342122e-27	0.03733938801102507	12.54983055948669
YDR273W	51	5	2.5387262916364717e-11	3.7523040100748777e-11	0.08273236951462419	27.51309007278435
YDR275W	63	0	1.678738873895483e-17	3.1143313754106206e-17	0.0	0.0
YDR276C	29	0	1.3796284872262852e-08	1.8464611193945463e-08	0.0	0.0
YDR277C	11	0	0.0009401824267611105	0.0010846517826084547	0.0	0.0
YDR279W	13	0	0.0002657188806440709	0.0003098437312619732	0.0	0.0
YDR280W	116	2	6.350287803313551e-30	1.9130699401181892e-29	0.014549485673261494	4.1111513900489305
YDR281C	100	3	3.9277299243680557e-25	9.82957998043546e-25	0.025316105071475	7.082577644993015
YDR282C	83	1	4.97301216542996e-22	1.0878582336777368e-21	0.010167110470471889	2.83865215122886
YDR283C	8	0	0.0064464915679467265	0.00720718759861229	0.0	0.0
YDR284C	188	1	3.192882363397275e-49	2.0289797206516827e-48	0.004488671111963652	1.2616231780955232
YDR285W	41	2	1.8515127271510473e-10	2.6673471176968117e-10	0.04116439849020326	11.354608603065278
YDR286C	256	11	2.817631456359451e-60	2.6305517054420785e-59	0.03626004632633138	10.205893339905414
YDR287W	120	28	1.3264021826224506e-17	2.4718531925669843e-17	0.19690303944480556	55.17776744532565
YDR288W	127	0	4.012463460490441e-34	1.4404292984569615e-33	0.0	0.0
YDR289C	46	0	4.645748595427285e-13	7.283996775436837e-13	0.0	0.0
YDR291W	29	1	6.20532774593481e-08	8.153264762821817e-08	0.02909897134652299	7.948226021886673
YDR292C	65	4	1.7874197810495915e-15	3.0703259142222824e-15	0.051930471941487186	14.451320040693034
YDR293C	2	0	0.40663138620088246	0.4305112485348444	0.0	0.0
YDR294C	15	0	7.590949774481502e-05	9.068457032206712e-05	0.0	0.0
YDR295C	64	2	1.932302984433201e-16	3.4308967161084714e-16	0.026370942782786462	7.336824020975553
YDR296W	130	0	6.703042843555354e-35	2.4822407851440337e-34	0.0	0.0
YDR297W	66	0	2.773150402323298e-18	5.2826723960785974e-18	0.0	0.0
YDR298C	69	0	4.585628002322972e-19	8.966999878054883e-19	0.0	0.0
YDR299W	57	1	2.8978459065405514e-15	4.921887716631634e-15	0.014804739807880118	4.111151391019109
YDR300C	72	7	1.4392390334031742e-15	2.4826225798145333e-15	0.08204293310200231	26.131154048781617
YDR301W	18	0	1.1762288562806695e-05	1.4310328226084473e-05	0.0	0.0
YDR302W	130	30	4.2503806047276417e-19	8.385570791694226e-19	0.19473926978057693	56.86038614170388
YDR303C	4	0	0.09386180148577856	0.10138978594002866	0.0	0.0
YDR304C	202	40	1.1366671561688853e-31	3.695292716295794e-31	0.1671030037721122	46.984587322764746
YDR305C	116	15	2.003652341563479e-22	4.447319419657109e-22	0.10912114254946119	30.57010008632526
YDR306C	28	2	4.5041713836814013e-07	5.776871014173002e-07	0.06027644064636905	16.444605564076436
YDR307W	52	0	1.2497748023546678e-14	2.0647672761682547e-14	0.0	0.0
YDR308C	116	0	2.844222941183012e-31	9.032096153916898e-31	0.0	0.0
YDR309C	5	0	0.04710810366878832	0.051721783925009854	0.0	0.0
YDR310C	16	0	4.070179632618498e-05	4.9072543117796614e-05	0.0	0.0
YDR311W	52	2	2.541487775688901e-13	4.019086115648397e-13	0.03245654496342949	8.997991723820068
YDR312W	102	13	5.838221333715197e-20	1.185998265284214e-19	0.10755208036901145	30.390275964102027
YDR313C	138	1	2.7397405928587083e-36	1.076246458301259e-35	0.006115001224993962	1.7154444651891814
YDR314C	70	6	1.3096119286646319e-15	2.2624145995044454e-15	0.07233172877564285	23.50883753950265
YDR315C	120	5	4.8948273092997374e-29	1.4333071209665372e-28	0.035161257043715276	9.853172757525762
YDR316W	40	0	1.7412700362469086e-11	2.5822702368375377e-11	0.0	0.0
YDR317W	13	0	0.0002657188806440709	0.0003098437312619732	0.0	0.0
YDR318W	111	6	4.145573108518391e-26	1.0715141998691806e-25	0.045614603732387383	14.902923792233
YDR319C	167	31	2.6176016019223854e-27	7.171904150860238e-27	0.15664655832649202	45.41843441737042
YDR320C	56	1	5.2826926356915e-15	8.865119739673714e-15	0.015069110161592262	4.183276853725016
YDR320C-A	241	71	1.1936000079886511e-28	3.4477115248331153e-28	0.2486090539522441	70.94284383253255
YDR321W	29	0	1.3796284872262852e-08	1.8464611193945463e-08	0.0	0.0
YDR322C-A	230	13	2.1584282350018565e-52	1.543920494962149e-51	0.0476970095549529	13.477426733636
YDR322W	83	0	1.0443127841392344e-22	2.335994874206432e-22	0.0	0.0
YDR323C	80	23	1.5496096906201273e-10	2.2346552985848426e-10	0.24261267360163544	71.53403417511758
YDR324C	46	0	4.645748595427285e-13	7.283996775436837e-13	0.0	0.0
YDR325W	40	3	1.3025934793759648e-09	1.8112222195094712e-09	0.0632902626786875	17.88350854924502
YDR326C	4	0	0.09386180148577856	0.10138978594002866	0.0	0.0
YDR328C	122	0	7.923274399464715e-33	2.697853823050419e-32	0.0	0.0
YDR329C	99	1	3.493303347612873e-26	9.05770403612337e-26	0.008523941101506734	2.4085533393662675
YDR330W	67	0	1.5219561259426952e-18	2.935201100032341e-18	0.0	0.0
YDR331W	94	7	3.639021142091296e-21	7.733928524821523e-21	0.06284139556749113	20.079728898264893
YDR332W	94	1	6.927270505340234e-25	1.7090833408928224e-24	0.008977342223927305	2.5099661125363664
YDR333C	70	2	5.3440659239986694e-18	1.0089863141469582e-17	0.02411057625854762	6.716810726346727
YDR334W	0	0	1.0	1.0		0.0
YDR335W	0	0	1.0	1.0		0.0
YDR336W	138	13	5.580041539564372e-29	1.6314600352839198e-28	0.0794950159249215	22.46237788716545
YDR337W	113	0	1.7049032371166747e-30	5.2488750089175564e-30	0.0	0.0
YDR338C	40	0	1.7412700362469086e-11	2.5822702368375377e-11	0.0	0.0
YDR339C	58	0	3.3838976794615336e-16	5.971400906591986e-16	0.0	0.0
YDR341C	16	0	4.070179632618498e-05	4.9072543117796614e-05	0.0	0.0
YDR342C	41	2	1.8515127271510473e-10	2.6673471176968117e-10	0.04116439849020326	11.354608603065278
YDR343C	0	0	1.0	1.0		0.0
YDR345C	1	0	0.9322770581882065	0.9758873974591146	0.0	0.0
YDR346C	13	0	0.0002657188806440709	0.0003098437312619732	0.0	0.0
YDR347W	123	1	2.0991392269243987e-32	7.0721439332409e-32	0.006860733081700542	1.922957909200196
YDR348C	25	0	1.5863353035159115e-07	2.0441439234864457e-07	0.0	0.0
YDR349C	13	0	0.0002657188806440709	0.0003098437312619732	0.0	0.0
YDR350C	18	0	1.1762288562806695e-05	1.4310328226084473e-05	0.0	0.0
YDR351W	13	0	0.0002657188806440709	0.0003098437312619732	0.0	0.0
YDR352W	59	6	8.165820456783425e-13	1.2761313436674315e-12	0.0858173053270339	27.81879107656849
YDR353W	69	3	4.127501996381271e-17	7.550020350250855e-17	0.03669000734996377	10.219147744423896
YDR354W	105	2	4.484368183585206e-27	1.2096435939867973e-26	0.01607371750569841	4.541843440486047
YDR356W	15	0	7.590949774481502e-05	9.068457032206712e-05	0.0	0.0
YDR357C	122	11	4.914778132427041e-26	1.268621590645777e-25	0.07608665458640028	21.49929990061302
YDR358W	83	0	1.0443127841392344e-22	2.335994874206432e-22	0.0	0.0
YDR359C	32	0	2.222968709079237e-09	3.060639943958509e-09	0.0	0.0
YDR361C	122	6	6.171546795749062e-29	1.8025680864577376e-28	0.04150181159258196	13.570141989136271
YDR362C	72	5	1.0911513522259341e-16	1.962843736831826e-16	0.058602095072858795	19.59836553592705
YDR363W	35	1	1.6418465146917825e-09	2.275243206263239e-09	0.02411057625854762	6.812765161617149
YDR363W-A	67	1	7.19343012059291e-18	1.3532684535011394e-17	0.012595077149987564	3.5065703040558582
YDR364C	65	7	8.458157836902192e-14	1.361020305540697e-13	0.09087832589760257	28.90264007846981
YDR365C	63	1	7.914985638356456e-17	1.4336718868090704e-16	0.01339476458808201	3.725730947918738
YDR366C	91	4	3.532956293880891e-22	7.757934954604431e-22	0.037093194243919415	10.48117716982693
YDR367W	253	5	2.46453738899116e-63	2.5175052440653924e-62	0.01667727606816535	4.693834265450163
YDR368W	200	2	1.2017125286908092e-51	8.266804727871822e-51	0.008438701690491667	2.372604782943555
YDR369C	63	3	1.4736340872781125e-15	2.538146042508663e-15	0.04018429376424603	11.177192843756211
YDR370C	99	5	1.2544856775663857e-23	2.930360329684924e-23	0.04261970550753367	14.451320034253436
YDR371W	95	26	9.389412903712895e-13	1.4586308376351393e-12	0.23095394100292985	67.06315708243135
YDR372C	65	1	2.3856655405053817e-17	4.4101454591599007e-17	0.012982617985371796	3.6128300101732576
YDR373W	183	25	5.619804920549678e-34	2.0149313028728926e-33	0.11528280997939434	32.39766041819091
YDR374C	123	2	9.784454887742785e-32	3.191741353341393e-31	0.013721466163401084	3.845915818400392
YDR374W-A	200	8	9.343532881518668e-48	5.585723243411004e-47	0.03375480676196667	10.67672151941568
YDR375C	97	67	0.0007761994806446068	0.0009023495478445794	0.5828793951164347	167.15856785766854
YDR376W	48	2	2.789962246703856e-12	4.274127032710143e-12	0.035161257043715276	9.732521659996792
YDR377W	173	8	8.123159678154928e-41	3.829204205661393e-40	0.039022897990712915	12.333454170573011
YDR378C	109	11	9.412625026646054e-23	2.118669531438022e-22	0.0851612097205581	26.012376077839733
YDR379C-A	192	10	1.8000785374802288e-44	9.488773298853159e-44	0.043951571304644096	12.354755476538076
YDR379W	43	0	2.840873131459108e-12	4.3302044471299575e-12	0.0	0.0
YDR380W	80	1	2.9927711693818466e-21	6.372242500968159e-21	0.010548377113114585	2.980584757697552
YDR381C-A	8	0	0.0064464915679467265	0.00720718759861229	0.0	0.0
YDR381W	89	0	2.8820657263200907e-24	6.920567846374465e-24	0.0	0.0
YDR382W	2	0	0.40663138620088246	0.4305112485348444	0.0	0.0
YDR383C	125	11	8.551891596605179e-27	2.2764457901147566e-26	0.07426057487632667	20.816782448455243
YDR384C	84	11	1.6904719279876827e-16	3.028630547619054e-16	0.11050680785167659	30.85781869717144
YDR385W	4	0	0.09386180148577856	0.10138978594002866	0.0	0.0
YDR386W	62	2	6.392352410010115e-16	1.1143503701111905e-15	0.02722161835642473	7.569739069121334
YDR387C	81	2	7.466601656697142e-21	1.5614700410060095e-20	0.020836300470349796	5.8157751404898255
YDR388W	52	0	1.2497748023546678e-14	2.0647672761682547e-14	0.0	0.0
YDR389W	13	0	0.0002657188806440709	0.0003098437312619732	0.0	0.0
YDR390C	63	0	1.678738873895483e-17	3.1143313754106206e-17	0.0	0.0
YDR391C	2	0	0.40663138620088246	0.4305112485348444	0.0	0.0
YDR392W	127	11	2.663211517740276e-27	7.286455489307482e-27	0.07309111700425854	22.53040446505925
YDR393W	80	0	6.292124777307805e-22	1.3624250600262494e-21	0.0	0.0
YDR394W	59	0	1.8552974403720486e-16	3.2992627024055815e-16	0.0	0.0
YDR395W	8	0	0.0064464915679467265	0.00720718759861229	0.0	0.0
YDR397C	119	5	8.859608714953697e-29	2.573313622207006e-28	0.03545672979198179	12.022526753071292
YDR398W	41	0	9.512016866488567e-12	1.4279198381408443e-11	0.0	0.0
YDR399W	105	1	9.706736756027102e-28	2.698088114253836e-27	0.008036858752849206	2.2709217202430234
YDR400W	111	0	5.626937163911732e-30	1.6987147312155575e-29	0.0	0.0
YDR402C	42	0	5.197602943136891e-12	7.862023810094757e-12	0.0	0.0
YDR403W	35	0	3.596894534259624e-10	5.06011263858295e-10	0.0	0.0
YDR404C	153	8	1.1068735038326203e-35	4.2522575287517696e-35	0.044123930407799564	13.935201464669642
YDR405W	138	0	5.681075663405738e-37	2.2831492760479665e-36	0.0	0.0
YDR406W	20	0	3.418653073489337e-06	4.224467947064284e-06	0.0	0.0
YDR407C	13	0	0.0002657188806440709	0.0003098437312619732	0.0	0.0
YDR408C	119	3	4.785434409381723e-30	1.4569101793729112e-29	0.021274037875189077	6.011263377344355
YDR409W	59	0	1.8552974403720486e-16	3.2992627024055815e-16	0.0	0.0
YDR410C	180	15	1.7148813655084478e-38	7.348943914336128e-38	0.07032251408743055	21.195269383670325
YDR411C	77	2	8.145916047216857e-20	1.6345835027056577e-19	0.021918705689588744	6.1140200172650525
YDR412W	200	13	9.973626645637693e-45	5.325749938631604e-44	0.05485156098819584	15.499040744603748
YDR414C	97	0	2.4117840381445514e-26	6.307489769608602e-26	0.0	0.0
YDR415C	97	30	8.164379533208283e-12	1.2310788331274471e-11	0.26099077393273196	73.74642700303352
YDR416W	35	8	5.717588692120466e-06	7.054677658954044e-06	0.19288461006838095	61.314886432557394
YDR418W	25	0	1.5863353035159115e-07	2.0441439234864457e-07	0.0	0.0
YDR419W	20	0	3.418653073489337e-06	4.224467947064284e-06	0.0	0.0
YDR420W	0	0	1.0	1.0		0.0
YDR421W	57	1	2.8978459065405514e-15	4.921887716631634e-15	0.014804739807880118	4.111151391019109
YDR422C	52	1	5.841688539451865e-14	9.474210600786145e-14	0.016228272481714746	4.498995861910034
YDR423C	138	2	1.284322462766355e-35	4.901219962421571e-35	0.012230002449987924	3.4308889303783627
YDR424C	254	4	2.9740534314176333e-64	3.144077441926987e-63	0.013289294000774278	3.7403416581614937
YDR425W	122	0	7.923274399464715e-33	2.697853823050419e-32	0.0	0.0
YDR427W	138	7	1.9396163072025757e-32	6.546205036808693e-32	0.042805008574957726	13.823001773605863
YDR428C	139	15	3.7170489119138434e-28	1.0551208436533324e-27	0.09106512615638487	25.547869361059732
YDR429C	144	3	1.6469829763301355e-36	6.554878267733293e-36	0.017580628521857638	4.967641263301428
YDR430C	38	0	5.840504472256379e-11	8.512098636580444e-11	0.0	0.0
YDR432W	49	0	7.612908317328892e-14	1.227069387134486e-13	0.0	0.0
YDR434W	35	2	6.762605502136726e-09	9.205146566340429e-09	0.04822115251709524	13.24704337132209
YDR435C	89	3	2.7547412792888203e-22	6.088592274093007e-22	0.0284450618780618	7.948226024304214
YDR436W	13	0	0.0002657188806440709	0.0003098437312619732	0.0	0.0
YDR437W	194	4	9.075690704499832e-49	5.636533179436127e-48	0.017399384928848797	4.891216013812041
YDR438W	105	13	1.0496021166051435e-20	2.1878440640073143e-20	0.10447916378703968	31.792904076070013
YDR439W	49	1	3.547692228294558e-13	5.589802193129316e-13	0.01722184018467687	4.768935613784741
YDR440W	29	0	1.3796284872262852e-08	1.8464611193945463e-08	0.0	0.0
YDR441C	177	0	4.602078037892201e-47	2.711736761876849e-46	0.0	0.0
YDR443C	16	0	4.070179632618498e-05	4.9072543117796614e-05	0.0	0.0
YDR444W	27	0	4.6721277288171307e-08	6.148605622065747e-08	0.0	0.0
YDR446W	100	0	4.015215349001108e-27	1.0866589869226056e-26	0.0	0.0
YDR447C	145	0	8.752786752204585e-39	3.8047828126930135e-38	0.0	0.0
YDR448W	130	1	3.228773480071873e-34	1.1693121085575152e-33	0.006491308992685898	1.834206004857654
YDR449C	97	0	2.4117840381445514e-26	6.307489769608602e-26	0.0	0.0
YDR450W	138	1	2.7397405928587083e-36	1.076246458301259e-35	0.006115001224993962	1.7154444651891814
YDR451C	35	0	3.596894534259624e-10	5.06011263858295e-10	0.0	0.0
YDR452W	41	0	9.512016866488567e-12	1.4279198381408443e-11	0.0	0.0
YDR453C	138	11	4.3071979884549864e-30	1.3161899910523182e-29	0.06726501347493358	19.006627446204767
YDR454C	128	3	2.253199265288499e-32	7.577864897470268e-32	0.019778207087089845	5.545273970052556
YDR456W	69	0	4.585628002322972e-19	8.966999878054883e-19	0.0	0.0
YDR457W	0	0	1.0	1.0		0.0
YDR458C	69	0	4.585628002322972e-19	8.966999878054883e-19	0.0	0.0
YDR459C	103	48	4.902005680222245e-08	6.448178103146874e-08	0.39325988460543687	112.34511783448512
YDR460W	111	0	5.626937163911732e-30	1.6987147312155575e-29	0.0	0.0
YDR461C-A	117	0	1.565848592313458e-31	5.06194224530337e-31	0.0	0.0
YDR461W	186	5	4.7028783113243904e-46	2.6778468483590664e-45	0.022684681963687277	6.3755823712439765
YDR462W	217	0	2.1050220280903887e-57	1.7961397156599146e-56	0.0	0.0
YDR463W	33	0	1.2108167111907786e-09	1.6844235379918161e-09	0.0	0.0
YDR464W	10	0	0.0017777502615399787	0.00202492409469527	0.0	0.0
YDR465C	69	13	6.63311949518637e-12	1.0022877093225647e-11	0.158990031849843	48.38050620134423
YDR466W	28	0	2.5380921624870785e-08	3.364815128276438e-08	0.0	0.0
YDR468C	81	0	3.457614592855009e-22	7.604107657173674e-22	0.0	0.0
YDR469W	319	11	1.8299974526186403e-76	2.899260426999945e-75	0.029098971346522992	8.196608087827139
YDR470C	109	1	8.912051277374617e-29	2.5872391164150138e-28	0.007741928156414373	2.1676980067782705
YDR471W	175	0	1.5141799453474649e-46	8.760612540938905e-46	0.0	0.0
YDR472W	111	6	4.145573108518391e-26	1.0715141998691806e-25	0.045614603732387383	15.037184363626706
YDR473C	40	4	4.649662064052548e-09	6.342553731111528e-09	0.08438701690491668	23.263100554193244
YDR475C	5	0	0.04710810366878832	0.051721783925009854	0.0	0.0
YDR476C	75	1	5.966832824759118e-20	1.2091351506409333e-19	0.011251602253988888	3.1792904087546683
YDR477W	54	2	7.673521978992495e-14	1.2358001932563943e-13	0.03125445070552469	8.670792024955274
YDR478W	202	7	6.717400105016041e-49	4.222051147972377e-48	0.029243025660119635	9.396917463604805
YDR479C	70	11	4.735132844481719e-13	7.420095092265495e-13	0.13260816942201192	36.94245900575057
YDR480W	65	0	5.053508708010279e-18	9.56010808544971e-18	0.0	0.0
YDR481C	38	0	5.840504472256379e-11	8.512098636580444e-11	0.0	0.0
YDR482C	200	25	3.58642684063125e-38	1.5312205464343222e-37	0.10548377113114583	29.65755978679443
YDR483W	48	0	1.3908922812246234e-13	2.218868657232402e-13	0.0	0.0
YDR484W	74	0	2.2889864688226024e-20	4.684683694732664e-20	0.0	0.0
YDR485C	60	5	1.2888524227868452e-13	2.0681334496225297e-13	0.07032251408743055	19.544818087922227
YDR486C	181	0	4.25191517833433e-48	2.5712685794532845e-47	0.0	0.0
YDR487C	266	5	1.0936069349225415e-66	1.31027780890407e-65	0.015862221222728696	4.465295518051206
YDR488C	418	18	1.688523109308825e-97	5.031448912764276e-96	0.03633890680116028	10.243537118836793
YDR489W	183	0	1.292520742335509e-48	7.924612781632742e-48	0.0	0.0
YDR490C	48	2	2.789962246703856e-12	4.274127032710143e-12	0.035161257043715276	9.732521659996792
YDR492W	81	0	3.457614592855009e-22	7.604107657173674e-22	0.0	0.0
YDR493W	141	6	7.988201256460314e-34	2.85697421802881e-33	0.03590936889570922	11.83778343410848
YDR494W	119	5	8.859608714953697e-29	2.573313622207006e-28	0.03545672979198179	12.022526753071292
YDR495C	18	0	1.1762288562806695e-05	1.4310328226084473e-05	0.0	0.0
YDR496C	58	0	3.3838976794615336e-16	5.971400906591986e-16	0.0	0.0
YDR497C	23	0	5.402391942726981e-07	6.82238824387854e-07	0.0	0.0
YDR498C	89	7	6.865580912502561e-20	1.3888130787127059e-19	0.06637181104881086	21.19526939600598
YDR499W	44	5	1.5118160817393416e-09	2.0996025805561346e-09	0.09589433739195076	26.494086743651483
YDR500C	2	0	0.40663138620088246	0.4305112485348444	0.0	0.0
YDR501W	32	0	2.222968709079237e-09	3.060639943958509e-09	0.0	0.0
YDR502C	75	0	1.2572215796374245e-20	2.5970838019018777e-20	0.0	0.0
YDR503C	100	3	3.9277299243680557e-25	9.82957998043546e-25	0.025316105071475	7.082577644993015
YDR504C	220	20	8.016668739285483e-46	4.5155594436465044e-45	0.07671546991356061	21.57889418080996
YDR505C	30	0	7.503460957526733e-09	1.0160679059744818e-08	0.0	0.0
YDR506C	54	0	3.750411761546826e-15	6.3362567687002924e-15	0.0	0.0
YDR507C	4	0	0.09386180148577856	0.10138978594002866	0.0	0.0
YDR508C	13	0	0.0002657188806440709	0.0003098437312619732	0.0	0.0
YDR510W	75	45	0.00033332076932976793	0.00038827784979045884	0.5063221014295	141.18559385559746
YDR511W	133	0	1.1200669681749194e-35	4.280069856461104e-35	0.0	0.0
YDR512C	433	363	1.2139744837438876e-06	1.5286987641802273e-06	0.7074477398726271	199.9876224919754
YDR513W	428	361	2.0705481643744857e-06	2.5897613078115847e-06	0.7117689977260494	201.2068405538202
YDR514C	88	0	5.241893898653384e-24	1.237018129304703e-23	0.0	0.0
YDR515W	130	3	6.850426583195458e-33	2.3450478142831593e-32	0.019473926978057693	5.460613297935828
YDR516C	75	0	1.2572215796374245e-20	2.5970838019018777e-20	0.0	0.0
YDR517W	72	1	3.5968818384746836e-19	7.106034851620716e-19	0.01172041901457176	3.26639425642728
YDR518W	65	23	2.175188006999436e-07	2.800426735673552e-07	0.29860021366355133	86.7079202324932
YDR519W	200	0	5.207345788154585e-53	3.790815902237597e-52	0.0	0.0
YDR520C	33	0	1.2108167111907786e-09	1.6844235379918161e-09	0.0	0.0
YDR522C	88	5	8.482310335584944e-21	1.7719493912077375e-20	0.04794716869597538	13.39588655415361
YDR523C	70	1	1.1918445802054742e-18	2.3078445053069635e-18	0.01205528812927381	3.358405363173364
YDR524C	48	2	2.789962246703856e-12	4.274127032710143e-12	0.035161257043715276	9.732521659996792
YDR524C-B	56	0	1.126196359013658e-15	1.9461404028508254e-15	0.0	0.0
YDR524W-C	239	3	4.7699462180353336e-61	4.571993449986867e-60	0.010592512582207112	2.980584758547469
YDR525W-A	95	0	7.971421827313022e-26	2.0402157066701018e-25	0.0	0.0
YDR527W	30	3	4.890426781643787e-07	6.26667656444595e-07	0.08438701690491666	23.075494905308148
YDR528W	35	35	0.554482794711098	0.5866134202324363	0.8438701690491667	238.44678065171863
YDR529C	144	3	1.6469829763301355e-36	6.554878267733293e-36	0.017580628521857638	4.967641263301428
YDR530C	127	35	1.4878384190472916e-16	2.6697531194823633e-16	0.23256264501354987	67.06315705351508
YDR531W	43	4	7.969168079503626e-10	1.1178216006152525e-09	0.07849955060922481	21.67698006103955
YDR532C	127	18	1.1832896315439942e-23	2.7663002727680937e-23	0.1196036460069685	35.394443999213216
YDR533C	74	11	4.967223925314638e-14	8.074195815286739e-14	0.12544016026406532	35.44479171782756
YDR534C	0	0	1.0	1.0		0.0
YDR536W	2	0	0.40663138620088246	0.4305112485348444	0.0	0.0
YDR538W	80	3	5.874610009081546e-20	1.19296900290353e-19	0.03164513133934375	8.94175427309266
YDR539W	4	0	0.09386180148577856	0.10138978594002866	0.0	0.0
YDR540C	13	0	0.0002657188806440709	0.0003098437312619732	0.0	0.0
YDR541C	14	0	0.0001418592241743844	0.00016835171238689322	0.0	0.0
YDR542W	25	0	1.5863353035159115e-07	2.0441439234864457e-07	0.0	0.0
YDR545W	78	0	2.0841950302619768e-21	4.4574955816424796e-21	0.0	0.0
YEL001C	2	0	0.40663138620088246	0.4305112485348444	0.0	0.0
YEL002C	108	2	7.491807060480846e-28	2.091523417709968e-27	0.015627225352762345	4.415681122934604
YEL003W	370	51	4.6768395408571706e-67	5.747116281937947e-66	0.11631723951758785	33.421112116008366
YEL004W	136	11	1.3874636294164842e-29	4.1515626081031217e-29	0.06825420484956496	20.885849401106924
YEL005C	105	2	4.484368183585206e-27	1.2096435939867973e-26	0.01607371750569841	4.498995861910034
YEL006W	75	0	1.2572215796374245e-20	2.5970838019018777e-20	0.0	0.0
YEL007W	5	0	0.04710810366878832	0.051721783925009854	0.0	0.0
YEL009C	0	0	1.0	1.0		0.0
YEL011W	4	0	0.09386180148577856	0.10138978594002866	0.0	0.0
YEL012W	47	0	2.5417173017932916e-13	4.019086115648397e-13	0.0	0.0
YEL013W	10	0	0.0017777502615399787	0.00202492409469527	0.0	0.0
YEL015W	36	0	1.9616034847378764e-10	2.8111591429672387e-10	0.0	0.0
YEL016C	67	10	8.635011037820085e-13	1.3421607696892786e-12	0.12595077149987563	35.06570304055858
YEL017C-A	56	0	1.126196359013658e-15	1.9461404028508254e-15	0.0	0.0
YEL017W	65	0	5.053508708010279e-18	9.56010808544971e-18	0.0	0.0
YEL018W	91	4	3.532956293880891e-22	7.757934954604431e-22	0.037093194243919415	10.367251333821091
YEL019C	194	26	3.454524798798891e-36	1.3514947018974438e-35	0.11309600203751718	33.0157080912572
YEL020C	25	0	1.5863353035159115e-07	2.0441439234864457e-07	0.0	0.0
YEL020W-A	55	0	2.0550000713072357e-15	3.504835530868301e-15	0.0	0.0
YEL021W	145	5	1.7601332343082317e-35	6.69479248049381e-35	0.02909897134652299	8.165985641068197
YEL022W	8	0	0.0064464915679467265	0.00720718759861229	0.0	0.0
YEL023C	35	2	6.762605502136726e-09	9.205146566340429e-09	0.04822115251709524	13.625530323234296
YEL024W	47	0	2.5417173017932916e-13	4.019086115648397e-13	0.0	0.0
YEL025C	13	0	0.0002657188806440709	0.0003098437312619732	0.0	0.0
YEL026W	131	0	3.691905482432322e-35	1.3886297206977296e-34	0.0	0.0
YEL027W	2	0	0.40663138620088246	0.4305112485348444	0.0	0.0
YEL029C	18	0	1.1762288562806695e-05	1.4310328226084473e-05	0.0	0.0
YEL030W	43	4	7.969168079503626e-10	1.1178216006152525e-09	0.07849955060922481	21.67698006103955
YEL031W	2	0	0.40663138620088246	0.4305112485348444	0.0	0.0
YEL032W	18	0	1.1762288562806695e-05	1.4310328226084473e-05	0.0	0.0
YEL034W	150	4	2.072523120199395e-37	8.544143701983312e-37	0.022503204507977777	6.358580817509337
YEL035C	334	4	6.824012433801978e-85	1.4016034109569706e-83	0.010106229569451097	2.8471257395322653
YEL036C	105	1	9.706736756027102e-28	2.698088114253836e-27	0.008036858752849206	2.2709217202430234
YEL037C	86	0	1.7343593506426926e-23	4.0009228341540815e-23	0.0	0.0
YEL038W	169	5	1.139551772417557e-41	5.497954901991083e-41	0.024966573048791914	7.0131406081117165
YEL039C	195	3	1.0964838751925705e-49	7.10121482683837e-49	0.012982617985371795	3.6496956230085336
YEL040W	60	3	8.803710007244809e-15	1.4649923683930816e-14	0.04219350845245833	11.726890852753328
YEL041W	72	3	6.907232963894618e-18	1.3019828507164193e-17	0.035161257043715276	9.935282526602856
YEL042W	66	0	2.773150402323298e-18	5.2826723960785974e-18	0.0	0.0
YEL043W	38	1	2.681155105341445e-10	3.8280345111267753e-10	0.022207109711820175	6.1140200172650525
YEL044W	211	7	3.236379904286646e-51	2.189696568182647e-50	0.02799569281205766	8.997991722912175
YEL046C	142	0	5.233322313454105e-38	2.216261901669702e-37	0.0	0.0
YEL047C	81	3	3.2374137239529164e-20	6.609288720785667e-20	0.03125445070552469	8.723662710734736
YEL048C	138	0	5.681075663405738e-37	2.2831492760479665e-36	0.0	0.0
YEL049W	29	0	1.3796284872262852e-08	1.8464611193945463e-08	0.0	0.0
YEL050C	28	0	2.5380921624870785e-08	3.364815128276438e-08	0.0	0.0
YEL051W	167	0	1.775600455192996e-44	9.368328640197174e-44	0.0	0.0
YEL052W	72	38	5.1393527163839464e-05	6.18593919462622e-05	0.4453759225537269	129.15867283514422
YEL053C	67	5	2.0863140208396314e-15	3.557187054209523e-15	0.06297538574993782	17.532851520279298
YEL054C	48	0	1.3908922812246234e-13	2.218868657232402e-13	0.0	0.0
YEL055C	42	0	5.197602943136891e-12	7.862023810094757e-12	0.0	0.0
YEL056W	59	3	1.597373199598368e-14	2.6352533766179618e-14	0.04290865266351695	11.922339034189877
YEL057C	116	2	6.350287803313551e-30	1.9130699401181892e-29	0.014549485673261494	4.0760133448433695
YEL058W	72	1	3.5968818384746836e-19	7.106034851620716e-19	0.01172041901457176	3.311760842200953
YEL059C-A	225	28	7.739570127094937e-43	3.8503691869310537e-42	0.10501495437056296	29.542079024325588
YEL060C	6	0	0.024022975765284414	0.026609424812432718	0.0	0.0
YEL061C	18	0	1.1762288562806695e-05	1.4310328226084473e-05	0.0	0.0
YEL062W	55	3	1.7307814847068653e-13	2.7542125950606483e-13	0.046029281948136366	12.773934678968796
YEL063C	10	0	0.0017777502615399787	0.00202492409469527	0.0	0.0
YEL064C	84	2	1.2443731716104683e-21	2.682305138655099e-21	0.020092146882123015	5.610512488747977
YEL065W	64	0	9.21005886672068e-18	1.7247492198798644e-17	0.0	0.0
YEL066W	124	0	2.402518282579039e-33	8.363730413506086e-33	0.0	0.0
YEL067C	124	0	2.402518282579039e-33	8.363730413506086e-33	0.0	0.0
YEL069C	42	0	5.197602943136891e-12	7.862023810094757e-12	0.0	0.0
YEL070W	63	2	3.5144393294939096e-16	6.192261208308662e-16	0.02678952917616402	7.451461895837476
YEL071W	8	0	0.0064464915679467265	0.00720718759861229	0.0	0.0
YEL072W	70	0	2.5174689993697285e-19	5.004481235871175e-19	0.0	0.0
YEL073C	2	0	0.40663138620088246	0.4305112485348444	0.0	0.0
YEL075C	127	11	2.663211517740276e-27	7.286455489307482e-27	0.07309111700425854	22.53040446505925
YEL077C	25	2	2.721716802441891e-06	3.397567469251859e-06	0.06750961352393334	18.342060053404467
YER001W	43	0	2.840873131459108e-12	4.3302044471299575e-12	0.0	0.0
YER002W	72	0	7.589661935254621e-20	1.5245597551396903e-19	0.0	0.0
YER003C	60	2	2.1151582312859965e-15	3.603162022549101e-15	0.028129005634972223	7.817927235168888
YER004W	105	0	2.02492020075178e-28	5.7707215433714e-28	0.0	0.0
YER005W	57	6	2.6192846719459438e-12	4.023372368686198e-12	0.0888284388472807	28.77805973381526
YER006W	77	1	1.8021233662485238e-20	3.712038495449592e-20	0.010959352844794372	3.0570100086325263
YER007C-A	18	0	1.1762288562806695e-05	1.4310328226084473e-05	0.0	0.0
YER007W	75	8	8.62565817598246e-16	1.500035082252045e-15	0.09001281803191111	28.23711876098932
YER008C	16	0	4.070179632618498e-05	4.9072543117796614e-05	0.0	0.0
YER009W	159	1	1.0077857218834144e-41	4.886826042623538e-41	0.005307359553768344	1.490292379486214
YER010C	53	2	1.3964584546798341e-13	2.2265130504196634e-13	0.03184415732261007	8.831362246988439
YER011W	26	0	8.606040894067883e-08	1.1248486632223727e-07	0.0	0.0
YER012W	40	0	1.7412700362469086e-11	2.5822702368375377e-11	0.0	0.0
YER013W	20	0	3.418653073489337e-06	4.224467947064284e-06	0.0	0.0
YER014C-A	116	2	6.350287803313551e-30	1.9130699401181892e-29	0.014549485673261494	4.0760133448433695
YER014W	116	0	2.844222941183012e-31	9.032096153916898e-31	0.0	0.0
YER015W	29	4	2.8527213287573784e-06	3.5603299396014937e-06	0.11639588538609195	31.7929040875467
YER016W	10	0	0.0017777502615399787	0.00202492409469527	0.0	0.0
YER017C	83	0	1.0443127841392344e-22	2.335994874206432e-22	0.0	0.0
YER018C	208	5	9.957710984609495e-52	6.87476541086305e-51	0.02028534060214343	5.704468437209069
YER019C-A	200	5	1.152201117657598e-49	7.445290592863872e-49	0.02109675422622917	5.931511957358889
YER019W	147	3	2.7624991181861314e-37	1.1299525198213685e-36	0.01722184018467687	4.866260829545294
YER020W	36	0	1.9616034847378764e-10	2.8111591429672387e-10	0.0	0.0
YER021W	25	0	1.5863353035159115e-07	2.0441439234864457e-07	0.0	0.0
YER022W	44	0	1.553150244682211e-12	2.394682857149436e-12	0.0	0.0
YER023W	141	3	9.820126350197428e-36	3.777628537791666e-35	0.01795468444785461	5.037608042332191
YER024W	25	0	1.5863353035159115e-07	2.0441439234864457e-07	0.0	0.0
YER025W	35	0	3.596894534259624e-10	5.06011263858295e-10	0.0	0.0
YER026C	20	0	3.418653073489337e-06	4.224467947064284e-06	0.0	0.0
YER027C	54	0	3.750411761546826e-15	6.3362567687002924e-15	0.0	0.0
YER028C	75	0	1.2572215796374245e-20	2.5970838019018777e-20	0.0	0.0
YER029C	141	0	9.498935273018258e-38	3.944287130334152e-37	0.0	0.0
YER030W	144	0	1.588595539750245e-38	6.812835905371856e-38	0.0	0.0
YER031C	75	5	1.8546232300209187e-17	3.433978813860368e-17	0.056258011269944445	15.896452043773346
YER032W	29	6	2.2867181729941015e-05	2.7762119934323574e-05	0.17459382807913792	55.63758214679094
YER033C	27	0	4.6721277288171307e-08	6.148605622065747e-08	0.0	0.0
YER034W	217	8	3.965013530732376e-52	2.787627483525904e-51	0.031110420978771126	9.84413314432515
YER035W	222	1	5.221453314052091e-58	4.522376206191803e-57	0.0038012169776989488	1.0692680747851555
YER036C	75	1	5.966832824759118e-20	1.2091351506409333e-19	0.011251602253988888	3.1792904087546683
YER037W	114	0	9.38508780307251e-31	2.933349997579891e-30	0.0	0.0
YER038C	120	5	4.8948273092997374e-29	1.4333071209665372e-28	0.035161257043715276	9.853172757525762
YER039C	189	7	1.4909933685903737e-45	8.26079273869291e-45	0.03125445070552469	10.03986444913245
YER039C-A	280	11	1.9324389464250295e-66	2.300922646147069e-65	0.03315204235550298	9.334215615995385
YER040W	15	0	7.590949774481502e-05	9.068457032206712e-05	0.0	0.0
YER041W	47	3	2.027199837039083e-11	3.003974816493627e-11	0.053864053343563825	14.902923792737347
YER042W	94	0	1.449336372313973e-25	3.6718649679196737e-25	0.0	0.0
YER043C	57	0	6.172816252161073e-16	1.0780402753166817e-15	0.0	0.0
YER044C	88	1	2.5006632156693775e-23	5.73646356334846e-23	0.009589433739195076	2.7096225067870505
YER044C-A	116	13	1.891323705743639e-23	4.35777349027711e-23	0.09457165687619971	26.72248403863656
YER045C	32	4	5.003934319624059e-07	6.409270884667699e-07	0.10548377113114585	28.902640084383023
YER046W	97	7	6.234664713832378e-22	1.359710154313614e-21	0.06089784725097079	19.665713865491345
YER047C	28	0	2.5380921624870785e-08	3.364815128276438e-08	0.0	0.0
YER048C	2	0	0.40663138620088246	0.4305112485348444	0.0	0.0
YER048W-A	57	0	6.172816252161073e-16	1.0780402753166817e-15	0.0	0.0
YER049W	51	0	2.2820389462240504e-14	3.737968094484339e-14	0.0	0.0
YER050C	242	0	7.321616205050011e-64	7.628009926674387e-63	0.0	0.0
YER051W	88	5	8.482310335584944e-21	1.7719493912077375e-20	0.04794716869597538	13.548112533935257
YER052C	40	0	1.7412700362469086e-11	2.5822702368375377e-11	0.0	0.0
YER053C	31	5	2.7104611616069315e-06	3.3842514416850763e-06	0.13610809178212366	37.25730947918738
YER053C-A	47	1	1.1818375148603135e-12	1.833490031821328e-12	0.01795468444785461	4.967641264245784
YER054C	35	0	3.596894534259624e-10	5.06011263858295e-10	0.0	0.0
YER055C	13	5	0.04375653623975064	0.04839304613746268	0.3245654496342949	110.05236027665356
YER056C	28	0	2.5380921624870785e-08	3.364815128276438e-08	0.0	0.0
YER056C-A	65	0	5.053508708010279e-18	9.56010808544971e-18	0.0	0.0
YER057C	141	13	9.755664043370687e-30	2.928226717819667e-29	0.07780363260736997	23.50883752546177
YER058W	150	2	1.0104060593971436e-38	4.382236234987159e-38	0.011251602253988888	3.1792904087546683
YER059W	52	0	1.2497748023546678e-14	2.0647672761682547e-14	0.0	0.0
YER060W	55	6	8.386806581410747e-12	1.2639550484720443e-11	0.09205856389627273	29.805847580823507
YER060W-A	150	20	2.5013745767519635e-28	7.117963973726147e-28	0.11251602253988889	31.58235505900729
YER061C	94	1	6.927270505340234e-25	1.7090833408928224e-24	0.008977342223927305	2.5099661125363664
YER062C	130	1	3.228773480071873e-34	1.1693121085575152e-33	0.006491308992685898	1.834206004857654
YER063W	62	0	3.060249787727929e-17	5.615665771928309e-17	0.0	0.0
YER064C	1	0	0.9322770581882065	0.9758873974591146	0.0	0.0
YER065C	0	0	1.0	1.0		0.0
YER066W	8	0	0.0064464915679467265	0.00720718759861229	0.0	0.0
YER067W	59	4	6.258766084927765e-14	1.0147776643478876e-13	0.05721153688468927	15.896452045586503
YER068W	138	0	5.681075663405738e-37	2.2831492760479665e-36	0.0	0.0
YER069W	18	0	1.1762288562806695e-05	1.4310328226084473e-05	0.0	0.0
YER070W	58	0	3.3838976794615336e-16	5.971400906591986e-16	0.0	0.0
YER071C	194	5	4.064822355465022e-48	2.46851038714671e-47	0.021749231161061	6.1140200172650525
YER072W	88	0	5.241893898653384e-24	1.237018129304703e-23	0.0	0.0
YER073W	52	0	1.2497748023546678e-14	2.0647672761682547e-14	0.0	0.0
YER074W	155	0	2.2594201279811792e-41	1.0765472374498558e-40	0.0	0.0
YER074W-A	117	0	1.565848592313458e-31	5.06194224530337e-31	0.0	0.0
YER075C	8	0	0.0064464915679467265	0.00720718759861229	0.0	0.0
YER076C	23	1	2.376926916980669e-06	2.9690935489912746e-06	0.03669000734996377	9.935282528491568
YER077C	43	1	1.3142894114504002e-11	1.9693794698413893e-11	0.019624887652306203	5.419245015259888
YER078C	114	1	4.5077977679362894e-30	1.3752968150345677e-29	0.007402369903940059	2.073450267072695
YER078W-A	447	0	9.03772504137045e-117	4.519648409819256e-115	0.0	0.0
YER079W	281	1	3.0248856751681536e-73	4.3490293794730126e-72	0.003003096687007711	0.8455559598818821
YER080W	0	0	1.0	1.0		0.0
YER081W	109	4	7.979891183820043e-27	2.128587857057007e-26	0.030967712625657492	8.670792027113082
YER082C	99	1	3.493303347612873e-26	9.05770403612337e-26	0.008523941101506734	2.4085533393662675
YER083C	113	13	1.0637873426282596e-22	2.3777073484085196e-22	0.09708240882866519	29.282937969321672
YER085C	150	15	6.440659125685659e-31	2.0296016784557933e-30	0.08438701690491665	25.26588403955789
YER086W	138	1	2.7397405928587083e-36	1.076246458301259e-35	0.006115001224993962	1.7278752218750748
YER087C-B	170	20	2.7662535676613687e-33	9.624152611990642e-33	0.09927884341754901	29.28293797518137
YER087W	95	10	9.182668598539895e-20	1.8406945664065158e-19	0.0888284388472807	24.838206328311564
YER088C	0	0	1.0	1.0		0.0
YER089C	21	1	8.042858710371687e-06	9.913090536508266e-06	0.04018429376424603	10.838490030519775
YER090W	72	7	1.4392390334031742e-15	2.4826225798145333e-15	0.08204293310200231	26.494086734934385
YER091C	20	0	3.418653073489337e-06	4.224467947064284e-06	0.0	0.0
YER092W	200	1	2.5263614360154416e-52	1.7937166195709636e-51	0.004219350845245834	1.1863023914717774
YER093C	14	0	0.0001418592241743844	0.00016835171238689322	0.0	0.0
YER093C-A	127	0	4.012463460490441e-34	1.4404292984569615e-33	0.0	0.0
YER094C	103	0	6.6875722065443895e-28	1.874280105255204e-27	0.0	0.0
YER095W	97	2	5.303581222678289e-25	1.3163960125862253e-24	0.017399384928848797	4.916428466868902
YER096W	29	0	1.3796284872262852e-08	1.8464611193945463e-08	0.0	0.0
YER098W	23	0	5.402391942726981e-07	6.82238824387854e-07	0.0	0.0
YER099C	103	1	3.2042206400913135e-27	8.729262388046018e-27	0.008192914262613269	2.292757506977304
YER100W	161	3	6.658039359493377e-41	3.151471963493532e-40	0.015724288864270186	4.415681123867298
YER101C	83	5	1.6360447566232105e-19	3.2692471839263666e-19	0.05083555235235944	14.193260756144298
YER102W	14	0	0.0001418592241743844	0.00016835171238689322	0.0	0.0
YER103W	0	0	1.0	1.0		0.0
YER104W	138	16	2.2067722712959897e-27	6.0520492762151825e-27	0.09784001959990339	29.37387876908681
YER105C	8	0	0.0064464915679467265	0.00720718759861229	0.0	0.0
YER106W	172	1	4.375188371128595e-45	2.3670468788674087e-44	0.004906221913076551	1.386318492145408
YER107C	117	13	1.0628852707846551e-23	2.4868401921409895e-23	0.09376335211657408	28.290296011456185
YER109C	11	1	0.0037098683163417395	0.004218159882815608	0.07671546991356061	19.870565056983136
YER110C	1	0	0.9322770581882065	0.9758873974591146	0.0	0.0
YER111C	13	0	0.0002657188806440709	0.0003098437312619732	0.0	0.0
YER112W	28	0	2.5380921624870785e-08	3.364815128276438e-08	0.0	0.0
YER113C	62	3	2.673967822315828e-15	4.552394596251725e-15	0.040832427534637096	11.354608603682
YER114C	11	0	0.0009401824267611105	0.0010846517826084547	0.0	0.0
YER115C	138	1	2.7397405928587083e-36	1.076246458301259e-35	0.006115001224993962	1.7154444651891814
YER116C	127	0	4.012463460490441e-34	1.4404292984569615e-33	0.0	0.0
YER117W	181	0	4.25191517833433e-48	2.5712685794532845e-47	0.0	0.0
YER118C	70	0	2.5174689993697285e-19	5.004481235871175e-19	0.0	0.0
YER119C	111	4	2.4303507731775043e-27	6.662033983100012e-27	0.03040973582159159	8.592676780206112
YER120W	13	0	0.0002657188806440709	0.0003098437312619732	0.0	0.0
YER121W	283	11	3.2760694822792466e-67	4.0344059084770764e-66	0.032800607277529446	9.23561474698658
YER122C	102	25	1.1078211051241677e-14	1.839757197680938e-14	0.20683092378656046	57.87543220128028
YER123W	37	1	4.903963869111738e-10	6.885423879702541e-10	0.022807301866193695	6.274915281340913
YER124C	35	0	3.596894534259624e-10	5.06011263858295e-10	0.0	0.0
YER125W	4	0	0.09386180148577856	0.10138978594002866	0.0	0.0
YER126C	84	0	5.739893313436789e-23	1.3021746132376715e-22	0.0	0.0
YER127W	216	8	7.169502429017893e-52	4.997794965973564e-51	0.03125445070552469	9.889497812077076
YER128W	127	13	3.292477416752123e-26	8.571768955971689e-26	0.08638041100503281	26.285471873376565
YER129W	37	0	1.0701752652973011e-10	1.5452116371390356e-10	0.0	0.0
YER130C	18	1	5.027857120145334e-05	6.053005295783089e-05	0.04688167605828704	12.549830562681828
YER131W	59	0	1.8552974403720486e-16	3.2992627024055815e-16	0.0	0.0
YER132C	1	0	0.9322770581882065	0.9758873974591146	0.0	0.0
YER133W	0	0	1.0	1.0		0.0
YER134C	8	0	0.0064464915679467265	0.00720718759861229	0.0	0.0
YER136W	11	0	0.0009401824267611105	0.0010846517826084547	0.0	0.0
YER137C	62	1	1.4419030258659883e-16	2.5881349256414787e-16	0.013610809178212365	3.784869534560667
YER138W-A	0	0	1.0	1.0		0.0
YER139C	35	0	3.596894534259624e-10	5.06011263858295e-10	0.0	0.0
YER140W	69	8	2.7799217546184932e-14	4.548315792549347e-14	0.09784001959990339	31.101753982593497
YER141W	59	0	1.8552974403720486e-16	3.2992627024055815e-16	0.0	0.0
YER142C	155	21	4.593277083753212e-29	1.3484398421983014e-28	0.11433079709698386	33.84405918449694
YER143W	116	0	2.844222941183012e-31	9.032096153916898e-31	0.0	0.0
YER144C	61	0	5.579371843446958e-17	1.0138062392310727e-16	0.0	0.0
YER145C	58	0	3.3838976794615336e-16	5.971400906591986e-16	0.0	0.0
YER146W	180	7	3.0869760576251487e-43	1.5724711521171153e-42	0.032817173240800926	10.53908422749022
YER147C	74	2	4.892191043839711e-19	9.556722382174652e-19	0.022807301866193695	6.44450758316793
YER148W	113	1	8.187227549802331e-30	2.461304006216059e-29	0.0074678776022050145	2.091638426862508
YER149C	70	7	4.617169828252785e-15	7.773227073267496e-15	0.08438701690491666	26.86724290267602
YER150W	83	4	4.09502551294642e-20	8.348277818133591e-20	0.040668441881887556	11.491411114843729
YER151C	29	0	1.3796284872262852e-08	1.8464611193945463e-08	0.0	0.0
YER152C	94	0	1.449336372313973e-25	3.6718649679196737e-25	0.0	0.0
YER153C	231	59	9.763544729390518e-31	3.048324958671274e-30	0.21553393928095596	61.66727086062856
YER154W	108	35	1.6746433493174808e-12	2.5792377884105067e-12	0.27347644367334106	78.75306517225931
YER155C	0	0	1.0	1.0		0.0
YER156C	80	5	9.650234796124761e-19	1.8743161199768155e-18	0.05274188556557292	17.883508543779396
YER157W	18	0	1.1762288562806695e-05	1.4310328226084473e-05	0.0	0.0
YER158C	38	0	5.840504472256379e-11	8.512098636580444e-11	0.0	0.0
YER159C	80	0	6.292124777307805e-22	1.3624250600262494e-21	0.0	0.0
YER161C	42	1	2.401215125021256e-11	3.551797372427274e-11	0.020092146882123015	5.545273969464187
YER162C	44	2	3.065788713766171e-11	4.522018695272954e-11	0.038357734956780305	10.597634697460592
YER163C	75	8	8.62565817598246e-16	1.500035082252045e-15	0.09001281803191111	28.23711876098932
YER164W	2	0	0.40663138620088246	0.4305112485348444	0.0	0.0
YER165W	62	0	3.060249787727929e-17	5.615665771928309e-17	0.0	0.0
YER166W	6	0	0.024022975765284414	0.026609424812432718	0.0	0.0
YER167W	18	0	1.1762288562806695e-05	1.4310328226084473e-05	0.0	0.0
YER168C	69	0	4.585628002322972e-19	8.966999878054883e-19	0.0	0.0
YER169W	10	0	0.0017777502615399787	0.00202492409469527	0.0	0.0
YER170W	113	0	1.7049032371166747e-30	5.2488750089175564e-30	0.0	0.0
YER171W	62	0	3.060249787727929e-17	5.615665771928309e-17	0.0	0.0
YER172C	1	0	0.9322770581882065	0.9758873974591146	0.0	0.0
YER173W	44	2	3.065788713766171e-11	4.522018695272954e-11	0.038357734956780305	10.597634697460592
YER174C	136	0	1.872069677597494e-36	7.39441807408186e-36	0.0	0.0
YER175C	123	18	1.1314704868235295e-22	2.527023988241599e-22	0.12349319547060975	36.5362002685949
YER175W-A	122	30	2.7713788621242632e-17	5.119884303269077e-17	0.2075090579629098	60.09634309228733
YER176W	13	0	0.0002657188806440709	0.0003098437312619732	0.0	0.0
YER177W	10	0	0.0017777502615399787	0.00202492409469527	0.0	0.0
YER178W	35	0	3.596894534259624e-10	5.06011263858295e-10	0.0	0.0
YER179W	113	2	3.798671646942727e-29	1.1174506722029473e-28	0.014935755204410029	4.183276853725016
YER180C	133	1	5.397705612524724e-35	2.018348828194388e-34	0.006344888489091479	1.779453587207666
YER180C-A	88	1	2.5006632156693775e-23	5.73646356334846e-23	0.009589433739195076	2.7096225067870505
YER182W	75	0	1.2572215796374245e-20	2.5970838019018777e-20	0.0	0.0
YER183C	46	5	4.715357749065288e-10	6.628702619133334e-10	0.09172501837490941	25.366678793994065
YER184C	11	0	0.0009401824267611105	0.0010846517826084547	0.0	0.0
YER185W	40	1	8.020154886906355e-11	1.1656282727975346e-10	0.02109675422622917	5.815775138548313
YER186C	4	0	0.09386180148577856	0.10138978594002866	0.0	0.0
YER187W	2	0	0.40663138620088246	0.4305112485348444	0.0	0.0
YER188C-A	30	2	1.3571809182774062e-07	1.7722859811565311e-07	0.056258011269944445	15.383663270205432
YER189W	86	0	1.7343593506426926e-23	4.0009228341540815e-23	0.0	0.0
YER190C-B	424	10	3.970353884974473e-104	1.383848799544739e-102	0.019902598326631292	5.610512486941092
YER190W	484	0	2.5817212837245688e-126	1.6682560789550556e-124	0.0	0.0
YFL001W	138	55	1.204895123107544e-12	1.8687572419070885e-12	0.3363250673746679	94.34944558540496
YFL002C	4	0	0.09386180148577856	0.10138978594002866	0.0	0.0
YFL003C	59	0	1.8552974403720486e-16	3.2992627024055815e-16	0.0	0.0
YFL004W	40	5	1.5418576590359046e-08	2.0611862847781237e-08	0.10548377113114583	29.07887569274156
YFL005W	13	0	0.0002657188806440709	0.0003098437312619732	0.0	0.0
YFL007W	0	0	1.0	1.0		0.0
YFL008W	15	0	7.590949774481502e-05	9.068457032206712e-05	0.0	0.0
YFL009W	30	15	0.0077074382580784384	0.00860521790374861	0.4219350845245833	115.37747452654077
YFL010C	0	0	1.0	1.0		0.0
YFL010W-A	0	0	1.0	1.0		0.0
YFL011W	28	0	2.5380921624870785e-08	3.364815128276438e-08	0.0	0.0
YFL012W	64	5	1.2229405531305464e-14	2.0291780499289592e-14	0.06592735695696615	18.342060052438885
YFL013C	38	0	5.840504472256379e-11	8.512098636580444e-11	0.0	0.0
YFL014W	138	0	5.681075663405738e-37	2.2831492760479665e-36	0.0	0.0
YFL016C	26	0	8.606040894067883e-08	1.1248486632223727e-07	0.0	0.0
YFL017C	188	25	3.303718029544393e-35	1.2491572904608682e-34	0.1122167777990913	31.540579452388084
YFL017W-A	133	11	8.013757589985554e-29	2.3347071884501987e-28	0.06979377338000627	19.573989465029797
YFL018C	10	0	0.0017777502615399787	0.00202492409469527	0.0	0.0
YFL020C	20	0	3.418653073489337e-06	4.224467947064284e-06	0.0	0.0
YFL021W	0	0	1.0	1.0		0.0
YFL022C	53	0	6.8457024938376524e-15	1.1411488417988505e-14	0.0	0.0
YFL023W	54	0	3.750411761546826e-15	6.3362567687002924e-15	0.0	0.0
YFL024C	25	0	1.5863353035159115e-07	2.0441439234864457e-07	0.0	0.0
YFL025C	15	0	7.590949774481502e-05	9.068457032206712e-05	0.0	0.0
YFL026W	80	0	6.292124777307805e-22	1.3624250600262494e-21	0.0	0.0
YFL027C	91	151	0.01297141106642676	0.014476729098199165	1.4002680827079579	391.3637378810356
YFL028C	138	6	4.726391784896096e-33	1.6266594347658557e-32	0.03669000734996377	12.095126551730798
YFL029C	86	0	1.7343593506426926e-23	4.0009228341540815e-23	0.0	0.0
YFL030W	61	5	7.155666227957745e-14	1.1585652161313343e-13	0.0691696859876366	19.2295790877568
YFL031W	56	20	1.8403521788270056e-06	2.3103778698273263e-06	0.3013822032318452	83.66553707450035
YFL033C	8	0	0.0064464915679467265	0.00720718759861229	0.0	0.0
YFL034C-A	141	0	9.498935273018258e-38	3.944287130334152e-37	0.0	0.0
YFL034C-B	147	10	5.8586998369929196e-33	2.0103450335648138e-32	0.057406133948922904	16.22086943181765
YFL034W	23	1	2.376926916980669e-06	2.9690935489912746e-06	0.03669000734996377	9.935282528491568
YFL036W	4	0	0.09386180148577856	0.10138978594002866	0.0	0.0
YFL037W	1	0	0.9322770581882065	0.9758873974591146	0.0	0.0
YFL038C	88	0	5.241893898653384e-24	1.237018129304703e-23	0.0	0.0
YFL039C	147	1	1.2830163675754922e-38	5.543671773047825e-38	0.005740613394892291	1.6220869431817648
YFL040W	0	0	1.0	1.0		0.0
YFL041W	72	0	7.589661935254621e-20	1.5245597551396903e-19	0.0	0.0
YFL041W-A	111	15	3.4510713629867586e-21	7.337194605743752e-21	0.11403650933096846	34.06382580443525
YFL042C	45	4	2.45402746564233e-10	3.5115978987083947e-10	0.07501068169325927	20.73450266764218
YFL044C	150	7	1.602244728860523e-35	6.098285529898655e-35	0.03938060788896111	12.632942022328256
YFL045C	139	0	3.1296899692490106e-37	1.274705879118347e-36	0.0	0.0
YFL046W	152	16	6.953405601008069e-31	2.1899800444357835e-30	0.0888284388472807	26.49408673805431
YFL047W	55	0	2.0550000713072357e-15	3.504835530868301e-15	0.0	0.0
YFL048C	77	0	3.793676996060279e-21	7.98880864311339e-21	0.0	0.0
YFL049W	46	0	4.645748595427285e-13	7.283996775436837e-13	0.0	0.0
YFL050C	15	1	0.0003161984117457309	0.0003684070230854332	0.056258011269944445	14.902923794862142
YFL051C	35	0	3.596894534259624e-10	5.06011263858295e-10	0.0	0.0
YFL052W	10	1	0.006879071699088251	0.007683344599234129	0.08438701690491668	23.844678065660016
YFL053W	8	0	0.0064464915679467265	0.00720718759861229	0.0	0.0
YFL054C	33	0	1.2108167111907786e-09	1.6844235379918161e-09	0.0	0.0
YFL055W	6	0	0.024022975765284414	0.026609424812432718	0.0	0.0
YFL056C	75	7	2.498953321720541e-16	4.432905784458615e-16	0.07876121577792222	25.099661127351457
YFL057C	217	15	6.821183015566106e-48	4.1163298554586226e-47	0.05833203933519585	16.40688857976128
YFL058W	186	15	5.169118784844254e-40	2.357462500526511e-39	0.06805404589106183	20.51155101771298
YFL059W	350	13	3.615488160079346e-83	7.072337553951128e-82	0.031343749136111904	8.856594711202138
YFL060C	563	55	6.043237946178975e-113	2.673435494498099e-111	0.08243847122149942	23.25278889675177
YFL061W	255	5	7.514581529077708e-64	7.78673123850917e-63	0.016546473902924838	5.588596421126256
YFL062W	18	0	1.1762288562806695e-05	1.4310328226084473e-05	0.0	0.0
YFL066C	0	0	1.0	1.0		0.0
YFL067W	0	0	1.0	1.0		0.0
YFL068W	13	1	0.0010813738349429577	0.0012457894480682992	0.06491308992685899	18.34206004857654
YFR001W	152	1	6.522209574976559e-40	2.967502157095743e-39	0.005551777427955044	1.5687288199114469
YFR002W	40	0	1.7412700362469086e-11	2.5822702368375377e-11	0.0	0.0
YFR003C	436	67	2.027476977990036e-75	3.1010691756438027e-74	0.12967729661994074	37.10384687396245
YFR004W	158	1	1.8283642865069128e-41	8.747856082946136e-41	0.005340950437020042	1.5091568395202937
YFR005C	116	30	6.104052389300638e-16	1.0712360479361602e-15	0.21824228509892238	61.14020017265052
YFR006W	18	1	5.027857120145334e-05	6.053005295783089e-05	0.04688167605828704	13.247043368803812
YFR007W	46	2	9.247331637220898e-12	1.3921833572161618e-11	0.03669000734996377	10.146671517597628
YFR008W	1	0	0.9322770581882065	0.9758873974591146	0.0	0.0
YFR009W	15	0	7.590949774481502e-05	9.068457032206712e-05	0.0	0.0
YFR010W	78	2	4.481853127465636e-20	9.120713848568603e-20	0.021637696642286323	6.036627360695889
YFR011C	128	0	2.209795348202522e-34	8.048469314447564e-34	0.0	0.0
YFR012W	97	2	5.303581222678289e-25	1.3163960125862253e-24	0.017399384928848797	4.866260830678046
YFR012W-A	191	13	1.9683647191355093e-42	9.72514218191436e-42	0.057436189516435435	17.47777449285572
YFR013W	20	0	3.418653073489337e-06	4.224467947064284e-06	0.0	0.0
YFR014C	86	8	1.4335243221482672e-18	2.7748900628322735e-18	0.07849955060922481	24.95373284966511
YFR015C	56	0	1.126196359013658e-15	1.9461404028508254e-15	0.0	0.0
YFR016C	14	0	0.0001418592241743844	0.00016835171238689322	0.0	0.0
YFR017C	80	0	6.292124777307805e-22	1.3624250600262494e-21	0.0	0.0
YFR018C	200	21	2.982144618358383e-40	1.381975318306129e-39	0.0886063677501625	26.098652610463944
YFR019W	0	0	1.0	1.0		0.0
YFR021W	14	0	0.0001418592241743844	0.00016835171238689322	0.0	0.0
YFR022W	44	2	3.065788713766171e-11	4.522018695272954e-11	0.038357734956780305	10.597634697460592
YFR023W	57	6	2.6192846719459438e-12	4.023372368686198e-12	0.0888284388472807	28.77805973381526
YFR024C-A	62	0	3.060249787727929e-17	5.615665771928309e-17	0.0	0.0
YFR025C	25	1	7.038858055740855e-07	8.873404795827633e-07	0.03375480676196667	9.171030026702232
YFR026C	57	0	6.172816252161073e-16	1.0780402753166817e-15	0.0	0.0
YFR027W	97	4	9.991686659142405e-24	2.3406187363229312e-23	0.034798769857697594	9.832856933737803
YFR028C	1	0	0.9322770581882065	0.9758873974591146	0.0	0.0
YFR029W	44	1	7.195099645602188e-12	1.0860634661905035e-11	0.019178867478390153	5.298817348730296
YFR030W	29	0	1.3796284872262852e-08	1.8464611193945463e-08	0.0	0.0
YFR031C	32	0	2.222968709079237e-09	3.060639943958509e-09	0.0	0.0
YFR031C-A	31	0	4.08310083965473e-09	5.5763269838172285e-09	0.0	0.0
YFR032C	169	5	1.139551772417557e-41	5.497954901991083e-41	0.024966573048791914	7.054638480507423
YFR032C-A	272	50	7.631239331578363e-44	3.9609438082948705e-43	0.15512319283992035	44.54500297870091
YFR032C-B	384	28	7.874696682982782e-83	1.5197107591890597e-81	0.06153219982650173	17.341584050602147
YFR033C	213	3	2.4632281095998304e-54	1.871337497795063e-53	0.011885495338720657	3.342711878406314
YFR034C	30	0	7.503460957526733e-09	1.0160679059744818e-08	0.0	0.0
YFR035C	244	0	2.228496022722788e-64	2.3645905215274454e-63	0.0	0.0
YFR036W	200	0	5.207345788154585e-53	3.790815902237597e-52	0.0	0.0
YFR037C	95	0	7.971421827313022e-26	2.0402157066701018e-25	0.0	0.0
YFR038W	57	1	2.8978459065405514e-15	4.921887716631634e-15	0.014804739807880118	4.111151391019109
YFR039C	103	2	1.478562561810453e-26	3.914923247224639e-26	0.016385828525226537	4.585515013954608
YFR040W	195	0	1.0210501947939828e-51	7.032406790730773e-51	0.0	0.0
YFR041C	219	33	6.694182558153357e-39	2.9276231096532286e-38	0.12715851862384703	35.930336811229786
YFR042W	278	11	6.308253195517475e-66	7.343879378020445e-65	0.03339054625734113	10.255775511838989
YFR043C	155	13	2.7983434481986752e-33	9.724032127245065e-33	0.0707762077267043	19.99876224933562
YFR044C	103	3	6.57784640091904e-26	1.6940973869988983e-25	0.024578742787839804	6.878272520931912
YFR045W	215	3	7.499991183134247e-55	5.812998557170492e-54	0.01177493259138372	3.3117608432502337
YFR046C	175	2	3.4714054162499184e-45	1.8869614885494595e-44	0.009644230503419048	2.7251060646468592
YFR047C	116	1	1.3666682226084802e-30	4.243903319773957e-30	0.007274742836630747	2.0380066724216848
YFR048W	56	4	3.697306947524603e-13	5.82394200361928e-13	0.06027644064636905	16.733107414900065
YFR049W	227	5	1.2520869085681759e-56	1.0435872190109535e-55	0.01858744865747063	5.229096067156272
YFR050C	72	0	7.589661935254621e-20	1.5245597551396903e-19	0.0	0.0
YFR051C	69	0	4.585628002322972e-19	8.966999878054883e-19	0.0	0.0
YFR052W	186	7	8.821744634962162e-45	4.71504213714381e-44	0.031758554749162185	10.200931792961091
YFR053C	26	1	3.833070626531308e-07	4.919435209368791e-07	0.03245654496342949	8.831362246988439
YFR055W	1	0	0.9322770581882065	0.9758873974591146	0.0	0.0
YFR057W	0	0	1.0	1.0		0.0
YGL001C	113	1	8.187227549802331e-30	2.461304006216059e-29	0.0074678776022050145	2.091638426862508
YGL002W	166	23	8.765461639605216e-31	2.7471482228539288e-30	0.11692177041042671	34.267800809999585
YGL003C	49	1	3.547692228294558e-13	5.589802193129316e-13	0.01722184018467687	4.768935613784741
YGL004C	119	13	3.354054313145848e-24	8.03380522903031e-24	0.09218749745915267	27.818791073360607
YGL005C	239	64	1.141428145560698e-30	3.557915048845298e-30	0.22597360175375172	64.57933642717543
YGL006W	4	0	0.09386180148577856	0.10138978594002866	0.0	0.0
YGL006W-A	40	4	4.649662064052548e-09	6.342553731111528e-09	0.08438701690491668	23.263100554193244
YGL007C-A	48	11	8.482807089856155e-08	1.1135499560320189e-07	0.193386913740434	53.52886914569447
YGL008C	10	0	0.0017777502615399787	0.00202492409469527	0.0	0.0
YGL009C	52	0	1.2497748023546678e-14	2.0647672761682547e-14	0.0	0.0
YGL010W	256	11	2.817631456359451e-60	2.6305517054420785e-59	0.03626004632633138	10.205893339905414
YGL011C	156	3	1.3043033255290048e-39	5.883175235386123e-39	0.016228272481714743	4.556307911668442
YGL012W	37	0	1.0701752652973011e-10	1.5452116371390356e-10	0.0	0.0
YGL013C	15	0	7.590949774481502e-05	9.068457032206712e-05	0.0	0.0
YGL014W	18	0	1.1762288562806695e-05	1.4310328226084473e-05	0.0	0.0
YGL015C	280	7	5.458804346967893e-69	7.102620769097818e-68	0.021096754226229166	6.788520445319079
YGL016W	11	0	0.0009401824267611105	0.0010846517826084547	0.0	0.0
YGL017W	75	5	1.8546232300209187e-17	3.433978813860368e-17	0.056258011269944445	18.824745844880454
YGL018C	353	18	7.636040724917787e-81	1.3853271359306685e-79	0.04303020692035411	12.797991051104196
YGL019W	186	7	8.821744634962162e-45	4.71504213714381e-44	0.031758554749162185	10.255775510926092
YGL020C	217	18	3.538985129124673e-46	2.0211224903273084e-45	0.06999844720223503	19.688266297479352
YGL021W	56	0	1.126196359013658e-15	1.9461404028508254e-15	0.0	0.0
YGL022W	38	0	5.840504472256379e-11	8.512098636580444e-11	0.0	0.0
YGL023C	57	0	6.172816252161073e-16	1.0780402753166817e-15	0.0	0.0
YGL025C	219	23	6.042806163079899e-44	3.144993506232805e-43	0.08862563419237823	26.012376069747955
YGL026C	69	0	4.585628002322972e-19	8.966999878054883e-19	0.0	0.0
YGL027C	59	7	2.7326290406639025e-12	4.191877730823714e-12	0.10012018954820621	31.79290408796512
YGL028C	35	0	3.596894534259624e-10	5.06011263858295e-10	0.0	0.0
YGL029W	106	1	5.34286834427872e-28	1.502534760290803e-27	0.007961039330652517	2.2284745863168665
YGL030W	127	0	4.012463460490441e-34	1.4404292984569615e-33	0.0	0.0
YGL031C	88	0	5.241893898653384e-24	1.237018129304703e-23	0.0	0.0
YGL032C	314	25	8.628404691954611e-67	1.0402925656903767e-65	0.06718711537015658	19.68132157604931
YGL033W	38	1	2.681155105341445e-10	3.8280345111267753e-10	0.022207109711820175	6.1140200172650525
YGL035C	0	0	1.0	1.0		0.0
YGL036W	0	0	1.0	1.0		0.0
YGL037C	120	2	5.850020062607813e-31	1.8475269291629617e-30	0.014064502817486111	3.941269103010304
YGL038C	66	0	2.773150402323298e-18	5.2826723960785974e-18	0.0	0.0
YGL039W	10	0	0.0017777502615399787	0.00202492409469527	0.0	0.0
YGL040C	0	0	1.0	1.0		0.0
YGL041C-B	258	0	5.397596242277407e-68	6.74816869333421e-67	0.0	0.0
YGL043W	127	3	4.086468444539522e-32	1.3568868374449648e-31	0.01993394100116142	5.632601117022579
YGL044C	172	13	1.3528768783619339e-37	5.60547184975467e-37	0.06378088486999516	19.408458885559597
YGL045W	32	7	1.1456272876489816e-05	1.4111164127798874e-05	0.1845965994795052	57.80528016293353
YGL047W	113	3	1.7044003963053953e-28	4.881477429856737e-28	0.022403632806615042	6.330445502930675
YGL048C	125	0	1.3230254568254709e-33	4.665064011160811e-33	0.0	0.0
YGL049C	20	0	3.418653073489337e-06	4.224467947064284e-06	0.0	0.0
YGL050W	72	0	7.589661935254621e-20	1.5245597551396903e-19	0.0	0.0
YGL051W	74	3	2.0975603549621813e-18	4.019683306027159e-18	0.03421095279929054	9.666761374751893
YGL053W	164	0	1.0602351991444874e-43	5.483284739460384e-43	0.0	0.0
YGL054C	11	0	0.0009401824267611105	0.0010846517826084547	0.0	0.0
YGL055W	10	18	0.37995527197724477	0.4088927337464698	1.5189663042885	429.204205220375
YGL056C	61	5	7.155666227957745e-14	1.1585652161313343e-13	0.0691696859876366	19.2295790877568
YGL057C	169	3	5.7056091911569895e-43	2.8607635970657235e-42	0.01497994382927515	4.207884364867028
YGL058W	316	2	1.344014853505337e-81	2.4933643298416753e-80	0.005340950437020042	1.5043960925096371
YGL059W	125	20	3.2726303953783695e-22	7.224912631025336e-22	0.13501922704786667	37.84869534971814
YGL060W	70	3	2.274540922099704e-17	4.2074251666115787e-17	0.03616586438782143	10.075216089520092
YGL061C	208	5	9.957710984609495e-52	6.87476541086305e-51	0.02028534060214343	6.845362123729958
YGL062W	14	0	0.0001418592241743844	0.00016835171238689322	0.0	0.0
YGL063W	136	82	1.1880161730170017e-06	1.496338372978707e-06	0.5088040725149388	145.5226675498932
YGL064C	109	2	4.126410608657543e-28	1.1667152119168891e-27	0.015483856312828746	4.335396013556541
YGL065C	91	5	1.4354211670042128e-21	3.091800423760759e-21	0.04636649280489927	13.10147146228366
YGL066W	169	0	5.395241687277701e-45	2.8998163498629963e-44	0.0	0.0
YGL067W	123	11	2.744298385079126e-26	7.160825777037229e-26	0.07546806389870597	21.15253700741097
YGL068W	209	1	1.1931201693385078e-54	9.161060205428249e-54	0.004037656311240032	1.1354608604915442
YGL070C	275	26	2.195541229802283e-56	1.811557763643175e-55	0.07978408871010303	23.326315499702723
YGL071W	2	0	0.40663138620088246	0.4305112485348444	0.0	0.0
YGL073W	5	0	0.04710810366878832	0.051721783925009854	0.0	0.0
YGL075C	128	4	9.921811488880649e-32	3.232880332722528e-31	0.026370942782786462	7.393698626736742
YGL076C	25	0	1.5863353035159115e-07	2.0441439234864457e-07	0.0	0.0
YGL077C	59	0	1.8552974403720486e-16	3.2992627024055815e-16	0.0	0.0
YGL078C	116	0	2.844222941183012e-31	9.032096153916898e-31	0.0	0.0
YGL079W	194	33	7.400389184335534e-33	2.531804770916934e-32	0.14354492566300256	41.57533611345418
YGL080W	269	446	1.4611518205509575e-05	1.777302055835143e-05	1.3991304661558674	394.7618924104431
YGL081W	134	18	2.241822233763853e-25	5.6447984528791245e-25	0.11335569434988806	33.559176541359335
YGL082W	0	0	1.0	1.0		0.0
YGL083W	40	11	5.575625412049498e-06	6.8809917907074385e-06	0.23206429648852087	65.57286469981238
YGL084C	59	7	2.7326290406639025e-12	4.191877730823714e-12	0.10012018954820621	31.79290408796512
YGL085W	186	6	2.0568898580286388e-45	1.132864032973311e-44	0.027221618356424733	8.925815318712297
YGL086W	64	1	4.345186058644766e-17	7.93558749547985e-17	0.013185471391393231	3.668412010487776
YGL087C	106	5	1.9780337786441467e-25	4.984957169580407e-25	0.039805196653262584	13.370847516102378
YGL089C	145	15	1.162423319492784e-29	3.485451778103754e-29	0.08729691403956896	24.497956923204598
YGL090W	148	11	1.2330803932267046e-32	4.1812767343436193e-32	0.06272008013203266	17.60345361586251
YGL091C	173	13	7.533515871744337e-38	3.1647370181447534e-37	0.06341220923490848	17.81498936609788
YGL092W	4	0	0.09386180148577856	0.10138978594002866	0.0	0.0
YGL093W	53	5	7.865874460258735e-12	1.186379334407238e-11	0.07961039330652517	22.078405617471105
YGL094C	53	0	6.8457024938376524e-15	1.1411488417988505e-14	0.0	0.0
YGL095C	20	1	1.4807096187999074e-05	1.7984289372161073e-05	0.04219350845245834	11.922339032830008
YGL096W	14	0	0.0001418592241743844	0.00016835171238689322	0.0	0.0
YGL097W	0	0	1.0	1.0		0.0
YGL098W	13	0	0.0002657188806440709	0.0003098437312619732	0.0	0.0
YGL099W	40	0	1.7412700362469086e-11	2.5822702368375377e-11	0.0	0.0
YGL100W	133	3	1.1485026265220282e-33	4.064639141617344e-33	0.019034665467274434	5.338360761622998
YGL101W	211	0	7.476585057784209e-56	6.005285009401814e-55	0.0	0.0
YGL103W	180	0	7.712007148750645e-48	4.629619322804275e-47	0.0	0.0
YGL104C	156	0	1.2451776720743857e-41	5.98247016883859e-41	0.0	0.0
YGL105W	35	0	3.596894534259624e-10	5.06011263858295e-10	0.0	0.0
YGL106W	44	0	1.553150244682211e-12	2.394682857149436e-12	0.0	0.0
YGL107C	91	0	8.713934878776756e-25	2.127976199059241e-24	0.0	0.0
YGL108C	51	0	2.2820389462240504e-14	3.737968094484339e-14	0.0	0.0
YGL110C	124	0	2.402518282579039e-33	8.363730413506086e-33	0.0	0.0
YGL111W	77	3	3.5102476789154907e-19	6.949202892062991e-19	0.032878058534383116	9.290134308984172
YGL112C	127	45	2.60501140782737e-13	4.118037549866741e-13	0.2990091150174213	83.8289463281716
YGL113W	69	7	8.26567276140837e-15	1.3758577149308112e-14	0.08561001714991545	27.64600354721174
YGL114W	50	11	2.909970704285918e-08	3.8560464332599807e-08	0.1856514371908167	56.10512485734574
YGL115W	67	4	5.459132202255553e-16	9.583476585827742e-16	0.050380308599950255	14.026281216223431
YGL116W	0	0	1.0	1.0		0.0
YGL117W	31	0	4.08310083965473e-09	5.5763269838172285e-09	0.0	0.0
YGL119W	20	3	0.00017276409479604843	0.00020485903281898443	0.126580525357375	34.06382581474632
YGL120C	31	0	4.08310083965473e-09	5.5763269838172285e-09	0.0	0.0
YGL121C	147	0	2.6573075396689155e-39	1.1719459862450869e-38	0.0	0.0
YGL122C	0	0	1.0	1.0		0.0
YGL123W	20	0	3.418653073489337e-06	4.224467947064284e-06	0.0	0.0
YGL124C	25	0	1.5863353035159115e-07	2.0441439234864457e-07	0.0	0.0
YGL125W	48	3	1.1179482998548691e-11	1.6773599458558184e-11	0.05274188556557291	14.598782489995187
YGL126W	0	0	1.0	1.0		0.0
YGL127C	253	81	7.04280120744498e-28	1.972876266147885e-27	0.27017187230427864	76.9788819139787
YGL128C	147	3	2.7624991181861314e-37	1.1299525198213685e-36	0.01722184018467687	4.866260829545294
YGL129C	105	0	2.02492020075178e-28	5.7707215433714e-28	0.0	0.0
YGL130W	163	18	1.398987775045575e-32	4.741059925920508e-32	0.09318811682751534	26.17098812363044
YGL131C	13	0	0.0002657188806440709	0.0003098437312619732	0.0	0.0
YGL133W	20	0	3.418653073489337e-06	4.224467947064284e-06	0.0	0.0
YGL134W	91	0	8.713934878776756e-25	2.127976199059241e-24	0.0	0.0
YGL135W	131	1	1.7786221622815406e-34	6.527668190989878e-34	0.006441757015642494	1.8064150054612484
YGL136C	239	10	1.5643199102382755e-56	1.2981823670678677e-55	0.03530837527402371	9.935282528491568
YGL137W	205	3	2.8667443970366566e-52	2.0328787949886328e-51	0.012349319547060974	3.4725259320768167
YGL138C	152	3	1.4095461626191416e-38	6.076686642595715e-38	0.01665533228386513	4.675427071865347
YGL139W	62	1	1.4419030258659883e-16	2.5881349256414787e-16	0.013610809178212365	3.784869534560667
YGL140C	27	2	8.204784704090812e-07	1.0340941668469487e-06	0.06250890141104938	17.031912907373158
YGL141W	36	0	1.9616034847378764e-10	2.8111591429672387e-10	0.0	0.0
YGL142C	81	5	5.341493571768074e-19	1.042379692271401e-18	0.052090751175874486	14.539437851224566
YGL143C	62	0	3.060249787727929e-17	5.615665771928309e-17	0.0	0.0
YGL144C	102	3	1.193340545336218e-25	3.0407184210139965e-25	0.024819710854387257	7.0131406062295465
YGL145W	86	2	3.7692547244373145e-22	8.267347032890539e-22	0.019624887652306203	5.545273968581633
YGL146C	158	4	1.7828080697369324e-39	7.972728778426981e-39	0.02136380174808017	6.036627358081175
YGL147C	47	0	2.5417173017932916e-13	4.019086115648397e-13	0.0	0.0
YGL148W	124	5	4.559757238192638e-30	1.390411658369346e-29	0.034027022945530914	11.445445469977026
YGL150C	14	0	0.0001418592241743844	0.00016835171238689322	0.0	0.0
YGL151W	40	0	1.7412700362469086e-11	2.5822702368375377e-11	0.0	0.0
YGL153W	147	15	3.656284123641023e-30	1.1184728720776343e-29	0.08610920092338435	25.778030336788696
YGL154C	186	25	1.0271251456128875e-34	3.7841106421650966e-34	0.11342340981843638	32.0492984748778
YGL155W	117	20	2.796473330324469e-20	5.711121492434667e-20	0.14425131094857552	42.43544401718428
YGL156W	21	0	1.8463739679579887e-06	2.3103778698273263e-06	0.0	0.0
YGL157W	138	1	2.7397405928587083e-36	1.076246458301259e-35	0.006115001224993962	1.7154444651891814
YGL158W	25	0	1.5863353035159115e-07	2.0441439234864457e-07	0.0	0.0
YGL159W	27	0	4.6721277288171307e-08	6.148605622065747e-08	0.0	0.0
YGL160W	81	15	6.84441170069744e-14	1.1094197207077503e-13	0.15627225352762344	46.5262011098352
YGL161C	227	7	2.4541776618637005e-55	1.9413996882225778e-54	0.026022428120458883	8.366553706605853
YGL162W	97	1	1.1537363794756153e-25	2.9424114937313806e-25	0.008699692464424398	2.458214233434451
YGL163C	23	0	5.402391942726981e-07	6.82238824387854e-07	0.0	0.0
YGL164C	125	11	8.551891596605179e-27	2.2764457901147566e-26	0.07426057487632667	20.816782448455243
YGL166W	150	7	1.602244728860523e-35	6.098285529898655e-35	0.03938060788896111	12.632942022328256
YGL167C	8	0	0.0064464915679467265	0.00720718759861229	0.0	0.0
YGL168W	8	0	0.0064464915679467265	0.00720718759861229	0.0	0.0
YGL169W	99	0	7.298446696865375e-27	1.9504352673639763e-26	0.0	0.0
YGL170C	127	4	1.7979582594858274e-31	5.783030173547535e-31	0.026578588001548557	7.451461895837476
YGL171W	109	5	3.3389801469493595e-26	8.681046485129189e-26	0.03870964078207186	13.00618803891986
YGL172W	83	1	4.97301216542996e-22	1.0878582336777368e-21	0.010167110470471889	2.872852778710932
YGL173C	0	0	1.0	1.0		0.0
YGL174W	224	23	3.375962720562755e-45	1.8385569702610232e-44	0.08664738342915551	24.374559802163343
YGL175C	250	2	1.46390329665944e-64	1.5736276372127923e-63	0.006750961352393334	1.8999743480478493
YGL176C	86	4	6.891306940717673e-21	1.4432595126025978e-20	0.039249775304612405	10.963070377775718
YGL178W	63	0	1.678738873895483e-17	3.1143313754106206e-17	0.0	0.0
YGL179C	108	0	3.37488523244606e-29	9.948213722089845e-29	0.0	0.0
YGL180W	6	0	0.024022975765284414	0.026609424812432718	0.0	0.0
YGL181W	0	0	1.0	1.0		0.0
YGL183C	0	0	1.0	1.0		0.0
YGL184C	0	0	1.0	1.0		0.0
YGL185C	114	31	3.904555153388484e-15	6.5812123936509886e-15	0.2294734670221418	66.35040854297888
YGL186C	59	0	1.8552974403720486e-16	3.2992627024055815e-16	0.0	0.0
YGL187C	142	7	1.8209985741506506e-33	6.393505982869592e-33	0.0415992336855223	13.339680038451249
YGL188C-A	309	15	2.092154538568638e-71	2.8784642945713485e-70	0.04096457131306634	11.537747452654074
YGL189C	227	20	1.3714849219273317e-47	8.165020482405885e-47	0.07434979462988252	21.96220347699125
YGL190C	2	0	0.40663138620088246	0.4305112485348444	0.0	0.0
YGL191W	124	2	5.391164595296674e-32	1.7676503755730428e-31	0.013610809178212365	3.815148490505604
YGL192W	125	57	8.727756139862656e-10	1.2233323314733154e-09	0.38480479708641996	109.76121650196208
YGL193C	346	64	3.296299334751154e-55	2.6004139196370218e-54	0.15609159196285166	44.66582346849135
YGL194C	69	4	1.6667778070712664e-16	2.988973859827519e-16	0.048920009799951696	13.625530325898527
YGL194C-A	280	26	1.2103859856532392e-57	1.0420553598041584e-56	0.07835937284027976	22.911256503893707
YGL195W	0	0	1.0	1.0		0.0
YGL196W	89	3	2.7547412792888203e-22	6.088592274093007e-22	0.0284450618780618	7.948226024304214
YGL197W	29	0	1.3796284872262852e-08	1.8464611193945463e-08	0.0	0.0
YGL198W	136	4	8.5325533444275e-34	3.0440889754219944e-33	0.024819710854387257	7.0131406074059
YGL200C	21	0	1.8463739679579887e-06	2.3103778698273263e-06	0.0	0.0
YGL201C	10	0	0.0017777502615399787	0.00202492409469527	0.0	0.0
YGL202W	11	0	0.0009401824267611105	0.0010846517826084547	0.0	0.0
YGL203C	4	0	0.09386180148577856	0.10138978594002866	0.0	0.0
YGL205W	21	0	1.8463739679579887e-06	2.3103778698273263e-06	0.0	0.0
YGL206C	0	0	1.0	1.0		0.0
YGL207W	35	0	3.596894534259624e-10	5.06011263858295e-10	0.0	0.0
YGL208W	83	0	1.0443127841392344e-22	2.335994874206432e-22	0.0	0.0
YGL209W	28	0	2.5380921624870785e-08	3.364815128276438e-08	0.0	0.0
YGL210W	29	0	1.3796284872262852e-08	1.8464611193945463e-08	0.0	0.0
YGL211W	205	714154	0.0	0.0	2939.771983937261	830672.9786196351
YGL212W	239	81	5.183786322850797e-25	1.289444426588016e-24	0.28599783971959203	80.47578850804872
YGL213C	72	1	3.5968818384746836e-19	7.106034851620716e-19	0.01172041901457176	3.311760842200953
YGL215W	42	0	5.197602943136891e-12	7.862023810094757e-12	0.0	0.0
YGL216W	0	0	1.0	1.0		0.0
YGL219C	108	11	1.680796751645025e-22	3.7379203861989705e-22	0.08594973944019291	26.25102172408644
YGL220W	141	1	4.582805854492407e-37	1.8560363710694246e-36	0.0059848948159515365	1.6792026807773974
YGL221C	187	5	2.5968732461453645e-46	1.4875117568308756e-45	0.022563373503988415	7.610003638836552
YGL222C	275	0	2.1995299496555933e-72	3.1079844571177685e-71	0.0	0.0
YGL223C	13	0	0.0002657188806440709	0.0003098437312619732	0.0	0.0
YGL224C	5	0	0.04710810366878832	0.051721783925009854	0.0	0.0
YGL225W	20	0	3.418653073489337e-06	4.224467947064284e-06	0.0	0.0
YGL226C-A	322	45	3.0479564220161465e-58	2.6639509700630486e-57	0.1179321664820264	34.0638258039201
YGL226W	33	4	2.795427877552377e-07	3.593318221681654e-07	0.10228729321808082	28.052562432446862
YGL227W	41	0	9.512016866488567e-12	1.4279198381408443e-11	0.0	0.0
YGL228W	25	1	7.038858055740855e-07	8.873404795827633e-07	0.03375480676196667	9.53787122626401
YGL229C	66	0	2.773150402323298e-18	5.2826723960785974e-18	0.0	0.0
YGL230C	302	21	4.861675229357486e-66	5.706019233476511e-65	0.05867971374182947	17.312967571468793
YGL231C	263	8	5.752220581514736e-64	6.003814984444872e-63	0.025669054571837772	8.128867519552129
YGL232W	122	1	3.811453498924386e-32	1.2684993676107721e-31	0.006916968598763661	1.9385917129572992
YGL233W	35	0	3.596894534259624e-10	5.06011263858295e-10	0.0	0.0
YGL234W	65	1	2.3856655405053817e-17	4.4101454591599007e-17	0.012982617985371796	3.6128300101732576
YGL235W	111	2	1.2519277071331104e-28	3.6035216435047637e-28	0.015204867910795795	4.2579782268432895
YGL236C	113	2	3.798671646942727e-29	1.1174506722029473e-28	0.014935755204410029	4.183276853725016
YGL237C	153	1	3.5946168926969345e-40	1.6617879220176907e-39	0.0055154913009749455	1.548355718852106
YGL238W	18	0	1.1762288562806695e-05	1.4310328226084473e-05	0.0	0.0
YGL240W	201	7	1.2151739589920176e-48	7.5064075597885e-48	0.029388513349970977	9.44343685903785
YGL241W	35	0	3.596894534259624e-10	5.06011263858295e-10	0.0	0.0
YGL242C	289	0	5.3418542233869415e-76	8.302973956404946e-75	0.0	0.0
YGL243W	161	21	1.5219250173123951e-30	4.7158355466398626e-30	0.1100700220498913	32.38166157265064
YGL244W	81	1	1.6452345958752697e-21	3.534092731510024e-21	0.010418150235174898	2.9078875702449127
YGL245W	66	0	2.773150402323298e-18	5.2826723960785974e-18	0.0	0.0
YGL246C	203	33	5.050803164863786e-35	1.893557301247173e-34	0.13718086491932266	39.74113011152547
YGL247W	371	1	1.7878818757662755e-96	5.1929841755211364e-95	0.002274582665900719	0.6409859696154774
YGL248W	378	0	5.721748133620767e-99	1.7596670329654027e-97	0.0	0.0
YGL249W	59	2	3.847875474113689e-15	6.4875789655900985e-15	0.028605768442344633	7.948226022793253
YGL250W	247	16	5.9326695987856406e-55	4.610646332785976e-54	0.05466365467524967	16.411316885374116
YGL251C	46	2	9.247331637220898e-12	1.3921833572161618e-11	0.03669000734996377	10.146671517597628
[truncated: 3,752 more rows]
