# Supplementary material for: Overexpression profiling reveals cellular requirements in the context of genetic backgrounds and environments
Source: PLoS Genet. 2023 Apr 28;19(4):e1010732. doi: 10.1371/journal.pgen.1010732 (PMC10171610; doi:10.1371/journal.pgen.1010732)
Supplement: S1 Data — (ZIP) [file pgen.1010732.s025.zip › S1_Data/Fig_1/Fig.1E/Y37_Y37S2102.csv]

RPM	Y37S2000	Y37S2102	p_values	q_values	FC	NRPM
YAL001C	136	106	3.0212891186090142e-05	6.098783334896609e-05	0.5814485001857176	128.81632605417164
YAL002W	42	4	7.448857043555672e-11	2.599416071449555e-10	0.07104851394901851	15.740359695000196
YAL003W	37	0	6.1364747953567775e-12	2.3511569985407613e-11	0.0	0.0
YAL005C	5	0	0.03260880139611589	0.045941503387815406	0.0	0.0
YAL007C	78	13	2.745726338579239e-16	1.451348545328052e-15	0.12433489941078238	27.19695062334963
YAL008W	45	0	2.6147140765216076e-14	1.194378129791562e-13	0.0	0.0
YAL009W	19	272	1.9294887950944884e-35	3.1886465691345985e-34	10.679713465178782	2247.7233643001546
YAL010C	17	0	5.938972324013861e-06	1.3006485085835382e-05	0.0	0.0
YAL011W	194	110	1.632570934849801e-13	7.038167500990409e-13	0.42299501861400185	93.71193532651404
YAL012W	69	32	3.423964943746123e-07	8.545099648369333e-07	0.34597537227348135	76.64870804893225
YAL013W	344	249	7.23537213908474e-14	3.198357046262593e-13	0.5399893596503165	119.63130937857774
YAL014C	403	739	4.3536303804254113e-07	1.0672518464546692e-06	1.367992416842206	303.0702755703287
YAL015C	111	61	1.1632890737512016e-08	3.3450377315715804e-08	0.4099691277869041	90.01518201736033
YAL016W	418	207	4.570269630119831e-34	7.046547089227654e-33	0.36943527528275527	81.84610477208399
YAL017W	0	0	1.0	1.0		0.0
YAL018C	236	265	0.05278851819679482	0.07245507593073199	0.8376800426404407	185.5828426044679
YAL019W	29	0	1.47360883427444e-09	4.598331202339829e-09	0.0	0.0
YAL020C	331	688	4.681113507858378e-11	1.6628217284554374e-10	1.5506177183314491	343.52978377392765
YAL021C	53	0	1.1315009991067968e-16	6.138926647040744e-16	0.0	0.0
YAL022C	554	366	1.0815389505047061e-26	1.1166841120920223e-25	0.4928509731156644	109.188090800228
YAL023C	17	4	0.0008982993629110485	0.0015543465252865819	0.17553162269757513	38.88794748030303
YAL024C	27	0	5.8301822279975194e-09	1.709810198532062e-08	0.0	0.0
YAL025C	74	1	3.783464655269497e-22	2.9563458196270214e-21	0.010081208060333706	2.2334294158349506
YAL026C	27	3	4.424190259939463e-07	1.0827029014856108e-06	0.08288993294052159	18.363752974026063
YAL027W	242	299	0.36831408875063254	0.43405211565673923	0.9217223534832378	204.2018977638354
YAL028W	252	239	0.00014122698057509293	0.00026673115444576665	0.7075247847423093	156.74774860054353
YAL029C	0	0	1.0	1.0		0.0
YAL030W	569	754	0.8575675804075373	0.9354839064726379	0.9885607819584877	219.00953901523292
YAL031C	449	27	3.1626566929515064e-114	3.789258050242524e-112	0.04486025323952504	9.93851219098491
YAL032C	478	257	3.4659580360984553e-34	5.4018224026022266e-33	0.4010971022833189	88.86058711541354
YAL033W	204	2678	0.0	0.0	9.793201783002212	2169.62340330334
YAL034C	451	409	1.0249305983505542e-08	2.9575393231881772e-08	0.6765362375921506	149.88242729577323
YAL034W-A	272	436	0.02260809390269022	0.03270099296639121	1.1958091796272305	263.9537241566841
YAL035W	82	2	8.288687332299701e-24	7.266500129276765e-23	0.018195351133285225	4.0310677255169285
YAL036C	215	92	6.914874364589587e-22	5.345086353596064e-21	0.3192226254639622	71.49051737793951
YAL037C-A	147	54	5.425084424809914e-18	3.270404667408996e-17	0.27404426808907134	60.71281597120839
YAL037W	408	262	2.7997541529761676e-21	2.0563711537376677e-20	0.4790550536121321	106.13169001014222
YAL038W	8	0	0.0035300493593079995	0.005666010009874492	0.0	0.0
YAL039C	0	0	1.0	1.0		0.0
YAL040C	22	0	1.8378176370766017e-07	4.6704769027077047e-07	0.0	0.0
YAL041W	2	0	0.356191568670542	0.42080068024328	0.0	0.0
YAL042W	49	4	7.002552663397367e-13	2.868353302506999e-12	0.06089872624201586	13.491736882660724
YAL043C	50	19	1.1055100331533086e-06	2.632624513732786e-06	0.2834835706565838	62.80403518539928
YAL044C	212	4	1.9742732723645424e-60	8.870348116694127e-59	0.014075648989899893	3.118373146831215
YAL044W-A	413	549	0.9236136186787471	0.9928414805647616	0.991668665034182	219.69807131494707
YAL046C	248	254	0.0028916780010261847	0.004715066681004136	0.7640580108952917	169.27233592337208
YAL047C	71	1	2.880165154434013e-21	2.1100420131401284e-20	0.010507174598094285	2.295469122466506
YAL048C	136	130	0.00676625226712243	0.010559760322448057	0.7130972172088988	157.98228665784538
YAL049C	220	302	0.8226693120596952	0.9015189050410265	1.0240674442378985	226.8758208956077
YAL051W	0	2	0.6123139395586916	0.6907448933703483		0.0
YAL053W	19	0	1.4733715468768759e-06	3.4360745199062905e-06	0.0	0.0
YAL054C	84	0	8.522363373676942e-26	8.39248489075618e-25	0.0	0.0
YAL055W	345	198	1.6594937231023786e-22	1.3385341376664487e-21	0.42814452318843327	94.8527762505345
YAL056W	158	2	4.737519222287199e-46	1.2851638229893246e-44	0.009443156917274612	2.09207312326117
YAL058W	0	0	1.0	1.0		0.0
YAL059W	103	51	2.2477242808109486e-09	6.879543554520365e-09	0.36938329339513987	81.83458848928879
YAL060W	163	128	6.0922265887426135e-06	1.3326890495191621e-05	0.5858233297391464	129.78554248335928
YAL061W	379	3	7.316448763499482e-110	8.250371929193239e-108	0.0059050875709606414	1.3082356999622582
YAL062W	61	104	0.15670278961444958	0.19767443366367615	1.271884872661118	284.4876484908715
YAL063C	0	0	1.0	1.0		0.0
YAL063C-A	123	115	0.006388472905042309	0.00999187045877028	0.697488460109267	154.5242628416745
YAL064C-A	0	0	1.0	1.0		0.0
YAL064W	2	0	0.356191568670542	0.42080068024328	0.0	0.0
YAL064W-B	587	259	3.638816927320391e-55	1.395122409934638e-53	0.32915917152360447	72.92318260025498
YAL065C	56	55	0.12134661756147873	0.15724749833169538	0.7326878000992532	162.32245933796395
YAL067C	2	0	0.356191568670542	0.42080068024328	0.0	0.0
YAL067W-A	38	5	3.7092473590682505e-09	1.114518367920664e-08	0.09815913111377556	21.746549577275616
YAL068C	0	0	1.0	1.0		0.0
YAR002C-A	55	10	2.0591829821987462e-11	7.557346094846835e-11	0.13563807208448986	30.0497775957622
YAR002W	205	32	7.173215541490533e-42	1.6114516632465647e-40	0.11645024725302544	25.67359639489876
YAR003W	47	22	3.446426747706343e-05	6.910878739909057e-05	0.34919588770687815	77.36219338403114
YAR007C	23	0	9.201606151282243e-08	2.421896429108658e-07	0.0	0.0
YAR008W	319	551	0.0003436316118082397	0.0006234149525265573	1.2885616848026538	284.5807844627559
YAR009C	88	18	1.1516080631186763e-16	6.242128153624418e-16	0.15259283109505112	33.80599979213851
YAR010C	42	19	6.45468218244986e-05	0.00012651969063145587	0.33748044125783794	74.76670855213514
YAR014C	16	0	1.1951335297480029e-05	2.532502921732043e-05	0.0	0.0
YAR015W	208	195	0.00037608899306524615	0.0006797258953859933	0.6993838091856509	155.73875119287317
YAR018C	25	9	0.0005451754481470547	0.0009614547691793044	0.2685633827272899	59.49855966496207
YAR019C	36	4	3.999248314480821e-09	1.1941680714734788e-08	0.08288993294052159	18.36375297701115
YAR020C	47	13	5.177479701932831e-08	1.3920376702111133e-07	0.20634302455406436	45.714023379093895
YAR023C	12	0	0.00020007668663480415	0.0003691501523377474	0.0	0.0
YAR027W	5	1	0.11002689320785412	0.14354915218656286	0.14920187929293885	33.05475535291826
YAR028W	205	152	2.690559960055101e-08	7.467862128512011e-08	0.5531386744518709	122.75188274508228
YAR029W	331	306	2.96776266938874e-06	6.685312617177691e-06	0.6896642758857898	152.79086313448727
YAR031W	175	315	0.00198373308733272	0.0032962869070356756	1.3428169136364496	298.4372197692217
YAR033W	151	87	1.5909019279234959e-10	5.394620865264165e-10	0.42981998339356553	95.22396409618251
YAR035C-A	430	224	1.8003736553841927e-32	2.5502337172695795e-31	0.3886188483909105	86.09610697057826
YAR035W	72	24	3.1888028388860857e-10	1.0515369911946032e-09	0.24866979882156479	54.3365841515749
YAR042W	46	0	1.3232230949014796e-14	6.202001645296177e-14	0.0	0.0
YAR050W	77	0	9.705901949513078e-24	8.470203658823931e-23	0.0	0.0
YAR064W	854	1342	0.00029873389506125474	0.0005440210989541722	1.172300480158805	259.7159349392033
YAR066W	79	162	0.002239073466619273	0.003697074793720195	1.529791420598487	334.679398086063
YAR068W	161	253	0.12626207812316637	0.1629197243182252	1.1723004801588053	259.71593500360666
YAR071W	14	3	0.002230555504330241	0.0036851263158297087	0.15985915638529163	35.41580931145204
YBL001C	317	435	0.7791290597313727	0.8598431744438133	1.0237037459373566	226.7952457337207
YBL002W	175	2	5.088912498799171e-51	1.6916957098609268e-49	0.008525821673882219	1.88884316309634
YBL003C	0	2	0.6123139395586916	0.6907448933703483		0.0
YBL004W	0	0	1.0	1.0		0.0
YBL005W	25	0	2.3126746721150875e-08	6.450141629162885e-08	0.0	0.0
YBL006C	168	406	9.352398390714571e-11	3.25185266898425e-10	1.8028560414563446	399.4116272470064
YBL007C	0	0	1.0	1.0		0.0
YBL008W	119	190	0.14972346220272564	0.19130407267893249	1.1911074397335455	261.6834799742897
YBL008W-A	691	1239	8.824494135537115e-10	2.8272794302771e-09	1.337634793371572	295.9164877827181
YBL009W	102	15	6.15273905383433e-22	4.762369084603127e-21	0.10970726418598443	24.3049671770098
YBL010C	249	459	5.6310616737854716e-05	0.00011075320002031548	1.3751739476999787	304.6612993642059
YBL011W	34	54	0.5041923870663162	0.5778418529331176	1.184838453208632	262.4936454767539
YBL013W	333	404	0.18977005127146285	0.2365852080776464	0.9050684569721815	200.51232980158423
YBL014C	0	0	1.0	1.0		0.0
YBL015W	0	0	1.0	1.0		0.0
YBL016W	0	0	1.0	1.0		0.0
YBL017C	9	1	0.006884864700535854	0.010704205702292972	0.08288993294052159	18.363752969461277
YBL018C	710	1649	3.0299345522933295e-35	4.964431227988301e-34	1.7326330912257475	383.3142868946834
YBL019W	152	334	4.237279452000469e-07	1.040503592162882e-06	1.6392574896000518	360.79373500275335
YBL020W	0	0	1.0	1.0		0.0
YBL021C	340	623	3.770006672106439e-06	8.384109965693787e-06	1.3669525117573662	302.8398909894251
YBL022C	0	0	1.0	1.0		0.0
YBL023C	52	58	0.38565261651970517	0.45281506688542766	0.8320874037490821	184.34382795925467
YBL024W	88	54	5.329467865867131e-06	1.1761231656409006e-05	0.4577784932851533	101.41799939329576
YBL025W	224	500	1.8249715496683674e-10	6.181043216809647e-10	1.665199545680121	368.9146803276193
YBL026W	58	45	0.007200627879968693	0.01117700700072873	0.5788003938088144	128.2296544015006
YBL027W	464	209	8.421835540852026e-43	1.9451396062425703e-41	0.33602578418345064	74.44443826848995
YBL028C	465	215	1.8288201446554575e-41	3.999066407571687e-40	0.3449290757847511	76.41690754628804
YBL029C-A	205	120	1.8250973643809818e-13	7.850512298096503e-13	0.4366884271988454	97.55183893939429
YBL029W	53	238	4.6660773460731146e-17	2.618010811440632e-16	3.3500044595961747	742.1728090601782
YBL030C	0	0	1.0	1.0		0.0
YBL031W	51	1	2.2174008653425947e-15	1.10028234483048e-14	0.014627635224797927	3.240662289723553
YBL032W	16	0	1.1951335297480029e-05	2.532502921732043e-05	0.0	0.0
YBL033C	100	13	2.0252036597447967e-22	1.6289435310758497e-21	0.09698122154041025	21.4855909897082
YBL034C	31	1	1.8161670592421223e-09	5.600416492065118e-09	0.02406481924079659	5.331412153835004
YBL035C	56	87	0.4368800398160654	0.5068584040714529	1.1589788837933643	256.7646175170433
YBL036C	518	207	7.33763032929693e-55	2.7224975499217193e-53	0.29811572406986814	66.36475978480993
YBL037W	48	43	0.06777756235435692	0.09147823541420011	0.6683000843329553	148.0577583662585
YBL038W	393	31	1.2105181082573716e-95	1.2213490597523058e-93	0.05884552491197333	13.036862799749528
YBL039C	70	7	3.399812648241855e-17	1.9187755191402263e-16	0.07460093964646942	16.527377672876533
YBL039W-B	209	47	5.5014722002671954e-36	9.333028502577179e-35	0.1677628786308164	37.166830185876286
YBL040C	46	11	1.4961162615736532e-08	4.274299364287173e-08	0.1783935513285138	39.52199011156552
YBL041W	144	160	0.11450472016952722	0.14895196690679732	0.8288993294052158	182.37106406168385
YBL042C	102	5	1.1306449897869239e-27	1.2432771197446652e-26	0.03656908806199482	8.101655724699045
YBL043W	85	407	6.047894073891561e-30	7.495999745463441e-29	3.5720685218956536	782.167757688152
YBL044W	2818	672	0.0	0.0	0.1778986211583657	39.41234137422111
YBL045C	39	0	1.5650233194006929e-12	6.237317470459727e-12	0.0	0.0
YBL046W	79	167	0.0009644798624540207	0.0016636843698179585	1.57700720518486	345.00900908881584
YBL047C	32	6	5.569600712835164e-07	1.3515094387981024e-06	0.1398767618371302	30.988833152162584
YBL049W	214	261	0.3277811490656405	0.39349853798566425	0.909852581669557	201.5722231361526
YBL050W	33	0	9.475778436104196e-11	3.280867055149623e-10	0.0	0.0
YBL051C	21	11	0.014692695284754649	0.021794606804906885	0.3907668267196018	86.57197833841674
YBL052C	0	0	1.0	1.0		0.0
YBL054W	167	2	1.1085125060542308e-48	3.373045196993588e-47	0.008934244269038256	1.9793266680653296
YBL055C	165	179	0.05615529449189188	0.07672822490445955	0.8093071634374561	179.29700630012954
YBL056W	39	3	1.439506185172665e-10	4.90438392827488e-10	0.057385338189591864	12.713367444042694
YBL057C	532	451	6.422473298097426e-13	2.640146099882652e-12	0.6324252590330397	140.10991226884744
YBL058W	96	14	8.889334500750552e-21	6.311427495532892e-20	0.10879303698443457	24.102425774664653
YBL059C-A	306	404	0.8709055837429454	0.9485943204745604	0.984927438469727	218.20459419454815
YBL059W	984	574	1.2607957491442832e-59	5.53498958269372e-58	0.4351721479377383	96.409703096343
YBL060W	115	333	4.123536396532287e-13	1.7209330781173573e-12	2.1601837306325495	478.5753710704995
YBL061C	79	90	0.3278353624413928	0.39349853798566425	0.8498841225547149	185.93299897796444
YBL063W	4	0	0.07026537378456987	0.09373606231386251	0.0	0.0
YBL064C	348	193	4.797970812392502e-24	4.2780046731890355e-23	0.41373509631518957	91.66045669470796
YBL066C	50	25	4.610944633446302e-05	9.175620272300928e-05	0.3730046982323471	85.94236391758744
YBL067C	0	0	1.0	1.0		0.0
YBL068W	171	126	3.137437102644711e-07	7.85178449839414e-07	0.5496911342371432	121.78067764472752
YBL069W	140	89	2.620922486065668e-08	7.281606385199835e-08	0.4742488306096985	105.06690097322333
YBL071C-B	414	936	4.117003554212399e-19	2.6693221465925038e-18	1.6866299398332216	374.06166373954215
YBL071W-A	388	2284	5.384596501839775e-191	1.4075824764582067e-188	4.391457375065365	972.9002737435596
YBL072C	154	17	1.67929321526485e-35	2.7993087770980153e-34	0.08235168662272599	18.244507831139448
YBL074C	79	20	1.9080283106590566e-13	8.176654854396598e-13	0.1888631383454922	41.31844419669403
YBL075C	175	136	1.8296620277651118e-06	4.2207726922090485e-06	0.579755873823991	129.38575665087845
YBL076C	0	0	1.0	1.0		0.0
YBL078C	245	545	3.55979239322014e-11	1.2755368257575716e-10	1.6594902900949322	366.1553185463066
YBL079W	5	0	0.03260880139611589	0.045941503387815406	0.0	0.0
YBL080C	84	259	1.2546356770421983e-11	4.688375424736636e-11	2.300195639099474	503.5989199992764
YBL081W	260	287	0.025804509249790955	0.03710043317388695	0.8234796030206432	182.4368228519938
YBL082C	198	235	0.2247731896176699	0.27680312922724193	0.8854151927737532	196.1582704009614
YBL084C	0	0	1.0	1.0		0.0
YBL085W	19	1	6.802797617131246e-06	1.4789076886855813e-05	0.03926365244551023	8.263688839338803
YBL086C	124	115	0.005168622257718499	0.008163896348294173	0.6918635531729019	153.27809941952015
YBL087C	90	13	1.2862436838153871e-19	8.661811973796594e-19	0.10775691282267806	23.610539555224637
YBL088C	1	0	0.8831057525606102	0.95321718899701	0.0	0.0
YBL089W	97	287	6.50384389796091e-12	2.486941905397154e-11	2.2072649153130643	484.0160607271824
YBL090W	238	170	2.558609702965708e-10	8.510447889968645e-10	0.5328638546176387	118.05269771274382
YBL091C	174	309	0.0033697169802750677	0.005458941508045609	1.3248097902735088	293.5034312430166
YBL091C-A	428	1063	8.909448830304348e-28	9.910684762684779e-27	1.852822402901799	410.8675197801529
YBL092W	52	0	2.232703247399853e-16	1.1889144792404218e-15	0.0	0.0
YBL093C	104	21	1.335959996548767e-19	8.965117783141142e-19	0.15063651274767864	33.37258953770325
YBL095W	302	132	1.9728654662438235e-29	2.4038028170271674e-28	0.32607033222960147	72.78613346841738
YBL097W	21	3	2.3602432666251427e-05	4.849503046216933e-05	0.10657277092352777	23.61053953719508
YBL098W	91	0	7.508489922098306e-28	8.433852644919406e-27	0.0	0.0
YBL099W	0	0	1.0	1.0		0.0
YBL100W-C	302	786	2.4198059011266425e-23	2.0647334921927775e-22	1.9416006146398994	430.149631019957
YBL101C	157	307	0.00013082800299025506	0.00024757875787988047	1.458757227481918	323.17865901480417
YBL102W	322	673	4.7308406711608075e-11	1.6773776017167573e-10	1.5592059745985691	345.43245894933574
YBL103C	14	0	4.8671273483934875e-05	9.625464023593861e-05	0.0	0.0
YBL104C	52	34	0.001297714210086339	0.0022139289297557208	0.48777537461153087	108.06362326971372
YBL105C	116	1	1.8205109106170953e-34	2.8605896849614524e-33	0.0064311154867646055	1.4247739374872967
YBL106C	0	0	1.0	1.0		0.0
YBL107C	0	0	1.0	1.0		0.0
YBL108C-A	322	538	0.0019400949912925217	0.0032265720922276726	1.2464380599316942	276.14065811538154
YBL111C	57	29	1.6590581384032363e-05	3.470805148765737e-05	0.37954864030659885	84.08665837328178
YBR001C	77	38	2.4885427620923726e-07	6.27426980481948e-07	0.36816048137218677	80.51799385902763
YBR002C	103	42	9.95647972210165e-12	3.749817608500759e-11	0.30419800632540933	67.39319052907427
YBR003W	104	66	1.7046104398933053e-06	3.9513158564395e-06	0.4734290400641329	103.88637401100743
YBR004C	0	0	1.0	1.0		0.0
YBR005W	25	3	1.6730950643074044e-06	3.8813915751641315e-06	0.0895211275757633	19.83285321175095
YBR006W	29	207	6.142129874698572e-21	4.4099112246431315e-20	5.324963623041094	1140.3890599525434
YBR007C	97	112	0.31390618797505276	0.37814714852210485	0.861371674268513	190.8315772481924
YBR008C	31	39	0.8863690175679013	0.9562011292502346	0.9385279503910668	207.92507402352416
YBR009C	35	0	2.4094992966922864e-11	8.748125287422563e-11	0.0	0.0
YBR010W	0	0	1.0	1.0		0.0
YBR011C	9	1	0.006884864700535854	0.010704205702292972	0.08288993294052159	16.52737767867761
YBR013C	19	0	1.4733715468768759e-06	3.4360745199062905e-06	0.0	0.0
YBR014C	102	25	2.3763625514984254e-17	1.3571460808011364e-16	0.18284544030997407	42.12860976086209
YBR015C	119	7	2.40776343916366e-31	3.2127720507262665e-30	0.043882905674393784	9.640970313799826
YBR016W	0	0	1.0	1.0		0.0
YBR017C	0	0	1.0	1.0		0.0
YBR018C	125	218	0.021556119435834305	0.03121864590165779	1.3010403874344267	285.9498678481243
YBR019C	83	41	8.368401498931412e-08	2.2147573410195376e-07	0.36851066572352364	81.64126321126294
YBR020W	0	0	1.0	1.0		0.0
YBR021W	70	1	5.6666883283960555e-21	4.073640572075714e-20	0.010657277092352776	2.327799673823338
YBR022W	176	238	0.969256393994914	1.0	1.0088081611283934	223.4952208902274
YBR023C	0	0	1.0	1.0		0.0
YBR024W	22	29	1.0	1.0	0.9833760226125516	217.8608876163289
YBR025C	0	0	1.0	1.0		0.0
YBR026C	12	0	0.00020007668663480415	0.0003691501523377474	0.0	0.0
YBR028C	90	66	0.00021738972044452233	0.0003995552196473148	0.5470735574074425	119.8688931014116
YBR029C	56	63	0.3882846352744076	0.45571937499247306	0.8392605710227811	185.9329988761023
YBR030W	91	92	0.06581197009376467	0.08899239125540574	0.7542073019203502	167.07023086629485
YBR031W	18	0	2.9559753810263932e-06	6.661369285377268e-06	0.0	0.0
YBR033W	49	46	0.10088998725945182	0.13237926459710414	0.7003353517831824	155.15497414605093
YBR034C	162	28	4.949243181954864e-32	6.825682863170845e-31	0.1289398956852558	28.565837959596102
YBR035C	349	85	2.078076223878399e-56	8.53644025966048e-55	0.1816928329498539	40.25292558211633
YBR036C	25	2	4.5715578556331556e-07	1.1168661524106321e-06	0.05968075171717554	13.221902141167298
YBR037C	75	8	4.631677634813506e-18	2.812753756896777e-17	0.07957433562290071	17.629202855292753
YBR038W	0	0	1.0	1.0		0.0
YBR039W	27	1	2.8011997184658538e-08	7.74504787543131e-08	0.027629977646840526	6.121250991342021
YBR040W	249	206	2.940364850683388e-07	7.377852642356093e-07	0.6171804645450883	136.7325221778766
YBR041W	255	272	0.00978667220307016	0.01483087005002806	0.7957433562290073	176.29202856096123
YBR042C	140	252	0.0058538292768019855	0.009185640428618887	1.3428169136364498	297.492798216197
YBR043C	23	13	0.016468927039314872	0.024136799032390372	0.4216574849583054	93.41561298510166
YBR044C	0	0	1.0	1.0		0.0
YBR045C	9	0	0.0017100877293847912	0.0028605917776881717	0.0	0.0
YBR046C	79	336	2.7972358288232695e-22	2.218883207112086e-21	3.1729007242042693	694.1498625044596
YBR047W	378	140	9.124371821958565e-44	2.1864275978368212e-42	0.27629977646840526	61.64974211726302
YBR048W	368	118	1.162971901645533e-48	3.5201323191386635e-47	0.2392095347359617	52.99539583574869
YBR049C	0	0	1.0	1.0		0.0
YBR050C	111	214	0.0021519938095011645	0.003563523293533313	1.438252349940942	318.6359299630349
YBR052C	42	8	8.569540874349789e-09	2.4865504323100724e-08	0.14209702789803702	31.480719386463583
YBR053C	0	0	1.0	1.0		0.0
YBR054W	4	0	0.07026537378456987	0.09373606231386251	0.0	0.0
YBR055C	25	3	1.6730950643074044e-06	3.8813915751641315e-06	0.0895211275757633	19.07005116770493
YBR056W	8	0	0.0035300493593079995	0.005666010009874492	0.0	0.0
YBR057C	0	0	1.0	1.0		0.0
YBR058C	0	0	1.0	1.0		0.0
YBR058C-A	171	279	0.047759991692022684	0.06591497773477861	1.217173225810817	269.65721471029457
YBR059C	7	0	0.007336117963203372	0.011268700429055178	0.0	0.0
YBR060C	56	31	7.118811556016399e-05	0.00013911072123224706	0.41296948732867	91.490840723549
YBR061C	0	0	1.0	1.0		0.0
YBR062C	183	476	1.1261596372095474e-14	5.3392778842474093e-14	1.9404397416240133	429.8924467342975
YBR063C	187	360	6.465686515448844e-05	0.0001266922083487097	1.4361678220710692	318.1741157335384
YBR065C	201	197	0.0020308148707374276	0.003372571851461434	0.7311634383260933	161.98474645027412
YBR066C	38	39	0.28920569034298116	0.3501519842447336	0.7656412226874494	169.62308669180433
YBR067C	33	1	4.633851060410216e-10	1.5056088953909124e-09	0.02260634534741498	5.00829626575665
YBR068C	9	0	0.0017100877293847912	0.0028605917776881717	0.0	0.0
YBR069C	1	1	1.0	1.0	0.7460093964646942	165.27377678677612
YBR070C	122	144	0.33068286718670437	0.39628196899161006	0.8805356810730817	196.43194775749012
YBR071W	296	46	6.034201456523637e-60	2.6901312074780958e-58	0.11593389269383762	25.68443828712038
YBR072C-A	484	1503	1.9087575978405823e-61	8.712115035858086e-60	2.3166366175339577	513.2365424034704
YBR072W	58	1	1.92043305753978e-17	1.1077643444244007e-16	0.012862230973529211	2.8495478753043315
YBR073W	0	0	1.0	1.0		0.0
YBR074W	14	0	4.8671273483934875e-05	9.625464023593861e-05	0.0	0.0
YBR076W	0	0	1.0	1.0		0.0
YBR077C	319	168	4.666197844137367e-24	4.166972640005279e-23	0.3928826915550741	86.76873281305745
YBR078W	19	0	1.4733715468768759e-06	3.4360745199062905e-06	0.0	0.0
YBR079C	4	0	0.07026537378456987	0.09373606231386251	0.0	0.0
YBR080C	94	119	0.7299001732097167	0.8120827812205611	0.9444161508436023	209.2295685099548
YBR081C	0	0	1.0	1.0		0.0
YBR082C	4	0	0.07026537378456987	0.09373606231386251	0.0	0.0
YBR083W	32	0	1.8803536609110154e-10	6.323926259590204e-10	0.0	0.0
YBR084C-A	70	0	1.1098419239487652e-21	8.354320555797577e-21	0.0	0.0
YBR084W	39	2	3.4898677319344994e-11	1.252041754607318e-10	0.038256892126394576	8.475578296028463
YBR085C-A	50	22	8.047638211077095e-06	1.7354551917842195e-05	0.32824413444446543	72.72046177642014
YBR085W	65	45	0.0007428050921690063	0.0012976525167265962	0.5164680437063267	114.4203069999346
YBR086C	11	0	0.00040747100774940834	0.0007297469377289229	0.0	0.0
YBR087W	321	367	0.04075924990532184	0.05678450731722527	0.8529141697898529	188.9578694160691
YBR088C	134	50	2.8487279128973805e-16	1.5030306630342051e-15	0.2783617150987665	61.669319704554994
YBR091C	339	291	2.3466527589826627e-08	6.541735345084486e-08	0.6403797474077464	141.87218006068423
YBR092C	238	12	1.1199701307759637e-62	5.323097704208733e-61	0.03761391914948039	8.333131601049645
YBR093C	9	11	1.0	1.0	0.9117892623457374	181.8011545397268
YBR094W	118	10	3.1375925438361733e-29	3.782871010398707e-28	0.06322113529361816	13.88855267233262
YBR095C	255	312	0.2986425866470577	0.3609696334189216	0.9127644380273906	202.21732687874967
YBR096W	170	43	1.5532805044354478e-27	1.6759692647295047e-26	0.18869649439989328	41.80454353630138
YBR097W	6	0	0.015378142055006214	0.022584191766685583	0.0	0.0
YBR098W	76	96	0.7566454053259909	0.8371426945036118	0.9423276586922454	210.9415307755349
YBR101C	200	176	5.111860089157055e-05	0.0001008864357335011	0.6564882688889309	146.2672924377286
YBR102C	72	84	0.4327703100072302	0.5027170958846934	0.8703442958754767	190.1780445508609
YBR103W	4	9	0.5543899077460593	0.630970979506746	1.6785211420455621	371.86599789353386
YBR104W	53	116	0.0036231757230728934	0.005807381154791586	1.6327752828283877	364.84965809650566
YBR105C	178	214	0.30660929100028855	0.3702099585434935	0.8968877013676662	198.6999338790017
YBR106W	21	2	6.834050644119572e-06	1.483117934125723e-05	0.07104851394901851	15.740359691463388
YBR107C	284	555	2.415391187218841e-07	6.097855451139401e-07	1.457870475485582	322.9822046557139
YBR108W	114	25	1.7233268291683578e-20	1.2042348231527613e-19	0.1635985518562926	36.244249299727
YBR109C	174	62	1.147719007598453e-21	8.605647995695833e-21	0.2658194401196037	58.890656102703055
YBR110W	41	65	0.45675461941918305	0.52778698337949	1.1826978236635395	262.0194022196073
YBR111C	294	171	6.090876805777701e-19	3.9050872363464384e-18	0.433903424474363	96.1286252843782
YBR111W-A	306	461	0.12144638526969143	0.15734132950799626	1.1238899731053074	248.99088593073435
YBR112C	12	0	0.00020007668663480415	0.0003691501523377474	0.0	0.0
YBR114W	43	21	0.00012836898254838124	0.00024332564885818736	0.3643301703664786	80.71510030218994
YBR115C	4	0	0.07026537378456987	0.09373606231386251	0.0	0.0
YBR117C	61	2	1.1983615695674987e-17	7.032425904676209e-17	0.024459324474252267	5.418812353366688
YBR118W	6	0	0.015378142055006214	0.022584191766685583	0.0	0.0
YBR119W	232	268	0.10619387625265142	0.13892652009303874	0.8617694752264571	190.10030978323573
YBR120C	171	266	0.1411511159029409	0.18098215575267493	1.160459061167302	257.09254164616414
YBR121C	77	19	2.4624816805270223e-13	1.047465395318854e-12	0.18408024068609338	40.781841015403565
YBR122C	329	247	3.883464936672669e-12	1.516212277719248e-11	0.5600739237896033	124.0809205687922
YBR123C	150	192	0.7121363946164094	0.7935470655762392	0.9548920274748087	211.5504342397457
YBR125C	728	180	6.435051447254353e-115	7.874038483651018e-113	0.18445287275225955	41.0350529519769
YBR126C	18	21	0.786524502337667	0.8668651615454049	0.8703442958754767	192.81940629250155
YBR127C	6	0	0.015378142055006214	0.022584191766685583	0.0	0.0
YBR128C	373	227	9.099774507985186e-22	6.940690078968542e-21	0.4540057184919184	100.58216441795908
YBR129C	205	22212	0.0	0.0	80.83102787450628	17907.615265213168
YBR130C	132	278	2.0315660970583944e-05	4.202711015893103e-05	1.571141001645341	345.4594733481981
YBR131W	427	213	2.090332606473881e-34	3.275613847365474e-33	0.37213115092969523	82.44335939324209
YBR132C	161	4	1.5177564365582606e-45	4.0039528746085123e-44	0.018534394943222218	4.106180790399456
YBR133C	140	106	9.288849420804998e-06	1.998510026900469e-05	0.564835685894697	125.13585962018264
YBR135W	191	924	1.047410229470843e-66	5.6295852613895495e-65	3.6089669232114003	799.5443442966741
YBR136W	6	0	0.015378142055006214	0.022584191766685583	0.0	0.0
YBR137W	59	100	0.17625934174842126	0.22103521029114057	1.2644227058723632	280.12504538538263
YBR138C	268	86	8.328631721104079e-36	1.396442012480162e-34	0.2393910749849392	53.03561494192651
YBR139W	155	56	3.381433893156673e-19	2.2073355640799122e-18	0.2695259754969218	59.71181613253565
YBR140C	2	0	0.356191568670542	0.42080068024328	0.0	0.0
YBR141C	2	13	0.041320268615481284	0.057426985212091074	4.8490610770205125	1074.2795494854097
YBR142W	100	23	1.1546201374233856e-17	6.789591421597025e-17	0.17158216118687966	38.01296866838581
YBR143C	24	4	1.046508037801382e-05	2.239013290697823e-05	0.12433489941078237	27.54562947065211
YBR145W	125	67	5.807077698872569e-10	1.876208081248098e-09	0.3998610365050761	87.88367496862352
YBR146W	284	103	6.3050345050681635e-34	9.643684425172077e-33	0.27055974590092785	59.94084158569653
YBR147W	181	433	4.2127448117577166e-11	1.5020145946942733e-10	1.7846523130895724	395.3787036233956
YBR148W	314	155	4.566932426731378e-26	4.591683284288838e-25	0.36825304602556563	81.58418918826877
YBR149W	177	549	2.333402227688306e-23	1.9939667476129935e-22	2.3138935517464247	512.6288330404414
YBR150C	68	112	0.2051893295493611	0.2543746139768001	1.228721358883026	272.21563230095506
YBR151W	100	191	0.004732776450841141	0.007518839052151216	1.424877947247566	315.67291369987885
YBR152W	257	338	0.8502916822050662	0.9291330922214204	0.9811329805644617	217.3639554604434
YBR153W	342	516	0.09626567250686141	0.12662943334559926	1.1255580367712932	249.3604351807319
YBR154C	324	198	6.071473707471923e-19	3.896991662016856e-18	0.4558946311728687	101.00064138006712
YBR155W	259	151	8.837102588120777e-17	4.868024615352739e-16	0.434932119174397	96.356526227876
YBR156C	490	16	2.998903822566725e-133	4.661269157724659e-131	0.024359490496806344	5.396694751851667
YBR157C	46	3	1.3042872135494823e-12	5.26382860710391e-12	0.04865278672595832	10.778724571477964
YBR158W	46	20	1.6701048506899443e-05	3.490106466685273e-05	0.32435191150638876	71.8581638098531
YBR159W	40	37	0.12835513237346835	0.1653607451343675	0.6900586917298421	152.87824352068492
YBR160W	167	136	1.6942201057318382e-05	3.5366460355948464e-05	0.6075286102946014	134.5942134284424
YBR161W	94	239	1.200294353731449e-07	3.119246646321538e-07	1.896768571862361	421.9756002765335
YBR162C	97	41	1.0485361666667973e-10	3.619526707383404e-10	0.3153235593304378	69.85798810744171
YBR162W-A	85	32	1.120444072542644e-10	3.8561782532571786e-10	0.2808505963161202	61.49721927429741
YBR163W	159	143	0.0006082057985774713	0.0010686805828350253	0.6709392685185614	147.71343802639146
YBR164C	178	151	3.8515178118744e-05	7.712423027886377e-05	0.6328506677874653	140.2041589434266
YBR165W	292	272	1.6982566916016723e-05	3.543786006313939e-05	0.6949128624602632	153.953655060743
YBR166C	144	369	2.6102523937587377e-11	9.447175277851794e-11	1.9116490784407791	423.5140529750467
YBR167C	270	446	0.007436386218996534	0.011401401531711295	1.2322970030490876	273.00779424136266
YBR168W	51	183	1.4830031332652232e-10	5.046598236336271e-10	2.6768572461380207	596.2818613091337
YBR169C	108	2	2.0047529165652637e-31	2.704619123096171e-30	0.013814988823420263	3.0606254956710104
YBR170C	131	207	0.155519538382465	0.19637963538217196	1.1788087409785628	261.1577999021624
YBR171W	239	266	0.04084399257660374	0.0568750124232562	0.8302866086176094	183.17843596962396
YBR172C	35	2	5.239084292040584e-10	1.6965075317300337e-09	0.042629108369411105	9.4442158154817
YBR173C	400	800	5.711411260962104e-11	2.0117931518087658e-10	1.4920187929293884	330.54755355522656
YBR175W	257	505	6.147510601098253e-07	1.487351008284226e-06	1.4658939502516366	324.7597559395909
YBR176W	299	583	1.3914374902614786e-07	3.5787822032619697e-07	1.454593572370959	322.25622697951377
YBR177C	21	4	7.199251921878691e-05	0.00014039639811028943	0.14209702789803702	31.48071939000039
YBR179C	37	0	6.1364747953567775e-12	2.3511569985407613e-11	0.0	0.0
YBR180W	87	146	0.11041895587565397	0.14399533225416913	1.2519238147568432	277.355993303056
YBR181C	70	0	1.1098419239487652e-21	8.354320555797577e-21	0.0	0.0
YBR182C	68	20	1.167036079727121e-10	4.011730122241884e-10	0.2194145283719689	48.60993433945627
YBR182C-A	262	589	2.418381097886192e-12	9.571995659974872e-12	1.6770974599912403	371.5505898132483
YBR183W	66	86	0.9274024203610708	0.9961694657259093	0.9720728499388441	215.35673945004285
YBR184W	163	423	3.9787378577294787e-13	1.6653363478749804e-12	1.9359630349973354	428.9006599482595
YBR185C	217	197	8.283647535430593e-05	0.00016056372422063142	0.6772527700624182	150.0411706571304
YBR186W	132	374	5.364441149331987e-14	2.3859938940300277e-13	2.1136932899833005	464.7548310318887
YBR187W	283	87	4.495404907134117e-39	8.763753769806207e-38	0.22933857771176114	50.80854622312081
YBR188C	269	565	1.1997474744850368e-09	3.779370592796566e-09	1.5668970594890417	347.13637132905234
YBR189W	315	552	0.0001614106452974982	0.0003028621928567413	1.3072926566619405	289.622618400938
YBR191W	109	0	3.949835964032912e-33	5.839461858394158e-32	0.0	0.0
YBR192W	248	854	8.526697583404427e-42	1.908055945609294e-40	2.568919453955036	569.1282475425371
YBR193C	371	631	0.0002980362206429985	0.0005429224912631879	1.2688192160895473	281.0990651179542
YBR194W	399	1147	4.144550574328828e-41	8.795317473418853e-40	2.144543302619059	475.1103308905131
YBR195C	200	7	6.744583075175697e-55	2.5187076146321706e-53	0.0261103288762643	5.784582188279893
YBR196C	97	111	0.28490336588239207	0.34537927006526914	0.8536808557482584	189.12772391819
YBR196C-A	727	684	2.8103705399675333e-11	1.014591398327262e-10	0.701885044266645	155.4982989067106
YBR196C-B	259	185	4.08968514530006e-11	1.4608558553180526e-10	0.5328638546176387	118.0526977218527
YBR197C	315	855	1.1276785598690571e-27	1.2423906892350474e-26	2.0248826475470274	448.6002513134439
YBR198C	111	55	5.317245662983134e-10	1.720848610456725e-09	0.3696442955455692	81.89241189588158
YBR199W	90	63	8.031172733476328e-05	0.0001558801025657184	0.522206577525286	115.6916437158586
YBR200W	85	190	9.582168550057783e-05	0.00018486095716666322	1.6675504156269636	365.1397395275048
YBR200W-A	274	654	5.570642813150438e-16	2.8784157069567087e-15	1.7806209682040512	394.4855840267565
YBR201C-A	289	961	1.7950529476556232e-44	4.4689824683841946e-43	2.4806748442995543	549.5781991854534
YBR201W	319	595	2.0321378557832003e-06	4.66912697107838e-06	1.3914595325908874	308.26927018530984
YBR202W	13	5	0.021935819879243156	0.031744564701944485	0.2869266909479593	63.566837220700826
YBR203W	88	85	0.03682243177163291	0.05157472116869481	0.7205772579488524	159.63944348819666
YBR204C	190	373	2.0001782421115596e-05	4.1422488550174936e-05	1.4645342362175313	324.458519693265
YBR205W	141	200	0.6458374387204155	0.7257153399924013	1.0581693566875097	234.43088904251863
YBR207W	178	160	0.00027456625117641914	0.0005008025723170271	0.6705702440132083	148.56069819609365
YBR208C	0	0	1.0	1.0		0.0
YBR210W	38	0	3.09847250570767e-12	1.2155058240330702e-11	0.0	0.0
YBR211C	115	119	0.05499134450936059	0.0753706440117571	0.7719575493852054	172.45959314364742
YBR212W	1	0	0.8831057525606102	0.95321718899701	0.0	0.0
YBR213W	429	640	0.09195283433192833	0.12128916289975226	1.1129277709496606	246.56227774498709
YBR214W	181	18	1.2940102406068479e-42	2.9414438315138265e-41	0.07418877975891987	16.436066198875707
YBR215W	475	110	1.301272938117298e-78	9.354525833890727e-77	0.17276007076024497	38.27392727016944
YBR216C	42	25	0.0014762401094050494	0.0025110490592098315	0.4440532121813657	102.312337994512
YBR217W	254	799	4.102484919058684e-34	6.37659209986662e-33	2.3466988495090186	519.896644361075
YBR218C	14	10	0.1804797170919163	0.22588440761601972	0.5328638546176387	118.05269770484009
YBR221C	33	0	9.475778436104196e-11	3.280867055149623e-10	0.0	0.0
YBR221W-A	627	660	1.5700322064876388e-05	3.294146377055969e-05	0.7852730489102044	173.97239662179712
YBR222C	2	0	0.356191568670542	0.42080068024328	0.0	0.0
YBR223C	154	194	0.6020419282704026	0.6806257380544692	0.9397780708711083	208.20203053678256
YBR225W	188	95	1.225789386380917e-15	6.221990080385396e-15	0.37697283331992526	83.51600424115072
YBR227C	3	6	0.815966908607778	0.894685546502065	1.4920187929293884	330.5475536230676
YBR228W	252	401	0.03598236976558049	0.050459548530078856	1.1871022538981841	262.9951765417355
YBR229C	53	18	1.0521118561272563e-07	2.7590949770122445e-07	0.25336168181819807	56.13071664101147
YBR230C	0	0	1.0	1.0		0.0
YBR230W-A	997	2	8.026110780481941e-291	3.8465135915459704e-288	0.0014965083178830375	0.3315421800346629
YBR231C	138	5	3.6601763911697766e-38	6.768384059684047e-37	0.027029325958865733	5.9881803173992525
YBR233W	77	3	1.1247525410053312e-21	8.44445412966274e-21	0.029065301160962117	6.439238053540694
YBR233W-A	829	674	2.4796881203172685e-22	1.9751643185518852e-21	0.6065263368120675	134.37216591136433
YBR234C	278	539	5.955149866782906e-07	1.4414169563917718e-06	1.446399513289461	320.4408837292496
YBR235W	98	53	5.756552466735949e-08	1.5434001508717223e-07	0.40345406135335504	88.47990072053153
YBR236C	49	12	6.346389745243519e-09	1.8564642637281523e-08	0.1826961787260476	40.475210638887496
YBR237W	316	103	2.0586934286641443e-41	4.467753172923583e-40	0.24316129061982122	54.39390121634318
YBR238C	2	0	0.356191568670542	0.42080068024328	0.0	0.0
YBR239C	100	76	0.00021293539748635666	0.00039224582669571974	0.5669671413131676	125.60807037280443
YBR240C	4	0	0.07026537378456987	0.09373606231386251	0.0	0.0
YBR241C	22	10	0.005154367622748761	0.008143617636930804	0.3390951802112247	75.12444399398912
YBR242W	266	13	3.7315034883309485e-70	2.1676642991304327e-68	0.0364591058422595	8.077289843920752
YBR243C	177	233	0.8950492265558887	0.9652030943039407	0.9820349682275356	217.5637852792584
YBR244W	316	407	0.6203621780140052	0.6991383276030851	0.9608412163326916	212.8684403487874
YBR245C	55	14	1.1383733583930517e-09	3.591215131167548e-09	0.18989330091828582	42.06968863406707
YBR246W	0	0	1.0	1.0		0.0
YBR247C	56	22	3.867300697102523e-07	9.549526109504768e-07	0.29307512003970126	64.92898372988036
YBR248C	32	41	0.9416000638521532	1.0	0.9558245392203895	211.7570265312672
YBR249C	23	4	1.9955331101331517e-05	4.135607537432705e-05	0.12974076460255551	28.74326553039976
YBR250W	72	51	0.000553278472539878	0.0009748481910468256	0.5284233224958251	115.46524133227103
YBR251W	121	64	7.196815878793818e-10	2.3174069495488938e-09	0.3945834824276069	87.41753483437247
YBR252W	161	260	0.07014811006212059	0.09373606231386251	1.2047356713094441	266.9017513159926
YBR253W	806	200	9.035760515897242e-127	1.3324271468442318e-124	0.18511399415997376	41.010862716343766
YBR254C	515	632	0.14469539818348856	0.1853738549684212	0.9154911428459938	202.82141150889615
YBR255C-A	276	498	8.166186575319384e-05	0.00015834032027869786	1.3460604327515135	298.21137985230416
YBR255W	125	106	0.0005991239932792569	0.0010530446471115546	0.6326159682020607	139.0398440298313
YBR256C	245	268	0.02384728969200462	0.03441549887546263	0.8160429316430124	180.0543584555465
YBR257W	466	611	0.7423457562351021	0.823380992113418	0.9781367837766699	216.7001665712424
YBR258C	342	584	0.00041291918730342964	0.000738171664961773	1.2738873904543317	282.221887873244
YBR259W	52	116	0.002636603833021074	0.004322436899573602	1.6641748074981642	368.6876558613762
YBR260C	100	20	5.573301187535037e-19	3.585241065941163e-18	0.14920187929293882	33.05475535735521
YBR261C	212	253	0.2293101550997341	0.28208827849809	0.890284798611168	196.3111058162164
YBR262C	179	160	0.000219277373022285	0.0004028959016776872	0.6668240415326876	146.91002381046766
YBR263W	14	0	4.8671273483934875e-05	9.625464023593861e-05	0.0	0.0
YBR264C	112	15	9.862033399448533e-25	9.177435935312057e-24	0.09991197274080725	21.93899692582296
YBR265W	182	230	0.5860915968155151	0.6640293091580038	0.9427591274004378	208.8624651878046
YBR267W	591	1218	6.2562601018668704e-18	3.755715223991271e-17	1.5374609896683546	340.89464276999587
YBR268W	190	116	1.1159577118536642e-11	4.183750196134565e-11	0.4554583683679186	100.90399002042064
YBR269C	295	518	0.00023492033280678921	0.0004310870561492804	1.3099419232837684	290.2095470444337
YBR270C	66	131	0.010918811891048368	0.016455473581084686	1.480715620255681	330.5475535399387
YBR271W	239	318	0.9649337708899708	1.0	0.9925982764676686	218.98775427342545
YBR272C	141	65	1.441050891189851e-13	6.24057505665123e-13	0.3439050409234406	76.19003894408614
YBR273C	85	64	0.000558486332475034	0.0009837227865433142	0.5617011926322404	122.9944385658676
YBR274W	129	138	0.07440339883372908	0.09884360052963177	0.7980565636599055	176.80450542518756
YBR275C	18	0	2.9559753810263932e-06	6.661369285377268e-06	0.0	0.0
YBR276C	225	1	2.4416965731942864e-66	1.2882749534348937e-64	0.003315597317620863	0.7345501188880059
YBR278W	184	146	2.243313521135717e-06	5.137911612923739e-06	0.5919422384991595	131.14114898378074
YBR279W	156	17	4.546381495477492e-36	7.735573958725164e-35	0.08129589576858848	18.01060388227184
YBR280C	157	140	0.0005153475165914337	0.0009127698084130998	0.6652313089494089	148.43058928498525
YBR281C	97	57	5.69218013485664e-07	1.379508131292058e-06	0.43837665565451106	97.11964200004064
YBR282W	308	376	0.23838684854619088	0.29231615479512657	0.9107127697101463	201.76279248043556
YBR283C	74	8	8.935386192571675e-18	5.297670720977289e-17	0.08064966448266965	17.86743532868698
YBR284W	89	29	1.3681042434494447e-12	5.513642259339703e-12	0.24308171345478805	55.71026182353511
YBR285W	456	12	4.68631788719482e-126	6.737753542314353e-124	0.019631826222755114	4.349309915185418
YBR286W	19	2	2.6358188158959487e-05	5.3545015931535154e-05	0.07852730489102046	16.52737767867761
YBR287W	130	54	3.3656245690984244e-14	1.5204797248142213e-13	0.30988082622379604	68.65218419744276
YBR288C	116	0	3.510053288444963e-35	5.686286327280841e-34	0.0	0.0
YBR289W	25	0	2.3126746721150875e-08	6.450141629162885e-08	0.0	0.0
YBR290W	60	261	5.172620232401996e-18	3.124762495435281e-17	3.24514087462142	718.9409291277384
YBR291C	45	88	0.04709644199853706	0.0650147954713362	1.4588628197531799	323.20205239193695
YBR293W	18	15	0.23148093193230207	0.28469778433333387	0.6216744970539119	137.72814736357623
YBR294W	0	0	1.0	1.0		0.0
YBR295W	29	20	0.028932030032708753	0.0413410938199025	0.5144892389411684	110.18251785785073
YBR296C	88	31	1.0989710448921667e-11	4.122754389546543e-11	0.2627987646636991	58.22144409490088
YBR296C-A	234	570	7.577888081473192e-15	3.6226462474274587e-14	1.8172023760037423	402.5899691161867
YBR297W	154	82	4.188053963608081e-12	1.6273985368047347e-11	0.3972257825331489	88.00292011305498
YBR298C	109	131	0.4369920487640888	0.5068860977092123	0.8965801003383022	200.14805991883372
YBR298C-A	342	1321	1.9253859359939856e-74	1.230321613100157e-72	2.8815158266955003	638.3820444675194
YBR299W	35	62	0.22238471886150435	0.27410973870165906	1.321502359451744	292.7706903223745
YBR301W	117	152	0.8469724115004266	0.9258578860556839	0.9691746005353292	216.12724646739375
YBR302C	169	300	0.003931555568121949	0.006280660020074815	1.3242770351444277	293.3854025392964
YCL001W	31	0	3.7330752485842423e-10	1.2191320701083462e-09	0.0	0.0
YCL001W-A	254	514	7.745827394153745e-08	2.0566137277829265e-07	1.509641062137216	334.45165855742334
YCL001W-B	495	740	0.0641119719650505	0.08677522964721238	1.1152463704724722	247.07594912392048
YCL002C	159	486	2.4200751296406788e-20	1.6809000085221672e-19	2.2802551363637824	502.0190970362531
YCL004W	142	191	1.0	1.0	1.0034351741180043	222.30486877121027
YCL005W	207	281	0.9266758057185716	0.9955749222281907	1.0126987459255028	224.35715597812631
YCL005W-A	288	108	2.8154393409775557e-33	4.205608220769331e-32	0.2797535236742604	61.97766629215239
YCL008C	105	68	2.5935223927742594e-06	5.911750804932527e-06	0.48312989485332586	106.0246870160172
YCL009C	147	0	2.9460700886163213e-44	7.209723012609559e-43	0.0	0.0
YCL010C	338	706	1.67419457672125e-11	6.203797042992209e-11	1.55823264468661	345.21682367654626
YCL011C	5	0	0.03260880139611589	0.045941503387815406	0.0	0.0
YCL012C	209	1	1.15285539400432e-61	5.346831750741003e-60	0.0035694229495918384	0.7907836209004802
YCL014W	21	4	7.199251921878691e-05	0.00014039639811028943	0.14209702789803702	31.48071939000039
YCL016C	134	412	1.2548393667674667e-17	7.34138473883998e-17	2.293700532413836	508.15519438504367
YCL017C	0	0	1.0	1.0		0.0
YCL018W	60	42	0.0014404785898804564	0.0024523956099474554	0.522206577525286	115.6916437625598
YCL021W-A	0	0	1.0	1.0		0.0
YCL024W	0	0	1.0	1.0		0.0
YCL025C	50	47	0.09824682445713831	0.12908784268974238	0.7012488326768126	155.35735017357038
YCL026C-A	143	435	3.2947696438335337e-18	2.028717368488935e-17	2.2693292829520417	502.75589434109816
YCL026C-B	107	512	2.8463817145369125e-37	5.0679694242420383e-36	3.569689822335733	790.8427451124306
YCL027W	158	568	5.0512446400620874e-30	6.287815568181183e-29	2.6818565645059897	594.1487671001888
YCL028W	47	3	6.657240086305714e-13	2.7327471617661785e-12	0.04761762105093793	10.54939000691334
YCL029C	9	0	0.0017100877293847912	0.0028605917776881717	0.0	0.0
YCL030C	124	156	0.6404658603635536	0.720242307968478	0.9385279503910668	206.26167345758327
YCL031C	217	262	0.2740623749366129	0.3336436744835861	0.9007118058698151	199.5471406368509
YCL032W	250	270	0.015415697868014945	0.02263356610644727	0.8056901481818698	178.49567893546774
YCL033C	1006	702	1.6882207408070317e-41	3.705708961977572e-40	0.5205751454455422	115.3302100291221
YCL034W	0	0	1.0	1.0		0.0
YCL035C	135	600	1.8728131652735757e-40	3.9023726498146135e-39	3.3155973176208633	734.5501190710767
YCL036W	137	35	2.658435376894503e-22	2.1116936260387137e-21	0.1905863421625131	42.22322764030135
YCL037C	3	0	0.15508844572582092	0.19598190537666363	0.0	0.0
YCL038C	211	291	0.7874963309827506	0.8677699558309635	1.0288565610010714	227.9368200887286
YCL039W	134	172	0.750022176271777	0.8310939375219633	0.9575642999397568	213.3758461116905
YCL043C	8	0	0.0035300493593079995	0.005666010009874492	0.0	0.0
YCL044C	124	46	3.104524358218011e-15	1.5259931268471608e-14	0.2767454212691608	61.31123976780808
YCL045C	66	27	6.631499153710681e-08	1.7680923334719576e-07	0.3051856621901022	67.61199959896824
YCL047C	249	708	2.033775301557513e-25	1.9757165133880503e-24	2.1211833441646726	469.93507618013297
YCL048W	35	2	5.239084292040584e-10	1.6965075317300337e-09	0.042629108369411105	9.4442158154817
YCL048W-A	283	146	3.545066285650523e-22	2.7738334977926744e-21	0.38486703845881753	85.26491666332666
YCL049C	109	187	0.04613173581482451	0.06374426061293988	1.279850982925668	283.5430849190848
YCL050C	81	17	3.066133492950973e-15	1.5097032292774868e-14	0.15656987333209635	34.68708896010763
YCL051W	1	0	0.8831057525606102	0.95321718899701	0.0	0.0
YCL052C	100	398	2.633013154446315e-24	2.3846391576725603e-23	2.969117397929483	657.7896316856419
YCL054W	29	0	1.47360883427444e-09	4.598331202339829e-09	0.0	0.0
YCL055W	32	43	1.0	1.0	1.002450126499433	222.08663758044077
YCL056C	290	1248	9.827730902157508e-80	7.340166288091927e-78	3.210412850992891	711.2471499832978
YCL057C-A	214	260	0.30805949715161	0.371804862144577	0.9063665564524322	200.7999157159538
YCL057W	124	215	0.025499090556816435	0.03667965727670118	1.2934840341928167	284.2708961411221
YCL058W-A	319	669	4.02897039517614e-11	1.4409582551404218e-10	1.5645150038710987	345.52548962966927
YCL059C	154	22	8.066282448488469e-33	1.1773906183060198e-31	0.10657277092352774	23.61053953993904
YCL061C	0	0	1.0	1.0		0.0
YCL063W	234	206	1.1554756845135745e-05	2.4657293735204333e-05	0.6567433148364402	145.4974274552422
YCL064C	0	0	1.0	1.0		0.0
YCL066W	103	47	2.2961786772834547e-10	7.677513705265784e-10	0.34041205469748187	75.41618939265524
YCL067C	14	0	4.8671273483934875e-05	9.625464023593861e-05	0.0	0.0
YCL068C	207	397	3.179193738045206e-05	6.395083311471836e-05	1.4307523207559596	316.97434490061534
YCL069W	91	45	1.9640731590155112e-08	5.547831403486348e-08	0.3689057455045191	80.84043431774765
YCL073C	154	53	6.173333759876968e-20	4.226528863458624e-19	0.2567434935884987	56.87993616922151
YCR002C	69	37	5.181222977010622e-06	1.1442862266047653e-05	0.40003402419121287	88.62506869234211
YCR003W	169	34	4.038487312099341e-31	5.339158742961681e-30	0.15008473064970182	33.25034562112025
YCR004C	114	4	7.969453237784224e-32	1.0912458469165969e-30	0.026175768297006817	5.799079888216927
YCR005C	2	0	0.356191568670542	0.42080068024328	0.0	0.0
YCR007C	24	0	4.611171448585717e-08	1.2461864192112997e-07	0.0	0.0
YCR008W	41	0	3.9964304343939594e-13	1.669097416717477e-12	0.0	0.0
YCR009C	90	80	0.00892508453930506	0.0135824718670398	0.6631194635241726	146.91002377219533
YCR010C	204	29	4.022247277880376e-43	9.480304957004115e-42	0.10605035537978498	24.30496716972813
YCR011C	28	3	2.272164723248652e-07	5.738787581643829e-07	0.07992957819264582	17.70790465572602
YCR012W	15	0	2.4093641167132768e-05	4.922292374855437e-05	0.0	0.0
YCR014C	154	673	2.0175207806911708e-44	4.979726184444173e-43	3.260157946887917	722.2678687259333
YCR015C	63	29	1.0190945863928975e-06	2.4308639429056626e-06	0.3434011507535894	78.70179846570122
YCR016W	0	0	1.0	1.0		0.0
YCR017C	29	8	2.46753566745531e-05	5.030413904124596e-05	0.20579569557646737	44.07300714809184
YCR018C	0	0	1.0	1.0		0.0
YCR019W	0	0	1.0	1.0		0.0
YCR020C	251	579	4.54347995198441e-13	1.8893386264542547e-12	1.7208742651516251	381.24907076286695
YCR020C-A	335	764	2.888189921562311e-16	1.5224546506787214e-15	1.701346802683661	376.9228820108275
YCR020W-B	266	671	9.41110220162556e-19	5.973868516727219e-18	1.88185077078124	416.9124218695935
YCR021C	4	0	0.07026537378456987	0.09373606231386251	0.0	0.0
YCR023C	76	56	0.000776769436663993	0.0013528773562249013	0.5496911342371432	121.78067760888914
YCR024C	131	283	6.484389779023977e-06	1.4152457540480795e-05	1.6116080854924313	357.04182304423904
YCR024C-A	217	42	2.4598259461247643e-40	5.052306791486971e-39	0.14438891544477953	31.98847292787673
YCR024C-B	21	19	0.2758243569754386	0.3353627646862046	0.6749608825156759	149.53341710427028
YCR026C	66	6	1.276141371191277e-16	6.878246509579227e-16	0.06781903604224494	15.02488879952064
YCR027C	17	1	2.700209297520453e-05	5.4717771916984235e-05	0.043882905674393784	9.721986867891252
YCR028C	0	0	1.0	1.0		0.0
YCR028C-A	136	3	6.309515268468227e-39	1.2135793414368152e-37	0.016456089627897668	3.645745075459221
YCR030C	75	0	3.7575739208343857e-23	3.150117728676174e-22	0.0	0.0
YCR031C	0	0	1.0	1.0		0.0
YCR032W	2	0	0.356191568670542	0.42080068024328	0.0	0.0
YCR033W	21	0	3.6741977319078873e-07	9.088305873635382e-07	0.0	0.0
YCR034W	77	90	0.4207442691421427	0.4912099658620509	0.8719590348288634	190.700511821498
YCR035C	144	175	0.41492280004069937	0.48461028087612956	0.9066086415369549	200.8535481479947
YCR036W	552	166	3.8341231170066595e-76	2.5941225936359174e-74	0.22434340545858555	49.70189665102088
YCR037C	141	273	0.0004376045332154694	0.0007801189307260275	1.4444011718784504	319.99816362205183
YCR040W	12	0	0.00020007668663480415	0.0003691501523377474	0.0	0.0
YCR042C	12	8	0.18168204577289207	0.22719144275709988	0.49733959764312946	110.18251787022956
YCR043C	353	290	5.610997247399968e-10	1.8138755013938851e-09	0.6128689092769443	135.77732370236612
YCR044C	68	25	5.8801143921388415e-09	1.7226967839628366e-08	0.2742681604649611	63.192914641293136
YCR045C	135	406	9.210770453187685e-17	5.054498175217784e-16	2.243554184923451	497.0455805519892
YCR046C	287	205	3.564096039223149e-12	1.3934137540157941e-11	0.5328638546176389	118.0526977422784
YCR047C	300	116	1.534682867818163e-33	2.3165252422105658e-32	0.2884569666330151	64.45677293446386
YCR048W	85	104	0.5816482386018285	0.6595147910487215	0.9127644380273907	201.7877507006064
YCR050C	84	103	0.5944410745947746	0.6730912817473023	0.9147496170936132	200.272929601317
YCR051W	35	0	2.4094992966922864e-11	8.748125287422563e-11	0.0	0.0
YCR052W	152	102	4.9987455968337706e-08	1.3452403335232106e-07	0.5006115686802554	110.18251790881186
YCR053W	134	215	0.1137153639286791	0.1480591030006415	1.196955374924696	265.1780747096325
YCR054C	176	239	0.9355227835722646	1.0	1.0130468508810337	224.43427641890867
YCR057C	70	78	0.29785876218276697	0.360173620965747	0.8312676132035164	181.56837457914244
YCR059C	197	211	0.02644460798290073	0.037992240946705495	0.7990252926601548	177.01912131568022
YCR060W	183	92	2.290288538525798e-15	1.1335154376128972e-14	0.37504297527186814	83.99159144764926
YCR061W	1	0	0.8831057525606102	0.95321718899701	0.0	0.0
YCR063W	304	45	1.1543822977746894e-62	5.441682454510032e-61	0.1104290225029975	24.46486827356076
YCR065W	152	0	1.0147241731165987e-45	2.701703110922944e-44	0.0	0.0
YCR066W	0	0	1.0	1.0		0.0
YCR067C	27	71	0.0033366156873322313	0.005406840467130928	1.9617284129256776	434.608820412792
YCR068W	114	334	2.0275946313003024e-13	8.650368490065311e-13	2.185676652800069	484.22317062246185
YCR069W	2	0	0.356191568670542	0.42080068024328	0.0	0.0
YCR071C	191	300	0.09519726023693978	0.12525267527399694	1.171742507536169	259.5923195010895
YCR072C	61	106	0.1232137710603939	0.15934391665579611	1.2963441971353702	287.19705485019347
YCR073C	3	3	1.0	1.0	0.7460093964646942	165.27377678677612
YCR073W-A	537	122	1.120732670641181e-89	9.915897829011434e-88	0.1694844438895581	37.54823235386955
YCR075C	94	38	6.658132874236343e-11	2.3291315182319473e-10	0.30157826665594023	66.81280339292059
YCR075W-A	609	1087	1.5587004847581448e-08	4.446471472144886e-08	1.3315471493548812	294.99605146832664
YCR076C	179	55	3.149985802970683e-25	3.0293592563351833e-24	0.22922076427686133	50.50032068897453
YCR077C	0	0	1.0	1.0		0.0
YCR079W	229	147	1.5042590151890868e-12	6.0369808767288476e-12	0.4788793942371618	106.0927737505571
YCR081W	8	2	0.03910264703820481	0.054608869139561894	0.18650234911617355	41.31844419669403
YCR082W	117	399	4.959731954163174e-20	3.4118921612909586e-19	2.544083326405239	563.6259565883068
YCR083W	147	31	1.3388655304336805e-26	1.3749670831293027e-25	0.15732170945854096	34.85365361235258
YCR084C	41	22	0.0005416241204155997	0.0009563648500184569	0.40029772493227495	88.68348997588957
YCR086W	172	978	1.3008322027899658e-80	1.010957567330418e-78	4.241844126409715	934.322276026552
YCR087C-A	276	337	0.2672108587078813	0.32550935149947585	0.9108882848137753	201.80167674951772
YCR088W	0	0	1.0	1.0		0.0
YCR089W	5	4	0.6591399062363834	0.7392187208980969	0.5968075171717554	132.2190214413822
YCR090C	5	1	0.11002689320785412	0.14354915218656286	0.14920187929293885	33.05475535291826
YCR091W	6	1	0.05522136617078434	0.07554023923598087	0.12433489941078237	27.54562946138145
YCR092C	0	0	1.0	1.0		0.0
YCR093W	3	0	0.15508844572582092	0.19598190537666363	0.0	0.0
YCR094W	138	447	1.2010104969869259e-20	8.464474715896827e-20	2.4164217407225963	531.4919297320379
YCR095C	131	483	1.3146832398247577e-26	1.3549719197548712e-25	2.75055372894998	604.7517742412435
YCR095W-A	42	0	2.020401322744585e-13	8.626078698666747e-13	0.0	0.0
YCR096C	3	0	0.15508844572582092	0.19598190537666363	0.0	0.0
YCR097W	87	15	8.631032144550729e-18	5.1277960602594257e-17	0.1286223097352921	28.495478763778703
YCR098C	3	1	0.42403342420097667	0.4933474049321903	0.24866979882156473	55.09125892892538
YCR101C	117	353	7.858179986873555e-15	3.753521021969254e-14	2.2507804867695476	498.646523063813
YCR102C	0	0	1.0	1.0		0.0
YCR104W	178	355	1.620944913674177e-05	3.393539933942553e-05	1.487827728904306	327.7776020464749
YCR105W	70	120	0.11724673212857745	0.15224338597232986	1.2788732510823329	285.6875282557032
YCR106W	54	57	0.24386226324802496	0.2985846020735345	0.787454362934955	174.45565326700185
YCR107W	64	59	0.04601003168942513	0.06360665678987594	0.68772741236589	152.36176297093652
YCR108C	48	94	0.03893172597060689	0.054423032585551825	1.4609350680766928	323.6611463169165
YDL001W	150	123	5.813697148329235e-05	0.00011422812538449413	0.6117277051010493	135.5244969595948
YDL002C	119	251	4.995752475573449e-05	9.873048964612681e-05	1.5735156177532628	345.6976498099538
YDL003W	62	10	2.4282160284357294e-13	1.0344200281136207e-12	0.12032409620398293	26.65706076917502
YDL004W	94	4	5.47816735749487e-26	5.488665587622473e-25	0.03174508070062529	7.032926672855837
YDL005C	250	204	1.3769177048234397e-07	3.5461951278278556e-07	0.6087436675151905	134.86340183990643
YDL006W	185	580	4.9434007201566195e-25	4.668226197310463e-24	2.3388402699974202	518.1556244600138
YDL007C-A	59	5	3.47191090306461e-15	1.696428173621459e-14	0.06322113529361816	14.00625227178686
YDL007W	38	5	3.7092473590682505e-09	1.114518367920664e-08	0.09815913111377556	21.746549577275616
YDL008W	85	8	6.364921011213677e-21	4.558488260957641e-20	0.07021264907903005	15.374304820301631
YDL010W	70	99	0.7905582982780877	0.8706435797390429	1.0550704321429247	230.4521677608156
YDL012C	169	396	9.578621143373417e-10	3.051891977592273e-09	1.7480456863906446	387.26873143976826
YDL013W	69	8	2.372820956469031e-16	1.2611916192840478e-15	0.08649384306837034	19.162177014385907
YDL014W	40	0	7.907355140546189e-13	3.2229056990277203e-12	0.0	0.0
YDL015C	78	232	5.825900225768015e-10	1.8812325771135235e-09	2.2188997433308857	485.3609648027639
YDL017W	107	190	0.022871725550576875	0.03304906875411247	1.324689582507401	293.4767999619619
YDL018C	88	57	1.7958983984320673e-05	3.7434620113747076e-05	0.48321063180099516	107.0523326835454
YDL019C	33	3	8.042510963743613e-09	2.3383458317739898e-08	0.06781903604224494	15.024888797269943
YDL020C	0	0	1.0	1.0		0.0
YDL021W	25	66	0.00457258249400152	0.007270368239702167	1.9694648066667928	419.54112574664174
YDL022W	3	0	0.15508844572582092	0.19598190537666363	0.0	0.0
YDL024C	4	0	0.07026537378456987	0.09373606231386251	0.0	0.0
YDL025C	18	3	0.00016875348558701206	0.00031571284827941	0.12433489941078239	27.54562946446268
YDL027C	45	10	1.0381316643016215e-08	2.9896320487724716e-08	0.16577986588104315	36.72750594987805
YDL028C	15	0	2.4093641167132768e-05	4.922292374855437e-05	0.0	0.0
YDL029W	205	114	1.1624511550713798e-14	5.4977439085653826e-14	0.41485400583890314	91.4621871928817
YDL030W	128	123	0.009742317898768714	0.014768868822358464	0.7168684044152922	158.81776989340068
YDL031W	11	0	0.00040747100774940834	0.0007297469377289229	0.0	0.0
YDL033C	23	64	0.003044534702222461	0.0049586856619884935	2.0758522336408882	459.892248447645
YDL035C	112	46	1.4917362730610193e-12	5.990904543557208e-12	0.30639671640514227	67.27959056551272
YDL036C	125	116	0.005052759210796552	0.007994062784399165	0.6922967199192362	152.15681038323203
YDL037C	254	276	0.017522202541518376	0.025641268909992923	0.8106243835600615	179.5888283147436
YDL040C	70	31	1.1603701329028027e-07	3.030557962908274e-07	0.330375589862936	72.16178989898452
YDL042C	189	17	1.7773011141965946e-45	4.604170589074151e-44	0.06710137428518415	14.865895268617557
YDL043C	117	413	1.085632331162053e-21	8.25856023348276e-21	2.633349408033493	583.4023060046499
YDL044C	71	185	1.6989088776265438e-06	3.939687481947683e-06	1.943827300647443	424.6617878110391
YDL045C	151	511	5.601153304150632e-25	5.2720511705679675e-24	2.524574844989793	555.6243417711478
YDL045W-A	228	207	5.427360037435135e-05	0.00010692959087115266	0.6772980046850514	150.05119209018488
YDL046W	46	15	4.882630524516224e-07	1.1903352330009665e-06	0.24326393362979157	53.89362287353613
YDL047W	7	3	0.15449059469734247	0.19598190537666363	0.31971831277058327	70.83161858894762
YDL048C	84	58	0.00010759732790376246	0.00020537412305826017	0.5151017261303842	114.1176077443219
YDL049C	204	88	1.2127117177038983e-20	8.536481136493414e-20	0.32180797494555435	71.29457037181753
YDL051W	127	1	1.0944396754115923e-37	1.9730791765805853e-36	0.005874089735942474	1.3013683211213305
YDL052C	55	56	0.17469649664115194	0.21921875456758996	0.7595732036731433	168.27875456327666
YDL053C	217	126	2.2456283379978237e-14	1.0339958824520002e-13	0.4331667463343386	95.96541879732108
YDL054C	18	3	0.00016875348558701206	0.00031571284827941	0.12433489941078239	27.54562946446268
YDL055C	24	1	2.1891440573430322e-07	5.536397305971758e-07	0.03108372485269559	6.886407366115672
YDL056W	53	14	3.7242513708153026e-09	1.1178585403736327e-08	0.1970590858585985	43.65722405412003
YDL057W	115	263	1.7177301481438096e-06	3.972760102597514e-06	1.7060910545236052	379.4111049160243
YDL058W	11	1	0.0017164350546490636	0.002863712793526767	0.06781903604224494	15.024888794214178
YDL059C	37	45	0.7437574908482154	0.8247877612549338	0.9073087254300336	201.0086474452193
YDL060W	36	2	2.661490188121287e-10	8.822034623565142e-10	0.041444966470260795	9.181876486442436
YDL061C	101	102	0.05080232449856296	0.06982891209159549	0.7533956281128596	166.9101508712686
YDL063C	43	49	0.5011598109238093	0.5747098848699556	0.8501037308551167	188.3352340154128
YDL064W	331	114	2.9543295573416986e-41	6.3396825687582495e-40	0.25693374983980405	56.92208627986873
YDL065C	141	108	1.2412535537960619e-05	2.6244298484857177e-05	0.5714114526112551	127.7648345018347
YDL066W	129	66	6.100174618816093e-11	2.140457854350906e-10	0.3816792260982157	84.55867649167723
YDL067C	154	135	0.00035684306864014215	0.0006461601031956729	0.6539692761216476	144.88285629192234
YDL069C	150	228	0.25240848589586595	0.30852310358918705	1.1339342826263352	251.216140659698
YDL070W	55	39	0.002795299165742354	0.004574776750763882	0.5289884811295105	117.19413263697676
YDL072C	9	12	1.0	1.0	0.9946791952862591	198.32853214413132
YDL073W	1	2	1.0	1.0	1.4920187929293884	330.54755357355225
YDL074C	27	34	0.9099824966677716	0.9794702111803022	0.9394192399925779	208.12253370562868
YDL075W	11	0	0.00040747100774940834	0.0007297469377289229	0.0	0.0
YDL076C	188	225	0.2720947868374455	0.33131846688590916	0.8928303947050863	197.8010626888855
YDL077C	36	9	9.394182299877232e-07	2.247335374650331e-06	0.18650234911617355	41.31844420962234
YDL078C	85	98	0.34565685765960485	0.4131073541979193	0.860104951218118	188.33523411389984
YDL079C	71	209	6.044384189128988e-09	1.769020532909965e-08	2.1959994910017056	479.7530467502352
YDL080C	40	29	0.014760388279898201	0.02187008966823032	0.5408568124369033	119.82348816887593
YDL081C	55	4	1.2684607989587488e-14	5.969654709338596e-14	0.054255228833795945	12.019911041005711
YDL082W	174	2	9.97403444320507e-51	3.2777526904498492e-49	0.008574820649019474	1.899698583682772
YDL083C	107	0	1.5233829943366952e-32	2.173939354945492e-31	0.0	0.0
YDL084W	16	0	1.1951335297480029e-05	2.532502921732043e-05	0.0	0.0
YDL085C-A	334	520	0.035517145767984384	0.04984156939143508	1.1614517549749732	257.31246689296773
YDL085W	103	8	4.2168724925680666e-26	4.254602404343675e-25	0.05794247739531606	12.836798194709305
YDL086W	191	350	0.0005675325141917482	0.0009990448390317552	1.3670329254588638	301.2803223273076
YDL087C	198	618	2.2010425444504593e-26	2.2483473664537463e-25	2.3284535707837426	515.8545153405033
YDL088C	29	8	2.46753566745531e-05	5.030413904124596e-05	0.20579569557646737	44.07300714809184
YDL089W	135	311	1.3554946072293923e-07	3.4972855478583375e-07	1.718584609633481	380.7418116889823
YDL090C	122	20	5.756413937005311e-25	5.4093360378623444e-24	0.12229662237126133	27.094061763852395
YDL091C	204	23	2.4622660588149783e-46	6.775355073801406e-45	0.08410890254258808	18.633808167099076
YDL092W	65	42	0.00024185328167175796	0.000443384833565279	0.48203684079257164	106.79228654546068
YDL093W	34	39	0.5847442416068747	0.6626333267943126	0.8557166606506786	189.57874394572443
YDL095W	29	2	3.048189556781525e-08	8.371603696776767e-08	0.051448923894116844	11.018251785785072
YDL097C	151	73	1.3494523128975944e-13	5.861556081173766e-13	0.3606535492842562	79.90056756749482
YDL098C	149	1162	2.0243962693278196e-116	2.6459779420237027e-114	5.817871937530032	1290.022834442062
YDL099W	220	160	3.102128314965535e-09	9.365007842187292e-09	0.5425522883379594	120.95035481344226
YDL100C	104	206	0.001329105319023047	0.002266138360421448	1.4776724583819905	324.25140981851195
YDL101C	165	698	1.8279867180434516e-44	4.531358454943057e-43	3.1558458104991307	694.9463627063927
YDL102W	67	5	1.6799780527829487e-17	9.729661411434783e-17	0.055672343019753295	12.333863939675483
YDL103C	145	335	3.822004981245599e-08	1.0417227794854711e-07	1.7235389504529144	379.2240769166358
YDL104C	207	564	6.78287837452709e-19	4.33425928132281e-18	2.032605312106703	450.3111600052425
YDL105W	227	470	7.270098866202764e-08	1.9347680971555808e-07	1.544600953032627	342.1968065905892
YDL106C	77	7	3.327786296079059e-19	2.174783975994394e-18	0.06781903604224493	14.832262025059247
YDL107W	187	415	9.200683294368866e-09	2.6629657587274962e-08	1.655582350443038	366.7840501015769
YDL108W	272	543	8.174625125428994e-08	2.1664640136563198e-07	1.4892761113247388	329.9399293427125
YDL109C	118	337	6.26458433364616e-13	2.580775394183314e-12	2.130552259394932	468.0442251512307
YDL110C	3	0	0.15508844572582092	0.19598190537666363	0.0	0.0
YDL111C	117	168	0.6090516380644428	0.6877392441603398	1.071192979539048	235.30503817725568
YDL112W	63	15	2.4280872429654398e-11	8.81005030554842e-11	0.17762128487254622	39.350899244639976
YDL113C	178	77	4.020469141976128e-18	2.4623767875936862e-17	0.3227119299313565	71.09542355042286
YDL114W	64	115	0.07025102221608075	0.09373606231386251	1.3404856342724976	296.9763176906208
YDL115C	64	147	0.0003566191992353353	0.0006459581148983978	1.7134903325048445	379.6132060753429
YDL116W	76	84	0.25398003258872925	0.31031212394684127	0.8245367013557148	182.6710164035609
YDL117W	45	16	1.8237246758480192e-06	4.20876429004894e-06	0.2652477854096691	58.76400951980487
YDL118W	298	515	0.0005294125310063387	0.0009356642488683016	1.2892444267762333	285.62414441437744
YDL119C	300	518	0.0005313130439980924	0.0009387346593035421	1.2881095578957056	285.37272127659105
YDL120W	285	434	0.10171158225521909	0.13336600764928522	1.1360283440900958	251.6800670884892
YDL121C	218	296	0.9208344812002163	0.9902242149181832	1.012930189695181	224.4084308180864
YDL122W	6	0	0.015378142055006214	0.022584191766685583	0.0	0.0
YDL123W	7	0	0.007336117963203372	0.011268700429055178	0.0	0.0
YDL124W	242	286	0.16170123749405205	0.2038552062053233	0.881647468549184	195.32355439881195
YDL125C	214	76	2.020318430271641e-26	2.07109648707526e-25	0.2649379165014802	58.69535998545097
YDL126C	7	0	0.007336117963203372	0.011268700429055178	0.0	0.0
YDL127W	75	73	0.06121932536248675	0.08307511565824947	0.7261158125589692	160.8664760463764
YDL128W	61	29	2.6293469942405328e-06	5.991035881092434e-06	0.3546602048766579	81.28218530050029
YDL129W	50	71	0.8255805936507689	0.9043645703020138	1.0593333429798657	234.68876302057416
YDL130W	64	0	6.473260942463971e-20	4.421344855119988e-19	0.0	0.0
YDL130W-A	295	341	0.06804656552705217	0.09181704074496004	0.8623362854049516	191.0452809905969
YDL131W	0	0	1.0	1.0		0.0
YDL132W	0	0	1.0	1.0		0.0
YDL133C-A	15	0	2.4093641167132768e-05	4.922292374855437e-05	0.0	0.0
YDL133W	89	134	0.4339100567519043	0.5038138215965465	1.123205158722124	248.8391695619097
YDL134C	48	2	7.887415563729259e-14	3.473240957657501e-13	0.03108372485269559	6.886407365152788
YDL135C	102	8	8.191892289776029e-26	8.10870439905369e-25	0.05851054089919171	12.962649158644671
YDL136W	151	11	3.933433613317744e-38	7.250377150702035e-37	0.05434505537160024	12.03981155544391
YDL137W	1	0	0.8831057525606102	0.95321718899701	0.0	0.0
YDL138W	6	2	0.13676657785283464	0.17560718670052514	0.24866979882156473	55.0912589227629
YDL139C	174	58	5.529277118398055e-23	4.581970130822365e-22	0.24866979882156476	55.09125893533751
YDL140C	3	0	0.15508844572582092	0.19598190537666363	0.0	0.0
YDL141W	71	86	0.5811672067338853	0.6590993109695473	0.9036170154361085	197.4103445527509
YDL142C	62	46	0.002817193496040092	0.004606676086359559	0.5534908425383216	122.62247956216412
YDL143W	144	106	2.7264693151244955e-06	6.195150150644398e-06	0.5491458057309555	120.82082999208832
YDL144C	67	100	0.5466405698544088	0.6231377437527661	1.113446860395066	246.6772787491676
YDL145C	15	3	0.0011768653345038708	0.002014930794501864	0.14920187929293885	33.054755349960274
YDL146W	11	1	0.0017164350546490636	0.002863712793526767	0.06781903604224494	15.024888794214178
YDL147W	42	36	0.061368056220891344	0.08325729920413921	0.6394366255411665	141.66323722317048
YDL148C	104	12	4.3259566230534105e-24	3.8691409858756085e-23	0.0860780072843878	19.07005116032092
YDL149W	41	29	0.010493976976970238	0.0158276584302533	0.5276651828652715	116.90096407724256
YDL150W	232	299	0.6850779161326408	0.7659181756762864	0.9614517652713085	213.0037036703579
YDL153C	0	0	1.0	1.0		0.0
YDL154W	0	0	1.0	1.0		0.0
YDL155W	16	0	1.1951335297480029e-05	2.532502921732043e-05	0.0	0.0
YDL156W	236	10	2.1630007540294534e-63	1.0723635634847747e-61	0.03161056764680908	7.003126134236244
YDL157C	151	91	9.286549455399877e-10	2.9637594849059212e-09	0.4495818217105111	99.60207739712006
YDL159W	161	433	1.9069233984246217e-14	8.808607601879518e-14	2.006348252603805	444.4940705300629
YDL159W-A	296	275	1.2993493272871e-05	2.7422231123772887e-05	0.6930830541479424	153.548272351199
YDL160C	45	13	1.6576173854502555e-07	4.2368700372108533e-07	0.21551382564535612	47.745757751346574
YDL160C-A	164	187	0.14428133413033611	0.1848845705400096	0.8506326654810843	188.4524161905606
YDL161W	97	15	1.5076834755559166e-20	1.0548281834455081e-19	0.11536227780381869	25.297006663813452
YDL164C	70	28	1.6819798415367073e-08	4.774464989475619e-08	0.2984037585858777	66.10951068301777
YDL165W	178	679	1.9959161533216278e-38	3.763447146804159e-37	2.845732473031053	630.4544630739884
YDL166C	214	249	0.1407657506693335	0.1805808235778133	0.8680202790640601	192.3045347184932
YDL167C	96	85	0.006341639665295513	0.009921319291380438	0.6605291531197813	146.33615651224574
YDL168W	131	239	0.0051970154799355125	0.008206489847641168	1.3610400439317707	299.2457019679541
YDL169C	87	92	0.13003237300464346	0.16744352772824223	0.7888834997097915	176.67196823981212
YDL170W	71	76	0.1996494315286086	0.24793432967415846	0.7985452694551657	174.45565332808582
YDL171C	0	0	1.0	1.0		0.0
YDL173W	158	183	0.19629951508284182	0.24414327665255697	0.8640488579306269	191.26021968988852
YDL174C	14	7	0.045804681578638436	0.06333799561402974	0.3730046982323471	82.63688840399848
YDL175C	156	351	6.714362084241701e-08	1.7893557157772948e-07	1.6785211420455621	371.8659977300569
YDL176W	94	53	3.095490049865326e-07	7.753555434135666e-07	0.42062231928328503	93.18627840230256
YDL177C	214	350	0.0241834244168943	0.03487434147982926	1.2201088259936588	270.3075788831063
YDL178W	45	10	1.0381316643016215e-08	2.9896320487724716e-08	0.16577986588104315	36.72750594987805
YDL179W	0	0	1.0	1.0		0.0
YDL180W	157	152	0.004879481058152342	0.007741212569774929	0.7222511354307869	160.01028067314283
YDL181W	346	642	1.1386717829294358e-06	2.7059923238128867e-06	1.3842139668506754	306.6640597861672
YDL182W	1	0	0.8831057525606102	0.95321718899701	0.0	0.0
YDL183C	194	107	3.971945869413827e-14	1.7873756412362222e-13	0.4114587908336201	91.15615525405616
YDL184C	42	0	2.020401322744585e-13	8.626078698666747e-13	0.0	0.0
YDL185W	0	0	1.0	1.0		0.0
YDL186W	172	131	1.0474387092218752e-06	2.496402825004146e-06	0.5681815752143892	125.1495073017416
YDL188C	25	0	2.3126746721150875e-08	6.450141629162885e-08	0.0	0.0
YDL189W	17	65	9.049970280868156e-05	0.00017500463713945112	2.8523888688355954	631.9291464566214
YDL190C	5	10	0.6351827824279566	0.7145806302314511	1.4920187929293884	330.54755352918244
YDL191W	70	0	1.1098419239487652e-21	8.354320555797577e-21	0.0	0.0
YDL192W	0	0	1.0	1.0		0.0
YDL193W	97	78	0.0008983912102334548	0.0015543465252865819	0.5998838445798572	131.54443462757754
YDL194W	6	0	0.015378142055006214	0.022584191766685583	0.0	0.0
YDL195W	0	0	1.0	1.0		0.0
YDL197C	111	207	0.005728773428713697	0.008994315039184405	1.3912067123260514	308.2132593254998
YDL198C	7	1	0.02761931024405866	0.03958102497223557	0.10657277092352775	23.61053952964921
YDL199C	117	221	0.0030779627549657874	0.005009058802646196	1.4091288599888667	312.1838005939716
YDL200C	196	572	7.632026081018444e-22	5.891514361333835e-21	2.177129463152067	482.3295934894991
YDL201W	0	0	1.0	1.0		0.0
YDL202W	128	764	1.3979952796981697e-65	7.178456119235869e-64	4.452743585148644	986.4778552086718
YDL203C	211	160	4.8565024260060985e-08	1.3087978187423183e-07	0.565694329072754	125.3260866370465
YDL204W	192	15	1.6030669433087542e-47	4.703692852535023e-46	0.05828198409880423	12.845112189572422
YDL205C	21	12	0.02430588150848094	0.03503336455019395	0.42629108369411106	94.44215814878032
YDL206W	19	19	0.457834630993316	0.5288224468452621	0.7460093964646943	165.27377679667657
YDL207W	56	112	0.01715709071301857	0.025132559523833368	1.4920187929293884	330.5475535339364
YDL208W	322	27	1.1383616887963865e-77	7.887612135262673e-76	0.06255358293337498	13.858360166790847
YDL209C	229	219	0.00039651193535767857	0.0007148401693548618	0.7134325669247513	158.7783008269038
YDL210W	9	3	0.04904044832213013	0.0675201384487839	0.24866979882156479	49.58213303603284
YDL211C	0	0	1.0	1.0		0.0
YDL212W	9	0	0.0017100877293847912	0.0028605917776881717	0.0	0.0
YDL213C	271	62	8.470502632140566e-46	2.2657609598809486e-44	0.17067373646055736	37.81171276980088
YDL214C	9	11	1.0	1.0	0.9117892623457374	202.00128274659968
YDL215C	49	2	4.0092850568146756e-14	1.8013592470110313e-13	0.03044936312100793	6.745868439814582
YDL216C	131	232	0.01227978856108567	0.0184148797952552	1.3211769464107563	290.4811834729638
YDL217C	171	123	1.2088170451143306e-07	3.138558386660278e-07	0.5366032500886397	118.18996831438132
YDL218W	204	167	2.338350895316405e-06	5.34706003934976e-06	0.6107037706353134	135.29765059635747
YDL219W	261	613	1.9223149929114067e-14	8.87257907241854e-14	1.7521216859496458	388.1717439751987
YDL220C	29	76	0.002438543608953505	0.0040137562378625095	1.9550591079764401	418.6935679093482
YDL222C	269	1	3.455016856168947e-79	2.5474105051061045e-77	0.002773269131839012	0.6144006571462585
YDL223C	18	0	2.9559753810263932e-06	6.661369285377268e-06	0.0	0.0
YDL224C	7	1	0.02761931024405866	0.03958102497223557	0.10657277092352775	23.61053952964921
YDL225W	71	10	7.514766823826987e-16	3.85525637857529e-15	0.10507174598094285	22.95469122466505
YDL226C	1	0	0.8831057525606102	0.95321718899701	0.0	0.0
YDL227C	0	0	1.0	1.0		0.0
YDL229W	31	0	3.7330752485842423e-10	1.2191320701083462e-09	0.0	0.0
YDL230W	105	336	1.4217118021677857e-15	7.191085817297218e-15	2.387230068687022	523.8866887157817
YDL231C	54	55	0.17976020205687587	0.22517990024593618	0.7598243852881144	168.3344022756598
YDL232W	344	677	6.411057556900257e-09	1.8734752037466146e-08	1.46816384129825	325.2626362868904
YDL233W	171	276	0.06238457809771695	0.08459648871491869	1.2040853416623136	265.2067581204076
YDL234C	24	1	2.1891440573430322e-07	5.536397305971758e-07	0.03108372485269559	6.886407366115672
YDL235C	131	322	3.7608246265961935e-09	1.1282473879788581e-08	1.833702485966653	406.2454665270742
YDL236W	375	254	1.5222904293312475e-17	8.834200059620589e-17	0.5052970312054195	111.94543815837366
YDL237W	172	444	1.4851824958183943e-13	6.426850664749124e-13	1.9257451862228152	424.1708491884776
YDL238C	1477	323	2.3954284176516397e-249	9.840077735653271e-247	0.16314220383080316	36.11869412139231
YDL239C	135	81	6.386708037814494e-09	1.8673084862974658e-08	0.4476056378788166	99.16426607624588
YDL240W	0	0	1.0	1.0		0.0
YDL241W	5	0	0.03260880139611589	0.045941503387815406	0.0	0.0
YDL243C	0	1	1.0	1.0		0.0
YDL244W	149	96	1.5159125122036785e-08	4.328705490408816e-08	0.4806503494000715	106.48511791294716
YDL245C	9	3	0.04904044832213013	0.0675201384487839	0.24866979882156479	49.58213303603284
YDL246C	178	154	7.64219861857425e-05	0.00014873192641428262	0.645423859862713	142.19084711744304
YDL247W	124	127	0.038040491758413446	0.053215973753985825	0.7640580108952917	169.2723358775624
YDL248W	83	28	1.6979224373352778e-11	6.283624155157775e-11	0.25166582049411373	55.75500901621469
YDR001C	77	2	2.4232004580986243e-22	1.9328468563835212e-21	0.019376867440641408	4.2377891494728015
YDR002W	4	0	0.07026537378456987	0.09373606231386251	0.0	0.0
YDR003W	152	112	1.4682924188857369e-06	3.4360745199062905e-06	0.5496911342371432	122.06494623269066
YDR003W-A	234	554	1.8320350430762687e-13	7.874464523715712e-13	1.766193186501883	391.2891980541671
YDR004W	155	247	0.1010741482397849	0.13259065386108643	1.1888020704953512	263.37176042340815
YDR005C	130	39	5.129885552471198e-19	3.303692252212974e-18	0.22380281893940823	49.582133028947176
YDR006C	0	0	1.0	1.0		0.0
YDR007W	256	308	0.21632063394163886	0.2673098336481231	0.8975425551215853	198.84501267573756
YDR009W	108	112	0.06573006988282414	0.08890254748262502	0.7736393741115347	172.9253404710264
YDR011W	4	0	0.07026537378456987	0.09373606231386251	0.0	0.0
YDR012W	43	16	5.34489006553043e-06	1.1790741375859418e-05	0.2775848917077932	61.49721926469878
YDR013W	256	744	9.274882233756846e-28	1.0277427307579118e-26	2.168089808475518	480.326913794223
YDR014W	81	38	3.8920683407818534e-08	1.0593130633145499e-07	0.34997971685998003	77.53584590867129
YDR014W-A	222	231	0.007932809470027075	0.012126950362074883	0.7762530206456955	171.97406503601937
YDR016C	212	1289	5.413778008526895e-111	6.226927465407635e-109	4.53587788699524	1004.895746463183
YDR017C	18	0	2.9559753810263932e-06	6.661369285377268e-06	0.0	0.0
YDR018C	137	192	0.7321855596556154	0.8143104145386665	1.0455022198629291	231.62456302562725
YDR019C	3	0	0.15508844572582092	0.19598190537666363	0.0	0.0
YDR020C	225	357	0.05216879130597492	0.07165577234312438	1.1836682423906482	262.2343924925335
YDR021W	198	1498	3.1182869336798394e-147	6.1838855708940545e-145	5.644050888404606	1244.951715601858
YDR022C	97	4	7.297990259938507e-27	7.644943895247058e-26	0.03076327408101832	6.7458684431783285
YDR023W	9	1	0.006884864700535854	0.010704205702292972	0.08288993294052159	18.363752969461277
YDR025W	90	0	1.4758561850089345e-27	1.5954227293207488e-26	0.0	0.0
YDR026C	185	180	0.0025190967500837436	0.004141602461329791	0.7258469803440268	160.8309333106035
YDR027C	59	34	8.371953930679019e-05	0.00016222071110288085	0.42990371999660354	95.2425154310301
YDR028C	0	0	1.0	1.0		0.0
YDR030C	70	84	0.5465527505706951	0.6231377437527661	0.8952112757576332	198.3285320702742
YDR031W	258	529	2.088025920782796e-08	5.8892776215899266e-08	1.5296084136814854	338.8753019977708
YDR032C	3	0	0.15508844572582092	0.19598190537666363	0.0	0.0
YDR033W	0	0	1.0	1.0		0.0
YDR034C	14	5	0.012561086763600219	0.01881709038225185	0.26643192730881937	59.02634886303047
YDR034C-A	286	4	5.0394175185801465e-82	4.0252347429658914e-80	0.010433697852653067	2.311521353692397
YDR034W-B	275	15	1.7480537353601072e-71	1.0582165296901028e-69	0.04069142162534695	9.014933281429496
YDR035W	117	78	1.5552675784564928e-06	3.6197263632955445e-06	0.49733959764312946	109.24876773774308
YDR036C	125	119	0.008780864911213795	0.013370069924381927	0.7102009454343889	157.40359694817104
YDR037W	82	33	1.0532328719476967e-09	3.3464874290448637e-09	0.3002232936992062	66.512617480087
YDR038C	28	28	0.3344216974404214	0.4004287282906232	0.7460093964646942	165.2737767867761
YDR039C	39	0	1.5650233194006929e-12	6.237317470459727e-12	0.0	0.0
YDR040C	37	0	6.1364747953567775e-12	2.3511569985407613e-11	0.0	0.0
YDR041W	51	14	1.2065588580412547e-08	3.464263600896283e-08	0.20478689314717097	45.36927205612974
YDR042C	137	11	4.238491663674726e-34	6.570233303987427e-33	0.05989856467964698	13.270157262097952
YDR043C	11	1	0.0017164350546490636	0.002863712793526767	0.06781903604224494	15.024888794214178
YDR044W	1	0	0.8831057525606102	0.95321718899701	0.0	0.0
YDR045C	333	192	1.3435090790540604e-21	1.0047491175084397e-20	0.43013154390757147	95.29298839935484
YDR046C	27	31	0.6482538986338915	0.7280039388876216	0.8565293070520563	189.7587807591112
YDR047W	71	170	4.161019687002444e-05	8.31595901176581e-05	1.7862196816760283	390.229750922463
YDR049W	131	203	0.21507967663225225	0.26583348813928276	1.1560298281094117	256.11127236836893
YDR050C	40	6	3.314485030710576e-09	9.995596964665193e-09	0.11190140946970414	24.791066517570407
YDR051C	218	168	6.293347752810507e-08	1.6833973454145684e-07	0.5749063238810488	128.1250837946426
YDR052C	102	28	3.6957885502206423e-16	1.9322254502108103e-15	0.20478689314717097	45.36927205015918
YDR054C	31	0	3.7330752485842423e-10	1.2191320701083462e-09	0.0	0.0
YDR055W	145	3	1.4788126086486399e-41	3.271019735514741e-40	0.015434677168235055	3.396036509473431
YDR056C	104	60	1.312751755761497e-07	3.3930945381502787e-07	0.4303900364219389	95.35025581588788
YDR057W	172	269	0.12525212489184886	0.16176172698248883	1.1667239979593182	256.98639287656715
YDR058C	150	16	6.335879842059858e-35	1.014976183055327e-33	0.07957433562290071	17.62920285331214
YDR059C	104	49	4.6174412380632417e-10	1.5041158358690605e-09	0.35148519641125014	77.86937557845205
YDR060W	16	0	1.1951335297480029e-05	2.532502921732043e-05	0.0	0.0
YDR061W	104	52	2.4627154831821937e-09	7.517556658057747e-09	0.3730046982323471	82.63688837567392
YDR062W	60	63	0.20544811990204384	0.25464054688720994	0.783309866287929	173.53746561908198
YDR063W	338	338	0.00015382940025898762	0.000289203295485269	0.7460093964646943	165.2737767857779
YDR064W	583	381	1.0975933253148932e-28	1.290850554986902e-27	0.4875292968319872	108.00910628411762
YDR065W	261	79	1.3683027736380658e-36	2.370213629877264e-35	0.22580361042417949	50.02539604551679
YDR066C	218	75	1.1183458076550098e-27	1.2344734625381884e-26	0.25665460887546815	56.60060850139824
YDR067C	297	420	0.5039901887069882	0.577725249203486	1.0549627828793657	233.7204924467109
YDR068W	230	493	3.7133867374254753e-09	1.1151794844351911e-08	1.5990549237264968	354.26074763101474
YDR069C	83	134	0.20591895265895976	0.25516912233175554	1.204400712364687	266.8275432385131
YDR070C	231	209	4.191371481408709e-05	8.372552063071027e-05	0.6749608825156758	149.53341711278682
YDR071C	48	296	6.998592398396494e-27	7.371594300948395e-26	4.6003912781989476	1019.1882900426126
YDR072C	110	96	0.0024780100069452327	0.004077549513574258	0.6510627460055514	145.74142127011703
YDR073W	198	136	1.349136199367173e-09	4.2398263839129024e-09	0.5124104945414062	113.78144430763896
YDR074W	22	0	1.8378176370766017e-07	4.6704769027077047e-07	0.0	0.0
YDR075W	121	230	0.0021243797669099574	0.003521574248864527	1.418034389974212	314.15676582829
YDR076W	95	135	0.7118369326262195	0.7933670929328271	1.060118616028776	234.86273543144944
YDR077W	59	0	1.923445058114475e-18	1.1997540704139205e-17	0.0	0.0
YDR078C	255	397	0.06764764408677694	0.0913672149232161	1.1614342368489554	257.3085858477401
YDR079C-A	508	948	1.733570455777462e-09	5.368148775119396e-09	1.3921592674183665	308.4242920942486
YDR079W	188	18	1.3048261104089364e-44	3.262632591722519e-43	0.07142643157640689	15.824085010370007
YDR080W	90	37	2.597067589167975e-10	8.628385733856167e-10	0.30669275187992984	67.94588599525929
YDR081C	107	48	6.167026134717054e-11	2.1625955671193767e-10	0.334658420843975	74.14150735515807
YDR082W	234	337	0.42303982936264806	0.4933474049321903	1.0743810538829144	238.02249054139745
YDR083W	313	89	1.0322158051666183e-45	2.735609721434664e-44	0.21212407758900254	46.994779978450126
YDR084C	602	778	0.5180081262734251	0.5924949749798066	0.9641118113779603	213.5930205045809
YDR085C	34	3	4.11672447824815e-09	1.2266985738033735e-08	0.06582435851159067	14.582980301836882
YDR086C	154	35	1.0451874072125506e-26	1.0830401403386268e-25	0.16954759010561232	37.56222200018047
YDR087C	311	1025	1.0903610544759632e-46	3.073856090338855e-45	2.4587126410813878	544.7126084835601
YDR088C	28	27	0.27551639620067436	0.3351300326882568	0.7193662037338123	159.3711419280602
YDR089W	6	0	0.015378142055006214	0.022584191766685583	0.0	0.0
YDR090C	136	413	2.618801530446028e-17	1.4896862118293875e-16	2.265455005440579	501.8975721368048
YDR091C	25	3	1.6730950643074044e-06	3.8813915751641315e-06	0.0895211275757633	19.83285321175095
YDR092W	47	103	0.006174594856772428	0.009667872317260613	1.6348716560822023	362.19572364970514
YDR093W	8	2	0.03910264703820481	0.054608869139561894	0.18650234911617355	41.31844419669403
YDR096W	6	0	0.015378142055006214	0.022584191766685583	0.0	0.0
YDR097C	56	2	3.521207392822347e-16	1.8426263617944783e-15	0.026643192730881938	5.902634884534578
YDR098C	23	0	9.201606151282243e-08	2.421896429108658e-07	0.0	0.0
YDR099W	2	0	0.356191568670542	0.42080068024328	0.0	0.0
YDR100W	66	27	6.631499153710681e-08	1.7680923334719576e-07	0.3051856621901022	67.61199959896824
YDR101C	82	116	0.7630327605544691	0.8437226314071817	1.055330365730543	233.80192807998185
YDR103W	1	0	0.8831057525606102	0.95321718899701	0.0	0.0
YDR104C	48	10	1.6349759406061348e-09	5.077077016428662e-09	0.15541862426347794	34.43203682576393
YDR105C	205	186	0.00012921113650934523	0.0002446800283389017	0.6768670621582104	149.22777908140392
YDR106W	151	44	2.330417280805535e-22	1.8614208030434213e-21	0.21738022148640096	47.84240908385397
YDR107C	96	10	6.277844393751547e-23	5.172476090037987e-22	0.07770931213173897	17.21601841047475
YDR108W	181	263	0.43107763440895897	0.5011375531606879	1.0839805042553292	241.062304250177
YDR109C	167	188	0.11176593745812384	0.14565282264257198	0.839818961289596	186.05670679814097
YDR110W	96	46	3.450908452590829e-09	1.040155896795066e-08	0.3574628358059993	79.19368470365741
YDR111C	212	168	3.4618686891343834e-07	8.626172803817955e-07	0.5911772575757955	131.13271489996038
YDR113C	108	128	0.38040378205423686	0.44710855315632864	0.8841592846988968	197.4103444363945
YDR114C	1001	1322	0.738220631545041	0.820070861892125	0.9852391829433823	218.4387678486856
YDR115W	997	1322	0.8116812926015855	0.8904958248286376	0.9891919981206878	219.3151520519565
YDR116C	329	319	4.112675026525193e-05	8.226780548711786e-05	0.7233343388213904	160.25025773535222
YDR117C	223	291	0.7969205174717853	0.8769785487907075	0.9734920823821795	215.6711616239991
YDR118W	70	267	5.807393256493088e-16	2.9926808797573253e-15	2.845492983658191	621.5225129631366
YDR119W	4	0	0.07026537378456987	0.09373606231386251	0.0	0.0
YDR119W-A	51	1	2.2174008653425947e-15	1.10028234483048e-14	0.014627635224797927	3.240662289723553
YDR120C	28	7	1.8120648961093518e-05	3.7716920801754916e-05	0.18650234911617355	41.31844420199924
YDR121W	103	13	2.8951743577725376e-23	2.4557740017035196e-22	0.0941565257673886	20.859797071270027
YDR122W	3	0	0.15508844572582092	0.19598190537666363	0.0	0.0
YDR123C	426	67	3.0979688776269796e-85	2.6200616198871703e-83	0.11733011634538618	25.99376301381832
YDR124W	195	369	0.0001080409760478614	0.00020615250605549135	1.41167931946396	312.74883918058345
YDR125C	202	437	1.692617073195771e-08	4.7999214930714397e-08	1.6138916151241158	357.54772504833176
YDR126W	141	354	2.0062630260934253e-10	6.735562558705948e-10	1.872959761336892	414.942673657934
YDR127W	19	14	0.12151279483108635	0.15735646995577068	0.5496911342371432	115.6916437507433
YDR128W	33	16	0.0008390695344260312	0.001458292200811153	0.36170152555863966	80.13274025210637
YDR129C	0	0	1.0	1.0		0.0
YDR130C	380	88	3.451742530598097e-63	1.6822857028364115e-61	0.17276007076024497	38.273927253034174
YDR131C	148	2719	0.0	0.0	13.705402358023674	3037.4640055355326
YDR132C	53	3	1.1749035317296741e-14	5.547512488487156e-14	0.042226946969699676	9.35511944016858
YDR135C	0	0	1.0	1.0		0.0
YDR137W	95	142	0.44925575484864455	0.519643975489653	1.1150877294524904	247.04080323162577
YDR138W	0	0	1.0	1.0		0.0
YDR139C	268	620	5.229098948582469e-14	2.3275965985524596e-13	1.7258426336123522	382.3497821549383
YDR140W	178	4	1.6553572482851326e-50	5.409067917549885e-49	0.016764256100330208	3.714017455736871
YDR141C	32	0	1.8803536609110154e-10	6.323926259590204e-10	0.0	0.0
YDR142C	274	241	1.909760699208892e-06	4.396730897177878e-06	0.6561615494452238	145.36854093349763
YDR143C	15	0	2.4093641167132768e-05	4.922292374855437e-05	0.0	0.0
YDR144C	111	151	0.9558221329444914	1.0	1.0148416114069265	222.82446697774856
YDR145W	124	134	0.09498910019020643	0.12503600713982083	0.8061714445666857	177.17348879862456
YDR146C	22	0	1.8378176370766017e-07	4.6704769027077047e-07	0.0	0.0
YDR147W	108	132	0.5177709953131483	0.5923415544153403	0.9117892623457374	203.53159542773653
YDR148C	35	0	2.4094992966922864e-11	8.748125287422563e-11	0.0	0.0
YDR150W	0	0	1.0	1.0		0.0
YDR151C	178	0	2.526917521140309e-53	9.026274946632247e-52	0.0	0.0
YDR152W	286	159	6.236129158469106e-20	4.264444564846115e-19	0.41473948964295937	91.88297380161175
YDR153C	88	5	1.340994680036274e-23	1.1632066975699264e-22	0.04238689752640309	9.390555499504275
YDR155C	19	0	1.4733715468768759e-06	3.4360745199062905e-06	0.0	0.0
YDR156W	422	155	4.302281726108928e-49	1.3231241821846227e-47	0.27400819064461523	60.70482323327411
YDR158W	127	104	0.00021727019205645926	0.0003994631951779723	0.6109053325380174	136.64367368849838
YDR159W	1	0	0.8831057525606102	0.95321718899701	0.0	0.0
YDR160W	0	0	1.0	1.0		0.0
YDR161W	0	0	1.0	1.0		0.0
YDR162C	714	432	8.780982148775013e-41	1.8497959098023847e-39	0.45136702979376453	99.85772252471662
YDR163W	417	750	1.5709281064586378e-06	3.653217767991761e-06	1.3417435188213926	297.25499424794066
YDR164C	124	126	0.032908905611295294	0.04631892221501694	0.7580418060850926	166.5959670828511
YDR165W	132	193	0.4756111215180201	0.5471573434387145	1.0907561630127727	239.83337542701932
YDR166C	67	122	0.051307597719309976	0.07050656976911629	1.3584051696819806	300.9462801848398
YDR167W	175	323	0.0007317298462370665	0.0012790815640454012	1.3769202003319785	305.0481708612798
YDR168W	88	34	9.527027239789033e-11	3.2966265737681546e-10	0.28823090317954103	63.8557773851505
YDR169C	593	54	2.752782357687289e-139	4.797348890624121e-137	0.06793340203894349	15.050225880289664
YDR169C-A	165	334	1.5760235491251108e-05	3.303101833461557e-05	1.5101038692073203	334.55419052951635
YDR170C	0	0	1.0	1.0		0.0
YDR170W-A	84	2	2.149051504118898e-24	1.9617770159028226e-23	0.017762128487254628	3.888794748691785
YDR171W	70	1	5.6666883283960555e-21	4.073640572075714e-20	0.010657277092352776	2.3610539529649213
YDR172W	9	1	0.006884864700535854	0.010704205702292972	0.08288993294052159	16.52737767867761
YDR173C	117	32	2.1199458289933076e-18	1.3194597903182372e-17	0.20403675800743773	44.82000727185822
YDR174W	428	408	8.798209628696608e-07	2.1091497946908793e-06	0.7111491442934469	157.55070313491692
YDR175C	262	480	5.170330303917665e-05	0.00010199157439517223	1.3667347721490581	302.7916521618723
YDR176W	131	58	2.5670879830949333e-13	1.089544132160809e-12	0.3302942366026891	72.62029587949442
YDR177W	1	1	1.0	1.0	0.7460093964646942	165.27377678677612
YDR178W	249	200	6.445956586885837e-08	1.7226160005195376e-07	0.5992043345097946	132.7500215029593
YDR179C	374	466	0.3084897804543375	0.3722400772256447	0.9295197292848866	205.9293582585103
YDR179W-A	348	315	4.579730678574033e-07	1.1183877338632384e-06	0.6752671261102835	150.07618811093894
YDR180W	47	9	1.0747281326658747e-09	3.4053782319346806e-09	0.14285286315281379	31.648170036542798
YDR181C	207	217	0.01284691403190356	0.019230245340311654	0.7820484977431819	173.2580172622703
YDR182W	112	160	0.6487217314171776	0.7283870904686037	1.0657277092352775	234.01596713866795
YDR182W-A	272	912	8.133496507862904e-43	1.8861184845451436e-41	2.5013256234404455	552.72878463175
YDR183W	208	394	5.961912255553064e-05	0.00011702033236070194	1.4131139529186996	313.0666733519941
YDR184C	118	52	3.4925674764320085e-12	1.3682394793569809e-11	0.32874990352681444	72.22047390861248
YDR185C	197	425	3.133138079786921e-08	8.584410241474313e-08	1.609411134505051	356.5551021947162
YDR186C	403	166	1.3699129115589e-41	3.0418413723456503e-40	0.30728923030555644	68.07803213889838
YDR188W	29	0	1.47360883427444e-09	4.598331202339829e-09	0.0	0.0
YDR189W	81	42	3.504750129677934e-07	8.729241228141098e-07	0.3868196870557674	85.69751389712732
YDR190C	28	0	2.9302224496220424e-09	8.86932068830335e-09	0.0	0.0
YDR191W	117	50	1.6340590385416238e-12	6.507945658346869e-12	0.31880743438662146	70.03126137486713
YDR192C	117	251	2.8198077384483475e-05	5.7040852282154224e-05	1.6004133206208397	354.5616920009088
YDR194C	32	0	1.8803536609110154e-10	6.323926259590204e-10	0.0	0.0
YDR194W-A	382	788	3.8970990110313896e-12	1.5205031487409445e-11	1.538888493230835	340.931246376884
YDR195W	267	227	4.598981626001931e-07	1.1226121957188925e-06	0.6342476891291594	140.51366042636815
YDR196C	212	467	1.7185589638216611e-09	5.325125323781451e-09	1.6433320195708123	362.3608157950897
YDR197W	118	127	0.09775869543711735	0.12850520170488272	0.8029084182289506	176.38461896983142
YDR198C	130	425	5.613472571568268e-20	3.852396271967674e-19	2.438876873057654	540.3181163645304
YDR200C	138	297	4.411602496045706e-06	9.781360882893136e-06	1.6055419619566247	355.69791087030774
YDR201W	374	1354	4.0476848486079415e-70	2.327823556434427e-68	2.700793376505872	598.3441011951319
YDR202C	244	128	7.753838459616011e-19	4.9327793120853625e-18	0.39134919158803627	87.3783491732041
YDR204W	198	8	1.17947800243499e-53	4.320495536308042e-52	0.030141793796553303	6.677728354187019
YDR205W	140	90	3.885583841426584e-08	1.0580488954566422e-07	0.4795774691558749	106.24742798740824
YDR206W	38	40	0.3394508529601424	0.4062813434700892	0.7852730489102044	173.97239662602317
YDR207C	1	0	0.8831057525606102	0.95321718899701	0.0	0.0
YDR208W	36	2	2.661490188121287e-10	8.822034623565142e-10	0.041444966470260795	9.181876486442436
YDR210W	40	15	1.2919901987413512e-05	2.727692963642258e-05	0.2797535236742603	61.977666303210135
YDR211W	37	2	1.3520889026746705e-10	4.6174960090748394e-10	0.040324832241334825	8.933717663339802
YDR212W	17	5	0.0022126972172660142	0.0036577239713989212	0.2194145283719689	48.609934348194265
YDR213W	8	0	0.0035300493593079995	0.005666010009874492	0.0	0.0
YDR214W	151	7	1.2226849273877278e-40	2.55696764269339e-39	0.0345832170546547	7.611292353672015
YDR216W	24	0	4.611171448585717e-08	1.2461864192112997e-07	0.0	0.0
YDR217C	31	25	0.07578823716325449	0.10061360847781084	0.6016204810199147	133.28530386983414
YDR218C	185	374	5.078364321118548e-06	1.1224317144793532e-05	1.5081487258259225	334.12104058844886
YDR219C	94	0	9.89073701485393e-29	1.1656071428775607e-27	0.0	0.0
YDR221W	102	183	0.021013404655604258	0.03046334514100834	1.3384286230690103	298.14093061533174
YDR222W	39	5	1.9273074710973127e-09	5.924075503089602e-09	0.09564223031598644	21.188945743880037
YDR223W	83	108	0.8961496685492704	0.9658464662344179	0.9707110219058671	217.046285054093
YDR224C	85	1	2.228382592678408e-25	2.1611177555638323e-24	0.008776581134878756	1.9217881023217944
YDR225W	39	1	7.748678776698555e-12	2.9511689830989e-11	0.019128446063197288	4.237789148014231
YDR226W	90	152	0.09369570751360663	0.12341823497726792	1.2599269806959281	279.1290451358114
YDR227W	18	4	0.00048107220922549373	0.0008536397023313219	0.16577986588104318	36.727505960869465
YDR228C	9	12	1.0	1.0	0.9946791952862591	198.32853214413132
YDR229W	22	24	0.5822134805530088	0.660025571981146	0.8138284325069393	180.29866558557396
YDR231C	270	62	1.545240860314725e-45	4.0394000853045385e-44	0.17130586141041126	37.95175615182224
YDR232W	77	34	2.424439553891204e-08	6.752034806018555e-08	0.32940674649090396	72.04241554103764
YDR233C	2	0	0.356191568670542	0.42080068024328	0.0	0.0
YDR234W	44	3	5.0046868159685876e-12	1.934271093994311e-11	0.050864277031683704	11.268666597379507
YDR235W	148	176	0.3085495475803597	0.3722400772256447	0.8871463093093661	196.5417885934756
YDR236C	211	825	8.791836935871457e-48	2.5929156009331668e-46	2.916861384281388	646.2126342750719
YDR237W	174	284	0.04532351474066822	0.06270279847812917	1.2176245321607653	269.7571988829536
YDR238C	0	0	1.0	1.0		0.0
YDR239C	105	189	0.01770020510608921	0.025895161425876126	1.3428169136364496	294.6862625077306
YDR240C	29	6	3.681951548521555e-06	8.191451975066718e-06	0.15434677168235053	33.054755362306764
YDR242W	55	19	7.558320954048136e-08	2.007755372135373e-07	0.25771233696053075	57.09457744545236
YDR243C	97	505	1.4636040319363659e-39	2.9125213798152387e-38	3.883863352728563	860.4459511000081
YDR244W	70	182	2.2033142659343008e-06	5.050322974646538e-06	1.9396244308082051	423.65954074045766
YDR245W	38	3	2.8165747914046203e-10	9.326311839078285e-10	0.05889547866826534	13.047929744019909
YDR246W	174	407	6.189383682959239e-10	1.9963626225854506e-09	1.7449760020754628	386.5886618007869
YDR246W-A	660	522	1.0260637122615533e-19	6.975050129097155e-19	0.5900256135675308	130.71653254750203
YDR247W	3	4	1.0	1.0	0.9946791952862589	220.36503576521687
YDR248C	181	459	1.9980017378052973e-13	8.555851075292826e-13	1.8918138838524567	419.1196880918479
YDR249C	119	187	0.19380301239990178	0.2412469966042933	1.1723004801588053	257.5516355236732
YDR251W	12	0	0.00020007668663480415	0.0003691501523377474	0.0	0.0
YDR252W	282	706	2.627084991773146e-19	1.7286459711312774e-18	1.8676689145534544	413.7705191863834
YDR253C	129	195	0.31564777586864523	0.3801655202137338	1.12768862256291	249.8324532656304
YDR254W	127	228	0.009473201743794582	0.014386158761173131	1.339292459794884	296.7119772156634
YDR255C	191	482	7.094971857639443e-14	3.1411226445946446e-13	1.882599628774778	417.0783267039702
YDR256C	96	317	1.793307080981991e-15	8.983718660912396e-15	2.4633851945761256	545.7477837281014
YDR257C	261	219	3.1603457716979293e-07	7.902238492623823e-07	0.6259619073784215	138.67799662307087
YDR258C	91	4	4.1113861098687913e-25	3.895318207224946e-24	0.03279162182262392	7.185816384696809
YDR259C	243	0	2.570875406296092e-72	1.607076571914003e-70	0.0	0.0
YDR260C	286	471	0.006632927964805651	0.010367103847853904	1.2285679221498986	272.1816393491061
YDR261C	28	10	0.00022089893867793516	0.00040561615464138095	0.26643192730881937	59.02634885242004
YDR262W	138	92	1.7009129092784124e-07	4.3436723540231574e-07	0.49733959764312946	110.57885783143712
YDR263C	150	119	2.037985585460856e-05	4.21447504566177e-05	0.5918341211953241	132.21902139984104
YDR264C	2	0	0.356191568670542	0.42080068024328	0.0	0.0
YDR265W	183	474	1.7406091168160323e-14	8.06627158002337e-14	1.9322866334659292	428.0861759094543
YDR266C	178	611	3.407637171455427e-30	4.2788911294847516e-29	2.5607401193254393	564.1468024635079
YDR267C	149	354	3.700804581542012e-09	1.1131447253372443e-08	1.7723981634127635	392.6638723538403
YDR268W	151	291	0.00032821297944971543	0.0005967603050317146	1.4376737375577884	319.6022702503043
YDR270W	43	91	0.016309949308273473	0.023922090913512047	1.578764071588074	349.7654346543382
YDR272W	202	419	3.433809564450259e-07	8.559964805007992e-07	1.5474155302906283	342.82035876470434
YDR273W	136	226	0.05351348247197098	0.07339164926700718	1.2396920853016244	274.6461290725404
YDR275W	13	16	0.967271072541275	1.0	0.9181654110334698	203.41387906967745
YDR276C	39	0	1.5650233194006929e-12	6.237317470459727e-12	0.0	0.0
YDR277C	47	0	6.6979364710377986e-15	3.209986053744865e-14	0.0	0.0
YDR279W	12	2	0.002869582869416204	0.0046816939239752026	0.12433489941078237	27.54562946446269
YDR280W	161	242	0.2817499403075337	0.3418447060566722	1.1213308940649442	248.4239378094792
YDR281C	118	350	2.6758906745132483e-14	1.2213529578671184e-13	2.2127397352766356	486.099343594056
YDR282C	109	197	0.014082976738028422	0.020960455284782985	1.3482922119591263	298.705816799258
YDR283C	49	0	1.7172673947100679e-15	8.625331691683494e-15	0.0	0.0
YDR284C	169	162	0.002623782007191059	0.004303870599930342	0.715109598977991	158.42811741516857
YDR285W	51	53	0.2293040795514572	0.28208827849809	0.7752646669142901	171.7551013699116
YDR286C	249	774	1.9041208548908575e-32	2.690564873827352e-31	2.318920774552905	513.7425833059382
YDR287W	136	289	9.788808933884338e-06	2.102144890917432e-05	1.5852699674874753	351.2067756844903
YDR288W	185	374	5.078364321118548e-06	1.1224317144793532e-05	1.5081487258259225	332.3246910102795
YDR289C	48	2	7.887415563729259e-14	3.473240957657501e-13	0.03108372485269559	6.886407365152788
YDR291W	33	55	0.3770164625110095	0.44348980893860007	1.2433489941078237	275.4562946391226
YDR292C	88	140	0.23255415693838402	0.28589545886118994	1.1868331307392863	264.81366499621765
YDR293C	0	0	1.0	1.0		0.0
YDR294C	0	0	1.0	1.0		0.0
YDR295C	52	108	0.011239252117138887	0.016894129358511697	1.5494041311189803	343.2609209743847
YDR296W	132	51	1.6277529035987779e-15	8.197203983009256e-15	0.288230903179541	63.37565877504501
YDR297W	70	37	3.3533218275283705e-06	7.512642707485648e-06	0.3943192524170527	86.12858794192455
YDR298C	97	8	2.2609734959261136e-24	2.060674893038206e-23	0.06152654816203664	13.49173688484088
YDR299W	121	69	8.08044970897375e-09	2.3481893014809515e-08	0.42541031699226367	94.24702973621046
YDR300C	74	207	3.9095660131684486e-08	1.0635720975275189e-07	2.0868100684890774	464.5533184936697
YDR301W	24	3	3.2487531486241278e-06	7.2840465332309395e-06	0.09325117455808678	20.659222098347016
YDR302W	157	511	1.4230957334005454e-23	1.2325637895762856e-22	2.428094277665343	537.9292988656011
YDR303C	82	62	0.0007656865213200003	0.0013351919903309042	0.5640558851318419	124.96309950914016
YDR304C	259	11	2.0255491487211667e-69	1.1420522700289637e-67	0.03168379676104879	7.019349594582344
YDR305C	148	313	5.0164634278156035e-06	1.1096031220525976e-05	1.577709061442225	349.5317036534464
YDR306C	27	1	2.8011997184658538e-08	7.74504787543131e-08	0.027629977646840526	6.121250991342021
YDR307W	61	31	7.955046516518328e-06	1.716678143208139e-05	0.37911952935091014	83.99159148935955
YDR308C	148	88	8.195481690421047e-10	2.6316144724517832e-09	0.44357315465468306	98.27089430677472
YDR309C	7	0	0.007336117963203372	0.011268700429055178	0.0	0.0
YDR310C	46	3	1.3042872135494823e-12	5.26382860710391e-12	0.04865278672595832	10.778724571477964
YDR311W	54	90	0.23653936155694172	0.290422260528175	1.2433489941078237	275.4562947479336
YDR312W	138	197	0.6087534569137368	0.68754072339794	1.06495544277931	234.23693554312223
YDR313C	124	285	5.070024149965934e-07	1.234972845677852e-06	1.714618370906757	379.8631159683494
YDR314C	110	243	1.4302014952640154e-05	3.0073450819975695e-05	1.648002575826552	366.6072865788259
YDR315C	161	462	2.2478484127161464e-17	1.2875872730608123e-16	2.1407226159421664	474.2638812307037
YDR316W	156	24	2.3538498592429672e-32	3.3097776382656005e-31	0.11477067637918373	25.426734885897535
YDR317W	14	1	0.00021460406907741365	0.0003946875603659117	0.053286385461763876	11.80526977048401
YDR318W	121	487	8.45238398562388e-30	1.0408920835401058e-28	3.0025336865975705	665.1928040675776
YDR319C	302	74	8.003616032788108e-49	2.4483402023704475e-47	0.18279700443174626	40.497547956594325
YDR320C	89	143	0.20139652727414495	0.25004996294335224	1.1986443111736098	265.5522480672438
YDR320C-A	363	1004	1.615456980561534e-33	2.4320662552904141e-32	2.0633427935276947	457.12085929664215
YDR321W	38	0	3.09847250570767e-12	1.2155058240330702e-11	0.0	0.0
YDR322C-A	316	318	0.00034032159415829384	0.0006177997121225846	0.7507309749233316	166.31981335809192
YDR322W	111	78	1.2181170090934089e-05	2.5783551414413672e-05	0.5242228191373527	116.13832960168878
YDR323C	125	191	0.27914663691173186	0.33904378223429144	1.1399023577980527	250.5340585053124
YDR324C	123	119	0.013049610614542686	0.019513341301153144	0.7217489282869807	161.24270902067707
YDR325W	46	34	0.010520632009804154	0.01586370075731088	0.5513982495608609	122.15887847675025
YDR326C	7	5	0.4230621942965127	0.4933474049321903	0.5328638546176387	118.05269766946688
YDR328C	131	140	0.07081832077888829	0.09440801177547208	0.7972619504202839	176.6284636827727
YDR329C	138	307	7.474090479587087e-07	1.804512776998545e-06	1.659600613874356	367.6742714491324
YDR330W	64	213	6.089542390097472e-11	2.138031641358398e-10	2.4828125226090605	550.0517884848838
YDR331W	128	193	0.3289055528895449	0.39448088314239266	1.1248422931069217	249.20186662221627
YDR332W	158	0	1.7830668745559898e-47	5.1789987856421705e-46	0.0	0.0
YDR333C	71	114	0.26216052590428185	0.3198313925489022	1.1978179041827484	261.6834800643386
YDR334W	11	0	0.00040747100774940834	0.0007297469377289229	0.0	0.0
YDR335W	2	0	0.356191568670542	0.42080068024328	0.0	0.0
YDR336W	143	290	5.512980032097904e-05	0.00010857927453628439	1.5128861886346945	335.17059626202484
YDR337W	177	140	3.1311450960623536e-06	7.039568196815713e-06	0.5900639294071028	130.72502116001772
YDR338C	77	179	5.621355783396718e-05	0.0001106379777902619	1.734229635937406	384.2078705761572
YDR339C	95	7	2.1485717544890377e-24	1.9617770159028226e-23	0.054969113423714314	12.178067762648892
YDR341C	3	0	0.15508844572582092	0.19598190537666363	0.0	0.0
YDR342C	0	0	1.0	1.0		0.0
YDR343C	0	0	1.0	1.0		0.0
YDR345C	9	1	0.006884864700535854	0.010704205702292972	0.08288993294052159	18.363752969461277
YDR346C	12	0	0.00020007668663480415	0.0003691501523377474	0.0	0.0
YDR347W	159	263	0.040589943779875376	0.05656233745530973	1.2339652281145572	271.6687706164735
YDR348C	16	0	1.1951335297480029e-05	2.532502921732043e-05	0.0	0.0
YDR349C	25	4	5.4758862266215555e-06	1.206121091126027e-05	0.11936150343435108	26.443804288276446
YDR350C	16	0	1.1951335297480029e-05	2.532502921732043e-05	0.0	0.0
YDR351W	11	0	0.00040747100774940834	0.0007297469377289229	0.0	0.0
YDR352W	48	471	2.378889384245512e-53	8.550620530497462e-52	7.320217202809812	1621.748934570849
YDR353W	61	62	0.14748804822577583	0.18874138080695077	0.7582390587018203	167.9831829787191
YDR354W	111	361	4.8094842536793335e-17	2.693217521218096e-16	2.426210739853645	532.7127985564088
YDR356W	25	1	1.1026625306233025e-07	2.881150483241532e-07	0.02984037585858777	6.610951070583649
YDR357C	135	688	2.0936328779072152e-52	7.341757732222192e-51	3.801884924205257	842.2841365186963
YDR358W	77	265	6.274759562268888e-14	2.7887281485786997e-13	2.567434935884987	568.7993615407822
YDR359C	52	8	1.4784028953400912e-11	5.503103592945543e-11	0.11477067637918373	25.42673488984812
YDR361C	127	188	0.4193991548886561	0.4897389928456165	1.1043288703571852	244.65724437081016
YDR362C	144	31	8.360306409036228e-26	8.261189374289922e-25	0.16059924507226056	35.579771386805675
YDR363W	72	42	1.5935501075976876e-05	3.3386180942784344e-05	0.43517214793773834	95.08902228560486
YDR363W-A	102	66	3.5632032329233005e-06	7.95042917287585e-06	0.4827119624183316	106.94185556136712
YDR364C	77	114	0.5479252900596185	0.6242310505413761	1.1044814441165602	241.5539816151716
YDR365C	59	19	8.309159179715003e-09	2.41221476236956e-08	0.24024031411574903	53.22375863581134
YDR366C	110	108	0.025121320243895625	0.036154332513174105	0.7324455892562453	162.26879897751311
YDR367W	254	717	2.2981289635978254e-25	2.21884647059801e-24	2.1058611703353773	466.5405431658591
YDR368W	252	403	0.030661799047002888	0.04367996193195779	1.1930229633939355	263.2621820144975
YDR369C	77	270	1.5928548320372375e-14	7.42944699030507e-14	2.6158771044865903	572.1015352740502
YDR370C	100	358	2.4145067384199246e-19	1.5960722129486192e-18	2.670713639343605	591.6801209709314
YDR371W	125	331	5.2241602865294956e-11	1.8443306204930097e-10	1.9754328818385105	434.17158827817866
YDR372C	78	70	0.017767351167699556	0.025986784477477147	0.669495612211905	146.4451187092924
YDR373W	178	494	2.405667633290407e-17	1.3711590246831646e-16	2.0703856283907807	456.1186913110983
YDR374C	97	257	7.656479936948391e-09	2.231749423081105e-08	1.9765403597054272	437.89031576472513
YDR374W-A	322	354	0.011068317196850225	0.016663322565205665	0.8201469762375831	181.69849995741492
YDR375C	152	275	0.003394222488365616	0.005493997616265313	1.349688052814414	297.0607099416598
YDR376W	54	176	5.384101235103936e-09	1.5895259857845347e-08	2.431438032921966	538.6700872380978
YDR377W	178	70	4.1627186495120335e-20	2.870479011192291e-19	0.2933744817557786	64.99530546913624
YDR378C	72	236	9.903981174119773e-12	3.732489890718402e-11	2.445253021745387	534.3097441571533
YDR379C-A	229	450	2.56015465204402e-06	5.840321064619262e-06	1.4659573292974342	324.77379717837323
YDR379W	55	5	4.960867750153762e-14	2.2116240644290142e-13	0.06781903604224493	15.024888800581934
YDR380W	152	96	5.03542368837918e-09	1.4904128477544345e-08	0.4711638293461227	103.70119328025169
YDR381C-A	13	1	0.00042887697209819807	0.0007650345739878217	0.057385338189591864	12.713367441854842
YDR381W	129	1	2.842599375626298e-38	5.273480325557045e-37	0.005783018577245691	1.281192067881243
YDR382W	6	0	0.015378142055006214	0.022584191766685583	0.0	0.0
YDR383C	143	443	4.387270418017994e-19	2.841350470047464e-18	2.3110640743626543	512.0019797537902
YDR384C	172	68	2.285682206917914e-19	1.5126534375126495e-18	0.2949339474395303	64.96310302430196
YDR385W	5	0	0.03260880139611589	0.045941503387815406	0.0	0.0
YDR386W	62	239	1.3254634585809691e-14	6.207443282002567e-14	2.8757458992751928	639.7694584602002
YDR387C	124	207	0.06000598522202889	0.08148628595322036	1.2453543957112234	277.23343193939866
YDR388W	41	0	3.9964304343939594e-13	1.669097416717477e-12	0.0	0.0
YDR389W	9	0	0.0017100877293847912	0.0028605917776881717	0.0	0.0
YDR390C	138	23	6.848790722411036e-28	7.753424300115328e-27	0.12433489941078237	27.34745947563954
YDR391C	79	57	0.00040787307253622275	0.0007300585247917264	0.5382599442846527	117.7575659698621
YDR392W	117	289	1.9551792248932622e-08	5.525422959391229e-08	1.842706970754672	404.7806907683845
YDR393W	57	0	7.47605679546311e-18	4.46004176667099e-17	0.0	0.0
YDR394W	78	15	2.444953224070834e-15	1.2079833326143785e-14	0.14346334547397965	31.38109687164932
YDR395W	7	0	0.007336117963203372	0.011268700429055178	0.0	0.0
YDR397C	140	224	0.11135661416413983	0.14515228650452588	1.1936150343435108	264.4380428588417
YDR398W	92	73	0.0009490384503218534	0.0016390150533936874	0.5919422384991595	129.73102910336274
YDR399W	157	197	0.5728065871690942	0.6505155376795934	0.9360754847359539	207.38174541707423
YDR400W	132	520	6.052354699307326e-31	7.910702699026461e-30	2.938824895163947	646.1831875650123
YDR402C	74	19	1.4636577907192868e-12	5.890480024091405e-12	0.19154295314634043	42.43515891090095
YDR403W	66	106	0.28128791381853724	0.34135614947676884	1.1981363034129937	265.43970219763725
YDR404C	207	406	8.84564688034378e-06	1.904579378841523e-05	1.4631875119065982	324.16016126459226
YDR405W	225	100	7.696861449265594e-22	5.933599221813195e-21	0.3315597317620863	73.12998973083374
YDR406W	18	0	2.9559753810263932e-06	6.661369285377268e-06	0.0	0.0
YDR407C	18	0	2.9559753810263932e-06	6.661369285377268e-06	0.0	0.0
YDR408C	64	217	2.071049550899487e-11	7.596049723994228e-11	2.529438109888104	560.3813995329741
YDR409W	44	13	2.951949013025553e-07	7.403688955041411e-07	0.22041186713729605	48.83088860552476
YDR410C	175	289	0.032726875844295254	0.04609656208193534	1.2319812318759806	272.93783713108377
YDR411C	61	36	9.181551318842216e-05	0.0001774297769981908	0.44026784053654083	97.5386223606004
YDR412W	214	197	0.0001574424495779015	0.0002957059201575805	0.6867469677735737	152.14455157530244
YDR414C	114	436	2.8049690479522642e-25	2.7020731984545178e-24	2.853158744373743	632.0997078039178
YDR415C	131	285	4.56598518272887e-06	1.011906774022109e-05	1.6229975419270068	356.8411090921368
YDR416W	157	25	3.947935162044223e-32	5.48419688814404e-31	0.1187913051695373	26.31748037860294
YDR418W	19	0	1.4733715468768759e-06	3.4360745199062905e-06	0.0	0.0
YDR419W	18	10	0.034417652055704025	0.0483596181217576	0.4144496647026079	91.81876488154226
YDR420W	0	0	1.0	1.0		0.0
YDR421W	74	27	1.032876522446798e-09	3.2854385401501857e-09	0.2721926176290101	60.30259423758056
YDR422C	59	55	0.06374640278988329	0.08636173438035778	0.6954324882297996	154.06877497454906
YDR423C	182	255	0.6835292108476058	0.7643353084939881	1.0452329455961376	231.5649070312037
YDR424C	249	820	1.2996239959157464e-37	2.3356680001598304e-36	2.456737771490158	544.2750882217903
YDR425W	270	76	6.4005273777200746e-40	1.2961067939883153e-38	0.20998783011598804	46.52150753970107
YDR427W	178	163	0.0004980274008370507	0.000882908625836584	0.683143436088456	151.3462113081336
YDR428C	200	461	1.17365182657671e-10	4.0320619203361163e-10	1.71955165885112	380.9560555492237
YDR429C	148	103	2.79202363462116e-07	7.030178600134103e-07	0.5191822151071859	115.02161494059216
YDR430C	116	11	4.50470269550017e-28	5.181309040364296e-27	0.07074227035441065	15.672513318763109
YDR432W	58	2	9.107059718348844e-17	5.007141533482237e-16	0.025724461947058422	5.699095750608663
YDR434W	68	139	0.00507252773402758	0.008023131737731741	1.524930972185184	337.8390437138336
YDR435C	156	175	0.11779840640502795	0.15285619026067596	0.8368695152648814	185.40327523347497
YDR436W	21	0	3.6741977319078873e-07	9.088305873635382e-07	0.0	0.0
YDR437W	164	170	0.02143495445814659	0.03106663888326639	0.773302423164622	171.32037837975787
YDR438W	14	0	4.8671273483934875e-05	9.625464023593861e-05	0.0	0.0
YDR439W	49	96	0.03655082268851169	0.05120676766909396	1.4615694298083808	323.8016851111
YDR440W	37	11	3.0714489005583733e-06	6.9080573434146285e-06	0.22178657732734153	49.13544716844271
YDR441C	248	45	2.6568140401641377e-47	7.678059067831133e-46	0.13536460822948082	29.98919336993995
YDR443C	62	15	4.4303311620049013e-11	1.5756854986202962e-10	0.1804861443059744	39.98559116574204
YDR444W	45	18	7.533112970419913e-06	1.6274580275313647e-05	0.2984037585858777	66.10951070978048
YDR446W	123	77	1.1843592356707031e-07	3.0820135585258886e-07	0.46701401242098745	103.46407163971652
YDR447C	138	3	1.6424862420796343e-39	3.257220130413785e-38	0.01621759557531944	3.567059930908194
YDR448W	102	174	0.06050268392422132	0.08212200501491546	1.2726042645574196	281.93761924166307
YDR449C	137	78	7.533945222434588e-10	2.423250501913944e-09	0.42473527681931494	94.09747874000384
YDR450W	176	74	1.6062274684825779e-18	1.0062542670199679e-17	0.31366304169538284	69.49011069228038
YDR451C	75	607	1.010763782814388e-62	4.844085429137955e-61	6.037702715387592	1337.6157667426353
YDR452W	36	20	0.0017698342569859883	0.0029502367570801214	0.4144496647026079	91.81876486442434
YDR453C	138	365	5.631365253883877e-12	2.1691883171524566e-11	1.9731407949971984	433.99229167398113
YDR454C	112	176	0.2087165080699519	0.25846869894709157	1.172300480158805	257.4175638525348
YDR456W	92	50	1.6953218335349137e-07	4.331317576481248e-07	0.405439889382986	88.85686925938118
YDR457W	0	0	1.0	1.0		0.0
YDR458C	58	22	1.3610392596551756e-07	3.510016494294581e-07	0.2829690814176426	62.690053256695286
YDR459C	177	83	2.3810712565920404e-16	1.2644081991376568e-15	0.3498236152913538	77.50126255745629
YDR460W	131	205	0.18342825867262394	0.2291259590847655	1.1674192845439872	258.63453619196264
YDR461C-A	228	140	1.307516812261815e-13	5.68369553085238e-13	0.4580759451976193	101.48389802099312
YDR461W	121	263	1.123001537104958e-05	2.3982108577388093e-05	1.621491498100947	360.5973311411457
YDR462W	245	163	2.1552499539705377e-12	8.554066587497972e-12	0.49632461887242924	109.5106732548502
YDR463W	47	0	6.6979364710377986e-15	3.209986053744865e-14	0.0	0.0
YDR464W	28	3	2.272164723248652e-07	5.738787581643829e-07	0.07992957819264582	17.70790465572602
YDR465C	102	228	1.8317957834721553e-05	3.8058733926114036e-05	1.6675504156269636	369.4355009798676
YDR466W	57	98	0.15649992369054036	0.19746183877672172	1.282612646553334	284.15491458908434
YDR468C	74	24	1.0559115348686666e-10	3.6406158495381903e-10	0.24194899344800896	53.60230598003881
YDR469W	194	760	3.056126035595843e-44	7.447364758776142e-43	2.9225110376967405	647.4642802497884
YDR470C	77	3	1.1247525410053312e-21	8.44445412966274e-21	0.029065301160962117	6.356683724209206
YDR471W	178	13	1.0641145511093162e-44	2.6723680276985493e-43	0.05448383232607318	12.003123458612622
YDR472W	178	10	1.472129897812263e-46	4.1098150690865645e-45	0.04191064025082552	9.285043637255852
YDR473C	64	92	0.7274309613893373	0.8098055476093842	1.072388507417998	240.16345681007277
YDR475C	4	1	0.21764219229668813	0.26853899332723735	0.18650234911617355	41.31844418976125
YDR476C	76	261	1.065558979957242e-13	4.65655751803503e-13	2.561953322069542	567.5849439112106
YDR477W	51	111	0.004892400507091819	0.007755270070122877	1.62366750995257	359.71351423213105
YDR478W	248	592	1.3342962900924781e-14	6.238648751481172e-14	1.7807966238189477	394.5244994650416
YDR479C	92	263	2.1521511270820886e-10	7.204319634370833e-10	2.132613818154506	467.3871322602604
YDR480W	90	34	3.361322286659837e-11	1.2089408674534536e-10	0.2818257719977734	61.75064189231798
YDR481C	70	8	1.2325997535842737e-16	6.668561790087637e-16	0.08525821673882221	18.622397392678916
YDR482C	244	1028	1.82284917736414e-64	9.277173114178025e-63	3.1430231949414167	696.9947386772444
YDR483W	97	4	7.297990259938507e-27	7.644943895247058e-26	0.03076327408101832	6.815413474681132
YDR484W	89	215	2.824800265274316e-06	6.4160451522877536e-06	1.8021575307854976	399.25687644372806
YDR485C	64	147	0.0003566191992353353	0.0006459581148983978	1.7134903325048445	379.6132060753429
YDR486C	11	0	0.00040747100774940834	0.0007297469377289229	0.0	0.0
YDR487C	66	204	1.8357505253729345e-09	5.657771313729768e-09	2.305847225436328	510.8462191071782
YDR488C	131	277	1.8160622141883284e-05	3.777278044772903e-05	1.5774397161887048	349.47203180024576
YDR489W	188	687	8.592921597449093e-37	1.5020635898762838e-35	2.7261088051661964	603.952577994556
YDR490C	53	18	1.0521118561272563e-07	2.7590949770122445e-07	0.25336168181819807	56.13071664101147
YDR492W	191	45	3.9109122867390516e-32	5.445921685480941e-31	0.17576137613042533	38.93884792905206
YDR493W	132	336	2.8876539693311777e-10	9.555177202315076e-10	1.8989330091828582	417.5337518929167
YDR494W	111	164	0.46464130082061683	0.5358235654741061	1.102212081263152	244.1882827241311
YDR495C	14	5	0.012561086763600219	0.01881709038225185	0.26643192730881937	59.02634886303047
YDR496C	67	13	2.7813205596499213e-13	1.1735417856600659e-12	0.1447480918513586	32.06804624847732
YDR497C	9	4	0.09864245589801134	0.12951889586060805	0.33155973176208636	66.10951072956506
YDR498C	127	114	0.0021832316410139822	0.003613169832365874	0.669646229897442	148.3559886663144
YDR499W	53	0	1.1315009991067968e-16	6.138926647040744e-16	0.0	0.0
YDR500C	47	0	6.6979364710377986e-15	3.209986053744865e-14	0.0	0.0
YDR501W	117	143	0.49750305635849335	0.5708471530984989	0.9117892623457373	200.28940752758808
YDR502C	56	2	3.521207392822347e-16	1.8426263617944783e-15	0.026643192730881938	5.902634884534578
YDR503C	191	139	3.6044142289603795e-08	9.847499397031423e-08	0.5429073618250916	120.27777472161466
YDR504C	191	648	2.1296261367627206e-31	2.8548904224993954e-30	2.530963816278125	557.7989967717339
YDR505C	53	0	1.1315009991067968e-16	6.138926647040744e-16	0.0	0.0
YDR506C	74	24	1.0559115348686666e-10	3.6406158495381903e-10	0.24194899344800896	53.60230598003881
YDR507C	3	0	0.15508844572582092	0.19598190537666363	0.0	0.0
YDR508C	31	5	3.5110001914654224e-07	8.733461116400366e-07	0.12032409620398293	26.657060773966823
YDR510W	70	54	0.0027092607814795558	0.004439019588116503	0.5754929629870499	125.7011824073823
YDR511W	144	163	0.1548414780905765	0.19598190537666363	0.8444411918315636	185.79052153845183
YDR512C	381	612	0.006053387240056316	0.009485839241843017	1.1983143061322648	265.4791375477399
YDR513W	382	611	0.007346732826098332	0.011281992118262085	1.1932244535076653	264.35151212032946
YDR514C	62	111	0.07929600435551513	0.1050763412554303	1.3355974678642106	295.89337459774026
YDR515W	155	100	8.099713102928493e-09	2.3525984876233217e-08	0.48129638481593173	106.62824307670006
YDR516C	25	86	2.5851389286599088e-05	5.258979122293292e-05	2.566272323838548	568.5417921296123
YDR517W	64	199	2.4068895758258456e-09	7.362777633284275e-09	2.3196229671324087	513.8981497005162
YDR518W	90	72	0.001274768169307802	0.002176719638268756	0.5968075171717554	130.76606520005595
YDR519W	98	429	6.686922042847654e-29	7.945555510003483e-28	3.2656941947281006	716.1863662613939
YDR520C	29	13	0.000993490520187224	0.0017116728524855377	0.3344180053117595	74.088244783524
YDR522C	143	307	3.3496003572207647e-06	7.507229795158464e-06	1.6015726203822456	354.81852773802586
YDR523C	102	182	0.023787430117834046	0.03433772856618062	1.3311148054566113	294.9002683988514
YDR524C	58	156	5.3271216377964615e-06	1.1760566809584434e-05	2.0065080318705566	447.3790163587515
YDR524C-B	44	1	2.578806924898014e-13	1.0929048360418923e-12	0.016954759010561236	3.7562221991265
YDR524W-C	319	706	7.357611180249963e-14	3.2498941549629443e-13	1.6510427395112042	365.77832726653367
YDR525W-A	90	1	7.60179671629218e-27	7.948715075526605e-26	0.008288993294052159	1.836375296946128
YDR527W	34	17	0.0009176853731535681	0.0015858198861196425	0.37300469823234716	82.63688839892068
YDR528W	33	1	4.633851060410216e-10	1.5056088953909124e-09	0.02260634534741498	5.00829626575665
YDR529C	148	17	8.417358932687816e-34	1.277262037516824e-32	0.08569026851283651	18.98415003961553
YDR530C	159	353	1.1897545544672699e-07	3.094653298390443e-07	1.6562346978115539	364.6352701054558
YDR531W	90	339	1.3270897635800222e-19	8.926424830817202e-19	2.8099687266836817	624.3676009616834
YDR532C	136	356	1.8280663119605724e-11	6.743559563877647e-11	1.9527893025105234	432.6284156211608
YDR533C	101	168	0.09772707121876113	0.12849300104688963	1.2408869168917687	274.91083660802747
YDR534C	124	39	1.492030650150536e-17	8.676105428731781e-17	0.2346319875977667	51.98126849462701
YDR536W	11	2	0.00555756231242154	0.008742215770989135	0.13563807208448989	30.04977758842836
YDR538W	108	106	0.026408196130673044	0.03794940928223405	0.732194407641274	162.21315133933487
YDR539W	33	13	0.0001287692435283604	0.0002439235571579712	0.29388248951639473	65.1078514773434
YDR540C	16	5	0.0039836822031052285	0.006362165051390772	0.23312793639521695	51.64805525515165
YDR541C	31	8	7.500294638259531e-06	1.620976868268717e-05	0.1925185539263727	42.65129723547184
YDR542W	22	5	0.00010603591727613715	0.0002027302394464976	0.16954759010561235	37.562222003746655
YDR545W	60	44	0.0028243564771811246	0.00461576416603258	0.5470735574074425	121.20076965483604
YEL001C	5	4	0.6591399062363834	0.7392187208980969	0.5968075171717554	132.2190214413822
YEL002C	124	158	0.7169693878928965	0.7986330237606798	0.9505603600114653	208.9060539459451
YEL003W	573	1171	9.284804992990638e-17	5.09026820921727e-16	1.5245671959165044	338.046887186201
YEL004W	278	405	0.3026765659824837	0.36553820473861065	1.086812250245328	240.77654531824965
YEL005C	138	285	3.3013223300098515e-05	6.631472134085455e-05	1.540671579655347	341.3262781111329
YEL006W	49	1	8.622949152841155e-15	4.10518051142297e-14	0.015224681560503965	3.372934219907291
YEL007W	9	1	0.006884864700535854	0.010704205702292972	0.08288993294052159	18.363752969461277
YEL009C	0	0	1.0	1.0		0.0
YEL011W	4	0	0.07026537378456987	0.09373606231386251	0.0	0.0
YEL012W	65	11	1.1119979769263589e-13	4.855808933411914e-13	0.1262477440171021	27.969408386395237
YEL013W	9	0	0.0017100877293847912	0.0028605917776881717	0.0	0.0
YEL015W	36	0	1.2157451004031953e-11	4.546001347476447e-11	0.0	0.0
YEL016C	117	486	8.39880685116503e-31	1.0854278247426986e-29	3.0988082622379607	686.521841884261
YEL017C-A	1	0	0.8831057525606102	0.95321718899701	0.0	0.0
YEL017W	94	8	1.651642427273912e-23	1.4219454489898603e-22	0.06349016140125058	14.065853344131398
YEL018W	98	107	0.1617088246754799	0.2038552062053233	0.8145204634869622	178.6292335524951
YEL019C	205	385	0.00010538377843471427	0.0002015504189484675	1.4010420372629624	308.88545668020805
YEL020C	48	25	0.00011388369199424779	0.0002170848898438578	0.38854656065869486	86.0800920798834
YEL020W-A	0	0	1.0	1.0		0.0
YEL021W	170	438	2.468186131094702e-13	1.0491159231282803e-12	1.9220712685384476	425.8230248573269
YEL022W	0	0	1.0	1.0		0.0
YEL023C	40	67	0.3078943221370314	0.37168351104325514	1.2495657390783628	276.8335760899687
YEL024W	60	1	4.950062156856848e-18	2.9934603011654817e-17	0.012433489941078237	2.7545629461381456
YEL025C	12	0	0.00020007668663480415	0.0003691501523377474	0.0	0.0
YEL026W	135	1	4.983742831931088e-40	1.0127740292026744e-38	0.0055259955293681055	1.2242501982684038
YEL027W	0	0	1.0	1.0		0.0
YEL029C	27	7	3.3117686087472596e-05	6.647811961223557e-05	0.19340984352788368	42.848756944895854
YEL030W	56	89	0.3599003646100125	0.42483312743681895	1.1856220765242462	262.6672524015779
YEL031W	0	0	1.0	1.0		0.0
YEL032W	24	5	3.0421203134642888e-05	6.136525402572124e-05	0.15541862426347794	34.43203683676777
YEL034W	129	124	0.009511580496069441	0.014440628150183567	0.7170943035784657	160.14900845636737
YEL035C	284	106	5.467752432701229e-33	8.042210803187921e-32	0.27844012684949854	61.6866913533151
YEL036C	91	8	1.2043683698796557e-22	9.782941377369914e-22	0.06558324364524784	14.371632767778989
YEL037C	87	3	1.3369104951189289e-24	1.2341207475808924e-23	0.025724461947058422	5.699095751048316
YEL038W	175	262	0.2780733577893094	0.3379358311108782	1.1168826392785707	247.43845440806228
YEL039C	229	183	1.7325189654861563e-07	4.420459880439612e-07	0.5961559805809565	132.79639705522862
YEL040W	110	29	8.52132630527244e-18	5.0678539381201454e-17	0.19667520452251033	43.5721775099732
YEL041W	134	228	0.03209108636335749	0.045636952936614475	1.2693294208503751	281.2120978022208
YEL042W	66	16	1.0393619476978272e-11	3.904226362645463e-11	0.18085076277931983	40.06637012605319
YEL043W	45	0	2.6147140765216076e-14	1.194378129791562e-13	0.0	0.0
YEL044W	167	266	0.08896434117624391	0.11748195777372646	1.1882544877820878	263.25044689716367
YEL046C	109	5	1.0346460341046001e-29	1.2714207996016145e-28	0.034220614516729086	7.581365907379239
YEL047C	90	57	8.563705185155457e-06	1.845255470956502e-05	0.472472617760973	104.67339193418182
YEL048C	141	74	2.0010399818920902e-11	7.348646830051987e-11	0.39152266197437857	86.73942895626709
YEL049W	51	4	1.8407064850138114e-13	7.894036536401514e-13	0.05851054089919171	12.962649161806882
YEL050C	18	0	2.9559753810263932e-06	6.661369285377268e-06	0.0	0.0
YEL051W	117	29	1.3705015864893427e-19	9.186194200349894e-19	0.18490831194424046	40.96529509441935
YEL052W	69	170	1.99674163394175e-05	4.136621446973705e-05	1.8379941652028697	407.1962616175946
YEL053C	82	70	0.0066337927595378834	0.010367103847853904	0.6368372896649829	141.08737041120784
YEL054C	4	1	0.21764219229668813	0.26853899332723735	0.18650234911617355	41.31844418976125
YEL055C	23	18	0.11574102051327173	0.15042409242301147	0.5838334407114998	129.34469485773556
YEL056W	64	160	2.4932616907003706e-05	5.081058817582506e-05	1.8650234911617356	413.1844419236105
YEL057C	218	167	4.7264955239800244e-08	1.2761537914746065e-07	0.5714842624293758	126.03068825741578
YEL058W	76	160	0.0013628645635408508	0.0023230095153892807	1.5705460978204089	347.94479311241025
YEL059C-A	197	699	5.834355495620569e-36	9.868640722151145e-35	2.647007960044778	586.4282739638458
YEL060C	7	0	0.007336117963203372	0.011268700429055178	0.0	0.0
YEL061C	9	0	0.0017100877293847912	0.0028605917776881717	0.0	0.0
YEL062W	61	231	7.181918673373264e-14	3.1771703300438186e-13	2.825051976776137	625.8728268747318
YEL063C	15	1	0.00010746176396852575	0.0002051834676570357	0.04973395976431295	11.01825178332009
YEL064C	84	216	3.425307229959816e-07	8.545099648369333e-07	1.9183098766234996	419.9898328587129
YEL065W	51	0	4.4064088530347803e-16	2.2912529216820094e-15	0.0	0.0
YEL066W	82	0	3.2958223583918905e-25	3.1485505619786978e-24	0.0	0.0
YEL067C	82	0	3.2958223583918905e-25	3.1485505619786978e-24	0.0	0.0
YEL069C	37	14	3.129494686427891e-05	6.303931328072435e-05	0.2822738256893438	62.536023643378606
YEL070W	69	60	0.017218515439431863	0.025216114665692037	0.6487038230127775	143.71632761327635
YEL071W	1	0	0.8831057525606102	0.95321718899701	0.0	0.0
YEL072W	4	1	0.21764219229668813	0.26853899332723735	0.18650234911617355	41.31844418976125
YEL073C	0	2	0.6123139395586916	0.6907448933703483		0.0
YEL075C	109	273	2.7537937386332622e-08	7.628645371329427e-08	1.8684455526134083	413.9425785707078
YEL077C	9	4	0.09864245589801134	0.12951889586060805	0.33155973176208636	73.45501189435024
YER001W	0	0	1.0	1.0		0.0
YER002W	178	16	6.513411144455781e-43	1.5289235710924572e-41	0.06705702440132083	14.856069819609363
YER003C	98	172	0.038025482798772714	0.053215973753985825	1.309322614203341	288.81175134652705
YER004W	192	216	0.08558564188126669	0.11309812188859483	0.839260571022781	184.96961547442672
YER005W	124	106	0.0007706833451057917	0.001343498004760051	0.6377177098811095	141.28242210593731
YER006W	68	4	2.091091665058746e-18	1.3029109605366033e-17	0.043882905674393784	9.721986870075751
YER007C-A	19	0	1.4733715468768759e-06	3.4360745199062905e-06	0.0	0.0
YER007W	94	239	1.200294353731449e-07	3.119246646321538e-07	1.896768571862361	420.2173686482216
YER008C	9	0	0.0017100877293847912	0.0028605917776881717	0.0	0.0
YER009W	281	809	1.5816161637967336e-29	1.931183557960725e-28	2.1477637072595646	475.82379155463536
YER010C	48	1	1.7008358496456317e-14	7.888312073638732e-14	0.015541862426347796	3.443203682576394
YER011W	70	23	4.392953227301138e-10	1.4330047651848465e-09	0.24511737312411383	54.304240928803615
YER012W	38	29	0.028420736623731034	0.04066873757727723	0.5693229604598983	130.47929744019908
YER013W	49	14	3.867376230672896e-08	1.0535898011653161e-07	0.2131455418470555	47.22107907870207
YER014C-A	727	901	0.12125529939041882	0.15716457669468079	0.9245591007079634	204.8303615599684
YER014W	728	901	0.11462267407493798	0.14907168670397294	0.9232891019432546	204.5490011327452
YER015W	293	461	0.034833995129819696	0.04893265901113656	1.1737553985331877	260.0382631169447
YER016W	5	0	0.03260880139611589	0.045941503387815406	0.0	0.0
YER017C	21	29	1.0	1.0	1.0302034522607684	236.10539537195075
YER018C	0	0	1.0	1.0		0.0
YER019C-A	191	300	0.09519726023693978	0.12525267527399694	1.171742507536169	259.5923195010895
YER019W	138	370	1.8368425960339363e-12	7.305450739827917e-12	2.0001701209560645	443.1253434617105
YER020W	38	90	0.0038170438997997278	0.006109153332054284	1.76686436004796	391.4378925160526
YER021W	36	15	0.000104130118523486	0.00019928529505110415	0.31083724852695593	68.86407366894964
YER022W	49	11	2.4155921534917546e-09	7.385470746800149e-09	0.1674714971655436	37.10227643413796
YER023W	183	358	3.441645084696888e-05	6.90369755217712e-05	1.459406360297052	323.32247042255835
YER024W	33	27	0.07323135366860009	0.0974666778403423	0.6103713243802044	135.22399919793648
YER025W	103	1	1.172344058450749e-30	1.494933631962363e-29	0.007242809674414507	1.6045997741583884
YER026C	39	0	1.5650233194006929e-12	6.237317470459727e-12	0.0	0.0
YER027C	116	211	0.009444001013047392	0.01434560217275107	1.356965367707332	300.6273008418337
YER028C	44	1	2.578806924898014e-13	1.0929048360418923e-12	0.016954759010561236	3.7562221991265
YER029C	83	156	0.014913493304877935	0.022082260555188724	1.4021381427529191	312.626300510461
YER030W	147	70	1.5695017975913092e-13	6.781521290719474e-13	0.35524256974509244	78.70179847820191
YER031C	36	4	3.999248314480821e-09	1.1941680714734788e-08	0.08288993294052159	18.36375297701115
YER032W	22	1	8.640804677863163e-07	2.072279720700211e-06	0.03390951802112247	7.512444399398913
YER033C	92	12	1.0623574766566063e-20	7.50567303225079e-20	0.09730557345191664	21.32564861841804
YER034W	271	298	0.02027231809677222	0.029500531724326172	0.820335055891066	181.74016783010387
YER035W	171	367	3.620535378449713e-07	8.994254410999697e-07	1.601084494166917	352.64811679764017
YER036C	82	0	3.2958223583918905e-25	3.1485505619786978e-24	0.0	0.0
YER037W	94	44	2.789752419348092e-09	8.493311891832123e-09	0.34919588770687815	77.36219339983393
YER038C	101	246	3.873452203355329e-07	9.560610996350427e-07	1.8170129854486616	402.5480108210064
YER039C	289	441	0.09361685850497418	0.12334262388593506	1.1383742001416268	252.19977705254303
YER039C-A	207	486	1.0122038338850261e-11	3.8046955873678335e-11	1.7515003221344996	388.03408465941226
YER040W	0	0	1.0	1.0		0.0
YER041W	85	160	0.013238945937783552	0.019786168941838152	1.4042529815806009	309.40788443062684
YER042W	131	345	2.7210154605141962e-11	9.835675621255276e-11	1.964681234964271	435.2629998747353
YER043C	31	13	0.00036280433570898095	0.0006567477918358041	0.31284265013035567	69.30835802381408
YER044C	13	0	9.854909973065048e-05	0.00018910773191557255	0.0	0.0
YER044C-A	124	337	8.85096183243336e-12	3.353220125054299e-11	2.0274610210371127	445.5781023660864
YER045C	0	0	1.0	1.0		0.0
YER046W	9	44	0.0002621224704316881	0.00047856073887385343	3.6471570493829497	727.2046180103611
YER047C	13	24	0.44289949181066135	0.5130140941395999	1.3772481165502048	305.1208186045161
YER048C	2	0	0.356191568670542	0.42080068024328	0.0	0.0
YER048W-A	51	1	2.2174008653425947e-15	1.10028234483048e-14	0.014627635224797927	3.240662289723553
YER049W	51	25	2.909503862829386e-05	5.8793242147335906e-05	0.36569088061994814	84.25721953281236
YER050C	229	49	2.1986362460384545e-40	4.548329874448616e-39	0.1596264647457206	35.36425791469013
YER051W	117	207	0.01871047222855554	0.027331451812655047	1.319862778360613	293.82004752823497
YER052C	17	5	0.0022126972172660142	0.0036577239713989212	0.2194145283719689	48.609934348194265
YER053C	17	15	0.3122877891698023	0.37635521280711093	0.6582435851159066	145.82980306205883
YER053C-A	41	2	9.00913710678635e-12	3.408654440863704e-11	0.03639070226657045	8.0621354523536
YER054C	84	0	8.522363373676942e-26	8.39248489075618e-25	0.0	0.0
YER055C	49	82	0.2530019298979201	0.30918276643496356	1.248423887961325	276.5806060627134
YER056C	14	2	0.0007579336124366845	0.0013228759347870631	0.10657277092352775	23.610539540968013
YER056C-A	65	1	1.6728291818523774e-19	1.1147671639435714e-18	0.011477067637918373	2.5426734886335103
YER057C	185	241	0.8076850566143732	0.8864497634712328	0.9718284570161693	215.30259570765617
YER058W	595	98	2.952331155659605e-116	3.773079216932975e-114	0.12287213588830258	27.22156324411366
YER059W	70	35	1.1706620254989052e-06	2.7785709074057796e-06	0.3730046982323471	82.63688836438266
YER060W	96	152	0.224492815229948	0.27651706583581726	1.1811815444024325	261.68347983921626
YER060W-A	367	219	3.0472870777116314e-22	2.39739370505056e-21	0.4451663700974606	99.07419859975164
YER061C	72	21	2.7637786325412464e-11	9.983976705869791e-11	0.21758607396886917	47.54451114280243
YER062C	100	28	1.176715808528191e-15	5.9781736880261714e-15	0.2088826310101144	46.2766575002973
YER063W	61	0	4.9514114959369e-19	3.1923281965395864e-18	0.0	0.0
YER064C	0	0	1.0	1.0		0.0
YER065C	0	0	1.0	1.0		0.0
YER066W	8	1	0.013792988018823532	0.020544800335730154	0.09325117455808678	20.659222098347016
YER067W	97	54	1.4273932799749195e-07	3.6614356615235337e-07	0.41530420009374736	91.06922397760222
YER068W	241	2	2.677041567699773e-70	1.5709863322287137e-68	0.006190949348254724	1.3715666122810963
YER069W	24	3	3.2487531486241278e-06	7.2840465332309395e-06	0.09325117455808678	20.659222098347016
YER070W	116	0	3.510053288444963e-35	5.686286327280841e-34	0.0	0.0
YER071C	309	263	5.983762035162246e-08	1.6028232633543582e-07	0.6349529814570052	140.66991357712416
YER072W	184	0	4.451944533794794e-55	1.6955717227717788e-53	0.0	0.0
YER073W	63	25	8.047326030615926e-08	2.133710096914347e-07	0.2960354747875771	68.20822533694107
YER074W	97	24	1.818036331993835e-16	9.708010162763737e-16	0.18457964448610995	40.892480838898365
YER074W-A	168	96	1.0013404755241854e-11	3.768788661478789e-11	0.42629108369411106	94.4421581563262
YER075C	1	0	0.8831057525606102	0.95321718899701	0.0	0.0
YER076C	9	1	0.006884864700535854	0.010704205702292972	0.08288993294052159	18.363752969461277
YER077C	48	0	3.391126050458861e-15	1.6611896010382376e-14	0.0	0.0
YER078C	140	96	3.6127591632109253e-07	8.97881501626017e-07	0.5115493004329332	113.33058979664648
YER078W-A	280	513	2.81790216346161e-05	5.7040852282154224e-05	1.3667957870942433	302.8051696527039
YER079W	32	4	5.615109476976833e-08	1.5061797855454184e-07	0.09325117455808678	20.65922210298908
YER080W	137	0	2.48753688506368e-41	5.35798675131132e-40	0.0	0.0
YER081W	79	36	3.101865160740731e-08	8.502857312146364e-08	0.33995364902188596	74.37319955404925
YER082C	81	12	1.2823128623969471e-17	7.486884539740958e-17	0.11051991058736212	24.485003965368083
YER083C	109	174	0.17007886613572315	0.21384424117764403	1.1908773851821723	263.83153359751225
YER085C	202	224	0.05630645692739827	0.07687997003548609	0.8272579445945125	183.27389107201827
YER086W	163	49	1.75833047356965e-23	1.5115334160686183e-22	0.22426049341576698	49.6835279864676
YER087C-B	87	47	3.2634415961352735e-07	8.1529333707098e-07	0.40301657050391526	89.28583344162739
YER087W	95	122	0.8066487609096784	0.8856504436791829	0.9580331196704495	212.24632391423933
YER088C	0	0	1.0	1.0		0.0
YER089C	31	1	1.8161670592421223e-09	5.600416492065118e-09	0.02406481924079659	5.331412153835004
YER090W	125	122	0.014702479219582988	0.021803496129917936	0.7281051709495416	160.02699028958745
YER091C	6	2	0.13676657785283464	0.17560718670052514	0.24866979882156473	55.0912589227629
YER092W	167	282	0.02020117899675025	0.029411893774762197	1.259728441934394	279.08506024168634
YER093C	38	7	3.657753423129459e-08	9.979003764903946e-08	0.1374227835592858	30.445169406622224
YER093C-A	168	171	0.012851727881104216	0.019232445236593898	0.7593309928301353	168.2250942380611
YER094C	114	53	4.3016350205144724e-11	1.5327573112130563e-10	0.3468289299353403	76.83780850812425
YER095W	0	0	1.0	1.0		0.0
YER096W	54	0	5.735268080130683e-17	3.1898962020146576e-16	0.0	0.0
YER098W	31	0	3.7330752485842423e-10	1.2191320701083462e-09	0.0	0.0
YER099C	62	59	0.07167009482932567	0.09547711729521703	0.7099121676034994	157.27665855011213
YER100W	181	827	1.0069708652449666e-56	4.1662514000171244e-55	3.4085622700348184	755.1459304620431
YER101C	68	86	0.7816856318364596	0.8621929552534483	0.9434824719994663	209.02271768150695
YER102W	21	0	3.6741977319078873e-07	9.088305873635382e-07	0.0	0.0
YER103W	36	24	0.010043561549095869	0.015196138507984831	0.49733959764312957	110.1825178373092
YER104W	276	246	3.4333602965807258e-06	7.682978624760994e-06	0.6649214185880971	147.3092358442737
YER105C	19	13	0.08450048158898932	0.11174115190119052	0.510427481791633	113.08205782059694
YER106W	234	72	1.5792158857014292e-32	2.248037266997257e-31	0.22954135275836746	50.85346978543605
YER107C	95	201	0.0002733738205636945	0.0004987858001465124	1.578398828309511	349.68451725700675
YER109C	64	38	6.689274626690737e-05	0.00013102867294992654	0.44294307915091224	98.13130498006782
YER110C	0	0	1.0	1.0		0.0
YER111C	15	0	2.4093641167132768e-05	4.922292374855437e-05	0.0	0.0
YER112W	0	0	1.0	1.0		0.0
YER113C	114	103	0.004340753761905116	0.006922816107797095	0.6740260336479256	150.7760770597612
YER114C	3	1	0.42403342420097667	0.4933474049321903	0.24866979882156473	55.09125892892538
YER115C	164	207	0.6008384223543414	0.6793986958237942	0.9416094211475105	208.60775481814525
YER116C	181	84	6.550420339218106e-17	3.6362420242126765e-16	0.3462143055416261	76.70164226962692
YER117W	165	0	1.5989357272383265e-49	5.0803753410760307e-48	0.0	0.0
YER118C	37	25	0.010175342586832585	0.015387429717821246	0.5040604030166853	116.13832962341742
YER119C	201	205	0.0066843342470145894	0.010440414517811218	0.7608553546032951	168.56280721757753
YER120W	19	0	1.4733715468768759e-06	3.4360745199062905e-06	0.0	0.0
YER121W	343	235	9.368312501540202e-16	4.776344432301215e-15	0.5111143095312045	113.2342202483561
YER122C	204	126	3.500540025508056e-12	1.370429250285693e-11	0.46077050958113475	102.08086214926652
YER123W	25	0	2.3126746721150875e-08	6.450141629162885e-08	0.0	0.0
YER124C	42	3	1.9192824122085143e-11	7.066448881313166e-11	0.05328638546176388	11.805269768597542
YER125W	0	0	1.0	1.0		0.0
YER126C	98	0	6.63429366082402e-30	8.205123192128804e-29	0.0	0.0
YER127W	227	127	6.18135331995967e-16	3.1768510226173424e-15	0.4173708958194545	92.46594561816708
YER128W	84	178	0.000608765834612424	0.0010693379092413106	1.5808294353656618	346.1027327209489
YER129W	52	2	5.2676088745792214e-15	2.550001568830396e-14	0.028692669094795932	6.356683721747866
YER130C	32	1	9.172364668149157e-10	2.9305705114736555e-09	0.023312793639521694	5.164805524586754
YER131W	81	0	6.482049029004301e-25	6.081282865547102e-24	0.0	0.0
YER132C	1	0	0.8831057525606102	0.95321718899701	0.0	0.0
YER133W	0	0	1.0	1.0		0.0
YER134C	0	0	1.0	1.0		0.0
YER136W	15	0	2.4093641167132768e-05	4.922292374855437e-05	0.0	0.0
YER137C	29	13	0.000993490520187224	0.0017116728524855377	0.3344180053117595	74.088244783524
YER138W-A	9	0	0.0017100877293847912	0.0028605917776881717	0.0	0.0
YER139C	48	5	5.138175525836518e-12	1.983197815374887e-11	0.07770931213173897	17.216018415976677
YER140W	244	3682	0.0	0.0	11.257404089274607	2494.008385453932
YER141W	112	0	5.216336923797328e-34	7.999774306335583e-33	0.0	0.0
YER142C	398	195	5.285168669200184e-33	7.79359102988981e-32	0.3655071163583301	81.3911061466942
YER143W	137	441	3.403385524307078e-20	2.355339368265945e-19	2.4013879112476655	532.0126682808084
YER144C	0	0	1.0	1.0		0.0
YER145C	70	0	1.1098419239487652e-21	8.354320555797577e-21	0.0	0.0
YER146W	322	49	1.3059620898837617e-65	6.766295476505868e-64	0.11352316902723608	25.150357337852064
YER147C	145	171	0.2807528593874258	0.34081821396854983	0.879776598589398	193.57408106542155
YER148W	84	83	0.05740828670389462	0.07820374153661729	0.737128332221067	163.30623177326643
YER149C	92	170	0.015162092645490753	0.022438804633097612	1.3784956239021522	302.11335550745235
YER150W	184	45	2.5434182704441527e-30	3.2006998847536806e-29	0.18244795022234367	40.42021714413023
YER151C	45	0	2.6147140765216076e-14	1.194378129791562e-13	0.0	0.0
YER152C	0	0	1.0	1.0		0.0
YER153C	310	758	1.8296689483024345e-19	1.217873393713808e-18	1.8241132984523813	404.1210413325704
YER154W	91	179	0.00332659337223246	0.005392119076580856	1.4674250765624204	321.5652831832932
YER155C	1	0	0.8831057525606102	0.95321718899701	0.0	0.0
YER156C	29	8	2.46753566745531e-05	5.030413904124596e-05	0.20579569557646737	44.07300714809184
YER157W	47	1	3.355361822763409e-14	1.5170350505277017e-13	0.015872540350312644	3.51646333563778
YER158C	69	0	2.185024202245315e-21	1.6089723671079137e-20	0.0	0.0
YER159C	98	11	6.126042157294867e-23	5.054643966514028e-22	0.0837357485827718	18.3637529856782
YER161C	37	10	1.2896217643648119e-06	3.0458376865963174e-06	0.20162416120667412	44.66858831669901
YER162C	97	106	0.16587451223521804	0.20874055139272188	0.8152267631469855	178.76551377984643
YER163C	104	127	0.5230200887665758	0.5976333261467469	0.9109922437597707	199.9025681808415
YER164W	3	0	0.15508844572582092	0.19598190537666363	0.0	0.0
YER165W	76	73	0.0499408303545648	0.06872690006439391	0.7165616571305616	158.74981186730994
YER166W	11	0	0.00040747100774940834	0.0007297469377289229	0.0	0.0
YER167W	19	0	1.4733715468768759e-06	3.4360745199062905e-06	0.0	0.0
YER168C	75	148	0.007410057439536633	0.011364064089273382	1.4721252090236634	326.1402527862746
YER169W	9	0	0.0017100877293847912	0.0028605917776881717	0.0	0.0
YER170W	150	209	0.7579392530909864	0.8384128956580618	1.0394397590741407	230.28146234566287
YER171W	77	61	0.0025445269793081373	0.004179827094544729	0.590994456939563	129.25256906844265
YER172C	7	3	0.15449059469734247	0.19598190537666363	0.31971831277058327	70.83161858894762
YER173W	107	168	0.22289226024565867	0.2746632501977251	1.1713044729539126	259.4952756944634
YER174C	148	7	9.108861128090411e-40	1.8316454667009775e-38	0.03528422821116797	7.817002956426018
YER175C	189	275	0.4114294480531431	0.48111646111297796	1.0854634075544494	240.4777175366569
YER175W-A	248	367	0.24470775386208798	0.2994285728640145	1.1039735826715436	244.57853258539308
YER176W	60	13	2.110218307501874e-11	7.729850628307819e-11	0.16163536923401708	35.809318312174724
YER177W	11	0	0.00040747100774940834	0.0007297469377289229	0.0	0.0
YER178W	27	0	5.8301822279975194e-09	1.709810198532062e-08	0.0	0.0
YER179W	138	14	1.2237643131221926e-32	1.7594671411914323e-31	0.07568211268482405	16.646279677571574
YER180C	163	351	5.608173814133204e-07	1.3597220744131557e-06	1.6064374120190656	355.8962923013699
YER180C-A	128	27	2.532174983796307e-23	2.1542216467178344e-22	0.15736135706677143	34.86243729310722
YER182W	83	29	3.6368921793782734e-11	1.3015411900189452e-10	0.26065388551176066	59.737509660230025
YER183C	54	40	0.0054210559221286505	0.008550875646780545	0.5525995529368105	122.42501985434896
YER184C	27	8	7.974273028923879e-05	0.00015488025730949417	0.2210398211747242	48.97000793623788
YER185W	72	156	0.0008499376594795014	0.0014767345860019977	1.616353692340171	353.1877969852369
YER186C	19	9	0.01251868479358907	0.01876334538648182	0.353372872009592	74.37319959118577
YER187W	5	0	0.03260880139611589	0.045941503387815406	0.0	0.0
YER188C-A	48	65	1.0	1.0	1.0102210577126067	223.8082393829391
YER189W	31	9	1.818653997652507e-05	3.779934636971293e-05	0.2165833731671693	47.98270940847407
YER190C-B	586	851	0.14261726938374972	0.18279293876218958	1.083368594524667	240.0136246580494
YER190W	614	859	0.4335313325543452	0.503481157819071	1.0436841556403458	231.2217821845904
YFL001W	104	86	0.0010623147197844794	0.001825873267627179	0.6168923855381125	135.36709340399537
YFL002C	5	1	0.11002689320785412	0.14354915218656286	0.14920187929293885	33.05475535291826
YFL003C	62	5	4.710561495446915e-16	2.447194142756568e-15	0.06016204810199147	13.328530386983411
YFL004W	25	11	0.0021248985040606618	0.003521574248864527	0.32824413444446543	69.923520976818
YFL005W	6	0	0.015378142055006214	0.022584191766685583	0.0	0.0
YFL007W	2	0	0.356191568670542	0.42080068024328	0.0	0.0
YFL008W	34	1	2.341703589726626e-10	7.807036141749465e-10	0.021941452837196892	4.860993433945626
YFL009W	71	56	0.0035825660127064723	0.005747095436283103	0.5884017774932799	128.5462708787557
YFL010C	0	0	1.0	1.0		0.0
YFL010W-A	0	0	1.0	1.0		0.0
YFL011W	42	45	0.3482418779731138	0.4160238970135807	0.7992957819264581	177.0790465466471
YFL012W	91	144	0.24011967302951454	0.2942527678654886	1.180498385614461	258.68938979095844
YFL013C	105	89	0.0017089236154617272	0.0028605917776881717	0.6323317741462647	138.76760506776046
YFL014W	168	0	2.1208795106401546e-50	6.89106105406301e-49	0.0	0.0
YFL016C	15	0	2.4093641167132768e-05	4.922292374855437e-05	0.0	0.0
YFL017C	211	400	5.0392279898097316e-05	9.948712725504896e-05	1.414235822681885	313.31521666301734
YFL017W-A	255	564	2.5230133563265658e-11	9.137185020298539e-11	1.649997253357206	365.5467063390701
YFL018C	28	0	2.9302224496220424e-09	8.86932068830335e-09	0.0	0.0
YFL020C	31	1	1.8161670592421223e-09	5.600416492065118e-09	0.02406481924079659	5.331412153835004
YFL021W	0	0	1.0	1.0		0.0
YFL022C	83	19	6.689616550531433e-15	3.209986053744865e-14	0.17077323533529146	37.833756127094254
YFL023W	29	12	0.0005259820245747427	0.0009301730084038576	0.30869354336470106	68.38914900730396
YFL024C	58	16	1.184203365674851e-09	3.733746467103108e-09	0.20579569557646737	45.5927660048693
YFL025C	37	4	2.0620458993505593e-09	6.324707182488035e-09	0.08064966448266965	17.867435330694363
YFL026W	104	65	1.1376508463454077e-06	2.704683760782323e-06	0.46625587279043385	102.3123380342844
YFL027C	137	78	7.533945222434588e-10	2.423250501913944e-09	0.42473527681931494	94.09747874000384
YFL028C	189	521	5.626185171527741e-18	3.3880828190006324e-17	2.0564597648577023	455.5959667002601
YFL029C	105	61	1.3791844760871502e-07	3.548854551220224e-07	0.4333959350890129	95.1103809940982
YFL030W	66	158	7.971518213505132e-05	0.00015488025730949417	1.7859012824457832	395.6554051073101
YFL031W	104	176	0.06747336961056409	0.09115324139778108	1.2624774401710208	281.28325457902537
YFL033C	9	0	0.0017100877293847912	0.0028605917776881717	0.0	0.0
YFL034C-A	259	315	0.2634999601176608	0.3213973002410747	0.9073087254300335	201.64677008925744
YFL034C-B	222	322	0.38923774267333	0.4566516234423339	1.0820496651424845	239.721423999741
YFL034W	39	0	1.5650233194006929e-12	6.237317470459727e-12	0.0	0.0
YFL036W	16	0	1.1951335297480029e-05	2.532502921732043e-05	0.0	0.0
YFL037W	0	0	1.0	1.0		0.0
YFL038C	74	69	0.036042249427508014	0.050531198551340466	0.6956033561630257	154.10662970264846
YFL039C	3	0	0.15508844572582092	0.19598190537666363	0.0	0.0
YFL040W	165	271	0.04413683035639638	0.061149340250454244	1.2252639178298919	271.4496575713098
YFL041W	111	39	1.8506313870627906e-14	8.56233395575069e-14	0.26211140956867635	58.06916480084439
YFL041W-A	202	607	2.507546623128048e-24	2.274590004670253e-23	2.2417213052181655	496.639517416543
YFL042C	62	107	0.13113156283282804	0.1687108764768667	1.2874678293826176	285.2305502900703
YFL044C	305	580	7.943749618561993e-07	1.9138878951131134e-06	1.4186408195066318	314.29111650939143
YFL045C	131	71	3.257554021160103e-10	1.0729778451140752e-09	0.40432570342742974	88.8972587408872
YFL046W	223	588	2.453221390054207e-18	1.520309936875188e-17	1.9670561664629604	435.7891513556828
YFL047W	67	13	2.7813205596499213e-13	1.1735417856600659e-12	0.1447480918513586	32.06804624847732
YFL048C	71	140	0.009430559766009292	0.014328969409331425	1.4710044437331997	321.3656771453108
YFL049W	55	40	0.003914099461809859	0.006254511254478606	0.5425522883379594	120.19911041005714
YFL050C	97	54	1.4273932799749195e-07	3.6614356615235337e-07	0.41530420009374736	91.06922397760222
YFL051C	72	55	0.0019871859943100096	0.003301070668190891	0.5698682889660859	124.52133869086686
YFL052W	18	21	0.786524502337667	0.8668651615454049	0.8703442958754767	192.81940629250155
YFL053W	46	1	6.620476658539936e-14	2.935571415825996e-13	0.01621759557531944	3.5929081904926545
YFL054C	40	31	0.02790588219289677	0.03997178791814429	0.578157282260138	128.08717700682814
YFL055W	15	9	0.07978752864936929	0.10567896758694675	0.4476056378788165	99.16426609939616
YFL056C	105	709	4.3128009788756215e-66	2.2548107663194275e-64	5.037339638985412	1105.463280758345
YFL057C	232	555	7.51504076899504e-14	3.3143404495774907e-13	1.7846345475771779	393.6778804143781
YFL058W	230	323	0.6193570049963075	0.6981423237424078	1.047656674165636	232.10186912197184
YFL059W	293	514	0.00026052247011390685	0.000476093017357826	1.308699077757177	289.93420224349524
YFL060C	474	1055	2.2987813191298428e-20	1.5985842039075849e-19	1.6604217579541192	367.856191088043
YFL061W	191	151	1.2271531019727702e-06	2.905458003065213e-06	0.5897770621265384	129.98093906386248
YFL062W	34	6	1.563155085972321e-07	3.9989790477877304e-07	0.13164871702318134	29.165960608042766
YFL066C	29	6	3.681951548521555e-06	8.191451975066718e-06	0.15434677168235053	34.19457450877425
YFL067W	14	4	0.0056409596829346716	0.008863704682119479	0.2131455418470555	47.22107909254646
YFL068W	119	206	0.029911755849617885	0.042685485829070086	1.2914112241321598	283.71998354585986
YFR001W	119	1	2.4075884107618814e-35	3.956011700083308e-34	0.006268986524913397	1.377281473223134
YFR002W	35	7	2.4180911637433826e-07	6.099316790652716e-07	0.14920187929293885	33.05475535843013
YFR003C	527	402	8.247510671914472e-18	4.910086322378895e-17	0.5690621961647193	126.07221682509834
YFR004W	140	77	1.358589144008181e-10	4.634191083743209e-10	0.41030516805558187	90.9005772486425
YFR005C	131	304	1.3676298732638006e-07	3.523852778288583e-07	1.731197378055474	380.630516274918
YFR006W	32	28	0.12591621584117224	0.16254638772224053	0.6527582219066075	144.61455468842908
YFR007W	52	14	6.711939875124149e-09	1.9604045821147275e-08	0.20084868366357153	44.49678605223506
YFR008W	77	43	3.2286708184856297e-06	7.2531585457464285e-06	0.4166026499737903	92.2957454437291
YFR009W	212	44	4.3120292994466306e-38	7.922837220804336e-37	0.1548321388888988	34.30210461444268
YFR010W	123	136	0.13698099586322146	0.1758195416054978	0.8248559180422637	182.74173689010075
YFR011C	107	7	7.244218269157034e-28	8.168921424690608e-27	0.048804353039746354	10.812303155324251
YFR012W	104	53	4.204173309829541e-09	1.2508122454645468e-08	0.38017786550604604	83.42390639849164
YFR012W-A	165	414	5.958653607479272e-12	2.2937226838429246e-11	1.87180539476596	414.6869307653252
YFR013W	5	5	0.8844482346338425	0.9543080295270597	0.7460093964646942	165.2737767943005
YFR014C	165	20	5.7980605570868175e-37	1.0228419099327082e-35	0.0904253813896599	19.912503228127505
YFR015C	60	55	0.050720181778775186	0.06973267162556444	0.683841946759303	151.50096204997683
YFR016C	27	1	2.8011997184658538e-08	7.74504787543131e-08	0.027629977646840526	6.121250991342021
YFR017C	102	9	3.202030474728784e-25	3.074269993349789e-24	0.06582435851159067	14.582980309118549
YFR018C	222	309	0.7008881203656674	0.7817702832084858	1.0383644302143717	230.0432298811844
YFR019W	0	0	1.0	1.0		0.0
YFR021W	9	0	0.0017100877293847912	0.0028605917776881717	0.0	0.0
YFR022W	68	31	3.0527555525631234e-07	7.649846267011122e-07	0.3400925189765518	75.34539823707972
YFR023W	92	81	0.00688140851807061	0.010704205702292972	0.6568126208004373	143.94812819828078
YFR024C-A	32	2	3.9964789104221005e-09	1.1941680714734788e-08	0.04662558727904339	10.329611049173508
YFR025C	155	75	6.603059679723764e-14	2.93237036433138e-13	0.3609722886119488	79.97118232190047
YFR026C	124	140	0.1829941328079906	0.22863333864409166	0.8422686734278806	187.9322783520474
YFR027W	107	185	0.041130027791213025	0.05717640556617503	1.2898293303361537	285.7537263152861
YFR028C	0	0	1.0	1.0		0.0
YFR029W	43	10	3.521505922946552e-08	9.630138165889501e-08	0.17349055731737076	38.43576204043673
YFR030W	54	32	0.00025973469407685466	0.0004749552386759908	0.4420796423494484	97.94001586147232
YFR031C	72	47	0.00012928371377076783	0.00024473687883333966	0.48697835602556433	106.40914397367524
YFR031C-A	33	0	9.475778436104196e-11	3.280867055149623e-10	0.0	0.0
YFR032C	210	280	0.9898008582077549	1.0	0.994679195286259	220.3650356804874
YFR032C-A	214	280	0.8249921007970659	0.903892088337574	0.976087060794927	216.24606307871943
YFR032C-B	573	788	0.6606582659498546	0.7406326876174685	1.0259256621538901	227.28749757127807
YFR033C	188	10	1.8590992042053046e-49	5.874549188672917e-48	0.03968135087578161	8.791158339094446
YFR034C	66	6	1.276141371191277e-16	6.878246509579227e-16	0.06781903604224494	15.02488879952064
YFR035C	245	100	4.182859500430465e-26	4.227702106674095e-25	0.3044936312100793	67.18446211027855
YFR036W	283	111	2.9883878193863345e-31	3.969103544870857e-30	0.2926043922529366	64.82469690843804
YFR037C	208	140	1.8443884744850924e-10	6.235789604211503e-10	0.5021217091589287	112.0365505851822
YFR038W	28	29	0.39959921721482106	0.46804380818786884	0.7726525891955762	177.07904655726009
YFR039C	124	295	7.229981468896751e-08	1.92498256609376e-07	1.7747804190087484	393.1916462901536
YFR040W	444	78	9.038660045744363e-85	7.533526655518237e-83	0.13105570478433817	29.03458240919999
YFR041C	385	537	0.5741375103023669	0.6517696055564375	1.0405377815624437	230.52472242606729
YFR042W	349	1143	2.2421361188052183e-51	7.675312392410007e-50	2.4432342124903883	541.7570217811937
YFR043C	228	152	1.4204105164889887e-11	5.297523268695314e-11	0.49733959764312957	110.18251785136393
YFR044C	232	279	0.23891676210870363	0.29284106966904405	0.8971406104036626	198.75596429548492
YFR045W	425	558	0.771731217555294	0.8525124731296062	0.9794664546524692	216.9947469259426
YFR046C	287	561	2.0429635953147463e-07	5.180371973833821e-07	1.4582274265390018	323.0612849736524
YFR047C	123	439	2.6129458425272548e-23	2.2196531078839354e-22	2.662586382504071	589.8795771975026
YFR048W	131	148	0.17167462445898657	0.21573858940412086	0.8428197761585859	186.55903590924385
YFR049W	249	516	1.5558164741587025e-08	4.440446919546748e-08	1.54594718303527	342.49505553729205
YFR050C	225	224	0.0018330714998372744	0.003052995712587363	0.7426937991470733	164.5392266309133
YFR051C	95	135	0.7118369326262195	0.7933670929328271	1.060118616028776	234.86273543144944
YFR052W	232	216	0.00012868769286492033	0.00024384939758357723	0.6945604725705774	153.87558524862797
YFR053C	39	8	5.601132387295599e-08	1.5038334434797848e-07	0.1530275685055783	33.90231318792273
YFR055W	187	219	0.19106477803269514	0.2379929691284448	0.8736687584265671	193.55592042442828
YFR057W	32	21	0.013938916467333133	0.020751413047795198	0.4895686664299556	108.46091603953214
YGL001C	149	79	7.951574107981464e-12	3.026439622435566e-11	0.3955351833604755	87.62837829748374
YGL002W	232	394	0.00471578910190877	0.007493921836163951	1.2669297508926274	279.47582859379804
YGL003C	71	78	0.2574700274277157	0.31437582329868213	0.8195596186513542	179.04659157301882
YGL004C	205	304	0.28307852978303055	0.3433842279650303	1.1062773489037419	245.0889177114292
YGL005C	243	346	0.4966598057043743	0.5701178727756201	1.0622191406452024	235.32809369771385
YGL006W	6	1	0.05522136617078434	0.07554023923598087	0.12433489941078237	27.54562946138145
YGL006W-A	24	50	0.09439643506206463	0.1242843173172925	1.5541862426347794	344.32036836767776
YGL007C-A	15	1	0.00010746176396852575	0.0002051834676570357	0.04973395976431295	11.01825178332009
YGL008C	6	0	0.015378142055006214	0.022584191766685583	0.0	0.0
YGL009C	78	12	8.767760032347885e-17	4.834457137682904e-16	0.11477067637918373	25.10487748979813
YGL010W	254	411	0.02016193480479297	0.029369626915492497	1.2071254407361784	267.4311900050542
YGL011C	242	92	8.388834956723389e-28	9.386029150995371e-27	0.2836068779948424	63.51430262883343
YGL012W	18	20	0.678521101697489	0.7590303162540867	0.8288993294052158	183.63752976308453
YGL013C	34	3	4.11672447824815e-09	1.2266985738033735e-08	0.06582435851159067	14.582980301836882
YGL014W	3	0	0.15508844572582092	0.19598190537666363	0.0	0.0
YGL015C	234	513	3.7587650217268663e-10	1.2268250646964363e-09	1.635482138403368	362.3309722236124
YGL016W	7	0	0.007336117963203372	0.011268700429055178	0.0	0.0
YGL017W	6	8	1.0	1.0	0.9946791952862589	220.3650357158093
YGL018C	266	460	0.0010419302151754388	0.001792444112316467	1.2900914374953358	285.8117944342385
YGL019W	217	531	4.4212722260430555e-14	1.9833647872054298e-13	1.825488430980427	404.42569337586633
YGL020C	374	775	3.759607591317428e-12	1.4688521234827806e-11	1.5458750862570536	342.47908295727586
YGL021W	74	23	4.7163126678733155e-11	1.6732581217112546e-10	0.23186778538767525	51.36887657424076
YGL022W	24	5	3.0421203134642888e-05	6.136525402572124e-05	0.15541862426347794	34.43203683676777
YGL023C	51	52	0.1959826441890994	0.24380190065574533	0.7606370316894923	168.51443909475142
YGL025C	241	329	0.8627542467230496	0.9402500801410382	1.0184111677879022	225.62270776646835
YGL026C	39	35	0.10580096207578656	0.1384754967905891	0.669495612211905	148.32262019954248
YGL027C	50	94	0.0632334667705901	0.08568700928314413	1.4024976653536252	310.7147004659776
YGL028C	52	0	2.232703247399853e-16	1.1889144792404218e-15	0.0	0.0
YGL029W	97	3	1.5903113779417661e-27	1.7127117480417785e-26	0.023072455560763743	5.1115601048622965
YGL030W	105	4	3.376122833143763e-29	4.061941927491586e-28	0.028419405579607402	6.236746295636873
YGL031C	58	3	4.05686911023703e-16	2.1190784970911133e-15	0.03858669292058763	8.548643625912993
YGL032C	252	449	0.0003302965401579899	0.0006003588503314159	1.3291992817962208	293.3119596418487
YGL033W	67	71	0.19459609189047125	0.24212940814844228	0.7905472708804969	175.14086792299452
YGL035C	0	0	1.0	1.0		0.0
YGL036W	3	1	0.42403342420097667	0.4933474049321903	0.24866979882156473	55.09125892892538
YGL037C	72	52	0.0007737425614184909	0.0013480137748311848	0.5387845641133904	117.7292656820944
YGL038C	115	25	9.374643184905504e-21	6.631435787994041e-20	0.1621759557531944	35.92908191138507
YGL039W	23	2	1.7686209604132692e-06	4.0865163291830896e-06	0.06487038230127776	14.371632761970618
YGL040C	0	0	1.0	1.0		0.0
YGL041C-B	190	127	8.347259228061208e-10	2.6773612839141106e-09	0.4986483860579798	110.47247185224744
YGL043W	154	42	7.279134302469202e-24	6.42059837016877e-23	0.2034571081267348	45.07466640407492
YGL044C	187	289	0.14117300481768383	0.18098215575267493	1.152923612718164	255.4231096345567
YGL045W	44	17	6.3855402652604465e-06	1.3942005339982091e-05	0.28823090317954103	63.855777402030746
YGL047W	130	27	7.43445963120302e-24	6.547561613943119e-23	0.15494041311189802	34.32609209872138
YGL048C	131	140	0.07081832077888829	0.09440801177547208	0.7972619504202839	176.6284636827727
YGL049C	6	0	0.015378142055006214	0.022584191766685583	0.0	0.0
YGL050W	70	41	2.2808699699909736e-05	4.699850661919774e-05	0.43694836078646376	96.80321208217218
YGL051W	67	34	2.6508464780564153e-06	6.032852431856923e-06	0.3785719325343225	83.87027477471699
YGL053W	95	2	1.2855076378399634e-27	1.405504643577496e-26	0.015705460978204088	3.4794479317386435
YGL054C	4	0	0.07026537378456987	0.09373606231386251	0.0	0.0
YGL055W	13	78	7.502395051030777e-08	1.9938204222956562e-07	4.476056378788165	991.6426605789436
YGL056C	105	19	8.523082475384877e-21	6.058868642266802e-20	0.13499217650313516	29.624544904625505
YGL057C	12	0	0.00020007668663480415	0.0003691501523377474	0.0	0.0
YGL058W	334	108	5.478728047340802e-44	1.323872479002393e-42	0.2412245952640329	53.441820037763904
YGL059W	131	108	0.00020585298681381997	0.0003794424766558585	0.6150306474670761	137.51787526752454
YGL060W	111	164	0.46464130082061683	0.5358235654741061	1.102212081263152	244.1882827241311
YGL061C	241	439	0.0001432457020280306	0.0002703662725182816	1.358913381941912	301.0588714111099
YGL062W	17	8	0.018653333956540428	0.027254909447170732	0.35106324539515027	77.77589495186803
YGL063W	232	263	0.06909275378072514	0.09312219990460519	0.8456916865095456	188.07015974832305
YGL064C	115	96	0.0007027522607919361	0.0012295492095571719	0.6227556700922665	137.96767451491797
YGL065C	85	237	4.42255586565807e-09	1.3144247433281426e-08	2.0800497289662654	455.4637803798112
YGL066W	136	19	2.352299227683923e-29	2.85402380979119e-28	0.10422190097668524	23.089718816702977
YGL067W	115	225	0.0010980994368532692	0.0018856882237513143	1.4595836017787498	323.3617372412168
YGL068W	275	242	1.8748805663259455e-06	4.318157043228079e-06	0.6564882688889309	145.4409235904974
YGL070C	176	212	0.31839763327959075	0.38323666575783305	0.8986022275597454	199.07977655370453
YGL071W	0	0	1.0	1.0		0.0
YGL073W	8	0	0.0035300493593079995	0.005666010009874492	0.0	0.0
YGL075C	109	0	3.949835964032912e-33	5.839461858394158e-32	0.0	0.0
YGL076C	0	0	1.0	1.0		0.0
YGL077C	29	0	1.47360883427444e-09	4.598331202339829e-09	0.0	0.0
YGL078C	88	0	5.703027972083843e-27	6.018002544487006e-26	0.0	0.0
YGL079W	138	544	2.489808905247064e-32	3.4924124424575283e-31	2.940790664324592	651.514018523566
YGL080W	161	376	3.069350125837694e-09	9.270920469376355e-09	1.7422331246628886	385.98099430308463
YGL081W	138	195	0.6754243615115652	0.7560072991539531	1.0541437123957635	233.53903236350092
YGL082W	135	503	5.082285143865232e-28	5.810779694307942e-27	2.7795757512721573	615.7978497565159
YGL083W	36	7	1.2911158822036297e-07	3.3431820975025097e-07	0.14505738264591278	32.1365677066748
YGL084C	125	132	0.06389924391584459	0.086548410683001	0.7877859226667171	174.4556532547495
YGL085W	172	74	1.1505723741111264e-17	6.772714148938677e-17	0.32095753103713587	70.69514152568861
YGL086W	89	43	1.619674162711429e-08	4.6021472874275834e-08	0.3604315061570995	79.85137528874561
YGL087C	150	11	7.640286179964785e-38	1.3904837285119455e-36	0.05470735574074424	12.120076966603635
YGL089C	165	9	2.0093793138564145e-43	4.775181997515802e-42	0.04069142162534695	8.96062645713166
YGL090W	212	180	6.9818305510880704e-06	1.5129053315488884e-05	0.6334042045454952	140.44391359231983
YGL091C	140	258	0.0027461506707045975	0.004498180719801236	1.374788744913508	304.57596013153955
YGL092W	3	0	0.15508844572582092	0.19598190537666363	0.0	0.0
YGL093W	60	44	0.0028243564771811246	0.00461576416603258	0.5470735574074425	121.20076965483604
YGL094C	81	1	3.3273723860191415e-24	3.0040374555723836e-23	0.009209992548946843	2.040416997114008
YGL095C	17	0	5.938972324013861e-06	1.3006485085835382e-05	0.0	0.0
YGL096W	7	0	0.007336117963203372	0.011268700429055178	0.0	0.0
YGL097W	0	0	1.0	1.0		0.0
YGL098W	9	1	0.006884864700535854	0.010704205702292972	0.08288993294052159	18.363752969461277
YGL099W	11	0	0.00040747100774940834	0.0007297469377289229	0.0	0.0
YGL100W	110	182	0.09154852205772883	0.12078356282495951	1.234306455968858	273.452976122219
YGL101W	144	29	1.0747030329686935e-26	1.111621788237942e-25	0.15023800345469537	34.19457451156572
YGL103W	178	1	1.3216883834774719e-52	4.6632085235453624e-51	0.004191064025082552	0.9233171888048686
YGL104C	102	17	6.152483548740573e-21	4.4118370185544934e-20	0.12433489941078239	27.545629466306885
YGL105W	50	5	1.367543175971665e-12	5.513642259339703e-12	0.07460093964646941	16.527377679430046
YGL106W	138	87	2.474299380830347e-08	6.880897359359442e-08	0.47031027168426376	103.4447380123678
YGL107C	101	36	4.2305219327724947e-13	1.7630240315488852e-12	0.2659043393339504	58.90946498743445
YGL108C	54	0	5.735268080130683e-17	3.1898962020146576e-16	0.0	0.0
YGL110C	152	216	0.6178615253668409	0.6967297318401378	1.060118616028776	233.32768488056624
YGL111W	97	134	0.8733595162639027	0.9510870248122902	1.0305696817141137	228.316351427086
YGL112C	123	164	1.0	1.0	0.994679195286259	220.36503566159203
YGL113W	111	71	9.303537390562593e-07	2.2284316340327144e-06	0.47717718152246213	104.7717692322339
YGL114W	60	135	0.0009558021603427525	0.0016497053493791027	1.6785211420455621	371.8659977905438
YGL115W	132	209	0.1484875370733349	0.18997815922330344	1.1811815444024325	259.7159350409678
YGL116W	25	3	1.6730950643074044e-06	3.8813915751641315e-06	0.0895211275757633	19.83285321175095
YGL117W	19	17	0.29341015614924065	0.3551677137474812	0.6674820915736739	140.4827103058962
YGL119W	17	9	0.0325723065421547	0.045941503387815406	0.394946151069544	87.49788185471131
YGL120C	29	7	9.875541825774027e-06	2.119188098508449e-05	0.18007123362940897	38.563881255199306
YGL121C	156	94	4.823130330021377e-10	1.5644569953724163e-09	0.44951848248513626	99.58804501737626
YGL122C	58	1	1.92043305753978e-17	1.1077643444244007e-16	0.012862230973529211	2.8495478753043315
YGL123W	28	0	2.9302224496220424e-09	8.86932068830335e-09	0.0	0.0
YGL124C	23	10	0.0031159251352883303	0.005057771790302903	0.32435191150638876	71.8581638098531
YGL125W	54	19	1.3020361906637677e-07	3.3669110308036544e-07	0.262484787644985	58.151884431503454
YGL126W	0	0	1.0	1.0		0.0
YGL127C	200	438	7.875003657001273e-09	2.2919608315493078e-08	1.6337605782576803	361.94957120017614
YGL128C	174	332	0.00017845231456520535	0.0003334240614244626	1.4234202277372325	315.3499648913401
YGL129C	112	83	4.5008419862237676e-05	8.962722390156816e-05	0.5528462491658002	121.39578297290252
YGL130W	142	308	2.1012245019548053e-06	4.818238481157131e-06	1.6181048881065199	358.4811495993602
YGL131C	42	14	2.0625251261045163e-06	4.733272945022775e-06	0.24866979882156479	55.09125892012186
YGL133W	50	18	5.378427362258996e-07	1.3062219493391676e-06	0.2685633827272899	59.49855963525285
YGL134W	84	19	3.650195199212528e-15	1.7759959890584815e-14	0.16874022062891897	36.943550121309976
YGL135W	62	40	0.000334831218058627	0.0006082167830243726	0.48129638481593173	106.6282431006591
YGL136C	315	223	1.617189629113135e-13	6.977087439632137e-13	0.5281272870210375	117.0033403974652
YGL137W	236	413	0.0012045070570391927	0.00206041644409054	1.305516443813215	289.22910939116434
YGL138C	222	400	0.0004530951947926975	0.0008059852970160232	1.3441610747111608	297.7905888449061
YGL139W	124	86	2.4563069511434637e-06	5.605643363502404e-06	0.5173936136771267	114.6253612946155
YGL140C	38	43	0.5160272194284952	0.5906991518577379	0.8441685275784699	187.0203263504976
YGL141W	42	108	0.0003656954695857843	0.0006617730162328023	1.9183098766234996	424.98971166951145
YGL142C	169	362	4.794114099441337e-07	1.1692514921919904e-06	1.5979609557409429	354.0183857746995
YGL143C	39	65	0.327881237007008	0.39349853798566425	1.2433489941078235	275.4562946399694
YGL144C	217	408	6.157832577433643e-05	0.00012082461669335	1.4026351786064297	310.745165587044
YGL145W	131	290	1.8697919104974618e-06	4.308162370701483e-06	1.6514711830134454	363.1014793974721
YGL146C	243	483	5.588297001635919e-07	1.3554743170142629e-06	1.4828088003804416	328.50713655063765
YGL147C	25	0	2.3126746721150875e-08	6.450141629162885e-08	0.0	0.0
YGL148W	119	164	0.8648661229470684	0.9423730718204985	1.028113790085797	227.25144305087
YGL150C	15	0	2.4093641167132768e-05	4.922292374855437e-05	0.0	0.0
YGL151W	48	49	0.21390642558702827	0.26455394700021495	0.7615512588910419	168.71698046171682
YGL153W	172	455	1.330002882904074e-14	6.223634320245183e-14	1.9734550894850924	434.6795863766212
YGL154C	251	819	4.892656961860134e-37	8.684466107301738e-36	2.4341900227274285	539.2797736390906
YGL155W	155	352	4.0548929081353506e-08	1.1020647029624953e-07	1.6941632745520796	375.3314156299842
YGL156W	42	33	0.027307756139078643	0.03920292200595139	0.5861502400794026	129.857967472257
YGL157W	90	110	0.5629189948405107	0.6397919247683354	0.9117892623457373	199.7814885567652
YGL158W	0	1	1.0	1.0		0.0
YGL159W	36	3	1.077460606292702e-09	3.408402610995231e-09	0.062167449705391196	13.77281472966365
YGL160W	123	112	0.0035735987904675134	0.005734309889502977	0.6792931089759818	150.4931950859653
YGL161C	244	685	4.855970950411035e-24	4.32301686312908e-23	2.0943296581078505	463.985807751632
YGL162W	27	1	2.8011997184658538e-08	7.74504787543131e-08	0.027629977646840526	6.121250991342021
YGL163C	49	19	1.8685222947468783e-06	4.3069626120598386e-06	0.28926894964957534	64.08575019339631
YGL164C	265	417	0.04497380194110413	0.062248937415954234	1.1739091257576508	260.07232044579405
YGL166W	111	48	8.844810524256987e-12	3.3530985711932717e-11	0.3225986579306786	71.46974129849407
YGL167C	7	0	0.007336117963203372	0.011268700429055178	0.0	0.0
YGL168W	7	0	0.007336117963203372	0.011268700429055178	0.0	0.0
YGL169W	111	132	0.38670191306109514	0.453954419680416	0.8871463093093662	198.03074144404025
YGL170C	138	89	5.4551907842554933e-08	1.4660187944043618e-07	0.4811220020678101	106.58960964669272
YGL171W	124	49	2.5182332637961845e-14	1.157662629903426e-13	0.2947940356997582	64.78732051505455
YGL172W	96	38	2.400708581811833e-11	8.748125287422563e-11	0.2952953861006081	65.42086997527761
YGL173C	24	4	1.046508037801382e-05	2.239013290697823e-05	0.12433489941078237	27.54562947065211
YGL174W	250	627	2.2282880592076484e-17	1.277655496361235e-16	1.870991566333453	414.5066321998679
YGL175C	208	373	0.000857434748726617	0.001487971263094403	1.3377956965448603	296.3803785991832
YGL176C	115	182	0.1811946929144007	0.22668059146197922	1.1806409578832553	261.5637163324505
YGL178W	88	8	8.7649143576343e-22	6.703061498770594e-21	0.06781903604224494	15.024888798194027
YGL179C	172	24	8.437127458487647e-37	1.47932682968788e-35	0.10409433439042245	22.928154005546634
YGL180W	13	4	0.010246622894412223	0.015491148334848765	0.22954135275836746	50.85346977884599
YGL181W	51	51	0.16607431118419863	0.20894626200400926	0.7460093964646943	165.27377679046452
YGL183C	5	6	1.0	1.0	0.8952112757576332	198.32853214721877
YGL184C	5	3	0.4393866261503949	0.5093554700646887	0.4476056378788166	99.16426605875472
YGL185C	124	123	0.02083337475462893	0.030225211456576938	0.7399931916544952	165.27377673310306
YGL186C	101	59	2.8022159382159995e-07	7.049137934353687e-07	0.4357876672417521	96.5460676256491
YGL187C	147	100	1.3671960770513066e-07	3.523852778288583e-07	0.5074893853501321	113.55545205013378
YGL188C-A	242	361	0.21251506640074075	0.2628896852808475	1.11284872778411	246.54476622397945
YGL189C	293	235	3.936629435235578e-09	1.1791435355229067e-08	0.5983351814648571	132.55746600735225
YGL190C	4	0	0.07026537378456987	0.09373606231386251	0.0	0.0
YGL191W	88	28	1.0732617053660386e-12	4.352840668237015e-12	0.23736662614785728	52.58711078777102
YGL192W	116	179	0.2613027382199148	0.3188525456190813	1.1511696721308644	255.03453484224028
YGL193C	334	1296	1.7811007695134398e-73	1.1256165412606365e-71	2.894695143168395	641.7966720201146
YGL194C	149	382	1.1276724986518732e-11	4.224915009607116e-11	1.9125878486544512	423.72203174511657
YGL194C-A	321	938	5.851392311258891e-35	9.399820441913374e-34	2.1799277691086703	483.4644124198586
YGL195W	0	0	1.0	1.0		0.0
YGL196W	114	160	0.7535419259164133	0.8343511004900448	1.0470307318802727	233.41296541570824
YGL197W	70	5	2.268143665001309e-18	1.4101723478294627e-17	0.053286385461763876	11.638998371208896
YGL198W	9	1	0.006884864700535854	0.010704205702292972	0.08288993294052159	18.363752969461277
YGL200C	21	1	1.718006325014783e-06	3.972760102597514e-06	0.035524256974509255	7.870179845731692
YGL201C	0	1	1.0	1.0		0.0
YGL202W	8	0	0.0035300493593079995	0.005666010009874492	0.0	0.0
YGL203C	25	1	1.1026625306233025e-07	2.881150483241532e-07	0.02984037585858777	6.610951070583649
YGL205W	34	3	4.11672447824815e-09	1.2266985738033735e-08	0.06582435851159067	14.582980301836882
YGL206C	5	0	0.03260880139611589	0.045941503387815406	0.0	0.0
YGL207W	37	16	0.00011946020571059328	0.0002272628657100966	0.3225986579306786	71.46974130671842
YGL208W	127	191	0.3426376341022939	0.41001020260555393	1.1219511395650126	248.56134936341547
YGL209W	32	3	1.5705484682926047e-08	4.4736127989850274e-08	0.0699383809185651	15.49441657376026
YGL210W	9	0	0.0017100877293847912	0.0028605917776881717	0.0	0.0
YGL211W	302	11375	0.0	0.0	28.098863856906945	6225.129837473772
YGL212W	478	306	7.632525220767444e-25	7.13734187717619e-24	0.4775708688665197	105.80287803182028
YGL213C	78	65	0.005559887330838837	0.0087434815530911	0.6216744970539118	135.9847530791415
YGL215W	67	24	4.8304328995715104e-09	1.4326879631477956e-08	0.26722724649481583	59.20254689980023
YGL216W	0	0	1.0	1.0		0.0
YGL219C	141	272	0.0005050795663343004	0.0008951348493031006	1.4391103250950132	318.82600909782536
YGL220W	307	106	2.785090079149435e-38	5.183512312358706e-37	0.2575797916132169	57.06521285548558
YGL221C	277	494	0.00015622396288313093	0.0002936091537715314	1.330428309940646	294.7481795278502
YGL222C	329	287	1.0376066222609456e-07	2.723539792160063e-07	0.6507741543628184	144.17499677243666
YGL223C	0	0	1.0	1.0		0.0
YGL224C	1	0	0.8831057525606102	0.95321718899701	0.0	0.0
YGL225W	16	0	1.1951335297480029e-05	2.532502921732043e-05	0.0	0.0
YGL226C-A	485	802	0.00028361405227211124	0.0005169776274538548	1.2336072906488347	273.29808039488546
YGL226W	85	16	9.026775305937824e-17	4.967749740138605e-16	0.1404252981580601	30.748609637148697
YGL227W	41	44	0.3591014213320567	0.4239770630426315	0.8005954498645499	177.36697998800992
YGL228W	28	6	6.872992610936834e-06	1.489882416339907e-05	0.15985915638529163	35.41580931675724
YGL229C	123	180	0.4886988168400669	0.5614276659303286	1.0917210679971137	241.8640635310157
YGL230C	463	626	0.912557778128616	0.9818746084223894	1.0086433740537768	223.45871332440663
YGL231C	267	729	4.179425013660829e-24	3.7556051958692856e-23	2.03685711619012	451.253120925792
YGL232W	165	69	1.5028622567935862e-17	8.73026347355547e-17	0.31196756579432666	68.69813614151417
YGL233W	23	6	0.00014770119391326606	0.0002783189928555679	0.19461114690383327	43.11489829237038
YGL234W	79	64	0.0032639286373963416	0.0052920365361337355	0.6043620427055751	132.21902144798915
YGL235W	437	502	0.01984494431601555	0.028915328122951424	0.8569718925063536	189.85683283153463
YGL236C	442	504	0.01417774161778977	0.021096039338656912	0.8506532484574795	188.45697627057748
YGL237C	209	540	3.199908152398049e-16	1.6790758927409836e-15	1.9274883927795927	427.0231553573338
YGL238W	12	1	0.0008576986153987038	0.001487971263094403	0.06216744970539118	13.772814732231344
YGL240W	314	703	2.7202337246915072e-14	1.2396247346038714e-13	1.6702057506836945	370.02377419486766
YGL241W	98	86	0.004888808462321908	0.007753871336683203	0.6546613071016705	143.57115966256146
YGL242C	375	756	9.272305454344123e-11	3.2259545473643707e-10	1.5039549432728234	333.1919340268448
YGL243W	197	341	0.004779567224989743	0.007591077357336651	1.291315757332288	286.0830349485851
YGL244W	90	61	3.955241724404547e-05	7.917366918569631e-05	0.5056285909371817	112.01889312196634
YGL245W	98	46	1.3580775555634054e-09	4.265594769003356e-09	0.3501676758915912	76.7938761055583
YGL246C	258	586	1.1844475559343945e-12	4.793636800970235e-12	1.6944244431329876	375.3892759179922
YGL247W	423	1171	6.556605749585572e-39	1.2569013221955542e-37	2.065193861135123	457.9216698946025
YGL248W	923	60	2.0369926365960116e-230	6.165655080559823e-228	0.04849465199120439	10.743690796839951
YGL249W	107	88	0.0007899808353723008	0.0013754707188089923	0.6135404382139541	135.92609680622076
YGL250W	295	824	2.471373884033835e-28	2.8829353361214167e-27	2.083768619277654	461.6460748454652
YGL251C	78	35	2.749347760051564e-08	7.619999502677853e-08	0.3347478061059525	73.2225593546462
[truncated: 3,752 more rows]
