# Supplementary material for: Overexpression profiling reveals cellular requirements in the context of genetic backgrounds and environments
Source: PLoS Genet. 2023 Apr 28;19(4):e1010732. doi: 10.1371/journal.pgen.1010732 (PMC10171610; doi:10.1371/journal.pgen.1010732)
Supplement: S1 Data — (ZIP) [file pgen.1010732.s025.zip › S1_Data/Fig_1/Fig.1E/Y37_Y37S2101.csv]

RPM	Y37S2000	Y37S2101	p_values	q_values	FC	NRPM
YAL001C	136	47	1.7609800351597357e-16	9.987570199411875e-16	0.26968806804094625	60.29674633483142
YAL002W	42	13	2.283516748178464e-06	5.188662512356518e-06	0.24154432841762558	54.00438071960173
YAL003W	37	0	1.8155158843457952e-11	6.680122745280019e-11	0.0	0.0
YAL005C	5	0	0.037471506085270424	0.051977479859235454	0.0	0.0
YAL007C	78	15	1.6208508547638832e-14	7.846391637834253e-14	0.1500719200227851	35.336848919662536
YAL008W	45	0	9.796602045100561e-14	4.394715940824752e-13	0.0	0.0
YAL009W	19	343	3.3739590723260697e-49	1.0432063776853347e-47	14.087804029086293	3000.9818942324364
YAL010C	17	0	9.733918010015291e-06	2.0520440790175197e-05	0.0	0.0
YAL011W	194	129	5.773684902947567e-09	1.672768860294784e-08	0.5189084739756922	116.01734131619403
YAL012W	69	16	8.499475569994484e-12	3.211595532394105e-11	0.18095628617240175	42.98676455833484
YAL013W	344	299	9.499442907466375e-07	2.2216875217909363e-06	0.6782901780564718	151.65183652721572
YAL014C	403	668	4.8590071433155514e-05	9.51128321348119e-05	1.2935231300028447	289.2053646422341
YAL015C	111	50	2.25779592495457e-10	7.553568565685709e-10	0.3515198126659832	79.44875240331623
YAL016W	418	183	8.840401610913911e-37	1.6669229398152754e-35	0.3416469834777089	76.3852907855196
YAL017W	0	0	1.0	1.0		0.0
YAL018C	236	255	0.0649991063663364	0.08727757663152012	0.8432007031788691	188.52246331764977
YAL019W	29	0	3.442562354888261e-09	1.0231615557086505e-08	0.0	0.0
YAL020C	331	523	0.003133786851845836	0.005065319894593986	1.2330380474137959	275.6821349414201
YAL021C	53	0	5.368710742824284e-16	2.9155293184119413e-15	0.0	0.0
YAL022C	554	230	1.412113620947245e-51	4.982248732556812e-50	0.32398197896615705	72.43575641560452
YAL023C	17	0	9.733918010015291e-06	2.0520440790175197e-05	0.0	0.0
YAL024C	27	1	6.001706255295982e-08	1.5731910972747126e-07	0.028902740152536393	6.462062648728458
YAL025C	74	0	6.521226149778868e-22	5.282193181320883e-21	0.0	0.0
YAL026C	27	5	8.82493051079533e-06	1.87762394996611e-05	0.14451370076268197	32.31031324364229
YAL027W	242	397	0.0027236075154365965	0.004442276466612554	1.280200296260486	286.2266509916011
YAL028W	252	234	0.0004346952417436491	0.0007761354657770028	0.7246329852528767	162.7055059505611
YAL029C	0	0	1.0	1.0		0.0
YAL030W	569	718	0.8054744490075643	0.8840235794355921	0.984724992261987	220.16440512561408
YAL031C	449	11	4.379554427953254e-119	6.628109872410306e-117	0.01911829359755748	4.663047433716208
YAL032C	478	183	4.626291105159664e-49	1.392973829621635e-47	0.29876242488218063	67.16219087555956
YAL033W	204	1673	4.1863892085703735e-182	1.2037962169244108e-179	6.3998317423050075	1431.7269978562374
YAL034C	451	264	4.84747648026679e-25	4.757310108876162e-24	0.45680428338642887	102.1321121201926
YAL034W-A	272	400	0.08638937436843468	0.11309476257520325	1.1476088001742393	255.6420388857117
YAL035W	82	0	3.680859555855701e-24	3.402157905914961e-23	0.0	0.0
YAL036C	215	35	8.502005638188231e-41	1.9326100563328266e-39	0.12703762532161345	28.403019550375834
YAL037C-A	147	34	8.135356063417855e-24	7.356357346024541e-23	0.18049466299339054	40.35492185329704
YAL037W	408	248	3.672148615760313e-21	2.7897657449455164e-20	0.4743449707386856	106.05385172411984
YAL038W	8	0	0.00443378004941839	0.006985936729919223	0.0	0.0
YAL039C	0	0	1.0	1.0		0.0
YAL040C	22	0	3.4916065256931675e-07	8.497769415684047e-07	0.0	0.0
YAL041W	2	0	0.3743529530005294	0.43909929282195487	0.0	0.0
YAL042W	49	6	3.3822810750871094e-11	1.216478953272418e-10	0.0955559980553244	21.364370390865865
YAL043C	50	34	0.0052933483212912625	0.008267801791348738	0.5306543092005682	118.64347023547612
YAL044C	212	1	7.710923094283914e-60	3.6649189020848585e-58	0.0036810093590494467	0.8229985447790794
YAL044W-A	413	479	0.14636583478895474	0.18565282661475047	0.905082659546618	202.3580054268565
YAL046C	248	323	0.8805837585930731	0.9584097645096071	1.0163741809285076	227.2405176093376
YAL047C	71	0	4.550726085005069e-21	3.430042688710898e-20	0.0	0.0
YAL048C	136	119	0.0027446719567561207	0.0044728275498170725	0.6828272361036724	153.94913951726608
YAL049C	220	357	0.006531333445619941	0.010132640584235306	1.2663341469559015	283.1264630965261
YAL051W	0	4	0.206614747412596	0.25384349762226865		0.0
YAL053W	19	0	2.561829292681808e-06	5.757358445569784e-06	0.0	0.0
YAL054C	84	1	5.0417863864292015e-24	4.617088138272984e-23	0.009290166477600984	2.0770915649251256
YAL055W	345	106	3.870379039734514e-44	9.762521867330347e-43	0.23976707917843237	53.60702407090432
YAL056W	158	3	2.269850776961991e-43	5.6266861285812116e-42	0.014817227546553468	3.312829585167222
YAL058W	0	0	1.0	1.0		0.0
YAL059W	103	52	2.2071715414618898e-08	6.053144270361148e-08	0.3939752152831174	88.08481512798296
YAL060W	163	201	0.7551834368382143	0.8348827268851539	0.9623016613976381	216.22140908229653
YAL061W	379	3	4.803966231061358e-105	6.006002129311711e-103	0.006177102776663452	1.3810740752856807
YAL062W	61	69	0.5339820597931304	0.6083460431597253	0.8827181131832016	197.3577494379537
YAL063C	0	0	1.0	1.0		0.0
YAL063C-A	123	140	0.36942059395826254	0.43759790645807783	0.8882305510291673	198.59021798562875
YAL064C-A	0	0	1.0	1.0		0.0
YAL064W	2	0	0.3743529530005294	0.43909929282195487	0.0	0.0
YAL064W-B	587	370	1.3592078341830775e-27	1.5602403701371015e-26	0.49188820123311516	109.97615991494482
YAL065C	56	39	0.004158218251603212	0.006628526623771772	0.5434747389396576	121.50985659716672
YAL067C	2	0	0.3743529530005294	0.43909929282195487	0.0	0.0
YAL067W-A	38	7	9.267770328963644e-08	2.390334772874305e-07	0.1437531023376152	32.14025896173064
YAL068C	0	0	1.0	1.0		0.0
YAR002C-A	55	5	2.1746063449824757e-13	9.517626400300013e-13	0.0709430894653166	15.861426502428008
YAR002W	205	47	7.276770377351298e-33	1.1279974781710866e-31	0.178915010993018	39.80756069622807
YAR003W	47	18	6.731393819765309e-06	1.4482695794040512e-05	0.29886663221558907	66.82047761804809
YAR007C	23	0	1.8005837890412692e-07	4.514018034340165e-07	0.0	0.0
YAR008W	319	430	0.516767359908399	0.5899025579263998	1.0519147748305566	234.45171052207291
YAR009C	88	15	4.0703041858770335e-17	2.3788942452214244e-16	0.13301829274746862	31.72285299854288
YAR010C	42	15	1.039045637184897e-05	2.1864440027260674e-05	0.27870499432802953	66.4669300917023
YAR014C	16	0	1.9017794024395575e-05	3.893634870733864e-05	0.0	0.0
YAR015W	208	204	0.0075289916829202426	0.01159904397762505	0.7653667921162041	171.12038980348484
YAR018C	25	6	7.817040645688077e-05	0.00014995263760290905	0.18728975618843582	41.87416596334406
YAR019C	36	8	8.376909765004432e-07	1.9703725177317174e-06	0.17341644091521838	38.77237588996128
YAR020C	47	64	0.8253467254639681	0.904108384408244	1.0626369145443169	237.58392038071096
YAR023C	12	0	0.0002828727229966027	0.0005148104525169183	0.0	0.0
YAR027W	5	0	0.037471506085270424	0.051977479859235454	0.0	0.0
YAR028W	205	239	0.34431262714696265	0.4090425197738123	0.9098018644113042	202.42568098828707
YAR029W	331	295	6.161144423481786e-06	1.3300578670962368e-05	0.6954994722506115	155.49948340101983
YAR031W	175	292	0.006464674972797751	0.010031933558704766	1.3021097335005538	292.1221577893863
YAR033W	151	115	2.7860197418681904e-05	5.62781859342605e-05	0.5943245574412285	132.87883790728122
YAR035C-A	430	225	3.3982860687105296e-29	4.221067641717982e-28	0.40833522424804325	91.29541998335093
YAR035W	72	42	4.815373376689799e-05	9.42908147406981e-05	0.45521815740244825	100.38327460008094
YAR042W	46	0	5.1062854603459076e-14	2.35495169867276e-13	0.0	0.0
YAR050W	77	8	9.593950176090414e-18	5.97129950894978e-17	0.0810778165317904	18.12734456661928
YAR064W	854	1031	0.20534116480129116	0.2524405811826048	0.9421142595154046	210.84181911313456
YAR066W	79	143	0.016003295939348357	0.02345437180101743	1.4125756927714306	314.05624471472515
YAR068W	161	218	0.6321598869080878	0.7102073665966815	1.0566554567567032	237.33028844776555
YAR071W	14	3	0.0031107258726918744	0.0050294586713103655	0.1672229965968177	37.387648186575774
YBL001C	317	333	0.012494103149850588	0.018504658051710206	0.8197619454620023	183.8324320677916
YBL002W	175	3	4.052561041789615e-48	1.1595163458374167e-46	0.013377839727745415	2.9910118546392863
YBL003C	0	2	0.5914402130632139	0.6689031790219357		0.0
YBL004W	0	0	1.0	1.0		0.0
YBL005W	25	0	4.800827236752365e-08	1.2670746874053624e-07	0.0	0.0
YBL006C	168	643	5.441800552671718e-40	1.1944959915425592e-38	2.9867885225487165	667.7849384652222
YBL007C	0	0	1.0	1.0		0.0
YBL008W	119	154	0.984288605631136	1.0	1.0098957441533305	223.91047087128447
YBL008W-A	691	1355	5.504921380899904e-20	3.8702692984786485e-19	1.5302557865130884	341.63954063521146
YBL009W	102	14	2.5641821994416806e-21	1.9794109837569267e-20	0.10711015468292898	23.94764393471409
YBL010C	249	416	0.001031341678347224	0.001767882561005927	1.3037573389288706	292.1942303759541
YBL011W	34	49	0.6773879943583814	0.75555825359873	1.1246566241707543	251.4502612924344
YBL013W	333	370	0.06400521869525987	0.0860032739991681	0.8670822045760919	193.86187947586245
YBL014C	0	0	1.0	1.0		0.0
YBL015W	0	0	1.0	1.0		0.0
YBL016W	0	0	1.0	1.0		0.0
YBL017C	9	1	0.00869701958139009	0.01327051196937501	0.08670822045760919	19.386187941366437
YBL018C	710	1638	3.714499775009721e-40	8.184708124935213e-39	1.800355754909964	401.95665657695633
YBL019W	152	283	0.00022526740426017958	0.0004162959003535645	1.4529331414837539	322.7230111552561
YBL020W	0	0	1.0	1.0		0.0
YBL021C	340	484	0.1464914331262058	0.1857302098564395	1.1108853185686636	248.8844422820937
YBL022C	0	0	1.0	1.0		0.0
YBL023C	52	75	0.5711609232149001	0.6478789880490908	1.1255394001708883	251.64763199254944
YBL024W	88	37	3.7103612927621684e-09	1.0993450692774463e-08	0.32811178877708935	73.35909757724512
YBL025W	224	482	1.1538328733874059e-10	3.9592439468084554e-10	1.6791975908263779	375.43430048342174
YBL026W	58	82	0.6255532832474058	0.7034722197801782	1.103287356857165	246.67252940185577
YBL027W	464	207	1.1171479882999733e-39	2.4153075491402804e-38	0.34814097998389204	77.83721583512556
YBL028C	465	208	1.2755650135777003e-39	2.727053677726898e-38	0.349070513326117	78.04504050847558
YBL029C-A	205	93	6.33722007347798e-18	4.0093897296558704e-17	0.35402331962448236	80.00348778674744
YBL029W	53	171	1.7711543852871676e-09	5.4324847305528e-09	2.5178104015898213	562.9310048716972
YBL030C	0	0	1.0	1.0		0.0
YBL031W	51	2	4.3804863822447354e-14	2.033266923671467e-13	0.030602901337979712	6.84218398140679
YBL032W	16	0	1.9017794024395575e-05	3.893634870733864e-05	0.0	0.0
YBL033C	100	20	6.174927281979908e-18	3.911013964610843e-17	0.15607479682369652	34.89513830747071
YBL034C	31	4	2.415875047932396e-07	5.986082464738996e-07	0.10069341730561067	22.512992453995672
YBL035C	56	112	0.007700657571943521	0.011857157080655203	1.5607479682369652	348.95138318291805
YBL036C	518	169	3.506434004401624e-62	1.708940844009639e-60	0.2546007786023621	57.260362070769645
YBL037W	48	24	0.00015289220815517662	0.00028594572003265716	0.3901869920592413	87.23784576273022
YBL038W	393	40	7.658629041052197e-86	6.383300813781331e-84	0.07942737751842062	18.202298604506
YBL039C	70	9	2.6245981416776362e-15	1.3500951621456248e-14	0.10033379795809062	22.432588905478
YBL039W-B	209	35	3.1547004714577075e-39	6.573435656287419e-38	0.1306846384887411	30.05322915951532
YBL040C	46	3	4.630890437826002e-12	1.8117177488392747e-11	0.05089395548598799	11.378849446428063
YBL041W	144	183	0.9849463738152842	1.0	0.9917252714839051	220.2003555560728
YBL042C	102	4	4.557269981409871e-27	5.098999934452951e-26	0.030602901337979712	6.842183980506366
YBL043W	85	365	2.458057528883953e-26	2.5938144676351584e-25	3.3510176965087783	740.5072955709844
YBL044W	2818	695	0.0	0.0	0.1924627107744306	43.03073300295842
YBL045C	39	0	4.91185182562644e-12	1.9073639330977487e-11	0.0	0.0
YBL046W	79	165	0.00039715898314369503	0.0007128780624405088	1.6298950301208814	359.8561138332999
YBL047C	32	7	3.3351059671905657e-06	7.385519606204444e-06	0.17070680902591806	38.1665575237961
YBL049W	214	479	8.209267089215342e-12	3.106019409873515e-11	1.746724945760529	390.5320385587522
YBL050W	33	0	2.491191668125224e-10	8.276628124429904e-10	0.0	0.0
YBL051C	21	0	6.777318545781118e-07	1.6072725343005035e-06	0.0	0.0
YBL052C	0	0	1.0	1.0		0.0
YBL054W	167	0	5.709110477279644e-48	1.6254007106354077e-46	0.0	0.0
YBL055C	165	137	0.00019434128052447317	0.00036041815681916973	0.647946883783225	144.86769540440667
YBL056W	39	10	9.533640544013695e-07	2.226064424223417e-06	0.2000958933637135	44.73735680060018
YBL057C	532	491	1.623854713256736e-07	4.0995559508075015e-07	0.7202323800792763	161.0292566492384
YBL058W	96	23	1.1716699553881404e-15	6.216119846344276e-15	0.18696460036171977	41.80146775871929
YBL059C-A	306	508	0.00038000145488514944	0.0006837886004519695	1.2955228233078078	289.6524551767307
YBL059W	984	640	4.367773546191715e-42	1.0379779200061385e-40	0.5075603148738098	113.48012453684534
YBL060W	115	233	6.290677173508622e-05	0.0001223459060698278	1.5811055504313605	353.5029228075838
YBL061C	79	77	0.10238869867751689	0.1326509137405721	0.760617680723078	167.93285311595528
YBL063W	4	0	0.07837978229580161	0.10348074563433313	0.0	0.0
YBL064C	348	199	1.6060123182178888e-20	1.1681324543071513e-19	0.4462483414930403	99.7720190126279
YBL066C	50	19	2.9818504212860873e-06	6.649329884767852e-06	0.2965421139650234	66.30076278129606
YBL067C	0	0	1.0	1.0		0.0
YBL068W	171	169	0.01892247380386546	0.02734249920754529	0.7712468030176817	173.45536577650182
YBL069W	140	132	0.013209142918895512	0.019533499852550294	0.7357811850259979	164.50565203807992
YBL071C-B	414	865	1.7596948211516799e-16	9.987570199411875e-16	1.6304915368659119	364.5446211857524
YBL071W-A	388	2808	8.077062009632271e-286	4.2228348743086536e-283	5.647655019084277	1262.7003656328588
YBL072C	154	7	1.2555771295841781e-39	2.694337340387541e-38	0.035471544732658296	7.930713251352257
YBL074C	79	15	8.94464861404722e-15	4.392884216856154e-14	0.1481722754655347	34.89513830371991
YBL075C	175	116	2.901661818061924e-08	7.90125810401237e-08	0.5172764694728228	116.64946232750282
YBL076C	0	0	1.0	1.0		0.0
YBL078C	245	398	0.003866147085296228	0.006183040013219857	1.2677095742006372	282.2818099079758
YBL079W	5	0	0.037471506085270424	0.051977479859235454	0.0	0.0
YBL080C	84	166	0.0013882466468008838	0.002350944188972875	1.5421676352817635	340.7407623778612
YBL081W	260	183	3.950580414861871e-10	1.2887003951146126e-09	0.5492632272833935	123.4751047756646
YBL082C	198	250	0.9141123377375523	0.982628047538068	0.9853206870182861	221.17878062466767
YBL084C	0	0	1.0	1.0		0.0
YBL085W	19	0	2.561829292681808e-06	5.757358445569784e-06	0.0	0.0
YBL086C	124	151	0.7188442158845916	0.7976216642007112	0.9502941258217007	213.8734282376164
YBL087C	90	18	2.917052351561471e-16	1.6240046538073592e-15	0.15607479682369652	34.51167526465043
YBL088C	1	0	0.901070629402461	0.9702410016277013	0.0	0.0
YBL089W	97	184	0.0020266248064606434	0.0033940358945705185	1.4802970420391837	329.3673769187904
YBL090W	238	84	2.6563356024026755e-27	2.9954090292976053e-26	0.27542611204181744	61.579655825818094
YBL091C	174	225	0.9686251969395595	1.0	1.0091042898083826	225.6151183585651
YBL091C-A	428	829	3.2936670950975945e-12	1.3018473858354822e-11	1.5115187683042572	337.944738990027
YBL092W	52	0	1.0285510228625113e-15	5.466910288800649e-15	0.0	0.0
YBL093C	104	15	2.4132655221254685e-21	1.8754986510464283e-20	0.11255394001708884	26.842414069391037
YBL095W	302	50	2.4374371493516296e-56	1.0084677011454117e-54	0.12920099074809316	29.464437971893084
YBL097W	21	2	1.195839364199413e-05	2.492668424614289e-05	0.07432133182080787	16.61673252471167
YBL098W	91	0	1.0937342647322687e-26	1.1913003326657723e-25	0.0	0.0
YBL099W	0	0	1.0	1.0		0.0
YBL100W-C	302	497	0.0006661358463097345	0.0011612449991292159	1.2842578480360458	287.1338367340548
YBL101C	157	274	0.002286599759635591	0.00376473954127234	1.3619265710093265	304.4989775273576
YBL102W	322	678	1.5370660606148586e-13	6.804978379211741e-13	1.6431477056904698	367.374282187984
YBL103C	14	1	0.00031372117692670076	0.0005677188447153732	0.0557409988656059	12.462549395525253
YBL104C	52	30	0.0005348448784575244	0.0009443945029196263	0.45021576006835534	104.01435455114998
YBL105C	116	1	5.388076332739722e-33	8.420333421083191e-32	0.006727361932055885	1.5041007887670184
YBL106C	0	0	1.0	1.0		0.0
YBL107C	0	0	1.0	1.0		0.0
YBL108C-A	322	417	0.9162154853993169	0.9836018772692685	1.0106085446503332	226.4932889927109
YBL111C	57	29	4.373591005666882e-05	8.605036562979897e-05	0.3970323778848421	88.76833429097249
YBR001C	77	39	1.5800516990682924e-06	3.6449568075979743e-06	0.39525435559247823	87.23784579504306
YBR002C	103	85	0.003136684629494781	0.005068579180731803	0.643997948058942	145.67873265059794
YBR003W	104	49	2.900082106738414e-09	8.741285217952106e-09	0.3676762040558235	81.42198939996723
YBR004C	0	0	1.0	1.0		0.0
YBR005W	25	0	4.800827236752365e-08	1.2670746874053624e-07	0.0	0.0
YBR006W	29	160	5.2652577791767245e-15	2.639973625810405e-14	4.305511636515766	936.3528777570964
YBR007C	97	112	0.4953029534948947	0.5667503552624631	0.9010503734151551	201.4564685891644
YBR008C	31	18	0.009385471453955881	0.014126104771447335	0.45312037787524795	101.30846606233956
YBR009C	35	0	6.719916465095455e-11	2.345038810119172e-10	0.0	0.0
YBR010W	0	0	1.0	1.0		0.0
YBR011C	9	2	0.025398567210887357	0.036155237631141875	0.17341644091521838	34.89513830747071
YBR013C	19	1	1.1517408003729814e-05	2.4068536856631596e-05	0.041072314953604354	9.18293113192304
YBR014C	102	2	2.1787592388328803e-28	2.6104259130266447e-27	0.015301450668989856	3.421091990253183
YBR015C	119	1	7.785291640835664e-34	1.2829000637950116e-32	0.006557764572424224	1.453964096144613
YBR016W	0	0	1.0	1.0		0.0
YBR017C	0	0	1.0	1.0		0.0
YBR018C	125	172	0.5840446705520479	0.6615798503732179	1.0737946021470322	238.1731662811468
YBR019C	83	30	4.0769641549376045e-10	1.3284204450451083e-09	0.28206288582595757	63.06350294236103
YBR020W	0	0	1.0	1.0		0.0
YBR021W	70	0	8.697876824706129e-21	6.413011489600635e-20	0.0	0.0
YBR022W	176	300	0.002983345631628994	0.004839836594498828	1.3301829274746864	298.3930860393881
YBR023C	0	0	1.0	1.0		0.0
YBR024W	22	4	6.50988338430157e-05	0.0001264381605643983	0.1418861789306332	31.72285300679156
YBR025C	0	0	1.0	1.0		0.0
YBR026C	12	10	0.4249238444743849	0.4934848605759668	0.6503116534320689	145.39640961446133
YBR028C	90	79	0.016788835986256044	0.024549350561138703	0.6849949416151125	151.46790808031915
YBR029C	56	57	0.2576883307797349	0.31159915692057516	0.7943092338348842	177.59132888102565
YBR030W	91	88	0.06969556375743283	0.09334401191639408	0.7546473692574337	166.8897920013991
YBR031W	18	0	4.990091811368946e-06	1.0837620093346982e-05	0.0	0.0
YBR033W	49	59	0.8217908998878695	0.9007279331532566	0.9396339808773566	210.0829755163048
YBR034C	162	24	3.1244347104775515e-32	4.679329171863646e-31	0.11561096061014559	25.84825059676609
YBR035C	349	102	1.7668202271687373e-46	4.8156318134821844e-45	0.22807491799451354	51.49282585024832
YBR036C	25	3	3.208563372798128e-06	7.1234296046839085e-06	0.09364487809421791	20.93708298167203
YBR037C	75	11	1.25667246683975e-15	6.654809720806079e-15	0.11445485100404411	27.9161106317295
YBR038W	0	0	1.0	1.0		0.0
YBR039W	27	0	1.2839068248899292e-08	3.593064793159116e-08	0.0	0.0
YBR040W	249	250	0.007208213245759541	0.011149659595579106	0.7835080161832154	175.87710269053792
YBR041W	255	365	0.18809445720565846	0.23253035756443285	1.1170058988362594	249.73971533311516
YBR042C	140	216	0.09684944288053846	0.12601383393800378	1.2040055754970875	270.43732187861144
YBR043C	23	1	8.281008638000447e-07	1.9494097698379274e-06	0.03392930365732533	7.585899630952044
YBR044C	0	0	1.0	1.0		0.0
YBR045C	9	0	0.002212430392175183	0.003649938951634962	0.0	0.0
YBR046C	79	378	4.6138701998240875e-30	6.071937647411517e-29	3.733941341731474	824.3976426340214
YBR047W	378	190	1.5779496353942035e-27	1.8005532446730285e-26	0.3922514734987082	87.69942166925301
YBR048W	368	152	5.674019637229725e-35	9.711692539794092e-34	0.32232838474459063	72.54016521423974
YBR049C	0	0	1.0	1.0		0.0
YBR050C	111	346	5.563005415977097e-17	3.218595990672463e-16	2.4325171036486037	543.8611644630622
YBR052C	42	3	6.058332939812114e-11	2.1309769258018022e-10	0.055740998865605906	12.46254939353376
YBR053C	0	0	1.0	1.0		0.0
YBR054W	4	0	0.07837978229580161	0.10348074563433313	0.0	0.0
YBR055C	25	8	0.0004302172792956982	0.0007683787494501741	0.24971967491791444	53.68482816533957
YBR056W	8	0	0.00443378004941839	0.006985936729919223	0.0	0.0
YBR057C	0	0	1.0	1.0		0.0
YBR058C	0	0	1.0	1.0		0.0
YBR058C-A	171	280	0.012951125609040272	0.019166732727120588	1.2778053541121352	285.6911907836082
YBR059C	7	0	0.008945291127552872	0.013498916104580573	0.0	0.0
YBR060C	56	37	0.002071640767225044	0.0034663968729447855	0.5156042395068546	115.27858191086747
YBR061C	0	0	1.0	1.0		0.0
YBR062C	183	491	3.5963898957754706e-18	2.3032113909359388e-17	2.09379030711571	468.1287679338933
YBR063C	187	426	3.835516517440596e-11	1.3700655584969482e-10	1.7777503595426396	398.4017127353597
YBR065C	201	284	0.31028379090337843	0.3709858797266797	1.1026179676101941	247.3909058838535
YBR066C	38	44	0.7288134866312799	0.8080598345125295	0.9035909289792957	202.02448491020328
YBR067C	33	0	2.491191668125224e-10	8.276628124429904e-10	0.0	0.0
YBR068C	9	0	0.002212430392175183	0.003649938951634962	0.0	0.0
YBR069C	1	0	0.901070629402461	0.9702410016277013	0.0	0.0
YBR070C	122	258	5.213814568485068e-06	1.1297907906314101e-05	1.6502990811685945	370.40331229111786
YBR071W	296	48	9.846349953546059e-56	3.905266109161613e-54	0.12654713255975394	28.293355383897065
YBR072C-A	484	1425	1.9410354007400597e-59	9.149913598078757e-58	2.297588692910822	514.0544134189296
YBR072W	58	8	1.3611366683552518e-12	5.551699985610675e-12	0.10763779091289416	24.06561262305709
YBR073W	0	0	1.0	1.0		0.0
YBR074W	14	1	0.00031372117692670076	0.0005677188447153732	0.0557409988656059	12.462549395525253
YBR076W	0	0	1.0	1.0		0.0
YBR077C	319	105	1.4827667736151931e-38	3.013212620162889e-37	0.25686291013304285	57.2498363044482
YBR078W	19	0	2.561829292681808e-06	5.757358445569784e-06	0.0	0.0
YBR079C	4	0	0.07837978229580161	0.10348074563433313	0.0	0.0
YBR080C	94	142	0.240632492040244	0.2921421705137098	1.1788628270726014	265.4257860176556
YBR081C	0	0	1.0	1.0		0.0
YBR082C	4	0	0.07837978229580161	0.10348074563433313	0.0	0.0
YBR083W	32	0	4.799644048185989e-10	1.54550688248139e-09	0.0	0.0
YBR084C-A	70	0	8.697876824706129e-21	6.413011489600635e-20	0.0	0.0
YBR084W	39	1	2.3646447129724927e-11	8.617916187772373e-11	0.02000958933637135	4.4737356800600185
YBR085C-A	50	19	2.9818504212860873e-06	6.649329884767852e-06	0.2965421139650234	66.30076278129606
YBR085W	65	56	0.035697896621102655	0.049963154896072365	0.6723222017020772	150.31751885813483
YBR086C	11	0	0.0005593034905308247	0.0009815545846941632	0.0	0.0
YBR087W	321	347	0.030724592069795494	0.04333998748918172	0.8435818457604781	188.6076790248102
YBR088C	134	30	3.0956870795432755e-22	2.557944884260543e-21	0.17471059345936177	39.06172198401824
YBR091C	339	207	1.1721351844145192e-17	7.217290626946361e-17	0.4765115478245602	106.53825411373128
YBR092C	238	6	1.137972817655849e-63	5.89592943634125e-62	0.019673293717272673	4.398546844611236
YBR093C	9	8	0.6082718888967453	0.6856471252538577	0.6936657636608735	139.58055322988287
YBR094W	118	15	4.334019719627076e-25	4.267970446502623e-24	0.09920008272692576	23.45891650868707
YBR095C	255	305	0.44124249835819385	0.5109918663024512	0.9333884908083813	208.68661145644165
YBR096W	170	62	2.883858308999449e-19	1.96041006324537e-18	0.28460698244321136	63.63231102400447
YBR097W	6	2	0.1554836062273608	0.19609346916963857	0.2601246613728275	58.15856383927896
YBR098W	76	90	0.6683267999647022	0.7476264202678472	0.924127086456098	206.6159504712581
YBR101C	200	200	0.014846053763320204	0.02180834104542899	0.7803739841184826	175.3480699860384
YBR102C	72	123	0.06115508775541842	0.08250126898461443	1.3331388895357412	293.9795899134492
YBR103W	4	24	0.00307095400215824	0.004974945483496349	4.682243904710896	1046.854149123487
YBR104W	53	158	6.322117468767105e-08	1.6541627644622212e-07	2.32639791491925	520.1350804105007
YBR105C	178	237	0.7363420598870642	0.8159351033546255	1.0390372709892157	232.30752186427307
YBR106W	21	0	6.777318545781118e-07	1.6072725343005035e-06	0.0	0.0
YBR107C	284	540	7.251248047335173e-08	1.882705531387114e-07	1.4838096881126077	331.7495542951136
YBR108W	114	11	3.549545406386759e-26	3.7115337512964087e-25	0.07529924408160797	18.365862260744304
YBR109C	174	65	3.183264458649721e-19	2.1588389035017153e-18	0.291519017055755	65.17770085914101
YBR110W	41	75	0.08033015320219195	0.10578857592530476	1.42751338558259	319.1628503470849
YBR111C	294	208	3.863857812985735e-11	1.3793324818423936e-10	0.5521013220974298	123.43858448823542
YBR111W-A	306	648	3.1455789742659323e-13	1.359145355447286e-12	1.6525566722509044	369.477934959111
YBR112C	12	0	0.0002828727229966027	0.0005148104525169183	0.0	0.0
YBR114W	43	15	6.202825501083707e-06	1.3380513674693326e-05	0.2722234828320288	64.92118753673796
YBR115C	4	0	0.07837978229580161	0.10348074563433313	0.0	0.0
YBR117C	61	1	1.467762030054233e-17	8.965184009721089e-17	0.012793016133089878	2.8602572381599205
YBR118W	6	0	0.018203602824765068	0.02638329633196167	0.0	0.0
YBR119W	232	226	0.0037771839637797565	0.006054232155991466	0.7601918983223149	169.98275526158332
YBR120C	171	272	0.029883916984165308	0.04227857480342797	1.2412966297089316	277.5285853301411
YBR121C	77	24	1.0229450250793533e-10	3.526952541505612e-10	0.24323344959537122	54.38203370375478
YBR122C	329	287	2.0253766888028316e-06	4.6185334406443635e-06	0.680751773379953	152.20219901534043
YBR123C	150	223	0.17507591473478637	0.217230115564133	1.1601559897228109	259.3871947181745
YBR125C	728	216	3.714335193606206e-94	3.682955465246429e-92	0.2315395337494399	51.93583686178698
YBR126C	18	59	0.00046041292416529203	0.0008192557942062483	2.557892503499471	571.8925445002182
YBR127C	6	0	0.018203602824765068	0.02638329633196167	0.0	0.0
YBR128C	373	212	3.866594446314168e-22	3.1812281345855194e-21	0.4435369561209606	99.1658086005308
YBR129C	205	10976	0.0	0.0	41.78236512041203	9341.683853107186
YBR130C	132	358	6.772770016616149e-14	3.074206816539816e-13	2.1164688357152786	470.9531824232338
YBR131W	427	187	1.591313187349108e-37	3.0813609900487274e-36	0.3417562881268296	76.40972908782726
YBR132C	161	4	1.5547500378491321e-43	3.870721847476346e-42	0.019388173518471618	4.334799789476858
YBR133C	140	100	8.083836844975547e-06	1.725051788328548e-05	0.5574099886560591	125.87174888194517
YBR135W	191	951	6.406776546817941e-76	4.7851132364610365e-74	3.885527009930246	869.6380012670622
YBR136W	6	0	0.018203602824765068	0.02638329633196167	0.0	0.0
YBR137W	59	100	0.10326423684485067	0.13372497772905567	1.3226677696923437	295.72151106344046
YBR138C	268	99	3.260482435058523e-29	4.05866547273194e-28	0.28827247920794696	64.45184128034795
YBR139W	155	30	1.4630948012692599e-27	1.6761470522110585e-26	0.15104012595841598	34.895138301757385
YBR140C	2	0	0.3743529530005294	0.43909929282195487	0.0	0.0
YBR141C	2	57	8.810366231734601e-10	2.7763515725318187e-09	22.240658547376757	4972.557209264675
YBR142W	100	8	4.687736976480793e-24	4.2997089875185075e-23	0.06242991872947861	13.95805532298828
YBR143C	24	9	0.0015244966214960998	0.0025740986700599146	0.29264024404443095	65.4283843390103
YBR145W	125	141	0.328498294919131	0.3914616025859765	0.8802618540856484	195.2466072164883
YBR146W	284	84	9.833172817667136e-38	1.9300538182390342e-36	0.23081484037307234	51.60548622309736
YBR147W	181	356	2.7774623070838425e-06	6.2200879003267825e-06	1.534879217382209	343.16765849748066
YBR148W	314	180	1.4389766578625654e-18	9.361487284352504e-18	0.4473481437621875	100.01791236322822
YBR149W	177	600	4.2110828208995154e-32	6.2578649361739305e-31	2.645335539384687	592.4287603970648
YBR150C	68	72	0.29599451124125076	0.3554898441270128	0.8262783361254522	184.73896748691004
YBR151W	100	193	0.0010070359189346659	0.0017287950954606756	1.5061217893486716	338.4828415404569
YBR152W	257	387	0.04903996163506791	0.06708423243884483	1.175115688147287	262.7318779130712
YBR153W	342	695	2.311240574848381e-12	9.3080844159335e-12	1.585847716264168	354.56317432843184
YBR154C	324	168	1.1191138263516764e-22	9.577416094268588e-22	0.4046383621355095	91.00738228996003
YBR155W	259	172	1.4182323671398179e-11	5.279129024868021e-11	0.5182406381018495	115.8680268077835
YBR156C	490	13	3.693263796226873e-129	7.585700032893123e-127	0.02070379957865362	4.628946919245691
YBR157C	46	7	7.049839428267928e-10	2.2399793675120916e-09	0.11875256280063864	26.55064870833216
YBR158W	46	23	0.0002142908994792844	0.00039639336214389336	0.3901869920592413	87.23784576899477
YBR159W	40	50	0.991325273121963	1.0	0.9754674801481032	218.09461438509817
YBR160W	167	135	7.55073921250676e-05	0.0001452317766258407	0.6308412446466777	142.08798828624094
YBR161W	94	166	0.014978069921349655	0.021991033984600936	1.378107248549661	309.9727711069949
YBR162C	97	20	3.6010216511672074e-17	2.1240487708577037e-16	0.16090185239556345	35.974369375454955
YBR162W-A	85	22	2.3709412301276437e-13	1.0337591368054647e-12	0.2019791488306661	44.63331645373874
YBR163W	159	167	0.08144865024467914	0.1071388809600068	0.8196380839483434	183.19947609921803
YBR164C	178	108	5.155561624365214e-10	1.654555519069439e-09	0.4734853386786299	105.86165551494857
YBR165W	292	333	0.15704432379086233	0.1978882353464613	0.8899470435323792	199.57151014233008
YBR166C	144	361	5.443759949827763e-12	2.096923206393802e-11	1.9563542240748073	437.4008655387015
YBR167C	270	405	0.04905046033826161	0.06708423243884483	1.170560976177724	261.7135372957296
YBR168W	51	141	2.0313420915651762e-06	4.630300582081383e-06	2.15750454432757	482.3739707127133
YBR169C	108	1	9.386294775885973e-31	1.294498351465713e-29	0.007225685038134098	1.6155156621821145
YBR170C	131	215	0.028931521058246784	0.04097147934153589	1.2807664624845327	286.3532341300724
YBR171W	239	300	0.8454289943294349	0.9234685938059981	0.9795489340399364	218.8215964622627
YBR172C	35	2	1.3827615585075784e-09	4.275409528482303e-09	0.044592799092484724	9.970039515464284
YBR173C	400	727	1.9716369208365633e-08	5.4227087191444644e-08	1.418329716135342	317.10956934443885
YBR175W	257	496	9.814388823200341e-08	2.5186323124598467e-07	1.506091424602208	336.7312957093347
YBR176W	299	560	1.1738719880626494e-07	2.9884629496893746e-07	1.4615700037001682	326.7772148972527
YBR177C	21	0	6.777318545781118e-07	1.6072725343005035e-06	0.0	0.0
YBR179C	37	0	1.8155158843457952e-11	6.680122745280019e-11	0.0	0.0
YBR180W	87	127	0.38534939338707486	0.4512613238381323	1.1391666204947963	256.6998679369962
YBR181C	70	0	8.697876824706129e-21	6.413011489600635e-20	0.0	0.0
YBR182C	68	2	7.378705407095316e-19	4.905772808809845e-18	0.022952176003484783	5.131637985379774
YBR182C-A	262	474	7.966480622826366e-06	1.701903048360863e-05	1.4118216353899267	315.6544953593527
YBR183W	66	77	0.634553886517856	0.7123403086793266	0.9104363148048964	203.5549734531856
YBR184W	163	441	1.0041620390168608e-16	5.734792340005925e-16	2.1113185705291464	473.1181327890862
YBR185C	217	409	4.57517764746369e-06	1.0023560628786164e-05	1.4708431313569557	329.65453232785995
YBR186W	132	223	0.013451145969438938	0.019870932563638154	1.318359079230467	292.5419490031002
YBR187W	283	40	2.889754165930717e-56	1.187069729161968e-54	0.11030020976939683	24.660875126322743
YBR188C	269	308	0.19080150792009037	0.2357249134368292	0.8935137067230209	199.7714237524622
YBR189W	315	299	0.00022336934689385049	0.0004129209623871855	0.7407359404807184	165.61343418631844
YBR191W	109	0	9.787783048420854e-32	1.4250516534548945e-30	0.0	0.0
YBR192W	248	594	5.466409755639438e-17	3.1722827956289005e-16	1.869121558735398	417.89742249347125
YBR193C	371	865	1.5994771487775443e-22	1.3567246434542266e-21	1.8194703403301549	406.796423665952
YBR194W	399	1011	8.482060609864088e-32	1.2412297854282029e-30	1.9773385913378094	442.09254179011486
YBR195C	200	10	1.6775043114920272e-50	5.544440974362441e-49	0.03901869920592413	9.596163033054124
YBR196C	97	156	0.08962485875765713	0.11701079743820345	1.2550344486853948	280.60008117185697
YBR196C-A	727	894	0.4234298445137237	0.4919484920804899	0.9596345829462497	214.55470183120096
YBR196C-B	259	175	3.96400871755631e-11	1.4142068321753312e-10	0.5272797189989747	118.5626320540929
YBR197C	315	836	2.8351022297006563e-29	3.5444941136974946e-28	2.0710877800731793	463.0529464370168
YBR198C	111	57	9.92216322701018e-09	2.8040472097560464e-08	0.40073258643922083	89.59562535694354
YBR199W	90	37	1.4402940743192848e-09	4.448513008276158e-09	0.320820415693154	71.72889539305797
YBR200W	85	85	0.12268783413202566	0.1571092705618525	0.7803739841184827	174.4756914951439
YBR200W-A	274	748	7.482353291268613e-28	8.72840036066649e-27	2.1303640150387775	476.3059024465129
YBR201C-A	289	761	2.3338146548254547e-26	2.4717804935361307e-25	2.0548948163119904	459.4325303091212
YBR201W	319	611	5.657851263782851e-09	1.6408624618262822e-08	1.4946975056313256	334.1838480265224
YBR202W	13	8	0.14726639785842446	0.186671601076438	0.48023014407291237	107.36965630296312
YBR203W	88	91	0.1732152584278931	0.21496783582624365	0.8069776426679764	182.40640475440844
YBR204C	190	292	0.05652160456606878	0.07682716801216297	1.199311596645247	269.0598821527107
YBR205W	141	177	0.899785266965508	0.9702410016277013	0.979618405595542	220.26009280872583
YBR207W	178	92	3.987194996974904e-13	1.6981690679562446e-12	0.40333936257809216	91.15864778814974
YBR208C	0	0	1.0	1.0		0.0
YBR210W	38	0	9.441706516429839e-12	3.544337739946998e-11	0.0	0.0
YBR211C	115	204	0.00605046550067089	0.009404385701177916	1.3843155892188737	309.5047050106841
YBR212W	1	0	0.901070629402461	0.9702410016277013	0.0	0.0
YBR213W	429	594	0.23348703418256844	0.2843676267649197	1.080517824164053	241.58172675598016
YBR214W	181	19	5.8185340590932804e-40	1.2723341967241617e-38	0.08191771104006171	18.315127841576786
YBR215W	475	114	3.4658615706956064e-72	2.291054010697751e-70	0.18728975618843585	41.87416597759315
YBR216C	42	27	0.006313799903757176	0.009805742167568868	0.5016689897904532	112.162944563237
YBR217W	254	657	3.95551331668783e-22	3.2451008679417558e-21	2.01852640773954	451.30129661186174
YBR218C	14	9	0.1508166834122057	0.19079338898011328	0.501668989790453	112.16294458116052
YBR221C	33	0	2.491191668125224e-10	8.276628124429904e-10	0.0	0.0
YBR221W-A	627	760	0.31524016917892445	0.37644231996428457	0.9459078595375547	211.48568670731683
YBR222C	2	0	0.3743529530005294	0.43909929282195487	0.0	0.0
YBR223C	154	257	0.010765368806250276	0.01609348479457898	1.3023124280418834	291.17047224380644
YBR225W	188	108	1.3196196810193556e-11	4.921616592439892e-11	0.44829994832338366	101.15877859049692
YBR227C	3	0	0.1679259784367358	0.20874274647087307	0.0	0.0
YBR228W	252	516	9.367818666419823e-10	2.9279524538358912e-09	1.5979086341473692	357.259749267034
YBR229C	53	9	9.052757429306049e-11	3.132515522017996e-10	0.13251633692578008	29.62794762333626
YBR230C	0	0	1.0	1.0		0.0
YBR230W-A	997	6	3.026137036496221e-275	1.450276174740814e-272	0.004696332903421159	1.0500041614583229
YBR231C	138	2	1.8380019669547372e-38	3.721953983083343e-37	0.01130976788577511	2.528633209825433
YBR233W	77	2	2.205112870007002e-21	1.7253883150218052e-20	0.0202694541329476	4.531836141654819
YBR233W-A	829	790	2.5749784164409203e-09	7.814617874908566e-09	0.743661577145478	166.26754679286614
YBR234C	278	486	3.92760510321238e-05	7.778118783944352e-05	1.3642509218761962	305.0186549749137
YBR235W	98	30	1.6520657643195667e-13	7.2804829200014e-13	0.238889995138311	54.63380240311023
YBR236C	49	3	6.723941095650641e-13	2.80823422230115e-12	0.0477779990276622	10.682185195432936
YBR237W	316	62	2.1124751217007107e-54	8.153586862349522e-53	0.15311135131438586	34.23257239018071
YBR238C	2	0	0.3743529530005294	0.43909929282195487	0.0	0.0
YBR239C	100	99	0.07948061399293922	0.10474175322488394	0.7725702442772978	172.73093463998396
YBR240C	4	1	0.2382880720886954	0.28954039775662105	0.19509349602962067	43.61892287701964
YBR241C	22	10	0.007750825193346668	0.011928015971885654	0.35471544732658306	79.3071325169789
YBR242W	266	3	1.603602472471385e-73	1.0849785669626982e-71	0.008801210347200931	1.967770956741352
YBR243C	177	146	8.980230100520903e-05	0.00017129453833530917	0.6436983145836073	143.91780206973257
YBR244W	316	397	0.8221370486517141	0.9007639868157759	0.9804065559969545	219.19889094887935
YBR245C	55	27	3.621698422074355e-05	7.23459104736006e-05	0.38309268311270966	85.6517031294784
YBR246W	0	1	1.0	1.0		0.0
YBR247C	56	27	2.3402640697456115e-05	4.7440460574927785e-05	0.3762517423428398	84.1222084257884
YBR248C	32	60	0.10010797526397644	0.130018284946506	1.463201220222155	327.141921632538
YBR249C	23	5	9.81006899128166e-05	0.00018668996283540976	0.16964651828662664	37.92949815476022
YBR250W	72	68	0.08427185923976842	0.11070065383460671	0.7370198738896782	162.52530172172018
YBR251W	121	116	0.029577077813138758	0.041854767348267964	0.7481271252706114	168.7079000625769
YBR252W	161	202	0.8831116355048038	0.9606156640416355	0.9791027626828168	219.99108928240307
YBR253W	806	270	1.4226493685386655e-93	1.3867214438077736e-91	0.26141560262033536	58.44719195125502
YBR254C	515	646	0.7399196089923148	0.8194257021595999	0.9788768810495919	218.85688683877888
YBR255C-A	276	338	0.6042373862093549	0.6820351733248282	0.9556753863479968	213.6695063061258
YBR255W	125	54	4.037524346243589e-12	1.586052084374787e-11	0.33712156113918446	74.775296379516
YBR256C	245	343	0.30921771771662226	0.3698650363120413	1.0925235777658757	243.9822678304318
YBR257W	466	633	0.3548354304117598	0.42101476383289266	1.060035905465664	237.0023878313929
YBR258C	342	489	0.12835627530358454	0.16385725621995886	1.1157978895729181	249.46962912732155
YBR259W	52	101	0.017647146437062434	0.025778191302907306	1.5157263922301296	342.2407794406216
YBR260C	100	13	2.6870973499168753e-21	2.0715143243125937e-20	0.10144861793540273	22.681839905857263
YBR261C	212	196	0.001115383939248128	0.001907963424930394	0.7214778343736915	160.55040163878698
YBR262C	179	235	0.8456896597298835	0.923577902223046	1.0245133311052705	228.7570177667468
YBR263W	14	0	7.300391775615535e-05	0.00014055759324260107	0.0	0.0
YBR264C	112	37	2.4077947153589467e-14	1.1434539560717838e-13	0.2578021197534273	57.12920874313265
YBR265W	182	408	2.6813575269615163e-10	8.877655231753414e-10	1.7494098105513236	392.09097708616895
YBR267W	591	925	0.00015672917120304454	0.0002927409755078627	1.221397521674444	273.3747721402028
YBR268W	190	130	2.891669739724379e-08	7.877779570419187e-08	0.5339400943968565	119.37810474658528
YBR269C	295	478	0.0016830531531240882	0.002836822591915777	1.2644703878258803	282.7097646091985
YBR270C	66	78	0.6891161798007773	0.7678952044243887	0.922260163049116	206.1985445322697
YBR271W	239	381	0.009013486847686353	0.013594692594032051	1.244027146230719	276.98016033305265
YBR272C	141	48	2.838875416708324e-17	1.6918520747657588e-16	0.2656592286360792	59.39598009783791
YBR273C	85	213	1.3780932456330849e-07	3.486763860816485e-07	1.9555253954969036	432.1316547320699
YBR274W	129	107	0.0010110671744682426	0.001734679988176272	0.6472869480672686	144.72014723641715
YBR275C	18	0	4.990091811368946e-06	1.0837620093346982e-05	0.0	0.0
YBR276C	225	7	2.195648095031448e-59	1.0265993654086063e-57	0.02427830172813057	5.428132624392185
YBR278W	184	182	0.015051631801781122	0.022093398287913027	0.7718916582041512	172.57921660461537
YBR279W	156	18	9.77865076174596e-34	1.593116728917876e-32	0.09004315201367107	20.131810562384818
YBR280C	157	190	0.6337827545817492	0.7116135536118	0.9444016368312848	211.14892603378075
YBR281C	97	40	3.462631201767887e-10	1.1346776091947076e-09	0.3218037047911269	71.94873875090991
YBR282W	308	342	0.07405565363036538	0.0988382603917919	0.8665191641835099	194.30247465033645
YBR283C	74	11	2.3204229778245593e-15	1.2000676749522519e-14	0.11600153817977445	28.293355373759752
YBR284W	89	63	0.0003487098006007607	0.0006286614618354153	0.552399561791735	123.50526477024958
YBR285W	456	25	5.555828200688053e-112	7.430597205152788e-110	0.04278366141000454	9.565553263546146
YBR286W	19	1	1.1517408003729814e-05	2.4068536856631596e-05	0.041072314953604354	8.723784576867677
YBR287W	130	30	3.0862314608778142e-21	2.3570939085668405e-20	0.18008630402734213	40.263621113611165
YBR288C	116	0	1.069432457642807e-33	1.7276140628943213e-32	0.0	0.0
YBR289W	25	0	4.800827236752365e-08	1.2670746874053624e-07	0.0	0.0
YBR290W	60	275	1.9459876617798886e-21	1.5330650743693343e-20	3.576714093876379	802.5881809520431
YBR291C	45	75	0.19154698097570566	0.23644273182899403	1.3006233068641377	290.79281920723747
YBR293W	18	23	1.0	1.0	0.9971445352625056	222.9411614421812
YBR294W	0	0	1.0	1.0		0.0
YBR295W	29	10	0.00023246027789338493	0.00042903692495662924	0.2690944772822354	63.974420220360834
YBR296C	88	34	5.345481202034168e-10	1.7145489343501675e-09	0.3015081302275956	67.41106263255934
YBR296C-A	234	332	0.2495657497298706	0.30247684440389583	1.107197276612548	247.54670765444652
YBR297W	154	69	5.262845885087202e-14	2.4193946191156275e-13	0.3496480837933461	78.1741734795636
YBR298C	109	99	0.015443224484299935	0.02266240980076778	0.7087800406213741	158.46874734198067
YBR298C-A	342	1452	4.058239246278496e-99	4.48825652025916e-97	3.313166739590751	740.7564449816995
YBR299W	35	61	0.17597292348333943	0.21813162309425313	1.360080372320784	304.0862052559538
YBR301W	117	158	0.7119350743568207	0.7911765435026233	1.0538383717155577	237.1079909785168
YBR302C	169	308	0.00025935605228489395	0.0004766879695399249	1.4222200420620867	317.97936678482586
YCL001W	31	1	4.37795469587555e-09	1.2865415153796776e-08	0.025173354326402667	5.62824811349892
YCL001W-A	254	641	1.606664530267704e-20	1.1681324543071513e-19	1.9693689914171157	440.3107018649163
YCL001W-B	495	751	0.0038171490987747047	0.006116585251338347	1.1839613375211726	264.70958451625813
YCL002C	159	528	1.2534512075729773e-27	1.4417195789504383e-26	2.5914305887708102	575.7697821332797
YCL004W	142	267	0.0002472472848170283	0.0004554513564967103	1.4673229138002455	329.29215016183144
YCL005W	207	226	0.10557759748404777	0.13644421643387836	0.852002514061725	191.3332462547653
YCL005W-A	288	54	7.713536789004805e-51	2.6094441219745078e-49	0.1463201220222155	32.71419216277095
YCL008C	105	40	7.2306420285224e-12	2.750226342991556e-11	0.2972853272832315	65.83988360317011
YCL009C	147	0	2.2411892493738175e-42	5.37044973881201e-41	0.0	0.0
YCL010C	338	483	0.13286929421328766	0.16909300974122976	1.1151498057077724	249.32473077345688
YCL011C	5	0	0.037471506085270424	0.051977479859235454	0.0	0.0
YCL012C	209	7	6.258494119221479e-55	2.4319324107866708e-53	0.026136927697748218	5.843683447962702
YCL014W	21	4	0.00011996103951263637	0.0002267157207483312	0.14864266364161574	33.23346504942334
YCL016C	134	295	1.8850105031108238e-07	4.71129743737086e-07	1.717987502350391	384.10693291002457
YCL017C	0	0	1.0	1.0		0.0
YCL018W	60	33	9.012862195624077e-05	0.00017185998172093524	0.42920569126516545	95.96163034481242
YCL021W-A	0	0	1.0	1.0		0.0
YCL024W	0	0	1.0	1.0		0.0
YCL025C	50	28	0.0004757715687147817	0.0008444945344687375	0.4370094311063502	97.70638725980538
YCL026C-A	143	358	7.225949626375159e-12	2.750226342991556e-11	1.9536635406602572	436.79928362084274
YCL026C-B	107	561	2.424399538329079e-47	6.735614369531658e-46	4.091493505518399	914.7744201830636
YCL027W	158	665	7.77872899832509e-46	2.0807195567147717e-44	3.284485439486019	734.3438913977259
YCL028W	47	0	2.6621572619317098e-14	1.2569841061879525e-13	0.0	0.0
YCL029C	9	0	0.002212430392175183	0.003649938951634962	0.0	0.0
YCL030C	124	132	0.1549586690706778	0.19573189234031804	0.8307206927712879	184.24633030738107
YCL031C	217	217	0.011032218476015394	0.01647527615049715	0.7803739841184826	175.27972694134732
YCL032W	250	181	4.048367274204923e-09	1.1970262310515431e-08	0.5649907645017814	126.32040067289152
YCL033C	1006	836	1.2932569147215324e-20	9.450470796141718e-20	0.6485016408777848	144.99172774076476
YCL034W	0	0	1.0	1.0		0.0
YCL035C	135	379	1.4186204585451656e-15	7.484849777149769e-15	2.1908277035622588	489.82434883140746
YCL036W	137	37	3.4742189148769874e-20	2.4758653010480244e-19	0.2107579373166705	47.12117216089686
YCL037C	3	0	0.1679259784367358	0.20874274647087307	0.0	0.0
YCL038C	211	309	0.14649104505590213	0.1857302098564395	1.142822564419958	256.33869366064533
YCL039W	134	134	0.04842231668965538	0.06631977691883974	0.7803739841184827	175.77774890568915
YCL043C	8	0	0.00443378004941839	0.006985936729919223	0.0	0.0
YCL044C	124	62	5.543636218043897e-10	1.7741486861419282e-09	0.39018699205924134	87.23784574760573
YCL045C	66	39	0.00012773319183221785	0.00024092934936932925	0.461130081524558	103.09927226613485
YCL047C	249	542	3.217465412436764e-12	1.2726027226219966e-11	1.698645379085211	380.4831345118264
YCL048W	35	0	6.719916465095455e-11	2.345038810119172e-10	0.0	0.0
YCL048W-A	283	237	1.4065825859066637e-06	3.253924558145303e-06	0.6535287428836762	146.11568515315062
YCL049C	109	334	5.093390089256973e-16	2.787068163969253e-15	2.3912377128034237	536.2326298111603
YCL050C	81	19	1.4651855731497297e-13	6.496748057967691e-13	0.1830506876327305	40.92639677898474
YCL051W	1	0	0.901070629402461	0.9702410016277013	0.0	0.0
YCL052C	100	397	2.6760400900646743e-26	2.818664204754934e-25	3.098084716950376	692.6684954573054
YCL054W	29	0	3.442562354888261e-09	1.0231615557086505e-08	0.0	0.0
YCL055W	32	43	0.9306373182530804	0.996851409438157	1.048627541159211	234.4517105220729
YCL056C	290	1125	6.664014567331723e-70	4.0771008273111425e-68	3.027312869425148	676.8453550234806
YCL057C-A	214	166	1.2133991217739795e-06	2.818359591810241e-06	0.6053368288021875	136.15626394964534
YCL057W	124	184	0.22773249640600707	0.27777085616775116	1.1579742990145225	258.22402348593977
YCL058W-A	319	627	4.46610778810901e-10	1.4502871761386175e-09	1.5338385205087417	341.86330814163483
YCL059C	154	14	2.0732672053587786e-35	3.7029067385150112e-34	0.07094308946531659	15.86142650465299
YCL061C	0	0	1.0	1.0		0.0
YCL063W	234	165	3.332885720535668e-09	1.0003875667432478e-08	0.5502637067502121	123.02773122153113
YCL064C	0	0	1.0	1.0		0.0
YCL066W	103	52	2.2071715414618898e-08	6.053144270361148e-08	0.3939752152831174	88.08481512798296
YCL067C	14	0	7.300391775615535e-05	0.00014055759324260107	0.0	0.0
YCL068C	207	441	1.357424808405094e-09	4.203850335561495e-09	1.6625358792089413	371.7090819706562
YCL069W	91	47	2.617279976695563e-07	6.462849783587884e-07	0.4030502994897658	89.13432069948121
YCL073C	154	37	2.5199451724907924e-24	2.3602939229632812e-23	0.1874924507297653	41.91948433442164
YCR002C	69	25	1.3897927342954917e-08	3.883721095691629e-08	0.28274419714437776	65.74446345111251
YCR003W	169	30	3.5728740776522446e-31	5.03617618151423e-30	0.13852792617487858	32.004416784651475
YCR004C	114	4	2.040765943541625e-30	2.742160033015861e-29	0.027381543302402903	6.121954088669532
YCR005C	2	0	0.3743529530005294	0.43909929282195487	0.0	0.0
YCR007C	24	0	9.293668148403663e-08	2.390334772874305e-07	0.0	0.0
YCR008W	41	1	6.426641557115159e-12	2.459056260476998e-11	0.01903351180776787	4.2555046712944655
YCR009C	90	108	0.6976140633773376	0.7767625321361216	0.9364487809421791	209.3708297734256
YCR010C	204	83	2.3592425561862457e-20	1.6938831386550685e-19	0.31750510138153953	70.98765880069536
YCR011C	28	1	3.1173320334541387e-08	8.44852805108141e-08	0.02787049943280295	6.231274697762626
YCR012W	15	0	3.722304743968461e-05	7.390595174612483e-05	0.0	0.0
YCR014C	154	574	9.332148869625525e-35	1.587845803231254e-33	2.9086666680779807	650.318486622576
YCR015C	63	39	0.00038458091937685804	0.0006915962687105412	0.48308865683525115	108.00876142689526
YCR016W	0	0	1.0	1.0		0.0
YCR017C	29	15	0.00511785580959808	0.008006743406147593	0.4036417159233531	87.23784576867679
YCR018C	0	0	1.0	1.0		0.0
YCR019W	0	0	1.0	1.0		0.0
YCR020C	251	733	6.881014150557728e-31	9.581770552023607e-30	2.2789407584017836	509.5246289850689
YCR020C-A	335	821	3.2520244504895435e-24	3.011657425888142e-23	1.912498629735147	427.5956500065501
YCR020W-B	266	524	1.0555029560689628e-08	2.9726726250502474e-08	1.537278073977763	343.7039937842579
YCR021C	4	1	0.2382880720886954	0.28954039775662105	0.19509349602962067	43.61892287701964
YCR023C	76	97	1.0	1.0	0.9960036376249055	222.6860799808709
YCR024C	131	240	0.001128853770518582	0.0019298567283746626	1.4296927953315712	319.65012181695226
YCR024C-A	217	37	2.309492700233638e-40	5.168051563830215e-39	0.1330591585824141	29.74931145937385
YCR024C-B	21	20	0.4260457997997439	0.4944578816086215	0.7432133182080788	174.47569149518378
YCR026C	66	7	2.7244501349319583e-15	1.3977085393393124e-14	0.08276693770953603	18.504997585413303
YCR027C	17	0	9.733918010015291e-06	2.0520440790175197e-05	0.0	0.0
YCR028C	0	0	1.0	1.0		0.0
YCR028C-A	136	6	2.9366256842836173e-35	5.1489433872911834e-34	0.03442826400522718	7.697456978069661
YCR030C	75	2	8.022360490116478e-21	5.999557240397902e-20	0.020809972909826203	4.652685106621871
YCR031C	0	0	1.0	1.0		0.0
YCR032W	2	0	0.3743529530005294	0.43909929282195487	0.0	0.0
YCR033W	21	0	6.777318545781118e-07	1.6072725343005035e-06	0.0	0.0
YCR034W	77	71	0.05403727105833446	0.07357205157587156	0.7195656217196398	158.81761671218078
YCR035C	144	150	0.08539075270713369	0.11211922804080499	0.8128895667900862	181.7455119672519
YCR036W	552	188	1.4103348164131372e-63	7.2418174367785284e-62	0.2657795453157151	59.42288045730678
YCR037C	141	317	2.396090132543586e-08	6.552503258325327e-08	1.754457822450773	393.4983681029535
YCR040W	12	0	0.0002828727229966027	0.0005148104525169183	0.0	0.0
YCR042C	12	6	0.0863470062117649	0.11306503477319216	0.3901869920592413	87.2378457686768
YCR043C	353	287	9.744225576107745e-09	2.7551151075809066e-08	0.6344683666912309	141.8541741376139
YCR044C	68	5	5.5365224424947065e-17	3.206499553553581e-16	0.05738044000871196	12.829094963449435
YCR045C	135	439	1.5459490763799087e-22	1.3132574798021944e-21	2.537660585392696	567.369100593922
YCR046C	287	189	6.31844202322987e-13	2.640796517121728e-12	0.5139048188097325	114.8986261497397
YCR047C	300	118	1.9957668173125704e-30	2.687975401958921e-29	0.3069471004199365	69.20869096248059
YCR048W	85	69	0.005765815940468367	0.00897893514043693	0.6334800576961801	139.9863106664766
YCR050C	84	68	0.0058023658458880795	0.009033407141229655	0.631731320476867	139.58055326449622
YCR051W	35	0	6.719916465095455e-11	2.345038810119172e-10	0.0	0.0
YCR052W	152	131	0.001003542509803847	0.0017248574339156974	0.6725591573652713	149.38768363461136
YCR053W	134	187	0.4854330364081928	0.5562313991598958	1.0890293658966883	243.4847337630804
YCR054C	176	271	0.06397530747088487	0.08598317206474851	1.2015985778188	268.6529114012049
YCR057C	70	55	0.008007329319603672	0.01229971979621814	0.613150987521665	135.15722588351193
YCR059C	197	209	0.06361661397217225	0.08568129905245025	0.8279094552322989	185.9893158019192
YCR060W	183	113	6.38172100415732e-10	2.032597907417775e-09	0.4818702743463854	107.73635599491
YCR061W	1	0	0.901070629402461	0.9702410016277013	0.0	0.0
YCR063W	304	60	3.1216957219541705e-52	1.122054506059902e-50	0.1540211810760163	34.4359917462319
YCR065W	152	0	8.947048999266723e-44	2.2469204713879007e-42	0.0	0.0
YCR066W	0	1	1.0	1.0		0.0
YCR067C	27	34	1.0	1.0	0.9826931651862374	219.71013006788107
YCR068W	114	250	1.9427795187237366e-06	4.442514915379805e-06	1.7113464564001812	382.6221305418457
YCR069W	2	0	0.3743529530005294	0.43909929282195487	0.0	0.0
YCR071C	191	299	0.03403850406288662	0.0476870735360928	1.2216325719969963	273.1321034531608
YCR072C	61	108	0.05120144535667401	0.06985990800622355	1.3816457423737067	308.9077817311097
YCR073C	3	0	0.1679259784367358	0.20874274647087307	0.0	0.0
YCR073W-A	537	117	2.450602598151939e-86	2.1034948570107166e-84	0.17002561665151297	38.33916498620479
YCR075C	94	24	9.08174954488884e-15	4.452612244898186e-14	0.1992444214770594	44.54698507337842
YCR075W-A	609	990	4.071123758432157e-06	8.960211532622785e-06	1.268588250044824	283.91692976844035
YCR076C	179	44	1.159023578357093e-27	1.335780480787904e-26	0.19182377263247616	42.64961348857568
YCR077C	0	0	1.0	1.0		0.0
YCR079W	229	126	6.273163147225772e-15	3.1316806649041154e-14	0.42937607859794247	96.76162803218406
YCR081W	8	3	0.10360548754429538	0.13407631837696732	0.292640244044431	65.4283843265076
YCR082W	117	300	1.166767800174429e-10	3.998856745413076e-10	2.000958933637135	448.8648131143065
YCR083W	147	79	2.0133432619885189e-10	6.759332807761805e-10	0.41938465813170156	93.76584783290026
YCR084C	41	4	4.324260836448435e-10	1.4050183090629914e-09	0.07613404723107148	17.02201868517786
YCR086W	172	627	8.187126048496705e-37	1.5488211152929128e-35	2.8447353955947015	632.3483156499722
YCR087C-A	276	256	0.00021735665535134574	0.000401935088400511	0.723825144689607	161.8325254834016
YCR088W	0	0	1.0	1.0		0.0
YCR089W	5	2	0.27543123544927506	0.3321461595866599	0.31214959364739303	69.79027660557341
YCR090C	5	11	0.44582780223894425	0.5158864568764926	1.7168227650606616	418.7416595134146
YCR091W	6	1	0.06396997345005322	0.08598317206474851	0.13006233068641376	29.07928191963948
YCR092C	0	0	1.0	1.0		0.0
YCR093W	3	0	0.1679259784367358	0.20874274647087307	0.0	0.0
YCR094W	138	588	3.25092565511269e-41	7.538739291352048e-40	3.325071758417882	738.0698319280268
YCR095C	131	403	3.6674778344638657e-19	2.472645372333141e-18	2.4006924854942637	532.6795735326197
YCR095W-A	42	10	1.7088370275246287e-07	4.304652538455603e-07	0.1858033295520197	41.54183131177919
YCR096C	3	0	0.1679259784367358	0.20874274647087307	0.0	0.0
YCR097W	87	4	6.976779084432234e-23	6.015510721824553e-22	0.03587926363763139	8.021870874971201
YCR098C	3	0	0.1679259784367358	0.20874274647087307	0.0	0.0
YCR101C	117	470	2.8711283900605616e-31	4.077002313885998e-30	3.134835662698178	700.8852564588545
YCR102C	0	0	1.0	1.0		0.0
YCR104W	178	430	6.291771767754431e-13	2.6315621408258713e-12	1.8851731077019527	419.13154956023953
YCR105W	70	139	0.003251023125740083	0.005246720201862151	1.549599768463844	346.45887309809723
YCR106W	54	45	0.04064401029572957	0.05621541683759999	0.6503116534320689	145.3964095963903
YCR107W	64	54	0.028865451395408796	0.040908134789304086	0.6584405490999697	147.21386472389258
YCR108C	48	70	0.5499945345014158	0.625597026882445	1.1380453935061203	254.44371678973
YDL001W	150	47	1.2069296046411804e-19	8.322604503946557e-19	0.2445171816904579	54.66905000880828
YDL002C	119	214	0.003470014722119736	0.005582113193541427	1.403361618498784	311.14831661495583
YDL003W	62	22	5.716173127734912e-08	1.5024548289581115e-07	0.2769068975904293	61.91072926300736
YDL004W	94	3	1.7511576759318812e-25	1.7730471468810297e-24	0.024905552684632425	5.56837313377328
YDL005C	250	257	0.014630434499942514	0.021524591662616884	0.8022244556738001	179.36101088592577
YDL006W	185	446	2.691293199529017e-13	1.1707736150144763e-12	1.881334037388342	420.62788330642303
YDL007C-A	59	2	2.4790165323360834e-16	1.3909096660941284e-15	0.02645335539384687	5.914430221268806
YDL007W	38	6	3.12923486337301e-08	8.476792133423542e-08	0.12321694486081305	27.548793395769117
YDL008W	85	6	4.2737922468464754e-21	3.229773878004478e-20	0.055085222408363485	12.172722666346736
YDL010W	70	53	0.004617947768888818	0.007268149320985111	0.5908545879754226	130.2424176780186
YDL012C	169	425	5.687016144428046e-14	2.5957166544925156e-13	1.9624789541441134	438.7702301364993
YDL013W	69	9	4.881856429241654e-15	2.458455019664514e-14	0.10178791097197598	22.75769889277767
YDL014W	40	0	2.556095855226544e-12	1.0187184520726165e-11	0.0	0.0
YDL015C	78	242	3.423764923162309e-12	1.3504850530251332e-11	2.4211603097009333	536.6783929946749
YDL017W	107	176	0.04744844093172368	0.06509446178395584	1.2836058056528312	288.6186672667502
YDL018C	88	113	1.0	1.0	1.0020711386975971	224.0426494013072
YDL019C	33	6	6.635170508638226e-07	1.5840126855615792e-06	0.1418861789306332	31.722853003565657
YDL020C	0	0	1.0	1.0		0.0
YDL021W	25	19	0.11315388355477649	0.1456137803364331	0.5930842279300468	127.50146690422244
YDL022W	3	0	0.1679259784367358	0.20874274647087307	0.0	0.0
YDL024C	4	0	0.07837978229580161	0.10348074563433313	0.0	0.0
YDL025C	18	3	0.00026403819412896965	0.00048467400396926414	0.1300623306864138	29.079281922892267
YDL027C	45	13	4.449814912598541e-07	1.0747956977049229e-06	0.22544137318978386	50.40408867592403
YDL028C	15	0	3.722304743968461e-05	7.390595174612483e-05	0.0	0.0
YDL029W	205	155	6.992048800404124e-07	1.6547848827623091e-06	0.5900388660408039	131.28025337462228
YDL030W	128	154	0.6402539839020533	0.7185988800586863	0.9388874496425493	209.9160664198157
YDL031W	11	5	0.07894066718558554	0.10405404010641817	0.35471544732658306	79.30713249278465
YDL033C	23	57	0.00915731695955819	0.013803693667687349	1.933970308467544	432.3962790034054
YDL035C	112	59	1.7708995785796355e-08	4.896367055967059e-08	0.4110898666338435	91.09792744521796
YDL036C	125	119	0.023543108618798207	0.03375627466135839	0.7429160328807956	166.16732523489185
YDL037C	254	183	2.317860055879528e-09	7.0603883375864225e-09	0.5622379491877257	126.39183953080516
YDL040C	70	29	1.2357791946391695e-07	3.1391193234849223e-07	0.32329779342051423	71.26471910644165
YDL042C	189	10	1.8818579452030517e-47	5.2793000209086586e-46	0.04128962878933771	10.154669874985649
YDL043C	117	434	1.7505367806125283e-26	1.8852691058619196e-25	2.8947205906617217	648.6916734342109
YDL044C	71	118	0.09633280402732225	0.12542675027419747	1.2969595792391684	288.36954573076366
YDL045C	151	614	6.266511052850462e-41	1.4314134603561445e-39	3.1731763327731675	704.7899645933987
YDL045W-A	228	171	1.1032122892714524e-07	2.816055870217542e-07	0.585280488088862	130.856768676897
YDL046W	46	14	5.856905271029691e-07	1.4022923486133119e-06	0.2375051256012773	53.10129742318745
YDL047W	7	0	0.008945291127552872	0.013498916104580573	0.0	0.0
YDL048C	84	93	0.37001586689673915	0.4382127781143219	0.8639854824168915	195.24660705295105
YDL049C	204	39	4.489487390108581e-36	8.144808195745882e-35	0.1491891440226511	33.35564690643944
YDL051W	127	2	2.1934811223326628e-35	3.893428992140477e-34	0.012289354080606026	2.747648685555013
YDL052C	55	35	0.001385845050950866	0.0023475684500790664	0.49660162625721627	111.02998551699608
YDL053C	217	135	2.3321316740752805e-11	8.53186339542426e-11	0.48548611915205137	109.34882046194748
YDL054C	18	4	0.0007354080762267346	0.0012762015227459115	0.17341644091521838	38.77237589718968
YDL055C	24	2	1.718134725012013e-06	3.9373848588195574e-06	0.06503116534320688	14.539640961446134
YDL056W	53	10	2.6320710942202317e-10	8.719493584597093e-10	0.14724037436197787	32.91994179741629
YDL057W	115	333	1.3479515762828538e-14	6.569550436612451e-14	2.2596916235778672	506.7380953371596
YDL058W	11	0	0.0005593034905308247	0.0009815545846941632	0.0	0.0
YDL059C	37	33	0.1610933689442796	0.2026794935021991	0.6960092290786467	155.6134546165025
YDL060W	36	2	7.23425836403614e-10	2.296038623155179e-09	0.043354110228804595	9.69309397249032
YDL061C	101	98	0.05788281066421536	0.07851789799951019	0.7571945588476366	169.2932452728426
YDL063C	43	72	0.1942551759935373	0.23952862717384926	1.3066727175937383	292.1453439676577
YDL064W	331	67	5.292416751682878e-56	2.1434287844315658e-54	0.15796089708742703	35.316831819825325
YDL065C	141	32	3.771135201801088e-23	3.296018016042258e-22	0.1771061524240528	39.597320068772135
YDL066W	129	49	2.4251214691208877e-14	1.1507321426496886e-13	0.2964211257504314	66.27371227964025
YDL067C	154	112	5.09022776197755e-06	1.1050924824134726e-05	0.5675447157225327	126.89141207619336
YDL069C	150	166	0.21268815208324623	0.26063702591748333	0.8636138757577875	194.24960319746228
YDL070W	55	38	0.004094708241195175	0.006532223882139654	0.5391674799364062	120.54684142936432
YDL072C	9	10	0.9366447389946762	1.0	0.8670822045760919	174.4756915373536
YDL073W	1	2	1.0	1.0	1.5607479682369654	348.9513830747072
YDL074C	27	29	0.5986970024858449	0.6763124064616174	0.8381794644235554	187.3998168242388
YDL075W	11	0	0.0005593034905308247	0.0009815545846941632	0.0	0.0
YDL076C	188	179	0.005069816236253549	0.007944553998554267	0.743015655091534	166.1231318657345
YDL077C	36	18	0.0011755359259803372	0.0020060851959385517	0.3901869920592413	87.23784576908314
YDL078C	85	112	0.90295483623799	0.9720878441042083	1.0282574849561181	227.2241565361679
YDL079C	71	143	0.0021223987737603216	0.0035472000429804156	1.5717391511118735	348.9513830814169
YDL080C	40	39	0.26919830557008206	0.3251527397358505	0.7608646345155206	170.1137992278782
YDL081C	55	3	1.4146655514661522e-14	6.865604714330667e-14	0.04256585367918996	9.516855901456804
YDL082W	174	1	3.199966942904268e-49	9.9475729127797e-48	0.004484907954703923	1.0027338593714
YDL083C	107	1	1.789354892179357e-30	2.415629104442132e-29	0.007293214804845632	1.630613939550296
YDL084W	16	0	1.9017794024395575e-05	3.893634870733864e-05	0.0	0.0
YDL085C-A	334	675	7.936925640567897e-12	3.0049545331735335e-11	1.5771031116166943	352.60805923756624
YDL085W	103	0	4.7063271774361964e-30	6.151383544871719e-29	0.0	0.0
YDL086W	191	290	0.0756046132029795	0.10083537349961388	1.1848610230071202	263.53099246026346
YDL087C	198	582	4.183549483154984e-25	4.1339507006227346e-24	2.29382655937857	512.8527901668992
YDL088C	29	19	0.02998350651318992	0.04237776995757072	0.5112795068362472	110.50127131699278
YDL089W	135	361	1.23224972819827e-13	5.502071573655475e-13	2.086777839013128	466.5609233137666
YDL090C	122	14	1.0632685416582647e-26	1.1625204150335893e-25	0.08955111293162914	20.02180066737609
YDL091C	204	14	3.8041194200874265e-49	1.1699192933113792e-47	0.05355507734146449	11.973821967357049
YDL092W	65	20	2.5937314552097166e-09	7.863231206595192e-09	0.24011507203645618	53.684828157024754
YDL093W	34	47	0.8221184824577186	0.9007639868157759	1.078752272163785	241.18698533932567
YDL095W	29	0	3.442562354888261e-09	1.0231615557086505e-08	0.0	0.0
YDL097C	151	67	6.349213949304066e-14	2.8865082547389473e-13	0.3462586552048897	77.4163664273218
YDL098C	149	1536	3.9929911414783686e-184	1.2086153712969525e-181	8.044660668496572	1798.6218942573364
YDL099W	220	225	0.019490008196853398	0.02813429647090961	0.7981097564848119	179.23411948018875
YDL100C	104	234	1.702929739598902e-06	3.90804027631017e-06	1.7558414642665856	390.4932144269475
YDL101C	165	766	8.21405552976034e-58	3.69054948059779e-56	3.6228271020288343	805.1107212302207
YDL102W	67	10	5.398287300527813e-14	2.473749025126331e-13	0.11647372897290785	26.04114798673689
YDL103C	145	331	5.42661140850235e-09	1.5785757314262526e-08	1.7814054396083983	395.5579034638339
YDL104C	207	685	3.149947252212628e-35	5.506184391329733e-34	2.582397000585317	577.3712498219916
YDL105W	227	421	7.581621182695491e-06	1.6214913879390763e-05	1.447301530017098	323.5870755213283
YDL106C	77	35	1.7920594744645187e-07	4.508370095207982e-07	0.354715447326583	80.52724226494941
YDL107W	187	408	1.3825682342087823e-09	4.275409528482303e-09	1.7026341471675985	381.6072611566672
YDL108W	272	507	6.352390817512037e-07	1.5183956604950843e-06	1.4545941542208483	325.21755733226865
YDL109C	118	301	1.3985178519127182e-10	4.770389185260998e-10	1.990614993386977	442.7870491188041
YDL110C	3	0	0.1679259784367358	0.20874274647087307	0.0	0.0
YDL111C	117	298	1.8614290418695798e-10	6.278638369379446e-10	1.9876192074128871	440.62505161528793
YDL112W	63	8	6.116350696792966e-14	2.7850461486347065e-13	0.0990951090944105	22.15564336864253
YDL113C	178	45	5.06237980657981e-27	5.642198889077615e-26	0.19728555778276247	44.8373285523441
YDL114W	64	116	0.030547253812353656	0.04311098323309101	1.41442784621475	316.2371908970443
YDL115C	64	176	1.1914932094208316e-07	3.03064018017656e-07	2.146028456325827	482.534334301129
YDL116W	76	99	0.9749563964611708	1.0	1.0165397951017077	227.2775454986429
YDL117W	45	10	2.993016578106181e-08	8.138457844297233e-08	0.17341644091521838	42.64961347706006
YDL118W	298	521	2.0382452768520927e-05	4.15966947735145e-05	1.3643451198849983	305.03971571755625
YDL119C	300	522	2.6141255520985222e-05	5.288018308166937e-05	1.3578507323661597	303.5877032929991
YDL120W	285	280	0.0017783899249068536	0.0029922529134404083	0.7666832124672811	171.41471448362057
YDL121C	218	258	0.4130531203202248	0.4807667466022288	0.9235618711126996	206.48957985108396
YDL122W	6	0	0.018203602824765068	0.02638329633196167	0.0	0.0
YDL123W	7	0	0.008945291127552872	0.013498916104580573	0.0	0.0
YDL124W	242	283	0.3166773791637287	0.3779231391514014	0.9125861053947545	204.7565966582044
YDL125C	214	77	3.1371050264088672e-24	2.912496661743103e-23	0.28078876998655683	62.77863667689289
YDL126C	7	0	0.008945291127552872	0.013498916104580573	0.0	0.0
YDL127W	75	97	1.0	1.0	1.0092836861265708	225.65522774317628
YDL128W	61	18	4.443589638280724e-09	1.3031659362443877e-08	0.23027429039561778	51.48463029671678
YDL129W	50	85	0.13245173785613482	0.16863625069971913	1.3266357730014204	300.0981893079449
YDL130W	64	2	9.784762221326465e-18	6.063811156772468e-17	0.024386687003702584	5.452365359970522
YDL130W-A	295	437	0.058914189749815916	0.07981519558331951	1.1560116307111081	258.46060069792765
YDL131W	0	0	1.0	1.0		0.0
YDL132W	0	0	1.0	1.0		0.0
YDL133C-A	15	0	3.722304743968461e-05	7.390595174612483e-05	0.0	0.0
YDL133W	89	84	0.05218628802663406	0.07111927545999348	0.7365327490556466	164.6736863547136
YDL134C	48	5	1.8342024826687526e-11	6.740254618420445e-11	0.08128895667900861	18.17455119926643
YDL135C	102	5	1.9762886746498158e-26	2.120454508938636e-25	0.03825362667247464	8.552729975632959
YDL136W	151	9	1.5196909262120566e-37	2.952615715082952e-36	0.04651235666931353	10.399213401871393
YDL137W	1	0	0.901070629402461	0.9702410016277013	0.0	0.0
YDL138W	6	1	0.06396997345005322	0.08598317206474851	0.13006233068641376	29.07928191963948
YDL139C	174	69	4.659001866112986e-18	2.973797972476779e-17	0.3094586488745707	69.18863629835113
YDL140C	3	0	0.1679259784367358	0.20874274647087307	0.0	0.0
YDL141W	71	96	0.7909641886167746	0.8695918655582242	1.0551535559911878	232.63425552653013
YDL142C	62	132	0.0011108905007759177	0.0019008423891586738	1.6614413855425758	371.4643755296465
YDL143W	144	96	6.248802399431935e-07	1.4948778119439707e-06	0.5202493227456552	115.51494066707384
YDL144C	67	74	0.4253251577791719	0.49385119773632496	0.8619055943995181	192.7044951063315
YDL145C	15	2	0.0005702436451226216	0.000998925130399085	0.10404986454913102	23.263425533109352
YDL146W	11	5	0.07894066718558554	0.10405404010641817	0.35471544732658306	79.30713249278465
YDL147W	42	25	0.0028142202431843616	0.004578382070312097	0.46450832388004926	108.0087614034815
YDL148C	104	14	7.4776330185415875e-22	6.0483639225924994e-21	0.10505034401594956	23.48711231612697
YDL149W	41	3	1.1517663480888597e-10	3.95451239872181e-10	0.05710053542330361	12.766514013883397
YDL150W	232	508	9.959454609729078e-12	3.7289598607130163e-11	1.7087499307421945	382.7936507360328
YDL153C	0	0	1.0	1.0		0.0
YDL154W	0	0	1.0	1.0		0.0
YDL155W	16	2	0.0003001938487813631	0.0005452984284085973	0.09754674801481034	21.8094614421692
YDL156W	236	30	6.960850223087781e-49	2.0741891001542917e-47	0.09920008272692576	22.179113328496538
YDL157C	151	64	1.0457629750987095e-14	5.109756049101681e-14	0.3307545363151185	73.94996195671935
YDL159W	161	392	4.094398587016366e-12	1.6040113265620656e-11	1.9000410048102185	425.8940793011915
YDL159W-A	296	516	2.6293275682754806e-05	5.3168997345823803e-05	1.360381675017355	304.15357035915315
YDL160C	45	10	2.993016578106181e-08	8.138457844297233e-08	0.17341644091521838	38.77237589429832
YDL160C-A	164	163	0.024567474592834163	0.035137415166224636	0.7756156061665407	173.41181536711517
YDL161W	97	22	2.566015158291571e-16	1.4383190229371175e-15	0.17699203763511978	39.16801240316946
YDL164C	70	10	8.544837176458752e-15	4.200116119813187e-14	0.11148199773121181	27.417608652725026
YDL165W	178	541	9.28687406470205e-25	8.931239589649078e-24	2.3718108168994334	531.268678582506
YDL166C	214	210	0.006792136170062244	0.010523053640632532	0.7657875545087913	172.02977060012142
YDL167C	96	88	0.027358795890941087	0.03887828889765313	0.7153428187752756	159.9360505999465
YDL168W	131	312	1.944820690020491e-09	5.9461264158999695e-09	1.8586006339310428	412.397089193877
YDL169C	87	86	0.10202358929976066	0.1322076750930427	0.7714041682090748	174.47569145474523
YDL170W	71	97	0.7395665476703366	0.8191924529376166	1.066144738866096	235.05752899555085
YDL171C	0	0	1.0	1.0		0.0
YDL173W	158	257	0.02057982463783192	0.029640513772144095	1.269342493154747	282.01416811534284
YDL174C	14	5	0.01678805547004057	0.024549350561138703	0.27870499432802953	62.31274697762628
YDL175C	156	400	8.986245442535693e-14	4.053325297256688e-13	2.000958933637135	447.3735679675074
YDL176W	94	30	1.3839816590248275e-12	5.636882805277467e-12	0.24905552684632423	57.53985571246505
YDL177C	214	341	0.013836146361106331	0.020402994287877566	1.2434931242261802	278.8349836602962
YDL178W	45	18	1.8056172109657148e-05	3.7259076355449677e-05	0.31214959364739303	69.7902766230732
YDL179W	0	0	1.0	1.0		0.0
YDL180W	157	166	0.09421224689327845	0.12277693901727722	0.8251087984947014	185.58879286170185
YDL181W	346	500	0.09188414363784851	0.11985160128402514	1.1277080695353794	252.1325021775924
YDL182W	1	0	0.901070629402461	0.9702410016277013	0.0	0.0
YDL183C	194	108	1.3430009189542077e-12	5.4855101455295805e-12	0.4344350014680213	97.13079735042484
YDL184C	42	0	6.928289579401879e-13	2.885198651060116e-12	0.0	0.0
YDL185W	0	0	1.0	1.0		0.0
YDL186W	172	173	0.027758728212169306	0.039436869058346265	0.7849110421656832	174.47569156155174
YDL188C	25	0	4.800827236752365e-08	1.2670746874053624e-07	0.0	0.0
YDL189W	17	27	0.5873504822656328	0.6649316188011131	1.2394175041881783	277.10845126346044
YDL190C	5	7	1.0	1.0	1.0925235777658755	244.265968119507
YDL191W	70	0	8.697876824706129e-21	6.413011489600635e-20	0.0	0.0
YDL192W	0	0	1.0	1.0		0.0
YDL193W	97	123	0.9924600542419397	1.0	0.9895463922327151	218.98479660310664
YDL194W	6	3	0.2961488164167133	0.3554898441270128	0.3901869920592413	87.23784575891845
YDL195W	0	0	1.0	1.0		0.0
YDL197C	111	100	0.012433665544711831	0.018424635544353966	0.7030396253319664	157.1853076295328
YDL198C	7	10	1.0	1.0	1.1148199773121181	274.1760865272502
YDL199C	117	169	0.3488939952850951	0.41413609223623987	1.1272068659489192	253.51168842727185
YDL200C	196	538	1.1875561143780922e-20	8.689103325430545e-20	2.1420469564068556	478.9179695961252
YDL201W	0	1	1.0	1.0		0.0
YDL202W	128	791	2.3736350798639802e-74	1.7063469180372189e-72	4.8224673549821855	1078.2052499435476
YDL203C	211	200	0.002547867925843734	0.004171929680171218	0.7396909802070927	166.20670137420333
YDL204W	192	15	3.0077168855593095e-45	7.826868691788048e-44	0.060966717509256446	13.560286907283984
YDL205C	21	47	0.04235686898202997	0.058500084898091824	1.7465512977889852	390.4932143735907
YDL206W	19	14	0.15683823733278054	0.19767186125374114	0.5750124093504608	128.56103586271544
YDL207W	56	148	3.3985357083950643e-06	7.520191942662567e-06	2.0624169580274185	461.11432764347
YDL208W	322	33	1.8077315622639568e-70	1.1178778725354855e-68	0.07997621576369543	17.8810491334558
YDL209C	229	366	0.009691359647909648	0.0145712442706218	1.2472352759273566	278.8563454031494
YDL210W	9	1	0.00869701958139009	0.01327051196937501	0.08670822045760919	17.447569153735355
YDL211C	0	0	1.0	1.0		0.0
YDL212W	9	0	0.002212430392175183	0.003649938951634962	0.0	0.0
YDL213C	271	63	1.21357395245683e-42	2.932463781755979e-41	0.1814153542415661	40.56076961506988
YDL214C	9	1	0.00869701958139009	0.01327051196937501	0.08670822045760919	19.386187941366437
YDL215C	49	2	1.5980436070984954e-13	7.053222397869107e-13	0.0318519993517748	7.121456796955286
YDL216C	131	125	0.02122032524600283	0.03053242193889474	0.7446316642351933	166.5449782889524
YDL217C	171	185	0.12246263494154448	0.15685581593514972	0.8442642518240895	188.67720130046143
YDL218W	204	127	9.684655491165338e-11	3.347142652024751e-10	0.4858210587404279	109.47494366162556
YDL219W	261	465	2.199591424194265e-05	4.477823108156184e-05	1.390321465958216	310.8474964166309
YDL220C	29	54	0.12797125833604045	0.16340202191176037	1.453110177324071	314.05624477723865
YDL222C	269	1	9.353042396639335e-76	6.896070105522157e-74	0.002901018528321497	0.6486085186695816
YDL223C	18	0	4.990091811368946e-06	1.0837620093346982e-05	0.0	0.0
YDL224C	7	0	0.008945291127552872	0.013498916104580573	0.0	0.0
YDL225W	71	5	8.160471852645604e-18	5.1178706242709784e-17	0.05495591437454103	12.116367470130658
YDL226C	1	0	0.901070629402461	0.9702410016277013	0.0	0.0
YDL227C	0	0	1.0	1.0		0.0
YDL229W	31	0	9.251522822928462e-10	2.893176060612376e-09	0.0	0.0
YDL230W	105	180	0.020408111059643116	0.0294005628016051	1.3377839727745418	296.27947627088145
YDL231C	54	73	0.8347189634088125	0.9131574583534489	1.0549500155675784	235.8652866897022
YDL232W	344	608	1.9797989495140816e-06	4.5199776731462815e-06	1.3792656463489459	308.8828375947954
YDL233W	171	275	0.022031818762810504	0.03166041721762199	1.254987401360133	278.95822777044606
YDL234C	24	0	9.293668148403663e-08	2.390334772874305e-07	0.0	0.0
YDL235C	131	279	1.5924619800491535e-06	3.669170211243061e-06	1.6620178745729517	371.593266645134
YDL236W	375	233	1.0538915110458245e-18	6.926777234313756e-18	0.4848723687989505	108.87283151123658
YDL237W	172	361	9.455167255249565e-08	2.428613974316224e-07	1.6378779550393734	364.0793332740383
YDL238C	1477	349	2.0789802587596977e-223	7.970810312084681e-221	0.18439439435162525	41.19892852144553
YDL239C	135	53	1.889830901075928e-14	9.072134818103223e-14	0.3063690456168858	68.49786408096706
YDL240W	0	0	1.0	1.0		0.0
YDL241W	5	1	0.1238853861985669	0.15836071483173111	0.15607479682369652	34.8951383027867
YDL243C	0	0	1.0	1.0		0.0
YDL244W	149	74	7.365664362166264e-12	2.79788214972379e-11	0.38756828741454846	86.65235685925322
YDL245C	9	2	0.025398567210887357	0.036155237631141875	0.17341644091521838	34.89513830747071
YDL246C	178	188	0.07202170648407666	0.0962800636889644	0.8242152191813188	183.2482123880934
YDL247W	124	123	0.05072176220605707	0.06925471378134715	0.7740806455368819	173.0686294816606
YDL248W	83	25	9.158701546397106e-12	3.451618125382029e-11	0.23505240485496465	54.65503587976432
YDR001C	77	0	9.352429029675444e-23	8.027734231293057e-22	0.0	0.0
YDR002W	4	0	0.07837978229580161	0.10348074563433313	0.0	0.0
YDR003W	152	101	2.670251596087346e-07	6.590822716351214e-07	0.5185379762892549	116.3171276705858
YDR003W-A	234	533	1.340232246475268e-13	5.951873088400979e-13	1.7775185193809884	398.1624755430525
YDR004W	155	253	0.01988185907495148	0.028678347514433402	1.273771728915975	284.7893546049941
YDR005C	130	45	8.724476099714101e-16	4.676091523714427e-15	0.27012945604101324	61.7375523718956
YDR006C	0	0	1.0	1.0		0.0
YDR007W	256	245	0.0012243485967850737	0.002083203781097917	0.7468422894883916	166.97868918426104
YDR009W	108	140	0.9792287610474805	1.0	1.0115959053387737	226.17219273327976
YDR011W	4	0	0.07837978229580161	0.10348074563433313	0.0	0.0
YDR012W	43	20	0.0001569402711237054	0.0002930400971533863	0.36296464377603843	85.20905864414928
YDR013W	256	532	1.7252458531688756e-10	5.822704754444956e-10	1.6217146857462217	362.5822964474167
YDR014W	81	39	2.843793157726847e-07	7.010139069904456e-07	0.37573562198297317	84.00681443717444
YDR014W-A	222	150	1.0098928710780728e-09	3.1513260453445453e-09	0.5272797189989747	117.88898075779002
YDR016C	212	784	1.798964667490077e-46	4.8801159446865255e-45	2.885911337494766	645.2308591719066
YDR017C	18	0	4.990091811368946e-06	1.0837620093346982e-05	0.0	0.0
YDR018C	137	208	0.13651066928558456	0.1736118662232191	1.1848013773477692	266.1709454035134
YDR019C	3	0	0.1679259784367358	0.20874274647087307	0.0	0.0
YDR020C	225	185	8.25123481860986e-06	1.7601206024415914e-05	0.6416408313863079	144.23323828394012
YDR021W	198	382	3.097069083849284e-06	6.8875654683748e-06	1.505570009763941	334.92318679920294
YDR022C	97	0	2.2666991798210714e-28	2.687791130546594e-27	0.0	0.0
YDR023W	9	0	0.002212430392175183	0.003649938951634962	0.0	0.0
YDR025W	90	0	2.0872957229311187e-26	2.2270941934279892e-25	0.0	0.0
YDR026C	185	171	0.0023649006954233227	0.0038845581157056397	0.7213186555905975	160.40507129658917
YDR027C	59	35	0.00032332400948190853	0.000584728420921527	0.46293371939232025	106.45974397775272
YDR028C	0	0	1.0	1.0		0.0
YDR030C	70	71	0.19140960595634401	0.23637462827033165	0.7915221838916038	176.96820134876728
YDR031W	258	504	3.5150349784043675e-08	9.481691445029792e-08	1.5244515038593616	340.8362345992834
YDR032C	3	1	0.45177011639034037	0.5216080986470282	0.2601246613728275	58.15856384578453
YDR033W	0	0	1.0	1.0		0.0
YDR034C	14	3	0.0031107258726918744	0.0050294586713103655	0.1672229965968177	37.387648186575774
YDR034C-A	286	0	3.2914037403059064e-81	2.666037029647784e-79	0.0	0.0
YDR034W-B	275	5	1.1657755813334797e-74	8.486551099049167e-73	0.01418861789306332	3.1722853004856018
YDR035W	117	43	1.4865079957286131e-13	6.586215318517145e-13	0.28680411382132265	63.58012489819066
YDR036C	125	78	5.037475143304855e-07	1.2106360028895204e-06	0.48695336608993317	108.0087614384017
YDR037W	82	22	1.2666330283112225e-12	5.195725068343681e-12	0.20936862988544655	46.81055138755438
YDR038C	28	15	0.007831403049567455	0.012045573398786423	0.41805749149204424	93.46912046643942
YDR039C	39	0	4.91185182562644e-12	1.9073639330977487e-11	0.0	0.0
YDR040C	37	0	1.8155158843457952e-11	6.680122745280019e-11	0.0	0.0
YDR041W	51	25	7.080404213217684e-05	0.00013701010979210937	0.38253626672474644	85.52729976758489
YDR042C	137	4	7.76707648752725e-37	1.4742064976821523e-35	0.022784641872072485	5.094180773440658
YDR043C	11	0	0.0005593034905308247	0.0009815545846941632	0.0	0.0
YDR044W	1	0	0.901070629402461	0.9702410016277013	0.0	0.0
YDR045C	333	334	0.001729748317133347	0.0029129670781358353	0.7827174495362559	175.52359354601043
YDR046C	27	34	1.0	1.0	0.9826931651862374	219.71013006788107
YDR047W	71	258	6.50076148083521e-16	3.5137104582973017e-15	2.835725181726317	625.2045614670769
YDR049W	131	127	0.02888216679714661	0.04091166040650004	0.7565457708629565	170.48006491559457
YDR050C	40	3	2.1892622364528268e-10	7.337090397342777e-10	0.05852804880888619	13.085676863105888
YDR051C	218	243	0.14734211841386963	0.1867264263988903	0.8698664134898682	195.2847189070584
YDR052C	102	14	2.5641821994416806e-21	1.9794109837569267e-20	0.10711015468292898	23.94764393471409
YDR054C	31	1	4.37795469587555e-09	1.2865415153796776e-08	0.025173354326402667	5.62824811349892
YDR055W	145	2	2.0271978599476337e-40	4.5540683174057975e-39	0.010763779091289416	2.3900779663749883
YDR056C	104	79	0.000521206833434047	0.0009214449735872131	0.5927840840900013	132.5344194847493
YDR057W	172	343	2.261518984177395e-06	5.140709754151857e-06	1.5562109101897648	346.9343230393813
YDR058C	150	24	4.5877717237247924e-29	5.661861627283537e-28	0.12485983745895722	27.91611064173166
YDR059C	104	34	1.5887234182198353e-13	7.022865778771923e-13	0.2551222640387347	57.04012990647232
YDR060W	16	0	1.9017794024395575e-05	3.893634870733864e-05	0.0	0.0
YDR061W	104	35	3.388334988431284e-13	1.4563762719333569e-12	0.2626258600398739	58.71778078310435
YDR062W	60	48	0.018345890252443414	0.026576124645290192	0.6242991872947861	139.58055322427165
YDR063W	338	450	0.6204201813525132	0.6981092668672086	1.0389594463115894	232.2901218369702
YDR064W	583	441	3.7369797398311297e-17	2.2019846807140192e-16	0.5903000463057476	131.97903939140167
YDR065W	261	152	3.2074973253538852e-15	1.6411314162019745e-14	0.45447067274333086	102.27885363518872
YDR066C	218	78	8.57596844159482e-25	8.289141934052405e-24	0.27921637963872314	62.14202712849001
YDR067C	297	618	5.122325304842703e-12	1.9810687846772285e-11	1.6238084922061358	363.050428852814
YDR068W	230	690	1.6204152444110415e-30	2.208295751328886e-29	2.341121952355448	523.4270745487373
YDR069C	83	81	0.0947792124033444	0.12348782295687213	0.7615697917300854	170.27145795883573
YDR070C	231	222	0.0024864932159580793	0.004076346204382815	0.7499698029190612	167.6779373133277
YDR071C	48	318	4.276017338081382e-32	6.337983430748976e-31	5.169977644784947	1159.5363664256793
YDR072C	110	92	0.0029559651264867703	0.004799479232757035	0.6526764230809128	147.51126641475653
YDR073W	198	200	0.019873637775622007	0.02867368059397947	0.788256549614629	175.35245381525655
YDR074W	22	6	0.00044080657177086164	0.0007858272145859346	0.21282926839594984	47.58427951018733
YDR075W	121	255	6.736248874620379e-06	1.4487721495116605e-05	1.6445898012414304	367.69670532499777
YDR076W	95	93	0.07539702469207918	0.10058183461010145	0.7639450581370408	172.6391052359331
YDR077W	59	0	1.0894695352125752e-17	6.722681649149699e-17	0.0	0.0
YDR078C	255	480	7.158121382207046e-07	1.691304686486143e-06	1.4689392642230261	328.42483113106044
YDR079C-A	508	852	1.665129356306876e-06	3.822817935377582e-06	1.3088162095845417	292.62458499539395
YDR079W	188	53	2.1899035790140475e-26	2.3236412330091857e-25	0.2199990487142531	49.187296018189485
YDR080W	90	71	0.0026385767180278075	0.004310924632209637	0.6156283652490252	137.64193439703791
YDR081C	107	50	1.347880095851767e-09	4.176540103040685e-09	0.3646607402422816	83.16131091426074
YDR082W	234	256	0.08820601928194001	0.11526308041136947	0.8537424783518442	190.87938904479628
YDR083W	313	72	2.403585868694622e-49	7.512512136338463e-48	0.1795109484234209	40.13498335153565
YDR084C	602	477	3.019343205075079e-15	1.547615220355328e-14	0.6183361967184654	138.24735027019602
YDR085C	34	7	1.019681467832996e-06	2.378016269873301e-06	0.16066523202439348	35.921465897658415
YDR086C	154	25	1.2450997448151249e-29	1.5772177604475292e-28	0.1266840883309225	29.456934931645627
YDR087C	311	1074	1.0218590219078298e-57	4.555590104644906e-56	2.6949249483705797	602.5302016129774
YDR088C	28	13	0.002706300987022275	0.004415301269890809	0.36231649262643834	81.00657109234736
YDR089W	6	0	0.018203602824765068	0.02638329633196167	0.0	0.0
YDR090C	136	441	1.5305550099280816e-22	1.3021038257539048e-21	2.5304774043841975	565.7630878969456
YDR091C	25	1	2.2273634299223415e-07	5.530901159535141e-07	0.031214959364739305	6.979027660557342
YDR092W	47	102	0.0032751298960108535	0.005283386264223961	1.6935775825550048	382.36162173751353
YDR093W	8	0	0.00443378004941839	0.006985936729919223	0.0	0.0
YDR096W	6	0	0.018203602824765068	0.02638329633196167	0.0	0.0
YDR097C	56	3	7.4315018007233e-15	3.678017801717701e-14	0.04180574914920442	9.346912045523723
YDR098C	23	0	1.8005837890412692e-07	4.514018034340165e-07	0.0	0.0
YDR099W	2	0	0.3743529530005294	0.43909929282195487	0.0	0.0
YDR100W	66	15	1.851560299818386e-11	6.795356275849099e-11	0.1773577236632915	42.29713733354111
YDR101C	82	108	0.9090978013995413	0.9779688469601127	1.027809637619465	231.92500453294585
YDR103W	1	0	0.901070629402461	0.9702410016277013	0.0	0.0
YDR104C	48	10	5.1407461977752e-09	1.4992105163998565e-08	0.16257791335801722	36.34910239853286
YDR105C	205	166	1.1708970957349216e-05	2.4459968026049887e-05	0.6319125920178933	140.59691649196395
YDR106W	151	40	2.0521638812122668e-22	1.7204073587247446e-21	0.20672158519694903	47.06252206159972
YDR107C	96	11	2.8177482502402405e-21	2.1635340703780538e-20	0.08941785234690945	21.80946142981888
YDR108W	181	230	0.9722104607447154	1.0	0.991635449432326	221.70944230585965
YDR109C	167	202	0.6174640047280127	0.6949188828162036	0.9439254179157696	212.087217820179
YDR110W	96	50	1.478857646402607e-07	3.738422120642371e-07	0.40644478339504303	90.87275598362596
YDR111C	212	163	9.313204098840436e-07	2.1799038165417724e-06	0.6000045255250598	133.51895646778456
YDR113C	108	114	0.1679451726518396	0.20874274647087307	0.8237280943472872	184.16878553321507
YDR114C	1001	1624	4.364820901057544e-09	1.2865415153796776e-08	1.2660612889194962	283.0654576349979
YDR115W	997	1622	3.021072307077311e-09	9.096432899477286e-09	1.2695753282248534	283.8511250615592
YDR116C	329	237	9.550427105883648e-12	3.5828118907982297e-11	0.5621539034531319	125.68613647356288
YDR117C	223	191	4.800020558460354e-05	9.402220106166721e-05	0.6683920671149335	150.22122318401247
YDR118W	70	210	3.1489156960688024e-10	1.03719439679792e-09	2.3411219523554476	518.512266503671
YDR119W	4	0	0.07837978229580161	0.10348074563433313	0.0	0.0
YDR119W-A	51	4	7.369012196306443e-13	3.0642942256658247e-12	0.061205802675959424	13.68436796281358
YDR120C	28	8	8.252733014727698e-05	0.00015794165579933108	0.2229639954624236	49.85019758210103
YDR121W	103	97	0.034480528453893655	0.04829457358459387	0.734915305431969	164.31205902487298
YDR122W	3	0	0.1679259784367358	0.20874274647087307	0.0	0.0
YDR123C	426	45	5.120853952692829e-92	4.674608108243883e-90	0.08243387156181155	18.430530793586
YDR124W	195	343	0.0004588576918835251	0.0008167411284500628	1.3726578284750748	307.7930147665862
YDR125C	202	343	0.0016800660466240052	0.0028326179519597345	1.3250904779833643	297.1269201914168
YDR126W	141	487	5.317236670012479e-27	5.903364495992619e-26	2.6953342572035535	602.6217147590512
YDR127W	19	4	0.0004033815660260176	0.0007220191055759811	0.16428925981441742	34.89513830747071
YDR128W	33	23	0.03217622579767232	0.045298769782720565	0.543897019234094	121.60426986518743
YDR129C	0	0	1.0	1.0		0.0
YDR130C	380	68	4.0907459054289895e-68	2.4253484228991875e-66	0.1396458708422548	31.221965850117623
YDR131C	148	2630	0.0	0.0	13.867456609673038	3101.659083664466
YDR132C	53	2	1.2010450833105244e-14	5.858532887293321e-14	0.029448074872395574	6.583988359483258
YDR135C	0	0	1.0	1.0		0.0
YDR137W	95	109	0.4732250819650865	0.5441507626103342	0.8953764659885749	202.0244848707211
YDR138W	0	0	1.0	1.0		0.0
YDR139C	268	459	0.00017676140430826915	0.00032898214763005045	1.3365360399641177	299.47320186627667
YDR140W	178	1	2.4383142620843628e-50	7.922454983755464e-49	0.004384123506283611	0.9802005139960837
YDR141C	32	2	9.6572278881524e-09	2.7318601861664756e-08	0.04877337400740517	10.9047307210846
YDR142C	274	260	0.0005815388792872284	0.0010177815261049454	0.7405008608423558	166.1976477566891
YDR143C	15	0	3.722304743968461e-05	7.390595174612483e-05	0.0	0.0
YDR144C	111	157	0.46233426142171286	0.5322026295909268	1.1037722117711872	244.5775319379288
YDR145W	124	151	0.7188442158845916	0.7976216642007112	0.9502941258217007	212.16244090909453
YDR146C	22	0	3.4916065256931675e-07	8.497769415684047e-07	0.0	0.0
YDR147W	108	146	0.7200991875064959	0.7988600361400189	1.0549500155675784	235.86528674526977
YDR148C	35	2	1.3827615585075784e-09	4.275409528482303e-09	0.044592799092484724	9.970039515464284
YDR150W	0	0	1.0	1.0		0.0
YDR151C	178	0	4.7998277633943224e-51	1.6430838968619491e-49	0.0	0.0
YDR152W	286	182	6.983415715110489e-14	3.167320487192462e-13	0.4966016262572162	111.02998550871406
YDR153C	88	6	6.311666092312176e-22	5.134143097155208e-21	0.05320731709898746	11.89606987573227
YDR155C	19	0	2.561829292681808e-06	5.757358445569784e-06	0.0	0.0
YDR156W	422	144	7.156633410694976e-49	2.1215360177787014e-47	0.26628875287455334	59.95017835475806
YDR158W	127	129	0.07183683792517166	0.09609994298852342	0.7926633381990887	177.22334027972892
YDR159W	1	0	0.901070629402461	0.9702410016277013	0.0	0.0
YDR160W	0	0	1.0	1.0		0.0
YDR161W	0	0	1.0	1.0		0.0
YDR162C	714	325	1.2885431745357645e-58	5.928329437404145e-57	0.35521224767297876	79.30713253745098
YDR163W	417	1000	1.0825508944710181e-27	1.2501506413861094e-26	1.8714004415311334	418.4069341052967
YDR164C	124	147	0.5637249805610196	0.6399491439412601	0.9251207714952979	205.1834133186791
YDR165W	132	201	0.13706911196029567	0.17428354253452583	1.1882967485440532	264.99315554762336
YDR166C	67	86	1.0	1.0	1.0016740691670074	226.5579873860822
YDR167W	175	391	7.728039844855673e-10	2.448702873155095e-09	1.7435784445161524	389.82854506151216
YDR168W	88	38	6.853788360208662e-09	1.96589211269626e-08	0.3369796749602539	75.34177588645733
YDR169C	593	52	1.6821233225597239e-133	3.582922677052212e-131	0.06843077095136778	15.299723372457125
YDR169C-A	165	259	0.04638865348000398	0.06376222422645864	1.2249506781011332	274.93139262346773
YDR170C	0	0	1.0	1.0		0.0
YDR170W-A	84	0	1.0096809956238244e-24	9.69394892459535e-24	0.0	0.0
YDR171W	70	0	8.697876824706129e-21	6.413011489600635e-20	0.0	0.0
YDR172W	9	0	0.002212430392175183	0.003649938951634962	0.0	0.0
YDR173C	117	25	4.430004605446628e-20	3.13755621747827e-19	0.16674657780309457	36.96518889134001
YDR174W	428	378	1.3659256726975326e-07	3.4574993590156293e-07	0.6892087990579122	154.09301730993766
YDR175C	262	547	6.675325711489563e-11	2.3422695647819694e-10	1.6292540813466032	364.26795140839374
YDR176W	131	70	1.665909164019027e-09	5.115132729457247e-09	0.4169937319717083	92.52498794588428
YDR177W	1	0	0.901070629402461	0.9702410016277013	0.0	0.0
YDR178W	249	258	0.01867887419764238	0.027031254532119103	0.8085802727010785	180.78204181923977
YDR179C	374	316	4.946748895100245e-08	1.303195276945557e-07	0.659353419736472	147.417963973301
YDR179W-A	348	316	1.0032613253996004e-05	2.1126898141241677e-05	0.7086154568432198	158.43194978413027
YDR180W	47	3	2.434219731767977e-12	9.76234147656739e-12	0.04981110536926485	11.13674626754656
YDR181C	207	313	0.0709774806082987	0.09501664128918198	1.1799857827492033	263.820731675883
YDR182W	112	158	0.4732815361809932	0.5441507626103342	1.1008847275957165	243.95716163115628
YDR182W-A	272	1044	3.5093007969301515e-64	1.8515586131325965e-62	2.995258968454764	667.8648265669391
YDR183W	208	317	0.05719263553239987	0.07766584343490712	1.189319966180572	266.74648991777576
YDR184C	118	48	2.5844663694293717e-12	1.029312056134925e-11	0.31744026472616244	70.37674953866897
YDR185C	197	486	3.907406503558058e-15	1.981613298233015e-14	1.925186580109556	430.43241665719415
YDR186C	403	155	2.1737974137758162e-41	5.102656704744783e-40	0.30014384004557026	67.10603521653688
YDR188W	29	0	3.442562354888261e-09	1.0231615557086505e-08	0.0	0.0
YDR189W	81	52	0.00010430008756239656	0.00019815982939258098	0.5009808293106308	112.00908592240678
YDR190C	28	0	6.646243726657678e-09	1.9082649861212332e-08	0.0	0.0
YDR191W	117	79	1.063680394292986e-05	2.236645684672381e-05	0.5269191858577789	116.80999689917736
YDR192C	117	175	0.21598598027016017	0.2641155374300853	1.167226044621662	260.96791461028744
YDR194C	32	0	4.799644048185989e-10	1.54550688248139e-09	0.0	0.0
YDR194W-A	382	826	1.5039330710888557e-17	9.160961742203198e-17	1.6874055258687608	377.26942726560407
YDR195W	267	208	6.975790127413707e-08	1.816927944871206e-07	0.6079317928713273	136.5746049799563
YDR196C	212	399	6.456780699410685e-06	1.3907470337944138e-05	1.4687227342607292	326.8347461328698
YDR197W	118	102	0.004195324881693062	0.006681615451292384	0.6745605625430952	151.01677499551755
YDR198C	130	1085	1.2381834491424406e-119	1.924538652977885e-117	6.513121328988873	1457.543084275793
YDR200C	138	240	0.004826826564204301	0.0075885947432309826	1.357172146293013	303.43598520079587
YDR201W	374	974	1.475238070553304e-32	2.262425105000547e-31	2.0323108570358346	454.3832181848739
YDR202C	244	164	1.0968339626425869e-10	3.7704077221503395e-10	0.524513661456685	117.27054677133042
YDR204W	198	6	1.5940959021447891e-52	5.802307299515621e-51	0.02364769648843887	5.287142166544077
YDR205W	140	70	4.112658126173466e-11	1.4645137389240621e-10	0.39018699205924134	87.2378457686768
YDR206W	38	30	0.06003616407663536	0.08114406101168742	0.6160847243040652	142.33543253691064
YDR207C	1	0	0.901070629402461	0.9702410016277013	0.0	0.0
YDR208W	36	0	3.492220877059646e-11	1.2513247516492226e-10	0.0	0.0
YDR210W	40	25	0.005921066595173162	0.009213218070573823	0.4877337400740516	113.40919947274944
YDR211W	37	1	8.708588481839449e-11	3.022516135127258e-10	0.021091188759958992	4.715559230311601
YDR212W	17	1	4.310603503491418e-05	8.498553564819728e-05	0.045904352006969566	10.263275970759548
YDR213W	8	4	0.19246726913369788	0.23742583972284353	0.39018699205924134	87.23784576867679
YDR214W	151	4	9.609187206215715e-41	2.1756864418482904e-39	0.020672158519694905	4.591465567177934
YDR216W	24	2	1.718134725012013e-06	3.9373848588195574e-06	0.06503116534320688	14.539640961446134
YDR217C	31	10	8.028949358124245e-05	0.00015386367130480684	0.25173354326402664	56.28248113498919
YDR218C	185	316	0.0021351015885808676	0.0035642871512129373	1.3329631296294084	298.0233433081216
YDR219C	94	3	1.7511576759318812e-25	1.7730471468810297e-24	0.024905552684632425	5.56837313377328
YDR221W	102	205	0.00022553111196367746	0.0004166493494709634	1.5683986935714602	350.6619290597875
YDR222W	39	10	9.533640544013695e-07	2.226064424223417e-06	0.2000958933637135	49.21109247296624
YDR223W	83	86	0.19154304126211336	0.23644273182899403	0.8085802727010784	182.88415845331176
YDR224C	85	4	2.5204581390702634e-22	2.0946755430336828e-21	0.036723481605575654	8.115148444231158
YDR225W	39	0	4.91185182562644e-12	1.9073639330977487e-11	0.0	0.0
YDR226W	90	107	0.6509298229510733	0.7298688656251944	0.9277779588964183	207.4322109992933
YDR227W	18	5	0.0018231785491610278	0.0030605609386164805	0.21677055114402297	48.46546987148711
YDR228C	9	3	0.05941482806036276	0.08034203531040354	0.2601246613728276	52.34270746120608
YDR229W	22	5	0.0001776383762225858	0.00033018691068393375	0.17735772366329153	39.65356625848944
YDR231C	270	101	4.8304831573863976e-29	5.94863140002766e-28	0.2919176755406176	65.91303900369408
YDR232W	77	40	2.619456574571348e-06	5.870808558207258e-06	0.405389082658952	91.71158146894888
YDR233C	2	0	0.3743529530005294	0.43909929282195487	0.0	0.0
YDR234W	44	2	4.066336169617868e-12	1.5951909489408157e-11	0.0354715447326583	7.930713250488175
YDR235W	148	160	0.15119800606130918	0.19123372176349002	0.8436475503983597	189.80125898760247
YDR236C	211	806	1.2568947865392437e-49	3.94994640294382e-48	2.980954650234583	666.4806035745623
YDR237W	174	275	0.03384890238217307	0.04743300136449253	1.233349687543579	275.7518113271351
YDR238C	0	1	1.0	1.0		0.0
YDR239C	105	209	0.00025720239729666957	0.0004728807502727451	1.5533158350548846	345.65938888833506
YDR240C	29	15	0.00511785580959808	0.008006743406147593	0.4036417159233531	93.05370214325308
YDR242W	55	24	6.598622025458804e-06	1.4207665768780825e-05	0.3405268294335197	76.13484721711018
YDR243C	97	326	6.957779195482387e-18	4.3779199292362366e-17	2.622700194047684	588.1809392515672
YDR244W	70	140	0.002727419653472547	0.004445972343288157	1.5607479682369654	344.0365750184748
YDR245W	38	1	4.537375449102226e-11	1.6137567228068585e-10	0.020536157476802177	4.59146556596152
YDR246W	174	243	0.41378264392148845	0.4815184106014731	1.0898326329930532	244.6670616624785
YDR246W-A	660	527	3.737666185735884e-16	2.064872068603945e-15	0.6231168024703642	139.31619612460233
YDR247W	3	5	0.9962692602856059	1.0	1.3006233068641377	290.79281922892267
YDR248C	181	516	2.8298857987731516e-21	2.1699564304992526e-20	2.2247125735090445	497.400313974957
YDR249C	119	176	0.2499069078827701	0.30276271902966306	1.1541665647466635	257.3516449875901
YDR251W	12	4	0.02377679225417264	0.03404888751338318	0.2601246613728275	58.15856384578453
YDR252W	282	619	4.325136975811835e-14	2.012448442386235e-13	1.7129485679763856	382.9803300167129
YDR253C	129	222	0.008799023240912918	0.013422594869626046	1.3429691819713423	300.2604924003133
YDR254W	127	232	0.0014921224268219639	0.0025223974358180817	1.4255650733502991	318.7272475432832
YDR255C	191	454	4.4831199151248445e-13	1.9027618178511426e-12	1.8549203601559743	414.7223243333398
YDR256C	96	308	6.427544185256299e-16	3.4806785884565895e-15	2.5036998657134646	559.7761768653871
YDR257C	261	108	3.6587849290629405e-25	3.634140263737646e-24	0.3229133727386824	72.86532710972307
YDR258C	91	6	9.311141955499041e-23	8.016224159592063e-22	0.05145322972209775	11.378849449748492
YDR259C	243	3	4.204209217271503e-67	2.4178407208528414e-65	0.00963424671751213	2.154020882909486
YDR260C	286	441	0.016201639183602286	0.023726923082479437	1.2033039405463315	269.03419563958903
YDR261C	28	0	6.646243726657678e-09	1.9082649861212332e-08	0.0	0.0
YDR262W	138	100	1.4582923636043366e-05	3.0243921323795672e-05	0.5654883942887555	125.5220802517916
YDR263C	150	106	2.633375762766974e-06	5.899705497340424e-06	0.5514642821103944	123.29615535348564
YDR264C	2	0	0.3743529530005294	0.43909929282195487	0.0	0.0
YDR265W	183	481	3.991237094411054e-17	2.3377598230042367e-16	2.0511469200054107	458.5945771574728
YDR266C	178	498	6.622769614572408e-20	4.639165414543961e-19	2.183293506129238	485.4128178440764
YDR267C	149	424	1.1229740496008602e-17	6.921997598343565e-17	2.220661538699575	496.4945852481573
YDR268W	151	372	7.267349564397013e-12	2.762361357888118e-11	1.9225107423316259	429.83415389765
YDR270W	43	54	1.0	1.0	0.9800045381953038	219.10900796702043
YDR272W	202	556	2.0963395554020176e-21	1.6447542678195094e-20	2.1479600750983976	480.2400222242576
YDR273W	136	242	0.0024804501056417236	0.00406759867623198	1.3886066482108295	311.7470075941705
YDR275W	13	0	0.0001435119129671424	0.00026875187609053596	0.0	0.0
YDR276C	39	0	4.91185182562644e-12	1.9073639330977487e-11	0.0	0.0
YDR277C	47	2	5.831203026737724e-13	2.453200336998438e-12	0.0332074035795099	7.424497511697708
YDR279W	12	0	0.0002828727229966027	0.0005148104525169183	0.0	0.0
YDR280W	161	199	0.7738601620337475	0.852743780773344	0.9645616325439631	215.6562895376564
YDR281C	118	347	1.5206227568516052e-15	8.001007753571437e-15	2.294828580416216	508.7652518822249
YDR282C	109	328	2.550690281861099e-15	1.3156071579357113e-14	2.3482813467051584	525.0277690047791
YDR283C	49	1	3.534097729727846e-14	1.6510638540751295e-13	0.0159259996758874	3.560728398477643
YDR284C	169	119	5.176801334229846e-07	1.2430807713217472e-06	0.5494941071603517	123.8880649442068
YDR285W	51	30	0.0007845308335030367	0.0013568972706606117	0.4590435200696957	102.63275972110183
YDR286C	249	933	6.72908863090357e-56	2.7062229871556943e-54	2.92405191639576	654.4590194751325
YDR287W	136	339	3.322668589532095e-11	1.1957864241801675e-10	1.9451969162953355	434.90631929623765
YDR288W	185	291	0.03252156045648962	0.04575134397878469	1.2275071858296132	273.9080748932552
YDR289C	48	9	1.8485349350947603e-09	5.660769122326926e-09	0.14632012202221548	32.71419216493093
YDR291W	33	55	0.27582436710985453	0.33248080805885	1.3006233068641377	290.7928191993519
YDR292C	88	100	0.45381827120232265	0.5236574794712194	0.8867886183164576	200.2505095543675
YDR293C	0	0	1.0	1.0		0.0
YDR294C	0	0	1.0	1.0		0.0
YDR295C	52	63	0.8372172518521823	0.9153681398102473	0.9454530961435462	211.3840108852825
YDR296W	132	35	9.651890204607479e-20	6.703867218200194e-19	0.2069173442738401	45.914655668883135
YDR297W	70	40	4.3093876005290803e-05	8.498553564819728e-05	0.44592799092484725	98.29616427891776
YDR298C	97	15	1.7390958879245887e-19	1.1949271746062497e-18	0.12067638929667257	26.70546299589805
YDR299W	121	92	0.00017840291226663927	0.00033150085571742886	0.5933422028008297	134.10115131589524
YDR300C	74	293	1.0202857363308011e-19	7.069473818841491e-19	3.0898591533339923	693.1872067990364
YDR301W	24	7	0.00033327266871283664	0.000601774291292786	0.22760907870122407	50.88874336506147
YDR302W	157	605	5.159040404099328e-38	1.0266311890648869e-36	3.0071736330680383	672.3426328744056
YDR303C	82	59	0.0008280763090695067	0.0014296808326204544	0.5614885983291521	125.53738778629604
YDR304C	259	11	3.0609445494950044e-66	1.692643471552478e-64	0.033143296622792695	8.083815820026825
YDR305C	148	338	3.64171822532915e-09	1.0795629646323682e-08	1.7822054502165348	398.4647550059345
YDR306C	27	4	2.9553440902511444e-06	6.595337160665244e-06	0.11561096061014557	25.848250594913825
YDR307W	61	24	3.754231236248535e-07	9.129210925862718e-07	0.3070323871941571	68.64617372075722
YDR308C	148	100	6.85257398170453e-07	1.6231117367702945e-06	0.5272797189989749	119.06787055320314
YDR309C	7	0	0.008945291127552872	0.013498916104580573	0.0	0.0
YDR310C	46	5	6.486115277326321e-11	2.2772679462700657e-10	0.08482325914331332	18.96474907738011
YDR311W	54	91	0.129559402827735	0.16520978396059957	1.3150746769404058	297.2548818303956
YDR312W	138	108	0.00013716793114319754	0.00025813245157216264	0.610727465831856	136.81906746581785
YDR313C	124	340	1.5666915815242965e-13	6.930802527189407e-13	2.1397351177442268	478.40108956803226
YDR314C	110	187	0.021344673137768305	0.030695977798275948	1.3266357730014207	296.60867559939464
YDR315C	161	566	7.069072285960078e-32	1.0397502485052791e-30	2.7434265528637343	613.3741702184308
YDR316W	156	16	7.882777697708423e-35	1.345218235594099e-33	0.0800383573454854	19.01337663477208
YDR317W	14	1	0.00031372117692670076	0.0005677188447153732	0.0557409988656059	12.462549395525253
YDR318W	121	508	2.809916457360118e-35	4.957002928306147e-34	3.276280858943712	732.5095148281102
YDR319C	302	67	1.0805190705234398e-48	3.18670008952836e-47	0.17312932760244484	38.70818322226327
YDR320C	89	76	0.011139138879379873	0.016621999920942824	0.6663867729551087	148.9904781408908
YDR320C-A	363	951	3.1844502849811845e-32	4.756824308812154e-31	2.0444508509550334	457.5781219452539
YDR321W	38	0	9.441706516429839e-12	3.544337739946998e-11	0.0	0.0
YDR322C-A	316	313	0.00138063319139377	0.0023394288402196735	0.772965370345206	172.81927675048598
YDR322W	111	107	0.04132099282978813	0.05711055750158893	0.752252399105204	168.18827918522638
YDR323C	125	200	0.05801760531630684	0.07867466356380114	1.2485983745895721	276.94554213753537
YDR324C	123	68	1.5520021006760004e-08	4.320214947235082e-08	0.4314262676427384	96.4581058717638
YDR325W	46	25	0.0005830962651862607	0.0010201967207442001	0.4241162957165666	98.61669519585342
YDR326C	7	2	0.08606552996430876	0.11274780474367646	0.2229639954624236	49.85019755820302
YDR328C	131	104	0.00030034185483751553	0.0005453950133156147	0.6195335446436808	138.515052836975
YDR329C	138	328	8.24606620519613e-10	2.6028060782701945e-09	1.854801933267118	414.6958464809513
YDR330W	64	171	4.1343170398717164e-07	1.0015356906614255e-06	2.0850617388165706	466.1772383900038
YDR331W	128	254	5.9272916083950116e-05	0.00011559123106096885	1.5485546247351138	346.2252004190788
YDR332W	158	0	1.8767879064684066e-45	4.906094204590821e-44	0.0	0.0
YDR333C	71	146	0.001232908069110383	0.0020965269974730374	1.6047126997365981	353.7979302278367
YDR334W	11	0	0.0005593034905308247	0.0009815545846941632	0.0	0.0
YDR335W	2	0	0.3743529530005294	0.43909929282195487	0.0	0.0
YDR336W	143	415	6.365199893466454e-18	4.022666438167646e-17	2.26472170216203	506.3455382916766
YDR337W	177	202	0.2826610898079605	0.34022267214013835	0.8905962982595114	200.1048890920624
YDR338C	77	137	0.024712135698478174	0.0353267443206433	1.3884576081069107	310.4307758124696
YDR339C	95	5	1.753520342934729e-24	1.6689146398490697e-23	0.04107231495360435	9.18293113192304
YDR341C	3	0	0.1679259784367358	0.20874274647087307	0.0	0.0
YDR342C	0	0	1.0	1.0		0.0
YDR343C	0	0	1.0	1.0		0.0
YDR345C	9	0	0.002212430392175183	0.003649938951634962	0.0	0.0
YDR346C	12	0	0.0002828727229966027	0.0005148104525169183	0.0	0.0
YDR347W	159	333	3.3433265296014254e-07	8.185385641437973e-07	1.6343681554179543	364.218006076724
YDR348C	16	3	0.0009129995325113088	0.0015739389422879306	0.1463201220222155	32.714192163253806
YDR349C	25	3	3.208563372798128e-06	7.1234296046839085e-06	0.09364487809421791	20.93708298167203
YDR350C	16	0	1.9017794024395575e-05	3.893634870733864e-05	0.0	0.0
YDR351W	11	0	0.0005593034905308247	0.0009815545846941632	0.0	0.0
YDR352W	48	541	6.348950049994071e-68	3.725797116073051e-66	8.795465112668731	1970.1213499879784
YDR353W	61	53	0.046813170259795554	0.06431498857240427	0.6780298550537636	151.593633632314
YDR354W	111	282	6.498739747143938e-10	2.0683039449820027e-09	1.9825717434361452	439.3048662663489
YDR356W	25	0	4.800827236752365e-08	1.2670746874053624e-07	0.0	0.0
YDR357C	135	574	3.4957971867072383e-40	7.73243446952051e-39	3.318034569511178	741.8447920873631
YDR358W	77	355	2.048114582701587e-27	2.323216363928368e-26	3.597828108598199	804.4009152216694
YDR359C	52	7	1.7276139487634992e-11	6.393505675250248e-11	0.10505034401594956	23.487112319304615
YDR361C	127	242	0.00032712279949139215	0.0005914125180367797	1.4870118437533293	333.83931527603244
YDR362C	144	16	1.425148900145667e-31	2.0593043529491784e-30	0.08670822045760919	20.59782468545432
YDR363W	72	27	1.2464704756867745e-08	3.507070306103053e-08	0.292640244044431	64.53210510445612
YDR363W-A	102	35	9.50579295983251e-13	3.924466282268253e-12	0.2677753867073225	61.579655821615496
YDR364C	77	97	0.9716885904510597	1.0	0.9830685254479586	216.97618062683597
YDR365C	59	10	7.094476400482175e-12	2.70200885954788e-11	0.13226677696923436	29.57215110634404
YDR366C	110	115	0.1438335563108391	0.1826422570862521	0.8158455288511409	182.4064047606833
YDR367W	254	470	2.4989520855581446e-06	5.673696582725973e-06	1.4439991044712082	322.8487205881547
YDR368W	252	392	0.018009835118026972	0.026301310757687435	1.2139150864065285	271.02350503039105
YDR369C	77	187	2.129310350529123e-06	4.847847912071649e-06	1.8951939614306008	418.2942863372967
YDR370C	100	467	5.041543836137184e-36	9.089002696434151e-35	3.644346505833314	816.5462363708095
YDR371W	125	437	9.165938468640678e-25	8.844515458582641e-24	2.728187448478215	605.1260096371958
YDR372C	78	116	0.3443894767422707	0.4090425197738123	1.1605561815095382	258.40070774521075
YDR373W	178	477	1.1905962515963128e-17	7.315298122788883e-17	2.091226912497282	464.94360267821713
YDR374C	97	350	6.344686252911215e-21	4.7572738775087874e-20	2.81578241692236	629.5514640704617
YDR374W-A	322	400	0.705747646288729	0.7847553584312608	0.969408675923581	216.739989473843
YDR375C	152	375	5.48608530801853e-12	2.111812356520386e-11	1.925264763450204	427.6364988754421
YDR376W	54	152	4.995210621901079e-07	1.2009806139863338e-06	2.1966082515927656	494.3477925277054
YDR377W	178	38	6.743722299715589e-30	8.73494300578026e-29	0.16659669323877718	37.247619535222704
YDR378C	72	354	6.759557133854452e-29	8.28874479249402e-28	3.8368387552492065	846.0876002036183
YDR379C-A	229	400	0.00020431040734068798	0.000378540319786178	1.3630986622156902	305.5229357969499
YDR379W	55	6	7.829954891065143e-13	3.24424139614666e-12	0.08513170735837992	19.03371180291361
YDR380W	152	45	8.306646484063175e-21	6.204094016863289e-20	0.2310317716140245	51.31637986505306
YDR381C-A	13	2	0.002047025641612941	0.0034262061888579807	0.12005753601822809	26.842414075740777
YDR381W	129	1	1.2347644565702717e-36	2.3055618148492314e-35	0.00604941072960064	1.35252474035335
YDR382W	6	0	0.018203602824765068	0.02638329633196167	0.0	0.0
YDR383C	143	432	7.256006982323107e-20	5.070388354233316e-19	2.3574934345397516	527.0874037106166
YDR384C	172	35	1.1102146379015764e-29	1.4157082888186178e-28	0.1587970316520168	36.30708031888153
YDR385W	5	0	0.037471506085270424	0.051977479859235454	0.0	0.0
YDR386W	62	144	9.498096755780585e-05	0.00018087269682945083	1.8124815115009918	408.0479881318765
YDR387C	124	208	0.02004456075083423	0.028898538199560706	1.3090144249729385	294.07596385697104
YDR388W	41	2	2.837053879570339e-11	1.0261570353087434e-10	0.03806702361553574	8.511009342588931
YDR389W	9	0	0.002212430392175183	0.003649938951634962	0.0	0.0
YDR390C	138	28	4.179734021181252e-24	3.852187557021375e-23	0.15833675040085152	35.14618247481913
YDR391C	79	102	1.0	1.0	1.0075714731656358	224.63745278682825
YDR392W	117	374	6.168101259285417e-19	4.124738411877957e-18	2.494528803934295	552.9992258297041
YDR393W	57	0	3.991792985898384e-17	2.3377598230042367e-16	0.0	0.0
YDR394W	78	34	6.297154432732307e-08	1.6483812081312473e-07	0.34016301871831295	75.09080396615254
YDR395W	7	0	0.008945291127552872	0.013498916104580573	0.0	0.0
YDR397C	140	458	1.1839294515378006e-23	1.0589079744625026e-22	2.5529377480447506	570.7847623193434
YDR398W	92	75	0.004314153546415914	0.0068613653333622565	0.6361744435748499	140.7062028577817
YDR399W	157	239	0.10347698099603402	0.13397031015492833	1.1879578484351425	265.60312275429425
YDR400W	132	608	7.124039013740321e-46	1.9145022601878777e-44	3.594449866242708	798.9150086295418
YDR402C	74	20	1.8931691016348708e-11	6.939206821862423e-11	0.21091188759958993	49.51337191421688
YDR403W	66	86	0.9837383835219938	1.0	1.0168509490028714	229.99068417582947
YDR404C	207	384	1.918171437887498e-05	3.9243699535008895e-05	1.447650289379214	324.5079286849831
YDR405W	225	84	1.7556831109523338e-24	1.6689146398490697e-23	0.29133962073756686	64.84937207908409
YDR406W	18	3	0.00026403819412896965	0.00048467400396926414	0.1300623306864138	29.079281922892267
YDR407C	18	4	0.0007354080762267346	0.0012762015227459115	0.17341644091521838	38.77237589718968
YDR408C	64	200	2.1061744437944986e-10	7.062745904526042e-10	2.4386687003702585	547.9627186489064
YDR409W	44	15	3.68731663589548e-06	8.140406131683265e-06	0.26603658549493725	59.48034937866133
YDR410C	175	258	0.16620749727391243	0.20874274647087307	1.1504942165861058	257.2270195024078
YDR411C	61	29	7.739459875119556e-06	1.6540183478934436e-05	0.37099746785960647	82.94745991155682
YDR412W	214	148	6.305560037563487e-09	1.8222751646245032e-08	0.5396978955585768	120.66543154354794
YDR414C	114	444	1.2477902997954203e-28	1.5139329143720382e-27	3.039351306566722	679.5369039370753
YDR415C	131	320	3.348534472306662e-10	1.0985408870642107e-09	1.9062570604420952	422.97137353509606
YDR416W	157	20	6.0708240170342434e-33	9.461601333865566e-32	0.09941069861381945	22.226202738386142
YDR418W	19	0	2.561829292681808e-06	5.757358445569784e-06	0.0	0.0
YDR419W	18	4	0.0007354080762267346	0.0012762015227459115	0.17341644091521838	38.77237589718968
YDR420W	0	0	1.0	1.0		0.0
YDR421W	74	30	3.4513897467237076e-08	9.314379368093873e-08	0.31636783139938485	73.09116806577488
YDR422C	59	29	1.8568055267437452e-05	3.824673561713209e-05	0.38357365321077963	85.75923821348357
YDR423C	182	337	6.874127847445173e-05	0.0001332876239064639	1.4449782013622452	323.0676266482699
YDR424C	249	753	1.3193998558680497e-33	2.125453381259707e-32	2.359926144743845	527.6313081318676
YDR425W	270	93	1.6417929082022638e-31	2.366403763175744e-30	0.26879548341858844	60.7433888824886
YDR427W	178	232	0.9040226844846662	0.9726911989656342	1.0171166534577978	227.4065192605775
YDR428C	200	399	3.205725917623698e-07	7.865243068367699e-07	1.5568460983163728	348.0790046260224
YDR429C	148	88	7.459007755503935e-09	2.1309862693444178e-08	0.4640061527190978	103.74230311145942
YDR430C	116	1	5.388076332739722e-33	8.420333421083191e-32	0.006727361932055885	1.5041007887670184
YDR432W	58	2	4.732570754374396e-16	2.597043359580835e-15	0.02690944772822354	6.016403155764272
YDR434W	68	76	0.4617492618219001	0.5316356365841336	0.8721826881324217	195.0022434620823
YDR435C	156	356	1.4434922868772896e-09	4.453829854191766e-09	1.7808534509370502	398.16247551801047
YDR436W	21	0	6.777318545781118e-07	1.6072725343005035e-06	0.0	0.0
YDR437W	164	200	0.6763420837272331	0.7546843856257892	0.9516755903883934	212.77523352989277
YDR438W	14	0	7.300391775615535e-05	0.00014055759324260107	0.0	0.0
YDR439W	49	130	1.2851511146570312e-05	2.6701242992747784e-05	2.070379957865362	462.89469192456914
YDR440W	37	5	1.845306355997677e-08	5.0916563308513204e-08	0.10545594379979496	23.577796151558
YDR441C	248	50	2.1043961694648638e-42	5.063758314055411e-41	0.15733346454001668	35.176550711272185
YDR443C	62	2	3.564275225216396e-17	2.1045325277432744e-16	0.025173354326402667	5.62824811349892
YDR444W	45	16	4.5703584968594976e-06	1.0016818489115462e-05	0.27746630546434936	65.91303900697095
YDR446W	123	32	1.0218327824380279e-18	6.723753240047023e-18	0.20302412594952396	45.3920498270291
YDR447C	138	13	1.3241946987103234e-31	1.9182477864692872e-30	0.07351349125753821	16.317870437050384
YDR448W	102	157	0.16734782153099761	0.20874274647087307	1.2011638775157036	268.5557212584094
YDR449C	137	98	1.063296951667202e-05	2.236645684672381e-05	0.5582237258657758	124.8074289755792
YDR450W	176	0	1.7390733955538248e-50	5.715092055902883e-49	0.0	0.0
YDR451C	75	303	8.781539394688164e-21	6.466406281543103e-20	3.15271089583867	704.8817937812411
YDR452W	36	18	0.0011755359259803372	0.0020060851959385517	0.3901869920592413	87.23784576908314
YDR453C	138	408	3.3893725375061277e-18	2.173052559999748e-17	2.3071926486981225	513.3853082211926
YDR454C	112	285	4.88223647384572e-10	1.5712222697866108e-09	1.9857730845872104	441.5933431536635
YDR456W	92	30	3.962817427515047e-12	1.557769174684828e-11	0.25446977742994	58.15856384465659
YDR457W	0	0	1.0	1.0		0.0
YDR458C	58	15	1.789971669675884e-09	5.487274558798511e-09	0.20182085796167654	48.13122524094065
YDR459C	177	118	3.050868288146804e-08	8.287927975971786e-08	0.5202493227456552	117.30286601363905
YDR460W	131	276	2.7922575677608146e-06	6.250787571892738e-06	1.6441467146313071	368.9295155431419
YDR461C-A	228	166	2.6220063766224915e-08	7.160094336161419e-08	0.5681670235248603	127.03054734515707
YDR461W	121	205	0.016934609300863174	0.02474363264463011	1.3221212127627184	295.59931213374284
YDR462W	245	195	6.969798176679569e-07	1.6501979956395308e-06	0.6211139873596087	138.30390186875658
YDR463W	47	0	2.6621572619317098e-14	1.2569841061879525e-13	0.0	0.0
YDR464W	28	1	3.1173320334541387e-08	8.44852805108141e-08	0.02787049943280295	6.231274697762626
YDR465C	102	285	6.0608219190646785e-12	2.3252693033049343e-11	2.1804567203310548	489.2161545591362
YDR466W	57	74	1.0	1.0	1.0131171021889074	226.51230128603692
YDR468C	74	3	6.870488511676334e-20	4.806834480614427e-19	0.031636783139938486	7.0733388454674015
YDR469W	194	523	1.9299964448581653e-19	1.3229332007603468e-18	2.103791720071992	470.36487976536
YDR470C	77	1	4.656436045868862e-22	3.793082677024338e-21	0.0101347270664738	2.2368678407998983
YDR471W	178	10	2.1009117723983518e-44	5.3461697358685495e-43	0.043841235062836104	9.747245337830526
YDR472W	178	6	5.946052164739857e-47	1.636160095665977e-45	0.026304741037701664	5.8812030839765015
YDR473C	64	108	0.09417929953486129	0.12276182040457555	1.3168810981999395	297.15391209963934
YDR475C	4	1	0.2382880720886954	0.28954039775662105	0.19509349602962067	43.61892287701964
YDR476C	76	154	0.001232232607691962	0.0020959981445833995	1.5812841257137675	353.54284861924805
YDR477W	51	79	0.3325531420188367	0.3958834857690602	1.2088146028501987	270.2662672714519
YDR478W	248	552	3.3126331354740643e-13	1.4281074334416302e-12	1.736961448521784	388.3491198984226
YDR479C	92	237	9.141211333646961e-09	2.5935424953035855e-08	2.0103112416965256	444.63160112093226
YDR480W	90	34	1.9957842932004038e-10	6.70583963093824e-10	0.29480794955587125	65.18871993518022
YDR481C	70	9	2.6245981416776362e-15	1.3500951621456248e-14	0.10033379795809062	22.11663696698276
YDR482C	244	564	7.409614181519081e-15	3.673507858441055e-14	1.803815274765673	403.2962705558525
YDR483W	97	4	1.1321024101221682e-25	1.1523399930287767e-24	0.03218037047911269	7.194873875090989
YDR484W	89	135	0.24223029579798677	0.29395788797936734	1.1837133466965748	266.61453975299065
YDR485C	64	187	7.001352029033083e-09	2.0062170163910943e-08	2.2801552348461915	509.796161288522
YDR486C	11	0	0.0005593034905308247	0.0009815545846941632	0.0	0.0
YDR487C	66	121	0.022637087619733723	0.03249772613606806	1.4306856375505517	319.8721012284015
YDR488C	131	289	2.3047114796005483e-07	5.718030940113354e-07	1.7215884077117671	384.91202169698016
YDR489W	188	380	3.150887612266999e-07	7.733996866473544e-07	1.5773516700267203	352.6636318375629
YDR490C	53	7	9.28218102389313e-12	3.4941635272869175e-11	0.1030682620533845	23.04395925819141
YDR492W	191	56	5.280318992128873e-26	5.481428614392265e-25	0.22880074927034041	51.15517657099692
YDR493W	132	241	0.0012178836090814451	0.002072816997877298	1.424773713428442	316.1552004719054
YDR494W	111	324	1.989945210842646e-14	9.52887169654959e-14	2.2778483860755707	509.2803967359058
YDR495C	14	2	0.0010815015692017488	0.001851656899219785	0.1114819977312118	24.925098791050512
YDR496C	67	10	5.398287300527813e-14	2.473749025126331e-13	0.11647372897290785	26.04114798673689
YDR497C	9	1	0.00869701958139009	0.01327051196937501	0.08670822045760919	17.447569153735355
YDR498C	127	173	0.6419139988257332	0.7203214453164472	1.0630291279724213	237.6716113288612
YDR499W	53	0	5.368710742824284e-16	2.9155293184119413e-15	0.0	0.0
YDR500C	47	0	2.6621572619317098e-14	1.2569841061879525e-13	0.0	0.0
YDR501W	117	173	0.2552156101517321	0.3089339031746183	1.1538863183974144	255.799107158588
YDR502C	56	6	4.1720357322663677e-13	1.7733464520520235e-12	0.08361149829840885	18.693824091047446
YDR503C	191	122	1.2550980768445633e-09	3.893241121862505e-09	0.49845877519609877	111.44520611568844
YDR504C	191	756	1.3928904144648857e-48	4.066250138876933e-47	3.088810115149596	686.9980354982389
YDR505C	53	0	5.368710742824284e-16	2.9155293184119413e-15	0.0	0.0
YDR506C	74	19	7.829301061269072e-12	2.968115385850918e-11	0.20036629321961041	44.79781269201513
YDR507C	3	0	0.1679259784367358	0.20874274647087307	0.0	0.0
YDR508C	31	13	0.0006563462763910488	0.001145568265713178	0.32725360624323463	73.16722549484496
YDR510W	70	63	0.05023514929486239	0.06867181925237785	0.7023365857066345	154.81645874774802
YDR511W	144	85	9.256778972634717e-09	2.622450042937057e-08	0.46063742118104883	102.27885367166331
YDR512C	381	880	2.437637579334388e-22	2.029792661598781e-21	1.8024385984888838	402.9884740546677
YDR513W	382	880	3.46022039373721e-22	2.8509638229774635e-21	1.7977201728383891	401.93353039474505
YDR514C	62	72	0.6302094364440343	0.7081544488061042	0.9062407557504959	202.61693210048028
YDR515W	155	105	4.039377455174887e-07	9.79361709304839e-07	0.5286404408544559	118.1932104221953
YDR516C	25	133	2.2862980650716485e-12	9.220547105348563e-12	4.151589595510328	935.1897064666736
YDR517W	64	140	0.00043774815910698796	0.0007811364431623304	1.7070680902591808	381.6655752448216
YDR518W	90	131	0.38787485740800454	0.453756774807452	1.1358776879946804	251.16830331312397
YDR519W	98	225	1.3571741001551186e-06	3.1434185461103853e-06	1.7916749635373328	398.2980433298113
YDR520C	29	15	0.00511785580959808	0.008006743406147593	0.4036417159233531	90.24604733646407
YDR522C	143	325	9.312940452380808e-09	2.6370615727051714e-08	1.7735772366329148	397.7557722193278
YDR523C	102	98	0.048622422664487776	0.06657798874844505	0.749771082780503	167.6335075577077
YDR524C	58	117	0.005539904111076525	0.008643512898209738	1.574202692101077	354.9677861487038
YDR524C-B	44	0	1.879962699591044e-13	8.253179759807705e-13	0.0	0.0
YDR524W-C	319	708	2.0432630859226732e-16	1.1531703638018933e-15	1.7319899083256605	387.7845306478402
YDR525W-A	90	3	2.301161442074021e-24	2.1659540840208992e-23	0.026012466137282756	5.81585638240993
YDR527W	34	22	0.015885409183932383	0.023287532046085937	0.5049478720766652	112.89603570483136
YDR528W	33	3	1.9491605969218307e-08	5.366023261319985e-08	0.0709430894653166	15.861426501782828
YDR529C	148	20	1.5596427199231189e-30	2.130523820018493e-29	0.10545594379979496	23.577796151558
YDR530C	159	368	3.435176797454384e-10	1.1263227914572498e-09	1.806148592173595	402.3845635817661
YDR531W	90	207	3.4679669184822664e-06	7.670876056996736e-06	1.79486016347251	401.2940904129576
YDR532C	136	212	0.08316502391215962	0.10927165924579163	1.2164653281846936	271.97681328690607
YDR533C	101	131	0.9799099301320581	1.0	1.012168236826943	226.30015438926725
YDR534C	124	60	1.930626275174339e-10	6.50441224869808e-10	0.37760031489603996	84.42372168420589
YDR536W	11	2	0.007272708734253382	0.01122828132367549	0.1418861789306332	31.722852997113858
YDR538W	108	187	0.014628485124858561	0.021524591662616884	1.3512031021310764	302.1014289058499
YDR539W	33	5	2.2183106014604481e-07	5.520339363478596e-07	0.11823848244219434	26.435710836304715
YDR540C	16	7	0.02277808981187166	0.032683830965088305	0.3414136180518361	76.3331150475922
YDR541C	31	7	6.006567986878343e-06	1.2991264570341238e-05	0.17621348028481865	39.39773679449243
YDR542W	22	5	0.0001776383762225858	0.00033018691068393375	0.17735772366329153	39.65356625848944
YDR545W	60	49	0.023629364060725105	0.03386306322283331	0.6373054203634274	142.48848141123457
YEL001C	5	7	1.0	1.0	1.0925235777658755	244.265968119507
YEL002C	124	127	0.08631884722280386	0.11305390352501594	0.7992539998632846	178.66310811502288
YEL003W	573	845	0.010104668175460527	0.01515700226319079	1.1508132924609384	257.29835836240915
YEL004W	278	308	0.08560055989961142	0.11236905272373095	0.8645870039873835	193.93161393788105
YEL005C	138	428	1.611194556839212e-20	1.1699469566139279e-19	2.420290327555874	541.1275069722229
YEL006W	49	0	7.24055219824955e-15	3.5927882391831895e-14	0.0	0.0
YEL007W	9	3	0.05941482806036276	0.08034203531040354	0.2601246613728276	58.15856382409932
YEL009C	0	0	1.0	1.0		0.0
YEL011W	4	0	0.07837978229580161	0.10348074563433313	0.0	0.0
YEL012W	65	20	2.5937314552097166e-09	7.863231206595192e-09	0.24011507203645618	53.684828157024754
YEL013W	9	0	0.002212430392175183	0.003649938951634962	0.0	0.0
YEL015W	36	1	1.6718588264884787e-10	5.65580006537367e-10	0.021677055114402297	4.84654698624516
YEL016C	117	300	1.166767800174429e-10	3.998856745413076e-10	2.000958933637135	447.37356790335
YEL017C-A	1	0	0.901070629402461	0.9702410016277013	0.0	0.0
YEL017W	94	10	2.812092182628303e-21	2.1620778265100762e-20	0.08301850894877474	18.561243779244265
YEL018W	98	84	0.008091735220796219	0.012419420671150002	0.6688919863872709	148.0399807164458
YEL019C	205	399	1.177458960813988e-06	2.73930682995196e-06	1.518874242259876	337.9407812013232
YEL020C	48	20	1.5280481909385623e-05	3.162218476461918e-05	0.32515582671603444	76.33311503066766
YEL020W-A	0	0	1.0	1.0		0.0
YEL021W	170	241	0.33734828536827405	0.4012595634235665	1.1062948833679667	248.37127848885092
YEL022W	0	0	1.0	1.0		0.0
YEL023C	40	105	0.00011379456773496558	0.00021584187303554981	2.0484817083110167	457.99869035873854
YEL024W	60	2	1.2986318962698524e-16	7.387173131006846e-16	0.026012466137282756	5.815856383927896
YEL025C	12	0	0.0002828727229966027	0.0005148104525169183	0.0	0.0
YEL026W	135	4	2.8085926059838183e-36	5.160452420770907e-35	0.023122192122029116	5.169650118982765
YEL027W	0	0	1.0	1.0		0.0
YEL029C	27	4	2.9553440902511444e-06	6.595337160665244e-06	0.11561096061014557	25.848250594913825
YEL030W	56	142	1.4360248119447852e-05	2.9792852429633694e-05	1.9788054597290095	445.5361407937645
YEL031W	0	0	1.0	1.0		0.0
YEL032W	24	5	5.3976664359046197e-05	0.00010533416923273657	0.16257791335801722	36.34910240361533
YEL034W	129	81	3.9775926541771643e-07	9.650011311487774e-07	0.4900022690976519	109.55450397792572
YEL035C	284	78	6.361527304339315e-40	1.3858008911839167e-38	0.21432806606071003	47.91938006543672
YEL036C	91	15	6.645907109199521e-18	4.1862663510412317e-17	0.12863307430524437	28.447123624371223
YEL037C	87	6	1.194232216665684e-21	9.552196770576284e-21	0.05381889545644707	12.032806312456808
YEL038W	175	233	0.7393103373625338	0.8190664130556602	1.0390122188548938	232.3019207137471
YEL039C	229	91	2.7266758437362045e-23	2.397723666257938e-22	0.31010494565406954	70.09503763838357
YEL040W	110	50	3.5418931480565406e-10	1.1599901762228456e-09	0.35471544732658306	79.30713249278463
YEL041W	134	160	0.5859495248724378	0.6634762192442193	0.9317898317832628	209.63124127840257
YEL042W	66	8	9.434977241572074e-15	4.621852991165332e-14	0.09459078595375547	21.14856866904377
YEL043W	45	3	8.808892858938981e-12	3.3219634643775786e-11	0.05202493227456551	11.631712768289502
YEL044W	167	303	0.00034279243420840086	0.0006183812073815914	1.4158881268736543	316.5636799063347
YEL046C	109	5	2.222852489253241e-28	2.6577182257162975e-27	0.03579697174855425	8.003472087144612
YEL047C	90	64	0.00035308151153158574	0.0006361440391034303	0.5549326109286987	124.07160282807924
YEL048C	141	85	2.762034341638073e-08	7.53532234286554e-08	0.47043821737639024	105.1803814157175
YEL049W	51	2	4.3804863822447354e-14	2.033266923671467e-13	0.030602901337979712	6.84218398140679
YEL050C	18	1	2.227440993288669e-05	4.5265064142767264e-05	0.043354110228804595	9.693093974297415
YEL051W	117	13	6.912491315387781e-26	7.111580957923995e-25	0.08670822045760918	19.386187947607805
YEL052W	69	160	3.91711462890678e-05	7.760015925195623e-05	1.8095628617240176	407.1099467123146
YEL053C	82	69	0.01201442583090115	0.017853995595222872	0.6566561573679914	146.8149111392853
YEL054C	4	2	0.4740621317389144	0.54489070314003	0.39018699205924134	87.23784575403927
YEL055C	23	8	0.001255407622512301	0.002133525188258937	0.2714344292586026	60.68719704761635
YEL056W	64	166	1.3921480826821486e-06	3.223125452296714e-06	2.0240950213073146	452.5463248963073
YEL057C	218	131	3.3551466278971467e-12	1.3252368308404184e-11	0.46894032990606066	104.36673788422338
YEL058W	76	242	1.1777964640565749e-12	4.841677959106048e-12	2.4848750546930636	557.8630661342092
YEL059C-A	197	532	8.131632730389376e-20	5.675366484522974e-19	2.1074058860458518	471.1729334156344
YEL060C	7	0	0.008945291127552872	0.013498916104580573	0.0	0.0
YEL061C	9	0	0.002212430392175183	0.003649938951634962	0.0	0.0
YEL062W	61	182	5.887198956486009e-09	1.7039396677781095e-08	2.328328936222358	520.5668173844584
YEL063C	15	1	0.00016176910837243071	0.000301664767266488	0.05202493227456551	11.63171276655468
YEL064C	84	197	3.328793814402704e-06	7.377222823364143e-06	1.830162796087394	404.3730734711147
YEL065W	51	0	1.9708761670507446e-15	1.0229701116163206e-14	0.0	0.0
YEL066W	82	4	1.7302582347670076e-21	1.3668564708990468e-20	0.03806702361553574	8.511009341195711
YEL067C	82	4	1.7302582347670076e-21	1.3668564708990468e-20	0.03806702361553574	8.511009341195711
YEL069C	37	9	1.2053850122186622e-06	2.800876446573546e-06	0.1898206988396309	42.440033080914255
YEL070W	69	58	0.021723252518126276	0.03123260630793605	0.6559665373749565	146.66072617857267
YEL071W	1	0	0.901070629402461	0.9702410016277013	0.0	0.0
YEL072W	4	0	0.07837978229580161	0.10348074563433313	0.0	0.0
YEL073C	0	0	1.0	1.0		0.0
YEL075C	109	379	1.6310318874227763e-21	1.2938019840783981e-20	2.713410458540412	606.6631842771369
YEL077C	9	2	0.025398567210887357	0.036155237631141875	0.17341644091521838	38.77237588273287
YER001W	0	0	1.0	1.0		0.0
YER002W	178	15	2.0911298147136943e-41	4.928724411646908e-40	0.06576185259425416	15.68320822225158
YER003C	98	91	0.0316428643823364	0.04456970684859579	0.7246329852528768	162.13902648958293
YER004W	192	183	0.004744664371972202	0.007463502407880781	0.7437939536129288	165.4355002719741
YER005W	124	115	0.014548772501951125	0.02141540585070922	0.7237339368840766	161.81213325226008
YER006W	68	9	9.075010402387383e-15	4.452612244898186e-14	0.10328479201568153	23.092370938621706
YER007C-A	19	0	2.561829292681808e-06	5.757358445569784e-06	0.0	0.0
YER007W	94	265	2.281335427821932e-11	8.351343122472268e-11	2.199990487142531	491.8729601818949
YER008C	9	0	0.002212430392175183	0.003649938951634962	0.0	0.0
YER009W	281	525	3.4437940672680565e-07	8.420603605807224e-07	1.4579940984420048	325.97771549405303
YER010C	48	0	1.3882164831026623e-14	6.753563488764084e-14	0.0	0.0
YER011W	70	20	1.7219033508559264e-10	5.814836271739538e-10	0.22296399546242363	52.34270743182654
YER012W	38	15	7.807198629237383e-05	0.00014995263760290905	0.3080423621520326	73.46344904748787
YER013W	49	16	5.674511937141863e-07	1.3591885943566368e-06	0.2548159948141984	60.53238276187242
YER014C-A	727	890	0.3737918401284507	0.43909929282195487	0.9553409159084589	213.5947255468112
YER014W	728	890	0.35899818082426505	0.42569042018976255	0.9540286344305626	213.3013261563362
YER015W	293	466	0.004140393495539053	0.006603273153867192	1.2411408757652318	278.0892420805908
YER016W	5	0	0.037471506085270424	0.051977479859235454	0.0	0.0
YER017C	21	30	0.8094724256366482	0.8875645223710894	1.1148199773121181	257.55935411874214
YER018C	0	0	1.0	1.0		0.0
YER019C-A	191	345	0.00015547289530776296	0.00029048883070660977	1.4095760446119188	315.1524270975936
YER019W	138	455	9.069068142036299e-24	8.174954684145887e-23	2.5729721940138375	575.2640552787738
YER020W	38	62	0.2825322893556099	0.34013883108313014	1.273241763561735	284.67086511330353
YER021W	36	3	2.8515307060269937e-09	8.599451017494095e-09	0.0650311653432069	14.53964095873548
YER022W	49	47	0.1865470258314957	0.2306669416376977	0.7485219847667078	167.35423474682057
YER023W	183	448	8.049984405002693e-14	3.6424437697223044e-13	1.9104237425414217	427.13174753789593
YER024W	33	34	0.4405232053992806	0.5102616222056924	0.8040216806069216	179.76283369596496
YER025W	103	0	4.7063271774361964e-30	6.151383544871719e-29	0.0	0.0
YER026C	39	0	4.91185182562644e-12	1.9073639330977487e-11	0.0	0.0
YER027C	116	234	6.982084019395307e-05	0.0001351985360119273	1.574202692101077	353.46368533438186
YER028C	44	6	7.653038677479553e-10	2.4262748309914504e-09	0.10641463419797492	23.79213975146454
YER029C	83	121	0.4037033705208928	0.470646276883368	1.1376536394980288	254.3561286209552
YER030W	147	44	5.394544972328884e-20	3.7973106653443587e-19	0.23358132857968186	52.22401651543109
YER031C	36	0	3.492220877059646e-11	1.2513247516492226e-10	0.0	0.0
YER032W	22	1	1.5978908655246475e-06	3.674318419685025e-06	0.0354715447326583	7.930713251697889
YER033C	92	10	9.845431048790915e-21	7.231299356525741e-20	0.08482325914331332	20.636909749248147
YER034W	271	308	0.16149591859269585	0.20314151964711152	0.8869195096254341	198.29709588728528
YER035W	171	188	0.16206294686360567	0.20376563345268828	0.857955023475291	190.70598847781253
YER036C	82	3	3.975402082793486e-22	3.2567717062885097e-21	0.028550267711651804	6.383257005896783
YER037W	94	35	5.450700272357881e-11	1.9243079967053515e-10	0.2905647813207116	64.96435322735495
YER038C	101	192	0.0015201881850930366	0.0025683320365658207	1.4834832173341452	333.404044167844
YER039C	289	483	0.00039013230541447324	0.0007007029632850205	1.3042236481980176	291.5977820286926
YER039C-A	207	461	2.875527746311525e-11	1.0394192375259322e-10	1.7379343317807754	388.566636751779
YER040W	0	0	1.0	1.0		0.0
YER041W	85	100	0.6132655006420646	0.6904639573595367	0.9180870401393914	204.907498195902
YER042W	131	221	0.014354553108614278	0.021145756897448954	1.316508782367822	294.3444872069916
YER043C	31	25	0.10880929443655814	0.14043138516711082	0.6293338581600667	146.3344509412924
YER044C	13	0	0.0001435119129671424	0.00026875187609053596	0.0	0.0
YER044C-A	124	263	3.762888643879323e-06	8.304057018783572e-06	1.6551480469609752	367.0968550966791
YER045C	0	1	1.0	1.0		0.0
YER046W	9	80	2.8903234604645207e-10	9.531106778171708e-10	6.936657636608735	1395.805532298829
YER047C	13	42	0.003942446882168597	0.006296634162826607	2.5212082563827902	563.690695659802
YER048C	2	0	0.3743529530005294	0.43909929282195487	0.0	0.0
YER048W-A	51	0	1.9708761670507446e-15	1.0229701116163206e-14	0.0	0.0
YER049W	51	20	3.564176741409546e-06	7.880653763877855e-06	0.3060290133797971	68.42183981406791
YER050C	229	71	1.497936272712111e-29	1.8933256053554618e-28	0.24195001254328502	54.09508340210327
YER051W	117	202	0.011757854563584483	0.017499850309310134	1.3473123486490042	302.7227809017696
YER052C	17	2	0.00015783006249282458	0.00029451028208833034	0.09180870401393913	20.52655194151909
YER053C	17	13	0.2176434930066952	0.26591623715349566	0.5967565760906044	133.42258765517587
YER053C-A	41	1	6.426641557115159e-12	2.459056260476998e-11	0.01903351180776787	4.2555046712944655
YER054C	84	2	2.4041394150942554e-23	2.124024894302159e-22	0.018580332955201968	4.154183129850251
YER055C	49	82	0.16312119465086133	0.20500655385426214	1.3059319734227668	291.97972869353816
YER056C	14	1	0.00031372117692670076	0.0005677188447153732	0.0557409988656059	12.462549395525253
YER056C-A	65	1	1.0991904900221143e-18	7.199822902183576e-18	0.01200575360182281	2.6842414078512373
YER057C	185	259	0.3832815072392822	0.44893115033260933	1.0925235777658757	245.20907991550425
YER058W	595	141	9.101360227188558e-91	8.178425416650218e-89	0.1849289609423631	41.346340343694784
YER059W	70	33	1.3231276457730627e-06	3.0657965716522496e-06	0.36789059251299894	82.25282597960825
YER060W	96	126	0.91306018466706	0.9816805238400191	1.0242408541555084	230.81680016090175
YER060W-A	367	223	3.4372903930537714e-19	2.322897420734693e-18	0.4741781974343913	106.0165646020695
YER061C	72	11	7.894317252712977e-15	3.8936722573200974e-14	0.11922380312921263	28.68093558827891
YER062C	100	15	2.7899069624235624e-20	2.0005928853987416e-19	0.11705609761777239	27.916110642975923
YER063W	61	2	6.803255238359945e-17	3.9164685561369413e-16	0.025586032266179757	5.720514476319841
YER064C	0	0	1.0	1.0		0.0
YER065C	0	0	1.0	1.0		0.0
YER066W	8	0	0.00443378004941839	0.006985936729919223	0.0	0.0
YER067W	97	64	3.807105619397055e-05	7.549884281776712e-05	0.514885927665803	113.94330878556023
YER068W	241	0	1.203577790971501e-68	7.286079869344318e-67	0.0	0.0
YER069W	24	1	4.2937324389244005e-07	1.0392784198760196e-06	0.03251558267160344	7.269820480723067
YER070W	116	0	1.069432457642807e-33	1.7276140628943213e-32	0.0	0.0
YER071C	309	134	6.74786945795848e-28	7.903665428252387e-27	0.33841460799960094	76.22724386003713
YER072W	184	0	1.0094872198765092e-52	3.721513462506285e-51	0.0	0.0
YER073W	63	15	1.042242243035209e-10	3.589182718380531e-10	0.18580332955201967	41.541831316204735
YER074W	97	14	5.536973493410823e-20	3.888050617900567e-19	0.1126312966768944	25.18205856591192
YER074W-A	168	162	0.011218525962590984	0.016727441745102607	0.7525034846856797	168.2444168761591
YER075C	1	0	0.901070629402461	0.9702410016277013	0.0	0.0
YER076C	9	0	0.002212430392175183	0.003649938951634962	0.0	0.0
YER077C	48	2	3.052534127272288e-13	1.320927296158234e-12	0.03251558267160344	7.269820479706572
YER078C	140	68	1.4370124607949957e-11	5.3455748137335185e-11	0.3790387922861202	84.74533589385838
YER078W-A	280	498	1.2226308431479875e-05	2.546667866332516e-05	1.3879508717535871	310.31747996143883
YER079W	32	8	8.55245154993803e-06	1.8223471235158806e-05	0.19509349602962067	43.6189228843384
YER080W	137	0	1.408680618727e-39	2.978427293492271e-38	0.0	0.0
YER081W	79	33	2.1361729677488926e-08	5.866824611998033e-08	0.3259790060241763	71.97122276665996
YER082C	81	8	7.73932702798159e-19	5.115962038841624e-18	0.07707397374009706	17.232167063275888
YER083C	109	133	0.7532261317583162	0.8330391314888609	0.9521994485115429	214.4930519244641
YER085C	202	167	3.019473720278267e-05	6.075924900391992e-05	0.6451606700385476	145.1084959057088
YER086W	163	105	2.9540415163045473e-08	8.040081760656627e-08	0.5026948977450348	112.39231665048436
YER087C-B	87	15	7.435778624305971e-17	4.2677807253875886e-16	0.13454723864111767	30.082015781142005
YER087W	95	100	0.19257915798725458	0.23751291820388187	0.821446299072087	185.495208845894
YER088C	0	0	1.0	1.0		0.0
YER089C	31	0	9.251522822928462e-10	2.893176060612376e-09	0.0	0.0
YER090W	125	109	0.0038535169426993057	0.006171421870638737	0.6804861141513169	152.32004815182978
YER091C	6	1	0.06396997345005322	0.08598317206474851	0.13006233068641376	29.07928191963948
YER092W	167	129	1.6605092083555358e-05	3.431400811086125e-05	0.6028038559957143	134.7746360219642
YER093C	38	20	0.0013927011916732594	0.0023577935099537576	0.4107231495360435	96.42077687729548
YER093C-A	168	207	0.7445885599540663	0.8241202479399221	0.9615322304317019	214.9789770699228
YER094C	114	58	4.723977546418037e-09	1.3832787611736319e-08	0.3970323778848421	88.76833429097249
YER095W	0	0	1.0	1.0		0.0
YER096W	54	0	2.802779647088692e-16	1.5618978440316928e-15	0.0	0.0
YER098W	31	0	9.251522822928462e-10	2.893176060612376e-09	0.0	0.0
YER099C	62	20	1.2826597685312816e-08	3.593064793159116e-08	0.25173354326402664	56.28248113498919
YER100W	181	771	1.4954793673490034e-53	5.695696583857032e-52	3.3241344848361885	743.2086087017627
YER101C	68	84	0.8862145240262811	0.9634441829253578	0.963991392146361	215.52879539036329
YER102W	21	0	6.777318545781118e-07	1.6072725343005035e-06	0.0	0.0
YER103W	36	25	0.023749815504964893	0.034018727015953446	0.5419263778600575	121.163674656129
YER104W	276	264	0.0007618894326292183	0.001319766905738143	0.7464446804611572	166.88979190645662
YER105C	19	10	0.030277472043951016	0.04274073189120331	0.4107231495360435	91.82931131923038
YER106W	234	107	4.628842321115585e-20	3.270328278714463e-19	0.3568376764986224	79.7816196425722
YER107C	95	143	0.24917700379911004	0.30206933997653496	1.1746682076730843	264.46841655516346
YER109C	64	25	1.6779931344189765e-07	4.234374074613222e-07	0.3048335875462823	70.88074967492827
YER110C	0	0	1.0	1.0		0.0
YER111C	15	0	3.722304743968461e-05	7.390595174612483e-05	0.0	0.0
YER112W	0	0	1.0	1.0		0.0
YER113C	114	123	0.20794359524408845	0.25531247144507957	0.8419824565488893	188.25008825817383
YER114C	3	0	0.1679259784367358	0.20874274647087307	0.0	0.0
YER115C	164	315	2.8335450626758726e-05	5.7177956685785765e-05	1.4988890548617195	335.12099282787767
YER116C	181	150	8.721072950794174e-05	0.00016651690086327123	0.6467187713689082	144.5931145256761
YER117W	165	0	2.0692540530427105e-47	5.776834980120694e-46	0.0	0.0
YER118C	37	13	3.2274860353142587e-05	6.476368523758654e-05	0.27418545387946686	61.30227001027052
YER119C	201	154	1.5635652721211973e-06	3.6093820454173226e-06	0.5978984753942602	133.67789305078784
YER120W	19	0	2.561829292681808e-06	5.757358445569784e-06	0.0	0.0
YER121W	343	292	2.8513860221199507e-07	7.02584447866831e-07	0.6643417007655888	149.04191724064933
YER122C	204	171	4.642668478151673e-05	9.125080798991889e-05	0.6541370160993163	146.2516826186253
YER123W	25	0	4.800827236752365e-08	1.2670746874053624e-07	0.0	0.0
YER124C	42	5	8.053477141105614e-10	2.5476098481022214e-09	0.09290166477600985	20.7709156558896
YER125W	0	0	1.0	1.0		0.0
YER126C	98	1	5.960651456952445e-28	6.995858475292553e-27	0.0079629998379437	1.762380722778748
YER127W	227	73	2.058938475734448e-28	2.4720156939350333e-27	0.2509572724257676	56.10892283100728
YER128W	84	112	0.8390546355510071	0.9170283559585409	1.04049864549131	229.8973819346216
YER129W	52	3	9.755718101625633e-14	4.3935109477250597e-13	0.04502157600683553	10.06590527970198
YER130C	32	0	4.799644048185989e-10	1.54550688248139e-09	0.0	0.0
YER131W	81	4	3.2881889876589586e-21	2.508007276926614e-20	0.03853698687004853	8.616083531637944
YER132C	1	0	0.901070629402461	0.9702410016277013	0.0	0.0
YER133W	0	0	1.0	1.0		0.0
YER134C	0	0	1.0	1.0		0.0
YER136W	15	0	3.722304743968461e-05	7.390595174612483e-05	0.0	0.0
YER137C	29	24	0.14465340672875437	0.1836022383794011	0.645826745477365	144.3936757486896
YER138W-A	9	0	0.002212430392175183	0.003649938951634962	0.0	0.0
YER139C	48	2	3.052534127272288e-13	1.320927296158234e-12	0.03251558267160344	7.269820479706572
YER140W	244	2989	0.0	0.0	9.559581305451411	2137.327221368449
YER141W	112	0	1.4123050201489246e-32	2.171702184726328e-31	0.0	0.0
YER142C	398	239	3.461751491053843e-21	2.636891764907371e-20	0.4686165382018024	104.77309114901058
YER143W	137	362	2.3163170719957787e-13	1.0107086100946679e-12	2.06201008942256	461.02336005770667
YER144C	0	4	0.206614747412596	0.25384349762226865		0.0
YER145C	70	0	8.697876824706129e-21	6.413011489600635e-20	0.0	0.0
YER146W	322	80	2.5414540186995402e-48	7.34467440278445e-47	0.1938817351847162	43.3479978947686
YER147C	145	245	0.009402269606913068	0.01414768511495475	1.3185629386829536	292.7845509425932
YER148W	84	55	0.00011386847077136627	0.00021591083923710102	0.5109591562680541	114.24003607088194
YER149C	92	141	0.20358968826420343	0.2505015612339397	1.196007953920718	264.5276613855357
YER150W	184	29	1.4300275024726338e-35	2.5620212357383544e-34	0.12299372575780432	27.498886161825865
YER151C	45	0	9.796602045100561e-14	4.394715940824752e-13	0.0	0.0
YER152C	0	0	1.0	1.0		0.0
YER153C	310	703	2.7325207607222075e-17	1.6335474942737436e-16	1.7696868091461073	395.6658424099484
YER154W	91	196	4.491352804873307e-05	8.830690591735517e-05	1.6808055042551933	371.7090821033951
YER155C	1	0	0.901070629402461	0.9702410016277013	0.0	0.0
YER156C	29	90	2.8311822317864003e-05	5.715032999299259e-05	2.4218502955401187	523.4270747120822
YER157W	47	1	1.2964084546198172e-13	5.766160110223178e-13	0.01660370178975495	3.712248755848854
YER158C	69	0	1.6626039615103886e-20	1.2027214317794017e-19	0.0	0.0
YER159C	98	28	3.19911180342219e-14	1.4994369993057063e-13	0.2229639954624236	49.34666024386686
YER161C	37	2	3.784894399926432e-10	1.2367572553395972e-09	0.042182377519917984	9.4311184606232
YER162C	97	175	0.007934937054660734	0.012195035542852454	1.40789120846118	311.5637349521439
YER163C	104	181	0.014762578734337867	0.021691259657939978	1.3581508762062051	300.762858833413
YER164W	3	0	0.1679259784367358	0.20874274647087307	0.0	0.0
YER165W	76	45	3.8579674289019346e-05	7.645475769681264e-05	0.462063543228049	105.60370799451503
YER166W	11	2	0.007272708734253382	0.01122828132367549	0.1418861789306332	31.722852997113858
YER167W	19	0	2.561829292681808e-06	5.757358445569784e-06	0.0	0.0
YER168C	75	133	0.028524379397969323	0.040454674702274124	1.3838631985034426	311.72990212766194
YER169W	9	0	0.002212430392175183	0.003649938951634962	0.0	0.0
YER170W	150	230	0.09675658547735322	0.12592150329944748	1.1965734423150067	267.52939367076624
YER171W	77	70	0.04486234102258735	0.06176761389056736	0.709430894653166	156.58074885599294
YER172C	7	0	0.008945291127552872	0.013498916104580573	0.0	0.0
YER173W	107	102	0.037887395464416655	0.052541695518654494	0.7439079100942545	167.95323572320228
YER174C	148	14	9.043333871651708e-34	1.4859489455962565e-32	0.07381916065985646	16.504457308118067
YER175C	189	328	0.0010018339640857853	0.0017229506960099736	1.3542998242902766	302.79379273408097
YER175W-A	248	696	2.115707420401415e-27	2.3951640501434127e-26	2.190081826397032	489.6575859299472
YER176W	60	13	8.72247692559675e-11	3.0255105427688124e-10	0.1690810298923379	37.80306650553348
YER177W	11	0	0.0005593034905308247	0.0009815545846941632	0.0	0.0
YER178W	27	0	1.2839068248899292e-08	3.593064793159116e-08	0.0	0.0
YER179W	138	16	5.986539718768592e-30	7.789273738153433e-29	0.09047814308620088	21.33875363848709
YER180C	163	538	6.96291742773599e-28	8.138971164006032e-27	2.575712904636464	575.8768223086199
YER180C-A	128	47	1.0030210491569746e-14	4.9050799776375513e-14	0.28654357229350536	64.06529298668639
YER182W	83	29	1.9866412345485294e-10	6.685297682790282e-10	0.272660789631759	60.96138618123089
YER183C	54	38	0.005634825395278847	0.008784462143737775	0.5491520628981914	122.7791903369542
YER184C	27	6	2.41611868517841e-05	4.89264033748628e-05	0.17341644091521835	38.772375892370746
YER185W	72	131	0.019744993261987188	0.028495221141703466	1.4198471099933505	313.1002136526701
YER186C	19	6	0.002365453403095314	0.0038845581157056397	0.2464338897216261	52.34270746120608
YER187W	5	0	0.037471506085270424	0.051977479859235454	0.0	0.0
YER188C-A	48	52	0.4597459157136502	0.5298594711962329	0.8454051494616894	189.01533249112487
YER189W	31	10	8.028949358124245e-05	0.00015386367130480684	0.25173354326402664	61.91072923880859
YER190C-B	586	986	1.838936350395147e-07	4.602142276380544e-07	1.3130524715713718	293.5717267291863
YER190W	614	997	4.152552434067976e-06	9.128948412968245e-06	1.267154498641901	283.30987707205696
YFL001W	104	142	0.66900396768546	0.7480929065057516	1.0655106321617742	237.61927515645743
YFL002C	5	0	0.037471506085270424	0.051977479859235454	0.0	0.0
YFL003C	62	4	6.461716372096794e-16	3.4958918961362805e-15	0.050346708652805335	11.25649622699784
YFL004W	25	11	0.0033980166837415727	0.005472414995294815	0.3433645530121323	80.52724222492746
YFL005W	6	0	0.018203602824765068	0.02638329633196167	0.0	0.0
YFL007W	2	0	0.3743529530005294	0.43909929282195487	0.0	0.0
YFL008W	34	1	6.166649687803003e-10	1.9691506026960064e-09	0.022952176003484783	5.131637985379774
YFL009W	71	68	0.10171434082226781	0.13186636024996892	0.747400435493758	164.78259760211208
YFL010C	0	0	1.0	1.0		0.0
YFL010W-A	0	0	1.0	1.0		0.0
YFL011W	42	34	0.0583734914562859	0.07913860192482325	0.631731320476867	141.24222646719366
YFL012W	91	216	7.272092281677962e-07	1.716822771425696e-06	1.8523162699955191	409.6385802039919
YFL013C	105	83	0.0011621571010710444	0.001984431558271846	0.6168670541127054	136.61775848223957
YFL014W	168	0	2.9988644393372395e-48	8.623234695314232e-47	0.0	0.0
YFL016C	15	0	3.722304743968461e-05	7.390595174612483e-05	0.0	0.0
YFL017C	211	458	1.8871921985769147e-10	6.361806760853362e-10	1.693892344674242	378.719747432163
YFL017W-A	255	589	1.9997044262535967e-15	1.0369973088714549e-14	1.8025108888070052	403.0046365236876
YFL018C	28	0	6.646243726657678e-09	1.9082649861212332e-08	0.0	0.0
YFL020C	31	3	7.0066406156012e-08	1.822487118060719e-07	0.07552006297920799	16.884744340496756
YFL021W	0	0	1.0	1.0		0.0
YFL022C	83	14	2.7904220517271517e-16	1.5610619863310164e-15	0.13162934671878018	29.429634710050387
YFL023W	29	15	0.00511785580959808	0.008006743406147593	0.4036417159233531	96.2624504818813
YFL024C	58	11	3.763317974059051e-11	1.3451113529405593e-10	0.14800196250522946	36.09841892423858
YFL025C	37	4	5.474422854034205e-09	1.59087447365087e-08	0.08436475503983597	18.862236921246403
YFL026W	104	45	2.866944868718353e-10	9.464867933409443e-10	0.3376618200512665	76.43696963524502
YFL027C	137	50	9.151202848312316e-16	4.891130816044993e-15	0.2848080234009061	64.95080485917815
YFL028C	189	441	3.442783946216535e-12	1.3570562354140709e-11	1.8208726296097928	407.1099468762435
YFL029C	105	56	7.06014535041117e-08	1.8355739561579855e-07	0.41619945819652404	92.17583705576132
YFL030W	66	130	0.005198178806372357	0.008125775024584786	1.5371002717485265	343.66424096288995
YFL031W	104	115	0.3065198721623389	0.3672491218345023	0.8629135401310144	192.92985117333808
YFL033C	9	0	0.002212430392175183	0.003649938951634962	0.0	0.0
YFL034C-A	259	417	0.004323561008970784	0.006868729105688116	1.2564322447004141	281.5862511357116
YFL034C-B	222	421	2.390053913049053e-06	5.428594018145776e-06	1.4798984113237892	330.8750726926368
YFL034W	39	0	4.91185182562644e-12	1.9073639330977487e-11	0.0	0.0
YFL036W	16	0	1.9017794024395575e-05	3.893634870733864e-05	0.0	0.0
YFL037W	0	0	1.0	1.0		0.0
YFL038C	74	37	2.0030448471797534e-06	4.57123449052808e-06	0.39018699205924134	87.23784577292942
YFL039C	3	0	0.1679259784367358	0.20874274647087307	0.0	0.0
YFL040W	165	184	0.21364337028008826	0.2616596130188431	0.8702352307745502	195.62426013068304
YFL041W	111	58	1.6316234140336925e-08	4.530886650945324e-08	0.4077629826925405	91.1674784305356
YFL041W-A	202	522	7.697420903891778e-18	4.8327366395503946e-17	2.0166099985636037	450.8728266278296
YFL042C	62	144	9.498096755780585e-05	0.00018087269682945083	1.8124815115009918	408.0479881318765
YFL044C	305	536	1.142269973927262e-05	2.3940213629940538e-05	1.3714113294672352	306.6195759304576
YFL045C	131	126	0.024803702525778504	0.035422421958220054	0.750588717549075	167.86676381739713
YFL046W	223	694	1.5133338971479155e-32	2.310584067869172e-31	2.4286078250144705	542.9871296920467
YFL047W	67	19	3.846855260724725e-10	1.2555768787984049e-09	0.2213000850485249	49.47818117927866
YFL048C	71	149	0.0007047120110965835	0.001225521250624872	1.6376862483613226	361.06775063489886
YFL049W	55	40	0.007834472177602993	0.012047072057057438	0.5675447157225328	126.89141201942408
YFL050C	97	64	3.807105619397055e-05	7.549884281776712e-05	0.514885927665803	113.94330878556023
YFL051C	72	50	0.001005252594113855	0.0017262489306505762	0.5419263778600575	119.50389831874942
YFL052W	18	18	0.5633241787792498	0.6396204051647514	0.7803739841184826	174.4756915706941
YFL053W	46	2	1.1139901678321586e-12	4.589224538110848e-12	0.03392930365732533	7.585899630952044
YFL054C	40	29	0.02471921353232033	0.035328080771464765	0.5657711384858999	126.49487635085856
YFL055W	15	4	0.00432156647311603	0.00686745752608187	0.20809972909826205	46.526851066218704
YFL056C	105	383	4.544744140145269e-23	3.96012478029931e-22	2.8465070087369417	632.0628825791098
YFL057C	232	629	2.4043474286049483e-23	2.124024894302159e-22	2.1157553276315757	471.009484920076
YFL058W	230	374	0.004971748670564765	0.0078078991273670025	1.2689559567839674	283.7126462054342
YFL059W	293	506	5.232007592479277e-05	0.000102205420055531	1.3476765732558096	301.31296895184363
YFL060C	474	580	0.4747357293427472	0.5452776471839703	0.9548879974445569	213.49346219811136
YFL061W	191	283	0.1321249385851236	0.1683319720432091	1.1562609293483277	258.0786270774603
YFL062W	34	2	2.6430818962663215e-09	7.98757960348272e-09	0.045904352006969566	10.263275970759548
YFL066C	29	5	2.60520037701464e-06	5.841133476885456e-06	0.1345472386411177	30.08201577882137
YFL067W	14	5	0.01678805547004057	0.024549350561138703	0.27870499432802953	62.31274697762628
YFL068W	119	215	0.0030104120407402485	0.004879358079384358	1.4099193830712082	312.6022806960973
YFR001W	119	4	8.209001819461661e-32	1.2043359557072452e-30	0.026231058289696896	5.815856384578452
YFR002W	35	4	1.9407749662162686e-08	5.348057896842243e-08	0.08918559818496945	19.94007903092857
YFR003C	527	494	6.263991519151569e-07	1.4978883670120862e-06	0.7315080610142891	163.55026872624177
YFR004W	140	52	8.280059429626705e-16	4.442035613785745e-15	0.2898531941011507	64.80525686316129
YFR005C	131	254	0.0001297588775565077	0.00024466993600900846	1.513091541725913	335.7335277484551
YFR006W	32	10	4.681564711316817e-05	9.192106061721752e-05	0.24386687003702584	54.52365360542299
YFR007W	52	10	4.784390278460581e-10	1.54550688248139e-09	0.1500719200227851	33.553017599006594
YFR008W	77	50	0.00019459662024073226	0.0003607753588022086	0.50673635332369	115.56182160830096
YFR009W	212	73	4.7995416840679885e-25	4.718318670952992e-24	0.2687136832106096	60.078893771703605
YFR010W	123	116	0.02072014335363276	0.029827670695054317	0.7359624565670243	165.96468214843725
YFR011C	107	10	7.939232715684838e-25	7.69958302662791e-24	0.07293214804845632	17.936753332248905
YFR012W	104	44	1.556918191675662e-10	5.285617780594293e-10	0.33015822405012724	73.11362313495606
YFR012W-A	165	517	7.054528861542948e-25	6.888046771262055e-24	2.445171816904579	547.747928402284
YFR013W	5	0	0.037471506085270424	0.051977479859235454	0.0	0.0
YFR014C	165	32	3.1628309056895755e-29	3.9456487068591647e-28	0.15134525752600875	33.63386825494725
YFR015C	60	19	1.7003294502407112e-08	4.7103057169240515e-08	0.24711842830418615	55.25063565231609
YFR016C	27	0	1.2839068248899292e-08	3.593064793159116e-08	0.0	0.0
YFR017C	102	5	1.9762886746498158e-26	2.120454508938636e-25	0.03825362667247464	8.552729975632959
YFR018C	222	293	0.7738527225468209	0.852743780773344	1.0299530511113306	231.0624022663455
YFR019W	0	0	1.0	1.0		0.0
YFR021W	9	2	0.025398567210887357	0.036155237631141875	0.17341644091521838	38.77237588273287
YFR022W	68	61	0.05185967261738599	0.07069091662066529	0.7000413681062858	156.51495857173396
YFR023W	92	96	0.1812058432335091	0.2243519492865255	0.8143032877758078	180.10393973539664
YFR024C-A	32	0	4.799644048185989e-10	1.54550688248139e-09	0.0	0.0
YFR025C	155	66	5.556332236739469e-15	2.7834901300948332e-14	0.33228827710851516	74.29287510592931
YFR026C	124	150	0.6788504395740005	0.7570426368024195	0.9440007872401	211.0593042105148
YFR027W	107	285	5.8193588096549056e-11	2.053198313762292e-10	2.0785662193810053	466.3555866665151
YFR028C	0	0	1.0	1.0		0.0
YFR029W	43	10	9.583743545348332e-08	2.460540586129387e-07	0.18148232188801922	40.57574221482263
YFR030W	54	20	8.008363297431053e-07	1.8883188734533e-06	0.28902740152536394	64.62062648728458
YFR031C	72	37	4.657292713017831e-06	1.0199577453376066e-05	0.4010255196164425	88.432884768206
YFR031C-A	33	0	2.491191668125224e-10	8.276628124429904e-10	0.0	0.0
YFR032C	210	359	0.0010103890907989866	0.0017340339185869806	1.3340679061835015	299.1011854305213
YFR032C-A	214	264	0.7134620583702114	0.7925671813187339	0.9627043542396234	215.24104004307372
YFR032C-B	573	517	7.257077707798368e-09	2.0753582246418902e-08	0.7041070676950358	157.7284610888166
YFR033C	188	2	1.9471509832913714e-52	7.042808367867093e-51	0.008301850894877475	1.856124377924427
YFR034C	66	1	5.751539332587279e-19	3.8551401750244105e-18	0.011823848244219434	2.6435710836304707
YFR035C	245	85	1.5791197717749502e-28	1.9078818923272558e-27	0.27074199449008585	60.2863161832507
YFR036W	283	83	7.396425047792493e-38	1.4567411112963915e-36	0.22887293527149846	51.17131588924028
YFR037C	208	125	1.0658036405112762e-11	3.9853294776205134e-11	0.4689747500712035	104.85318000366225
YFR038W	28	19	0.04254475749898824	0.05874547428011558	0.529539489223256	118.39421926820654
YFR039C	124	240	0.00021322616151696003	0.00039455072550966447	1.5104012595841598	337.6948867610224
YFR040W	444	80	4.404977037431109e-79	3.4233814786846366e-77	0.14060792506639327	31.43706153541067
YFR041C	385	449	0.18610271610069573	0.2302548884544295	0.9100984905693472	203.47944283592125
YFR042W	349	1091	1.202515755929746e-50	3.99749601870056e-49	2.4395072110981793	545.4240100735065
YFR043C	228	316	0.39001029931919085	0.4558839901188347	1.0815709604449146	241.8171865077108
YFR044C	232	412	7.682230736690122e-05	0.00014766212889941475	1.3858365580035121	309.8447625222206
YFR045W	425	624	0.03276445703020722	0.04607051158452854	1.1457726260939605	256.1713682546217
YFR046C	287	539	1.7008654611132152e-07	4.2883284817457695e-07	1.465580409198126	327.6738597293904
YFR047C	123	215	0.00687682661906271	0.010645660803830323	1.364068346223364	304.9778347505751
YFR048W	131	127	0.02888216679714661	0.04091166040650004	0.7565457708629565	169.1885493458419
YFR049W	249	433	0.00013570214999973672	0.0002556249802320622	1.3570358840293293	303.4055197957716
YFR050C	225	195	7.065549350675137e-05	0.00013676867827577488	0.6763241195693516	151.21226600521948
YFR051C	95	33	7.926555915141216e-12	3.003005472198757e-11	0.27107727869378867	60.60734547700921
YFR052W	232	131	1.883386961035622e-14	9.056319743240688e-14	0.44064220654966046	98.5186016823471
YFR053C	39	10	9.533640544013695e-07	2.226064424223417e-06	0.2000958933637135	44.73735680060018
YFR055W	187	125	1.3760860417607757e-08	3.847646282168468e-08	0.5216403637155632	117.56116113107836
YFR057W	32	24	0.061083399633026725	0.08242389284128031	0.585280488088862	130.85676866239223
YGL001C	149	88	5.17077574610057e-09	1.507203817325108e-08	0.4608920174659495	103.04604603669762
YGL002W	232	429	7.216889802902364e-06	1.548669151361623e-05	1.4430191344259873	321.24494282576995
YGL003C	71	56	0.007981257720475067	0.012262947675782022	0.6155062409948595	135.7033156821336
YGL004C	205	310	0.07228106211967303	0.09653701538556424	1.1800777320816078	264.69239048776683
YGL005C	243	577	3.325631482854282e-16	1.8443304395269987e-15	1.8529867853348332	414.2900165265149
YGL006W	6	0	0.018203602824765068	0.02638329633196167	0.0	0.0
YGL006W-A	24	50	0.06299055871226829	0.08485797684569102	1.6257791335801721	363.49102403615336
YGL007C-A	15	4	0.00432156647311603	0.00686745752608187	0.20809972909826205	46.526851066218704
YGL008C	6	0	0.018203602824765068	0.02638329633196167	0.0	0.0
YGL009C	78	10	6.085469278808325e-17	3.5138086167095057e-16	0.10004794668185675	22.085530577163013
YGL010W	254	466	4.442013386655908e-06	9.757837657241452e-06	1.431709750390602	320.10107187188447
YGL011C	242	124	1.3197393561407609e-17	8.100129175203325e-17	0.3998610497136027	89.4007675645958
YGL012W	18	30	0.460084702578609	0.5300374848817269	1.3006233068641377	300.4859131865498
YGL013C	34	0	1.293587187988574e-10	4.417707789858842e-10	0.0	0.0
YGL014W	3	1	0.45177011639034037	0.5216080986470282	0.2601246613728275	58.15856384578453
YGL015C	234	471	1.5372054000710387e-08	4.2810984289629754e-08	1.5707527629051508	351.1882509356328
YGL016W	7	0	0.008945291127552872	0.013498916104580573	0.0	0.0
YGL017W	6	1	0.06396997345005322	0.08598317206474851	0.13006233068641376	29.07928191963948
YGL018C	266	640	2.1642380587251947e-18	1.394259007647496e-17	1.8775915407361987	419.7911374494358
YGL019W	217	499	3.937023054988228e-13	1.6796602069167137e-12	1.7945005441249902	401.2136869314729
YGL020C	374	675	1.0988144271343187e-07	2.806075386522854e-07	1.4084289820320208	314.895967341177
YGL021W	74	7	1.7576997121267142e-17	1.0651771385079803e-16	0.07381916065985646	16.504457306090604
YGL022W	24	0	9.293668148403663e-08	2.390334772874305e-07	0.0	0.0
YGL023C	51	29	0.0005053841500654258	0.0008945719442986346	0.4437420694007058	99.2116677362821
YGL025C	241	259	0.05439202729771191	0.07403752638796242	0.8386591779530581	188.2310364930137
YGL026C	39	29	0.033591977011142665	0.04711889263197109	0.5802780907547691	129.7383347294345
YGL027C	50	32	0.0025484244420868525	0.004171929680171218	0.4994393498358289	111.66444258692135
YGL028C	52	0	1.0285510228625113e-15	5.466910288800649e-15	0.0	0.0
YGL029W	97	10	4.282686073790914e-22	3.4985408537459586e-21	0.08045092619778173	17.987184687727478
YGL030W	105	3	1.470629663139573e-28	1.7805455142559335e-27	0.022296399546242362	4.93799127023776
YGL031C	58	1	1.0264246038584526e-16	5.856118945228135e-16	0.01345472386411177	3.008201577882136
YGL032C	252	439	0.0001118139173440265	0.00021222502925593938	1.359461027888944	302.74635806606807
YGL033W	67	53	0.010536608414637272	0.01576789877506608	0.6173107635564117	138.01808433866265
YGL035C	0	0	1.0	1.0		0.0
YGL036W	3	0	0.1679259784367358	0.20874274647087307	0.0	0.0
YGL037C	72	64	0.03991423771564555	0.055232622979470056	0.6936657636608735	152.96498985210974
YGL038C	115	15	2.769918134902586e-24	2.5860063626338912e-23	0.101787910971976	22.757698892856126
YGL039W	23	5	9.81006899128166e-05	0.00018668996283540976	0.16964651828662664	37.92949815476022
YGL040C	0	0	1.0	1.0		0.0
YGL041C-B	190	119	5.697166879805642e-10	1.821256627335311e-09	0.48876054794789175	110.19517355149073
YGL043W	154	37	2.5199451724907924e-24	2.3602939229632812e-23	0.1874924507297653	41.91948433442164
YGL044C	187	168	0.0009489592047767234	0.0016349503854616349	0.7010846488337171	157.68123992022836
YGL045W	44	8	7.144730005550494e-09	2.0442458836776562e-08	0.1418861789306332	31.722853001952707
YGL047W	130	28	4.4581519294579075e-22	3.636713722881195e-21	0.1680805504255193	37.57937971065346
YGL048C	131	106	0.0004922317231007602	0.000872365066117865	0.631447651271444	141.17880382443855
YGL049C	6	1	0.06396997345005322	0.08598317206474851	0.13006233068641376	29.07928191963948
YGL050W	70	28	6.507234064789932e-08	1.7010501412094045e-07	0.31214959364739303	69.7902765900575
YGL051W	67	50	0.004578254344504923	0.00720962232619053	0.5823686448645393	132.80985472787955
YGL053W	95	3	9.197737015508263e-26	9.39541484479361e-25	0.02464338897216261	5.509758679153826
YGL054C	4	0	0.07837978229580161	0.10348074563433313	0.0	0.0
YGL055W	13	101	5.818992871382833e-12	2.236967112521569e-11	6.0629055689205185	1368.963117585797
YGL056C	105	13	1.2134990034961612e-22	1.0369736655433022e-21	0.09661773136705024	21.39796217669188
YGL057C	12	1	0.0011825165854570468	0.0020144113989820724	0.06503116534320688	14.539640961446134
YGL058W	334	184	4.18409348638275e-21	3.170319056678155e-20	0.4299066259814396	96.64072733760824
YGL059W	131	88	2.6031171648858695e-06	5.841133476885456e-06	0.5242206916215761	117.20504470820964
YGL060W	111	108	0.04816229421366203	0.06597936017693433	0.7592827953585236	169.76013224530195
YGL061C	241	333	0.39564230082133545	0.4622793319836449	1.078276085939646	241.80448535203945
YGL062W	17	9	0.04366942679105862	0.06025500803152066	0.4131391680627261	92.3694837544868
YGL063W	232	224	0.002833133066818974	0.004607847360654954	0.753464536390259	168.45928834966642
YGL064C	115	114	0.059934298428091635	0.08102542319227903	0.7735881233870177	172.95851162745475
YGL065C	85	225	8.053609296727483e-09	2.294022142916283e-08	2.0656958403136305	456.4770999880027
YGL066W	136	43	8.474812857678426e-18	5.303443824212038e-17	0.24673589203746144	55.16510834724529
YGL067W	115	141	0.7729800289397949	0.852263831754747	0.9568063631365744	215.43954951381957
YGL068W	275	150	6.405242953499549e-18	4.043529333213601e-17	0.42565853679189963	95.80301606811832
YGL070C	176	387	2.3709677244743423e-09	7.212922445122507e-09	1.7159359764423456	383.6482535401032
YGL071W	0	0	1.0	1.0		0.0
YGL073W	8	0	0.00443378004941839	0.006985936729919223	0.0	0.0
YGL075C	109	6	9.431330235141976e-28	1.091339641495e-26	0.04295636609826509	9.60416650457354
YGL076C	0	0	1.0	1.0		0.0
YGL077C	29	0	3.442562354888261e-09	1.0231615557086505e-08	0.0	0.0
YGL078C	88	1	3.8022794097018013e-25	3.763667622236671e-24	0.008867886183164576	1.982678312622044
YGL079W	138	370	5.179219488388174e-14	2.382855302217631e-13	2.0923070588683954	467.7971438829368
YGL080W	161	209	0.9433196157136657	1.0	1.0130320663401422	227.57698892889763
YGL081W	138	213	0.09863841443399939	0.12825447013563882	1.2044902798350492	269.2994368942451
YGL082W	135	220	0.03150298828228004	0.04441620142471011	1.2717205667116014	284.33075661073315
YGL083W	36	6	1.0670094309074123e-07	2.727276105399346e-07	0.1300623306864138	29.07928191747096
YGL084C	125	85	6.371011823980525e-06	1.373301686645877e-05	0.5306543092005682	119.08658308103676
YGL085W	172	101	2.553962320622115e-10	8.475382173051231e-10	0.4582428627672485	102.87006088759826
YGL086W	89	45	2.190112211965414e-07	5.457251009971012e-07	0.39457111556552493	88.21804625964754
YGL087C	150	18	4.0671360849266e-32	6.0596113016613675e-31	0.09364487809421791	20.93708298379928
YGL089C	165	20	4.295746367790286e-35	7.463697087964331e-34	0.09459078595375546	22.07222603694277
YGL090W	212	214	0.01553862717668349	0.022790779110713272	0.7877360028365816	175.29482626470872
YGL091C	140	223	0.04897148800496316	0.06700809600679113	1.2430242747030116	277.91485154593306
YGL092W	3	0	0.1679259784367358	0.20874274647087307	0.0	0.0
YGL093W	60	56	0.10531894454981101	0.13615410556130708	0.7283490518439171	162.8439787699854
YGL094C	81	3	7.569636163963069e-22	6.1141822442347765e-21	0.028902740152536396	6.462062648728458
YGL095C	17	0	9.733918010015291e-06	2.0520440790175197e-05	0.0	0.0
YGL096W	7	0	0.008945291127552872	0.013498916104580573	0.0	0.0
YGL097W	0	0	1.0	1.0		0.0
YGL098W	9	0	0.002212430392175183	0.003649938951634962	0.0	0.0
YGL099W	11	0	0.0005593034905308247	0.0009815545846941632	0.0	0.0
YGL100W	110	133	0.6992264946417965	0.7784071952545435	0.9435430898887109	212.5431150697514
YGL101W	144	4	8.638889918574661e-39	1.7807260186997447e-37	0.021677055114402297	4.813122525725333
YGL103W	178	0	4.7998277633943224e-51	1.6430838968619491e-49	0.0	0.0
YGL104C	102	14	2.5641821994416806e-21	1.9794109837569267e-20	0.10711015468292898	23.94764393471409
YGL105W	50	2	8.366475659980777e-14	3.776734813229941e-13	0.031214959364739305	6.979027660557342
YGL106W	138	30	3.0658683942491415e-23	2.687775782824209e-22	0.16964651828662664	38.911844875896655
YGL107C	101	70	8.230561273784162e-05	0.00015762223738106132	0.5408532563197405	120.9237465979938
YGL108C	54	0	2.802779647088692e-16	1.5618978440316928e-15	0.0	0.0
YGL110C	152	270	0.0014419811786503534	0.0024405043432660922	1.3861906296841469	307.8982792491546
YGL111W	97	127	0.9266358378060451	0.9929351040101668	1.0217267627118278	230.23596394722964
YGL112C	123	138	0.31232237598834817	0.3733456629201809	0.875541543157322	195.75321490117145
YGL113W	111	91	0.0018451167643429277	0.003096371903045281	0.6397660590520894	141.7614994018064
YGL114W	60	133	0.0004725921783105814	0.0008398880152855852	1.7298289981293031	386.7544495412073
YGL115W	132	247	0.0004990764495987884	0.0008839509275154394	1.4602452581611	324.02628433244263
YGL116W	25	0	4.800827236752365e-08	1.2670746874053624e-07	0.0	0.0
YGL117W	19	7	0.00498875277101275	0.00782392069432624	0.2875062046752304	61.06649203807377
YGL119W	17	4	0.001334540542509134	0.0022639948849469114	0.18361740802787826	41.05310388303819
YGL120C	29	2	6.744148957184711e-08	1.758186792963249e-07	0.05381889545644708	11.631712769156904
YGL121C	156	67	6.432232738382867e-15	3.2027506907740146e-14	0.3351606213842201	74.93507264032797
YGL122C	58	2	4.732570754374396e-16	2.597043359580835e-15	0.02690944772822354	6.016403155764272
YGL123W	28	0	6.646243726657678e-09	1.9082649861212332e-08	0.0	0.0
YGL124C	23	14	0.0373898475732344	0.051977479859235454	0.4750102512025546	106.2025948463749
YGL125W	54	18	1.8736419240772126e-07	4.684919437116543e-07	0.2601246613728275	58.158563849669626
YGL126W	0	0	1.0	1.0		0.0
YGL127C	200	328	0.006656219616377408	0.010315257077280107	1.2798133339543114	286.14013416927025
YGL128C	174	392	4.5136232527493193e-10	1.4633118717624519e-09	1.7580839182439376	394.0744067191642
YGL129C	112	50	1.4359042287841883e-10	4.892112097001107e-10	0.3483812429100369	77.20163342590045
YGL130W	142	349	3.7214617873728543e-11	1.3309780310436123e-10	1.917961411671482	428.81701647677966
YGL131C	42	8	2.378874138310837e-08	6.508518158623038e-08	0.14864266364161574	33.23346504942334
YGL133W	50	14	6.544126239122944e-08	1.708364503004814e-07	0.2185047155531751	48.85319362990269
YGL134W	84	5	2.007703469412692e-21	1.5773637503541518e-20	0.046450832388004924	10.26327597481146
YGL135W	62	40	0.0008055393469514444	0.00139244267638045	0.5034670865280533	115.37908632188808
YGL136C	315	318	0.0029978829777101462	0.004860678039134776	0.7878061173005634	176.69125585158795
YGL137W	236	432	1.1285411006580125e-05	2.3687006824395e-05	1.428481191267731	319.37923194052183
YGL138C	222	425	1.2877163539157674e-06	2.98615191587483e-06	1.4939592038304286	334.0187788137385
YGL139W	124	97	0.0003054226004657406	0.0005542711818486823	0.6104538424152647	136.48501676635732
YGL140C	38	16	0.00014866989476151042	0.00027832049634552293	0.32857851962883483	78.05491460555295
YGL141W	42	80	0.045215086334642385	0.062208603232183815	1.4864266364161576	332.3346504942336
YGL142C	169	386	2.756672316805665e-10	9.106043936788846e-10	1.7823926501167713	398.5066090784591
YGL143C	39	100	0.0002493867280976973	0.00045880456599163696	2.000958933637135	451.8473036398982
YGL144C	217	290	0.6720826938904754	0.7507681211432482	1.0428961078081103	233.1702789872168
YGL145W	131	264	2.4137835588837593e-05	4.889633408644064e-05	1.5726620748647284	348.9513831465636
YGL146C	243	631	1.7495701541448287e-21	1.380216454936476e-20	2.0264032262500513	453.0623923892496
YGL147C	25	0	4.800827236752365e-08	1.2670746874053624e-07	0.0	0.0
YGL148W	119	116	0.04162535222575784	0.057517395639195903	0.76070069040121	168.6598351627773
YGL150C	15	0	3.722304743968461e-05	7.390595174612483e-05	0.0	0.0
YGL151W	48	58	0.8389722596159034	0.9170283559585409	0.9429518974764998	210.82479392399327
YGL153W	172	508	2.8394445079708616e-22	2.352974836504384e-21	2.304825487977844	513.3417745262161
YGL154C	251	1052	2.717393289328059e-71	1.7559245850478277e-69	3.2707308019627237	731.2686355450459
YGL155W	155	420	4.857816235801067e-16	2.663231760923921e-15	2.1145617634178238	472.77284159198615
YGL156W	42	33	0.044699994336553625	0.06155882840745208	0.613150987521665	137.08804334316008
YGL157W	90	57	3.0864011067510204e-05	6.201919205075163e-05	0.49423685660837235	109.28697166040162
YGL158W	0	5	0.1273434353912801	0.1626364861059853		0.0
YGL159W	36	3	2.8515307060269937e-09	8.599451017494095e-09	0.0650311653432069	14.53964095873548
YGL160W	123	148	0.6491954031865308	0.7280660615689818	0.9389865825165483	209.93823044543544
YGL161C	244	548	1.9374206331937394e-13	8.498936736458578e-13	1.7526432102333132	391.8552415995525
YGL162W	27	7	6.112199103827448e-05	0.00011903575024081155	0.20231918106775473	45.23443854109921
YGL163C	49	13	4.8115694358419094e-08	1.2693273314461844e-07	0.2070379957865362	46.28946919245693
YGL164C	265	275	0.01586106515794134	0.02325777300441628	0.8098220589908782	181.71807869193253
YGL166W	111	81	0.00012725098460789877	0.00024017735887102914	0.5694620965188927	127.3200991907347
YGL167C	7	0	0.008945291127552872	0.013498916104580573	0.0	0.0
YGL168W	7	0	0.008945291127552872	0.013498916104580573	0.0	0.0
YGL169W	111	94	0.0036594388954534337	0.005870413692539107	0.6608572478120484	149.32604219399045
YGL170C	138	137	0.03924429882051285	0.0543448019544352	0.774719100175595	173.21137493392487
YGL171W	124	13	8.68143450844695e-28	1.0086248456177457e-26	0.08181340156080866	18.14547192712149
YGL172W	96	43	3.4132134356825896e-09	1.0231615557086505e-08	0.349542513719737	78.15057015216966
YGL173C	24	3	6.051134043272325e-06	1.3067995449815675e-05	0.09754674801481032	21.8094614421692
YGL174W	250	676	7.481778977293344e-25	7.292832355663394e-24	2.1101312530563767	471.78226990648767
YGL175C	208	525	4.5400594122466704e-17	2.6427005748816397e-16	1.9696939502990545	440.38335601538137
YGL176C	115	159	0.5754180890190024	0.652321985008532	1.0789518563029454	242.74878816437283
YGL178W	88	16	1.194085293690292e-16	6.799192598032544e-16	0.1418861789306332	33.7055313077551
YGL179C	172	23	2.1201118586173908e-35	3.7748493185475586e-34	0.10435233508561105	23.196190208306955
YGL180W	13	4	0.013595707118167525	0.020069022493989074	0.24011507203645618	53.684828151481554
YGL181W	51	65	1.0	1.0	0.9945942934843406	222.37097939572072
YGL183C	5	6	1.0	1.0	0.9364487809421791	209.37082981672023
YGL184C	5	0	0.037471506085270424	0.051977479859235454	0.0	0.0
YGL185C	124	134	0.19131238143987847	0.23630530619861279	0.8433073699344894	189.9533737652645
YGL186C	101	30	3.2966018323989914e-14	1.5438727311178012e-13	0.23179425270846019	51.82446282771162
YGL187C	147	62	1.967119363923524e-14	9.435282286842525e-14	0.3291373266350063	73.5883869113549
YGL188C-A	242	438	1.7482062158125936e-05	3.610030142599004e-05	1.4124124175367578	315.7865822049754
YGL189C	293	358	0.5719563406628951	0.6485254170252978	0.9534944925406715	213.77738309583376
YGL190C	4	0	0.07837978229580161	0.10348074563433313	0.0	0.0
YGL191W	88	15	4.0703041858770335e-17	2.3788942452214244e-16	0.13301829274746862	29.740174689330654
YGL192W	116	275	2.211711762484594e-08	6.062704645399858e-08	1.8500245313153685	415.1318176841766
YGL193C	334	1068	2.2152922654273164e-51	7.7683815966295715e-50	2.495327589935747	558.4266892229715
YGL194C	149	254	0.006423195222783831	0.009970255256742189	1.3303019595039904	297.42836007585754
YGL194C-A	321	1087	7.788973678280726e-57	3.269663330203829e-55	2.6425748309557338	590.8257843101871
YGL195W	0	0	1.0	1.0		0.0
YGL196W	114	233	4.738382645803976e-05	9.297317842380984e-05	1.594974897364969	358.13431417663907
YGL197W	70	9	2.6245981416776362e-15	1.3500951621456248e-14	0.10033379795809062	22.11663696698276
YGL198W	9	25	0.06183741558236891	0.0833826440830489	2.16770551144023	484.6546985341608
YGL200C	21	3	4.0285137481233556e-05	7.961506036239663e-05	0.11148199773121181	24.925098787067512
YGL201C	0	1	1.0	1.0		0.0
YGL202W	8	0	0.00443378004941839	0.006985936729919223	0.0	0.0
YGL203C	25	0	4.800827236752365e-08	1.2670746874053624e-07	0.0	0.0
YGL205W	34	3	1.0274096396371565e-08	2.899231029221436e-08	0.06885652801045436	15.394913956139323
YGL206C	5	0	0.037471506085270424	0.051977479859235454	0.0	0.0
YGL207W	37	15	0.00012759237838728398	0.00024074270607128288	0.31636783139938485	70.73338845467401
YGL208W	127	133	0.11709320566893863	0.15034673494129627	0.8172420463603007	182.7186375941338
YGL209W	32	9	2.059964914906217e-05	4.1995243621501784e-05	0.21948018303332323	49.07128825425772
YGL210W	9	1	0.00869701958139009	0.01327051196937501	0.08670822045760919	17.447569153735355
YGL211W	302	16076	0.0	0.0	41.54070254532691	9288.23076968666
YGL212W	478	424	3.521158445579135e-08	9.493756315295643e-08	0.6922145800548883	154.7650485488856
YGL213C	78	16	4.503935748729721e-14	2.087198589117214e-13	0.1600767146909708	37.54540197358055
YGL215W	67	22	4.2852793851010426e-09	1.2644762310783016e-08	0.25624220374039725	57.29052558425688
YGL216W	0	0	1.0	1.0		0.0
YGL219C	141	395	4.102050610795322e-16	2.259664086463975e-15	2.186154068984402	488.7794195839425
YGL220W	307	125	6.560885653188932e-30	8.517303248643239e-29	0.31774185021110857	71.60891573832528
YGL221C	277	274	0.0026614690389169674	0.004344623458078762	0.7719222803193654	172.58606309265167
YGL222C	329	190	3.976381014376161e-19	2.6777713364961715e-18	0.4506719057219201	100.7610376678751
YGL223C	0	0	1.0	1.0		0.0
YGL224C	1	3	0.7985448408813826	0.8771291862074451	2.341121952355448	523.4270746120608
YGL225W	16	1	8.347640655715388e-05	0.00015949262927248903	0.04877337400740517	10.9047307210846
YGL226C-A	485	713	0.021044952899511	0.03028766869997191	1.1472302075803673	256.4972537315945
YGL226W	85	9	2.2429258107504523e-19	1.5301383555902552e-18	0.08262783361254522	18.259084003009228
YGL227W	41	53	1.0	1.0	1.008776125811697	225.541747593244
YGL228W	28	3	4.75662879285459e-07	1.1445762421634623e-06	0.08361149829840885	18.693824093287887
YGL229C	123	191	0.10793701573656295	0.1393368748599267	1.211800251761221	272.3522989133836
YGL230C	463	546	0.19904599017407568	0.24533079500452404	0.9202682404507377	205.7531913183207
YGL231C	267	569	5.270756639013767e-12	2.0330061321910246e-11	1.6630441833835827	371.822728443104
YGL232W	165	121	3.087600512683079e-06	6.869164622220653e-06	0.5722742550202206	127.17806436189696
YGL233W	23	1	8.281008638000447e-07	1.9494097698379274e-06	0.03392930365732533	7.585899630952044
YGL234W	79	49	6.619791547943258e-05	0.00012848606544793006	0.48402943318741326	106.8663610703799
YGL235W	437	498	0.07867857663184243	0.10384462195004404	0.8893049063867376	198.83042192646076
YGL236C	442	502	0.06887475607298765	0.09228767991047344	0.8863071041345661	198.1601745682445
YGL237C	209	500	1.7633807093932763e-14	8.514863526213881e-14	1.8669234069820158	417.4059605687644
YGL238W	12	0	0.0002828727229966027	0.0005148104525169183	0.0	0.0
YGL240W	314	624	1.9962436877353967e-10	6.70583963093824e-10	1.5508068983755834	346.7287627986686
YGL241W	98	110	0.376402748120917	0.44114371396849267	0.875929982173807	195.6242601799457
YGL242C	375	602	0.000669943139471974	0.00116752818033434	1.2527603691715372	280.0916434991725
YGL243W	197	447	1.647147313787815e-11	6.103572294841317e-11	1.7706962989896535	395.8915436953526
YGL244W	90	39	4.967342692351934e-09	1.4515847471400394e-08	0.33816205978467584	75.60613297466314
YGL245W	98	53	2.806234256154272e-07	6.923489149353591e-07	0.42203899141101614	93.40617831333556
YGL246C	258	579	4.298075170324714e-14	2.001476138019225e-13	1.7513044062193852	391.55591236253406
YGL247W	423	793	2.4363623229331307e-10	8.136771033210474e-10	1.4629706132528528	327.090362628476
YGL248W	923	55	2.1450388234729806e-222	7.710073921120694e-220	0.04650115831691933	10.396709676543146
YGL249W	107	141	0.8775909527036783	0.9553332517506821	1.0283432874832341	229.91656548780907
YGL250W	295	794	1.1365010294170472e-28	1.3818218647309594e-27	2.1003964182714414	469.6057596053615
YGL251C	78	16	4.503935748729721e-14	2.087198589117214e-13	0.1600767146909708	37.54540197358055
[truncated: 3,752 more rows]
