# Supplementary material for: Overexpression profiling reveals cellular requirements in the context of genetic backgrounds and environments
Source: PLoS Genet. 2023 Apr 28;19(4):e1010732. doi: 10.1371/journal.pgen.1010732 (PMC10171610; doi:10.1371/journal.pgen.1010732)
Supplement: S1 Data — (ZIP) [file pgen.1010732.s025.zip › S1_Data/Fig_1/Fig.1E/Y37_Y37S1102.csv]

RPM	Y37S1000	Y37S1102	p_values	q_values	FC	NRPM
YAL001C	57	15	0.0007482045589749205	0.001485303561844932	0.37754268902746424	80.47200447763699
YAL002W	25	1	0.0002530368482748074	0.0005367815988301059	0.05738648873217458	23.33688129491773
YAL003W	29	0	1.6525594478545497e-05	4.133914477864948e-05	0.0	0.0
YAL005C	10	0	0.02040870192524213	0.03239592734531259	0.0	0.0
YAL007C	80	4	2.8513771094928452e-11	1.434669270051912e-10	0.07173311091521821	18.23193850417857
YAL008W	86	1	8.609152400136952e-14	5.74376281359485e-13	0.016682118817492608	3.3530001876966278
YAL009W	184	290	8.464175279094744e-19	9.16713220905346e-18	2.261152409284052	458.85354456793056
YAL010C	32	0	5.5404947053748615e-06	1.5015732823096526e-05	0.0	0.0
YAL011W	89	7	3.4845326963690175e-11	1.745605186133991e-10	0.11283860143966909	22.68863460925071
YAL012W	78	42	0.2077983052841036	0.2700063383842927	0.7725104252408115	158.77941394917008
YAL013W	231	107	0.0005317652932235484	0.0010741770991670625	0.6645405080457444	135.79650757153536
YAL014C	466	32	2.268510595157866e-55	2.4159637838431275e-53	0.0985175772226173	20.61341228010876
YAL015C	136	12	7.101825978785991e-16	5.818034359543908e-15	0.12658784279156154	27.680607383345
YAL016W	144	37	2.5931568462811905e-08	9.486797088398935e-08	0.36862848664764913	76.44840425976423
YAL017W	23	0	0.00014939509592909852	0.00032630884796363294	0.0	0.0
YAL018C	189	191	0.00033098465117791485	0.00069192756413093	1.4498438290800717	294.7816585221996
YAL019W	11	0	0.013794597168514661	0.02264061881168031	0.0	0.0
YAL020C	191	137	0.8417154095280783	0.9204611751656169	1.0290509105115073	210.7650273916485
YAL021C	35	0	1.8651598414085918e-06	5.365950099019916e-06	0.0	0.0
YAL022C	11	4	0.3833407223128732	0.46500579920298113	0.5216953521106779	121.54625672918289
YAL023C	20	0	0.0004540773518503745	0.0009273433417938578	0.0	0.0
YAL024C	8	1	0.1366654118333698	0.18493241963616702	0.17933277728804553	36.46387702578351
YAL025C	120	1	5.243681814359984e-19	5.8217015664834495e-18	0.011955518485869702	2.4108348458559576
YAL026C	15	5	0.2172473354369976	0.2810774861863157	0.47822073943478804	109.39163107186116
YAL027W	192	295	3.217250351956479e-18	3.292243198238739e-17	2.204298720832226	447.3909887124673
YAL028W	95	157	1.1489774452032356e-11	6.056617128656103e-11	2.3709680870924754	480.1077143333515
YAL029C	2	0	0.6440457356515165	0.7271117050906697	0.0	0.0
YAL030W	351	257	0.5764960948428384	0.6701898203843063	1.0504506840576113	213.8109153231676
YAL031C	124	5	1.9188510606796884e-17	1.824018586771717e-16	0.05784928299614371	14.00212877360478
YAL032C	181	139	0.42203737000669694	0.5071326608668019	1.1017571731729647	224.39308944106492
YAL033W	152	259	2.382960880936267e-19	2.7518891619004966e-18	2.444588911452831	498.97936979394655
YAL034C	170	122	0.8522541956357357	0.930923813694419	1.029581121371367	209.8272222313252
YAL034W-A	248	145	0.1025774923783259	0.14308096201186965	0.8388146034440838	171.0434071040325
YAL035W	62	1	4.3006483937506863e-10	1.9262483576682397e-09	0.023139713198457486	9.26066718132769
YAL036C	208	13	4.258518382765673e-26	8.809618424203377e-25	0.08966638864402277	19.63439532147881
YAL037C-A	0	0	1.0	1.0		0.0
YAL037W	183	130	0.9139783583649606	0.9884389814374114	1.0191589528938105	208.82045419642688
YAL038W	0	0	1.0	1.0		0.0
YAL039C	35	0	1.8651598414085918e-06	5.365950099019916e-06	0.0	0.0
YAL040C	78	41	0.16921546236238566	0.22356033173583276	0.754117319877935	155.08686943995548
YAL041W	23	0	0.00014939509592909852	0.00032630884796363294	0.0	0.0
YAL042W	27	211	6.308709924536763e-50	5.668967308751707e-48	11.211619557860033	2208.6691230562856
YAL043C	77	20	6.554276746618524e-05	0.0001507142965605883	0.37263953722191273	78.53758130346533
YAL044C	302	2	3.508988945900179e-46	2.491382151589127e-44	0.009501074293406386	2.888227883316613
YAL044W-A	297	330	5.1020506463791215e-09	2.0333952368209513e-08	1.5940691314492936	325.1055433303587
YAL046C	261	475	4.1584900051850896e-38	2.0267352559169024e-36	2.6109753015117736	529.978792875477
YAL047C	40	0	3.06100959116968e-07	9.820245794945885e-07	0.0	0.0
YAL048C	141	73	0.045427998185034235	0.06733412823766285	0.7427683825263729	152.01841689764484
YAL049C	226	309	6.1070231518409014e-15	4.5910444635603955e-14	1.9615514400710112	398.3718724392474
YAL051W	33	16	0.2923699843782468	0.3634390582993185	0.6955938028142372	145.85550811112964
YAL053W	32	0	5.5404947053748615e-06	1.5015732823096526e-05	0.0	0.0
YAL054C	66	4	3.814709516826672e-09	1.5352270420762903e-08	0.08694922535177965	21.769478817352383
YAL055W	393	126	1.0351007112934793e-14	7.555626979546674e-14	0.459968039456361	94.0286778400102
YAL056W	59	0	3.370579689146887e-10	1.5299292653736185e-09	0.0	0.0
YAL058W	136	117	0.10776304175981732	0.14904888243403305	1.234231467217725	249.12546648063287
YAL059W	173	103	0.2274835851471268	0.29306857038107664	0.85416305482861	174.35600970894703
YAL060W	138	76	0.11324321460923044	0.15602820489163494	0.7901038303705193	162.76629159575867
YAL061W	88	0	1.1287463223261007e-14	8.155050376504277e-14	0.0	0.0
YAL062W	1	1	1.0	1.0	1.4346622183043642	291.7110162561772
YAL063C	0	0	1.0	1.0		0.0
YAL063C-A	0	0	1.0	1.0		0.0
YAL064C-A	0	0	1.0	1.0		0.0
YAL064W	1	0	1.0	1.0	0.0	0.0
YAL064W-B	537	164	2.579580852420108e-21	3.7087923705670105e-20	0.4381463757950014	89.46527449325454
YAL065C	70	68	0.06119672869732157	0.0890542476564515	1.3936718692099537	279.3851988422568
YAL067C	0	0	1.0	1.0		0.0
YAL067W-A	23	4	0.009941045320080473	0.016715059673791416	0.24950647274858506	63.41543828247968
YAL068C	5	0	0.15784970540023843	0.20994302862089992	0.0	0.0
YAR002C-A	127	16	6.995372525195306e-13	4.225881028613257e-12	0.18074484640054983	39.04793129630624
YAR002W	94	59	0.5828040418336007	0.6765832294961012	0.9004794774463561	184.2385365213441
YAR003W	136	92	0.8772270427391424	0.9524869271545127	0.9705067947353051	198.0228066740785
YAR007C	77	59	0.6453780184200943	0.728044131803445	1.0992866348046426	227.3072852292243
YAR008W	172	87	0.017083630864509824	0.027659898958838962	0.7256721685609283	149.24749667797204
YAR009C	32	3	0.00018641374877175499	0.00040257809582664773	0.13449958296603415	35.35891106299649
YAR010C	53	7	6.828174645919629e-06	1.8129654842420956e-05	0.18948368921001035	37.81439100583312
YAR014C	29	0	1.6525594478545497e-05	4.133914477864948e-05	0.0	0.0
YAR015W	191	97	0.012751735175762426	0.021146259802713296	0.7285980899242059	148.14643234357266
YAR018C	0	1	0.8560175627196676	0.9330851029569386		0.0
YAR019C	36	7	0.0016331604133383967	0.003095684092652973	0.27896209800362637	55.18857065640571
YAR020C	35	28	0.6775337587152805	0.760737338221706	1.1477297746434914	241.7034134335554
YAR023C	1	0	1.0	1.0	0.0	0.0
YAR027W	8	0	0.045275696882612335	0.06712568516934868	0.0	0.0
YAR028W	114	183	9.463931708888594e-13	5.645961748736338e-12	2.303010403067532	466.7376260676455
YAR029W	194	105	0.041846979717279444	0.06334877082234117	0.7764924377420528	158.57111650724244
YAR031W	158	240	9.362595828822046e-15	6.885458901733451e-14	2.179233749323085	442.153175557916
YAR033W	94	198	2.763676153908539e-20	3.547745884180359e-19	3.021948076853873	611.0578130012393
YAR035C-A	438	531	4.905772446593571e-18	4.9323596748880474e-17	1.7392822783552908	353.50856620486206
YAR035W	44	28	0.7971634268705432	0.878911422204688	0.9129668661936863	187.9915438102441
YAR042W	5	14	0.007902225460059812	0.013489373292016616	4.01705421125222	729.2775406074488
YAR050W	5	0	0.15784970540023843	0.20994302862089992	0.0	0.0
YAR064W	247	418	5.1237884262496975e-30	1.423522088858068e-28	2.4278899078996936	494.8458129458119
YAR066W	272	276	1.1932131866338848e-05	3.0634683197908354e-05	1.4557601921029577	295.9851703321845
YAR068W	86	51	0.40737285950501323	0.4907417920011167	0.8507880596921229	171.00300958694984
YAR071W	35	43	0.016035647334699244	0.02602172906937228	1.7625850110596475	356.5356865217789
YBL001C	138	117	0.13428010349518985	0.1826652741144172	1.2163440546493522	245.54092736016636
YBL002W	108	0	9.573911691026416e-18	9.379823873099305e-17	0.0	0.0
YBL003C	70	1	2.5028610581665017e-11	1.2704284153147e-10	0.020495174547205203	4.108605864980798
YBL004W	0	0	1.0	1.0		0.0
YBL005W	13	0	0.0063652601584972	0.010996278513522799	0.0	0.0
YBL006C	175	214	3.0639955387033385e-08	1.1145501798281403e-07	1.754386941240765	358.3878199599253
YBL007C	8	0	0.045275696882612335	0.06712568516934868	0.0	0.0
YBL008W	40	58	0.00039760038835027963	0.0008237031100152947	2.080260216541328	419.77926727291054
YBL008W-A	294	434	3.876711380564751e-24	6.838946978413461e-23	2.117834703211204	430.1501425712006
YBL009W	46	0	3.533570328547941e-08	1.2740791824124895e-07	0.0	0.0
YBL010C	166	153	0.014508676973321004	0.0237043753618094	1.3223091530154683	270.623472873823
YBL011W	1	1	1.0	1.0	1.4346622183043642	583.4220323729432
YBL013W	215	162	0.48605119419704534	0.5751561283559038	1.081001299373521	220.1337761557189
YBL014C	23	0	0.00014939509592909852	0.00032630884796363294	0.0	0.0
YBL015W	10	0	0.02040870192524213	0.03239592734531259	0.0	0.0
YBL016W	130	19	3.8031220959843225e-12	2.1111732793441932e-11	0.2096814011367917	44.5360330092908
YBL017C	0	0	1.0	1.0		0.0
YBL018C	515	705	2.3310602505299725e-32	7.660530000455927e-31	1.9639550755428674	399.1239873050077
YBL019W	152	107	0.9879322813444567	1.0	1.0099266931484667	207.26835360389416
YBL020W	81	65	0.44572314005685265	0.5317058241997428	1.1512721504911565	234.7917936637407
YBL021C	139	85	0.3769742395544893	0.4579591997629632	0.8773114284595033	177.11025991938956
YBL022C	0	0	1.0	1.0		0.0
YBL023C	55	68	0.0018571861901410973	0.0034858608940931627	1.7737641971763047	354.2205197954906
YBL024W	33	8	0.008106609278114829	0.01382185293757438	0.3477969014071186	68.63788619165096
YBL025W	147	216	1.3857097664019229e-12	8.107036486853976e-12	2.108075096283964	430.6210238891835
YBL026W	56	21	0.018985156557794224	0.030626545684116293	0.5379983318641366	112.59021679844176
YBL027W	212	125	0.15256893125052834	0.20476637657451308	0.8459093268304034	172.56144623055226
YBL028C	192	127	0.6883103458831417	0.7713314105950795	0.9489692798159075	193.466373473856
YBL029C-A	128	21	3.8109847172372756e-11	1.9025150268082963e-10	0.23537427019055976	49.74916557252032
YBL029W	35	122	2.2500932661449933e-20	2.9079295221572714e-19	5.000822589518069	996.6793054891016
YBL030C	0	0	1.0	1.0		0.0
YBL031W	33	0	3.852618323286028e-06	1.0672643534305369e-05	0.0	0.0
YBL032W	0	0	1.0	1.0		0.0
YBL033C	80	4	2.8513771094928452e-11	1.434669270051912e-10	0.07173311091521821	18.23193850417857
YBL034C	0	0	1.0	1.0		0.0
YBL035C	66	58	0.23047372264941227	0.2967878143656001	1.260763767600805	256.87985012798856
YBL036C	197	154	0.3112284425031212	0.38384618761214884	1.121512597050112	228.3596339212915
YBL037W	36	20	0.4968919823334691	0.5863043176060737	0.7970345657246468	165.5657119315385
YBL038W	259	3	4.5331684431067147e-39	2.4139121959543254e-37	0.016617709092328542	4.487861788729144
YBL039C	92	7	1.2432817214627602e-11	6.511942787005769e-11	0.10915908182750596	21.956743171319783
YBL039W-B	476	146	6.435971976117785e-19	7.036744265143229e-18	0.4400434535135235	89.89836350172666
YBL040C	75	1	4.243672790907395e-12	2.3376783736119186e-11	0.019128829577391523	7.778960431639245
YBL041W	32	14	0.18789221781778068	0.24597499309584717	0.6276647205081594	132.5959164809561
YBL042C	41	1	7.801203969365061e-07	2.3788294818567587e-06	0.03499176142205766	6.945500387278183
YBL043W	94	268	6.272726858708073e-37	2.818316575346104e-35	4.090313558569889	834.7900357417869
YBL044W	400	156	5.761324107072383e-10	2.544806062962617e-09	0.5595182651387021	114.49657386765402
YBL045C	194	1	2.6050493688158416e-30	7.343940647088189e-29	0.007395166073733837	3.007330063608317
YBL046W	116	86	0.7172805497551846	0.7998992518212269	1.06362888598427	216.913319715626
YBL047C	18	1	0.0032852364020251484	0.005943187967299978	0.07970345657246468	32.41233512936554
YBL049W	138	140	0.0020243665442084024	0.0037800389044701406	1.4554544243667462	298.05255995870624
YBL050W	47	0	2.4677682493995113e-08	9.03957656197235e-08	0.0	0.0
YBL051C	21	1	0.001091052618601211	0.002102762603745162	0.06831724849068402	26.51918329132912
YBL052C	0	0	1.0	1.0		0.0
YBL054W	127	0	1.1747300652390593e-20	1.5530741621126046e-19	0.0	0.0
YBL055C	116	143	5.05368058062669e-06	1.3826696964407277e-05	1.7685922173924489	362.1240201240008
YBL056W	1	0	1.0	1.0	0.0	0.0
YBL057C	331	169	0.0011095888738076394	0.002136339341569379	0.7325012534544941	149.37009867200894
YBL058W	133	27	8.158432001532644e-10	3.530409513981508e-09	0.2912472172497581	60.95454070939428
YBL059C-A	317	356	5.732008655073833e-10	2.5338033647447818e-09	1.6111664028907053	327.48689558211856
YBL059W	251	324	1.3174754999712248e-13	8.688992660934075e-13	1.8519145766159921	376.214604303051
YBL060W	54	64	0.004905181645542398	0.008701326231805778	1.7003404068792465	344.749382726348
YBL061C	83	41	0.08513769711772247	0.12083585787858389	0.7086885656684209	145.85550813669218
YBL063W	10	0	0.02040870192524213	0.03239592734531259	0.0	0.0
YBL064C	194	56	2.8878579556804504e-09	1.174545339683046e-08	0.4141293001290948	85.70890680672885
YBL066C	26	18	1.0	1.0	0.993227689595329	205.27812251457917
YBL067C	91	48	0.13849088160808792	0.1871823878091924	0.756744906358346	155.36782387580348
YBL068W	161	122	0.5248464014617706	0.6156213858467557	1.0871353455474064	221.4842901133676
YBL069W	116	53	0.012828730758109502	0.021261680285270243	0.6554922204321664	135.79650753147754
YBL071C-B	423	344	0.036618098993004715	0.05585959875564194	1.1667229387628872	237.35919955779192
YBL071W-A	197	899	5.7957819956631834e-167	3.0301402051871788e-164	6.547011849013316	1324.4858769969658
YBL072C	173	5	6.932478334942105e-25	1.3201550630547036e-23	0.04146422596255388	10.059000558282609
YBL074C	138	21	1.6394912409356115e-12	9.504752143770869e-12	0.21831816365501194	46.170088902758735
YBL075C	59	53	0.212007160726082	0.27497816448707657	1.2887643655954457	262.5399146279757
YBL076C	0	0	1.0	1.0		0.0
YBL078C	205	265	2.0711161819060765e-11	1.0692090809822123e-10	1.854563355369056	378.5128307521208
YBL079W	4	0	0.24539705222197852	0.31058064421844156	0.0	0.0
YBL080C	106	158	8.307805538506667e-10	3.59234508661292e-09	2.13845877822726	433.4771177337333
YBL081W	201	112	0.06497709957615948	0.09381955803728173	0.7994137733835263	163.18487544746662
YBL082C	105	108	0.005309225825773235	0.009377566868557088	1.4756525673987744	302.8238167443726
YBL084C	2	0	0.6440457356515165	0.7271117050906697	0.0	0.0
YBL085W	13	1	0.02094459852962225	0.03302779987492667	0.11035863217725879	22.439308940420297
YBL086C	52	33	0.7554845707650553	0.8394110831665055	0.9104587154623851	187.1353689015626
YBL087C	127	9	6.426287910122274e-16	5.2796545387304574e-15	0.10166897610030927	20.510930832478916
YBL088C	0	0	1.0	1.0		0.0
YBL089W	150	180	8.68567866623832e-07	2.634564241009313e-06	1.721594661965237	351.9979595962696
YBL090W	236	108	0.000325138374259628	0.0006799530146789529	0.6565403371901327	134.16245048625342
YBL091C	247	48	7.909413537542928e-18	7.815642139932883e-17	0.2788007549741275	57.86979674081438
YBL091C-A	212	270	3.50538916477926e-11	1.7545250728151022e-10	1.8271641459536716	371.1440629447005
YBL092W	77	0	5.575491923958842e-13	3.3966794549456884e-12	0.0	0.0
YBL093C	231	22	2.3418689607528573e-25	4.580982446697171e-24	0.136634496981368	28.919626614237075
YBL095W	178	80	0.0012664826275968696	0.00242219540781829	0.6447920082266806	130.37363858775532
YBL097W	25	1	0.0002530368482748074	0.0005367815988301059	0.05738648873217458	11.668440650247089
YBL098W	21	0	0.00031316118511083	0.0006558594230052379	0.0	0.0
YBL099W	0	0	1.0	1.0		0.0
YBL100W-C	173	205	2.618004745836574e-07	8.472788572485165e-07	1.7000332644647091	345.35901929589687
YBL101C	28	0	2.3813111550064264e-05	5.837562000188388e-05	0.0	0.0
YBL102W	166	148	0.03352170504133484	0.05146378155171294	1.279096435596662	260.2691103176834
YBL103C	15	0	0.0029674562066375285	0.005405714489823385	0.0	0.0
YBL104C	25	27	0.1472268330283983	0.19801251560952263	1.5494351957687134	326.7163381623069
YBL105C	46	0	3.533570328547941e-08	1.2740791824124895e-07	0.0	0.0
YBL106C	42	51	0.009513961936795264	0.016054810768342007	1.7420898365124422	345.98283330730135
YBL107C	11	0	0.013794597168514661	0.02264061881168031	0.0	0.0
YBL108C-A	80	48	0.4641727627183284	0.5514268866748826	0.8607973309826186	175.02660977952533
YBL111C	13	8	0.9556326453670173	1.0	0.8828690574180703	166.69200934175362
YBR001C	31	9	0.025941854909878583	0.040442289939471875	0.41651483757223473	82.04372332991566
YBR002C	102	71	1.0	1.0	0.9986374264667633	203.91449674089128
YBR003W	74	32	0.029309749846191963	0.045324111687402524	0.6203944727802656	130.08734501941262
YBR004C	0	0	1.0	1.0		0.0
YBR005W	46	1	1.298688336578708e-07	4.3625914857851344e-07	0.031188309093573133	12.413234731700715
YBR006W	56	140	1.0682394037870817e-17	1.0430296793174037e-16	3.58665554576091	721.6009347687082
YBR007C	15	10	1.0	1.0	0.9564414788695761	182.31938520690048
YBR008C	13	14	0.345767160663758	0.42308658318665365	1.545020850481623	336.5896340526849
YBR009C	0	0	1.0	1.0		0.0
YBR010W	0	0	1.0	1.0		0.0
YBR011C	0	0	1.0	1.0		0.0
YBR013C	4	0	0.24539705222197852	0.31058064421844156	0.0	0.0
YBR014C	86	10	1.947923446255929e-09	8.088453241456929e-09	0.16682118817492606	36.88300206306048
YBR015C	0	0	1.0	1.0		0.0
YBR016W	36	1	4.712110448880977e-06	1.293524925609284e-05	0.03985172828623234	7.8840815207288735
YBR017C	4	0	0.24539705222197852	0.31058064421844156	0.0	0.0
YBR018C	147	159	0.00013695299440043995	0.0003030460449391805	1.5517775014312511	315.36326080180226
YBR019C	35	43	0.016035647334699244	0.02602172906937228	1.7625850110596475	366.7224203805727
YBR020W	106	4	3.1563127816754626e-15	2.4365040009953804e-14	0.054138196917145824	13.631355897840452
YBR021W	43	1	3.8057313786379284e-07	1.2038922529453645e-06	0.033364237634985215	6.629795824416498
YBR022W	136	275	3.026473262491383e-26	6.306249178473893e-25	2.900971397306619	592.0017681537694
YBR023C	0	0	1.0	1.0		0.0
YBR024W	56	31	0.3561616825363587	0.4348802200141399	0.7941880137042017	163.76758804822614
YBR025C	0	0	1.0	1.0		0.0
YBR026C	40	46	0.025700337357290635	0.040120152047171134	1.6498615510500187	334.40043324496213
YBR028C	64	44	1.0	1.0	0.9863302750842503	201.95378047413703
YBR029C	29	23	0.7475613225052089	0.831250032043205	1.1378355524482888	233.3688129863536
YBR030W	106	117	0.0006977147527158408	0.0013884282155255366	1.5835422598265152	318.9737281658153
YBR031W	32	0	5.5404947053748615e-06	1.5015732823096526e-05	0.0	0.0
YBR033W	0	0	1.0	1.0		0.0
YBR034C	80	9	5.555821384633004e-09	2.1990040456314112e-08	0.16139949955924096	32.8174893249478
YBR035C	41	27	0.9155945925789282	0.9897715229175593	0.9447775583955569	194.4740108172346
YBR036C	20	2	0.004617660480159115	0.008203943596353127	0.14346622183043642	41.67300232382083
YBR037C	72	5	1.42855823054648e-09	5.9924422931238555e-09	0.09962932071558085	23.97624790630184
YBR038W	8	0	0.045275696882612335	0.06712568516934868	0.0	0.0
YBR039W	40	0	3.06100959116968e-07	9.820245794945885e-07	0.0	0.0
YBR040W	212	242	1.517611057115948e-07	5.044960225129374e-07	1.6376804567436611	332.7970749152837
YBR041W	62	66	0.020208772133554067	0.03239592734531259	1.5272210710981942	310.2323505446039
YBR042C	108	139	1.649785557906152e-06	4.816201392648873e-06	1.8464634105954316	374.6746997838743
YBR043C	86	45	0.14015327707780043	0.1893402622678953	0.7506953467871672	154.23800860840606
YBR044C	8	0	0.045275696882612335	0.06712568516934868	0.0	0.0
YBR045C	15	0	0.0029674562066375285	0.005405714489823385	0.0	0.0
YBR046C	56	105	7.875529991075353e-10	3.418277205937687e-09	2.689991659320683	542.4801353944628
YBR047W	130	61	0.01265901520814287	0.021004615251595398	0.6731876562812786	139.12371538556542
YBR048W	162	0	5.233093817116586e-26	1.0672171114268612e-24	0.0	0.0
YBR049C	0	0	1.0	1.0		0.0
YBR050C	83	56	0.9186850768396522	0.9923662428446356	0.9679648701812578	196.81707119623172
YBR052C	111	100	0.07246038314763706	0.10394603728662027	1.2924884849588865	260.4562645653715
YBR053C	33	1	1.3906952499174195e-05	3.540455237837574e-05	0.043474612675889826	8.579735772931286
YBR054W	0	0	1.0	1.0		0.0
YBR055C	25	1	0.0002530368482748074	0.0005367815988301059	0.05738648873217458	11.668440650247089
YBR056W	14	0	0.004341297555298928	0.007736846061519721	0.0	0.0
YBR057C	2	0	0.6440457356515165	0.7271117050906697	0.0	0.0
YBR058C	0	0	1.0	1.0		0.0
YBR058C-A	189	188	0.0006287193573725457	0.001256346429551602	1.4270714129165103	290.1756951238409
YBR059C	1	0	1.0	1.0	0.0	0.0
YBR060C	0	0	1.0	1.0		0.0
YBR061C	0	0	1.0	1.0		0.0
YBR062C	86	83	0.040733780334786765	0.06181001865576746	1.3846158618518865	281.6520156960099
YBR063C	75	64	0.26923071180070507	0.33777177651960183	1.2242450929530575	249.48968491758544
YBR065C	124	100	0.30864232128772484	0.3809017145334132	1.1569856599228743	235.7025010892644
YBR066C	40	68	6.001115432528655e-06	1.6157497590108753e-05	2.438925771117419	495.90872767732463
YBR067C	23	0	0.00014939509592909852	0.00032630884796363294	0.0	0.0
YBR068C	13	0	0.0063652601584972	0.010996278513522799	0.0	0.0
YBR069C	43	4	1.1359442088944112e-05	2.937416881902769e-05	0.13345695053994086	33.14897910624032
YBR070C	75	75	0.03240287967393182	0.04985258453846493	1.434662218304364	291.71101632139204
YBR071W	95	19	1.9712014246377997e-07	6.459475437659251e-07	0.28693244366087284	60.77312839644296
YBR072C-A	341	514	1.5033686399643296e-29	3.959600560450656e-28	2.1625113789103905	439.2724365198858
YBR072W	75	1	4.243672790907395e-12	2.3376783736119186e-11	0.019128829577391523	7.778960431639245
YBR073W	0	0	1.0	1.0		0.0
YBR074W	8	0	0.045275696882612335	0.06712568516934868	0.0	0.0
YBR076W	1	1	1.0	1.0	1.4346622183043642	291.7110162561772
YBR077C	200	53	1.167892404685831e-10	5.569277959658552e-10	0.38018548785065653	77.30341932670744
YBR078W	6	0	0.1030750174952488	0.14308096201186965	0.0	0.0
YBR079C	1	0	1.0	1.0	0.0	0.0
YBR080C	50	51	0.0682143661632497	0.09813808053959877	1.4633554626704517	297.43084004081106
YBR081C	2	0	0.6440457356515165	0.7271117050906697	0.0	0.0
YBR082C	23	0	0.00014939509592909852	0.00032630884796363294	0.0	0.0
YBR083W	25	0	7.151508900175689e-05	0.00016281998291730162	0.0	0.0
YBR084C-A	86	0	2.292296231846806e-14	1.6195326325984006e-13	0.0	0.0
YBR084W	16	0	0.002032321386301804	0.0037800389044701406	0.0	0.0
YBR085C-A	54	0	2.010687887127446e-09	8.31904031573377e-09	0.0	0.0
YBR085W	14	0	0.004341297555298928	0.007736846061519721	0.0	0.0
YBR086C	4	0	0.24539705222197852	0.31058064421844156	0.0	0.0
YBR087W	117	125	0.0010369555752601507	0.0020058969099633795	1.5327587802397054	311.48803431618137
YBR088C	166	45	8.36657646460575e-09	3.2445166047166325e-08	0.38891445676925535	80.8355827965414
YBR091C	294	85	2.344444497698122e-13	1.4931229575040865e-12	0.4147832944077244	85.04117761210351
YBR092C	116	4	9.48118735806453e-17	8.466818089476569e-16	0.04947111097601256	12.573750692907852
YBR093C	55	80	2.5789802100346872e-05	6.303321371827236e-05	2.0867814084427114	421.93914849205856
YBR094W	45	1	1.858090464937159e-07	6.099245584391325e-07	0.03188138262898587	12.68308766141353
YBR095C	106	36	0.0001969099205462262	0.00042413069403046704	0.48724377225431237	100.87203368310652
YBR096W	155	28	2.3447921018067003e-12	1.3259488080128155e-11	0.25916478782272384	54.22832994082198
YBR097W	13	10	0.9820428457284556	1.0	1.1035863217725879	246.8323983338994
YBR098W	40	24	0.6497851417768636	0.7322975407326558	0.8607973309826186	182.31938514268435
YBR101C	120	85	0.9660923060759348	1.0	1.0162190712989245	207.33179671365625
YBR102C	42	121	1.510588067983932e-17	1.452741133607959e-16	4.1331935336863825	827.6452090117693
YBR103W	61	70	0.0053153046187381005	0.009385421204287018	1.6463336931361554	329.3511474970884
YBR104W	58	623	3.769740579956839e-157	1.8066481729443148e-154	15.410251069027911	3085.2148157059078
YBR105C	67	87	0.00014009485053340605	0.00030975989443199467	1.8629195969026817	377.5083739925754
YBR106W	18	0	0.0009579980302048044	0.0018606709462032523	0.0	0.0
YBR107C	106	227	1.589183745871423e-23	2.6959869387924936e-22	3.0723426750480254	621.5898291760478
YBR108W	41	14	0.026589152880787635	0.04136821005925146	0.48988465990880725	104.1825057925762
YBR109C	152	27	2.7005329754560517e-12	1.518158860395675e-11	0.25484131509353836	53.73623982255243
YBR110W	41	37	0.30435514509481076	0.37601427270467386	1.2946951726161335	263.92901469001646
YBR111C	108	115	0.0018194950327383985	0.0034195803703524607	1.527649584305573	310.4447512202615
YBR111W-A	139	181	2.461571437275035e-08	9.03957656197235e-08	1.8681572770725892	379.22432114544176
YBR112C	2	0	0.6440457356515165	0.7271117050906697	0.0	0.0
YBR114W	46	41	0.29895234421390227	0.37093310282074476	1.2787206728364984	260.6779293924108
YBR115C	6	4	1.0	1.0	0.9564414788695761	208.36501155271796
YBR117C	42	1	5.448213061917362e-07	1.7010137523934174e-06	0.03415862424534201	13.56795424295876
YBR118W	5	0	0.15784970540023843	0.20994302862089992	0.0	0.0
YBR119W	120	166	7.75972763169868e-09	3.017322083157479e-08	1.9846160686543703	402.6094192037935
YBR120C	0	0	1.0	1.0		0.0
YBR121C	27	9	0.07330151899768839	0.10510023329735874	0.47822073943478804	93.76425524851273
YBR122C	97	11	1.2985824308278393e-10	6.156758087131825e-10	0.16269365362214439	35.71971628040584
YBR123C	52	48	0.19143315665381988	0.25026871650741495	1.3243035861271055	264.19110917366186
YBR125C	152	16	1.8056229710042805e-16	1.5781364295206105e-15	0.1510170756109857	32.62557417601288
YBR126C	40	9	0.0020311739345485426	0.0037800389044701406	0.3227989991184819	64.03412552946197
YBR127C	1	0	1.0	1.0	0.0	0.0
YBR128C	250	183	0.649469154693846	0.7320848899734043	1.0501727437987944	213.8439322321554
YBR129C	208	336	1.540185108173895e-22	2.4604457103077976e-21	2.3175312757224344	470.3665668408912
YBR130C	99	127	5.275723135640724e-06	1.4393113734852847e-05	1.8404252699460026	377.16171782633126
YBR131W	61	134	7.567130769744973e-15	5.6298278210612336e-14	3.151553069717784	630.4721965216431
YBR132C	192	1	5.257926841597236e-30	1.4468103955036222e-28	0.007472199053668563	3.0229120853484157
YBR133C	51	28	0.3665719957757215	0.446170486287021	0.7876576884808274	162.68498981532906
YBR135W	180	435	2.705215414589141e-50	2.5093054595648628e-48	3.4671003609022133	706.5889059301486
YBR136W	0	0	1.0	1.0		0.0
YBR137W	170	157	0.012609153876494545	0.02094000691415539	1.3249527545516773	269.53415536802135
YBR138C	159	23	1.1359806931429858e-14	8.197020032955221e-14	0.20752975484905894	43.75665244617083
YBR139W	91	4	6.053877636041488e-13	3.664826345776274e-12	0.06306207552986216	15.85385957297857
YBR140C	0	0	1.0	1.0		0.0
YBR141C	116	210	1.7068154697022015e-17	1.630547469477967e-16	2.5972333262406595	526.0771318569551
YBR142W	75	1	4.243672790907395e-12	2.3376783736119186e-11	0.019128829577391523	7.676605691606213
YBR143C	23	0	0.00014939509592909852	0.00032630884796363294	0.0	0.0
YBR145W	74	78	0.012973947247229263	0.021477596608755176	1.5122115274018972	311.4212198801144
YBR146W	145	31	4.10196600195107e-10	1.8487779370862542e-09	0.3067208880512779	63.93666110256895
YBR147W	99	170	2.584407634694344e-13	1.6368863774369133e-12	2.46356138496709	503.8644824834245
YBR148W	105	63	0.3880696476822141	0.4693561606352078	0.8607973309826185	176.12740602809467
YBR149W	142	100	0.9893414320097101	1.0	1.0103255058481437	206.03365484563727
YBR150C	37	25	1.0	1.0	0.969366363719165	199.59174797149703
YBR151W	116	178	1.7238273084115908e-11	8.963590280899691e-11	2.201464438432559	450.1402749743557
YBR152W	148	147	0.002713368048244191	0.0049870820215571566	1.4249685546671724	289.75322422231704
YBR153W	152	258	3.6913867676108994e-19	4.178969547348481e-18	2.4351503442271443	493.8114588004153
YBR154C	169	54	4.4279209192527356e-07	1.3930510506905078e-06	0.4584127798132288	94.3770934571406
YBR155W	123	54	0.005421151256239818	0.009563509470746993	0.629851705597038	129.3879507426551
YBR156C	53	2	3.6588291832283655e-08	1.3159428788459244e-07	0.054138196917145824	16.20616756802748
YBR157C	35	1	6.757120243380985e-06	1.7982507413088406e-05	0.040990349094410405	16.206167567763575
YBR158W	15	11	1.0	1.0	1.0520856267565335	218.7832622308542
YBR159W	29	15	0.43054283896350376	0.5157366937886086	0.7420666646401883	155.57920864207892
YBR160W	86	34	0.0060665619082655425	0.01064007244112081	0.5671920397947485	118.71959962725764
YBR161W	83	61	0.8185559830394582	0.8970113297370282	1.05439030501887	215.3105119710016
YBR162C	60	3	1.0012862535934063e-08	3.846624745768657e-08	0.07173311091521821	19.128591228915457
YBR162W-A	102	10	9.156195552418931e-12	4.8621681091376985e-11	0.1406531586572906	28.599119235428937
YBR163W	97	37	0.002071148208725756	0.003851009811956619	0.5472422894563038	114.27854243292558
YBR164C	116	45	0.0009504715600176545	0.0018606709462032523	0.5565499984801412	115.6785064108068
YBR165W	138	80	0.21325554152566933	0.2765349761700393	0.8316882424952836	169.98987276466232
YBR166C	74	118	1.4398023076641075e-08	5.426148801688258e-08	2.287704618377229	469.1028501610041
YBR167C	119	104	0.10506325014338119	0.145559805245624	1.2538224428878477	255.2471392474598
YBR168W	72	49	0.9706815884559269	1.0	0.9763673430126922	202.57709451012803
YBR169C	46	0	3.533570328547941e-08	1.2740791824124895e-07	0.0	0.0
YBR170C	153	170	3.0949590492609316e-05	7.478617433739334e-05	1.5940691314492936	323.91288174043143
YBR171W	120	113	0.02527185052785798	0.039461963721344355	1.3509735889032761	274.8351723423195
YBR172C	52	95	1.0593515323819888e-08	4.061553775152545e-08	2.621017514209896	528.382218084284
YBR173C	198	164	0.11344524882691798	0.15626913197691145	1.1883060798076552	241.87094313467983
YBR175W	97	107	0.001228128541470134	0.002352753911390653	1.5825655397790408	324.7916469070662
YBR176W	142	208	4.307178633641786e-12	2.3681246961829743e-11	2.1014770521641393	426.3468699435449
YBR177C	59	1	1.2514816680185642e-09	5.299905060953434e-09	0.024316308784819732	4.861850271490832
YBR179C	13	0	0.0063652601584972	0.010996278513522799	0.0	0.0
YBR180W	80	76	0.06295248971674287	0.0913088949208041	1.362929107389146	280.77185299920274
YBR181C	75	1	4.243672790907395e-12	2.3376783736119186e-11	0.019128829577391523	3.8894802167490288
YBR182C	61	7	4.7524963560043526e-07	1.491899920490231e-06	0.16463336931361555	32.93511474970885
YBR182C-A	200	211	2.908198601582607e-05	7.040584619462808e-05	1.5135686403111044	309.2136771674188
YBR183W	44	13	0.007615503438388667	0.013034750081599173	0.4238774735899258	90.7545383922206
YBR184W	0	1	0.8560175627196676	0.9330851029569386		0.0
YBR185C	119	87	0.7890832117427302	0.8706864065104454	1.0488706974157955	215.7190708156825
YBR186W	91	130	1.1850484984413531e-07	4.001887207596137e-07	2.0495174547205206	415.3711209029588
YBR187W	183	42	1.3358635100795132e-11	6.990492307977507e-11	0.3292667386272311	68.1715961865379
YBR188C	286	283	3.199838573985718e-05	7.693257374160478e-05	1.4196133139165563	288.66177218446626
YBR189W	340	276	0.06544985679763705	0.09440735551623043	1.164608153682366	236.9617346256288
YBR191W	128	0	8.257766223246422e-21	1.1174214952915334e-19	0.0	0.0
YBR192W	120	206	7.517249170827929e-16	6.1408664746351445e-15	2.4628368080891585	499.0428129919455
YBR193C	191	203	3.106315862401187e-05	7.50290740221303e-05	1.5247980644805548	309.942954738975
YBR194W	202	330	1.327051128653355e-22	2.1258693707201795e-21	2.34375510911109	475.6470264704463
YBR195C	127	0	1.1747300652390593e-20	1.5530741621126046e-19	0.0	0.0
YBR196C	75	95	0.0001195363716298773	0.00026717981859441294	1.8172388098521945	364.6387704475989
YBR196C-A	308	171	0.019036742407985193	0.030666752265636654	0.7965170108118386	162.90355450478987
YBR196C-B	191	126	0.6724433369030713	0.755907277273175	0.9464263848499995	192.9546826309544
YBR197C	181	323	1.3336406380650448e-25	2.635658869248135e-24	2.5601983232724286	519.3097212844589
YBR198C	35	11	0.02669462712793023	0.041503325388679846	0.4508938400385144	97.23700542207158
YBR199W	69	15	2.5047664559423522e-05	6.129749739627432e-05	0.31188309093573136	67.64313418147376
YBR200W	29	60	7.658915538574997e-07	2.340405061761148e-06	2.9682666585607533	593.14573304958
YBR200W-A	133	285	3.329176897379117e-29	8.397410674047063e-28	3.0742761820807805	622.6070943427391
YBR201C-A	120	319	5.385514573688438e-41	3.330332721858302e-39	3.813810396992434	771.4671505356473
YBR201W	122	90	0.735011437606433	0.8184852847631194	1.0583573741589571	215.1966513382941
YBR202W	8	2	0.3015206323443752	0.37307339858272415	0.35866555457609106	109.39163105992417
YBR203W	18	9	0.5339903709691505	0.6251992311570814	0.717331109152182	138.1789024643823
YBR204C	116	66	0.21361497666097737	0.2768762070717333	0.8162733311042072	168.48825930900156
YBR205W	59	32	0.2987112848004556	0.37079399932817186	0.7781218811142314	160.4410589289917
YBR207W	64	31	0.11681423466518912	0.16056373412034003	0.6949145119911765	143.61157722319328
YBR208C	0	0	1.0	1.0		0.0
YBR210W	23	0	0.00014939509592909852	0.00032630884796363294	0.0	0.0
YBR211C	20	23	0.1336597023244335	0.1818923208868474	1.6498615510500187	333.38401861712106
YBR212W	44	0	7.24982379797639e-08	2.5147006430737167e-07	0.0	0.0
YBR213W	256	251	0.00013586755440793953	0.0003007599327944805	1.406641471853107	286.0357046781113
YBR214W	54	5	7.13997701438088e-07	2.1864753892281383e-06	0.13283909428744115	31.82301994397058
YBR215W	141	88	0.4552664921226687	0.5417416917437342	0.895392022771518	182.83296085542335
YBR216C	0	0	1.0	1.0		0.0
YBR217W	114	201	3.757710804842495e-16	3.192111497584814e-15	2.5295360164840104	512.3967416203714
YBR218C	10	5	0.7286480405576998	0.8117890122524857	0.7173311091521821	175.02660967005968
YBR221C	20	0	0.0004540773518503745	0.0009273433417938578	0.0	0.0
YBR221W-A	328	725	8.440574063839657e-75	1.6738531531428228e-72	3.1711283788739757	643.7148869246989
YBR222C	0	0	1.0	1.0		0.0
YBR223C	74	113	1.1213526130272567e-07	3.7912397869016774e-07	2.1907679820053128	449.3926463758928
YBR225W	20	7	0.16022803246919026	0.21261453962397628	0.5021317764065275	97.23700545765458
YBR227C	92	4	4.264646141919653e-13	2.64004090012701e-12	0.062376618187146265	15.68338796880668
YBR228W	64	120	4.62185385136322e-11	2.2854928202226893e-10	2.689991659320683	543.0312763416873
YBR229C	33	16	0.2923699843782468	0.3634390582993185	0.6955938028142372	145.85550811112964
YBR230C	0	0	1.0	1.0		0.0
YBR230W-A	138	0	2.43654967973566e-22	3.807770980478202e-21	0.0	0.0
YBR231C	67	5	8.076196882045625e-09	3.136138303081998e-08	0.10706434464957942	25.73920730649289
YBR233W	25	1	0.0002530368482748074	0.0005367815988301059	0.05738648873217458	11.219654473163349
YBR233W-A	217	173	0.20493612228287786	0.2665884730262001	1.1437629666666131	232.83356344717117
YBR234C	95	154	4.1256070975591705e-11	2.048909017103868e-10	2.32566296440918	470.9917451051073
YBR235W	43	30	1.0	1.0	1.0009271290495565	205.5236705220587
YBR236C	56	1	3.6456112350933763e-09	1.4702601832413749e-08	0.025618968184006503	10.235474252402678
YBR237W	43	24	0.45338754168946294	0.5399527339523921	0.8007417032396451	165.7448955945703
YBR238C	10	1	0.06435732798631223	0.09299472192193006	0.14346622183043642	58.342203237294335
YBR239C	46	35	0.7810749218305801	0.8633407410047407	1.0915908182750595	223.4382252062072
YBR240C	1	1	1.0	1.0	1.4346622183043642	583.4220323729432
YBR241C	0	0	1.0	1.0		0.0
YBR242W	162	3	2.6678189598948625e-24	4.8096008897665686e-23	0.026567818857488226	7.1585525473523495
YBR243C	72	64	0.18294631246870963	0.24003279004685366	1.2752553051594349	263.35022286316644
YBR244W	150	131	0.06736536947186958	0.09704865727272594	1.2529383373191447	255.00565662533143
YBR245C	45	9	0.0004525118015030726	0.0009273433417938578	0.2869324436608728	57.07389449302959
YBR246W	97	129	1.4073514851303318e-06	4.148476879028466e-06	1.9079528470233298	387.9455783139837
YBR247C	69	12	2.719122113573371e-06	7.680585105678024e-06	0.24950647274858506	54.17490302362253
YBR248C	2	44	1.6484225372537712e-13	1.076058798155101e-12	31.56256880269601	4375.665243145601
YBR249C	92	9	9.845486466628546e-11	4.774147779897198e-10	0.1403473909210791	28.23009835884245
YBR250W	18	7	0.26040310425164936	0.3276976482606642	0.5579241960072527	107.47247971082494
YBR251W	43	8	0.00039562560079977823	0.000819907326198027	0.2669139010798817	53.038366601668855
YBR252W	147	222	1.3431996307917169e-13	8.848500660576361e-13	2.166632737847407	442.5275960320412
YBR253W	237	444	2.686234906639802e-37	1.255978613665488e-35	2.687721624165138	545.4260598284311
YBR254C	224	242	2.379423821037734e-06	6.747567255812627e-06	1.5499475751323935	315.0478975176363
YBR255C-A	202	302	1.1571061019894285e-17	1.125975836301388e-16	2.1448910392471188	435.4110241914185
YBR255W	66	76	0.0033901400666537214	0.00612333402114496	1.6520352816838133	335.2499738288419
YBR256C	108	119	0.0006528440202914573	0.0013022913495304097	1.5807852220205494	321.14974269016363
YBR257W	138	149	0.0002385359975069747	0.0005097809445048724	1.5490193516474657	314.7960606641566
YBR258C	359	232	0.39157983028796917	0.47300474773915374	0.927135472553238	188.80185218903625
YBR259W	44	45	0.08692932650912855	0.12310528361339529	1.4672681778112815	298.1934832798734
YBR260C	61	19	0.0023974732867040878	0.004427703555502636	0.44686200242267077	94.10032781455192
YBR261C	194	233	1.916129986403846e-08	7.114050065725318e-08	1.7230736951799837	351.8576174587013
YBR262C	147	131	0.046667386640263854	0.0690110929720127	1.2785085074685152	261.94458600481863
YBR263W	15	0	0.0029674562066375285	0.005405714489823385	0.0	0.0
YBR264C	155	88	0.14028587834519546	0.18943040299676428	0.8145179045857035	167.49858346887763
YBR265W	150	90	0.2892443816902479	0.3603649131500467	0.8607973309826185	173.86749317042148
YBR267W	120	146	6.251803536700305e-06	1.68245775103245e-05	1.7455056989369762	354.39272230971744
YBR268W	162	176	5.011550886446698e-05	0.00011739889673301409	1.5586453729726424	316.76595020943665
YBR269C	144	172	1.8443294081531965e-06	5.356938599135875e-06	1.7136243163079905	350.4583735799721
YBR270C	91	105	0.0004934795922523402	0.00100211904485989	1.655379482658882	336.1018230380659
YBR271W	94	154	2.6321868152814482e-11	1.332544575236233e-10	2.3504040597752347	475.9495528268875
YBR272C	69	97	7.898711911266828e-06	2.0923764256884167e-05	2.016843988051063	410.0865010951489
YBR273C	69	16	4.9159754221484666e-05	0.0001155364718135506	0.33267529699811343	70.84410394783995
YBR274W	62	98	3.261812781581185e-07	1.0415705334188447e-06	2.2676918934488337	458.4030254546984
YBR275C	2	0	0.6440457356515165	0.7271117050906697	0.0	0.0
YBR276C	86	2	3.0889417401078645e-13	1.926735786047758e-12	0.033364237634985215	10.175965681410052
YBR278W	309	105	1.1252526462353946e-10	5.419872670435305e-10	0.48750657903546357	99.746347486573
YBR279W	100	23	7.326160844510767e-07	2.2422964883864517e-06	0.3299723102100038	69.31746922077613
YBR280C	91	112	6.015469204779149e-05	0.00013910319017565293	1.7657381148361406	358.2972264705427
YBR281C	49	31	0.7574726799196096	0.8412949753220694	0.9076434442333732	186.6950503960482
YBR282W	255	179	0.9812218685103573	1.0	1.0070766159862008	205.1093082703317
YBR283C	144	7	1.8950357541334839e-19	2.224153188167687e-18	0.06974052450090659	14.180396625390284
YBR284W	11	8	1.0	1.0	1.0433907042213557	194.47401088286844
YBR285W	169	14	7.790939865649946e-20	9.512886447420986e-19	0.11884775772935562	25.73920731469354
YBR286W	13	0	0.0063652601584972	0.010996278513522799	0.0	0.0
YBR287W	111	24	6.140435443885154e-08	2.1532709901087513e-07	0.31019723639013275	65.11406613511917
YBR288C	116	136	4.181031521968703e-05	9.915510219728664e-05	1.6820177731844268	344.52076912989344
YBR289W	23	0	0.00014939509592909852	0.00032630884796363294	0.0	0.0
YBR290W	117	302	8.360164682232945e-38	4.0066089239601386e-36	3.7031452130591282	749.0545587549165
YBR291C	38	58	0.0001776846424961826	0.00038488300527139214	2.1897475963592927	433.8266396695616
YBR293W	23	14	0.8157784900903716	0.8949908616004821	0.8732726546200477	190.2463149080525
YBR294W	0	0	1.0	1.0		0.0
YBR295W	0	0	1.0	1.0		0.0
YBR296C	62	11	1.0951766551152456e-05	2.8396577743768154e-05	0.2545368451830323	55.56400309681765
YBR296C-A	158	178	1.1864961621294565e-05	3.0503081932974984e-05	1.6162650307479545	330.4827335550927
YBR297W	61	16	0.0004581977197712791	0.0009354260157630906	0.376304844145407	79.98527864574199
YBR298C	8	10	0.31279805099511676	0.38569931202249497	1.7933277728804553	324.12335149433824
YBR298C-A	292	488	4.616758032191734e-34	1.6804414837427e-32	2.3976546662072935	486.8487609027
YBR299W	31	9	0.025941854909878583	0.040442289939471875	0.41651483757223473	82.04372332991566
YBR301W	54	28	0.24489221635672115	0.31058064421844156	0.7438989280096703	153.8112631132194
YBR302C	51	0	5.882467585720347e-09	2.3107972052921935e-08	0.0	0.0
YCL001W	28	0	2.3813111550064264e-05	5.837562000188388e-05	0.0	0.0
YCL001W-A	191	213	2.4809485884697292e-06	7.0285395725563606e-06	1.5999112696273798	325.1362368290398
YCL001W-B	302	220	0.6501698665436927	0.7325875592658261	1.0451181722747023	212.76612074348503
YCL002C	145	172	2.412973982392598e-06	6.839336309876703e-06	1.701806217574832	345.6575740589077
YCL004W	91	152	1.572798300845068e-11	8.200510451640967e-11	2.3963588701347622	485.1281030543712
YCL005W	5	0	0.15784970540023843	0.20994302862089992	0.0	0.0
YCL005W-A	412	29	8.667828369215255e-49	6.923427909910685e-47	0.10098350565734601	21.189662196797343
YCL008C	211	29	1.2544948918095799e-19	1.5061795663459068e-18	0.1971810631792728	41.27986078865669
YCL009C	136	1	1.8682121916432753e-21	2.720022358010247e-20	0.010548986899296797	2.144933943016952
YCL010C	161	176	4.0155444090163776e-05	9.542725576964127e-05	1.5683264001339632	318.72129553319013
YCL011C	8	0	0.045275696882612335	0.06712568516934868	0.0	0.0
YCL012C	144	0	2.9461718755532333e-23	4.954220601259253e-22	0.0	0.0
YCL014W	10	3	0.29970533041531444	0.3715467461130574	0.4303986654913093	116.68440648852976
YCL016C	102	228	7.738829920207541e-25	1.464013515497157e-23	3.206892017386226	654.9198303696796
YCL017C	0	0	1.0	1.0		0.0
YCL018W	25	39	0.0019144933878142308	0.0035883944447668145	2.2380730605548083	448.7861788729144
YCL021W-A	0	0	1.0	1.0		0.0
YCL024W	0	0	1.0	1.0		0.0
YCL025C	35	32	0.32287349195229953	0.396931477601042	1.311691171021133	275.04181527547155
YCL026C-A	134	167	5.08206438287127e-07	1.5910153655902382e-06	1.7879745556479765	363.0181535827834
YCL026C-B	150	279	1.008189093992235e-23	1.7359567304039952e-22	2.6684717260461173	540.9210897609499
YCL027W	81	127	7.1015238915201465e-09	2.772631629336888e-08	2.2494086632673365	455.3537815890679
YCL028W	38	0	6.300498386869827e-07	1.9418095510658295e-06	0.0	0.0
YCL029C	13	0	0.0063652601584972	0.010996278513522799	0.0	0.0
YCL030C	30	24	0.7149436005717849	0.7979120215191802	1.1477297746434914	235.25081957010823
YCL031C	166	70	0.0004689747091100918	0.0009553926858278916	0.604978043863286	124.76796476268542
YCL032W	195	61	2.927677079109837e-08	1.067521121560812e-07	0.44879177085418576	92.27593370185784
YCL033C	344	403	1.0933492119256088e-12	6.495714171264645e-12	1.68072347086238	341.59782771956174
YCL034W	147	121	0.19555147855934468	0.2554205208255261	1.1809124381961094	242.10029919489332
YCL035C	198	217	4.32393226883751e-06	1.1915157871626505e-05	1.5723318251113485	319.5628218720886
YCL036W	124	22	2.914076630831782e-10	1.3428569474289726e-09	0.2545368451830323	53.674826987790745
YCL037C	26	0	4.953553220915634e-05	0.00011608754919920868	0.0	0.0
YCL038C	97	59	0.45655429026360184	0.5430493740033039	0.8726295967005927	180.43980377338227
YCL039W	77	68	0.17993108697950266	0.23657605880638316	1.2669744265545033	254.3121680575041
YCL043C	6	0	0.1030750174952488	0.14308096201186965	0.0	0.0
YCL044C	0	0	1.0	1.0		0.0
YCL045C	64	7	1.7343794243192708e-07	5.735719418780982e-07	0.15691618012703984	31.415032529637944
YCL047C	152	168	4.156795666520242e-05	9.862100609801119e-05	1.58567929391535	322.21674343147146
YCL048W	43	0	1.0388207201348699e-07	3.528799740989744e-07	0.0	0.0
YCL048W-A	170	112	0.6871117021240876	0.7702883818548982	0.9451892261769927	192.76809847798344
YCL049C	72	91	0.00017704657000281858	0.00038378998269363355	1.8132536370235712	372.7418539373609
YCL050C	91	3	1.825393169301737e-13	1.1782083183674848e-12	0.047296556647396626	12.822462249172444
YCL051W	65	0	3.970856821753842e-11	1.973759514425786e-10	0.0	0.0
YCL052C	97	98	0.011277916843511947	0.018821619201113523	1.4494525504518319	297.7256762835698
YCL054W	25	0	7.151508900175689e-05	0.00016281998291730162	0.0	0.0
YCL055W	25	27	0.1472268330283983	0.19801251560952263	1.5494351957687134	326.7163381623069
YCL056C	200	271	5.299014916505723e-13	3.2385371716072707e-12	1.9439673058024136	394.7532160405791
YCL057C-A	180	49	2.154223089835624e-09	8.893709253154826e-09	0.3905469372050769	80.58315362829104
YCL057W	66	60	0.1606140233218284	0.21302842438280328	1.3042383802766948	265.5876416965448
YCL058W-A	252	413	4.362068799920737e-28	1.0115426479171032e-26	2.351251968887708	477.34529929784327
YCL059C	186	7	8.449931726455441e-26	1.6932249950817158e-24	0.053992664129734136	10.97837158162054
YCL061C	35	10	0.015563373079428138	0.025298179361162017	0.40990349094410405	91.68060510510108
YCL063W	119	91	0.5514498600566102	0.6443291639954419	1.0970946375268666	225.52448305093492
YCL064C	21	0	0.00031316118511083	0.0006558594230052379	0.0	0.0
YCL066W	66	30	0.06391434200264896	0.092633916546682	0.6521191901383474	134.9707687092
YCL067C	91	85	0.06134040313232905	0.08924074333772436	1.340069105009571	269.5156128921694
YCL068C	162	174	8.27033971726193e-05	0.00018681352597790004	1.540933493734317	313.18667391993773
YCL069W	62	31	0.1579777950978347	0.21001625048720465	0.717331109152182	148.17067491009456
YCL073C	64	31	0.11681423466518912	0.16056373412034003	0.6949145119911765	143.61157722319328
YCR002C	20	14	1.0	1.0	1.004263552813055	218.7832621572801
YCR003W	169	27	1.4007794585729249e-14	1.0082456403320264e-13	0.2292063899066144	48.04652032185471
YCR004C	70	0	6.702489366654559e-12	3.602431434357978e-11	0.0	0.0
YCR005C	0	0	1.0	1.0		0.0
YCR007C	4	0	0.24539705222197852	0.31058064421844156	0.0	0.0
YCR008W	20	0	0.0004540773518503745	0.0009273433417938578	0.0	0.0
YCR009C	105	38	0.0005822499576665964	0.0011675451556975578	0.5192110885291984	107.32763805576818
YCR010C	105	30	1.2715634225526565e-05	3.2515612463763126e-05	0.40990349094410405	86.12420477361111
YCR011C	23	1	0.0005248640948195685	0.0010617282480855923	0.062376618187146265	12.154625678727076
YCR012W	32	0	5.5404947053748615e-06	1.5015732823096526e-05	0.0	0.0
YCR014C	86	86	0.021317280027622662	0.0335602730464982	1.4346622183043642	295.10300469929126
YCR015C	53	9	3.7628718834563264e-05	8.96820397917834e-05	0.24362188612715618	48.6185027144092
YCR016W	64	1	2.1110915451390257e-10	9.838644632167372e-10	0.02241659716100569	8.97572357591338
YCR017C	28	8	0.03319390779975646	0.05098775741356821	0.40990349094410405	80.47200450167338
YCR018C	0	0	1.0	1.0		0.0
YCR019W	0	0	1.0	1.0		0.0
YCR020C	224	318	1.1703771635882535e-16	1.037109255438528e-15	2.036707970628517	413.58139633203126
YCR020C-A	1	0	1.0	1.0	0.0	0.0
YCR020W-B	222	394	1.1923302841547285e-30	3.4807570884131187e-29	2.5462023153690065	519.035366689659
YCR021C	15	0	0.0029674562066375285	0.005405714489823385	0.0	0.0
YCR023C	44	53	0.008983431176677369	0.015226558413519465	1.7281158538666206	343.57075261539467
YCR024C	72	85	0.001165986539791199	0.0022389277430180923	1.6936984521648744	339.66351219691666
YCR024C-A	256	11	2.6513604680406656e-34	9.90128185175446e-33	0.061645642192765644	13.620747841556511
YCR024C-B	0	0	1.0	1.0		0.0
YCR026C	26	5	0.008277265378489659	0.014104460204946379	0.27589658044314697	64.82467025145644
YCR027C	14	0	0.004341297555298928	0.007736846061519721	0.0	0.0
YCR028C	30	0	1.147455861655877e-05	2.951260581566614e-05	0.0	0.0
YCR028C-A	130	1	1.5458005634079263e-20	2.0158501224850305e-19	0.011035863217725879	2.226801650996643
YCR030C	31	0	7.971457123759212e-06	2.0990773772316498e-05	0.0	0.0
YCR031C	0	0	1.0	1.0		0.0
YCR032W	0	0	1.0	1.0		0.0
YCR033W	11	0	0.013794597168514661	0.02264061881168031	0.0	0.0
YCR034W	52	45	0.33628319076416724	0.4121834249967446	1.2415346119941613	253.1831461686741
YCR035C	108	293	1.7125182602217635e-38	8.639203960118737e-37	3.892185462622025	786.816869584506
YCR036W	167	169	0.0007198766007356874	0.0014300553819795985	1.4518438017571111	295.1837664493332
YCR037C	44	48	0.03955864555629702	0.06007440469877585	1.5650860563320337	317.6408843882623
YCR040W	2	1	1.0	1.0	0.7173311091521821	97.23700541872572
YCR042C	0	0	1.0	1.0		0.0
YCR043C	138	78	0.15753141715213778	0.20994302862089992	0.8108960364329015	166.99398750104248
YCR044C	72	32	0.04170950540160644	0.06315728424556047	0.6376276525797174	131.86936352285488
YCR045C	66	100	7.762758967745897e-07	2.3696192581479113e-06	2.1737306337944915	439.7434722353638
YCR046C	120	36	7.193938284696671e-06	1.9083182230300074e-05	0.43039866549130923	89.20088928860531
YCR047C	156	78	0.019258654868386627	0.030982006705897788	0.717331109152182	146.78452410206734
YCR048W	161	87	0.06374201909309381	0.09240744940871753	0.775252254611675	159.4445306148561
YCR050C	159	87	0.07925451422413912	0.11281997804530298	0.7850038552986143	160.44105897510187
YCR051W	55	22	0.034500585912095455	0.05285372125212066	0.5738648873217457	119.80988167796076
YCR052W	4	10	0.0416454312419187	0.06309348658384469	3.5866555457609106	583.4220325922089
YCR053W	84	68	0.4033386844050185	0.486697602604545	1.161393224341628	233.36881313735907
YCR054C	108	134	8.334619965574266e-06	2.1896938977623392e-05	1.7800438634517113	361.9377423721467
YCR057C	52	25	0.15583465353620954	0.20856529962456155	0.6897414511078674	143.10351740769093
YCR059C	119	87	0.7890832117427302	0.8706864065104454	1.0488706974157955	213.9214119363025
YCR060W	116	120	0.00282466546759987	0.005180054561277695	1.4841333292803767	301.6840424014607
YCR061W	20	0	0.0004540773518503745	0.0009273433417938578	0.0	0.0
YCR063W	105	18	4.385564478527871e-09	1.755141358108127e-08	0.2459420945664624	52.78580292276356
YCR065W	37	0	9.043523233293179e-07	2.731580993417493e-06	0.0	0.0
YCR066W	97	109	0.0007157860672213592	0.0014229124343553533	1.6121462040739762	330.8063070615902
YCR067C	14	13	0.581193674222583	0.6749686632580926	1.3321863455683383	272.26361513525575
YCR068W	64	90	1.712442942941708e-05	4.2725637157734324e-05	2.0174937444905123	403.9075610340655
YCR069W	108	92	0.17880636594933103	0.23525861600883155	1.2221196674444583	251.1955972958262
YCR071C	222	353	6.006058190493754e-23	9.954132753178551e-22	2.2812421759524346	465.1608096227349
YCR072C	100	53	0.1246998829966887	0.17050618809176338	0.7603709757013131	157.52394875881814
YCR073C	16	0	0.002032321386301804	0.0037800389044701406	0.0	0.0
YCR073W-A	155	28	2.3447921018067003e-12	1.3259488080128155e-11	0.25916478782272384	54.22832994082198
YCR075C	195	41	2.2106818299467335e-13	1.4109361055084278e-12	0.30164692795117404	62.50950348715379
YCR075W-A	464	809	1.3306026643019203e-59	1.6635425918261616e-57	2.501383048724635	508.1417702196501
YCR076C	120	12	1.5711974547356578e-13	1.0268132457028145e-12	0.14346622183043642	31.34085299267097
YCR077C	37	1	3.2869092360499104e-06	9.211995622087248e-06	0.0387746545487666	7.67660569205805
YCR079W	177	0	2.6832367919116907e-28	6.298487669503728e-27	0.0	0.0
YCR081W	23	5	0.021163120750058075	0.033335827837190905	0.31188309093573136	76.09852593897561
YCR082W	153	186	3.257553263535216e-07	1.0407882676995014e-06	1.7440991673504034	354.2205197482524
YCR083W	152	42	5.7395773459535045e-08	2.0200923694356548e-07	0.3964198234788375	81.98414181471982
YCR084C	23	3	0.004211306052695809	0.007554342204944978	0.1871298545614388	50.73235064416778
YCR086W	259	397	6.3430405245622036e-24	1.10877890750022e-22	2.1990768365514772	446.5422479686301
YCR087C-A	251	167	0.6771503561143151	0.760455320838396	0.9545362169594774	194.4740108267942
YCR088W	2	0	0.6440457356515165	0.7271117050906697	0.0	0.0
YCR089W	15	1	0.009957536853140218	0.016715059673791416	0.09564414788695762	36.4638770326669
YCR090C	95	174	5.707961033112837e-15	4.307937519872956e-14	2.6276971156311513	531.7648734870284
YCR091W	0	0	1.0	1.0		0.0
YCR092C	0	0	1.0	1.0		0.0
YCR093W	5	0	0.15784970540023843	0.20994302862089992	0.0	0.0
YCR094W	102	108	0.0028793060096850014	0.005273531484617338	1.5190541134987385	311.7303995718679
YCR095C	65	53	0.4503944114454227	0.536499225398224	1.1698015010789433	238.6726496494219
YCR095W-A	25	3	0.0021167523310957337	0.0039256506469305275	0.17215946619652372	46.67376259541191
YCR096C	11	3	0.22152814761185385	0.2857802550282126	0.3912715140830084	97.23700541819905
YCR097W	30	1	4.116026345207424e-05	9.769404668298761e-05	0.04782207394347881	18.820065562910383
YCR098C	6	1	0.2907461954089158	0.3617663977390667	0.23911036971739402	41.67300233045944
YCR101C	94	127	1.0313837661619347e-06	3.0973827880925778e-06	1.938320231113343	397.2235113803131
YCR102C	6	22	0.00012244083936449439	0.0002728234278129435	5.260428133782668	958.4790535408196
YCR104W	162	124	0.4685470702221418	0.5558197609008947	1.09813651277618	221.91512900812117
YCR105W	60	70	0.004089121409350214	0.007346622063471752	1.673772588021758	334.7503466145783
YCR106W	35	21	0.6834524984147202	0.7667841042495233	0.8607973309826186	183.36121021020216
YCR107W	23	13	0.6629646999981625	0.7455436037718876	0.8108960364329014	177.56322725155658
YCR108C	147	139	0.011472399709179007	0.019129536308346903	1.3565853628864395	277.8200154337913
YDL001W	0	0	1.0	1.0		0.0
YDL002C	109	87	0.38395388902236127	0.46565137405474477	1.1450973669034832	233.3688130819168
YDL003W	25	10	0.18297752591991068	0.24003279004685366	0.5738648873217457	112.19654473163352
YDL004W	92	2	3.71333579750783e-14	2.579153885442939e-13	0.031188309093573133	9.410032784282093
YDL005C	148	142	0.00752925246027435	0.012894797766241152	1.3765002364812142	279.9642639470649
YDL006W	91	147	1.334352219789666e-10	6.321136421754834e-10	2.3175312757224344	469.2742434813926
YDL007C-A	25	1	0.0002530368482748074	0.0005367815988301059	0.05738648873217458	22.439308940964736
YDL007W	31	1	2.8658143062727113e-05	6.954134209018718e-05	0.04627942639691497	9.11596925839545
YDL008W	35	10	0.015563373079428138	0.025298179361162017	0.40990349094410405	81.03083785818053
YDL010W	31	13	0.16117113550851095	0.2135703226519462	0.6016325431598947	127.62356960010996
YDL012C	102	119	0.00014968016757322414	0.00032680738181989827	1.6737725880217584	343.18943079781167
YDL013W	42	3	5.622448918476023e-06	1.5216331167132052e-05	0.10247587273602601	27.135908489159632
YDL014W	38	0	6.300498386869827e-07	1.9418095510658295e-06	0.0	0.0
YDL015C	111	122	0.0005907716075971102	0.0011833951638073777	1.5768359516498416	323.24734227594814
YDL017W	83	95	0.0011181039008487659	0.0021512932531887762	1.6420832619146337	333.384018583928
YDL018C	57	13	0.00021103420530160696	0.0004531955618706279	0.32720366382380234	70.41300392093692
YDL019C	10	0	0.02040870192524213	0.03239592734531259	0.0	0.0
YDL020C	33	1	1.3906952499174195e-05	3.540455237837574e-05	0.043474612675889826	17.159471541762258
YDL021W	100	80	0.3988859768260363	0.48152671131959174	1.1477297746434914	236.28592313822725
YDL022W	5	1	0.423540010462061	0.5078771059564873	0.28693244366087284	48.61850271490832
YDL024C	23	0	0.00014939509592909852	0.00032630884796363294	0.0	0.0
YDL025C	4	1	0.6147482999196432	0.7083585399394646	0.35866555457609106	116.68440649055955
YDL027C	105	35	0.00015675596331825675	0.000341737507597913	0.478220739434788	100.01520555254264
YDL028C	4	0	0.24539705222197852	0.31058064421844156	0.0	0.0
YDL029W	169	61	9.90446348613252e-06	2.5832457827096654e-05	0.5178366586779066	106.38872354990524
YDL030W	72	60	0.349928649056251	0.4275418867054386	1.19555184858697	243.7585204953197
YDL031W	30	0	1.147455861655877e-05	2.951260581566614e-05	0.0	0.0
YDL033C	106	132	8.722473788013805e-06	2.2853278703812022e-05	1.786560498265812	362.5940669867885
YDL035C	69	22	0.001523930904919394	0.0028962744990718554	0.45742853337240597	95.84790535408196
YDL036C	69	63	0.14277963685361536	0.19244361603005983	1.3099089819300718	266.3448409216337
YDL037C	69	85	0.0005006905085092162	0.0010156864601186958	1.7673375153024777	354.2205198387791
YDL040C	25	15	0.7651682812146215	0.8488585619724709	0.8607973309826186	186.69505037049476
YDL042C	130	10	6.739647952372552e-16	5.529203334392945e-15	0.11035863217725879	24.494818159898863
YDL043C	186	228	9.42035137002657e-09	3.6262677864138425e-08	1.758618203082769	359.1495844584615
YDL044C	114	200	5.894436046110246e-16	4.90577448642258e-15	2.5169512601830952	509.86012413680817
YDL045C	119	208	1.9013262484853727e-16	1.6567465537938453e-15	2.5076448857756954	512.3327931286699
YDL045W-A	265	156	0.10376241399465805	0.14393093171328472	0.8445558719074747	172.1752990827696
YDL046W	77	66	0.2501551000668291	0.3156993593338456	1.2297104728323123	253.8264685421777
YDL047W	23	1	0.0005248640948195685	0.0010617282480855923	0.062376618187146265	25.366175319053216
YDL048C	46	18	0.04786162856207011	0.07068624187479847	0.5613895636843164	117.92572995263993
YDL049C	117	30	5.460499550162027e-07	1.7039247375464904e-06	0.3678621072575293	76.63594495699508
YDL051W	102	17	5.006437864325916e-09	1.9966729651690946e-08	0.23911036971739402	51.47841461283788
YDL052C	77	48	0.6053729358424489	0.700221189467	0.8943348893325906	181.84582832822207
YDL053C	219	180	0.11195853299438764	0.15444315741202286	1.1791744260035868	239.99860883056985
YDL054C	21	4	0.01902474851897405	0.030656018137467007	0.2732689939627361	66.29795821248065
YDL055C	16	0	0.002032321386301804	0.0037800389044701406	0.0	0.0
YDL056W	49	2	1.5144408194845928e-07	5.037333228950777e-07	0.05855764156344343	17.502660974978046
YDL057W	108	156	3.892432923477996e-09	1.5654113106938428e-08	2.072289870884082	424.0613846627692
YDL058W	4	0	0.24539705222197852	0.31058064421844156	0.0	0.0
YDL059C	40	53	0.0025733398834863414	0.004741838407539234	1.9009274392532827	377.0898504119484
YDL060W	30	0	1.147455861655877e-05	2.951260581566614e-05	0.0	0.0
YDL061C	194	70	2.073474037744598e-06	5.9326115378453655e-06	0.5176616251613685	106.76021727570132
YDL063C	65	56	0.2837083060296775	0.3540044408714852	1.2360166803852983	247.5123774533317
YDL064W	366	48	6.144212760635044e-34	2.2084604741507587e-32	0.18815242207270347	38.15293946885827
YDL065C	156	30	7.86106667198141e-12	4.2015794080450826e-11	0.27589658044314697	57.59899047425312
YDL066W	84	12	2.3081347347857712e-08	8.49269536772423e-08	0.20495174547205203	44.614626032282665
YDL067C	150	108	0.8464111249591235	0.9248927189131522	1.032956797179142	210.5728527648467
YDL069C	250	151	0.18005810886927337	0.23668895636735796	0.866535979855836	175.49148788948625
YDL070W	75	27	0.0037639734828281875	0.006783645095501381	0.516478398589571	108.9054460541023
YDL072C	16	8	0.573226606420058	0.666793327977701	0.7173311091521821	137.27577238330193
YDL073W	10	1	0.06435732798631223	0.09299472192193006	0.14346622183043642	29.17110162561772
YDL074C	15	10	1.0	1.0	0.9564414788695761	200.5513237188773
YDL075W	14	1	0.01443483761414981	0.02359321104749894	0.10247587273602601	38.89480215819622
YDL076C	166	87	0.03590123002737426	0.0548242097417497	0.7519012830872269	153.71598461491422
YDL077C	28	7	0.01815687521711677	0.029348001510297508	0.358665554576091	70.41300394497331
YDL078C	108	100	0.04738965766394437	0.07002515961596713	1.3283909428744114	267.6247855964531
YDL079C	59	147	1.8583277419250047e-18	1.9502267963158216e-17	3.5744973913685003	719.553840022644
YDL080C	49	10	0.00027869648625971315	0.0005871001803954616	0.29278820781721715	64.17642358235476
YDL081C	109	8	1.056050818650036e-13	7.005015291875845e-13	0.10529630960032031	21.215346647267086
YDL082W	194	1	2.6050493688158416e-30	7.343940647088189e-29	0.007395166073733837	1.4959539296238604
YDL083C	109	1	2.539383446575886e-17	2.3823807832394653e-16	0.013162038700040039	2.651918330591542
YDL084W	23	0	0.00014939509592909852	0.00032630884796363294	0.0	0.0
YDL085C-A	136	237	1.8176274279979353e-18	1.911000975944447e-17	2.5001098951333405	510.49427837858
YDL085W	55	14	0.0007067189113424268	0.0014058597229783109	0.3651867464774745	78.13687934761512
YDL086W	189	53	1.9998568554491168e-09	8.298107341766141e-09	0.40231268555625027	82.90734146395454
YDL087C	156	247	2.396822232348776e-16	2.066585406032655e-15	2.271548512315243	460.79192381178433
YDL088C	20	8	0.24905815794690073	0.31472939273843686	0.5738648873217457	116.68440651641195
YDL089W	116	113	0.01323522204223306	0.021891217131113697	1.3975588850723546	286.6815158463717
YDL090C	89	4	1.2198630456687169e-12	7.1659166247607666e-12	0.06447920082266806	16.206167566971853
YDL091C	150	10	7.067366919173187e-19	7.68325655050378e-18	0.0956441478869576	19.447401083745145
YDL092W	128	44	5.063266492486395e-05	0.00011851382009885738	0.49316513754212515	101.75965684109296
YDL093W	44	21	0.1900291065774779	0.2486592473099148	0.6847251496452648	142.6142746296239
YDL095W	32	1	1.996036285565407e-05	4.9458012401062714e-05	0.04483319432201138	17.679455529385955
YDL097C	161	35	6.375002785612746e-11	3.11492277145785e-10	0.3118830909357313	64.8246702827503
YDL098C	169	286	5.4988333741631596e-21	7.529473984479127e-20	2.427889907899693	495.3908973417626
YDL099W	37	12	0.02679583841519757	0.041615680995355446	0.4652958545851992	99.79587398574851
YDL100C	128	139	0.00033418737605734553	0.0006981153649494348	1.5579535026898954	316.5855990683828
YDL101C	133	243	2.634046183147885e-20	3.3889037134862385e-19	2.621224955247823	535.1690823128833
YDL102W	49	1	4.438929345182433e-08	1.5758199175397638e-07	0.029278820781721716	5.834220325922087
YDL103C	108	173	4.431520677100873e-12	2.4318392570617484e-11	2.2981163311727317	465.6671268943423
YDL104C	141	178	1.2232868472185937e-07	4.126171647128523e-07	1.8111338642423886	367.7202247002713
YDL105W	127	194	2.6384043046262744e-12	1.4861374295696085e-11	2.1915312626066665	447.9027413238403
YDL106C	108	2	1.315133478442417e-16	1.16358963608036e-15	0.026567818857488226	8.10308378298681
YDL107W	147	119	0.24920265329284574	0.3148428073565808	1.1613932243416283	236.52244562490085
YDL108W	205	238	8.085353250091152e-08	2.7927247171936465e-07	1.6656078436899446	338.44142172393464
YDL109C	72	102	3.6891959212127036e-06	1.0284326584049568e-05	2.032438142597849	413.2572730330129
YDL110C	18	8	0.38502291242086084	0.4664560289303498	0.6376276525797174	129.6493405639325
YDL111C	225	176	0.2730827218110383	0.3420820590580007	1.1222246685403026	228.4639375001134
YDL112W	18	5	0.09435459811825182	0.13260833181282167	0.3985172828623234	97.23700536486146
YDL113C	2	0	0.6440457356515165	0.7271117050906697	0.0	0.0
YDL114W	155	169	6.318165764188541e-05	0.00014586821079826695	1.564244612215726	319.94111451233704
YDL115C	130	131	0.0033713501055745174	0.006091308343436711	1.4456980815220901	296.19887800067926
YDL116W	60	41	1.0	1.0	0.9803525158413156	200.8502079001842
YDL117W	45	3	1.9603258449255396e-06	5.625665635811766e-06	0.0956441478869576	25.366175325857736
YDL118W	312	282	0.0017462126182008213	0.0032936926097976134	1.2967139280827906	263.751493924642
YDL119C	314	283	0.0019149334986940277	0.0035883944447668145	1.2930235916564812	263.0029479930788
YDL120W	317	261	0.05080252744969398	0.07491418855466413	1.181220312231669	240.34052283383085
YDL121C	224	315	3.5123780202190455e-16	2.992546073226627e-15	2.017493744490512	409.6919161295333
YDL122W	80	1	7.208819457660569e-13	4.3456939938161356e-12	0.017933277728804552	7.292775403414066
YDL123W	58	0	4.816208328190474e-10	2.142151128803048e-09	0.0	0.0
YDL124W	133	80	0.33048757238820553	0.40551184740869856	0.8629547177770611	175.46527294617604
YDL125C	240	11	6.82789386185807e-32	2.193699307237193e-30	0.06575535167228334	14.525029857057154
YDL126C	8	0	0.045275696882612335	0.06712568516934868	0.0	0.0
YDL127W	62	59	0.1038612133887431	0.14399851451269566	1.3652430787089915	277.82001537344456
YDL128W	45	9	0.0004525118015030726	0.0009273433417938578	0.2869324436608728	57.07389449302959
YDL129W	46	75	4.5799829310866026e-06	1.2596595809028719e-05	2.339123182017985	465.496302624164
YDL130W	70	1	2.5028610581665017e-11	1.2704284153147e-10	0.020495174547205203	4.108605864980798
YDL130W-A	298	146	0.0005391419714097505	0.0010883136109433047	0.7028882009142187	143.4164528166404
YDL131W	4	0	0.24539705222197852	0.31058064421844156	0.0	0.0
YDL132W	0	0	1.0	1.0		0.0
YDL133C-A	30	0	1.147455861655877e-05	2.951260581566614e-05	0.0	0.0
YDL133W	78	7	1.5042181082313783e-09	6.300625156910893e-09	0.12875173754013525	25.847811582149397
YDL134C	88	4	1.7315572982992272e-12	9.988150473940678e-12	0.06521191901383473	16.57448954796427
YDL135C	122	63	0.06202872067265378	0.09013323587037711	0.7408501619112701	150.637655948233
YDL136W	133	15	3.805524995420924e-14	2.63681617453804e-13	0.16180400958319896	34.831166118167616
YDL137W	8	0	0.045275696882612335	0.06712568516934868	0.0	0.0
YDL138W	23	5	0.021163120750058075	0.033335827837190905	0.31188309093573136	76.09852593897561
YDL139C	178	63	3.3683609774309628e-06	9.421908551169974e-06	0.5077737064785109	102.66924038883089
YDL140C	4	0	0.24539705222197852	0.31058064421844156	0.0	0.0
YDL141W	61	63	0.0346969178193815	0.05311205067321347	1.4817003238225401	296.416032724894
YDL142C	147	304	1.0301813023898043e-29	2.7302178202966656e-28	2.9669205058811343	605.2507478923959
YDL143W	144	46	3.2977568539388446e-06	9.233398085200728e-06	0.45829487529167184	95.21123444880412
YDL144C	130	58	0.005518089832802877	0.009728551388243209	0.640080066628101	129.15449578121783
YDL145C	13	0	0.0063652601584972	0.010996278513522799	0.0	0.0
YDL146W	8	26	5.7916890081691077e-05	0.00013436064334804572	4.662652209489184	984.5246795741702
YDL147W	97	26	1.0693795652853243e-05	2.7799624075747432e-05	0.3845486358341595	80.3693616273567
YDL148C	84	5	2.2091837417871307e-11	1.1343764016980169e-10	0.08539656061335502	20.591365853483705
YDL149W	36	25	1.0	1.0	0.9962932071558085	204.98611951634356
YDL150W	95	122	7.928776688816184e-06	2.0990773772316498e-05	1.8424083224540257	373.7547396649898
YDL153C	0	0	1.0	1.0		0.0
YDL154W	0	0	1.0	1.0		0.0
YDL155W	36	0	1.2985200733949969e-06	3.843432291350812e-06	0.0	0.0
YDL156W	131	2	3.993741631663417e-20	5.003923338495928e-19	0.02190323997411243	6.62979582473526
YDL157C	231	14	4.765997322962311e-29	1.1814332157050107e-27	0.08694922535177964	18.860626050934453
YDL159W	116	148	1.0198158789207332e-06	3.064243009233614e-06	1.8304311061124645	374.6977708169086
YDL159W-A	0	0	1.0	1.0		0.0
YDL160C	44	17	0.0492722121119742	0.07273215910060667	0.5543013116175952	116.68440649543214
YDL160C-A	153	135	0.05218381833191469	0.07683285694491586	1.2658784279156157	257.61492342858537
YDL161W	91	15	3.099129760698094e-08	1.124485504970015e-07	0.23648278323698313	51.28984899362579
YDL164C	65	10	1.879362314324561e-06	5.404106334840275e-06	0.22071726435451758	44.198638829443325
YDL165W	233	310	4.536192443006129e-14	3.109373389717312e-13	1.90877805868821	387.70139339713256
YDL166C	161	83	0.029565548623617273	0.04567055335332338	0.7396084727904486	151.25756396726717
YDL167C	72	45	0.6309886733722352	0.7247485241788945	0.8966638864402275	186.37092700740573
YDL168W	100	134	6.744044187769258e-07	2.0729555384212186e-06	1.9224473725278484	389.91076434961184
YDL169C	130	143	0.00018656156178892107	0.00040274607426729923	1.5781284401348006	323.12604873776274
YDL170W	72	40	0.29057466003385507	0.3617663977390667	0.7970345657246468	163.83769408368806
YDL171C	0	0	1.0	1.0		0.0
YDL173W	99	210	1.288699403507741e-21	1.9150672531196433e-20	3.0432228873122877	621.7275192689482
YDL174C	95	23	2.9823287985246855e-06	8.399301136295528e-06	0.3473392739052671	72.92775408734913
YDL175C	147	173	3.0591104760830503e-06	8.611328608885768e-06	1.6884119984126191	342.9575461513964
YDL176W	55	13	0.00037507610638620644	0.0007801311710043665	0.33910197887194066	72.92775405943377
YDL177C	192	247	1.3423463578998422e-10	6.348547618652954e-10	1.845633166256135	374.8410986236544
YDL178W	75	90	0.0005846130361828956	0.001171875068347101	1.721594661965237	353.94269966653843
YDL179W	0	0	1.0	1.0		0.0
YDL180W	95	44	0.029923134857799613	0.046185708150082015	0.664475132688337	136.73953890288814
YDL181W	250	184	0.6090136967973374	0.7038661113909741	1.055911392672012	215.00612749338637
YDL182W	16	1	0.0068749852230508505	0.011805924161769316	0.08966638864402277	17.159471545862576
YDL183C	80	45	0.2881731069558191	0.3591858556790021	0.8069974977962048	165.66304626379696
YDL184C	56	0	9.83769062719739e-10	4.203310460402094e-09	0.0	0.0
YDL185W	0	0	1.0	1.0		0.0
YDL186W	230	267	1.2893179809421413e-08	4.891073686278532e-08	1.6654557055968053	339.90674930319534
YDL188C	53	21	0.03557705011677485	0.054358027423371987	0.5684510676300312	118.84522884597052
YDL189W	40	73	6.085017423925895e-07	1.8916181191890715e-06	2.6182585484054646	539.6653799554284
YDL190C	40	12	0.01252512274445242	0.02081247642396587	0.4303986654913093	94.80608027280176
YDL191W	244	1	6.260594159858273e-38	3.0256031103651195e-36	0.005879763189771984	1.1955369518159271
YDL192W	0	0	1.0	1.0		0.0
YDL193W	69	95	1.6474195359622087e-05	4.133914477864948e-05	1.9752595759262985	395.89352214932273
YDL194W	35	10	0.015563373079428138	0.025298179361162017	0.40990349094410405	89.13392164012605
YDL195W	0	0	1.0	1.0		0.0
YDL197C	53	85	1.4810401025919122e-06	4.347861985710101e-06	2.3008733689786975	464.57680362367233
YDL198C	56	26	0.10700546952571384	0.14810793146627682	0.6660931727841691	138.17890242333397
YDL199C	83	54	0.7584550626978004	0.8422234148629175	0.9333946962462127	193.3024805401768
YDL200C	226	352	4.96959720017566e-22	7.560887168838683e-21	2.234518145323611	453.62990639033376
YDL201W	148	188	4.039395637586542e-08	1.4428921932770313e-07	1.82240876379203	370.0226985355239
YDL202W	147	164	3.748172830848714e-05	8.936874772060925e-05	1.600575536067454	327.4307324586046
YDL203C	91	75	0.31884310721720305	0.39239604314276366	1.1824139161849156	237.80789374621227
YDL204W	59	4	4.3896355407116674e-08	1.5631451389865512e-07	0.09726523513927893	24.30925134583657
YDL205C	42	21	0.26239235565321184	0.33005652610709124	0.7173311091521821	149.24749670172537
YDL206W	136	34	3.640281565612406e-08	1.3109116646109547e-07	0.358665554576091	74.52471218905991
YDL207W	72	152	6.423128708311522e-16	5.2796545387304574e-15	3.0287313497536577	611.3943217634759
YDL208W	267	37	2.284568929971724e-24	4.144654863175831e-23	0.1988108692032265	41.36200976857525
YDL209C	197	165	0.09107647494232127	0.12871574224654828	1.2016206396965488	244.5658015271483
YDL210W	14	1	0.01443483761414981	0.02359321104749894	0.10247587273602601	38.89480215819622
YDL211C	8	1	0.1366654118333698	0.18493241963616702	0.17933277728804553	64.82467028337753
YDL212W	75	70	0.09323115080414975	0.13135040379095178	1.3390180704174064	272.5195020969624
YDL213C	194	36	7.829014996110129e-15	5.809634224855399e-14	0.2662259786544181	55.35029539107832
YDL214C	69	24	0.0038843862216833324	0.006987521163872644	0.4990129454971701	105.69239716739224
YDL215C	41	0	2.1345377081998455e-07	6.967712450054111e-07	0.0	0.0
YDL216C	117	117	0.006740032402241801	0.011601893548426397	1.4346622183043642	291.7110162924901
YDL217C	123	45	0.00022768163836063695	0.00048803470078718716	0.5248764213308649	108.21537701849456
YDL218W	49	28	0.468900189165149	0.5560092758533549	0.819806981888208	169.19238942664657
YDL219W	97	180	9.893481172255268e-16	7.92443039298608e-15	2.6622597865441806	544.3267416129928
YDL220C	46	70	3.7105103327311535e-05	8.850744472640757e-05	2.183181636550119	434.4632158023276
YDL222C	147	1	3.8894318613013065e-23	6.521318552286826e-22	0.009759606927240573	1.971020380364502
YDL223C	29	1	5.91379967138469e-05	0.0001369173184787977	0.04947111097601256	9.723700541872573
YDL224C	4	0	0.24539705222197852	0.31058064421844156	0.0	0.0
YDL225W	74	2	2.147150065681782e-11	1.1054843355179881e-10	0.0387746545487666	11.826122274834589
YDL226C	5	1	0.423540010462061	0.5078771059564873	0.28693244366087284	48.61850271490832
YDL227C	0	0	1.0	1.0		0.0
YDL229W	31	0	7.971457123759212e-06	2.0990773772316498e-05	0.0	0.0
YDL230W	113	147	5.549204026112898e-07	1.7269194996848095e-06	1.8663304963782434	378.7125473462367
YDL231C	40	60	0.00017993157651964426	0.0003891637820851727	2.1519933274565464	444.8592997871849
YDL232W	236	385	4.544478520541096e-26	9.36748959556697e-25	2.3404447205388994	475.1073935346974
YDL233W	102	93	0.07090295515967789	0.10183888489593096	1.3080743755128026	268.8317207392261
YDL234C	35	0	1.8651598414085918e-06	5.365950099019916e-06	0.0	0.0
YDL235C	116	261	1.9109060614425607e-28	4.503942934162363e-27	3.227989991184819	653.2332158857072
YDL236W	91	83	0.08910557782555156	0.12609403988059723	1.30853806724464	269.2717071973856
YDL237W	4	0	0.24539705222197852	0.31058064421844156	0.0	0.0
YDL238C	105	183	1.4536215037246828e-14	1.0436675740225532e-13	2.5004112947590347	511.1888283619594
YDL239C	40	49	0.010061734271420758	0.01687519212450883	1.7574612174228461	355.7451416414405
YDL240W	0	0	1.0	1.0		0.0
YDL241W	0	0	1.0	1.0		0.0
YDL243C	0	0	1.0	1.0		0.0
YDL244W	116	63	0.1278433448025107	0.17434836992156486	0.7791699978721978	160.94400891729325
YDL245C	25	2	0.0007787139054686597	0.001541505729305438	0.11477297746434915	35.00532194516483
YDL246C	80	102	5.573029373431916e-05	0.00012991687039565038	1.8291943283380645	370.9411688301424
YDL247W	13	1	0.02094459852962225	0.03302779987492667	0.11035863217725879	41.67300232050152
YDL248W	70	28	0.015816180309551148	0.025701851641771307	0.5738648873217457	119.14957006677136
YDR001C	44	0	7.24982379797639e-08	2.5147006430737167e-07	0.0	0.0
YDR002W	10	0	0.02040870192524213	0.03239592734531259	0.0	0.0
YDR003W	148	59	0.0003108768329775291	0.0006534549219494773	0.5719261545943073	117.46752330302655
YDR003W-A	267	290	1.6866073261601613e-07	5.587372541905004e-07	1.5582473532144778	316.7459169277267
YDR004W	105	125	5.686822210689127e-05	0.00013224793584178395	1.7079312122671002	346.7508305931514
YDR005C	150	21	3.561569351024702e-14	2.479731881082695e-13	0.20085271056261098	42.50094277088858
YDR006C	1	0	1.0	1.0	0.0	0.0
YDR007W	111	135	1.4463818696275412e-05	3.675714596653995e-05	1.7448594546944969	354.2205197143049
YDR009W	55	58	0.03399627140507576	0.05210889041860093	1.5129165211209659	307.3383921022791
YDR011W	2	0	0.6440457356515165	0.7271117050906697	0.0	0.0
YDR012W	36	7	0.0016331604133383967	0.003095684092652973	0.27896209800362637	55.18857065640571
YDR013W	194	216	2.257522507016323e-06	6.443182103151799e-06	1.5973558719265084	324.6220026590296
YDR014W	29	9	0.04400333800317115	0.0663511266010061	0.44523999878411297	87.5133048815002
YDR014W-A	63	59	0.12255283078708867	0.16772996902821205	1.3435725536501186	273.4790776211657
YDR016C	175	203	7.815268657288221e-07	2.381855328461291e-06	1.6642081732330622	340.05169889907336
YDR017C	40	0	3.06100959116968e-07	9.820245794945885e-07	0.0	0.0
YDR018C	91	104	0.0006558242334601934	0.0013077826513972165	1.6396139637764164	332.9310511840837
YDR019C	37	0	9.043523233293179e-07	2.731580993417493e-06	0.0	0.0
YDR020C	172	703	5.365210204134786e-123	1.9284577427486972e-120	5.863764764348652	1187.07835492722
YDR021W	138	144	0.0008080847420813524	0.0015986568117336971	1.4970388364915104	304.30285864536125
YDR022C	91	0	3.901982539969859e-15	2.9761673192793976e-14	0.0	0.0
YDR023W	21	0	0.00031316118511083	0.0006558594230052379	0.0	0.0
YDR025W	119	0	1.9725362948855404e-19	2.2871081112674882e-18	0.0	0.0
YDR026C	88	53	0.4499102404961247	0.53603351835368	0.8640579269333103	173.71554905412387
YDR027C	38	44	0.02750229030763094	0.04260928651917714	1.6611878317208426	336.5896341117489
YDR028C	0	0	1.0	1.0		0.0
YDR030C	65	90	2.4596759803329987e-05	6.0219653311601e-05	1.986455379190658	397.7877494861128
YDR031W	214	281	1.7466842998040538e-12	1.006531203223759e-11	1.883832165156665	382.6163097026624
YDR032C	13	0	0.0063652601584972	0.010996278513522799	0.0	0.0
YDR033W	0	0	1.0	1.0		0.0
YDR034C	11	1	0.04422403222836574	0.066614041211454	0.13042383802766946	48.61850270329072
YDR034C-A	239	3	5.007298911752346e-36	2.117424708932922e-34	0.018008312363653106	4.86185027090995
YDR034W-B	322	10	8.509203317740934e-45	5.895955214497363e-43	0.04455472727653305	9.03130081342053
YDR035W	123	41	4.043789774724678e-05	9.605879799438919e-05	0.4782207394347881	98.80534423721056
YDR036C	108	53	0.043059125062828725	0.06511517965719905	0.704047199723438	145.85550809892587
YDR037W	32	0	5.5404947053748615e-06	1.5015732823096526e-05	0.0	0.0
YDR038C	23	16	1.0	1.0	0.9980258909943402	206.62863649769884
YDR039C	28	0	2.3813111550064264e-05	5.837562000188388e-05	0.0	0.0
YDR040C	8	0	0.045275696882612335	0.06712568516934868	0.0	0.0
YDR041W	36	45	0.011196533621259858	0.018696650655013195	1.793327772880455	362.66774989324233
YDR042C	102	10	9.156195552418931e-12	4.8621681091376985e-11	0.1406531586572906	31.45903115760505
YDR043C	10	1	0.06435732798631223	0.09299472192193006	0.14346622183043642	58.342203237294335
YDR044W	4	2	1.0	1.0	0.7173311091521821	218.7832621572801
YDR045C	181	163	0.020097223419402982	0.032239646271962775	1.2919886275337644	262.8604762198988
YDR046C	27	7	0.024214508385795287	0.03787262380383702	0.37194946400483514	72.92775409324092
YDR047W	72	70	0.056594547240984026	0.08271289483682316	1.3948104900181317	279.72289243116205
YDR049W	78	48	0.5558501768452762	0.6486798634409869	0.8828690574180702	180.93468102210483
YDR050C	52	3	1.6724640002200992e-07	5.54371208372668e-07	0.0827689741329441	22.01592575482703
YDR051C	102	30	2.7137606530738965e-05	6.613066743994906e-05	0.42195947597187183	88.65726961479515
YDR052C	40	3	1.1342883513943629e-05	2.934454479923068e-05	0.10759966637282732	28.459611341516048
YDR054C	21	1	0.001091052618601211	0.002102762603745162	0.06831724849068402	26.51918329132912
YDR055W	94	0	1.3495878337496713e-15	1.0657123738262965e-14	0.0	0.0
YDR056C	108	29	3.3305400175625107e-06	9.32064994695961e-06	0.3852333734335793	81.03083782986806
YDR057W	99	132	9.6791660468882e-07	2.920508076372195e-06	1.9128829577391524	391.8945974245217
YDR058C	109	9	3.0569767251079944e-13	1.908867876883396e-12	0.11845834830036032	23.86726497659125
YDR059C	100	8	2.31363911271709e-12	1.3134983748505416e-11	0.11477297746434915	23.105823078193065
YDR060W	23	0	0.00014939509592909852	0.00032630884796363294	0.0	0.0
YDR061W	83	8	7.587345438471258e-10	3.2981726089681185e-09	0.13828069574017968	27.78200155695894
YDR062W	38	27	1.0	1.0	1.0193652603741534	209.43355011874328
YDR063W	205	151	0.6448025151340284	0.7276803894301015	1.0567511949461412	216.2930461634992
YDR064W	365	162	1.7646299067096352e-06	5.138423591639044e-06	0.636754190041937	129.91501542334112
YDR065W	138	35	3.898197572866517e-08	1.3959236763110422e-07	0.36386360609168655	75.55105456541531
YDR066C	186	34	1.9167009275326022e-14	1.3693101905888194e-13	0.2622500829158515	54.89185789311226
YDR067C	327	192	0.06506948219696702	0.09392936549065195	0.8423704768025624	171.6470309041757
YDR068W	170	141	0.14126121773528416	0.19065788856972993	1.1899257222406783	242.23955739528532
YDR069C	48	28	0.5265716917097021	0.617311886143212	0.836886294010879	172.64529531932752
YDR070C	170	48	1.5999853073053545e-08	6.002293217425371e-08	0.4050810969329969	83.5897064239854
YDR071C	59	95	3.0804568258732017e-07	9.874976145817603e-07	2.3100493345578745	461.87577580324654
YDR072C	35	15	0.14764654075786304	0.19853057187245038	0.6148552364161561	129.64934054985366
YDR073W	122	97	0.3683146622001211	0.4480071113182945	1.140674058815765	231.93416867857232
YDR074W	20	0	0.0004540773518503745	0.0009273433417938578	0.0	0.0
YDR075W	100	175	4.5205390878195226e-14	3.102341323872324e-13	2.5106588820326374	508.32810763742896
YDR076W	69	93	3.379266315667907e-05	8.100942301544866e-05	1.9336751638015344	397.40341327827497
YDR077W	16	0	0.002032321386301804	0.0037800389044701406	0.0	0.0
YDR078C	172	196	2.601376287943052e-06	7.351604438309824e-06	1.6348476441142754	332.179596520795
YDR079C-A	286	412	7.599531088748319e-22	1.1471103226087029e-20	2.066716202592301	421.2470269024699
YDR079W	234	11	5.466400947768657e-31	1.6288741891511681e-29	0.06744138633054703	14.89588168258279
YDR080W	46	20	0.09822765374236901	0.13758091492264107	0.6237661818714627	130.3389647110363
YDR081C	40	21	0.3548715817054263	0.4333969985958604	0.7531976646097912	156.5278623902392
YDR082W	86	168	7.753064050363653e-16	6.322669407127259e-15	2.802595961338758	573.2460667637419
YDR083W	127	49	0.0004794587487873395	0.000975368682092674	0.5535310921016838	114.84685672155584
YDR084C	213	306	1.7255042607466456e-16	1.5104071542700088e-15	2.061064031930213	418.4826260731926
YDR085C	66	5	1.1414898031133792e-08	4.350369687014609e-08	0.10868653168972456	26.12337458082285
YDR086C	150	26	2.279152789804241e-12	1.2951983887514021e-11	0.2486747845060898	52.50798291960604
YDR087C	134	53	0.0005307307107309825	0.0010724639203843571	0.567441026642771	116.68440652350432
YDR088C	29	3	0.0005298119602552591	0.0010709836848604552	0.14841333292803766	38.894802162843256
YDR089W	8	1	0.1366654118333698	0.18493241963616702	0.17933277728804553	36.46387702578351
YDR090C	69	103	7.920372907700521e-07	2.410056327628873e-06	2.141597224425355	439.68037212906825
YDR091C	28	0	2.3813111550064264e-05	5.837562000188388e-05	0.0	0.0
YDR092W	83	58	1.0	1.0	1.0025350441163026	204.8922614265588
YDR093W	4	0	0.24539705222197852	0.31058064421844156	0.0	0.0
YDR096W	10	0	0.02040870192524213	0.03239592734531259	0.0	0.0
YDR097C	18	2	0.009392161529305455	0.015863236697514146	0.15940691314492936	46.05963414501088
YDR098C	35	0	1.8651598414085918e-06	5.365950099019916e-06	0.0	0.0
YDR099W	4	0	0.24539705222197852	0.31058064421844156	0.0	0.0
YDR100W	95	20	4.0271513017782854e-07	1.2725355569520285e-06	0.3020341512219714	63.81178483006098
YDR101C	62	97	4.938333824565411e-07	1.5477034237098465e-06	2.244552180250376	449.1423584526136
YDR103W	2	0	0.6440457356515165	0.7271117050906697	0.0	0.0
YDR104C	23	24	0.21351595112913477	0.2768102423227354	1.4970388364915104	303.865641939133
YDR105C	61	95	7.351215486440117e-07	2.2487680990700593e-06	2.2343100121133537	451.68157353683193
YDR106W	59	9	5.544907141816948e-06	1.5020612799147087e-05	0.21884677906337757	43.756652445741
YDR107C	52	19	0.019759063507465764	0.03175031411886997	0.5242035028419793	110.0796287609832
YDR108W	72	97	2.2814110436496975e-05	5.6286550459156626e-05	1.9328088218822683	397.0511053947521
YDR109C	77	73	0.07069181168803719	0.101586359074938	1.3601343108599815	273.01159216886566
YDR110W	42	15	0.03315670535182304	0.05094421920340216	0.51237936368013	108.54363395015427
YDR111C	67	75	0.005791378577164525	0.010182273982657654	1.6059651697436912	321.74009153617743
YDR113C	77	66	0.2501551000668291	0.3156993593338456	1.2297104728323123	253.8264685421777
YDR114C	721	726	2.3264699482698813e-12	1.3181801647783338e-11	1.444611332162231	294.1385697007035
YDR115W	722	726	2.768607667753094e-12	1.554908466528129e-11	1.4426104854417845	293.73117551427725
YDR116C	133	176	1.9252423400990663e-08	7.143270127683697e-08	1.8985003791095343	388.216916287284
YDR117C	60	141	9.727744743749638e-17	8.673528685473515e-16	3.3714562130152554	679.0649886573522
YDR118W	69	95	1.6474195359622087e-05	4.133914477864948e-05	1.9752595759262985	395.89352214932273
YDR119W	15	0	0.0029674562066375285	0.005405714489823385	0.0	0.0
YDR119W-A	128	2	1.1478664502467172e-19	1.3810418316671278e-18	0.02241659716100569	6.7839771227395325
YDR120C	46	10	0.0006845213725882561	0.0013631171792780681	0.31188309093573136	68.2727910377018
YDR121W	150	112	0.6253769828430484	0.7194524961653074	1.0712144563339252	216.36843594131005
YDR122W	2	0	0.6440457356515165	0.7271117050906697	0.0	0.0
YDR123C	77	68	0.17993108697950266	0.23657605880638316	1.2669744265545033	254.3121680575041
YDR124W	100	63	0.5828192173402339	0.6765832294961012	0.9038371975317495	181.95835674249577
YDR125C	89	90	0.015192041638343371	0.02475584681573608	1.4507820185100313	294.95224981182844
YDR126W	102	91	0.10038684000176977	0.14043413204820676	1.2799437437813446	263.1118968675384
YDR127W	13	3	0.11853192200408628	0.16265260879157725	0.3310758965317764	83.34600465096095
YDR128W	26	23	0.4905861789626602	0.579572948893644	1.269124270038476	259.2986811090932
YDR129C	0	1	0.8560175627196676	0.9330851029569386		0.0
YDR130C	144	92	0.557432775824343	0.6502628587760237	0.9165897505833437	187.09741043153784
YDR131C	74	95	8.757493258131364e-05	0.00019735244407332865	1.8417960910664133	378.4359127871712
YDR132C	16	1	0.0068749852230508505	0.011805924161769316	0.08966638864402277	17.159471545862576
YDR135C	0	0	1.0	1.0		0.0
YDR137W	43	41	0.18340108446482906	0.24047871335094206	1.3679337430343939	278.45142458747176
YDR138W	28	1	8.500058428640594e-05	0.00019170131773769432	0.05123793636801301	20.118001118207427
YDR139C	278	1361	2.5743394457244814e-261	1.8506282690451867e-258	7.023652083137552	1424.051627578109
YDR140W	138	0	2.43654967973566e-22	3.807770980478202e-21	0.0	0.0
YDR141C	4	1	0.6147482999196432	0.7083585399394646	0.35866555457609106	58.34220325922089
YDR142C	89	48	0.17716320997934482	0.23352409364914326	0.7737504098720167	158.82044221828463
YDR143C	23	0	0.00014939509592909852	0.00032630884796363294	0.0	0.0
YDR144C	37	43	0.028442989744284736	0.04403112625016999	1.6673101455969639	337.77065039919216
YDR145W	111	19	1.5119533216416365e-09	6.32841597726423e-09	0.24557281214218843	52.09125290062689
YDR146C	23	0	0.00014939509592909852	0.00032630884796363294	0.0	0.0
YDR147W	49	70	0.00012160318465476265	0.00027158831648525826	2.0495174547205197	408.3954228981928
YDR148C	35	0	1.8651598414085918e-06	5.365950099019916e-06	0.0	0.0
YDR150W	0	0	1.0	1.0		0.0
YDR151C	202	0	4.1209994882933707e-32	1.3465834123394987e-30	0.0	0.0
YDR152W	41	29	1.0	1.0	1.0147610812396721	208.3650115851524
YDR153C	114	1	4.350674421362168e-18	4.397316097935646e-17	0.012584756300915476	2.536617533266224
YDR155C	8	0	0.045275696882612335	0.06712568516934868	0.0	0.0
YDR156W	219	56	4.504962971463096e-12	2.4674325760842158e-11	0.3668542658677826	75.92478502562798
YDR158W	78	49	0.6309414580736504	0.7247485241788945	0.9012621627809466	184.62722546073164
YDR159W	0	0	1.0	1.0		0.0
YDR160W	0	0	1.0	1.0		0.0
YDR161W	0	0	1.0	1.0		0.0
YDR162C	245	120	0.0017456283824648891	0.003293670875182276	0.7026916987613212	143.48387383736704
YDR163W	225	308	6.160756904708171e-15	4.625393336681031e-14	1.9638931699455298	398.8438231122377
YDR164C	41	48	0.018362260408451726	0.029654973212301563	1.6796045482587678	340.3295189467572
YDR165W	84	103	0.00013381631606669748	0.0002965617085547504	1.7591691486351133	356.9170081926561
YDR166C	43	41	0.18340108446482906	0.24047871335094206	1.3679337430343939	278.45142458747176
YDR167W	145	268	1.2378649300308806e-22	1.9941067822430237e-21	2.6516515483142733	537.4675574621017
YDR168W	67	15	4.483270281090504e-05	0.00010584272326170562	0.32119303394873827	68.63788617114933
YDR169C	133	10	2.414608744185021e-16	2.075697292646944e-15	0.10786933972213264	21.933159115651492
YDR169C-A	72	78	0.008356041745004395	0.014219972774818323	1.5542174031630611	311.69122293470303
YDR170C	0	0	1.0	1.0		0.0
YDR170W-A	29	0	1.6525594478545497e-05	4.133914477864948e-05	0.0	0.0
YDR171W	13	0	0.0063652601584972	0.010996278513522799	0.0	0.0
YDR172W	272	152	0.032540572572015945	0.050037655845364626	0.8017230043465564	164.0874466033814
YDR173C	94	9	5.0069948007312694e-11	2.4674573349619136e-10	0.1373612762206306	27.929778150416816
YDR174W	440	83	1.72902363739861e-31	5.463524691582091e-30	0.27062946390741416	55.56400308905842
YDR175C	97	130	9.939501137775728e-07	2.9896480671207222e-06	1.9227431791707974	393.9602383247849
YDR176W	70	11	8.795728940451824e-07	2.6665385944406137e-06	0.2254469200192572	49.30327037584252
YDR177W	139	64	0.0070681308108181025	0.012133976206870121	0.6605638990753907	135.4372575092667
YDR178W	124	126	0.003351562791946083	0.006059364230267816	1.4578019315028217	296.37839250846906
YDR179C	202	213	2.716903416664771e-05	6.617921028902625e-05	1.512787388608067	307.5180170945277
YDR179W-A	92	167	3.097922846817154e-14	2.159533853581267e-13	2.6042238093133565	526.9618358718277
YDR180W	15	2	0.027115936939944546	0.0420673734398762	0.19128829577391523	54.69581555335696
YDR181C	119	192	1.978643018725629e-13	1.2728384788245067e-12	2.314749125331411	473.1111439533561
YDR182W	102	76	0.7158291282204517	0.7987453077989558	1.0689640057954086	220.2132180348966
YDR182W-A	272	471	6.065481176675227e-35	2.405695327383395e-33	2.4842864147843953	504.350181909852
YDR183W	163	179	2.9087861338625686e-05	7.040584619462808e-05	1.5754879575244243	320.1706275355821
YDR184C	80	19	1.5356597400047823e-05	3.890563508708151e-05	0.3407322768472865	72.02741141380395
YDR185C	114	173	5.592770009209743e-11	2.7443703347239956e-10	2.177162840058377	441.371450747106
YDR186C	45	19	0.08461655323651397	0.12012584489340702	0.6057462699507316	126.83087661413532
YDR188W	29	0	1.6525594478545497e-05	4.133914477864948e-05	0.0	0.0
YDR189W	44	22	0.24887438151615943	0.31472939273843686	0.717331109152182	149.0967416554268
YDR190C	23	0	0.00014939509592909852	0.00032630884796363294	0.0	0.0
YDR191W	150	44	2.8239418379403437e-07	9.1238705112331e-07	0.42083425070261343	87.51330486291205
YDR192C	67	76	0.004373705248267287	0.007792186766662073	1.6273780386736072	330.31982714099536
YDR194C	29	0	1.6525594478545497e-05	4.133914477864948e-05	0.0	0.0
YDR194W-A	277	421	7.204311289001908e-25	1.3673925486155104e-23	2.180479400383167	442.8131253536374
YDR195W	116	85	0.7806260267864293	0.8630104344576615	1.051261108240267	214.4200632151064
YDR196C	155	252	1.9243463954160458e-17	1.8262237821844355e-16	2.332483090404515	473.09543017830856
YDR197W	163	15	1.6654547207301422e-18	1.768289478412759e-17	0.13202413051880652	28.459611337440705
YDR198C	97	117	7.046423463469004e-05	0.0001616433240463113	1.7304688612537176	348.2672337659645
YDR200C	102	110	0.0017433621802487663	0.003291554792715251	1.5471847452301968	317.4502234435556
YDR201W	230	334	2.803505770902227e-18	2.894607125396536e-17	2.0833790474506855	423.0441144226455
YDR202C	136	180	1.3106882961214456e-08	4.968865122606746e-08	1.898817641873423	388.2330436645416
YDR204W	119	0	1.9725362948855404e-19	2.2871081112674882e-18	0.0	0.0
YDR205W	45	43	0.1684681168408389	0.22267527923504127	1.3708994530463925	279.0279285753431
YDR206W	11	8	1.0	1.0	1.0433907042213557	194.47401088286844
YDR207C	18	1	0.0032852364020251484	0.005943187967299978	0.07970345657246468	16.206167568555294
YDR208W	40	0	3.06100959116968e-07	9.820245794945885e-07	0.0	0.0
YDR210W	61	7	4.7524963560043526e-07	1.491899920490231e-06	0.16463336931361555	32.93511474970885
YDR211W	25	1	0.0002530368482748074	0.0005367815988301059	0.05738648873217458	11.668440650247089
YDR212W	26	0	4.953553220915634e-05	0.00011608754919920868	0.0	0.0
YDR213W	15	1	0.009957536853140218	0.016715059673791416	0.09564414788695762	36.4638770326669
YDR214W	84	3	2.1438189904657227e-12	1.2231252990246399e-11	0.05123793636801301	13.727577240576194
YDR216W	10	0	0.02040870192524213	0.03239592734531259	0.0	0.0
YDR217C	16	8	0.573226606420058	0.666793327977701	0.7173311091521821	137.27577238330193
YDR218C	94	102	0.002298607560628655	0.004251943416267416	1.5567611305004803	316.5374857146112
YDR219C	131	1	1.0868540545523e-20	1.453604108774483e-19	0.010951619987056216	4.419863882804792
YDR221W	37	32	0.4394534110324396	0.5250979777368711	1.2407889455605312	253.32798779022235
YDR222W	25	2	0.0007787139054686597	0.001541505729305438	0.11477297746434915	33.658963414128095
YDR223W	47	21	0.11296574141740919	0.1557578467733206	0.6410192890296095	133.7008824601891
YDR224C	91	1	1.4674910318197625e-14	1.0523118359096576e-13	0.01576551888246554	6.341543830706765
YDR225W	37	1	3.2869092360499104e-06	9.211995622087248e-06	0.0387746545487666	7.67660569205805
YDR226W	72	59	0.4044882490890809	0.48788001688576005	1.175625984443854	243.0925134121536
YDR227W	6	7	0.5129726297811494	0.6029236856471266	1.673772588021758	291.7110163729637
YDR228C	35	32	0.32287349195229953	0.396931477601042	1.311691171021133	275.04181527547155
YDR229W	13	0	0.0063652601584972	0.010996278513522799	0.0	0.0
YDR231C	183	24	1.2172605076586174e-17	1.1805168936837621e-16	0.18815242207270347	39.63464894759979
YDR232W	59	15	0.000432323751748282	0.000892424226957778	0.364744631772296	77.78960432991218
YDR233C	4	0	0.24539705222197852	0.31058064421844156	0.0	0.0
YDR234W	33	0	3.852618323286028e-06	1.0672643534305369e-05	0.0	0.0
YDR235W	111	122	0.0005907716075971102	0.0011833951638073777	1.5768359516498416	320.36120536188304
YDR236C	125	240	1.5355845526934268e-21	2.2471111355063352e-20	2.754551459144379	557.9551977793078
YDR237W	86	48	0.2508936386187297	0.31656193850292114	0.8007417032396451	164.29700918271294
YDR238C	25	14	0.6210896849084049	0.7152356383476645	0.803410842250444	168.29481707064042
YDR239C	45	64	0.00026556695622301257	0.0005610858064799946	2.0404084882550957	412.2003488974428
YDR240C	18	7	0.26040310425164936	0.3276976482606642	0.5579241960072527	113.44317300312228
YDR242W	29	8	0.02522042560330128	0.03939235949065336	0.3957688878081005	77.78960434427465
YDR243C	89	103	0.0005243687276238864	0.0010617282480855923	1.6603394211837026	337.088285454975
YDR244W	45	82	1.2116797695590856e-07	4.089419222261914e-07	2.6142733755768415	526.3481380653424
YDR245W	38	0	6.300498386869827e-07	1.9418095510658295e-06	0.0	0.0
YDR246W	166	129	0.38540771063983303	0.46682387192284747	1.1148881094051988	225.33365928401736
YDR246W-A	248	290	1.895680067402936e-09	7.877208141354251e-09	1.6776292068881675	340.9152841010348
YDR247W	60	198	4.952273259533374e-31	1.483360599769606e-29	4.734385320404401	951.647413617404
YDR248C	144	173	1.3685604054341378e-06	4.0403444002318924e-06	1.7235872483795487	350.0532195077664
YDR249C	92	45	0.061406559768259886	0.0893143968708302	0.7017369546053954	144.28716935799275
YDR251W	14	1	0.01443483761414981	0.02359321104749894	0.10247587273602601	19.447401083745145
YDR252W	265	166	0.30261182577441237	0.3741015928694423	0.8986940688246206	183.14187863817585
YDR253C	152	144	0.009586754821263435	0.016172903190696985	1.359153680498871	278.27695622065664
YDR254W	103	103	0.011288039950420822	0.018833048376811764	1.4346622183043642	291.7110162548473
YDR255C	130	103	0.3652269671822497	0.44481581708282886	1.1366939114257655	233.36881291173805
YDR256C	74	82	0.004567540374064515	0.00812493804245129	1.5897608364994305	327.1893829835607
YDR257C	78	56	0.9353998342428821	1.0	1.030013900321082	210.475037060528
YDR258C	40	2	3.7167306476335262e-06	1.03360338271472e-05	0.07173311091521821	21.34470850528697
YDR259C	127	4	2.0053918613493845e-18	2.0969106535673293e-17	0.04518621160013746	11.394961567548574
YDR260C	201	209	5.671833654309771e-05	0.0001319527319819397	1.4917632021174732	303.2639278581494
YDR261C	20	5	0.052561022215665956	0.07728929653855661	0.35866555457609106	83.34600462108716
YDR262W	81	36	0.02987879093094732	0.046129644736611554	0.6376276525797174	131.62570250227836
YDR263C	83	40	0.06626709181469614	0.09553824142048571	0.6914034787008985	144.09821281670312
YDR264C	13	0	0.0063652601584972	0.010996278513522799	0.0	0.0
YDR265W	95	86	0.091833190437783	0.12966675133996808	1.2987468502544772	264.3631084904002
YDR266C	72	59	0.4044882490890809	0.48788001688576005	1.175625984443854	243.0925134121536
YDR267C	105	147	3.673011944474372e-08	1.320218230792007e-07	2.0085271056261096	407.294626423529
YDR268W	66	90	3.5022576370134255e-05	8.367878550255176e-05	1.956357570415042	391.85061892041904
YDR270W	18	15	0.7378876777037389	0.821128489642841	1.19555184858697	259.2986810504144
YDR272W	113	124	0.0005526363949978585	0.0011128192953895955	1.5743196023870898	319.8585704334427
YDR273W	51	68	0.0005200986981585815	0.0010543135752943257	1.9128829577391522	387.0780791954445
YDR275W	63	53	0.35952151210683003	0.4387963107229158	1.2069380566687509	241.57318540629348
YDR276C	29	0	1.6525594478545497e-05	4.133914477864948e-05	0.0	0.0
YDR277C	11	0	0.013794597168514661	0.02264061881168031	0.0	0.0
YDR279W	13	0	0.0063652601584972	0.010996278513522799	0.0	0.0
YDR280W	116	139	1.7225199412185337e-05	4.292119662888989e-05	1.7191211064164362	349.55026943109294
YDR281C	100	205	2.90820840119274e-20	3.724968043487627e-19	2.941057547523947	594.9749441288915
YDR282C	83	97	0.0006275887233727534	0.0012545230268045551	1.6766534358496785	340.3295190022117
YDR283C	8	0	0.045275696882612335	0.06712568516934868	0.0	0.0
YDR284C	188	70	7.152935215227467e-06	1.898317047659122e-05	0.5341827408580079	109.58456165584678
YDR285W	41	18	0.1292039190010409	0.17603689603766554	0.629851705597038	131.96450732841168
YDR286C	256	494	3.921823089495043e-43	2.5060449541873324e-41	2.7684497493842026	560.7207862679371
YDR287W	120	235	1.0746800844671845e-21	1.6053208222781244e-20	2.8095468441793794	568.9570235344419
YDR288W	127	209	5.360119307212858e-15	4.056058702076466e-14	2.360979556107182	478.58838605486966
YDR289C	46	1	1.298688336578708e-07	4.3625914857851344e-07	0.031188309093573133	12.413234731700715
YDR291W	29	21	1.0	1.0	1.0388933304962638	213.9214119119025
YDR292C	65	59	0.16706777818185514	0.22102755747040462	1.3022318596916538	265.19183284992266
YDR293C	2	0	0.6440457356515165	0.7271117050906697	0.0	0.0
YDR294C	15	25	0.009490252396501846	0.01601950147704201	2.39110369717394	474.0304014856621
YDR295C	64	40	0.6586421903252866	0.7414075624507189	0.8966638864402277	184.00233332659985
YDR296W	130	18	1.5924353276181066e-12	9.269327499121185e-12	0.1986455379190658	42.63468697714705
YDR297W	66	8	2.296063290376096e-07	7.468699085380616e-07	0.1738984507035593	34.83116612857143
YDR298C	69	7	3.205896915323342e-08	1.1610272770796309e-07	0.1455454424366746	29.17110163729637
YDR299W	57	0	6.882835729508322e-10	3.000999869628685e-09	0.0	0.0
YDR300C	72	87	0.0006341273153197859	0.001266712813617259	1.7335501804511064	351.65163611187273
YDR301W	18	8	0.38502291242086084	0.4664560289303498	0.6376276525797174	122.82569108760362
YDR302W	130	236	1.419875801511395e-19	1.6801863651218171e-18	2.6044637193833076	531.8116218697305
YDR303C	4	1	0.6147482999196432	0.7083585399394646	0.35866555457609106	116.68440649055955
YDR304C	202	5	2.7191665481948847e-29	7.012523237071202e-28	0.03551144104713773	8.622000476590157
YDR305C	116	132	0.00013030754839616403	0.00028911987300398893	1.6325466622084144	331.6031210034703
YDR306C	28	0	2.3813111550064264e-05	5.837562000188388e-05	0.0	0.0
YDR307W	52	7	9.50029484674063e-06	2.4812077958040585e-05	0.19312760631020287	38.5278700834417
YDR308C	116	49	0.003834318038402124	0.006903933324624488	0.6060211094561538	125.7375069290785
YDR309C	5	0	0.15784970540023843	0.20994302862089992	0.0	0.0
YDR310C	16	0	0.002032321386301804	0.0037800389044701406	0.0	0.0
YDR311W	52	17	0.007982048511923733	0.013617549982816193	0.4690241867533498	99.07166588751528
YDR312W	102	82	0.3745926134354398	0.45525826708943673	1.1533559009897831	237.37268964995985
YDR313C	138	167	1.5953679470227493e-06	4.662073711040565e-06	1.7361492062089046	352.5715879117608
YDR314C	70	60	0.2764424294292238	0.3460645214731098	1.2297104728323123	250.62495776186523
YDR315C	120	197	3.7358701881780426e-14	2.5916754465876866e-13	2.355237141716331	477.3452994587406
YDR316W	40	15	0.051966987884528706	0.07655280413010364	0.5379983318641366	113.83844535926364
YDR317W	13	1	0.02094459852962225	0.03302779987492667	0.11035863217725879	22.439308940420297
YDR318W	111	98	0.10119900147057825	0.14150144844573195	1.2666387152597087	257.85170184627805
YDR319C	167	195	9.817091671298726e-07	2.9559211623894753e-06	1.6752043866428203	340.3295190022117
YDR320C	56	32	0.42966887333908055	0.5147970188693859	0.8198069818882081	168.8853251732046
YDR320C-A	241	463	2.881813077992535e-40	1.708588351704646e-38	2.756218286617928	559.3136840089774
YDR321W	29	0	1.6525594478545497e-05	4.133914477864948e-05	0.0	0.0
YDR322C-A	230	139	0.2017944257736371	0.2627003060155008	0.8670349928013331	176.29491851015237
YDR322W	83	40	0.06626709181469614	0.09553824142048571	0.6914034787008985	142.3827579441469
YDR323C	80	81	0.021309783882564805	0.033557658025364236	1.4525954960331688	299.0037915033813
YDR324C	46	37	0.5909189149867796	0.6850180770185385	1.153967436462206	235.8514599349417
YDR325W	40	20	0.27681815468027704	0.34638407475332317	0.7173311091521821	153.1482835310077
YDR326C	4	0	0.24539705222197852	0.31058064421844156	0.0	0.0
YDR328C	122	22	5.375101840273345e-10	2.3815262467959943e-09	0.25870958034996727	54.54758841072432
YDR329C	99	70	0.9892888244959176	1.0	1.0144076291040958	206.26031451548567
YDR330W	67	44	0.8331976797801799	0.9116898792728936	0.9421662329162989	193.0440548602016
YDR331W	94	120	1.1251958826489586e-05	2.9161791442605504e-05	1.8314836829417414	371.54771540609306
YDR332W	94	7	6.2498014232295575e-12	3.374892768543961e-11	0.10683654817160157	21.494495942164995
YDR333C	70	27	0.010860474131384518	0.018151289372157035	0.5533697127745404	115.0409642037541
YDR334W	0	0	1.0	1.0		0.0
YDR335W	0	0	1.0	1.0		0.0
YDR336W	138	82	0.28127002867881046	0.3513431657106514	0.8524804485576657	175.44937931161016
YDR337W	113	80	0.9733596065671902	1.0	1.015690066056187	209.1025868074642
YDR338C	40	22	0.44393293719420557	0.5299000252810038	0.7890642200674003	163.642765223068
YDR339C	58	3	2.0245070523444126e-08	7.50673117861555e-08	0.07420666646401883	19.77701804982096
YDR341C	16	1	0.0068749852230508505	0.011805924161769316	0.08966638864402277	17.159471545862576
YDR342C	41	0	2.1345377081998455e-07	6.967712450054111e-07	0.0	0.0
YDR343C	0	0	1.0	1.0		0.0
YDR345C	1	1	1.0	1.0	1.4346622183043642	291.7110162561772
YDR346C	13	0	0.0063652601584972	0.010996278513522799	0.0	0.0
YDR347W	123	58	0.016673045864733328	0.02701033430086799	0.6765073874931148	138.79798356891038
YDR348C	25	0	7.151508900175689e-05	0.00016281998291730162	0.0	0.0
YDR349C	13	2	0.05467836430503601	0.08009558663226238	0.22071726435451758	62.50950348573124
YDR350C	18	1	0.0032852364020251484	0.005943187967299978	0.07970345657246468	32.41233512936554
YDR351W	13	0	0.0063652601584972	0.010996278513522799	0.0	0.0
YDR352W	59	194	2.368035939394669e-30	6.775410292268031e-29	4.717363904255028	948.060802719978
YDR353W	69	33	0.0910925179870373	0.12871574224654828	0.6861428000586091	141.6882078956799
YDR354W	105	97	0.052938500959769146	0.07778470082259385	1.3253546207192697	272.26361511304214
YDR356W	15	0	0.0029674562066375285	0.005405714489823385	0.0	0.0
YDR357C	122	256	1.0461493050709363e-25	2.081800918153271e-24	3.010438753163256	614.5059931911063
YDR358W	83	183	6.87935267245341e-20	8.435641198140631e-19	3.16317091505661	646.6846624059241
YDR359C	32	2	6.422555110497333e-05	0.00014804053883955978	0.08966638864402277	26.51918329619123
YDR361C	122	63	0.06202872067265378	0.09013323587037711	0.7408501619112701	151.78459382079672
YDR362C	72	120	2.491696130072086e-09	1.0235531745746118e-08	2.39110369717394	483.5209995583381
YDR363W	35	9	0.0086165476148887	0.014633864331727522	0.36891314184969365	75.01140418414303
YDR363W-A	67	29	0.039375352969835346	0.059859279653587914	0.6209731989675606	128.6960365734677
YDR364C	65	63	0.07451636723487008	0.10647046657583549	1.3905187654334608	282.8712884577423
YDR365C	63	1	3.0129925068271295e-10	1.3840031874411198e-09	0.022772416163561335	9.115969256217152
YDR366C	91	53	0.3388765926587193	0.4152113600051854	0.8355725007706737	169.89762486319748
YDR367W	253	251	8.199371191694212e-05	0.00018528323663431596	1.42332101499761	289.41407913704853
YDR368W	200	167	0.09442492978412603	0.13267475474920812	1.1979429522841443	243.81816280983364
YDR369C	63	73	0.0037254443770555743	0.006716310536817119	1.6623863799399774	332.73287794668204
YDR370C	99	146	5.625954073492584e-09	2.225231215725987e-08	2.115764483559971	433.1466603557826
YDR371W	95	137	3.798193388243305e-08	1.3618086144505765e-07	2.068933935870504	419.3345859514306
YDR372C	65	12	9.39382856521973e-06	2.4545164960735423e-05	0.2648607172254211	57.45823047193946
YDR373W	183	228	3.972804735939929e-09	1.596617752368311e-08	1.787448009690683	363.05338432728286
YDR374C	123	189	3.760622405954183e-12	2.0895980151345417e-11	2.204480969589633	446.9765572234186
YDR374W-A	200	366	6.0195448520066206e-30	1.6406825802791505e-28	2.6254318594969863	532.6265818838108
YDR375C	97	136	1.1561478674288368e-07	3.906584245348555e-07	2.011485172055603	412.0042187883568
YDR376W	48	59	0.0042424994514756245	0.007607924647781827	1.7634389766657808	357.1971626119139
YDR377W	173	31	9.897980518390008e-14	6.588343282553349e-13	0.25707820096783407	53.64800299353148
YDR378C	109	234	2.794162317374464e-24	5.0216335897564203e-23	3.0799170558093687	623.2008076446544
YDR379C-A	192	222	2.727813475305261e-07	8.81824356182156e-07	1.6588281899144208	337.0546975658285
YDR379W	43	1	3.8057313786379284e-07	1.2038922529453645e-06	0.033364237634985215	13.25959164566456
YDR380W	80	25	0.0004708766814990629	0.0009589276895542177	0.4483319432201138	94.80608025658132
YDR381C-A	8	3	0.5326585718397701	0.623766940877727	0.5379983318641366	129.64934058224517
YDR381W	89	0	7.921362062112707e-15	5.863031302343653e-14	0.0	0.0
YDR382W	2	0	0.6440457356515165	0.7271117050906697	0.0	0.0
YDR383C	125	531	2.1066520023015306e-95	6.057677832618051e-93	6.094445103356939	1231.6687348675512
YDR384C	84	27	0.0004819556450132234	0.0009801014549048967	0.46114142731211705	96.09304068239322
YDR385W	4	0	0.24539705222197852	0.31058064421844156	0.0	0.0
YDR386W	62	92	3.7093638720501323e-06	1.0335538579535033e-05	2.1288536142580887	430.62102400586895
YDR387C	81	82	0.020519576386969197	0.03256293703130791	1.4523740975426898	295.2684677969775
YDR388W	52	1	1.519443336272151e-08	5.7113193639876735e-08	0.027589658044314697	5.503981439364357
YDR389W	13	0	0.0063652601584972	0.010996278513522799	0.0	0.0
YDR390C	63	34	0.27028733777116454	0.3389495158137739	0.7742621495610853	159.5294620110289
YDR391C	2	4	0.39013852445002284	0.4714084949858348	2.8693244366087285	729.2775402919156
YDR392W	127	102	0.3174599173882149	0.39102848252294364	1.152248395803505	236.58452493422303
YDR393W	80	0	1.9230597060420636e-13	1.2384676785495978e-12	0.0	0.0
YDR394W	59	0	3.370579689146887e-10	1.5299292653736185e-09	0.0	0.0
YDR395W	8	0	0.045275696882612335	0.06712568516934868	0.0	0.0
YDR397C	119	139	3.836452009360568e-05	9.124663153776935e-05	1.6757819188597194	340.73807778165565
YDR398W	41	15	0.041595310635608104	0.06303415848890177	0.524876421330865	111.12800617653504
YDR399W	105	73	1.0	1.0	0.9974318279639864	205.58681138479253
YDR400W	111	205	1.2998809325312234e-17	1.2564059231911035e-16	2.6496013941657175	541.373597665564
YDR402C	42	9	0.0011206222878706869	0.0021546970168988032	0.307427618208078	61.05579411114606
YDR403W	35	41	0.030404254939824547	0.04691571509496403	1.6806043128708266	340.3295189578879
YDR404C	153	120	0.3645591604623226	0.4441906211480545	1.125225269258325	229.20151276230567
YDR405W	138	73	0.0654171132516893	0.09438379787016185	0.7589155212769463	156.42474778834418
YDR406W	20	0	0.0004540773518503745	0.0009273433417938578	0.0	0.0
YDR407C	13	0	0.0063652601584972	0.010996278513522799	0.0	0.0
YDR408C	119	182	1.1949343613947301e-11	6.281597360494601e-11	2.1941892750537333	448.59761318949694
YDR409W	59	3	1.4237779828009804e-08	5.3692768387465165e-08	0.0729489263544592	19.44740108363981
YDR410C	180	105	0.16393248657578535	0.21707937607583272	0.8368862940108791	171.78537619105893
YDR411C	77	34	0.03235422784186271	0.049831056325268464	0.6334872132772517	130.89596883315113
YDR412W	200	61	8.884232725252213e-09	3.426775479740139e-08	0.43757197658283115	90.43041501013862
YDR414C	97	129	1.4073514851303318e-06	4.148476879028466e-06	1.9079528470233298	390.9529083193842
YDR415C	97	105	0.0020723718039099325	0.0038520395101118363	1.5529848754841056	318.77698675254226
YDR416W	35	42	0.02218501601955653	0.03484053171176122	1.7215946619652371	358.38781992009365
YDR418W	25	0	7.151508900175689e-05	0.00016281998291730162	0.0	0.0
YDR419W	20	2	0.004617660480159115	0.008203943596353127	0.14346622183043642	43.756652431456025
YDR420W	0	0	1.0	1.0		0.0
YDR421W	57	19	0.006299475706248963	0.010996278513522799	0.47822073943478804	100.59000559103715
YDR422C	52	21	0.04355424580870396	0.06579471175357407	0.5793828189306086	121.08759166075508
YDR423C	138	102	0.7012374806083961	0.7832544443432892	1.0604025091814866	214.06132130378023
YDR424C	254	356	5.630819076724956e-18	5.631798349607864e-17	2.0107864162061166	408.3954227714322
YDR425W	122	34	1.4840190093328525e-06	4.354384348302671e-06	0.3998238969044949	83.00719975495726
YDR427W	138	93	0.8535922508145855	0.932031333669011	0.9668375819007672	198.70170663913748
YDR428C	139	339	6.691367157005296e-40	3.926740053054843e-38	3.4989244029149598	708.4410394783996
YDR429C	144	97	0.8456079335932253	0.9241906549020599	0.9664044109411342	198.52555269737604
YDR430C	38	0	6.300498386869827e-07	1.9418095510658295e-06	0.0	0.0
YDR432W	49	2	1.5144408194845928e-07	5.037333228950777e-07	0.05855764156344343	17.502660974978046
YDR434W	35	60	1.9438515274439042e-05	4.82481231520496e-05	2.4594209456646245	494.2881109310288
YDR435C	89	200	4.371189833476273e-22	6.703656728619211e-21	3.223960041133403	651.4879364401103
YDR436W	13	0	0.0063652601584972	0.010996278513522799	0.0	0.0
YDR437W	194	167	0.051172574218803286	0.07544052148996097	1.2349927343135507	251.3202601138948
YDR438W	105	241	5.745996149598392e-27	1.2564723899749184e-25	3.2928913772509687	672.3244373497672
YDR439W	49	68	0.0002580914520876532	0.0005466975841458908	1.9909598131570765	396.72698219616063
YDR440W	29	0	1.6525594478545497e-05	4.133914477864948e-05	0.0	0.0
YDR441C	177	588	8.877859436654814e-90	2.12735706750841e-87	4.765996521824667	965.2684749744932
YDR443C	16	7	0.4092712586748024	0.4926159499034719	0.6276647205081594	120.11630084563998
YDR444W	27	8	0.04350628836347793	0.06573953346777761	0.4250851017198116	83.34600467087681
YDR446W	100	29	2.6317442634994523e-05	6.426820067679555e-05	0.4160520433082656	86.64683651906861
YDR447C	145	3	1.0424871693991985e-21	1.5653638932675692e-20	0.029682666585607535	7.9920826382985535
YDR448W	130	85	0.6970620629305531	0.7802265324861056	0.9380483735066998	192.9780568597324
YDR449C	97	51	0.12064082679966116	0.165309839152931	0.7543069395208513	151.8087942166196
YDR450W	138	0	2.43654967973566e-22	3.807770980478202e-21	0.0	0.0
YDR451C	35	14	0.1023201934761071	0.1429301512463182	0.5738648873217457	121.54625676790816
YDR452W	41	5	5.965208963426263e-05	0.00013799644709840884	0.17495880711028833	41.67300230375324
YDR453C	138	265	1.2048740804835742e-23	2.0561515836382893e-22	2.754967303265627	562.2835528771867
YDR454C	128	51	0.0008200495392852397	0.0016196688546692795	0.5716232276056451	115.32761111467038
YDR456W	69	13	5.898240743971256e-06	1.592525000872239e-05	0.2702986788109672	59.18774241131511
YDR457W	0	0	1.0	1.0		0.0
YDR458C	69	5	4.0408307619054305e-09	1.622822465902104e-08	0.10396103031191045	25.366175310475978
YDR459C	103	199	3.0326648465916498e-18	3.1256013499549424e-17	2.7718231208016357	560.9827235979485
YDR460W	111	103	0.04243390899506672	0.06420347556712147	1.3312631395076533	270.8745150683229
YDR461C-A	117	59	0.05003220714379522	0.07381611679937566	0.7234621442731409	148.3276353549021
YDR461W	186	88	0.003151578658816316	0.005721189667567119	0.6787649204880862	138.8357242941662
YDR462W	217	107	0.0038670196691396267	0.006958457483486231	0.707414089209986	144.51738420417863
YDR463W	33	0	3.852618323286028e-06	1.0672643534305369e-05	0.0	0.0
YDR464W	10	0	0.02040870192524213	0.03239592734531259	0.0	0.0
YDR465C	69	100	2.544728405435529e-06	7.19858979816022e-06	2.079220606238209	422.7695887099779
YDR466W	28	33	0.05266001302202518	0.0774150651558453	1.6908519001444293	342.0060190239481
YDR468C	81	11	2.531923567222067e-08	9.268677552574225e-08	0.1948306716215803	42.68941702822546
YDR469W	319	131	3.202062645929429e-07	1.0236276974285794e-06	0.5891559579870587	120.33079420559208
YDR470C	109	38	0.00024436742935091474	0.0005212748836042696	0.5001574706015214	103.42481488166382
YDR471W	175	37	4.466465800953705e-12	2.448679201266421e-11	0.303328583298637	63.34296352353969
YDR472W	111	2	4.5690317655591456e-17	4.1908296146300867e-16	0.02584976969917773	7.8840815189868305
YDR473C	40	29	0.9689019282799703	1.0	1.040130108270664	213.44708505286968
YDR475C	5	1	0.423540010462061	0.5078771059564873	0.28693244366087284	97.23700540658145
YDR476C	75	120	9.660088223008108e-09	3.7160647070581695e-08	2.2954595492869827	470.6271061132449
YDR477W	54	53	0.09286703704429214	0.13096326744928122	1.408094399446876	281.10334304118646
YDR478W	202	276	1.8121036803962493e-13	1.1735820119323007e-12	1.9602315458020023	398.0490221536647
YDR479C	70	66	0.0928880486742511	0.13096326744928122	1.3526815201155435	275.27659286142733
YDR480W	65	7	1.2383432673715751e-07	4.1720633454328815e-07	0.1545020850481623	30.93904718694719
YDR481C	38	8	0.0018390212559765866	0.003452892994815981	0.3020341512219714	59.83815719210369
YDR482C	200	294	1.159479392584249e-16	1.0290379609185209e-15	2.1089534609074154	428.1330835466477
YDR483W	48	1	6.347656492280714e-08	2.2164767751734294e-07	0.029888796214674253	11.90657208990892
YDR484W	74	54	0.8678640494002384	0.9440299126349104	1.0469156728166982	216.8122416362233
YDR485C	60	35	0.462907312385746	0.550264562532126	0.836886294010879	172.1573210670954
YDR486C	181	0	6.580009436029865e-29	1.6241044749617062e-27	0.0	0.0
YDR487C	266	159	0.13744292409426057	0.18585334034001705	0.8575612507909545	174.80809960321827
YDR488C	418	428	2.217979861850101e-08	8.181912883579174e-08	1.4689842809432243	298.67309302783315
YDR489W	183	163	0.025879098393072023	0.04036633980432796	1.2778685332437778	260.00329710292215
YDR490C	48	3	6.829160919659151e-07	2.095757974864449e-06	0.08966638864402275	23.81314418266296
YDR492W	81	7	5.400171314269708e-10	2.390791780474603e-09	0.12398315466827839	24.902159940215405
YDR493W	141	222	1.1124601195040978e-14	8.098428034516539e-14	2.2588298756281477	461.35855752876006
YDR494W	119	159	6.545711366178952e-08	2.2842467273601425e-07	1.916901619415075	392.2164923388991
YDR495C	18	0	0.0009579980302048044	0.0018606709462032523	0.0	0.0
YDR496C	58	4	6.220302681864278e-08	2.178621237722379e-07	0.09894222195202512	24.721272553415325
YDR497C	23	0	0.00014939509592909852	0.00032630884796363294	0.0	0.0
YDR498C	89	73	0.34107618622349983	0.41770211817958847	1.176745415013692	236.61004660170997
YDR499W	44	48	0.03955864555629702	0.06007440469877585	1.5650860563320337	317.6408843882623
YDR500C	2	0	0.6440457356515165	0.7271117050906697	0.0	0.0
YDR501W	32	198	2.201097862833143e-43	1.4223049223767871e-41	8.876972475758254	1759.1058253449985
YDR502C	75	3	5.093877809122269e-11	2.505978723717893e-10	0.05738648873217456	15.557920865137303
YDR503C	100	75	0.6870754250128629	0.7702883818548982	1.0759966637282732	219.5053191945233
YDR504C	220	292	2.9581233772974317e-13	1.8534590272039087e-12	1.9041880352039742	386.7480894213952
YDR505C	30	0	1.147455861655877e-05	2.951260581566614e-05	0.0	0.0
YDR506C	54	11	0.0001272280319503247	0.00028318324233981483	0.29224600743237045	63.64603991328863
YDR507C	4	0	0.24539705222197852	0.31058064421844156	0.0	0.0
YDR508C	13	0	0.0063652601584972	0.010996278513522799	0.0	0.0
YDR510W	75	35	0.06061561039784735	0.08825325959443547	0.6695090352087032	138.17890247092413
YDR511W	133	42	6.347086589130552e-06	1.7041127438884127e-05	0.4530512268329571	93.60875894582666
YDR512C	433	521	2.443009972908492e-17	2.30300499955815e-16	1.7262332926941657	350.8597936943001
YDR513W	428	516	2.763508152044789e-17	2.580021977663893e-16	1.7296394968342335	351.54917330009835
YDR514C	88	25	6.358335626684421e-05	0.0001466778507383157	0.4075744938364671	86.18734568109853
YDR515W	130	56	0.0030202971747023714	0.005496749699909285	0.6180083401926492	126.92769406743304
YDR516C	75	170	3.735608544123741e-19	4.220723916946097e-18	3.251901028156559	656.349786768991
YDR517W	72	85	0.001165986539791199	0.0022389277430180923	1.6936984521648744	343.659553438244
YDR518W	65	56	0.2837083060296775	0.3540044408714852	1.2360166803852983	251.93224124967236
YDR519W	200	253	2.2074523505439804e-10	1.0279399569213304e-09	1.8148477061550208	368.62984140426914
YDR520C	33	20	0.7231118418739941	0.8060895915133438	0.8694922535177965	180.17445122745676
YDR522C	88	95	0.00366597527665835	0.006615319678714204	1.5487830765785748	314.6545792857928
YDR523C	70	112	3.076615371190737e-08	1.1184333122451281e-07	2.2954595492869827	460.16385689355786
YDR524C	48	60	0.0030610720713365428	0.0055674337388540345	1.793327772880455	363.1504488261532
YDR524C-B	56	0	9.83769062719739e-10	4.203310460402094e-09	0.0	0.0
YDR524W-C	239	300	7.881114637135084e-12	4.208383498436757e-11	1.8008312363653105	365.854232905869
YDR525W-A	95	0	9.47445744997511e-16	7.63131719815222e-15	0.0	0.0
YDR527W	30	7	0.01010598673040343	0.016939530657694584	0.3347545176043516	65.8702294994177
YDR528W	35	0	1.8651598414085918e-06	5.365950099019916e-06	0.0	0.0
YDR529C	144	4	5.1779644259754945e-21	7.124036701862457e-20	0.03985172828623234	10.1288547255064
YDR530C	127	161	4.277752372243952e-07	1.3465437270265444e-06	1.8187450169055326	369.19675491927154
YDR531W	43	0	1.0388207201348699e-07	3.528799740989744e-07	0.0	0.0
YDR532C	127	164	1.599596361301264e-07	5.308296984329814e-07	1.8526346756056358	376.0337318380178
YDR533C	74	104	3.65171922537578e-06	1.0184790138281334e-05	2.016282036535863	413.9142796757286
YDR534C	0	0	1.0	1.0		0.0
YDR536W	2	0	0.6440457356515165	0.7271117050906697	0.0	0.0
YDR538W	80	80	0.02676456216181671	0.041589569573793006	1.4346622183043642	291.7110162411209
YDR539W	4	3	1.0	1.0	1.0759966637282732	291.7110162213244
YDR540C	13	1	0.02094459852962225	0.03302779987492667	0.11035863217725879	44.87861787011668
YDR541C	14	1	0.01443483761414981	0.02359321104749894	0.10247587273602601	38.89480215819622
YDR542W	25	8	0.07370853378250565	0.10547344557929585	0.4590919098573966	93.34752521312956
YDR545W	78	48	0.5558501768452762	0.6486798634409869	0.8828690574180702	180.93468102210483
YEL001C	2	0	0.6440457356515165	0.7271117050906697	0.0	0.0
YEL002C	108	66	0.44392916347007827	0.5299000252810038	0.8767380222971115	180.9688711215312
YEL003W	370	462	3.0899974060368417e-17	2.866443438053148e-16	1.7913890401530168	364.049058029625
YEL004W	136	235	4.4260964360818064e-18	4.4656983515625384e-17	2.4790119213347466	502.5094878603455
YEL005C	105	121	0.00018243606503288485	0.00039428403232022577	1.653277413474553	335.74286779859546
YEL006W	75	0	1.1340990347679923e-12	6.690277109597743e-12	0.0	0.0
YEL007W	5	1	0.423540010462061	0.5078771059564873	0.28693244366087284	48.61850271490832
YEL009C	0	0	1.0	1.0		0.0
YEL011W	4	0	0.24539705222197852	0.31058064421844156	0.0	0.0
YEL012W	47	4	2.847487068154926e-06	8.027401043607343e-06	0.1220989121961161	30.386564182295725
YEL013W	10	0	0.02040870192524213	0.03239592734531259	0.0	0.0
YEL015W	36	0	1.2985200733949969e-06	3.843432291350812e-06	0.0	0.0
YEL016C	67	144	1.80781076631241e-15	1.4164468279376935e-14	3.0834531259078872	622.0308434452612
YEL017C-A	56	0	9.83769062719739e-10	4.203310460402094e-09	0.0	0.0
YEL017W	65	3	1.722145187643562e-09	7.182057269135696e-09	0.06621517930635527	17.67945552966504
YEL018W	91	41	0.024448037715494197	0.038206702418969334	0.6463862741810872	133.1724204584801
YEL019C	194	151	0.3356520603129073	0.41167306437609935	1.1166700771338092	227.38499727994895
YEL020C	25	12	0.3674172016408851	0.4471045972570314	0.6886378647860949	145.85550813503764
YEL020W-A	55	1	5.207880581119382e-09	2.0669786902703636e-08	0.026084767605533896	5.209125290670834
YEL021W	145	211	4.334434347732098e-12	2.3808339955880895e-11	2.0876808831877303	423.5803797925834
YEL022W	8	1	0.1366654118333698	0.18493241963616702	0.17933277728804553	36.46387702578351
YEL023C	35	32	0.32287349195229953	0.396931477601042	1.311691171021133	275.04181527547155
YEL024W	47	1	9.078652962788937e-08	3.1078174517261416e-07	0.030524728049029025	6.077312839363538
YEL025C	13	8	0.9556326453670173	1.0	0.8828690574180703	179.51447154481025
YEL026W	131	0	2.8688744800829454e-21	4.0637677672307925e-20	0.0	0.0
YEL027W	2	0	0.6440457356515165	0.7271117050906697	0.0	0.0
YEL029C	18	5	0.09435459811825182	0.13260833181282167	0.3985172828623234	97.23700536486146
YEL030W	43	53	0.0066985861510188505	0.011540913407582207	1.7683045946542164	358.00897447413286
YEL031W	2	0	0.6440457356515165	0.7271117050906697	0.0	0.0
YEL032W	18	1	0.0032852364020251484	0.005943187967299978	0.07970345657246468	16.206167568555294
YEL034W	150	10	7.067366919173187e-19	7.68325655050378e-18	0.0956441478869576	21.39214119119025
YEL035C	334	78	1.0204469705040112e-19	1.2328971696152455e-18	0.3350408773285641	67.92077394343163
YEL036C	105	2	3.7864058758893063e-16	3.2117433911857524e-15	0.027326899396273602	8.334600462048027
YEL037C	86	0	2.292296231846806e-14	1.6195326325984006e-13	0.0	0.0
YEL038W	169	169	0.0010342472789557126	0.0020033533517259355	1.4346622183043642	291.7110162222593
YEL039C	195	58	6.458991819452645e-09	2.530358443710638e-08	0.42672004441873396	87.81096918281092
YEL040W	60	12	4.314618968916954e-05	0.00010215468789724744	0.28693244366087284	62.16792149454661
YEL041W	72	88	0.000464232761914179	0.0009464029116513447	1.7534760445942228	360.5872283054785
YEL042W	66	2	3.644028521230618e-10	1.648844061809385e-09	0.043474612675889826	13.061687294572954
YEL043W	38	0	6.300498386869827e-07	1.9418095510658295e-06	0.0	0.0
YEL044W	211	43	8.581283498172915e-15	6.335168343773099e-14	0.2923719212658183	60.54379582380155
YEL046C	142	4	1.0438087428232242e-20	1.3992876643301545e-19	0.040413020233925755	10.199685880551636
YEL047C	81	37	0.04014992969077286	0.0609562422522795	0.6553395318180428	135.18315391988037
YEL048C	138	36	7.093713557161966e-08	2.470984050105298e-07	0.3742597091228776	78.21237390427433
YEL049W	29	2	0.00018712850835007452	0.00040381840582411955	0.09894222195202512	29.17110162097069
YEL050C	28	0	2.3813111550064264e-05	5.837562000188388e-05	0.0	0.0
YEL051W	167	13	5.360159981424919e-20	6.615081556475259e-19	0.1116802924428547	24.309251356115364
YEL052W	72	39	0.23987293712615698	0.30833912861254553	0.7771087015815306	162.06167566619035
YEL053C	67	60	0.18570651771171404	0.24327976841914978	1.284772135794953	261.68194107235416
YEL054C	48	1	6.347656492280714e-08	2.2164767751734294e-07	0.029888796214674253	11.90657208990892
YEL055C	42	10	0.002207733235234638	0.0040877893869396015	0.34158624245342006	67.83977123100438
YEL056W	59	44	0.8109375799537546	0.8908695362586518	1.069917586532068	218.78326218223464
YEL057C	116	56	0.028330016786837494	0.043868046995450306	0.6925955536641758	142.11562327017947
YEL058W	72	109	2.4555632167084436e-07	7.96499946942485e-07	2.1719191915996623	445.6696081159081
YEL059C-A	225	240	4.7980588028215586e-06	1.3152352800298753e-05	1.5303063661913219	311.0723668765944
YEL060C	6	0	0.1030750174952488	0.14308096201186965	0.0	0.0
YEL061C	18	0	0.0009579980302048044	0.0018606709462032523	0.0	0.0
YEL062W	55	81	1.7469937328386842e-05	4.345571348423561e-05	2.1128661760482457	427.14827368066057
YEL063C	10	0	0.02040870192524213	0.03239592734531259	0.0	0.0
YEL064C	84	97	0.0008143119555707742	0.0016093154833290455	1.656693275899087	336.3256424047776
YEL065W	64	0	5.6696404564148804e-11	2.777351129884325e-10	0.0	0.0
YEL066W	124	5	1.9188510606796884e-17	1.824018586771717e-16	0.05784928299614371	14.00212877360478
YEL067C	124	3	1.666515210049931e-18	1.768289478412759e-17	0.034709569797686225	9.33475251908238
YEL069C	42	17	0.07476803980717399	0.10677700445270863	0.580696612170814	122.11158818987094
YEL070W	63	58	0.14940980246091903	0.20066692525753044	1.3208001374865574	268.9210930812782
YEL071W	8	8	0.6371375726769988	0.7271117050906697	1.4346622183043642	259.2986812264508
YEL072W	70	13	4.342498004474322e-06	1.1960587176116774e-05	0.26643726911366766	57.52048210187705
YEL073C	2	0	0.6440457356515165	0.7271117050906697	0.0	0.0
YEL075C	127	163	2.2261088907453895e-07	7.245247442375062e-07	1.8413381227056014	376.6976902003846
YEL077C	25	23	0.41391251124214157	0.497993902124175	1.3198892408400151	269.2717073344725
YER001W	43	3	3.95768290418793e-06	1.0953144553409427e-05	0.10009271290495564	26.51918329449755
YER002W	72	10	1.9563671610264247e-07	6.414519693878544e-07	0.1992586414311617	44.5669608115908
YER003C	60	39	0.8122357149738256	0.8917845736568292	0.9325304418978366	191.2859122891546
YER004W	105	31	2.1747250477353306e-05	5.3792876342046824e-05	0.4235669406422409	88.06370301404733
YER005W	57	56	0.08226989256750804	0.11693874250018257	1.4094927057025333	281.6520157318204
YER006W	77	1	2.087845148745416e-12	1.1923731331117067e-11	0.018631976861095637	7.479769646331977
YER007C-A	18	0	0.0009579980302048044	0.0018606709462032523	0.0	0.0
YER007W	75	112	2.5064588960096183e-07	8.116354229139253e-07	2.1424289126678504	429.8899188473468
YER008C	16	0	0.002032321386301804	0.0037800389044701406	0.0	0.0
YER009W	159	265	4.648231392202207e-19	5.200774073259708e-18	2.39110369717394	484.96956455799545
YER010C	53	93	4.421579740216109e-08	1.573546106805869e-07	2.5174261566472804	507.793250406343
YER011W	26	8	0.056766319503795105	0.08292179412403497	0.44143452870903516	86.4328937202423
YER012W	40	17	0.111451321849183	0.1537803627530354	0.6097314427793548	128.06825102492127
YER013W	20	10	0.49892244116138695	0.5880924285958468	0.7173311091521821	145.85550812808862
YER014C-A	116	27	1.0984305629716526e-07	3.717801979189681e-07	0.33392999908808474	69.81118337291443
YER014W	116	27	1.0984305629716526e-07	3.717801979189681e-07	0.33392999908808474	69.81118337291443
YER015W	29	11	0.1131282664621151	0.15590717958869493	0.5441822207361381	116.6844064931768
YER016W	10	0	0.02040870192524213	0.03239592734531259	0.0	0.0
YER017C	83	73	0.17029213335779947	0.2248794624433306	1.2618113486291396	256.5651106695158
YER018C	208	100	0.00259121824766896	0.004773253088515115	0.6897414511078674	140.97039539939445
YER019C-A	200	117	0.14693971577114504	0.19771883607858098	0.8392773977080531	169.80193485857902
YER019W	147	136	0.019927826020206162	0.03197682127293684	1.3273065421047179	271.86672940978127
YER020W	36	66	2.023772951860514e-06	5.796174425373415e-06	2.6302140668913343	528.2334617117448
YER021W	25	9	0.11958852031364328	0.1639460262988707	0.5164783985895711	100.97689026383212
YER022W	44	10	0.0012345202234559122	0.0023626375391330953	0.32605959506917365	71.30713731481195
YER023W	141	148	0.00057378083090722	0.0011521695385989601	1.5058865837520985	306.0911367847143
YER024W	25	19	0.8957296599020479	0.9704862988124864	1.090343285911317	233.36881294917737
YER025W	35	0	1.8651598414085918e-06	5.365950099019916e-06	0.0	0.0
YER026C	20	1	0.0015744645067156918	0.0029903386321406683	0.07173311091521821	13.891000776819816
YER027C	54	73	0.000244154971124708	0.0005212083292272442	1.9394507765966404	387.1800761877551
YER028C	75	15	4.23455411131894e-06	1.1674458626172208e-05	0.28693244366087284	61.41284553651843
YER029C	141	98	1.0	1.0	0.9971411162682814	203.37599016060904
YER030W	144	46	3.2977568539388446e-06	9.233398085200728e-06	0.45829487529167184	94.5546052618244
YER031C	75	8	1.1305374896093413e-08	4.314347115290857e-08	0.1530306366191322	31.115841737709857
YER032W	29	0	1.6525594478545497e-05	4.133914477864948e-05	0.0	0.0
YER033C	27	2	0.0003817548820029016	0.0007928755241598725	0.1062712754299529	31.25475174286562
YER034W	217	169	0.302887560202498	0.3743619941380972	1.1173175801540902	227.4810677122201
YER035W	222	166	0.5266096528288294	0.617311886143212	1.072765442515876	218.45623189423927
YER036C	75	0	1.1340990347679923e-12	6.690277109597743e-12	0.0	0.0
YER037W	114	21	2.858527661227667e-09	1.1675704957187724e-08	0.264279882319225	55.805585729432416
YER038C	120	114	0.020846884736503816	0.03302779987492667	1.3629291073891459	277.24600725615267
YER039C	189	348	8.303743892239081e-29	2.023509793401142e-27	2.641600274973115	535.827077225674
YER039C-A	280	341	3.157877514742654e-12	1.7631993774063108e-11	1.7472136301492436	355.03618343947346
YER040W	15	4	0.12338376784606322	0.16882703994354262	0.38257659154783047	91.1596925598843
YER041W	47	53	0.020194026713773117	0.03238590285301428	1.6178105865985384	322.0975805646863
YER042W	94	78	0.2880920362929013	0.3591858556790021	1.190464393912132	242.05807729372503
YER043C	57	26	0.09032132722183872	0.12768877897069678	0.6544073276476047	135.79650756352376
YER044C	88	1	4.2416446084987286e-14	2.917906476492367e-13	0.016302979753458683	3.314897911177071
YER044C-A	116	109	0.02926793370825549	0.04527162096723435	1.3480877740963422	276.62251536415465
YER045C	32	42	0.00868395102801487	0.014740673660600213	1.882994161524478	380.10829391770704
YER046W	97	97	0.014108594544665934	0.02314276304231996	1.4346622183043642	294.7183462781692
YER047C	28	13	0.28899396168093777	0.3601309368639379	0.6660931727841691	140.82600784187383
YER048C	2	0	0.6440457356515165	0.7271117050906697	0.0	0.0
YER048W-A	57	1	2.552320351514888e-09	1.0469610799972983e-08	0.02516951260183095	5.029500280753677
YER049W	51	7	1.3208248729872076e-05	3.371532998024603e-05	0.19691442212020685	39.26879065894656
YER050C	242	33	2.03769132950802e-22	3.2461946914129147e-21	0.19563575704150424	40.81553313621004
YER051W	88	171	5.521711260278318e-16	4.608905871968158e-15	2.787809537841435	570.1624406400769
YER052C	40	11	0.00716493400594496	0.012292820843731941	0.39453211003370015	85.37883402794841
YER053C	31	13	0.16117113550851095	0.2135703226519462	0.6016325431598947	127.62356960010996
YER053C-A	47	1	9.078652962788937e-08	3.1078174517261416e-07	0.030524728049029025	6.077312839363538
YER054C	35	1	6.757120243380985e-06	1.7982507413088406e-05	0.040990349094410405	16.206167567763575
YER055C	13	8	0.9556326453670173	1.0	0.8828690574180703	179.51447154481025
YER056C	28	0	2.3813111550064264e-05	5.837562000188388e-05	0.0	0.0
YER056C-A	65	1	1.4793117857755267e-10	6.961965695576967e-10	0.022071726435451758	4.419863882944333
YER057C	141	142	0.0022674265236535813	0.004196964897821611	1.4448371276540404	293.76531914269685
YER058W	150	143	0.008508629230870523	0.014468695064085267	1.3677113147834936	280.0425756022125
YER059W	52	35	0.9593443447247322	1.0	0.9656380315510144	198.14333180133448
YER060W	55	103	1.1919205003969947e-09	5.058844869212632e-09	2.686731063369991	541.7490300704401
YER060W-A	150	112	0.6253769828430484	0.7194524961653074	1.0712144563339252	216.36843594131005
YER061C	94	15	1.2054695327848033e-08	4.579032551549144e-08	0.22893546036771767	49.13027642036661
YER062C	130	199	1.2268305038638305e-12	7.192153137330162e-12	2.19613678032745	448.7861787011668
YER063W	62	20	0.0030897613721975695	0.005614286777727716	0.4627942639691497	97.23700542496309
YER064C	1	1	1.0	1.0	1.4346622183043642	291.7110162561772
YER065C	0	0	1.0	1.0		0.0
YER066W	8	0	0.045275696882612335	0.06712568516934868	0.0	0.0
YER067W	59	66	0.010047664917820958	0.016856511360089945	1.6048763797981023	325.7439680806804
YER068W	138	0	2.43654967973566e-22	3.807770980478202e-21	0.0	0.0
YER069W	18	3	0.02299819660067804	0.036048685922730826	0.23911036971739402	61.41284552912697
YER070W	58	0	4.816208328190474e-10	2.142151128803048e-09	0.0	0.0
YER071C	194	90	0.001608675904653382	0.0030532987220005282	0.6655649466360452	134.63585367329668
YER072W	88	0	1.1287463223261007e-14	8.155050376504277e-14	0.0	0.0
YER073W	52	10	0.00011180924684000933	0.0002502977728987519	0.27589658044314697	60.54379583037753
YER074W	155	11	3.7856480138690913e-19	4.268874848580617e-18	0.10181473807321294	22.58407867410445
YER074W-A	117	1	1.5101954059187734e-18	1.614337133724696e-17	0.012262070241917644	2.4721272570964845
YER075C	8	8	0.6371375726769988	0.7271117050906697	1.4346622183043642	291.7110162411209
YER076C	23	11	0.39017639299818707	0.4714084949858348	0.6861428000586088	145.85550813310738
YER077C	43	0	1.0388207201348699e-07	3.528799740989744e-07	0.0	0.0
YER078C	114	21	2.858527661227667e-09	1.1675704957187724e-08	0.264279882319225	55.805585729432416
YER078W-A	447	5270	0.0	0.0	16.914250314237133	3432.162425160094
YER079W	281	34	1.637821212796595e-27	3.6937685469777323e-26	0.17358902285533231	36.20526797715453
YER080W	0	0	1.0	1.0		0.0
YER081W	109	38	0.00024436742935091474	0.0005212748836042696	0.5001574706015214	103.42481488166382
YER082C	99	16	5.680827816902722e-09	2.2423089070012048e-08	0.23186460093807906	50.09179064792949
YER083C	113	105	0.03942715778753881	0.05992219461842909	1.3330932116987455	271.2400676972314
YER085C	150	109	0.7888842503059641	0.8706864065104454	1.0425212119678378	212.50471385444288
YER086W	138	65	0.01074327912692959	0.017965861662975303	0.675746697027418	139.51396426823135
YER087C-B	170	376	1.504106689901396e-39	8.564472845171216e-38	3.1731352593084754	643.1289657618706
YER087W	95	95	0.01520218974592494	0.024760066051774093	1.4346622183043642	291.7110163203525
YER088C	0	0	1.0	1.0		0.0
YER089C	21	1	0.001091052618601211	0.002102762603745162	0.06831724849068402	13.259591648832991
YER090W	72	46	0.7128533648875073	0.7958881190968851	0.9165897505833437	190.42246889760827
YER091C	20	0	0.0004540773518503745	0.0009273433417938578	0.0	0.0
YER092W	200	143	0.8590287680613764	0.9354808644425252	1.0257834860876205	208.98699674368507
YER093C	14	1	0.01443483761414981	0.02359321104749894	0.10247587273602601	38.89480215819622
YER093C-A	127	220	4.4388438259524065e-17	4.077921859912507e-16	2.48524163800756	507.6231068849128
YER094C	103	46	0.014367730389386916	0.023547682379414122	0.6407229324466092	131.83094005423106
YER095W	97	56	0.2972644219632576	0.3690776534349513	0.8282586002581896	171.4178136134577
YER096W	29	0	1.6525594478545497e-05	4.133914477864948e-05	0.0	0.0
YER098W	23	0	0.00014939509592909852	0.00032630884796363294	0.0	0.0
YER099C	103	95	0.05700307678012461	0.08316202297374344	1.3232321430962581	266.4667937794013
YER100W	161	239	4.5897513669433875e-14	3.142340489439455e-13	2.1297159638182794	432.1644685516686
YER101C	83	65	0.5351704717600934	0.6264533651724602	1.12353065288896	229.201512807569
YER102W	14	0	0.004341297555298928	0.007736846061519721	0.0	0.0
YER103W	0	0	1.0	1.0		0.0
YER104W	138	238	3.0742732646004493e-18	3.151541095315006e-17	2.474272521423469	505.2096584084113
YER105C	8	4	0.8013345871323317	0.8821736620593491	0.7173311091521821	182.3193850417857
YER106W	172	24	4.226404084886401e-16	3.5639369343374916e-15	0.20018542580991128	42.39985700857697
YER107C	117	7	2.2226343718205004e-15	1.732028492186951e-14	0.0858344916934235	17.304890803219738
YER109C	11	9	0.896821082740853	0.971119948567623	1.1738145422490252	218.783262228705
YER110C	1	0	1.0	1.0	0.0	0.0
YER111C	13	1	0.02094459852962225	0.03302779987492667	0.11035863217725879	22.439308940420297
YER112W	28	2	0.0002672786272632887	0.0005642875864137934	0.10247587273602601	30.17700167971477
YER113C	62	54	0.2691534903211982	0.33777177651960183	1.2495445127167042	254.66834742565752
YER114C	11	0	0.013794597168514661	0.02264061881168031	0.0	0.0
YER115C	138	86	0.4546656488906343	0.5412161166952791	0.89406486068243	182.58171514709844
YER116C	127	53	0.001962624015911877	0.003672974525059943	0.5987173037018213	120.78659270314674
YER117W	181	38	1.5756523232226498e-12	9.180928582424985e-12	0.3011998027379328	62.50950348879522
YER118C	70	7	2.2847625665694526e-08	8.41746926351116e-08	0.14346622183043642	28.760241060756204
YER119C	111	80	0.8772949492501223	0.9524869271545127	1.0339907879671093	210.2421738982601
YER120W	13	0	0.0063652601584972	0.010996278513522799	0.0	0.0
YER121W	283	207	0.6303210363586964	0.7242709850347379	1.049381905261496	213.64750486229025
YER122C	102	54	0.11916184738482608	0.16340004394614563	0.7595270567493693	155.76801832305785
YER123W	37	0	9.043523233293179e-07	2.731580993417493e-06	0.0	0.0
YER124C	35	8	0.004512264986580771	0.008031580296448782	0.32792279275528324	66.67680372366398
YER125W	4	0	0.24539705222197852	0.31058064421844156	0.0	0.0
YER126C	84	1	1.747783575680081e-13	1.133202180804526e-12	0.017079312122671005	6.863788619468031
YER127W	216	41	4.542420249508915e-16	3.819219130837101e-15	0.2723201432892543	56.46019668917134
YER128W	127	136	0.0005725284472371537	0.0011504581062406955	1.5363311944046734	314.68038754879
YER129W	37	1	3.2869092360499104e-06	9.211995622087248e-06	0.0387746545487666	7.67660569205805
YER130C	18	0	0.0009579980302048044	0.0018606709462032523	0.0	0.0
YER131W	59	0	3.370579689146887e-10	1.5299292653736185e-09	0.0	0.0
YER132C	1	0	1.0	1.0	0.0	0.0
YER133W	0	0	1.0	1.0		0.0
YER134C	8	0	0.045275696882612335	0.06712568516934868	0.0	0.0
YER136W	11	0	0.013794597168514661	0.02264061881168031	0.0	0.0
YER137C	62	5	4.547390199937456e-08	1.6123329864266528e-07	0.11569856599228742	27.782001537344453
YER138W-A	0	0	1.0	1.0		0.0
YER139C	35	0	1.8651598414085918e-06	5.365950099019916e-06	0.0	0.0
YER140W	69	156	1.2365686113555299e-17	1.197223246448763e-16	3.243584145731606	663.7482541999085
YER141W	59	0	3.370579689146887e-10	1.5299292653736185e-09	0.0	0.0
YER142C	155	151	0.003927953604272149	0.007063683920628246	1.397638677186832	284.1829900132114
YER143W	116	154	1.359852402876474e-07	4.562725302766979e-07	1.9046377725764834	386.45476508729536
YER144C	61	12	3.188574149630039e-05	7.679015885478373e-05	0.2822286331090552	61.16521308732874
YER145C	58	0	4.816208328190474e-10	2.142151128803048e-09	0.0	0.0
YER146W	180	26	1.8632755722748818e-16	1.6260542968365472e-15	0.20722898708840815	43.51490297468169
YER147C	74	85	0.001973717715506131	0.0036925343467390246	1.6479228183225805	335.0734645352838
YER148W	113	14	1.0931910554952653e-11	5.778439117787932e-11	0.1777457615598327	38.38302844956732
YER149C	70	59	0.32359769155034646	0.3976517786551373	1.209215298285107	246.51635178103584
YER150W	83	80	0.045687727707453885	0.06764936200967232	1.382806957401797	284.6818350781303
YER151C	29	0	1.6525594478545497e-05	4.133914477864948e-05	0.0	0.0
YER152C	94	1	5.079503796383146e-15	3.8487781729907074e-14	0.015262364024514512	6.141284552178955
YER153C	231	308	4.653884696148387e-14	3.172918077165313e-13	1.9128829577391522	388.5288966696807
YER154W	108	90	0.2376216242643211	0.3055818338873235	1.19555184858697	243.5385548531233
YER155C	0	0	1.0	1.0		0.0
YER156C	80	88	0.0037209487936596067	0.006710309348490561	1.5781284401348006	324.5285054440841
YER157W	18	0	0.0009579980302048044	0.0018606709462032523	0.0	0.0
YER158C	38	0	6.300498386869827e-07	1.9418095510658295e-06	0.0	0.0
YER159C	80	4	2.8513771094928452e-11	1.434669270051912e-10	0.07173311091521821	18.23193850417857
YER161C	42	4	1.604085204199099e-05	4.0567695731526026e-05	0.13663449698136804	33.919885599291604
YER162C	44	59	0.0011802775852823432	0.002264856987974226	1.9237516109081247	388.948021548173
YER163C	75	80	0.009718427856431166	0.016371024781000477	1.5303063661913217	307.0642277743099
YER164W	2	0	0.6440457356515165	0.7271117050906697	0.0	0.0
YER165W	62	14	9.714335468588383e-05	0.0002183163082448292	0.32395598477840476	69.45500386548987
YER166W	6	1	0.2907461954089158	0.3617663977390667	0.23911036971739402	41.67300233045944
YER167W	18	0	0.0009579980302048044	0.0018606709462032523	0.0	0.0
YER168C	69	58	0.3357334189092822	0.4116850516305505	1.2059479516181613	245.2063614962371
YER169W	10	2	0.1541049277900392	0.20649054979508746	0.28693244366087284	79.55754990507255
YER170W	113	82	0.8377389005448839	0.9162868803791607	1.0410823177075916	212.38609078443747
YER171W	62	21	0.004964779162623504	0.008798904457395307	0.4859339771676072	101.86733901452048
YER172C	1	0	1.0	1.0	0.0	0.0
YER173W	44	87	6.377482980504431e-09	2.5001298310075653e-08	2.836718477101811	570.4570985184956
YER174C	136	0	4.92833239311121e-22	7.517994586944978e-21	0.0	0.0
YER175C	123	799	6.672532777422665e-174	3.837373600295775e-171	9.319472458741357	1879.6540491183057
YER175W-A	122	200	2.574400022161058e-14	1.8121633448529062e-13	2.3519052759087935	476.6984900074011
YER176W	13	4	0.22100710860256556	0.2853000856505846	0.44143452870903516	112.19654464848188
YER177W	10	0	0.02040870192524213	0.03239592734531259	0.0	0.0
YER178W	35	0	1.8651598414085918e-06	5.365950099019916e-06	0.0	0.0
YER179W	113	11	6.107760628674502e-13	3.6935574527347076e-12	0.13965738408272568	30.706422762099653
YER180C	133	109	0.23425913850328883	0.30145990278192303	1.1757758029712457	239.46426709491436
YER180C-A	88	15	7.918635073935398e-08	2.738428761888303e-07	0.24454469630188025	53.03836656932783
YER182W	75	14	2.0115597265046933e-06	5.766939176036137e-06	0.2678036140834813	57.57454269163252
YER183C	46	75	4.5799829310866026e-06	1.2596595809028719e-05	2.339123182017985	465.496302624164
YER184C	11	10	0.6980670835315931	0.7805918330527303	1.3042383802766946	267.4017649203782
YER185W	40	36	0.31782514311426624	0.391394517783757	1.2911959964739277	263.25140491667406
YER186C	4	4	0.8777037876944606	0.9527509405494229	1.4346622183043642	364.6387701459577
YER187W	2	2	1.0	1.0	1.4346622183043642	437.5665243145602
YER188C-A	30	25	0.6006951232848134	0.6950900712295699	1.19555184858697	244.66085234931492
YER189W	86	19	2.771651853984097e-06	7.825120182750388e-06	0.3169602575323595	67.83977120399682
YER190C-B	424	486	5.010315985822204e-14	3.4019276546001767e-13	1.6444477313583041	334.266505652733
YER190W	484	499	7.982267690736758e-10	3.4619925708466893e-09	1.4791248903592515	300.73300633140565
YFL001W	138	134	0.007259962667229859	0.01244843330329127	1.3930778061796	281.21781424412967
YFL002C	4	0	0.24539705222197852	0.31058064421844156	0.0	0.0
YFL003C	59	2	4.353860583509591e-09	1.7436665888414803e-08	0.048632617569639464	14.585550812148975
YFL004W	40	4	3.194956851244541e-05	7.684733103934485e-05	0.14346622183043642	35.57451416414404
YFL005W	13	0	0.0063652601584972	0.010996278513522799	0.0	0.0
YFL007W	0	0	1.0	1.0		0.0
YFL008W	15	1	0.009957536853140218	0.016715059673791416	0.09564414788695762	18.231938520690044
YFL009W	30	25	0.6006951232848134	0.6950900712295699	1.19555184858697	244.66085234931492
YFL010C	0	0	1.0	1.0		0.0
YFL010W-A	0	0	1.0	1.0		0.0
YFL011W	28	17	0.7657930009467062	0.8492239777177993	0.871044918256221	181.0620100686741
YFL012W	64	90	1.712442942941708e-05	4.2725637157734324e-05	2.0174937444905123	408.3954227351583
YFL013C	38	26	1.0	1.0	0.9816109914714071	201.95378047419865
YFL014W	138	0	2.43654967973566e-22	3.807770980478202e-21	0.0	0.0
YFL016C	26	0	4.953553220915634e-05	0.00011608754919920868	0.0	0.0
YFL017C	188	168	0.021865491138976314	0.03436688700198218	1.282038578059219	260.84212562944487
YFL017W-A	133	68	0.04383591689965756	0.06615071059824996	0.7335115101105019	150.20940388134667
YFL018C	10	0	0.02040870192524213	0.03239592734531259	0.0	0.0
YFL020C	20	0	0.0004540773518503745	0.0009273433417938578	0.0	0.0
YFL021W	0	0	1.0	1.0		0.0
YFL022C	53	4	3.54672221337074e-07	1.1281636863437571e-06	0.10827639383429165	27.01027927144019
YFL023W	54	8	1.1882547062396078e-05	3.053464171395882e-05	0.2125425508599058	42.4306932839749
YFL024C	25	8	0.07370853378250565	0.10547344557929585	0.4590919098573966	89.75723579603071
YFL025C	15	1	0.009957536853140218	0.016715059673791416	0.09564414788695762	18.231938520690044
YFL026W	80	17	4.005580510784918e-06	1.1064406108320877e-05	0.3048657213896774	65.63497863246923
YFL027C	91	17	1.490508145064814e-07	4.969224546242171e-07	0.2680138210019142	57.07389447787622
YFL028C	138	157	2.888522222392048e-05	7.001112215466681e-05	1.632188175896994	333.98797500208497
YFL029C	86	25	0.00010598257795873377	0.00023771677294878233	0.41705297043731515	87.17800487049777
YFL030W	61	42	1.0	1.0	0.9878002158816933	202.31570482039945
YFL031W	56	85	5.330142883482951e-06	1.4534685501617095e-05	2.177612295640553	435.0076558677479
YFL033C	8	0	0.045275696882612335	0.06712568516934868	0.0	0.0
YFL034C-A	141	374	1.0325953305841e-47	7.917940994918878e-46	3.805416096778951	770.3635992389937
YFL034C-B	147	202	2.477231819564486e-10	1.14984343779785e-09	1.9714405993025959	402.8390224121906
YFL034W	23	7	0.07352914744769498	0.10529535034155724	0.43663632731002383	85.08237976851593
YFL036W	4	0	0.24539705222197852	0.31058064421844156	0.0	0.0
YFL037W	1	0	1.0	1.0	0.0	0.0
YFL038C	88	13	1.511596650658256e-08	5.689262001266774e-08	0.2119387367949629	45.88712614780282
YFL039C	147	65	0.002592572989608192	0.004774219424667535	0.6343744502706373	130.97229300240932
YFL040W	0	0	1.0	1.0		0.0
YFL041W	72	15	1.0355572356742464e-05	2.693572891163542e-05	0.2988879621467425	64.8246702626036
YFL041W-A	111	246	1.9877932734516923e-26	4.233999672452105e-25	3.179521672998861	643.3269734428595
YFL042C	45	36	0.614418028507083	0.7083585399394646	1.1477297746434911	234.63712177100305
YFL044C	150	139	0.017910269722613545	0.02896568087028979	1.3294536556287107	268.52868388320394
YFL045C	139	41	8.922071291836781e-07	2.7034158060776253e-06	0.42317374784517214	87.51330488201532
YFL046W	152	166	6.976143098666622e-05	0.00016015887808555588	1.5668021594639767	318.4035275161602
YFL047W	55	3	5.819630936243117e-08	2.0445142036856545e-07	0.07825430281660169	20.836501160193865
YFL048C	77	64	0.33889795233252307	0.4152113600051854	1.1924465191101208	246.24955899832636
YFL049W	46	20	0.09822765374236901	0.13758091492264107	0.6237661818714627	130.3389647110363
YFL050C	15	0	0.0029674562066375285	0.005405714489823385	0.0	0.0
YFL051C	35	129	2.8711772387632693e-22	4.450711671193413e-21	5.287755033178943	1083.4980602605915
YFL052W	10	4	0.4969976609858475	0.5863043176060737	0.5738648873217457	145.8555080583831
YFL053W	8	1	0.1366654118333698	0.18493241963616702	0.17933277728804553	36.46387702578351
YFL054C	33	76	2.1881104485743976e-09	9.027132847741293e-09	3.3040705633676266	660.6396542819907
YFL055W	6	4	1.0	1.0	0.9564414788695761	208.36501155271796
YFL056C	75	91	0.00042950965808651774	0.0008878900228812234	1.7407234915426284	353.1238617661927
YFL057C	217	274	4.3839860530819923e-11	2.169733544860115e-10	1.8115089761078147	367.98408014716045
YFL058W	186	184	0.0008616054361753857	0.0016969496107687135	1.4192357428387259	290.1426773911215
YFL059W	350	336	3.025432262514254e-05	7.316762380874464e-05	1.3772757295721896	280.8760356057732
YFL060C	563	695	2.090081491536108e-24	3.8280441585427254e-23	1.7710306247274124	359.4665892275262
YFL061W	255	276	4.0969142099648574e-07	1.2931588156700272e-06	1.5528108715764881	315.6404355409018
YFL062W	18	2	0.009392161529305455	0.015863236697514146	0.15940691314492936	46.05963414501088
YFL066C	0	3	0.13679576614217345	0.18502174296416735		0.0
YFL067W	0	1	0.8560175627196676	0.9330851029569386		0.0
YFL068W	13	36	8.029738329641485e-06	2.1124897133471264e-05	3.972910758381316	830.2544307204836
YFR001W	152	1	6.69761999969536e-24	1.1636861818201819e-22	0.009438567225686607	3.8383028440749554
YFR002W	40	4	3.194956851244541e-05	7.684733103934485e-05	0.14346622183043642	36.46387701459577
YFR003C	436	226	0.00033298008496149544	0.0006958461005136484	0.7436551865522621	151.52952100355532
YFR004W	158	27	4.276798804492087e-13	2.6447171961972036e-12	0.24516379679884703	51.69562312426032
YFR005C	116	125	0.0008351165452497105	0.0016476004294103208	1.5459722180003925	314.1503251423685
YFR006W	18	7	0.26040310425164936	0.3276976482606642	0.5579241960072527	113.44317300312228
YFR007W	46	14	0.007767225400543083	0.013286529827044398	0.43663632731002383	93.09926049517084
YFR008W	1	0	1.0	1.0	0.0	0.0
YFR009W	15	3	0.062144433688738565	0.09020510806257837	0.28693244366087284	72.92775407404699
YFR010W	78	44	0.30189322017817843	0.3733737439235923	0.8092966359665643	166.1645029675994
YFR011C	128	7	4.908348551453953e-17	4.480621034827252e-16	0.07845809006351992	15.829279958822667
YFR012W	97	25	5.923567418084922e-06	1.5981323163010202e-05	0.3697583036866918	77.39271860517503
YFR012W-A	191	176	0.008599206865263956	0.014618397482155782	1.321992410584126	270.3290568845909
YFR013W	20	13	0.9846870356460121	1.0	0.9325304418978367	204.19771135144185
YFR014C	86	15	1.4745395787800123e-07	4.936016948523778e-07	0.2502317822623891	54.27181696643957
YFR015C	56	18	0.004944525882200203	0.008765711574763677	0.46114142731211705	97.2370053990484
YFR016C	14	1	0.01443483761414981	0.02359321104749894	0.10247587273602601	19.447401083745145
YFR017C	80	2	2.573278405848629e-12	1.4522987352340987e-11	0.035866555457609105	10.93916310599242
YFR018C	200	134	0.7651585020777091	0.8488585619724709	0.9612236862639242	194.4740108654501
YFR019W	0	0	1.0	1.0		0.0
YFR021W	14	1	0.01443483761414981	0.02359321104749894	0.10247587273602601	19.447401083745145
YFR022W	44	16	0.03258325547672787	0.0500898963503507	0.5216953521106779	110.20193946962924
YFR023W	57	53	0.1560236980909091	0.20876972725007403	1.3339841678970403	271.5930151270475
YFR024C-A	62	1	4.3006483937506863e-10	1.9262483576682397e-09	0.023139713198457486	4.630333591770282
YFR025C	25	5	0.011349071485983207	0.01892938228419067	0.28693244366087284	67.31792680680832
YFR026C	57	24	0.04762858524013797	0.07036013195890918	0.6040683024439428	125.7375070068237
YFR027W	97	92	0.040259724068754936	0.06110680209010547	1.3607105575670257	279.6816959637207
YFR028C	1	0	1.0	1.0	0.0	0.0
YFR029W	44	9	0.0006133347127840129	0.0012269518149083624	0.2934536355622563	58.342203263206194
YFR030W	29	29	0.21187309231391108	0.2749115211905324	1.434662218304364	291.7110162097069
YFR031C	32	9	0.019798549121185068	0.03180487597651825	0.40349874889810244	79.55754990547199
YFR031C-A	31	0	7.971457123759212e-06	2.0990773772316498e-05	0.0	0.0
YFR032C	169	141	0.1282836127839863	0.17486585852588415	1.196966702845653	245.10629764867608
YFR032C-A	272	240	0.008690060288002429	0.014742341214248366	1.2658784279156154	257.51778355817214
YFR032C-B	384	189	9.84351616270432e-05	0.00022104670617615208	0.7061228105716791	143.9612807325662
YFR033C	213	7	6.87904230214328e-30	1.8486622560572898e-28	0.0471485236062467	9.541949131951371
YFR034C	30	2	0.0001310143220956093	0.00029057592224136097	0.09564414788695762	28.23009834661413
YFR035C	244	49	3.966971391108934e-17	3.650248395242797e-16	0.28810839629882723	59.77684756222853
YFR036W	200	63	2.3896620209963305e-08	8.787050052909141e-08	0.45191859876587476	91.43181108836698
YFR037C	95	105	0.0013131171360628462	0.0025105507478382413	1.58567929391535	322.097580511313
YFR038W	57	56	0.08226989256750804	0.11693874250018257	1.4094927057025333	286.68151591402494
YFR039C	103	134	1.8029617941749994e-06	5.244731046181296e-06	1.8664537597357749	375.8584249084813
YFR040W	195	7	3.665609687285681e-27	8.076981345432931e-26	0.0515006950160541	10.418250584748703
YFR041C	219	265	1.263784085199358e-09	5.348066426770794e-09	1.7360067938386141	354.3156634953693
YFR042W	278	375	2.7400089390647144e-17	2.5622425054571014e-16	1.9352457980724336	393.130258451573
YFR043C	155	122	0.3452941729883854	0.4225977418293689	1.1292180040847253	231.48680638933357
YFR044C	103	109	0.0027790642403126057	0.0051013081538582175	1.5182347747104434	308.5404980391937
YFR045W	215	171	0.21600749401272684	0.2796621112262927	1.1410569271164943	232.2884018559944
YFR046C	175	237	1.6005723937202734e-11	8.337764344461316e-11	1.9429425470750528	396.72698206219616
YFR047C	116	171	2.7149629125952404e-10	1.256134489970654e-09	2.1148899942245367	428.8401264302128
YFR048W	56	61	0.019356466078850793	0.03112948445734645	1.5627570592243967	317.29970179757925
YFR049W	227	139	0.24984161979676467	0.3154421856094827	0.8784936050409982	177.84136517860398
YFR050C	72	78	0.008356041745004395	0.014219972774818323	1.5542174031630611	320.07180940345285
YFR051C	69	13	5.898240743971256e-06	1.592525000872239e-05	0.2702986788109672	58.34220325467688
YFR052W	186	134	0.8144662262425171	0.8938922265497549	1.0335738561977679	209.0335624799036
YFR053C	26	0	4.953553220915634e-05	0.00011608754919920868	0.0	0.0
YFR055W	1	0	1.0	1.0	0.0	0.0
YFR057W	0	0	1.0	1.0		0.0
YGL001C	113	56	0.04344774699644398	0.06566832929738484	0.7109830462393308	143.29663957277046
YGL002W	166	263	2.4467676138585106e-17	2.30300499955815e-16	2.2729889362292033	461.14795384474274
YGL003C	49	60	0.004131389026919561	0.007415611202813483	1.756729246903303	355.8874398784592
YGL004C	119	191	3.008059860682533e-13	1.880364375954918e-12	2.3026931403036435	466.73762597947314
YGL005C	239	308	6.0075531334748e-13	3.644455492680757e-12	1.8488534026683854	375.57793343258606
YGL006W	4	1	0.6147482999196432	0.7083585399394646	0.35866555457609106	116.68440649055955
YGL006W-A	40	28	1.0	1.0	1.004263552813055	206.3321822200409
YGL007C-A	48	15	0.007875997079809767	0.01345258663676447	0.44833194322011377	95.2525767249616
YGL008C	10	0	0.02040870192524213	0.03239592734531259	0.0	0.0
YGL009C	52	3	1.6724640002200992e-07	5.54371208372668e-07	0.0827689741329441	22.01592575482703
YGL010W	256	279	2.4079271053078865e-07	7.814892089517864e-07	1.563557651980147	317.8174496182368
YGL011C	156	58	4.405680587239636e-05	0.00010418202737341754	0.5334000555234174	107.76585318318708
YGL012W	37	17	0.1955028908858894	0.2554150671251136	0.6591691273290321	138.1789024276952
YGL013C	15	1	0.009957536853140218	0.016715059673791416	0.09564414788695762	18.231938520690044
YGL014W	18	0	0.0009579980302048044	0.0018606709462032523	0.0	0.0
YGL015C	280	190	0.8113454431509401	0.8911042923602194	0.9735207909922471	198.2804416469012
YGL016W	11	0	0.013794597168514661	0.02264061881168031	0.0	0.0
YGL017W	75	11	1.7707440775974057e-07	5.832502399921352e-07	0.21041712535130672	46.05963415697472
YGL018C	353	356	9.144196095889737e-07	2.760539199341831e-06	1.4468548150604919	294.18314348365647
YGL019W	186	70	1.0715286176617144e-05	2.7833609214871363e-05	0.5399266412973414	111.35205458252815
YGL020C	217	274	4.3839860530819923e-11	2.169733544860115e-10	1.8115089761078147	367.98408014716045
YGL021W	56	4	1.248559444640148e-07	4.2040195352022786e-07	0.10247587273602601	25.58868562489219
YGL022W	38	4	6.35241870171882e-05	0.0001466001603273874	0.1510170756109857	37.398848222723295
YGL023C	57	70	0.0017649343488565774	0.0033268231531544336	1.7618658821281663	352.0650197248665
YGL025C	219	369	1.7905961341173625e-26	3.8424322266078177e-25	2.4173075733073532	490.6048909624627
YGL026C	69	27	0.013317126504131483	0.022014025445605104	0.5613895636843164	118.3754848226302
YGL027C	59	18	0.0023597133104356887	0.004362170121605801	0.43769355812675514	92.37515513741414
YGL028C	35	10	0.015563373079428138	0.025298179361162017	0.40990349094410405	91.68060510510108
YGL029W	106	1	7.321880160819323e-17	6.620775598250303e-16	0.013534549229286456	5.452542360439087
YGL030W	127	29	1.8321741318795984e-08	6.806739943436415e-08	0.32760003410099653	68.908114054888
YGL031C	88	2	1.5242660793017485e-13	9.972757931813828e-13	0.032605959506917366	9.832955602876828
YGL032C	314	283	0.0019149334986940277	0.0035883944447668145	1.2930235916564812	263.0029479930788
YGL033W	38	58	0.0001776846424961826	0.00038488300527139214	2.1897475963592927	441.30640917112055
YGL035C	0	0	1.0	1.0		0.0
YGL036W	0	0	1.0	1.0		0.0
YGL037C	120	16	6.8481318831614786e-12	3.677274179277466e-11	0.19128829577391523	40.98419237148617
YGL038C	66	9	5.71224443453063e-07	1.7766964706860818e-06	0.1956357570415042	39.18506189204191
YGL039W	10	0	0.02040870192524213	0.03239592734531259	0.0	0.0
YGL040C	0	0	1.0	1.0		0.0
YGL041C-B	258	102	1.1698971461909247e-06	3.486051029919175e-06	0.5671920397947486	116.00862808141008
YGL043W	127	22	1.1581889580866188e-10	5.53217998169115e-10	0.24852416380075598	52.829554113870174
YGL044C	172	142	0.15059629763689872	0.2021660382142401	1.184430436041975	242.5271820611781
YGL045W	32	7	0.005558596309752569	0.0097939605935622	0.3138323602540797	61.87809438031061
YGL047W	113	23	1.6943372706870324e-08	6.343837007630939e-08	0.2920108939911537	61.956322019768045
YGL048C	125	83	0.7852902627052314	0.8676569383468103	0.9526157129540979	194.4740108267942
YGL049C	20	0	0.0004540773518503745	0.0009273433417938578	0.0	0.0
YGL050W	72	35	0.09686150329683182	0.13573355396200776	0.6974052450090659	145.8555081053801
YGL051W	74	92	0.00023412193616192603	0.0005009059727928708	1.7836341092432635	366.6097905537831
YGL053W	164	91	0.09195714788875842	0.12980990611395424	0.7960625723518118	162.65099084838306
YGL054C	11	0	0.013794597168514661	0.02264061881168031	0.0	0.0
YGL055W	10	36	6.459080879668324e-07	1.9896183256010993e-06	5.164783985895711	1079.3307600502678
YGL056C	61	1	6.139260251206096e-10	2.7075832595618295e-09	0.023519052759087937	9.41003278145519
YGL057C	169	80	0.005032187699355888	0.008912876950722425	0.6791300441677464	137.27577238330193
YGL058W	316	100	2.3186537466546374e-12	1.315047110158858e-11	0.45400703110897606	92.94262661489375
YGL059W	125	115	0.03666059761015051	0.05590959874197178	1.3198892408400151	268.55934828988933
YGL060W	70	80	0.0029849139251864067	0.005435794801693168	1.6396139637764162	328.6884692377347
YGL061C	208	223	8.463440438048412e-06	2.2215082592065914e-05	1.5381234359705442	312.64721356367613
YGL062W	14	2	0.038533618094917954	0.05863534347371721	0.20495174547205203	58.34220324194138
YGL063W	136	147	0.0002551999296580083	0.0005411706472946923	1.550701074196629	317.4502234968034
YGL064C	109	59	0.13610325747677826	0.18486769809847706	0.7765602833023623	159.11509975945015
YGL065C	91	97	0.004253677744080268	0.00762514051873821	1.5292553315991575	314.1503251146828
YGL066W	169	43	1.1730936667412803e-09	4.982615714497122e-09	0.3650323987401637	75.50167479031442
YGL067W	123	122	0.006718125067981161	0.011571110292291001	1.422998297830345	289.3585081144258
YGL068W	209	172	0.11796944772736347	0.1620354176928749	1.1806789547767973	240.31431337724365
YGL070C	275	312	3.4685828035419792e-09	1.4028002604198257e-08	1.627689498585315	330.81720318040635
YGL071W	2	0	0.6440457356515165	0.7271117050906697	0.0	0.0
YGL073W	5	0	0.15784970540023843	0.20994302862089992	0.0	0.0
YGL075C	128	10	1.335288373331983e-15	1.056292081847625e-14	0.11208298580502846	22.613257079400796
YGL076C	25	0	7.151508900175689e-05	0.00016281998291730162	0.0	0.0
YGL077C	59	0	3.370579689146887e-10	1.5299292653736185e-09	0.0	0.0
YGL078C	116	3	2.7727954124643816e-17	2.5844969881819544e-16	0.037103333232009414	9.973026196300852
YGL079W	194	207	2.2033179415484616e-05	5.447670456511266e-05	1.530799377262904	311.1584173417449
YGL080W	269	219	0.09645983409444343	0.13526956983105198	1.1679963784708391	237.6904576919411
YGL081W	134	163	1.763011969110744e-06	5.136312985995892e-06	1.7451488177881447	354.3748642756923
YGL082W	0	3	0.13679576614217345	0.18502174296416735		0.0
YGL083W	40	4	3.194956851244541e-05	7.684733103934485e-05	0.14346622183043642	36.46387701459577
YGL084C	59	92	1.0792660282859426e-06	3.236109973239028e-06	2.237100408203415	452.1520752184416
YGL085W	186	58	5.6546068411964596e-08	1.9914050179865793e-07	0.44736778850351144	92.03716555337552
YGL086W	64	45	1.0	1.0	1.0087468722452562	206.4416422610213
YGL087C	106	15	2.618382821952051e-10	1.2134020635814861e-09	0.20301823843929684	43.62033888611851
YGL089C	145	14	2.598716086075939e-16	2.2239905075926675e-15	0.13851911073283515	29.970309892425984
YGL090W	148	134	0.03240056123622581	0.04985258453846493	1.2989509273836812	262.3441355077496
YGL091C	173	152	0.04224672400259408	0.06393708151024172	1.2605124692616378	256.50451430030347
YGL092W	4	0	0.24539705222197852	0.31058064421844156	0.0	0.0
YGL093W	53	49	0.1837111698984429	0.2408303939106326	1.3263858244700726	270.10279271440186
YGL094C	53	0	2.8752478596542964e-09	1.1702441925599334e-08	0.0	0.0
YGL095C	20	0	0.0004540773518503745	0.0009273433417938578	0.0	0.0
YGL096W	14	0	0.004341297555298928	0.007736846061519721	0.0	0.0
YGL097W	0	0	1.0	1.0		0.0
YGL098W	13	0	0.0063652601584972	0.010996278513522799	0.0	0.0
YGL099W	40	0	3.06100959116968e-07	9.820245794945885e-07	0.0	0.0
YGL100W	133	151	4.4359026623335196e-05	0.00010485358081002905	1.628827029804203	330.896078148602
YGL101W	211	32	1.669811400041333e-18	1.768524007668086e-17	0.21757910419781828	45.40784686620716
YGL103W	180	1	3.5584890583266442e-28	8.319053079039241e-27	0.007970345657246468	1.62061675685553
YGL104C	156	29	3.715839012908857e-12	2.0667108475085917e-11	0.2667000277617087	55.74095852404365
YGL105W	35	1	6.757120243380985e-06	1.7982507413088406e-05	0.040990349094410405	16.206167567763575
YGL106W	44	18	0.07214741543178804	0.10354873624861817	0.5869072711245126	123.16687352123502
YGL107C	91	56	0.5155706991871665	0.6056060234937488	0.8828690574180703	182.72008701585457
YGL108C	51	0	5.882467585720347e-09	2.3107972052921935e-08	0.0	0.0
YGL110C	124	193	1.134241033186889e-12	6.690277109597743e-12	2.2329823236511475	452.7354971693615
YGL111W	77	161	1.3622521661658164e-16	1.2015816269355229e-15	2.9997482746363975	613.7296703361696
YGL112C	127	119	0.023640628708950086	0.03702539643387036	1.3442897951040893	273.4790777300805
YGL113W	69	92	4.808884133769061e-05	0.0001132509936662812	1.9128829577391522	393.17571747401365
YGL114W	50	37	0.867405116474586	0.9437091987978328	1.0616500415452295	217.35330622572425
YGL115W	67	80	0.0013458364458989731	0.0025705431419345715	1.7130295143932708	343.1894309582548
YGL116W	0	0	1.0	1.0		0.0
YGL117W	31	8	0.014395004441074078	0.02358566112268291	0.3702354111753198	72.9277540758768
YGL119W	20	5	0.052561022215665956	0.07728929653855661	0.35866555457609106	83.34600462108716
YGL120C	31	4	0.0006909033804759324	0.0013753497200128374	0.1851177055876599	45.579846270194295
YGL121C	147	54	5.745023153618334e-05	0.00013338566070431585	0.527018774070991	109.14357745458904
YGL122C	0	0	1.0	1.0		0.0
YGL123W	20	0	0.0004540773518503745	0.0009273433417938578	0.0	0.0
YGL124C	25	3	0.0021167523310957337	0.0039256506469305275	0.17215946619652372	44.87861788729144
YGL125W	48	20	0.06702511031704286	0.09658266335086783	0.597775924293485	125.0190069710723
YGL126W	0	0	1.0	1.0		0.0
YGL127C	253	309	2.7198655402544853e-11	1.3757209078279284e-10	1.7522159108934725	356.025256042521
YGL128C	147	247	4.243642576678082e-18	4.304266042059198e-17	2.410622911028421	492.1383130568543
YGL129C	105	73	1.0	1.0	0.9974318279639864	203.6473132117645
YGL130W	163	130	0.2769231143394601	0.346440032753151	1.1442091311629898	233.01306780670055
YGL131C	13	5	0.3643787047012865	0.44406482956920934	0.5517931608862939	125.01900693163076
YGL133W	20	7	0.16022803246919026	0.21261453962397628	0.5021317764065275	102.09885571057367
YGL134W	91	3	1.825393169301737e-13	1.1782083183674848e-12	0.047296556647396626	12.683087662928868
YGL135W	131	53	0.0009389313911990282	0.0018391670404583143	0.5804358593139795	117.12639295083068
YGL136C	239	161	0.7764143823121095	0.8593454797299734	0.9664460968493833	196.90493597098177
YGL137W	205	272	1.984543964556412e-12	1.1401710629534391e-11	1.9035518213599365	386.5879001417681
YGL138C	152	258	3.6913867676108994e-19	4.178969547348481e-18	2.4351503442271443	493.8114588004153
YGL139W	62	40	0.7788946062422035	0.8614336759178003	0.9255885279382994	189.84367723824
YGL140C	27	11	0.17555540325400049	0.23145784596830737	0.5844920148647409	125.0190069814204
YGL141W	36	32	0.37884443821364766	0.4599397011118192	1.2752553051594349	260.1746901350706
YGL142C	81	121	7.955507555566388e-08	2.749526679811436e-07	2.143137387837384	434.0090731514613
YGL143C	62	3	4.951920498173242e-09	1.976300817834442e-08	0.06941913959537245	18.52133436486825
YGL144C	102	81	0.4226820490047505	0.5076951678835254	1.139290585124054	234.5127776457772
YGL145W	86	105	0.0001272871989998994	0.00028318324233981483	1.7516224758367238	359.5507873925305
YGL146C	158	274	5.6503991437422525e-21	7.718633129610854e-20	2.4879585304771883	507.7248699735651
YGL147C	47	0	2.4677682493995113e-08	9.03957656197235e-08	0.0	0.0
YGL148W	124	68	0.12850284474869084	0.17512318960893863	0.7867502487475544	158.69079285674383
YGL150C	14	0	0.004341297555298928	0.007736846061519721	0.0	0.0
YGL151W	40	15	0.051966987884528706	0.07655280413010364	0.5379983318641366	116.68440648155922
YGL153W	147	200	5.035880350955464e-10	2.2381258035815203e-09	1.9519213854481146	396.17509641464414
YGL154C	186	557	2.0287240019524805e-78	4.166854191153113e-76	4.296273417180274	875.1330486971891
YGL155W	117	199	3.917700635276819e-15	2.984198192513508e-14	2.440151978141611	494.425451301152
YGL156W	21	13	0.8712334086691418	0.9469785169639453	0.8881242303788921	185.6342830583145
YGL157W	138	31	3.0549130695319853e-09	1.2392896274744398e-08	0.3222791939669224	67.15649294034947
YGL158W	25	1	0.0002530368482748074	0.0005367815988301059	0.05738648873217458	11.668440650247089
YGL159W	27	2	0.0003817548820029016	0.0007928755241598725	0.1062712754299529	31.25475174286562
YGL160W	81	48	0.42217005223763027	0.5071861229201194	0.8501702034396232	174.31511953050384
YGL161C	227	304	4.889335952541722e-14	3.3237081634831496e-13	1.9213097549098093	390.2274559018962
YGL162W	97	100	0.007107512806261128	0.012197942748077513	1.4790332147467673	300.7330064326931
YGL163C	23	9	0.1904579026837942	0.2491069816544236	0.5613895636843164	114.14778896907691
YGL164C	125	136	0.00036966837437778254	0.0007697186173231816	1.5609124935151482	317.1778510519097
YGL166W	150	46	7.915175956664187e-07	2.409749969654618e-06	0.43996308028000497	90.79746863514784
YGL167C	8	0	0.045275696882612335	0.06712568516934868	0.0	0.0
YGL168W	8	0	0.045275696882612335	0.06712568516934868	0.0	0.0
YGL169W	99	29	3.3865684214147845e-05	8.115064579815178e-05	0.4202545892002683	88.39727761730664
YGL170C	127	73	0.21389233340403882	0.27717323330478305	0.8246483617025085	166.36643897334102
YGL171W	109	15	9.939790570625288e-11	4.811762253507242e-10	0.19743058050060056	42.43069328186044
YGL172W	83	20	1.2567080695275713e-05	3.217866477227543e-05	0.34570173935044923	73.80640169438776
YGL173C	0	0	1.0	1.0		0.0
YGL174W	224	334	2.758102153512744e-19	3.166037022924509e-18	2.139183843364543	434.32529078666175
YGL175C	250	331	9.286606781975364e-15	6.838319539454586e-14	1.899492777034978	385.8488342268645
YGL176C	86	90	0.008359890097663145	0.014219972774818323	1.5013906935743344	305.1230170307179
YGL178W	63	4	1.0874516644087004e-08	4.158201144956407e-08	0.09108966465424534	22.789923135097148
YGL179C	108	12	8.69569450299627e-12	4.630457322845514e-11	0.15940691314492936	35.113363061330624
YGL180W	6	1	0.2907461954089158	0.3617663977390667	0.23911036971739402	41.67300233045944
YGL181W	0	0	1.0	1.0		0.0
YGL183C	0	0	1.0	1.0		0.0
YGL184C	0	0	1.0	1.0		0.0
YGL185C	114	179	4.960631707890882e-12	2.71184343650955e-11	2.25267137786387	456.59115589093886
YGL186C	59	0	3.370579689146887e-10	1.5299292653736185e-09	0.0	0.0
YGL187C	142	56	0.00033520095112588906	0.000699978456762886	0.5657822832749605	114.23648192067252
YGL188C-A	309	299	5.778064948805739e-05	0.00013409867441719858	1.3882330203009867	282.3009834661414
YGL189C	227	219	0.0006752427184596887	0.001345572028365097	1.3841014352804217	281.4755419961045
YGL190C	2	0	0.6440457356515165	0.7271117050906697	0.0	0.0
YGL191W	124	15	7.432762963902737e-13	4.466647837555344e-12	0.17354784898843115	37.33901007409895
YGL192W	125	90	0.8687344807772432	0.9446193985535879	1.0329567971791422	208.36501166336168
YGL193C	346	636	2.7392364534562723e-51	2.582516203906069e-49	2.637124771218427	535.5040845267048
YGL194C	69	146	2.208384230674059e-15	1.723258848114859e-14	3.035662085107785	612.5931342039811
YGL194C-A	280	466	2.323082494732106e-32	7.660530000455927e-31	2.3876878347494057	484.8008703788249
YGL195W	0	0	1.0	1.0		0.0
YGL196W	89	156	1.0312766601746684e-12	6.145981422450278e-12	2.514688832084054	508.8736617887976
YGL197W	29	0	1.6525594478545497e-05	4.133914477864948e-05	0.0	0.0
YGL198W	136	232	1.6634680158056806e-17	1.5917811246087302e-16	2.4473649606368566	499.76960866862055
YGL200C	21	0	0.00031316118511083	0.0006558594230052379	0.0	0.0
YGL201C	10	1	0.06435732798631223	0.09299472192193006	0.14346622183043642	29.17110162561772
YGL202W	11	0	0.013794597168514661	0.02264061881168031	0.0	0.0
YGL203C	4	0	0.24539705222197852	0.31058064421844156	0.0	0.0
YGL205W	21	1	0.001091052618601211	0.002102762603745162	0.06831724849068402	13.259591648832991
YGL206C	0	0	1.0	1.0		0.0
YGL207W	35	3	6.53710549815956e-05	0.00015037957487966253	0.12297104728323122	32.41233513939968
YGL208W	83	61	0.8185559830394582	0.8970113297370282	1.05439030501887	215.3105119710016
YGL209W	28	0	2.3813111550064264e-05	5.837562000188388e-05	0.0	0.0
YGL210W	29	3	0.0005298119602552591	0.0010709836848604552	0.14841333292803766	38.894802162843256
YGL211W	205	8420	0.0	0.0	58.9261262347451	11982.919350587044
YGL212W	239	145	0.20480155873252928	0.26647370232370493	0.8704017642432333	177.45753485945974
YGL213C	72	44	0.5527679016020695	0.6457380057106442	0.8767380222971114	182.3193851172032
YGL215W	42	17	0.07476803980717399	0.10677700445270863	0.580696612170814	122.11158818987094
YGL216W	0	0	1.0	1.0		0.0
YGL219C	108	146	1.5058538143757145e-07	5.014571677171242e-07	1.9394507765966404	393.408434792253
YGL220W	141	25	1.648477523675051e-11	8.579542297425538e-11	0.25437273374190855	53.41187621311816
YGL221C	187	199	3.5562934494957215e-05	8.489930937339102e-05	1.5267261039709545	310.33086836029844
YGL222C	275	135	0.0009552145533658669	0.0018606709462032523	0.7042887253494152	143.74166015864577
YGL223C	13	10	0.9820428457284556	1.0	1.1035863217725879	224.39308940420307
YGL224C	5	9	0.13522984869648721	0.1837681615910912	2.5823919929478554	437.56652445741
YGL225W	20	0	0.0004540773518503745	0.0009273433417938578	0.0	0.0
YGL226C-A	322	386	4.603295796540412e-13	2.8405100993459134e-12	1.7198124728741757	350.59678037229986
YGL226W	33	10	0.026420822236495067	0.041133229204678705	0.43474612675889823	85.79735772931289
YGL227W	41	29	1.0	1.0	1.0147610812396721	208.3650115851524
YGL228W	25	8	0.07370853378250565	0.10547344557929585	0.4590919098573966	93.34752521312956
YGL229C	66	109	1.828708758821286e-08	6.798257318669176e-08	2.3693663908359954	478.9285341898287
YGL230C	302	416	5.653320569507326e-20	6.961937172427545e-19	1.9762234530285283	401.46367580033336
YGL231C	263	337	7.701975003195757e-14	5.168501545318412e-13	1.8383314356219418	373.47849805880463
YGL232W	122	146	1.0885310159569846e-05	2.8236995366570222e-05	1.7168908514134193	348.63023896401995
YGL233W	35	1	6.757120243380985e-06	1.7982507413088406e-05	0.040990349094410405	16.669200924941237
YGL234W	65	42	0.77589727810413	0.8589384497356789	0.9270125102889739	190.05414693914656
YGL235W	111	86	0.5066256590342344	0.5959509439774764	1.1115400970646425	226.59695008847555
YGL236C	113	88	0.4785365769168973	0.5668514632026934	1.1172590726618055	227.73930211045663
YGL237C	153	180	1.9376762337948085e-06	5.56900350852271e-06	1.6878379038874871	342.8551555179512
YGL238W	18	0	0.0009579980302048044	0.0018606709462032523	0.0	0.0
YGL240W	201	285	4.9519348804638186e-15	3.757068271444251e-14	2.034222548342009	413.01658738639566
YGL241W	35	16	0.20554735709575456	0.2672626838475434	0.6558455855105665	141.68820786797528
YGL242C	289	5	1.6435179217655623e-42	1.0273773443558422e-40	0.024821145645404226	6.035400334020046
YGL243W	161	201	3.0879683632562475e-08	1.1218512986157093e-07	1.7911000365166285	363.7384276560607
YGL244W	81	23	0.00012795973846754127	0.00028445939541044834	0.4073732224814861	85.37883405645093
YGL245W	66	11	3.1265533609454104e-06	8.792571334375087e-06	0.23911036971739402	52.24674918245334
YGL246C	203	139	0.9149736578263354	0.9892862391726369	0.9823549179522493	198.76387875359416
YGL247W	371	246	0.5709234477288663	0.6647865454320125	0.9512854601155623	193.68984146157703
YGL248W	378	18	4.338169990460283e-49	3.6689434728142777e-47	0.068317248490684	14.624035113596376
YGL249W	59	59	0.06044385504512334	0.08802547742833738	1.434662218304364	291.71101615003886
YGL250W	247	357	2.9867882673747124e-19	3.4013899654795983e-18	2.073580615120073	422.8038210790386
YGL251C	46	8	0.00015431919241377955	0.0003365766470642499	0.24950647274858506	49.65293894460002
[truncated: 3,752 more rows]
