# Supplementary material for: Overexpression profiling reveals cellular requirements in the context of genetic backgrounds and environments
Source: PLoS Genet. 2023 Apr 28;19(4):e1010732. doi: 10.1371/journal.pgen.1010732 (PMC10171610; doi:10.1371/journal.pgen.1010732)
Supplement: S1 Data — (ZIP) [file pgen.1010732.s025.zip › S1_Data/Fig_1/Fig.1E/Y37_Y37S1101.csv]

RPM	Y37S1000	Y37S1101	p_values	q_values	FC	NRPM
YAL001C	57	18	0.023366023216171036	0.03789565694196267	0.530155957637877	116.95191518695869
YAL002W	25	3	0.006598955479199772	0.011885559962692731	0.2014592639023933	42.841333139042526
YAL003W	29	0	7.361536597697963e-05	0.00018256229828961183	0.0	0.0
YAL005C	10	0	0.03453967007361515	0.05384593184965051	0.0	0.0
YAL007C	80	7	3.085154454355317e-08	1.26103221513841e-07	0.14689737992882845	35.701110939466524
YAL008W	86	0	1.8405672728763335e-12	1.2467729548070428e-11	0.0	0.0
YAL009W	184	196	1.2647400745123729e-08	5.45769686710482e-08	1.788315929568346	378.23879719562615
YAL010C	32	0	2.8743136648572953e-05	7.670616188674852e-05	0.0	0.0
YAL011W	89	5	2.787230940724368e-10	1.4705839578078754e-09	0.09431613478576466	19.83395054142826
YAL012W	78	29	0.03685863957948108	0.057197527312896845	0.6241793432873296	131.0547111458331
YAL013W	231	61	9.021844194147659e-09	3.9667145229773076e-08	0.44332666298867207	93.86930038686997
YAL014C	466	29	3.2025449349922057e-47	3.348697440207305e-45	0.104476370764832	22.16985476821534
YAL015C	136	4	7.053493335022766e-17	7.653705692399232e-16	0.049377270564312084	10.423682031689474
YAL016W	144	22	2.393037604813154e-10	1.2649227265882766e-09	0.2564874887646211	54.16720282659352
YAL017W	23	1	0.0016441134622776346	0.0032945284047242772	0.07299248692115698	14.875462897197584
YAL018C	189	111	0.9534183230214199	1.0	0.9859778788873745	210.44865404056057
YAL019W	11	0	0.024572875691927686	0.03948550100706234	0.0	0.0
YAL020C	191	113	1.0	1.0	0.9932328455920787	213.0851647896229
YAL021C	35	0	1.1268254435246907e-05	3.17977091546148e-05	0.0	0.0
YAL022C	11	8	0.8467943860620869	0.9288412195771623	1.2209652357720806	267.75833213746495
YAL023C	20	0	0.001280069640572093	0.002609599611106029	0.0	0.0
YAL024C	8	0	0.069145930870397	0.09996436612258752	0.0	0.0
YAL025C	120	2	7.808912106055372e-16	7.410734904607994e-15	0.027980453319776846	5.901010076117307
YAL026C	15	1	0.02078561463030791	0.03397898514465628	0.11192181327910738	22.31319434897769
YAL027W	192	218	4.6496578831070045e-11	2.6633647894171693e-10	1.9061683824097975	403.2560719586584
YAL028W	95	104	1.8525570375839753e-05	5.0781961502123173e-05	1.8378739864779736	386.7620355341553
YAL029C	2	0	0.7184690589575973	0.8085940426741961	0.0	0.0
YAL030W	351	276	0.0006198641797835402	0.0013331484285471725	1.320103438676651	279.9291654429337
YAL031C	124	2	2.3389650006438205e-16	2.347537123682829e-15	0.027077858051396946	5.7121777518723365
YAL032C	181	141	0.01933423329208928	0.03180261244109507	1.307815663454763	276.5855299599772
YAL033W	152	102	0.3859549146390505	0.47316706759522054	1.1265814099804885	241.9220017705576
YAL034C	170	80	0.09352250988287206	0.1327036650225505	0.7900363290289932	169.11052556214565
YAL034W-A	248	111	0.01400777531678745	0.023459148470251788	0.7514105609262652	159.1495307659842
YAL035W	62	0	2.7488306048860278e-09	1.2810798062155223e-08	0.0	0.0
YAL036C	208	19	3.4529964995319225e-19	4.7966625286976056e-18	0.1533544076180077	34.32799129595437
YAL037C-A	0	0	1.0	1.0		0.0
YAL037W	183	211	3.9221743996404356e-11	2.2738331625334823e-10	1.9356969345812833	413.5866404795145
YAL038W	0	0	1.0	1.0		0.0
YAL039C	35	1	3.89004920982625e-05	0.00010206055203335202	0.04796649140533173	10.200317414057745
YAL040C	78	33	0.11937020276690072	0.1655408816282725	0.7102730458097198	149.1312230147168
YAL041W	23	1	0.0016441134622776346	0.0032945284047242772	0.07299248692115698	15.522222150903286
YAL042W	27	190	2.2811271130908266e-52	2.8519047885620313e-50	11.813969179461335	2435.325782984012
YAL043C	77	37	0.32754545666554313	0.408260494426428	0.8067091736351245	169.35142375830324
YAL044C	302	1	4.050754583172579e-40	2.5321619138940766e-38	0.0055590304608828175	1.1782544867936364
YAL044W-A	297	296	3.057532578472248e-10	1.6043676878461587e-09	1.6731745823543325	355.8090518953326
YAL046C	261	375	2.551093421784183e-29	7.97355340689176e-28	2.4121080448083485	510.9891834897933
YAL047C	40	0	2.383588226808303e-06	7.38578442477077e-06	0.0	0.0
YAL048C	141	86	0.9167754459769459	0.9946001867220177	1.0239655257450249	216.21799592860583
YAL049C	226	305	1.459054193284734e-21	2.453514814497224e-20	2.265673875008479	479.6845305140216
YAL051W	33	13	0.26302105452388996	0.33734034000153684	0.6613561693765436	136.50424777074247
YAL053W	32	0	2.8743136648572953e-05	7.670616188674852e-05	0.0	0.0
YAL054C	66	0	8.099632609554325e-10	4.036480687829022e-09	0.0	0.0
YAL055W	393	184	0.00782196783729976	0.013961557117414935	0.7860157879143418	166.72600041243837
YAL056W	59	0	6.882040018436656e-09	3.063360073222075e-08	0.0	0.0
YAL058W	136	118	0.0032523232529895166	0.006193414247663148	1.4566294816472063	307.4986199438419
YAL059W	173	61	0.00047518027683555845	0.0010442345327020622	0.5919564112738916	125.15906719479992
YAL060W	138	68	0.22627006893516258	0.2945403273983975	0.8272481851064458	178.50555469560277
YAL061W	88	3	3.9996821715592013e-11	2.3141018278306807e-10	0.05723274542681627	12.170833275108258
YAL062W	1	1	1.0	1.0	1.6788271991866108	357.0111094920211
YAL063C	0	0	1.0	1.0		0.0
YAL063C-A	0	0	1.0	1.0		0.0
YAL064C-A	0	0	1.0	1.0		0.0
YAL064W	1	0	1.0	1.0	0.0	0.0
YAL064W-B	537	179	1.1633984163463245e-11	7.155833467815736e-11	0.5596090663955369	119.44609611751012
YAL065C	70	45	0.7620043533073861	0.8502691183296037	1.079246056619964	231.3029724431848
YAL067C	0	0	1.0	1.0		0.0
YAL067W-A	23	3	0.0118610997421911	0.020380395762575745	0.21897746076347097	46.56666645270983
YAL068C	5	0	0.20642165139460697	0.2704170654146662	0.0	0.0
YAR002C-A	127	17	4.1902489142174877e-10	2.1612665027502035e-09	0.2247249006785227	47.78888867294732
YAR002W	94	50	0.5749211076756487	0.6733953747948382	0.8929931910567078	187.9005840466087
YAR003W	136	77	0.7755608751940947	0.8623913091705536	0.9505124583630076	200.65587909704817
YAR007C	77	32	0.10484010669794225	0.14687830782457145	0.6976944204411889	148.36825326223135
YAR008W	172	58	0.00019143575404262264	0.0004480858858360288	0.5661161485629269	122.46311310965534
YAR009C	32	4	0.0020689162463972187	0.00408176237839808	0.20985339989832635	43.27407388939709
YAR010C	53	4	4.3341884053147084e-06	1.3070748567889295e-05	0.12670393956125364	26.44526737380696
YAR014C	29	0	7.361536597697963e-05	0.00018256229828961183	0.0	0.0
YAR015W	191	68	0.00029328400215786226	0.0006627411773712636	0.5976976415952331	128.97259973708927
YAR018C	0	0	1.0	1.0		0.0
YAR019C	36	4	0.0006490855490488093	0.0013944307032423243	0.18653635546517897	38.59579562610838
YAR020C	35	30	0.1793794832210664	0.23963098908347336	1.438994742159952	306.0095224217324
YAR023C	1	0	1.0	1.0	0.0	0.0
YAR027W	8	0	0.069145930870397	0.09996436612258752	0.0	0.0
YAR028W	114	140	6.746482836153617e-09	3.024085954070105e-08	2.0617176130361887	434.6222204050823
YAR029W	194	64	4.220962591901136e-05	0.00010970063226669265	0.5538399007625933	117.17287698756662
YAR031W	158	192	1.7529227055819976e-11	1.0490175317171767e-10	2.0400938116698057	431.10775496852807
YAR033W	94	94	0.0004370238737651326	0.0009662915409547395	1.6788271991866106	353.25309794653026
YAR035C-A	438	405	1.5777014858827994e-10	8.519588023767116e-10	1.5523402184259756	329.36104636252975
YAR035W	44	29	0.7624166859037607	0.8505479008688666	1.106499744918448	230.0738261810898
YAR042W	5	8	0.12903542942426885	0.17791482968567973	2.6861235186985772	535.5166642749299
YAR050W	5	0	0.20642165139460697	0.2704170654146662	0.0	0.0
YAR064W	247	420	1.908197009502355e-42	1.3891191141326638e-40	2.854685925742415	607.063425162943
YAR066W	272	197	0.04078809670026589	0.062419463577229675	1.215915287646185	257.62340138748147
YAR068W	86	44	0.465042801821158	0.5578415091435823	0.8589348460954752	184.66091874091333
YAR071W	35	18	0.7152058637001095	0.8085940426741961	0.8633968452959713	188.4225300271389
YBL001C	138	94	0.3492748094414997	0.43225294364064226	1.1435489617647927	241.4319733866634
YBL002W	108	6	2.907069348246762e-12	1.9417602580449626e-11	0.09326817773258948	23.13960894276686
YBL003C	70	0	2.390791182139387e-10	1.2648978922248037e-09	0.0	0.0
YBL004W	0	0	1.0	1.0		0.0
YBL005W	13	0	0.012559499828684009	0.021156907883644327	0.0	0.0
YBL006C	175	209	6.1857694518846946e-12	3.9439423633912284e-11	2.0049993407428666	426.37326792336734
YBL007C	8	0	0.069145930870397	0.09996436612258752	0.0	0.0
YBL008W	40	40	0.025913832452465188	0.04153580000951151	1.6788271991866108	348.3035215259031
YBL008W-A	294	494	7.806669875897536e-49	8.633876626208987e-47	2.820886518361176	597.8423328055114
YBL009W	46	0	3.73089256929568e-07	1.3027542905901309e-06	0.0	0.0
YBL010C	166	145	0.0008668968169798975	0.001828878794736387	1.4664454450726419	313.99772276293
YBL011W	1	1	1.0	1.0	1.6788271991866108	357.0111094920211
YBL013W	215	122	0.7099955287433632	0.8085940426741961	0.9526368293058907	203.2979929494294
YBL014C	23	0	0.0004905877865484025	0.0010646680605433444	0.0	0.0
YBL015W	10	0	0.03453967007361515	0.05384593184965051	0.0	0.0
YBL016W	130	27	2.8479398202290625e-07	1.0041999942450852e-06	0.3486794952156807	73.58244242828987
YBL017C	0	0	1.0	1.0		0.0
YBL018C	515	467	4.2406597021597775e-11	2.4412446393514395e-10	1.5223539845051401	323.1088918462666
YBL019W	152	98	0.5850264665423792	0.6836999002408499	1.0824017468439988	230.17821531854693
YBL020W	81	75	0.007088697923107899	0.0127277869983745	1.5544696288764914	326.5345515506023
YBL021C	139	68	0.20740065729955012	0.2716377089796659	0.821296759314313	175.95547540513627
YBL022C	0	0	1.0	1.0		0.0
YBL023C	55	35	0.8439481690832992	0.9260724900587777	1.0683445813005705	223.1319434618295
YBL024W	33	12	0.185236941669456	0.24676804529558524	0.6104826178860403	126.00392101586412
YBL025W	147	152	1.8476744750179846e-06	5.854532179519796e-06	1.735930165145339	369.1543445265937
YBL026W	56	16	0.01145190589164478	0.01977775098584058	0.47966491405331735	100.21364478737009
YBL027W	212	112	0.33177999592966523	0.4130014624656937	0.8869275769287756	189.40025999505056
YBL028C	192	122	0.6170973904969276	0.716954968231885	1.066754782816492	225.67541640274652
YBL029C-A	128	11	1.4104531575605145e-12	9.702770465467128e-12	0.14427421243009936	30.442807794372275
YBL029W	35	81	9.276236919767713e-13	6.537700799703936e-12	3.8852858038318705	813.1919715603082
YBL030C	0	0	1.0	1.0		0.0
YBL031W	33	0	2.1027864684716936e-05	5.7232015997069145e-05	0.0	0.0
YBL032W	0	0	1.0	1.0		0.0
YBL033C	80	5	4.044256863145913e-09	1.8429890031657802e-08	0.10492669994916318	26.77583320006556
YBL034C	0	0	1.0	1.0		0.0
YBL035C	66	27	0.12180633218276181	0.1687025768848396	0.6867929451217953	143.8701486340563
YBL036C	197	122	0.779519452367522	0.8661149176401499	1.0396797883287638	221.77962864016507
YBL037W	36	18	0.640851354295435	0.7427521440050477	0.8394135995933054	183.3300292014657
YBL038W	259	9	2.7529685787882543e-30	9.537543552175451e-29	0.05833762468216022	13.731196521092452
YBL039C	92	5	1.1413463021301566e-10	6.275222355210832e-10	0.09124060865144623	23.032974807831742
YBL039W-B	476	205	0.00011303165417082242	0.00027335788189083256	0.7230243189774269	153.4324475081866
YBL040C	75	5	1.781938642043472e-08	7.485704258869252e-08	0.11192181327910738	23.800740642474643
YBL041W	32	17	0.815137134887159	0.8990896936586213	0.891876949567887	194.73333247370687
YBL042C	41	0	1.7486853147603357e-06	5.571572989023097e-06	0.0	0.0
YBL043W	94	243	1.8184003896971833e-39	1.078105220736959e-37	4.3399469085356	922.911697854699
YBL044W	400	220	0.3633450418081342	0.4478212906048904	0.9233549595526359	196.3561102278665
YBL045C	194	1	4.751565828162113e-26	1.1433579530443645e-24	0.00865374844941552	1.8402634508859304
YBL046W	116	75	0.6320979517015741	0.7334938095713787	1.0854486201637568	228.85327536246555
YBL047C	18	0	0.002439216637136621	0.0047343688424477575	0.0	0.0
YBL049W	138	85	0.8620871729126912	0.9438155970723182	1.0340602313830574	219.89814715278663
YBL050W	47	0	2.741188932584021e-07	9.737231347307414e-07	0.0	0.0
YBL051C	21	0	0.0009289018485129956	0.0019355487430428398	0.0	0.0
YBL052C	0	0	1.0	1.0		0.0
YBL054W	127	0	7.54155753170989e-18	9.05459235174605e-17	0.0	0.0
YBL055C	116	104	0.0028854390120604425	0.005529543404984873	1.5051554199604094	320.07892578620084
YBL056W	1	0	1.0	1.0	0.0	0.0
YBL057C	331	208	0.5751331926946107	0.67350661600218	1.0549729831746677	223.6696108022977
YBL058W	133	26	7.154159212545252e-08	2.763167873159687e-07	0.32819178329963816	69.2708123044843
YBL059C-A	317	174	0.412072993038307	0.5015517000980537	0.9215013648532184	195.3457014558554
YBL059W	251	319	5.311493150285063e-20	7.83240951468959e-19	2.133648910520035	451.9307299779012
YBL060W	54	68	3.951589444554592e-05	0.00010311066649561459	2.114078695272028	447.88666463577374
YBL061C	83	30	0.023068281673181177	0.03743388484832533	0.6068050117541967	127.50396770065298
YBL063W	10	0	0.03453967007361515	0.05384593184965051	0.0	0.0
YBL064C	194	34	4.189900884759107e-12	2.7227254224010873e-11	0.2942274472801276	62.56895733311337
YBL066C	26	17	0.8876213317732382	0.9675341696413747	1.0976947071604761	224.7847726921377
YBL067C	91	14	6.257509469509517e-07	2.115634153977027e-06	0.2582811075671709	54.3277775425527
YBL068W	161	75	0.08994694944090423	0.12778777327930835	0.7820623598695391	165.28292110585602
YBL069W	116	48	0.039990669654492515	0.061313340757927604	0.6946871169048044	150.80641686795724
YBL071C-B	423	212	0.04397626667821202	0.06690674858899401	0.8413980289067646	179.3475620924271
YBL071W-A	197	695	2.4684630114749477e-138	1.1830108982493687e-135	5.922766007282713	1254.9481423847888
YBL072C	173	2	9.248488107373576e-23	1.699298885159918e-21	0.01940840692701284	4.103575972205608
YBL074C	138	5	1.2435747528571102e-16	1.3050727014016863e-15	0.06082707243429749	15.410551484992215
YBL075C	59	19	0.024357957942205365	0.03942657363513173	0.5406392675346712	119.00370317758065
YBL076C	0	0	1.0	1.0		0.0
YBL078C	205	196	2.2420204056564303e-06	7.018976240027289e-06	1.6051225904418325	341.33745102920835
YBL079W	4	0	0.30455995543597236	0.3809317754920133	0.0	0.0
YBL080C	106	80	0.1269643515861888	0.17518521736376483	1.2670393956125365	270.26074648844474
YBL081W	201	105	0.30214824951023633	0.3809317754920133	0.8769992831571846	185.57508175141925
YBL082C	105	89	0.016981416368767547	0.028127916341239102	1.423005911691508	306.0095223680236
YBL084C	2	0	0.7184690589575973	0.8085940426741961	0.0	0.0
YBL085W	13	0	0.012559499828684009	0.021156907883644327	0.0	0.0
YBL086C	52	48	0.03548555779002981	0.05518589584923241	1.5496866454030254	330.0668747352278
YBL087C	127	17	4.1902489142174877e-10	2.1612665027502035e-09	0.2247249006785227	50.20468727219569
YBL088C	0	0	1.0	1.0		0.0
YBL089W	150	372	1.547070033559926e-57	2.404648584595442e-55	4.163491453982794	885.3875515905131
YBL090W	236	96	0.0018491608614254395	0.003687421676164252	0.6829127589911637	144.61209501951276
YBL091C	247	84	9.012884770038058e-06	2.5942492648893332e-05	0.570937185148483	121.4126850325886
YBL091C-A	212	418	5.2422070559981686e-51	6.15263934266234e-49	3.3101404210377514	702.2894594859969
YBL092W	77	0	2.8363419253111748e-11	1.6644696339249556e-10	0.0	0.0
YBL093C	231	12	3.2473711997741707e-25	7.101000672966256e-24	0.08721180255514861	18.46609187436035
YBL095W	178	65	0.000825412180100909	0.0017503486164307993	0.6130548761074702	129.6409057154279
YBL097W	25	0	0.0002599781334289827	0.0005904953575632225	0.0	0.0
YBL098W	21	0	0.0009289018485129956	0.0019355487430428398	0.0	0.0
YBL099W	0	0	1.0	1.0		0.0
YBL100W-C	173	188	9.478945547825951e-09	4.145506908406619e-08	1.8243902511392072	387.787929372596
YBL101C	28	1	0.000343119789873097	0.0007684119593302886	0.05995811425666467	12.310727914680042
YBL102W	166	102	0.8540676292378439	0.9357483207747838	1.0315685199821343	220.1924806920288
YBL103C	15	0	0.006484434940392615	0.011715986598240004	0.0	0.0
YBL104C	25	13	0.8182077444471619	0.9016119444942764	0.8729901435770375	185.6457769532628
YBL105C	46	1	1.305962032617234e-06	4.214695650719255e-06	0.03649624346057849	7.595981053242934
YBL106C	42	17	0.2232699010457639	0.2910781794172518	0.6795252949088662	149.4465109624276
YBL107C	11	0	0.024572875691927686	0.03948550100706234	0.0	0.0
YBL108C-A	80	56	0.4015368867417288	0.4902842113910154	1.1751790394306276	254.37041544596605
YBL111C	13	13	0.2572173756097429	0.33107813946545017	1.6788271991866106	331.5103160527902
YBR001C	31	6	0.012942885066363744	0.021770848791066947	0.3249342966167634	78.096180191117
YBR002C	102	62	0.9640475397882842	1.0	1.0204635916624496	214.89989122112627
YBR003W	74	24	0.011614320338802955	0.020034180044527835	0.5444844970334953	115.7873868315708
YBR004C	0	0	1.0	1.0		0.0
YBR005W	46	0	3.73089256929568e-07	1.3027542905901309e-06	0.0	0.0
YBR006W	56	95	1.3977633128833137e-10	7.590686319539128e-10	2.848010427191572	595.0185159488747
YBR007C	15	2	0.053783511326315786	0.08029827976055091	0.22384362655821477	44.62638869795538
YBR008C	13	12	0.3700991829232121	0.4556712483389837	1.5496866454030254	329.5487164417991
YBR009C	0	0	1.0	1.0		0.0
YBR010W	0	0	1.0	1.0		0.0
YBR011C	0	0	1.0	1.0		0.0
YBR013C	4	0	0.30455995543597236	0.3809317754920133	0.0	0.0
YBR014C	86	5	6.80273631416179e-10	3.428793737313274e-09	0.09760623251084946	24.621455826562443
YBR015C	0	1	0.7933562525380489	0.8779279985272886		0.0
YBR016W	36	1	2.8538519032109986e-05	7.655869564223551e-05	0.04663408886629474	9.6489489055467
YBR017C	4	0	0.30455995543597236	0.3809317754920133	0.0	0.0
YBR018C	147	132	0.0007099008962641621	0.0015205363331155294	1.5075183013104259	318.4153139242533
YBR019C	35	31	0.13571170980647676	0.1863605642543094	1.4869612335652838	316.20983983993574
YBR020W	106	3	1.772090526648948e-13	1.3444977069601716e-12	0.047513977335470116	10.009657278806314
YBR021W	43	0	9.419498201673069e-07	3.0937483813718917e-06	0.0	0.0
YBR022W	136	256	4.1002284590275724e-30	1.3551961993027338e-28	3.1601453161159734	674.645993644973
YBR023C	0	0	1.0	1.0		0.0
YBR024W	56	8	6.958294764322615e-05	0.00017436668056479022	0.23983245702665867	56.37017518175872
YBR025C	0	0	1.0	1.0		0.0
YBR026C	40	18	0.3922696691415801	0.48008999089875026	0.7554722396339749	165.44417270445476
YBR028C	64	33	0.5694340674185652	0.6686687449998348	0.8656452745805961	181.2517940755756
YBR029C	29	23	0.375873481725184	0.4617920088445916	1.3314836407342083	273.708517291726
YBR030W	106	62	0.972765860586133	1.0	0.9819555315997157	206.8662504856184
YBR031W	32	0	2.8743136648572953e-05	7.670616188674852e-05	0.0	0.0
YBR033W	0	0	1.0	1.0		0.0
YBR034C	80	6	1.1407541573757485e-08	4.9475695015595244e-08	0.1259120399389958	31.23847206976603
YBR035C	41	24	1.0	1.0	0.9827281165970405	204.00634830162213
YBR036C	20	0	0.001280069640572093	0.002609599611106029	0.0	0.0
YBR037C	72	11	9.79199751771228e-06	2.810068748720725e-05	0.2564874887646211	53.79619459709839
YBR038W	8	0	0.069145930870397	0.09996436612258752	0.0	0.0
YBR039W	40	0	2.383588226808303e-06	7.38578442477077e-06	0.0	0.0
YBR040W	212	233	7.648531990919441e-11	4.262277856567607e-10	1.8451261198607563	392.2093879742464
YBR041W	62	83	1.1068229645963699e-06	3.60438214574956e-06	2.2474622182659463	470.34796981116006
YBR042C	108	137	2.6794019275813696e-09	1.254824143772024e-08	2.129623391560793	448.7203854816385
YBR043C	86	27	0.004292729227804079	0.0080310623907291	0.5270736555585871	110.796551261226
YBR044C	8	1	0.19997494213259778	0.2641984590407925	0.20985339989832635	39.66790106673445
YBR045C	15	0	0.006484434940392615	0.011715986598240004	0.0	0.0
YBR046C	56	167	9.567901651195415e-31	3.439062649751552e-29	5.0065025404315	1052.2432700764664
YBR047W	130	64	0.23972053235280838	0.3103630755427737	0.8264995442149469	175.75931545050813
YBR048W	162	0	1.981324057440726e-22	3.5719732458751145e-21	0.0	0.0
YBR049C	0	0	1.0	1.0		0.0
YBR050C	83	73	0.018198100816894092	0.030039402353030407	1.476558861935212	313.9977228503388
YBR052C	111	36	0.00172716141488926	0.003454923581575003	0.5444844970334953	114.7535709383608
YBR053C	33	2	0.00022220218445914534	0.0005148609036359971	0.10174710298100671	21.00065350122148
YBR054W	0	0	1.0	1.0		0.0
YBR055C	25	2	0.0025643878343913438	0.004942290360450609	0.13430617593492888	28.560888759361685
YBR056W	14	0	0.009014666071292258	0.01581927899551885	0.0	0.0
YBR057C	2	0	0.7184690589575973	0.8085940426741961	0.0	0.0
YBR058C	0	0	1.0	1.0		0.0
YBR058C-A	189	263	7.469713291899851e-20	1.0903127193328946e-18	2.336145785111527	494.1785358669353
YBR059C	1	0	1.0	1.0	0.0	0.0
YBR060C	0	0	1.0	1.0		0.0
YBR061C	0	0	1.0	1.0		0.0
YBR062C	86	119	1.3479045403527018e-09	6.525083343071034e-09	2.323028333758217	488.3255407408335
YBR063C	75	59	0.12994691833300315	0.1790857242590705	1.3206773966934668	281.85087592975395
YBR065C	124	85	0.3539729349617782	0.43759637767953274	1.1508089671843702	242.767554495202
YBR066C	40	62	1.6242667465401886e-06	5.198195915054326e-06	2.6021821587392466	553.3672198649863
YBR067C	23	1	0.0016441134622776346	0.0032945284047242772	0.07299248692115698	14.875462897197584
YBR068C	13	0	0.012559499828684009	0.021156907883644327	0.0	0.0
YBR069C	43	1	3.287027523732334e-06	9.99666593811986e-06	0.03904249300433978	8.113888852596192
YBR070C	75	98	2.2796719453390613e-07	8.219682355890245e-07	2.1936675402705044	460.3564308443642
YBR071W	95	9	2.764157462060713e-09	1.2871797218065716e-08	0.15904678729136312	37.18865725359834
YBR072C-A	341	502	2.0933875803641325e-40	1.3376746638526807e-38	2.4714699530547755	525.0777429090091
YBR072W	75	4	6.127043855219526e-09	2.7528616571380856e-08	0.0895374506232859	19.040592508175774
YBR073W	0	0	1.0	1.0		0.0
YBR074W	8	0	0.069145930870397	0.09996436612258752	0.0	0.0
YBR076W	1	0	1.0	1.0	0.0	0.0
YBR077C	200	47	4.063632874788828e-09	1.8503525465487375e-08	0.39452439180885357	85.68266625486928
YBR078W	6	0	0.14197837847022843	0.19339593902943716	0.0	0.0
YBR079C	1	0	1.0	1.0	0.0	0.0
YBR080C	50	22	0.28614380416348717	0.3648000482696109	0.7386839676421088	154.004792347981
YBR081C	2	0	0.7184690589575973	0.8085940426741961	0.0	0.0
YBR082C	23	0	0.0004905877865484025	0.0010646680605433444	0.0	0.0
YBR083W	25	0	0.0002599781334289827	0.0005904953575632225	0.0	0.0
YBR084C-A	86	0	1.8405672728763335e-12	1.2467729548070428e-11	0.0	0.0
YBR084W	16	1	0.01509807293429404	0.02513140881190305	0.10492669994916318	21.00065350122148
YBR085C-A	54	0	3.185732112383014e-08	1.2956962785229642e-07	0.0	0.0
YBR085W	14	0	0.009014666071292258	0.01581927899551885	0.0	0.0
YBR086C	4	0	0.30455995543597236	0.3809317754920133	0.0	0.0
YBR087W	117	133	3.004720995910711e-07	1.0581843507337722e-06	1.9084104059129847	402.3938777634958
YBR088C	166	33	2.2565086221013706e-09	1.0654500070365338e-08	0.3337427564648081	70.97208802714636
YBR091C	294	58	9.376085284159027e-16	8.810762494967086e-15	0.3311972025606239	71.40222188646946
YBR092C	116	1	7.513586652766907e-16	7.165943091220976e-15	0.014472648268850093	3.0776819779437155
YBR093C	55	35	0.8439481690832992	0.9260724900587777	1.0683445813005705	223.1319434618295
YBR094W	45	2	5.698855827242292e-06	1.6841788212985827e-05	0.07461454218607158	15.522222153212592
YBR095C	106	32	0.0008175429547796353	0.0017343263036799599	0.5068157582450146	106.7696776433128
YBR096W	155	12	1.530520096540165e-15	1.390524656430093e-14	0.12997371864670534	27.46239304163564
YBR097W	13	2	0.09801120528859673	0.13845798123672803	0.2582811075671709	54.92478606991271
YBR098W	40	28	0.5957811497028733	0.6947156106936789	1.1751790394306276	249.9077766734345
YBR101C	120	74	0.8725953786219153	0.9544115676026312	1.0352767728317431	218.33737285711197
YBR102C	42	68	1.8706585648836296e-07	6.834915760257785e-07	2.7181011796354646	572.8782919776473
YBR103W	61	127	2.0129651040776817e-17	2.3153124627101497e-16	3.495263185191796	731.2969503187575
YBR104W	58	616	9.190957701338166e-185	5.873021971155088e-182	17.830302667223314	3727.438025821248
YBR105C	67	68	0.002335885129200262	0.004581744671906789	1.7038843215625303	362.2612728512608
YBR106W	18	0	0.002439216637136621	0.0047343688424477575	0.0	0.0
YBR107C	106	151	1.9566576363033477e-12	1.3238515372212414e-11	2.3915368592186623	503.8194164221831
YBR108W	41	3	5.610142569062451e-05	0.00014223709806318775	0.12284101457463006	25.5007935359754
YBR109C	152	29	4.9037774209503704e-09	2.222350192898785e-08	0.32030255773955074	68.1139616794032
YBR110W	41	39	0.045896857773573385	0.06940647621767566	1.5969331894701906	331.51031599877274
YBR111C	108	89	0.027532081503166148	0.043909318004633525	1.3834779697000772	294.7798152080054
YBR111W-A	139	184	4.493103602211198e-13	3.225947417767366e-12	2.2223324075563764	469.2146011840054
YBR112C	2	0	0.7184690589575973	0.8085940426741961	0.0	0.0
YBR114W	46	13	0.021758281647171137	0.035418023705882026	0.4744511649875204	98.74775370141975
YBR115C	6	3	1.0	1.0	0.8394135995933053	153.00476124078355
YBR117C	42	2	1.4227094685428182e-05	3.9469378454364436e-05	0.07994415234221956	16.60516788546404
YBR118W	5	0	0.20642165139460697	0.2704170654146662	0.0	0.0
YBR119W	120	121	4.760540093634613e-05	0.00012315729230091165	1.692817425846499	357.011109618288
YBR120C	0	0	1.0	1.0		0.0
YBR121C	27	11	0.36777860213336644	0.45291107941520137	0.6839666367056563	140.25436447590033
YBR122C	97	17	1.222093451070211e-06	3.959582781467484e-06	0.2942274472801276	61.93049860782419
YBR123C	52	48	0.03548555779002981	0.05518589584923241	1.5496866454030254	330.0668747352278
YBR125C	152	24	1.3512887713655133e-10	7.352187061611227e-10	0.2650779788189385	56.37017517966267
YBR126C	40	9	0.009412581235908688	0.01645842343803918	0.37773611981698746	87.07588037262829
YBR127C	1	0	1.0	1.0	0.0	0.0
YBR128C	250	137	0.4640154406550542	0.5567604421463002	0.9199973051542626	194.86263750967865
YBR129C	208	212	3.373315595768236e-08	1.3623551960156688e-07	1.711112337632507	363.8438580158366
YBR130C	99	116	6.712189955580774e-07	2.2613828022580568e-06	1.9671106576327966	418.31604746357465
YBR131W	61	80	2.8987828930274297e-06	8.900640906460623e-06	2.201740589097194	466.41773981413286
YBR132C	192	0	2.3922839646891518e-26	6.007871214378738e-25	0.0	0.0
YBR133C	51	14	0.01227839720308818	0.021047112463475445	0.4608545252669128	96.11837564615864
YBR135W	180	301	4.0032306051812265e-30	1.3307849254564874e-28	2.807372149750943	597.0019109007278
YBR136W	0	0	1.0	1.0		0.0
YBR137W	170	153	0.00023961666503384514	0.0005523188138716005	1.5109444792679494	319.43099279449405
YBR138C	159	25	4.612130168460957e-11	2.644502552225221e-10	0.2639665407526118	55.78298587697855
YBR139W	91	4	5.0929694509935176e-11	2.9057209635579083e-10	0.07379460216204883	15.52222215478975
YBR140C	0	0	1.0	1.0		0.0
YBR141C	116	222	8.059844046548038e-27	2.106916505077171e-25	3.2129279156847206	680.4570719768648
YBR142W	75	1	1.8565092598789721e-10	9.968986698005573e-10	0.022384362655821475	4.697514600102026
YBR143C	23	0	0.0004905877865484025	0.0010646680605433444	0.0	0.0
YBR145W	74	63	0.04481287019093614	0.06808775391966121	1.4292718047129254	303.9418904769912
YBR146W	145	34	5.886838157976099e-07	1.996179613592013e-06	0.3936560329127225	83.13957346914644
YBR147W	99	146	9.39871551362314e-13	6.615913453959201e-12	2.47584617253783	530.1074048376722
YBR148W	105	43	0.04586092581623074	0.06940647621767566	0.6875197101430882	144.82526143046223
YBR149W	142	117	0.01089669945685213	0.018892649555730057	1.3832590303157284	292.09999879007984
YBR150C	37	13	0.13099874878564605	0.18036241423659335	0.58985820511962	122.1353795921118
YBR151W	116	122	1.2045764179564489e-05	3.369915668386284e-05	1.7656630887997111	375.4772013116351
YBR152W	148	197	4.76434568332845e-14	3.816121451925058e-13	2.234655123241637	472.02139996322137
YBR153W	152	212	2.486547850175284e-16	2.4869802932796628e-15	2.341522146233957	497.01546615722174
YBR154C	169	28	3.2443440290731686e-11	1.8903974175481045e-10	0.27814888507233787	58.80182981024832
YBR155W	123	52	0.044977047976707415	0.06823081058138865	0.7097480842089736	149.71433632891632
YBR156C	53	5	1.1611346865429657e-05	3.262181525309524e-05	0.15837992445156707	33.05658422733499
YBR157C	35	3	0.00033862121303424015	0.0007595205133228998	0.14389947421599522	29.750925794395165
YBR158W	15	11	0.7474149970464743	0.8359361431377428	1.231139946070181	245.44513784782328
YBR159W	29	21	0.5915614774858247	0.6903551252071789	1.2157024545834076	249.90777664925136
YBR160W	86	31	0.019944069942942826	0.032752240503102284	0.6051586415672666	128.69005109355197
YBR161W	83	61	0.24515542452669903	0.3169714133212784	1.2338368572335332	259.25806774609
YBR162C	60	6	3.912451581259836e-06	1.1836143631680859e-05	0.16788271991866108	40.96848797011599
YBR162W-A	102	13	1.3944349063073732e-08	5.953522751428139e-08	0.21396817244535235	45.50141591136926
YBR163W	97	35	0.013173967087225244	0.022127185957544506	0.6057623914590864	128.81844156949447
YBR164C	116	55	0.18759409900087037	0.24956133781031817	0.795995654786755	172.3501907598447
YBR165W	138	72	0.4004794886685141	0.4891248059654462	0.8759098430538839	184.92661792429405
YBR166C	74	99	9.705446014868564e-08	3.667281211005855e-07	2.2459985502631685	482.4474450988652
YBR167C	119	122	2.6659043909725028e-05	7.177722917829056e-05	1.7211505739560211	365.9363872625964
YBR168W	72	57	0.12874461419201905	0.177556421155468	1.3290715326894003	287.592282580146
YBR169C	46	0	3.73089256929568e-07	1.3027542905901309e-06	0.0	0.0
YBR170C	153	132	0.0021009992451127267	0.004140797347033342	1.4483999365531541	306.0095224928735
YBR171W	120	141	3.539531716251342e-08	1.4244819384297737e-07	1.9726219590442675	416.02121040344434
YBR172C	52	47	0.04735203469302358	0.07151301247888094	1.517401506957129	323.33081608951056
YBR173C	198	166	0.0013260326778066988	0.002699473957545602	1.4075015912372595	299.60228792891746
YBR175W	97	111	2.4745247964657507e-06	7.64285290251049e-06	1.9211321557702452	412.2190129864816
YBR176W	142	133	0.000198333396237735	0.0004634763761735937	1.572422658393093	332.04529771875235
YBR177C	59	2	8.040885658679738e-08	3.067241287553793e-07	0.05690939658259697	11.900370317758062
YBR179C	13	0	0.012559499828684009	0.021156907883644327	0.0	0.0
YBR180W	80	67	0.047422710854355295	0.07156337185079961	1.4060177793187865	303.459442994534
YBR181C	75	1	1.8565092598789721e-10	9.968986698005573e-10	0.022384362655821475	4.760148126560281
YBR182C	61	6	2.929578705623025e-06	8.978861005380253e-06	0.16513054418228956	40.30770590870762
YBR182C-A	200	228	1.2893769243858887e-11	7.855091834897506e-11	1.9138630070727365	406.9926648557277
YBR183W	44	9	0.003490777478320296	0.0066146495149324615	0.34339647256089767	79.33580212140346
YBR184W	0	0	1.0	1.0		0.0
YBR185C	119	116	0.00017941892196108214	0.0004225381737093299	1.6365038244172005	348.01082945705303
YBR186W	91	110	4.987970685143486e-07	1.7125862334483695e-06	2.0293515594563427	426.86110922911786
YBR187W	183	33	3.3350129527606824e-11	1.9392982296589165e-10	0.30273933100086414	64.02916638436767
YBR188C	286	214	0.013019117295719671	0.021879878307330167	1.2561853868039674	266.20340574167096
YBR189W	340	211	0.6715488640887646	0.7744290189240997	1.0418604089069847	220.90716749105948
YBR191W	128	1	2.0091446048520887e-17	2.3153124627101497e-16	0.013115837493645397	2.7675279812043163
YBR192W	120	204	2.4637844578816195e-21	4.0716162118612627e-20	2.8540062386172376	601.9030278407118
YBR193C	191	261	4.413506742044461e-19	6.072267290310452e-18	2.2941041831817035	485.3119770250161
YBR194W	202	229	1.6473146039019476e-11	9.889046228643112e-11	1.9032248941273953	402.7366703523972
YBR195C	127	2	9.472245973896099e-17	1.0087941962199345e-15	0.026438223609237966	5.578298586051427
YBR196C	75	39	0.554001463593501	0.6528816428537345	0.8729901435770375	183.20306942116176
YBR196C-A	308	275	1.112260668935961e-06	3.620040241681218e-06	1.4989528564166166	318.7599191925828
YBR196C-B	191	134	0.16245848235326965	0.21901048570409137	1.1778159407906064	251.02343636097845
YBR197C	181	266	5.039321978614755e-22	8.808857355323238e-21	2.4672267126167866	523.7470673218289
YBR198C	35	24	0.6912612825368418	0.7949297412256303	1.1511957937279618	238.00740637128337
YBR199W	69	5	1.052213413153494e-07	3.960261347543027e-07	0.12165414486859498	31.04444429031596
YBR200W	29	34	0.009316045469935487	0.016299716836050148	1.9682801645636123	404.6125907769704
YBR200W-A	133	196	1.1693681590838414e-16	1.23621990494323e-15	2.474061135643426	522.1953542853478
YBR201C-A	120	335	2.350361874058697e-57	3.465879778900402e-55	4.686725931062622	988.4191878515782
YBR201W	122	75	0.8874946288399039	0.9675341696413747	1.0320659011393098	219.47404274038888
YBR202W	8	2	0.4201747963589628	0.5093645138828826	0.4197067997966527	89.25277735773496
YBR203W	18	9	0.8177852919187842	0.9013191287514235	0.8394135995933054	187.90058397024103
YBR204C	116	73	0.7696828541595828	0.8575060236868967	1.0565033236260568	224.67078444367783
YBR205W	59	32	0.7500091303092657	0.8385113741074237	0.9105503453215515	190.40592508896563
YBR207W	64	31	0.40050229721636	0.4891248059654462	0.8131819246060146	170.26683685481532
YBR208C	0	0	1.0	1.0		0.0
YBR210W	23	1	0.0016441134622776346	0.0032945284047242772	0.07299248692115698	14.875462897197584
YBR211C	20	8	0.4455701077341434	0.5368685710410767	0.6715308796746443	153.0047612338741
YBR212W	44	0	6.915965071575603e-07	2.3164656451153925e-06	0.0	0.0
YBR213W	256	155	0.9127146795575595	0.9907554024415863	1.0164774057575183	215.3179843566197
YBR214W	54	8	0.00012039940844916549	0.0002900783401722458	0.24871514062023864	58.41999973968903
YBR215W	141	121	0.0037399884962835395	0.007047402962688938	1.4406956815714884	304.2136919199222
YBR216C	0	0	1.0	1.0		0.0
YBR217W	114	134	7.739839041075656e-08	2.9753886581033484e-07	1.973358286763209	419.0999981801655
YBR218C	10	5	0.9576545464737166	1.0	0.8394135995933054	214.2066656371732
YBR221C	20	0	0.001280069640572093	0.002609599611106029	0.0	0.0
YBR221W-A	328	329	1.8619316568043434e-11	1.1130944863078773e-10	1.683945574793887	357.01110954189693
YBR222C	0	0	1.0	1.0		0.0
YBR223C	74	77	0.000705485354326819	0.001511641681346325	1.7468877613157976	371.4845327398517
YBR225W	20	14	0.7745302882235676	0.8617379933398602	1.1751790394306276	238.00740640219
YBR227C	92	2	3.654559590975184e-12	2.3802233530802133e-11	0.03649624346057849	7.677658271357514
YBR228W	64	51	0.14437993927114592	0.19643459445194233	1.3378154243518303	280.11640910706353
YBR229C	33	9	0.048712410287545416	0.07337482230583386	0.4578619634145302	105.00326750610742
YBR230C	0	0	1.0	1.0		0.0
YBR230W-A	138	0	2.7321955896649185e-19	3.8417742875704024e-18	0.0	0.0
YBR231C	67	3	2.238010540491969e-08	9.326665665485009e-08	0.0751713671277587	15.75049012591611
YBR233W	25	1	0.0008772563738246042	0.001842622865546128	0.06715308796746444	13.731196521092452
YBR233W-A	217	195	3.3755821641176155e-05	8.929610407470288e-05	1.5086235200064013	319.3447998530451
YBR234C	95	99	0.00010811975184095742	0.00026214025836313076	1.7495146602049945	368.1677068242266
YBR235W	43	17	0.1911013418578069	0.2536989420646924	0.6637223810737762	146.04999934013605
YBR236C	56	5	4.829878525663782e-06	1.4406966494342536e-05	0.14989528564166169	37.58011677935384
YBR237W	43	18	0.2581952696574738	0.3319653467024663	0.7027648740781162	154.16388819602994
YBR238C	10	5	0.9576545464737166	1.0	0.8394135995933054	178.50555481855986
YBR239C	46	26	0.9267245408737617	1.0	0.9489023299750408	197.4955074028395
YBR240C	1	0	1.0	1.0	0.0	0.0
YBR241C	0	0	1.0	1.0		0.0
YBR242W	162	0	1.981324057440726e-22	3.5719732458751145e-21	0.0	0.0
YBR243C	72	22	0.007256010301143328	0.012995738163150198	0.5129749775292421	109.0867278960753
YBR244W	150	84	0.6998973855595022	0.8040571043453251	0.940143231544502	198.6022066795171
YBR245C	45	14	0.04282725982132618	0.065244919531774	0.5223017953025011	108.6555550851054
YBR246W	97	94	0.0008957249118844827	0.0018793556980108209	1.6269047084901176	345.9695288473315
YBR247C	69	19	0.0032565103689196255	0.006197283630594562	0.4622857505006609	102.00317416052238
YBR248C	2	5	0.14034526906257355	0.1924935946527213	4.197067997966527	714.0222187905774
YBR249C	92	11	4.0122464462674214e-08	1.603504469248363e-07	0.20072933903318171	42.22712049402653
YBR250W	18	13	0.7304590004518667	0.8206332964456979	1.2124863105236632	244.2707591842236
YBR251W	43	9	0.004486383937619041	0.008363434043840228	0.3513824370390581	81.13888852596192
YBR252W	147	145	1.7439688203346206e-05	4.7919563715931214e-05	1.6559860128031196	354.58246246164896
YBR253W	237	273	5.4920580802127196e-14	4.3806970900559434e-13	1.9338389256453365	409.512743347136
YBR254C	224	242	9.78114729109843e-11	5.419207906657714e-10	1.813732956264106	383.9852822233835
YBR255C-A	202	266	3.983734861279543e-18	4.91640755090529e-17	2.2107328464536553	469.56633614041954
YBR255W	66	30	0.2601109066918285	0.3342788434379231	0.7631032723575503	159.85572068766308
YBR256C	108	118	5.17936163297814e-06	1.537765036203267e-05	1.8342741620742598	386.4890911185341
YBR257W	138	75	0.5697229786992158	0.6686687449998348	0.9124060865144623	192.63189364069328
YBR258C	359	199	0.4410541579807955	0.5320961742285619	0.9306033778221044	198.3395052959677
YBR259W	44	75	1.1925527012137546e-08	5.168327494107236e-08	2.8616372713408134	595.0185159911363
YBR260C	61	6	2.929578705623025e-06	8.978861005380253e-06	0.16513054418228956	40.30770590870762
YBR261C	194	195	2.3727032497673901e-07	8.544406004641365e-07	1.6874809476360262	358.85137295641334
YBR262C	147	118	0.01829780244948569	0.030186649996268564	1.3476299966259868	286.58034642179075
YBR263W	15	0	0.006484434940392615	0.011715986598240004	0.0	0.0
YBR264C	155	36	1.924999075443181e-07	7.020082233908518e-07	0.38992115594011606	82.91870929966724
YBR265W	150	88	0.9631348336113649	1.0	0.984911956856145	210.42376655515892
YBR267W	120	106	0.0036503647526151227	0.006892070811651206	1.4829640259481727	312.75353408937883
YBR268W	162	107	0.4431484451314237	0.5343985548229855	1.1088550019318972	234.35698608540557
YBR269C	144	250	1.407830854848675e-26	3.611256831341478e-25	2.914630554143421	619.8109539824541
YBR270C	91	98	5.0609029473805466e-05	0.00012999219674133774	1.807967752970196	380.2944427820974
YBR271W	94	113	4.1345930585937244e-07	1.4367398598170702e-06	2.0181646117881598	428.4133314124385
YBR272C	69	93	1.9657266898599864e-07	7.164064761333828e-07	2.2627670945558664	481.18888676275714
YBR273C	69	27	0.07854499280454354	0.11264644728651618	0.6569323822904128	137.70428513121504
YBR274W	62	75	3.688334475521723e-05	9.721178537454368e-05	2.0308393538547707	425.0132256802532
YBR275C	2	0	0.7184690589575973	0.8085940426741961	0.0	0.0
YBR276C	86	1	6.57816522177855e-12	4.171006415705451e-11	0.01952124650216989	4.1512919707053175
YBR278W	309	124	0.00022369027904567176	0.000518100199271711	0.6737041187674424	143.9560925444718
YBR279W	100	17	5.630295571356182e-07	1.9148332247705146e-06	0.2854006238617238	60.090978850104094
YBR280C	91	48	0.5523587754414854	0.6512273502975996	0.8855352259445859	190.1472213121908
YBR281C	49	16	0.046464833917624855	0.07022845200006847	0.5481884732037913	114.2435550704954
YBR282W	255	172	0.22587172613967413	0.29408836246983605	1.1323854049415571	239.86683922968453
YBR283C	144	7	1.9918842463957936e-16	2.0383142884381156e-15	0.0816096555160158	19.833950523811065
YBR284W	11	2	0.17727850548535412	0.23709969419680735	0.30524130894302015	59.50185158879033
YBR285W	169	9	1.0899651249836976e-18	1.4344140580735113e-17	0.08940499877325146	21.00065350122148
YBR286W	13	0	0.012559499828684009	0.021156907883644327	0.0	0.0
YBR287W	111	13	1.1424938260601151e-09	5.572927899636744e-09	0.19661940170653996	41.43878950659877
YBR288C	116	138	3.065825862363795e-08	1.254023082109117e-07	1.9972254611013127	424.72011302878207
YBR289W	23	0	0.0004905877865484025	0.0010646680605433444	0.0	0.0
YBR290W	117	238	1.0301830943262375e-30	3.6798652021553985e-29	3.415050200054815	720.0732550099215
YBR291C	38	53	5.9150570261232056e-05	0.00014954357827681662	2.341522146233957	485.16894378826953
YBR293W	23	16	0.7552957711945075	0.8436018605825621	1.1678797907385117	248.35555445230435
YBR294W	0	0	1.0	1.0		0.0
YBR295W	0	0	1.0	1.0		0.0
YBR296C	62	11	0.00013812766711550651	0.0003291681719700189	0.2978564385653664	62.33527309362873
YBR296C-A	158	113	0.15447149983747643	0.20932271337543049	1.2006802120765	257.59029415317985
YBR297W	61	16	0.003915253502786068	0.007368004873862132	0.4403481178194389	92.13189924999271
YBR298C	8	6	0.8797318311741166	0.960390615239625	1.2591203993899582	277.67530741877493
YBR298C-A	292	414	1.7792993523035288e-31	6.688072271305618e-30	2.380255001586496	505.66419939147215
YBR299W	31	13	0.36191265675698303	0.4462606537327207	0.7040243093363205	145.03576325094014
YBR301W	54	36	0.6782981254247596	0.7814287899274425	1.119218132791074	233.6799989851376
YBR302C	51	0	8.00440948532317e-08	3.0623058234902056e-07	0.0	0.0
YCL001W	28	0	0.0001008240797279499	0.00024507154797778524	0.0	0.0
YCL001W-A	191	294	4.6072317734666234e-26	1.1179826974348754e-24	2.5841633327793905	546.673261473849
YCL001W-B	302	294	1.7912373060695354e-09	8.548884437515268e-09	1.6343549554995482	346.4068191431884
YCL002C	145	262	2.880001955214164e-29	8.952914186181978e-28	3.0334670771509797	640.6637720380595
YCL004W	91	108	1.1258990091758235e-06	3.6602855860769707e-06	1.9924542583753182	419.09999818090034
YCL005W	5	1	0.5323549514089532	0.6302127059598374	0.33576543983732215	59.50185158879033
YCL005W-A	412	30	5.952025526659168e-40	3.680655785356653e-38	0.12224469896989883	25.933010377645207
YCL008C	211	29	1.0539001878722926e-15	9.791735546274008e-15	0.23073928330052945	48.83642536624528
YCL009C	136	1	1.8006203911488596e-18	2.3166371072700426e-17	0.012344317641078021	2.625081687388493
YCL010C	161	116	0.13287524676505993	0.18272729415252503	1.2095897832648872	255.63758465924897
YCL011C	8	0	0.069145930870397	0.09996436612258752	0.0	0.0
YCL012C	144	3	1.9322921269036334e-18	2.4804937548711596e-17	0.034975566649721054	7.386436748808023
YCL014W	10	1	0.10423084775189055	0.1460959311287162	0.16788271991866108	35.7011109492021
YCL016C	102	134	9.906830529079264e-10	4.886293513956677e-09	2.2055180852059397	472.514703629333
YCL017C	0	0	1.0	1.0		0.0
YCL018W	25	21	0.3102960673933081	0.38776894471510537	1.410214847316753	288.35512694852224
YCL021W-A	0	0	1.0	1.0		0.0
YCL024W	0	0	1.0	1.0		0.0
YCL025C	35	14	0.2627616406645502	0.33723325049360153	0.6715308796746443	142.80444381339117
YCL026C-A	134	143	1.1899295019178275e-06	3.857544850918504e-06	1.7915842498782488	378.1673235168408
YCL026C-B	150	216	1.525867767544144e-17	1.7872231224330695e-16	2.4175111668287195	510.6913885495629
YCL027W	81	119	1.4574785694703863e-10	7.900055846394148e-10	2.466425144484033	518.1014884414145
YCL028W	38	0	4.432566276319658e-06	1.3290765722165982e-05	0.0	0.0
YCL029C	13	0	0.012559499828684009	0.021156907883644327	0.0	0.0
YCL030C	30	17	0.9891742548599827	1.0	0.9513354128724126	195.7802859091599
YCL031C	166	67	0.008326523370574119	0.01477957898276906	0.6775989297921862	146.2455147067121
YCL032W	195	100	0.2466644625020396	0.3187791738987033	0.860937025223903	183.9700105328509
YCL033C	344	326	1.7059204989754731e-09	8.162020623633899e-09	1.590981589926846	337.34962814084867
YCL034W	147	91	0.8244390730329242	0.9079565509407023	1.0392739804488542	223.43552427197204
YCL035C	198	148	0.041482226095150156	0.06327965047034709	1.2548809367657494	265.5158001322373
YCL036W	124	14	7.273290033470065e-11	4.0689388115259093e-10	0.1895450063597786	39.98524426774952
YCL037C	26	0	0.00018946506377377274	0.0004438344528566057	0.0	0.0
YCL038C	97	55	0.835099623835881	0.9177637945117814	0.9519123294357071	206.1095064932408
YCL039W	77	54	0.4061892892612078	0.4951239089743972	1.1773593344945061	247.1615373840218
YCL043C	6	0	0.14197837847022843	0.19339593902943716	0.0	0.0
YCL044C	0	0	1.0	1.0		0.0
YCL045C	64	5	4.6027676348162733e-07	1.5888665466883785e-06	0.13115837493645396	27.46239305190063
YCL047C	152	234	4.9535743557084794e-21	8.047459355841657e-20	2.5845102934846502	548.350396937586
YCL048W	43	3	3.077162778380767e-05	8.166480451531053e-05	0.11712747901301936	24.341666557788574
YCL048W-A	170	113	0.3993412162031589	0.4879140289747964	1.1159263147534528	238.0074063592943
YCL049C	72	44	0.9697608820346832	1.0	1.0259499550584843	218.1734557921506
YCL050C	91	5	1.5370737256057595e-10	8.307999056352182e-10	0.09224325270256103	23.539194021814367
YCL051W	65	2	1.3000379633968254e-08	5.57949128917548e-08	0.05165622151343418	10.81851847012826
YCL052C	97	138	1.8965972586093406e-11	1.1326407927582884e-10	2.3884345720386833	507.91271253127695
YCL054W	25	1	0.0008772563738246042	0.001842622865546128	0.06715308796746444	13.731196521092452
YCL055W	25	17	0.7932608753083717	0.8779279985272886	1.1416024954468953	242.767554495202
YCL056C	200	377	9.594172208208805e-44	8.114130054324829e-42	3.1645892704667613	669.6178522189307
YCL057C-A	180	66	0.0008393349725675847	0.0017759438657969754	0.6155699730350905	132.15328362970814
YCL057W	66	50	0.23415058429387237	0.3038357423903565	1.271838787262584	266.42620125438765
YCL058W-A	252	291	6.602402764698849e-15	5.701264008976437e-14	1.9386456942988242	410.6333315264004
YCL059C	186	11	6.280447360754887e-20	9.23755825363206e-19	0.09928547952178882	21.1135602392448
YCL061C	35	4	0.0008681985116919419	0.0018289412603444532	0.19186596562132693	40.80126966037666
YCL063W	119	52	0.07312014040695558	0.1053655543674271	0.7336051626697795	156.00485459260526
YCL064C	21	0	0.0009289018485129956	0.0019355487430428398	0.0	0.0
YCL066W	66	12	0.00010017481665565339	0.00024463073061004785	0.30524130894302015	63.942288279396536
YCL067C	91	109	7.509708539648419e-07	2.500772079416216e-06	2.0109029089158303	422.98055370500913
YCL068C	162	122	0.05745972194066826	0.08549828224599822	1.2643019648195464	269.4010213438032
YCL069W	62	53	0.06499669144393692	0.09589429771525942	1.435126476724038	300.3426794929958
YCL073C	64	19	0.009156315001154547	0.01603470388904988	0.49840182475852507	109.8495721629568
YCR002C	20	13	0.9480093683164945	1.0	1.091237679471297	232.0572211915785
YCR003W	169	16	1.3489802900876912e-15	1.2412777037270897e-14	0.15894222004133593	33.601045607075505
YCR004C	70	2	2.8522682260697393e-09	1.323922079751983e-08	0.04796649140533173	10.056650977034598
YCR005C	0	0	1.0	1.0		0.0
YCR007C	4	0	0.30455995543597236	0.3809317754920133	0.0	0.0
YCR008W	20	0	0.001280069640572093	0.002609599611106029	0.0	0.0
YCR009C	105	63	1.0	1.0	1.0072963195119664	212.18584816140543
YCR010C	105	12	2.534282087124031e-09	1.1907398924060704e-08	0.19186596562132693	40.80126965367612
YCR011C	23	0	0.0004905877865484025	0.0010646680605433444	0.0	0.0
YCR012W	32	0	2.8743136648572953e-05	7.670616188674852e-05	0.0	0.0
YCR014C	86	94	5.0310228620607456e-05	0.000129282450758317	1.8349971712039699	390.22144533740806
YCR015C	53	11	0.001362976543997715	0.0027697802489508334	0.3484358337934475	72.72448527326686
YCR016W	64	0	1.4917841359675514e-09	7.179289176526684e-09	0.0	0.0
YCR017C	28	1	0.000343119789873097	0.0007684119593302886	0.05995811425666467	12.310727914680042
YCR018C	0	0	1.0	1.0		0.0
YCR019W	0	0	1.0	1.0		0.0
YCR020C	224	418	9.631431635279367e-48	1.0451011949904084e-45	3.1328114699107292	663.247305787548
YCR020C-A	1	1	1.0	1.0	1.6788271991866108	357.0111094920211
YCR020W-B	222	342	3.9972494416554714e-30	1.3307849254564874e-28	2.586301360909103	549.9900875966317
YCR021C	15	1	0.02078561463030791	0.03397898514465628	0.11192181327910738	22.31319434897769
YCR023C	44	27	1.0	1.0	1.030189417682693	214.2066657503602
YCR024C	72	62	0.04034940528308839	0.06183038363523617	1.445656754855137	303.21491507410553
YCR024C-A	256	11	6.589608353731586e-29	2.0051236847783254e-27	0.07213710621504968	15.280631148253384
YCR024C-B	0	0	1.0	1.0		0.0
YCR026C	26	2	0.001888970997647086	0.003760288060736723	0.12914055378358544	26.445267371119943
YCR027C	14	0	0.009014666071292258	0.01581927899551885	0.0	0.0
YCR028C	30	0	5.377840225685401e-05	0.00013697058962762067	0.0	0.0
YCR028C-A	130	5	1.358511592648861e-15	1.2460606330659648e-14	0.06457027689179272	13.626378231563391
YCR030C	31	0	3.930679467681648e-05	0.00010265820898563649	0.0	0.0
YCR031C	0	0	1.0	1.0		0.0
YCR032W	0	0	1.0	1.0		0.0
YCR033W	11	0	0.024572875691927686	0.03948550100706234	0.0	0.0
YCR034W	52	40	0.26632980494405645	0.340899779264026	1.2914055378358544	269.4423468416415
YCR035C	108	170	3.6188004177019925e-16	3.5514882597618022e-15	2.6425983690900354	556.8063177334485
YCR036W	167	152	0.00017462037899274724	0.00041208116519790295	1.5280343369842204	323.01005153595867
YCR037C	44	43	0.026297990407742545	0.04210460546629381	1.6406720355687332	341.14394916395224
YCR040W	2	0	0.7184690589575973	0.8085940426741961	0.0	0.0
YCR042C	0	0	1.0	1.0		0.0
YCR043C	138	123	0.001333817069137811	0.002713400058228352	1.4963459818837181	320.7925910700276
YCR044C	72	28	0.06790710680516299	0.09990631139332114	0.6528772441281264	136.93576807618305
YCR045C	66	100	1.7097193350537016e-09	8.166607886955015e-09	2.543677574525168	538.1809262956415
YCR046C	120	43	0.004962954139299754	0.009113010617852135	0.6015797463752022	126.87171665211125
YCR047C	156	96	0.8523420036156276	0.9342136197433722	1.0331244302686835	218.29978677851076
YCR048W	161	66	0.012313703141756886	0.021082496805074086	0.6882148766851943	148.56984059082868
YCR050C	159	66	0.015899838926979146	0.026397221036101925	0.6968716675868949	149.49840213542993
YCR051W	55	12	0.0015768744480776488	0.003173059814868635	0.36628957073162416	76.50238061622468
YCR052W	4	0	0.30455995543597236	0.3809317754920133	0.0	0.0
YCR053W	84	56	0.5714739390689811	0.6705869462529506	1.1192181327910737	239.4074499881108
YCR054C	108	77	0.2580562318006654	0.331935000913806	1.1969416142348983	257.8413568330553
YCR057C	52	9	0.00044281196542086926	0.0009783371544892121	0.29056624601306724	67.36058670356611
YCR059C	119	69	0.9183292166839431	0.9959101122288058	0.9734376196964382	208.25648052449148
YCR060W	116	59	0.36241535819955284	0.4467847213302526	0.8538862478621554	183.08262021556297
YCR061W	20	0	0.001280069640572093	0.002609599611106029	0.0	0.0
YCR063W	105	6	7.077372475565702e-12	4.472743857909709e-11	0.09593298281066347	23.80074062555319
YCR065W	37	0	6.0474585575942584e-06	1.773530554040009e-05	0.0	0.0
YCR066W	97	111	2.4745247964657507e-06	7.64285290251049e-06	1.9211321557702452	408.5384860981725
YCR067C	14	12	0.4669067558182596	0.5597625083824913	1.438994742159952	285.6088876129634
YCR068W	64	97	3.0051059686438347e-09	1.3870276425096863e-08	2.5444724737672066	532.7704250506122
YCR069W	108	98	0.0029996509153209557	0.005739626781724018	1.5233802362989615	323.9545252793464
YCR071C	222	214	5.028565158455481e-07	1.7244650105114771e-06	1.6183289217384444	344.1458443249803
YCR072C	100	63	0.7889931021219124	0.8751204108588464	1.057661135487565	224.9169990278559
YCR073C	16	0	0.0046733053673679754	0.00864741929463746	0.0	0.0
YCR073W-A	155	25	1.3138871911500038e-10	7.155459504075447e-10	0.27077858051396947	57.213318837516006
YCR075C	195	51	1.0550495393970582e-07	3.968338718817843e-07	0.43907788286419047	92.89574792654226
YCR075W-A	464	874	2.5541927062517687e-99	8.640683678619954e-97	3.162273646743745	671.0273327609435
YCR076C	120	23	2.3837773205242054e-07	8.578913248019215e-07	0.3217752131774337	67.86161587894654
YCR077C	37	1	2.0942371698901493e-05	5.716164197455268e-05	0.04537370808612461	9.395029198512054
YCR079W	177	0	2.173416337489546e-24	4.355162842126264e-23	0.0	0.0
YCR081W	23	3	0.0118610997421911	0.020380395762575745	0.21897746076347097	46.56666645270983
YCR082W	153	164	1.5599097752709122e-07	5.754356072856329e-07	1.7995271938993735	380.193649166378
YCR083W	152	57	0.00333816232262083	0.006350569473169829	0.629560199694979	135.3375447587321
YCR084C	23	0	0.0004905877865484025	0.0010646680605433444	0.0	0.0
YCR086W	259	434	6.436953489426429e-43	5.002556691579918e-41	2.8131699013397258	597.3070484359221
YCR087C-A	251	155	0.7627747643206303	0.8505479008688666	1.0367259596570704	219.59016659844792
YCR088W	2	0	0.7184690589575973	0.8085940426741961	0.0	0.0
YCR089W	15	4	0.21879415236649039	0.285908923031058	0.44768725311642954	89.25277740497943
YCR090C	95	67	0.3276392457591535	0.40828890625371433	1.1840149720579254	252.8828693063314
YCR091W	0	0	1.0	1.0		0.0
YCR092C	0	0	1.0	1.0		0.0
YCR093W	5	0	0.20642165139460697	0.2704170654146662	0.0	0.0
YCR094W	102	123	1.1071780044538099e-07	4.15083487849665e-07	2.0244680931367953	434.01350555267067
YCR095C	65	73	0.00022119620106204595	0.0005133572850314069	1.8854520852403476	394.8759242542153
YCR095W-A	25	2	0.0025643878343913438	0.004942290360450609	0.13430617593492888	28.560888759361685
YCR096C	11	7	1.0	1.0	1.0683445813005705	238.00740633097823
YCR097W	30	1	0.00018388779872135995	0.0004328852764824155	0.05596090663955369	11.516487404493873
YCR098C	6	0	0.14197837847022843	0.19339593902943716	0.0	0.0
YCR101C	94	113	4.1345930585937244e-07	1.4367398598170702e-06	2.0181646117881598	432.97091993166913
YCR102C	6	13	0.010323671486833146	0.017964125482837344	3.6374589315709893	663.0206321055804
YCR104W	162	111	0.282390127634028	0.3603932541544924	1.1503075253686037	245.30824707583685
YCR105W	60	59	0.007625675490557104	0.013636585741975715	1.6508467458668337	351.15846828129906
YCR106W	35	19	0.8531089106399243	0.9348760185004202	0.9113633367013029	204.0063482811549
YCR107W	23	25	0.04951540437630118	0.07446733539960984	1.8248121730289248	388.0555538041252
YCR108C	147	72	0.19610410255606625	0.2597425234763324	0.822282709805687	174.86258428580467
YDL001W	0	0	1.0	1.0		0.0
YDL002C	109	89	0.03207576872533696	0.050705812517705576	1.3707855112624618	292.0999987711369
YDL003W	25	3	0.006598955479199772	0.011885559962692731	0.2014592639023933	41.19358956327736
YDL004W	92	0	2.9811108076624575e-13	2.1979959301111274e-12	0.0	0.0
YDL005C	148	51	0.0008382207622710298	0.001774239088634778	0.5785147780980887	122.19843352613636
YDL006W	91	123	1.7091912082942282e-09	8.166607886955015e-09	2.2691840164830013	481.18888672435577
YDL007C-A	25	0	0.0002599781334289827	0.0005904953575632225	0.0	0.0
YDL007W	31	1	0.0001346937551335236	0.00032235696453303963	0.05415571610279389	11.156597172102854
YDL008W	35	0	1.1268254435246907e-05	3.17977091546148e-05	0.0	0.0
YDL010W	31	18	1.0	1.0	0.9748028898502901	211.97534626541997
YDL012C	102	104	0.00012703060788575175	0.00030528751606809793	1.7117453795628188	364.0113273478555
YDL013W	42	1	4.4729984189702154e-06	1.3398028076821724e-05	0.03997207617110978	8.302583942732019
YDL014W	38	0	4.432566276319658e-06	1.3290765722165982e-05	0.0	0.0
YDL015C	111	88	0.0527716413034265	0.07899263642269802	1.3309621038596553	283.0358345557103
YDL017W	83	55	0.5993284807163637	0.6984271717527473	1.1124758548826938	238.00740636764272
YDL018C	57	1	4.483016331885079e-08	1.7695145452759844e-07	0.029453108757659836	6.155363957340021
YDL019C	10	0	0.03453967007361515	0.05384593184965051	0.0	0.0
YDL020C	33	1	7.234012385014574e-05	0.0001808031517871309	0.050873551490503356	10.50032675061074
YDL021W	100	65	0.639965814759289	0.7418753075349066	1.091237679471297	232.0572211915785
YDL022W	5	0	0.20642165139460697	0.2704170654146662	0.0	0.0
YDL024C	23	2	0.004724778618753193	0.008728622498056412	0.14598497384231396	29.750925794395165
YDL025C	4	0	0.30455995543597236	0.3809317754920133	0.0	0.0
YDL027C	105	34	0.0022926250425294413	0.004499961303613248	0.543620235927093	115.60359734977918
YDL028C	4	0	0.30455995543597236	0.3809317754920133	0.0	0.0
YDL029W	169	40	8.042774928936046e-08	3.067241287553793e-07	0.39735555010333984	84.00261401342115
YDL030W	72	45	0.8748197424111224	0.9561171301038323	1.0492669994916317	224.96590464263596
YDL031W	30	0	5.377840225685401e-05	0.00013697058962762067	0.0	0.0
YDL033C	106	67	0.7628457785918299	0.8505479008688666	1.0611454938254992	226.88556497000368
YDL035C	69	25	0.04084506845505745	0.06244018837986055	0.6082707243429749	127.50396771101714
YDL036C	69	24	0.028493265182518147	0.045354212030075246	0.583939895369256	124.17777720332144
YDL037C	69	28	0.10554693113422561	0.14776056498367368	0.6812632112641319	142.804443841314
YDL040C	25	5	0.03146055086559904	0.04980171429343795	0.33576543983732215	85.68266625486928
YDL042C	130	8	3.704980716728462e-14	3.009511878800196e-13	0.10331244302686836	24.527480805737884
YDL043C	186	234	9.885736595559553e-15	8.447677735670578e-14	2.1120729280089616	451.0624232645899
YDL044C	114	97	0.011590398584646203	0.01999891456954705	1.428475774746502	301.1311098511916
YDL045C	119	201	7.378882195499029e-21	1.1658228435800802e-19	2.835666109550494	606.0188580516025
YDL045W-A	265	146	0.4799454425237164	0.5743167374019753	0.9249387587971516	197.295613166359
YDL046W	77	31	0.07942993551072262	0.11369015831576412	0.6758914698024017	143.73174534602
YDL047W	23	3	0.0118610997421911	0.020380395762575745	0.21897746076347097	46.56666645270983
YDL048C	46	21	0.37516893221544256	0.46112343004296014	0.7664211126721483	159.5156021211888
YDL049C	117	27	6.07520122463605e-06	1.780758524102035e-05	0.38742166135075634	81.68898271172621
YDL051W	102	7	4.937841803090226e-11	2.820012731834348e-10	0.1152136313167282	28.000871324602105
YDL052C	77	27	0.021695865807048836	0.03533642714707954	0.5886796672472531	125.18571370001858
YDL053C	219	129	0.9639634395320452	1.0	0.9888982132195104	209.3383324227038
YDL054C	21	1	0.0030879420706224027	0.005894044091652651	0.07994415234221956	16.227777705192384
YDL055C	16	0	0.0046733053673679754	0.00864741929463746	0.0	0.0
YDL056W	49	2	1.684475469771188e-06	5.384890731881102e-06	0.06852355915047391	14.280444381635446
YDL057W	108	112	4.223216829046384e-05	0.00010970063226669265	1.7410059843416705	373.5394015468895
YDL058W	4	0	0.30455995543597236	0.3809317754920133	0.0	0.0
YDL059C	40	40	0.025913832452465188	0.04153580000951151	1.6788271991866108	348.3035215259031
YDL060W	30	2	0.0005559811250135291	0.0012006937476353007	0.11192181327910738	23.03297480898773
YDL061C	194	65	6.159693370529961e-05	0.00015547737940674157	0.5624936492120087	119.61712431880444
YDL063C	65	26	0.10543268750732598	0.14763656826263252	0.6715308796746443	140.6407401248581
YDL064W	366	51	5.176433911307796e-26	1.2404029759971308e-24	0.23393493759157685	49.61189806662003
YDL065C	156	41	2.3592415851364225e-06	7.3499449383096235e-06	0.4412302254272502	93.23220061776284
YDL066W	84	21	0.0003560718904180139	0.0007964875308416951	0.41970679979665265	88.20274474234475
YDL067C	150	89	1.0	1.0	0.9961041381840555	212.7880785302873
YDL069C	250	144	0.7881582791682415	0.8748693811033694	0.9670044667314878	204.81912259951227
YDL070W	75	17	0.0002826053998276273	0.0006401195960648619	0.38053416514896504	85.68266627421576
YDL072C	16	6	0.4503211082279064	0.5420252602383193	0.6295601996949791	147.00457448294475
YDL073W	10	1	0.10423084775189055	0.1460959311287162	0.16788271991866108	35.7011109492021
YDL074C	15	8	0.9704778795474143	1.0	0.8953745062328591	200.81874913173053
YDL075W	14	0	0.009014666071292258	0.01581927899551885	0.0	0.0
YDL076C	166	61	0.0014266014592503918	0.002889885520306095	0.6169184286167666	130.40525561367818
YDL077C	28	3	0.002721958344324204	0.005221475129489159	0.179874342769994	36.93218374404013
YDL078C	108	66	0.9317716054660546	1.0	1.0259499550584843	216.17186450361967
YDL079C	59	89	1.5912913722385273e-08	6.738966628677297e-08	2.532468147925565	535.5166642749298
YDL080C	49	21	0.2524704163749749	0.32547800147332	0.7194973710799759	149.94466601007414
YDL081C	109	0	1.7333780323686337e-15	1.5624854332526667e-14	0.0	0.0
YDL082W	194	0	1.3115990285782136e-26	3.3825139073333214e-25	0.0	0.0
YDL083C	109	0	1.7333780323686337e-15	1.5624854332526667e-14	0.0	0.0
YDL084W	23	0	0.0004905877865484025	0.0010646680605433444	0.0	0.0
YDL085C-A	136	304	6.9366442351011606e-43	5.31901879947557e-41	3.7526725628877178	798.0248330343835
YDL085W	55	4	2.392348840105637e-06	7.408938168792416e-06	0.12209652357720806	25.500793539605247
YDL086W	189	86	0.043947249690806656	0.06688029451490582	0.7639107890478758	161.5945022342629
YDL087C	156	177	3.3368401722258425e-09	1.5389068027643e-08	1.9048231683078851	404.7641879216169
YDL088C	20	5	0.11303015406392111	0.1574515377513983	0.4197067997966527	89.25277740927993
YDL089W	116	106	0.0016884576447346678	0.0033798537817156544	1.5341007164981098	326.23428971957304
YDL090C	89	14	1.065506231264628e-06	3.475738137267655e-06	0.26408517740014104	55.53506149987705
YDL091C	150	8	1.0089610109880157e-16	1.0705783716221546e-15	0.0895374506232859	21.42066656855394
YDL092W	128	31	4.9384445359012485e-06	1.4677516550887896e-05	0.4065909623030073	85.7933674184586
YDL093W	44	15	0.07905081774273467	0.11328713003699654	0.5723274542681627	119.00370319822729
YDL095W	32	2	0.00030164963974979657	0.0006805755504908121	0.10492669994916318	21.637036942500085
YDL097C	161	25	2.726093555908266e-11	1.6079757989772755e-10	0.2606874532898464	55.09430703229979
YDL098C	169	188	2.9336305349432024e-09	1.358398486832396e-08	1.8675710854856973	399.2609449081365
YDL099W	37	27	0.5001435239812246	0.5960060933311279	1.2250901183253644	253.66578838655408
YDL100C	128	133	7.1727902045908874e-06	2.090761098155205e-05	1.7444063866548376	370.8487494746296
YDL101C	133	218	1.3725197308720226e-21	2.3215767565426477e-20	2.7517618753585045	585.1761042854788
YDL102W	49	18	0.10005119334780078	0.14120108293084718	0.6167120323542651	135.66422162263476
YDL103C	108	175	2.5939876573009575e-17	2.959925201813057e-16	2.72032185053386	573.1829740747295
YDL104C	141	190	6.663830707423746e-14	5.271484236367807e-13	2.26224941734366	480.2050839025546
YDL105W	127	195	1.1128853359367185e-17	1.31962960143754e-16	2.577726801900701	548.166664149366
YDL106C	108	2	2.912950625024221e-14	2.4000543043716756e-13	0.03108939257752983	6.611316841942108
YDL107W	147	126	0.0031557259711615577	0.006017433706946325	1.438994742159952	303.94189061753616
YDL108W	205	162	0.008181148287976064	0.014552979834256215	1.3266829574060046	280.75630945085334
YDL109C	72	86	1.2878610282090264e-05	3.588415103309162e-05	2.0052658212506738	426.42993635766265
YDL110C	18	0	0.002439216637136621	0.0047343688424477575	0.0	0.0
YDL111C	225	211	2.2661185818581767e-06	7.082852154492595e-06	1.5743668401261106	333.3156819078473
YDL112W	18	5	0.1834122259480589	0.2445071190142065	0.46634088866294743	119.0037031227138
YDL113C	2	1	1.0	1.0	0.8394135995933054	119.00370316400704
YDL114W	155	135	0.0014396394182882995	0.0029132182598789625	1.462204334775435	313.2484573106128
YDL115C	130	143	3.7819181534070904e-07	1.3189697574435523e-06	1.8467099191052718	392.71222041438574
YDL116W	60	26	0.2115446851482233	0.2767501101654759	0.7274917863141979	152.1686696440651
YDL117W	45	6	0.00028346928301152644	0.0006415709746553673	0.22384362655821477	54.32777752678111
YDL118W	312	243	0.0019322889181094133	0.003841200680279031	1.3075481070588026	277.16836939727125
YDL119C	314	243	0.0024499271094943972	0.004746998675857031	1.2992197751667083	275.40857020948124
YDL120W	317	239	0.006645478990798296	0.011965607287439261	1.265740380459306	268.31967039156297
YDL121C	224	154	0.18745379056161413	0.24949010634571694	1.1541936994407949	244.3542705057895
YDL122W	80	1	4.0635509956744355e-11	2.341631440493355e-10	0.020985339989832635	4.462638867886748
YDL123W	58	0	9.34736386522478e-09	4.09107226704016e-08	0.0	0.0
YDL124W	133	33	4.913432130968286e-06	1.4625853097928889e-05	0.41655110957261765	88.58170385672578
YDL125C	240	16	1.6522581801458607e-24	3.357645510254009e-23	0.11192181327910738	23.701982381641937
YDL126C	8	0	0.069145930870397	0.09996436612258752	0.0	0.0
YDL127W	62	46	0.3023792156909445	0.3809317754920133	1.2455814703642594	266.3416213372368
YDL128W	45	6	0.00028346928301152644	0.0006415709746553673	0.22384362655821477	54.32777752678111
YDL129W	46	51	0.002700409020053313	0.005188791271074709	1.8613084164895028	387.395033841965
YDL130W	70	2	2.8522682260697393e-09	1.323922079751983e-08	0.04796649140533173	10.056650977034598
YDL130W-A	298	155	0.18625563140787674	0.24801021908467216	0.8732154895098143	185.07264876285888
YDL131W	4	0	0.30455995543597236	0.3809317754920133	0.0	0.0
YDL132W	0	0	1.0	1.0		0.0
YDL133C-A	30	2	0.0005559811250135291	0.0012006937476353007	0.11192181327910738	23.03297480898773
YDL133W	78	26	0.012475758490473755	0.021156907883644327	0.5596090663955369	117.49732723039516
YDL134C	88	5	3.7529420693560984e-10	1.9444297153934164e-09	0.0953879090446938	20.28472213342467
YDL135C	122	41	0.0017283608177224596	0.0034561206754943896	0.564196025956156	119.97914338536108
YDL136W	133	8	1.5301060859229744e-14	1.2864970906641849e-13	0.10098208716911944	23.978358102066636
YDL137W	8	0	0.069145930870397	0.09996436612258752	0.0	0.0
YDL138W	23	6	0.09676834786040506	0.13700511288655576	0.43795492152694193	108.65555503739704
YDL139C	178	58	6.781806590417741e-05	0.00017031515153490145	0.547033581757435	117.67405284399209
YDL140C	4	0	0.30455995543597236	0.3809317754920133	0.0	0.0
YDL141W	61	47	0.21858549431722407	0.285701176776899	1.2935225960946015	276.3956976329632
YDL142C	147	208	1.8899217061236806e-16	1.9374224121064683e-15	2.375483383883095	505.1585767050167
YDL143W	144	32	2.2858901713379785e-07	8.236938831682151e-07	0.37307271093035793	79.33580210532055
YDL144C	130	41	0.00041342203708659696	0.0009162197053121462	0.5294762705127003	111.73630148774365
YDL145C	13	2	0.09801120528859673	0.13845798123672803	0.2582811075671709	54.92478606991271
YDL146W	8	7	0.6307097521167153	0.7321783981476039	1.4689737992882845	357.0111093946651
YDL147W	97	36	0.01840651221651429	0.03035728470237272	0.6230698883579174	131.14693821526947
YDL148C	84	1	1.206695908570739e-11	7.382668266159914e-11	0.01998603808555489	4.200130701935128
YDL149W	36	14	0.2233067166734333	0.2910781794172518	0.6528772441281264	135.08528469334013
YDL150W	95	132	1.385835263343378e-10	7.533023250933618e-10	2.332686213606659	490.89027576563547
YDL153C	0	0	1.0	1.0		0.0
YDL154W	0	0	1.0	1.0		0.0
YDL155W	36	0	8.253484969207292e-06	2.3876152946635378e-05	0.0	0.0
YDL156W	131	4	3.158367325631098e-16	3.113370241833088e-15	0.05126189921180491	10.818518473471062
YDL157C	231	27	8.139690108377814e-19	1.0861103900993226e-17	0.19622655574908435	41.548706718874335
YDL159W	116	129	9.915317636034986e-07	3.2381028804564e-06	1.8669716266816618	397.02097520352254
YDL159W-A	0	0	1.0	1.0		0.0
YDL160C	44	9	0.003490777478320296	0.0066146495149324615	0.34339647256089767	79.33580212140346
YDL160C-A	153	93	0.9297450306851839	1.0	1.0204635916624496	215.5976181713717
YDL161W	91	7	1.2459677093184325e-09	6.062233753206688e-09	0.12914055378358544	31.3855920344008
YDL164C	65	9	1.3241516073727383e-05	3.684177984518925e-05	0.2324529968104538	54.09259235064128
YDL165W	233	161	0.16207365659523226	0.21854293061645502	1.1600479788371	245.63584888739285
YDL166C	161	78	0.15170312634516073	0.2057652546252404	0.8133448542643207	174.09801019806335
YDL167C	72	18	0.0010011397828363932	0.002079698051400867	0.4197067997966527	94.2112649956598
YDL168W	100	88	0.009005230975576501	0.01581927899551885	1.4773679352842175	314.59394804351933
YDL169C	130	76	0.954125114603795	1.0	0.9814682087552493	208.71418708352655
YDL170W	72	64	0.023992503264369046	0.03887880706491586	1.4922908437214317	312.9960413283479
YDL171C	0	0	1.0	1.0		0.0
YDL173W	99	138	4.545461846079079e-11	2.60887735297413e-10	2.3401833685631543	497.6518495561006
YDL174C	95	17	2.0413653022386225e-06	6.418748962916521e-06	0.30042170932813034	66.93958305345414
YDL175C	147	122	0.007861274044073711	0.014024618728609594	1.3933123693929694	294.29294164835176
YDL176W	55	15	0.00861197163891486	0.015253146930870532	0.45786196341453017	95.62797577675848
YDL177C	192	220	2.1797382626894262e-11	1.2936712846983374e-10	1.923656165734658	406.9556689353102
YDL178W	75	76	0.0012855888076288367	0.0026199224779140467	1.701211561842432	361.7712576495357
YDL179W	0	0	1.0	1.0		0.0
YDL180W	95	29	0.0018251728276506372	0.0036408494387162034	0.5124840923832812	107.84710604903822
YDL181W	250	227	4.513354525408416e-06	1.3510306881994532e-05	1.5243750968614425	322.8745891271478
YDL182W	16	0	0.0046733053673679754	0.00864741929463746	0.0	0.0
YDL183C	80	44	0.7397698149913079	0.8278684969867702	0.9233549595526359	198.33950529120045
YDL184C	56	2	2.0014460204378055e-07	7.285010166796088e-07	0.05995811425666467	12.526705596512071
YDL185W	0	0	1.0	1.0		0.0
YDL186W	230	168	0.04977589149471683	0.07480040553595936	1.2262737802754373	262.3255543370173
YDL188C	53	29	0.7998562685548096	0.8844401846680849	0.918603561819089	191.72818846480268
YDL189W	40	25	0.9518116815959691	1.0	1.0492669994916317	223.1319434506505
YDL190C	40	3	7.573487076914658e-05	0.00018741447581469966	0.1259120399389958	26.77583321190159
YDL191W	244	4	6.225282570873784e-31	2.2803566920442763e-29	0.02752175736371493	5.852641139545484
YDL192W	0	0	1.0	1.0		0.0
YDL193W	69	53	0.19277314081756325	0.2556822723343649	1.2895339356071067	270.3084115730596
YDL194W	35	15	0.35476335425746164	0.4381026519937002	0.719497371079976	148.7546289921284
YDL195W	0	0	1.0	1.0		0.0
YDL197C	53	44	0.12591320439384612	0.17385998522665283	1.39374333517379	297.5092579116643
YDL198C	56	47	0.10099419953876067	0.1423921651256221	1.4090156850316198	300.64093423483075
YDL199C	83	24	0.0020237082730838805	0.00400769499948533	0.48544400940335736	103.2321280426641
YDL200C	226	203	2.3504863661406474e-05	6.35526426500934e-05	1.507973103694168	319.26544164407056
YDL201W	148	118	0.02101189316563379	0.034339129751508934	1.338524388540676	282.7336304560789
YDL202W	147	86	0.948334264277167	1.0	0.982171014490126	208.8636423057338
YDL203C	91	83	0.005953502889017282	0.010862498450107356	1.531237994862513	322.08610976275065
YDL204W	59	4	7.275755018660625e-07	2.427080458951117e-06	0.11381879316519394	23.80074063793444
YDL205C	42	8	0.0029573257051351276	0.005661644517387522	0.31977660936887825	74.7232554812138
YDL206W	136	39	5.4193763216715075e-05	0.00013784534819076885	0.4814283880020428	101.630899808178
YDL207W	72	113	4.0124266018250784e-11	2.3191422499593997e-10	2.634826020945653	557.5241984794686
YDL208W	267	19	1.412854785344866e-26	3.611256831341478e-25	0.11946710406196855	26.64262011461051
YDL209C	197	104	0.348708070845823	0.4318303435474436	0.8862844097228807	187.52098686893845
YDL210W	14	2	0.07265659436918297	0.10475008127780679	0.23983245702665867	47.60148126560281
YDL211C	8	0	0.069145930870397	0.09996436612258752	0.0	0.0
YDL212W	75	121	2.7344789188731056e-12	1.828603286330143e-11	2.7085078813543984	568.3992666333465
YDL213C	194	19	1.858977442524138e-17	2.162563194577946e-16	0.16442122053889485	36.61652405303385
YDL214C	69	33	0.3488218083461657	0.4318781958662646	0.8029173561327267	170.74444364930977
YDL215C	41	0	1.7486853147603357e-06	5.571572989023097e-06	0.0	0.0
YDL216C	117	106	0.002060006891684593	0.004066975500885031	1.5209887445622285	320.7048951132521
YDL217C	123	69	0.7457259149440696	0.8342092466141499	0.9417811117388304	201.53852958803023
YDL218W	49	24	0.5056376852624862	0.6016805975469808	0.8222827098056869	171.36533259123323
YDL219W	97	179	5.817784728886587e-21	9.372011197710578e-20	3.0980419448907557	662.4948422890177
YDL220C	46	42	0.05659253569224102	0.08429517554158977	1.5328422253442966	319.03120430412173
YDL222C	147	0	1.8136202540106747e-20	2.759293672173384e-19	0.0	0.0
YDL223C	29	4	0.004892068736377073	0.009014510510382746	0.23156237230160148	47.60148127043944
YDL224C	4	1	0.7347165664707416	0.8225335748049902	0.4197067997966527	89.25277737300529
YDL225W	74	6	6.63518283544894e-08	2.57656559666893e-07	0.13612112425837383	33.77132115103818
YDL226C	5	1	0.5323549514089532	0.6302127059598374	0.33576543983732215	59.50185158879033
YDL227C	0	0	1.0	1.0		0.0
YDL229W	31	0	3.930679467681648e-05	0.00010265820898563649	0.0	0.0
YDL230W	113	117	2.9450880783605438e-05	7.848564197706898e-05	1.7382547106622426	366.4061387577992
YDL231C	40	31	0.32685067827509096	0.40748282045524564	1.3010910793696233	276.68360985994383
YDL232W	236	291	2.982336255472221e-17	3.3696298242083974e-16	2.070079300691965	438.355413010679
YDL233W	102	88	0.012915798374686758	0.02174436664309823	1.4483999365531546	308.0095846132992
YDL234C	35	0	1.1268254435246907e-05	3.17977091546148e-05	0.0	0.0
YDL235C	116	212	2.7487579296166374e-24	5.451071328698374e-23	3.0682014329962195	649.9433019202683
YDL236W	91	101	1.6959521000767236e-05	4.664476579407574e-05	1.8633137045917327	400.1662984505688
YDL237W	4	0	0.30455995543597236	0.3809317754920133	0.0	0.0
YDL238C	105	78	0.16028339497874602	0.21638258322130713	1.247128776538625	268.60835851997206
YDL239C	40	28	0.5957811497028733	0.6947156106936789	1.1751790394306276	243.81246507167117
YDL240W	0	0	1.0	1.0		0.0
YDL241W	0	0	1.0	1.0		0.0
YDL243C	0	0	1.0	1.0		0.0
YDL244W	116	56	0.22433155182086587	0.29234778031312025	0.8104683030556051	175.42787272653078
YDL245C	25	2	0.0025643878343913438	0.004942290360450609	0.13430617593492888	28.560888759361685
YDL246C	80	69	0.029148936234038098	0.04633375684962772	1.4479884592984518	308.5281193020598
YDL247W	13	3	0.2012115013123714	0.26558809824361895	0.38742166135075634	76.50238062039178
YDL248W	70	22	0.010681516252145484	0.01856433966941332	0.5276314054586491	110.62316075146788
YDR001C	44	2	7.730336648303556e-06	2.2453114173936236e-05	0.07631032723575504	15.86716042428069
YDR002W	10	0	0.03453967007361515	0.05384593184965051	0.0	0.0
YDR003W	148	35	5.292501829450749e-07	1.808507309635844e-06	0.39701994575359034	83.8616700444249
YDR003W-A	267	399	3.096894170618869e-33	1.329122266808143e-31	2.5088091853013395	531.5202712913525
YDR004W	105	95	0.0037220565856502393	0.007015911971181425	1.5189388945021716	319.96278690353745
YDR005C	150	17	7.259160744537211e-13	5.141309537171613e-12	0.19026708257448252	40.193303730929095
YDR006C	1	0	1.0	1.0	0.0	0.0
YDR007W	111	108	0.0003212609473247341	0.0007222719734419648	1.6334534911004859	344.2607128280376
YDR009W	55	22	0.14123933243031936	0.19339593902943716	0.6715308796746443	140.2543644587602
YDR011W	2	0	0.7184690589575973	0.8085940426741961	0.0	0.0
YDR012W	36	6	0.0034095601610375508	0.006473549186572121	0.27980453319776843	67.54264232706213
YDR013W	194	234	1.7119606161074506e-13	1.3023128972531676e-12	2.0249771371632312	430.2441576119864
YDR014W	29	13	0.487056509846887	0.5822203259466736	0.7525777099802047	154.704814127719
YDR014W-A	63	44	0.4770807081185525	0.5714832644011238	1.1725142343525534	251.02343636097845
YDR016C	175	144	0.004699097845965759	0.008692348572579313	1.3814349524735539	295.809205003529
YDR017C	40	0	2.383588226808303e-06	7.38578442477077e-06	0.0	0.0
YDR018C	91	146	1.8650269318953526e-14	1.5567155131103297e-13	2.693502978914782	570.4416640942882
YDR019C	37	13	0.13099874878564605	0.18036241423659335	0.58985820511962	122.1353795921118
YDR020C	172	549	1.0920118953998343e-102	4.1867736069629647e-100	5.358582164845635	1132.9427700227704
YDR021W	138	130	0.00019880430922496328	0.00046419958682613233	1.5815038832917347	333.8952822966167
YDR022C	91	0	4.0371580747498257e-13	2.9204649167152513e-12	0.0	0.0
YDR023W	21	0	0.0009289018485129956	0.0019355487430428398	0.0	0.0
YDR025W	119	0	8.440938063474751e-17	9.090605768360167e-16	0.0	0.0
YDR026C	88	59	0.5364245688328425	0.6347690731188637	1.1255773267273865	240.68164679074357
YDR027C	38	35	0.07938934517056075	0.11369015831576412	1.5462882097771413	320.3945854826486
YDR028C	0	0	1.0	1.0		0.0
YDR030C	65	45	0.4980197712836404	0.5940907912574602	1.162264984052269	248.8259247821714
YDR031W	214	200	4.905769406800239e-06	1.4610605830402991e-05	1.5689973824173933	333.76387449175337
YDR032C	13	0	0.012559499828684009	0.021156907883644327	0.0	0.0
YDR033W	0	0	1.0	1.0		0.0
YDR034C	11	3	0.34017806802574113	0.42272343760069947	0.45786196341453017	89.2527773831855
YDR034C-A	239	1	6.456053667503132e-32	2.4752509761207006e-30	0.0070243815865548564	1.4875462897197578
YDR034W-B	322	1	1.0127559814577357e-42	7.663631117583471e-41	0.005213749065796928	1.105297552672449
YDR035W	123	18	2.7858843658946337e-09	1.2962476527718478e-08	0.24568202914926013	54.70331518225215
YDR036C	108	70	0.6361085671605705	0.7377012239847632	1.088128740213544	234.7017478365481
YDR037W	32	0	2.8743136648572953e-05	7.670616188674852e-05	0.0	0.0
YDR038C	23	6	0.09676834786040506	0.13700511288655576	0.43795492152694193	104.12824026224574
YDR039C	28	0	0.0001008240797279499	0.00024507154797778524	0.0	0.0
YDR040C	8	2	0.4201747963589628	0.5093645138828826	0.4197067997966527	79.33580213346892
YDR041W	36	22	1.0	1.0	1.0259499550584843	212.27687592987053
YDR042C	102	5	5.800424015786061e-12	3.710593828118536e-11	0.08229545094052014	21.00065348989524
YDR043C	10	0	0.03453967007361515	0.05384593184965051	0.0	0.0
YDR044W	4	3	1.0	1.0	1.2591203993899582	267.75833211901585
YDR045C	181	113	0.7401216644073711	0.8281011073943173	1.0481075884424698	223.62234333118607
YDR046C	27	7	0.06562150048864739	0.09669209564699235	0.43525149608541763	102.0031741501582
YDR047W	72	75	0.0008175549659670268	0.0017343263036799599	1.7487783324860526	366.7922359254463
YDR049W	78	33	0.11937020276690072	0.1655408816282725	0.7102730458097198	149.1312230147168
YDR050C	52	1	2.071220525871544e-07	7.496280204082598e-07	0.03228513844589636	6.736058670356609
YDR051C	102	38	0.016181792694477407	0.02683433961532283	0.625445427147953	133.00413881675436
YDR052C	40	4	0.0002016463389080025	0.0004696914115269026	0.16788271991866108	34.8303521525903
YDR054C	21	0	0.0009289018485129956	0.0019355487430428398	0.0	0.0
YDR055W	94	0	1.6257582889060813e-13	1.2400180264587367e-12	0.0	0.0
YDR056C	108	18	1.4710712507227552e-07	5.461672538997137e-07	0.2798045331977685	62.80750999710653
YDR057W	99	93	0.0018848603988274263	0.003753404485338133	1.577080096205604	335.3740725619852
YDR058C	109	5	7.188949706451136e-13	5.1041542915803065e-12	0.07701042198103719	16.22777771683582
YDR059C	100	13	2.4212277313486554e-08	9.981706582785748e-08	0.21824753589425938	45.9519249996405
YDR060W	23	0	0.0004905877865484025	0.0010646680605433444	0.0	0.0
YDR061W	83	15	1.065867933434806e-05	3.0496549677530195e-05	0.3034025058770983	63.7519838589633
YDR062W	38	13	0.10885275160740195	0.1520923650374559	0.5743356207743667	119.00370318352148
YDR063W	205	78	0.0008489730306054672	0.0017945740929512703	0.6387732757880762	137.5798909580024
YDR064W	365	94	1.196973646320045e-13	9.231498687267385e-13	0.4323554978727162	91.69137788211565
YDR065W	138	39	3.6287873256495354e-05	9.5730072980782e-05	0.47445116498752044	100.168584688985
YDR066C	186	18	7.051150822546337e-17	7.653705692399232e-16	0.1624671483083817	36.468876774749845
YDR067C	327	182	0.4913023848641044	0.5866860496996396	0.9343931200365845	198.09762785862355
YDR068W	170	123	0.11288666015117067	0.15742269217492302	1.214680855882077	258.8852490328108
YDR069C	48	26	0.7870385617176071	0.873795129042077	0.9093647328927473	189.4344662894226
YDR070C	170	30	1.072145109473552e-10	5.911703283396355e-10	0.2962636233858724	62.6335279950937
YDR071C	59	68	0.0002276874990930681	0.0005265475655522132	1.934919483808297	410.56277591186864
YDR072C	35	7	0.009076709056340036	0.01590983047333482	0.33576543983732215	79.33580211032607
YDR073W	122	35	0.0001372223337439339	0.0003281354018134569	0.48163075386501125	102.42121993758596
YDR074W	20	1	0.004235688723152495	0.007937258340452915	0.08394135995933054	17.00052902675373
YDR075W	100	99	0.00038656256126309824	0.0008610074708846158	1.6620389271947449	353.476346117928
YDR076W	69	65	0.009709784438305509	0.016942041961375904	1.5815038832917347	336.3148132677575
YDR077W	16	0	0.0046733053673679754	0.00864741929463746	0.0	0.0
YDR078C	172	97	0.7130503400336159	0.8085940426741961	0.9467804553552397	200.1738591241588
YDR079C-A	286	309	2.4048294799874913e-13	1.8031518043556797e-12	1.8138377781421775	385.72179312844577
YDR079W	234	11	4.443691519299883e-26	1.082867369809052e-24	0.07891922731219111	16.71115832018519
YDR080W	46	15	0.05425049217757854	0.08095344590380232	0.5474436519086774	113.93971581408005
YDR081C	40	21	0.7364916409988026	0.8243603400903295	0.8813842795729706	182.8593487860584
YDR082W	86	133	1.3356731580999368e-12	9.210379295243088e-12	2.596325784788595	552.1218321088686
YDR083W	127	50	0.015504659162048802	0.025763448379353557	0.6609555902309492	140.55555495403647
YDR084C	213	317	1.5958012294484972e-26	4.0429307799816334e-25	2.4985362541885237	528.8435594263459
YDR085C	66	4	9.02186779183395e-08	3.415718345677225e-07	0.10174710298100671	21.314096093854054
YDR086C	150	43	2.150356926382796e-05	5.8471407487600286e-05	0.4812637971001617	102.34318473362126
YDR087C	134	90	0.41648998824851924	0.5062849127916369	1.1275705069163804	240.65193311776773
YDR088C	29	1	0.00025114018197930696	0.0005758800584381955	0.05789059307540037	11.900370316400709
YDR089W	8	0	0.069145930870397	0.09996436612258752	0.0	0.0
YDR090C	69	113	8.523964175111401e-12	5.3284041272897465e-11	2.7493836740302466	589.8444416211473
YDR091C	28	0	0.0001008240797279499	0.00024507154797778524	0.0	0.0
YDR092W	83	70	0.038421924604737	0.05951103916020536	1.4158783607597922	301.7593901575114
YDR093W	4	0	0.30455995543597236	0.3809317754920133	0.0	0.0
YDR096W	10	0	0.03453967007361515	0.05384593184965051	0.0	0.0
YDR097C	18	0	0.002439216637136621	0.0047343688424477575	0.0	0.0
YDR098C	35	0	1.1268254435246907e-05	3.17977091546148e-05	0.0	0.0
YDR099W	4	0	0.30455995543597236	0.3809317754920133	0.0	0.0
YDR100W	95	27	0.0007318277923412713	0.0015651698154535705	0.47714036187408937	100.40937459529565
YDR101C	62	68	0.0005811237799706637	0.0012531094333000702	1.841294347494992	391.0121675244943
YDR103W	2	0	0.7184690589575973	0.8085940426741961	0.0	0.0
YDR104C	23	6	0.09676834786040506	0.13700511288655576	0.43795492152694193	104.12824026224574
YDR105C	61	44	0.3851813610643048	0.4723194045801315	1.2109573240034568	253.36272290822623
YDR106W	59	15	0.0035684477681690342	0.006750704971953985	0.42682047436947723	89.25277739527704
YDR107C	52	12	0.003240670854969323	0.006175314144111523	0.38742166135075634	80.83270404975475
YDR108W	72	58	0.10376583397346126	0.1459064330516811	1.3523885771225477	292.55077019346527
YDR109C	77	59	0.17044722224746844	0.22892152618990919	1.2863740876884417	274.6239303233444
YDR110W	42	30	0.522808093609274	0.6204435299931769	1.1991622851332933	249.0775182819607
YDR111C	67	38	0.8882748032737721	0.9678795743894398	0.9521706502849434	199.5062082786745
YDR113C	77	56	0.294147720834237	0.3743449885526555	1.2209652357720804	264.28095109213933
YDR114C	721	487	0.034323242228624165	0.05384593184965051	1.1339651123493475	241.63858714962237
YDR115W	722	487	0.0363339480395791	0.056398525013662465	1.1323945235510795	240.8094325101828
YDR116C	133	99	0.10636407629504471	0.14883206880116842	1.249653328717853	265.7451115701773
YDR117C	60	72	6.344817201080196e-05	0.0001598994028195101	2.014592639023933	421.3901621754253
YDR118W	69	75	0.0003510061714337388	0.0007854616700060046	1.8248121730289246	382.51190315377977
YDR119W	15	0	0.006484434940392615	0.011715986598240004	0.0	0.0
YDR119W-A	128	1	2.0091446048520887e-17	2.3153124627101497e-16	0.013115837493645397	2.7675279812043163
YDR120C	46	8	0.0010378310432390542	0.002150059917027306	0.2919699476846279	68.3638294760992
YDR121W	150	79	0.4134722595433946	0.5029354832136341	0.8841823249049483	189.14495868291183
YDR122W	2	0	0.7184690589575973	0.8085940426741961	0.0	0.0
YDR123C	77	63	0.07359875790197502	0.10600211787985434	1.3735858902435905	288.3551269790295
YDR124W	100	75	0.15165197460511376	0.20574439866808425	1.259120399389958	265.1072596243615
YDR125C	89	74	0.04045560948670882	0.06197661432020842	1.3958787948293168	293.54246794865
YDR126W	102	111	1.132567574572526e-05	3.1865930143672195e-05	1.826959010879547	388.5120896697521
YDR127W	13	1	0.039500358052163356	0.060739721699997716	0.12914055378358544	25.500793540130594
YDR128W	26	12	0.5719061362041193	0.6706835622573186	0.7748433227015127	158.6716042374677
YDR129C	0	0	1.0	1.0		0.0
YDR130C	144	70	0.18463644033103946	0.2460250621741909	0.816096555160158	174.81233634943
YDR131C	74	66	0.02070418150462755	0.03389403581927499	1.4973323668421121	318.4153137770158
YDR132C	16	2	0.03976775404563742	0.06103665692993349	0.20985339989832635	42.00130700244296
YDR135C	0	0	1.0	1.0		0.0
YDR137W	43	42	0.028456196060906803	0.04531608977357462	1.6397847061822708	340.7833318815894
YDR138W	28	4	0.006503548610218269	0.011739456389631281	0.23983245702665867	49.242911663723554
YDR139C	278	1121	4.101845780851645e-240	3.3699592979539726e-237	6.769659317583419	1435.7220963407185
YDR140W	138	2	3.449324917844159e-18	4.3124060005482085e-17	0.024330828973718997	5.174074049787913
YDR141C	4	0	0.30455995543597236	0.3809317754920133	0.0	0.0
YDR142C	89	42	0.24747441507107604	0.3197540689898356	0.7922555322004231	166.60518451575325
YDR143C	23	0	0.0004905877865484025	0.0010646680605433444	0.0	0.0
YDR144C	37	35	0.06326300080354555	0.09343233631771711	1.5880797830143614	328.8260219670138
YDR145W	111	23	2.167045636014529e-06	6.791650927912565e-06	0.3478650953269553	73.31478143176201
YDR146C	23	0	0.0004905877865484025	0.0010646680605433444	0.0	0.0
YDR147W	49	38	0.26551445935214657	0.3401002216847522	1.301947623859004	271.3284432742892
YDR148C	35	0	1.1268254435246907e-05	3.17977091546148e-05	0.0	0.0
YDR150W	0	0	1.0	1.0		0.0
YDR151C	202	0	1.1856796061479708e-27	3.3756650569093957e-26	0.0	0.0
YDR152W	41	31	0.3774059696084625	0.4635757648907022	1.2693571506045105	263.5081998752005
YDR153C	114	2	4.767131938898333e-15	4.153905421303684e-14	0.029453108757659836	6.20888886220876
YDR155C	8	0	0.069145930870397	0.09996436612258752	0.0	0.0
YDR156W	219	36	2.969374210081367e-14	2.439553011739706e-13	0.2759715943868401	58.686757725756806
YDR158W	78	39	0.42475101335362164	0.5140452604790989	0.8394135995933053	176.24599084559273
YDR159W	0	0	1.0	1.0		0.0
YDR160W	0	0	1.0	1.0		0.0
YDR161W	0	0	1.0	1.0		0.0
YDR162C	245	122	0.11754633432405558	0.1631295773884275	0.8359874216357817	178.50555476969106
YDR163W	225	333	1.5467485082648842e-27	4.381946143365196e-26	2.484664254796184	526.0384932488423
YDR164C	41	39	0.045896857773573385	0.06940647621767566	1.5969331894701906	331.51031599877274
YDR165W	84	99	3.95229437587147e-06	1.1950391669630296e-05	1.9786177704699341	415.8129395069411
YDR166C	43	44	0.014547627143121692	0.024299565408101322	1.7178696921909504	357.01110952742323
YDR167W	145	182	1.0759051803257302e-11	6.646112451185043e-11	2.1072175879445734	445.0412462575332
YDR168W	67	17	0.0017720464239922317	0.003538555202909488	0.4259710803906326	89.25277739512794
YDR169C	133	4	1.7339543617907389e-16	1.780709202617596e-15	0.05049104358455972	10.737176225751924
YDR169C-A	72	72	0.002231808694886204	0.004388079249330106	1.6788271991866108	352.1205465440827
YDR170C	0	0	1.0	1.0		0.0
YDR170W-A	29	0	7.361536597697963e-05	0.00018256229828961183	0.0	0.0
YDR171W	13	0	0.012559499828684009	0.021156907883644327	0.0	0.0
YDR172W	272	0	8.948649900014817e-37	5.04545937009659e-35	0.0	0.0
YDR173C	94	11	2.291431422284688e-08	9.535471859304806e-08	0.19645850203247572	41.77789578829651
YDR174W	440	110	6.235746002240137e-17	6.7972779524977e-16	0.4197067997966527	89.05039013651918
YDR175C	97	81	0.029413938637846762	0.046729160526590256	1.4019072488053141	301.80320588844984
YDR176W	70	15	0.0002728644243599366	0.000619275179358325	0.359748685539988	75.4248823379777
YDR177W	139	58	0.026720931763760006	0.04271041650177426	0.7005178241210318	150.45468185464154
YDR178W	124	116	0.000544164445007142	0.0011769423554855486	1.570515766981023	331.30630967359974
YDR179C	202	298	1.162494624512649e-24	2.3791838382819376e-23	2.476685670087178	524.0852740596225
YDR179W-A	92	86	0.003149273541482879	0.00600712177017182	1.569338468804875	330.1393057089383
YDR180W	15	1	0.02078561463030791	0.03397898514465628	0.11192181327910738	22.31319434897769
YDR181C	119	106	0.00302876472636311	0.0057926258534467066	1.495425908519166	318.0098958768624
YDR182W	102	42	0.05247316843450279	0.07860250213539864	0.6912817879003691	147.00457450039343
YDR182W-A	272	282	5.286624898864125e-11	2.998360926367612e-10	1.740548787392001	368.7807065670795
YDR183W	163	199	5.7059513314511754e-12	3.658297224880235e-11	2.049611120479359	433.20250482563387
YDR184C	80	19	0.00028624410159071805	0.0006473416548361067	0.39872145980682006	88.15089124451428
YDR185C	114	157	3.637645925030853e-12	2.3745858927187778e-11	2.3120690374762973	490.5022200867341
YDR186C	45	14	0.04282725982132618	0.065244919531774	0.5223017953025011	108.6555550851054
YDR188W	29	0	7.361536597697963e-05	0.00018256229828961183	0.0	0.0
YDR189W	44	17	0.1628987547741153	0.21934693015826204	0.6486377815039177	142.8044438120774
YDR190C	23	0	0.0004905877865484025	0.0010646680605433444	0.0	0.0
YDR191W	150	38	1.7763963302091295e-06	5.649162324833249e-06	0.425302890460608	90.44281441238392
YDR192C	67	56	0.07396846831606928	0.10650792721224699	1.4031988530514956	299.2593123646668
YDR194C	29	0	7.361536597697963e-05	0.00018256229828961183	0.0	0.0
YDR194W-A	277	265	3.3386677792897886e-08	1.349309796113533e-07	1.6060982230485628	340.31634539361613
YDR195W	116	79	0.3980990738915704	0.4866031400532245	1.1433392132391573	244.11016032875585
YDR196C	155	162	5.356911861421985e-07	1.8261766517509092e-06	1.7546452017305223	370.7423060760328
YDR197W	163	18	4.664965948181421e-14	3.741732101532964e-13	0.1853919606463742	41.36104317266174
YDR198C	97	111	2.4745247964657507e-06	7.64285290251049e-06	1.9211321557702452	404.3697261378372
YDR200C	102	73	0.2622360812673548	0.3367842124538985	1.201513583731594	255.5079509241245
YDR201W	230	377	2.609034590507875e-36	1.4155243330198859e-34	2.7518167569276186	582.6544947441021
YDR202C	136	142	2.893258385513423e-06	8.888423597803258e-06	1.752893105033079	372.7615996326378
YDR204W	119	0	8.440938063474751e-17	9.090605768360167e-16	0.0	0.0
YDR205W	45	39	0.10709596060981212	0.14971046900025023	1.454983572628396	302.6833320160344
YDR206W	11	9	0.6326167006682919	0.7337996461362135	1.3735858902435907	297.50925794395164
YDR207C	18	0	0.002439216637136621	0.0047343688424477575	0.0	0.0
YDR208W	40	0	2.383588226808303e-06	7.38578442477077e-06	0.0	0.0
YDR210W	61	5	1.1132923027093723e-06	3.6213484348877834e-06	0.13760878681857464	28.79121852293616
YDR211W	25	0	0.0002599781334289827	0.0005904953575632225	0.0	0.0
YDR212W	26	0	0.00018946506377377274	0.0004438344528566057	0.0	0.0
YDR213W	15	0	0.006484434940392615	0.011715986598240004	0.0	0.0
YDR214W	84	1	1.206695908570739e-11	7.382668266159914e-11	0.01998603808555489	4.200130701935128
YDR216W	10	0	0.03453967007361515	0.05384593184965051	0.0	0.0
YDR217C	16	3	0.08837027178967696	0.12567196663264893	0.31478009984748956	63.001960503664456
YDR218C	94	80	0.022602500507819374	0.03674024319402748	1.4287891056907325	307.63723256677963
YDR219C	131	3	9.61283281839259e-17	1.0218743352786653e-15	0.03844642440885368	8.113888854278875
YDR221W	37	40	0.01126578455806156	0.01947385842903878	1.8149483234449846	375.80116797866594
YDR222W	25	7	0.1042080841194808	0.1460959311287162	0.47007161577225104	109.84957215757822
YDR223W	47	14	0.028556710114294465	0.04544262309554717	0.5000761869917564	104.12824029247462
YDR224C	91	0	4.0371580747498257e-13	2.9204649167152513e-12	0.0	0.0
YDR225W	37	0	6.0474585575942584e-06	1.773530554040009e-05	0.0	0.0
YDR226W	72	33	0.2504058517558748	0.32303365936474565	0.7694624662938632	163.63009184411294
YDR227W	6	0	0.14197837847022843	0.19339593902943716	0.0	0.0
YDR228C	35	38	0.013130649096082926	0.02206087144363801	1.8227266734026057	387.61206176735976
YDR229W	13	0	0.012559499828684009	0.021156907883644327	0.0	0.0
YDR231C	183	25	7.6592072448395e-14	6.00929070464829e-13	0.22934797803095774	48.506944232732245
YDR232W	59	14	0.002031887888868116	0.004022508519408102	0.3983657760781788	83.30259223397968
YDR233C	4	0	0.30455995543597236	0.3809317754920133	0.0	0.0
YDR234W	33	2	0.00022220218445914534	0.0005148609036359971	0.10174710298100671	21.00065350122148
YDR235W	111	78	0.29611952782133083	0.3764331132848085	1.17971641023924	251.82033619453884
YDR236C	125	176	5.2728463364336354e-14	4.211686011226366e-13	2.363788696454748	498.6821848032014
YDR237W	86	80	0.004898576812716774	0.00902072214214991	1.5616997201735914	332.389653700288
YDR238C	25	15	1.0	1.0	1.0072963195119664	205.9679478442904
YDR239C	45	58	0.00010401736547110769	0.0002524066957064727	2.163821723396076	457.9055534219876
YDR240C	18	6	0.29935064046501925	0.3804564714506797	0.5596090663955369	138.83765365660116
YDR242W	29	8	0.07098997824653558	0.10250147248200504	0.46312474460320296	107.10333284276972
YDR243C	89	81	0.006889793764272381	0.012393870484307307	1.5279213835293874	325.2767886859586
YDR244W	45	46	0.012454656417261272	0.021156907883644327	1.7161344702796464	364.7722205279466
YDR245W	38	1	1.537210004016786e-05	4.248195450793146e-05	0.04417966313648976	9.154131013258462
YDR246W	166	153	0.00010931300718219027	0.0002648100692100995	1.5473527799732014	327.0820344808539
YDR246W-A	248	230	1.3662011055744758e-06	4.3992287559679795e-06	1.5569768379553244	329.76929799984515
YDR247W	60	109	5.090419025040437e-13	3.645703588170306e-12	3.049869411855676	637.9378842624042
YDR248C	144	140	3.984599715961213e-05	0.00010387775596778302	1.632193110320316	344.70038165106826
YDR249C	92	59	0.7197890844835226	0.809762720043963	1.0766391820870653	230.3297480783175
YDR251W	14	0	0.009014666071292258	0.01581927899551885	0.0	0.0
YDR252W	265	207	0.003921410788803976	0.007376512402101222	1.3113857744589752	277.8244349047636
YDR253C	152	166	5.772209300365818e-08	2.2597668949219753e-07	1.8334560201643246	389.8937116386505
YDR254W	103	65	0.7757173087009692	0.8623913091705536	1.0594540577391234	223.13194351804609
YDR255C	130	98	0.08981216275720016	0.12762781023391603	1.2655774270791373	269.13145176266283
YDR256C	74	84	5.502861767190478e-05	0.00013984515255462856	1.9056957396172336	405.2558539693216
YDR257C	78	62	0.10645058953030992	0.14891689136191008	1.3344523890970494	280.18593421565066
YDR258C	40	2	2.6191563778480627e-05	7.058466883319685e-05	0.08394135995933054	17.41517607452566
YDR259C	127	0	7.54155753170989e-18	9.05459235174605e-17	0.0	0.0
YDR260C	201	198	4.996209084543226e-07	1.7143913153465449e-06	1.653770076810691	349.94158266967827
YDR261C	20	1	0.004235688723152495	0.007937258340452915	0.08394135995933054	17.00052902675373
YDR262W	81	36	0.17017145672647643	0.22860454277831488	0.7461454218607159	156.73658473367215
YDR263C	83	41	0.3739030982637518	0.45976410479256713	0.8293001827307354	176.35488544846547
YDR264C	13	0	0.012559499828684009	0.021156907883644327	0.0	0.0
YDR265W	95	100	7.670616215625643e-05	0.00018973640368199172	1.7671865254595904	375.6054382477403
YDR266C	72	45	0.8748197424111224	0.9561171301038323	1.0492669994916317	228.0904310187891
YDR267C	105	64	0.9476658504265426	1.0	1.0232851499804103	215.5538774842641
YDR268W	66	78	4.2891748209991474e-05	0.00011134307735659774	1.984068508129631	420.9533977870239
YDR270W	18	11	1.0	1.0	1.0259499550584843	218.1734557921506
YDR272W	113	211	8.0286247867625645e-25	1.6790044054062365e-23	3.1348012303396002	660.7837202172843
YDR273W	51	44	0.08822859322682466	0.1255947127840269	1.4483999365531546	308.9519216699679
YDR275W	63	16	0.002512494226981774	0.004858558943971817	0.4263688124918376	89.25277739042585
YDR276C	29	0	7.361536597697963e-05	0.00018256229828961183	0.0	0.0
YDR277C	11	0	0.024572875691927686	0.03948550100706234	0.0	0.0
YDR279W	13	1	0.039500358052163356	0.060739721699997716	0.12914055378358544	27.462393034956357
YDR280W	116	66	0.8253036232018379	0.9087346615036893	0.955194785744106	206.20469251847643
YDR281C	100	184	1.9604034193437874e-21	3.267907265114818e-20	3.089042046503364	650.3964769201989
YDR282C	83	105	2.2736248197411488e-07	8.203021542240494e-07	2.123817541139688	446.2638870472904
YDR283C	8	0	0.069145930870397	0.09996436612258752	0.0	0.0
YDR284C	188	45	1.924557542446607e-08	8.078927318693749e-08	0.40184693597551846	86.8915927769283
YDR285W	41	13	0.061028765427904	0.0903181754955934	0.5323110631567302	110.50343866625758
YDR286C	256	379	3.6995927125558984e-31	1.3726682380586434e-29	2.4854512050458024	526.487200502435
YDR287W	120	159	1.7185453803225814e-11	1.0305896227565345e-10	2.224446038922259	469.13030113406825
YDR288W	127	226	6.005165435918614e-25	1.2650441912808774e-23	2.98751926784389	630.347740298628
YDR289C	46	5	8.874449715773767e-05	0.00021815996483277815	0.18248121730289246	37.9799052816507
YDR291W	29	24	0.29137339426418574	0.3710558880454677	1.389374233809609	285.6088876129634
YDR292C	65	73	0.00022119620106204595	0.0005133572850314069	1.8854520852403476	394.8759242542153
YDR293C	2	0	0.7184690589575973	0.8085940426741961	0.0	0.0
YDR294C	15	3	0.11668545975552891	0.16201305626606632	0.33576543983732215	66.93958304693307
YDR295C	64	34	0.663501033189587	0.7659161866465907	0.891876949567887	186.74427268595568
YDR296W	130	13	5.362313174110732e-12	3.445660677576628e-11	0.16788271991866108	35.70111094879168
YDR297W	66	5	2.551957394494168e-07	9.13842277443086e-07	0.1271838787262584	31.971144128870016
YDR298C	69	3	1.2249342486288235e-08	5.2966893713265894e-08	0.072992486921157	15.300476124078358
YDR299W	57	0	1.2697615037708658e-08	5.45769686710482e-08	0.0	0.0
YDR300C	72	63	0.03123465735371476	0.049498626189367206	1.4689737992882843	308.1054782012268
YDR301W	18	1	0.007985271771215259	0.014213338890826047	0.09326817773258948	18.7900583970241
YDR302W	130	201	2.239069237748024e-18	2.861530485841975e-17	2.5957251310500675	554.7403392860277
YDR303C	4	0	0.30455995543597236	0.3809317754920133	0.0	0.0
YDR304C	202	11	5.651297958816464e-22	9.84867107913742e-21	0.09142128312402335	19.345429579621893
YDR305C	116	183	2.321660628084681e-17	2.654447370201789e-16	2.648494633199567	558.4019918744947
YDR306C	28	1	0.000343119789873097	0.0007684119593302886	0.05995811425666467	12.310727914680042
YDR307W	52	8	0.00020759417666774163	0.0004833498421118146	0.2582811075671709	60.62452803047178
YDR308C	116	52	0.10323685838999545	0.14523365278886102	0.7525777099802047	160.03946289310042
YDR309C	5	0	0.20642165139460697	0.2704170654146662	0.0	0.0
YDR310C	16	1	0.01509807293429404	0.02513140881190305	0.10492669994916318	21.00065350122148
YDR311W	52	14	0.009879961304564979	0.01722329719992519	0.4519919382425491	94.30482139594336
YDR312W	102	62	0.9640475397882842	1.0	1.0204635916624496	217.00675284746205
YDR313C	138	161	5.046031003966374e-09	2.281424866651778e-08	1.9586317323843792	413.5164650125713
YDR314C	70	53	0.2196268365655481	0.28680152976577367	1.2711120222412908	266.5012509384207
YDR315C	120	319	1.401184009247692e-52	1.831411190268972e-50	4.462882304504406	941.2111071754864
YDR316W	40	17	0.30085408214280684	0.3809317754920133	0.7135015596543095	148.02899665824103
YDR317W	13	1	0.039500358052163356	0.060739721699997716	0.12914055378358544	27.462393034956357
YDR318W	111	77	0.340560110325659	0.42292403249468047	1.1645918408771982	245.4451378328256
YDR319C	167	194	1.6287976920239372e-10	8.787256591772666e-10	1.9502543511509127	412.2628289454168
YDR320C	56	34	1.0	1.0	1.0192879423632992	212.95399515088752
YDR320C-A	241	346	3.967323125376284e-27	1.0864797759066196e-25	2.4102664353467524	510.4373714913623
YDR321W	29	0	7.361536597697963e-05	0.00018256229828961183	0.0	0.0
YDR322C-A	230	173	0.023058936375808615	0.03743388484832533	1.262770023736016	268.53444323775386
YDR322W	83	30	0.023068281673181177	0.03743388484832533	0.6068050117541967	127.50396770065298
YDR323C	80	66	0.059830247028233	0.08873651416553095	1.3850324393289537	294.5341652914077
YDR324C	46	28	1.0	1.0	1.0218948168961979	212.6874695154997
YDR325W	40	7	0.0024506762421525863	0.004746998675857031	0.2937947598576569	71.4022218911493
YDR326C	4	1	0.7347165664707416	0.8225335748049902	0.4197067997966527	71.40222190817724
YDR328C	122	56	0.12318185359618689	0.17049791577176193	0.770609206184018	165.44417270186335
YDR329C	99	111	4.622895497353938e-06	1.3803879545837226e-05	1.8823214051486241	400.28518327169286
YDR330W	67	66	0.004484415033321401	0.008363434043840228	1.653770076810691	351.7609461390585
YDR331W	94	157	2.474085753414639e-16	2.4788270327330293e-15	2.803998619918062	593.7658453123599
YDR332W	94	9	3.684665285199765e-09	1.6884868569867607e-08	0.1607387743902074	37.580116794048216
YDR333C	70	41	1.0	1.0	0.9833130738093004	206.1613450925622
YDR334W	0	0	1.0	1.0		0.0
YDR335W	0	1	0.7933562525380489	0.8779279985272886		0.0
YDR336W	138	130	0.00019880430922496328	0.00046419958682613233	1.5815038832917347	336.3148132677575
YDR337W	113	47	0.045636638695628305	0.06915844773084542	0.6982732598386787	151.65073670489173
YDR338C	40	29	0.49485476351871505	0.5908054276512622	1.217149719410293	252.52005311247297
YDR339C	58	1	3.3022296489157594e-08	1.3355219909222596e-07	0.028945296537700185	6.051035754382808
YDR341C	16	0	0.0046733053673679754	0.00864741929463746	0.0	0.0
YDR342C	41	0	1.7486853147603357e-06	5.571572989023097e-06	0.0	0.0
YDR343C	0	0	1.0	1.0		0.0
YDR345C	1	0	1.0	1.0	0.0	0.0
YDR346C	13	0	0.012559499828684009	0.021156907883644327	0.0	0.0
YDR347W	123	107	0.004888818812379722	0.009014298489899257	1.4604431732761574	308.0660381815158
YDR348C	25	0	0.0002599781334289827	0.0005904953575632225	0.0	0.0
YDR349C	13	0	0.012559499828684009	0.021156907883644327	0.0	0.0
YDR350C	18	0	0.002439216637136621	0.0047343688424477575	0.0	0.0
YDR351W	13	2	0.09801120528859673	0.13845798123672803	0.2582811075671709	51.00158708026119
YDR352W	59	179	2.912261272300887e-33	1.25927929150394e-31	5.093390994142428	1071.0333285498596
YDR353W	69	21	0.008379485351601396	0.01486441093678582	0.5109474084480989	107.10333287062132
YDR354W	105	94	0.004859163322065095	0.008965366783829438	1.5029500640337277	319.60994567343545
YDR356W	15	0	0.006484434940392615	0.011715986598240004	0.0	0.0
YDR357C	122	165	2.531431129343111e-12	1.696766949283477e-11	2.2705449825064816	482.8428939812823
YDR358W	83	186	7.636037076778806e-27	2.0144426251630693e-25	3.762191072876019	800.048992321906
YDR359C	32	5	0.004724599580342102	0.008728622498056412	0.26231674987290793	54.092592378234855
YDR361C	122	73	1.0	1.0	1.0045441437755949	211.8846423025768
YDR362C	72	54	0.23375669382354147	0.3034615679862725	1.259120399389958	264.0904098583707
YDR363W	35	8	0.01726386354439606	0.028579297421940632	0.38373193124265387	91.80285672237405
YDR363W-A	67	6	5.128551751068835e-07	1.7545687757523423e-06	0.1503427342555174	36.75114362073619
YDR364C	65	66	0.0027141026440018192	0.005212254631532184	1.7046553099433277	357.01110952742323
YDR365C	63	0	2.0248881192875344e-09	9.58447043129433e-09	0.0	0.0
YDR366C	91	35	0.03360317064283321	0.05300379439575804	0.6457027689179272	137.31196517242773
YDR367W	253	217	9.017099196205727e-05	0.0002213287984523224	1.4399426965355513	305.0055542353249
YDR368W	200	154	0.01893927225983212	0.03118229452227155	1.2926969433736903	273.530899853441
YDR369C	63	93	1.4079348220508436e-08	6.006701158467657e-08	2.478268722608806	518.7817686456142
YDR370C	99	133	4.6554551026949334e-10	2.3883605972880073e-09	2.255394116078982	479.62098536421865
YDR371W	95	88	0.003361643004864016	0.0063910112135447785	1.5551241424044395	327.2601838437571
YDR372C	65	16	0.0016005304326572605	0.0032184092721020646	0.41324977210747343	86.54814777421684
YDR373W	183	214	1.226040040919704e-11	7.477154056552723e-11	1.963218691944998	415.21944265679167
YDR374C	123	176	2.1827450616679828e-14	1.8113949277997938e-13	2.402224285014988	506.7254459283184
YDR374W-A	200	177	0.0001394546354195275	0.0003320925914276202	1.4857620712801507	316.1590920252676
YDR375C	97	143	1.6446370112316918e-12	1.1259889823325548e-11	2.4749720565328386	526.3153469728223
YDR376W	48	50	0.006980672405051938	0.012549498906362519	1.7487783324860529	364.2970506704741
YDR377W	173	17	1.1085696211047919e-15	1.0266318665013942e-14	0.16497145887960915	36.93218374818266
YDR378C	109	245	4.998205253342281e-35	2.5437768506169435e-33	3.773510677070822	798.4066633253618
YDR379C-A	192	162	0.0012555491661750242	0.002584346189932915	1.4165104493137028	299.667356236505
YDR379W	43	3	3.077162778380767e-05	8.166480451531053e-05	0.11712747901301936	24.341666557788574
YDR380W	80	43	0.6524645095495065	0.7548427669320483	0.9023696195628033	191.89347134270864
YDR381C-A	8	0	0.069145930870397	0.09996436612258752	0.0	0.0
YDR381W	89	0	7.405371506586508e-13	5.231976846975309e-12	0.0	0.0
YDR382W	2	0	0.7184690589575973	0.8085940426741961	0.0	0.0
YDR383C	125	322	1.1124619585191635e-51	1.3612273879667467e-49	4.324658865104709	912.3617244380866
YDR384C	84	36	0.11740134365739825	0.1629676870320293	0.719497371079976	151.20470527990688
YDR385W	4	0	0.30455995543597236	0.3809317754920133	0.0	0.0
YDR386W	62	54	0.05027468281675788	0.07543169863792709	1.462204334775435	306.00952248056973
YDR387C	81	98	2.1229554304452417e-06	6.664365000267786e-06	2.0311736483986156	426.67181400016784
YDR388W	52	2	6.757758692878812e-07	2.2754022390366537e-06	0.06457027689179272	13.472117340713218
YDR389W	13	0	0.012559499828684009	0.021156907883644327	0.0	0.0
YDR390C	63	12	0.00021573604666232622	0.0005014947471119798	0.3197766093688782	66.93958303715146
YDR391C	2	2	0.9943837279875063	1.0	1.6788271991866108	357.0111094920211
YDR392W	127	127	3.948209992856449e-05	0.0001030692495184632	1.6788271991866108	357.0111095032771
YDR393W	80	0	1.139037647241233e-11	7.013496262617056e-11	0.0	0.0
YDR394W	59	5	2.0038479280320348e-06	6.304228355641264e-06	0.14227349145649243	35.701110943600945
YDR395W	8	0	0.069145930870397	0.09996436612258752	0.0	0.0
YDR397C	119	166	4.4869292200488477e-13	3.225947417767366e-12	2.341893403907373	501.0155905819008
YDR398W	41	7	0.0018769277232947806	0.003738902437363451	0.28662903400747014	68.00211608902495
YDR399W	105	59	0.781138390370744	0.8675795448092214	0.9433409976381907	204.00634819928604
YDR400W	111	212	1.29993222811242e-25	3.0144799370461805e-24	3.2064087047528056	685.0753722293555
YDR402C	42	8	0.0029573257051351276	0.005661644517387522	0.31977660936887825	74.7232554812138
YDR403W	35	32	0.1011973848128326	0.14262436230941353	1.5349277249706155	317.34320848160945
YDR404C	153	135	0.0010068921017410625	0.0020904824827122203	1.4813181169293623	315.28253829172905
YDR405W	138	30	2.7643295042409447e-07	9.813369740055355e-07	0.3649624346057849	77.6111107468187
YDR406W	20	0	0.001280069640572093	0.002609599611106029	0.0	0.0
YDR407C	13	0	0.012559499828684009	0.021156907883644327	0.0	0.0
YDR408C	119	251	1.3307080208069528e-33	6.073731609254592e-32	3.541055689040666	753.0234326067299
YDR409W	59	4	7.275755018660625e-07	2.427080458951117e-06	0.11381879316519394	23.80074063793444
YDR410C	180	48	5.344614118819908e-07	1.823064993910634e-06	0.44768725311642954	97.18635754349876
YDR411C	77	17	0.00017604014458170411	0.0004149208489710575	0.3706501608593815	77.8101136257186
YDR412W	200	56	4.4557428800312897e-07	1.5427439676736874e-06	0.47007161577225104	101.7481661957946
YDR414C	97	109	5.302345439077491e-06	1.571844774233745e-05	1.8865171619725831	401.1774323215543
YDR415C	97	108	7.711560345891977e-06	2.2409895679244445e-05	1.8692096650737522	397.4969054332451
YDR416W	35	18	0.7152058637001095	0.8085940426741961	0.8633968452959713	193.8060308629515
YDR418W	25	0	0.0002599781334289827	0.0005904953575632225	0.0	0.0
YDR419W	20	4	0.05985201503183699	0.08873651416553095	0.33576543983732215	71.40222190565916
YDR420W	0	0	1.0	1.0		0.0
YDR421W	57	9	0.0001169235918722187	0.00028229537231617535	0.2650779788189385	61.55363957340019
YDR422C	52	14	0.009879961304564979	0.01722329719992519	0.4519919382425491	94.30482139594336
YDR423C	138	74	0.5100268860785886	0.6065270103056168	0.9002406720276028	190.06346840189357
YDR424C	254	329	2.186842050043109e-21	3.634834864103445e-20	2.1745438918598223	460.61433354412543
YDR425W	122	21	3.539411892469397e-08	1.4244819384297737e-07	0.28897845231900676	60.95311626541085
YDR427W	138	94	0.3492748094414997	0.43225294364064226	1.1435489617647927	243.1814803968096
YDR428C	139	135	5.712625040165802e-05	0.00014464008897475768	1.630515625109298	346.810792120902
YDR429C	144	184	3.139626547781565e-12	2.0898139208671042e-11	2.145168087849558	456.1808621383411
YDR430C	38	5	0.0008781087245961246	0.00184306688874172	0.22089831568244878	45.77065508489471
YDR432W	49	4	1.4194092067790908e-05	3.939682600476135e-05	0.13704711830094782	28.56088876617285
YDR434W	35	44	0.0011185980737356805	0.002313217375783495	2.1105256218345962	436.3469116672511
YDR435C	89	118	7.415978943643926e-09	3.288303385111505e-08	2.225860780944046	468.0812326487304
YDR436W	13	0	0.012559499828684009	0.021156907883644327	0.0	0.0
YDR437W	194	177	4.498594689240701e-05	0.00011659043739442663	1.531713475546547	325.8870640705131
YDR438W	105	132	7.50394452983269e-09	3.3247446063996763e-08	2.1105256218345962	448.8139661766184
YDR439W	49	41	0.13245514806966588	0.1821931491386387	1.404732962584715	292.7491099134878
YDR440W	29	1	0.00025114018197930696	0.0005758800584381955	0.05789059307540037	11.900370316400709
YDR441C	177	589	3.525790730878114e-113	1.5597555764061563e-110	5.586605764524936	1181.3457501468697
YDR443C	16	3	0.08837027178967696	0.12567196663264893	0.31478009984748956	63.001960503664456
YDR444W	27	6	0.03623857097919067	0.0562656646061894	0.37307271093035793	89.25277737491078
YDR446W	100	26	0.00015521673198919025	0.00036764885735989834	0.43649507178851876	91.903849999281
YDR447C	145	3	1.4308247997917099e-18	1.8533048251356136e-17	0.034734355845240227	7.3358447175151
YDR448W	130	91	0.2657630950087311	0.3403258871955494	1.1751790394306274	252.65401589034644
YDR449C	97	55	0.835099623835881	0.9177637945117814	0.9519123294357071	200.3633778227148
YDR450W	138	0	2.7321955896649185e-19	3.8417742875704024e-18	0.0	0.0
YDR451C	35	4	0.0008681985116919419	0.0018289412603444532	0.19186596562132693	39.66790106322407
YDR452W	41	4	0.00015036326272964195	0.0003567405626890144	0.16378801943284008	34.00105805142193
YDR453C	138	106	0.056366887593446595	0.08404614222191117	1.2895339356071067	274.2259246871256
YDR454C	128	58	0.09740073783000404	0.1378665132316892	0.7607185746314331	163.284150856186
YDR456W	69	19	0.0032565103689196255	0.006197283630594562	0.4622857505006609	103.48148099575826
YDR457W	0	0	1.0	1.0		0.0
YDR458C	69	8	1.843463090020488e-06	5.844408065439816e-06	0.19464663178975197	46.56666644598834
YDR459C	103	111	1.5105152748457388e-05	4.180449155744872e-05	1.8092215447545028	381.04070351185896
YDR460W	111	93	0.017955535164278134	0.029656026056795966	1.4065849506698629	296.4467249856361
YDR461C-A	117	22	2.550957963696587e-07	9.13842277443086e-07	0.31567690924876446	66.56139331611158
YDR461W	186	141	0.03506164793534163	0.054600470424086035	1.2726593284156567	269.1901949131989
YDR462W	217	78	0.000140625843586682	0.00033474305731250335	0.6034494080025605	129.3755855620344
YDR463W	33	0	2.1027864684716936e-05	5.7232015997069145e-05	0.0	0.0
YDR464W	10	1	0.10423084775189055	0.1460959311287162	0.16788271991866108	35.7011109492021
YDR465C	69	111	2.487280322894216e-11	1.4716408577124111e-10	2.7007220160828087	574.3222195285613
YDR466W	28	17	1.0	1.0	1.0192879423632992	209.28237458458443
YDR468C	81	4	1.0175570703105872e-09	5.0145421691141275e-09	0.08290504687341288	17.41517608210896
YDR469W	319	99	1.0747816936327151e-08	4.6684815106357594e-08	0.5210153376786034	111.56597172102856
YDR470C	109	37	0.0036229919802162757	0.00684488399416025	0.5698771226596752	120.0855550650127
YDR471W	175	41	3.68210628676836e-08	1.4770326480040245e-07	0.3933252295237202	83.6426028209767
YDR472W	111	5	3.9578547311860893e-13	2.892201087554155e-12	0.07562284681020769	16.081581514788972
YDR473C	40	30	0.40507884785812753	0.4940845077480575	1.259120399389958	261.2276411178849
YDR475C	5	1	0.5323549514089532	0.6302127059598374	0.33576543983732215	59.50185158879033
YDR476C	75	97	3.5586165490678136e-07	1.248664049645454e-06	2.171283177614683	461.73436832858266
YDR477W	54	31	0.9588095287421006	1.0	0.9637711699034247	201.2244435595429
YDR478W	202	194	2.0730230536497246e-06	6.5111718085961585e-06	1.61233899327823	341.18303079386874
YDR479C	70	52	0.26475289413738967	0.33933449836954044	1.247128776538625	261.4729254682961
YDR480W	65	15	0.0008990798016203072	0.0018850192997150518	0.3874216613507563	81.13888853695424
YDR481C	38	2	4.823151337965942e-05	0.00012444119939274175	0.08835932627297952	18.30826202651693
YDR482C	200	277	1.1586070688493415e-20	1.810638383954501e-19	2.325175670873456	492.000384788194
YDR483W	48	3	6.843693843040496e-06	1.9978722482906544e-05	0.10492669994916316	21.857823031344857
YDR484W	74	52	0.41088104457628827	0.5002067924128353	1.17971641023924	250.87267151415523
YDR485C	60	26	0.2115446851482233	0.2767501101654759	0.7274917863141979	152.1686696440651
YDR486C	181	29	3.033569792443808e-12	2.0215596612218236e-11	0.2689833634055896	56.8863855966973
YDR487C	266	105	0.00039700669100367067	0.0008835857120596401	0.6626949470473462	140.39762736253044
YDR488C	418	378	3.848575357174061e-09	1.7607921144875118e-08	1.5181738786902843	322.07684825947183
YDR489W	183	241	1.4918453733987034e-16	1.5542758591333231e-15	2.2109145082184325	467.6069423899753
YDR490C	48	11	0.0046127483834451964	0.008582308622838345	0.3847312331469316	80.14535111789235
YDR492W	81	9	1.5072385159651436e-07	5.574359296022856e-07	0.18653635546517897	43.53794020084866
YDR493W	141	201	3.83456831747385e-16	3.744075109302565e-15	2.3932217520319767	511.462724158694
YDR494W	119	56	0.16768799336144824	0.22553172353173265	0.7900363290289933	171.0053213217348
YDR495C	18	1	0.007985271771215259	0.014213338890826047	0.09326817773258948	18.7900583970241
YDR496C	58	1	3.3022296489157594e-08	1.3355219909222596e-07	0.028945296537700185	6.051035754382808
YDR497C	23	0	0.0004905877865484025	0.0010646680605433444	0.0	0.0
YDR498C	89	55	0.897842258039146	0.9770086709523421	1.0374774826434112	218.1734558751005
YDR499W	44	41	0.049220058548763525	0.07404252072036073	1.564361708332978	325.27678879771105
YDR500C	2	0	0.7184690589575973	0.8085940426741961	0.0	0.0
YDR501W	32	181	1.965631055240105e-46	1.8531711801124332e-44	9.495866345399268	1958.1518436084395
YDR502C	75	0	5.2128936676939467e-11	2.9594621404647467e-10	0.0	0.0
YDR503C	100	77	0.10514730482992089	0.14727280810445081	1.2926969433736903	275.7115499691106
YDR504C	220	248	3.4358763899913242e-12	2.260838114283765e-11	1.8924961154467248	400.6278514897816
YDR505C	30	0	5.377840225685401e-05	0.00013697058962762067	0.0	0.0
YDR506C	54	18	0.04122381291486679	0.06298569289941523	0.559609066395537	123.331110564497
YDR507C	4	0	0.30455995543597236	0.3809317754920133	0.0	0.0
YDR508C	13	0	0.012559499828684009	0.021156907883644327	0.0	0.0
YDR510W	75	24	0.009641035353681415	0.016827190992115878	0.5372247037397154	112.7403504100854
YDR511W	133	54	0.020645632792787184	0.03380781155789268	0.6816290883915562	143.8701486340563
YDR512C	433	424	2.509817304866539e-13	1.8745401714659047e-12	1.643932407517605	349.60765320897264
YDR513W	428	426	4.285403540347679e-14	3.456571635419285e-13	1.6709822122745237	354.5145283877913
YDR514C	88	43	0.3291348569338229	0.40997499723335834	0.8203360177843666	174.44861029798668
YDR515W	130	24	3.879634834817191e-08	1.5526638785688006e-07	0.30993732908060506	65.40661548935184
YDR516C	75	109	1.2893524242074938e-09	6.2574394865968754e-09	2.4398955294845406	512.0290914473956
YDR517W	72	81	9.265574783068387e-05	0.00022694344368580192	1.8886805990849371	401.02617781529466
YDR518W	65	52	0.134762389313038	0.18522845894983084	1.3430617593492886	281.2814802936855
YDR519W	200	195	9.827621739455416e-07	3.213112713110182e-06	1.6368565192069455	346.3540615224214
YDR520C	33	15	0.4704971477703649	0.5637143951723684	0.7631032723575503	157.50490128049915
YDR522C	88	81	0.005614605769082388	0.010270228300888298	1.5452841265240393	328.9315839745215
YDR523C	70	83	2.2018197079914046e-05	5.9757740163560966e-05	1.990609393321267	417.35101565524894
YDR524C	48	55	0.0010760438381308482	0.0022276199111196933	1.923656165734658	408.0126965732593
YDR524C-B	56	0	1.725116126474859e-08	7.27356513442589e-08	0.0	0.0
YDR524W-C	239	308	6.572316303105818e-20	9.628245341060829e-19	2.1635095286588957	458.1642572506137
YDR525W-A	95	0	1.2006887529257528e-13	9.231498687267385e-13	0.0	0.0
YDR527W	30	13	0.4210689579806619	0.5099110501888369	0.7274917863141979	149.71433627246205
YDR528W	35	0	1.1268254435246907e-05	3.17977091546148e-05	0.0	0.0
YDR529C	144	4	6.40840431414125e-18	7.791698353197956e-17	0.04663408886629474	9.91697526392079
YDR530C	127	111	0.003702776477434432	0.006981858203844399	1.467321410312707	312.3847208098113
YDR531W	43	0	9.419498201673069e-07	3.0937483813718917e-06	0.0	0.0
YDR532C	127	137	1.3691134458368217e-06	4.403675294746958e-06	1.8110183172328005	382.1134532204728
YDR533C	74	74	0.001921820512541174	0.003821711537906049	1.6788271991866106	357.0111094398271
YDR534C	0	0	1.0	1.0		0.0
YDR536W	2	1	1.0	1.0	0.8394135995933054	178.50555474601055
YDR538W	80	51	0.772829769177706	0.8603453353737877	1.0702523394814643	227.59458233658717
YDR539W	4	0	0.30455995543597236	0.3809317754920133	0.0	0.0
YDR540C	13	0	0.012559499828684009	0.021156907883644327	0.0	0.0
YDR541C	14	2	0.07265659436918297	0.10475008127780679	0.23983245702665867	47.60148126560281
YDR542W	25	5	0.03146055086559904	0.04980171429343795	0.33576543983732215	71.40222192742394
YDR545W	78	38	0.3565559920321898	0.4401273900358711	0.8178901739627077	171.72686287378005
YEL001C	2	0	0.7184690589575973	0.8085940426741961	0.0	0.0
YEL002C	108	51	0.19777862644166266	0.26177787817399356	0.7927795107270106	168.5885795246075
YEL003W	370	387	5.664532330758976e-15	4.9209555036548144e-14	1.7559625029330226	372.4078150677928
YEL004W	136	207	1.952036736999342e-18	2.5002590811766623e-17	2.55527375170315	539.4255451243083
YEL005C	105	78	0.16028339497874602	0.21638258322130713	1.247128776538625	266.07431746402875
YEL006W	75	0	5.2128936676939467e-11	2.9594621404647467e-10	0.0	0.0
YEL007W	5	0	0.20642165139460697	0.2704170654146662	0.0	0.0
YEL009C	0	0	1.0	1.0		0.0
YEL011W	4	0	0.30455995543597236	0.3809317754920133	0.0	0.0
YEL012W	47	5	6.645595680967602e-05	0.00016711333957693342	0.17859863821134156	37.18865725810839
YEL013W	10	0	0.03453967007361515	0.05384593184965051	0.0	0.0
YEL015W	36	1	2.8538519032109986e-05	7.655869564223551e-05	0.04663408886629474	9.6489489055467
YEL016C	67	107	7.401744165770623e-11	4.132760261878335e-10	2.6811120942233932	561.7674812366255
YEL017C-A	56	0	1.725116126474859e-08	7.27356513442589e-08	0.0	0.0
YEL017W	65	5	3.4275626039010734e-07	1.203413463677355e-06	0.12914055378358544	27.04629618631296
YEL018W	91	41	0.16173542704942495	0.218189172170125	0.7563946721610004	159.102777119321
YEL019C	194	201	3.402937688105688e-08	1.3723909287724973e-07	1.7394034383325194	369.8268929222482
YEL020C	25	7	0.1042080841194808	0.1460959311287162	0.47007161577225104	109.84957215757822
YEL020W-A	55	1	8.265310162207808e-08	3.1396168258161893e-07	0.030524130894302014	6.375198384253549
YEL021W	145	214	4.144098381677841e-18	5.092459357484885e-17	2.477717383627136	523.2902565896203
YEL022W	8	0	0.069145930870397	0.09996436612258752	0.0	0.0
YEL023C	35	22	0.9515154524449431	1.0	1.0552628109172981	224.40698311756177
YEL024W	47	0	2.741188932584021e-07	9.737231347307414e-07	0.0	0.0
YEL025C	13	4	0.35460594801878376	0.4380964139755157	0.5165622151343418	109.84957215098684
YEL026W	131	2	2.838950218193612e-17	3.220276667619618e-16	0.025630949605902453	5.409259236185916
YEL027W	2	0	0.7184690589575973	0.8085940426741961	0.0	0.0
YEL029C	18	1	0.007985271771215259	0.014213338890826047	0.09326817773258948	19.833950525826324
YEL030W	43	57	7.38300699015777e-05	0.00018301583276033337	2.225422101247368	470.60555337802987
YEL031W	2	0	0.7184690589575973	0.8085940426741961	0.0	0.0
YEL032W	18	4	0.1017421071751126	0.14320089534118272	0.37307271093035793	79.33580211136632
YEL034W	150	3	3.1858591837328236e-19	4.457877412566294e-18	0.033576543983732214	7.140222189840421
YEL035C	334	77	9.600664157351477e-15	8.21628267394767e-14	0.3870350129861348	83.12497475671854
YEL036C	105	3	2.394348805630464e-13	1.797637073261201e-12	0.04796649140533173	10.200317412728085
YEL037C	86	0	1.8405672728763335e-12	1.2467729548070428e-11	0.0	0.0
YEL038W	169	109	0.558040908272012	0.6567000743753512	1.082793874031601	228.90712317953108
YEL039C	195	53	2.883179394740635e-07	1.0160027389187128e-06	0.45629662336866855	96.53871841894984
YEL040W	60	11	0.00023176623821496097	0.0005346520802142963	0.30778498651754527	64.37905253806035
YEL041W	72	79	0.00019612165283987775	0.0004584941567000557	1.8420465102186423	396.6790104762213
YEL042W	66	5	2.551957394494168e-07	9.13842277443086e-07	0.1271838787262584	26.642620125438764
YEL043W	38	0	4.432566276319658e-06	1.3290765722165982e-05	0.0	0.0
YEL044W	211	64	1.9574753004101326e-06	6.178617152941094e-06	0.5092177286632373	107.77693874213205
YEL046C	142	3	3.524196178519996e-18	4.386937710534307e-17	0.035468180264505864	7.4897435574971825
YEL047C	81	23	0.001892378433989097	0.0037657676034156735	0.47670401952212405	100.1372624672604
YEL048C	138	27	4.065652323964467e-08	1.6214678581913763e-07	0.3284661911452064	69.84999967949689
YEL049W	29	1	0.00025114018197930696	0.0005758800584381955	0.05789059307540037	11.900370316400709
YEL050C	28	0	0.0001008240797279499	0.00024507154797778524	0.0	0.0
YEL051W	167	17	6.074807599028135e-15	5.2694145553560786e-14	0.17089857716270887	36.12612418789745
YEL052W	72	50	0.4587876944643241	0.5509906453271897	1.1658522216573686	247.924381673592
YEL053C	67	23	0.02777126594157015	0.044278500257823664	0.57631381464615	120.75375763842494
YEL054C	48	1	7.064450389342795e-07	2.362072917971536e-06	0.034975566649721054	7.285941010448286
YEL055C	42	3	4.1551821664940516e-05	0.000108079840070137	0.11991622851332934	24.907751828196066
YEL056W	59	36	0.993785116507733	1.0	1.0243691384867455	214.20666573415505
YEL057C	116	27	7.641183552033909e-06	2.2227843504171478e-05	0.3907615032589525	82.38717912800728
YEL058W	72	93	6.532180642014981e-07	2.204096980071662e-06	2.1684851322827052	461.1393498524233
YEL059C-A	225	243	9.130764550991753e-11	5.063744159378358e-10	1.8131333751215397	383.8659275128528
YEL060C	6	0	0.14197837847022843	0.19339593902943716	0.0	0.0
YEL061C	18	0	0.002439216637136621	0.0047343688424477575	0.0	0.0
YEL062W	55	66	0.0001326534597430069	0.0003180033543068081	2.014592639023933	427.13829173721473
YEL063C	10	0	0.03453967007361515	0.05384593184965051	0.0	0.0
YEL064C	84	88	0.00024041394381628945	0.0005539345316055612	1.7587713515288304	373.8116324705194
YEL065W	64	0	1.4917841359675514e-09	7.179289176526684e-09	0.0	0.0
YEL066W	124	0	1.865121447592873e-17	2.162563194577946e-16	0.0	0.0
YEL067C	124	0	1.865121447592873e-17	2.162563194577946e-16	0.0	0.0
YEL069C	42	4	0.00011207669280927063	0.00027127654054971185	0.15988830468443913	33.21033577430248
YEL070W	63	50	0.15466522501886737	0.20953585608563163	1.3324025390369927	278.9149294159297
YEL071W	8	3	0.7054790123699093	0.8085940426741961	0.6295601996949791	119.00370320020336
YEL072W	70	17	0.0009005863898786925	0.0018874899155219972	0.4077151769453197	90.50985878922413
YEL073C	2	0	0.7184690589575973	0.8085940426741961	0.0	0.0
YEL075C	127	75	1.0	1.0	0.9914333853464236	210.8333323739293
YEL077C	25	24	0.12395981784088579	0.17145091688382255	1.6116741112191464	329.5487165285418
YER001W	43	1	3.287027523732334e-06	9.99666593811986e-06	0.03904249300433978	8.113888852596192
YER002W	72	9	1.8987581172547165e-06	6.009773215372524e-06	0.20985339989832635	49.58487631456581
YER003C	60	45	0.28454530482169244	0.3630035599000784	1.2591203993899578	269.22149238864034
YER004W	105	39	0.014043994287778057	0.023512958121983	0.6235643882693125	131.3531440842736
YER005W	57	46	0.15090901698697679	0.2050266375365234	1.3548430028523524	289.3021059374418
YER006W	77	4	3.3684056035095125e-09	1.550976831527879e-08	0.08721180255514861	18.308262028377168
YER007C-A	18	0	0.002439216637136621	0.0047343688424477575	0.0	0.0
YER007W	75	137	3.7688039783470106e-16	3.692400626826858e-15	3.066657683847542	643.5595003418935
YER008C	16	0	0.0046733053673679754	0.00864741929463746	0.0	0.0
YER009W	159	197	3.1501613023773994e-12	2.0944020404592395e-11	2.0800563411305806	439.5699286993458
YER010C	53	58	0.001618794428871265	0.003251724331274413	1.837207123638178	390.0676936407218
YER011W	26	3	0.0049156907513311175	0.009040657982380958	0.19371083067537817	39.66790105667992
YER012W	40	5	0.0004972000413367856	0.001077797752630175	0.20985339989832635	43.5379402040091
YER013W	20	9	0.6107900019882193	0.7104881273127527	0.7554722396339749	178.50555474601052
YER014C-A	116	5	8.89706636833747e-14	6.952041940802826e-13	0.07236324134425046	18.30826202155629
YER014W	116	5	8.89706636833747e-14	6.952041940802826e-13	0.07236324134425046	18.30826202155629
YER015W	29	23	0.375873481725184	0.4617920088445916	1.3314836407342083	273.708517291726
YER016W	10	0	0.03453967007361515	0.05384593184965051	0.0	0.0
YER017C	83	47	0.8520170825120402	0.93403550162538	0.9506611850815747	206.4642560154012
YER018C	208	123	0.9944197876243062	1.0	0.9927680072113131	211.8152037232921
YER019C-A	200	113	0.6960734589164266	0.7998238685770968	0.9485373675404352	202.4839128522709
YER019W	147	84	0.8137448287460516	0.8978984094624987	0.9593298281066347	204.00634831698773
YER020W	36	55	8.60086504227719e-06	2.4793771858714847e-05	2.564874887646211	540.3411386949288
YER021W	25	5	0.03146055086559904	0.04980171429343795	0.33576543983732215	82.38717910423186
YER022W	44	7	0.0008364452748124547	0.0017711328333749731	0.26708614532514263	63.46864169067396
YER023W	141	115	0.014400031745771822	0.02408801121871255	1.369256226286952	289.1287155168187
YER024W	25	11	0.5040986810296442	0.6003461409404605	0.7386839676421088	157.08488818229324
YER025W	35	0	1.1268254435246907e-05	3.17977091546148e-05	0.0	0.0
YER026C	20	0	0.001280069640572093	0.002609599611106029	0.0	0.0
YER027C	54	50	0.03041104598711106	0.04824660013017261	1.5544696288764916	324.5555542559477
YER028C	75	5	1.781938642043472e-08	7.485704258869252e-08	0.11192181327910738	28.185087592975396
YER029C	141	42	7.9642012394029e-05	0.00019666003146331503	0.5000761869917564	105.59483523045238
YER030W	144	29	3.4944746769397896e-08	1.4083198225004014e-07	0.3380971442806369	71.40222191415033
YER031C	75	4	6.127043855219526e-09	2.7528616571380856e-08	0.0895374506232859	19.040592508175774
YER032W	29	0	7.361536597697963e-05	0.00018256229828961183	0.0	0.0
YER033C	27	2	0.0013913757340832736	0.0028225050605689265	0.12435757031011932	25.500793540130594
YER034W	217	144	0.34152865491745	0.42385224307946806	1.1140604455431888	235.8238521797161
YER035W	222	129	0.8661177713961372	0.9480478308525285	0.9755347238516792	206.5221216775201
YER036C	75	0	5.2128936676939467e-11	2.9594621404647467e-10	0.0	0.0
YER037W	114	12	2.0002245263052064e-10	1.0690791125261376e-09	0.17671865254595903	37.253333175776014
YER038C	120	56	0.15159317276279158	0.2057131516184083	0.7834526929537516	168.17878715375423
YER039C	189	247	1.1010087758755209e-16	1.1660960350018638e-15	2.194022847614248	464.11444246529845
YER039C-A	280	234	0.00014657909224053016	0.0003480496942507386	1.4030198736059531	298.5680097214154
YER040W	15	15	0.21273945073536007	0.27818658053184536	1.6788271991866106	334.69791528000866
YER041W	47	47	0.014964856254675677	0.024945764730620237	1.6788271991866106	357.0111094360096
YER042W	94	41	0.11344137489309632	0.15788996781466527	0.7322544166665003	155.7176116166579
YER043C	57	12	0.0009673724575852756	0.002012792693043748	0.35343730509191806	73.86436749308363
YER044C	88	0	1.003047370715619e-12	6.9668181509487016e-12	0.0	0.0
YER044C-A	116	93	0.03834884843140437	0.05942808793981074	1.3459562890030585	286.2244240275692
YER045C	32	22	0.7057588785403388	0.8085940426741961	1.1541936994407949	238.0074063762948
YER046W	97	66	0.4511688196156167	0.5429319693679455	1.1422947953228484	246.59530241422712
YER047C	28	11	0.3112475197800848	0.3887889848512745	0.6595392568233114	135.41800706648385
YER048C	2	0	0.7184690589575973	0.8085940426741961	0.0	0.0
YER048W-A	57	0	1.2697615037708658e-08	5.45769686710482e-08	0.0	0.0
YER049W	51	12	0.004105128238520253	0.007707669768112952	0.3950181645144967	82.38717912129262
YER050C	242	23	9.673070068652836e-22	1.6556495822863827e-20	0.15955795694748778	33.79117497885516
YER051W	88	144	1.1312146442828726e-14	9.609476247076515e-14	2.7471717804871814	588.2569416219882
YER052C	40	7	0.0024506762421525863	0.004746998675857031	0.2937947598576569	69.66070429102466
YER053C	31	8	0.044876329672573496	0.0681139540635973	0.43324572882235113	100.40937454439138
YER053C-A	47	2	3.0978648567519573e-06	9.456380462410035e-06	0.07143945528453663	14.875462897197584
YER054C	35	0	1.1268254435246907e-05	3.17977091546148e-05	0.0	0.0
YER055C	13	6	0.7786284416946743	0.8654604113231682	0.7748433227015127	192.23675121121016
YER056C	28	0	0.0001008240797279499	0.00024507154797778524	0.0	0.0
YER056C-A	65	1	3.897978767612488e-09	1.7805620248244176e-08	0.02582811075671709	5.4092592350641295
YER057C	141	109	0.04719206180638707	0.07129013592028685	1.2978167710024153	274.04373901153326
YER058W	150	90	1.0	1.0	1.0072963195119664	216.58673974011364
YER059W	52	24	0.35863165263924734	0.4425945567228136	0.7748433227015127	161.6654080995095
YER060W	55	72	9.869487439632723e-06	2.8294826652705774e-05	2.197737424389745	459.0142838009899
YER060W-A	150	69	0.08691588421133262	0.12394080091727595	0.7722605116258409	165.5018388355364
YER061C	94	12	5.4445434455132536e-08	2.135850569928153e-07	0.21431836585360986	45.09614015591256
YER062C	130	200	3.739468173178862e-18	4.6448556077649315e-17	2.5828110756717093	551.9940999925775
YER063W	62	9	3.0146689231707107e-05	8.015423475337381e-05	0.24370072246257252	56.66843008302325
YER064C	1	0	1.0	1.0	0.0	0.0
YER065C	0	0	1.0	1.0		0.0
YER066W	8	0	0.069145930870397	0.09996436612258752	0.0	0.0
YER067W	59	43	0.3651421175986427	0.4498569662188933	1.2235520265258348	255.8579618632364
YER068W	138	0	2.7321955896649185e-19	3.8417742875704024e-18	0.0	0.0
YER069W	18	2	0.021687523772516155	0.03533642714707954	0.18653635546517897	37.5801167940482
YER070W	58	0	9.34736386522478e-09	4.09107226704016e-08	0.0	0.0
YER071C	194	107	0.562221112083757	0.6609126637033174	0.9259510840874605	195.89840371126263
YER072W	88	0	1.003047370715619e-12	6.9668181509487016e-12	0.0	0.0
YER073W	52	12	0.003240670854969323	0.006175314144111523	0.38742166135075634	80.83270404975475
YER074W	155	12	1.530520096540165e-15	1.390524656430093e-14	0.12997371864670534	27.639569766555745
YER074W-A	117	0	1.5444195088261423e-16	1.603241262682156e-15	0.0	0.0
YER075C	8	4	1.0	1.0	0.8394135995933054	178.50555473360723
YER076C	23	13	1.0	1.0	0.9489023299750408	193.38101768170588
YER077C	43	1	3.287027523732334e-06	9.99666593811986e-06	0.03904249300433978	8.113888852596192
YER078C	114	19	6.474617917547022e-08	2.5193185144663687e-07	0.27980453319776843	62.08888862208761
YER078W-A	447	5133	0.0	0.0	19.27834454904893	4091.283562579119
YER079W	281	25	9.769301972808232e-26	2.302592444492629e-24	0.14936185046144226	31.64992106082391
YER080W	0	1	0.7933562525380489	0.8779279985272886		0.0
YER081W	109	23	3.5081597680730256e-06	1.064666323281687e-05	0.354247941112771	74.64777747106321
YER082C	99	11	5.612900997408736e-09	2.5277833700937855e-08	0.18653635546517897	39.66790104626293
YER083C	113	91	0.03780144673121039	0.05862894286709573	1.3519758860706332	288.1142286841393
YER085C	150	144	4.698969713996403e-05	0.00012161914862823274	1.6116741112191462	340.4609256676781
YER086W	138	62	0.07543612080595001	0.10848540403976456	0.7542556981852888	160.39629558758574
YER087C-B	170	283	3.1481241818909164e-28	9.190285365509979e-27	2.794753513940063	590.8429474653558
YER087W	95	66	0.3789718875392839	0.46539981320487334	1.1663431068033294	245.44513788281773
YER088C	0	0	1.0	1.0		0.0
YER089C	21	0	0.0009289018485129956	0.0019355487430428398	0.0	0.0
YER090W	72	38	0.613410582415078	0.7133921657167065	0.8860476884596	188.42253001147216
YER091C	20	2	0.011800586618404302	0.02031283257780399	0.16788271991866108	35.7011109492021
YER092W	200	65	2.1810750390239793e-05	5.927865098973017e-05	0.5456188397356485	115.45135384080712
YER093C	14	5	0.4499946954881142	0.5417983595516997	0.5995811425666467	119.00370321237324
YER093C-A	127	167	7.71273452646244e-12	4.858262460206516e-11	2.20759167137137	472.2666644399111
YER094C	103	37	0.009893352659386661	0.017241415498222026	0.6030738482515009	127.01356784658748
YER095W	97	44	0.15662921791273474	0.21189711414164608	0.7615298635485657	161.94318368394536
YER096W	29	0	7.361536597697963e-05	0.00018256229828961183	0.0	0.0
YER098W	23	0	0.0004905877865484025	0.0010646680605433444	0.0	0.0
YER099C	103	66	0.7011732956809882	0.805201202767844	1.0757533509351096	226.5647426362144
YER100W	161	240	1.7944106211220725e-20	2.75190812855281e-19	2.502599551582525	528.9053475029125
YER101C	83	40	0.3126733284449774	0.39048519259219655	0.8090733490055956	170.00529028481094
YER102W	14	0	0.009014666071292258	0.01581927899551885	0.0	0.0
YER103W	0	0	1.0	1.0		0.0
YER104W	138	200	1.6218033249060927e-16	1.6715037493790213e-15	2.4330828973718996	519.9944419942224
YER105C	8	2	0.4201747963589628	0.5093645138828826	0.4197067997966527	89.25277735773496
YER106W	172	30	6.44688435961531e-11	3.6313449512387503e-10	0.29281869753254836	62.26937956057974
YER107C	117	9	4.714627329953248e-12	3.043077640242551e-11	0.12914055378358544	30.25517877893285
YER109C	11	13	0.1350870787102327	0.18559144521322224	1.9840685081296305	386.76203536341177
YER110C	1	0	1.0	1.0	0.0	0.0
YER111C	13	0	0.012559499828684009	0.021156907883644327	0.0	0.0
YER112W	28	5	0.01412187456686785	0.023636467006419387	0.29979057128332337	61.5536395984172
YER113C	62	47	0.24984963801441296	0.32253316907315127	1.2726593284156564	272.0084643248107
YER114C	11	0	0.024572875691927686	0.03948550100706234	0.0	0.0
YER115C	138	46	0.0007198020221711374	0.0015400228532389177	0.5596090663955369	120.71598664113796
YER116C	127	66	0.4090878048966836	0.49823463912766364	0.8724613791048528	184.0838533464986
YER117W	181	45	9.01302118942132e-08	3.4146169209724646e-07	0.4173879776983286	90.23357713083914
YER118C	70	5	7.829135906314745e-08	3.003693168593469e-07	0.11991622851332934	25.141627452804716
YER119C	111	53	0.2125558495792378	0.2780097091039792	0.8016021761882014	170.46476401754725
YER120W	13	0	0.012559499828684009	0.021156907883644327	0.0	0.0
YER121W	283	239	7.819670406950564e-05	0.00019325708857057455	1.4178081293484097	300.4424478191464
YER122C	102	43	0.06801236958708204	0.09996436612258752	0.7077408780884732	149.04347292096298
YER123W	37	0	6.0474585575942584e-06	1.773530554040009e-05	0.0	0.0
YER124C	35	5	0.002047017721075715	0.00404271940724809	0.23983245702665867	51.00158709101711
YER125W	4	0	0.30455995543597236	0.3809317754920133	0.0	0.0
YER126C	84	0	3.37826911993281e-12	2.2305884855032825e-11	0.0	0.0
YER127W	216	66	1.8073685799955395e-06	5.742639062737209e-06	0.5129749775292421	110.22923657343485
YER128W	127	89	0.26834002032899823	0.34324365144841384	1.1765009506110893	252.9999988030148
YER129W	37	0	6.0474585575942584e-06	1.773530554040009e-05	0.0	0.0
YER130C	18	3	0.05026261539364357	0.07543169863792709	0.27980453319776843	56.37017519107231
YER131W	59	0	6.882040018436656e-09	3.063360073222075e-08	0.0	0.0
YER132C	1	0	1.0	1.0	0.0	0.0
YER133W	0	0	1.0	1.0		0.0
YER134C	8	0	0.069145930870397	0.09996436612258752	0.0	0.0
YER136W	11	0	0.024572875691927686	0.03948550100706234	0.0	0.0
YER137C	62	6	2.192855384297596e-06	6.868797012579234e-06	0.1624671483083817	39.66790105120682
YER138W-A	0	0	1.0	1.0		0.0
YER139C	35	0	1.1268254435246907e-05	3.17977091546148e-05	0.0	0.0
YER140W	69	94	1.2361825493151367e-07	4.6104318035741577e-07	2.2870979235295854	486.3629607936192
YER141W	59	0	6.882040018436656e-09	3.063360073222075e-08	0.0	0.0
YER142C	155	75	0.15786894193884832	0.21347385024460772	0.8123357415419084	172.74731105267492
YER143W	116	165	1.950173296141991e-13	1.4718433892536207e-12	2.387986964360265	503.477205747818
YER144C	61	19	0.01658867821943894	0.027485303497549216	0.5229133899105836	115.16487404493866
YER145C	58	0	9.34736386522478e-09	4.09107226704016e-08	0.0	0.0
YER146W	180	48	5.344614118819908e-07	1.823064993910634e-06	0.44768725311642954	96.64941635479715
YER147C	74	62	0.05708533602853198	0.08497048090388515	1.4065849506698629	299.1174160436496
YER148W	113	16	8.281485743163655e-09	3.649565096470052e-08	0.23771004590252895	50.10682239368504
YER149C	70	56	0.11896546904421774	0.1650592068693115	1.3430617593492886	286.6145528189188
YER150W	83	59	0.3406544674109904	0.42294987955108077	1.1933831897832532	258.0803200192515
YER151C	29	0	7.361536597697963e-05	0.00018256229828961183	0.0	0.0
YER152C	94	0	1.6257582889060813e-13	1.2400180264587367e-12	0.0	0.0
YER153C	231	276	2.3705728700450693e-15	2.1169510210604338e-14	2.005871458768418	424.72011309152526
YER154W	108	113	3.008664308890154e-05	8.003158390576908e-05	1.7565506806304354	373.3877659123912
YER155C	0	0	1.0	1.0		0.0
YER156C	80	65	0.074926923490742	0.10783401826708139	1.3640470993391214	290.07152643984455
YER157W	18	0	0.002439216637136621	0.0047343688424477575	0.0	0.0
YER158C	38	0	4.432566276319658e-06	1.3290765722165982e-05	0.0	0.0
YER159C	80	14	1.1288762533343938e-05	3.1808757143195e-05	0.2937947598576569	62.47694415766938
YER161C	42	16	0.16197185798533897	0.21845688444504793	0.6395532187377565	132.84134310395865
YER162C	44	32	0.45797976524051776	0.5503221123899326	1.2209652357720806	253.87456679493997
YER163C	75	81	0.0002278905265700286	0.0005267678530161714	1.8131333751215395	385.1961971358169
YER164W	2	1	1.0	1.0	0.8394135995933054	119.00370316400704
YER165W	62	13	0.00053797534001522	0.001164870549859763	0.35201215466816027	73.66895911483968
YER166W	6	0	0.14197837847022843	0.19339593902943716	0.0	0.0
YER167W	18	0	0.002439216637136621	0.0047343688424477575	0.0	0.0
YER168C	69	70	0.0020110305094865008	0.003986706811463931	1.7031580281603298	367.3592574529295
YER169W	10	1	0.10423084775189055	0.1460959311287162	0.16788271991866108	32.455555420480856
YER170W	113	74	0.5765438068168985	0.6750210572076514	1.0994089622991963	231.74405357874824
YER171W	62	16	0.003139386736598079	0.005990249874643514	0.43324572882235113	90.66948814665612
YER172C	1	0	1.0	1.0	0.0	0.0
YER173W	44	58	6.995971659742783e-05	0.00017508195393899366	2.212999489836896	468.0812324163237
YER174C	136	2	6.29855439824634e-18	7.674361513625996e-17	0.024688635282156042	5.211841015315178
YER175C	123	337	7.681923990945186e-57	1.1044686217981441e-54	4.5997135457389255	970.264064121206
YER175W-A	122	128	7.848326918992426e-06	2.277281943043665e-05	1.7613924712777556	371.5237563338425
YER176W	13	3	0.2012115013123714	0.26558809824361895	0.38742166135075634	82.38717910486906
YER177W	10	0	0.03453967007361515	0.05384593184965051	0.0	0.0
YER178W	35	0	1.1268254435246907e-05	3.17977091546148e-05	0.0	0.0
YER179W	113	0	5.1724807881327e-16	4.982736518015269e-15	0.0	0.0
YER180C	133	166	1.167052884782401e-10	6.404314065251516e-10	2.095378308759228	442.2674939090314
YER180C-A	88	5	3.7529420693560984e-10	1.9444297153934164e-09	0.0953879090446938	20.28472213342467
YER182W	75	5	1.781938642043472e-08	7.485704258869252e-08	0.11192181327910738	23.487573010056096
YER183C	46	65	6.004637765720892e-06	1.769091792554347e-05	2.3722558249376022	493.7387685070988
YER184C	11	3	0.34017806802574113	0.42272343760069947	0.45786196341453017	89.2527773831855
YER185W	40	66	1.9151727001513884e-07	6.988679060006748e-07	2.7700648786579074	574.7008104805807
YER186C	4	0	0.30455995543597236	0.3809317754920133	0.0	0.0
YER187W	2	1	1.0	1.0	0.8394135995933054	178.50555474601055
YER188C-A	30	3	0.0015037235072319205	0.0030407573453202445	0.16788271991866108	34.54946221348159
YER189W	86	8	1.4245432260820312e-08	6.061549405248315e-08	0.15616997201735913	37.36162773466065
YER190C-B	424	384	2.5639535354195536e-09	1.203697696505947e-08	1.5204472747350437	322.5700378197552
YER190W	484	389	1.1711429482851608e-05	3.288692917767559e-05	1.3493053315776686	286.34499302787384
YFL001W	138	87	0.7295519661718929	0.8199439823049747	1.0583910603567763	223.4529966106777
YFL002C	4	2	1.0	1.0	0.8394135995933054	142.80444381635448
YFL003C	59	1	2.4327431185443916e-08	1.0021995469017762e-07	0.028454698291298486	5.950185158879031
YFL004W	40	1	8.288338002439306e-06	2.3916824812859234e-05	0.04197067997966527	8.707588037262829
YFL005W	13	0	0.012559499828684009	0.021156907883644327	0.0	0.0
YFL007W	0	0	1.0	1.0		0.0
YFL008W	15	0	0.006484434940392615	0.011715986598240004	0.0	0.0
YFL009W	30	21	0.6721390841082109	0.7749542647767284	1.1751790394306274	241.84623549905177
YFL010C	0	0	1.0	1.0		0.0
YFL010W-A	0	0	1.0	1.0		0.0
YFL011W	28	14	0.7069373198621057	0.8085940426741961	0.8394135995933054	172.35019082553416
YFL012W	64	96	4.993712165558748e-09	2.2595467084286672e-08	2.5182407987799165	527.2779464625548
YFL013C	38	27	0.5664237542193942	0.6656115673305549	1.1928509046852234	247.1615373840218
YFL014W	138	0	2.7321955896649185e-19	3.8417742875704024e-18	0.0	0.0
YFL016C	26	0	0.00018946506377377274	0.0004438344528566057	0.0	0.0
YFL017C	188	248	4.763724579818554e-17	5.248310356041475e-16	2.214623113820635	468.4590220379382
YFL017W-A	133	121	0.0008620985888722778	0.0018194234805887963	1.5273540684329314	322.3757033986983
YFL018C	10	0	0.03453967007361515	0.05384593184965051	0.0	0.0
YFL020C	20	0	0.001280069640572093	0.002609599611106029	0.0	0.0
YFL021W	0	0	1.0	1.0		0.0
YFL022C	53	5	1.1611346865429657e-05	3.262181525309524e-05	0.15837992445156707	39.66790104593186
YFL023W	54	17	0.027148803980754973	0.043346133174159314	0.528519673818007	110.34888842064063
YFL024C	25	3	0.006598955479199772	0.011885559962692731	0.2014592639023933	41.19358956327736
YFL025C	15	1	0.02078561463030791	0.03397898514465628	0.11192181327910738	22.31319434897769
YFL026W	80	15	2.2877600209570157e-05	6.197318832088459e-05	0.3147800998474895	66.93958302736988
YFL027C	91	14	6.257509469509517e-07	2.115634153977027e-06	0.2582811075671709	54.3277775425527
YFL028C	138	205	1.3808009981657467e-17	1.6239236279041326e-16	2.493909969806197	530.3425901610902
YFL029C	86	23	0.0006636362990119869	0.0014246257393124063	0.4489886695499075	94.38224736573235
YFL030W	61	50	0.11352975163154758	0.15793652676173925	1.3760878681857465	287.9121852293617
YFL031W	56	56	0.007479014425208606	0.013378479614113436	1.6788271991866108	357.0111094675013
YFL033C	8	0	0.069145930870397	0.09996436612258752	0.0	0.0
YFL034C-A	141	302	8.515533687029915e-41	5.5650947993305725e-39	3.595785915988343	759.2771484839711
YFL034C-B	147	173	8.700546517954258e-10	4.320970900237905e-09	1.9757626221719977	420.1559316058407
YFL034W	23	5	0.052991741498141655	0.07923960097655035	0.3649624346057849	74.37731451621677
YFL036W	4	1	0.7347165664707416	0.8225335748049902	0.4197067997966527	71.40222190817724
YFL037W	1	0	1.0	1.0	0.0	0.0
YFL038C	88	12	2.8403127449576833e-07	1.0021250672547016e-06	0.22893098170726509	48.13632937445192
YFL039C	147	52	0.0014066556020445053	0.002852495193003508	0.5938708459707738	126.2896442009308
YFL040W	0	0	1.0	1.0		0.0
YFL041W	72	23	0.011156700324834802	0.01930851145595093	0.5362920219623895	114.04521552954716
YFL041W-A	111	230	2.4977469341775333e-30	8.705783405124239e-29	3.4786509532695535	733.1478143176201
YFL042C	45	42	0.045487679230994324	0.06896905965131778	1.5669053859075033	325.96666528685944
YFL044C	150	153	2.8793275591219234e-06	8.850354245061561e-06	1.7124037431703427	361.7397335399251
YFL045C	139	48	0.0012746962783564723	0.002609599611106029	0.5797388889277505	124.95388830414676
YFL046W	152	248	3.2719833170410073e-24	6.422244387816667e-23	2.7391391144623647	578.6846742944848
YFL047W	55	3	8.319374007128452e-07	2.754445590961182e-06	0.09157239268290604	19.12559515276065
YFL048C	77	38	0.3931196399809743	0.48092555829197686	0.8285121242739117	176.1873007594995
YFL049W	46	25	0.8053820482705274	0.8900369253658346	0.9124060865144624	189.8995263465094
YFL050C	15	0	0.006484434940392615	0.011715986598240004	0.0	0.0
YFL051C	35	59	5.967287005798789e-07	2.021075828642452e-06	2.830022992914572	612.0190446776378
YFL052W	10	4	0.6882344899561927	0.791765663480309	0.6715308796746443	142.80444381131832
YFL053W	8	0	0.069145930870397	0.09996436612258752	0.0	0.0
YFL054C	33	66	3.005034170352649e-09	1.3870276425096863e-08	3.357654398373221	693.0215655659147
YFL055W	6	2	0.7221931219492881	0.8123083599316167	0.5596090663955369	102.00317416052238
YFL056C	75	84	7.518194125858523e-05	0.00018620643590789134	1.880286463089004	394.5912264925748
YFL057C	217	305	3.2829491192802265e-23	6.210605389796244e-22	2.3596419159074484	499.48802027272825
YFL058W	186	167	0.00013243038298876955	0.0003176009727141008	1.50733409819443	322.4616472690088
YFL059W	350	333	8.465925632836553e-10	4.211724767685382e-09	1.5972841637975466	339.67056988936656
YFL060C	563	605	2.0196742605318895e-24	4.0612400952163974e-23	1.8040683046321482	382.9640448189896
YFL061W	255	201	0.0033686951175852945	0.006400186858682863	1.3233108511235638	281.7040785853949
YFL062W	18	0	0.002439216637136621	0.0047343688424477575	0.0	0.0
YFL066C	0	0	1.0	1.0		0.0
YFL067W	0	1	0.7933562525380489	0.8779279985272886		0.0
YFL068W	13	39	4.42566800243863e-08	1.752893710883234e-07	5.036481597559832	1071.0333284637506
YFR001W	152	1	1.452758881362439e-20	2.2398971385295944e-19	0.01104491578412244	2.348757298993512
YFR002W	40	4	0.0002016463389080025	0.0004696914115269026	0.16788271991866108	35.70111095282958
YFR003C	436	181	4.8029805446493556e-05	0.00012408778576944492	0.6969443189283865	147.8695900036524
YFR004W	158	26	1.2717025232874314e-10	6.938862629436449e-10	0.2762627036636195	58.74866358975111
YFR005C	116	90	0.06948118936097013	0.10039857286807517	1.3025383441965082	277.6753073786104
YFR006W	18	5	0.1834122259480589	0.2445071190142065	0.46634088866294743	99.1697526694368
YFR007W	46	7	0.0004851125395907762	0.0010646680605433444	0.25547370422404947	60.76784841976906
YFR008W	1	0	1.0	1.0	0.0	0.0
YFR009W	15	3	0.11668545975552891	0.16201305626606632	0.33576543983732215	66.93958304693307
YFR010W	78	50	0.7535597343502733	0.8419899032928738	1.0761712815298787	225.9563985906326
YFR011C	128	4	7.76430858614536e-16	7.380584905606936e-15	0.05246334997458159	11.070111925942062
YFR012W	97	28	0.0007828986351146172	0.0016651072672130784	0.4846099131672691	102.00317417236714
YFR012W-A	191	222	7.340503382102833e-12	4.633944560974027e-11	1.9513070063844378	416.8244890516167
YFR013W	20	16	0.4775247022491842	0.5718959938848518	1.3430617593492886	285.6088876371465
YFR014C	86	11	2.1330420536363523e-07	7.715172861926202e-07	0.2147337115238688	45.66421167944567
YFR015C	56	21	0.08785713355409089	0.1251588741812179	0.629560199694979	131.5304087659223
YFR016C	14	0	0.009014666071292258	0.01581927899551885	0.0	0.0
YFR017C	80	0	1.139037647241233e-11	7.013496262617056e-11	0.0	0.0
YFR018C	200	137	0.22816335847351482	0.29666911023766307	1.1499966314428285	243.33593042847548
YFR019W	0	0	1.0	1.0		0.0
YFR021W	14	0	0.009014666071292258	0.01581927899551885	0.0	0.0
YFR022W	44	23	0.7027202616435424	0.8068165751072095	0.8775687632111828	182.47234488890123
YFR023W	57	39	0.5740904948077161	0.6728335919378797	1.1486712415487337	240.05919435877604
YFR024C-A	62	1	9.733297847001045e-09	4.243835930106369e-08	0.027077858051396946	5.666843008302324
YFR025C	25	2	0.0025643878343913438	0.004942290360450609	0.13430617593492888	27.462393042184907
YFR026C	57	5	3.6032561072206085e-06	1.0923735304494317e-05	0.14726554378829917	36.93218373403331
YFR027W	97	101	9.353409696822918e-05	0.0002289972718877335	1.7480571867819346	375.4137439538043
YFR028C	1	0	1.0	1.0	0.0	0.0
YFR029W	44	4	6.219842933676327e-05	0.00015688735399812525	0.15262065447151008	31.734320851785807
YFR030W	29	17	1.0	1.0	0.9841400822818062	202.30629541266828
YFR031C	32	12	0.22117203482613007	0.2886882370143155	0.6295601996949791	129.82222166379438
YFR031C-A	31	0	3.930679467681648e-05	0.00010265820898563649	0.0	0.0
YFR032C	169	112	0.415339275799557	0.5049928488632668	1.1125955402893515	238.71157022199915
YFR032C-A	272	275	5.081366250450338e-10	2.6022205971807562e-09	1.6973436756482279	359.6265755341556
YFR032C-B	384	265	0.07113480527984824	0.10268480551315443	1.15856564527201	245.73491955234385
YFR033C	213	1	1.5800580802989389e-28	4.683976298865566e-27	0.007881817836556858	1.6682762126008783
YFR034C	30	0	5.377840225685401e-05	0.00013697058962762067	0.0	0.0
YFR035C	244	31	7.150654266096042e-19	9.56358434519031e-18	0.2132936195687907	45.357968827463495
YFR036W	200	42	2.0371124373240845e-10	1.0877839950836406e-09	0.35255371182918827	74.59933633679087
YFR037C	95	89	0.0025267117789230104	0.004884409895995373	1.5727960076590353	334.6979152672708
YFR038W	57	42	0.3450972165860584	0.42772717512638403	1.237030567821713	258.5252862633182
YFR039C	103	85	0.030814769802355885	0.04887361862475143	1.3854399216588533	291.7879261604477
YFR040W	195	13	3.699367610395986e-20	5.540381022757113e-19	0.11192181327910737	23.67930828948502
YFR041C	219	222	2.1356359856768712e-08	8.919420881356344e-08	1.7018248320521807	363.5318603275087
YFR042W	278	323	1.236447579528407e-16	1.299965270542572e-15	1.9505798033714936	413.3139368883967
YFR043C	155	68	0.041182206580097115	0.06293884401863899	0.7365177389979969	158.92752612727165
YFR044C	103	99	0.0007802149226762948	0.0016600133260493422	1.6136300264026646	343.2799130724899
YFR045W	215	177	0.0016285308637628143	0.003267857989357971	1.3821042523536284	292.5507703533308
YFR046C	175	216	3.5349539509084985e-13	2.589747792570035e-12	2.072152428710331	440.6537123337261
YFR047C	116	86	0.1419775819664236	0.19339593902943716	1.2446477511211078	262.41842241232007
YFR048W	56	29	0.6169589761336998	0.7169389920680759	0.8693926567216378	181.63723117233528
YFR049W	227	153	0.25872863996259376	0.3325767564651043	1.1315443236808433	239.5732445479304
YFR050C	72	43	1.0	1.0	1.0026329106253369	213.21496817883133
YFR051C	69	34	0.42102532135653015	0.5099110501888369	0.8272481851064458	173.40539608117936
YFR052W	186	78	0.010721669210339303	0.018628495356091037	0.7040243093363207	150.82287514212055
YFR053C	26	0	0.00018946506377377274	0.0004438344528566057	0.0	0.0
YFR055W	1	0	1.0	1.0	0.0	0.0
YFR057W	0	0	1.0	1.0		0.0
YGL001C	113	47	0.045636638695628305	0.06915844773084542	0.6982732598386787	150.32046711741538
YGL002W	166	159	2.0047473341338384e-05	5.482311896625632e-05	1.608033281148621	339.9087809702671
YGL003C	49	28	0.9541685394371353	1.0	0.9593298281066346	199.926221366112
YGL004C	119	108	0.0017857361323997142	0.0035646541122633657	1.5236414916987728	321.30999861332407
YGL005C	239	232	1.1256530040196875e-07	4.2146031420034e-07	1.6296565280807267	345.1107392222388
YGL006W	4	1	0.7347165664707416	0.8225335748049902	0.4197067997966527	71.40222190817724
YGL006W-A	40	24	1.0	1.0	1.0072963195119664	208.98211290846388
YGL007C-A	48	2	2.284271656384013e-06	7.135712273690634e-06	0.06995113329944211	14.571882020896572
YGL008C	10	0	0.03453967007361515	0.05384593184965051	0.0	0.0
YGL009C	52	5	1.554463876435783e-05	4.2917531221229897e-05	0.1614256922294818	40.41635201118882
YGL010W	256	195	0.010908158797938201	0.018906817735666846	1.278794155630426	270.8839158253442
YGL011C	156	66	0.02308482375320315	0.037450161186085	0.7102730458097198	150.0811033928975
YGL012W	37	22	1.0	1.0	0.9982215778947415	206.69064237490196
YGL013C	15	2	0.053783511326315786	0.08029827976055091	0.22384362655821477	44.62638869795538
YGL014W	18	0	0.002439216637136621	0.0047343688424477575	0.0	0.0
YGL015C	280	226	0.0007633197201024188	0.0016246675463763918	1.3550533822006217	287.1334902416987
YGL016W	11	0	0.024572875691927686	0.03948550100706234	0.0	0.0
YGL017W	75	15	8.01241309441334e-05	0.00019776561247197906	0.3357654398373221	70.46271901107637
YGL018C	353	410	1.011303649003502e-20	1.5890730288030437e-19	1.9499126109532872	414.49594910968176
YGL019W	186	111	1.0	1.0	1.0018807479016871	214.9744315126725
YGL020C	217	301	2.1557344209373345e-22	3.874258954628316e-21	2.3286957924201377	492.9373577362158
YGL021W	56	8	6.958294764322615e-05	0.00017436668056479022	0.23983245702665867	56.37017518175872
YGL022W	38	4	0.00036215636318558554	0.0008088393183224475	0.17671865254595903	36.616524056754336
YGL023C	57	46	0.15090901698697679	0.2050266375365234	1.3548430028523524	289.3021059374418
YGL025C	219	269	6.394700833962039e-16	6.119122212332061e-15	2.0621210802794443	436.5272203217788
YGL026C	69	25	0.04084506845505745	0.06244018837986055	0.6082707243429749	129.3518512552122
YGL027C	59	9	6.816365103386381e-05	0.00017103366365434154	0.2560922846216864	59.50185158879032
YGL028C	35	5	0.002047017721075715	0.00404271940724809	0.23983245702665867	61.201904467763775
YGL029W	106	9	1.1538239095306441e-10	6.337766288166891e-10	0.14254193200641035	33.36552426268771
YGL030W	127	21	9.708916779711923e-09	4.2428556535048074e-08	0.2776013478969986	59.03333305784516
YGL031C	88	1	3.5868465043474236e-12	2.3440857098297765e-11	0.01907758180893876	4.011360780932606
YGL032C	314	356	3.747471512689588e-17	4.184797799898606e-16	1.903383703536412	403.4792222353461
YGL033W	38	44	0.0032504837199485857	0.006191961534754659	1.9439051780055492	402.7817645982544
YGL035C	0	0	1.0	1.0		0.0
YGL036W	0	0	1.0	1.0		0.0
YGL037C	120	47	0.017572867839157146	0.029074097509491584	0.6575406530147558	141.62424178844225
YGL038C	66	16	0.001274135922593329	0.002609599611106029	0.40698841192402685	85.25638437974756
YGL039W	10	0	0.03453967007361515	0.05384593184965051	0.0	0.0
YGL040C	0	0	1.0	1.0		0.0
YGL041C-B	258	73	1.2717764360072645e-08	5.462275043672724e-08	0.4750169982194674	100.6247528988784
YGL043W	127	27	5.840977252378006e-07	1.9829669526815772e-06	0.3569160187247125	75.89999965232953
YGL044C	172	188	7.104084143232136e-09	3.1573097301180844e-08	1.8349971712039699	392.2970912308087
YGL045W	32	13	0.30934695015737557	0.3866668790165327	0.6820235496695606	140.64074013944133
YGL047W	113	13	6.527854101304994e-10	3.304726138785653e-09	0.19313941229580475	41.07207453922218
YGL048C	125	59	0.16141233197203292	0.21780439257887407	0.7924064380160802	170.00529022147424
YGL049C	20	0	0.001280069640572093	0.002609599611106029	0.0	0.0
YGL050W	72	21	0.004602424846493463	0.008565872262842687	0.4896579330960948	104.12824026260348
YGL051W	74	83	8.060957770260334e-05	0.00019887845618518738	1.8830088855741713	400.43137953598006
YGL053W	164	83	0.25211913826946253	0.3250980188761612	0.8496503508078578	179.58740666935816
YGL054C	11	0	0.024572875691927686	0.03948550100706234	0.0	0.0
YGL055W	10	23	0.000248030109333208	0.0005707967822230009	3.861302558129205	821.1255518751781
YGL056C	61	7	7.323608971989594e-06	2.1325607695145395e-05	0.1926523015460045	46.06594961329486
YGL057C	169	75	0.039115771397014935	0.06043922657287289	0.7450416564437622	157.50490128049915
YGL058W	316	94	2.236523141592429e-09	1.0568812314953212e-08	0.4993979643150045	105.86449306294855
YGL059W	125	77	0.8735609976872745	0.9551044292204403	1.034157554698952	221.00687734549533
YGL060W	70	57	0.09532326813889963	0.13509219198295017	1.3670450050519545	291.64287828904327
YGL061C	208	226	2.937627152632297e-10	1.5470964976912397e-09	1.8241103221931445	386.05029072303375
YGL062W	14	8	1.0	1.0	0.9593298281066347	214.20666568553943
YGL063W	136	259	7.050070631215853e-31	2.5661364683621754e-29	3.197178269039207	679.8961571072359
YGL064C	109	43	0.026374974363932074	0.04221610842387235	0.6622896290369198	139.5588883252157
YGL065C	91	156	8.255890357218315e-17	8.924741624880173e-16	2.877989484319904	615.9422437169709
YGL066W	169	18	8.649394214283704e-15	7.424278526320236e-14	0.17880999754650292	39.9012416514673
YGL067W	123	133	1.8121549317565466e-06	5.754667593888404e-06	1.815317215380644	385.8023281286942
YGL068W	209	153	0.05910560184114791	0.08781098325715361	1.2289979017968966	260.1080941252238
YGL070C	275	294	2.057977551447606e-12	1.3842606898684422e-11	1.7948188965849585	380.2944427820974
YGL071W	2	0	0.7184690589575973	0.8085940426741961	0.0	0.0
YGL073W	5	0	0.20642165139460697	0.2704170654146662	0.0	0.0
YGL075C	128	15	5.7601306453573404e-11	3.2572774180383543e-10	0.19673756240468093	41.51291972368871
YGL076C	25	0	0.0002599781334289827	0.0005904953575632225	0.0	0.0
YGL077C	59	3	2.493335684882017e-07	8.945211181382706e-07	0.08536409487389546	17.850555476637098
YGL078C	116	0	2.0891769369333336e-16	2.1078695726848425e-15	0.0	0.0
YGL079W	194	231	5.723041731223409e-13	4.078465055299358e-12	1.999015891814985	422.92085282816697
YGL080W	269	277	1.2568680595661563e-10	6.864433248399777e-10	1.728755145630822	367.58921645749245
YGL081W	134	134	2.3813609529418513e-05	6.435717500173208e-05	1.6788271991866106	357.011109584488
YGL082W	0	1	0.7933562525380489	0.8779279985272886		0.0
YGL083W	40	6	0.0011412947478476015	0.002358457094815507	0.2518240798779916	62.47694415022129
YGL084C	59	95	6.970663447200254e-10	3.5072865691031203e-09	2.703196337673356	565.267590202332
YGL085W	186	33	1.5635851915335673e-11	9.455497830188797e-11	0.2978564385653664	63.00196050829791
YGL086W	64	22	0.032263254205458516	0.05098817667919536	0.5770968497203974	120.83452938371708
YGL087C	106	17	1.1740003131906913e-07	4.384205065688095e-07	0.269245871567664	56.72139125606154
YGL089C	145	14	1.9100778334318086e-13	1.4434766912045113e-12	0.16209366061112104	34.23394201904577
YGL090W	148	88	1.0	1.0	0.9982215778947415	210.852198964388
YGL091C	173	154	0.0003254076960067535	0.0007313089721511681	1.4944473333799888	315.97534987150635
YGL092W	4	0	0.30455995543597236	0.3809317754920133	0.0	0.0
YGL093W	53	51	0.017911718878856626	0.029592156067884075	1.6154752294059838	337.1771590919468
YGL094C	53	0	4.3302086648407805e-08	1.7174503469999536e-07	0.0	0.0
YGL095C	20	0	0.001280069640572093	0.002609599611106029	0.0	0.0
YGL096W	14	0	0.009014666071292258	0.01581927899551885	0.0	0.0
YGL097W	0	0	1.0	1.0		0.0
YGL098W	13	1	0.039500358052163356	0.060739721699997716	0.12914055378358544	27.462393034956357
YGL099W	40	0	2.383588226808303e-06	7.38578442477077e-06	0.0	0.0
YGL100W	133	104	0.04353905884966757	0.06627663510969778	1.3127671331985526	277.08324926125016
YGL101W	211	38	9.673263130815495e-13	6.775997109052365e-12	0.30234802639379715	63.992557373863214
YGL103W	180	0	8.817926141643805e-25	1.8241688216040836e-23	0.0	0.0
YGL104C	156	14	8.214675433024814e-15	7.072245271755346e-14	0.150663979414183	31.8353855707109
YGL105W	35	0	1.1268254435246907e-05	3.17977091546148e-05	0.0	0.0
YGL106W	44	19	0.29529891441306266	0.3755559612537646	0.7249481087396727	158.67160424280692
YGL107C	91	52	0.8788510245276535	0.9596112098079619	0.9593298281066347	204.0063482953572
YGL108C	51	0	8.00440948532317e-08	3.0623058234902056e-07	0.0	0.0
YGL110C	124	126	2.5794652691532675e-05	6.958022871904522e-05	1.7059050572380077	359.86719844456934
YGL111W	77	98	4.940479560109116e-07	1.6983083054505396e-06	2.1366891626011406	454.3777756379608
YGL112C	127	83	0.5578279159073749	0.6567000743753512	1.0971862797833754	231.4993913812141
YGL113W	69	50	0.33585675783570335	0.41780493495849663	1.2165414486859498	258.7037025945395
YGL114W	50	33	0.7307607147020589	0.8206609783736655	1.108025951463163	231.00718852197156
YGL115W	67	55	0.09358116630902284	0.13275414095786642	1.378141730675576	294.0091490085656
YGL116W	0	2	0.2707112274746937	0.34612278105979627		0.0
YGL117W	31	5	0.006227218736092999	0.011329558668545028	0.27077858051396947	55.78298588318594
YGL119W	20	2	0.011800586618404302	0.02031283257780399	0.16788271991866108	34.00105805350746
YGL120C	31	2	0.0004095195971223945	0.0009082711928464677	0.10831143220558778	22.31319434420572
YGL121C	147	53	0.001977024611763979	0.003923350083593735	0.6052914391625195	128.71829119530383
YGL122C	0	0	1.0	1.0		0.0
YGL123W	20	0	0.001280069640572093	0.002609599611106029	0.0	0.0
YGL124C	25	3	0.006598955479199772	0.011885559962692731	0.2014592639023933	41.19358956327736
YGL125W	48	19	0.16391797949983172	0.22066767324520886	0.6645357663447	145.71882020896572
YGL126W	0	0	1.0	1.0		0.0
YGL127C	253	272	9.369107372568346e-12	5.8376745936772e-11	1.8049051311413362	382.3111094523111
YGL128C	147	177	1.7523688815679448e-10	9.432252564415278e-10	2.0214449949389803	429.8705195833329
YGL129C	105	98	0.0016207853696585508	0.0032534508415030805	1.5669053859075033	330.0668748721133
YGL130W	163	148	0.00023117513973913026	0.0005339310155179671	1.5243338986479653	322.1807574119987
YGL131C	13	0	0.012559499828684009	0.021156907883644327	0.0	0.0
YGL133W	20	11	0.9786025208633906	1.0	0.9233549595526359	196.3561102278665
YGL134W	91	5	1.5370737256057595e-10	8.307999056352182e-10	0.09224325270256103	23.283333223510247
YGL135W	131	63	0.1854580748509885	0.24700541650487146	0.8073749125859273	170.39166597613098
YGL136C	239	96	0.001255335246229585	0.002584346189932915	0.6743406323092662	142.80444383486156
YGL137W	205	171	0.0013082755170811932	0.002665211653820029	1.4003875661507825	296.3538822098624
YGL138C	152	154	3.4490986608451707e-06	1.048402029520115e-05	1.7009170307548556	359.34451546254905
YGL139W	62	25	0.1219735635313913	0.16886614440756653	0.6769464512849237	141.67107521907388
YGL140C	27	7	0.06562150048864739	0.09669209564699235	0.43525149608541763	102.0031741501582
YGL141W	36	55	8.60086504227719e-06	2.4793771858714847e-05	2.564874887646211	540.3411386949288
YGL142C	81	133	1.0321665494035239e-13	7.999986287897124e-13	2.756592808540978	579.0546046765958
YGL143C	62	1	9.733297847001045e-09	4.243835930106369e-08	0.027077858051396946	5.666843008302324
YGL144C	102	96	0.0015135876716662127	0.0030585533027942336	1.5800726580579867	336.0104559805773
YGL145W	86	122	3.2311075617881616e-10	1.693901512109728e-09	2.3815920732647267	506.4576204294229
YGL146C	158	239	7.138543032582184e-21	1.1340817950381255e-19	2.53949177598481	540.0357922232147
YGL147C	47	0	2.741188932584021e-07	9.737231347307414e-07	0.0	0.0
YGL148W	124	44	0.0036662453148082513	0.006917512075282891	0.5957128771307328	128.52399941132367
YGL150C	14	0	0.009014666071292258	0.01581927899551885	0.0	0.0
YGL151W	40	17	0.30085408214280684	0.3809317754920133	0.7135015596543095	151.72972155950123
YGL153W	147	111	0.06776131607403167	0.099768389334807	1.2676858442837673	270.1705693724502
YGL154C	186	283	1.0933311857796255e-24	2.245624160506652e-23	2.554344609515112	543.194322540028
YGL155W	117	179	3.004720835727523e-16	2.98964524675934e-15	2.5684621252513105	544.5932179961984
YGL156W	21	17	0.4375503981442347	0.5284234228743161	1.3590505898177323	292.0999986802721
YGL157W	138	61	0.06091363226696538	0.09019420678870184	0.7420902836984293	156.6739401931094
YGL158W	25	1	0.0008772563738246042	0.001842622865546128	0.06715308796746444	14.280444379680842
YGL159W	27	3	0.0036591025178518938	0.006906300813969885	0.18653635546517897	38.25119031019589
YGL160W	81	58	0.32505382804414107	0.4054184699808838	1.202123179664487	256.8738471301528
YGL161C	227	151	0.31775883589429255	0.39657792214150966	1.1167528946131198	236.4415681602576
YGL162W	97	61	0.8026974493849396	0.8872406364429728	1.0557573108286933	224.51214108437253
YGL163C	23	6	0.09676834786040506	0.13700511288655576	0.43795492152694193	108.65555503739704
YGL164C	125	133	3.1825132386256422e-06	9.70447170484415e-06	1.7862721399345536	379.67848159059054
YGL166W	150	30	1.5585830907774567e-08	6.610185365089346e-08	0.3357654398373221	70.92935951329885
YGL167C	8	0	0.069145930870397	0.09996436612258752	0.0	0.0
YGL168W	8	0	0.069145930870397	0.09996436612258752	0.0	0.0
YGL169W	99	32	0.0030467452642084364	0.005821206649323162	0.5426512158987025	115.39753031506883
YGL170C	127	61	0.19055606473180015	0.253091900293899	0.8063658200817578	170.13810693238128
YGL171W	109	25	1.1870159821032444e-05	3.3291401076521973e-05	0.38505210990518596	81.13888855779753
YGL172W	83	21	0.00044456640449824975	0.0009814592676658097	0.4247635082279376	90.32811203296066
YGL173C	0	0	1.0	1.0		0.0
YGL174W	224	327	1.8671255246714262e-26	4.709578461572532e-25	2.450787920241168	518.8561458318289
YGL175C	250	354	4.600849651143942e-27	1.2364245955013463e-25	2.377219314048241	503.51367639287633
YGL176C	86	66	0.14185965196653091	0.19339593902943716	1.2884022691432127	270.83601417557685
YGL178W	63	1	7.173681407229394e-09	3.1833211244580435e-08	0.02664805078073985	5.578298586051427
YGL179C	108	8	2.3718570354536094e-11	1.4047940073011027e-10	0.12435757031011932	29.750925787395985
YGL180W	6	0	0.14197837847022843	0.19339593902943716	0.0	0.0
YGL181W	0	0	1.0	1.0		0.0
YGL183C	0	0	1.0	1.0		0.0
YGL184C	0	0	1.0	1.0		0.0
YGL185C	114	141	4.440444006832322e-09	2.0171400855681426e-08	2.0764441674150187	437.7266648248312
YGL186C	59	3	2.493335684882017e-07	8.945211181382706e-07	0.08536409487389546	17.850555476637098
YGL187C	142	40	2.6037483710405485e-05	7.020232949767555e-05	0.4729090701934115	99.86324744344252
YGL188C-A	309	187	0.9006598571575127	0.9793345448765269	1.0159892758831592	215.35831447199232
YGL189C	227	247	3.9286110217795903e-11	2.2752710962995392e-10	1.8267414898638452	386.76203534131264
YGL190C	2	1	1.0	1.0	0.8394135995933054	178.50555474601055
YGL191W	124	11	4.470131285439919e-12	2.8982779055879344e-11	0.1489282192826832	31.41697763645865
YGL192W	125	100	0.03253907788300121	0.05140995519371978	1.3430617593492886	286.1755719399903
YGL193C	346	467	2.927834019790871e-32	1.1774806606865243e-30	2.265931508728749	481.5020151061124
YGL194C	69	117	9.6307780307384e-13	6.754463957899578e-12	2.846706989925122	596.7185689364792
YGL194C-A	280	298	2.0556466395774166e-12	1.3842606898684422e-11	1.786751804848607	378.6096463892519
YGL195W	0	0	1.0	1.0		0.0
YGL196W	89	83	0.003926855601511959	0.007382591227294958	1.565647837443693	329.24357893934285
YGL197W	29	2	0.0007548386803704589	0.001608998239737031	0.11578118615080074	23.800740632801404
YGL198W	136	159	5.74144676641366e-09	2.5836510448861467e-08	1.9627465049314052	417.3879883683866
YGL200C	21	1	0.0030879420706224027	0.005894044091652651	0.07994415234221956	16.227777705192384
YGL201C	10	2	0.23741375398782597	0.3075149772936908	0.33576543983732215	71.40222189840422
YGL202W	11	0	0.024572875691927686	0.03948550100706234	0.0	0.0
YGL203C	4	0	0.30455995543597236	0.3809317754920133	0.0	0.0
YGL205W	21	0	0.0009289018485129956	0.0019355487430428398	0.0	0.0
YGL206C	0	0	1.0	1.0		0.0
YGL207W	35	8	0.01726386354439606	0.028579297421940632	0.38373193124265387	89.25277737915498
YGL208W	83	57	0.4589193516114134	0.5509906453271897	1.1529295223329736	246.50767084992705
YGL209W	28	1	0.000343119789873097	0.0007684119593302886	0.05995811425666467	12.310727914680042
YGL210W	29	3	0.0020236563565033377	0.00400769499948533	0.1736717792262011	35.7011109492021
YGL211W	205	6509	0.0	0.0	53.3048109244178	11337.27962008282
YGL212W	239	196	0.0010258584174737788	0.002126788665786482	1.3767787909647518	291.5590728068374
YGL213C	72	22	0.007256010301143328	0.012995738163150198	0.5129749775292421	109.0867278960753
YGL215W	42	5	0.00028066087672082665	0.0006362162798665645	0.1998603808555489	49.815503642894576
YGL216W	0	0	1.0	1.0		0.0
YGL219C	108	93	0.010851224956491117	0.018819479711936194	1.4456567548551371	304.60580914589207
YGL220W	141	38	1.2047930495451418e-05	3.369915668386284e-05	0.45244988346873194	95.53818424395904
YGL221C	187	210	1.9917225836124939e-10	1.0655252631028328e-09	1.8853139670010066	398.789005390073
YGL222C	275	164	1.0	1.0	1.0011914933331059	212.13703610652271
YGL223C	13	7	1.0	1.0	0.9039838764850981	219.699144257328
YGL224C	5	1	0.5323549514089532	0.6302127059598374	0.33576543983732215	59.50185158879033
YGL225W	20	0	0.001280069640572093	0.002609599611106029	0.0	0.0
YGL226C-A	322	345	2.0370401029890914e-14	1.697828642360908e-13	1.79874342769994	382.5119030634703
YGL226W	33	4	0.0015501239276964525	0.0031225088294859187	0.20349420596201342	42.00130700671058
YGL227W	41	21	0.6658881868715577	0.7683633552765506	0.8598871020224104	178.50555475528253
YGL228W	25	6	0.05963250676742483	0.08852517976754264	0.4029185278047866	99.96311064035407
YGL229C	66	79	2.8541443828369493e-05	7.655869564223551e-05	2.0095052838748826	426.2819217904552
YGL230C	302	336	1.5927549757503645e-15	1.4447845213786036e-14	1.8678342348566264	395.8935075990564
YGL231C	263	353	1.7639827012441698e-24	3.572064970019444e-23	2.2533308034710022	477.367127482301
YGL232W	122	102	0.013497331203944963	0.022637256271183286	1.4036096255494612	298.9605225974735
YGL233W	35	2	0.00012058792304654019	0.0002904108649248964	0.09593298281066347	20.400634828115496
YGL234W	65	27	0.14017119057368985	0.19230069584668186	0.6973589904313614	146.04999936212067
YGL235W	111	88	0.0527716413034265	0.07899263642269802	1.3309621038596553	280.50872895180066
YGL236C	113	93	0.02461039380469536	0.03952509616585769	1.3816896418084494	291.2459051990916
YGL237C	153	160	6.172062371390673e-07	2.0892013359545474e-06	1.7556362867310962	370.9206333675224
YGL238W	18	0	0.002439216637136621	0.0047343688424477575	0.0	0.0
YGL240W	201	251	1.8143047980432848e-15	1.6328743182389564e-14	2.0964459054519367	443.6128144074504
YGL241W	35	4	0.0008681985116919419	0.0018289412603444532	0.19186596562132693	40.80126966037666
YGL242C	289	17	2.826784365480922e-30	9.734632865796876e-29	0.09875454112862415	20.928237458458444
YGL243W	161	188	2.3974939855444247e-10	1.2661145923660226e-09	1.9603696487396447	414.3091888563825
YGL244W	81	29	0.022640868878513267	0.03678181833907622	0.6010615898322434	126.26002659838656
YGL245W	66	37	0.8465912263449435	0.9287955251258624	0.9411607025743121	197.15538886327727
YGL246C	203	192	4.5852015584850175e-06	1.3705558296698199e-05	1.5878562672109817	336.01045609329947
YGL247W	371	192	0.12361881460325874	0.17102039999599256	0.8688270141343107	184.2637985067652
YGL248W	378	7	9.79602384558454e-47	9.548632734907912e-45	0.031089392577529826	7.535854553754333
YGL249W	59	32	0.7500091303092657	0.8385113741074237	0.9105503453215515	190.40592508896563
YGL250W	247	277	2.7155540268065086e-13	2.0229470476896675e-12	1.8827333367396406	401.8181718068492
YGL251C	46	13	0.021758281647171137	0.035418023705882026	0.4744511649875204	98.74775370141975
[truncated: 3,752 more rows]
