# Supplementary material for: Overexpression profiling reveals cellular requirements in the context of genetic backgrounds and environments
Source: PLoS Genet. 2023 Apr 28;19(4):e1010732. doi: 10.1371/journal.pgen.1010732 (PMC10171610; doi:10.1371/journal.pgen.1010732)
Supplement: S1 Data — (ZIP) [file pgen.1010732.s025.zip › S1_Data/Fig_1/Fig.1E/Genes_Y37.csv]

		Pool_a-1	Pool_a-2	Pool_b-1	Pool_b-2
YNL119W	NCS2	TRUE	TRUE	TRUE	TRUE
YGL211W	NCS6	TRUE	TRUE	TRUE	FALSE
YPR124W	CTR1	TRUE	TRUE	TRUE	TRUE
YKL109W	HAP4	TRUE	TRUE	TRUE	TRUE
YBR129C	OPY1	FALSE	FALSE	TRUE	TRUE
YMR268C	PRP24	FALSE	FALSE	FALSE	TRUE
