# Supplementary material for: Overexpression profiling reveals cellular requirements in the context of genetic backgrounds and environments
Source: PLoS Genet. 2023 Apr 28;19(4):e1010732. doi: 10.1371/journal.pgen.1010732 (PMC10171610; doi:10.1371/journal.pgen.1010732)
Supplement: S1 Data — (ZIP) [file pgen.1010732.s025.zip › S1_Data/Fig_1/Fig.1D/Y30_Y30S2102.csv]

RPM	Y30S2000	Y30S2102	p_values	q_values	FC	NRPM
YAL001C	136	49	4.455062843739849e-09	1.8964519921797095e-08	0.38553319931799623	78.02572467308887
YAL002W	42	9	2.217931184310916e-05	5.907976952742973e-05	0.22929671329700071	46.40597036586542
YAL003W	37	0	1.0914042848680115e-08	4.4201873537154464e-08	0.0	0.0
YAL005C	5	0	0.08649749413077773	0.12657686736542054	0.0	0.0
YAL007C	78	10	8.555868443210051e-12	4.9501810278572434e-11	0.13718606778453032	27.412809499062725
YAL008W	45	0	2.3601598241183766e-10	1.1591186292489141e-09	0.0	0.0
YAL009W	19	2042	0.0	0.0	115.00235859183607	22110.89801436965
YAL010C	17	0	0.00018168355614998653	0.0004231924388086563	0.0	0.0
YAL011W	194	97	4.330883916012249e-07	1.4633909166267005e-06	0.5350256643596683	108.28059751914226
YAL012W	69	35	0.003820877759685375	0.007181002613055749	0.5427796594953156	109.84988151161689
YAL013W	344	258	0.008384873607987597	0.015125912208135719	0.8025384965395023	162.42089628484038
YAL014C	403	441	0.023899502644670622	0.03941722038167765	1.170949468896346	236.98135736224296
YAL015C	111	118	0.3632498119537132	0.4533527926531694	1.1375320431430784	228.1626877148248
YAL016W	418	209	8.30230790524851e-14	5.851295681750512e-13	0.5350256643596681	108.28059750636716
YAL017W	0	0	1.0	1.0		0.0
YAL018C	236	209	0.6037322475832569	0.6993079870798209	0.947630202128565	191.7851260915249
YAL019W	29	4	6.725339756020837e-05	0.00016808750792275608	0.14759328671990846	29.8705096584641
YAL020C	331	456	7.69350229480717e-08	2.839880083275741e-07	1.4741492625257324	298.3441236706763
YAL021C	53	0	5.1826816889386214e-12	3.060123448982136e-11	0.0	0.0
YAL022C	554	171	2.7441889662720094e-40	1.169024499631876e-38	0.3302866014639107	66.84470099074397
YAL023C	17	0	0.00018168355614998653	0.0004231924388086563	0.0	0.0
YAL024C	27	0	1.3606782248119566e-06	4.316194413068706e-06	0.0	0.0
YAL025C	74	2	4.030599578551731e-15	3.188442665233976e-14	0.02892030618160369	5.85300527197863
YAL026C	27	3	5.914367209175779e-05	0.00014957575118720274	0.11889459207992627	24.062355003701903
YAL027W	242	275	0.029369540874919192	0.04744500830664614	1.215967418999246	246.092267070061
YAL028W	252	150	1.28820628861537e-05	3.55493011795921e-05	0.6369353147138908	128.9054731957479
YAL029C	0	0	1.0	1.0		0.0
YAL030W	569	445	0.005307523040047261	0.009820966860782432	0.8368591235151226	169.36683970017293
YAL031C	449	45	9.328829100558736e-68	1.0730019231462658e-65	0.10724345165338563	21.70435139537221
YAL032C	478	216	1.821412518893288e-19	2.103402288384598e-18	0.4835378389191981	97.8602889840666
YAL033W	204	588	4.083260055174399e-48	2.372002886596764e-46	3.08426559454397	624.2057973980153
YAL034C	451	278	4.7254692130007345e-08	1.7843843364390823e-07	0.659588180452274	133.4900492809672
YAL034W-A	272	215	0.07310526582042805	0.10891927039722324	0.8458126311568285	170.551856926778
YAL035W	82	2	9.215098635871165e-17	8.561556099336845e-16	0.02609881289559357	5.281980366577444
YAL036C	215	117	2.473936446480538e-06	7.547802919739827e-06	0.5823070021402901	117.8495805603582
YAL037C-A	147	337	9.409357942200647e-21	1.2025159450132425e-19	2.453110869240928	496.47022263130646
YAL037W	408	954	7.393580297422899e-58	6.074354327211298e-56	2.502031783329037	506.9018166898265
YAL038W	8	0	0.01728777836661	0.029388712204071566	0.0	0.0
YAL039C	0	0	1.0	1.0		0.0
YAL040C	22	0	1.5532292041518426e-05	4.229460773237333e-05	0.0	0.0
YAL041W	2	0	0.5094928616215386	0.6026518813627043	0.0	0.0
YAL042W	49	10	2.7315354968296544e-06	8.285369537060836e-06	0.2183778221876197	44.196162244932026
YAL043C	50	31	0.08979857850862864	0.13074218354509454	0.6634318238059885	134.26794090756053
YAL044C	212	38	2.154228759607381e-25	3.9081923017356625e-24	0.19180165326101314	38.81757268665736
YAL044W-A	413	268	3.503214235084936e-06	1.0458226452252426e-05	0.6943674481762281	140.528814199243
YAL046C	248	224	0.746162286388927	0.8405836060769284	0.9664979743271426	195.60366001609236
YAL047C	71	1	4.1837806214642736e-15	3.300538045821816e-14	0.015071145474920231	3.0077943757690555
YAL048C	136	101	0.09127833243106634	0.13238967746185212	0.7946704720636248	160.82853452739343
YAL049C	220	260	0.011622079184340398	0.02036519725446119	1.2646061157592159	255.93595778200836
YAL051W	0	0	1.0	1.0		0.0
YAL053W	19	0	6.768286916780879e-05	0.00016808750792275608	0.0	0.0
YAL054C	84	1	8.899387389145378e-18	8.963288419435213e-17	0.012738706294277816	2.5781094632283272
YAL055W	345	194	1.349000426173524e-08	5.429042302955869e-08	0.6017100225262356	121.77644009493
YAL056W	158	31	3.1605708291138233e-18	3.347411204094585e-17	0.20994677968543943	42.489854710651656
YAL058W	0	2	0.45001048577624125	0.5451886041076814		0.0
YAL059W	103	158	9.948489716076461e-05	0.00024100153478161636	1.6414379605597589	332.2006679943906
YAL060W	163	224	0.00020050891669828993	0.0004632891843840359	1.4704999854793335	297.6055685744063
YAL061W	379	9	4.612713387754813e-73	5.895047709550651e-71	0.025410189864047573	5.142614130301918
YAL062W	61	42	0.15242254673091274	0.20885920091719778	0.7367566525608545	149.10770806160673
YAL063C	0	0	1.0	1.0		0.0
YAL063C-A	123	113	0.9473554513745412	1.0	0.9830552857340246	198.95459378733952
YAL064C-A	0	0	1.0	1.0		0.0
YAL064W	2	1	1.0	1.0	0.5350256643596683	108.28059750749908
YAL064W-B	587	746	2.56025678306492e-08	1.0029997792511143e-07	1.3598948743179302	275.2208714525957
YAL065C	56	47	0.6562520799698297	0.7530139089996989	0.898078793746586	181.75671725202685
YAL067C	2	0	0.5094928616215386	0.6026518813627043	0.0	0.0
YAL067W-A	38	10	0.00024750476672324187	0.0005659641802884151	0.2815924549261412	56.9897881517761
YAL068C	0	0	1.0	1.0		0.0
YAR002C-A	55	4	4.0203294207687373e-10	1.9267428749034176e-09	0.07782191481595174	15.74990509350626
YAR002W	205	14	5.098355761506713e-35	1.60222098275547e-33	0.073076676107662	14.717751120638702
YAR003W	47	13	6.319836362208938e-05	0.00015913038055632048	0.29597164411385907	59.89990502297033
YAR007C	23	0	9.52876241669214e-06	2.669260236648636e-05	0.0	0.0
YAR008W	319	272	0.28445382682610465	0.36355872327766076	0.9123948633594342	184.07701579328207
YAR009C	88	42	0.00036644417126673425	0.0008174633161190802	0.5107063159796833	103.3587521689885
YAR010C	42	11	0.00010585893722220149	0.00025531516814668266	0.28025153847411194	56.7184082285367
YAR014C	16	0	0.0002983456236075172	0.0006720664635201062	0.0	0.0
YAR015W	208	74	1.884117540744893e-13	1.289947616288557e-12	0.3806913381020716	77.04580977563745
YAR018C	25	64	1.3621076093320608e-05	3.744493719535699e-05	2.739331401521501	563.0591069091332
YAR019C	36	24	0.24659568529198272	0.3231932055866437	0.7133675524795576	144.37412999816115
YAR020C	47	22	0.009061496356073106	0.016249661847139517	0.5008750900388383	101.3690700055574
YAR023C	12	1	0.007977501237540716	0.014431774022364473	0.08917094405994469	18.04676625124984
YAR027W	5	0	0.08649749413077773	0.12657686736542054	0.0	0.0
YAR028W	205	209	0.40281489200874554	0.49690871813434057	1.0909303790358114	219.71499885545248
YAR029W	331	233	0.0010257518227865443	0.0021412336598349967	0.7532385486151221	152.44337897194896
YAR031W	175	192	0.13766520699567572	0.1923032804061528	1.1739991720806433	237.59856829358785
YAR033W	151	95	0.002902361541310521	0.0055861717617392255	0.6732111008499136	136.24710947006875
YAR035C-A	430	163	5.125555602042458e-24	8.56891577539133e-23	0.4056241083284926	82.09180183685272
YAR035W	72	20	5.866213152368169e-07	1.950092013830598e-06	0.2972364801998157	59.331834272001615
YAR042W	46	0	1.4632754940486345e-10	7.434008274093371e-10	0.0	0.0
YAR050W	77	15	1.5528675588815413e-09	6.966100882314934e-09	0.2084515575427279	42.18724576191807
YAR064W	854	2329	1.446371991280363e-173	5.198803326158355e-171	2.918207897643249	590.598387583345
YAR066W	79	135	2.0667538358247424e-05	5.5360509128216554e-05	1.828568726292537	365.44701660477256
YAR068W	161	188	0.04282927437301404	0.06709647423568611	1.2495009304300326	252.8789110075521
YAR071W	14	0	0.0008089514209202402	0.0017135468219934811	0.0	0.0
YBL001C	317	174	1.4889440101412197e-08	5.975517796456494e-08	0.5873467861109292	118.86955183431768
YBL002W	175	11	1.3559036961088979e-30	3.405153780053394e-29	0.06726036923378685	13.612417975718907
YBL003C	0	3	0.22474370387601522	0.2970583868055535		0.0
YBL004W	0	0	1.0	1.0		0.0
YBL005W	25	5	0.0010180954079729472	0.0021267950204331347	0.21401026574386728	41.64638366716927
YBL006C	168	237	4.845994186641209e-05	0.00012380858537260593	1.5095366958719212	305.50597156468706
YBL007C	0	0	1.0	1.0		0.0
YBL008W	119	89	0.1275761359385753	0.1796939401868103	0.8002904895463946	160.61621965195587
YBL008W-A	691	1109	1.6701381904218045e-29	3.9044572085836575e-28	1.7173472120835662	347.06122168918347
YBL009W	102	5	4.0311313475797996e-19	4.519110405444723e-18	0.05245349650584983	10.61574485424173
YBL010C	249	231	0.972429923900241	1.0	0.9926982206191435	200.90616890815235
YBL011W	34	55	0.01465773324264007	0.025299106806249413	1.7309653846930444	350.3195801819944
YBL013W	333	428	1.3940970778050108e-05	3.828773779587687e-05	1.375321227302931	278.3429173154426
YBL014C	0	0	1.0	1.0		0.0
YBL015W	0	0	1.0	1.0		0.0
YBL016W	0	0	1.0	1.0		0.0
YBL017C	9	2	0.08954328143288326	0.13043652774075776	0.23778918415985256	48.124710000467296
YBL018C	710	1108	4.899074186653805e-27	1.0026539376315314e-25	1.6698829186211617	337.4821436885563
YBL019W	152	197	0.002793695677642144	0.005393267486445106	1.3868428405112454	278.84023151552856
YBL020W	0	0	1.0	1.0		0.0
YBL021C	340	409	0.0006407634590476725	0.001381713780646106	1.2872088042535548	260.5103787112777
YBL022C	0	0	1.0	1.0		0.0
YBL023C	52	38	0.2937548848309245	0.3741715044657025	0.7819605863718228	158.25625789602742
YBL024W	88	28	3.109279794226176e-07	1.0662771673580643e-06	0.3404708773197889	68.90583477932566
YBL025W	224	334	6.027456836161291e-08	2.2552963087029008e-07	1.5955229633582964	322.908210416988
YBL026W	58	68	0.23705666016011023	0.31189953159020684	1.254542937119222	253.8993322162717
YBL027W	464	152	1.2725809698533323e-31	3.3418324920669014e-30	0.35053405595978265	70.94246044499909
YBL028C	465	149	1.4428255143824453e-32	3.8956288888326026e-31	0.34287666232081965	69.39272701889011
YBL029C-A	205	204	0.5579335144147088	0.653631216418617	1.064831566140218	215.50479895768373
YBL029W	53	170	1.2449332183849524e-16	1.147373547905747e-15	3.432240110986551	694.6302481685428
YBL030C	0	0	1.0	1.0		0.0
YBL031W	51	0	1.3447559247333856e-11	7.582050316805588e-11	0.0	0.0
YBL032W	16	0	0.0002983456236075172	0.0006720664635201062	0.0	0.0
YBL033C	100	187	1.571441312003926e-08	6.28467245155395e-08	2.000995984705159	404.9694347621837
YBL034C	31	40	0.2167148613814418	0.28770248564281437	1.3807113918959182	279.43380003287933
YBL035C	56	71	0.10423269895177914	0.14933788033674186	1.3566722203405872	274.5686580440092
YBL036C	518	154	2.0284891510490118e-39	8.101278547001991e-38	0.31812336799764057	64.38305797264047
YBL037W	48	23	0.010327369386916732	0.018257823960700317	0.5127329283446821	103.76890595279475
YBL038W	393	63	6.919052441218805e-49	4.1885758515209845e-47	0.17153494582523712	34.71591676561882
YBL039C	70	21	2.455208365529351e-06	7.498620982559373e-06	0.3210153986158009	64.9683584849857
YBL039W-B	209	48	3.575556722546092e-21	4.694754956932094e-20	0.24575341520826866	49.73654240188645
YBL040C	46	19	0.00313847670485207	0.006012451542173302	0.4419777227318998	89.44918924407483
YBL041W	144	260	1.4907988069931627e-10	7.560479664036754e-10	1.9320371212988021	388.31662564522304
YBL042C	102	9	5.253268019060043e-17	4.977190177531187e-16	0.0944162937105297	19.10834073816729
YBL043W	85	364	1.3259396199950463e-43	6.573688581544406e-42	4.582337454751041	916.6078488406546
YBL044W	2818	445	0.0	0.0	0.16897545822572915	34.19791759573303
YBL045C	39	5	2.001542338910933e-06	6.178674176638098e-06	0.13718606778453032	27.76425577572385
YBL046W	79	113	0.004340129004910443	0.0081276723892022	1.5305797486744939	305.89268802314484
YBL047C	32	32	0.8840712478516545	0.9721402956777944	1.0700513287193365	216.56119506588752
YBL049W	214	214	0.5142466041536782	0.6074561553135394	1.0700513287193365	216.56119504879092
YBL050W	33	0	7.480252942206665e-08	2.7629373584219993e-07	0.0	0.0
YBL051C	21	2	0.000326821747016156	0.0007310586803150188	0.10190965035422253	20.62487571888042
YBL052C	0	0	1.0	1.0		0.0
YBL054W	167	4	6.219987452699113e-33	1.728074774902058e-31	0.02562997194537333	5.187094492085573
YBL055C	165	179	0.18368426438710317	0.24704588505384242	1.16084356267128	234.9360842617385
YBL056W	39	0	4.177906457062767e-09	1.7837520441401614e-08	0.0	0.0
YBL057C	532	421	0.011704072642138366	0.020496382997849498	0.8467887394564674	171.3764344209127
YBL058W	96	43	5.966688709208165e-05	0.00015083264512815895	0.47929382432220274	97.00136859878636
YBL059C-A	306	295	0.7335622635816186	0.8288309571364115	1.0315854312817132	208.7763154454669
YBL059W	984	551	2.686353351696376e-22	3.8526728492782684e-21	0.5991852460613357	121.26546587884714
YBL060W	115	197	2.1364338960687858e-07	7.514759227089657e-07	1.8330444500670373	370.9787427366569
YBL061C	79	32	6.018972247854858e-05	0.00015202068246558318	0.43343851289897173	86.62447802635502
YBL063W	4	0	0.1518171818592845	0.20822814521172076	0.0	0.0
YBL064C	348	289	0.14842037390540477	0.20577762061957156	0.8886345804594489	179.84536026549063
YBL066C	50	10	1.7917442475773542e-06	5.572915720831457e-06	0.21401026574386728	43.31223899718578
YBL067C	0	0	1.0	1.0		0.0
YBL068W	171	193	0.0805370350132174	0.118974695186492	1.2077187511276724	244.42286917938227
YBL069W	140	116	0.36990255311755926	0.4603569753254887	0.886613958081736	179.43641874222192
YBL071C-B	414	508	4.237444592496059e-05	0.0001088898295417553	1.3130098429696204	265.7320943542439
YBL071W-A	388	185	2.2638438686082596e-14	1.6712921807915404e-13	0.5102048861161784	103.25727081893214
YBL072C	154	49	8.999532048355272e-12	5.196416547197909e-11	0.34047087731978887	68.90583478683322
YBL074C	79	7	2.0307589756988845e-13	1.3837553162611713e-12	0.09481467469665006	21.656119498107195
YBL075C	175	322	2.6913400499179233e-13	1.803950655836594e-12	1.9688944448435788	398.4725988452242
YBL076C	0	0	1.0	1.0		0.0
YBL078C	245	110	9.234643004172148e-11	4.788857702163573e-10	0.48043120881276336	96.83630674976432
YBL079W	5	0	0.08649749413077773	0.12657686736542054	0.0	0.0
YBL080C	84	99	0.13526586063492066	0.18931953383096342	1.2611319231335036	252.23009789128383
YBL081W	260	141	1.8010423940810447e-07	6.397649665447861e-07	0.5802970667285632	117.44280194642796
YBL082C	198	145	0.029069553518909906	0.04733621806499605	0.7836234477995141	158.5927943395114
YBL084C	0	0	1.0	1.0		0.0
YBL085W	19	3	0.0023575246206242527	0.004595615532377033	0.16895547295568472	32.484179259034974
YBL086C	124	122	0.7340678276799654	0.8291881452247332	1.0527924363206376	214.8147336929268
YBL087C	90	4	3.063228639316533e-17	2.9607777991108204e-16	0.047557836831970506	9.519173411201177
YBL088C	1	0	1.0	1.0	0.0	0.0
YBL089W	97	62	0.02314066137605413	0.03824193780853083	0.6839503338206069	137.00810302728576
YBL090W	238	249	0.22980993507281983	0.30347576041418756	1.1195074825677092	226.57032587450524
YBL091C	174	177	0.45852591895435924	0.5541350568299089	1.0885004895593249	220.29500879320724
YBL091C-A	428	399	0.9996111186816556	1.0	0.9975478508388208	201.88765611756187
YBL092W	52	0	8.347577820035387e-12	4.834533740485751e-11	0.0	0.0
YBL093C	104	7	1.939060887789171e-18	2.0843998440514994e-17	0.07202268558687841	16.65855345363218
YBL095W	302	271	0.6573545071664417	0.7539780156988845	0.9602116227911925	194.3314034814375
YBL097W	21	0	2.5342453702648305e-05	6.661080952647641e-05	0.0	0.0
YBL098W	91	9	8.078417470894923e-15	6.202800917906101e-14	0.10582925229092338	21.1853343039367
YBL099W	0	0	1.0	1.0		0.0
YBL100W-C	302	395	1.1767734564888131e-05	3.268907377504837e-05	1.399570446503768	283.25056969632766
YBL101C	157	157	0.5867188422391632	0.6831264397725505	1.0700513287193365	216.5611950349585
YBL102W	322	602	1.6714206127152747e-24	2.8779460909357917e-23	2.0005307449970204	404.8752776754784
YBL103C	14	0	0.0008089514209202402	0.0017135468219934811	0.0	0.0
YBL104C	52	16	7.257113368387744e-05	0.00017958545172804612	0.3292465626828727	66.63421385782658
YBL105C	116	7	7.35469127928731e-21	9.441256595352973e-20	0.06457206293995996	14.935254822824314
YBL106C	0	0	1.0	1.0		0.0
YBL107C	0	0	1.0	1.0		0.0
YBL108C-A	322	733	6.225039098877811e-43	3.00842015610473e-41	2.4358621861840795	492.9793665383901
YBL111C	57	27	0.004293729989972808	0.008043691685057027	0.5068664188670542	102.58161871384507
YBR001C	77	52	0.08366493066953565	0.12334196777249411	0.7226320661481234	144.3741300681447
YBR002C	103	99	0.897161796582308	0.9844643182875125	1.0284959373127602	208.1510515557322
YBR003W	104	0	1.6574827359343796e-22	2.4132109403439535e-21	0.0	0.0
YBR004C	0	0	1.0	1.0		0.0
YBR005W	25	18	0.4879996615879726	0.5850502509469315	0.7704369566779222	155.92406043329444
YBR006W	29	85	3.4692064207828895e-08	1.3372256116569972e-07	3.136357342798055	613.5900525877298
YBR007C	97	77	0.31991266937724117	0.4041778913858774	0.8494221887772053	171.9094021657782
YBR008C	31	18	0.13933348069860102	0.19435043596838575	0.6213201263531631	125.74521003011724
YBR009C	35	1	1.1576028468426648e-07	4.202887608707175e-07	0.030572895106266755	6.187462714120983
YBR010W	0	0	1.0	1.0		0.0
YBR011C	9	6	0.6998243409008287	0.7952360767675688	0.7133675524795576	129.9367170361399
YBR013C	19	1	0.0002601079381544252	0.0005919591421947366	0.05631849098522824	11.39795763035522
YBR014C	102	15	3.215089139884712e-14	2.340503499174301e-13	0.1573604895175495	31.84723455474253
YBR015C	119	20	2.4089864287802116e-15	1.9623344124525493e-14	0.17984055944862798	36.09353251380844
YBR016W	0	0	1.0	1.0		0.0
YBR017C	0	0	1.0	1.0		0.0
YBR018C	125	126	0.5916187961432222	0.68735347406458	1.078611739349091	216.56119510838732
YBR019C	83	40	0.0006405851331897265	0.001381713780646106	0.5156873873346199	104.36684094945656
YBR020W	0	0	1.0	1.0		0.0
YBR021W	70	5	1.2359800881769746e-12	7.85427788630473e-12	0.07643223776566689	15.250788390206312
YBR022W	176	279	3.6335762104629585e-08	1.3987079508950784e-07	1.6962745495039484	343.2987125414562
YBR023C	0	0	1.0	1.0		0.0
YBR024W	22	2	0.00020341482751888028	0.00046906121614317584	0.09727739351993968	19.68738137116824
YBR025C	0	0	1.0	1.0		0.0
YBR026C	12	7	0.44094220316327315	0.5370306248182939	0.6241966084196129	126.32736378136642
YBR028C	90	120	0.012659265167037971	0.02206833403323291	1.4267351049591153	285.5752023211227
YBR029C	56	60	0.519956564828415	0.6131372163888076	1.1464835664850033	232.0298518224413
YBR030W	91	120	0.01548883231635449	0.026645610126040886	1.4110566972123118	282.4711240033208
YBR031W	18	0	0.00011081339583282677	0.0002655365997644112	0.0	0.0
YBR033W	49	64	0.0933917289220121	0.135220501770013	1.3976180620007659	287.2750545643632
YBR034C	162	151	1.0	1.0	0.9973935224482704	201.85642251067125
YBR035C	349	89	1.6920402035881393e-31	4.397531610115336e-30	0.2728784190716933	55.22620732646825
YBR036C	25	7	0.004871337766715785	0.009078115196494646	0.29961437204141417	69.29958238464086
YBR037C	75	4	3.471371633425665e-14	2.5206891747261365e-13	0.05706940419836461	11.54993040002537
YBR038W	0	1	0.9729889587429241	1.0		0.0
YBR039W	27	2	1.894717591070288e-05	5.1037568460164994e-05	0.07926306138661751	16.041570004143313
YBR040W	249	149	1.783326330712824e-05	4.821772321546521e-05	0.6403118392738198	129.58882756719998
YBR041W	255	343	1.1400201260304715e-05	3.170336433656306e-05	1.4393239441205194	291.29603882850955
YBR042C	140	171	0.02147552737952881	0.03587155328483014	1.306991265792904	264.51403109862224
YBR043C	23	4	0.0010012312771864379	0.002098426047776678	0.18609588325553675	37.662816524752586
YBR044C	0	0	1.0	1.0		0.0
YBR045C	9	0	0.010269376547347992	0.01816646709437044	0.0	0.0
YBR046C	79	372	1.6396365742094265e-47	9.429549938278411e-46	5.0387227124505465	1007.0095569418758
YBR047W	378	234	7.5262261058505e-07	2.478999217339417e-06	0.6624127273024464	134.06169216563612
YBR048W	368	0	2.2552364210924952e-76	3.0880630137387953e-74	0.0	0.0
YBR049C	0	0	1.0	1.0		0.0
YBR050C	111	139	0.024819859614884636	0.04086430364878372	1.3399741864143042	271.1892441185041
YBR052C	42	7	3.782382868080836e-06	1.1115219148867086e-05	0.1783418881198894	41.2497514183744
YBR053C	0	0	1.0	1.0		0.0
YBR054W	4	0	0.1518171818592845	0.20822814521172076	0.0	0.0
YBR055C	25	0	3.595407256030891e-06	1.0609126284983918e-05	0.0	0.0
YBR056W	8	0	0.01728777836661	0.029388712204071566	0.0	0.0
YBR057C	0	0	1.0	1.0		0.0
YBR058C	0	0	1.0	1.0		0.0
YBR058C-A	171	205	0.018288342120345177	0.03098887906131559	1.2828100724413098	259.62014602818607
YBR059C	7	0	0.029293966282963126	0.04733621806499605	0.0	0.0
YBR060C	56	32	0.03270771290478217	0.05239611613242403	0.6114579021253351	123.74925430853308
YBR061C	0	0	1.0	1.0		0.0
YBR062C	183	256	3.346823826733299e-05	8.658382288593434e-05	1.496902405203006	302.9489941108708
YBR063C	187	231	0.005156042630093863	0.009559123522137268	1.3218281119474158	267.51677038476777
YBR065C	201	232	0.03175595441113926	0.05101354575934689	1.2350841207108758	249.961180324904
YBR066C	38	309	9.456202213126709e-52	6.110406621088956e-50	8.701206857217763	1760.9844543684203
YBR067C	33	6	7.675161658997954e-05	0.00018960418685952417	0.19455478703987936	39.37476273422019
YBR068C	9	1	0.03504854896974653	0.055742313364218005	0.11889459207992628	24.06235499269448
YBR069C	1	0	1.0	1.0	0.0	0.0
YBR070C	122	93	0.1572697319541447	0.21412363363359047	0.8156948653352318	165.0835338976526
YBR071W	296	285	0.7504120112101932	0.843995419334753	1.0302859077196314	208.51331279933865
YBR072C-A	484	746	5.728487140685731e-18	5.86201593346684e-17	1.6492939901335228	334.238042641712
YBR072W	58	14	1.7241830668149102e-06	5.3948731323463265e-06	0.2582882517598398	52.27339190348204
YBR073W	0	0	1.0	1.0		0.0
YBR074W	14	0	0.0008089514209202402	0.0017135468219934811	0.0	0.0
YBR076W	0	0	1.0	1.0		0.0
YBR077C	319	134	2.178273854505567e-15	1.7845089654218686e-14	0.44948864591972126	90.68500044815303
YBR078W	19	0	6.768286916780879e-05	0.00016808750792275608	0.0	0.0
YBR079C	4	0	0.1518171818592845	0.20822814521172076	0.0	0.0
YBR080C	94	114	0.07081757134767067	0.1056476920416223	1.2977218241915356	262.6380450918319
YBR081C	0	0	1.0	1.0		0.0
YBR082C	4	0	0.1518171818592845	0.20822814521172076	0.0	0.0
YBR083W	32	0	1.2115570492885147e-07	4.37667373772503e-07	0.0	0.0
YBR084C-A	70	0	1.6031648907451226e-15	1.3246840929131033e-14	0.0	0.0
YBR084W	39	3	2.1675816610504845e-07	7.619659005318665e-07	0.08231164067071818	16.658553464738386
YBR085C-A	50	36	0.2763025809221124	0.3541377630673208	0.7704369566779222	155.92406043329444
YBR085W	65	43	0.09490503583450877	0.13682598673458507	0.7078801097681764	143.2635597945435
YBR086C	11	1	0.013054359045701206	0.022667759321204	0.09727739351993968	19.6873813589938
YBR087W	321	336	0.15713956033212215	0.21405881211616176	1.1200537272576232	226.6808770754305
YBR088C	134	28	5.1239600056321085e-15	3.992939565364533e-14	0.22359281495627925	45.25159299404388
YBR091C	339	44	7.893581982903363e-47	4.49465247363141e-45	0.13888571818186077	28.10823770193588
YBR092C	238	44	8.090329086759586e-28	1.716881275939276e-26	0.19782461539349078	40.03652344823042
YBR093C	9	11	0.7075389812113843	0.8027336123390553	1.307840512879189	238.217314597921
YBR094W	118	34	2.633190340690548e-10	1.2877106844652502e-09	0.308319874376758	61.87462716834217
YBR095C	255	375	2.205918075134786e-08	8.713073386057798e-08	1.5736048951754948	318.47234566916256
YBR096W	170	85	2.3231563549128e-06	7.114202447871945e-06	0.5350256643596683	108.2805974941073
YBR097W	6	2	0.33429389357216566	0.4199484888452435	0.35668377623977876	72.1870650195421
YBR098W	76	86	0.25489184311050106	0.3322490910536019	1.210847556182407	245.0560890736368
YBR101C	200	249	0.0028399502193526224	0.005469709883287653	1.3322139042555738	269.6186878438836
YBR102C	72	77	0.4585513363682032	0.5541350568299089	1.1443604487692904	228.42756187935365
YBR103W	4	0	0.1518171818592845	0.20822814521172076	0.0	0.0
YBR104W	53	110	1.4257710124790101e-06	4.5152032449156315e-06	2.2208612482854155	449.46663128837343
YBR105C	178	143	0.19625510694110584	0.26260193578834334	0.859647977566658	173.97893753603228
YBR106W	21	0	2.5342453702648305e-05	6.661080952647641e-05	0.0	0.0
YBR107C	284	269	0.9080564558342684	0.9935754713666054	1.0135345331883856	205.12310374482607
YBR108W	114	60	0.00035180960713765386	0.0007854258736990092	0.5631849098522824	113.9795763407808
YBR109C	174	43	7.952553436776341e-17	7.42453487254882e-16	0.264437972039836	53.51799648119782
YBR110W	41	62	0.02058454256475426	0.034594302831648674	1.6181263995268014	327.48278275162045
YBR111C	294	191	0.00010054250339391297	0.0002433585593511757	0.6951694006305894	140.69111651658818
YBR111W-A	306	314	0.2607338105746149	0.3392489014965182	1.0980265268557896	222.2229255881418
YBR112C	12	0	0.002213615992489849	0.0043434000589591	0.0	0.0
YBR114W	43	14	0.000549770105664945	0.0011944570750582163	0.3483888046993188	70.50829605851591
YBR115C	4	0	0.1518171818592845	0.20822814521172076	0.0	0.0
YBR117C	61	3	6.9648604045168485e-12	4.0789116279405696e-11	0.052625475182918185	10.650550576146856
YBR118W	6	0	0.05005699725644871	0.07672649019771761	0.0	0.0
YBR119W	232	224	0.7631134547265991	0.8566592774024344	1.0331530070393593	208.19617033182476
YBR120C	171	142	0.3248015097597111	0.409904209486087	0.8885806355447121	179.83444267116553
YBR121C	77	19	4.034873266367066e-08	1.5428561273189492e-07	0.264038639554122	53.437177972145854
YBR122C	329	309	0.9813439986555061	1.0	1.0050026157272796	203.3963807691217
YBR123C	150	133	0.7024031833138099	0.797851216124377	0.9487788447978117	192.0175929228131
YBR125C	728	175	1.4291029269672699e-67	1.6115237123507392e-65	0.2572238770959943	51.98656947003575
YBR126C	18	9	0.1723924276472052	0.23333227851237398	0.5350256643596683	108.28059753765574
YBR127C	6	0	0.05005699725644871	0.07672649019771761	0.0	0.0
YBR128C	373	93	2.9923680490766975e-34	8.916636606342015e-33	0.26679563960026353	53.99515049703701
YBR129C	205	4371	0.0	0.0	22.815582233327902	4617.507235575286
YBR130C	132	240	5.475790641558597e-10	2.5982897672940173e-09	1.9455478703987936	390.7871188747304
YBR131W	427	138	1.0349476668609035e-29	2.459497533932668e-28	0.34582455120203376	69.98933236318396
YBR132C	161	3	2.610572406644592e-32	7.01560836944535e-31	0.019938844634521797	4.035301771056364
YBR133C	140	118	0.4446529418406536	0.5406340525424099	0.9019004056348694	182.53015014998377
YBR135W	191	411	1.6080252697227749e-22	2.365154303369739e-21	2.302571183788729	466.003409123065
YBR136W	6	0	0.05005699725644871	0.07672649019771761	0.0	0.0
YBR137W	59	83	0.019551943625981366	0.032907002573315434	1.5053264454865243	308.3244131873542
YBR138C	268	106	1.639116983132367e-14	1.2210572240925185e-13	0.4232292568815286	85.65480103746094
YBR139W	155	135	0.5893301529891357	0.6853867967321576	0.9319801895297447	188.61781500140003
YBR140C	2	0	0.5094928616215386	0.6026518813627043	0.0	0.0
YBR141C	2	32	2.2936597180709303e-07	8.007151206344786e-07	17.120821259509384	3464.979121054201
YBR142W	100	39	2.690948820873259e-06	8.188172840657204e-06	0.4173200182005412	84.45886607484799
YBR143C	24	1	2.3032439980559733e-05	6.112577864706923e-05	0.044585472029972345	9.023383125624925
YBR145W	125	113	0.8484573731983613	0.938265366165397	0.9673264011622801	194.21757970758003
YBR146W	284	33	3.1531470455891833e-41	1.4278542251325506e-39	0.12433695016809192	25.163800829462144
YBR147W	181	268	1.7597639557436776e-06	5.493041066885164e-06	1.5843853927999014	320.6541451382282
YBR148W	314	224	0.0022541832450401573	0.004412460123289975	0.7633487185768515	154.48951492222818
YBR149W	177	351	9.338772827596303e-17	8.662464924436506e-16	2.1219661942400405	429.4518613079695
YBR150C	68	89	0.04323085923995036	0.06761508607260118	1.4005083567061904	283.4403875651479
YBR151W	100	114	0.16617142723528874	0.22565569729165183	1.2198585147400434	249.04537425367732
YBR152W	257	257	0.4692718696534227	0.5647169956846273	1.0700513287193365	216.56119502719184
YBR153W	342	327	0.7972557372809194	0.8892586782588378	1.0231192528983128	207.0628970163075
YBR154C	324	85	1.370864643660413e-28	3.032247140650398e-27	0.28072334241093705	56.81389375106185
YBR155W	259	149	2.402846248487045e-06	7.34259764880393e-06	0.6155893744369928	124.58539791571243
YBR156C	490	46	2.479833579426566e-75	3.316633236112135e-73	0.10045379820630507	20.330234637099917
YBR157C	46	13	9.289413581439204e-05	0.00022637041316464772	0.30240581029024727	61.20207686673599
YBR158W	46	9	4.10473112463428e-06	1.2037893267604152e-05	0.20935786866247888	42.37066859550936
YBR159W	40	20	0.028374512113884986	0.04641121136716512	0.5350256643596683	108.28059752325709
YBR160W	167	147	0.6362795186242995	0.7329120548221597	0.94190146899247	190.6257225721589
YBR161W	94	132	0.0029596604201572244	0.005686938548721749	1.502625270116515	304.1072100455456
YBR162C	97	38	4.193978541402031e-06	1.2280840423423156e-05	0.41919536589004935	84.83840627344212
YBR162W-A	85	25	1.3366215623190434e-07	4.804319128060512e-07	0.31472097903509894	62.95383578086654
YBR163W	159	150	0.9792593319683188	1.0	1.0094823855842796	203.0261203265608
YBR164C	178	144	0.21771267465029334	0.2888819619226451	0.865659501885306	175.1955734825838
YBR165W	292	357	0.0007325475032511555	0.0015672919238085548	1.3082476861397365	264.7683103331032
YBR166C	144	172	0.033845949844400224	0.0541139998763263	1.2781168648592074	258.6703162634303
YBR167C	270	1241	1.929153918880826e-152	5.547282093741815e-150	4.9182729590396175	995.379418679439
YBR168W	51	49	0.9693469827684673	1.0	1.0280885315146566	208.06859915561856
YBR169C	108	21	6.384822208756445e-13	4.139697014944568e-12	0.20806553613987097	42.109121255221815
YBR170C	131	87	0.015766953576645936	0.027091649243887295	0.7106447755616967	145.47622254461805
YBR171W	239	203	0.3400654767293174	0.42682596173511667	0.9088720490796038	183.17467749429008
YBR172C	35	0	2.8550588787517355e-08	1.1101719818594477e-07	0.0	0.0
YBR173C	400	514	1.8867292972766424e-06	5.849369373928825e-06	1.3750159574043472	278.28113560321924
YBR175W	257	314	0.001606826736923839	0.003251534329362772	1.3073778880072826	264.59227717364786
YBR176W	299	257	0.3464056967063228	0.43412054080585366	0.9197431153206337	186.1412278239576
YBR177C	21	63	1.6970190987315136e-06	5.3156627651443e-06	3.2101539861580095	649.6835851867372
YBR179C	37	0	1.0914042848680115e-08	4.4201873537154464e-08	0.0	0.0
YBR180W	87	105	0.08972069818825898	0.1306618726970568	1.2914412587991992	261.3669595375732
YBR181C	70	0	1.6031648907451226e-15	1.3246840929131033e-14	0.0	0.0
YBR182C	68	212	7.627740382202078e-20	9.138986445425865e-19	3.336042377772049	675.1613727840561
YBR182C-A	262	523	1.3551788386999734e-24	2.347479970290225e-23	2.136018492061882	432.295820652708
YBR183W	66	171	3.3055110915450055e-13	2.19514945582856e-12	2.772405715318281	561.0903689400201
YBR184W	163	330	1.8118010827626092e-16	1.6331768067347596e-15	2.166361585750804	438.4367751691052
YBR185C	217	129	5.109922366686295e-05	0.00012991529674678646	0.636113462694905	128.73914359221482
YBR186W	132	161	0.0266537649234655	0.04372099317594126	1.3051383630591906	262.15302563883506
YBR187W	283	351	0.0004383289284932259	0.000966205315356283	1.3271661356200959	268.5971005627244
YBR188C	269	399	4.340581034726045e-09	1.8490875207932953e-08	1.587176506167343	321.21902161145306
YBR189W	315	376	0.0014997622584223662	0.003055307385117615	1.2772676177729223	258.498442322589
YBR191W	109	3	1.0760238677775274e-21	1.4629345776805104e-20	0.029450954001449627	5.960399862758599
YBR192W	248	293	0.007342236847773916	0.01334010975141991	1.2642138682047	255.85657319344057
YBR193C	371	451	0.0001922557539165102	0.0004456520922103387	1.300790159710029	263.25902683929456
YBR194W	399	467	0.0010544791242438842	0.002196417762957833	1.2524159661953136	253.4688673604369
YBR195C	200	7	6.953390183650814e-38	2.4993091841359894e-36	0.03745179650517677	7.579641826881985
YBR196C	97	70	0.11511106509932545	0.1634980823379157	0.7722019897974594	156.28127472159878
YBR196C-A	727	494	4.6909990346704056e-08	1.77253189542638e-07	0.7271050294186413	147.15437458985937
YBR196C-B	259	118	5.45289077200273e-11	2.9144586273036896e-10	0.48751373277560506	98.66494600528598
YBR197C	315	385	0.0004544826821360886	0.0010000009059096932	1.307840512879189	264.68590505162126
YBR198C	111	99	0.7880419363233199	0.8810321103801347	0.9543701039929217	193.14917394685443
YBR199W	90	49	0.0027385182111639545	0.005292076018952924	0.5825835011916387	117.90553948531262
YBR200W	85	97	0.20311592812166415	0.2709625846967503	1.221117398656184	244.2608828032524
YBR200W-A	274	369	4.904006969752011e-06	1.4287205715827667e-05	1.441054526632975	291.6462809172744
YBR201C-A	289	338	0.005665279072196892	0.010445982668869615	1.2514787166336878	253.27918311786084
YBR201W	319	324	0.3093035340255839	0.3919798642972968	1.086823293119326	219.95557112582685
YBR202W	13	0	0.0013364224915868661	0.002745897016475908	0.0	0.0
YBR203W	88	68	0.271660384416906	0.35046313737203094	0.8268578449194873	169.80366423796988
YBR204C	190	219	0.03841466939058489	0.06064308637530983	1.2333749525764983	249.6152721719176
YBR205W	141	231	1.357568974173878e-07	4.870479831861493e-07	1.7530628151359342	354.79174510125887
YBR207W	178	170	0.8816019320622013	0.9705384209972664	1.0219591341701528	206.8281075592518
YBR208C	0	0	1.0	1.0		0.0
YBR210W	38	0	6.751507959481387e-09	2.813617556157787e-08	0.0	0.0
YBR211C	115	97	0.4994957711199821	0.597462599773506	0.9025650337893534	182.66466014239495
YBR212W	1	0	1.0	1.0	0.0	0.0
YBR213W	429	440	0.18089142211187303	0.2440315666350884	1.0974885422762426	222.11404620135272
YBR214W	181	29	2.899830120219827e-23	4.632478617051173e-22	0.17144468802685503	34.69765003109643
YBR215W	475	131	2.850307106069288e-39	1.1227476826715394e-37	0.29510889276259594	59.72529799321446
YBR216C	42	26	0.12334473572544973	0.17441740230072814	0.6624127273024465	134.06169215010527
YBR217W	254	301	0.005923564652985218	0.010873418550691986	1.2680529525374815	256.63354218460967
YBR218C	14	10	0.6549839722205353	0.7519490571053029	0.7643223776566689	154.6865678678558
YBR221C	33	0	7.480252942206665e-08	2.7629373584219993e-07	0.0	0.0
YBR221W-A	627	556	0.38312190912461286	0.47536873772937405	0.9488812420541484	192.03831648480983
YBR222C	2	0	0.5094928616215386	0.6026518813627043	0.0	0.0
YBR223C	154	112	0.04961398429419693	0.07672224352673475	0.7782191481595174	157.49905092370904
YBR225W	188	52	2.4973712723545655e-16	2.216417004214677e-15	0.29597164411385907	59.89990500853363
YBR227C	3	1	0.6653288919331437	0.761151075692761	0.35668377623977876	72.18706500499938
YBR228W	252	407	6.269506261583379e-12	3.686700461182619e-11	1.728217820590357	349.7635173152873
YBR229C	53	38	0.2520110610723052	0.3295397026436624	0.7672066130440526	155.27029077612298
YBR230C	0	0	1.0	1.0		0.0
YBR230W-A	997	29	1.3503074313608484e-186	5.546870026968742e-184	0.03112486312222744	6.299172170989897
YBR231C	138	25	7.074760488271717e-17	6.626538691864925e-16	0.19384987839118412	39.2321005426728
YBR233W	77	3	3.7289966879625406e-15	2.9785361045100794e-14	0.041690311508545574	8.437449154146018
YBR233W-A	829	348	9.373680080657176e-38	3.327656428633298e-36	0.4491892188110121	90.9086801821055
YBR234C	278	288	0.236285169790954	0.3109556090315278	1.1085423837092407	224.3511660637457
YBR235W	98	44	5.1890233552010826e-05	0.00013169493961059765	0.4804312088127633	96.24942003564408
YBR236C	49	1	1.4427284885004125e-10	7.355613065040667e-10	0.021837782218761967	4.4196162244932005
YBR237W	316	50	7.304235413037657e-40	2.958215342280251e-38	0.16931191910116083	34.26601187513955
YBR238C	2	0	0.5094928616215386	0.6026518813627043	0.0	0.0
YBR239C	100	49	0.0002283369574177431	0.0005240087159255549	0.5243251510724748	106.1149855763478
YBR240C	4	0	0.1518171818592845	0.20822814521172076	0.0	0.0
YBR241C	22	4	0.0015601025814468508	0.003167013747229382	0.19455478703987936	39.37476273616807
YBR242W	266	47	8.786069112592451e-32	2.328510758825769e-30	0.18906921973612337	38.264572048955046
YBR243C	177	98	3.395005755687296e-05	8.775136225149502e-05	0.5924577978220055	119.9039384946756
YBR244W	316	227	0.0027877734159881687	0.005383641677417044	0.7686761127192702	155.5676939179433
YBR245C	55	37	0.1474303030170526	0.2044542253800505	0.7198527120475536	145.68662212171816
YBR246W	0	0	1.0	1.0		0.0
YBR247C	56	7	7.369313303411374e-09	3.059994282160203e-08	0.13375641608991706	30.937313565016744
YBR248C	32	25	0.5895067095698447	0.6854535153126116	0.8359776005619816	169.18843364787514
YBR249C	23	5	0.0024021461304948766	0.004678206026575021	0.23261985406942096	47.0785206603659
YBR250W	72	52	0.18343746638092104	0.24682940317189445	0.7728148485195209	154.26276908117856
YBR251W	121	29	2.2172991215444233e-12	1.3667403266883149e-11	0.2564585829162046	51.903096326076366
YBR252W	161	182	0.08766694566873973	0.12815775407750946	1.2096232411609893	244.80830741992332
YBR253W	806	285	1.562741510590242e-48	9.36179836187967e-47	0.37836802566378525	76.57560865917833
YBR254C	515	521	0.2128480014079206	0.28296090062342844	1.0825179461413093	219.08423806649907
YBR255C-A	276	260	0.9607505968719908	1.0	1.0080193676341576	204.00692284987323
YBR255W	125	87	0.0403850713757352	0.06349222129082918	0.7447557247886581	149.53034901366772
YBR256C	245	196	0.11497120137576973	0.16333976756720645	0.8560410629754692	172.5446920208348
YBR257W	466	369	0.018953103666880418	0.03207405217047483	0.847315322526685	171.48300635822392
YBR258C	342	214	4.397150128184872e-06	1.2843072822341899e-05	0.6695642817132691	135.5090518689073
YBR259W	52	100	2.3153228347441606e-05	6.138968014114186e-05	2.0577910167679545	416.4638365135518
YBR260C	100	58	0.004536643152099481	0.008476359573659557	0.6206297706572151	125.60549313312582
YBR261C	212	169	0.1356307103202295	0.18978358283704672	0.8530126158187165	171.82554915900266
YBR262C	179	207	0.04129118045374745	0.0648084168493916	1.2374336594687299	249.04537432906903
YBR263W	14	5	0.09125801512282121	0.13238967746185212	0.38216118882833444	77.34328395331434
YBR264C	112	17	2.8615230111281877e-15	2.314573676089762e-14	0.16241850525204213	32.58000279323637
YBR265W	182	161	0.6501991633406583	0.7472612686594976	0.9465838677132591	191.5733648638905
YBR267W	591	583	0.3693199941516748	0.45973144726542897	1.0555667083644216	213.6297406190621
YBR268W	190	160	0.3587921780845639	0.44808117614860515	0.9010958557636518	182.3673221285377
YBR269C	295	173	1.145659760704301e-06	3.672625018846396e-06	0.6275216266726956	127.0002940636029
YBR270C	66	29	0.0007633924060804302	0.0016302524052612532	0.4701740686797085	95.15567659604734
YBR271W	239	164	0.0026206386239536993	0.005080665064943438	0.7342611628032267	147.9834832964368
YBR272C	141	41	5.727678783221393e-12	3.3749877748264583e-11	0.311149677145339	62.971695015264174
YBR273C	85	114	0.01374555944595258	0.023810455534238942	1.4351276644000512	287.06949118978594
YBR274W	129	130	0.5857700569135338	0.6822121501234777	1.0783463002597964	218.23996401302023
YBR275C	18	0	0.00011081339583282677	0.0002655365997644112	0.0	0.0
YBR276C	225	15	1.6899787004613335e-38	6.190488857549763e-37	0.07133675524795577	14.437412997769965
YBR278W	184	89	2.844267957815546e-07	9.82425527050883e-07	0.5175791753044616	104.74970844574192
YBR279W	156	40	9.517518438624326e-15	7.288315384890613e-14	0.27437213556906065	55.5285115414503
YBR280C	157	122	0.14121491803195715	0.19635565609327504	0.8315048541640704	169.6625922312772
YBR281C	97	59	0.011043702455697321	0.019416793892606327	0.6508559628292873	131.72278868992174
YBR282W	308	250	0.10633314013970772	0.1520820415178958	0.8685481564280328	175.7801907953264
YBR283C	74	1	1.010257988585733e-15	8.556691741320398e-15	0.014460153090801845	2.926502635072389
YBR284W	89	28	2.1698447101902652e-07	7.622954751560303e-07	0.3366453618442856	68.13161190904658
YBR285W	456	36	1.2112811766628025e-73	1.5831995561335857e-71	0.08447773647784236	17.096936452307514
YBR286W	19	1	0.0002601079381544252	0.0005919591421947366	0.05631849098522824	10.828059750749906
YBR287W	130	91	0.039933624345855324	0.06285119693842747	0.7490359301035355	153.25869180885516
YBR288C	116	0	5.759286188720642e-25	1.0160016831697058e-23	0.0	0.0
YBR289W	25	0	3.595407256030891e-06	1.0609126284983918e-05	0.0	0.0
YBR290W	60	198	1.0967036952187244e-19	1.2924473260661649e-18	3.5311693847738104	714.6519435781177
YBR291C	45	39	0.8137934973039787	0.9047219027634218	0.927377818223425	187.68636904122147
YBR293W	18	17	1.0	1.0	1.0106040326793735	204.53001752924325
YBR294W	0	0	1.0	1.0		0.0
YBR295W	29	20	0.3646655569938654	0.45462640760280076	0.7379664335995424	144.3741300552338
YBR296C	88	1	1.3430871165860646e-18	1.4573762278276335e-17	0.01215967418999246	2.460922670249601
YBR296C-A	234	288	0.0019661085594159075	0.00392607302958364	1.3169862507314911	266.53685544646424
YBR297W	154	97	0.002694792105481725	0.0052128319537926	0.6739933693881535	136.4054280423691
YBR298C	109	99	0.8917630747984729	0.9789138085829391	0.9718814820478376	196.69319552207872
YBR298C-A	342	870	5.769712820187693e-60	5.184627879515535e-58	2.7220603976193645	550.9012857780506
YBR299W	35	47	0.12798293052621237	0.18013456521200377	1.4369260699945376	290.81074761021364
YBR301W	117	147	0.019478551484284647	0.03280267923458888	1.344423464288397	272.0897064969782
YBR302C	169	202	0.020622464770185985	0.03463779056464357	1.2789962627296212	258.84829227222383
YCL001W	31	4	2.70402072226446e-05	7.07498779515146e-05	0.1380711391895918	27.94338000328793
YCL001W-A	254	396	1.5690383218091672e-10	7.943256504158908e-10	1.6682690006805403	337.6308395145706
YCL001W-B	495	452	0.7461365732260221	0.8405836060769284	0.977097374911394	197.7488083854875
YCL002C	159	251	2.1814259352196794e-07	7.654798312750616e-07	1.689200525211028	339.7303747866461
YCL004W	142	313	3.3757569215148214e-18	3.5621978083727964e-17	2.3586342668250166	477.3496764000736
YCL005W	207	158	0.061867049173289196	0.09333614894952418	0.8167541542881892	165.29791697053452
YCL005W-A	288	98	3.204230465273652e-19	3.641804230393038e-18	0.3641146882447742	73.69096221178646
YCL008C	105	58	0.0015088830061790147	0.003070892734751524	0.5910759720544907	118.49574824630068
YCL009C	147	135	0.9308122251554298	1.0	0.9827001998442886	198.88273012050607
YCL010C	338	822	3.5645622349989054e-53	2.4698551100576753e-51	2.6023141781280907	527.307288379582
YCL011C	5	0	0.08649749413077773	0.12657686736542054	0.0	0.0
YCL012C	209	66	1.1737079955561947e-15	9.882861906945353e-15	0.3379109459113694	68.38774579691245
YCL014W	21	12	0.2305571163793924	0.304252862849446	0.6114579021253351	123.74925428743394
YCL016C	134	298	1.2095023305954045e-17	1.2055195672884177e-16	2.379666387748972	481.6062396847087
YCL017C	0	0	1.0	1.0		0.0
YCL018W	60	38	0.07387142452418369	0.10986153670508932	0.6776991748555797	137.15542351225074
YCL021W-A	0	0	1.0	1.0		0.0
YCL024W	0	0	1.0	1.0		0.0
YCL025C	50	43	0.767225244194638	0.8606031557174494	0.9202441426986292	186.24262773675267
YCL026C-A	143	282	1.392232160101593e-13	9.658295721042534e-13	2.11017115174023	427.06473426045
YCL026C-B	107	369	5.148008244173566e-37	1.741540906602481e-35	3.6901770121255626	746.8325324372373
YCL027W	158	435	4.614683299308727e-34	1.3679919409445612e-32	2.9460273923601985	596.2286064458253
YCL028W	47	9	2.6806546013082717e-06	8.161167078943288e-06	0.20490344592497933	41.46916501146048
YCL029C	9	0	0.010269376547347992	0.01816646709437044	0.0	0.0
YCL030C	124	72	0.0015183796173875337	0.003086674153268189	0.6213201263531631	126.47173790356406
YCL031C	217	203	1.0	1.0	1.0010157591245405	202.5895050283471
YCL032W	250	255	0.34763504575386384	0.43537655664862174	1.0914523552937232	220.89241890193213
YCL033C	1006	389	1.7564155713824433e-52	1.1883701118847566e-50	0.413767362695648	83.73986566600988
YCL034W	0	0	1.0	1.0		0.0
YCL035C	135	272	1.0909599727440089e-13	7.623463916465122e-13	2.1559552697159967	436.3307040483638
YCL036W	137	0	2.8982933695765556e-29	6.640671381846523e-28	0.0	0.0
YCL037C	3	0	0.2727652587162599	0.35046313737203094	0.0	0.0
YCL038C	211	132	0.00033399121799060013	0.0007468054022799149	0.6694159971135186	135.4790414237537
YCL039W	134	134	0.6218432531392457	0.7179724048993781	1.0700513287193365	216.56119508922023
YCL043C	8	3	0.2737616070606801	0.3514292415638329	0.4012692482697512	81.21044814758741
YCL044C	124	86	0.03899892997579751	0.061514768593201166	0.7421323731440559	150.19566750102376
YCL045C	66	28	0.0004824976610479606	0.0010591007819415348	0.4539611697597185	91.87444637710556
YCL047C	249	549	7.330069399908255e-31	1.8489135578452797e-29	2.3592697970558865	477.478297492492
YCL048W	35	93	5.8159153666073666e-08	2.181821870408282e-07	2.8432792448828086	575.4340324830426
YCL048W-A	283	423	8.479608577662127e-10	3.929591372291288e-09	1.599405342926782	323.6939416779756
YCL049C	109	223	8.911966484563038e-12	5.151027060575079e-11	2.1891875807744223	443.0563898278541
YCL050C	81	3	5.673252857384741e-16	4.891585784530682e-15	0.039631530693308756	8.020785001233971
YCL051W	1	0	1.0	1.0	0.0	0.0
YCL052C	100	270	3.602558710226078e-21	4.719433973236942e-20	2.889138587542208	584.7152267033409
YCL054W	29	6	0.00043066871114520033	0.0009504128003822131	0.2213899300798627	44.80576449003589
YCL055W	32	34	0.6904457020465957	0.7858209444824801	1.136929536764295	230.0962697628065
YCL056C	290	449	1.607605650220277e-11	9.01984399455299e-11	1.6567346434309727	335.2964709451553
YCL057C-A	214	208	0.7228316513269128	0.8183065845540055	1.0400498895963646	210.4893858708554
YCL057W	124	140	0.1404757897614809	0.1955643347659832	1.2081224679089282	242.54853849278103
YCL058W-A	319	604	2.8799034977045395e-25	5.1596028085043006e-24	2.0260532995187437	408.759255677321
YCL059C	154	29	2.929089522340633e-18	3.1310388420424035e-17	0.20150317229130363	40.7810042578186
YCL061C	0	0	1.0	1.0		0.0
YCL063W	234	110	1.874696235474889e-09	8.299752155670582e-09	0.5030155818766111	102.72774634220282
YCL064C	0	0	1.0	1.0		0.0
YCL066W	103	34	6.063136201454975e-08	2.2671714105700623e-07	0.35322082695589746	71.48621971117265
YCL067C	14	0	0.0008089514209202402	0.0017135468219934811	0.0	0.0
YCL068C	207	396	2.0002750865530558e-17	1.946460579148329e-16	2.0470547158109045	414.2909818240419
YCL069W	91	83	0.9327882667093813	1.0	0.9759808822385156	197.72978675807292
YCL073C	154	78	1.02670698458544e-05	2.866306732209158e-05	0.5419740496110925	109.68683905346384
YCR002C	69	24	2.24695378156153e-05	5.982514443407573e-05	0.37219176651107355	75.32563303091803
YCR003W	169	37	5.2805786162460615e-18	5.452173720292836e-17	0.23427159267819794	47.41280601224641
YCR004C	114	5	1.4689838863780511e-21	1.9877944307200405e-20	0.04693207582102353	9.498298028795196
YCR005C	2	0	0.5094928616215386	0.6026518813627043	0.0	0.0
YCR007C	24	1	2.3032439980559733e-05	6.112577864706923e-05	0.044585472029972345	9.023383125624925
YCR008W	41	0	1.6013088864316243e-09	7.1443967462127784e-09	0.0	0.0
YCR009C	90	50	0.003761345294262196	0.007071427521184011	0.5944729603996314	120.31177499362909
YCR010C	204	34	1.6364325777681933e-25	2.997173170300917e-24	0.1783418881198894	36.09353250468798
YCR011C	28	1	3.3426497514546853e-06	1.0017498030545021e-05	0.038216118882833446	7.734328393392788
YCR012W	15	1	0.0018304729356310684	0.0036679616211896427	0.07133675524795575	14.437412997769965
YCR014C	154	195	0.005515007861501831	0.010198331257716088	1.3549351240277314	274.2170976336596
YCR015C	63	14	2.2635628851114609e-07	7.918339508683706e-07	0.23778918415985253	48.12471000938569
YCR016W	0	0	1.0	1.0		0.0
YCR017C	29	26	0.9850612243502052	1.0	0.9593563636794051	187.6863690401394
YCR018C	0	0	1.0	1.0		0.0
YCR019W	0	0	1.0	1.0		0.0
YCR020C	251	342	6.081122842470963e-06	1.745136600152221e-05	1.4579982247888967	295.0754131264603
YCR020C-A	335	655	3.482928608631213e-29	7.917123489422176e-28	2.092189911376613	423.4256200948965
YCR020W-B	266	555	2.7171202562693185e-28	5.941505168747092e-27	2.2326258926286906	451.847606104031
YCR021C	4	1	0.4126560077203806	0.5062254053754072	0.2675128321798341	54.1402987446654
YCR023C	76	78	0.6164788146101761	0.7123507459962071	1.0982105742119508	222.26017380266785
YCR024C	131	199	1.6624535212794726e-05	4.5119255313252696e-05	1.6254978199629617	328.97463972271186
YCR024C-A	217	68	2.382567253636396e-16	2.1177966422972044e-15	0.3353156237461515	68.86047213216018
YCR024C-B	21	5	0.005591807518449375	0.010317127057620262	0.2547741258855563	51.56218929396999
YCR026C	66	9	6.534219387221441e-10	3.0626157861377754e-09	0.14591609027990954	29.531072052721274
YCR027C	17	0	0.00018168355614998653	0.0004231924388086563	0.0	0.0
YCR028C	0	0	1.0	1.0		0.0
YCR028C-A	136	0	4.6418944409185155e-29	1.0486593140069052e-27	0.0	0.0
YCR030C	75	2	2.512990482544194e-15	2.044159584881423e-14	0.028534702099182303	5.774965200917387
YCR031C	0	0	1.0	1.0		0.0
YCR032W	2	0	0.5094928616215386	0.6026518813627043	0.0	0.0
YCR033W	21	0	2.5342453702648305e-05	6.661080952647641e-05	0.0	0.0
YCR034W	77	13	2.555615156996395e-10	1.2508376823732995e-09	0.18065801653703084	36.09353252573522
YCR035C	144	189	0.0024387517224459766	0.004746281270993845	1.404442368944129	284.23656839089244
YCR036W	552	284	1.4165876558526063e-16	1.2910928064672487e-15	0.5505336546309629	111.41916556100789
YCR037C	141	118	0.4105321219647122	0.5044808191066368	0.8955039488573171	181.23561006505795
YCR040W	12	0	0.002213615992489849	0.0043434000589591	0.0	0.0
YCR042C	12	11	1.0	1.0	0.9808803846593916	198.5144288316008
YCR043C	353	145	1.4988908441030227e-17	1.4836697494727166e-16	0.43953949763258865	89.56921945024364
YCR044C	68	59	0.7423614138825502	0.8371216649487345	0.928426888153542	187.89868390092028
YCR045C	135	225	9.471348815684504e-08	3.4804937405112834e-07	1.7834188811988942	360.9353250303981
YCR046C	287	265	0.9212748186680159	1.0	0.9880264881903281	199.96068533281164
YCR047C	300	157	3.1517767947096347e-09	1.3721323502176466e-08	0.5599935286964527	113.33369209494174
YCR048W	85	58	0.07661578557779027	0.11367837535032813	0.7301526713614297	146.05289900340492
YCR050C	84	57	0.07363341613835249	0.10953589658863558	0.7261062587738355	145.22338966208343
YCR051W	35	0	2.8550588787517355e-08	1.1101719818594477e-07	0.0	0.0
YCR052W	152	82	6.451381143640416e-05	0.00016230049412544197	0.5772645325985895	116.0654770977902
YCR053W	134	91	0.021795839772099763	0.0363802247166819	0.7266766486079076	148.68380551713648
YCR054C	176	285	8.363262360771859e-09	3.4453525671059427e-08	1.7327535720739258	350.6814805953839
YCR057C	70	46	0.07637488459324193	0.1133501835601895	0.7031765874441355	140.30725318531088
YCR059C	197	251	0.0012699610343678976	0.0026224581359604233	1.3633648909063627	275.9231469831374
YCR060W	183	90	5.376742754756788e-07	1.7935990477149819e-06	0.5262547518291819	106.5055057571659
YCR061W	1	0	1.0	1.0	0.0	0.0
YCR063W	304	22	1.2889725558285116e-50	8.146023262164582e-49	0.07743792510468882	15.672191743323229
YCR065W	152	13	6.017983426418546e-25	1.0583921310499405e-23	0.09151754785099589	18.400624420538325
YCR066W	0	1	0.9729889587429241	1.0		0.0
YCR067C	27	81	4.89843294012995e-08	1.847271333684416e-07	3.2101539861580095	649.6835849944033
YCR068W	114	109	0.9174683644562321	1.0	1.023119252898313	207.06289701630757
YCR069W	2	0	0.5094928616215386	0.6026518813627043	0.0	0.0
YCR071C	191	148	0.09707016466359131	0.13977228767659328	0.829149720683046	167.80658042624603
YCR072C	61	77	0.09384244114818442	0.1357660276726089	1.3507205296949	273.3641314017855
YCR073C	3	0	0.2727652587162599	0.35046313737203094	0.0	0.0
YCR073W-A	537	207	7.301621476193369e-29	1.6402978558432836e-27	0.4124778864895766	83.47889641741327
YCR075C	94	51	0.002053692976809518	0.004089608140454134	0.5805597634541081	117.49596752284688
YCR075W-A	609	1279	5.423253106132458e-64	5.569487252387101e-62	2.2472834966043207	454.814069606407
YCR076C	179	66	3.3533396949649596e-11	1.824508664687179e-10	0.3945440653378559	79.40577151756199
YCR077C	0	0	1.0	1.0		0.0
YCR079W	229	99	7.292596415315061e-11	3.8441541690629624e-10	0.4625986093590145	93.62252539007751
YCR081W	8	3	0.2737616070606801	0.3514292415638329	0.4012692482697512	81.21044814758741
YCR082W	117	147	0.019478551484284647	0.03280267923458888	1.344423464288397	272.0897064969782
YCR083W	147	89	0.0014097998800799338	0.002884297086566951	0.6478542058232718	131.11528134554226
YCR084C	41	34	0.6891604402749267	0.784668717485865	0.8873596384501814	179.5873324831013
YCR086W	172	412	8.541413427936125e-27	1.7235673201424792e-25	2.5631462060021315	515.741111925485
YCR087C-A	276	151	1.1241662729525746e-07	4.0944143354973127e-07	0.5854266327413761	118.48094365076916
YCR088W	0	0	1.0	1.0		0.0
YCR089W	5	1	0.2532420020228325	0.330173374208413	0.21401026574386728	43.31223899718578
YCR090C	5	0	0.08649749413077773	0.12657686736542054	0.0	0.0
YCR091W	6	3	0.5717532030885489	0.6679164474836979	0.5350256643596681	108.2805975180044
YCR092C	0	0	1.0	1.0		0.0
YCR093W	3	0	0.2727652587162599	0.35046313737203094	0.0	0.0
YCR094W	138	241	3.5817992103511677e-09	1.5522929358500048e-08	1.868712827691015	375.4766043982096
YCR095C	131	250	1.937061576905289e-11	1.0773734167100885e-10	2.04208268839568	410.153778582012
YCR095W-A	42	22	0.0352447795829941	0.05597700286710828	0.5605030769482239	113.43681642476268
YCR096C	3	0	0.2727652587162599	0.35046313737203094	0.0	0.0
YCR097W	87	10	1.4922269983666999e-13	1.0314660417796743e-12	0.12299440559992372	24.892091380074127
YCR098C	3	1	0.6653288919331437	0.761151075692761	0.35668377623977876	72.18706500499938
YCR101C	117	261	1.0676612573132234e-15	9.016328767706824e-15	2.387037579450827	483.0980503654042
YCR102C	0	0	1.0	1.0		0.0
YCR104W	178	216	0.01116204987994143	0.019606887250929496	1.298489252827959	261.3252410145936
YCR105W	70	121	4.347353671265251e-05	0.00011156461831078295	1.8496601539291389	374.3414941499307
YCR106W	54	63	0.2685865242487346	0.3490714352439486	1.2483932168392258	252.65472758159203
YCR107W	64	33	0.00663948333382865	0.012125648984708977	0.5517452163709079	111.66436618486152
YCR108C	48	70	0.02132216839018316	0.035646450701146325	1.5604915210490322	315.8184094092572
YDL001W	150	72	3.0598120935037386e-06	9.242111003014706e-06	0.5136246377852816	103.94937364908212
YDL002C	119	144	0.04234935499114565	0.06638079600819805	1.2948520280301214	259.8734340677563
YDL003W	62	33	0.010944852704829052	0.019260663373767407	0.5695434491570662	115.26644251301552
YDL004W	94	3	1.2492078976876183e-18	1.3658164676048464e-17	0.034150574320829886	6.911527501428855
YDL005C	250	179	0.007346882804193489	0.013341308180270526	0.7661567513630448	155.05781563923742
YDL006W	185	759	1.850040730088528e-86	3.039881211068322e-84	4.3901024783674405	889.6568007245786
YDL007C-A	59	5	2.0429724927683072e-10	1.020776264631671e-09	0.09068231599316412	18.352643648895143
YDL007W	38	4	1.0849404926224817e-06	3.489649201941774e-06	0.11263698197045648	22.79591526428162
YDL008W	85	1	5.546360537769788e-18	5.685761043264536e-17	0.012588839161403959	2.518153430603476
YDL010W	70	116	0.00016754722260941505	0.0003939346186536165	1.773227916163472	353.81829059468186
YDL012C	169	186	0.13679065811893518	0.19117450178420323	1.177689628057968	238.3454572312201
YDL013W	69	7	1.997528638255902e-11	1.1088597682055688e-10	0.10855593189906311	21.96997630232337
YDL014W	40	0	2.5861418796884474e-09	1.1308994299140002e-08	0.0	0.0
YDL015C	78	145	8.295759667121001e-07	2.7076568584343288e-06	1.9891979828756896	397.48573785665445
YDL017W	107	202	2.740254735025494e-09	1.1956908179917767e-08	2.0200969009467844	408.8351532590124
YDL018C	88	62	0.10356527725262692	0.14852965323687217	0.7538997997795326	152.57720558940156
YDL019C	33	10	0.001719069650837756	0.00346620351060149	0.324257978399799	65.62460454332606
YDL020C	0	0	1.0	1.0		0.0
YDL021W	25	3	0.0001495755134303927	0.00035370426716208405	0.12840615944632036	24.987830199257672
YDL022W	3	0	0.2727652587162599	0.35046313737203094	0.0	0.0
YDL024C	4	0	0.1518171818592845	0.20822814521172076	0.0	0.0
YDL025C	18	0	0.00011081339583282677	0.0002655365997644112	0.0	0.0
YDL027C	45	29	0.14608982405857776	0.20283983055549992	0.6895886340635724	139.56165901132064
YDL028C	15	2	0.005562646887150605	0.01026991404430277	0.1426735104959115	28.87482600458693
YDL029W	205	221	0.15379299524888576	0.21043623975168738	1.153567529985236	232.3302141073608
YDL030W	128	230	2.196602998575892e-09	9.695060510214855e-09	1.9227484812925577	389.1333973365828
YDL031W	11	1	0.013054359045701206	0.022667759321204	0.09727739351993968	19.6873813589938
YDL033C	23	38	0.03958578651489187	0.06235493241499401	1.7679108909275991	357.7967569762993
YDL035C	112	36	8.56717889819679e-09	3.521790267586114e-08	0.343945069945501	68.99294710568795
YDL036C	125	75	0.0028063523792801136	0.005414066599543755	0.6420307972316018	128.90547328393072
YDL037C	254	93	1.6589260025559222e-15	1.368792459210776e-14	0.3917904471295209	79.29209109569032
YDL040C	70	18	3.01871438269299e-07	1.0372227660859431e-06	0.27515605595640086	54.9028382062718
YDL042C	189	51	8.461613457447481e-17	7.874229610644087e-16	0.2887440093369638	58.4371478654152
YDL043C	117	170	0.00026713570175812166	0.0006067525358653071	1.5547754348913434	314.66156533032927
YDL044C	71	66	1.0	1.0	0.9946956013447353	198.5144288309144
YDL045C	151	546	1.9155188112517045e-56	1.4494932478300728e-54	3.8691922217268724	777.9106086528234
YDL045W-A	228	290	0.0005542917610428442	0.0012033718073829359	1.3610301988096825	275.45064278982574
YDL046W	46	35	0.4196462655733352	0.5141426658100235	0.8141694892429733	164.77482229948023
YDL047W	7	0	0.029293966282963126	0.04733621806499605	0.0	0.0
YDL048C	84	57	0.07363341613835249	0.10953589658863558	0.7261062587738355	146.95223943955648
YDL049C	204	273	0.00011548939987893241	0.00027616612835914357	1.4319804546097004	289.80983451334873
YDL051W	127	3	2.2686922839746587e-25	4.102908592810774e-24	0.02527680304061425	5.115618780815217
YDL052C	55	54	0.8714332702362805	0.9602630268497508	1.0505958500153485	212.62371876356823
YDL053C	217	101	4.930927436654114e-09	2.0882005661412228e-08	0.49804232350531324	100.79576357752264
YDL054C	18	2	0.0013523934001912468	0.0027698057138532267	0.11889459207992628	24.06235500920563
YDL055C	24	0	5.850828564209443e-06	1.6832473773270887e-05	0.0	0.0
YDL056W	53	21	0.0009178624032091113	0.0019349804548590905	0.4239826019453975	85.80726595926872
YDL057W	115	132	0.12091727967737749	0.17123744777754196	1.2282328294865428	248.57458906218704
YDL058W	11	0	0.0036777735389375006	0.006939263655652745	0.0	0.0
YDL059C	37	12	0.001405212803727637	0.002875935528198448	0.34704367417924425	70.23606324907274
YDL060W	36	4	2.7285323118043863e-06	8.28499964371015e-06	0.11889459207992628	24.062355000950056
YDL061C	101	7	7.797451309685968e-18	7.894919451057042e-17	0.07416197327757777	17.153361976988982
YDL063C	43	39	0.9801571304266554	1.0	0.9705116702338168	196.41596760059696
YDL064W	331	226	0.00030525042613441516	0.0006862764662623228	0.7306090643219638	147.86353497659397
YDL065C	141	207	3.812452949624645e-05	9.814421178733812e-05	1.5709264187581748	317.9302650782392
YDL066W	129	57	2.0593542264243427e-06	6.350319654780909e-06	0.4728133778062184	95.68983036118304
YDL067C	154	101	0.0065717056938875635	0.012009494580726842	0.7017869103938505	142.0303941499344
YDL069C	150	134	0.7489559741476732	0.843070230441039	0.9559125203226073	193.4613342461123
YDL070W	55	9	8.439183422974075e-08	3.1111374272771735e-07	0.17509930833589143	35.437286464706986
YDL072C	9	10	0.8826644361621963	0.971150406039562	1.1889459207992628	216.56119501499813
YDL073W	1	1	1.0	1.0	1.0700513287193365	216.56119501499813
YDL074C	27	4	0.0001664805647263923	0.0003919073793456742	0.15852612277323502	32.08314000326051
YDL075W	11	0	0.0036777735389375006	0.006939263655652745	0.0	0.0
YDL076C	188	118	0.0007941673455041691	0.0016922031878453044	0.6716279616429879	137.07862874537517
YDL077C	36	19	0.056442212904402905	0.08573670533893848	0.5647493123796499	114.29618625168555
YDL078C	85	56	0.05029804001396995	0.07707541383435684	0.7049749930386217	141.01659213904205
YDL079C	71	154	2.255960658849176e-09	9.934172855315171e-09	2.320956403137716	463.20033387597385
YDL080C	40	28	0.29118610066330164	0.37144570518840725	0.7490359301035355	151.59283651220414
YDL081C	55	0	1.9987688969822918e-12	1.2400129370598877e-11	0.0	0.0
YDL082W	174	6	3.5045743823335116e-33	9.87980748666668e-32	0.036898321679977114	7.467627415582063
YDL083C	107	1	1.7057621375888666e-22	2.4772318316347407e-21	0.010000479707657349	2.023936401945854
YDL084W	16	0	0.0002983456236075172	0.0006720664635201062	0.0	0.0
YDL085C-A	334	381	0.00860386617580555	0.01549180788261043	1.220627413898405	247.03537518994324
YDL085W	103	9	3.3195086249420834e-17	3.19773770553466e-16	0.0934996306647964	18.92282286510968
YDL086W	191	273	7.034187755198986e-06	2.0006732828956167e-05	1.5294450928815646	307.92294925274416
YDL087C	198	271	4.895264851557787e-05	0.00012492143815046844	1.4645652024390918	296.4044638453616
YDL088C	29	2	7.327578742514241e-06	2.07897905023184e-05	0.07379664335995423	14.437413005523378
YDL089W	135	208	6.255869871374067e-06	1.790816706335105e-05	1.6486716768416445	333.6646560902018
YDL090C	122	93	0.1572697319541447	0.21412363363359047	0.8156948653352318	165.0835338976526
YDL091C	204	91	2.7858363737347467e-09	1.2146584522629664e-08	0.47732681820323347	96.60327819329028
YDL092W	65	86	0.04088398970943498	0.06422393466783954	1.4157602195363528	286.527119589087
YDL093W	34	44	0.18726459967249226	0.25121500179997736	1.3847723077544354	280.2556641376129
YDL095W	29	0	5.162715686054894e-07	1.7252049918943461e-06	0.0	0.0
YDL097C	151	86	0.00027402085367519014	0.0006218997353930617	0.609433207085185	123.33948854830813
YDL098C	149	193	0.003146278304513826	0.006025390119633371	1.3860396405559192	280.51215190434885
YDL099W	220	133	8.00297973783914e-05	0.00019677270830403118	0.6468946669075989	130.92108611302567
YDL100C	104	177	1.1402823610049458e-06	3.6574254646622662e-06	1.8211450498396398	365.0603003583037
YDL101C	165	386	2.5731807976156865e-24	4.3396958261254584e-23	2.5032715932464478	503.5700078170175
YDL102W	67	26	0.00013141634682905978	0.0003120459994277138	0.41524379920451865	84.0386726919125
YDL103C	145	176	0.022470065818088948	0.037283712787025254	1.2988209231351946	261.0600707856532
YDL104C	207	437	4.5656260539930264e-23	7.096463631490242e-22	2.258997249518599	457.1847451304551
YDL105W	227	223	0.6294360875659455	0.7260102165246195	1.0511957986978504	212.7451387706157
YDL106C	77	45	0.014919072250290396	0.025719299913495225	0.6253546726281837	124.9391510198407
YDL107W	187	418	2.1660668469547438e-24	3.696454135559861e-23	2.3918794406667523	484.0779654408728
YDL108W	272	442	4.653834057256553e-13	3.0517901554483963e-12	1.738833409168922	351.9119418758053
YDL109C	118	269	1.0710030897797067e-16	9.918419918394676e-16	2.4393543002161144	489.5374914010008
YDL110C	3	0	0.2727652587162599	0.35046313737203094	0.0	0.0
YDL111C	117	10	1.713092718730593e-19	1.9862895615765402e-18	0.09145737852302022	18.352643648470384
YDL112W	63	14	2.2635628851114609e-07	7.918339508683706e-07	0.23778918415985253	48.12471000938569
YDL113C	178	131	0.04303307710006921	0.06737904339844761	0.7875096857428825	158.48891927024889
YDL114W	64	51	0.4493045484407754	0.5451886041076814	0.8526971525732213	172.5722022934056
YDL115C	64	110	0.00011324958505661225	0.00027092278022486566	1.8391507212363596	372.21455402021815
YDL116W	76	74	0.8653118804905301	0.9542490172005826	1.0418920832267224	210.86221616718333
YDL117W	45	15	0.0004942871505289418	0.0010788028093707568	0.3566837762397788	72.1870649996162
YDL118W	298	550	7.014386855481238e-22	9.697052597565529e-21	1.9749269489786412	399.6934807604432
YDL119C	300	550	1.4870020733273388e-21	2.0074527989919072e-20	1.9617607693187837	397.0288576179666
YDL120W	285	298	0.1884671152425031	0.25276921169767613	1.118860687573201	226.4394249459126
YDL121C	218	245	0.05263097128130173	0.0804146428902142	1.2025806217258599	243.3829943887136
YDL122W	6	0	0.05005699725644871	0.07672649019771761	0.0	0.0
YDL123W	7	0	0.029293966282963126	0.04733621806499605	0.0	0.0
YDL124W	242	301	0.0010375402124071706	0.0021642704974804638	1.3309316113409928	269.35917236028854
YDL125C	214	10	5.174559522748546e-39	1.9972410614313348e-37	0.05000239853828675	10.119682009729264
YDL126C	7	0	0.029293966282963126	0.04733621806499605	0.0	0.0
YDL127W	75	72	0.9358960505257724	1.0	1.0272492755705631	210.78622976382263
YDL128W	61	22	0.00011105339153608015	0.0002660008557784244	0.38592015134139995	78.1040375465454
YDL129W	50	6	3.881833526987871e-08	1.487303438621402e-07	0.12840615944632036	25.987343403739672
YDL130W	64	1	1.1557375509616128e-13	8.04678771862014e-13	0.016719552011239633	3.383768671754496
YDL130W-A	295	248	0.23545805921375912	0.3099380404070333	0.8995685746521879	182.05822497348697
YDL131W	0	0	1.0	1.0		0.0
YDL132W	0	0	1.0	1.0		0.0
YDL133C-A	15	0	0.0004907817477206552	0.0010719657543264293	0.0	0.0
YDL133W	89	82	0.9869779298640878	1.0	0.9858899882582651	199.52829203242027
YDL134C	48	1	2.3232040419787645e-10	1.150942056322858e-09	0.022292736014986173	4.51169156218162
YDL135C	102	6	1.4291659284227939e-18	1.5478593699358733e-17	0.06294419580701979	12.738893824557898
YDL136W	151	1	1.697534372188497e-31	4.397531610115336e-30	0.007086432640525406	1.434180099022728
YDL137W	1	0	1.0	1.0	0.0	0.0
YDL138W	6	0	0.05005699725644871	0.07672649019771761	0.0	0.0
YDL139C	174	74	8.540148106057238e-09	3.51570449233609e-08	0.4550793007197178	92.1007381249922
YDL140C	3	0	0.2727652587162599	0.35046313737203094	0.0	0.0
YDL141W	71	58	0.5011974087908349	0.5993733204317095	0.8741264375453734	174.45207382853152
YDL142C	62	54	0.7751554113939181	0.868482129539533	0.9319801895297447	188.617815023288
YDL143W	144	87	0.001512369076246277	0.003076630547397361	0.6464893444345992	129.9367170820603
YDL144C	67	67	0.7599589608399855	0.8532846512672309	1.0700513287193365	216.5611950675268
YDL145C	15	18	0.5872183880038242	0.6834836975126478	1.284061594463204	259.8734340322353
YDL146W	11	11	1.0	1.0	1.0700513287193365	216.5611950229527
YDL147W	42	32	0.44990280363489177	0.5451886041076814	0.8152772028337802	164.99900573811908
YDL148C	104	2	2.8692759322003102e-21	3.810902052213391e-20	0.020577910167679545	4.16463836536533
YDL149W	41	16	0.0034431456732795453	0.006567671896195909	0.41758100632949713	84.51168587245363
YDL150W	232	193	0.2515974893744839	0.32914858084455345	0.890172010529448	180.15651133907025
YDL153C	0	0	1.0	1.0		0.0
YDL154W	0	0	1.0	1.0		0.0
YDL155W	16	0	0.0002983456236075172	0.0006720664635201062	0.0	0.0
YDL156W	236	106	2.0954180011546964e-10	1.0460719552639461e-09	0.48061627476376984	97.26901134143212
YDL157C	151	262	1.028442013930038e-09	4.705306302395901e-09	1.8566453518176567	375.7551860446101
YDL159W	161	252	3.054127361270553e-07	1.047988451949102e-06	1.674862949299831	338.9653487417622
YDL159W-A	296	294	0.48453245158267766	0.581499609568443	1.0628212521739355	215.09794369799292
YDL160C	45	2	3.68343324465399e-09	1.593937139955237e-08	0.047557836831970506	9.624942002964492
YDL160C-A	164	122	0.0638316596684933	0.09607324646781078	0.796013793315604	161.10040118971426
YDL161W	97	19	1.129209837776004e-11	6.436160334043408e-11	0.20959768294502468	41.986354149726175
YDL164C	70	23	8.734608335474546e-06	2.458773007210676e-05	0.35158829372206774	71.15582120061097
YDL165W	178	314	7.803928878910626e-12	4.537957025542468e-11	1.8876186360554588	382.0236810418356
YDL166C	214	112	6.153028933442025e-07	2.0383680527779426e-06	0.5600268636288116	113.3404385165774
YDL167C	96	75	0.2767662479973965	0.3546530062907815	0.8359776005619816	169.18843362883382
YDL168W	131	144	0.19855506807637674	0.2655558596528471	1.176239628515912	236.24857644925717
YDL169C	87	60	0.08269773818332254	0.12194735699802256	0.7379664335995424	149.35254831164133
YDL170W	71	95	0.026245199816040933	0.043087680314602174	1.431758820117422	285.74046582999574
YDL171C	0	0	1.0	1.0		0.0
YDL173W	158	231	1.552502097268708e-05	4.229460773237333e-05	1.5644421324947262	314.62664192463365
YDL174C	14	0	0.0008089514209202402	0.0017135468219934811	0.0	0.0
YDL175C	156	211	0.000521343668105219	0.0011352697596641857	1.4473130151267948	292.9128984100746
YDL176W	94	77	0.43449125841885894	0.5307474993982281	0.8765314075679672	177.39587250250707
YDL177C	214	173	0.17112947749872387	0.23189576463128203	0.8650414947123608	175.0704988304616
YDL178W	45	31	0.23134193078748694	0.30514849632083424	0.7371464708955429	149.1866010173008
YDL179W	0	0	1.0	1.0		0.0
YDL180W	157	113	0.039185064229476464	0.06177448036834406	0.7701643321355733	155.86888558024148
YDL181W	346	544	2.5369693447130358e-14	1.857812347425865e-13	1.6823928405298239	340.48927770847865
YDL182W	1	0	1.0	1.0	0.0	0.0
YDL183C	194	129	0.003127405909904902	0.005996257531569964	0.7115289763133732	144.00203176956884
YDL184C	42	0	9.91792686512295e-10	4.552114716785482e-09	0.0	0.0
YDL185W	0	0	1.0	1.0		0.0
YDL186W	172	118	0.011157614707874516	0.01960508468835513	0.7341049813307076	147.71226023984633
YDL188C	25	0	3.595407256030891e-06	1.0609126284983918e-05	0.0	0.0
YDL189W	17	7	0.09446375082404178	0.13625809656108961	0.4406093706491385	89.17225676924441
YDL190C	5	4	1.0	1.0	0.8560410629754691	173.24895601588415
YDL191W	70	2	2.6686957675706088e-14	1.9501485844089672e-13	0.030572895106266755	6.187462713686631
YDL192W	0	0	1.0	1.0		0.0
YDL193W	97	51	0.0010041449644572636	0.0021029998873247353	0.5626043068524347	112.70021377760575
YDL194W	6	2	0.33429389357216566	0.4199484888452435	0.35668377623977876	72.1870650195421
YDL195W	0	0	1.0	1.0		0.0
YDL197C	111	109	0.7642753983240527	0.8577962169714339	1.0507711245982674	212.65919145920267
YDL198C	7	0	0.029293966282963126	0.04733621806499605	0.0	0.0
YDL199C	117	118	0.6036857248861214	0.6993079870798209	1.0791970665716384	220.263095708033
YDL200C	196	421	5.817271891904106e-23	8.99331469095175e-22	2.298426578524697	465.1646076971391
YDL201W	0	1	0.9729889587429241	1.0		0.0
YDL202W	128	158	0.022099006642183325	0.036838083246143856	1.320844608887931	267.31772507708683
YDL203C	211	180	0.3960878140272265	0.4899966005215453	0.9128399960638891	184.7441474194151
YDL204W	192	37	4.0083296425693686e-22	5.663858421232541e-21	0.2062078081386221	41.51691304312286
YDL205C	21	25	0.5014312686506749	0.5995283214158069	1.2738706294277815	257.81094646985
YDL206W	19	9	0.1278432415462757	0.17998200297004444	0.5068664188670542	102.58161870176646
YDL207W	56	16	1.6204955128377332e-05	4.405046311466551e-05	0.30572895106266756	61.87462715426653
YDL208W	322	11	2.5777495958606244e-60	2.3531171310784842e-58	0.0365545484966233	7.398053247920041
YDL209C	229	272	0.008391678068738199	0.01513344012960595	1.2709779974308277	257.22552422623545
YDL210W	9	3	0.18453671032790575	0.24772890315027685	0.3566837762397788	64.96835851806995
YDL211C	0	0	1.0	1.0		0.0
YDL212W	9	1	0.03504854896974653	0.055742313364218005	0.11889459207992628	24.06235499269448
YDL213C	271	66	8.754255083814682e-26	1.6346013307473453e-24	0.2606029066253735	52.74184085188298
YDL214C	9	24	0.008462763591671944	0.015252343178689811	2.8534702099182305	577.4965198849808
YDL215C	49	20	0.001991094413419594	0.0039704521399362295	0.4367556443752394	88.39232451755896
YDL216C	131	193	6.31268688860924e-05	0.00015901998377744958	1.5764878354414653	316.6387170044516
YDL217C	171	187	0.15154830125163468	0.20822814521172076	1.1701730904708532	235.4473458103419
YDL218W	204	194	0.9014552249966209	0.9882524493920595	1.0175978322134867	205.94545014993813
YDL219W	261	368	3.7872852919729776e-07	1.2880353467851325e-06	1.5087313753590643	305.3429876309321
YDL220C	29	62	0.00023363243497670616	0.0005357337055626145	2.2876959441585814	447.5598031305132
YDL222C	269	7	6.6623425395822815e-52	4.35399226649292e-50	0.027845201862584962	5.635421432133899
YDL223C	18	5	0.0192197100332877	0.03246183624124451	0.2972364801998157	60.15588751924448
YDL224C	7	0	0.029293966282963126	0.04733621806499605	0.0	0.0
YDL225W	71	17	9.522650963431488e-08	3.497111474501564e-07	0.25620947307364395	51.13250439184354
YDL226C	1	0	1.0	1.0	0.0	0.0
YDL227C	0	0	1.0	1.0		0.0
YDL229W	31	0	1.9632306323003808e-07	6.930963392485875e-07	0.0	0.0
YDL230W	105	260	2.947260527124065e-18	3.1388324613871294e-17	2.649650909209786	531.1878369396878
YDL231C	54	53	0.8754051431589163	0.9642702505855062	1.050235563372682	212.55080253353785
YDL232W	344	191	6.9010279910930936e-09	2.8738459070801145e-08	0.5941273365854456	120.24182631389282
YDL233W	171	293	2.1391761558049232e-10	1.06514303653975e-09	1.8334797620746526	368.909477676509
YDL234C	24	48	0.002704032636375885	0.005228948114256124	2.1401026574386726	433.12239013177503
YDL235C	131	449	1.8238172619508917e-44	9.364975958463908e-43	3.667580508358642	742.2593629997383
YDL236W	375	167	5.065467862416029e-16	4.3938922589373425e-15	0.4765295250563445	96.44191885756298
YDL237W	172	237	0.00011725802295202507	0.0002800460506632459	1.47443119131676	296.6763192367853
YDL238C	1477	504	3.81760562755387e-92	6.653045443655245e-90	0.3651359984255556	73.84766057282981
YDL239C	135	72	0.00013081697291013352	0.00031075109921775213	0.5706940419836461	115.49930406601986
YDL240W	0	2	0.45001048577624125	0.5451886041076814		0.0
YDL241W	5	1	0.2532420020228325	0.330173374208413	0.21401026574386728	43.31223899718578
YDL243C	0	0	1.0	1.0		0.0
YDL244W	149	57	4.673757502735458e-09	1.9866060161294618e-08	0.40934849487920927	82.84555783150554
YDL245C	9	0	0.010269376547347992	0.01816646709437044	0.0	0.0
YDL246C	178	138	0.11105516389394822	0.15828457188453438	0.8295903559734182	166.9577928809643
YDL247W	124	100	0.3025618480228208	0.3840285120236686	0.8629446199349488	174.64612495537855
YDL248W	83	21	1.7015597387069886e-08	6.790888311800064e-08	0.2707358783506755	54.79259149969093
YDR001C	77	6	1.5869377637056107e-13	1.0916841003673405e-12	0.08338062301709115	16.65855347047197
YDR002W	4	0	0.1518171818592845	0.20822814521172076	0.0	0.0
YDR003W	152	174	0.07584402017491455	0.11262043894292115	1.2249271789287142	246.28528063198087
YDR003W-A	234	248	0.18151793962724486	0.24470456418103262	1.1340714936854506	229.51784772945712
YDR004W	155	205	0.0012513969949229117	0.0025875885279055223	1.415229176693316	286.41964501509653
YDR005C	130	26	4.9220234531266096e-15	3.851232228426004e-14	0.2140102657438673	43.31223899808247
YDR006C	0	0	1.0	1.0		0.0
YDR007W	256	245	0.8247035670221552	0.9149055196652035	1.0240725606884276	207.25583118206976
YDR009W	108	104	0.8812224003130178	0.9703063419873952	1.0304197980260277	208.5404099935497
YDR011W	4	1	0.4126560077203806	0.5062254053754072	0.2675128321798341	54.1402987446654
YDR012W	43	3	3.314024824008922e-08	1.2799836643972674e-07	0.07465474386413976	15.10892058441854
YDR013W	256	525	5.373036721384664e-26	1.0164583613382634e-24	2.1944412014752017	444.1196382472924
YDR014W	81	30	1.1233191469336782e-05	3.128430224704883e-05	0.3963153069330876	80.20785001233972
YDR014W-A	222	174	0.09109504918375334	0.13226145616151613	0.8386888792665069	169.7371528488694
YDR016C	212	729	1.8165347900593454e-71	2.2227428888577227e-69	3.6795632954546997	745.7060015009235
YDR017C	18	0	0.00011081339583282677	0.0002655365997644112	0.0	0.0
YDR018C	137	104	0.12429814190572425	0.17563602312034893	0.8123017385898613	164.39681953309608
YDR019C	3	0	0.2727652587162599	0.35046313737203094	0.0	0.0
YDR020C	225	169	0.03566996853280736	0.056605405362079225	0.8037274424603016	162.66151983156945
YDR021W	198	142	0.01825183071969472	0.03093612686972129	0.7674105488795241	154.53110405110712
YDR022C	97	7	4.9784733771628585e-17	4.740264965573443e-16	0.07722019897974593	17.678464900046166
YDR023W	9	1	0.03504854896974653	0.055742313364218005	0.11889459207992628	24.06235499269448
YDR025W	90	0	1.23588125542398e-19	1.4446246138096155e-18	0.0	0.0
YDR026C	185	134	0.028050301177423066	0.04592009167986338	0.775064205666979	156.01720507772094
YDR027C	59	36	0.05379392357779689	0.08199545573705537	0.6529126751507817	132.13903427572515
YDR028C	0	0	1.0	1.0		0.0
YDR030C	70	61	0.755164621014107	0.8483984636554267	0.9324733007411361	188.71761273933183
YDR031W	258	454	2.071490706979436e-16	1.8498669341364497e-15	1.8829585396844137	381.080552453562
YDR032C	3	0	0.2727652587162599	0.35046313737203094	0.0	0.0
YDR033W	0	0	1.0	1.0		0.0
YDR034C	14	4	0.047827840608599015	0.07417958774003586	0.30572895106266756	61.87462715683554
YDR034C-A	286	3	8.700120025599764e-58	7.047097220735808e-56	0.011224314636916116	2.271620926725471
YDR034W-B	275	35	1.441376133152794e-38	5.347970414039818e-37	0.13618835092791554	27.562333914252804
YDR035W	117	83	0.06344169347092929	0.09551130344275245	0.7590962417410677	154.16220662875054
YDR036C	125	53	1.09741866620164e-06	3.5258406420813584e-06	0.4537017633769987	91.09320110197596
YDR037W	82	31	1.3829242991962136e-05	3.7999033180494146e-05	0.40453159988170034	81.87069566622849
YDR038C	28	42	0.0660582112002548	0.09921670739427145	1.6050769930790045	324.84179258065654
YDR039C	39	44	0.4545748740331418	0.5497918192564876	1.2072373965038665	244.32545081384328
YDR040C	37	5	4.952670673033706e-06	1.4421675463603464e-05	0.14460153090801844	29.26502635805929
YDR041W	51	24	0.006712392235197383	0.01224713443674497	0.5035535664561583	101.91115059923108
YDR042C	137	5	3.087788664973579e-26	5.939087830188312e-25	0.03905296820143564	7.903693248574069
YDR043C	11	0	0.0036777735389375006	0.006939263655652745	0.0	0.0
YDR044W	1	2	0.9532333385156747	1.0	2.140102657438673	433.1223901657013
YDR045C	333	215	2.563795898461182e-05	6.729525427681541e-05	0.690873981004977	139.82179258715635
YDR046C	27	28	0.8017243153017484	0.8928575788730353	1.109682859412645	224.58198002784965
YDR047W	71	102	0.006377706581306649	0.01166609114156951	1.5372568384418637	306.7950264264529
YDR049W	131	155	0.05315839684784463	0.08109123084136724	1.266091266805322	256.23652839860705
YDR050C	40	1	1.0572072826112137e-08	4.302900978271118e-08	0.02675128321798341	5.414029874466541
YDR051C	218	110	1.1649214323477475e-07	4.2267906356037197e-07	0.5399341566932432	110.26739742928656
YDR052C	102	62	0.008957230930320916	0.01607270985344012	0.6504233566725379	131.6352361888722
YDR054C	31	2	2.8337280003741133e-06	8.572735260468976e-06	0.0690355695947959	13.97169000383276
YDR055W	145	75	3.284666670486136e-05	8.512896810259471e-05	0.5534748251996569	112.7304850591749
YDR056C	104	210	6.591210275255028e-11	3.487217138269702e-10	2.1606805676063523	437.28702830464096
YDR057W	172	200	0.039971296373001314	0.06289327645448169	1.2442457310689958	250.35976310641783
YDR058C	150	82	0.00010195261719795084	0.000246667859278677	0.5849613930332372	118.38678661066412
YDR059C	104	6	5.628083532598305e-19	6.272695425576134e-18	0.06173373050303864	12.493915094791134
YDR060W	16	0	0.0002983456236075172	0.0006720664635201062	0.0	0.0
YDR061W	104	25	8.744489922649331e-11	4.567625935073234e-10	0.2572238770959943	52.05797956380448
YDR062W	60	49	0.545249307487389	0.6410418191516867	0.8738752517874581	176.85830927412977
YDR063W	338	234	0.0004651212127252636	0.001022519913754966	0.7408047660364638	149.92698117711564
YDR064W	583	229	2.8376653992655583e-30	6.974108423579584e-29	0.4203117569069092	85.06434590599235
YDR065W	261	151	2.7779700175577702e-06	8.417336971008818e-06	0.619071841519616	125.29019329322496
YDR066C	218	338	4.937282384684104e-09	2.0893532740484386e-08	1.659070408748329	334.2359996820835
YDR067C	297	436	1.7605434570961414e-09	7.818444341127343e-09	1.5708497620256927	317.9147509537365
YDR068W	230	347	1.637405847881133e-08	6.543934003588878e-08	1.6143817872417816	326.724933373027
YDR069C	83	114	0.008946819033121776	0.016059037534170827	1.4697090539036668	300.0546676663313
YDR070C	231	330	7.693442105345172e-07	2.528284888448005e-06	1.528644755313338	309.373135724283
YDR071C	48	193	1.0429038023411831e-22	1.5742099126677545e-21	4.302498050892332	870.7564715519421
YDR072C	110	30	3.380297004885237e-10	1.6363710500921716e-09	0.2918321805598191	59.0621440893182
YDR073W	198	100	4.695672048060855e-07	1.5838598210204093e-06	0.5404299639996648	108.82472111856984
YDR074W	22	10	0.07940654615991855	0.11748573371898419	0.48638696759969846	98.43690682499914
YDR075W	121	72	0.0028180075306992454	0.005432906908833845	0.6367247575850598	128.86285991366384
YDR076W	95	67	0.09070755222369316	0.13189864294272044	0.7546677792020583	152.73263230675587
YDR077W	59	7	1.8975994121021544e-09	8.38823537202113e-09	0.12695524239042977	25.69370110661313
YDR078C	255	284	0.04623385050777808	0.07192071254266479	1.1917434406129082	241.18972310436
YDR079C-A	508	369	0.00025112677836834727	0.0005740183236869496	0.7772616934988882	157.30527748153827
YDR079W	188	89	9.89432790111428e-08	3.6197378981748233e-07	0.5065668524256434	102.52099125988592
YDR080W	90	74	0.4602687038100223	0.5555100347558107	0.8798199813914545	178.06142698212713
YDR081C	107	43	2.2182134512598138e-06	6.814607669976062e-06	0.43002062742926606	87.02926530650056
YDR082W	234	213	0.817568570377676	0.9085675069066695	0.9740210812701652	197.12621599157427
YDR083W	313	48	3.885744358074269e-40	1.6311617374660672e-38	0.16409732836590465	33.210662495351755
YDR084C	602	376	8.136054488864662e-10	3.776468875339844e-09	0.6683377069742035	135.2608128308162
YDR085C	34	13	0.0072120819666783905	0.013110858187485606	0.40913727274562867	82.80280987426121
YDR086C	154	31	1.668443429040132e-17	1.6374092423907508e-16	0.21539994279415214	43.59348731160125
YDR087C	311	244	0.04486740821206349	0.06994645286732912	0.8395258013103476	169.90653241870865
YDR088C	28	5	0.0002753614811763029	0.0006244494788032011	0.19108059441416722	38.67164197665717
YDR089W	6	0	0.05005699725644871	0.07672649019771761	0.0	0.0
YDR090C	136	328	7.756473867275011e-22	1.0697237700407336e-20	2.5807120280878117	522.2946468255002
YDR091C	25	2	4.8982410542393734e-05	0.00012492143815046844	0.0856041062975469	17.324895604302515
YDR092W	47	38	0.5781659941484671	0.6743120325183197	0.8651478827943572	175.0920300227234
YDR093W	8	5	0.6650604694972294	0.761151075692761	0.6687820804495853	135.3507469183001
YDR096W	6	0	0.05005699725644871	0.07672649019771761	0.0	0.0
YDR097C	56	0	1.2415703522939364e-12	7.855083714018073e-12	0.0	0.0
YDR098C	23	1	3.7360699057462166e-05	9.622094952058438e-05	0.04652397081388419	9.415704129713092
YDR099W	2	0	0.5094928616215386	0.6026518813627043	0.0	0.0
YDR100W	66	38	0.0212297078846537	0.03551252182799402	0.6160901589596179	124.68674864876864
YDR101C	82	38	0.00037533708348786945	0.0008369769550751211	0.49587744501627784	100.35762694676714
YDR103W	1	0	1.0	1.0	0.0	0.0
YDR104C	48	18	0.0009782629190324239	0.0020562829120451278	0.4012692482697512	81.21044814188666
YDR105C	205	79	7.294102419305694e-12	4.258719087657568e-11	0.41236124375037847	84.10143494684564
YDR106W	151	36	3.3047179512510065e-15	2.6543900750900194e-14	0.2551115750589147	51.29080936447168
YDR107C	96	13	6.120127741360491e-14	4.3614441933784614e-13	0.14490278409741014	29.325995161388807
YDR108W	181	199	0.12531169680030432	0.1768943466614016	1.1764652730118672	238.09766748966737
YDR109C	167	192	0.05623462581239887	0.08544394532288135	1.23023865337792	248.98053565586216
YDR110W	96	35	1.1861866114014534e-06	3.7919728750248797e-06	0.39012288026225805	78.95460234127452
YDR111C	212	102	2.7693397761191475e-08	1.0826970124038897e-07	0.5148360166479827	103.70536102786144
YDR113C	108	128	0.07877692227301314	0.11658416880908352	1.2682089821858802	256.665120021058
YDR114C	1001	742	1.8160832257099274e-06	5.633384374896328e-06	0.7931849010087388	160.7442236381825
YDR115W	997	745	4.082513813842838e-06	1.1978845379290897e-05	0.7995870008986015	161.8235609807707
YDR116C	329	133	6.761878166239655e-17	6.354176688569323e-16	0.43257394139717864	87.54601502373602
YDR117C	223	189	0.3474248669246597	0.43530292149972066	0.906904489363025	183.54289620713524
YDR118W	70	108	0.0012517251407812837	0.0025875885279055223	1.650936335738405	329.41702916117725
YDR119W	4	0	0.1518171818592845	0.20822814521172076	0.0	0.0
YDR119W-A	51	7	6.980799808806134e-08	2.5917740284340915e-07	0.14686979021637953	29.724085593659805
YDR120C	28	0	8.378903161684062e-07	2.7224334510081945e-06	0.0	0.0
YDR121W	103	56	0.0012669177950168807	0.0026171135916458624	0.5817754796920664	117.7420089267489
YDR122W	3	0	0.2727652587162599	0.35046313737203094	0.0	0.0
YDR123C	426	156	4.5368990153258895e-25	8.077927627597272e-24	0.39184978234792606	79.30409958955144
YDR124W	195	340	2.318367671823406e-12	1.4229383650647182e-11	1.8657305218696123	377.5938785526281
YDR125C	202	201	0.5618227553649049	0.6576516723190654	1.0647540449137953	215.4891098871493
YDR126W	141	203	8.880297628029892e-05	0.00021676821586926959	1.540570352695215	311.78668507440256
YDR127W	19	7	0.047046424607303176	0.07302671738639692	0.3942294368965977	75.79641826881985
YDR128W	33	27	0.7012754397533139	0.7967275887043279	0.8754965416794571	177.18643231632765
YDR129C	0	0	1.0	1.0		0.0
YDR130C	380	145	3.569782013605113e-21	4.694754956932094e-20	0.4083090596429047	82.63519284507363
YDR131C	148	226	3.495185095253104e-06	1.0447406176091788e-05	1.6339972992606084	330.6947978328663
YDR132C	53	13	5.944426207548418e-06	1.706759616555714e-05	0.2624654202519128	53.11878370004457
YDR135C	0	0	1.0	1.0		0.0
YDR137W	95	72	0.2055476264132544	0.27395235214429337	0.8109862701872866	166.41018140032926
YDR138W	0	0	1.0	1.0		0.0
YDR139C	268	675	3.190760058847149e-46	1.7644289517721108e-44	2.695091965990866	546.2513723597328
YDR140W	178	7	2.0327664479330478e-33	5.845219921031478e-32	0.0420806702305357	8.516451488630825
YDR141C	32	3	5.75161571214313e-06	1.6638602595842625e-05	0.1003173120674378	20.302612036896853
YDR142C	274	125	1.6035871648649188e-11	9.006083774548972e-11	0.48816210251794545	98.79616563137571
YDR143C	15	0	0.0004907817477206552	0.0010719657543264293	0.0	0.0
YDR144C	111	112	0.6130828795815418	0.7088820555683799	1.079691430779871	216.56119505549268
YDR145W	124	85	0.03229914659516559	0.051813777425048065	0.7335029269447064	147.26161264082222
YDR146C	22	0	1.5532292041518426e-05	4.229460773237333e-05	0.0	0.0
YDR147W	108	114	0.4007168948556461	0.4946389487690107	1.1294986247592995	228.59237256783783
YDR148C	35	3	1.4135045028325096e-06	4.478823358561853e-06	0.09171868531880027	18.56238814624023
YDR150W	0	0	1.0	1.0		0.0
YDR151C	178	1	5.18611554429498e-37	1.7441725435813116e-35	0.006011524318647958	1.2166359267294355
YDR152W	286	91	9.528938037806266e-21	1.2150980633131672e-19	0.34047087731978887	68.90583479426287
YDR153C	88	23	1.0552399949597095e-08	4.302900978271118e-08	0.2796725063698266	56.60122142807766
YDR155C	19	0	6.768286916780879e-05	0.00016808750792275608	0.0	0.0
YDR156W	422	148	2.043643761072716e-26	3.9976174387514247e-25	0.3752786650484877	75.950371723233
YDR158W	127	86	0.024554324724406554	0.040438694584782955	0.7246016871642751	146.6477383912055
YDR159W	1	3	0.5700302375652782	0.6665807027730611	3.2101539861580095	649.6835851806993
YDR160W	0	0	1.0	1.0		0.0
YDR161W	0	0	1.0	1.0		0.0
YDR162C	714	295	1.109678731849678e-33	3.239473292826141e-32	0.44210804197787706	89.35042315442658
YDR163W	417	615	4.957101151687782e-13	3.232232281559686e-12	1.578133254586072	319.3888128254629
YDR164C	124	127	0.5074489711006392	0.6026518813627043	1.095939667317385	220.0261741669437
YDR165W	132	127	0.8635136518070788	0.9526313085636888	1.0295190814193615	206.79151705165503
YDR166C	67	102	0.00223370606469477	0.004378337961165516	1.6290333661100347	329.69017754130414
YDR167W	175	287	3.724513123806492e-09	1.610501877820386e-08	1.7548841790997116	355.16035983862275
YDR168W	88	75	0.611319787019675	0.7070997777856298	0.9119755642494346	184.5692003458253
YDR169C	593	79	6.71809356075955e-80	9.658939016982043e-78	0.14255321242635344	28.85047961496363
YDR169C-A	165	197	0.022917852062732814	0.03789773671237499	1.2775764348952077	258.56094186621254
YDR170C	0	0	1.0	1.0		0.0
YDR170W-A	84	16	1.9467062979371338e-10	9.752184598812246e-10	0.20381930070844506	40.76446025574332
YDR171W	70	35	0.002947865937215408	0.005666168785068788	0.5350256643596683	108.28059747497618
YDR172W	9	2	0.08954328143288326	0.13043652774075776	0.23778918415985256	43.312239016570125
YDR173C	117	24	1.9735615948866368e-13	1.349578208346379e-12	0.2194977084552485	44.0463447609291
YDR174W	428	407	0.8284292257286925	0.9186842416439859	1.0175488102541355	205.9355289239901
YDR175C	262	329	0.0003995394408213442	0.0008882645467743912	1.3436904089643578	271.941347945752
YDR176W	131	160	0.02640632241526511	0.04333982882710891	1.3069329205732354	262.4984182883754
YDR177W	1	0	1.0	1.0	0.0	0.0
YDR178W	249	36	3.7882211804778605e-33	1.0627346345818623e-31	0.154706216200386	31.310052297091268
YDR179C	374	363	0.6333100479759902	0.7297467613524183	1.0385792308158266	210.1917481490933
YDR179W-A	348	178	4.174500004307402e-11	2.2521153400348844e-10	0.5473251049196606	110.76980665224865
YDR180W	47	5	5.184084075526193e-08	1.9498801516253196e-07	0.11383524773609963	23.0384250057253
YDR181C	207	253	0.004712578213933365	0.008793652598420111	1.307840512879189	264.6859050651754
YDR182W	112	131	0.09230896477078002	0.1337195995133387	1.2515778934127955	251.0576685718715
YDR182W-A	272	658	1.5472939069962464e-42	7.415406049279511e-41	2.5885800525636893	522.7612729219103
YDR183W	208	396	2.978562837187846e-17	2.8837903832773236e-16	2.037213106600275	412.29919823765687
YDR184C	118	26	6.881931056097208e-13	4.456980349506199e-12	0.2357740215822267	47.31589135865989
YDR185C	197	319	1.0597506375641487e-09	4.837004695739221e-09	1.732722709956692	350.6752345664773
YDR186C	403	134	3.8683156160791024e-27	7.992334205652508e-26	0.35579870483471737	72.00794079710717
YDR188W	29	0	5.162715686054894e-07	1.7252049918943461e-06	0.0	0.0
YDR189W	81	72	0.8193947653133946	0.9102451797020151	0.9511567366394102	192.49884011003311
YDR190C	28	0	8.378903161684062e-07	2.7224334510081945e-06	0.0	0.0
YDR191W	117	39	9.14311081357712e-09	3.750501447138517e-08	0.3566837762397788	71.57531024513511
YDR192C	117	163	0.001123033594828266	0.0023290898679615424	1.4907552699252293	301.7049126620897
YDR194C	32	2	1.7622432217706708e-06	5.493041066885164e-06	0.06687820804495853	13.535074692678164
YDR194W-A	382	398	0.1379436595714932	0.19264545560846466	1.1148702325400417	225.6318210248968
YDR195W	267	74	1.3807187179368045e-22	2.0465240584676708e-21	0.2965685330532992	60.0207057459377
YDR196C	212	348	7.478387267815827e-11	3.931280180732068e-10	1.7564993509166467	353.81829054690627
YDR197W	118	49	1.3807756300567557e-06	4.3775306772086016e-06	0.44434334836650413	89.1722567943908
YDR198C	130	183	0.0003995723148157451	0.0008882645467743912	1.5063030242741426	304.85152834911867
YDR200C	138	156	0.11576957048213533	0.16435220929221434	1.209623241160989	244.80830737998477
YDR201W	374	540	8.768280823374897e-11	4.5717482334749804e-10	1.544993897081395	312.68193937165535
YDR202C	244	114	6.330836110054879e-10	2.98187047247548e-09	0.4999420142377227	102.06777631662924
YDR204W	198	209	0.23830022056159722	0.3132490442170847	1.1294986247592995	228.5923724848945
YDR205W	140	118	0.4446529418406536	0.5406340525424099	0.9019004056348694	182.53015014998377
YDR206W	38	36	1.0	1.0	1.0137328377341084	205.1632374035329
YDR207C	1	0	1.0	1.0	0.0	0.0
YDR208W	36	4	2.7285323118043863e-06	8.28499964371015e-06	0.11889459207992628	24.062355000950056
YDR210W	40	15	0.0028176064423356853	0.005432906908833845	0.4012692482697512	81.2104481169981
YDR211W	37	2	1.6400352874562936e-07	5.851019192407658e-07	0.05784061236320738	11.70601054395726
YDR212W	17	0	0.00018168355614998653	0.0004231924388086563	0.0	0.0
YDR213W	8	7	1.0	1.0	0.9362949126294194	216.56119498107185
YDR214W	151	133	0.6608242254433432	0.7578066042920572	0.9424955411898791	189.4910457066395
YDR216W	24	0	5.850828564209443e-06	1.6832473773270887e-05	0.0	0.0
YDR217C	31	17	0.10040223954518547	0.14424513605404987	0.5868023415557652	118.75936500412418
YDR218C	185	310	2.433870067525982e-10	1.1942992114626213e-09	1.7930589832594288	362.8863267271635
YDR219C	94	4	4.691128073658252e-18	4.887441585436342e-17	0.045534099094439846	9.215370001423915
YDR221W	102	106	0.48610306084297306	0.5832628213870098	1.1120141259240164	225.0537909280187
YDR222W	39	36	1.0	1.0	0.9877396880486183	199.90264159077915
YDR223W	83	107	0.03264414075455789	0.05230884744482096	1.3794637611201084	279.18129963013
YDR224C	85	4	3.1960172353282397e-16	2.8061519267744587e-15	0.050355356645615836	10.072613723991868
YDR225W	39	5	2.001542338910933e-06	6.178674176638098e-06	0.13718606778453032	27.76425577572385
YDR226W	90	103	0.1819521930081029	0.24512473292600034	1.2246142984232407	247.8422565423642
YDR227W	18	3	0.003711914551855283	0.006989921606980921	0.1783418881198894	36.093532510038855
YDR228C	9	10	0.8826644361621963	0.971150406039562	1.1889459207992628	216.56119501499813
YDR229W	22	13	0.2490252579952647	0.32585762428458864	0.632303057879608	127.96797892184618
YDR231C	270	182	0.00073761917584114	0.001576969472216504	0.7212938586182195	145.97828700805007
YDR232W	77	68	0.7971531031895844	0.8892586782588378	0.9449803941936997	191.57336485997317
YDR233C	2	0	0.5094928616215386	0.6026518813627043	0.0	0.0
YDR234W	44	15	0.0007056518817523331	0.001510310372890833	0.3647902256997738	73.82768010748805
YDR235W	148	59	1.7687522657962375e-08	7.020078868595005e-08	0.42657451617865444	86.33182774747242
YDR236C	211	427	6.959090033334265e-21	8.973481341189542e-20	2.165459323996003	438.2541718773803
YDR237W	174	378	3.631556960174929e-21	4.746610017719549e-20	2.324594265838558	470.46052718323
YDR238C	0	0	1.0	1.0		0.0
YDR239C	105	124	0.08862480632845361	0.12945929926211244	1.2636796643923593	253.3357376114808
YDR240C	29	7	0.0009706693146742377	0.002041813909543358	0.2582882517598398	57.74965199495251
YDR242W	55	5	1.3002849406159355e-09	5.883508020048973e-09	0.09727739351993969	19.68738136873335
YDR243C	97	273	1.7434455315452166e-22	2.525580667989053e-21	3.011587760210092	609.4969714422156
YDR244W	70	149	7.679840103683652e-09	3.1774647795888266e-08	2.2776806854168736	454.4734940556714
YDR245W	38	2	1.0201845404064125e-07	3.722767317181014e-07	0.05631849098522824	11.397957633926408
YDR246W	174	227	0.0010499351535046882	0.0021877453144222687	1.3959865035591343	282.5252372433925
YDR246W-A	660	296	9.746148870202508e-27	1.9529652317956317e-25	0.4799018080317024	97.12441474386148
YDR247W	3	1	0.6653288919331437	0.761151075692761	0.35668377623977876	72.18706500499938
YDR248C	181	362	1.5988014222727864e-17	1.5717447828189391e-16	2.140102657438673	433.1223900898779
YDR249C	119	134	0.1557859127077221	0.21255629513217314	1.2049317483058075	241.82666786174147
YDR251W	12	1	0.007977501237540716	0.014431774022364473	0.08917094405994469	18.04676625124984
YDR252W	282	350	0.000433628457565784	0.0009562106056214815	1.3280778902544956	268.78162504754624
YDR253C	129	112	0.6131071716913792	0.7088820555683799	0.9290368125315169	188.0221227821049
YDR254W	127	171	0.002089448086373763	0.004156491160406611	1.4407777733150122	291.59027049471337
YDR255C	191	462	2.6357895498071976e-30	6.53380418144017e-29	2.588291695645725	523.8286496820735
YDR256C	96	157	1.6081891760547927e-05	4.374974433061075e-05	1.7499797771764147	354.1677876976506
YDR257C	261	122	1.6180545648034261e-10	8.177005098580408e-10	0.5001772494396898	102.05757465726404
YDR258C	91	81	0.8083260241089614	0.8995129575562377	0.9524632706183105	190.66800869117864
YDR259C	243	33	2.5851744347504465e-33	7.360068403093969e-32	0.1453156125421321	29.409545002849192
YDR260C	286	214	0.015504495990136737	0.026664580274903222	0.8006677774333496	162.04229276960396
YDR261C	28	7	0.0014612038196579302	0.0029799231088130343	0.2675128321798341	54.14029876344274
YDR262W	138	33	5.675537280677961e-14	4.0546602361712983e-13	0.25588183947636306	51.41380889998689
YDR263C	150	148	0.6813126039123332	0.7780398123383686	1.0557839776697453	213.67371241042105
YDR264C	2	2	1.0	1.0	1.0700513287193365	216.56119508285065
YDR265W	183	352	8.12683013350318e-16	6.913816582511359e-15	2.0582408071541334	416.55486695806405
YDR266C	178	415	6.706936348310531e-26	1.2605095078148321e-24	2.4947825922389026	502.08321758934255
YDR267C	149	231	1.4475155538324418e-06	4.571478281213824e-06	1.6589386371420587	335.7425238588092
YDR268W	151	278	1.1270924753194765e-11	6.436160334043408e-11	1.970028274066063	398.70206764335313
YDR270W	43	43	0.8367011541081362	0.9266066507367401	1.0700513287193363	216.5611950549042
YDR272W	202	298	5.469725808637265e-07	1.8225024985789634e-06	1.5785905740512984	319.48136690371604
YDR273W	136	178	0.003551878270348554	0.006761619309094516	1.4005083567061904	283.4403875651479
YDR275W	13	7	0.33341574913306316	0.41930329614350453	0.5761814846950273	133.2684276462582
YDR276C	39	0	4.177906457062767e-09	1.7837520441401614e-08	0.0	0.0
YDR277C	47	3	5.056828390889565e-09	2.1320982460414877e-08	0.06830114864165977	13.823055002857709
YDR279W	12	1	0.007977501237540716	0.014431774022364473	0.08917094405994469	18.04676625124984
YDR280W	161	219	0.00033541836441032687	0.0007497050189365682	1.4555356583200914	294.5770293048153
YDR281C	118	139	0.0732497039104482	0.10910620232815012	1.2604841923049812	252.95803455068253
YDR282C	109	202	5.967982558148184e-09	2.5015938550954963e-08	1.9830309027642747	401.3335907399889
YDR283C	49	0	3.4918277656880967e-11	1.8962702058991733e-10	0.0	0.0
YDR284C	169	102	0.0005513738285242967	0.0011974890059830929	0.6458297960317889	130.70557334624937
YDR285W	51	59	0.3063201315564286	0.3883701667947577	1.237902517538056	250.5315785675301
YDR286C	249	401	1.11310928333817e-11	6.363311618765224e-11	1.7232553526765217	348.7591936141389
YDR287W	136	222	2.8015517378453356e-07	9.68252646895945e-07	1.7467014336447992	353.50430362948606
YDR288W	185	285	1.1318658361625236e-07	4.1198483694751094e-07	1.6484574523514104	331.8276376152103
YDR289C	48	7	2.665418624525594e-07	9.228670987144305e-07	0.15604915210490322	31.5818409409257
YDR291W	33	31	1.0	1.0	1.0051997330393767	203.4362741089845
YDR292C	88	90	0.598347737710242	0.6941895984610856	1.0943706770993216	221.48304038414824
YDR293C	0	0	1.0	1.0		0.0
YDR294C	0	0	1.0	1.0		0.0
YDR295C	52	68	0.08166833975300393	0.12055303437359487	1.3992978914022092	287.36004717869247
YDR296W	132	75	0.0006553345024014867	0.0014115463383187078	0.607983709499623	122.12097468661598
YDR297W	70	144	4.046372620598986e-08	1.544173121503966e-07	2.201248447651207	439.2227056119476
YDR298C	97	3	3.044853975040642e-19	3.467515883259155e-18	0.033094370991319684	6.629424339940619
YDR299W	121	95	0.22840616981898493	0.30174665551140933	0.8401229440358426	170.0273845802682
YDR300C	74	98	0.02788138984092122	0.045656569753740876	1.4170950028985807	286.797258325119
YDR301W	24	11	0.0673636355371773	0.1009664498239006	0.4904401923296958	99.2572144158004
YDR302W	157	282	3.30826213998622e-11	1.8016870802140864e-10	1.9220030235595724	388.9825286483046
YDR303C	82	83	0.6635882895492377	0.760672962566806	1.0831007351671331	221.8431753002662
YDR304C	259	117	3.590009331052021e-11	1.9459136345787157e-10	0.4833822604639474	97.82880238175072
YDR305C	148	195	0.0018538844317551632	0.003710995254794272	1.40986492635318	285.3340069837427
YDR306C	27	0	1.3606782248119566e-06	4.316194413068706e-06	0.0	0.0
YDR307W	61	7	7.659694841364401e-10	3.5668749014321185e-09	0.1227927754268091	24.85128467693445
YDR308C	148	87	0.000680148248777345	0.0014617087364418948	0.6290166594498802	127.3028646824983
YDR309C	7	0	0.029293966282963126	0.04733621806499605	0.0	0.0
YDR310C	46	0	1.4632754940486345e-10	7.434008274093371e-10	0.0	0.0
YDR311W	54	75	0.031825868295636106	0.0511115801642567	1.4861824009990783	304.78982992291344
YDR312W	138	43	6.32329826307297e-11	3.360932376241465e-10	0.3334217908328367	66.9937509982882
YDR313C	124	150	0.03827768750163874	0.060443432405800225	1.294416929902423	261.9691874330678
YDR314C	110	192	1.4986171590852197e-07	5.356461952702982e-07	1.8677259555828418	377.9977222061796
YDR315C	161	236	1.1262026947316655e-05	3.134942738335822e-05	1.5685224445823815	317.4437392871375
YDR316W	156	19	7.626477082640936e-23	1.1603140132875136e-21	0.1303267643953038	26.376042981536465
YDR317W	14	3	0.022186851594277388	0.036903890512856405	0.22929671329700066	46.40597037004997
YDR318W	121	259	1.4355016047191508e-14	1.0777506173289603e-13	2.290440447424034	463.5483430481967
YDR319C	302	14	1.4887814700452408e-54	1.0976900300295102e-52	0.04960502848367784	10.039260697187604
YDR320C	89	439	1.8109788014168262e-57	1.44651931763169e-55	5.278118351772907	1068.206343842269
YDR320C-A	363	566	1.774723225065608e-14	1.3169591312712662e-13	1.6684546888571474	337.6684198281074
YDR321W	38	1	2.751645245489176e-08	1.0765110072658675e-07	0.02815924549261412	5.69897881517761
YDR322C-A	316	165	1.0484127348086613e-09	4.792862987189675e-09	0.5587293330338308	113.0778391982672
YDR322W	111	99	0.7880419363233199	0.8810321103801347	0.9543701039929217	193.14917394685443
YDR323C	125	89	0.057596992685594726	0.08730635343564978	0.7618765460481676	152.967828248106
YDR324C	123	72	0.001870657092686042	0.00374326685457113	0.6263715094942458	126.76752883757725
YDR325W	46	55	0.25561489910413576	0.3329651834083544	1.2794091973818151	258.93186362611226
YDR326C	7	5	0.863793159928597	0.9527568973435675	0.7643223776566689	154.6865678324725
YDR328C	131	199	1.6624535212794726e-05	4.5119255313252696e-05	1.6254978199629617	328.97463972271186
YDR329C	138	192	0.0004081314911930814	0.0009058912411622582	1.4887670660442942	301.3025321826744
YDR330W	64	151	1.9462659070269697e-10	9.752184598812246e-10	2.5246523536971845	510.9490694900592
YDR331W	128	106	0.3921516094862404	0.48552506052860467	0.8861362565957006	179.33973966235928
YDR332W	158	0	1.4752410363725475e-33	4.2633724624012665e-32	0.0	0.0
YDR333C	71	68	0.9523674391792	1.0	1.0248378922945758	204.5300176804617
YDR334W	11	1	0.013054359045701206	0.022667759321204	0.09727739351993968	19.6873813589938
YDR335W	2	0	0.5094928616215386	0.6026518813627043	0.0	0.0
YDR336W	143	195	0.0006773876894739345	0.001456864847481151	1.4591609027990953	295.31072047905616
YDR337W	177	9	4.337782202636327e-32	1.1603062998772799e-30	0.05440938959589847	11.011586187973602
YDR338C	77	145	5.607985741843654e-07	1.8664077547073411e-06	2.015031722913036	410.622525408953
YDR339C	95	4	2.9344982365864293e-18	3.1310388420424035e-17	0.045054792788182585	9.11836610571265
YDR341C	3	0	0.2727652587162599	0.35046313737203094	0.0	0.0
YDR342C	0	0	1.0	1.0		0.0
YDR343C	0	0	1.0	1.0		0.0
YDR345C	9	0	0.010269376547347992	0.01816646709437044	0.0	0.0
YDR346C	12	2	0.022604707717209002	0.037431521474710336	0.17834188811988938	36.09353251380844
YDR347W	159	160	0.5452923977204054	0.6410418191516867	1.0767812112898985	216.56119506588752
YDR348C	16	5	0.04253158703997426	0.06664827168035205	0.33439104022479266	67.67537345915005
YDR349C	25	4	0.0004097329533510713	0.000908394068898231	0.1712082125950938	34.649791203176825
YDR350C	16	0	0.0002983456236075172	0.0006720664635201062	0.0	0.0
YDR351W	11	0	0.0036777735389375006	0.006939263655652745	0.0	0.0
YDR352W	48	359	4.822429253824748e-58	4.019389947644366e-56	8.003092229380037	1619.6972712020452
YDR353W	61	63	0.6405550068978776	0.7370543063342366	1.1051349788412819	223.66156213690357
YDR354W	111	143	0.012914903816111028	0.02247491279926164	1.3785345946564427	276.5022401187406
YDR356W	25	0	3.595407256030891e-06	1.0609126284983918e-05	0.0	0.0
YDR357C	135	332	1.0351753125613763e-22	1.5666561111948618e-21	2.6315336380357017	532.5801241033805
YDR358W	77	128	6.91284928065235e-05	0.00017143508500660484	1.778786624364611	359.99783055104825
YDR359C	52	24	0.0050506292354743935	0.009378808115341697	0.4938698440243091	99.9513207736913
YDR361C	127	57	3.644406715171141e-06	1.0737183923642024e-05	0.4802592577716707	97.19675683869475
YDR362C	144	55	8.18900702633401e-09	3.378405983389303e-08	0.4087001602747466	82.71434531394549
YDR363W	72	53	0.2178044845425637	0.2888822856559695	0.7876766725295117	157.22936080500298
YDR363W-A	102	34	8.607539746864482e-08	3.1671120335391965e-07	0.3566837762397788	72.18706500937596
YDR364C	77	83	0.41002017962202986	0.5040671340329829	1.1534319517364275	230.44332306096965
YDR365C	59	11	9.416073611672368e-08	3.462393819739629e-07	0.19950109518496104	40.37581603124946
YDR366C	110	181	2.8139258313467885e-06	8.521794342325109e-06	1.7607208227109084	356.3416026051897
YDR367W	254	490	1.3380764298826546e-21	1.8149239500601762e-20	2.0642722483168305	417.7755337541097
YDR368W	252	500	2.6857042783926847e-23	4.350840930996149e-22	2.123117715712969	427.9865515259933
YDR369C	77	188	2.61119931443566e-13	1.7543232777242384e-12	2.612592854535523	521.9680087855301
YDR370C	100	257	5.47927784171938e-19	6.118704246160806e-18	2.7500319148086945	556.5622712998234
YDR371W	125	180	0.0002281895134512679	0.0005238793979474019	1.5408739133558447	309.3731358383527
YDR372C	78	17	5.5564653982833915e-09	2.334202520491438e-08	0.23321631523370154	46.60177615184221
YDR373W	178	343	1.671698688628398e-15	1.3773551802724811e-14	2.06195284129625	414.9748039683534
YDR374C	97	235	3.9151656542054454e-16	3.4167098144666944e-15	2.592392394320042	524.6585651967539
YDR374W-A	322	308	0.8010580191151377	0.8927570051842781	1.0235273579054525	207.14549091647444
YDR375C	152	175	0.06727658207816292	0.10089131415169583	1.2319669903018677	247.70071330222973
YDR376W	54	278	7.145856789310141e-38	2.5525355525045106e-36	5.508782766369917	1114.8891152603169
YDR377W	178	26	5.79222026003787e-24	9.59972873644893e-23	0.15629963228484692	31.632534099539644
YDR378C	72	58	0.45036549285650285	0.5453889133328591	0.8619857925794656	172.06231936835596
YDR379C-A	229	478	1.375548513808208e-24	2.375609460333635e-23	2.2335569219556457	452.03603154550586
YDR379W	55	14	5.704549082762493e-06	1.6527386284618183e-05	0.2723767018558311	55.1246678285056
YDR380W	152	83	8.867115519750679e-05	0.0002166303371031697	0.5843043439717429	118.89634234959183
YDR381C-A	13	1	0.0048795153785116405	0.009078935382336577	0.08231164067071818	16.658553458391985
YDR381W	129	87	0.02179903571095215	0.0363802247166819	0.7216625240200175	146.05289900223028
YDR382W	6	0	0.05005699725644871	0.07672649019771761	0.0	0.0
YDR383C	143	249	2.264029266541542e-09	9.96207521949534e-09	1.8632362297280753	377.08907382788726
YDR384C	172	17	6.354622409523271e-27	1.2959373573463948e-25	0.10576088714086465	21.280579858946773
YDR385W	5	0	0.08649749413077773	0.12657686736542054	0.0	0.0
YDR386W	62	112	3.130907069977193e-05	8.147441882099022e-05	1.9329959486542851	391.2073200110104
YDR387C	124	134	0.2693264203045473	0.34987491375004554	1.1563457907128314	234.0258075321365
YDR388W	41	5	8.061810305297972e-07	2.6342881287368543e-06	0.13049406447796785	26.40990183555549
YDR389W	9	19	0.0599713414364249	0.09059500514864187	2.2589972495185995	457.18474492150847
YDR390C	138	12	1.1491970603408622e-22	1.7166317646805968e-21	0.09304794162776839	18.695930508198604
YDR391C	79	54	0.09067394205307448	0.1318831160210499	0.7314274905170148	146.17880665887213
YDR392W	117	176	7.176031135876478e-05	0.00017765542428939141	1.6096498620051556	323.00652830048205
YDR393W	57	0	7.713413970505242e-13	4.969092537427339e-12	0.0	0.0
YDR394W	78	34	0.0002095067785627193	0.00048252842751870194	0.4664326304674031	93.20355232086226
YDR395W	7	0	0.029293966282963126	0.04733621806499605	0.0	0.0
YDR397C	140	181	0.004499189467792291	0.008414581668056411	1.3834235035585707	279.9826878466349
YDR398W	92	87	0.9965729676362896	1.0	1.011896365201981	202.58950511181072
YDR399W	157	90	0.00024246744443886148	0.0005551075927419953	0.61340522028497	124.14336020506668
YDR400W	132	258	2.505769522638859e-12	1.5281739686846317e-11	2.091463960678703	420.0961528566572
YDR402C	74	32	0.00027680218221064136	0.0006274691958586513	0.46272489890565904	93.64808434432264
YDR403W	66	109	0.0002890862572040997	0.000654026382840589	1.7672059822789041	357.6540948310357
YDR404C	207	224	0.14039361734186614	0.19549726230824993	1.1579299402566732	234.34641394120817
YDR405W	225	208	0.9483443050751028	1.0	0.9892030061049866	199.3129583146613
YDR406W	18	10	0.25242585760995856	0.33000707140597224	0.5944729603996314	120.3117750083323
YDR407C	18	5	0.0192197100332877	0.03246183624124451	0.2972364801998157	60.15588751924448
YDR408C	64	170	1.506083165349889e-13	1.0385472762502652e-12	2.8423238419107375	575.2406742406724
YDR409W	44	18	0.0036110492666078333	0.0068697136395175825	0.4377482708397286	88.5932161536593
YDR410C	175	153	0.5843525543466377	0.6806991168822186	0.9355305902517627	189.3363591125878
YDR411C	61	16	2.3565831927103456e-06	7.208888266636807e-06	0.28066920097556364	56.80293640759971
YDR412W	214	77	1.359221883541788e-13	9.440682430252202e-13	0.385018468744808	77.92155147618361
YDR414C	114	327	2.9576227362229265e-27	6.185195765824745e-26	3.069357758694939	621.1886910489226
YDR415C	131	203	6.588582191755035e-06	1.880443483115792e-05	1.6581711429772925	333.0448682053038
YDR416W	157	31	4.794724784361881e-18	4.986340367968386e-17	0.21128402032037855	42.76049073057792
YDR418W	19	0	6.768286916780879e-05	0.00016808750792275608	0.0	0.0
YDR419W	18	4	0.008938342830939802	0.016048832226267497	0.23778918415985256	48.124710010872086
YDR420W	0	0	1.0	1.0		0.0
YDR421W	74	50	0.09108939487562309	0.13226145616151613	0.7230076545400922	146.32513179029647
YDR422C	59	64	0.4614674991440837	0.5562564635459286	1.1607336447125005	234.91383879418115
YDR423C	182	215	0.022491998544061375	0.03730934053270752	1.2640716245860293	255.82778535872004
YDR424C	249	489	2.350690526495138e-22	3.388175743827955e-21	2.1014261033885764	425.2948769791732
YDR425W	270	70	2.5517586010042002e-24	4.316224621875045e-23	0.27742071485316133	56.14549500696243
YDR427W	178	140	0.1409074136773572	0.1960228679386747	0.8416134046107141	170.32902977261648
YDR428C	200	389	9.947846654676715e-18	9.932303144278784e-17	2.0812498343591095	421.2115243815233
YDR429C	148	49	7.442268958796534e-11	3.9158727156485695e-10	0.3542737507246452	71.69931457211048
YDR430C	116	19	3.4321988821675147e-15	2.7529394381234838e-14	0.17526702797989133	35.47123021444412
YDR432W	58	15	3.667665276578789e-06	1.080017563010989e-05	0.2767374125998284	56.00720560084616
YDR434W	68	188	1.4131400508486788e-15	1.1846892758645411e-14	2.9583772029299302	598.728009804778
YDR435C	156	239	1.5715663200696548e-06	4.9388403861861116e-06	1.6393735100251372	331.7828565073578
YDR436W	21	0	2.5342453702648305e-05	6.661080952647641e-05	0.0	0.0
YDR437W	164	280	6.603239366500504e-10	3.089929177928755e-09	1.82691690269155	369.738625610773
YDR438W	14	1	0.0029873061721482235	0.005732398330338483	0.07643223776566689	15.468656786785584
YDR439W	49	67	0.05188546252923675	0.0793177286033069	1.463131408657052	296.11428715736315
YDR440W	37	17	0.019372447148444074	0.032662252580094364	0.4916452050872627	99.50108959979664
YDR441C	248	10	6.789767360288506e-46	3.649341316730766e-44	0.04314723099674744	8.732306250132126
YDR443C	62	12	6.363283205266403e-08	2.371694213446992e-07	0.2071067087843877	41.91507000274312
YDR444W	45	18	0.0026220507586075677	0.005080665064943438	0.4280205314877346	86.62447802366478
YDR446W	123	31	4.599643952132037e-12	2.7440407021484798e-11	0.26968773325446693	54.58046377748564
YDR447C	138	0	1.8096746810878827e-29	4.213538093496524e-28	0.0	0.0
YDR448W	102	68	0.03651958982870166	0.05781011866360122	0.7133675524795576	144.37413007196955
YDR449C	137	22	6.722235350747406e-18	6.854534663501478e-17	0.1718330600863168	34.776250286990184
YDR450W	176	0	3.1036634292020268e-37	1.0688124779246022e-35	0.0	0.0
YDR451C	75	205	1.2202303028434827e-16	1.1264116326890641e-15	2.9248069651661863	591.9339329628505
YDR452W	36	27	0.4594533997510043	0.5546424227472766	0.8025384965395024	162.4208962762032
YDR453C	138	196	0.00018403465730861343	0.0004278024713750347	1.5197830465868836	305.3668650290759
YDR454C	112	178	1.1015143346029115e-05	3.0706781087258085e-05	1.7006172902860885	341.1317939611874
YDR456W	92	56	0.013630749821283183	0.023632934043472893	0.6513355913943787	130.40244003708366
YDR457W	0	0	1.0	1.0		0.0
YDR458C	58	9	2.264373293395318e-08	8.937824852653722e-08	0.16604244755989706	33.60432336986666
YDR459C	177	79	3.299300870341299e-08	1.2760107132032824e-07	0.47759353089733103	97.88076607272671
YDR460W	131	94	0.058272403407378714	0.08823712269505923	0.7678230908367758	155.3950559587918
YDR461C-A	228	226	0.5614537268966804	0.6573534982456858	1.0606649135551318	214.66153544220063
YDR461W	121	135	0.1754635058051391	0.23704266429066356	1.193858920471987	241.61786219792856
YDR462W	245	175	0.007466259533875944	0.013549529371827249	0.764322377656669	154.05776071318655
YDR463W	47	0	9.074211530406601e-11	4.709908890917722e-10	0.0	0.0
YDR464W	28	1	3.3426497514546853e-06	1.0017498030545021e-05	0.038216118882833446	7.734328393392788
YDR465C	102	125	0.0486838990506893	0.07542594381479369	1.3113374126462456	265.3936213560433
YDR466W	57	48	0.6641246246389328	0.7611360534672186	0.9010958557636518	182.3673221500109
YDR468C	74	12	3.6624584612407755e-10	1.7640534849745142e-09	0.17352183708962213	35.11803162453637
YDR469W	194	293	2.0855727812570814e-07	7.349343789834238e-07	1.6161084500761114	327.074382233054
YDR470C	77	15	1.5528675588815413e-09	6.966100882314934e-09	0.2084515575427279	41.64638366748087
YDR471W	178	19	3.8773452327891666e-27	7.992334205652508e-26	0.1142189620543112	22.98694249195085
YDR472W	178	19	3.8773452327891666e-27	7.992334205652508e-26	0.1142189620543112	23.116082610908823
YDR473C	64	53	0.5762942098327257	0.6724017043513909	0.8861362565957006	179.33973964115538
YDR475C	4	29	1.2153090384789314e-05	3.368309532671005e-05	7.75787213321519	1570.0686637310018
YDR476C	76	135	7.210450399636217e-06	2.0477679134966855e-05	1.9007490707514532	384.6810699744023
YDR477W	51	59	0.3063201315564286	0.3883701667947577	1.237902517538056	250.5315785675301
YDR478W	248	334	1.4041354168570099e-05	3.850826314899697e-05	1.4411175152913647	291.6590288003776
YDR479C	92	116	0.03714408853376278	0.05871788157165194	1.3491951536026416	270.1193400518014
YDR480W	90	143	8.644722774055602e-05	0.00021191730892409962	1.700192666742946	340.31044942397216
YDR481C	70	33	0.0013473140271285885	0.00276531155246842	0.5044527692534015	100.65520336542272
YDR482C	244	651	2.9405091221879234e-48	1.725598771602321e-46	2.8549320286733115	577.7923686417842
YDR483W	97	4	1.1482287712109186e-18	1.2602029891667926e-17	0.04412582798842625	8.930358555320067
YDR484W	89	129	0.0016715451278473698	0.0033741860408038693	1.550973274211173	313.8920691785322
YDR485C	64	170	1.506083165349889e-13	1.0385472762502652e-12	2.8423238419107375	575.2406742406724
YDR486C	11	0	0.0036777735389375006	0.006939263655652745	0.0	0.0
YDR487C	66	102	0.001684108666164871	0.0033983540137242714	1.6537156898389747	334.685483277882
YDR488C	131	258	1.6531676519682613e-12	1.0379221797455755e-11	2.107429334424342	426.5098344268636
YDR489W	188	300	7.618556829417785e-09	3.1589272044687585e-08	1.7075287160414945	345.5763750714428
YDR490C	53	4	1.0222471588606942e-09	4.680687428827908e-09	0.08075859084674238	16.34424113473302
YDR492W	191	135	0.01481516168509729	0.025555487357826787	0.7563190019744	153.06681320264002
YDR493W	132	198	2.7189794845821746e-05	7.110891776185578e-05	1.6050769930790048	322.3993730869578
YDR494W	111	180	4.956229698939185e-06	1.4424735323177759e-05	1.7352183708962214	351.1803162003225
YDR495C	14	1	0.0029873061721482235	0.005732398330338483	0.07643223776566689	15.468656786785584
YDR496C	67	16	2.1829019705983322e-07	7.654798312750616e-07	0.25553464566431916	51.716106276620266
YDR497C	9	0	0.010269376547347992	0.01816646709437044	0.0	0.0
YDR498C	127	110	0.6039768823789392	0.699450473330906	0.9268161114891891	189.27789483566733
YDR499W	53	0	5.1826816889386214e-12	3.060123448982136e-11	0.0	0.0
YDR500C	47	0	9.074211530406601e-11	4.709908890917722e-10	0.0	0.0
YDR501W	117	48	1.1608866933782935e-06	3.715225027055407e-06	0.438995416910497	88.09268953335862
YDR502C	56	66	0.23430665915712862	0.3086343556602489	1.2611319231335036	255.23283699014556
YDR503C	191	142	0.0439815123701357	0.06865843584165321	0.795535542817517	161.00361098215078
YDR504C	191	456	2.344192899064641e-29	5.436069904242238e-28	2.554677517780196	514.3328383068389
YDR505C	53	0	5.1826816889386214e-12	3.060123448982136e-11	0.0	0.0
YDR506C	74	13	9.313942557999046e-10	4.295467814839817e-09	0.187981990180424	38.04453427061186
YDR507C	3	0	0.2727652587162599	0.35046313737203094	0.0	0.0
YDR508C	31	7	0.000424191754409105	0.0009375583319011387	0.24162449358178564	48.90091500684827
YDR510W	70	4	3.6119091819429187e-13	2.3848553048626553e-12	0.06114579021253351	12.200630711018244
YDR511W	144	68	3.1414441311166697e-06	9.478722559313729e-06	0.5053020163396867	101.55973291001293
YDR512C	381	828	1.2077984697699996e-44	6.2577018014840255e-43	2.3254658797365106	470.6369277822852
YDR513W	382	826	3.7996357391824623e-44	1.9337792155786143e-42	2.3137759097439052	468.27106587616913
YDR514C	62	109	7.408850495895208e-05	0.00018326150194362728	1.8812192714581883	380.7285525595725
YDR515W	155	325	2.6378614893850448e-17	2.558236328069712e-16	2.243656011830867	454.079925026069
YDR516C	25	74	2.416710922710702e-07	8.408048709321989e-07	3.1673519330092357	641.0211372886265
YDR517W	64	122	3.417990517571168e-06	1.0232620232457985e-05	2.0397853453712353	416.2035466215624
YDR518W	90	110	0.06826357016291754	0.10212897814956783	1.307840512879189	261.77726885649844
YDR519W	98	221	1.0047712761822323e-13	7.03829428663096e-13	2.413074935173198	483.434586963878
YDR520C	29	21	0.45258854935399884	0.5478502941138386	0.7748647552795195	156.82017571044616
YDR522C	143	218	5.600482940226074e-06	1.6242247800927962e-05	1.6312670605651423	330.14224134633986
YDR523C	102	168	6.3351434905039386e-06	1.8108056766345998e-05	1.762437482596554	356.68902710358645
YDR524C	58	153	3.2298031129068222e-12	1.9470228199504336e-11	2.8227216085182496	571.2734973111308
YDR524C-B	44	1	1.564766653712901e-09	7.014008593533043e-09	0.02431934837998492	4.921845340499202
YDR524W-C	319	523	1.405662892179311e-15	1.1801412106457253e-14	1.7543474762389122	355.051739810215
YDR525W-A	90	36	1.3962046885591585e-05	3.832731820479103e-05	0.4280205314877346	86.62447799782547
YDR527W	34	22	0.2234436396660727	0.2955437837441546	0.6923861538772177	140.12783204884985
YDR528W	33	1	3.0209496317057113e-07	1.0372227660859431e-06	0.03242579783997989	6.562460454332604
YDR529C	148	20	7.56109498790143e-21	9.684600729492454e-20	0.14460153090801844	29.26502635989315
YDR530C	159	144	0.8294776877432812	0.9194923250215131	0.9691030901609086	194.90507555081723
YDR531W	90	277	3.584625597414379e-25	6.402230376003135e-24	3.293380200613958	666.5272334514361
YDR532C	136	124	0.8913286291687059	0.9788105683309581	0.9756350350088068	197.45285426335167
YDR533C	101	127	0.03015288136956244	0.04864213765956622	1.3455100866074825	272.309621430047
YDR534C	124	62	5.974837798079588e-05	0.0001509722854866244	0.5350256643596683	108.2805974964114
YDR536W	11	13	0.7112909229665878	0.8061951316477821	1.264606115759216	255.9359577656139
YDR538W	108	110	0.5702056267510203	0.6666502458721524	1.0898670940659907	220.5715875632532
YDR539W	33	16	0.04036008986870906	0.0634702971930396	0.5188127654396782	104.99936729399532
YDR540C	16	7	0.1318878647325691	0.18513231878862701	0.4681474563147097	94.74552283602482
YDR541C	31	17	0.10040223954518547	0.14424513605404987	0.5868023415557652	118.75936500412418
YDR542W	22	11	0.12179471834472509	0.1724375739046071	0.5350256643596683	108.28059754450952
YDR545W	60	36	0.04368602694146385	0.06825895125724543	0.642030797231602	129.9367170306523
YEL001C	5	4	1.0	1.0	0.8560410629754691	173.24895601588415
YEL002C	124	91	0.09154747016467205	0.13268384599723512	0.7852796041408034	159.38903954374845
YEL003W	573	754	6.382117750919485e-10	3.0015077161287642e-09	1.4080605617004882	284.9688325967956
YEL004W	278	274	0.5600868139902708	0.6560202173641644	1.0546549067233748	213.44520662197507
YEL005C	138	163	0.048632008054855735	0.07536585241807474	1.2639012071105205	255.79329551147904
YEL006W	49	1	1.4427284885004125e-10	7.355613065040667e-10	0.021837782218761967	4.4196162244932005
YEL007W	9	1	0.03504854896974653	0.055742313364218005	0.11889459207992628	24.06235499269448
YEL009C	0	0	1.0	1.0		0.0
YEL011W	4	0	0.1518171818592845	0.20822814521172076	0.0	0.0
YEL012W	65	43	0.09490503583450877	0.13682598673458507	0.7078801097681764	143.2635597945435
YEL013W	9	0	0.010269376547347992	0.01816646709437044	0.0	0.0
YEL015W	36	0	1.7649035826888028e-08	7.009641232074106e-08	0.0	0.0
YEL016C	117	191	1.9673801462245537e-06	6.089560398782243e-06	1.746835929789686	353.5315234510349
YEL017C-A	1	0	1.0	1.0	0.0	0.0
YEL017W	94	9	2.051607092952649e-15	1.6879531318412997e-14	0.10245172296248967	20.73458250573024
YEL018W	98	60	0.01174243351535495	0.020551045388559442	0.6551334665628591	131.2492091407608
YEL019C	205	323	4.255986784598426e-09	1.81574035595145e-08	1.6859833130553448	339.55954371564303
YEL020C	48	33	0.21066165642157986	0.28037842769740934	0.7356602884945438	148.88582157461093
YEL020W-A	0	0	1.0	1.0		0.0
YEL021W	170	144	0.4169398723485154	0.5110445877826751	0.9063964196210851	183.44007107044072
YEL022W	0	0	1.0	1.0		0.0
YEL023C	40	144	7.788310217925197e-16	6.655359890533106e-15	3.8521847833896112	779.6203020724573
YEL024W	60	5	1.285399595456543e-10	6.600297387027303e-10	0.0891709440599447	18.04676625375465
YEL025C	12	0	0.002213615992489849	0.0043434000589591	0.0	0.0
YEL026W	135	1	3.167814077911096e-28	6.848909309047637e-27	0.007926306138661752	1.6041569999117198
YEL027W	0	0	1.0	1.0		0.0
YEL029C	27	2	1.894717591070288e-05	5.1037568460164994e-05	0.07926306138661751	16.041570004143313
YEL030W	56	147	1.0221973110971345e-11	5.872783952167453e-11	2.8088847378882584	568.473136899552
YEL031W	0	0	1.0	1.0		0.0
YEL032W	24	2	7.874530052914353e-05	0.000193946134194049	0.08917094405994469	18.04676625690422
YEL034W	129	32	9.26498286564704e-13	5.960057769612543e-12	0.2654390892947191	53.720606518189776
YEL035C	284	98	1.2474172137500802e-18	1.3658164676048464e-17	0.36924306413554564	74.72886308089569
YEL036C	91	7	8.001296105387887e-16	6.827218679834679e-15	0.08231164067071818	18.831408261971205
YEL037C	87	4	1.2510291733205523e-16	1.1493081111448076e-15	0.04919776223996949	9.956836553589476
YEL038W	175	275	7.093411381697554e-08	2.630187547140079e-07	1.6815092308446715	340.3104493154269
YEL039C	229	389	4.387038373773256e-13	2.880120740590182e-12	1.8176854448551176	367.8703269330272
YEL040W	110	13	1.1725961863830723e-16	1.0841801716863424e-15	0.1264606115759216	25.593595776561397
YEL041W	134	163	0.027144207403420016	0.04447473982252664	1.3016296013526256	263.4289163495035
YEL042W	66	18	1.4292242921911142e-06	4.523648268789817e-06	0.2918321805598191	59.06214410544255
YEL043W	45	1	9.710479294556343e-10	4.474756924919353e-09	0.023778918415985253	4.812470999974413
YEL044W	167	110	0.005056649718539538	0.009386956917792408	0.7048242284977666	143.94187212144843
YEL046C	109	27	5.558691604137003e-11	2.9654949364927553e-10	0.26505858601304666	53.643598768562384
YEL047C	90	78	0.6815796512885934	0.7780398123383686	0.927377818223425	187.68636898523627
YEL048C	141	203	8.880297628029892e-05	0.00021676821586926959	1.540570352695215	311.78668507440256
YEL049W	51	1	5.566550499737435e-11	2.9669353034281735e-10	0.02098139860233993	4.246297941191147
YEL050C	18	1	0.0004231794712549937	0.0009364005922229584	0.05944729603996314	12.031177500833223
YEL051W	117	19	2.2271333132762582e-15	1.819352796115307e-14	0.17376901919373838	35.168057303671866
YEL052W	69	97	0.011301927664856385	0.01983441745516908	1.5042750563155889	304.4411001780997
YEL053C	82	54	0.054632306354564036	0.08318517178848234	0.7046679481810264	142.6134698760768
YEL054C	4	1	0.4126560077203806	0.5062254053754072	0.2675128321798341	54.1402987446654
YEL055C	23	13	0.19438391952867176	0.26021925540255847	0.6048116205804945	122.40415373347196
YEL056W	64	105	0.0004330251648454234	0.0009552465374092941	1.7555529611801615	355.295710597834
YEL057C	218	9	2.1831918356994674e-40	9.584378814585983e-39	0.04417643100217444	8.899775140490414
YEL058W	76	113	0.0020298127412526137	0.004043454476946235	1.5909973703326976	321.9923030685173
YEL059C-A	197	773	5.580004978795982e-85	8.228361187962999e-83	4.198729325380949	849.7553492890771
YEL060C	7	0	0.029293966282963126	0.04733621806499605	0.0	0.0
YEL061C	9	0	0.010269376547347992	0.01816646709437044	0.0	0.0
YEL062W	61	112	2.14489897785897e-05	5.7293609018425156e-05	1.9646844068289455	397.6205547864578
YEL063C	15	1	0.0018304729356310684	0.0036679616211896427	0.07133675524795575	14.437412997769965
YEL064C	84	177	4.22255808127784e-10	2.016937834337945e-09	2.2547510140871734	450.9568416360368
YEL065W	51	2	2.1431998315739594e-10	1.065301835037324e-09	0.04196279720467986	8.492595885043178
YEL066W	82	6	1.5633488885142337e-14	1.1661244433003058e-13	0.07829643868678071	15.845941098077397
YEL067C	82	6	1.5633488885142337e-14	1.1661244433003058e-13	0.07829643868678071	15.845941098077397
YEL069C	37	29	0.5571559909597293	0.6528533219253063	0.838688879266507	169.7371528488694
YEL070W	69	193	3.5732651058335684e-16	3.127830688531028e-15	2.993042122359883	605.7436322624371
YEL071W	1	0	1.0	1.0	0.0	0.0
YEL072W	4	2	0.7447695170013993	0.8393820757279296	0.5350256643596683	108.28059752325706
YEL073C	0	1	0.9729889587429241	1.0		0.0
YEL075C	109	163	0.00016048054978058443	0.0003784024771579094	1.6001685007454296	323.84839252288214
YEL077C	9	0	0.010269376547347992	0.01816646709437044	0.0	0.0
YER001W	0	0	1.0	1.0		0.0
YER002W	178	26	5.79222026003787e-24	9.59972873644893e-23	0.15629963228484692	31.632534099539644
YER003C	98	113	0.1453063255717334	0.2018494392181253	1.2338346953600512	247.18601054888973
YER004W	192	307	4.5249034567130296e-09	1.9247573801447213e-08	1.710967489150189	344.4781703724779
YER005W	124	91	0.09154747016467205	0.13268384599723512	0.7852796041408034	160.67443495019307
YER006W	68	14	2.8601749478207518e-08	1.1106594277459245e-07	0.22030468532456926	44.58612838462221
YER007C-A	19	0	6.768286916780879e-05	0.00016808750792275608	0.0	0.0
YER007W	94	217	5.478653269916318e-14	3.9206632900413665e-13	2.470224875873362	499.9338225595626
YER008C	9	0	0.010269376547347992	0.01816646709437044	0.0	0.0
YER009W	281	155	1.2658630905785227e-07	4.558533897255532e-07	0.5902418361263244	119.45546345264508
YER010C	48	1	2.3232040419787645e-10	1.150942056322858e-09	0.022292736014986173	4.51169156218162
YER011W	70	61	0.755164621014107	0.8483984636554267	0.9324733007411361	188.71761273933183
YER012W	38	22	0.09386293271192714	0.1357660276726089	0.6195034008375105	125.37753394104978
YER013W	49	34	0.21901842292455043	0.2901577862794493	0.742484595437907	150.26695167154176
YER014C-A	727	532	1.9435185139782675e-05	5.225420745156155e-05	0.7830361855277675	158.47394186169478
YER014W	728	533	1.9901816400182187e-05	5.340893425919168e-05	0.7834304370980857	158.55373201799455
YER015W	293	277	0.9235583358715032	1.0	1.0116184916561646	204.7353277131145
YER016W	5	0	0.08649749413077773	0.12657686736542054	0.0	0.0
YER017C	21	30	0.1729770753330467	0.23401344630448168	1.528644755313338	309.3731357508956
YER018C	0	0	1.0	1.0		0.0
YER019C-A	191	142	0.0439815123701357	0.06865843584165321	0.795535542817517	161.00361098215078
YER019W	138	266	2.4916247233999695e-12	1.5211606989674335e-11	2.062562706082199	417.4295497834789
YER020W	38	33	0.8495580420598765	0.9392172817928394	0.929255101256266	188.0663009294306
YER021W	36	0	1.7649035826888028e-08	7.009641232074106e-08	0.0	0.0
YER022W	49	37	0.3827358073179973	0.47499215103275844	0.8079979420941928	163.52580033948234
YER023W	183	279	2.5904734720017564e-07	8.99083460318775e-07	1.6313897306704637	330.16706779530523
YER024W	33	12	0.005850546519282103	0.010749678285109065	0.3891095740797587	78.7495254602158
YER025W	103	0	2.6576028121887954e-22	3.820968443224441e-21	0.0	0.0
YER026C	39	0	4.177906457062767e-09	1.7837520441401614e-08	0.0	0.0
YER027C	116	121	0.4346185120865176	0.530790202380455	1.1161742308193079	225.8957292844204
YER028C	44	10	2.190075194118981e-05	5.839185183763681e-05	0.24319348379984923	49.218453404992026
YER029C	83	95	0.2016761326792081	0.26929172023174497	1.2247575449197223	247.871247330578
YER030W	147	64	2.510371338411467e-07	8.728624889482676e-07	0.4658726873335886	94.28514618590889
YER031C	36	1	7.168938508997602e-08	2.6547691799900326e-07	0.02972364801998157	6.015588749295119
YER032W	22	0	1.5532292041518426e-05	4.229460773237333e-05	0.0	0.0
YER033C	92	39	3.2029940362598236e-05	8.315407083265793e-05	0.4536087154353709	90.81598502999525
YER034W	271	144	3.803399508777714e-08	1.4601702653525123e-07	0.5685881599099057	115.07310731775158
YER035W	171	144	0.3870787299456835	0.47996761015903955	0.9010958557636518	181.30704703816545
YER036C	82	0	5.4402372638131e-18	5.59692388268142e-17	0.0	0.0
YER037W	94	78	0.4836935252128808	0.5806139560633015	0.8879149323415771	179.69971504003755
YER038C	101	99	0.78976444963136	0.8824432387468334	1.0488621934971714	212.27285459792049
YER039C	289	290	0.4151123338921291	0.5091300985740317	1.0737539284726907	217.31054171167108
YER039C-A	207	349	1.1769338062889826e-11	6.698558240144589e-11	1.8040962015606203	365.12008245918486
YER040W	0	0	1.0	1.0		0.0
YER041W	85	124	0.0018098747447852215	0.0036406399640642913	1.5610160560140909	312.2510254327021
YER042W	131	208	1.992682055006723e-06	6.161244353948207e-06	1.6990127967452062	343.8528897921767
YER043C	31	13	0.01929641959914017	0.03255315609112793	0.44873120236617337	90.8159850314793
YER044C	13	0	0.0013364224915868661	0.002745897016475908	0.0	0.0
YER044C-A	124	193	9.651095037079788e-06	2.7008976913988255e-05	1.6654831164744512	334.3704851675816
YER045C	0	0	1.0	1.0		0.0
YER046W	9	71	1.0259004526426312e-12	6.5555038923864135e-12	8.441516037674765	1537.58448523073
YER047C	13	24	0.06418115054860582	0.09652348242809417	1.9754793760972365	399.805283043163
YER048C	2	1	1.0	1.0	0.5350256643596683	108.28059750749908
YER048W-A	51	0	1.3447559247333856e-11	7.582050316805588e-11	0.0	0.0
YER049W	51	17	0.00019530438538549255	0.00045199014903499706	0.3566837762397788	72.18706500557128
YER050C	229	109	4.778291540869537e-09	2.029538748267408e-08	0.5093257416175008	103.07934610841654
YER051W	117	107	0.9243752816308475	1.0	0.9785939501963162	198.05169120018655
YER052C	17	4	0.013702459735239425	0.023742948459584797	0.25177678322807917	50.95557529557071
YER053C	17	2	0.0021687655562730723	0.004293483894707896	0.12588839161403959	25.477787651776683
YER053C-A	41	2	2.456518084521885e-08	9.656483598144472e-08	0.05219762579118714	10.563960734884173
YER054C	84	20	5.342744434255109e-09	2.247704699444121e-08	0.2547741258855563	51.56218928072192
YER055C	49	18	0.0006986277635015386	0.0014975058769650944	0.3930800799377155	79.55309206303356
YER056C	14	0	0.0008089514209202402	0.0017135468219934811	0.0	0.0
YER056C-A	65	0	1.720255140574739e-14	1.2781895753805328e-13	0.0	0.0
YER057C	185	155	0.342402872365599	0.42957219000317626	0.8965294916297144	181.44316336358176
YER058W	595	67	8.91631880173874e-86	1.4243819285777637e-83	0.12049317483058075	24.38588247001454
YER059W	70	22	4.687975503873545e-06	1.3671677039947645e-05	0.3363018461689343	68.06208983310512
YER060W	96	98	0.5867926643151451	0.6831264397725505	1.0923440647343226	221.07288658384056
YER060W-A	367	251	0.00015199225052323618	0.00035927144790757554	0.7318334700505544	148.11133502840812
YER061C	72	7	5.0577137061278444e-12	3.0048462318121113e-11	0.10403276806993549	23.732733697646808
YER062C	100	66	0.03344934066034949	0.05352452925366442	0.706233876954762	142.93038873161157
YER063W	61	4	2.4370529725797596e-11	1.3399131592070934e-10	0.07016730024389091	14.200734100787592
YER064C	0	1	0.9729889587429241	1.0		0.0
YER065C	0	0	1.0	1.0		0.0
YER066W	8	1	0.0574891228778633	0.08719444298000058	0.13375641608991706	27.070149376874767
YER067W	97	121	0.0395176230213097	0.062281679911085804	1.3348062966498941	267.3867817187852
YER068W	241	0	1.6950540621733393e-50	1.0595930338650951e-48	0.0	0.0
YER069W	24	4	0.0006411345171238674	0.001381995730127197	0.17834188811988938	36.09353250815406
YER070W	116	9	8.373164813408174e-20	9.969786923790975e-19	0.08302122377994853	16.802161682989045
YER071C	309	181	5.976085505749116e-07	1.9820338952458573e-06	0.626793820382524	126.8529977202235
YER072W	184	0	7.217315009803527e-39	2.7307091198276373e-37	0.0	0.0
YER073W	63	38	0.04043756755931819	0.06355737934781058	0.6454277855767426	130.62421287646387
YER074W	97	33	2.706318939353682e-07	9.364645138521674e-07	0.36403808090451656	73.6754580810408
YER074W-A	168	122	0.0386752636965205	0.06103771721149545	0.7770610839509468	158.55373205026834
YER075C	1	0	1.0	1.0	0.0	0.0
YER076C	9	1	0.03504854896974653	0.055742313364218005	0.11889459207992628	24.06235499269448
YER077C	48	2	8.88221686156777e-10	4.102942102078413e-09	0.044585472029972345	9.023383127190424
YER078C	140	5	7.574051436683497e-27	1.5337454159284082e-25	0.038216118882833446	7.734328395331435
YER078W-A	280	308	0.05291742098649211	0.0807664777317718	1.1770564615912702	238.21731456884132
YER079W	32	16	0.05339004785067922	0.08140142237254935	0.5350256643596683	108.28059753294376
YER080W	137	5	3.087788664973579e-26	5.939087830188312e-25	0.03905296820143564	7.903693248574069
YER081W	79	13	1.0746434554713604e-10	5.557800820517799e-10	0.17608439586520727	35.191194203507706
YER082C	81	9	7.645064331243333e-13	4.940085951570833e-12	0.11889459207992628	24.062355005377285
YER083C	109	125	0.13381322599785844	0.1876975274911424	1.2271230833937343	248.34999429198325
YER085C	202	242	0.0102929890099212	0.01820263831367061	1.2819426809409873	259.4446000044089
YER086W	163	103	0.0021573205178894218	0.004281142269973107	0.6761674040373722	136.8454177484466
YER087C-B	87	40	0.00021324961986630584	0.0004909521872902823	0.4919776223996949	99.5683655358948
YER087W	95	91	0.9243428684383334	1.0	1.024996535931154	209.72242038710823
YER088C	0	0	1.0	1.0		0.0
YER089C	31	0	1.9632306323003808e-07	6.930963392485875e-07	0.0	0.0
YER090W	125	107	0.5477991359890728	0.6434625880459881	0.915963937383752	183.90514189656275
YER091C	6	0	0.05005699725644871	0.07672649019771761	0.0	0.0
YER092W	167	140	0.3726164159326957	0.4635338542134832	0.8970490180880666	181.54830722705813
YER093C	38	18	0.022189819751948784	0.036903890512856405	0.5068664188670542	102.58161870176646
YER093C-A	168	102	0.0006688916950612123	0.0014391306166468506	0.6496740210081687	131.48358271917596
YER094C	114	38	1.4307241698908948e-08	5.749891475221898e-08	0.3566837762397788	72.18706501027268
YER095W	0	0	1.0	1.0		0.0
YER096W	54	6	6.284375897340701e-09	2.632297580889029e-08	0.11889459207992627	24.062355003701903
YER098W	31	4	2.70402072226446e-05	7.07498779515146e-05	0.1380711391895918	27.94338000328793
YER099C	62	38	0.0496698810312747	0.07672649019771761	0.655837911150561	132.7310550123345
YER100W	181	402	2.888472645292185e-23	4.627188351831575e-22	2.3765780891998523	480.9812177448299
YER101C	68	79	0.21651180204153495	0.28749927812072673	1.243147867188641	251.59315309023185
YER102W	21	0	2.5342453702648305e-05	6.661080952647641e-05	0.0	0.0
YER103W	36	38	0.6835683240251487	0.7800002840215535	1.1294986247592997	228.59237250337117
YER104W	276	163	3.4861797853256156e-06	1.0425907407908276e-05	0.6319506035552602	127.89664778684045
YER105C	19	7	0.047046424607303176	0.07302671738639692	0.3942294368965977	79.78570342677126
YER106W	234	145	0.00011143919400582178	0.0002668138237832977	0.6630659942918965	135.11937808008568
YER107C	95	125	0.013942931407774124	0.024137808105391022	1.407962274630706	284.9489408303042
YER109C	64	41	0.07165182211593274	0.10686453033940072	0.685501632460825	138.73451557586066
YER110C	0	0	1.0	1.0		0.0
YER111C	15	4	0.031721981120113256	0.050982402556952175	0.285347020991823	57.74965200012685
YER112W	0	0	1.0	1.0		0.0
YER113C	114	130	0.13625744530483658	0.19052189835840388	1.220233971346612	246.95574878200625
YER114C	3	0	0.2727652587162599	0.35046313737203094	0.0	0.0
YER115C	164	190	0.04920248177558946	0.07614732849607508	1.2396936125406948	250.89406736691785
YER116C	181	81	2.5148438887161145e-08	9.872264303076023e-08	0.4788627493163881	96.9141259450465
YER117W	165	0	5.478179475797525e-35	1.7122288133321502e-33	0.0	0.0
YER118C	37	55	0.03588445938763954	0.05690015099203136	1.590616839988203	321.91528993131686
YER119C	201	157	0.10236566439903451	0.14695580028927796	0.8358112368603772	169.15476431233623
YER120W	19	0	6.768286916780879e-05	0.00016808750792275608	0.0	0.0
YER121W	343	247	0.0019909308624577893	0.0039704521399362295	0.7705617440048868	155.9493153951912
YER122C	204	193	0.942558612902016	1.0	1.0123524825629018	204.88387564748436
YER123W	25	0	3.595407256030891e-06	1.0609126284983918e-05	0.0	0.0
YER124C	42	11	0.00010585893722220149	0.00025531516814668266	0.28025153847411194	56.7184082285367
YER125W	0	0	1.0	1.0		0.0
YER126C	98	1	1.1928502645457211e-20	1.5044039191672023e-19	0.010918891109380983	2.1874868185557603
YER127W	227	130	8.804701467911984e-06	2.4760801047414093e-05	0.6128047256982985	124.0218297902642
YER128W	84	118	0.005036986475594939	0.009360049661033707	1.5031673427247825	303.1856730712666
YER129W	52	4	1.6296294900489396e-09	7.242657803146407e-09	0.08231164067071818	16.658553463151787
YER130C	32	3	5.75161571214313e-06	1.6638602595842625e-05	0.1003173120674378	20.302612036896853
YER131W	81	0	8.73385420197783e-18	8.811999213258684e-17	0.0	0.0
YER132C	1	0	1.0	1.0	0.0	0.0
YER133W	0	0	1.0	1.0		0.0
YER134C	0	0	1.0	1.0		0.0
YER136W	15	0	0.0004907817477206552	0.0010719657543264293	0.0	0.0
YER137C	29	3	2.332113809021334e-05	6.174947751234665e-05	0.11069496503993136	22.402882245017945
YER138W-A	9	0	0.010269376547347992	0.01816646709437044	0.0	0.0
YER139C	48	33	0.21066165642157986	0.28037842769740934	0.7356602884945438	148.88582157461093
YER140W	244	817	7.044209326140602e-78	9.880792154788927e-76	3.5829177687036795	725.124985185147
YER141W	112	24	1.549726966281632e-12	9.751071972741428e-12	0.22929671329700066	45.995298062452434
YER142C	398	143	3.628820106378628e-24	6.102147494673535e-23	0.38446567840920887	77.80967559279361
YER143W	137	176	0.0059870415819193576	0.010982926997645368	1.3746644806905344	278.21000235535433
YER144C	0	2	0.45001048577624125	0.5451886041076814		0.0
YER145C	70	0	1.6031648907451226e-15	1.3246840929131033e-14	0.0	0.0
YER146W	322	79	3.496735823712389e-30	8.557330945604233e-29	0.2625281210212037	53.804023594417465
YER147C	145	89	0.002071077112614512	0.004122798364363469	0.6567901259035928	132.01333122685423
YER148W	84	24	9.88246112550465e-08	3.617697895148138e-07	0.30572895106266756	61.87462712394199
YER149C	92	51	0.0032594917174767627	0.006231827415960393	0.5931806278770235	118.75936503585716
YER150W	184	5	8.419709879535092e-36	2.798945174404989e-34	0.02907748175867762	5.884815082116433
YER151C	45	0	2.3601598241183766e-10	1.1591186292489141e-09	0.0	0.0
YER152C	0	1	0.9729889587429241	1.0		0.0
YER153C	310	481	2.516123526989426e-12	1.532862966495359e-11	1.6603054487548414	336.01914453329937
YER154W	91	59	0.034173662376970254	0.05462277163144968	0.6937695427960533	138.88163597444546
YER155C	1	0	1.0	1.0	0.0	0.0
YER156C	29	62	0.00023363243497670616	0.0005357337055626145	2.2876959441585814	447.5598031305132
YER157W	47	2	1.426925743347548e-09	6.421165845063966e-09	0.045534099094439846	9.215370002867587
YER158C	69	2	4.281409720967308e-14	3.0932647368445965e-13	0.03101598054258946	6.2771360872209945
YER159C	98	6	9.207828484871779e-18	9.257731051835245e-17	0.0655133466562859	13.12492091407608
YER161C	37	7	3.3263506480284385e-05	8.609290088574055e-05	0.2024421432712258	40.97103689834885
YER162C	97	118	0.06268679955671727	0.09447373801118476	1.3017119256585745	260.75735741069366
YER163C	104	178	8.711410506806006e-07	2.825680869974131e-06	1.8314340049234799	367.122787834565
YER164W	3	0	0.2727652587162599	0.35046313737203094	0.0	0.0
YER165W	76	49	0.05137028639874116	0.0785719460316916	0.6899015145690459	139.6249809721892
YER166W	11	2	0.03590517265694346	0.05690015099203136	0.19455478703987936	39.3747627303244
YER167W	19	2	0.0008427776594335057	0.001782572386687051	0.11263698197045648	22.79591526785281
YER168C	75	94	0.0678947174923003	0.1017094348263139	1.3411309986615685	271.4233644376889
YER169W	9	0	0.010269376547347992	0.01816646709437044	0.0	0.0
YER170W	150	294	6.137060866848655e-14	4.3680986442136896e-13	2.0973006042898996	424.4599421742437
YER171W	77	67	0.7307473110527074	0.8261308798632043	0.9310836236908513	186.02051378781985
YER172C	7	1	0.09432428908123712	0.13619356929605692	0.15286447553133378	30.93731355873992
YER173W	107	72	0.036629748155022575	0.05796854200317414	0.7200345389513293	145.72342103141696
YER174C	148	28	1.508669175974871e-17	1.490782891929808e-16	0.2024421432712258	40.97103689834885
YER175C	189	353	6.421636231594924e-15	4.9772008042995163e-14	1.9985614763911415	404.4767293194604
YER175W-A	248	307	0.0011072464841376873	0.0022996657747475046	1.3246199916001464	268.0818019239264
YER176W	60	24	0.00044678506820728156	0.0009840907419609638	0.4280205314877346	86.62447800535651
YER177W	11	0	0.0036777735389375006	0.006939263655652745	0.0	0.0
YER178W	27	0	1.3606782248119566e-06	4.316194413068706e-06	0.0	0.0
YER179W	138	77	0.0003205163500933501	0.0007191921690935843	0.5970576254448472	119.96555408369784
YER180C	163	270	6.533361018119179e-09	2.728639013449775e-08	1.7724776610688395	358.72099791104307
YER180C-A	128	19	1.8515340554512102e-17	1.8109136654591684e-16	0.1588357441067765	32.14580238590851
YER182W	83	15	1.218986742587123e-10	6.264872883483955e-10	0.19338277025048248	39.13756534991495
YER183C	54	82	0.006696552805068617	0.012222112085671095	1.624892758425659	328.8521850623204
YER184C	27	7	0.0021916966908315993	0.004329937364813647	0.2774207148531613	56.14549500696241
YER185W	72	89	0.0907534288976982	0.13189865291651814	1.32270233688918	264.02666245370847
YER186C	19	20	0.8325303615222966	0.9223429221950931	1.1263698197045648	216.56119508285067
YER187W	5	1	0.2532420020228325	0.330173374208413	0.21401026574386728	43.31223899718578
YER188C-A	48	58	0.2212103778731159	0.29285931932511267	1.2929786888691983	261.67811065742325
YER189W	31	9	0.0018823426609956213	0.003764030821761411	0.31066006317658157	62.87260501505862
YER190C-B	586	713	2.3504962033398687e-06	7.194094553170614e-06	1.3019566508138	263.49510588482053
YER190W	614	722	3.061596171536141e-05	7.985142667802424e-05	1.2582688262790893	254.6533921911557
YFL001W	104	116	0.2133626598047486	0.2835140149115317	1.1935187897254138	239.2485583611942
YFL002C	5	3	0.7964170233671268	0.8888403456984953	0.6420307972316018	129.93671701869837
YFL003C	62	3	4.349766970100849e-12	2.6030707435015593e-11	0.051776677196096924	10.47876750178017
YFL004W	25	0	3.595407256030891e-06	1.0609126284983918e-05	0.0	0.0
YFL005W	6	0	0.05005699725644871	0.07672649019771761	0.0	0.0
YFL007W	2	0	0.5094928616215386	0.6026518813627043	0.0	0.0
YFL008W	34	10	0.001175239554790466	0.002433850442779967	0.314720979035099	63.69446910948508
YFL009W	71	20	8.583997455463531e-07	2.7874968586318898e-06	0.30142290949840467	60.15588753422906
YFL010C	0	0	1.0	1.0		0.0
YFL010W-A	0	0	1.0	1.0		0.0
YFL011W	42	48	0.39610401596672995	0.4899966005215453	1.2229158042506703	247.49850860717865
YFL012W	91	128	0.0033314427565771954	0.006363044600822135	1.5051271436931324	301.30253228004256
YFL013C	105	56	0.0007917188569081354	0.001687611247619973	0.5706940419836461	114.40968796017964
YFL014W	168	0	1.335972050431298e-35	4.3903858640173685e-34	0.0	0.0
YFL016C	15	0	0.0004907817477206552	0.0010719657543264293	0.0	0.0
YFL017C	211	293	1.236254632694103e-05	3.4197693086213494e-05	1.4859006602595526	300.722417735965
YFL017W-A	255	415	2.1486515129485765e-12	1.3286983710717487e-11	1.7414560839942144	352.4427291667611
YFL018C	28	0	8.378903161684062e-07	2.7224334510081945e-06	0.0	0.0
YFL020C	31	7	0.000424191754409105	0.0009375583319011387	0.24162449358178564	48.90091500684827
YFL021W	0	0	1.0	1.0		0.0
YFL022C	83	15	1.218986742587123e-10	6.264872883483955e-10	0.19338277025048248	39.13756534991495
YFL023W	29	6	0.00043066871114520033	0.0009504128003822131	0.2213899300798627	44.80576449003589
YFL024C	58	5	3.246241162351159e-10	1.572799740916724e-09	0.0922458041999428	18.669068538294876
YFL025C	37	15	0.007591177511509866	0.013763197310432925	0.43380459272405536	87.79507905217166
YFL026W	104	126	0.05754213954873682	0.08724620209459147	1.2964083405638114	259.87343415774984
YFL027C	137	54	4.521646259367605e-08	1.7119149201858523e-07	0.4217720565755049	85.35988707707182
YFL028C	189	320	6.548740123271619e-11	3.4679377945612413e-10	1.8117271174084004	366.6644572088408
YFL029C	105	183	3.1364741984660685e-07	1.0743218055615462e-06	1.8649466014822722	373.8745160200455
YFL030W	66	72	0.4101223615841081	0.5040849971084005	1.1673287222392763	239.52980657902785
YFL031W	104	86	0.44287473512023434	0.5390418204606281	0.8848501372102204	179.07944970157513
YFL033C	9	0	0.010269376547347992	0.01816646709437044	0.0	0.0
YFL034C-A	259	219	0.2961385662642636	0.3769572586511244	0.9047924362530297	183.11545062005587
YFL034C-B	222	268	0.005367615139872999	0.009928965799102482	1.2917736761116314	261.4342354413674
YFL034W	39	0	4.177906457062767e-09	1.7837520441401614e-08	0.0	0.0
YFL036W	16	1	0.0011225634119554923	0.0023289546111674012	0.06687820804495853	13.535074688437383
YFL037W	0	0	1.0	1.0		0.0
YFL038C	74	42	0.01189112996841579	0.020798627873588566	0.6073264298136775	122.91311069504654
YFL039C	3	0	0.2727652587162599	0.35046313737203094	0.0	0.0
YFL040W	165	168	0.46683490469142863	0.5623727559447855	1.0895068074233243	220.49867127665735
YFL041W	111	50	1.6925792948802222e-05	4.58719299003589e-05	0.4820051030267281	97.55008783070612
YFL041W-A	202	278	3.075133467095231e-05	8.016814401298583e-05	1.4726448979404732	298.0396644828654
YFL042C	62	54	0.7751554113939181	0.868482129539533	0.9319801895297447	188.617815023288
YFL044C	305	324	0.11695175413997107	0.16594856601504407	1.136710263951033	230.05189242657963
YFL045C	131	94	0.058272403407378714	0.08823712269505923	0.7678230908367758	154.2178207534161
YFL046W	223	327	2.1070712648567288e-07	7.416013980533076e-07	1.569088719691583	317.5583442787239
YFL047W	67	23	2.5075424025943372e-05	6.630287980377027e-05	0.3673310531424588	74.34190277137573
YFL048C	71	75	0.5108014280209437	0.6039512772509145	1.1303359106190174	228.5923725132133
YFL049W	55	83	0.0069838020827278	0.012714101227530097	1.6148047324309986	330.7480068723391
YFL050C	97	36	1.4690653536828016e-06	4.636989489039402e-06	0.39713245189583624	79.55309208482639
YFL051C	72	72	0.7467299641296905	0.8407290571084279	1.0700513287193365	216.5611950212354
YFL052W	18	20	0.7106036432843981	0.8057337445837093	1.1889459207992628	240.62355009205623
YFL053W	46	10	9.579023050316143e-06	2.682033182199033e-05	0.23261985406942096	47.078520648565465
YFL054C	40	40	0.8485338496654894	0.938265366165397	1.0700513287193365	216.5611950125879
YFL055W	15	4	0.031721981120113256	0.050982402556952175	0.285347020991823	57.74965200012685
YFL056C	105	263	9.599435572239269e-19	1.0575929880449814e-17	2.6802238043160527	537.3169273368636
YFL057C	232	290	0.0010735166955740737	0.002232029832337852	1.3375641608991706	269.5396848097948
YFL058W	230	300	0.00015735252009879195	0.00037133128563321806	1.395719124416526	282.471123950395
YFL059W	293	422	1.2219462938706443e-08	4.938449146907994e-08	1.5411660775411602	311.9072501699091
YFL060C	474	784	3.3145492668235993e-23	5.251232185537884e-22	1.7698739276708013	358.19404407232884
YFL061W	191	225	0.020895765609028744	0.03503227389251877	1.2605316699573335	253.78265046128328
YFL062W	34	3	2.2573672417588816e-06	6.916419290013494e-06	0.09441629371052969	19.108340736836848
YFL066C	29	9	0.004036568101317827	0.007572483010538991	0.3320848951197941	67.20864673973333
YFL067W	14	5	0.09125801512282121	0.13238967746185212	0.38216118882833444	77.34328395331434
YFL068W	119	174	0.00018657735242157993	0.00043301305640698395	1.5646128672030633	314.0137327988883
YFR001W	119	2	2.4477735132016016e-24	4.1525502874402393e-23	0.017984055944862798	3.6093532513808446
YFR002W	35	58	0.00907471504695124	0.01626829371415729	1.773227916163472	358.8728374888082
YFR003C	527	209	4.472028807085703e-27	9.185227739124956e-26	0.4243657072150689	85.8848002973362
YFR004W	140	114	0.30300844061618515	0.38451049028766127	0.8713275105286026	177.88955303834098
YFR005C	131	209	1.560891927605769e-06	4.913349466699933e-06	1.7071811274987887	342.8885588435698
YFR006W	32	7	0.00027919238185401173	0.0006323888885555027	0.23407372815735486	54.14029874526796
YFR007W	52	10	7.673420804375158e-07	2.524590563270111e-06	0.20577910167679547	41.64638365135519
YFR008W	77	18	1.8629794308329273e-08	7.37878423327835e-08	0.2501418690512735	50.62469492840092
YFR009W	212	44	4.0517446495429925e-23	6.383995473841575e-22	0.2220861248285415	44.94666311389856
YFR010W	123	99	0.2982779661800804	0.3792607967060894	0.8612608255545879	174.30535212408634
YFR011C	107	2	6.978431693887181e-22	9.670592932902454e-21	0.020000959415314698	4.047872805159977
YFR012W	104	17	9.295023265378916e-14	6.534924058581191e-13	0.17491223642527615	35.06228872490176
YFR012W-A	165	253	7.390501559459213e-07	2.435689081286529e-06	1.6407453707029827	332.0604989858468
YFR013W	5	1	0.2532420020228325	0.330173374208413	0.21401026574386728	43.31223899718578
YFR014C	165	33	9.629818129902475e-19	1.0589117412059108e-17	0.21401026574386728	43.05132190885252
YFR015C	60	14	7.692559517920036e-07	2.528284888448005e-06	0.24967864336784518	50.53094550689422
YFR016C	27	3	5.914367209175779e-05	0.00014957575118720274	0.11889459207992627	24.062355003701903
YFR017C	102	5	4.0311313475797996e-19	4.519110405444723e-18	0.05245349650584983	10.61574485424173
YFR018C	222	214	0.7827090510264177	0.8755805781857476	1.0314909204771983	208.75718800761928
YFR019W	0	0	1.0	1.0		0.0
YFR021W	9	1	0.03504854896974653	0.055742313364218005	0.11889459207992628	24.06235499269448
YFR022W	68	89	0.04323085923995036	0.06761508607260118	1.4005083567061904	283.4403875651479
YFR023W	92	94	0.5925186608937102	0.6882599108866345	1.0933133141262785	218.8898100872623
YFR024C-A	32	16	0.05339004785067922	0.08140142237254935	0.5350256643596683	108.28059753294376
YFR025C	155	39	6.689199872483258e-15	5.16370314988607e-14	0.269238721419704	54.489591010132415
YFR026C	124	56	5.551565068605773e-06	1.6108501871620484e-05	0.4832489871635713	97.80182999252231
YFR027W	107	329	1.327831506499167e-29	3.129655325359307e-28	3.2901578238192686	665.8750763086724
YFR028C	0	0	1.0	1.0		0.0
YFR029W	43	9	1.4587957652877484e-05	3.993114919642952e-05	0.22396423159241927	45.32676175641157
YFR030W	54	42	0.42859464881318954	0.524212638308093	0.8322621445594839	168.43648502088726
YFR031C	72	50	0.12640861625475894	0.17835523848898888	0.7430912004995393	148.32958567070915
YFR031C-A	33	1	3.0209496317057113e-07	1.0372227660859431e-06	0.03242579783997989	6.562460454332604
YFR032C	210	173	0.23875937550956988	0.3137808886095833	0.881518475564025	178.40517497574712
YFR032C-A	214	208	0.7228316513269128	0.8183065845540055	1.0400498895963646	210.4893858708554
YFR032C-B	573	798	2.657617615053227e-13	1.7834257764493709e-12	1.4902285520384477	301.5983135252427
YFR033C	188	4	3.272105416405912e-37	1.120111800580381e-35	0.022767049547219923	4.607685000711959
YFR034C	66	0	1.0699822374673886e-14	8.161097941213464e-14	0.0	0.0
YFR035C	245	71	6.432969303049025e-20	7.772270265091374e-19	0.31009650750642	62.50343436067802
YFR036W	283	87	2.235637362649846e-21	2.990034993627736e-20	0.3289557088289126	67.3405835959631
YFR037C	208	218	0.2562304851917949	0.33369146746784706	1.1214961041385352	226.9727909588984
YFR038W	28	23	0.7500054910161837	0.8437561773932067	0.8789707343051693	177.88955308680704
YFR039C	124	252	5.558761695214363e-13	3.6163391978707917e-12	2.174620442236071	440.1082349444625
YFR040W	444	93	1.4090433612576904e-46	7.867386767565997e-45	0.2241323729074286	45.3607908491236
YFR041C	385	405	0.10340452264864831	0.14833609622159555	1.1256384107307305	227.8111272396069
YFR042W	349	639	9.843070275908036e-25	1.7101962887234778e-23	1.9592057279417079	396.5117583422679
YFR043C	228	220	0.7708425499362592	0.8643235532625124	1.0325056680625178	208.9625565930209
YFR044C	232	168	0.013323935353217365	0.023107946989250023	0.7748647552795195	156.8201757039982
YFR045W	425	272	1.126792222754222e-06	3.6181921122610447e-06	0.6848328503803753	138.5991648161733
YFR046C	287	427	9.878076957618165e-10	4.5447056466609655e-09	1.592027586631208	322.2008023838498
YFR047C	123	168	0.001584403730289175	0.003207288226995088	1.4615335221532402	295.7909005106842
YFR048W	131	68	8.846372089100703e-05	0.00021639934446796315	0.5554464912436251	113.20244285409218
YFR049W	249	248	0.5059119431806566	0.6026518813627043	1.0657539338248814	215.691471346051
YFR050C	225	137	8.439584556856967e-05	0.0002071534391228528	0.651542364597996	131.86170541702663
YFR051C	95	52	0.0022451177546085133	0.0043962111701578346	0.5857123062463737	118.53875937283598
YFR052W	232	97	1.2135251675488283e-11	6.889420768581749e-11	0.4473921503697226	90.54498239042567
YFR053C	39	7	1.4007161696734568e-05	3.8432818186030775e-05	0.19206049489834243	44.42280922306416
YFR055W	187	116	0.0005931941991827801	0.0012854031045592194	0.6637751557831179	134.3374257939051
YFR057W	32	32	0.8840712478516545	0.9721402956777944	1.0700513287193365	216.56119506588752
YGL001C	149	127	0.48247353074332555	0.579270412380974	0.9120571728010451	184.58571652912872
YGL002W	232	421	1.8950093851656341e-16	1.7055084466490708e-15	1.9417741784087958	391.2972666199154
YGL003C	71	54	0.29216200782648827	0.37247255752829395	0.8138418556456926	162.42089631791615
YGL004C	205	186	0.8093044230904929	0.9002533340799661	0.9708758397160809	196.48966959894835
YGL005C	243	403	1.0658167110796516e-12	6.795467744367047e-12	1.774611874378159	359.1529283571281
YGL006W	6	4	0.8341861187155944	0.9239993006035022	0.7133675524795575	144.3741300164667
YGL006W-A	24	26	0.703251839556764	0.7986574504918936	1.1592222727792811	234.60796130017425
YGL007C-A	15	1	0.0018304729356310684	0.0036679616211896427	0.07133675524795575	14.437412997769965
YGL008C	6	1	0.1546945312957213	0.21131787398615043	0.17834188811988938	36.093532498462295
YGL009C	78	25	1.725268820784381e-06	5.395334958309395e-06	0.34296516946132577	68.53202376483466
YGL010W	254	208	0.17154865547013262	0.23240902652738107	0.8762625054079607	177.3414510889194
YGL011C	242	91	2.7889978270470152e-14	2.0354729065161655e-13	0.40237467319611414	82.32904933320876
YGL012W	18	25	0.2553008966483042	0.33270687890876893	1.4861824009990785	300.7794375962224
YGL013C	34	4	6.844828952927982e-06	1.949708336220348e-05	0.12588839161403959	25.477787647785355
YGL014W	3	0	0.2727652587162599	0.35046313737203094	0.0	0.0
YGL015C	234	317	1.7784232509212134e-05	4.810777100681044e-05	1.4495994495898703	293.3756360557928
YGL016W	7	0	0.029293966282963126	0.04733621806499605	0.0	0.0
YGL017W	6	7	0.9028326759082002	0.9889887084091542	1.2483932168392258	288.74825994246333
YGL018C	266	342	0.00010479751211990293	0.00025333774367446903	1.375780279782004	278.43582214584814
YGL019W	217	310	1.6832241295041303e-06	5.275325323584879e-06	1.5286447553133378	309.3731357206068
YGL020C	374	316	0.19980261748046055	0.2670380788124863	0.9041075397735571	182.97683860762876
YGL021W	74	21	5.491173746398178e-07	1.8285894739742859e-06	0.30366321490683873	61.45655534752327
YGL022W	24	7	0.007213137768249775	0.013110858187485606	0.31209830420980644	72.18706499369063
YGL023C	51	78	0.007468681153366301	0.013549648363725426	1.6365490909825147	331.2112394874143
YGL025C	241	194	0.13339557864632778	0.18715734881557236	0.8613691193840302	174.3272690337164
YGL026C	39	24	0.1346203722612719	0.18864565323454552	0.6584931253657454	133.26842770398864
YGL027C	50	18	0.0004970651211966471	0.001084043045886203	0.3852184783389611	77.96203021664722
YGL028C	52	4	1.6296294900489396e-09	7.242657803146407e-09	0.08231164067071818	16.658553463151787
YGL029W	97	7	4.9784733771628585e-17	4.740264965573443e-16	0.07722019897974593	15.628127472159877
YGL030W	105	0	1.0337780986724441e-22	1.5666561111948618e-21	0.0	0.0
YGL031C	58	0	4.79276586354987e-13	3.1321814183267387e-12	0.0	0.0
YGL032C	252	289	0.019455115698950098	0.03279201945623154	1.2271620396820961	247.37622678116597
YGL033W	67	43	0.06588954032361134	0.0989892231977766	0.6867493602228577	138.98703562221468
YGL035C	0	0	1.0	1.0		0.0
YGL036W	3	2	1.0	1.0	0.7133675524795575	144.3741300552338
YGL037C	72	58	0.45036549285650285	0.5453889133328591	0.8619857925794656	172.06231936835596
YGL038C	115	42	1.006318172981321e-07	3.6777564066902896e-07	0.39080135483662726	79.09191470375052
YGL039W	23	1	3.7360699057462166e-05	9.622094952058438e-05	0.04652397081388419	9.415704129713092
YGL040C	0	0	1.0	1.0		0.0
YGL041C-B	190	95	5.727052972200695e-07	1.9049324258603932e-06	0.5350256643596683	108.28059753837118
YGL043W	154	23	1.0874585663725938e-20	1.3805682594279883e-19	0.15981286078275805	32.34355510528261
YGL044C	187	213	0.05382909639713157	0.0820273273396671	1.218828518808656	246.67130771403004
YGL045W	44	12	9.957550282042432e-05	0.00024111945967168852	0.2918321805598191	59.062144092158846
YGL047W	130	16	3.597566362551047e-19	4.0567851276531515e-18	0.13169862507314908	26.65368553969048
YGL048C	131	126	0.8663111035364904	0.9551677830595008	1.0292096749514228	208.2955005581408
YGL049C	6	0	0.05005699725644871	0.07672649019771761	0.0	0.0
YGL050W	70	17	1.4208362604125793e-07	5.087938563905818e-07	0.25986960840326745	52.59343305373517
YGL051W	67	19	1.9629675437988967e-06	6.0791741219103146e-06	0.30344739172637897	61.41287619715704
YGL053W	95	10	3.978086658504517e-15	3.1599414879916403e-14	0.11263698197045648	22.79591526071044
YGL054C	4	0	0.1518171818592845	0.20822814521172076	0.0	0.0
YGL055W	13	2	0.014192874123673444	0.024540955828396264	0.16462328134143636	33.31710692722282
YGL056C	105	6	3.5314794803456487e-19	3.990086147636116e-18	0.06114579021253352	12.258180853242171
YGL057C	12	2	0.022604707717209002	0.037431521474710336	0.17834188811988938	36.09353251380844
YGL058W	334	90	1.090774967098427e-28	2.431413502241494e-27	0.28833718438545	58.354813043073
YGL059W	131	95	0.06866247676112289	0.10269906472125298	0.7759914215903586	158.7013336944553
YGL060W	111	87	0.24640940442615114	0.32302267719507527	0.8386888792665069	171.6881545243376
YGL061C	241	140	7.975859231626813e-06	2.252906013805786e-05	0.6216065809987846	125.80318384340848
YGL062W	17	17	0.9793863971167919	1.0	1.0700513287193365	216.5611949882146
YGL063W	232	156	0.0016708863877966042	0.0033740405955822576	0.7195172727595539	145.61873457810592
YGL064C	115	35	1.5442683268172027e-09	6.938349334004479e-09	0.32566779569718934	65.90992891979211
YGL065C	85	103	0.08820404409495809	0.1289101544066338	1.2966504336246079	259.3698034752393
YGL066W	136	16	2.4466946014039268e-20	3.0456581499294335e-19	0.12588839161403959	25.47778764978102
YGL067W	115	150	0.008259648318476523	0.014909365185046606	1.395719124416526	282.47112389139284
YGL068W	275	32	6.057218567033454e-40	2.488218855643528e-38	0.12451506370552279	25.199848151583915
YGL070C	176	262	1.8130037403287941e-06	5.62686697821419e-06	1.5929173188890124	322.38086988905553
YGL071W	0	0	1.0	1.0		0.0
YGL073W	8	0	0.01728777836661	0.029388712204071566	0.0	0.0
YGL075C	109	6	5.471123485196397e-20	6.680346319185665e-19	0.05890190800289925	11.920799725517195
YGL076C	0	0	1.0	1.0		0.0
YGL077C	29	0	5.162715686054894e-07	1.7252049918943461e-06	0.0	0.0
YGL078C	88	6	9.643866369705226e-16	8.180217624214565e-15	0.07295804513995477	14.765536024581817
YGL079W	138	228	1.1373106296132011e-07	4.137048343393751e-07	1.7679108909275993	357.796756887027
YGL080W	161	309	5.4811568165419207e-14	3.9206632900413665e-13	2.053700997355745	415.6360824449351
YGL081W	138	61	8.95511660291513e-07	2.9014577793445026e-06	0.4729937032744893	95.72632531586132
YGL082W	135	192	0.0002061642099041692	0.00047502018075275525	1.5218507786230564	307.9981440755308
YGL083W	36	13	0.003641035414555925	0.00691989248813983	0.38640742425976043	78.2026537709932
YGL084C	125	114	0.9014982568544059	0.9882524493920595	0.9758868117920347	197.65505894201831
YGL085W	172	23	3.9634323419382014e-24	6.645393410637492e-23	0.14308825907293454	28.79137275449257
YGL086W	89	75	0.5604782321128465	0.656345003641006	0.9017286477971937	182.49538908565407
YGL087C	150	28	6.500795860345212e-18	6.640511011162577e-17	0.19974291469427613	40.424756400993495
YGL089C	165	6	2.3634394555262747e-31	6.067919780683752e-30	0.03891095740797587	7.827513074782734
YGL090W	212	145	0.004293885145735537	0.008043691685057027	0.7318747295486029	147.4242877331869
YGL091C	140	179	0.0062588654349699764	0.011463291438379725	1.3681370560054373	276.8889565358052
YGL092W	3	0	0.2727652587162599	0.35046313737203094	0.0	0.0
YGL093W	60	39	0.09405378607477606	0.13597368620312647	0.6955333636675688	140.76477677566749
YGL094C	81	0	8.73385420197783e-18	8.811999213258684e-17	0.0	0.0
YGL095C	17	3	0.00583075990980139	0.01072017271140275	0.18883258742105938	38.216681473673695
YGL096W	7	1	0.09432428908123712	0.13619356929605692	0.15286447553133378	30.93731355873992
YGL097W	0	0	1.0	1.0		0.0
YGL098W	9	0	0.010269376547347992	0.01816646709437044	0.0	0.0
YGL099W	11	0	0.0036777735389375006	0.006939263655652745	0.0	0.0
YGL100W	110	93	0.5213628271065389	0.6145434758535981	0.9046797597354391	183.0926466608485
YGL101W	144	64	5.948815912345387e-07	1.9741281195555866e-06	0.4755783683197051	97.07915638790833
YGL103W	178	37	1.3327688892683045e-19	1.5515696117777366e-18	0.22242639978997444	44.76404590857009
YGL104C	102	9	5.253268019060043e-17	4.977190177531187e-16	0.0944162937105297	19.10834073816729
YGL105W	50	4	4.139042369201192e-09	1.7803764147551276e-08	0.0856041062975469	17.324895601588413
YGL106W	138	67	1.0463622185161759e-05	2.9197618237198098e-05	0.5195176740883735	104.38561203421132
YGL107C	101	49	0.00017540139295460313	0.00041155993916031113	0.5191338129430445	105.06434214432736
YGL108C	54	0	3.2182724049944975e-12	1.9421075132343498e-11	0.0	0.0
YGL110C	152	104	0.016500005593573768	0.028300486778599088	0.7321403828079671	147.20499531108896
YGL111W	97	155	3.617721373660105e-05	9.346592821167685e-05	1.709875834551517	346.0513940064112
YGL112C	123	95	0.1835522345746537	0.24692605872253415	0.8264624083604631	167.26271163310983
YGL113W	111	75	0.035190411453592786	0.05593699731056167	0.7230076545400922	145.01865745407778
YGL114W	60	68	0.31624598923883185	0.4000727417757417	1.212724839215248	249.04537422581933
YGL115W	132	134	0.5394477921952491	0.634819777555735	1.0862642276393264	218.1894747679787
YGL116W	25	2	4.8982410542393734e-05	0.00012492143815046844	0.0856041062975469	17.324895604302515
YGL117W	19	7	0.047046424607303176	0.07302671738639692	0.3942294368965977	75.79641826881985
YGL119W	17	5	0.028687526103705376	0.04686987574500273	0.314720979035099	63.69446912545039
YGL120C	29	5	0.00017729888920083058	0.00041533438362280107	0.1844916083998856	36.0935325115467
YGL121C	156	112	0.0380742710677368	0.06013873466370622	0.7682419795933697	155.47983230214237
YGL122C	58	0	4.79276586354987e-13	3.1321814183267387e-12	0.0	0.0
YGL123W	28	0	8.378903161684062e-07	2.7224334510081945e-06	0.0	0.0
YGL124C	23	12	0.13596669924010327	0.19016159711328645	0.5582876497666103	112.98844956835757
YGL125W	54	33	0.06729596263013479	0.10089131415169583	0.6539202564395945	132.34295251282134
YGL126W	0	0	1.0	1.0		0.0
YGL127C	200	142	0.013966629048363537	0.024171556923604787	0.7597364433907288	153.758448523073
YGL128C	174	175	0.5269700925718076	0.620516994754395	1.0762010489993326	217.80579961464431
YGL129C	112	77	0.04451541063678098	0.06943534759211484	0.7356602884945439	147.56824793735817
YGL130W	142	243	8.183946649229236e-09	3.378405983389303e-08	1.8311441752028081	370.5941577267321
YGL131C	42	22	0.0352447795829941	0.05597700286710828	0.5605030769482239	113.43681642476268
YGL133W	50	0	2.1667385777934402e-11	1.197013790671477e-10	0.0	0.0
YGL134W	84	36	8.773740670585576e-05	0.0002147139684959049	0.45859342659400143	91.7200355794138
YGL135W	62	16	1.5924535619010468e-06	4.999017704417532e-06	0.2761422783791836	55.88676001095346
YGL136C	315	153	1.8780110997458143e-11	1.0465544413409087e-10	0.5197392168065349	105.1868661781422
YGL137W	236	292	0.0015054851043053107	0.003065879899029689	1.323961813500196	267.9485972443684
YGL138C	222	282	0.0006979477157844303	0.0014966060080075535	1.3592543905353733	275.0912477774941
YGL139W	124	104	0.45456801309905537	0.5497918192564876	0.8974624047323467	181.63196995797125
YGL140C	38	22	0.09386293271192714	0.1357660276726089	0.6195034008375105	125.37753394104978
YGL141W	42	72	0.002074777132296728	0.0041287347016742155	1.8343737063760057	376.4039817451714
YGL142C	169	217	0.0022185307929543656	0.004351558864352168	1.3739712327342959	278.06970010309016
YGL143C	39	24	0.1346203722612719	0.18864565323454552	0.6584931253657454	133.26842770398864
YGL144C	217	431	2.547801767930889e-20	3.1646669475962296e-19	2.125309321096931	430.1284564514809
YGL145W	131	252	1.0543513443084105e-11	6.045438266318712e-11	2.0584193499028456	413.4350087604983
YGL146C	243	410	1.7463064130111037e-13	1.19844966363089e-12	1.8054363982507322	365.3913167359116
YGL147C	25	0	3.595407256030891e-06	1.0609126284983918e-05	0.0	0.0
YGL148W	119	238	5.5984329101368525e-12	3.302214119609952e-11	2.140102657438673	429.5130368792633
YGL150C	15	0	0.0004907817477206552	0.0010719657543264293	0.0	0.0
YGL151W	48	37	0.4394469188356749	0.5357212716985136	0.8248312325544884	166.93258783464617
YGL153W	172	289	8.577981928295778e-10	3.971978588536959e-09	1.797935081394699	361.76985766484887
YGL154C	251	482	4.53267677303112e-21	5.88429438413137e-20	2.0548396033574505	415.86651791633454
YGL155W	155	242	5.910902619764086e-07	1.9638128807777735e-06	1.6706607841940608	338.1148980673628
YGL156W	42	22	0.0352447795829941	0.05597700286710828	0.5605030769482239	113.43681642476268
YGL157W	90	201	2.0593774834817022e-12	1.276237058998197e-11	2.389781300806518	478.338463876696
YGL158W	0	12	0.0009857758236724615	0.002069805316517096		0.0
YGL159W	36	7	5.11212513541954e-05	0.00012991529674678646	0.20806553613987097	42.10912125260498
YGL160W	123	135	0.21899181349507793	0.2901577862794493	1.1744465803017108	237.6891164325457
YGL161C	244	316	0.0001423165792222155	0.0003373712477769832	1.3858041798168454	280.464498480275
YGL162W	27	0	1.3606782248119566e-06	4.316194413068706e-06	0.0	0.0
YGL163C	49	44	0.9294874689547981	1.0	0.9608624176255266	194.46311391647376
YGL164C	265	327	0.0008587597343074013	0.0018157085411771561	1.3204029603442378	267.2283425294148
YGL166W	111	87	0.24640940442615114	0.32302267719507527	0.8386888792665069	169.73715285868246
YGL167C	7	0	0.029293966282963126	0.04733621806499605	0.0	0.0
YGL168W	7	0	0.029293966282963126	0.04733621806499605	0.0	0.0
YGL169W	111	63	0.0018166877178360694	0.003651700544194208	0.6073264298136775	122.91311068233856
YGL170C	138	104	0.11049985067578481	0.15761027808443415	0.806415494107326	163.20553822054413
YGL171W	124	41	2.6360658673506617e-09	1.1511021110959496e-08	0.353807294173329	71.03207199182435
YGL172W	96	12	2.177406519516914e-14	1.6095456161621814e-13	0.13375641608991704	27.07014937213184
YGL173C	24	5	0.0015662151036569798	0.0031771792102755873	0.22292736014986175	45.116915639433365
YGL174W	250	478	1.0174844516129392e-20	1.294591389651773e-19	2.045938140511371	414.0650048825771
YGL175C	208	319	2.505978399820708e-08	9.844181541918642e-08	1.6410883358724437	332.1299097023196
YGL176C	115	118	0.5169819011117389	0.6103840743594118	1.097965711207667	224.0937582800914
YGL178W	88	19	4.736823142950773e-10	2.2532233163862614e-09	0.23103380960985676	46.75753074091085
YGL179C	172	55	6.288171937691781e-13	4.081633951880974e-12	0.34216757604397385	68.84893484838175
YGL180W	13	7	0.33341574913306316	0.41930329614350453	0.5761814846950273	116.6098742296216
YGL181W	51	17	0.00019530438538549255	0.00045199014903499706	0.3566837762397788	72.18706500557128
YGL183C	5	105	1.1233054959355068e-22	1.6867179914164752e-21	22.471077903106067	4547.785095518738
YGL184C	5	4	1.0	1.0	0.8560410629754691	173.24895601588415
YGL185C	124	43	8.565255331444746e-09	3.521790267586114e-08	0.37106618657202795	75.09783375051188
YGL186C	101	48	0.00011842817567662438	0.0002827233035766986	0.5085392453319619	102.9201719022423
YGL187C	147	47	3.1210410969040865e-11	1.7013371894118864e-10	0.3421252547606042	69.2406541979661
YGL188C-A	242	312	0.00019074339728768073	0.000442324708790908	1.3795703081009627	279.2028630341187
YGL189C	293	274	1.0	1.0	1.0006623347068198	202.51797760417892
YGL190C	4	0	0.1518171818592845	0.20822814521172076	0.0	0.0
YGL191W	88	2	5.427887215559104e-18	5.594225694745593e-17	0.02431934837998492	4.921845342041305
YGL192W	116	116	0.6526483115287571	0.7494769248406314	1.0700513287193365	216.56119498359675
YGL193C	334	626	1.4599595620328937e-25	2.691098538862555e-24	2.005545304725463	406.5385306324408
YGL194C	149	166	0.1328007529520523	0.1863682601823457	1.1921377219289253	241.2695192549896
YGL194C-A	321	693	3.514674842400775e-37	1.1960292910441928e-35	2.310110812468848	467.529309110756
YGL195W	0	0	1.0	1.0		0.0
YGL196W	114	127	0.19387641494987395	0.2596002939177474	1.1920747258539977	241.2567698733068
YGL197W	70	16	6.495723755880548e-08	2.414796853268845e-07	0.24458316085013404	48.80252284789566
YGL198W	9	14	0.3187983633933468	0.4029471182143159	1.6645242891189678	336.87296995803604
YGL200C	21	0	2.5342453702648305e-05	6.661080952647641e-05	0.0	0.0
YGL201C	0	0	1.0	1.0		0.0
YGL202W	8	0	0.01728777836661	0.029388712204071566	0.0	0.0
YGL203C	25	0	3.595407256030891e-06	1.0609126284983918e-05	0.0	0.0
YGL205W	34	3	2.2573672417588816e-06	6.916419290013494e-06	0.09441629371052969	19.108340736836848
YGL206C	5	2	0.5049130488844613	0.6026518813627043	0.42802053148773456	86.62447802151259
YGL207W	37	6	1.3269216483812003e-05	3.654754022912013e-05	0.17352183708962213	35.11803162820407
YGL208W	127	262	8.210450748200364e-14	5.793656718147276e-13	2.207507465546978	446.764040217553
YGL209W	32	4	1.7119941236157855e-05	4.633260331724415e-05	0.13375641608991706	27.070149381115545
YGL210W	9	2	0.08954328143288326	0.13043652774075776	0.23778918415985256	43.312239016570125
YGL211W	302	344	0.013313825022149844	0.02309737788910521	1.21886641417037	246.67897715143732
YGL212W	478	340	0.000130437302269979	0.0003099772418820864	0.7611243760765155	154.0393437591238
YGL213C	78	82	0.5056387634673627	0.6026518813627043	1.1249257558331485	224.78503794728348
YGL215W	67	10	1.1396490476138544e-09	5.18932832369539e-09	0.15970915354019946	32.32256641529223
YGL216W	0	0	1.0	1.0		0.0
YGL219C	141	211	1.5911843906057174e-05	4.330762626774009e-05	1.6012824848211347	324.0738450820758
YGL220W	307	397	2.0830947020126068e-05	5.572036107569536e-05	1.3837471579855916	280.0481903471352
YGL221C	277	251	0.7560791083986487	0.8492599516407477	0.9696132978648139	196.2341514751613
YGL222C	329	226	0.00040744599892796193	0.0009047188956890768	0.7350504568102433	148.76240145960085
YGL223C	0	0	1.0	1.0		0.0
YGL224C	1	2	0.9532333385156747	1.0	2.140102657438673	433.1223901657013
YGL225W	16	0	0.0002983456236075172	0.0006720664635201062	0.0	0.0
YGL226C-A	485	549	0.0022858497168532963	0.004468362243923625	1.2112539782823004	245.1383424216644
YGL226W	85	6	3.885073644072438e-15	3.098898547442523e-14	0.07553303496842376	15.10892058677678
YGL227W	41	67	0.005797840148390029	0.010678969188483824	1.7486204640047693	353.89268464675376
YGL228W	28	7	0.0014612038196579302	0.0029799231088130343	0.2675128321798341	61.8746271374491
YGL229C	123	144	0.07538120205031648	0.11204892555993023	1.2527430189884916	253.53505756482517
YGL230C	463	484	0.09047779705774073	0.13166442582972343	1.1185849742983993	226.38362506564064
YGL231C	267	396	4.996153177007479e-09	2.1127115383066185e-08	1.5870424201230606	321.1918847861015
YGL232W	165	287	1.402601733499071e-10	7.182869607616347e-10	1.8612407960148458	374.4160420495849
YGL233W	23	5	0.0024021461304948766	0.004678206026575021	0.23261985406942096	47.0785206603659
YGL234W	79	44	0.007101680114294271	0.012920519562577145	0.5959779552360861	119.10865728199737
YGL235W	437	338	0.00986755439358365	0.01764013220935641	0.8276369544785716	167.50042087146085
YGL236C	442	339	0.00679974429852492	0.012390788802540182	0.8206954760992196	166.09557719957118
YGL237C	209	304	8.634088115568814e-07	2.8021806293812783e-06	1.5564382963190346	314.9981018721212
YGL238W	12	2	0.022604707717209002	0.037431521474710336	0.17834188811988938	36.09353251380844
YGL240W	314	412	6.311806506223706e-06	1.805032283306441e-05	1.4040163930967091	284.1503578327105
YGL241W	98	90	0.962862665866413	1.0	0.9827001998442887	196.8738137248488
YGL242C	375	487	1.7656578248466873e-06	5.500703223560833e-06	1.389639992230178	281.24080530551845
YGL243W	197	260	0.0002874242940099678	0.0006505222805396792	1.4122504846042006	285.8168055913265
YGL244W	90	75	0.5120634130147586	0.6050702051053783	0.891709440599447	180.46766252060027
YGL245W	98	62	0.01926170268621793	0.03251366367726425	0.6769712487816211	135.6241827806138
YGL246C	258	368	1.9146231105972555e-07	6.796912042620257e-07	1.526274763444635	308.893487442772
YGL247W	423	406	0.7267211097159015	0.8219022816078958	1.02704690179681	207.85779004960168
YGL248W	923	101	1.3549018822646426e-133	3.3878437934365043e-131	0.11709120715130333	23.697378865618187
YGL249W	107	160	0.00018561521381682604	0.00043120220505456143	1.600076753225176	323.8298243874328
YGL250W	295	459	6.363390971738392e-12	3.734271579435458e-11	1.664927321634493	336.95453737089804
YGL251C	78	39	0.0016382619624980058	0.0033104864885193366	0.5350256643596683	106.90995707039365
[truncated: 3,752 more rows]
