# Supplementary material for: Overexpression profiling reveals cellular requirements in the context of genetic backgrounds and environments
Source: PLoS Genet. 2023 Apr 28;19(4):e1010732. doi: 10.1371/journal.pgen.1010732 (PMC10171610; doi:10.1371/journal.pgen.1010732)
Supplement: S1 Data — (ZIP) [file pgen.1010732.s025.zip › S1_Data/Fig_1/Fig.1D/Y30_Y30S2101.csv]

RPM	Y30S2000	Y30S2101	p_values	q_values	FC	NRPM
YAL001C	136	26	3.9211188461177276e-21	3.914992097920669e-20	0.16725919787604054	37.360377668392
YAL002W	42	19	0.0008213686719113738	0.0015931504998861084	0.39578550120118017	89.612193362798
YAL003W	37	0	2.3208054505284933e-10	9.602123846035515e-10	0.0	0.0
YAL005C	5	0	0.05208960157144075	0.07595519742326465	0.0	0.0
YAL007C	78	14	5.027357690642816e-13	2.6845249841120552e-12	0.15703230412030628	33.34934792293862
YAL008W	45	0	2.1791612558322535e-12	1.0926204343758752e-11	0.0	0.0
YAL009W	19	782	5.181544546504294e-139	1.1919625074778478e-136	36.00880609820377	7367.46647628779
YAL010C	17	0	3.113540207295399e-05	7.281809569807173e-05	0.0	0.0
YAL011W	194	129	1.8290198382994894e-06	4.9616476839907375e-06	0.5817595891231672	125.1337277742371
YAL012W	69	38	0.0003199458249597258	0.0006606852564967264	0.4818258275492628	103.63844970489548
YAL013W	344	403	0.7648465840821745	0.8542337493796406	1.024948805589225	221.0086768842993
YAL014C	403	528	0.04203874189967678	0.06277974673202835	1.1462634549611297	246.55583128952892
YAL015C	111	251	1.4452359180664679e-09	5.533656301464885e-09	1.978364510982855	421.737385154841
YAL016W	418	221	2.9756791376450856e-21	3.004214258583005e-20	0.462563714700246	99.94546542377648
YAL017W	0	0	1.0	1.0		0.0
YAL018C	236	312	0.09980748115445955	0.13898131334607672	1.156639876837704	248.78775040814327
YAL019W	29	0	2.5287842754309727e-08	8.514659466044219e-08	0.0	0.0
YAL020C	331	403	0.41513542653096236	0.5007222814554456	1.0652035925156902	229.68877597304723
YAL021C	53	0	2.077974631958859e-14	1.2231762649329988e-13	0.0	0.0
YAL022C	554	313	3.624470684570854e-24	4.4730323834693086e-23	0.4942994678691539	106.32147058455898
YAL023C	17	0	3.113540207295399e-05	7.281809569807173e-05	0.0	0.0
YAL024C	27	4	1.4739986459983798e-05	3.582825956524379e-05	0.12961396530564961	27.879349047193845
YAL025C	74	1	5.020649559883946e-19	4.2775934250211225e-18	0.011822895483961284	2.5430487307416185
YAL026C	27	4	1.4739986459983798e-05	3.582825956524379e-05	0.12961396530564961	27.879349047193845
YAL027W	242	241	0.14156294542276643	0.19001021896302067	0.8712790002519238	187.40797962760223
YAL028W	252	232	0.01942731120182126	0.030609990882650432	0.8054582129708227	173.99700876672242
YAL029C	0	0	1.0	1.0		0.0
YAL030W	569	550	0.005478347558554521	0.009410387338484781	0.8456798702938916	181.90172817941976
YAL031C	449	34	4.375981158050805e-92	6.291566909987545e-90	0.06625034529542671	14.25013498236219
YAL032C	478	280	1.9698321043316396e-19	1.7295426613757649e-18	0.5124903649114598	110.23424624759276
YAL033W	204	602	8.301214732989248e-34	1.8083441639932259e-32	2.581795823625036	555.3320335793836
YAL034C	451	202	2.6940076064106168e-30	4.7091908037895e-29	0.39185951595178115	84.70438586767139
YAL034W-A	272	418	0.00015897884412241007	0.0003405166974107934	1.3445066290804797	288.1376679519076
YAL035W	82	4	3.8177748282674478e-19	3.3016575996039236e-18	0.04267776906405536	11.474732075959738
YAL036C	215	131	1.0859581256795514e-08	3.815116176409958e-08	0.5330751107977706	115.53720929641284
YAL037C-A	147	162	0.7922750512356868	0.8826760596002392	0.964169190896108	207.38821896947437
YAL037W	408	380	0.004482327470103805	0.0077949396070659165	0.8148525024730179	175.27090764306453
YAL038W	8	0	0.007595006756795812	0.012682602746321927	0.0	0.0
YAL039C	0	0	1.0	1.0		0.0
YAL040C	22	1	6.783691857774112e-06	1.72853397758347e-05	0.039767921173324325	8.553891185997617
YAL041W	2	1	0.9077852743484693	0.9889511484709314	0.4374471329065675	94.0928030459738
YAL042W	49	16	6.264792484585537e-06	1.6034188508612114e-05	0.2856797602655135	65.28888372991275
YAL043C	50	30	0.006386628775954163	0.010850665314774709	0.524936559487881	112.91136364001238
YAL044C	212	38	2.6460663731683e-33	5.574185975124869e-32	0.15682067028726007	33.73138221821312
YAL044W-A	413	412	0.05467941124911479	0.07942947564881514	0.8727758777603188	187.7299508480048
YAL046C	248	162	2.6646411491322683e-08	8.935481777644127e-08	0.5715035123456769	122.92769430467176
YAL047C	71	0	6.124446889593583e-19	5.1796608914783374e-18	0.0	0.0
YAL048C	136	154	0.9835276508858746	1.0	0.9906890951119324	214.4762421841786
YAL049C	220	225	0.26022486239122006	0.3279757141380466	0.8947782263997972	193.3179407825175
YAL051W	0	0	1.0	1.0		0.0
YAL053W	19	0	9.412754076085155e-06	2.3403695932367367e-05	0.0	0.0
YAL054C	84	0	3.3422043158076933e-22	3.612973124099632e-21	0.0	0.0
YAL055W	345	570	6.643795643898915e-08	2.136938968012453e-07	1.4454774826477885	311.46081466563373
YAL056W	158	43	2.1049901843930647e-19	1.8453961204945908e-18	0.23810413563268865	51.2150700007969
YAL058W	0	1	1.0	1.0		0.0
YAL059W	103	70	0.0009061129923084547	0.00174867644925031	0.5945883359895092	129.72017503224595
YAL060W	163	173	0.5323069322151506	0.6205751403140748	0.9285687606482966	199.73073527545213
YAL061W	379	4	4.443210990695891e-93	6.724449054603175e-91	0.009233712567948655	2.4826597106018653
YAL062W	61	54	0.20126085077427647	0.2614389941712292	0.7744965631788407	166.59053653598815
YAL063C	0	0	1.0	1.0		0.0
YAL063C-A	123	75	1.7953760553609965e-05	4.312952253292018e-05	0.5334721133006921	114.7473207595974
YAL064C-A	0	0	1.0	1.0		0.0
YAL064W	2	1	0.9077852743484693	0.9889511484709314	0.4374471329065675	94.0928030459738
YAL064W-B	587	301	5.098025254174277e-31	9.190828600864033e-30	0.4486255093862924	96.49721878957116
YAL065C	56	102	0.00600443818110037	0.010240665474350008	1.5935574127310674	346.127096758879
YAL067C	2	0	0.42182241381123564	0.504345260255388	0.0	0.0
YAL067W-A	38	4	3.079237539330968e-08	1.0248087435585879e-07	0.0920941332434879	24.76126395509347
YAL068C	0	0	1.0	1.0		0.0
YAR002C-A	55	11	4.969405462971358e-09	1.8065139581256813e-08	0.174978853162627	41.05867767976905
YAR002W	205	9	1.2470030544214989e-46	5.516549666136954e-45	0.038409992157649835	8.221701238698321
YAR003W	47	15	7.731920542302759e-06	1.9571423872703856e-05	0.2792215741956814	60.0592359825036
YAR007C	23	0	8.728631612444951e-07	2.4458592242447676e-06	0.0	0.0
YAR008W	319	274	0.000581405892305226	0.001156577408041285	0.751476579413163	161.72200521267806
YAR009C	88	38	2.960848068302947e-07	8.705438262172929e-07	0.3777952511465811	81.26196626115356
YAR010C	42	10	1.660642590904656e-06	4.51980858508882e-06	0.20830815852693693	49.28670634265449
YAR014C	16	0	5.675726270633952e-05	0.00012795414262021113	0.0	0.0
YAR015W	208	165	0.0005174176815612124	0.0010357358463830603	0.6940267012459965	150.18658945919455
YAR018C	25	18	0.1752296797490177	0.23039457892926404	0.6299238713854572	135.49363639114645
YAR019C	36	9	1.4696184554043219e-05	3.582779032229867e-05	0.21872356645328378	52.27377946023994
YAR020C	47	24	0.0014710420539639033	0.0027431786161953332	0.44675451871309024	100.098726637506
YAR023C	12	0	0.0006396995452118517	0.0012611971493018028	0.0	0.0
YAR027W	5	0	0.05208960157144075	0.07595519742326465	0.0	0.0
YAR028W	205	263	0.2324155192370673	0.29558196619468685	1.1224253263846562	241.16990292695783
YAR029W	331	297	0.0027323767044858775	0.00491868511429411	0.7850259726480396	168.85536256372342
YAR031W	175	220	0.37356460559160465	0.4540088856207351	1.0998670770222267	237.651536795156
YAR033W	151	141	0.09475984401393814	0.13265916818991194	0.8169542482096162	175.72298315756584
YAR035C-A	430	139	3.2456895893675593e-43	1.2199974397681591e-41	0.28281465801866457	60.8320912675081
YAR035W	72	39	0.00017767147256920888	0.0003785804515544721	0.4739010606487815	100.53751559195184
YAR042W	46	1	5.540690477851645e-12	2.6958131081323868e-11	0.019019440561155107	4.090991436184581
YAR050W	77	15	2.290121786378887e-12	1.145260034214346e-11	0.17043394788567565	36.65953363670106
YAR064W	854	928	0.29690812287984447	0.36903363187421345	0.9507047759655611	204.4920871353132
YAR066W	79	130	0.0124310312409976	0.020189455144585484	1.439699424755792	305.8016099717011
YAR068W	161	176	0.7231913004140609	0.8135902129658185	0.9564061539323713	206.88728120601183
YAR071W	14	0	0.0001896627452187594	0.00040071654950517467	0.0	0.0
YBL001C	317	334	0.31755596391676055	0.3923231683104812	0.9218128857463316	198.27757864077685
YBL002W	175	11	5.036342232423106e-38	1.3992272550079846e-36	0.05499335385111134	12.904155841763222
YBL003C	0	3	0.2976674550997923	0.36957805144190536		0.0
YBL004W	0	0	1.0	1.0		0.0
YBL005W	25	6	0.00030325348555036046	0.0006268910120057954	0.2099746237951524	50.6653554862936
YBL006C	168	282	8.828020415154353e-05	0.00019526902079827955	1.4685725176149054	317.003134041063
YBL007C	0	0	1.0	1.0		0.0
YBL008W	119	163	0.1488973313846164	0.1985873267145011	1.1983845825843782	257.18699493449947
YBL008W-A	691	1245	4.44864790177125e-22	4.773166806545981e-21	1.576329031747255	338.5709244129204
YBL009W	102	8	8.913619717553824e-22	9.303489472895107e-21	0.06861915810299098	14.759655382516572
YBL010C	249	301	0.5410382486381338	0.6287150874758349	1.0576031084729063	227.4854113692161
YBL011W	34	54	0.1607293902159264	0.21308315424891486	1.3895379515855675	298.88302138965736
YBL013W	333	289	0.0006822637702486779	0.0013409770822625246	0.7592926210810691	163.3202406920383
YBL014C	0	0	1.0	1.0		0.0
YBL015W	0	0	1.0	1.0		0.0
YBL016W	0	0	1.0	1.0		0.0
YBL017C	9	0	0.004062598816789608	0.007092897934231036	0.0	0.0
YBL018C	710	1384	1.464447800563043e-31	2.725579061824615e-30	1.7054276956132095	366.5781497333918
YBL019W	152	208	0.10172365675531098	0.1400221996169922	1.197223732165343	255.8340266297047
YBL020W	0	0	1.0	1.0		0.0
YBL021C	340	399	0.7486484675149132	0.838783817782635	1.0267141531160027	221.39483065270596
YBL022C	0	0	1.0	1.0		0.0
YBL023C	52	45	0.2043475406736462	0.262967712332544	0.7571200377229054	162.85292832778168
YBL024W	88	48	3.599524077173308e-05	8.377524470992996e-05	0.47721505407989184	102.64669422288569
YBL025W	224	274	0.47871313552021344	0.5649659844811713	1.0701831644321385	231.0314359765781
YBL026W	58	54	0.3212497783752287	0.3961208137727145	0.8145567302398153	175.20728841514494
YBL027W	464	110	3.013487752479468e-60	2.06316286482255e-58	0.20741027853328634	45.01853938384522
YBL028C	465	109	7.591710207184735e-61	5.324381146526757e-59	0.2050827418787779	44.51702508598269
YBL029C-A	205	197	0.09083646497821769	0.12788262180899143	0.8407520505618908	181.75975605781392
YBL029W	53	203	1.408423929908445e-16	1.0024561907058745e-15	3.3510101124540834	724.3370497411053
YBL030C	0	0	1.0	1.0		0.0
YBL031W	51	2	1.2932427844295004e-12	6.6287337373030804e-12	0.03430957905149549	7.379827689394711
YBL032W	16	0	5.675726270633952e-05	0.00012795414262021113	0.0	0.0
YBL033C	100	124	0.589665736033776	0.6779623446481899	1.0848688896082874	233.35015160027825
YBL034C	31	4	1.5841211301320446e-06	4.315623220932918e-06	0.11288958268556581	24.28201368665502
YBL035C	56	103	0.004907112106303374	0.008472171036730923	1.6091805246205877	349.4875540565879
YBL036C	518	245	1.0133322040952326e-31	1.9296932138250604e-30	0.41380134193864493	89.00670557874766
YBL037W	48	43	0.2899464018957192	0.3617881877418705	0.7837594464576001	168.58293877917887
YBL038W	393	120	7.60116304447017e-42	2.5123154407326405e-40	0.26714328727118625	57.940097532444845
YBL039C	70	26	4.3290555200229677e-07	1.258665232338326e-06	0.32496072730202163	72.58587659240683
YBL039W-B	209	29	9.660602029540793e-37	2.5139421842483756e-35	0.12139681200277949	26.11187835570454
YBL040C	46	13	2.743684677502209e-06	7.298302766103241e-06	0.24725272729501643	53.18288868297107
YBL041W	144	84	8.380438115802676e-07	2.3637027760657766e-06	0.5103549883909955	109.01786838129426
YBL042C	102	4	4.007836609319999e-24	4.893645082844865e-23	0.03430957905149549	9.224784610529415
YBL043W	85	464	2.628189886820796e-48	1.270144541101378e-46	4.775893403968173	1017.5151957586928
YBL044W	2818	568	0.0	0.0	0.1763449052455148	37.93095253426115
YBL045C	39	3	5.0301627979168945e-09	1.827445751789012e-08	0.06729955890870269	14.475815851981162
YBL046W	79	121	0.04999784062438112	0.07363318346499764	1.3400279261188524	286.98304928299154
YBL047C	32	19	0.030639991143316354	0.046703045074267785	0.519468470326549	111.73520362612967
YBL049W	214	339	0.0002049304271556983	0.0004320215859869578	1.3859306360310877	298.1071049694329
YBL050W	33	0	2.414054459807748e-09	9.068077856534526e-09	0.0	0.0
YBL051C	21	4	0.00039777140921307504	0.0008083333478390087	0.16664652682154954	35.844877345119194
YBL052C	0	0	1.0	1.0		0.0
YBL054W	167	2	1.2974966202221e-41	4.215764442314858e-40	0.01047777563848066	2.2537198333912114
YBL055C	165	191	0.9472553568921155	1.0	1.012756392547326	218.97961425618223
YBL056W	39	8	1.2707073087298455e-06	3.5133835252429527e-06	0.17946549042320717	38.60217562011105
YBL057C	532	629	0.5855712275615897	0.6746033913675286	1.0344144608956052	222.4976432764459
YBL058W	96	80	0.04332890146214436	0.06447206010576771	0.7290785548442791	158.78160503242742
YBL059C-A	306	319	0.2666167475308246	0.3355904826110248	0.9120629764522552	196.79540500572915
YBL059W	984	628	7.1132533730485285e-31	1.2783850046375652e-29	0.5583674785880578	120.10219571258273
YBL060W	115	251	6.88717741007026e-09	2.4708769360769847e-08	1.909551832339973	410.7355402155607
YBL061C	79	36	3.4402176691629413e-06	9.029982572047501e-06	0.39868599454775777	87.03584281029715
YBL063W	4	0	0.10160862377194241	0.1398973414681448	0.0	0.0
YBL064C	348	370	0.3513690350446237	0.4303073510523064	0.9302036734220114	200.62316050068677
YBL066C	50	4	3.3805381714576884e-11	1.510604119973051e-10	0.06999154126505079	15.054848485334984
YBL067C	0	0	1.0	1.0		0.0
YBL068W	171	291	3.923028651717215e-05	9.064418552039255e-05	1.4888551541030544	320.2456804928641
YBL069W	140	150	0.6230590308598929	0.7118022420491148	0.9373867133712162	201.6274350985153
YBL071C-B	414	656	2.0099844780853931e-07	6.080705277995316e-07	1.3863058897908613	298.1878202305795
YBL071W-A	388	236	1.0705915973646678e-14	6.606193429661164e-14	0.532152182298711	114.94842432302364
YBL072C	154	70	5.399719110832543e-11	2.3615045328059277e-10	0.3976792117332432	86.76089630946
YBL074C	79	8	3.7748554179628954e-16	2.590595884093629e-15	0.0885968876772795	18.81856061642339
YBL075C	175	320	5.740667813458e-07	1.635194680297026e-06	1.5998066574868752	345.1861688373872
YBL076C	0	0	1.0	1.0		0.0
YBL078C	245	241	0.1071873316727788	0.14712036860385463	0.8606102777998595	185.1256775167993
YBL079W	5	0	0.05208960157144075	0.07595519742326465	0.0	0.0
YBL080C	84	137	0.012014309419692495	0.019551299794185496	1.426910885909518	305.5248663941409
YBL081W	260	186	1.0746017659882653e-06	2.985524036810876e-06	0.6258858978509351	134.625087461699
YBL082C	198	189	0.08481502233650984	0.12006940663495601	0.8351263446398107	179.63171486478785
YBL084C	0	0	1.0	1.0		0.0
YBL085W	19	4	0.0011684420286308041	0.0022258065937912404	0.1841882664869758	37.63712121838954
YBL086C	124	123	0.29320019179594076	0.36545173450768426	0.8678386668952872	186.66798019206925
YBL087C	90	2	2.1935542789317273e-22	2.4120708715365898e-21	0.019442094795847444	4.135947387703853
YBL088C	1	0	0.9466805056269739	1.0	0.0	0.0
YBL089W	97	131	0.2377416622774879	0.30175508712377686	1.1815582352734093	253.47448985480577
YBL090W	238	224	0.04095979423881288	0.061391654070214456	0.8234298972358919	177.1158645416031
YBL091C	174	231	0.1489555242316382	0.19861887777791587	1.1614975597864035	250.9141414263109
YBL091C-A	428	557	0.04666461367838618	0.06916706011969045	1.1385890328455988	244.9050995179588
YBL092W	52	0	3.7147301740414955e-14	2.1579205283750143e-13	0.0	0.0
YBL093C	104	6	2.041062354989345e-23	2.3906618337156263e-22	0.050474669181527015	10.85686188571623
YBL095W	302	328	0.5481103273702768	0.635734767340334	0.9502162886977096	204.3870158762313
YBL097W	21	1	1.2223045495634146e-05	3.0066182483059015e-05	0.041661631705387385	8.9612193362798
YBL098W	91	9	1.533916264246586e-18	1.2656459735555403e-17	0.08652800431118918	18.409461471345494
YBL099W	0	0	1.0	1.0		0.0
YBL100W-C	302	558	1.4215889511718659e-11	6.571992008190837e-11	1.6165264911381767	348.3303105724883
YBL101C	157	113	0.0001976709758947351	0.0004168704739166196	0.6297009683877979	135.44569100831703
YBL102W	322	724	9.892654205672036e-25	1.2784866143105591e-23	1.9671535666109001	423.12540002073575
YBL103C	14	0	0.0001896627452187594	0.00040071654950517467	0.0	0.0
YBL104C	52	24	0.00022679014013666382	0.0004760109839145816	0.4037973534522161	86.85489511371071
YBL105C	116	6	2.1713707621875108e-26	3.1297125948221487e-25	0.045253151679989743	9.733738243882517
YBL106C	0	0	1.0	1.0		0.0
YBL107C	0	0	1.0	1.0		0.0
YBL108C-A	322	412	0.13862359634044746	0.18638743465783722	1.1194299301708437	240.78406741412255
YBL111C	57	16	1.412426313745736e-07	4.3484281211733013e-07	0.24558435531596773	56.12553162800834
YBR001C	77	60	0.03132730077078171	0.04767486285598455	0.6817357915427026	147.17079454208837
YBR002C	103	91	0.08486909024014888	0.12006940663495601	0.772964836786362	168.08811406816898
YBR003W	104	0	3.2618739815019804e-27	4.897920957602582e-26	0.0	0.0
YBR004C	0	0	1.0	1.0		0.0
YBR005W	25	96	1.6764341575967356e-08	5.797458112049805e-08	3.359593980722438	722.6327274580004
YBR006W	29	119	7.084755064769377e-11	3.0866989679915674e-10	3.5900833666125194	752.7424241750273
YBR007C	97	108	0.90643479909625	0.9889511484709314	0.9741090794620473	209.52624182017715
YBR008C	31	43	0.47999504712472574	0.5661303355238511	1.2135630138698326	261.031647150196
YBR009C	35	1	3.3468037279170367e-09	1.2417721444677985e-08	0.02499697902323243	5.376731602111559
YBR010W	0	0	1.0	1.0		0.0
YBR011C	9	2	0.041859030761370146	0.06252760672951681	0.19442094795847445	37.63712121838954
YBR013C	19	0	9.412754076085155e-06	2.3403695932367367e-05	0.0	0.0
YBR014C	102	11	3.6924380915408706e-20	3.4305672802021883e-19	0.09435134239161261	22.139483059601087
YBR015C	119	18	9.113878259500558e-21	8.838771310352059e-20	0.13233694777005406	28.227840918611232
YBR016W	0	0	1.0	1.0		0.0
YBR017C	0	0	1.0	1.0		0.0
YBR018C	125	136	0.7368687926937203	0.8270359927364531	0.951884961204691	203.1209717206953
YBR019C	83	21	2.4363766074098852e-11	1.1032757377334053e-10	0.22135879014549198	49.88052207154299
YBR020W	0	0	1.0	1.0		0.0
YBR021W	70	4	3.68550055764367e-16	2.5353246061015246e-15	0.04999395804646486	10.60200598051882
YBR022W	176	270	0.00268522502963894	0.004836432554166472	1.342167339599696	289.7630638633987
YBR023C	0	0	1.0	1.0		0.0
YBR024W	22	6	0.0013984515489520307	0.0026179996282627376	0.23860752703994592	51.32334711598571
YBR025C	0	0	1.0	1.0		0.0
YBR026C	12	6	0.14295278764573235	0.19145819323488747	0.43744713290656745	94.0928030459738
YBR028C	90	102	1.0	1.0	0.9915468345882198	213.00129039366777
YBR029C	56	50	0.239874599675297	0.3043279997204132	0.7811555944760135	171.38331980803463
YBR030W	91	91	0.4076893326108363	0.49298178129624043	0.874894265813135	186.1401104604301
YBR031W	18	0	1.7107119839674477e-05	4.114723805853949e-05	0.0	0.0
YBR033W	49	64	0.5424748996739472	0.629875458918811	1.142719041062054	249.6339672477322
YBR034C	162	34	1.1407951204156873e-23	1.3499408924918967e-22	0.18361978418300368	39.49574448530945
YBR035C	349	58	6.025253375915995e-56	3.6474981226203036e-54	0.14539790090877316	31.274398719703736
YBR036C	25	8	0.0014948936689390064	0.0027804442076546656	0.27996616506020316	60.21939396447154
YBR037C	75	15	6.524839445131158e-12	3.155958927581942e-11	0.174978853162627	37.63712120996941
YBR038W	0	0	1.0	1.0		0.0
YBR039W	27	0	8.211129581823613e-08	2.606082021250971e-07	0.0	0.0
YBR040W	249	203	0.00039454202664198203	0.0008034742192698437	0.7132672126910298	154.17615917705876
YBR041W	255	335	0.10192958924799254	0.14023853295818306	1.149370898225099	247.2242276117313
YBR042C	140	174	0.49556235688689776	0.5828178148172901	1.0873685875106107	235.2320075633015
YBR043C	23	9	0.007327819465222931	0.012372956472253987	0.34234993010079195	81.81982872369161
YBR044C	0	0	1.0	1.0		0.0
YBR045C	9	0	0.004062598816789608	0.007092897934231036	0.0	0.0
YBR046C	79	358	8.056073398650831e-33	1.6313548632267933e-31	3.964710723558258	842.1305873409805
YBR047W	378	220	6.937503861366381e-16	4.644654797056817e-15	0.5091977208436236	110.02385962426142
YBR048W	368	171	1.3007775527360953e-23	1.5298101647822668e-22	0.4065405419946904	87.9563158860219
YBR049C	0	0	1.0	1.0		0.0
YBR050C	111	154	0.13432031760615068	0.18128987246021416	1.2138172696866918	262.7817020841648
YBR052C	42	41	0.5423350422887547	0.6298402318664436	0.8540634499604415	188.18560604810696
YBR053C	0	0	1.0	1.0		0.0
YBR054W	4	0	0.10160862377194241	0.1398973414681448	0.0	0.0
YBR055C	25	3	1.4815903600258566e-05	3.59671851435572e-05	0.1049873118975762	21.713723779840112
YBR056W	8	0	0.007595006756795812	0.012682602746321927	0.0	0.0
YBR057C	0	0	1.0	1.0		0.0
YBR058C	0	0	1.0	1.0		0.0
YBR058C-A	171	273	0.0006854908694478528	0.001346859579840998	1.3967610208595664	300.43666931005345
YBR059C	7	2	0.1243070195325263	0.16862385074298142	0.24996979023232427	53.76731600049489
YBR060C	56	28	0.00036308897017777754	0.0007423123595778168	0.43744713290656756	94.0928030450235
YBR061C	0	0	1.0	1.0		0.0
YBR062C	183	257	0.03703015706088938	0.055792620711861356	1.2286766465244574	264.2825178218993
YBR063C	187	595	4.571048944710893e-37	1.2170417815292752e-35	2.7837544821327023	598.7723830168194
YBR065C	201	365	1.3151846334391762e-07	4.0708432868184616e-07	1.5887383433920113	342.66632748491656
YBR066C	38	30	0.16083268015617594	0.21317094804751507	0.6907059993261593	153.51983651397038
YBR067C	33	0	2.414054459807748e-09	9.068077856534526e-09	0.0	0.0
YBR068C	9	2	0.041859030761370146	0.06252760672951681	0.19442094795847445	41.81902356039556
YBR069C	1	0	0.9466805056269739	1.0	0.0	0.0
YBR070C	122	119	0.24304495331138604	0.30821422855430675	0.8533804723915005	185.1005960780646
YBR071W	296	159	5.376761547252411e-15	3.364717699482983e-14	0.4699600954874611	101.72194921989636
YBR072C-A	484	1200	4.345211047970939e-49	2.2114432510514047e-47	2.1691593367267807	466.9646960151086
YBR072W	58	45	0.062347124763467016	0.0898192170628003	0.6787972751998462	149.25065308515073
YBR073W	0	0	1.0	1.0		0.0
YBR074W	14	0	0.0001896627452187594	0.00040071654950517467	0.0	0.0
YBR076W	0	0	1.0	1.0		0.0
YBR077C	319	206	1.255273258754965e-10	5.319879521812677e-10	0.5649787421865387	121.1444839253056
YBR078W	19	0	9.412754076085155e-06	2.3403695932367367e-05	0.0	0.0
YBR079C	4	0	0.10160862377194241	0.1398973414681448	0.0	0.0
YBR080C	94	108	1.0	1.0	1.005197667104453	216.2132496046852
YBR081C	0	0	1.0	1.0		0.0
YBR082C	4	0	0.10160862377194241	0.1398973414681448	0.0	0.0
YBR083W	32	0	4.339829441631981e-09	1.5886924964242853e-08	0.0	0.0
YBR084C-A	70	0	1.092276744394669e-18	9.090714264853462e-18	0.0	0.0
YBR084W	39	1	3.250608279299513e-10	1.3248935658576542e-09	0.022433186302900896	4.825271950660389
YBR085C-A	50	41	0.1392731752361978	0.18718392867103845	0.7174132979667707	158.07590908445152
YBR085W	65	49	0.03382599248577232	0.05116603965956775	0.6595356773052864	141.86299534409844
YBR086C	11	0	0.001180033215306702	0.002231624801456377	0.0	0.0
YBR087W	321	281	0.0012181528671395877	0.002297670429294775	0.7658731734999717	165.32193430777303
YBR088C	134	35	3.601894944447119e-17	2.686705295138182e-16	0.22851715898104272	50.55732700508696
YBR091C	339	112	1.2249405373376724e-33	2.6188226878174555e-32	0.2890506128940151	62.17341557836112
YBR092C	238	70	8.962313637727792e-27	1.3148537176166463e-25	0.2573218428862162	55.3487076631765
YBR093C	9	1	0.015097682095544919	0.024071740984607383	0.09721047397923722	18.81856060919477
YBR094W	118	35	7.915226167612159e-14	4.498069732207265e-13	0.2595025364699977	55.34870767878471
YBR095C	255	307	0.5681170474209735	0.6563361068135835	1.0533040768809117	226.56071007915835
YBR096W	170	169	0.21815062209789707	0.27854889602242583	0.8697478289554108	187.07863193725447
YBR097W	6	0	0.027131731211565455	0.04168703879180148	0.0	0.0
YBR098W	76	86	1.0	1.0	0.990011932367495	212.9468700675021
YBR101C	200	219	0.6967396597228523	0.7870653669350076	0.9580092210653829	206.06323870104285
YBR102C	72	96	0.36192919786256494	0.4421101990033159	1.1665256877508468	247.4769615028148
YBR103W	4	3	0.8595576020011262	0.945365417691428	0.6561706993598513	141.13920454527917
YBR104W	53	130	2.2870195685479534e-06	6.148971266348424e-06	2.145967067088822	465.138007366268
YBR105C	178	217	0.5570643887565415	0.6451222915301793	1.066584582480058	229.41728377551604
YBR106W	21	0	2.8603040555573514e-06	7.566517306122506e-06	0.0	0.0
YBR107C	284	364	0.1590478180847918	0.21114589146021184	1.1213433547745815	241.8582613010009
YBR108W	114	70	4.4173171534687596e-05	0.00010141313752334865	0.5372157772536794	115.55256513737544
YBR109C	174	51	5.417892981078006e-20	4.961513142385289e-19	0.25643452618660856	56.23937652773296
YBR110W	41	55	0.49996415247871584	0.5872740688123151	1.1736386492615225	252.4441057124384
YBR111C	294	226	7.802926299553827e-06	1.974246772931547e-05	0.6725377689583963	145.29977067983984
YBR111W-A	306	702	4.206330205136451e-25	5.638835666605998e-24	2.0071103745124863	432.3349053917455
YBR112C	12	1	0.002520793650825688	0.004554534805497497	0.07290785548442791	15.68213384099564
YBR114W	43	23	0.003885254823166823	0.006881459959357068	0.4679667003186536	100.65741721756515
YBR115C	4	1	0.2955767865389286	0.36753775121846016	0.21872356645328375	47.04640151509305
YBR117C	61	9	2.5760850609608394e-11	1.1628779580522597e-10	0.1290827605298068	30.850099357638523
YBR118W	6	0	0.027131731211565455	0.04168703879180148	0.0	0.0
YBR119W	232	352	0.0009008166106496923	0.0017390387136107354	1.3274257826130325	284.2975680280009
YBR120C	171	319	2.2652456362021227e-07	6.834956796326553e-07	1.6321126947040356	351.05969786016567
YBR121C	77	15	2.290121786378887e-12	1.145260034214346e-11	0.17043394788567565	39.10350254205933
YBR122C	329	436	0.04638927716473043	0.06879441283506052	1.1594343461839725	249.38882752939327
YBR123C	150	180	0.7001284396537659	0.7901174757552606	1.0498731189757622	227.07729792633515
YBR125C	728	263	5.955279249998149e-64	4.335292527435361e-62	0.3160675713033716	67.89137780407762
YBR126C	18	9	0.05868381298322974	0.08492466242238406	0.43744713290656756	94.0928030620374
YBR127C	6	0	0.027131731211565455	0.04168703879180148	0.0	0.0
YBR128C	373	270	1.0128917746307588e-08	3.578096189128682e-08	0.6333014792749235	136.72466283919488
YBR129C	205	5392	0.0	0.0	23.011853079338653	4949.740428607577
YBR130C	132	279	4.551521329708114e-09	1.6630113829194007e-08	1.8492083345595811	394.7652940162311
YBR131W	427	147	3.184227760722435e-40	9.391022488161397e-39	0.30119310790288256	64.78520865948744
YBR132C	161	4	8.100427203425319e-39	2.30621568549005e-37	0.021736503498462983	5.8442734807509416
YBR133C	140	73	3.613364127330812e-08	1.1915399711169438e-07	0.4561948671739919	98.12535175207476
YBR135W	191	571	9.59601374467336e-33	1.9296040225740032e-31	2.615521600938744	563.5715531907325
YBR136W	6	1	0.09061242805814969	0.12759845097022987	0.14581571096885582	31.3642676784829
YBR137W	59	86	0.17421570198357922	0.2292186003449014	1.2752696077954173	274.30444288010966
YBR138C	268	102	4.847499825454007e-23	5.564465368500198e-22	0.33298214594380515	72.32506499943823
YBR139W	155	123	0.0028943502974179804	0.0051951961799159814	0.6942709335162298	149.33438418598652
YBR140C	2	1	0.9077852743484693	0.9889511484709314	0.4374471329065675	94.0928030459738
YBR141C	2	24	0.00015267898039964122	0.0003273888203871501	10.49873118975762	2258.227273247944
YBR142W	100	40	7.07576856856758e-09	2.53064334812389e-08	0.34995770632525397	77.15609849480708
YBR143C	24	0	4.828435263612032e-07	1.3835740508735822e-06	0.0	0.0
YBR145W	125	90	0.0009504410054280558	0.0018305379176881277	0.6299238713854572	134.41829009578484
YBR146W	284	35	1.3402159226607478e-51	7.483089098273749e-50	0.10782147642063283	23.191888071423403
YBR147W	181	573	1.6231252269715336e-35	3.922097974921551e-34	2.7696928967454495	595.747802689019
YBR148W	314	204	2.5638079726191336e-10	1.0569505125829847e-09	0.5684026440314636	122.86002944770372
YBR149W	177	463	7.911345532481489e-22	8.317760175009331e-21	2.288565226392551	492.2595232051762
YBR150C	68	91	0.36525979254891183	0.4455002648534789	1.1708143851322836	251.83661994824357
YBR151W	100	125	0.5481844394436995	0.635734767340334	1.0936178322664187	237.1138636295908
YBR152W	257	379	0.0017912389835260914	0.003309160100950386	1.290213722736102	277.51885097970643
YBR153W	342	439	0.11541510710696304	0.15769833237637076	1.1230367914969774	241.55988616897787
YBR154C	324	108	6.344001396398197e-32	1.22842936130256e-30	0.2916314219377117	63.30935511104666
YBR155W	259	220	0.0013537871171953766	0.00254100186390033	0.7431534304204236	160.57536267945676
YBR156C	490	38	7.449370565719442e-100	1.190036947873681e-97	0.06784894306305946	14.59398577873992
YBR157C	46	4	3.2950302251722637e-10	1.3410982890987748e-09	0.07607776224462043	20.454957180922904
YBR158W	46	8	3.0621011129852686e-08	1.0201236009434914e-07	0.15215552448924086	32.72793150204817
YBR159W	40	10	4.57598768804861e-06	1.1875679239155033e-05	0.21872356645328375	51.75104165937373
YBR160W	167	186	0.8495940183209969	0.9363770025611446	0.9744331343787014	210.72280439264435
YBR161W	94	163	0.0014759000315701302	0.0027513455693872996	1.5171038864632023	326.32184889056174
YBR162C	97	50	3.958420378305133e-06	1.032420661933461e-05	0.4509764256768738	98.94294749224592
YBR162W-A	85	35	1.8296104825719344e-07	5.561358290312472e-07	0.36025058004070265	78.77536999476366
YBR163W	159	189	0.7561655017487747	0.8455585845921065	1.0399686555891983	222.2942471979203
YBR164C	178	213	0.6884462379867524	0.7787675677934329	1.0469240371808863	226.2456162140904
YBR165W	292	356	0.4364536335643793	0.5206481739532763	1.0666519131146441	229.43176629305205
YBR166C	144	371	2.5646621656081413e-17	1.9509751474090503e-16	2.2540678653935635	486.1461489308991
YBR167C	270	1905	5.695564743421242e-225	1.926776049377386e-222	6.172865097681564	1327.753998527888
YBR168W	51	63	0.7500909773023474	0.8397456123157095	1.080751740122108	232.4645722272724
YBR169C	108	25	2.8386957328669246e-15	1.819993217359831e-14	0.20252182079007755	45.30394219901273
YBR170C	131	130	0.2799147363239217	0.3510226010900292	0.8682156836313554	186.74907472968812
YBR171W	239	663	9.222723004752937e-34	2.0015049056729864e-32	2.427007942402128	519.8627368494864
YBR172C	35	0	7.479186340079282e-10	2.916122077409895e-09	0.0	0.0
YBR173C	400	575	0.0004689438847759107	0.0009436306092884053	1.2576605071063816	270.9872727153702
YBR175W	257	626	1.8509207798297797e-25	2.52841933605726e-24	2.131065410112928	459.11429961353946
YBR176W	299	457	0.00010231747257698262	0.00022536491183080317	1.3372129748381363	287.6281671283288
YBR177C	21	25	1.0	1.0	1.0415407926346847	232.991702729506
YBR179C	37	2	4.247935240868434e-09	1.562012504490688e-08	0.04729158193584514	10.172194922966474
YBR180W	87	165	0.00014464320225456508	0.00031067537196133836	1.6592822282662905	359.06678860141943
YBR181C	70	0	1.092276744394669e-18	9.090714264853462e-18	0.0	0.0
YBR182C	68	51	0.027834256377511014	0.042607082360145286	0.6561706993598514	143.90663991575462
YBR182C-A	262	423	1.1995147538369679e-05	2.9568835616444073e-05	1.4125201314463975	303.82637928549786
YBR183W	66	121	0.00233939796901564	0.004248145790909045	1.6039728206574142	347.8582415197675
YBR184W	163	368	2.2518087165718937e-13	1.2310030350765172e-12	1.975221409933949	424.8607548004591
YBR185C	217	223	0.2852921396743082	0.35722079147984903	0.8990848906743276	193.38889471608147
YBR186W	132	173	0.2594498963057279	0.3270706605993514	1.1466417271641847	244.7827808778376
YBR187W	283	402	0.005623375076163685	0.009633610385170495	1.2427826673387996	267.98162275728265
YBR188C	269	440	3.852634880220075e-06	1.0061990552291395e-05	1.4310538176869123	307.8128872718133
YBR189W	315	426	0.025740574443913825	0.04000920098025632	1.1831903404330018	255.09604379351555
YBR191W	109	1	8.595753383638199e-28	1.332457620196854e-26	0.00802655289736821	1.726473450012771
YBR192W	248	475	3.419507062134324e-11	1.5256466341609382e-10	1.6757047429888676	361.1949535898887
YBR193C	371	548	0.00014911231975315138	0.0003199794592911842	1.292296651389752	278.4741178698881
YBR194W	399	576	0.0003678831251839462	0.0007505128956838861	1.2630052559106912	272.1380819486336
YBR195C	200	4	1.5734737920501497e-48	7.668684557695264e-47	0.017497885316262698	4.704640152298692
YBR196C	97	97	0.39002339945471065	0.4726136894783061	0.8748942658131351	190.1256637607016
YBR196C-A	727	700	0.0012922747248218759	0.0024295102786696986	0.8424016314569388	181.1965945354498
YBR196C-B	259	173	4.030418936387169e-08	1.322244113129641e-07	0.5843888339215149	125.69926582532835
YBR197C	315	453	0.0019214321360848925	0.0035337883641267083	1.258181277502699	271.22623859411215
YBR198C	111	71	0.0001448273991165071	0.00031090047492311773	0.5596170529075009	122.06633903348455
YBR199W	90	56	0.0003919518537425193	0.0007984821505041546	0.5443786542837284	119.18421714070188
YBR200W	85	128	0.05634715277441107	0.08174885862907115	1.3174878355774269	280.090204444505
YBR200W-A	274	465	2.12314758633428e-07	6.416301507623986e-07	1.4847658160697366	320.05289209841123
YBR201C-A	289	593	1.697112603003388e-16	1.1960900220431966e-15	1.7951982686061907	386.78979241652064
YBR201W	319	378	0.6625855867235844	0.7523257076500165	1.036708565759765	222.99109432794123
YBR202W	13	0	0.0003478581072146451	0.0007126939702855091	0.0	0.0
YBR203W	88	60	0.0023809046410928993	0.004320789709979572	0.5965188175998648	128.30836777039275
YBR204C	190	429	2.2768603618956127e-15	1.4679623252535503e-14	1.9754191580728153	424.90328948614393
YBR205W	141	173	0.569792156394954	0.6581391226003978	1.0734518296856195	230.8943961248686
YBR207W	178	92	3.3004854924348477e-10	1.342368604454937e-09	0.4521925418809462	98.32169302344388
YBR208C	0	0	1.0	1.0		0.0
YBR210W	38	1	5.820600062088868e-10	2.306979390563272e-09	0.023023533310871976	4.952252791018692
YBR211C	115	147	0.40255873546765564	0.4870850594728567	1.1183431049959205	240.55029650548235
YBR212W	1	0	0.9466805056269739	1.0	0.0	0.0
YBR213W	429	536	0.17931346934941556	0.2350653663616341	1.0931079871231713	235.56100340542423
YBR214W	181	55	4.188438113013363e-20	3.8602095493493346e-19	0.2658518487277482	58.22317094073907
YBR215W	475	145	2.800122411699313e-50	1.5050003728675467e-48	0.26707298640611493	57.446132386977375
YBR216C	42	35	0.2033169004172268	0.26175856151767884	0.7290785548442792	161.30194804615198
YBR217W	254	447	3.827152397361682e-08	1.2598714045350333e-07	1.5396761292065804	331.9179193770088
YBR218C	14	9	0.24741319995621672	0.31292573409901087	0.5624320280227296	120.97646107976242
YBR221C	33	0	2.414054459807748e-09	9.068077856534526e-09	0.0	0.0
YBR221W-A	627	951	3.891708666336005e-08	1.2781962615704378e-07	1.3269927380993485	285.7299791265021
YBR222C	2	0	0.42182241381123564	0.504345260255388	0.0	0.0
YBR223C	154	173	0.9196582126064621	1.0	0.9828357661407296	211.4033107435852
YBR225W	188	53	3.325773924966553e-22	3.601982267887504e-21	0.24664572387285189	53.05232512095419
YBR227C	3	0	0.20297776195001535	0.2614389941712292	0.0	0.0
YBR228W	252	323	0.1860482573846039	0.24345017706913696	1.1213922534033438	241.2061537967149
YBR229C	53	49	0.33047602917188457	0.4062778203863848	0.8088645099027097	173.98291883416474
YBR230C	0	0	1.0	1.0		0.0
YBR230W-A	997	13	8.713778728247353e-241	3.340862764410035e-238	0.011407849002578492	2.453774201794356
YBR231C	138	19	8.949254864565003e-25	1.1644154915410256e-23	0.1204564568873157	27.27327623592486
YBR233W	77	0	1.9068202924878988e-20	1.7997772695459486e-19	0.0	0.0
YBR233W-A	829	606	4.06387523584294e-17	3.011771453779993e-16	0.6395487636703978	137.5639050315803
YBR234C	278	595	2.218839443524306e-18	1.802336954761057e-17	1.8725254969741558	402.7713511051512
YBR235W	98	54	1.5583075266711337e-05	3.778173096916396e-05	0.482084595448054	102.64669424533024
YBR236C	49	9	1.6826696014207255e-08	5.812031758420777e-08	0.16069486514935133	34.564703163279226
YBR237W	316	54	3.9822586981566974e-50	2.1205527567684415e-48	0.14950724795540915	32.15829977338921
YBR238C	2	1	0.9077852743484693	0.9889511484709314	0.4374471329065675	94.0928030459738
YBR239C	100	60	8.276571703097073e-05	0.00018321233204199872	0.524936559487881	114.7932197131966
YBR240C	4	0	0.10160862377194241	0.1398973414681448	0.0	0.0
YBR241C	22	8	0.006049450769117398	0.010311319316299394	0.3181433693865946	68.43112951426686
YBR242W	266	46	3.54688361374581e-42	1.1928729627281961e-40	0.15129750461430155	33.25084016441641
YBR243C	177	343	1.0166732755131054e-08	3.5892498511208525e-08	1.695416571603985	365.739256954648
YBR244W	316	310	0.06094025566009767	0.08796872748524641	0.8582823493736452	185.2079857257419
YBR245C	55	35	0.008247345508844203	0.01371616079275969	0.5567508964265405	119.75447659665996
YBR246W	0	0	1.0	1.0		0.0
YBR247C	56	14	4.4740137047425834e-08	1.4635979986333675e-07	0.21872356645328378	47.04640152251174
YBR248C	32	34	0.862488891557059	0.9482367999188801	0.929575157426456	199.94720648173012
YBR249C	23	1	3.7669290507605433e-06	9.847094986783583e-06	0.038038881122310214	8.181982872369161
YBR250W	72	55	0.029503649001025135	0.04506652998802006	0.668322008607256	144.3615608403338
YBR251W	121	45	2.139764752272005e-11	9.758752648942347e-11	0.32537390050901716	71.5416353654563
YBR252W	161	158	0.1912755628097172	0.2497787833148691	0.8585918881892879	185.8478966537573
YBR253W	806	447	6.670604265142156e-36	1.6607205683477289e-34	0.48520811019661464	104.59944355288984
YBR254C	515	551	0.29459781040603816	0.36695516734787215	0.936051923229199	201.3403280434449
YBR255C-A	276	319	0.9247755544149363	1.0	1.0112002565014133	218.18620991950317
YBR255W	125	126	0.3507819234101235	0.4296798384518893	0.8818934199396402	189.6791426422729
YBR256C	245	297	0.5230042212254604	0.6118383393546832	1.0605861099857188	227.1996951930229
YBR257W	466	829	1.606268617554502e-14	9.652717679786772e-14	1.5564106145044827	335.18037130342486
YBR258C	342	469	0.011388036643799934	0.01860056766216797	1.1997819025332175	258.0673954912263
YBR259W	52	73	0.29593022861576074	0.3678976966643407	1.2282169500838243	264.18363929841126
YBR260C	100	60	8.276571703097073e-05	0.00018321233204199872	0.524936559487881	114.7932197131966
YBR261C	212	146	2.4897415473572515e-06	6.669074820145111e-06	0.6025215226826308	128.9910727413392
YBR262C	179	210	0.8371912674357678	0.9262575950409966	1.0264122671550746	220.59534936173227
YBR263W	14	9	0.24741319995621672	0.31292573409901087	0.5624320280227296	134.41829006567684
YBR264C	112	56	3.0564872023296186e-07	8.968294847243692e-07	0.43744713290656756	94.92548271664845
YBR265W	182	213	0.8542259266504901	0.9407608778565625	1.0239147176824053	221.27318512242888
YBR267W	591	629	0.22347870185271712	0.28497250872615876	0.9311480426336074	200.28552660960776
YBR268W	190	145	0.000279277677375403	0.0005810875262611949	0.6676824660152872	143.6153309471512
YBR269C	295	293	0.09624728613935304	0.1344469620081174	0.8689627792652493	187.54768876857352
YBR270C	66	76	1.0	1.0	1.0074540030575494	219.549873720946
YBR271W	239	220	0.022895374910492684	0.035780244866913974	0.8053420020037226	173.28757892974932
YBR272C	141	15	1.6695085512563403e-27	2.5535488506051098e-26	0.09307385806522714	21.354395013950604
YBR273C	85	23	4.7655971972724005e-11	2.0953325291677044e-10	0.2367360954553189	50.32870861663802
YBR274W	129	169	0.26703591851309816	0.33597102764577286	1.1461793094761228	247.99653506994304
YBR275C	18	0	1.7107119839674477e-05	4.114723805853949e-05	0.0	0.0
YBR276C	225	10	5.646381582013994e-51	3.122340430592546e-49	0.03888418959169489	9.200185183374105
YBR278W	184	189	0.3269120517587557	0.4019822984102211	0.8986685665145788	193.2993453471914
YBR279W	156	48	2.5833380942152514e-17	1.9625861796343343e-16	0.26919823563481077	57.90326340664932
YBR280C	157	101	6.594008995730382e-06	1.6824376989549878e-05	0.5628300690899787	121.06207779248528
YBR281C	97	56	4.732545436093148e-05	0.00010800344763084006	0.5050935967580986	110.58329425340936
YBR282W	308	482	1.784187088858299e-05	4.2878645833782184e-05	1.3691527146815945	295.10924590124023
YBR283C	74	2	2.216528877012489e-18	1.802336954761057e-17	0.02364579096792257	5.086097461483237
YBR284W	89	56	0.0005226746621490334	0.001045167587628335	0.5504952683768041	120.523365661029
YBR285W	456	61	1.357593870611584e-79	1.5933719081402488e-77	0.11703629433026588	25.586639422007806
YBR286W	19	2	0.00014135986969184862	0.000304822126208407	0.0920941332434879	18.81856060919477
YBR287W	130	128	0.2556704332787137	0.322730610576357	0.8614343540313945	185.29044287792044
YBR288C	116	2	6.950877050307311e-29	1.116605975316127e-27	0.015084383893329913	3.244579414627506
YBR289W	25	0	2.673130280864857e-07	7.920232996009167e-07	0.0	0.0
YBR290W	60	325	4.267023009122217e-34	9.474768079328907e-33	4.739010606487815	1022.4751262414368
YBR291C	45	55	0.8155597022698153	0.9051107386633941	1.0693152137716095	234.18653200164547
YBR293W	18	19	0.9384178145999487	1.0	0.9234995028027537	198.64036200200832
YBR294W	0	0	1.0	1.0		0.0
YBR295W	29	19	0.07751354968014017	0.1102870915909169	0.5732065879465368	119.18421720120502
YBR296C	88	1	1.5515501884580193e-22	1.7259120181474024e-21	0.009941980293331081	2.138472796173213
YBR296C-A	234	280	0.6360688086143385	0.7250806181052647	1.0468820274687085	225.17935773511516
YBR297W	154	70	5.399719110832543e-11	2.3615045328059277e-10	0.3976792117332432	86.76089630946
YBR298C	109	121	0.876722099271648	0.9605694023454463	0.9712129005815535	210.62976089625263
YBR298C-A	342	1338	1.7470556854697423e-103	2.870662070610425e-101	3.4228319522163004	736.7851652868857
YBR299W	35	74	0.0031800303534535498	0.005681377621221301	1.8497764477192	397.8781385645166
YBR301W	117	123	0.5597399044051673	0.648054339577033	0.9197606384189368	197.83614994898076
YBR302C	169	145	0.012912280606953187	0.020935780725287796	0.7506489262893763	161.46102296441032
YCL001W	31	6	1.2933030081159887e-05	3.171763581950981e-05	0.16933437402834872	42.49352395164629
YCL001W-A	254	525	4.842267577483404e-15	3.046814096072982e-14	1.8083444470547083	389.7071999886717
YCL001W-B	495	762	2.5962553224554e-07	7.784705088342547e-07	1.3468069304032504	289.6917814546944
YCL002C	159	285	5.70526391039182e-06	1.464121943269226e-05	1.5682067028726006	335.20561087838905
YCL004W	142	273	4.801853984366412e-07	1.3835740508735822e-06	1.6820150321618723	361.7934539284586
YCL005W	207	157	0.0001179092629916321	0.0002564660255162164	0.6635671484669672	142.73014569910964
YCL005W-A	288	178	7.753170460677944e-11	3.3399612973302514e-10	0.5407332615095071	116.30915931730466
YCL008C	105	157	0.037936770817416664	0.05708382233672507	1.308175235549164	278.7277373779751
YCL009C	147	55	1.7315193220755693e-13	9.584184428543405e-13	0.32734139197090084	70.40958050898531
YCL010C	338	509	9.261627951143428e-05	0.00020431002051026411	1.317518287866526	283.948695534502
YCL011C	5	0	0.05208960157144075	0.07595519742326465	0.0	0.0
YCL012C	209	79	2.0560013626945167e-18	1.6795545222807055e-17	0.33070166028343384	71.13235829078245
YCL014W	21	3	0.00014150832604070893	0.0003049135942525729	0.12498489511616215	26.8836580088394
YCL016C	134	274	2.9084840524307618e-08	9.719170125234927e-08	1.788962901737306	386.2018034736192
YCL017C	0	0	1.0	1.0		0.0
YCL018W	60	39	0.00736080006932982	0.0124177064237946	0.5686812727785377	125.45707071393156
YCL021W-A	0	0	1.0	1.0		0.0
YCL024W	0	0	1.0	1.0		0.0
YCL025C	50	54	0.8488200908784906	0.9359150380484837	0.9448858070781858	203.2404545578052
YCL026C-A	143	406	5.326901699554823e-22	5.673150310025887e-21	2.4839655379030265	534.2892032052499
YCL026C-B	107	486	4.0704770794059575e-44	1.5924703186165754e-42	3.9738188148148	854.7495753715672
YCL027W	158	397	1.2174709473783266e-17	9.423520078563602e-17	2.1983102754924975	472.8461114110052
YCL028W	47	8	1.7871449632339853e-08	6.143377575348864e-08	0.1489181729043634	32.03159253630597
YCL029C	9	0	0.004062598816789608	0.007092897934231036	0.0	0.0
YCL030C	124	102	0.016147104120065852	0.02563832020830997	0.7196710896204821	155.0649393873767
YCL031C	217	279	0.20914516872637673	0.26848077351459654	1.1248640560454592	241.95292209171728
YCL032W	250	447	1.3754581148392816e-08	4.797004013608677e-08	1.5643109472738856	336.4758636738382
YCL033C	1006	768	2.6404411967490218e-17	2.0006821241770257e-16	0.6679113281754351	143.6645581054904
YCL034W	0	1	1.0	1.0		0.0
YCL035C	135	497	4.9789335343531744e-37	1.319532108574429e-35	3.220907037845394	694.195791236574
YCL036W	137	0	1.8287011546150903e-35	4.400359974975474e-34	0.0	0.0
YCL037C	3	0	0.20297776195001535	0.2614389941712292	0.0	0.0
YCL038C	211	191	0.02196756607279145	0.03441445722817315	0.7919658993853498	170.34810787499669
YCL039W	134	191	0.056410131279314595	0.08181958763867295	1.2470507818679761	268.2347072183245
YCL043C	8	0	0.007595006756795812	0.012682602746321927	0.0	0.0
YCL044C	124	124	0.3223668505371322	0.397242716400053	0.8748942658131351	189.70323182762596
YCL045C	66	26	2.3968281663106396e-06	6.426181251493001e-06	0.3446553168354775	76.98502065738799
YCL047C	249	453	3.4543741834766334e-09	1.280857893563773e-08	1.5916751100937758	343.11753073749486
YCL048W	35	254	1.049643474908841e-31	1.9922441003962854e-30	6.349232671901037	1371.0665584971412
YCL048W-A	283	386	0.026207190993895926	0.04066852547379802	1.1933186805790466	257.3421538688906
YCL049C	109	158	0.06409401846036757	0.09224341845985333	1.2681953577841774	274.5092785016292
YCL050C	81	6	9.875127106629393e-18	7.695373440409978e-17	0.06480698265282482	13.939674523596922
YCL051W	1	0	0.9466805056269739	1.0	0.0	0.0
YCL052C	100	324	2.5828937366080356e-21	2.6244208267195784e-20	2.8346574212345574	611.6032197265436
YCL054W	29	1	1.115275271811349e-07	3.4801671666777363e-07	0.030168767786659827	6.489158830005915
YCL055W	32	24	0.1504383141884886	0.20041017949918877	0.6561706993598513	147.02000475933409
YCL056C	290	719	5.032707555171883e-30	8.744139320179304e-29	2.1691344038608418	467.2194357404847
YCL057C-A	214	360	8.030767808110293e-06	2.0292155388595035e-05	1.4717847462277038	317.45328876996894
YCL057W	124	158	0.3972419831575065	0.4807530818894823	1.1147846290199626	239.37209093713847
YCL058W-A	319	814	1.1911761741047945e-35	2.902734820879946e-34	2.232488816212827	479.2852153663388
YCL059C	154	31	4.166850964679761e-23	4.79271197957466e-22	0.17611507948186486	39.10350255910123
YCL061C	0	0	1.0	1.0		0.0
YCL063W	234	460	1.0473970208436302e-11	4.9495318544549847e-11	1.7198776165557357	370.7417282291046
YCL064C	0	0	1.0	1.0		0.0
YCL066W	103	24	1.4617919555152113e-14	8.83063606740334e-14	0.20385885805354603	45.67611797008914
YCL067C	14	0	0.0001896627452187594	0.00040071654950517467	0.0	0.0
YCL068C	207	389	6.664596664483083e-09	2.3940097075229366e-08	1.644124972953186	353.64348197521747
YCL069W	91	93	0.49300614058505265	0.5801674472078244	0.8941227112156215	192.27659754421137
YCL073C	154	82	1.5149527834001052e-08	5.261167546699278e-08	0.46585279088751347	101.424709766776
YCR002C	69	16	3.6211408305690596e-10	1.4665620363804691e-09	0.20287403265232115	46.36456959269125
YCR003W	169	13	2.0866256514407403e-35	5.000076717264874e-34	0.0672995589087027	14.475815854636489
YCR004C	114	28	1.9218743765728922e-15	1.2503053777908035e-14	0.21488631090147178	46.221026060022886
YCR005C	2	0	0.42182241381123564	0.504345260255388	0.0	0.0
YCR007C	24	0	4.828435263612032e-07	1.3835740508735822e-06	0.0	0.0
YCR008W	41	0	2.243720637829192e-11	1.020857388303456e-10	0.0	0.0
YCR009C	90	109	0.737278601125154	0.8273344848918558	1.0595941663736859	230.0046295500484
YCR010C	204	21	1.402698281749571e-39	4.033458909170892e-38	0.09006264501017568	20.294526140329964
YCR011C	28	4	8.45594707476204e-06	2.1273032207767494e-05	0.12498489511616213	26.883658013135378
YCR012W	15	2	0.0014095726662799934	0.002635387647521535	0.11665256877508466	25.091414139979616
YCR014C	154	246	0.001268135839747915	0.0023849081799837343	1.3975583726625405	300.60817597824416
YCR015C	63	24	2.513310912621186e-06	6.722814445806717e-06	0.333293053643099	74.67682781028716
YCR016W	0	0	1.0	1.0		0.0
YCR017C	29	8	0.0002137702086354296	0.0004495952806068472	0.2413501422932786	50.18282831046238
YCR018C	0	0	1.0	1.0		0.0
YCR019W	0	0	1.0	1.0		0.0
YCR020C	251	526	1.3530362571531766e-15	8.882775701926848e-15	1.8334437602299165	395.1147983712968
YCR020C-A	335	818	5.715912459243927e-33	1.1740075911825653e-31	2.136308983388491	460.071675568273
YCR020W-B	266	480	2.0871003190979733e-09	7.89146215327577e-09	1.5787565698883639	339.5830485316
YCR021C	4	1	0.2955767865389286	0.36753775121846016	0.21872356645328375	47.04640151509305
YCR023C	76	113	0.08815994940142194	0.12451077333191984	1.3008296320642667	282.27840894690064
YCR024C	131	276	6.4208148399313365e-09	2.3122170409796563e-08	1.8432886821711854	397.91918219913146
YCR024C-A	217	51	4.201488759533102e-29	6.864420981839452e-28	0.20562031132013772	45.09516826976205
YCR024C-B	21	19	0.5609471204401618	0.648965377117556	0.7915710024023603	170.26316740308502
YCR026C	66	9	1.6636706804395004e-12	8.459566828653904e-12	0.11930376351997296	28.512970617092574
YCR027C	17	0	3.113540207295399e-05	7.281809569807173e-05	0.0	0.0
YCR028C	0	0	1.0	1.0		0.0
YCR028C-A	136	1	1.5350901457931358e-34	3.5455033849222186e-33	0.0064330460721554045	1.3837176915794125
YCR030C	75	3	5.241419327117193e-18	4.163453390918643e-17	0.0349957706325254	7.527424241993881
YCR031C	0	0	1.0	1.0		0.0
YCR032W	2	0	0.42182241381123564	0.504345260255388	0.0	0.0
YCR033W	21	0	2.8603040555573514e-06	7.566517306122506e-06	0.0	0.0
YCR034W	77	44	0.000260837716489331	0.0005437034097608346	0.4999395804646486	106.1559829547725
YCR035C	144	173	0.6998662461724581	0.7899766009298933	1.0510882499005025	226.0840961585188
YCR036W	552	295	5.014710980667997e-27	7.471399702026335e-26	0.4675612471283964	100.57020614704788
YCR037C	141	189	0.16809775849179606	0.22198167832062438	1.1727306116218619	252.2487911285658
YCR040W	12	0	0.0006396995452118517	0.0012611971493018028	0.0	0.0
YCR042C	12	15	0.9694779247229477	1.0	1.0936178322664187	250.9141414318348
YCR043C	353	249	4.933048547664064e-09	1.7955672276972174e-08	0.6171350486897185	133.27592497022457
YCR044C	68	36	0.0001924488930028705	0.00040630454613050965	0.4631793171951892	102.39510916837224
YCR045C	135	357	1.8351065136625095e-17	1.4109221336996114e-16	2.313609280705846	497.6463805202537
YCR046C	287	307	0.4433789670762289	0.5274870582654929	0.9358625073332143	201.2995856212937
YCR047C	300	164	1.136101691714045e-14	7.002916215484965e-14	0.47827553197784717	103.50208333611396
YCR048W	85	99	0.9574383579640828	1.0	1.018994497829416	218.82047221701612
YCR050C	84	99	0.894549343140584	0.9774944465896824	1.031125384708338	221.394830740112
YCR051W	35	0	7.479186340079282e-10	2.916122077409895e-09	0.0	0.0
YCR052W	152	152	0.26757865418041804	0.3365802362623762	0.8748942658131351	186.9556348484185
YCR053W	134	114	0.023663212844360012	0.036909991068053816	0.7443130321096821	161.50257235188712
YCR054C	176	371	1.4727576102681232e-11	6.797615583187783e-11	1.8442373444129156	397.7559400849318
YCR057C	70	49	0.010254469535160057	0.016825521910614975	0.6124259860691945	132.52507475648522
YCR059C	197	293	0.004781906580213975	0.008265928687349133	1.3012386796103987	280.8455237538529
YCR060W	183	146	0.0013621061613643334	0.002555782229692098	0.6980030754574739	150.13715021277568
YCR061W	1	0	0.9466805056269739	1.0	0.0	0.0
YCR063W	304	18	1.0551203458892163e-65	7.880515726245302e-64	0.05180294994946195	11.142568782186329
YCR065W	152	8	4.121986663286976e-34	9.188195852931551e-33	0.04604706662174395	9.839770257169226
YCR066W	0	0	1.0	1.0		0.0
YCR067C	27	46	0.12353648301114217	0.16783801412640648	1.4905606010149708	327.58235128310946
YCR068W	114	214	1.973353767246175e-05	4.7207809964362525e-05	1.6423453761755342	354.9114500267505
YCR069W	2	0	0.42182241381123564	0.504345260255388	0.0	0.0
YCR071C	191	224	0.8321128380871002	0.9215896786584943	1.0260540080740432	220.69934952667307
YCR072C	61	78	0.5675208676253043	0.6559108741384898	1.1187172579249922	240.63077499906072
YCR073C	3	1	0.5255135507612241	0.6136504427264567	0.29163142193771163	62.72853536398256
YCR073W-A	537	247	2.4205977886879705e-34	5.5023153686737224e-33	0.40241877775762447	86.90880875677894
YCR075C	94	76	0.029343819599553567	0.04485813570362375	0.7073613212957262	154.15203900022715
YCR075W-A	609	1236	7.812656068862646e-32	1.4976861684009692e-30	1.775647475443407	382.2423557517546
YCR076C	179	131	0.00011655059419356435	0.00025389487394211687	0.6402857476062609	138.0027777814853
YCR077C	0	0	1.0	1.0		0.0
YCR079W	229	87	6.279747670280714e-20	5.705344210392478e-19	0.33238341102944435	72.31586607894978
YCR081W	8	6	0.6043973365118623	0.6930011404478787	0.6561706993598513	141.1392045689607
YCR082W	117	501	3.2985743837888223e-43	1.231824758517501e-41	3.74634211258445	805.8204155976272
YCR083W	147	110	0.000890442611823461	0.0017201664294916777	0.6546827839418017	142.0993352070761
YCR084C	41	24	0.01146436832649455	0.01869869037029783	0.5121332287686644	110.15742795429816
YCR086W	172	575	3.617879433775871e-38	1.0100206127983026e-36	2.9247918769915855	626.5601682453071
YCR087C-A	276	589	4.407580752998233e-18	3.520555126457339e-17	1.8670750817533932	401.59899267269896
YCR088W	0	0	1.0	1.0		0.0
YCR089W	5	4	0.8409892793059921	0.9290298396636114	0.6999154126505079	188.18560606668728
YCR090C	5	0	0.05208960157144075	0.07595519742326465	0.0	0.0
YCR091W	6	2	0.2105019606243695	0.26980093058853327	0.29163142193771163	62.72853535696579
YCR092C	0	0	1.0	1.0		0.0
YCR093W	3	0	0.20297776195001535	0.2614389941712292	0.0	0.0
YCR094W	138	629	8.110950772403945e-57	5.125942625504955e-55	3.987742704322188	851.5737139826527
YCR095C	131	243	8.205263845926361e-06	2.07239667887231e-05	1.6228954701724565	347.858241590515
YCR095W-A	42	25	0.012191982120170176	0.01982360451600189	0.5207703963173423	116.495851364753
YCR096C	3	0	0.20297776195001535	0.2614389941712292	0.0	0.0
YCR097W	87	8	4.222940200037559e-18	3.3919174707284926e-17	0.08045004743109287	17.304423554664382
YCR098C	3	0	0.20297776195001535	0.2614389941712292	0.0	0.0
YCR101C	117	291	4.685968040026558e-13	2.5092180817684112e-12	2.176019071381387	469.65980303547633
YCR102C	0	0	1.0	1.0		0.0
YCR104W	178	204	1.0	1.0	1.0026878102577503	215.51982820990645
YCR105W	70	70	0.4798050320698485	0.5660223055248613	0.874894265813135	190.87397179762624
YCR106W	54	46	0.170571438806432	0.2247849318410647	0.7452803005074854	163.79117564155473
YCR107W	64	41	0.004551775135866821	0.00789422762556396	0.5604791390365397	123.496803975854
YCR108C	48	73	0.14674692924226287	0.19608308319522624	1.3305683625908096	286.19894257020064
YDL001W	150	39	3.920882173125885e-19	3.3806586773083906e-18	0.22747250911141512	48.928257574887866
YDL002C	119	179	0.02313537867950784	0.03613567701951374	1.3160174250466485	280.71019578032684
YDL003W	62	40	0.005789599365257807	0.009894795230192467	0.5644479134278291	124.44532013944335
YDL004W	94	9	2.8518136882169572e-19	2.4849667455963214e-18	0.08376647225870443	20.0197453275012
YDL005C	250	191	3.0047247672994756e-05	7.070446864459609e-05	0.6684192190812351	144.5265454337711
YDL006W	185	482	1.640940343974669e-22	1.8218239224321084e-21	2.279454249307736	491.3170146854704
YDL007C-A	59	3	5.1779269360396646e-14	2.980806587503915e-13	0.04448614910914246	9.5687596312497
YDL007W	38	6	2.9354058917967727e-07	8.652752067515757e-07	0.13814119986523185	29.71351674611216
YDL008W	85	6	1.01795017407592e-18	8.53386508908253e-18	0.06175724229269188	15.31743305519113
YDL010W	70	66	0.29937641618982846	0.37129906610043206	0.8249003077666702	177.58360016554528
YDL012C	169	151	0.031634166362755865	0.048090957111342585	0.781710261170316	168.14216874873767
YDL013W	69	2	3.9636552576569224e-17	2.9527177962156685e-16	0.025359254081540144	5.454655247184973
YDL014W	40	0	4.021929320223046e-11	1.7847311358489767e-10	0.0	0.0
YDL015C	78	189	1.5612545018843346e-08	5.4154249941717784e-08	2.119936105624135	450.2161969139205
YDL017W	107	167	0.013681280154763527	0.022138728804176996	1.3654891812223697	293.7102450209072
YDL018C	88	51	0.00011862918464315762	0.00025783690131625075	0.5070409949598852	111.2005853944356
YDL019C	33	25	0.1525625398082712	0.20312914399319829	0.662798686222072	148.26744720011945
YDL020C	0	0	1.0	1.0		0.0
YDL021W	25	4	4.4576583063369404e-05	0.00010205411194165504	0.13998308253010158	36.18953963306685
YDL022W	3	0	0.20297776195001535	0.2614389941712292	0.0	0.0
YDL024C	4	3	0.8595576020011262	0.945365417691428	0.6561706993598513	141.13920454527917
YDL025C	18	0	1.7107119839674477e-05	4.114723805853949e-05	0.0	0.0
YDL027C	45	9	1.4013608659414485e-07	4.3189851768645606e-07	0.174978853162627	41.8190235728698
YDL028C	15	0	0.00010364853737899793	0.00022690625750537385	0.0	0.0
YDL029W	205	198	0.10052722451989218	0.13984810551860183	0.8450198274682963	181.79094956755037
YDL030W	128	191	0.022318690994512152	0.03491697277188232	1.3055062872680376	282.27840905862274
YDL031W	11	2	0.013705438680159991	0.02217158308005629	0.1590716846932973	34.21556473355233
YDL033C	23	60	0.0008047131833764132	0.0015634815937830245	2.2823328673386127	499.1009552019474
YDL035C	112	43	2.8444105453042714e-10	1.1676092109953508e-09	0.33589690562468577	71.61045188294113
YDL036C	125	80	5.3963436732385714e-05	0.00012247187239461336	0.5599323301204064	120.97646101736235
YDL037C	254	264	0.2993332578879627	0.37129906610043206	0.9093389219475105	196.33537641224896
YDL040C	70	21	1.3379852307804178e-08	4.6776614359988955e-08	0.26246827974394055	58.31103288470858
YDL042C	189	23	6.076710999949474e-35	1.4381549366547089e-33	0.1064686143582122	22.900893863254677
YDL043C	117	343	1.0734599849612674e-19	9.601039461138799e-19	2.564860967298336	553.297850205549
YDL044C	71	74	0.6366469933833694	0.7253084110435335	0.911861629157352	193.4129840790204
YDL045C	151	363	5.592381238112585e-15	3.495846141346247e-14	2.1032226390077353	450.6550040564384
YDL045W-A	228	268	0.790460397500084	0.8811172538930975	1.028384487885615	221.20062470676535
YDL046W	46	20	0.0002861272895988417	0.0005940344162349247	0.38038881122310214	85.91082015359044
YDL047W	7	2	0.1243070195325263	0.16862385074298142	0.24996979023232427	53.76731600049489
YDL048C	84	35	2.7514244674002547e-07	8.14381992383884e-07	0.3645392774221396	80.65097399730014
YDL049C	204	258	0.3011291629033197	0.37315100535595597	1.1064839244107296	238.9219213857817
YDL051W	127	2	1.2438593641561971e-31	2.3301091867303874e-30	0.013777862453750159	2.963552851763389
YDL052C	55	46	0.14157429807973285	0.19001021896302067	0.7317297495891675	160.81315427642903
YDL053C	217	113	5.263542224383436e-12	2.5674835735732946e-11	0.45559010155246205	97.99526953773363
YDL054C	18	2	0.000251529607948878	0.0005250623503862059	0.09721047397923722	20.90951178799418
YDL055C	24	0	4.828435263612032e-07	1.3835740508735822e-06	0.0	0.0
YDL056W	53	11	1.4148567546211981e-08	4.926364976075404e-08	0.18158182875366954	42.60806174305847
YDL057W	115	217	1.4415073342875793e-05	3.5202159997825345e-05	1.6508874407082637	355.09805666836456
YDL058W	11	0	0.001180033215306702	0.002231624801456377	0.0	0.0
YDL059C	37	33	0.3581397364612282	0.43793318792516084	0.7803111019414448	167.84121624457632
YDL060W	36	3	2.803878707775023e-08	9.385975813977974e-08	0.07290785548442792	15.682133838071984
YDL061C	101	9	5.579520033024512e-21	5.522860535270907e-20	0.07796087517146749	18.632238225068317
YDL063C	43	49	1.0	1.0	0.9969725354614795	218.8204721828621
YDL064W	331	236	2.8571116059404537e-08	9.558608985319109e-08	0.623791681969486	134.74316807552248
YDL065C	141	139	0.2383754121901281	0.3024927174548603	0.8624844180711048	185.5163067035618
YDL066W	129	68	1.7568877849992673e-07	5.348788592657907e-07	0.461184574227079	99.19861405039154
YDL067C	154	114	0.0004962812122454638	0.0009958524953327503	0.6476490019655675	140.5282123071016
YDL069C	150	84	1.2770539974018208e-07	3.9634849104467734e-07	0.48994078885535564	105.38393939948016
YDL070W	55	11	4.969405462971358e-09	1.8065139581256813e-08	0.174978853162627	41.05867767976905
YDL072C	9	11	1.0	1.0	1.0693152137716095	225.8227272525082
YDL073W	1	2	1.0	1.0	1.74978853162627	376.3712121838952
YDL074C	27	9	0.0011912874817685876	0.0022506880117119407	0.2916314219377117	62.72853536689521
YDL075W	11	0	0.001180033215306702	0.002231624801456377	0.0	0.0
YDL076C	188	136	5.2572958941935614e-05	0.00011945756099370672	0.6329022348435446	137.13525546723716
YDL077C	36	48	0.5552113875718399	0.6431058791391039	1.1665256877508468	250.91414142521535
YDL078C	85	63	0.010966757923444257	0.017953266387056056	0.6484510440732649	137.8568975034445
YDL079C	71	164	6.036547698188176e-07	1.7186230600138714e-06	2.020882529483861	431.2586806475418
YDL080C	40	30	0.1014901105840728	0.1398973414681448	0.6561706993598513	145.84384468955983
YDL081C	55	2	1.2821663940202337e-13	7.145095864351128e-13	0.031814336938659454	6.843112948380571
YDL082W	174	6	8.658707598182663e-41	2.6347210263041535e-39	0.030168767786659827	6.489158830506513
YDL083C	107	2	1.2324236677765277e-26	1.8034779932271782e-25	0.016353163846974487	3.517487964225153
YDL084W	16	0	5.675726270633952e-05	0.00012795414262021113	0.0	0.0
YDL085C-A	334	639	1.5406497111764113e-14	9.287501560771007e-14	1.6738246582472855	360.03174338511167
YDL085W	103	9	1.80977433717548e-21	1.8519594685224532e-20	0.07644707177007977	18.270447188035654
YDL086W	191	434	9.63092059125462e-16	6.410581518553856e-15	1.9879796406434587	425.3778804757815
YDL087C	198	357	2.643881135463497e-07	7.915127751197591e-07	1.5774608732085313	339.30435031638075
YDL088C	29	0	2.5287842754309727e-08	8.514659466044219e-08	0.0	0.0
YDL089W	135	181	0.17751717508285886	0.2329761008447105	1.1730063860161293	253.7020763037622
YDL090C	122	132	0.7083180494172179	0.798576181571931	0.9466069105519166	205.15316069861407
YDL091C	204	140	3.396837725557933e-06	8.920188931362408e-06	0.6004176334011712	129.14698456158555
YDL092W	65	58	0.19915789247355545	0.259306551871274	0.7806748833409511	167.91946388031928
YDL093W	34	49	0.35191000271003914	0.4308780978465904	1.2608770301424594	276.74353831588246
YDL095W	29	35	0.9271817950200661	1.0	1.055906872533094	219.5498737739389
YDL097C	151	58	2.052436806369119e-13	1.131693583262589e-12	0.3360521021004095	72.28321291892644
YDL098C	149	407	8.892203992254943e-21	8.638355601259828e-20	2.3898118535969526	514.0371924235343
YDL099W	220	99	2.2084738270197098e-15	1.428676375611963e-14	0.3937024196159108	85.5389118599762
YDL100C	104	245	3.79622382702897e-10	1.531001628979215e-09	2.0610489915790198	439.09974763181424
YDL101C	165	632	1.1709761881256187e-48	5.755798340094387e-47	3.351110157538796	717.5993292780219
YDL102W	67	44	0.005149961211374288	0.008864838948402733	0.5745574282951932	123.58457712075636
YDL103C	145	180	0.4935654551444444	0.5807068192585311	1.086075640319754	232.00965139651103
YDL104C	207	417	1.8641585542662658e-11	8.556086069900474e-11	1.7624681586670403	379.0985398064611
YDL105W	227	328	0.0073782474136025004	0.01244348999285278	1.264164401703561	271.9157656291834
YDL106C	77	45	0.0003827565230081098	0.0007800257844860523	0.511301843657027	108.56861892722608
YDL107W	187	406	2.055037103717467e-13	1.1320419907547081e-12	1.8995030583964323	408.57409664768034
YDL108W	272	482	6.893249941298383e-09	2.4715137414218825e-08	1.5503641033894526	334.16782251323895
YDL109C	118	336	1.5845218617605858e-18	1.3055279694821101e-17	2.491224350111978	531.3475937746482
YDL110C	3	0	0.20297776195001535	0.2614389941712292	0.0	0.0
YDL111C	117	26	7.235341478376282e-17	5.253844550775504e-16	0.19442094795847448	43.05941834551934
YDL112W	63	15	3.134746310445166e-09	1.170644547491568e-08	0.2083081585269369	47.7931697939942
YDL113C	178	148	0.004839246272399203	0.00835750910287322	0.7274401760693483	156.6461190317034
YDL114W	64	80	0.6524910591871405	0.7420360058108058	1.0936178322664187	238.1724075902689
YDL115C	64	91	0.2074871705281148	0.26647135277069856	1.2439902842030515	270.51680862941265
YDL116W	76	106	0.21046086895456648	0.26980093058853327	1.2202472654762146	262.46939789285165
YDL117W	45	4	5.817912394106585e-10	2.306979390563272e-09	0.07776837918338977	16.72760942914792
YDL118W	298	486	1.4192560206046623e-06	3.905330801194934e-06	1.4268409838428981	307.53822197119
YDL119C	300	487	1.8404556820730705e-06	4.990316184630943e-06	1.420245024836656	306.1152525685243
YDL120W	285	387	0.029874534172980045	0.04558462351520516	1.188014318840994	256.19654438058404
YDL121C	218	309	0.016646518549359866	0.026402131323047046	1.2401024226433885	267.60338473871604
YDL122W	6	0	0.027131731211565455	0.04168703879180148	0.0	0.0
YDL123W	7	0	0.014293746056805338	0.022878745775866266	0.0	0.0
YDL124W	242	408	1.7324557300390718e-06	4.710805155297731e-06	1.475028348974211	318.04922677565713
YDL125C	214	9	7.342958691347041e-49	3.6721178638205944e-47	0.0367946186556926	7.914347920857737
YDL126C	7	0	0.014293746056805338	0.022878745775866266	0.0	0.0
YDL127W	75	103	0.25591848184308164	0.32297283060776005	1.2015214583833722	260.95070700181424
YDL128W	61	45	0.03165092120979273	0.048091003402250455	0.645413802649034	141.91045704039715
YDL129W	50	13	3.8419432064714265e-07	1.12157438479275e-06	0.22747250911141512	48.9282575889045
YDL130W	64	3	2.9235499663905547e-15	1.8702264579212547e-14	0.041010668709990705	8.821200284634983
YDL130W-A	295	402	0.02388467510624195	0.03724532715184313	1.1922287961250178	257.0806754036984
YDL131W	0	0	1.0	1.0		0.0
YDL132W	0	0	1.0	1.0		0.0
YDL133C-A	15	0	0.00010364853737899793	0.00022690625750537385	0.0	0.0
YDL133W	89	84	0.23622321932024115	0.3000264430898204	0.8257429025652062	177.61338100321635
YDL134C	48	0	3.800856207596271e-13	2.048615187430755e-12	0.0	0.0
YDL135C	102	26	1.3528760383744038e-13	7.531839396603288e-13	0.22301226383472073	49.81383689118934
YDL136W	151	44	1.3166310230883662e-17	1.0177345448630638e-16	0.2549360774554831	54.83554083405719
YDL137W	1	0	0.9466805056269739	1.0	0.0	0.0
YDL138W	6	0	0.027131731211565455	0.04168703879180148	0.0	0.0
YDL139C	174	74	1.918647217803299e-13	1.0589385940102468e-12	0.37208146936880454	80.03295891124209
YDL140C	3	0	0.20297776195001535	0.2614389941712292	0.0	0.0
YDL141W	71	44	0.0016483206625152052	0.0030559291199629096	0.5421879957151823	115.002314859424
YDL142C	62	91	0.14941802880892024	0.19918940280020872	1.2841190030483112	279.24315729393294
YDL143W	144	61	2.1141299170808914e-11	9.649492978676355e-11	0.37061493204584195	80.46556950670748
YDL144C	67	70	0.6597368176301621	0.7493870112958844	0.9140686359241709	199.4205676153956
YDL145C	15	8	0.11534440591133849	0.15763918212835257	0.46661027510033865	100.3656565984711
YDL146W	11	6	0.21201159024460253	0.27161475952254605	0.47721505407989184	102.64669420065698
YDL147W	42	4	3.1958727885861005e-09	1.1919237618131429e-08	0.08332326341077477	22.4030483406995
YDL148C	104	4	1.2731079541380907e-24	1.61983270890446e-23	0.033649779454351346	9.047384904763522
YDL149W	41	24	0.01146436832649455	0.01869869037029783	0.5121332287686644	114.7473207783811
YDL150W	232	335	0.006907594434018914	0.011697754885171606	1.2633171510663803	271.73352599374834
YDL153C	0	0	1.0	1.0		0.0
YDL154W	0	0	1.0	1.0		0.0
YDL155W	16	4	0.005705098181384477	0.009756175926595934	0.21872356645328375	47.046401522986905
YDL156W	236	85	8.79690732086507e-22	9.198366182235456e-21	0.3151102228564258	67.77871406920814
YDL157C	151	315	9.066222013993393e-10	3.5158356576180712e-09	1.8251105545108446	393.81888414662393
YDL159W	161	749	1.6933679716912142e-68	1.4755392735145716e-66	4.070160280087194	876.6410221126416
YDL159W-A	296	508	2.6469407859942468e-08	8.88130481928408e-08	1.5015077264630832	323.6029509683111
YDL160C	45	4	5.817912394106585e-10	2.306979390563272e-09	0.07776837918338977	16.72760942914792
YDL160C-A	164	159	0.15411965923643087	0.20512431387843413	0.8482206601481005	183.59571319772505
YDL161W	97	13	5.968664993020549e-18	4.7140078245362164e-17	0.11725387067598719	24.96339673751264
YDL164C	70	13	1.2878915162426824e-11	6.002158922132631e-11	0.16248036365101082	34.948755408582976
YDL165W	178	460	3.0022708686371998e-21	3.0238283302158555e-20	2.2609627094047315	487.3795751977596
YDL166C	214	141	3.5699621396298467e-07	1.0437647313172978e-06	0.5764490256058507	123.9914507646084
YDL167C	96	171	0.0005681047740881276	0.001131683600893946	1.5584054109796466	337.1658774810946
YDL168W	131	171	0.2769721653867431	0.34763573180688767	1.1420375530843214	245.21154735248643
YDL169C	87	110	0.5271698953700533	0.6150850209521559	1.106188152177527	240.09887672541757
YDL170W	71	70	0.4271104867836282	0.5102435416478284	0.8625718113650627	182.95822817905835
YDL171C	0	0	1.0	1.0		0.0
YDL173W	158	208	0.19783456384181872	0.2577002438628085	1.1517595398046336	247.36346962398483
YDL174C	14	0	0.0001896627452187594	0.00040071654950517467	0.0	0.0
YDL175C	156	330	1.6400447949849188e-10	6.884596799969538e-10	1.850737869989324	399.29125384386646
YDL176W	94	58	0.00024263462052876548	0.0005077844623948072	0.5398283767783173	116.11452290565896
YDL177C	214	341	0.0001533447519872298	0.0003286938757653965	1.394107217954575	300.7452209115254
YDL178W	45	80	0.021434038353665308	0.03362442841569263	1.5553675836677956	338.7340908053111
YDL179W	0	0	1.0	1.0		0.0
YDL180W	157	147	0.09227114691564746	0.1297118958474428	0.8191685163982858	177.39789611372777
YDL181W	346	765	4.476128611665839e-25	5.986561778067498e-24	1.9343760501359775	416.61900069228784
YDL182W	1	0	0.9466805056269739	1.0	0.0	0.0
YDL183C	194	79	1.051113256109871e-15	6.9883842033385755e-15	0.35627137628473027	76.63228290685637
YDL184C	42	0	1.2520653642820237e-11	5.849413411848837e-11	0.0	0.0
YDL185W	0	0	1.0	1.0		0.0
YDL186W	172	265	0.0025847777080647855	0.004665742812015248	1.3479475607004696	289.34896658782776
YDL188C	25	0	2.673130280864857e-07	7.920232996009167e-07	0.0	0.0
YDL189W	17	19	1.0	1.0	0.9778230029676216	221.39483065270596
YDL190C	5	9	0.580023237966182	0.6688818210434154	1.574809678463643	376.37121213337457
YDL191W	70	1	5.0666160121810535e-18	4.030167176494224e-17	0.012498489511616214	2.688365800024745
YDL192W	0	0	1.0	1.0		0.0
YDL193W	97	49	2.5171008799303424e-06	6.729822017889075e-06	0.4419568971633363	96.01306435235276
YDL194W	6	0	0.027131731211565455	0.04168703879180148	0.0	0.0
YDL195W	0	0	1.0	1.0		0.0
YDL197C	111	157	0.09685366054425863	0.1352283082762883	1.2374630606546144	266.17243377101687
YDL198C	7	0	0.014293746056805338	0.022878745775866266	0.0	0.0
YDL199C	117	210	0.00010020586420190074	0.0002208830682350062	1.5703230412030627	339.37746044943754
YDL200C	196	408	3.341897225874256e-12	1.652558120894484e-11	1.8212084716926487	391.73330245591467
YDL201W	0	0	1.0	1.0		0.0
YDL202W	128	240	6.275837720335941e-06	1.605531260215836e-05	1.6404267483996282	352.8480114079888
YDL203C	211	207	0.1298830263323224	0.17563068056364592	0.8583085925275781	184.6181064300382
YDL204W	192	29	9.682510244055352e-33	1.9402131154551336e-31	0.1321454880655256	28.276593663474188
YDL205C	21	6	0.0023048850432142386	0.00419209167726916	0.2499697902323243	62.72853535395859
YDL206W	19	13	0.20616581258698707	0.2649518632821816	0.5986118660826715	128.75857259692236
YDL207W	56	16	2.2907246700320065e-07	6.900973063045609e-07	0.24996979023232427	57.12777326073937
YDL208W	322	21	2.2096072216092286e-68	1.896634497235026e-66	0.057058321683465335	12.857401655856146
YDL209C	229	360	0.00017949212453331938	0.00038217667833806727	1.3753796318459766	296.6594052049576
YDL210W	9	2	0.041859030761370146	0.06252760672951681	0.19442094795847445	37.63712121838954
YDL211C	0	0	1.0	1.0		0.0
YDL212W	9	0	0.004062598816789608	0.007092897934231036	0.0	0.0
YDL213C	271	63	2.8797457838767224e-36	7.263779825910101e-35	0.20338870386061814	43.74794532273979
YDL214C	9	9	0.9621132712670597	1.0	0.8748942658131351	209.0951178019778
YDL215C	49	6	6.742647686750748e-10	2.6541387300823785e-09	0.10712991009956756	26.88365801129424
YDL216C	131	215	0.0012444105664090547	0.0023434140610601203	1.4358951690826265	307.94008271408586
YDL217C	171	279	0.0002756033529791033	0.0005740655135758142	1.4274590652740624	305.2545587612293
YDL218W	204	178	0.009614624311083871	0.015852552870711967	0.7633881338957748	164.20116607025835
YDL219W	261	430	3.344269048850767e-06	8.790169698327588e-06	1.4413966831404141	310.7586061932141
YDL220C	29	61	0.008275241086497107	0.013754990427199036	1.8402948349862496	388.9169192374154
YDL222C	269	16	2.9443500205802863e-58	1.9025794346468792e-56	0.05203832064316044	11.892770642027712
YDL223C	18	1	7.175740540223711e-05	0.00016025027856788061	0.04860523698961861	10.45475589399709
YDL224C	7	0	0.014293746056805338	0.022878745775866266	0.0	0.0
YDL225W	71	6	2.8612435732959146e-15	1.8324066581319383e-14	0.07393472668843394	18.295822817905837
YDL226C	1	0	0.9466805056269739	1.0	0.0	0.0
YDL227C	0	0	1.0	1.0		0.0
YDL229W	31	0	7.805483574500716e-09	2.777805447831288e-08	0.0	0.0
YDL230W	105	474	7.570631539637347e-43	2.77316573149391e-41	3.9495226856707246	843.2845555859078
YDL231C	54	44	0.11565885379234893	0.15799384041800446	0.712876809181073	153.33641976492063
YDL232W	344	380	0.6734731747711686	0.7630307777992495	0.9664529680493933	207.87944858241812
YDL233W	171	224	0.19590923991773893	0.2553079625576516	1.1460603248078496	245.07892890995527
YDL234C	24	36	0.3653241608501141	0.4455002648534789	1.3123413987197026	290.11947603432384
YDL235C	131	735	5.204195693855604e-77	5.542468413956217e-75	4.908757903608048	1055.850537678299
YDL236W	375	189	5.594675044620359e-21	5.528346422957334e-20	0.44094670996982005	94.84554546686893
YDL237W	172	281	0.0002494515681474092	0.000521671261242091	1.429333073799366	306.7534156964676
YDL238C	1477	253	1.8145780431126152e-228	6.522273953712906e-226	0.14986340504449774	32.34042215717113
YDL239C	135	80	2.9837099507343545e-06	7.885715039831468e-06	0.5184558612225986	112.91136359615696
YDL240W	0	3	0.2976674550997923	0.36957805144190536		0.0
YDL241W	5	0	0.05208960157144075	0.07595519742326465	0.0	0.0
YDL243C	0	0	1.0	1.0		0.0
YDL244W	149	36	5.0475517517844885e-20	4.629740051756394e-19	0.21138384945820712	46.73065385051041
YDL245C	9	3	0.09329409924938732	0.1307026467194218	0.2916314219377117	56.455681827584286
YDL246C	178	135	0.000366883547500507	0.0007487392766768685	0.6635434038470407	141.92769177753598
YDL247W	124	106	0.032529357964081754	0.04933447722875373	0.7478934852918735	160.8683406485885
YDL248W	83	21	2.4363766074098852e-11	1.1032757377334053e-10	0.22135879014549198	49.88052207154299
YDR001C	77	2	3.930669110288263e-19	3.3840236606688328e-18	0.022724526384756753	4.8252719523211605
YDR002W	4	0	0.10160862377194241	0.1398973414681448	0.0	0.0
YDR003W	152	129	0.014825098104418595	0.023696258810036504	0.7425089492756212	158.6662953566947
YDR003W-A	234	474	5.027151175417917e-13	2.6845249841120552e-12	1.772221717929171	381.1964841438081
YDR004W	155	206	0.17162925701238757	0.22602240830735998	1.162762701661328	250.1047409800085
YDR005C	130	31	8.713981672922947e-18	6.79974336512617e-17	0.20862863261697837	46.32261071391963
YDR006C	0	0	1.0	1.0		0.0
YDR007W	256	274	0.47610640350886557	0.5624667063639043	0.9364102688781212	202.15250649464824
YDR009W	108	89	0.026140938449147874	0.040576663163576096	0.7209776820126761	155.07887907769302
YDR011W	4	0	0.10160862377194241	0.1398973414681448	0.0	0.0
YDR012W	43	1	3.169020711916832e-11	1.4216098373037206e-10	0.020346378274724068	4.376409443657243
YDR013W	256	532	1.9697387203858664e-15	1.2785516231308259e-14	1.8181396461429213	391.8083126391488
YDR014W	81	33	2.9591821874560934e-07	8.704990670107414e-07	0.3564384045905365	76.66820988692245
YDR014W-A	222	221	0.15919287104883362	0.21128968414535937	0.8709533006518145	188.1856060722749
YDR016C	212	502	1.3658341900270798e-19	1.2065917706368258e-18	2.0716835916895935	445.6093124501721
YDR017C	18	0	1.7107119839674477e-05	4.114723805853949e-05	0.0	0.0
YDR018C	137	270	1.896766601619324e-07	5.7594005944629e-07	1.7242441735003393	372.2503593722346
YDR019C	3	2	0.8811281418327347	0.9637443787904255	0.5832628438754233	125.45707072796512
YDR020C	225	425	9.402558604066484e-10	3.641354513938475e-09	1.652578057647033	356.29808076714903
YDR021W	198	232	0.8350574541539215	0.9244303019902219	1.025128634690138	220.33792070741
YDR022C	97	13	5.968664993020549e-18	4.7140078245362164e-17	0.11725387067598719	24.96339673751264
YDR023W	9	0	0.004062598816789608	0.007092897934231036	0.0	0.0
YDR025W	90	1	4.8950570191488357e-23	5.596714297639155e-22	0.009721047397923722	2.0679736938519264
YDR026C	185	170	0.04496429940457226	0.06681904027795738	0.8039568929093674	173.00934752528826
YDR027C	59	54	0.27656336888595245	0.34727422149849624	0.8007506839645643	172.2376733673954
YDR028C	0	0	1.0	1.0		0.0
YDR030C	70	60	0.12025887538390417	0.16369438871783026	0.7499093706969729	161.30194800148467
YDR031W	258	571	3.981521098097083e-19	3.4226797959874925e-18	1.9362969991445742	417.2177002496686
YDR032C	3	0	0.20297776195001535	0.2614389941712292	0.0	0.0
YDR033W	0	0	1.0	1.0		0.0
YDR034C	14	3	0.00679912486089567	0.01152424611700884	0.1874773426742432	40.32548701970306
YDR034C-A	286	9	1.0149407890591733e-66	7.995786955999048e-65	0.027531637735378374	6.579916295531551
YDR034W-B	275	46	2.9793085062919716e-44	1.1816553944610433e-42	0.1463459499178335	32.16263085528582
YDR035W	117	90	0.005545044006468174	0.009510750993497904	0.672995589087027	143.53139452590418
YDR036C	125	76	1.4141387199134718e-05	3.454847824223609e-05	0.5319357136143861	115.00231482403017
YDR037W	82	39	5.053913128186058e-06	1.3027814612370246e-05	0.41610824837453986	89.50291019601212
YDR038C	28	29	0.8107889996920767	0.9005113049882452	0.9061404895921755	194.9065206055581
YDR039C	39	30	0.12831322673743134	0.17363043928634533	0.672995589087027	144.75815851981162
YDR040C	37	2	4.247935240868434e-09	1.562012504490688e-08	0.04729158193584514	10.172194922966474
YDR041W	51	26	0.0008744496527341159	0.0016909751018405852	0.44602452766944145	99.62767379548956
YDR042C	137	18	5.033129624789897e-25	6.669476606490021e-24	0.11494961156668929	24.72511612642815
YDR043C	11	3	0.033566216518814244	0.05081319062903415	0.23860752703994592	51.32334710032849
YDR044W	1	0	0.9466805056269739	1.0	0.0	0.0
YDR045C	333	224	7.01049222167322e-10	2.7482849875148393e-09	0.5885174640905173	126.5873145980523
YDR046C	27	18	0.10020178918939313	0.1394291046765545	0.5832628438754234	125.45707073379042
YDR047W	71	142	0.00012746930394384493	0.00027642381862030623	1.74978853162627	373.7575232278696
YDR049W	131	141	0.6639083766196485	0.75343684764081	0.9416800876309317	203.98745076180464
YDR050C	40	3	2.8357438614646997e-09	1.061051590584482e-08	0.06561706993598512	14.113920454527918
YDR051C	218	148	9.841656034410593e-07	2.7448770055235363e-06	0.5939649144052477	128.62227201401427
YDR052C	102	92	0.1142935402759421	0.15635160564389702	0.7891203181843963	171.58099371899533
YDR054C	31	3	4.884008719510662e-07	1.3953270812670552e-06	0.08466718701417436	18.21151026499127
YDR055W	145	61	1.417213565842926e-11	6.55703557293859e-11	0.36805896699724994	79.91443546341651
YDR056C	104	201	1.4135444855670136e-05	3.454847824223609e-05	1.690901417581155	363.7048731965157
YDR057W	172	232	0.11005347267645667	0.1508383034705201	1.180089939933996	253.45229028558904
YDR058C	150	23	1.053460031124671e-25	1.4704972424752383e-24	0.13415045409134738	28.855126264831814
YDR059C	104	19	7.88264387880802e-17	5.687965488961722e-16	0.1598364524081689	34.38006264088163
YDR060W	16	0	5.675726270633952e-05	0.00012795414262021113	0.0	0.0
YDR061W	104	49	1.962249576307008e-07	5.951950059779326e-07	0.412209798315804	90.4738490476352
YDR062W	60	35	0.0018098818849771564	0.003340382131098725	0.5103549883909955	109.77493687469013
YDR063W	338	269	1.0111350324199891e-05	2.5097270485314448e-05	0.6962915902477318	150.32577997627376
YDR064W	583	262	1.5733290818460067e-38	4.457249039259303e-37	0.39317718292116877	84.57054681963848
YDR065W	261	406	0.00011251121165982651	0.0002453742807188708	1.360946635709321	292.7331650250585
YDR066C	218	491	2.6881936199808227e-17	2.0341844090144358e-16	1.9705187363038958	422.7731424435307
YDR067C	297	419	0.00608268260053452	0.010364891151310823	1.2342784423424362	265.48743753804047
YDR068W	230	442	1.313801209811161e-10	5.551558234844957e-10	1.6813185456061117	362.4618412296109
YDR069C	83	143	0.003408718165505862	0.006063575060261123	1.507347951943112	326.4906899544966
YDR070C	231	280	0.537565890590161	0.6259448140886852	1.060477897955315	228.91842119384705
YDR071C	48	125	9.026213444307402e-07	2.5237146472826015e-06	2.2783704838883727	493.9872158259096
YDR072C	110	29	3.211662650756932e-14	1.8713548028878537e-13	0.23065394280528106	49.612568866279446
YDR073W	198	125	1.812279868883285e-07	5.51159255734943e-07	0.5523322385183934	119.15269529727958
YDR074W	22	2	2.5013197573342475e-05	5.929550669591614e-05	0.07953584234664865	17.107782371995242
YDR075W	121	69	3.651012381573245e-06	9.570178763184927e-06	0.4989066474471596	107.31245305415854
YDR076W	95	60	0.0003572043826992329	0.0007310613540581097	0.5525647994609274	120.8349680978125
YDR077W	59	8	2.5637081521567087e-11	1.1600224691623315e-10	0.11862973095771323	25.51669235980073
YDR078C	255	414	1.1151224554280163e-05	2.7583093510393642e-05	1.4204165727319134	306.26284909287193
YDR079C-A	508	682	0.006520821417095382	0.011075382152898862	1.1745627741822011	253.01332468416427
YDR079W	188	154	0.002481950163761354	0.004495652091902849	0.716668707102249	155.1530262804443
YDR080W	90	63	0.0033458574768381365	0.005966519798231356	0.6124259860691946	131.72992422167144
YDR081C	107	58	4.135725321957046e-06	1.0771991089934318e-05	0.47424175156226006	102.00715096793402
YDR082W	234	280	0.6360688086143385	0.7250806181052647	1.0468820274687085	225.98356967627583
YDR083W	313	73	1.4091158526773328e-41	4.527276686451028e-40	0.20404882237814334	43.88993368208325
YDR084C	602	564	0.000749119959727941	0.001462882474837144	0.8196683819245982	176.61938110000526
YDR085C	34	15	0.0023240551190049615	0.004224286026990371	0.3859827643293243	83.02306149476473
YDR086C	154	40	1.2675497755485e-19	1.1249504257992938e-18	0.22724526384756755	50.10136265678215
YDR087C	311	270	0.0010535529412449922	0.0020189879923691936	0.759554507297577	163.9816695838698
YDR088C	28	6	6.3473178862787e-05	0.00014242460071786504	0.1874773426742432	47.0464015229869
YDR089W	6	0	0.027131731211565455	0.04168703879180148	0.0	0.0
YDR090C	136	356	3.982972307019241e-17	2.960266452272714e-16	2.290164401687324	492.6034982107751
YDR091C	25	6	0.00030325348555036046	0.0006268910120057954	0.2099746237951524	45.16454545600495
YDR092W	47	35	0.0682884056248602	0.09803460328221943	0.6515170064565899	144.14216635185662
YDR093W	8	0	0.007595006756795812	0.012682602746321927	0.0	0.0
YDR096W	6	0	0.027131731211565455	0.04168703879180148	0.0	0.0
YDR097C	56	9	3.908105481934969e-10	1.5706159767021667e-09	0.1406080070056824	30.244115266315877
YDR098C	23	0	8.728631612444951e-07	2.4458592242447676e-06	0.0	0.0
YDR099W	2	0	0.42182241381123564	0.504345260255388	0.0	0.0
YDR100W	66	64	0.3950791626902227	0.47843762152694685	0.8483823183642522	185.33430901110177
YDR101C	82	68	0.05970394600321221	0.08629238337885736	0.7255220740889413	156.05635624010475
YDR103W	1	0	0.9466805056269739	1.0	0.0	0.0
YDR104C	48	8	1.041673136988915e-08	3.6662559429762856e-08	0.14581571096885582	31.36426768965351
YDR105C	205	97	2.236148980210875e-13	1.2259383017342938e-12	0.4139743599213371	88.61166892312608
YDR106W	151	23	6.142061158232883e-26	8.678868236117274e-25	0.1332620404880934	28.475453559706025
YDR107C	96	4	1.2500335402347533e-22	1.3959112407553526e-21	0.036453927742213954	7.841066918305081
YDR108W	181	197	0.6716150305843056	0.7612254712042454	0.9522329854430255	205.86049723164948
YDR109C	167	181	0.6586873592759197	0.7484906151345216	0.9482386952824998	205.08850481782335
YDR110W	96	50	5.60304684269398e-06	1.4391747383802177e-05	0.4556740967776745	99.97360320537784
YDR111C	212	139	3.304399691646944e-07	9.68583212368072e-07	0.5736335044718197	122.8065692370046
YDR113C	108	162	0.03284278457564664	0.04975733774882609	1.3123413987197026	282.2784091242558
YDR114C	1001	1373	1.205732893114478e-05	2.9709382469157507e-05	1.2000297971642702	258.3087139514512
YDR115W	997	1373	7.889896987656557e-06	1.994496596747818e-05	1.204844360041559	259.3450578143276
YDR116C	329	257	5.131025972463247e-06	1.3220667727435542e-05	0.6834280435075251	147.0021299876483
YDR117C	223	230	0.2951802490190525	0.36752145748182957	0.9023573145157896	194.0927775832685
YDR118W	70	152	8.4906558419818e-06	2.1351010820829617e-05	1.8997704057656648	405.5267286611781
YDR119W	4	0	0.10160862377194241	0.1398973414681448	0.0	0.0
YDR119W-A	51	9	5.778663344945585e-09	2.087505835225004e-08	0.15439310573172974	33.2092246079457
YDR120C	28	0	4.555399676754886e-08	1.482631779344502e-07	0.0	0.0
YDR121W	103	82	0.01714993775914874	0.027140696767436547	0.6965177650162823	151.64471165227428
YDR122W	3	2	0.8811281418327347	0.9637443787904255	0.5832628438754233	125.45707072796512
YDR123C	426	139	1.9832793690748758e-42	6.870987741897356e-41	0.2854701947136755	61.40328460882832
YDR124W	195	258	0.13455348460280006	0.18156196385516263	1.1575524132296864	249.94908701603492
YDR125C	202	268	0.11986421822115317	0.1631958141547945	1.1607508081085158	249.6719922330923
YDR126W	141	207	0.024776635274802297	0.03858392349455403	1.2844192413001345	276.2724855461753
YDR127W	19	0	9.412754076085155e-06	2.3403695932367367e-05	0.0	0.0
YDR128W	33	33	0.6745253899586885	0.7639219215542374	0.8748942658131351	188.18560609033497
YDR129C	0	0	1.0	1.0		0.0
YDR130C	380	124	5.28666590932181e-38	1.4617122906014294e-36	0.28549181305481247	61.90315986871098
YDR131C	148	341	5.036337249375944e-13	2.6868251874917486e-12	2.015803680015399	433.58980862856606
YDR132C	53	9	1.9742169405192935e-09	7.499155630730817e-09	0.14856695079845691	35.506718128307995
YDR135C	0	0	1.0	1.0		0.0
YDR137W	95	108	1.0	1.0	0.9946166390296692	213.93732063896744
YDR138W	0	0	1.0	1.0		0.0
YDR139C	268	523	7.364938848495404e-13	3.864576945045353e-12	1.7073496306726479	367.24280590739954
YDR140W	178	4	4.7309374682490816e-43	1.7553304116064819e-41	0.019660545299171574	4.228890023421988
YDR141C	32	4	9.044298188227164e-07	2.5237146472826015e-06	0.10936178322664188	23.52320076149345
YDR142C	274	160	8.460487149664817e-12	4.031173288957942e-11	0.510887162518619	110.57621379478935
YDR143C	15	0	0.00010364853737899793	0.00022690625750537385	0.0	0.0
YDR144C	111	134	0.7174073900725426	0.8075572323952227	1.0561786632338748	225.15063590248283
YDR145W	124	119	0.19367814423213572	0.2526293961168094	0.8396162712238957	179.15269707215833
YDR146C	22	0	1.579319083939294e-06	4.308664161164554e-06	0.0	0.0
YDR147W	108	74	0.0007965122921663296	0.0015480710348930592	0.5994645895386296	128.9419893459488
YDR148C	35	0	7.479186340079282e-10	2.916122077409895e-09	0.0	0.0
YDR150W	0	0	1.0	1.0		0.0
YDR151C	178	0	1.0647646299932859e-45	4.469679844592254e-44	0.0	0.0
YDR152W	286	120	1.2243638457988508e-21	1.2641501754379156e-20	0.3670885031383783	79.61698716481081
YDR153C	88	28	5.27240399820573e-10	2.102745866413395e-09	0.27837544821327026	59.87723829942141
YDR155C	19	0	9.412754076085155e-06	2.3403695932367367e-05	0.0	0.0
YDR156W	422	258	1.142126170632051e-15	7.558535796668498e-15	0.5348879634592153	115.49780087676582
YDR158W	127	128	0.34594641861802067	0.42438947386353176	0.8817831970400102	189.66738251741023
YDR159W	1	1	1.0	1.0	0.874894265813135	188.1856060919476
YDR160W	0	0	1.0	1.0		0.0
YDR161W	0	0	1.0	1.0		0.0
YDR162C	714	445	2.683581460457556e-24	3.3602733152187806e-23	0.5452772384969818	117.1225101174538
YDR163W	417	827	1.9089969299652733e-20	1.7997772695459486e-19	1.7351020571401983	373.21222126046
YDR164C	124	152	0.6045534205576435	0.6930011404478787	1.0724510355128751	230.33918183425988
YDR165W	132	262	2.1404612450451144e-07	6.465227216520196e-07	1.7365325579018287	370.7114947341915
YDR166C	67	66	0.4405375173171896	0.5246492570079017	0.8618361424427897	188.18560605503995
YDR167W	175	331	6.568246488963855e-08	2.1150047904832662e-07	1.6548000113379866	357.0149783603804
YDR168W	88	79	0.13760890157040243	0.18516349858010867	0.7854164431731554	168.93935093382692
YDR169C	593	129	4.371540002377767e-81	5.3490907561009654e-79	0.19032269863388604	40.93750958926083
YDR169C-A	165	230	0.05762868494605835	0.08343971981993493	1.2195495826486125	263.4598484115527
YDR170C	0	0	1.0	1.0		0.0
YDR170W-A	84	4	1.2136818785200266e-19	1.0821526330804145e-18	0.041661631705387385	8.855793229604483
YDR171W	70	39	0.0003459188176706299	0.0007122732260736815	0.4874410909530324	104.84626620509567
YDR172W	9	0	0.004062598816789608	0.007092897934231036	0.0	0.0
YDR173C	117	34	5.905957156117002e-14	3.3863568898134476e-13	0.25424277809954354	54.22297125853496
YDR174W	428	207	1.6722325055370054e-25	2.3062372036794527e-24	0.42313811454046485	91.01500108310827
YDR175C	262	431	3.5407406588071217e-06	9.289598325182372e-06	1.439234460173516	310.2907703129925
YDR176W	131	85	5.080844997468126e-05	0.00011553950012036058	0.5676794854512709	121.18012518014648
YDR177W	1	1	1.0	1.0	0.874894265813135	188.1856060919476
YDR178W	249	71	1.069425920557354e-28	1.713166704491739e-27	0.24946784286237986	54.41511500708316
YDR179C	374	426	0.9892125887271338	1.0	0.9965373188138918	214.85361978020225
YDR179W-A	348	286	3.908381172511014e-05	9.034204229546158e-05	0.7190222989153926	154.65828548034628
YDR180W	47	4	1.865600604956784e-10	7.785971755519931e-10	0.0744590864521817	16.015796262000958
YDR181C	207	339	4.972584489050966e-05	0.00011325676592685982	1.4327978556070182	308.18802156727145
YDR182W	112	146	0.3246327500475483	0.3996959407612626	1.1404871679349797	243.14246455122404
YDR182W-A	272	837	2.9627064505437413e-49	1.5212968568818802e-47	2.692229781197037	577.6539848399477
YDR183W	208	202	0.10918972456892745	0.14979725810970937	0.8496569312223715	182.7571751602157
YDR184C	118	168	0.07621119328226637	0.1086491255741978	1.245612175055989	265.6737968873241
YDR185C	197	406	7.459434968197619e-12	3.577915805012886e-11	1.803081583350928	387.8342947216801
YDR186C	403	103	9.5409728776277e-50	5.033957341214395e-48	0.2236082118579477	48.56402736488285
YDR188W	29	0	2.5287842754309727e-08	8.514659466044219e-08	0.0	0.0
YDR189W	81	59	0.010163994483929626	0.01669135701801236	0.6372686627527774	137.07346615227277
YDR190C	28	2	7.776444313819897e-07	2.196578155637438e-06	0.06249244755808107	13.441829006567689
YDR191W	117	74	7.17796413825179e-05	0.00016025027856788061	0.5533519288048888	118.01470214804624
YDR192C	117	186	0.0059338805229263705	0.010123330432319656	1.3908575507798557	300.77528481347065
YDR194C	32	0	4.339829441631981e-09	1.5886924964242853e-08	0.0	0.0
YDR194W-A	382	460	0.47202969954547136	0.55810912871834	1.0535375975760266	227.1035717369793
YDR195W	267	60	1.4792567498004822e-36	3.8320745802263847e-35	0.19660545299171572	42.993715247847874
YDR196C	212	513	7.372106022905042e-21	7.247347305594341e-20	2.117079048878011	453.235755547444
YDR197W	118	30	1.447752096545147e-15	9.49375405613585e-15	0.22243074554571232	49.02314108449381
YDR198C	130	223	0.00026064321328843896	0.0005436920999716404	1.5007801636640699	322.81069345919644
YDR200C	138	162	0.8629927683490556	0.9482367999188801	1.0270497903023759	220.91353752775345
YDR201W	374	1162	1.1214325472439507e-68	9.922090121846093e-67	2.7182543766707568	584.6836211780853
YDR202C	244	156	1.2120155227931421e-08	4.2450068645452865e-08	0.5593586289624961	120.3153874862926
YDR204W	198	287	0.011327204305660284	0.018511722637639186	1.268154819638231	273.72451787529263
YDR205W	140	115	0.01004007783180375	0.01650671458281972	0.7186631469179324	155.92521646379328
YDR206W	38	35	0.4202351704839231	0.504345260255388	0.8058236658805191	178.2811004690639
YDR207C	1	0	0.9466805056269739	1.0	0.0	0.0
YDR208W	36	4	9.527462977337748e-08	2.994122381566633e-07	0.09721047397923722	20.909511784095976
YDR210W	40	13	4.7767340546799594e-05	0.00010896865350442067	0.28434063638926893	61.16032198407822
YDR211W	37	1	1.0425012240063717e-09	4.026477192250265e-09	0.02364579096792257	5.086097461483237
YDR212W	17	0	3.113540207295399e-05	7.281809569807173e-05	0.0	0.0
YDR213W	8	6	0.6043973365118623	0.6930011404478787	0.6561706993598513	141.1392045689607
YDR214W	151	114	0.0009485198833165394	0.001827449865646036	0.6605162006801152	142.37726775097337
YDR216W	24	0	4.828435263612032e-07	1.3835740508735822e-06	0.0	0.0
YDR217C	31	19	0.042150729814963324	0.0629306456816859	0.5362255177564376	115.3395650209386
YDR218C	185	382	2.7664663451261948e-11	1.2468611246724723e-10	1.8065384299492846	389.5950654742573
YDR219C	94	41	1.4194049713321072e-07	4.3675751686093894e-07	0.38160281806743124	84.08293036935301
YDR221W	102	130	0.44843019918847726	0.5326150507089907	1.1150613191736034	239.8443999304599
YDR222W	39	19	0.002614480757500242	0.004711964536629236	0.42623053975511704	96.50543901320776
YDR223W	83	102	0.6768546576239867	0.7664089655435218	1.0751712664209612	233.53153510562845
YDR224C	85	3	1.670280158100678e-20	1.5929985388452737e-19	0.03087862114634594	6.5646141665104825
YDR225W	39	1	3.250608279299513e-10	1.3248935658576542e-09	0.022433186302900896	4.825271950660389
YDR226W	90	86	0.2653154283029603	0.33402561912660345	0.8360100762214401	179.8218013868062
YDR227W	18	2	0.000251529607948878	0.0005250623503862059	0.09721047397923722	20.90951178799418
YDR228C	9	3	0.09329409924938732	0.1307026467194218	0.2916314219377117	56.455681827584286
YDR229W	22	10	0.019953551972595716	0.03138754852144364	0.3976792117332432	94.09280303283084
YDR231C	270	343	0.2080128848712192	0.2670868722693417	1.1114397524959456	239.76240180158345
YDR232W	77	87	1.0	1.0	0.9885168977369189	212.3119658724752
YDR233C	2	0	0.42182241381123564	0.504345260255388	0.0	0.0
YDR234W	44	39	0.29402339332229843	0.36631900671502127	0.7754744628798244	166.80087810808206
YDR235W	148	56	2.116781997404674e-13	1.1649390686195484e-12	0.331041073550916	72.47688882222877
YDR236C	211	558	1.6833327237285833e-26	2.450847213712173e-25	2.3137014233352104	497.666199923968
YDR237W	174	201	0.9596488497137803	1.0	1.0106537208531041	217.386820836924
YDR238C	0	2	0.5391426999048778	0.6270191440147528		0.0
YDR239C	105	145	0.15712451417782894	0.20883362168631714	1.2081873194562343	257.4237064764702
YDR240C	29	9	0.0004628404697722242	0.0009323276853450302	0.27151891007993845	62.728535363982544
YDR242W	55	8	2.30736051879613e-10	9.587883196240277e-10	0.12725734775463782	27.372451804036643
YDR243C	97	425	1.287329849950423e-37	3.5087364772819346e-36	3.8332996182534274	826.4646202065533
YDR244W	70	156	3.135357271668428e-06	8.267510164770806e-06	1.9497643638121296	413.4782332565238
YDR245W	38	2	2.3814166691252438e-09	8.980673615829034e-09	0.04604706662174395	9.904505582037384
YDR246W	174	291	7.817577115637911e-05	0.0001738549342306018	1.4631852376530017	315.80572971475846
YDR246W-A	660	504	8.048402978233406e-12	3.8475781818637007e-11	0.6681010757118486	143.99050161412703
YDR247W	3	0	0.20297776195001535	0.2614389941712292	0.0	0.0
YDR248C	181	456	3.760654221289443e-20	3.482692822324571e-19	2.204153509451876	474.1029633939875
YDR249C	119	241	3.0028742735165275e-07	8.819984651171374e-07	1.771844689587946	377.9394256137762
YDR251W	12	1	0.002520793650825688	0.004554534805497497	0.07290785548442791	15.68213384099564
YDR252W	282	608	4.415880850136479e-19	3.779126602549835e-18	1.8862968567886031	406.40083012879296
YDR253C	129	270	1.275105862923148e-08	4.4605436847147344e-08	1.8311740447251665	395.335653011245
YDR254W	127	286	1.243831279453631e-10	5.27527558122259e-10	1.9702343308862726	423.788057856806
YDR255C	191	432	1.5946741401414678e-15	1.0421557931765433e-14	1.9788184441427974	426.61972470332233
YDR256C	96	192	7.606858301686001e-06	1.9297327786941417e-05	1.7497885316262698	378.3314787690651
YDR257C	261	254	0.0745933340656672	0.10636902162451081	0.8514296686457329	183.8595001921454
YDR258C	91	23	2.4971993974795616e-12	1.2434107129787844e-11	0.22112712212859456	47.0464015361369
YDR259C	243	20	1.3481174636308104e-49	6.984705885892604e-48	0.07200775850313867	16.262953609673175
YDR260C	286	347	0.4791278975846103	0.5653394622505321	1.0614975882418107	228.32309547819773
YDR261C	28	4	8.45594707476204e-06	2.1273032207767494e-05	0.12498489511616213	33.60457251641921
YDR262W	138	58	4.3343353466754315e-11	1.9159694526310842e-10	0.36770918418233206	78.5234903215955
YDR263C	150	197	0.21895394987314692	0.2794505472082707	1.1490278024345841	247.1504293231347
YDR264C	2	1	0.9077852743484693	0.9889511484709314	0.4374471329065675	94.0928030459738
YDR265W	183	428	1.6946823514569203e-16	1.195842724322546e-15	2.046200796546567	440.1280841237112
YDR266C	178	329	2.319666065326277e-07	6.980847483878294e-07	1.6170798508568622	345.88304140175126
YDR267C	149	214	0.036372356398320864	0.05485901433169244	1.25655954955712	271.5429885842477
YDR268W	151	242	0.0012609638349975847	0.002372195948665721	1.4021484260051569	302.84173684352913
YDR270W	43	53	0.7907226825495177	0.8811172538930975	1.0783580485603756	231.9497005272824
YDR272W	202	265	0.15258527248315365	0.20312914399319829	1.1477573289132712	247.8087683848201
YDR273W	136	286	3.7136595024417665e-09	1.3716927295146177e-08	1.8398511766364458	397.1269774471482
YDR275W	13	10	0.4600942532387037	0.5450561513152961	0.672995589087027	159.23397432214813
YDR276C	39	0	7.211575055830914e-11	3.125378157202983e-10	0.0	0.0
YDR277C	47	2	1.3057368420272362e-11	6.060768828489617e-11	0.03722954322609085	8.007898131000479
YDR279W	12	2	0.0077917389955147265	0.012980964937197333	0.14581571096885582	31.36426768199128
YDR280W	161	217	0.1247346643437025	0.1690664752865032	1.179205314791617	253.64146906997877
YDR281C	118	436	8.627167939809238e-33	1.740871677959401e-31	3.2326601685976857	689.4867585711759
YDR282C	109	346	4.3053383178428245e-22	4.6367042445532e-21	2.7771873024894007	597.3598137415566
YDR283C	49	2	4.1087751468889566e-12	2.019621014509264e-11	0.03570997003318919	7.68104514608407
YDR284C	169	91	4.494690974745102e-09	1.6432910232523256e-08	0.4710969123609189	102.44423521710968
YDR285W	51	41	0.11366960758078652	0.1555350733278856	0.7033463705556576	154.97638146594988
YDR286C	249	564	6.674862005393897e-20	6.035712483179293e-19	1.981688216540595	427.0074997091672
YDR287W	136	203	0.018196346835083088	0.028757128510184898	1.3059083526475472	282.2784090524352
YDR288W	185	274	0.0072676552139008775	0.012282187815205391	1.295789345042157	278.2314068275502
YDR289C	48	18	3.771928333760693e-05	8.73987101025695e-05	0.32808534967992564	70.56960228666077
YDR291W	33	51	0.2127261348267744	0.2724088179445067	1.352109319893027	296.5348944002389
YDR292C	88	91	0.5517543230223552	0.6396168336427261	0.9047202066931284	194.60102451419132
YDR293C	0	0	1.0	1.0		0.0
YDR294C	0	0	1.0	1.0		0.0
YDR295C	52	79	0.13070075195965497	0.17669488117535867	1.3291662884468782	285.89736312549314
YDR296W	132	60	1.34027228099143e-09	5.155789891626564e-09	0.3976792117332432	86.3106915158594
YDR297W	70	137	0.0002772810426739001	0.0005773509328086891	1.7122930630914217	365.7692062953195
YDR298C	97	6	1.1023289414671211e-21	1.1401967162549306e-20	0.05411717108122485	11.52156772228233
YDR299W	121	147	0.6630074741949314	0.7526561358261055	1.0628880749961227	230.17743548831712
YDR300C	74	145	0.00017589133964903312	0.00037506529266651445	1.7143198451743864	368.7420659770716
YDR301W	24	16	0.12546053337769694	0.16993017603747881	0.5832628438754233	133.29813762436754
YDR302W	157	358	2.547202271090386e-13	1.3911643172878264e-12	1.9949818290516075	429.11112720661424
YDR303C	82	65	0.03288033356379481	0.04980110569538687	0.6935137472908997	151.4664633991424
YDR304C	259	158	3.507273823150078e-10	1.4224493481619253e-09	0.5337192818473951	115.5270708746537
YDR305C	148	359	4.405289365534809e-15	2.774898043942025e-14	2.122209739371051	457.7487715139546
YDR306C	27	0	8.211129581823613e-08	2.606082021250971e-07	0.0	0.0
YDR307W	61	18	9.795538708245705e-08	3.0750078117424155e-07	0.2581655210596136	55.53017885322952
YDR308C	148	84	2.411707268547143e-07	7.246462121951211e-07	0.49656161032637397	106.8080467028701
YDR309C	7	0	0.014293746056805338	0.022878745775866266	0.0	0.0
YDR310C	46	3	9.072862500353918e-11	3.8851848279624257e-10	0.05705832168346532	12.272974308553747
YDR311W	54	63	0.9857346534174872	1.0	1.020709976781991	219.54987375736056
YDR312W	138	58	4.3343353466754315e-11	1.9159694526310842e-10	0.36770918418233206	78.5234903215955
YDR313C	124	152	0.6045534205576435	0.6930011404478787	1.0724510355128751	230.67913001525292
YDR314C	110	124	0.9679046913680815	1.0	0.9862444450984432	213.84727951898728
YDR315C	161	371	4.6840384846690127e-14	2.699188910353857e-13	2.0160606994824417	434.81394696427833
YDR316W	156	13	3.1676126516465654e-32	6.196238217557618e-31	0.07290785548442792	15.682133842003871
YDR317W	14	2	0.002497344724117269	0.004522112565616629	0.12498489511616213	26.883658013135378
YDR318W	121	315	3.5904771098396865e-15	2.281639100407518e-14	2.27761730356312	491.4599299039083
YDR319C	302	18	3.279218439511755e-65	2.417792980209244e-63	0.05214601584316699	11.216360629163942
YDR320C	89	178	1.668487965406979e-05	4.035102728787022e-05	1.7497885316262702	376.3712120910544
YDR320C-A	363	910	2.1469992550610375e-38	6.0231183979785496e-37	2.1932611071348567	472.2784767971968
YDR321W	38	1	5.820600062088868e-10	2.306979390563272e-09	0.023023533310871976	4.952252791018692
YDR322C-A	316	184	1.728736743668769e-13	9.578000975760204e-13	0.5094321041443571	109.5764288598466
YDR322W	111	91	0.021994249837776127	0.03444687658416408	0.7172556593603179	154.27828966784313
YDR323C	125	91	0.0012228559176080572	0.002305785043332438	0.6369230255119622	137.40536313508093
YDR324C	123	60	3.8316681592542215e-08	1.2606363606333542e-07	0.4267776906405537	91.7978566076779
YDR325W	46	45	0.5234897351061364	0.6122817707129123	0.8558748252519799	188.18560605820497
YDR326C	7	4	0.40870483579781314	0.49358704550046695	0.49993958046464854	107.5346320009898
YDR328C	131	203	0.007546032458330294	0.012682602746321927	1.3557521829012704	293.05239409102944
YDR329C	138	269	3.224854695099591e-07	9.45749074529207e-07	1.7054098369835748	368.1892291430805
YDR330W	64	160	8.269633392883e-08	2.623202517510763e-07	2.1872356645328375	473.404415270893
YDR331W	128	368	1.903964604748274e-20	1.7997772695459486e-19	2.515321014212763	541.0336174847197
YDR332W	158	0	1.0426178259712091e-40	3.155839535347591e-39	0.0	0.0
YDR333C	71	97	0.286264438377294	0.35816609949990036	1.1952780814630155	256.14151937839546
YDR334W	11	0	0.001180033215306702	0.002231624801456377	0.0	0.0
YDR335W	2	2	1.0	1.0	0.874894265813135	188.1856060919476
YDR336W	143	298	2.7438273271774094e-09	1.0286669464535384e-08	1.8232062322539455	393.4789944545888
YDR337W	177	4	8.393993274793438e-43	3.055307298945384e-41	0.01977162182628554	5.315977572110209
YDR338C	77	217	2.977449506850368e-12	1.477421235021265e-11	2.465611112746108	530.3412532888742
YDR339C	95	4	2.217696460159344e-22	2.4339641874764102e-21	0.036837653297395155	9.904505582037384
YDR341C	3	0	0.20297776195001535	0.2614389941712292	0.0	0.0
YDR342C	0	0	1.0	1.0		0.0
YDR343C	0	0	1.0	1.0		0.0
YDR345C	9	0	0.004062598816789608	0.007092897934231036	0.0	0.0
YDR346C	12	4	0.043235923233789934	0.06435036089998082	0.29163142193771163	78.41066920497818
YDR347W	159	193	0.6113169215000527	0.6997777897187109	1.0619785742260068	228.17504737925788
YDR348C	16	2	0.000794439114160852	0.0015445636732721636	0.10936178322664188	23.52320076149345
YDR349C	25	2	4.413396515825477e-06	1.1469246887714558e-05	0.06999154126505079	15.054848485334984
YDR350C	16	3	0.0022833633917380956	0.0041608437471121005	0.16404267483996282	35.284801142240184
YDR351W	11	4	0.0700368382811877	0.10031926698757422	0.3181433693865946	68.43112946710465
YDR352W	48	300	1.9239700612469564e-34	4.408267658259461e-33	5.468089161332093	1176.1600379102174
YDR353W	61	73	0.8585329125449104	0.9449612976164171	1.0470046131862107	225.20572532024144
YDR354W	111	308	1.8894009954717493e-16	1.326733226490602e-15	2.4276345393733836	519.1906453918501
YDR356W	25	0	2.673130280864857e-07	7.920232996009167e-07	0.0	0.0
YDR357C	135	445	2.2930896767459793e-29	3.8224807915843846e-28	2.8839107280507044	620.3155163107721
YDR358W	77	160	1.638574613741709e-05	3.9660953718975454e-05	1.8179621107805404	393.478994363503
YDR359C	52	31	0.004961264078276036	0.008563094151910408	0.5215715815424459	115.80652679974604
YDR361C	127	91	0.0007697206915277233	0.001498532057202416	0.6268927416456322	134.84165479849204
YDR362C	144	70	2.2302951744126932e-09	8.427350557192772e-09	0.42529582365916285	91.4791140468926
YDR363W	72	31	3.6743091525420993e-06	9.62685737415472e-06	0.3766905866695443	82.49232047453233
YDR363W-A	102	36	2.4287636455651857e-10	1.0034353251182028e-09	0.30878621146345947	68.26340611224815
YDR364C	77	137	0.0021833724898546927	0.00398874688346707	1.5566300573558378	332.9437646805041
YDR365C	59	15	2.3336993039990484e-08	7.927409744417323e-08	0.22243074554571232	47.843798156248496
YDR366C	110	91	0.026368405377140722	0.040907660999173534	0.7237761653545026	155.6808195876063
YDR367W	254	336	0.08577661045655717	0.12126383646402662	1.1573404461150134	249.6793277417132
YDR368W	252	430	4.4752081944283775e-07	1.2946137991024948e-06	1.4928751361097146	319.84114872092374
YDR369C	77	206	7.956519985165354e-11	3.422434288308598e-10	2.340626217629946	497.0030111039074
YDR370C	100	242	1.4992805660860623e-10	6.312124843016797e-10	2.1172441232677865	457.291022765844
YDR371W	125	818	9.842677652239355e-94	1.5298713291359064e-91	5.725308075481156	1223.2064391373062
YDR372C	78	43	0.00012627666380418895	0.0002741476381796492	0.4823135055123693	102.43014004510424
YDR373W	178	410	2.235520316869973e-15	1.44292674997971e-14	2.0152058931650862	432.0909726695605
YDR374C	97	258	4.114360562709005e-13	2.211372672536401e-12	2.3270383564926687	502.4749685955934
YDR374W-A	322	408	0.17814967414837685	0.23369953832739854	1.1085616784216121	238.44635803439377
YDR375C	152	274	6.926699815854657e-06	1.7634108296139943e-05	1.5771120317947305	338.24210241301984
YDR376W	54	287	6.769669547839575e-30	1.15870147528647e-28	4.649901005340181	1003.656565656142
YDR377W	178	19	2.3815817163295578e-34	5.435109702623526e-33	0.09338759017106497	20.08722761287885
YDR378C	72	71	0.423850507738458	0.5065594908569975	0.8627429565657304	185.6077210776
YDR379C-A	229	536	2.4435966098939412e-20	2.2925161669657513e-19	2.0477874518595653	441.2911373628572
YDR379W	55	24	6.969689532852979e-05	0.00015602446283938294	0.38177204326391345	82.11735538582401
YDR380W	152	113	0.0006068993209681058	0.0012064562719970881	0.6504148160321334	140.21672606544502
YDR381C-A	13	0	0.0003478581072146451	0.0007126939702855091	0.0	0.0
YDR381W	129	41	4.033731387648166e-14	2.3314562020466937e-13	0.2780671697545623	61.26973220034309
YDR382W	6	0	0.027131731211565455	0.04168703879180148	0.0	0.0
YDR383C	143	312	9.926413770776826e-11	4.241218840693724e-10	1.9088602163195674	410.5867768573447
YDR384C	172	13	3.839059680068128e-36	9.641236777323931e-35	0.06612572939285323	14.141114912260486
YDR385W	5	0	0.05208960157144075	0.07595519742326465	0.0	0.0
YDR386W	62	81	0.4783778001189446	0.5646861101157739	1.1430070246913537	248.89064023225043
YDR387C	124	167	0.18454152699205653	0.2416435158768937	1.1782850192805931	253.4435178065863
YDR388W	41	4	5.634524423765762e-09	2.0392794185699748e-08	0.08535553812811073	22.94946415567622
YDR389W	9	4	0.17605277052867424	0.23126529997953532	0.3888418959169489	83.63804712079111
YDR390C	138	10	1.7081889763749466e-29	2.855754303236139e-28	0.06339813520385036	14.892386092605795
YDR391C	79	33	6.71120466692132e-07	1.9041015313006667e-06	0.36546216166877793	77.62656252015704
YDR392W	117	130	0.8742503963068119	0.958591807275591	0.9721047397923722	207.32312543991924
YDR393W	57	0	2.038035747852455e-15	1.319903556970661e-14	0.0	0.0
YDR394W	78	34	1.751837116732263e-06	4.7612548479807395e-06	0.38136416714931526	80.99127352190797
YDR395W	7	0	0.014293746056805338	0.022878745775866266	0.0	0.0
YDR397C	140	190	0.13656721307324401	0.18389090198647304	1.1873565036035403	255.3947511454393
YDR398W	92	117	0.4857649908919124	0.5723487938167154	1.1126372728275737	236.74963348838483
YDR399W	157	193	0.5326599976597098	0.6208608930970797	1.0755069637065928	232.53508007705463
YDR400W	132	358	3.0848414789002042e-18	2.491702717016162e-17	2.372819296675018	507.9596434828576
YDR402C	74	41	0.00020890842211525188	0.0004396020254609636	0.4847387148424127	106.80804668333327
YDR403W	66	96	0.15201951025851862	0.20246970900804553	1.2725734775463782	273.7245179854225
YDR404C	207	286	0.04172481521086296	0.06247316122824079	1.2087911112200802	260.91434271786443
YDR405W	225	243	0.5709849934986813	0.6592520974926553	0.9448858070781857	203.17384020638164
YDR406W	18	6	0.009936648975153728	0.016347789334521773	0.2916314219377117	73.18329125797963
YDR407C	18	4	0.0019914828425784924	0.003652110276680137	0.19442094795847445	52.27377946998544
YDR408C	64	158	1.4431260014634223e-07	4.4381912483508784e-07	2.1598952187261773	464.58321509016935
YDR409W	44	14	1.5198547905315432e-05	3.686497216510715e-05	0.27837544821327026	59.87723829942141
YDR410C	175	269	0.0025719344028868134	0.004645475738380046	1.3448374714499045	289.2681602282992
YDR411C	61	28	5.5634544130462574e-05	0.00012596624539145285	0.4015908105371767	86.38027821086806
YDR412W	214	90	1.7631140587061336e-16	1.2410855509937545e-15	0.36794618655692596	79.14347920857739
YDR414C	114	396	5.7968025118506285e-28	9.05907914284048e-27	3.039106397035101	653.6973685269472
YDR415C	131	234	4.6270982318634213e-05	0.00010576487254152043	1.5627882305364398	333.60175630097416
YDR416W	157	28	4.547327227297339e-25	6.0676749151245925e-24	0.15603209836157825	33.561764139579225
YDR418W	19	0	9.412754076085155e-06	2.3403695932367367e-05	0.0	0.0
YDR419W	18	4	0.0019914828425784924	0.003652110276680137	0.19442094795847445	41.81902357598836
YDR420W	0	0	1.0	1.0		0.0
YDR421W	74	43	0.0004596835416910681	0.000928244398969569	0.5083845058103352	109.35109542970436
YDR422C	59	60	0.5852013724499412	0.6744475136191607	0.8897229821828493	191.375192624994
YDR423C	182	232	0.2923286201745985	0.36460244949557924	1.115249833344216	240.9189352401404
YDR424C	249	786	5.69526874386802e-48	2.684712339834835e-46	2.7617144294342335	594.0316723880643
YDR425W	270	95	2.3059965838607987e-25	3.1204203185372833e-24	0.3078331676009179	66.21345399243992
YDR427W	178	180	0.26847571423637273	0.33763477642103207	0.8847245384627209	191.35727352573227
YDR428C	200	558	6.580204658267193e-29	1.0600212041931269e-27	2.4409550016186468	525.0378410283398
YDR429C	148	79	3.176422459903817e-08	1.0547116378121738e-07	0.4670043716164708	100.45042488578446
YDR430C	116	9	1.1804184421722325e-24	1.5153094778867208e-23	0.06787972751998461	14.6006073683164
YDR432W	58	13	6.745028420131907e-09	2.421389415991173e-08	0.19609699061328892	42.17953240500896
YDR434W	68	69	0.540843514639598	0.6286158150146177	0.8877603579574458	190.95304144221103
YDR435C	156	162	0.4241520001208525	0.5068144925607777	0.9085440452674863	195.4235139997583
YDR436W	21	0	2.8603040555573514e-06	7.566517306122506e-06	0.0	0.0
YDR437W	164	751	8.476326761548915e-68	7.064834087777944e-66	4.006375570888197	861.7523789204439
YDR438W	14	0	0.0001896627452187594	0.00040071654950517467	0.0	0.0
YDR439W	49	50	0.6426721573298	0.731592948694315	0.8927492508297297	195.86665121924287
YDR440W	37	15	0.0006714197493746646	0.0013205659981715787	0.3546868645188386	76.29146192224859
YDR441C	248	50	2.3027503765471565e-36	5.885829962454531e-35	0.1763899729461966	38.69945931403515
YDR443C	62	10	4.3552557859612326e-11	1.9237385579925537e-10	0.14111197835695727	33.387768814487025
YDR444W	45	23	0.001910146866761479	0.003515281481838485	0.44716818030449124	96.18375423045144
YDR446W	123	45	9.030960572597762e-12	4.295868838131491e-11	0.3200832679804153	70.37835673020227
YDR447C	138	4	4.333453680670085e-33	9.029598593309297e-32	0.025359254081540144	5.415413125340356
YDR448W	102	80	0.013798702505752719	0.02231618057103034	0.6861915810299098	149.4415106310467
YDR449C	137	45	1.8146086806633725e-14	1.0825533737028065e-13	0.2873740289167232	63.18640786575193
YDR450W	176	0	3.3590298613734065e-45	1.3700553711176213e-43	0.0	0.0
YDR451C	75	289	3.599928402411525e-23	4.1656314370761934e-22	3.371259237599947	725.141868649266
YDR452W	36	6	8.731262367196154e-07	2.4458592242447676e-06	0.14581571096885584	36.59164562216797
YDR453C	138	285	9.465914835415241e-09	3.354188306745105e-08	1.8068468533097355	385.84818521170297
YDR454C	112	131	0.9086053283058262	0.9896570536149254	1.0233138287635777	219.82743364075256
YDR456W	92	44	1.440287518788438e-06	3.955632053749907e-06	0.4184276923454124	89.0340502003615
YDR457W	0	0	1.0	1.0		0.0
YDR458C	58	10	3.7537199134153e-10	1.5159861813238335e-09	0.15084383893329914	35.69037356004727
YDR459C	177	87	4.7998540536908854e-11	2.1087823271792423e-10	0.4300327747217105	93.56120525607096
YDR460W	131	169	0.32573235335928785	0.40078878137981694	1.1286803887207622	244.21032839079777
YDR461C-A	228	271	0.6961283569624239	0.7865293086229665	1.0398962545410508	224.5021265500788
YDR461W	121	264	2.8199103494484456e-09	1.0565019165914013e-08	1.9088602163195674	412.1420298006594
YDR462W	245	176	2.6740856668849693e-06	7.132962277483979e-06	0.6284954725841297	135.4018385250385
YDR463W	47	0	6.80123990600236e-13	3.575313592268699e-12	0.0	0.0
YDR464W	28	0	4.555399676754886e-08	1.482631779344502e-07	0.0	0.0
YDR465C	102	229	1.0342403931073972e-08	3.646791232839142e-08	1.964223400698117	422.4951351934295
YDR466W	57	86	0.12184739894252875	0.16558232309037874	1.3200159098233266	287.23066182666844
YDR468C	74	21	1.985019731928877e-09	7.535213517044865e-09	0.24828080516318699	55.9470720685009
YDR469W	194	381	6.757204291033667e-10	2.6580493760420397e-09	1.7182201818288891	370.5510387689035
YDR470C	77	10	1.2026484738106506e-14	7.334497744310765e-14	0.11362263192378377	26.5389957340594
YDR471W	178	10	2.375739186410235e-39	6.797450776639434e-38	0.04915136324792894	11.564478585691072
YDR472W	178	18	7.103344639429171e-35	1.6742350418589e-33	0.08847245384627209	19.03000510864776
YDR473C	64	64	0.5040965254491988	0.591644717930274	0.874894265813135	191.1260061670913
YDR475C	4	25	0.0007735242149752088	0.0015049180515299139	5.468089161332094	1223.206439320133
YDR476C	76	131	0.005115508654931425	0.008810808707550351	1.5080414318621145	326.8486841038513
YDR477W	51	45	0.24331689915091814	0.308423074061479	0.7719655286586486	169.73603685040885
YDR478W	248	534	7.032626017537943e-17	5.113101419324995e-16	1.8838449110653794	405.206103424983
YDR479C	92	186	7.619061281704916e-06	1.9315806739238344e-05	1.768807972187425	378.3947132854683
YDR480W	90	162	0.0006233431966340685	0.0012382890237798024	1.574809678463643	335.01173842943126
YDR481C	70	49	0.010254469535160057	0.016825521910614975	0.6124259860691945	129.87457326542798
YDR482C	244	1011	4.413482049115289e-83	5.640430058769339e-81	3.6250741915454077	779.736261414342
YDR483W	97	8	1.5039931196483658e-20	1.4391787738931367e-19	0.0721562281082998	15.520462358154187
YDR484W	89	134	0.050639577701613085	0.07454011040746783	1.3172565350444956	283.33563158876603
YDR485C	64	145	4.658741623075442e-06	1.2084990110197053e-05	1.9821823209828842	426.35801377994704
YDR486C	11	0	0.001180033215306702	0.002231624801456377	0.0	0.0
YDR487C	66	129	0.0004377749557388097	0.0008868065411954542	1.7100206104529458	367.8173210086851
YDR488C	131	171	0.2769721653867431	0.34763573180688767	1.1420375530843214	247.08339111799748
YDR489W	188	450	4.3631287392403145e-18	3.489896158466071e-17	2.0941618064676106	450.444269868777
YDR490C	53	6	7.226283280285338e-11	3.127039514290518e-10	0.09904463386563793	21.304030876984797
YDR492W	191	199	0.3875553617053755	0.46992006855737184	0.9115390518157793	197.05299062718888
YDR493W	132	252	1.7845912856570027e-06	4.847985112807473e-06	1.6702526892796217	357.977130344464
YDR494W	111	202	9.012898098732822e-05	0.00019912860916562606	1.592149925173453	342.4638956832254
YDR495C	14	0	0.0001896627452187594	0.00040071654950517467	0.0	0.0
YDR496C	67	16	9.968315677623227e-10	3.857858913998061e-09	0.20892997392552476	47.7485866045391
YDR497C	9	9	0.9621132712670597	1.0	0.8748942658131351	169.36704551166738
YDR498C	127	160	0.4471073120023985	0.5314828754290604	1.1022289963000127	238.566004564676
YDR499W	53	0	2.077974631958859e-14	1.2231762649329988e-13	0.0	0.0
YDR500C	47	0	6.80123990600236e-13	3.575313592268699e-12	0.0	0.0
YDR501W	117	90	0.005545044006468174	0.009510750993497904	0.672995589087027	143.53139452590418
YDR502C	56	66	0.9378463650934916	1.0	1.0311253847083377	225.1506358226981
YDR503C	191	136	2.637718135281329e-05	6.23746587006699e-05	0.6229613620449548	133.99603366282076
YDR504C	191	625	2.8169759399793074e-40	8.394004471927978e-39	2.862873906456594	613.5634865477543
YDR505C	53	0	2.077974631958859e-14	1.2231762649329988e-13	0.0	0.0
YDR506C	74	26	7.471609514504119e-08	2.396498958054277e-07	0.3073952825829934	68.662315722209
YDR507C	3	0	0.20297776195001535	0.2614389941712292	0.0	0.0
YDR508C	31	3	4.884008719510662e-07	1.3953270812670552e-06	0.08466718701417436	18.21151026499127
YDR510W	70	11	1.6540226518522183e-12	8.417950682125759e-12	0.13748338462777837	31.806017933411525
YDR511W	144	97	6.116564729799259e-05	0.00013762270642048334	0.5893384984991257	127.1875130616574
YDR512C	381	1156	4.155066434554244e-66	3.186104942016195e-64	2.6545348327558638	570.9778494427817
YDR513W	382	1156	7.31498489647239e-66	5.5353260710016726e-64	2.6475857886910577	569.4831430156589
YDR514C	62	102	0.02810001747889719	0.04299100838551151	1.4393421792409642	312.63092610842
YDR515W	155	332	7.105223229929375e-11	3.090933343065343e-10	1.8739670725803925	404.29552787720974
YDR516C	25	64	0.0006587653184873364	0.0012974518310344765	2.2397293204816253	481.75515154228526
YDR517W	64	196	1.6093929995470039e-12	8.198068326301878e-12	2.679363689052726	576.3184186594028
YDR518W	90	85	0.23491066488800433	0.2985571787339034	0.8262890288235165	175.77776402507493
YDR519W	98	286	1.522472730738105e-16	1.0809556388240546e-15	2.553262857373027	545.5481712016739
YDR520C	29	21	0.14290180907229105	0.19145819323488747	0.6335441235198565	142.76149424018908
YDR522C	143	206	0.037791859248055934	0.056880654942572544	1.2603371941084323	271.0925513839878
YDR523C	102	153	0.038417031160729975	0.057791353964257934	1.3123413987197026	284.12336596461944
YDR524C	58	217	3.1507088032290996e-17	2.362415427297334e-16	3.2733113048525917	704.0737330705973
YDR524C-B	44	0	3.902046772487017e-12	1.9196467911525093e-11	0.0	0.0
YDR524W-C	319	402	0.20577636252400267	0.264569608959432	1.10253133183975	237.73918255436357
YDR525W-A	90	9	2.686160327433597e-18	2.1757898652212134e-17	0.0874894265813135	20.90951178019778
YDR527W	34	30	0.3623665733626249	0.44255047003789677	0.7719655286586486	166.0461229895295
YDR528W	33	1	1.0756395286143781e-08	3.78117538451179e-08	0.02651194744888288	5.702594123418516
YDR529C	148	29	1.3780438955314372e-22	1.5358779928684682e-21	0.17143198451743863	36.874206597707165
YDR530C	159	215	0.11941828559923291	0.16274278684388352	1.183033126728453	254.0505682132864
YDR531W	90	313	1.9928778138328899e-22	2.2040462129524906e-21	3.042687835550125	656.558669821105
YDR532C	136	186	0.12432014034954637	0.16862385074298142	1.1965465694209054	257.3714906847963
YDR533C	101	114	0.9811160735306763	1.0	0.9875044188385882	214.2707395453433
YDR534C	124	49	7.09239830672973e-11	3.0876898305830946e-10	0.3457243469745453	75.8812927543685
YDR536W	11	1	0.004574596942030724	0.007921862997175155	0.07953584234664865	17.107782366776163
YDR538W	108	229	1.0130647155709828e-07	3.1732762414208724e-07	1.8550998784371104	399.0231832674118
YDR539W	33	6	4.425381307835137e-06	1.1495197787425417e-05	0.15907168469329727	39.91815886392961
YDR540C	16	6	0.025300379947490213	0.039335627217630766	0.32808534967992564	82.33120266522708
YDR541C	31	2	1.3694876466087782e-07	4.225280823845002e-07	0.05644479134278291	12.14100684332751
YDR542W	22	9	0.011326715442829878	0.018511722637639186	0.35791129055991894	76.98502068712153
YDR545W	60	24	8.979163313567029e-06	2.255970651652424e-05	0.349957706325254	75.274242433178
YEL001C	5	3	0.5867868604718933	0.6755232465693322	0.524936559487881	112.91136364001238
YEL002C	124	113	0.09282113791403505	0.13037063227995743	0.7972826777168086	171.62527272337783
YEL003W	573	947	2.848273520774826e-12	1.4145441293588968e-11	1.4459421810210102	311.3437251426506
YEL004W	278	503	7.004243692831068e-10	2.747708422747031e-09	1.5829921428201688	341.1710267995146
YEL005C	138	219	0.002879712422532083	0.005172150575259841	1.388419160964323	300.0060385532684
YEL006W	49	0	2.1245431234706732e-13	1.1669768388805963e-12	0.0	0.0
YEL007W	9	2	0.041859030761370146	0.06252760672951681	0.19442094795847445	41.81902356039556
YEL009C	0	0	1.0	1.0		0.0
YEL011W	4	0	0.10160862377194241	0.1398973414681448	0.0	0.0
YEL012W	65	19	3.1308210763590275e-08	1.0407717924936859e-07	0.2557383238530702	55.008100238190245
YEL013W	9	0	0.004062598816789608	0.007092897934231036	0.0	0.0
YEL015W	36	0	4.1654944179781695e-10	1.6682283006819258e-09	0.0	0.0
YEL016C	117	270	1.2834807317047773e-10	5.427424770613364e-10	2.018986767261081	435.8828994157884
YEL017C-A	1	0	0.9466805056269739	1.0	0.0	0.0
YEL017W	94	15	2.694955105153915e-16	1.867311663824116e-15	0.1396107870978407	32.03159252092591
YEL018W	98	106	0.7461894792234939	0.8361916786855638	0.9463142058795134	201.49165908011625
YEL019C	205	412	2.8905980534880775e-11	1.3007691240696348e-10	1.7583240854390814	376.37121220738646
YEL020C	48	20	0.00012653444277023305	0.00027460361523456994	0.36453927742213954	82.33120264769137
YEL020W-A	0	0	1.0	1.0		0.0
YEL021W	170	196	0.9758413357440184	1.0	1.0087016241139675	216.9669340634638
YEL022W	0	0	1.0	1.0		0.0
YEL023C	40	71	0.03160774006135392	0.048063488390493486	1.5529373218183147	338.7340908942127
YEL024W	60	6	1.422054642339404e-12	7.276010896880706e-12	0.0874894265813135	18.818560607089736
YEL025C	12	0	0.0006396995452118517	0.0012611971493018028	0.0	0.0
YEL026W	135	0	5.778380905221213e-35	1.3732011812366612e-33	0.0	0.0
YEL027W	0	0	1.0	1.0		0.0
YEL029C	27	6	0.00010726272396550653	0.00023428329871843072	0.19442094795847445	48.788860832589215
YEL030W	56	146	1.0045690706931066e-07	3.148379686951529e-07	2.2809743358699595	490.62675875320576
YEL031W	0	0	1.0	1.0		0.0
YEL032W	24	8	0.002398075373919092	0.004350577752494857	0.29163142193771163	62.72853538807796
YEL034W	129	34	1.820108642486782e-16	1.2796387289659513e-15	0.2305922871135395	49.59930702519577
YEL035C	284	119	1.5498069387432813e-21	1.594443596549662e-20	0.36659301983015163	79.51504479594648
YEL036C	91	6	3.356148026261332e-20	3.13331287321898e-19	0.05768533620745945	14.318470030824257
YEL037C	87	1	2.76252046646846e-22	3.008949848988658e-21	0.010056255928886608	2.1630529435021715
YEL038W	175	229	0.19403563788444458	0.2529809461513128	1.1448616392640452	246.2543073948842
YEL039C	229	423	4.382964893410433e-09	1.6034625382953817e-08	1.6160710674190224	347.6092199596174
YEL040W	110	28	1.3977494871737946e-14	8.470450264211268e-14	0.2227003585706162	47.90179063223042
YEL041W	134	223	0.0006623724893988077	0.0013041096153825892	1.4559807557935007	313.1745534210929
YEL042W	66	53	0.06693639791161479	0.09614166443299117	0.7025666073953963	151.11874427935263
YEL043W	45	3	1.6107842482029467e-10	6.76670577897381e-10	0.05832628438754233	12.545707071860942
YEL044W	167	109	5.361451892845996e-06	1.379584332696077e-05	0.571038772297196	123.95459081920256
YEL046C	109	24	6.937306929014006e-16	4.644654797056817e-15	0.19263726953683705	43.16183625031928
YEL047C	90	66	0.007339988580223573	0.01238623072912728	0.6415891282629657	140.09372892089968
YEL048C	141	401	8.413465866517541e-22	8.829533247872697e-21	2.488174472277072	535.1945251069882
YEL049W	51	4	1.9120401460556503e-11	8.768853971264789e-11	0.06861915810299098	14.759655378789422
YEL050C	18	0	1.7107119839674477e-05	4.114723805853949e-05	0.0	0.0
YEL051W	117	46	2.1637514762543796e-10	8.997639002125046e-10	0.3439755233111471	75.59592720472425
YEL052W	69	81	0.9353641037626291	1.0	1.0270497903023759	223.6408650842978
YEL053C	82	50	0.0005151829074516902	0.0010316214835496761	0.5334721133006921	117.04226717126318
YEL054C	4	6	0.9160152319494366	0.9971613853759626	1.3123413987197026	282.27840909055834
YEL055C	23	6	0.0008440401584579252	0.0016349191482962371	0.22823328673386128	57.27388010658414
YEL056W	64	118	0.0024022941185318936	0.004356856977507701	1.6130863025929678	346.96721124985737
YEL057C	218	39	3.057888308854298e-34	6.869498306336355e-33	0.15651778149868012	34.371800201022545
YEL058W	76	121	0.02756825037934488	0.04225613217793508	1.3929237653077546	302.0874201911766
YEL059C-A	197	652	1.50302510731328e-42	5.368880367800419e-41	2.8955891437064163	623.7827449155606
YEL060C	7	0	0.014293746056805338	0.022878745775866266	0.0	0.0
YEL061C	9	0	0.004062598816789608	0.007092897934231036	0.0	0.0
YEL062W	61	143	2.256735947131186e-06	6.0732280916946425e-06	2.0509816395291525	444.2414307310345
YEL063C	15	0	0.00010364853737899793	0.00022690625750537385	0.0	0.0
YEL064C	84	358	3.6621749218850266e-31	6.664926574607844e-30	3.728716037632171	794.8074422923696
YEL065W	51	19	1.927628888745374e-05	4.6152346957429836e-05	0.3259410009892072	70.10836305491925
YEL066W	82	19	7.11401407463534e-12	3.417936085482693e-11	0.20271940305426298	43.60398189217316
YEL067C	82	19	7.11401407463534e-12	3.417936085482693e-11	0.20271940305426298	43.60398189217316
YEL069C	37	20	0.008565161348386786	0.01421648959105875	0.4729158193584514	106.80804668333327
YEL070W	69	79	1.0	1.0	1.0016905362208357	215.458882309902
YEL071W	1	0	0.9466805056269739	1.0	0.0	0.0
YEL072W	4	3	0.8595576020011262	0.945365417691428	0.6561706993598513	141.13920454527917
YEL073C	0	3	0.2976674550997923	0.36957805144190536		0.0
YEL075C	109	191	0.00041708947799110567	0.0008463943500094739	1.5330716033973284	329.75642900284066
YEL077C	9	1	0.015097682095544919	0.024071740984607383	0.09721047397923722	20.90951178019778
YER001W	0	0	1.0	1.0		0.0
YER002W	178	40	8.004273755364664e-25	1.046194962888686e-23	0.19660545299171575	43.346122738450966
YER003C	98	119	0.7072094984815982	0.7974827109348376	1.0623716084873782	226.20290033627344
YER004W	192	295	0.0015934725286661966	0.002957102456392158	1.3442385854941397	287.64121139655714
YER005W	124	168	0.16778058647758698	0.2216137236638959	1.1853406181984412	254.96114368266
YER006W	68	13	3.7036925038791046e-11	1.6511577976595916e-10	0.16725919787604054	35.97665998956899
YER007C-A	19	0	9.412754076085155e-06	2.3403695932367367e-05	0.0	0.0
YER007W	94	269	3.277207000634017e-15	2.0871780133606013e-14	2.50368678195461	538.5311493743785
YER008C	9	0	0.004062598816789608	0.007092897934231036	0.0	0.0
YER009W	281	142	5.432857404113127e-16	3.68447676073757e-15	0.442117386994538	95.76705219368512
YER010C	48	2	7.324367488250863e-12	3.516063224117756e-11	0.036453927742213954	7.841066919401449
YER011W	70	40	0.0005151534757544805	0.0010316214835496761	0.4999395804646486	110.22299779688387
YER012W	38	8	2.1475674674355768e-06	5.792992732280489e-06	0.1841882664869758	39.618022343367706
YER013W	49	15	3.02191027513646e-06	7.97934159426528e-06	0.2678247752489189	57.607838595630525
YER014C-A	727	680	0.00018444187914833438	0.0003924251746141587	0.8183330134153121	176.27840124684968
YER014W	728	680	0.00016548336810396394	0.00035352706165152174	0.8172089296056756	176.0362605509719
YER015W	293	328	0.8268617466874767	0.9162392880924236	0.9794038197498577	210.6651153082088
YER016W	5	0	0.05208960157144075	0.07595519742326465	0.0	0.0
YER017C	21	46	0.016790236440744028	0.026600729964385374	1.9164350584478198	421.17730877761295
YER018C	0	0	1.0	1.0		0.0
YER019C-A	191	263	0.05549271714174674	0.08052955243052877	1.2046973398369347	259.12468270048873
YER019W	138	310	2.347660212374383e-11	1.0664608121141451e-10	1.9653421913193614	424.09944546653634
YER020W	38	25	0.040747462825477324	0.06110525650829729	0.5755883327717994	128.75857255887698
YER021W	36	2	7.577750172851689e-09	2.703451690078788e-08	0.04860523698961861	10.454755892047988
YER022W	49	39	0.11207254604904711	0.1534228070288193	0.6963444156471892	153.62090292168136
YER023W	183	207	0.9585703371334809	1.0	0.9896344973951855	212.8656855648256
YER024W	33	15	0.003471243703703083	0.006169073714461196	0.3976792117332432	91.24150596593428
YER025W	103	0	5.8047270634376514e-27	8.626094403573626e-26	0.0	0.0
YER026C	39	0	7.211575055830914e-11	3.125378157202983e-10	0.0	0.0
YER027C	116	197	0.0008105174015384634	0.0015742268072433984	1.4858118134929967	319.5910723981398
YER028C	44	13	7.207610177629459e-06	1.8324918714211768e-05	0.2584914876266081	55.60029271364648
YER029C	83	71	0.08572640571005663	0.12122266025043907	0.7484035285871395	163.2453449772483
YER030W	147	73	3.1222954133657593e-09	1.1667524965735206e-08	0.4344713020704684	93.45271595222356
YER031C	36	15	0.0010217680103746783	0.001961344401757268	0.3645392774221396	83.63804712835216
YER032W	22	0	1.579319083939294e-06	4.308664161164554e-06	0.0	0.0
YER033C	92	54	0.00010564685419587199	0.00023101713250207596	0.5135248951511879	109.26906160882798
YER034W	271	325	0.586938011648166	0.6755232465693322	1.0492274405508077	226.378256721302
YER035W	171	408	1.998115210712939e-16	1.3996541506467859e-15	2.0874670201857257	447.4878656518577
YER036C	82	0	1.0608789748175446e-21	1.1012842931725088e-20	0.0	0.0
YER037W	94	103	0.8222896828589201	0.9117000127475708	0.9586607380718396	208.20535136294836
YER038C	101	190	5.583249789003715e-05	0.00012636469711357876	1.6458406980643134	354.0125263049262
YER039C	289	448	5.856804520445624e-05	0.00013193295259335207	1.3562374778002926	292.37140873984174
YER039C-A	207	520	1.1644333704722534e-22	1.305391094266263e-21	2.197802020400146	473.64589743543326
YER040W	0	0	1.0	1.0		0.0
YER041W	85	121	0.13773737898057717	0.18529302140755538	1.2454377195692865	266.96097609803536
YER042W	131	518	1.9160787484112577e-41	6.088049106139858e-40	3.4595055701618627	744.1232360811922
YER043C	31	15	0.007580914546216829	0.012682602746321927	0.4233359350708718	91.05755132495636
YER044C	13	1	0.0013901779917402709	0.002605054946398924	0.06729955890870269	14.475815849490004
YER044C-A	124	187	0.019055906060371032	0.030074235936661305	1.3193969976375504	283.0311515817755
YER045C	0	2	0.5391426999048778	0.6270191440147528		0.0
YER046W	9	50	2.531180411263871e-06	6.764320885306004e-06	4.860523698961861	959.7465910400186
YER047C	13	30	0.04475786900783141	0.0665466661489241	2.018986767261081	434.2744754847002
YER048C	2	0	0.42182241381123564	0.504345260255388	0.0	0.0
YER048W-A	51	3	5.136889957526061e-12	2.5099621194335067e-11	0.051464368577243236	11.069741534092069
YER049W	51	20	3.5976768667878096e-05	8.376615247326596e-05	0.3430957905149549	77.48819073297494
YER050C	229	160	1.7963312499225267e-06	4.877573663033263e-06	0.6112798363759896	132.30516409347825
YER051W	117	151	0.3546644407852233	0.4339734465863445	1.1291370439126784	242.87202148308663
YER052C	17	4	0.003379282234188591	0.006022389875679761	0.20585747430897294	44.27896613054119
YER053C	17	0	3.113540207295399e-05	7.281809569807173e-05	0.0	0.0
YER053C-A	41	2	4.1970441917880104e-10	1.6796938863585838e-09	0.04267776906405536	9.179785662270488
YER054C	84	9	7.698890581260948e-17	5.569348394066882e-16	0.09373867133712162	20.162743503627794
YER055C	49	19	4.577942364592416e-05	0.00010468288882215104	0.33924471531529726	76.81045146084068
YER056C	14	0	0.0001896627452187594	0.00040071654950517467	0.0	0.0
YER056C-A	65	0	1.9739290076365014e-17	1.5156296025257036e-16	0.0	0.0
YER057C	185	325	3.1724112441805866e-06	8.357552480660811e-06	1.5369764129149672	331.61355440354754
YER058W	595	157	5.919403342026994e-71	5.403569622221785e-69	0.2308544533322054	49.65569774122493
YER059W	70	24	1.1559854287457819e-07	3.595496052307729e-07	0.29996374827878913	64.52077920472452
YER060W	96	121	0.517132924886198	0.605709053161003	1.1027313142019721	239.1525410022811
YER060W-A	367	197	2.7331673657146848e-18	2.2107518312552956e-17	0.469629892003236	101.52792913854556
YER061C	72	15	3.111001473335404e-11	1.397763240089993e-10	0.1822696387110698	38.66827522615037
YER062C	100	114	1.0	1.0	0.997379463026974	216.41344696236808
YER063W	61	6	8.09980806032599e-13	4.234726923175888e-12	0.08605517368653787	18.51005961458312
YER064C	0	0	1.0	1.0		0.0
YER065C	0	0	1.0	1.0		0.0
YER066W	8	0	0.007595006756795812	0.012682602746321927	0.0	0.0
YER067W	97	134	0.1745903681958479	0.22960649611120995	1.2086168208140218	257.3150124820081
YER068W	241	2	4.6689488782104716e-60	3.1222238370451657e-58	0.007260533326250083	1.5617062745567345
YER069W	24	4	7.730812304903869e-05	0.00017199188226499866	0.14581571096885582	31.36426768199128
YER070W	116	6	2.1713707621875108e-26	3.1297125948221487e-25	0.045253151679989743	9.733738243882517
YER071C	309	153	4.4679526865416915e-18	3.5638274480306886e-17	0.4332000733637853	93.78829557252034
YER072W	184	0	3.392541077831173e-47	1.5242581045786778e-45	0.0	0.0
YER073W	63	16	7.40245641875392e-09	2.644194215171043e-08	0.22219536909539936	50.78024290181608
YER074W	97	16	1.5343328955246208e-16	1.0866931628278442e-15	0.1443124562165996	32.980982492447176
YER074W-A	168	130	0.0009567713221378736	0.0018414966109822327	0.677001515212545	145.6198142606037
YER075C	1	0	0.9466805056269739	1.0	0.0	0.0
YER076C	9	0	0.004062598816789608	0.007092897934231036	0.0	0.0
YER077C	48	6	1.1765620821859229e-09	4.532088770697416e-09	0.10936178322664186	23.523200758204347
YER078C	140	20	9.10769822147613e-25	1.1823560377361e-23	0.12498489511616215	28.22784091172681
YER078W-A	280	387	0.016991140485091354	0.02691160807759856	1.2092288602488688	260.77148271915183
YER079W	32	3	2.759969585570754e-07	8.156518543996613e-07	0.08202133741998141	17.642400571120092
YER080W	137	4	7.689569239524798e-33	1.5626400246115587e-31	0.02554435812593095	5.494470249379347
YER081W	79	28	3.086550702051597e-08	1.0266485302197071e-07	0.31008910687047825	65.8649621394103
YER082C	81	15	2.7862217190822487e-13	1.5173826805342814e-12	0.16201745663206205	37.17246539268877
YER083C	109	176	0.005278665941874097	0.009072805687901354	1.4126733099368052	305.5858006336915
YER085C	202	140	5.541646630142063e-06	1.4253134959725853e-05	0.6063623624447471	130.42566758979228
YER086W	163	103	2.396398050895788e-06	6.426181251493001e-06	0.5528472968021652	120.06934371710548
YER087C-B	87	15	1.1502465295130178e-14	7.059837557341906e-14	0.15084383893329914	34.608847092711244
YER087W	95	102	0.7133033773633579	0.803615011429255	0.9393601590835766	202.05191392834803
YER088C	0	0	1.0	1.0		0.0
YER089C	31	1	3.4612493204043885e-08	1.1433454820014727e-07	0.028222395671391454	6.070503421663755
YER090W	125	54	8.311936869137015e-10	3.2320452288307623e-09	0.37795432283127434	80.65097404599692
YER091C	6	0	0.027131731211565455	0.04168703879180148	0.0	0.0
YER092W	167	141	0.00927805910386458	0.015337199743123081	0.7386831825128866	158.88724828697713
YER093C	38	10	1.2469001563866826e-05	3.063187868167369e-05	0.23023533310871974	54.47478069359655
YER093C-A	168	167	0.22088729663320916	0.2817929997643269	0.8696865618499617	187.06545366495052
YER094C	114	55	9.233091723398437e-08	2.9079688116793217e-07	0.4220981106993196	90.7913011793664
YER095W	0	0	1.0	1.0		0.0
YER096W	54	9	1.151856662920706e-09	4.439897901110577e-09	0.14581571096885584	34.8491863089923
YER098W	31	3	4.884008719510662e-07	1.3953270812670552e-06	0.08466718701417436	18.21151026499127
YER099C	62	59	0.35867251674331246	0.4384114014433135	0.8325606723060478	179.07985094374442
YER100W	181	341	5.098475988705864e-08	1.656572622093075e-07	1.648281462112039	354.5375230899373
YER101C	68	68	0.4876872441721246	0.5743783209571757	0.8748942658131351	188.18560606330436
YER102W	21	0	2.8603040555573514e-06	7.566517306122506e-06	0.0	0.0
YER103W	36	48	0.5552113875718399	0.6431058791391039	1.1665256877508468	250.91414142521535
YER104W	276	168	8.058492205169307e-11	3.4611193929745096e-10	0.532544335712343	114.54776023131076
YER105C	19	2	0.00014135986969184862	0.000304822126208407	0.0920941332434879	19.80901116407477
YER106W	234	169	5.669645865657029e-06	1.4556309541693561e-05	0.631868080865042	135.9118266440129
YER107C	95	162	0.0022556044401023444	0.004112866561518257	1.4919249585445038	320.9059808823604
YER109C	64	36	0.0007384059861394292	0.001445395788389332	0.49212802451988846	108.79480350146235
YER110C	0	0	1.0	1.0		0.0
YER111C	15	0	0.00010364853737899793	0.00022690625750537385	0.0	0.0
YER112W	0	0	1.0	1.0		0.0
YER113C	114	141	0.5727894492360065	0.6612027544271926	1.0821060656109829	232.7558812534756
YER114C	3	0	0.20297776195001535	0.2614389941712292	0.0	0.0
YER115C	164	265	0.0005519448677456915	0.0011010526661799644	1.413701100246834	305.2278732099506
YER116C	181	87	1.12907899698325e-11	5.2920401887943525e-11	0.420529287987529	91.49355432517754
YER117W	165	0	1.8663133529213056e-42	6.544614690640505e-41	0.0	0.0
YER118C	37	64	0.05475076463573622	0.07949296829591493	1.5133306219470444	325.510237542742
YER119C	201	136	2.3316796838343327e-06	6.260266041891339e-06	0.5919682594556536	127.3295643490671
YER120W	19	0	9.412754076085155e-06	2.3403695932367367e-05	0.0	0.0
YER121W	343	301	0.0009095765066161906	0.0017547717173933954	0.7677643557135676	165.14247064516306
YER122C	204	108	4.954169426019736e-11	2.1720901371727631e-10	0.4631793171951891	99.62767382489996
YER123W	25	0	2.673130280864857e-07	7.920232996009167e-07	0.0	0.0
YER124C	42	4	3.1958727885861005e-09	1.1919237618131429e-08	0.08332326341077477	22.4030483406995
YER125W	0	0	1.0	1.0		0.0
YER126C	98	2	2.1901148708614553e-24	2.768208927983347e-23	0.017854985016594594	3.801729416385542
YER127W	227	99	1.4812925860721528e-16	1.053017758034728e-15	0.3815618163678431	82.90114805690116
YER128W	84	68	0.04095477740144746	0.061391654070214456	0.7082477389915857	150.54848491007957
YER129W	52	4	1.081219605350806e-11	5.0926240379791034e-11	0.06729955890870269	14.475815851358371
YER130C	32	1	1.929214177366558e-08	6.604113532163735e-08	0.02734044580666047	5.880800190373362
YER131W	81	1	8.81203652401594e-21	8.574961429715003e-20	0.010801163775470803	2.3232790872661533
YER132C	1	0	0.9466805056269739	1.0	0.0	0.0
YER133W	0	0	1.0	1.0		0.0
YER134C	0	0	1.0	1.0		0.0
YER136W	15	0	0.00010364853737899793	0.00022690625750537385	0.0	0.0
YER137C	29	4	4.844280264805353e-06	1.2504244076703584e-05	0.1206750711466393	25.95663532002365
YER138W-A	9	0	0.004062598816789608	0.007092897934231036	0.0	0.0
YER139C	48	18	3.771928333760693e-05	8.73987101025695e-05	0.32808534967992564	70.56960228666077
YER140W	244	745	1.5410798747727173e-43	5.94815460390463e-42	2.6712960165196127	574.583100478724
YER141W	112	28	5.194255290693213e-15	3.261153076067322e-14	0.21872356645328378	46.63006169300268
YER142C	398	167	1.4765974423476515e-29	2.490296742211538e-28	0.36710387535375266	78.962302046515
YER143W	137	280	2.088904219811788e-08	7.129547874265634e-08	1.7881050688151665	384.6129174987651
YER144C	0	0	1.0	1.0		0.0
YER145C	70	0	1.092276744394669e-18	9.090714264853462e-18	0.0	0.0
YER146W	322	96	2.653442169314847e-35	6.33192776586294e-34	0.2608380419815558	56.10502542778058
YER147C	145	119	0.008565490598681719	0.01421648959105875	0.718016673322504	153.38415843865246
YER148W	84	38	1.4206765743722536e-06	3.906980912798102e-06	0.39578550120118017	85.13158367433465
YER149C	92	79	0.07275971655883953	0.1038831007770323	0.7512679021656268	159.85659016108497
YER150W	184	19	8.468381791418548e-36	2.0992096414848305e-34	0.09034234266548676	19.432209322030594
YER151C	45	1	9.906877546203154e-12	4.6969870377752955e-11	0.019442094795847444	4.181902357286981
YER152C	0	0	1.0	1.0		0.0
YER153C	310	551	4.4606404373786806e-10	1.7827062651400133e-09	1.555054001493669	334.4847385420674
YER154W	91	54	0.00014364911851480423	0.000308832179655566	0.5191680258671351	110.4567688123586
YER155C	1	0	0.9466805056269739	1.0	0.0	0.0
YER156C	29	14	0.00992814715820013	0.016346056200059817	0.4223627490132376	87.81994951921372
YER157W	47	4	1.865600604956784e-10	7.785971755519931e-10	0.0744590864521817	16.015796262000958
YER158C	69	4	6.532241134492132e-16	4.3835377788172985e-15	0.05071850816308029	13.63663811796243
YER159C	98	6	6.236187401231087e-22	6.60484599345856e-21	0.05356495504978378	13.306052957349392
YER161C	37	4	5.4180424068784444e-08	1.755445739828616e-07	0.09458316387169027	20.344389845932955
YER162C	97	162	0.0036183776753759373	0.006422620373792288	1.461163619193071	311.0823285252266
YER163C	104	206	4.825142713122958e-06	1.2494099839338193e-05	1.7329636418990946	369.20223678373895
YER164W	3	0	0.20297776195001535	0.2614389941712292	0.0	0.0
YER165W	76	48	0.0014987638809078588	0.0027858406849066244	0.5525647994609274	118.85406697106576
YER166W	11	0	0.001180033215306702	0.002231624801456377	0.0	0.0
YER167W	19	2	0.00014135986969184862	0.000304822126208407	0.0920941332434879	19.80901116407477
YER168C	75	121	0.02229177254661543	0.03489384428840102	1.4114960821785245	306.11525250004064
YER169W	9	3	0.09329409924938732	0.1307026467194218	0.2916314219377117	62.72853534059335
YER170W	150	242	0.0010276918237119878	0.001970742140102581	1.4114960821785245	304.860681775693
YER171W	77	51	0.002964540907011459	0.005317864864698347	0.5794754228112973	125.4570707529362
YER172C	7	4	0.40870483579781314	0.49358704550046695	0.49993958046464854	134.4182900012372
YER173W	107	73	0.0007720835694381975	0.0015026235559523092	0.5968904804145688	128.38831069962265
YER174C	148	90	2.189285758014245e-06	5.897228287747036e-06	0.5320302967782579	114.4371929029097
YER175C	189	309	0.00011682220240961813	0.00025429390085454726	1.4303826885516333	308.66422157863315
YER175W-A	248	436	6.015012191875554e-08	1.942298434333313e-07	1.5381205640908342	330.84243652656335
YER176W	60	13	2.4097818261495566e-09	9.068077856534526e-09	0.1895604242595126	40.77354799166592
YER177W	11	0	0.001180033215306702	0.002231624801456377	0.0	0.0
YER178W	27	0	8.211129581823613e-08	2.606082021250971e-07	0.0	0.0
YER179W	138	104	0.0015419525555138362	0.0028624174134151297	0.6593406061200439	142.15459452978342
YER180C	163	367	2.894806465314691e-13	1.575026677580396e-12	1.969853960450433	423.70624186389847
YER180C-A	128	28	1.637586246146968e-18	1.3473188128170548e-17	0.1913831206466233	41.16560133281448
YER182W	83	19	4.282750200101193e-12	2.1015440615001674e-11	0.20027700060782608	45.34592916228213
YER183C	54	78	0.21568776164142073	0.2758941986654383	1.263736161730084	271.823653220849
YER184C	27	16	0.04918829534229669	0.07273011775154598	0.5184558612225985	118.4872334291557
YER185W	72	76	0.6879156896946336	0.77832050588901	0.9234995028027537	198.49714613317897
YER186C	19	6	0.006148330403707077	0.010458162718639278	0.2762823997304637	56.455681827584286
YER187W	5	0	0.05208960157144075	0.07595519742326465	0.0	0.0
YER188C-A	48	40	0.16905002127996677	0.22313671617651798	0.7290785548442791	160.74187184170586
YER189W	31	6	1.2933030081159887e-05	3.171763581950981e-05	0.16933437402834872	36.42302052998254
YER190C-B	586	886	1.5415998781669663e-07	4.730918302741848e-07	1.3227923541133748	284.52636007111914
YER190W	614	895	3.6803953344032527e-06	9.63841237165442e-06	1.2752937587992768	274.3096375373691
YFL001W	104	119	1.0	1.0	1.0010809387669526	213.27702032945103
YFL002C	5	3	0.5867868604718933	0.6755232465693322	0.524936559487881	112.91136364001238
YFL003C	62	3	9.230617152678243e-15	5.726567340350871e-14	0.04233359350708718	9.10575513249563
YFL004W	25	1	1.1632785787216786e-06	3.2256581997243847e-06	0.034995770632525396	7.237907926613371
YFL005W	6	0	0.027131731211565455	0.04168703879180148	0.0	0.0
YFL007W	2	0	0.42182241381123564	0.504345260255388	0.0	0.0
YFL008W	34	4	2.9400839141955195e-07	8.653235716754571e-07	0.10292873715448647	27.67435383158824
YFL009W	71	45	0.0023131097814920814	0.004205720630212128	0.5545104501632546	117.61600382939466
YFL010C	0	0	1.0	1.0		0.0
YFL010W-A	0	0	1.0	1.0		0.0
YFL011W	42	36	0.24683701292661614	0.312471860299575	0.7499093706969729	165.78255770740748
YFL012W	91	159	0.0014237397603958355	0.0026592813777318773	1.5286614094976756	327.27931495884
YFL013C	105	48	8.097661988523364e-08	2.5819894777225435e-07	0.3999516643717189	85.21612352418592
YFL014W	168	1	1.577912405825342e-42	5.567223463743277e-41	0.005207703963173423	1.1201524171244746
YFL016C	15	0	0.00010364853737899793	0.00022690625750537385	0.0	0.0
YFL017C	211	391	1.4102908035520045e-08	4.9155044916530776e-08	1.621249563663203	349.6149647698118
YFL017W-A	255	708	5.318613474997233e-36	1.3298846128134386e-34	2.429118196845881	523.2297831565407
YFL018C	28	0	4.555399676754886e-08	1.482631779344502e-07	0.0	0.0
YFL020C	31	1	3.4612493204043885e-08	1.1433454820014727e-07	0.028222395671391454	6.070503421663755
YFL021W	0	0	1.0	1.0		0.0
YFL022C	83	24	2.761641993674654e-10	1.1344430789730668e-09	0.2529814744519908	56.682411452852655
YFL023W	29	4	4.844280264805353e-06	1.2504244076703584e-05	0.1206750711466393	32.44579415002956
YFL024C	58	4	3.5216402558257233e-13	1.9016857381458904e-12	0.06033753557331965	12.97831766001183
YFL025C	37	26	0.07288568537085058	0.10403712498579341	0.6147905651659868	137.324631444418
YFL026W	104	118	1.0	1.0	0.9926684939033646	211.48477643683844
YFL027C	137	60	1.940784683665574e-10	8.088009214319359e-10	0.38316537188896427	83.79067130092447
YFL028C	189	335	1.446242235582463e-06	3.9700902610189715e-06	1.550738513478308	333.5564975518743
YFL029C	105	145	0.15712451417782894	0.20883362168631714	1.2081873194562343	257.4237064764702
YFL030W	66	81	0.728988996788085	0.8193112606074413	1.0737338716797566	233.80635900758733
YFL031W	104	104	0.3707497225124493	0.4508736845356515	0.8748942658131351	189.9950829861328
YFL033C	9	0	0.004062598816789608	0.007092897934231036	0.0	0.0
YFL034C-A	259	313	0.5341543140814207	0.6223503768805208	1.0573046532799661	228.1478003587516
YFL034C-B	222	290	0.145764859486263	0.19490669772273855	1.1428798967829241	245.8280439847145
YFL034W	39	0	7.211575055830914e-11	3.125378157202983e-10	0.0	0.0
YFL036W	16	0	5.675726270633952e-05	0.00012795414262021113	0.0	0.0
YFL037W	0	0	1.0	1.0		0.0
YFL038C	74	28	2.729714488054491e-07	8.083721946859617e-07	0.331041073550916	71.20536446858007
YFL039C	3	0	0.20297776195001535	0.2614389941712292	0.0	0.0
YFL040W	165	208	0.3745069161879825	0.45505794950287076	1.102897013873528	238.368434277119
YFL041W	111	63	8.45042850073781e-06	2.1273032207767494e-05	0.49656161032637397	106.8080466640674
YFL041W-A	202	389	1.5074469662934464e-09	5.768015637494085e-09	1.684821135650047	362.3970334790101
YFL042C	62	68	0.8829766000553994	0.9653989404788216	0.9595614528273094	206.3971163458949
YFL044C	305	278	0.0070492999181197055	0.011930701538877701	0.797444609495251	171.52655241149398
YFL045C	131	160	0.6140578391869416	0.7023561322919851	1.0685731490847452	229.5294135120865
YFL046W	223	545	1.7005818725490508e-22	1.884401994032677e-21	2.1381945061352403	459.9154946532145
YFL047W	67	19	1.1993894762348877e-08	4.203344837188811e-08	0.24810434403656068	53.36606739550593
YFL048C	71	107	0.08237076154777603	0.11685107293074987	1.3185026259437387	279.6647202687673
YFL049W	55	98	0.009994727567097976	0.01643685394291692	1.5589025099943135	338.7340908975235
YFL050C	97	50	3.958420378305133e-06	1.032420661933461e-05	0.4509764256768738	97.93332563644938
YFL051C	72	45	0.0017328269001771952	0.0032084634587633775	0.5468089161332095	116.00482567845108
YFL052W	18	30	0.2593414799135836	0.32700566783227786	1.4581571096885584	313.6426768199127
YFL053W	46	8	3.0621011129852686e-08	1.0201236009434914e-07	0.15215552448924086	32.72793150204817
YFL054C	40	20	0.0029160769160369903	0.005232561105812396	0.4374471329065675	98.79744317446678
YFL055W	15	15	0.8545515475710436	0.9409392973542163	0.874894265813135	188.18560604984705
YFL056C	105	232	1.5861556175071858e-08	5.498481589080064e-08	1.9330997111299746	413.6532662389869
YFL057C	232	397	1.0741462756794478e-06	2.985524036810876e-06	1.497125101412994	321.4500910749754
YFL058W	230	307	0.08228824494416183	0.11676281684526886	1.1677936504549238	251.18687419807625
YFL059W	293	524	7.513487883604157e-10	2.9255293716051124e-09	1.5646573217955042	337.19263880390645
YFL060C	474	803	9.601428850980104e-12	4.559687640131014e-11	1.482152100101155	318.80388539262566
YFL061W	191	180	0.07049954809448747	0.10088153796750372	0.824507685059499	176.42400575365434
YFL062W	34	4	2.9400839141955195e-07	8.653235716754571e-07	0.10292873715448647	27.67435383158824
YFL066C	29	9	0.0004628404697722242	0.0009323276853450302	0.27151891007993845	64.89158830005914
YFL067W	14	10	0.34651443014320116	0.42481442928022806	0.6249244755808107	147.86011905159137
YFL068W	119	225	9.24858279176049e-06	2.3206195303409503e-05	1.6542118471256755	354.41622476794873
YFR001W	119	10	7.806629310869261e-25	1.0226862224785676e-23	0.07352052653891891	17.25034722268566
YFR002W	35	19	0.011171630857612927	0.018273051496624556	0.4749426014414162	107.53463204223117
YFR003C	527	425	8.995202387707337e-08	2.8377075661933566e-07	0.7055598917847864	152.11967396550915
YFR004W	140	80	6.392186493339973e-07	1.817175705546129e-06	0.4999395804646486	108.87881490982652
YFR005C	131	229	0.00011555419537917913	0.00025181969595515697	1.5293953196275416	326.4735136562037
YFR006W	32	2	7.676065073411902e-08	2.453866049871698e-07	0.05468089161332094	11.761600380746724
YFR007W	52	4	1.081219605350806e-11	5.0926240379791034e-11	0.06729955890870269	14.475815851358371
YFR008W	77	24	4.683305706110853e-09	1.7089905530357562e-08	0.27269431661708105	58.65525382247683
YFR009W	212	30	5.725257080197677e-37	1.510364837991598e-35	0.12380579233204742	27.51770654284783
YFR010W	123	132	0.6596923333609868	0.7493870112958844	0.9389109194092181	203.48524880663368
YFR011C	107	6	3.689053988979379e-24	4.523613963884949e-23	0.049059491540923456	10.552463892675458
YFR012W	104	28	2.6481702437987584e-13	1.443566547117219e-12	0.23554845618045944	50.18282830471272
YFR012W-A	165	249	0.006371772024515153	0.010831824094882248	1.3202949829543673	285.12970611293605
YFR013W	5	0	0.05208960157144075	0.07595519742326465	0.0	0.0
YFR014C	165	86	2.0430050780694005e-09	7.740001451895337e-09	0.4560054961207855	97.49374778012836
YFR015C	60	34	0.0012258154404472274	0.0023098507857182192	0.4957734172941099	106.63851011166088
YFR016C	27	0	8.211129581823613e-08	2.606082021250971e-07	0.0	0.0
YFR017C	102	15	3.555206762540408e-18	2.8595795931985854e-17	0.1286609214431081	29.51931075085938
YFR018C	222	280	0.293018358817281	0.36538347388512205	1.1034702451697198	238.19889775211348
YFR019W	0	0	1.0	1.0		0.0
YFR021W	9	0	0.004062598816789608	0.007092897934231036	0.0	0.0
YFR022W	68	68	0.4876872441721246	0.5743783209571757	0.8748942658131351	188.18560606330436
YFR023W	92	147	0.013621181947079529	0.022047682909556533	1.3979288812449004	297.4546677759659
YFR024C-A	32	15	0.00514875598482628	0.008864838948402733	0.41010668709990705	94.09280303693804
YFR025C	155	40	7.763659577925197e-20	6.976375973851219e-19	0.2257791653711316	49.778128055777344
YFR026C	124	56	3.5772212808468416e-09	1.3221465029659501e-08	0.39511353939948035	86.50467373531647
YFR027W	107	171	0.007536830787099276	0.012682602746321927	1.3981955089163185	302.5039649179586
YFR028C	0	0	1.0	1.0		0.0
YFR029W	43	1	3.169020711916832e-11	1.4216098373037206e-10	0.020346378274724068	4.376409443657243
YFR030W	54	51	0.37836008251331366	0.45964276183651603	0.8262890288235164	181.2157687960509
YFR031C	72	45	0.0017328269001771952	0.0032084634587633775	0.5468089161332095	118.58271068956688
YFR031C-A	33	0	2.414054459807748e-09	9.068077856534526e-09	0.0	0.0
YFR032C	210	662	1.426761208986881e-40	4.2959705303055244e-39	2.7580000188966447	593.2327200727378
YFR032C-A	214	850	2.5316560582507496e-67	2.0221602765277863e-65	3.475047317482079	748.3455640632754
YFR032C-B	573	489	2.204241972277309e-06	5.934735759628653e-06	0.7466375148038796	160.59818738047443
YFR033C	188	0	3.4105722238536594e-48	1.6345167382818662e-46	0.0	0.0
YFR034C	66	2	2.2377456789487024e-16	1.55613970975018e-15	0.02651194744888288	5.702594123418516
YFR035C	245	90	4.552361690157194e-22	4.875350480464436e-21	0.3213897302987027	68.848392486296
YFR036W	283	93	1.815282689818614e-28	2.899914096985236e-27	0.2875094230410656	62.50687975123204
YFR037C	208	401	7.819090143042089e-10	3.0424619359022364e-09	1.6866951951493612	362.8001348105933
YFR038W	28	28	0.7139687289947242	0.8041586683213197	0.8748942658131351	188.18560611260085
YFR039C	124	270	2.0387925593593713e-09	7.729133822594426e-09	1.9050117078189233	411.2766067030274
YFR040W	444	65	7.687382656218921e-75	7.756164501037721e-73	0.12808136774291393	27.97353603750659
YFR041C	385	557	0.0004116046689442689	0.0008355589308501554	1.2657561196309512	272.25813657991995
YFR042W	349	924	5.549077454503476e-43	2.0456887462083008e-41	2.3163389730983863	498.7727380307589
YFR043C	228	271	0.6961283569624239	0.7865293086229665	1.0398962545410508	224.5021265500788
YFR044C	232	247	0.4647302036289246	0.5500145219456889	0.9314607054131222	200.3527788819137
YFR045W	425	462	0.47572900085749026	0.5623674170465419	0.951061531307455	204.5688235446957
YFR046C	287	647	2.1930890597420325e-22	2.4120708715365898e-21	1.972322613174559	424.8929363796224
YFR047C	123	267	2.8962272489117475e-09	1.0829780824766879e-08	1.899160723350464	408.5004619112189
YFR048W	131	70	2.1027251028116503e-07	6.357924325062988e-07	0.467500752724576	101.22104570907452
YFR049W	249	479	2.0341293039040693e-11	9.299107811408826e-11	1.6830295314236614	362.01166792256913
YFR050C	225	114	5.202877730203809e-13	2.77310007658963e-12	0.44327976134532177	96.18375418397883
YFR051C	95	54	4.117526534875338e-05	9.475748340163293e-05	0.4973083195148346	106.9686602890474
YFR052W	232	85	4.9508467545332175e-21	4.9174990820933567e-20	0.3205431577332607	68.94731257952921
YFR053C	39	9	3.18449592966525e-06	8.381709881695586e-06	0.2018986767261081	48.25271950660387
YFR055W	187	178	0.08959237592139527	0.12634765912799026	0.832787055159027	179.12854483606336
YFR057W	32	23	0.1147669444528711	0.15692455956929663	0.6288302535531908	135.25840439665893
YGL001C	149	151	0.3247051704462909	0.3996959407612626	0.8866378130052577	190.7115873691712
YGL002W	232	340	0.003913832534684376	0.006929941781702539	1.2821726309330428	274.6056054724256
YGL003C	71	60	0.10076425000237542	0.1398973414681448	0.7393472668843395	159.43502740916352
YGL004C	205	292	0.017512939935659402	0.02768469421934503	1.2461908566704167	268.9677198421602
YGL005C	243	307	0.2609423606644621	0.3288079570949433	1.1053190930231789	237.7488932790384
YGL006W	6	4	0.5972106158771576	0.685814347426025	0.5832628438754233	156.82133839241445
YGL006W-A	24	33	0.5774576814073109	0.6664577816121704	1.2029796154930605	258.75520840052343
YGL007C-A	15	2	0.0014095726662799934	0.002635387647521535	0.11665256877508466	25.091414139979616
YGL008C	6	3	0.38496412365098054	0.4671721196701391	0.43744713290656745	94.09280303544868
YGL009C	78	30	1.7147387745787205e-07	5.226000367038804e-07	0.3364977945435135	71.46288839845403
YGL010W	254	342	0.05245588880169636	0.0763731181009002	1.1780072397956385	254.1246570239117
YGL011C	242	96	6.531607926056589e-20	5.915476721693141e-19	0.34706549387628494	74.65214127013185
YGL012W	18	24	0.7339771060617858	0.8242730593558544	1.1665256877508468	250.91414147199376
YGL013C	34	4	2.9400839141955195e-07	8.653235716754571e-07	0.10292873715448647	27.67435383158824
YGL014W	3	0	0.20297776195001535	0.2614389941712292	0.0	0.0
YGL015C	234	356	0.0007546850126472709	0.0014727497481284203	1.3310357206387866	286.2994690938822
YGL016W	7	0	0.014293746056805338	0.022878745775866266	0.0	0.0
YGL017W	6	4	0.5972106158771576	0.685814347426025	0.5832628438754233	156.82133839241445
YGL018C	266	515	2.1112370753308445e-12	1.0659986321534404e-11	1.693874236442724	365.0517771415773
YGL019W	217	197	0.02162227478503952	0.03391047239944431	0.7942588496091595	171.70852532102606
YGL020C	374	795	1.1359847317655506e-23	1.3470202458523055e-22	1.8597351372231081	400.02020557548417
YGL021W	74	23	9.088602295230675e-09	3.224463405297447e-08	0.27192659613110953	58.490120814871965
YGL022W	24	1	2.0928140286874496e-06	5.650597877456114e-06	0.036453927742213954	7.8410669204978225
YGL023C	51	70	0.36577150791374946	0.44585670665790017	1.2008352668023423	258.29396912881487
YGL025C	241	235	0.09121451942650571	0.12832062162960725	0.8531126658343848	183.5004872784129
YGL026C	39	26	0.04225926231396665	0.06304358432363741	0.5832628438754234	130.2823426530025
YGL027C	50	18	1.5654324624893728e-05	3.793848331974877e-05	0.3149619356927286	67.74681819557323
YGL028C	52	2	7.256133992447121e-13	3.810961332471543e-12	0.033649779454351346	7.237907925679185
YGL029W	97	4	7.045867299204976e-23	7.9765320546708305e-22	0.0360781140541499	7.760231176096219
YGL030W	105	0	1.8330400750511757e-27	2.7888395427564313e-26	0.0	0.0
YGL031C	58	0	1.1409643863824648e-15	7.558535796668498e-15	0.0	0.0
YGL032C	252	397	7.422466934024183e-05	0.00016564457639725678	1.378305648919899	296.03901668135967
YGL033W	67	46	0.00941387006589226	0.015539370479031684	0.6006736750358838	132.0107982748396
YGL035C	0	0	1.0	1.0		0.0
YGL036W	3	0	0.20297776195001535	0.2614389941712292	0.0	0.0
YGL037C	72	59	0.06932453285803014	0.09942279014127964	0.7169272455968746	152.09521589348566
YGL038C	115	118	0.4483053538993307	0.5325767589909215	0.8977175944865212	193.09479581808387
YGL039W	23	0	8.728631612444951e-07	2.4458592242447676e-06	0.0	0.0
YGL040C	0	0	1.0	1.0		0.0
YGL041C-B	190	98	7.526204036870488e-11	3.2543758959430206e-10	0.4512612528930907	98.0546052484738
YGL043W	154	13	9.75917252805378e-32	1.864617980360043e-30	0.07385471075045946	15.885797919915529
YGL044C	187	192	0.32062344328939557	0.3954332880886369	0.8982871606209729	194.22364690553604
YGL045W	44	11	1.4314555706079538e-06	3.933254174183633e-06	0.21872356645328378	51.32334709501416
YGL047W	130	19	6.956412499123403e-23	7.890794533029328e-22	0.1278691619265351	27.5040501162552
YGL048C	131	113	0.03271526988182388	0.04959027862160494	0.7546797865411013	163.7645731328115
YGL049C	6	0	0.027131731211565455	0.04168703879180148	0.0	0.0
YGL050W	70	14	3.413788606364656e-11	1.524277816397759e-10	0.174978853162627	37.63712120447707
YGL051W	67	20	2.5964036623313905e-08	8.727011959127894e-08	0.26116246740690596	58.98354816489477
YGL053W	95	6	3.443366188353057e-21	3.462027788324901e-20	0.055256479946092736	11.885406698444866
YGL054C	4	0	0.10160862377194241	0.1398973414681448	0.0	0.0
YGL055W	13	3	0.011650959186357439	0.01898687058111126	0.20189867672610806	43.42744754847001
YGL056C	105	10	2.045783616086599e-21	2.0860463787436227e-20	0.08332326341077477	19.52869497031459
YGL057C	12	0	0.0006396995452118517	0.0012611971493018028	0.0	0.0
YGL058W	334	182	2.7720737258267445e-16	1.9184351380541043e-15	0.47673879155087	103.1076823750508
YGL059W	131	124	0.14856350632661589	0.1982340428966051	0.8281441905406776	178.12988665844955
YGL060W	111	76	0.0006577372480141627	0.001295870816488335	0.5990267045207051	130.54316812036936
YGL061C	241	424	8.790910353260831e-08	2.777831068219947e-07	1.5392330651650175	331.081730225224
YGL062W	17	19	1.0	1.0	0.9778230029676216	210.3250891370792
YGL063W	232	197	0.0024389957230572393	0.0044206317060517435	0.7429059067464984	159.7955361990699
YGL064C	115	21	1.742580339694209e-18	1.427575432134102e-17	0.15976330071370293	36.000724633395706
YGL065C	85	167	5.0640323017741356e-05	0.00011524831724377939	1.7189099104799244	365.43018861250346
YGL066W	136	19	2.6632180002896924e-24	3.344141205167254e-23	0.1222278753709527	26.2906361421349
YGL067W	115	92	0.012600071206201796	0.020458218381385243	0.699915412650508	152.1848813933805
YGL068W	275	82	2.36721109495058e-30	4.150558233859995e-29	0.26087756289700753	56.79783746840442
YGL070C	176	236	0.1197068055789914	0.16309733212148295	1.1731536746130675	253.40902631859691
YGL071W	0	0	1.0	1.0		0.0
YGL073W	8	0	0.007595006756795812	0.012682602746321927	0.0	0.0
YGL075C	109	19	5.5657995685858385e-18	4.4089412285037406e-17	0.152504505049996	32.80299555289536
YGL076C	0	0	1.0	1.0		0.0
YGL077C	29	0	2.5287842754309727e-08	8.514659466044219e-08	0.0	0.0
YGL078C	88	4	1.2261342992396558e-20	1.1831373078737016e-19	0.039767921173324325	8.553891184692851
YGL079W	138	292	1.867539057614551e-09	7.103744323505081e-09	1.8512255479524307	399.55349682906086
YGL080W	161	315	2.543423407252554e-08	8.558939739677846e-08	1.71174965050396	369.3580839726841
YGL081W	138	152	0.7978867325660541	0.8882397597730116	0.9636516550985256	208.6405631566344
YGL082W	135	270	9.914337071235935e-08	3.1089068973106795e-07	1.7497885316262702	377.76517956591664
YGL083W	36	10	3.3550512276835917e-05	7.833901587660713e-05	0.24302618494809305	57.50115739823215
YGL084C	125	86	0.0003261862781597851	0.0006728469460892841	0.6019272548794369	128.44414390245265
YGL085W	172	64	1.15937456692746e-15	7.655066744431485e-15	0.3255420523955851	70.70557454458883
YGL086W	89	44	4.321914449221752e-06	1.1251846988444678e-05	0.43253199658177466	93.03558051853253
YGL087C	150	26	2.435216140476358e-24	3.0712561455876173e-23	0.15164833940761008	33.87340908511721
YGL089C	165	11	1.460383248049558e-35	3.5437401095075983e-34	0.05832628438754233	13.60377875070111
YGL090W	212	235	0.7823476104891043	0.8727994389763023	0.9698120399343715	207.6226170734348
YGL091C	140	254	1.1937488555527423e-05	2.943932104752925e-05	1.5873081679752592	342.76663965714937
YGL092W	3	0	0.20297776195001535	0.2614389941712292	0.0	0.0
YGL093W	60	49	0.09727039282480979	0.13574424390572215	0.7144969837473936	153.68491162938523
YGL094C	81	2	3.9185646387637964e-20	3.623097305069227e-19	0.021602327550941606	4.646558174532307
YGL095C	17	1	0.00012961684678964165	0.0002806575624575411	0.051464368577243236	11.0697415326353
YGL096W	7	3	0.24511911679203083	0.31036548671751857	0.3749546853484864	80.65097400074234
YGL097W	0	0	1.0	1.0		0.0
YGL098W	9	2	0.041859030761370146	0.06252760672951681	0.19442094795847445	41.81902356039556
YGL099W	11	6	0.21201159024460253	0.27161475952254605	0.47721505407989184	102.64669420065698
YGL100W	110	190	0.0006418416172142287	0.0012649866828646434	1.511181004586324	325.0478649950329
YGL101W	144	74	1.4151199687839624e-08	4.926364976075404e-08	0.4495984421539722	96.03955070830833
YGL103W	178	51	8.151102310151383e-21	7.958741831185162e-20	0.2506719525644376	54.66844422767237
YGL104C	102	19	2.2644979341819914e-16	1.5728414999372744e-15	0.1629705004946036	36.89913844211766
YGL105W	50	6	3.8614692150365573e-10	1.554045448262788e-09	0.1049873118975762	22.58227272800248
YGL106W	138	87	1.3974764804262974e-05	3.419952016566654e-05	0.5515637762734982	119.13908874084638
YGL107C	101	41	8.439741011992878e-09	2.997958651017359e-08	0.3551550980033519	78.25540053956128
YGL108C	54	0	1.1625933063081037e-14	7.112844792104153e-14	0.0	0.0
YGL110C	152	92	1.3614300410991933e-06	3.760607188454111e-06	0.5295412661500555	114.38732917108564
YGL111W	97	112	0.9970076058908885	1.0	1.0101871935161972	217.2864729545411
YGL112C	123	104	0.027444876749834146	0.04208141211631134	0.7397479971102932	160.64624905168245
YGL113W	111	69	7.486577606029525e-05	0.00016694574568544318	0.5438531922622191	115.93577519812276
YGL114W	60	71	0.9122258822799314	0.9934124311668027	1.0352915478788765	225.82272727543867
YGL115W	132	169	0.35784255837492185	0.43767600025822534	1.1201297797153018	239.12306343168157
YGL116W	25	0	2.673130280864857e-07	7.920232996009167e-07	0.0	0.0
YGL117W	19	6	0.006148330403707077	0.010458162718639278	0.2762823997304637	65.86496213218167
YGL119W	17	9	0.08599812266596715	0.12154711316096758	0.4631793171951892	99.6276738107262
YGL120C	29	6	3.7449249479727424e-05	8.691308868358047e-05	0.18101260671995897	43.90997475478779
YGL121C	156	131	0.010678607441540925	0.01750147375215214	0.7346868514200043	159.2339743358495
YGL122C	58	0	1.1409643863824648e-15	7.558535796668498e-15	0.0	0.0
YGL123W	28	0	4.555399676754886e-08	1.482631779344502e-07	0.0	0.0
YGL124C	23	13	0.05682823289172165	0.08238446366531162	0.49450545459003287	106.36577736594217
YGL125W	54	24	0.00010373943729126352	0.00022701883708601845	0.3888418959169489	87.12296577248074
YGL126W	0	0	1.0	1.0		0.0
YGL127C	200	285	0.01875465638088412	0.029615054598150625	1.2467243287837175	268.1644887027112
YGL128C	174	236	0.09583117821786129	0.13393076693339498	1.18663819960862	255.24024737313823
YGL129C	112	106	0.18453838214519672	0.2416435158768937	0.8280249301445741	176.52809068580015
YGL130W	142	218	0.007078388312473462	0.011976408115632503	1.3431475348398834	288.9046628570234
YGL131C	42	35	0.2033169004172268	0.26175856151767884	0.7290785548442792	156.82133838489648
YGL133W	50	2	2.305060779366274e-12	1.1507295609492572e-11	0.034995770632525396	7.527424242667494
YGL134W	84	65	0.021770154644052207	0.034133085975448264	0.677001515212545	146.12058828507222
YGL135W	62	34	0.0006327051985101054	0.0012560191911051488	0.4797807264136547	103.19855817294746
YGL136C	315	163	5.050066227762328e-17	3.7091865741840547e-16	0.4527230645318762	97.9759980650667
YGL137W	236	370	0.00016368549918784577	0.0003500763502526222	1.3716562641985592	295.83415190249985
YGL138C	222	374	4.940076850907245e-06	1.2745797204830672e-05	1.47392097033384	317.8810913101411
YGL139W	124	119	0.19367814423213572	0.2526293961168094	0.8396162712238957	182.11510256384813
YGL140C	38	18	0.0023255218571874175	0.004225616493107374	0.4144235995956956	89.14055025355465
YGL141W	42	61	0.27182135711065214	0.34154350551526336	1.2706797670143153	277.797799410905
YGL142C	169	403	3.183381377605817e-16	2.1951590290900546e-15	2.086286326169784	449.8638156599487
YGL143C	39	15	0.00028518506745703364	0.0005925214316999279	0.3364977945435135	77.20435120315223
YGL144C	217	397	2.3496358330736702e-08	7.976833338846918e-08	1.6006130116489152	344.28426549513733
YGL145W	131	214	0.0014585282729597836	0.002720725299316158	1.4292165869008466	306.51443416322684
YGL146C	243	473	1.1255068634233844e-11	5.279600303057001e-11	1.7029834885992297	366.3036694339595
YGL147C	25	0	2.673130280864857e-07	7.920232996009167e-07	0.0	0.0
YGL148W	119	215	6.66207369326319e-05	0.00014919620642506464	1.5806913205867568	338.7340909510485
YGL150C	15	0	0.00010364853737899793	0.00022690625750537385	0.0	0.0
YGL151W	48	64	0.4759615632043239	0.5624111259478256	1.1665256877508465	250.91414142687023
YGL153W	172	319	3.013340197713674e-07	8.846206981649484e-07	1.6226236674092447	348.0889823399333
YGL154C	251	771	2.215877766046598e-45	9.167994987434521e-44	2.6874242188921396	578.0522003304809
YGL155W	155	341	8.082119614285448e-12	3.860487533368406e-11	1.924767384788897	415.22243400076087
YGL156W	42	43	0.6897739591061048	0.7799626501807332	0.8957250816658288	192.6662157437845
YGL157W	90	191	1.1842399059219903e-06	3.282199372991502e-06	1.8567200530034311	397.05094914966656
YGL158W	0	11	0.005109360713391561	0.00880285604035796		0.0
YGL159W	36	4	9.527462977337748e-08	2.994122381566633e-07	0.09721047397923722	26.13688973011997
YGL160W	123	203	0.001482619710433791	0.0027629766541492976	1.4439311866672067	312.1127124331941
YGL161C	244	585	3.676609849521651e-23	4.237311271462729e-22	2.0975948586093605	451.9539555088676
YGL162W	27	0	8.211129581823613e-08	2.606082021250971e-07	0.0	0.0
YGL163C	49	16	6.264792484585537e-06	1.6034188508612114e-05	0.2856797602655135	65.28888372991275
YGL164C	265	300	0.9428239678483699	1.0	0.9904463386563793	213.04030874287
YGL166W	111	33	4.694121335023332e-13	2.51124574862504e-12	0.2601037006471483	55.94707206461141
YGL167C	7	0	0.014293746056805338	0.022878745775866266	0.0	0.0
YGL168W	7	0	0.014293746056805338	0.022878745775866266	0.0	0.0
YGL169W	111	78	0.0011440990744493824	0.002186677892043336	0.6147905651659868	132.2385339637954
YGL170C	138	91	4.930556362559206e-05	0.00011234401601061012	0.5769230303550383	124.09340691326793
YGL171W	124	63	1.0825331396956773e-07	3.387186118819282e-07	0.4445027318244154	94.84554548769914
YGL172W	96	15	9.165382334247275e-17	6.57233339205188e-16	0.13670222903330234	29.404000943644046
YGL173C	24	3	2.6092518014764144e-05	6.17522926349418e-05	0.10936178322664186	23.52320076149345
YGL174W	250	314	0.2843041576426025	0.356138795600655	1.0988671978612976	237.11386362667733
YGL175C	208	503	1.869026151328506e-20	1.7795975821672578e-19	2.115729883192341	455.9881993277538
YGL176C	115	110	0.20390663135965104	0.2624590503467666	0.8368553846908249	181.6400197640811
YGL178W	88	19	3.32504890505854e-13	1.797213933551848e-12	0.18889762557329054	42.76945592346425
YGL179C	172	38	2.748315693710036e-24	3.428538732001392e-23	0.19329059360987866	41.33556666017928
YGL180W	13	9	0.3397224667596689	0.4169321182959573	0.6056960301783243	130.28234266765196
YGL181W	51	28	0.002103526173161161	0.003850216111346224	0.4803341067209369	103.31758766286497
YGL183C	5	8	0.7529011504133513	0.8423997112893352	1.3998308253010159	301.09696982235766
YGL184C	5	8	0.7529011504133513	0.8423997112893352	1.3998308253010159	301.09696982235766
YGL185C	124	76	1.8952177358986602e-05	4.539524031300789e-05	0.5362255177564376	116.8571908254048
YGL186C	101	54	5.735710541378548e-06	1.4712788279869772e-05	0.4677652510288049	100.61408641823172
YGL187C	147	41	8.507081444517452e-18	6.647313231986395e-17	0.24401812856012609	53.76731602110938
YGL188C-A	242	339	0.01730527353273192	0.027378989845045745	1.2255750252506312	263.6153738022793
YGL189C	293	318	0.5491756077174548	0.6367558306417505	0.9495439471965084	204.24239838800904
YGL190C	4	0	0.10160862377194241	0.1398973414681448	0.0	0.0
YGL191W	88	14	2.37669598571025e-15	1.528901410941795e-14	0.13918772410663513	29.938619149710707
YGL192W	116	145	0.511390053457702	0.5993487257866812	1.0936178322664187	235.23200757295731
YGL193C	334	796	1.3037052089118081e-30	2.3069565096774796e-29	2.085077352057651	449.0536766932546
YGL194C	149	215	0.03244404753355646	0.04923105999089266	1.2624313231531816	272.80597924642615
YGL194C-A	321	575	9.721325900700443e-11	4.1566799446043307e-10	1.5671782020017218	337.6788445512025
YGL195W	0	0	1.0	1.0		0.0
YGL196W	114	210	4.383787102894737e-05	0.00010072376999100133	1.6116473317610382	348.30844634012385
YGL197W	70	10	5.61611526929719e-13	2.9850535040414176e-12	0.12498489511616215	29.155516442354283
YGL198W	9	16	0.3852253882354384	0.4673905501565414	1.5553675836677956	355.46170019910784
YGL200C	21	1	1.2223045495634146e-05	3.0066182483059015e-05	0.041661631705387385	8.9612193362798
YGL201C	0	1	1.0	1.0		0.0
YGL202W	8	0	0.007595006756795812	0.012682602746321927	0.0	0.0
YGL203C	25	0	2.673130280864857e-07	7.920232996009167e-07	0.0	0.0
YGL205W	34	9	4.012880274051548e-05	9.24602341990002e-05	0.2315896585975946	55.34870766317648
YGL206C	5	3	0.5867868604718933	0.6755232465693322	0.524936559487881	112.91136364001238
YGL207W	37	6	5.06627472267679e-07	1.4466805327762768e-06	0.14187474580753542	35.60268223038268
YGL208W	127	431	1.683193947299865e-29	2.822171542542718e-28	2.9691293587831593	640.1274159535709
YGL209W	32	1	1.929214177366558e-08	6.604113532163735e-08	0.02734044580666047	5.880800190373362
YGL210W	9	10	1.0	1.0	0.9721047397923722	207.00416667222797
YGL211W	302	363	0.5435388812693498	0.6309834691522064	1.0516113195038677	226.81973710583617
YGL212W	478	445	0.00201245440203707	0.003689392816740577	0.8144936156628558	175.19371277014997
YGL213C	78	84	0.7641715489738079	0.8536811534864743	0.9421938247218378	200.0960875376317
YGL215W	67	41	0.0018956570068634074	0.0034942062328434153	0.5353830581841572	117.96709632978954
YGL216W	0	0	1.0	1.0		0.0
YGL219C	141	354	7.415810257933365e-16	4.959107534113347e-15	2.1965430503393604	473.800639407275
YGL220W	307	448	0.0010762496111339599	0.0020617959738945383	1.2767186680269855	275.22911117836674
YGL221C	277	278	0.13604181674204177	0.18326926401580748	0.878052728866612	188.86497648797132
YGL222C	329	386	0.7559447579095512	0.8454761382220594	1.0264716918050765	220.78919134724876
YGL223C	0	0	1.0	1.0		0.0
YGL224C	1	1	1.0	1.0	0.874894265813135	188.1856060919476
YGL225W	16	0	5.675726270633952e-05	0.00012795414262021113	0.0	0.0
YGL226C-A	485	397	8.496217048184345e-07	2.3951835413778515e-06	0.7161505639748755	154.04058890185496
YGL226W	85	9	4.404396675206803e-17	3.2473955486044006e-16	0.09263586343903783	21.88204722170161
YGL227W	41	51	0.7649632775700137	0.8542337493796406	1.088283111133412	238.67442720492804
YGL228W	28	8	0.00035017428451937786	0.0007171838711791104	0.24996979023232427	53.767316046923966
YGL229C	123	230	1.0901675923866146e-05	2.6989039276002676e-05	1.635981147455456	351.89178370978067
YGL230C	463	482	0.16025039221256226	0.2125951570044857	0.9107970542590306	196.31457394301125
YGL231C	267	498	8.798470007969597e-11	3.7704918789741547e-10	1.6318252598312406	351.7026870265892
YGL232W	165	342	2.464516604366039e-10	1.0167456952445545e-09	1.8134172055035889	388.8413427011379
YGL233W	23	0	8.728631612444951e-07	2.4458592242447676e-06	0.0	0.0
YGL234W	79	30	1.1190858242693505e-07	3.490164086427893e-07	0.33223832878979814	70.56960228448037
YGL235W	437	365	1.0441328228481841e-05	2.5882792518103047e-05	0.7307469268233279	157.6108279681922
YGL236C	442	368	7.631461288656324e-06	1.9334155890335913e-05	0.7284187552471351	156.67941864740223
YGL237C	209	310	0.004023671110296635	0.007092897934231036	1.2976900593400567	280.02738510874934
YGL238W	12	0	0.0006396995452118517	0.0012611971493018028	0.0	0.0
YGL240W	314	436	0.009394024333322521	0.01551551807608783	1.2148213372437162	261.3023065645698
YGL241W	98	71	0.004052797415397758	0.007092897934231036	0.633851968089108	136.86225898403816
YGL242C	375	869	2.157069277430611e-31	3.976059427725463e-30	2.0274216453109712	436.0887780012972
YGL243W	197	230	0.8648910615326615	0.9501410687439038	1.0214501580559445	220.6643400661033
YGL244W	90	97	0.7427525680449615	0.8328181393437665	0.9429415975986011	202.82226434181104
YGL245W	98	65	0.0007625648254018288	0.0014876222221458335	0.5802870130393243	125.45707073780218
YGL246C	258	591	2.696905915795729e-21	2.735433143164239e-20	2.004118260060321	431.0763301766762
YGL247W	423	1156	2.5028566283313343e-56	1.5645574423405982e-54	2.390963998297835	514.2850133047651
YGL248W	923	102	2.4368111330374656e-170	7.007050413049232e-168	0.09668387336179825	20.796242492277543
YGL249W	107	131	0.6437038863354697	0.7326224124906563	1.0711322319768288	232.15420560643264
YGL250W	295	492	2.935324543817043e-07	8.652752067515757e-07	1.4591456907798728	314.4932332009982
YGL251C	78	23	1.3824469041507455e-09	5.303837322062e-09	0.2579816424833603	54.788214446134894
[truncated: 3,752 more rows]
