# Supplementary material for: Overexpression profiling reveals cellular requirements in the context of genetic backgrounds and environments
Source: PLoS Genet. 2023 Apr 28;19(4):e1010732. doi: 10.1371/journal.pgen.1010732 (PMC10171610; doi:10.1371/journal.pgen.1010732)
Supplement: S1 Data — (ZIP) [file pgen.1010732.s025.zip › S1_Data/Fig_1/Fig.1D/Genes_Y30.csv]

		Pool_a-1	Pool_a-2	Pool_b-1	Pool_b-2
YAL009W	SPO7	FALSE	FALSE	TRUE	TRUE
YAL042W	ERV46	TRUE	TRUE	FALSE	FALSE
YDR501W	PLM2	TRUE	TRUE	FALSE	FALSE
YKR045C	YKR045C	TRUE	TRUE	FALSE	FALSE
YLR445W	GMC2	FALSE	FALSE	TRUE	TRUE
YML054C	CYB2	FALSE	FALSE	TRUE	FALSE
YMR035W	IMP2	TRUE	TRUE	FALSE	FALSE
YPR124W	CTR1	FALSE	FALSE	FALSE	TRUE
