# Supplementary material for: Overexpression profiling reveals cellular requirements in the context of genetic backgrounds and environments
Source: PLoS Genet. 2023 Apr 28;19(4):e1010732. doi: 10.1371/journal.pgen.1010732 (PMC10171610; doi:10.1371/journal.pgen.1010732)
Supplement: S1 Data — (ZIP) [file pgen.1010732.s025.zip › S1_Data/Fig_1/Fig.1D/Y30_Y30S1102.csv]

RPM	Y30S1000	Y30S1102	p_values	q_values	FC	NRPM
YAL001C	57	38	0.24677067748271386	0.32079072472945014	0.7684845979099383	145.0973799853623
YAL002W	25	13	0.17684934781410738	0.23839801608026506	0.5994179863697519	115.1614994805079
YAL003W	29	0	1.3678041222708383e-06	4.305550907049585e-06	0.0	0.0
YAL005C	10	0	0.008580450253405474	0.015039978484405631	0.0	0.0
YAL007C	80	3	1.2057516059376087e-14	9.684745091825682e-14	0.043227258632434026	8.304915826248857
YAL008W	86	1	5.992551516093722e-17	6.04616908229035e-16	0.013403801126336132	2.545568069923553
YAL009W	184	310	5.181222398716285e-13	3.5304751202627194e-12	1.9420942284137026	371.1025451369377
YAL010C	32	0	3.549765946320385e-07	1.208685847086355e-06	0.0	0.0
YAL011W	89	29	2.9724748865248734e-06	8.880365232417946e-06	0.3756076405514867	71.3607582378644
YAL012W	78	68	1.0	1.0	1.0049413972668422	190.62760394257668
YAL013W	231	185	0.44645786677880894	0.5445555019819577	0.9231795494372634	176.59878487585792
YAL014C	466	128	7.185190814562364e-34	2.48927905870772e-32	0.3166288472075282	60.70116922457818
YAL015C	136	152	0.036314799387950916	0.05713016246635954	1.2883418259078379	245.71235152414215
YAL016W	144	49	6.80363752071759e-09	2.9441474327800498e-08	0.3922473468498643	74.83970125750665
YAL017W	23	3	0.0007435762488806624	0.0015687113012885874	0.15035568219977052	27.683052762056715
YAL018C	189	224	0.0017889878515906167	0.003576110230968939	1.3661948407287792	261.0948976410113
YAL019W	11	9	1.0	1.0	0.943140188344015	166.098316594136
YAL020C	191	246	4.557480062229342e-05	0.0001141553477259623	1.4846639614071582	285.2368995982165
YAL021C	35	0	9.250696340481583e-08	3.4326428681554466e-07	0.0	0.0
YAL022C	11	4	0.20137339991343028	0.26733573935875754	0.41917341704178446	73.82147402851865
YAL023C	20	0	8.107090515158753e-05	0.00019565202497976496	0.0	0.0
YAL024C	8	0	0.022610000304031493	0.03672129673778174	0.0	0.0
YAL025C	120	3	3.091426488526393e-22	4.77924562782669e-21	0.028818172421622684	5.490853441520773
YAL026C	15	6	0.15438012024066453	0.2140921320241287	0.46109075874596295	83.04915828166419
YAL027W	192	259	3.7107994931421998e-06	1.0910433479069934e-05	1.5549805535833905	297.1983695784612
YAL028W	95	121	0.005943443408733533	0.010813268916047628	1.4682100475858295	281.4443697588113
YAL029C	2	0	0.5429834819777595	0.6387191664663725	0.0	0.0
YAL030W	351	376	0.004940270879203171	0.009150240845828482	1.2348299521971655	236.56426906172663
YAL031C	124	4	2.0238086904801498e-22	3.1975065326789404e-21	0.0371847386085454	7.086861505929461
YAL032C	181	160	0.905238032104866	0.9859893792869477	1.0189851022010232	194.69399742497188
YAL033W	152	129	0.9017375755980984	0.9831076392918795	0.9783011164182437	187.9533581917872
YAL034C	170	140	0.6898829581757583	0.7848698105774057	0.9493045033005119	182.6110146914413
YAL034W-A	248	233	0.4072912222552044	0.5027542002982788	1.0830055119738848	207.23377649030135
YAL035W	62	3	3.159688818614097e-11	1.755687960951659e-10	0.0557771079128181	10.545924861449496
YAL036C	208	57	6.438772793923274e-16	5.96286350045938e-15	0.3158915053908641	60.68976950498329
YAL037C-A	0	0	1.0	1.0		0.0
YAL037W	183	266	7.138125227844974e-08	2.6954273266800033e-07	1.6755483856069144	321.9100342396322
YAL038W	0	0	1.0	1.0		0.0
YAL039C	35	3	4.160627484097919e-06	1.2139913070039136e-05	0.09880516258842063	18.982664748959436
YAL040C	78	49	0.0911387550221332	0.13296270424461898	0.7241489480305187	137.36400867658753
YAL041W	23	10	0.09186347303010108	0.1338417140325684	0.5011856073325685	96.28887913670556
YAL042W	27	2240	0.0	0.0	95.63363885101454	17717.153769408837
YAL043C	77	38	0.005272995302379258	0.009732026952497788	0.5688782088424218	107.89292357624772
YAL044C	302	44	5.115412605512302e-36	2.0429679093264755e-34	0.16794696510614546	32.15985006831124
YAL044W-A	297	294	0.11770156903002697	0.16697131807885673	1.1410831908359689	219.22740771688683
YAL046C	261	326	1.2284949437938748e-05	3.331011042790464e-05	1.4398044765439073	275.5626015121648
YAL047C	40	2	1.4188498111391364e-07	5.125505819008274e-07	0.05763634484324537	10.803142542203364
YAL048C	141	172	0.0030896152502295424	0.005864150925435676	1.4061633068139294	268.2526802547993
YAL049C	226	310	1.5894930434247664e-07	5.698986591481192e-07	1.581174062071333	302.4404002202548
YAL051W	33	14	0.031982142878121886	0.050683191979079355	0.48903565321541526	91.19123260694296
YAL053W	32	0	3.549765946320385e-07	1.208685847086355e-06	0.0	0.0
YAL054C	66	1	3.969283206545021e-13	2.74367160106255e-12	0.01746555904340769	3.3054391351454857
YAL055W	393	256	0.0003987436156337625	0.0008762608076078595	0.7508857139883366	143.89566513459664
YAL056W	59	19	0.0001452849777986265	0.0003413128706372144	0.3712171362785295	70.13040032763759
YAL058W	136	153	0.03132464732129879	0.04976465379690314	1.2968177589730208	247.3288801475666
YAL059W	173	188	0.0365840688972789	0.057532124754785606	1.252674315668223	239.2833986179084
YAL060W	138	107	0.418936915754617	0.5150128752572947	0.8937809997430803	171.71516783835682
YAL061W	88	3	3.650098180326735e-16	3.413286932529927e-15	0.03929750784766729	7.549923477820905
YAL062W	1	4	0.29109199234909666	0.3735929587144956	4.6109075874596295	885.8576882411824
YAL063C	0	0	1.0	1.0		0.0
YAL063C-A	0	0	1.0	1.0		0.0
YAL064C-A	0	0	1.0	1.0		0.0
YAL064W	1	1	1.0	1.0	1.1527268968649074	221.46442202760207
YAL064W-B	537	187	1.3622017098616096e-28	3.4973312649170164e-27	0.40141513913172755	76.9774106528702
YAL065C	70	93	0.008394946998437664	0.014855181596312309	1.5314800201205199	290.0872009050913
YAL067C	0	0	1.0	1.0		0.0
YAL067W-A	23	9	0.05722574082274324	0.0872032950375189	0.4510670465993115	86.65999125146415
YAL068C	5	0	0.10218826834387558	0.14655479582185246	0.0	0.0
YAR002C-A	127	26	4.988528932871365e-13	3.411299630552107e-12	0.23599133321643773	45.339173016981086
YAR002W	94	69	0.3287804747799735	0.4176753944023918	0.8461505945072192	160.85310662419744
YAR003W	136	174	0.0007809429678101895	0.0016361395292810198	1.4748123533418669	281.27598133493296
YAR007C	77	70	0.8408074506137713	0.9263378636934481	1.0479335426044611	201.3312927871806
YAR008W	172	124	0.12971764752265114	0.18208795186136043	0.8310356698328402	159.66039733145618
YAR009C	32	13	0.02689914839638454	0.04328399620246432	0.46829530185136864	87.24356022698024
YAR010C	53	10	2.1324378134287363e-06	6.502465463960055e-06	0.21749564091790707	41.011930007190536
YAR014C	29	0	1.3678041222708383e-06	4.305550907049585e-06	0.0	0.0
YAR015W	191	47	2.480354495947456e-16	2.369521379766415e-15	0.2836553096997416	54.49648081865874
YAR018C	0	0	1.0	1.0		0.0
YAR019C	36	18	0.07239448137197436	0.1081123506544338	0.5763634484324537	107.73944855795416
YAR020C	35	27	0.7404814127367995	0.8327172284249186	0.8892464632957857	170.84398272568933
YAR023C	1	0	1.0	1.0	0.0	0.0
YAR027W	8	0	0.022610000304031493	0.03672129673778174	0.0	0.0
YAR028W	114	265	8.203201541107896e-20	1.067344164319265e-18	2.6795844532386006	510.3310596616754
YAR029W	194	107	0.0001870080701159714	0.000432268252104884	0.635782360641985	121.52150342111295
YAR031W	158	257	3.5476153155757273e-10	1.7756601984226291e-09	1.8750051423688685	357.9645061761774
YAR033W	94	122	0.0038853449950943916	0.00729501112203325	1.4960923555055181	286.7381464353485
YAR035C-A	438	521	1.1796752143012369e-06	3.76696954883199e-06	1.371166012024239	262.8313528235164
YAR035W	44	70	0.001890436008809177	0.003758001205206214	1.8338836995578072	344.5002122406329
YAR042W	5	14	0.031554815342549294	0.050102634741855605	3.2276353112217406	516.7503181233457
YAR050W	5	0	0.10218826834387558	0.14655479582185246	0.0	0.0
YAR064W	247	554	7.926023718139556e-38	3.646604992241647e-36	2.585468424547201	496.7258697067719
YAR066W	272	358	2.2005625356291304e-07	7.740327304222098e-07	1.5171920186677825	290.4185461752078
YAR068W	86	88	0.3104520051671505	0.39658140420175086	1.1795344991175796	224.0099902434616
YAR071W	35	4	1.2318595000991683e-05	3.3322784501741845e-05	0.13174021678456083	24.60715800950621
YBL001C	138	91	0.048688929510644456	0.07494832579085209	0.7601315044543955	144.98749935822673
YBL002W	108	9	9.24987012574707e-17	9.171724671236447e-16	0.09606057473874229	18.45536850695117
YBL003C	70	3	9.556859573500222e-13	6.376044014756355e-12	0.04940258129421032	9.357651641862056
YBL004W	0	0	1.0	1.0		0.0
YBL005W	13	6	0.2846404746219471	0.36613726410163605	0.5320277985530342	102.21434861736223
YBL006C	175	232	2.460442657172692e-05	6.37100662827562e-05	1.5281865147009057	293.5985480893408
YBL007C	8	0	0.022610000304031493	0.03672129673778174	0.0	0.0
YBL008W	40	73	0.0001605551504347567	0.0003741299311792082	2.103726586778456	394.3147027856383
YBL008W-A	294	527	3.0357378393851333e-24	5.490103243491792e-23	2.066282566829273	395.63305232386153
YBL009W	46	0	6.856372184564196e-10	3.330320644715261e-09	0.0	0.0
YBL010C	166	151	0.7147601161606406	0.8096484987275644	1.0485648278710904	201.4525766791804
YBL011W	1	0	1.0	1.0	0.0	0.0
YBL013W	215	183	0.8895312631000348	0.9720110762090632	0.9811582424478049	187.62957987002727
YBL014C	23	0	2.064110831431517e-05	5.4006830716845564e-05	0.0	0.0
YBL015W	10	0	0.008580450253405474	0.015039978484405631	0.0	0.0
YBL016W	130	61	7.812940057146978e-05	0.0001903907553756452	0.5408949285289181	104.81522263779613
YBL017C	0	2	0.41823930076663174	0.5143914069095166		0.0
YBL018C	515	791	1.8945616240458845e-24	3.4921871473999623e-23	1.7704989813983334	339.4929416407129
YBL019W	152	302	1.4943337218908795e-17	1.597381642117927e-16	2.2902863345605393	440.0148385241701
YBL020W	81	120	0.00021924061544102016	0.0004967899052014605	1.707743550910974	324.09427627860674
YBL021C	139	135	0.3817923757757061	0.47618476536241294	1.1195548998328237	213.55497844886852
YBL022C	0	0	1.0	1.0		0.0
YBL023C	55	48	1.0	1.0	1.0060162009002829	189.82664748950185
YBL024W	33	11	0.00688981478173306	0.0123939082920697	0.38424229895496914	71.65025421040096
YBL025W	147	230	1.9575151548013188e-08	8.04694042549134e-08	1.803586301217202	346.50895966659914
YBL026W	56	20	0.0006617232754007658	0.0014063453646821153	0.4116881774517527	77.70681477133583
YBL027W	212	234	0.01244044713194592	0.0213567198375585	1.2723494993697564	243.298942580772
YBL028C	192	234	0.000540058233287303	0.0011641210268498049	1.4048859055541059	268.5112682238474
YBL029C-A	128	86	0.07681674744662054	0.11371251340167689	0.7744883838311096	147.64294812382775
YBL029W	35	160	4.322948912502447e-23	7.227116045291155e-22	5.269608671382434	984.286320234944
YBL030C	0	0	1.0	1.0		0.0
YBL031W	33	0	2.2664212138275353e-07	7.937995371937976e-07	0.0	0.0
YBL032W	0	0	1.0	1.0		0.0
YBL033C	80	47	0.04082744148094506	0.06361382171685588	0.677227051908133	130.1103479434757
YBL034C	0	0	1.0	1.0		0.0
YBL035C	66	64	0.5842442554130123	0.6796591050292116	1.117795778778092	214.85354373566025
YBL036C	197	272	6.804443394994151e-07	2.239974468495212e-06	1.5915823144530699	304.2339535483258
YBL037W	36	56	0.0076260041625227076	0.013582270033653792	1.7931307284565225	335.1893955843238
YBL038W	259	67	1.1391424459178471e-20	1.5672746905439087e-19	0.2981957609650533	57.069678025742455
YBL039C	92	14	1.3257477828703142e-11	7.795884968596295e-11	0.17541496256639894	33.33873020947944
YBL039W-B	476	111	1.3240332850594709e-40	7.46521119840884e-39	0.26880816292437965	51.53574602408395
YBL040C	75	19	5.800315904448755e-07	1.9248480534613262e-06	0.2920241472057765	56.10432025571079
YBL041W	32	22	0.48068959022125546	0.5811321911630104	0.7924997415946239	147.64294808252475
YBL042C	41	1	2.5156807455810766e-08	1.0131428548905302e-07	0.028115290167436763	5.272962429400459
YBL043W	94	326	2.746999932221393e-37	1.205953939710323e-35	3.997754982744253	768.0574636355573
YBL044W	400	362	0.5842870136088371	0.6796591050292116	1.0432178416627413	200.42530196440404
YBL045C	194	15	1.0896269940621029e-29	2.9419928839676777e-28	0.08912836831429696	17.123537788043308
YBL046W	116	131	0.044318937838963054	0.06875592433554802	1.301786409390542	247.9644384062998
YBL047C	18	3	0.006202962683437796	0.01123212795732077	0.19212114947748457	36.91073700905887
YBL049W	138	220	1.7169689323104147e-08	7.085368635494339e-08	1.8376805602194177	353.059223561
YBL050W	47	0	4.3968292733082346e-10	2.1779642679410556e-09	0.0	0.0
YBL051C	21	2	0.0006223818457911605	0.0013271479403577915	0.10978351398713403	20.13312928243341
YBL052C	0	0	1.0	1.0		0.0
YBL054W	127	1	9.395341944811111e-25	1.7891593220069105e-23	0.009076589739093758	1.7438143464109193
YBL055C	116	131	0.044318937838963054	0.06875592433554802	1.301786409390542	250.1020628223521
YBL056W	1	3	0.5198905542462675	0.623803583866114	3.4581806905947223	664.3932662135802
YBL057C	331	400	8.760156003051532e-06	2.4220989025744886e-05	1.3930234403201298	266.82460492052314
YBL058W	133	86	0.03903020950115043	0.06094562444776436	0.7453722791758047	142.13388287957068
YBL059C-A	317	281	0.8239392596375446	0.9101949062957201	1.0218178486405014	195.6965490836737
YBL059W	251	396	7.069060049571298e-14	5.266083464389189e-13	1.8186448253326826	348.0155204594106
YBL060W	54	69	0.03993309301747278	0.06227093762025108	1.472928812660715	277.83718416360966
YBL061C	83	56	0.16994335992464557	0.23353506879967423	0.7777434484871664	147.64294807840704
YBL063W	10	0	0.008580450253405474	0.015039978484405631	0.0	0.0
YBL064C	194	173	0.8326548053526212	0.9185280375210125	1.0279471812248917	197.49146914015336
YBL066C	26	7	0.006280478038360097	0.01135104625977653	0.3103495491559366	57.41670203428417
YBL067C	91	112	0.015484705540366843	0.02621505491982623	1.4187407961414245	269.6088616797448
YBL068W	161	153	0.4525029758087985	0.5506442263809564	1.0954485417411852	209.16084308259727
YBL069W	116	97	0.84270342802706	0.9280711249681389	0.9639181809991036	185.19007703101136
YBL071C-B	423	276	0.00025544592847791817	0.0005740795368020741	0.752133861784195	144.16080306987075
YBL071W-A	197	83	2.3973560556822647e-08	9.764302178632228e-08	0.48566666213090004	93.95460328032053
YBL072C	173	20	1.836744050998663e-23	3.162609292602788e-22	0.13326322507108757	25.45568070675128
YBL074C	138	19	1.2250331126110161e-17	1.324279216283074e-16	0.15870877565531336	30.272115246483292
YBL075C	59	107	4.7894970898979205e-06	1.3848364888890369e-05	2.0905386095685605	394.9448861359432
YBL076C	0	0	1.0	1.0		0.0
YBL078C	205	201	0.23619709317949633	0.30843993707431505	1.1302346647309578	217.143165058534
YBL079W	4	0	0.17334265354659453	0.2346736347802413	0.0	0.0
YBL080C	106	160	9.946921875411297e-06	2.729234146254312e-05	1.7399651273432566	333.23151362288536
YBL081W	201	109	8.505059871202261e-05	0.00020482663031526048	0.6251106057625617	119.50307927767132
YBL082C	105	103	0.4137522729490589	0.5100727377770713	1.1307701940674806	219.3552370024072
YBL084C	2	1	1.0	1.0	0.5763634484324537	110.73221101380103
YBL085W	13	1	0.007336091254758211	0.01310244124413493	0.08867129975883903	17.035724769560375
YBL086C	52	52	0.5306228709004391	0.6345627220936629	1.1527268968649074	217.28584807420123
YBL087C	127	6	7.1253540934688975e-22	1.0616039220606122e-20	0.054459538434562554	10.381144782987876
YBL088C	0	0	1.0	1.0		0.0
YBL089W	150	260	8.030628486027289e-12	4.825929406806994e-11	1.9980599545658395	383.8716649350263
YBL090W	236	313	8.682315955643602e-07	2.829008445377131e-06	1.5288284691471017	292.48254902404733
YBL091C	247	137	2.8729890218617686e-05	7.379437188355084e-05	0.6393667403663656	122.83654177761368
YBL091C-A	212	298	7.420483474085586e-08	2.796540003896868e-07	1.6203425248384078	309.84224315976337
YBL092W	77	0	7.691606494059019e-16	6.988061445076369e-15	0.0	0.0
YBL093C	231	17	1.5688858559337856e-35	6.015108371650134e-34	0.08483271535369448	16.22799644698539
YBL095W	178	213	0.001743989180603502	0.003494662640296425	1.379386679956322	263.53028996866897
YBL097W	25	0	8.329130218481542e-06	2.3051408992534816e-05	0.0	0.0
YBL098W	21	1	0.00019340914400198215	0.0004456314051103362	0.05489175699356701	10.06656463824456
YBL099W	0	0	1.0	1.0		0.0
YBL100W-C	173	192	0.021238622632874963	0.03509865481657009	1.2793269606824407	244.374534742724
YBL101C	28	3	8.656520238480832e-05	0.0002079517455785433	0.1235064532355258	22.91011263021709
YBL102W	166	227	8.791996939979423e-06	2.429734473898206e-05	1.5763193107730962	301.0324779116058
YBL103C	15	0	0.0008125910712806121	0.0016944203230365483	0.0	0.0
YBL104C	25	11	0.08091269571239589	0.11934570737163087	0.5071998346205593	97.44434571829972
YBL105C	46	0	6.856372184564196e-10	3.330320644715261e-09	0.0	0.0
YBL106C	42	63	0.007238753231100201	0.012989101351655931	1.7290903452973612	329.6214653245511
YBL107C	11	0	0.005322355085623509	0.009751151353112712	0.0	0.0
YBL108C-A	80	118	0.00027559753347828627	0.0006159974407437328	1.7002721728757386	326.6600224511713
YBL111C	13	9	0.7583755184333245	0.8491856710494644	0.7980416978295513	142.3699856637157
YBR001C	31	18	0.22217507472409234	0.2921858803426149	0.6693252949538171	124.57373739585452
YBR002C	102	93	0.7830827885148621	0.8722659532730915	1.0510157000827098	199.9630218858142
YBR003W	74	6	6.251119654576146e-12	3.792214043614707e-11	0.09346434298904654	17.956574753016422
YBR004C	0	0	1.0	1.0		0.0
YBR005W	46	69	0.004809082471458671	0.008918746627977689	1.729090345297361	325.12861973493887
YBR006W	56	116	5.23210717647455e-08	2.0167458694306392e-07	2.387791429220165	450.69952558656496
YBR007C	15	13	1.0	1.0	0.9990299772829196	179.93984298447265
YBR008C	13	22	0.07565572506706196	0.11216707266323107	1.9507685946944588	374.7859450309237
YBR009C	0	0	1.0	1.0		0.0
YBR010W	0	0	1.0	1.0		0.0
YBR011C	0	0	1.0	1.0		0.0
YBR013C	4	0	0.17334265354659453	0.2346736347802413	0.0	0.0
YBR014C	86	11	8.356206878221516e-12	5.000681140130275e-11	0.14744181238969745	28.001248776674824
YBR015C	0	0	1.0	1.0		0.0
YBR016W	36	1	2.3268926155120875e-07	8.125051264001224e-07	0.03202019157958076	5.9855249198863385
YBR017C	4	0	0.17334265354659453	0.2346736347802413	0.0	0.0
YBR018C	147	202	2.3665807462187023e-05	6.136251520064815e-05	1.5840192732429341	302.26900856173927
YBR019C	35	40	0.280570124544149	0.3614851160398051	1.3174021678456085	253.1021966403378
YBR020W	106	8	6.896007639795131e-17	6.9212809662237e-16	0.08699825636716282	16.558087633738946
YBR021W	43	3	1.274572859879018e-07	4.6569685623660947e-07	0.08042280675801679	15.09984696033899
YBR022W	136	174	0.0007809429678101895	0.0016361395292810198	1.4748123533418669	283.34418702904657
YBR023C	0	0	1.0	1.0		0.0
YBR024W	56	6	1.3562200123001205e-08	5.6642129925475626e-08	0.1235064532355258	23.3120444245179
YBR025C	0	0	1.0	1.0		0.0
YBR026C	40	76	5.7193324546464694e-05	0.00014153132937466372	2.190181104043324	410.51941654631474
YBR028C	64	42	0.189307322714017	0.2533643036835727	0.7564770260675956	143.10008811455924
YBR029C	29	32	0.4166515161822304	0.5132068686151225	1.271974506885415	236.2287168730336
YBR030W	106	158	1.6861198436170483e-05	4.493454689824673e-05	1.7182155632514657	327.0222307785661
YBR031W	32	0	3.549765946320385e-07	1.208685847086355e-06	0.0	0.0
YBR033W	0	0	1.0	1.0		0.0
YBR034C	80	30	8.217246186382714e-05	0.00019814416275843602	0.4322725863243403	83.04915826248859
YBR035C	41	16	0.008049521625232993	0.014292312092224433	0.4498446426789882	84.36739887040736
YBR036C	20	3	0.0026682143701848276	0.005130358021709443	0.1729090345297361	31.63777458778526
YBR037C	72	17	4.027909659144697e-07	1.3618170752346356e-06	0.27217162842643644	51.57390652207361
YBR038W	8	6	0.9985550322496743	1.0	0.8645451726486806	166.09831649228366
YBR039W	40	0	9.909228732710773e-09	4.208860741641038e-08	0.0	0.0
YBR040W	212	269	3.780448087192224e-05	9.544054850501527e-05	1.462658185172925	279.6898100733961
YBR041W	62	124	4.9124362507202e-08	1.8986169944819804e-07	2.3054537937298147	435.8982276868426
YBR042C	108	139	0.0024310957911624852	0.004701153966030751	1.4836022098539088	282.4179327259559
YBR043C	86	69	0.6870049769164103	0.7817502220511031	0.9248622777171931	175.64419690739834
YBR044C	8	3	0.33045324764274364	0.4192447887036	0.4322725863243403	73.82147404618478
YBR045C	15	0	0.0008125910712806121	0.0016944203230365483	0.0	0.0
YBR046C	56	113	1.5751761704230917e-07	5.651177889022583e-07	2.3260382026024025	439.04350340872026
YBR047W	130	97	0.2901611135450291	0.37281424575457156	0.8601116076607387	165.24653027982492
YBR048W	162	0	5.141600189701936e-32	1.6336653420428637e-30	0.0	0.0
YBR049C	0	0	1.0	1.0		0.0
YBR050C	83	137	3.524066572496142e-06	1.0398618193137668e-05	1.9026937936203894	365.54970863543457
YBR052C	111	203	1.4596832394892654e-10	7.652359444214007e-10	2.1081401807529385	401.4042651027644
YBR053C	33	14	0.031982142878121886	0.050683191979079355	0.48903565321541526	91.19123260694296
YBR054W	0	0	1.0	1.0		0.0
YBR055C	25	0	8.329130218481542e-06	2.3051408992534816e-05	0.0	0.0
YBR056W	14	1	0.004643689184210757	0.0086203539375068	0.08233763549035053	14.764294801840135
YBR057C	2	0	0.5429834819777595	0.6387191664663725	0.0	0.0
YBR058C	0	0	1.0	1.0		0.0
YBR058C-A	189	186	0.24183132431948673	0.3148679977725533	1.1344296445337183	216.8020132222264
YBR059C	1	0	1.0	1.0	0.0	0.0
YBR060C	0	0	1.0	1.0		0.0
YBR061C	0	0	1.0	1.0		0.0
YBR062C	86	109	0.010086877641456918	0.01749913523861802	1.4610143227706385	277.46691970434046
YBR063C	75	83	0.14638633236355547	0.20394084239893592	1.2756844325304975	244.77646649649557
YBR065C	124	117	0.5568104470650673	0.6531137836163986	1.087653604299953	207.29069903352843
YBR066C	40	64	0.0028219933110713363	0.0054061570726086795	1.8443630349838518	359.8796857131196
YBR067C	23	2	0.0002576679018548441	0.0005781693732216966	0.10023712146651367	18.455368509854125
YBR068C	13	10	0.9386398754449267	1.0	0.8867129975883904	170.35724769560372
YBR069C	43	2	3.778840251655584e-08	1.485525154849568e-07	0.05361520450534453	10.0665646412167
YBR070C	75	109	0.0006641380058318476	0.001410955918558905	1.6752964234436654	317.6266054740341
YBR071W	95	90	0.5994443257228816	0.6950411929903815	1.092057060187807	207.62289580187397
YBR072C-A	341	598	4.62819585429491e-26	9.71414392629563e-25	2.021497607991831	387.8865168395928
YBR072W	75	31	0.0005504003951778455	0.0011841947896250615	0.4764604507041617	91.53862778012711
YBR073W	0	0	1.0	1.0		0.0
YBR074W	8	0	0.022610000304031493	0.03672129673778174	0.0	0.0
YBR076W	1	1	1.0	1.0	1.1527268968649074	221.46442202760207
YBR077C	200	77	7.017049861189055e-10	3.4054897680758025e-09	0.4437998552929893	85.26380249043486
YBR078W	6	0	0.06118136371308589	0.09235013719526429	0.0	0.0
YBR079C	1	0	1.0	1.0	0.0	0.0
YBR080C	50	46	0.85300362788751	0.9381571742170721	1.060508745115715	199.7522238313265
YBR081C	2	0	0.5429834819777595	0.6387191664663725	0.0	0.0
YBR082C	23	0	2.064110831431517e-05	5.4006830716845564e-05	0.0	0.0
YBR083W	25	0	8.329130218481542e-06	2.3051408992534816e-05	0.0	0.0
YBR084C-A	86	0	1.4680030124074582e-17	1.5721574160810602e-16	0.0	0.0
YBR084W	16	2	0.005603362321540622	0.010236638091226213	0.14409086210811342	26.05463789539058
YBR085C-A	54	0	1.9718968055249415e-11	1.1272742076117235e-10	0.0	0.0
YBR085W	14	0	0.0012950904711592076	0.002628110550330488	0.0	0.0
YBR086C	4	0	0.17334265354659453	0.2346736347802413	0.0	0.0
YBR087W	117	281	7.147404168836132e-22	1.0621375032293695e-20	2.7685150258037523	527.3856154195258
YBR088C	166	103	0.00870321691084814	0.01521343478853728	0.7152462070908763	138.74879449383266
YBR091C	294	88	7.077857496262645e-20	9.251081468410562e-19	0.34503390110242127	66.06396321077851
YBR092C	116	20	2.172932871089479e-13	1.5485175888024282e-12	0.1987460167008461	38.18352104510888
YBR093C	55	54	0.5819481594454872	0.6780356290459879	1.1317682260128181	213.5549784227705
YBR094W	45	4	1.6864392181874005e-07	6.027788653695302e-07	0.10246461305465843	19.257775833049088
YBR095C	106	64	0.02606161047531421	0.042030376288146945	0.6959860509373026	134.53446199357424
YBR096W	155	52	1.1679374577666238e-09	5.537352283277703e-09	0.38672128152887214	73.82147402276524
YBR097W	13	13	0.8681113592810896	0.9529506446317133	1.1527268968649074	221.46442205458257
YBR098W	40	55	0.03289858200346168	0.05200652696589008	1.5849994831892478	304.5135803369932
YBR101C	120	218	4.169437269328817e-11	2.2989869353700888e-10	2.0941205293045817	399.0020167908585
YBR102C	42	139	5.015666599832948e-16	4.667491685378525e-15	3.814977111052908	715.8966201490703
YBR103W	61	122	6.334828373673353e-08	2.415888460012961e-07	2.3054537937298147	439.35683727486446
YBR104W	58	380	7.71574530775656e-64	1.2325903129141104e-61	7.552348634632152	1426.3810235164551
YBR105C	67	95	0.0024282166769295723	0.004697165862435913	1.6344635104800926	309.39882496449235
YBR106W	18	0	0.00020293931128066372	0.00046252002773810463	0.0	0.0
YBR107C	106	192	7.05332217723911e-10	3.414449144890751e-09	2.087958152811908	397.39410325862224
YBR108W	41	41	0.5937767589105318	0.6888864515825033	1.1527268968649074	216.19145965212388
YBR109C	152	33	1.0703514451315097e-14	8.645493203583302e-14	0.25026307629303907	48.08109162265396
YBR110W	41	59	0.015707597249680325	0.026568938759679868	1.6588021198787692	311.1047833813322
YBR111C	108	146	0.000537486811864574	0.001159113688294564	1.5583159902062635	296.6404186243699
YBR111W-A	139	228	2.393154343331224e-09	1.0914377976604178e-08	1.890803830828769	360.67063028580645
YBR112C	2	0	0.5429834819777595	0.6387191664663725	0.0	0.0
YBR114W	46	25	0.07502701050861975	0.11134976449937346	0.6264820091657105	117.80022450010974
YBR115C	6	2	0.3885937443069687	0.4827830251694485	0.3842422989549691	63.27554918179786
YBR117C	42	7	1.2332679590793457e-05	3.33451999655163e-05	0.19212114947748457	36.05234779173181
YBR118W	5	0	0.10218826834387558	0.14655479582185246	0.0	0.0
YBR119W	120	222	1.1097563261939948e-11	6.600008926516715e-11	2.1325447592000786	406.3231546898296
YBR120C	0	0	1.0	1.0		0.0
YBR121C	27	15	0.21471569493604914	0.28347795261185	0.6404038315916152	118.64165470419474
YBR122C	97	52	0.006038267168849146	0.010964974577850154	0.6179566869791256	117.5117341734166
YBR123C	52	60	0.1568084525500541	0.21693659143982708	1.3300694963825854	254.8930140457617
YBR125C	152	58	6.532774798328617e-08	2.486432022844995e-07	0.4398563159089778	84.50616104340185
YBR126C	40	18	0.026230656582831968	0.04228100393346812	0.5187271035892083	97.22828285112377
YBR127C	1	0	1.0	1.0	0.0	0.0
YBR128C	250	375	1.4550334506181984e-11	8.51261177467473e-11	1.7290903452973612	330.87314057708875
YBR129C	208	290	1.7217990277336222e-07	6.146533959339578e-07	1.6071673081289575	307.29513109851933
YBR130C	99	82	0.8138962426888952	0.900778333702713	0.9547838943729535	185.6721921389388
YBR131W	61	103	3.7762404390910395e-05	9.537619132724009e-05	1.9464077110997615	371.4887079242892
YBR132C	192	3	7.034486361175473e-36	2.7709130865150785e-34	0.018011357763514178	3.4424521571329683
YBR133C	51	24	0.016669582900653786	0.02807226098438065	0.5424597161717212	102.21434865596336
YBR135W	180	312	6.384852776609839e-14	4.793640772621826e-13	1.9980599545658393	383.8716648477148
YBR136W	0	0	1.0	1.0		0.0
YBR137W	170	233	6.045715355862409e-06	1.716983161064924e-05	1.5799139233501376	301.76146402674374
YBR138C	159	74	9.351257221899836e-06	2.579332387680861e-05	0.536489247597504	102.42729523857264
YBR139W	91	95	0.23379915103343102	0.3059337696457934	1.2033962110128154	228.6860880192348
YBR140C	0	0	1.0	1.0		0.0
YBR141C	116	299	2.2982537050240287e-25	4.670408854273212e-24	2.9712529496776487	565.9646342276257
YBR142W	75	20	1.1666458687242688e-06	3.7295054980729684e-06	0.3073938391639753	58.28011109599517
YBR143C	23	0	2.064110831431517e-05	5.4006830716845564e-05	0.0	0.0
YBR145W	74	71	0.6006491077784981	0.6961574000068809	1.1059947253703841	212.48613465688572
YBR146W	145	15	1.109547370464557e-20	1.5302174886191048e-19	0.11924761002050766	22.75319405438289
YBR147W	99	141	0.0001730352203810388	0.00040207093026721377	1.6417625500803226	317.65603958369337
YBR148W	105	84	0.6307371356481009	0.7273650024287603	0.9221815174919259	177.58939500963578
YBR149W	142	120	0.8812235101023687	0.964582490787728	0.9741354058013302	185.84427027564425
YBR150C	37	64	0.0009377669197529394	0.0019427584854103581	1.9939059837663262	378.8207218578629
YBR151W	116	241	2.2936928047598237e-15	1.9895968808708516e-14	2.3948895012451956	460.11142856481416
YBR152W	148	328	1.3888247321540574e-22	2.23729160633557e-21	2.5546920417006054	487.5189963372677
YBR153W	152	215	4.070025916591968e-06	1.1917881388146847e-05	1.630501860697073	311.20817477717407
YBR154C	169	51	7.196167550625864e-12	4.3426190538981475e-11	0.3478643298231377	66.43932662516876
YBR155W	123	102	0.7872753546567172	0.8764267449924082	0.9559198656928499	183.95835060434385
YBR156C	53	16	0.00017394303055059024	0.00040401711175139113	0.3479930254686513	65.61908801150486
YBR157C	35	0	9.250696340481583e-08	3.4326428681554466e-07	0.0	0.0
YBR158W	15	9	0.49982480293492837	0.6021140430831112	0.6916361381189443	124.5737374633632
YBR159W	29	10	0.014467148984298172	0.024571800541544887	0.3974920334016922	73.8214740092007
YBR160W	86	74	1.0	1.0	0.9918812833488737	190.5624096912107
YBR161W	83	112	0.002667846729572866	0.005130358021709443	1.5554868969743327	295.2858961568141
YBR162C	60	114	6.813233736330313e-07	2.2415850811004363e-06	2.190181104043324	413.8843297831039
YBR162W-A	102	13	8.369307978586018e-14	6.20256316815054e-13	0.14691617312984115	28.225857710508127
YBR163W	97	113	0.03858519396554415	0.06029985067821859	1.3428674159354077	257.994636002924
YBR164C	116	195	1.2767549839995312e-08	5.351762327245849e-08	1.9377736628332494	372.2893301080777
YBR165W	138	173	0.001434951352043132	0.002892536006168963	1.4450851678089056	275.63557565544454
YBR166C	74	145	6.82542742369246e-09	2.951355873207168e-08	2.2587216222352913	433.95055666377147
YBR167C	119	21	1.6122875103687132e-13	1.1532668497674714e-12	0.20342239356439543	38.75627386469984
YBR168W	72	134	1.2773095907969686e-07	4.6640047343957883e-07	2.145352835831911	412.1698965745181
YBR169C	46	4	1.0956635409890641e-07	4.034033946368827e-07	0.10023712146651367	18.84803592057405
YBR170C	153	122	0.5259294463497397	0.6296045474515722	0.9191678524020831	176.88392151142705
YBR171W	120	179	4.366952479170897e-06	1.2690421277267222e-05	1.7194842878234868	327.6209219516569
YBR172C	52	45	1.0	1.0	0.997552122286939	188.03583007987137
YBR173C	198	236	0.001103078446831805	0.002265644338474897	1.373957311414738	262.64122418408573
YBR175W	97	92	0.5889839061058046	0.6844304796957936	1.0933079846553762	210.048730212581
YBR176W	142	171	0.0044365155320957375	0.008279445773644985	1.3881429532668954	264.82808518394575
YBR177C	59	52	1.0	1.0	1.0159626887622912	191.9358324676097
YBR179C	13	0	0.002068756966746793	0.004050875490555263	0.0	0.0
YBR180W	80	115	0.0005938418027896093	0.0012710026824871764	1.6570449142433044	318.3551066510773
YBR181C	75	3	1.0733686822418395e-13	7.853617419303841e-13	0.04610907587459629	8.858576882847736
YBR182C	61	16	1.0679055917951356e-05	2.9189757882194984e-05	0.30235459589899205	57.152108917919136
YBR182C-A	200	270	2.2057011177447262e-06	6.686867226225578e-06	1.5561813107676252	298.9769697699563
YBR183W	44	67	0.004470575523433959	0.00832586782230204	1.7552886838624726	329.7359174801387
YBR184W	0	0	1.0	1.0		0.0
YBR185C	119	116	0.40721081471175113	0.5027542002982788	1.1236665549271365	215.881285339945
YBR186W	91	203	1.2538747019342306e-14	1.0057229303798829e-13	2.571467693006332	488.6660618123056
YBR187W	183	203	0.017920248429266143	0.03003770000487018	1.2787079784894873	244.3330309061528
YBR188C	286	156	3.2101050863233743e-06	9.56049422653844e-06	0.6287601255626768	120.37787401239594
YBR189W	340	156	2.833573396499776e-11	1.588292456459085e-10	0.528898223267428	101.3151021823782
YBR191W	128	2	2.4233427426947054e-24	4.424331464519762e-23	0.018011357763514178	3.433556932475732
YBR192W	120	179	4.366952479170897e-06	1.2690421277267222e-05	1.7194842878234868	327.6209219516569
YBR193C	191	385	1.4967324618533625e-22	2.3910301078107466e-21	2.323559451795756	444.082304656676
YBR194W	202	248	0.0002767835330683761	0.0006184079637436794	1.41522906149751	270.55752055257653
YBR195C	127	4	5.474765955641961e-23	9.099820523380612e-22	0.03630635895637503	6.92076318968026
YBR196C	75	64	0.9906004959816354	1.0	0.9836602853247209	189.41036096304344
YBR196C-A	308	391	6.001174855360558e-07	1.988062015736093e-06	1.4633643398512297	281.14476957612266
YBR196C-B	191	94	6.773288252543512e-06	1.913221057975331e-05	0.5673106193994832	108.4252899760846
YBR197C	181	300	3.5221565404916336e-12	2.2065274797785822e-11	1.9105970666269183	365.0512452436762
YBR198C	35	32	0.9264807979075398	1.0	1.0539217342764866	196.85726408331493
YBR199W	69	20	9.423034883969761e-06	2.5978846413092085e-05	0.3341237382217123	64.19258610372297
YBR200W	29	89	5.034831575243415e-10	2.474813366600417e-09	3.5376790972750607	657.0111189216389
YBR200W-A	133	257	2.011955748497871e-14	1.5742527223960892e-13	2.227449718002114	424.7489289784264
YBR201C-A	120	293	3.021557725086026e-23	5.080987858763081e-22	2.8145748398451484	536.2733527208001
YBR201W	122	141	0.023425691733733964	0.037938933585103925	1.3322499381799338	257.77006496065974
YBR202W	8	0	0.022610000304031493	0.03672129673778174	0.0	0.0
YBR203W	18	18	0.7951214066765715	0.8839635046968806	1.1527268968649074	209.80839984585143
YBR204C	116	129	0.05982888582678656	0.09088112054671144	1.2819118077204572	246.28371073024223
YBR205W	59	69	0.10909525122771944	0.1554166835518257	1.3481043370115018	254.684085480668
YBR207W	64	37	0.06025686265441652	0.09148289786841327	0.6664202372500246	126.06436335147114
YBR208C	0	0	1.0	1.0		0.0
YBR210W	23	0	2.064110831431517e-05	5.4006830716845564e-05	0.0	0.0
YBR211C	20	10	0.20847647614498618	0.2757470594088812	0.5763634484324537	105.45924860519312
YBR212W	44	6	2.106050760620197e-06	6.4322346916233415e-06	0.15719003139066917	29.528589608171004
YBR213W	256	163	0.0022849220424172806	0.004446899040927844	0.7339628288632029	140.4618708428542
YBR214W	54	20	0.0012201956948026155	0.0024919550571057677	0.4269358877277435	80.53251713474394
YBR215W	141	110	0.44034487429198754	0.5382408867275708	0.8992904869158852	171.55694669706912
YBR216C	0	0	1.0	1.0		0.0
YBR217W	114	140	0.006801320656366275	0.012246210111071526	1.4156295224656756	269.6088616629974
YBR218C	10	14	0.33586455918169467	0.42507858271433235	1.6138176556108703	310.05019083864295
YBR221C	20	0	8.107090515158753e-05	0.00019565202497976496	0.0	0.0
YBR221W-A	328	612	2.680420729218252e-30	7.519560787187399e-29	2.1508196978089127	412.6373577318166
YBR222C	0	0	1.0	1.0		0.0
YBR223C	74	99	0.005692499745808253	0.01038957982803658	1.542161659319268	296.283483433607
YBR225W	20	22	0.5381281511639232	0.6387191664663725	1.2679995865513982	232.01034699369816
YBR227C	92	15	3.349731204816154e-11	1.857695675882131e-10	0.18794460274971314	35.72006808861597
YBR228W	64	102	0.00014726238468427654	0.00034539395363755075	1.837158491878446	350.9359302966628
YBR229C	33	50	0.016008440331875873	0.027057144853102975	1.7465559043407688	325.68297363468776
YBR230C	0	0	1.0	1.0		0.0
YBR230W-A	138	8	7.258224685490919e-23	1.1824943389874866e-21	0.06682474764434246	12.838517216954044
YBR231C	67	11	1.9625675075396228e-08	8.06194695418598e-08	0.18925366963453705	35.82512710520047
YBR233W	25	0	8.329130218481542e-06	2.3051408992534816e-05	0.0	0.0
YBR233W-A	217	187	0.9865511196909645	1.0	0.9933637313997129	189.9717749261576
YBR234C	95	175	2.107825684327275e-09	9.682192899813226e-09	2.1234442836985132	403.7111861830383
YBR235W	43	42	0.6611859643409849	0.7564114742241902	1.1259192946122352	211.3978574328572
YBR236C	56	7	3.834535366091372e-08	1.5052841563407156e-07	0.14409086210811342	27.19738517340896
YBR237W	43	40	0.8353693181512605	0.9212289450983506	1.0723040901068905	201.33129279461264
YBR238C	10	6	0.6402154667066203	0.7363758298059547	0.6916361381189444	132.87865321656122
YBR239C	46	65	0.013806594146603448	0.023547367419073675	1.6288532238308473	310.99259256008884
YBR240C	1	1	1.0	1.0	1.1527268968649074	221.46442202760207
YBR241C	0	0	1.0	1.0		0.0
YBR242W	162	23	3.421233431740689e-20	4.586366775277553e-19	0.16365875696230167	31.24958103523294
YBR243C	72	131	3.489843237869757e-07	1.1953596462768893e-06	2.09732254846254	402.9422123513144
YBR244W	150	120	0.5480378506951984	0.6438745003775457	0.9221815174919259	175.99821620959156
YBR245C	45	42	0.8153812979682844	0.9016274322215002	1.0758784370739136	202.206646245594
YBR246W	97	140	0.00012793617872885175	0.0003022847016719911	1.6637295418668765	319.6393719805597
YBR247C	69	4	5.125299034002592e-12	3.149102002622746e-11	0.06682474764434246	12.655109834491372
YBR248C	2	11	0.013106456980310665	0.02242643085205791	6.339997932756991	812.0362143191642
YBR249C	92	13	5.1015833408819e-12	3.137882972557413e-11	0.16288532238308473	30.957392344404628
YBR250W	18	19	0.6652742731440505	0.7604834714473135	1.216767280024069	221.4644220939241
YBR251W	43	36	0.9644368597040281	1.0	0.9650736810962015	181.19816351812355
YBR252W	147	209	4.566296043101237e-06	1.323627446767904e-05	1.6389110302365009	314.8711850968538
YBR253W	237	269	0.0028626831054571755	0.005474051133486415	1.308369347074515	250.31062833725272
YBR254C	224	283	2.8553002766605093e-05	7.337279665359512e-05	1.456346927735575	278.55302864412084
YBR255C-A	202	288	5.793041532034552e-08	2.2240174800220765e-07	1.643491813351947	314.1958303128868
YBR255W	66	43	0.1706766097243787	0.23437468541664325	0.7510190388665305	142.1338828405337
YBR256C	108	176	2.1605953727420368e-07	7.609053269221955e-07	1.8785179060020714	357.59392922336536
YBR257W	138	114	0.7463305920459187	0.8378190971805736	0.9522526539318801	181.63269147889977
YBR258C	359	277	0.15368789314524298	0.21328645595518636	0.8894299454918644	170.40456923244977
YBR259W	44	80	8.038819031938368e-05	0.00019515090018015007	2.0958670852089227	393.7145281089468
YBR260C	61	14	2.486677312831672e-06	7.4991511411090435e-06	0.2645602714116181	50.008095303179246
YBR261C	194	241	0.00021974397755140316	0.0004977343894833082	1.4319957842497046	275.1181738044492
YBR262C	147	133	0.7706726686419729	0.8599195614529386	1.0429433828777734	200.3725723343616
YBR263W	15	7	0.2450002204673014	0.3187053308996721	0.5379392185369567	96.89068470280849
YBR264C	155	138	0.8703175614560287	0.9551901328117597	1.026298785595853	197.1747757317293
YBR265W	150	141	0.5315234638279654	0.635375481287597	1.0835632830530129	208.26455583935612
YBR267W	120	186	6.696410697535422e-07	2.209469760271154e-06	1.7867266901406065	340.4329133829341
YBR268W	162	89	0.0006045005562416903	0.0012928533651714246	0.6332882334628196	120.92229186059193
YBR269C	144	178	0.0018063511581872186	0.0036083103545448744	1.424898525291344	273.75463277238435
YBR270C	91	110	0.022525917462401908	0.03672129673778174	1.3934061390674706	264.7944177364078
YBR271W	94	163	6.921191796754939e-08	2.622119500865458e-07	1.9988774913721266	379.98632428227273
YBR272C	69	98	0.0019913496467526795	0.003949052351198158	1.63720631728639	314.5436718343268
YBR273C	69	19	4.8875047064792175e-06	1.4096308709609818e-05	0.3174175513106267	60.11177171430107
YBR274W	62	90	0.0021220748228806168	0.004148216283611974	1.6733132373845427	316.3777458850004
YBR275C	2	0	0.5429834819777595	0.6387191664663725	0.0	0.0
YBR276C	86	8	3.5239055363647923e-13	2.4590628505373013e-12	0.10723040901068906	20.60134158330723
YBR278W	309	164	3.544284132244731e-07	1.208685847086355e-06	0.6118032721224751	117.16182331548237
YBR279W	100	20	1.1106486883781934e-10	5.865326544410459e-10	0.2305453793729815	43.85434101921015
YBR280C	91	94	0.26489317460379647	0.34295377018154743	1.1907288824758384	226.27886604756628
YBR281C	49	53	0.30955186749020364	0.3956952189233521	1.2468270517110223	234.7522874206216
YBR282W	255	263	0.053916110214348376	0.08248777596241487	1.188890877943022	227.52008987057204
YBR283C	144	2	2.2262201941421224e-27	5.183397707089614e-26	0.01601009578979038	3.0758947510576227
YBR284W	11	13	0.5802052254451792	0.6761418949412817	1.3623136053857996	239.9197906117568
YBR285W	169	21	2.6861226024009474e-22	4.175105699029148e-21	0.14323825345658614	27.357369785929183
YBR286W	13	1	0.007336091254758211	0.01310244124413493	0.08867129975883903	17.035724769560375
YBR287W	111	45	1.4963398947916886e-05	4.0099956826407273e-05	0.46732171494523267	88.98124102814606
YBR288C	116	347	1.7077608358638588e-34	6.1002065633869884e-33	3.4482433897596794	662.4840900103201
YBR289W	23	0	2.064110831431517e-05	5.4006830716845564e-05	0.0	0.0
YBR290W	117	301	1.822178509176286e-25	3.742624502240293e-24	2.965562358601172	564.921958146518
YBR291C	38	50	0.0653521278127484	0.09825884628787349	1.5167459169275097	283.9287462426945
YBR293W	23	17	0.7317956452502237	0.8242375158311861	0.8520155324653662	163.6910945608286
YBR294W	0	0	1.0	1.0		0.0
YBR295W	0	0	1.0	1.0		0.0
YBR296C	62	1	2.3156237500675816e-12	1.4846323507958372e-11	0.0185923693042727	3.515308286457905
YBR296C-A	158	248	4.567194493937553e-09	2.0251299564097817e-08	1.8093434836866902	347.6150422015001
YBR297W	61	9	3.465219067072529e-08	1.3734303828210966e-07	0.17007446019318304	32.1480612768758
YBR298C	8	16	0.07492300729295082	0.11123318547990187	2.3054537937298147	393.7145281688231
YBR298C-A	292	460	7.75105388320898e-16	7.03096386156701e-15	1.8159396320474568	347.6915841542519
YBR299W	31	19	0.29066870354583957	0.3733830051579458	0.7065100335623625	131.49450060494652
YBR301W	54	44	0.8357441016321887	0.9214655537742941	0.9392589530010357	177.17153766790415
YBR302C	51	0	7.451118706390883e-11	4.001062902003172e-10	0.0	0.0
YCL001W	28	3	8.656520238480832e-05	0.0002079517455785433	0.1235064532355258	22.91011263021709
YCL001W-A	191	201	0.06229251718530474	0.09392875362681898	1.213079090418044	231.8455668847685
YCL001W-B	302	390	2.125435919101158e-07	7.499007344018871e-07	1.4886208270771983	285.05321654106126
YCL002C	145	268	8.327604705184849e-14	6.179619956066847e-13	2.1305572990330703	406.5237337453667
YCL004W	91	272	2.5342251068287384e-27	5.853144011796015e-26	3.445513362057745	654.7643782838683
YCL005W	5	6	0.8135133871079623	0.900778333702713	1.3832722762378888	221.4644220528625
YCL005W-A	412	159	6.9976054006650735e-19	8.436735567971665e-18	0.4448630500036899	85.26112132448033
YCL008C	211	145	0.03468577874543493	0.0546964391458723	0.7921582940540832	151.4733075807904
YCL009C	136	37	6.379437900970179e-11	3.454627812474529e-10	0.3136095234117763	60.25135012366141
YCL010C	161	314	1.3011795757820122e-17	1.4013265431315265e-16	2.2481754386060926	429.25820088313753
YCL011C	8	1	0.07318364511860148	0.10878240968650223	0.14409086210811342	24.60715801055145
YCL012C	144	26	7.067779505830973e-16	6.4827432118076435e-15	0.20813124526727494	39.71086189357881
YCL014W	10	8	1.0	1.0	0.9221815174919259	177.17153762208164
YCL016C	102	162	1.6144983718599456e-06	5.005380127529136e-06	1.8308015420795591	351.7376115049132
YCL017C	0	0	1.0	1.0		0.0
YCL018W	25	25	0.7179811602551067	0.8126568889248412	1.1527268968649074	212.9465597007045
YCL021W-A	0	0	1.0	1.0		0.0
YCL024W	0	0	1.0	1.0		0.0
YCL025C	35	34	0.7267603416632595	0.8195291617461581	1.1197918426687672	215.13686714989177
YCL026C-A	134	204	3.9598412011640466e-07	1.3419591483732722e-06	1.7548976638838887	334.6573490209953
YCL026C-B	150	193	0.000329090612806533	0.0007296068289322943	1.4831752739661808	283.063797767405
YCL027W	81	144	1.877125903815855e-07	6.672034037605056e-07	2.0492922610931688	388.9131316619125
YCL028W	38	3	1.1274584847790767e-06	3.618311242167673e-06	0.09100475501565058	17.035724775902946
YCL029C	13	0	0.002068756966746793	0.004050875490555263	0.0	0.0
YCL030C	30	36	0.2321395685301241	0.30410812269174115	1.3832722762378886	257.1844901728213
YCL031C	166	97	0.0022844995423655034	0.004446899040927844	0.6735813794933495	129.4099333524909
YCL032W	195	214	0.019749108484559394	0.03290183166126914	1.2650438765594367	241.80299146478055
YCL033C	344	516	2.1174981564849006e-15	1.8395365404750246e-14	1.729090345297361	331.23374430860645
YCL034W	147	149	0.199807254215273	0.26556309660088634	1.1684102560059266	224.47754345630128
YCL035C	198	148	0.187473902688219	0.25126134103005066	0.8616342461414459	164.7072084178171
YCL036W	124	1	3.492255144940645e-24	6.276237293298015e-23	0.00929618465213635	1.7717153762208169
YCL037C	26	0	5.296986944341236e-06	1.5134348270807614e-05	0.0	0.0
YCL038C	97	78	0.6721178466836575	0.7673912519908108	0.9269350304686884	178.08479297407942
YCL039W	77	74	0.5839023330136367	0.6796240269502984	1.107815459324716	210.10727224507812
YCL043C	6	0	0.06118136371308589	0.09235013719526429	0.0	0.0
YCL044C	0	0	1.0	1.0		0.0
YCL045C	64	16	3.6211739211487965e-06	1.065781536362678e-05	0.28818172421622684	54.51431927407245
YCL047C	152	188	0.001305140178543754	0.002645703618895005	1.425741161911859	272.1262179772909
YCL048W	43	77	0.0001450474066869353	0.00034089400729732936	2.0641853734557642	387.5627386169978
YCL048W-A	170	173	0.15395245067912366	0.21360206124382153	1.1730691362213468	224.05464926280115
YCL049C	72	127	1.2896030246986672e-06	4.097517676818803e-06	2.033282165303378	390.6386333870426
YCL050C	91	3	9.835217907944038e-17	9.718614809035425e-16	0.038001985610931016	7.301024902128169
YCL051W	65	4	2.9156323069401775e-11	1.631109085332e-10	0.07093703980707122	13.422086186307512
YCL052C	97	187	8.366148175599662e-11	4.4632391612127696e-10	2.222267316636471	426.9468755188082
YCL054W	25	1	3.190278350215135e-05	8.143493471854079e-05	0.0461090758745963	8.517862387022229
YCL055W	25	10	0.05097910179827459	0.07826503321993517	0.461090758745963	88.58576881104082
YCL056C	200	242	0.000558481218183571	0.0012002337390783697	1.394799545206538	266.63875696029135
YCL057C-A	180	127	0.08375682155777602	0.1232562642729708	0.8133128661213512	155.39216357849335
YCL057W	66	60	0.8624943148853795	0.9475080811663453	1.0479335426044614	201.6317872341153
YCL058W-A	252	532	4.276154223509976e-33	1.4297769150817369e-31	2.4335345600481375	465.6880337531315
YCL059C	186	17	3.135406559469924e-27	7.212689249404614e-26	0.10535675939087863	20.24137190896611
YCL061C	35	23	0.3647409465158097	0.45773153503966285	0.7575062465112249	145.53376306539192
YCL063W	119	93	0.49283542903984723	0.5946908418816956	0.900870600070894	173.07723740545313
YCL064C	21	1	0.00019340914400198215	0.0004456314051103362	0.05489175699356701	10.06656463824456
YCL066W	66	32	0.008341513355094463	0.014778818023767177	0.558897889389046	105.77405234417404
YCL067C	91	12	2.8806575874728276e-12	1.8225150479159773e-11	0.15200794244372406	28.88666374530926
YCL068C	162	202	0.0006573262448597701	0.0013975169072785723	1.4373508220167364	274.45284217249946
YCL069W	62	44	0.35594523037934667	0.44724514308752955	0.8180642493879987	154.67356462490562
YCL073C	64	40	0.12459719580168904	0.17584257007497267	0.7204543105405672	136.28579820530018
YCR002C	20	33	0.029981560902384973	0.047802594053123364	1.901999379827097	365.4162963782369
YCR003W	169	39	1.9893566085022792e-15	1.7440228438257024e-14	0.2660138992765171	50.80654389254997
YCR004C	70	16	3.974815080791722e-07	1.3453413844765317e-06	0.26348043356912165	49.9074754134409
YCR005C	0	0	1.0	1.0		0.0
YCR007C	4	0	0.17334265354659453	0.2346736347802413	0.0	0.0
YCR008W	20	0	8.107090515158753e-05	0.00019565202497976496	0.0	0.0
YCR009C	105	89	0.9290756485529487	1.0	0.977073274485493	185.94654311023808
YCR010C	105	12	8.633905438901154e-15	7.003327246702474e-14	0.13174021678456083	25.31021965699807
YCR011C	23	3	0.0007435762488806624	0.0015687113012885874	0.15035568219977052	27.683052762056715
YCR012W	32	1	1.3860308704087448e-06	4.3464512032510715e-06	0.036022715527028355	6.711043092858919
YCR014C	86	160	7.373889407200739e-09	3.174194459641575e-08	2.144608180213781	412.0268316661446
YCR015C	53	44	0.9093700427439291	0.9899275252357251	0.956980820038791	180.4524920558557
YCR016W	64	11	6.524002848097574e-08	2.4863843856467296e-07	0.19812493539865597	37.47859451098436
YCR017C	28	7	0.0029933814183844224	0.0056965375701948425	0.28818172421622684	53.45692948253176
YCR018C	0	0	1.0	1.0		0.0
YCR019W	0	0	1.0	1.0		0.0
YCR020C	224	362	1.3911227044508826e-13	1.006332914880129e-12	1.8628890029691807	356.3116479367183
YCR020C-A	1	0	1.0	1.0	0.0	0.0
YCR020W-B	222	373	2.7510073608769477e-15	2.36841966053942e-14	1.9367888852730197	372.100132576184
YCR021C	15	3	0.021588381857073596	0.03558463286329328	0.23054537937298147	41.52457914900547
YCR023C	44	67	0.004470575523433959	0.00832586782230204	1.7552886838624726	329.7359174801387
YCR024C	72	125	2.44266178339214e-06	7.381895909767839e-06	2.0012619737237975	379.2199009660957
YCR024C-A	256	50	8.126518347464869e-26	1.6994766187734714e-24	0.22514197204392725	43.086463440549245
YCR024C-B	0	0	1.0	1.0		0.0
YCR026C	26	6	0.0030274627560268512	0.005749979626786797	0.2660138992765171	49.21431600862864
YCR027C	14	0	0.0012950904711592076	0.002628110550330488	0.0	0.0
YCR028C	30	0	8.720231569693746e-07	2.8301383610219372e-06	0.0	0.0
YCR028C-A	130	1	2.528289679192214e-25	5.1197866003642335e-24	0.008867129975883903	1.6905681072222405
YCR030C	31	0	5.562345294336331e-07	1.8533631394975805e-06	0.0	0.0
YCR031C	0	0	1.0	1.0		0.0
YCR032W	0	0	1.0	1.0		0.0
YCR033W	11	0	0.005322355085623509	0.009751151353112712	0.0	0.0
YCR034W	52	15	0.00012964705662344268	0.0003062013234667018	0.33251737409564636	62.678610026623794
YCR035C	108	400	5.871257876039958e-48	4.893565803638522e-46	4.269358877277435	812.7134755730902
YCR036W	167	240	5.341559175929949e-07	1.7880853795560618e-06	1.6566135044765136	316.377745893421
YCR037C	44	31	0.43940210904442345	0.5373376995738077	0.8121484955184575	152.56437965674732
YCR040W	2	0	0.5429834819777595	0.6387191664663725	0.0	0.0
YCR042C	0	0	1.0	1.0		0.0
YCR043C	138	120	1.0	1.0	1.002371214665137	192.57775825431068
YCR044C	72	95	0.008638923965539096	0.015124034010902692	1.520959100030086	288.2071246769071
YCR045C	66	140	9.338076233107638e-10	4.456703437062409e-09	2.4451782660770762	466.06691804575416
YCR046C	120	86	0.19903859584884098	0.2646638068732219	0.8261209427531835	157.4044653682676
YCR047C	156	292	2.7647768148591944e-15	2.3767162125942043e-14	2.1576682941317493	411.89561306973786
YCR048W	161	206	0.00024668992293102004	0.0005554869799437338	1.474917644435844	283.3644158140653
YCR050C	159	203	0.00029517242597552884	0.0006584703730741917	1.4717205035445042	280.98298558910426
YCR051W	55	63	0.15598319097768998	0.2159507297334365	1.3203962636816213	253.1021965748274
YCR052W	4	8	0.2650207281306963	0.34304168523061773	2.3054537937298147	354.3430752926632
YCR053W	84	79	0.6621491648686182	0.7570615998328873	1.0841122006229487	205.83163940336763
YCR054C	108	116	0.12514642547670204	0.1765310505068711	1.2381140744104562	237.8691940357764
YCR057C	52	41	0.7235791196089947	0.8171598416478053	0.9088808225281	171.3215340760616
YCR059C	119	120	0.2714762107102014	0.350687261409337	1.162413677510831	223.309958897854
YCR060W	116	129	0.05982888582678656	0.09088112054671144	1.2819118077204572	244.17872180135487
YCR061W	20	0	8.107090515158753e-05	0.00019565202497976496	0.0	0.0
YCR063W	105	2	5.678365027218977e-20	7.489971851269802e-19	0.021956702797426807	4.21836994407848
YCR065W	37	2	5.33066152703427e-07	1.7854766710526552e-06	0.062309561992697694	11.656022217099832
YCR066W	97	153	3.9817686154801854e-06	1.1677282665796301e-05	1.818218713611658	349.3201708545125
YCR067C	14	34	0.001186226602288941	0.0024260274501293386	2.799479606671918	501.9860233497474
YCR068W	64	120	4.903585365960309e-07	1.648189330195075e-06	2.1613629316217016	412.26453950011336
YCR069W	108	283	1.4586859781602407e-24	2.732541713485194e-23	3.020571405673785	580.3188096311239
YCR071C	222	270	0.0002133823319328113	0.00048446971612538405	1.4019651448356982	269.3486214077324
YCR072C	100	91	0.7967279677153078	0.885578380813826	1.0489814761470657	201.53262410396616
YCR073C	16	9	0.39676399338389023	0.4917995729712332	0.6484088794865104	117.24587053310393
YCR073W-A	155	76	4.816635655295443e-05	0.00012038449219297737	0.5652080268498901	107.89292357624772
YCR075C	195	95	3.884319133001723e-06	1.1403123702854982e-05	0.5615848984726471	107.34244948982337
YCR075W-A	464	720	5.008989811460907e-23	8.349768233539616e-22	1.7887141503076147	342.9126535947746
YCR076C	120	89	0.29269409956900894	0.37514681671971706	0.8549391151748064	162.89531879249597
YCR077C	37	8	0.00020932989183298893	0.000475832493253565	0.24923824797079078	46.62408885463366
YCR079W	177	0	7.3382089649192e-35	2.7052589587980978e-33	0.0	0.0
YCR081W	23	11	0.13979809316438493	0.1950931409338456	0.5513041680658253	105.91776707880526
YCR082W	153	257	6.115592042124773e-11	3.317997154175431e-10	1.9362798202240603	369.58673043676447
YCR083W	152	115	0.29526211883703424	0.378353931691574	0.872128902233318	166.46018651865975
YCR084C	23	6	0.009441471370047947	0.01642404774626308	0.30071136439954105	57.77332748202333
YCR086W	259	393	1.9255276082358876e-12	1.2526820446792522e-11	1.749118418795014	334.75199187787547
YCR087C-A	251	175	0.02960744790878959	0.047232297620928974	0.803694051599039	153.79473756221356
YCR088W	2	0	0.5429834819777595	0.6387191664663725	0.0	0.0
YCR089W	15	7	0.2450002204673014	0.3187053308996721	0.5379392185369567	96.89068470280849
YCR090C	95	147	1.1151455060912503e-05	3.0423158470259867e-05	1.7836931983067514	339.1173964536903
YCR091W	0	0	1.0	1.0		0.0
YCR092C	0	0	1.0	1.0		0.0
YCR093W	5	0	0.10218826834387558	0.14655479582185246	0.0	0.0
YCR094W	102	119	0.03263620381830285	0.0516343351194112	1.344848046342392	258.37515899007343
YCR095C	65	80	0.043161100185125284	0.06708634788233933	1.4187407961414247	268.4417236865217
YCR095W-A	25	11	0.08091269571239589	0.11934570737163087	0.5071998346205593	97.44434571829972
YCR096C	11	0	0.005322355085623509	0.009751151353112712	0.0	0.0
YCR097W	30	2	1.171961529350889e-05	3.185231925943744e-05	0.07684845979099382	14.2880272336983
YCR098C	6	1	0.18434277327181972	0.2475841403751133	0.19212114947748454	31.637774581557927
YCR101C	94	155	8.024598747423191e-07	2.6325993951186977e-06	1.9007730746176663	365.18069588881934
YCR102C	6	31	1.1426984802659013e-05	3.114530312800568e-05	5.9557556338020206	980.771012121706
YCR104W	162	146	0.7816568976563247	0.8710150781673172	1.0388773268041758	198.36690573260995
YCR105W	60	60	0.49167309793487446	0.5935373606682333	1.1527268968649074	217.83385774673093
YCR106W	35	52	0.01716263704761294	0.028835035250021037	1.7126228181992909	329.03285562122994
YCR107W	23	17	0.7317956452502237	0.8242375158311861	0.8520155324653662	163.6910945608286
YCR108C	147	137	0.5862337251114329	0.6817856730264612	1.0743101011598117	206.398815092606
YDL001W	0	0	1.0	1.0		0.0
YDL002C	109	117	0.12449196038687334	0.17573717824862753	1.2373307058091207	235.5576126260316
YDL003W	25	9	0.030442880281537767	0.04843070663876174	0.41498168287136666	76.66076150834893
YDL004W	92	2	1.6865701108660973e-17	1.7862734268123253e-16	0.02505928036662842	4.76267574561752
YDL005C	148	59	3.239032145602542e-07	1.111436388386648e-06	0.4595330196961455	87.69396580826218
YDL006W	91	160	5.624894917904113e-08	2.1609065245735839e-07	2.0267725659163207	385.15551660412353
YDL007C-A	25	0	8.329130218481542e-06	2.3051408992534816e-05	0.0	0.0
YDL007W	31	2	7.5358456446116415e-06	2.115112167016181e-05	0.0743694772170908	13.841526381403858
YDL008W	35	4	1.2318595000991683e-05	3.3322784501741845e-05	0.13174021678456083	24.60715800950621
YDL010W	31	55	0.0016545675074281531	0.0033212627348060413	2.045160623469997	380.6419754375224
YDL012C	102	110	0.1290903388705168	0.18138249177726412	1.2431368495601944	238.83418063723877
YDL013W	42	1	1.6133675475550558e-08	6.67996887400225e-08	0.027445878496783507	5.150335396646502
YDL014W	38	0	2.4191257460761003e-08	9.80436375312449e-08	0.0	0.0
YDL015C	111	126	0.04476693781159779	0.0693760871340606	1.3085008018466515	251.39204670219704
YDL017W	83	90	0.16364332690252037	0.22530830093760942	1.2499448279258032	237.2833094395262
YDL018C	57	19	0.0002780151257221251	0.0006204365494869777	0.38424229895496914	72.54868999268115
YDL019C	10	0	0.008580450253405474	0.015039978484405631	0.0	0.0
YDL020C	33	14	0.031982142878121886	0.050683191979079355	0.48903565321541526	91.19123260694296
YDL021W	100	125	0.007559105940619231	0.013467291903500989	1.4409086210811344	276.83052763258314
YDL022W	5	4	1.0	1.0	0.9221815174919259	147.6429480570373
YDL024C	23	2	0.0002576679018548441	0.0005781693732216966	0.10023712146651367	18.455368509854125
YDL025C	4	0	0.17334265354659453	0.2346736347802413	0.0	0.0
YDL027C	105	68	0.07051887104511771	0.10547568982587047	0.7465278951125114	143.42457813105042
YDL028C	4	0	0.17334265354659453	0.2346736347802413	0.0	0.0
YDL029W	169	116	0.05909595603430109	0.08986272954872172	0.7912208286173329	151.11689976403352
YDL030W	72	106	0.0006061016574899887	0.0012957957740613105	1.6970701537177804	321.5784760307143
YDL031W	30	6	0.0006347467477200626	0.0013520105726437333	0.23054537937298147	42.86408168843936
YDL033C	106	159	1.2965285638767944e-05	3.4989844067834094e-05	1.729090345297361	329.0919917266725
YDL035C	69	25	0.00017205060034127594	0.0004001063496007594	0.41765467277714036	79.09443646323584
YDL036C	69	46	0.19565818922984304	0.2607113638231759	0.7684845979099383	147.64294801392427
YDL037C	69	60	1.0	1.0	1.002371214665137	192.9904249381624
YDL040C	25	6	0.004439890587014629	0.008279445773644985	0.2766544552475778	53.151461286624496
YDL042C	130	44	3.3461600950374994e-08	1.3271563245903902e-07	0.3901537189388918	74.38499672776132
YDL043C	186	280	4.756432309798873e-09	2.1041724779733323e-08	1.7352878017321187	333.38730204243734
YDL044C	114	89	0.49941932913012244	0.6018777371809166	0.8999359107103225	171.3942049768782
YDL045C	119	247	1.0833920527665408e-15	9.659825884434692e-15	2.3926348195431273	459.6782541536524
YDL045W-A	265	314	0.00020551678105012813	0.0004677194332486296	1.3658726249644564	261.42792686941715
YDL046W	77	61	0.6566052633435727	0.7522184998981846	0.9131992299838877	178.32200209073446
YDL047W	23	2	0.0002576679018548441	0.0005781693732216966	0.10023712146651367	19.257775833026944
YDL048C	46	39	1.0	1.0	0.9773119342985083	183.7683502402047
YDL049C	117	192	4.46805855087812e-08	1.7397295007515278e-07	1.8916543948552327	360.34889022345607
YDL051W	102	17	3.807114209405684e-12	2.369557772542434e-11	0.19212114947748457	36.91073700407664
YDL052C	77	64	0.8661254960501508	0.9511338032813476	0.9581106675240788	186.95048603821309
YDL053C	219	252	0.002508119098121133	0.004838709471081729	1.3264254703650988	253.6774289075402
YDL054C	21	2	0.0006223818457911605	0.0013271479403577915	0.10978351398713403	20.13312928243341
YDL055C	16	1	0.0018655514984318323	0.0037136679361306564	0.07204543105405671	13.027318943848996
YDL056W	49	25	0.03857708593549851	0.06029985067821859	0.588125967788218	110.73221104203463
YDL057W	108	106	0.4037483221620063	0.49891633020062276	1.1313801024785204	217.36322909532356
YDL058W	4	2	0.8141620202724225	0.900778333702713	0.5763634484324537	88.5857688493206
YDL059C	40	42	0.4503694842242527	0.5481940886132615	1.210363241708153	226.86599335118487
YDL060W	30	5	0.0002660873010459264	0.0005954350460370127	0.19212114947748457	35.72006807791798
YDL061C	194	12	3.155032932877366e-31	9.600314495755413e-30	0.07130269465143757	13.698830227738274
YDL063C	65	42	0.1625552369983918	0.22402472273610144	0.744838917974248	140.93190495523814
YDL064W	366	248	0.0029589193600226453	0.0056384179057290375	0.7810827060723962	149.65443234855795
YDL065C	156	240	2.172321472039914e-08	8.885505537483319e-08	1.7734259951767803	338.5443395652844
YDL066W	84	34	0.0001769970968867192	0.0004101169638176962	0.46657993444531964	88.58576886922
YDL067C	150	120	0.5480378506951984	0.6438745003775457	0.9221815174919259	177.4648680070079
YDL069C	250	169	0.013791742731817089	0.02352901585603087	0.7792433822806774	149.11349535271333
YDL070W	75	10	2.9046966415898013e-10	1.4770035708030898e-09	0.15369691958198764	29.52858960368027
YDL072C	16	33	0.005280298362276923	0.00974171424817426	2.3774992247838713	429.9015251854798
YDL073W	10	10	0.9251808358000996	1.0	1.1527268968649074	221.46442202760207
YDL074C	15	3	0.021588381857073596	0.03558463286329328	0.23054537937298147	41.52457914900547
YDL075W	14	0	0.0012950904711592076	0.002628110550330488	0.0	0.0
YDL076C	166	74	1.689121058855572e-06	5.222653338429245e-06	0.5138662070361635	98.133935537555
YDL077C	28	9	0.011275019320919991	0.01943724104155002	0.37051935970657734	68.73033789967018
YDL078C	108	97	0.8586162567994533	0.9436082730467524	1.035319527739778	197.08301781537656
YDL079C	59	220	3.7408025116928556e-27	8.503302468278898e-26	4.298303683225078	812.0362144117855
YDL080C	49	22	0.012624603192974003	0.02165993226813648	0.5175508516536318	97.44434573163718
YDL081C	109	0	6.060634042664764e-22	9.07674645295965e-21	0.0	0.0
YDL082W	194	1	1.819364726371594e-37	8.174348860439873e-36	0.00594189122095313	1.1357149848366506
YDL083C	109	0	6.060634042664764e-22	9.07674645295965e-21	0.0	0.0
YDL084W	23	0	2.064110831431517e-05	5.4006830716845564e-05	0.0	0.0
YDL085C-A	136	293	1.78933573674606e-19	2.276652615492609e-18	2.483448388098661	477.1255563041058
YDL085W	55	21	0.001498552508610624	0.0030144020556207413	0.44013208789387376	83.04915827811658
YDL086W	189	147	0.34785139291253475	0.4386603285061943	0.8965653642282613	171.3435265855172
YDL087C	156	227	6.405809573079949e-07	2.1172305088955624e-06	1.6773654204380382	320.2065211475232
YDL088C	20	4	0.006504878211658781	0.011730810472013062	0.23054537937298147	44.29288441205912
YDL089W	116	131	0.044318937838963054	0.06875592433554802	1.301786409390542	250.1020628223521
YDL090C	89	89	0.38220286316893193	0.4765854763777511	1.1527268968649076	219.0037063738253
YDL091C	150	53	9.35738373903657e-09	3.992159783620127e-08	0.4072968368922673	78.25076246283014
YDL092W	128	102	0.5659655549552378	0.6615585175909701	0.918579245939223	176.82818195508565
YDL093W	44	68	0.0033718666157431898	0.006374623572366562	1.781487022427584	334.65734906697014
YDL095W	32	1	1.3860308704087448e-06	4.3464512032510715e-06	0.036022715527028355	6.711043092858919
YDL097C	161	54	5.468648722633239e-10	2.6811763686158363e-09	0.3866288970851242	73.82147402725255
YDL098C	169	334	4.345400087705963e-19	5.339828184700212e-18	2.2781703168809413	437.6870826593321
YDL099W	37	30	0.8786434056735046	0.9623077939494049	0.9346434298904653	174.84033323929043
YDL100C	128	220	5.031898057982788e-10	2.474813366600417e-09	1.9812493539865599	377.69126256219295
YDL101C	133	257	2.011955748497871e-14	1.5742527223960892e-13	2.227449718002114	427.9425298693108
YDL102W	49	30	0.16206960498321715	0.2234089880772967	0.7057511613458616	132.8786532609035
YDL103C	108	131	0.011521844364472948	0.01984490174905179	1.39821503230836	266.16366326488406
YDL104C	141	296	7.069702192791644e-19	8.505827889277143e-18	2.419908946610018	461.6441474623541
YDL105W	127	175	7.885013349880296e-05	0.00019165981308183255	1.5884032043414076	305.16751064765384
YDL106C	108	13	6.969243535467399e-15	5.733922685618457e-14	0.13875416351151662	26.65775450734976
YDL107W	147	222	1.7038886950146672e-07	6.086375083869163e-07	1.7408528646531254	332.1966331639388
YDL108W	205	201	0.23619709317949633	0.30843993707431505	1.1302346647309578	216.08907205018292
YDL109C	72	86	0.05348494885285372	0.08189348797996852	1.3768682379219725	264.52694863999585
YDL110C	18	22	0.3547638413083054	0.44595559592657147	1.4088884295015536	270.6787380858056
YDL111C	225	8	3.2110383445499493e-39	1.678789229046069e-37	0.040985845221863375	7.839448568203351
YDL112W	18	26	0.12607317933656997	0.17762049347491765	1.6650499621381996	319.8930540881972
YDL113C	2	1	1.0	1.0	0.5763634484324537	73.8214740092007
YDL114W	155	181	0.007553481563199087	0.013461441732246032	1.3460875376293435	258.6132928766439
YDL115C	130	147	0.03173238440409166	0.050342880747015484	1.3034681064549338	250.42515417792453
YDL116W	60	60	0.49167309793487446	0.5935373606682333	1.1527268968649074	221.4644220317906
YDL117W	45	3	5.324345931418328e-08	2.049552439865248e-07	0.07684845979099382	14.443331875497549
YDL118W	312	483	8.11514735540468e-16	7.338083717127722e-15	1.7845099076466353	341.7486129915381
YDL119C	314	486	6.731226396811512e-16	6.193805281290081e-15	1.7841569168036464	341.68796551428494
YDL120W	317	514	7.343052811727104e-19	8.816262363307428e-18	1.8690902996484617	357.9645061350535
YDL121C	224	298	1.3708085491846418e-06	4.310289757441703e-06	1.5335384610077787	293.3173234604914
YDL122W	80	4	4.2789636671134196e-14	3.2854899932669263e-13	0.05763634484324537	11.073221101120254
YDL123W	58	0	3.358070387002915e-12	2.1106298137326516e-11	0.0	0.0
YDL124W	133	175	0.0003297055587633505	0.0007306885042188936	1.5167459169275095	291.40055530606486
YDL125C	240	3	5.784920720762225e-45	4.10729371174118e-43	0.014409086210811342	2.756818532601521
YDL126C	8	0	0.022610000304031493	0.03672129673778174	0.0	0.0
YDL127W	62	90	0.0021220748228806168	0.004148216283611974	1.6733132373845427	316.3777458850004
YDL128W	45	12	0.0002053745401632477	0.00046758075236691903	0.3073938391639753	57.77332749061853
YDL129W	46	19	0.007821266453377775	0.01390850444445751	0.47612632696594	89.52817062342233
YDL130W	70	2	2.6189707589061407e-13	1.8480614520821123e-12	0.03293505419614021	6.238434428522
YDL130W-A	298	266	0.7671307190296806	0.8571534418379042	1.0289441428391455	197.02186045861453
YDL131W	4	0	0.17334265354659453	0.2346736347802413	0.0	0.0
YDL132W	0	0	1.0	1.0		0.0
YDL133C-A	30	0	8.720231569693746e-07	2.8301383610219372e-06	0.0	0.0
YDL133W	78	270	4.474657199024942e-31	1.3264821418346617e-29	3.990208489147756	756.9037212251029
YDL134C	88	2	9.735799527424743e-17	9.63693340485709e-16	0.02619833856511153	5.033282319042627
YDL135C	122	114	0.6133060415055802	0.7092545836916533	1.0771382478901594	206.94216486833503
YDL136W	133	3	1.0593725597863728e-24	2.0107100961489868e-23	0.026001358575900167	4.958158703694155
YDL137W	8	0	0.022610000304031493	0.03672129673778174	0.0	0.0
YDL138W	23	6	0.009441471370047947	0.01642404774626308	0.30071136439954105	57.77332748202333
YDL139C	178	108	0.0038787911803832543	0.007285084284253461	0.6994073306820787	133.62099212765955
YDL140C	4	0	0.17334265354659453	0.2346736347802413	0.0	0.0
YDL141W	61	47	0.6065846047285488	0.7023289836508726	0.8881666254532892	167.88431997802635
YDL142C	147	210	3.5832743125400293e-06	1.0551669519415109e-05	1.6467527098070107	316.37774578641495
YDL143W	144	55	1.5128967476163578e-07	5.450213600030467e-07	0.4402776342192355	84.58710564273272
YDL144C	130	125	0.44775223815454657	0.5453246763292666	1.108391246985488	211.3210134776507
YDL145C	13	7	0.42209960424716364	0.5183631911222375	0.6206990983118732	119.25007343722034
YDL146W	8	7	1.0	1.0	1.008636034756794	193.7813693227314
YDL147W	97	53	0.008076351638287854	0.014335524157960942	0.6298404694210319	119.7715752216286
YDL148C	84	3	2.0976897202856544e-15	1.825085261930832e-14	0.041168817745175265	7.816391370994533
YDL149W	36	43	0.1905439584392835	0.25448636901633054	1.3768682379219725	257.3775716081292
YDL150W	95	139	9.365727803155389e-05	0.00022423938632783782	1.6866214596233908	320.6620278622887
YDL153C	0	0	1.0	1.0		0.0
YDL154W	0	0	1.0	1.0		0.0
YDL155W	36	0	5.913532138009705e-08	2.2627227761605996e-07	0.0	0.0
YDL156W	131	15	3.868130996320879e-18	4.387696520678772e-17	0.13199162941201228	25.16641160578406
YDL157C	231	127	3.917330536115811e-05	9.863646196673393e-05	0.6337502852893646	121.23267935482788
YDL159W	116	179	1.2914008330775334e-06	4.098700988426542e-06	1.7787768494725726	343.6516893045172
YDL159W-A	0	1	0.9432982440292454	1.0		0.0
YDL160C	44	1	6.639862245133486e-09	2.8776072171637286e-08	0.02619833856511153	4.921431601361832
YDL160C-A	153	165	0.059162426720527315	0.0899162568894695	1.2431368495601942	237.28330942537312
YDL161W	91	15	4.996377372067067e-11	2.741809758278407e-10	0.19000992805465508	36.50512451064082
YDL164C	65	25	0.0005674425102421518	0.0012176723419412743	0.44335649879419514	83.88803866194516
YDL165W	233	302	4.36047441607168e-06	1.2690421277267222e-05	1.4940923727605235	285.8216045675215
YDL166C	161	79	3.4690784570444814e-05	8.792714943350732e-05	0.5656237568467558	107.99808236542934
YDL167C	72	67	0.7426315813720855	0.8349705228682041	1.0726764179159556	206.08494837807444
YDL168W	100	162	8.228016663979791e-07	2.694722314040306e-06	1.8674175729211502	355.2201622672553
YDL169C	130	125	0.44775223815454657	0.5453246763292666	1.108391246985488	212.9465596949512
YDL170W	72	100	0.0027271328991995496	0.0052366415036048785	1.601009578979038	303.37592066539105
YDL171C	0	0	1.0	1.0		0.0
YDL173W	99	251	4.358634014182169e-21	6.128729637056639e-20	2.922570213263553	561.490605262419
YDL174C	95	43	0.00043639308043419287	0.0009553470139235032	0.5217605954230633	99.19760575989774
YDL175C	147	213	1.7129825595527024e-06	5.2850658261736e-06	1.6702777485185394	318.72920204435053
YDL176W	55	24	0.0059286273315464	0.010793142065122933	0.5030081004501414	94.91332375642716
YDL177C	192	207	0.03369510372225957	0.05316338587289843	1.2427836856824783	237.52919883946447
YDL178W	75	133	6.087800344473846e-07	2.015598145139268e-06	2.0441690304404356	392.73024178997554
YDL179W	0	0	1.0	1.0		0.0
YDL180W	95	81	0.9690417397015092	1.0	0.9828513541690264	189.1675272104724
YDL181W	250	496	7.535714563801632e-28	1.8363514600179316e-26	2.287010163379976	437.63487391301015
YDL182W	16	1	0.0018655514984318323	0.0037136679361306564	0.07204543105405671	13.027318943848996
YDL183C	80	74	0.7511250059425626	0.8423790774523552	1.0662723796000393	202.32552143433583
YDL184C	56	0	8.134935475530842e-12	4.873334783310195e-11	0.0	0.0
YDL185W	0	0	1.0	1.0		0.0
YDL186W	230	420	2.2954246008452947e-20	3.0915660139253603e-19	2.1049795507967874	404.4132924310216
YDL188C	53	5	1.64750273826961e-08	6.816394422869443e-08	0.10874782045895354	20.50596500601701
YDL189W	40	22	0.10861346475510945	0.15480446984055377	0.6339997932756991	121.80543214787468
YDL190C	40	31	0.724445584167974	0.8175601559164086	0.8933633450703032	171.63492708773836
YDL191W	244	0	1.481937817084608e-47	1.2003696318385324e-45	0.0	0.0
YDL192W	0	0	1.0	1.0		0.0
YDL193W	69	36	0.016303299106018097	0.02751181724140554	0.6014227287990821	113.89598851229056
YDL194W	35	19	0.12756605522045253	0.17945997641213857	0.6257660297266641	116.88400054606268
YDL195W	0	0	1.0	1.0		0.0
YDL197C	53	92	5.8102333314241734e-05	0.00014362227735061151	2.000959896444745	377.3097561630226
YDL198C	56	25	0.006898285514755001	0.012405265789667295	0.5146102218146908	97.13351844696264
YDL199C	83	88	0.21615251823687917	0.28530941757638106	1.2221682761941186	234.80565234153156
YDL200C	226	221	0.22267006578108375	0.2927699013047583	1.127224089412144	215.61073696540805
YDL201W	148	280	5.245398261161949e-15	4.3782707401948287e-14	2.180834669744419	416.1747530136518
YDL202W	147	162	0.04046633732675604	0.06306826719950515	1.2703520904225512	244.0628325095577
YDL203C	91	133	0.00013830183427559047	0.0003261065391221488	1.6847546954179415	320.16052322692866
YDL204W	59	10	1.9667700667543276e-07	6.964836609546882e-07	0.19537744014659447	36.91073700881041
YDL205C	42	27	0.27182008051464923	0.35097379502464027	0.7410387194131547	139.05905572466187
YDL206W	136	55	1.4311619125954312e-06	4.4707290382055e-06	0.46617631858507286	88.90907456515913
YDL207W	72	23	2.195168146577346e-05	5.727954632924826e-05	0.36823220316517874	69.77646176199707
YDL208W	267	28	8.479026127295377e-37	3.639020840154904e-35	0.12088521764875433	23.138073950898026
YDL209C	197	151	0.27497520603716497	0.35480870763287764	0.8835622407441674	168.8945845216623
YDL210W	14	2	0.01341857635411626	0.022926391150482058	0.16467527098070106	29.52858961239855
YDL211C	8	3	0.33045324764274364	0.4192447887036	0.4322725863243403	73.82147404618478
YDL212W	75	75	0.4299422118981636	0.5272063242273644	1.1527268968649074	218.55041658847296
YDL213C	194	37	3.26714215226616e-20	4.390031429365113e-19	0.21984997517526583	42.021454449015614
YDL214C	69	77	0.14978902053682724	0.20832809119886178	1.2863763921535922	247.1414564547945
YDL215C	41	8	4.404254361563446e-05	0.00011046169574073867	0.2249223213394941	42.183699435203685
YDL216C	117	185	3.36467473819284e-07	1.1531730881613242e-06	1.8226878283761356	347.21117030779766
YDL217C	123	118	0.4735254816226918	0.5731940738396339	1.1058680799191796	210.7484016918984
YDL218W	49	54	0.2639889280834579	0.3419370102270195	1.270352090422551	239.1815758487024
YDL219W	97	168	4.517392632590792e-08	1.7565601778248576e-07	1.996475450240252	383.5672464575629
YDL220C	46	77	0.00046381816831167174	0.0010123029548236905	1.9295645882303882	362.82469145922505
YDL222C	147	7	4.307959797771035e-25	8.426896869721505e-24	0.05489175699356702	10.474668615187852
YDL223C	29	20	0.5170614877231549	0.6207976233603055	0.7949840668033844	147.64294806199277
YDL224C	4	0	0.17334265354659453	0.2346736347802413	0.0	0.0
YDL225W	74	0	2.8821705603041504e-15	2.4556093173791363e-14	0.0	0.0
YDL226C	5	0	0.10218826834387558	0.14655479582185246	0.0	0.0
YDL227C	0	0	1.0	1.0		0.0
YDL229W	31	0	5.562345294336331e-07	1.8533631394975805e-06	0.0	0.0
YDL230W	113	290	1.6338839387215486e-24	3.031118235996008e-23	2.9583256645205585	563.3744069832062
YDL231C	40	70	0.00043457613516640654	0.0009517316654006108	2.017272069513588	387.5627387117712
YDL232W	236	371	5.732964490299855e-13	3.888004573551234e-12	1.8121257573596636	346.68059324385985
YDL233W	102	171	1.1473459917663972e-07	4.209059412822047e-07	1.9325127388617567	371.278589857748
YDL234C	35	38	0.3995696019261211	0.4948158442457198	1.2515320594533281	240.44708681018912
YDL235C	116	576	1.4118022722443567e-83	3.3830311948655397e-81	5.723885280984367	1090.286385577312
YDL236W	91	131	0.00022943864638104168	0.0005186720343307275	1.6594200383439877	318.8114207281793
YDL237W	4	0	0.17334265354659453	0.2346736347802413	0.0	0.0
YDL238C	105	145	0.00032098596804275276	0.0007121876165948576	1.5918609528134435	305.83182094880334
YDL239C	40	60	0.008892675407595252	0.01551160942343958	1.7290903452973612	324.0942761704125
YDL240W	0	2	0.41823930076663174	0.5143914069095166		0.0
YDL241W	0	0	1.0	1.0		0.0
YDL243C	0	0	1.0	1.0		0.0
YDL244W	116	91	0.5162921434215155	0.6202383501078313	0.9042943759888498	173.73502075468167
YDL245C	25	3	0.0003153727658499089	0.0007008148285946005	0.1383272276237889	26.57573064854321
YDL246C	80	81	0.3667741454578286	0.4595464293089264	1.1671359830757189	224.19855070877236
YDL247W	13	5	0.17626799310267255	0.23785012396374233	0.4433564987941952	79.09443646323584
YDL248W	70	68	0.5622255204408191	0.6575877502654364	1.1197918426687672	212.1067706176371
YDR001C	44	2	2.4316117512624024e-08	9.841097242441995e-08	0.05239667713022306	9.842863205629756
YDR002W	10	0	0.008580450253405474	0.015039978484405631	0.0	0.0
YDR003W	148	140	0.49939743729639496	0.6018777371809166	1.0904173348722095	208.087376462942
YDR003W-A	267	365	1.5344862361063535e-08	6.376322502780086e-08	1.5758251586355476	301.62132111862275
YDR004W	105	157	1.6292022100998477e-05	4.3478152715936074e-05	1.7236011695980045	328.0180590932723
YDR005C	150	21	6.470176847985581e-19	7.817224170748965e-18	0.16138176556108702	30.799687841008787
YDR006C	1	4	0.29109199234909666	0.3735929587144956	4.6109075874596295	885.8576882411824
YDR007W	111	139	0.0045567010213383346	0.008478028978879573	1.4435048528308299	274.85316668312265
YDR009W	55	57	0.3967256834074959	0.4917995729712332	1.1946442385690859	225.4191439010811
YDR011W	2	0	0.5429834819777595	0.6387191664663725	0.0	0.0
YDR012W	36	3	2.693039973759421e-06	8.087557644433645e-06	0.09606057473874229	17.95657476319346
YDR013W	194	287	8.097274895718883e-09	3.472341153350775e-08	1.7053227804135485	325.9502006917101
YDR014W	29	26	1.0	1.0	1.0334792868443996	191.93583246751317
YDR014W-A	63	79	0.03489091851723688	0.05498977045563971	1.4454829341639313	273.3701459622308
YDR016C	175	179	0.1340634364523896	0.18781944531977895	1.1790749402218195	227.7919769426764
YDR017C	40	0	9.909228732710773e-09	4.208860741641038e-08	0.0	0.0
YDR018C	91	120	0.0030183228404222903	0.005740203259017391	1.5200794244372406	288.86663745309266
YDR019C	37	30	0.8786434056735046	0.9623077939494049	0.9346434298904653	174.84033323929043
YDR020C	172	485	1.0253553790104254e-44	7.020022362724948e-43	3.2504217731365124	620.8684665790154
YDR021W	138	184	0.0001501265232880776	0.00035168131789398545	1.5369691958198766	293.16153715354835
YDR022C	91	10	3.7056780981853663e-13	2.5707303670282315e-12	0.12667328536977004	24.336749668970292
YDR023W	21	0	5.133139870440735e-05	0.00012751916801254716	0.0	0.0
YDR025W	119	0	7.57769626339794e-24	1.3327012602691606e-22	0.0	0.0
YDR026C	88	91	0.27066606129311366	0.3497978693251004	1.1920244047125745	226.44115068557852
YDR027C	38	51	0.05162220620290293	0.07921006079853114	1.5470808352660597	289.6073211836437
YDR028C	0	0	1.0	1.0		0.0
YDR030C	65	64	0.5278301232799558	0.6314855500276734	1.1349926369131396	218.1089004457633
YDR031W	214	227	0.0387477247197716	0.06053739876756492	1.2227523625623082	233.8252270472876
YDR032C	13	2	0.020719385181193213	0.03430958369624019	0.17734259951767806	31.63777459089893
YDR033W	0	0	1.0	1.0		0.0
YDR034C	11	3	0.10752055177794173	0.15358934259188844	0.31438006278133834	55.36610552411344
YDR034C-A	239	6	5.277644400153145e-43	3.3353552687121686e-41	0.028938750548909806	5.53661055132156
YDR034W-B	322	70	1.2683847670844147e-29	3.408635885748817e-28	0.25059280366628417	47.99538560182831
YDR035W	123	89	0.21620506954477303	0.28531329852041987	0.8340869416339575	158.95430302105837
YDR036C	108	61	0.008717212778304532	0.01522864237181937	0.6510772287848089	127.13698299406938
YDR037W	32	2	4.845746182052336e-06	1.3982883237823875e-05	0.07204543105405671	13.422086189680693
YDR038C	23	19	0.9974972175969058	1.0	0.95225265393188	175.32600081909402
YDR039C	28	0	2.14664889566581e-06	6.521594188575844e-06	0.0	0.0
YDR040C	8	4	0.5340524490394302	0.6377358044903992	0.5763634484324537	98.42863205673622
YDR041W	36	75	1.2686073472425494e-05	3.4268486867035706e-05	2.401514368468557	448.9143690798364
YDR042C	102	26	5.173933674960246e-09	2.2748694621327505e-08	0.2938323462596823	56.45171542101625
YDR043C	10	2	0.07516522261612732	0.1114973420854651	0.23054537937298147	44.29288441859782
YDR044W	4	4	1.0	1.0	1.1527268968649074	221.4644220602956
YDR045C	181	128	0.08623624947411343	0.12671044218845845	0.8151880817608185	155.75519798308986
YDR046C	27	34	0.1849398033076733	0.24821209074035688	1.4515820182743278	268.9210839899475
YDR047W	72	45	0.1008983337002723	0.14572232976149324	0.7204543105405671	136.51916432629736
YDR049W	78	71	0.8327604221239018	0.9185280375210125	1.0492770471462618	199.0376452637721
YDR050C	52	9	1.326474036183386e-06	4.205376065099588e-06	0.1995104244573878	37.60716602090914
YDR051C	102	43	7.110019733729052e-05	0.00017399882335606713	0.48595349573716684	93.3624524250929
YDR052C	40	27	0.374768356757755	0.46793157180066197	0.7780906553838125	145.8424242926337
YDR054C	21	0	5.133139870440735e-05	0.00012751916801254716	0.0	0.0
YDR055W	94	45	0.0011818785375081675	0.0024179948307397623	0.5518373442438386	104.9041999435743
YDR056C	108	159	2.333621592687707e-05	6.058987710856435e-05	1.6970701537177801	326.0448435218982
YDR057W	99	146	4.908739050439584e-05	0.0001224596354581486	1.6999810802250148	326.6040971428032
YDR058C	109	8	1.9054896211162503e-17	2.0050194426876134e-16	0.08460380894421338	16.106503426201623
YDR059C	100	6	8.515278138618645e-17	8.487238227936885e-16	0.06916361381189445	13.156302301878668
YDR060W	23	0	2.064110831431517e-05	5.4006830716845564e-05	0.0	0.0
YDR061W	83	26	3.569215585731543e-06	1.0515655140134274e-05	0.3610951725118987	68.54851160894385
YDR062W	38	48	0.10255566640480927	0.14704503552581852	1.4560760802504094	272.571596394328
YDR063W	205	170	0.7017831534973218	0.7969895173307855	0.95591986569285	183.65342316447484
YDR064W	365	177	1.572807939639485e-10	8.20800223309136e-10	0.5589935910824345	107.10164673884616
YDR065W	138	176	0.0007963555196913306	0.0016660023985976143	1.4701444481755341	280.4153833110869
YDR066C	186	256	1.6976854828904867e-06	5.243495817456063e-06	1.586548847297937	304.8112476017452
YDR067C	327	253	0.18477243751608113	0.24810326597127774	0.8918651526202495	170.82469139785266
YDR068W	170	229	1.4751396902851522e-05	3.95502487591138e-05	1.5527909375415516	296.5810097244428
YDR069C	48	58	0.10767989100445506	0.1537405792369963	1.392878333711763	262.1415608353878
YDR070C	170	49	1.4689565716705347e-12	9.688038123483079e-12	0.3322565761551791	63.46056540202455
YDR071C	59	125	7.966146298222467e-09	3.418903534408762e-08	2.4422180018324307	461.3842127735976
YDR072C	35	17	0.0642300813671323	0.09664626919755546	0.5598959213343836	104.58042154312588
YDR073W	122	61	0.0004928330235621657	0.0010723733327680724	0.5763634484324537	112.54749314579836
YDR074W	20	4	0.006504878211658781	0.011730810472013062	0.23054537937298147	42.18369944830458
YDR075W	100	87	1.0	1.0	1.0028724002724694	190.76638346140217
YDR076W	69	117	9.632945436441162e-06	2.6519420394912937e-05	1.954623868597017	375.5266286243349
YDR077W	16	2	0.005603362321540622	0.010236638091226213	0.14409086210811342	26.05463789539058
YDR078C	172	193	0.016010339755713688	0.027057144853102975	1.2934668086914367	247.06724543721757
YDR079C-A	286	374	1.7546170384656384e-07	6.259803094426728e-07	1.5074120959002635	289.6073211696889
YDR079W	234	79	8.069948858794095e-14	5.996159675313287e-13	0.38916848227490464	74.4497418888999
YDR080W	46	44	0.720540058675653	0.8145912870933123	1.1026083361316505	207.32839512353203
YDR081C	40	52	0.06695144767237532	0.10050581455594634	1.4985449659243797	280.8817060462536
YDR082W	86	168	4.682250705698251e-10	2.3113840178944755e-09	2.2518385892244703	432.62817334068944
YDR083W	127	46	2.4367271706248585e-07	8.462329684941764e-07	0.4175231279983129	80.21545994519947
YDR084C	213	379	1.4493323919092734e-17	1.5579645954897628e-16	2.051096215548356	392.219700762926
YDR085C	66	32	0.008341513355094463	0.014778818023767177	0.558897889389046	105.77405234417404
YDR086C	150	29	8.921170841659592e-16	8.016508360997549e-15	0.22286053339388207	42.81645492969554
YDR087C	134	156	0.0143742476213879	0.02444302131005376	1.3419805664994444	255.9144433291089
YDR088C	29	8	0.00418736285970775	0.007839037697323982	0.31799362672135373	59.05717920736056
YDR089W	8	2	0.17375986445757324	0.2349066714846036	0.28818172421622684	55.36610551377465
YDR090C	69	131	9.792827841637571e-08	3.6171196478649757e-07	2.1885104853522157	420.4614389405324
YDR091C	28	8	0.005996820758040357	0.010893151035846524	0.3293505419614021	61.093633668553714
YDR092W	83	67	0.7212714793912222	0.8150977162465943	0.9305144830114312	176.64424151489266
YDR093W	4	4	1.0	1.0	1.1527268968649074	177.17153767248644
YDR096W	10	0	0.008580450253405474	0.015039978484405631	0.0	0.0
YDR097C	18	1	0.0007518919126820429	0.001580457013828373	0.06404038315916152	11.656022213658412
YDR098C	35	0	9.250696340481583e-08	3.4326428681554466e-07	0.0	0.0
YDR099W	4	0	0.17334265354659453	0.2346736347802413	0.0	0.0
YDR100W	95	50	0.005001556284824779	0.009260769540897393	0.6066983667710039	115.34605319904588
YDR101C	62	46	0.4790078203475149	0.5793425814550069	0.8552489879965441	161.70418119782144
YDR103W	2	0	0.5429834819777595	0.6387191664663725	0.0	0.0
YDR104C	23	16	0.6037408992433603	0.6994588862910083	0.8018969717321094	147.6429480352416
YDR105C	61	90	0.0015855594012863389	0.003186076910131983	1.7007446019318304	321.48061276875814
YDR106W	59	17	4.222187945229812e-05	0.0001061267608086392	0.33214164824921055	62.74825292587552
YDR107C	52	37	0.41405271457272474	0.5103337251409644	0.8202095227692611	154.60723807225182
YDR108W	72	97	0.005509532788895853	0.010081235465777936	1.552979291609667	298.3617907917432
YDR109C	77	96	0.02101959570096862	0.03474667860772363	1.4371660012861183	272.571596394328
YDR110W	42	16	0.005971462486786237	0.010853944614888637	0.4391340559485361	82.40536634634407
YDR111C	67	96	0.001890397887031911	0.003758001205206214	1.6516683895377777	312.65565469083884
YDR113C	77	43	0.025022539233990317	0.04041129546045445	0.6437306047427404	123.67493697115094
YDR114C	721	736	0.0020399158989921756	0.004037011815245699	1.1767087324446213	226.0718648963349
YDR115W	722	737	0.0020288758819432856	0.004017928786864957	1.176675516605868	226.37222071362623
YDR116C	133	200	8.458956672075701e-07	2.7609228048301565e-06	1.733423905060011	333.02920613430723
YDR117C	60	79	0.017822851889282357	0.029891869704071986	1.517757080872128	286.8145793772483
YDR118W	69	117	9.632945436441162e-06	2.6519420394912937e-05	1.954623868597017	370.1619626322508
YDR119W	15	4	0.0465974366902528	0.07198008552394408	0.3073938391639753	55.366105529282834
YDR119W-A	128	18	2.7285521380259827e-16	2.5979972426800375e-15	0.1621022198716276	30.90201238315781
YDR120C	46	6	9.144861236205305e-07	2.9585764881810594e-06	0.15035568219977052	28.27205387668742
YDR121W	150	116	0.3850941896133733	0.47957485588274357	0.8914421335755283	170.13160901992626
YDR122W	2	1	1.0	1.0	0.5763634484324537	110.73221101380103
YDR123C	77	74	0.5839023330136367	0.6796240269502984	1.107815459324716	210.10727224507812
YDR124W	100	157	3.438876828547205e-06	1.0162888304714786e-05	1.8097812280779049	344.25657691858027
YDR125C	89	91	0.30346140174639624	0.3883414600452881	1.1786308720753549	223.9251379614051
YDR126W	102	107	0.19164288038576113	0.25571652090452723	1.2092331172994617	232.3205211862939
YDR127W	13	3	0.04870142470534068	0.07494832579085209	0.2660138992765171	47.4566618816779
YDR128W	26	16	0.351692703336551	0.44277249056228213	0.7093703980707122	131.23817602300971
YDR129C	0	0	1.0	1.0		0.0
YDR130C	144	151	0.11594808961014616	0.1646056438775489	1.2087622321291736	230.6284671393753
YDR131C	74	80	0.19821790634234188	0.2636944666608393	1.2461912398539539	242.4137591568856
YDR132C	16	8	0.278343114972435	0.3588323815750894	0.5763634484324537	104.21855155079196
YDR135C	0	0	1.0	1.0		0.0
YDR137W	43	49	0.2282598138194351	0.29963985146669053	1.3135725103809408	246.63083368157396
YDR138W	28	3	8.656520238480832e-05	0.0002079517455785433	0.1235064532355258	22.91011263021709
YDR139C	278	770	1.098950708628158e-68	1.8588428015648636e-66	3.192804714338053	611.2100537608402
YDR140W	138	0	1.852537961861885e-27	4.3485493137419185e-26	0.0	0.0
YDR141C	4	2	0.8141620202724225	0.900778333702713	0.5763634484324537	88.5857688493206
YDR142C	89	59	0.12735316335715746	0.17920431672792086	0.7641672687081971	145.1822322840492
YDR143C	23	1	7.846747009373581e-05	0.00019089104082448165	0.05011856073325684	9.628887913670557
YDR144C	37	44	0.19069782010677103	0.25457362196704736	1.3708103638393494	256.4324887348993
YDR145W	111	44	9.44909877119579e-06	2.6038220907114037e-05	0.45693678794644976	87.00388011096055
YDR146C	23	1	7.846747009373581e-05	0.00019089104082448165	0.05011856073325684	9.227684252202602
YDR147W	49	75	0.0023430956025190562	0.0045493392336553315	1.764377903364654	332.1966331522588
YDR148C	35	1	3.6335773185904363e-07	1.2350297375421748e-06	0.03293505419614021	6.327554915074345
YDR150W	0	0	1.0	1.0		0.0
YDR151C	202	2	2.254911828734843e-38	1.0764534605294695e-36	0.011413137592721855	2.1819154886597234
YDR152W	41	26	0.25740766840384577	0.333637931257723	0.730997544353356	137.09702319554862
YDR153C	114	11	6.745094126164565e-17	6.781649706218954e-16	0.11122803390801737	21.1835534220642
YDR155C	8	1	0.07318364511860148	0.10878240968650223	0.14409086210811342	24.60715801055145
YDR156W	219	165	0.1875315088882494	0.2512799877950425	0.8684928675009577	166.85675635860886
YDR158W	78	51	0.13696042042576922	0.19164461748627706	0.7537060479501316	142.9707029072715
YDR159W	0	0	1.0	1.0		0.0
YDR160W	0	0	1.0	1.0		0.0
YDR161W	0	0	1.0	1.0		0.0
YDR162C	245	321	1.2121093448152586e-06	3.86624561399476e-06	1.5103074852801437	288.9840629851989
YDR163W	225	329	1.3401245619193553e-09	6.296614669606384e-09	1.6855428847491314	322.3973223991884
YDR164C	41	194	2.684947366359636e-28	6.802260926843288e-27	5.4543662924827325	1022.9547113970992
YDR165W	84	93	0.12133354086195978	0.17157344320067142	1.2762333501004333	242.30813250698452
YDR166C	43	82	2.636126310845736e-05	6.807526903311104e-05	2.1982233847191255	417.7624324425673
YDR167W	145	257	3.0086778465525928e-12	1.8972484973162238e-11	2.043109051684698	389.8380581580344
YDR168W	67	67	0.46126511411185156	0.5598851142374964	1.1527268968649074	218.2075924344753
YDR169C	133	23	3.805860822396458e-15	3.2093116700296236e-14	0.19934374908190128	38.29835869905412
YDR169C-A	72	132	2.502102063372988e-07	8.673652179902384e-07	2.11333264425233	400.4562153499732
YDR170C	0	0	1.0	1.0		0.0
YDR170W-A	29	1	5.302679841015014e-06	1.5134348270807614e-05	0.039749203340169216	7.382147400920068
YDR171W	13	9	0.7583755184333245	0.8491856710494644	0.7980416978295513	153.32152297634107
YDR172W	272	0	7.424199097578843e-53	7.906772038921468e-51	0.0	0.0
YDR173C	94	22	5.124912282612218e-09	2.2567665036219655e-08	0.26978714607476556	51.832098780291865
YDR174W	440	118	6.824970393011368e-33	2.255770386793585e-31	0.3091403950683161	59.25805397652356
YDR175C	97	174	6.6387007416822445e-09	2.8776072171637286e-08	2.0677781448916894	397.2660766448555
YDR176W	70	34	0.006618019416608253	0.011927367491355081	0.5598959213343836	106.0533852719808
YDR177W	139	63	1.8708130929217305e-05	4.960371644717783e-05	0.5224589532553178	101.24087864230336
YDR178W	124	32	1.3964514227587366e-10	7.334239390215062e-10	0.2974779088683632	56.69489204952806
YDR179C	202	261	2.300851542624811e-05	5.9820059772311436e-05	1.489414455850202	284.7399712472246
YDR179W-A	92	140	2.9509164259087057e-05	7.569456005977237e-05	1.7541496256639892	333.38730209479434
YDR180W	15	2	0.008676573202572067	0.015176086523111908	0.15369691958198764	27.68305276872811
YDR181C	119	152	0.0018086928139522257	0.0036117334628608506	1.472390658180386	282.8789256330168
YDR182W	102	82	0.6603120924132457	0.7558628271235224	0.9267020151266903	180.21124532231497
YDR182W-A	272	324	0.00012731246931830647	0.00030093465312354314	1.3731011565596691	262.8368965290898
YDR183W	163	194	0.0033241071193524296	0.00629260699255952	1.371957165593816	261.9762065731413
YDR184C	80	25	5.249862347572698e-06	1.50583333470776e-05	0.3602271552702836	68.35321669249848
YDR185C	114	185	1.2304081511756967e-07	4.5041866819932725e-07	1.8706532975439285	356.26885299710545
YDR186C	45	17	0.004005895619125555	0.007509095731939723	0.4354746054822983	81.84554729259084
YDR188W	29	0	1.3678041222708383e-06	4.305550907049585e-06	0.0	0.0
YDR189W	44	22	0.0440430001982982	0.06838317876361041	0.5763634484324537	108.27149525902126
YDR190C	23	0	2.064110831431517e-05	5.4006830716845564e-05	0.0	0.0
YDR191W	150	80	0.0004960693786162438	0.0010785992425035985	0.6147876783279506	118.11435841472112
YDR192C	67	119	2.366466890300677e-06	7.162921624273259e-06	2.047380607864537	387.56273858912334
YDR194C	29	0	1.3678041222708383e-06	4.305550907049585e-06	0.0	0.0
YDR194W-A	277	410	4.6805703436221636e-12	2.8912953862697165e-11	1.706202266117733	326.6201908371265
YDR195W	116	51	5.2076243348299696e-05	0.00012925786598880947	0.5068023425871575	96.53577372788122
YDR196C	155	232	1.3417256816677463e-07	4.880622640905255e-07	1.7253718714365065	329.3573456361606
YDR197W	163	33	1.6872172745789634e-16	1.6335330885696328e-15	0.23337415703399964	44.56296297369955
YDR198C	97	146	2.7153776916654558e-05	6.993343978848202e-05	1.735032236518314	329.9367921582284
YDR200C	102	107	0.19164288038576113	0.25571652090452723	1.2092331172994617	232.3205211862939
YDR201W	230	298	5.153444849951481e-06	1.4833564230265749e-05	1.493533109851054	285.69869169583944
YDR202C	136	378	1.2819944186490404e-34	4.6662974061079944e-33	3.203902698639228	615.540820140689
YDR204W	119	98	0.7539705201807911	0.8452406357816238	0.949304503300512	180.8626113540688
YDR205W	45	48	0.3714012506995803	0.46453427420036675	1.2295753566559011	231.0933099909033
YDR206W	11	7	0.6839065565595943	0.7789951687015699	0.7335534798231228	129.18757958532564
YDR207C	18	5	0.030203604645167602	0.048089958558792605	0.3202019157958076	61.51789501025462
YDR208W	40	3	4.716402484867132e-07	1.5880580029549693e-06	0.08645451726486805	16.20471381171024
YDR210W	61	11	2.149457001880684e-07	7.579109269047096e-07	0.20786878468055706	39.292074891615705
YDR211W	25	2	0.00010659736788166049	0.0002539525528945441	0.0922181517491926	17.717153767439125
YDR212W	26	1	2.0356975855982785e-05	5.377720172152366e-05	0.044335649879419514	8.202386001438109
YDR213W	15	6	0.15438012024066453	0.2140921320241287	0.46109075874596295	83.04915828166419
YDR214W	84	97	0.06413687516518456	0.09658318121889929	1.3311251070940002	252.7299876354889
YDR216W	10	0	0.008580450253405474	0.015039978484405631	0.0	0.0
YDR217C	16	22	0.21070879261028763	0.27850753075195683	1.5849994831892478	286.60101684160384
YDR218C	94	156	5.950983333288333e-07	1.9725709020023747e-06	1.9130361267119738	367.53670037124414
YDR219C	131	17	2.983048395229015e-17	3.079984079167337e-16	0.14959051333361392	28.521933152561463
YDR221W	37	53	0.02382347290932108	0.038572295242540966	1.651203392806489	308.88458871356937
YDR222W	25	22	1.0	1.0	1.0143996692411186	187.3929725647868
YDR223W	47	30	0.22863113485827954	0.3000587988521145	0.7357831256584515	138.41526381028362
YDR224C	91	1	6.669923189670881e-18	7.334364868794883e-17	0.012667328536977005	2.4072219787757727
YDR225W	37	3	1.7426886040821887e-06	5.3623339550972e-06	0.09346434298904654	17.484033323929044
YDR226W	72	29	0.0005107501083894589	0.0011053316510276224	0.464292777903921	89.20094776341615
YDR227W	6	5	1.0	1.0	0.9606057473874228	158.18887292647167
YDR228C	35	22	0.29074178851198884	0.37339348497821523	0.7245711923150846	139.20620816899964
YDR229W	13	6	0.2846404746219471	0.36613726410163605	0.5320277985530342	94.9133237446738
YDR231C	183	98	0.00012719356457451244	0.0003007772162286271	0.6173072999604421	117.95387696712012
YDR232W	59	64	0.24995892934889535	0.3246415534226383	1.2504156169382046	239.91979050277843
YDR233C	4	0	0.17334265354659453	0.2346736347802413	0.0	0.0
YDR234W	33	14	0.031982142878121886	0.050683191979079355	0.48903565321541526	91.19123260694296
YDR235W	111	37	2.594487879893009e-07	8.988493853773914e-07	0.3842422989549691	73.16235373736708
YDR236C	125	176	3.72844592422173e-05	9.425183520966668e-05	1.6230394707857896	309.34712926265763
YDR237W	86	114	0.0034991837444937617	0.00660446528210818	1.528033328402319	290.19476001637946
YDR238C	25	25	0.7179811602551067	0.8126568889248412	1.1527268968649074	212.9465597007045
YDR239C	45	78	0.00023175260055626666	0.000523697133909269	1.9980599545658393	375.5266287174496
YDR240C	18	7	0.09905679246403927	0.1434228634090357	0.44828268211413064	86.12505304051129
YDR242W	29	6	0.0009418745289640801	0.0019498633607172155	0.2384952200410153	44.29288440552042
YDR243C	89	169	1.2491570090974644e-09	5.8981132670932e-09	2.1888859052828016	415.8609704582368
YDR244W	45	91	2.6250227590517117e-06	7.891534703244326e-06	2.331069946993479	438.1144002651216
YDR245W	38	1	9.55011650213595e-08	3.5342805665240574e-07	0.03033491833855019	5.678574924183254
YDR246W	166	235	1.3696180768114526e-06	4.3089023849795755e-06	1.6318724142364651	311.6415519899111
YDR246W-A	248	222	0.7691825027531429	0.8591045350329084	1.0318764963871347	197.45020767287343
YDR247W	60	189	2.1342423701083227e-20	2.8812271996462356e-19	3.631089725124458	686.1766520201136
YDR248C	144	185	0.0004628440900512567	0.001010560501854509	1.4809338605556102	282.5580557847026
YDR249C	92	102	0.10130149177274726	0.14626785819359014	1.2780232986980493	245.27780080579177
YDR251W	14	0	0.0012950904711592076	0.002628110550330488	0.0	0.0
YDR252W	265	391	1.8654756870289195e-11	1.0739089765869186e-10	1.700815911978033	325.5360490552116
YDR253C	152	136	0.8392998073224481	0.9250312748009581	1.0313872235107064	198.15237759587055
YDR254W	103	98	0.5591256281887061	0.6552947804591908	1.0967692805122418	208.68762852208403
YDR255C	130	166	0.0011003202695329362	0.0022607866631239428	1.4719435759967279	282.793031245119
YDR256C	74	76	0.34058396462006507	0.43076718287442145	1.1838816778612562	227.44994690688569
YDR257C	78	68	1.0	1.0	1.0049413972668422	190.62760394257668
YDR258C	40	24	0.18993562445009038	0.25390975737156435	0.6916361381189444	129.63771050006113
YDR259C	127	12	8.315023530152364e-19	9.839444510680296e-18	0.10891907686912511	20.762289565975752
YDR260C	201	157	0.35095172375466455	0.44222685436307535	0.9003886706855246	172.12828845929013
YDR261C	20	3	0.0026682143701848276	0.005130358021709443	0.1729090345297361	31.63777458778526
YDR262W	81	36	0.0009366486267703932	0.0019411409919122635	0.5123230652732922	97.22828289953009
YDR263C	83	141	1.0447022162735532e-06	3.363987931572903e-06	1.9582468970837583	378.89093883735137
YDR264C	13	0	0.002068756966746793	0.004050875490555263	0.0	0.0
YDR265W	95	125	0.0025669625609007875	0.004948911058578756	1.5167459169275097	288.36513306572624
YDR266C	72	92	0.016466960302160622	0.027747286462855476	1.472928812660715	282.9823170864035
YDR267C	105	134	0.0035502241801150624	0.006694209593390729	1.471099087427596	279.964458100825
YDR268W	66	95	0.0018397219505035356	0.0036698719865923806	1.6592281091237304	314.0167178876174
YDR270W	18	17	0.9347527711019452	1.0	1.0886865137057458	209.16084304649007
YDR272W	113	598	7.466735973420537e-90	2.0448189801495954e-87	6.100271542701013	1163.659550518778
YDR273W	51	110	4.12510535607608e-08	1.6127451327527898e-07	2.486273699120389	468.48243135031066
YDR275W	63	38	0.09307580423117164	0.13544507847506784	0.6952955885851823	131.49450060494652
YDR276C	29	0	1.3678041222708383e-06	4.305550907049585e-06	0.0	0.0
YDR277C	11	5	0.33271295249147753	0.4216465821459866	0.5239667713022307	92.27684253292384
YDR279W	13	0	0.002068756966746793	0.004050875490555263	0.0	0.0
YDR280W	116	95	0.7284309854568778	0.8211581155083003	0.944043579329019	181.37172493890148
YDR281C	100	119	0.023077465376306262	0.037448787635196754	1.3717450072692399	260.93332899373416
YDR282C	83	111	0.0033433887278217357	0.006324943609770658	1.5415986211084904	292.64941494946834
YDR283C	8	0	0.022610000304031493	0.03672129673778174	0.0	0.0
YDR284C	188	67	1.5686764125446045e-10	8.193876520021818e-10	0.4108122451593021	78.50855177018289
YDR285W	41	35	1.0	1.0	0.9840351558602868	184.5536850445844
YDR286C	256	431	1.570602440562165e-17	1.6757949231304287e-16	1.9407237990186528	371.4053148874549
YDR287W	120	252	2.787102040842097e-16	2.6449874318288613e-15	2.4207264834163054	461.2316890401906
YDR288W	127	246	6.381975150875767e-14	4.793640772621826e-13	2.2328410758170647	425.62693617401993
YDR289C	46	9	1.4305536571064493e-05	3.8390639673444656e-05	0.22553352329965576	42.40808082894328
YDR291W	29	41	0.055722454642573416	0.08511549446200257	1.629717336946938	302.66804350310986
YDR292C	65	74	0.12878770750739657	0.18104573597532087	1.3123352364308176	248.30859446947537
YDR293C	2	0	0.5429834819777595	0.6387191664663725	0.0	0.0
YDR294C	15	33	0.003149451489146444	0.00597180860998391	2.535999173102796	456.7703705900199
YDR295C	64	68	0.28058938584623366	0.3614851160398051	1.2247723279189642	231.6858570355224
YDR296W	130	53	3.005418785810638e-06	8.974124318378494e-06	0.4699578887218469	90.2893412937593
YDR297W	66	90	0.006244765424891625	0.011297151921532474	1.5719003139066918	297.4895222606864
YDR298C	69	5	1.6913027815306977e-11	9.785394664570465e-11	0.08353093455542808	15.818887292647169
YDR299W	57	1	2.1045652286294162e-11	1.1936247169475122e-10	0.020223278892366796	3.8183521042846063
YDR300C	72	120	1.1525801412492896e-05	3.1370034984972384e-05	1.9212114947748455	364.0511047984692
YDR301W	18	10	0.34217841199988935	0.4323084462678743	0.6404038315916152	116.56022213658412
YDR302W	130	163	0.0019881073993822814	0.003943982633269231	1.4453421860690763	277.6823138293402
YDR303C	4	0	0.17334265354659453	0.2346736347802413	0.0	0.0
YDR304C	202	71	1.9017057900599225e-11	1.0914880238158298e-10	0.40516638454162585	77.45799985354017
YDR305C	116	174	4.939351643098413e-06	1.4238702405743846e-05	1.729090345297361	329.3573456361606
YDR306C	28	0	2.14664889566581e-06	6.521594188575844e-06	0.0	0.0
YDR307W	52	5	2.52724315476113e-08	1.0156656452153222e-07	0.1108391246985488	20.89287000722964
YDR308C	116	93	0.618896616672835	0.7151445534429323	0.9241689776589344	177.55337284679158
YDR309C	5	0	0.10218826834387558	0.14655479582185246	0.0	0.0
YDR310C	16	1	0.0018655514984318323	0.0037136679361306564	0.07204543105405671	13.027318943848996
YDR311W	52	39	0.5601281603126267	0.6558015166852434	0.8645451726486806	162.96438607415672
YDR312W	102	31	1.4009384547413993e-07	5.070356861685203e-07	0.3503385666942366	67.3078145315664
YDR313C	138	195	1.2142334330108765e-05	3.293894562851675e-05	1.6288532238308473	310.68749855757017
YDR314C	70	143	2.172446188671704e-09	9.947243655295358e-09	2.354856375024025	446.0480616641885
YDR315C	120	213	2.110909789934799e-10	1.0917124282297688e-09	2.0460902419352105	389.8505943090669
YDR316W	40	15	0.006589329974277987	0.011879384539834704	0.4322725863243403	81.02356905855119
YDR317W	13	5	0.17626799310267255	0.23785012396374233	0.4433564987941952	85.1786238578614
YDR318W	111	127	0.03824501456270363	0.059898441925410835	1.3188857288454343	251.12483581701176
YDR319C	167	233	2.8485664808869524e-06	8.5323467872817e-06	1.6082956105959487	307.1500615898695
YDR320C	56	125	1.6964699982829387e-09	7.842764437399663e-09	2.573051109073454	485.66759234952735
YDR320C-A	241	383	1.0275983945208609e-13	7.557184612390628e-13	1.8319269771753506	350.49947789490005
YDR321W	29	0	1.3678041222708383e-06	4.305550907049585e-06	0.0	0.0
YDR322C-A	230	182	0.38003291103553205	0.4741959799013549	0.9121578053452746	175.24576007997652
YDR322W	83	64	0.5312777204202301	0.6352137567851858	0.8888496554139045	171.3712789445179
YDR323C	80	74	0.7511250059425626	0.8423790774523552	1.0662723796000393	204.85459038952345
YDR324C	46	35	0.6356368019990701	0.7325745988570446	0.8770748128319946	164.9203142945888
YDR325W	40	22	0.10861346475510945	0.15480446984055377	0.6339997932756991	121.80543214787468
YDR326C	4	4	1.0	1.0	1.1527268968649074	177.17153767248644
YDR328C	122	93	0.3834350529134435	0.47761208345358747	0.8787180443314458	167.44870940124198
YDR329C	99	105	0.1716464946848728	0.2346736347802413	1.2225891330385381	234.8865082517107
YDR330W	67	90	0.0080115126860123	0.014233614290162724	1.5484391151916665	293.1146763327598
YDR331W	94	182	1.2566268963991132e-10	6.605906107121846e-10	2.2318754811639696	424.2792087010576
YDR332W	94	3	2.6504198353015177e-17	2.7464080131205453e-16	0.03678915628292257	6.99361332957162
YDR333C	70	26	0.0002130516412354082	0.00048390994816146626	0.4281557045498227	81.09964756526034
YDR334W	0	0	1.0	1.0		0.0
YDR335W	0	3	0.20025999924132717	0.26610334002700387		0.0
YDR336W	138	126	0.7236645928555507	0.8171598416478053	1.0524897753983937	202.20664623336089
YDR337W	113	27	2.0077503335508131e-10	1.040231726869435e-09	0.2754303204898451	52.91627782513522
YDR338C	40	51	0.08372246018669312	0.1232562642729708	1.469726793502757	275.48013479269486
YDR339C	58	3	1.8164650791584545e-10	9.445289936926107e-10	0.05962380501025383	11.260902817701805
YDR341C	16	0	0.0005108627244707739	0.0011053316510276224	0.0	0.0
YDR342C	41	1	2.5156807455810766e-08	1.0131428548905302e-07	0.028115290167436763	5.272962429400459
YDR343C	0	0	1.0	1.0		0.0
YDR345C	1	0	1.0	1.0	0.0	0.0
YDR346C	13	3	0.04870142470534068	0.07494832579085209	0.2660138992765171	51.10717431874066
YDR347W	123	97	0.5255209056728234	0.6292464560742052	0.9090610487471221	173.2423302115072
YDR348C	25	3	0.0003153727658499089	0.0007008148285946005	0.1383272276237889	26.57573064854321
YDR349C	13	2	0.020719385181193213	0.03430958369624019	0.17734259951767806	31.63777459089893
YDR350C	18	1	0.0007518919126820429	0.001580457013828373	0.06404038315916152	12.30357900059788
YDR351W	13	8	0.5829056604379199	0.67897194624161	0.7093703980707122	126.55109832623172
YDR352W	59	136	1.119066574990655e-10	5.904359516303905e-10	2.6571331859936844	501.9860233634127
YDR353W	69	39	0.03954115853974295	0.06167648569624673	0.6515412895323389	123.38732089609894
YDR354W	105	83	0.5752912061627747	0.6713676393348452	0.9112031660932125	177.1715375740771
YDR356W	15	0	0.0008125910712806121	0.0016944203230365483	0.0	0.0
YDR357C	122	270	8.523859703489332e-19	1.0065855678596951e-17	2.551116902897746	490.126179928753
YDR358W	83	165	3.4474880165895234e-10	1.734602238268272e-09	2.2915655178639724	440.26059808128696
YDR359C	32	3	1.5315699665986472e-05	4.100586069789953e-05	0.10806814658108507	20.13312928253961
YDR361C	122	49	4.430007072487595e-06	1.2854172892974852e-05	0.46298047497033157	88.22566408946915
YDR362C	72	78	0.2003851382258934	0.2662081150235881	1.2487874716036496	236.63321813691925
YDR363W	35	18	0.09188090540785603	0.1338417140325684	0.5928309755305238	113.8959884713382
YDR363W-A	67	17	2.500016279809187e-06	7.531479112196247e-06	0.2924829439806481	55.36610552097397
YDR364C	65	141	3.848746620552672e-10	1.9213664769790293e-09	2.500530653199261	476.48405952376186
YDR365C	63	9	1.5267198163952403e-08	6.348637501148971e-08	0.16467527098070103	31.143434359180358
YDR366C	91	84	0.7378909411851271	0.8304522118895628	1.0640555971060683	206.8623721503205
YDR367W	253	286	0.002415522275627303	0.00467732949735105	1.3030825790646778	249.36545163998923
YDR368W	200	257	3.362546012380591e-05	8.556301684859874e-05	1.4812540624714061	283.1659526522842
YDR369C	63	72	0.12933026544163018	0.18163085630154216	1.3174021678456083	249.14747487344283
YDR370C	99	223	3.6645098054052324e-16	3.421200631637255e-15	2.5965464444532764	498.8542031412197
YDR371W	95	132	0.0005256051353855477	0.0011350939292535803	1.6016836882754502	304.5135804640074
YDR372C	65	23	0.00020354738942735562	0.0004636043709293949	0.4078879788906596	77.17699556978212
YDR373W	183	266	7.138125227844974e-08	2.6954273266800033e-07	1.6755483856069144	320.16052322692866
YDR374C	123	213	6.735784588554793e-10	3.2833544168707692e-09	1.9961856018880104	380.4187251057934
YDR374W-A	200	273	1.134774342032625e-06	3.6397586397265064e-06	1.5734722142205988	300.7949613210107
YDR375C	97	235	1.0013440253452703e-18	1.1800675183935758e-17	2.7926888738479714	536.5375172867871
YDR376W	48	182	5.534629195401545e-23	9.17281051952573e-22	4.370756150612773	822.5821392458168
YDR377W	173	14	2.6361627411710203e-26	5.635900343670832e-25	0.09328425754976129	17.818976489464863
YDR378C	109	83	0.4103359282621999	0.506295199192429	0.8777645177962138	169.1182859513399
YDR379C-A	192	308	1.5022793289625724e-11	8.771176061790614e-11	1.8491660637207885	353.42508810340775
YDR379W	43	3	1.274572859879018e-07	4.6569685623660947e-07	0.08042280675801679	15.09984696033899
YDR380W	80	81	0.3667741454578286	0.4595464293089264	1.1671359830757189	227.0010325231076
YDR381C-A	8	1	0.07318364511860148	0.10878240968650223	0.14409086210811342	24.60715801055145
YDR381W	89	29	2.9724748865248734e-06	8.880365232417946e-06	0.3756076405514867	71.3607582378644
YDR382W	2	0	0.5429834819777595	0.6387191664663725	0.0	0.0
YDR383C	125	234	1.628919517648569e-12	1.0706189881139339e-11	2.1579047509311065	411.2910695913898
YDR384C	84	41	0.002968042362073136	0.00565392899115025	0.5626405091840619	106.82401540564332
YDR385W	4	0	0.17334265354659453	0.2346736347802413	0.0	0.0
YDR386W	62	86	0.005766029121394972	0.010513770918561345	1.5989437601674519	302.3165127806844
YDR387C	81	93	0.07600705336861847	0.11265890822755795	1.323501251956005	251.17306417173845
YDR388W	52	2	7.166359466841491e-10	3.466251748848227e-09	0.044335649879419514	8.357148004372318
YDR389W	13	19	0.19758019337160407	0.26302863242594793	1.6847546954179418	300.5588585715053
YDR390C	63	16	5.202611061237288e-06	1.4952631790692476e-05	0.29275603729902405	55.36610550926868
YDR391C	2	2	1.0	1.0	1.1527268968649074	221.4644220929891
YDR392W	127	139	0.06630397667749972	0.09963788081324822	1.2616459737340326	242.3901941562664
YDR393W	80	0	2.0541518269354552e-16	1.975489491087927e-15	0.0	0.0
YDR394W	59	35	0.09126895446376054	0.13308513111589423	0.6838210405130806	129.18757954173424
YDR395W	8	0	0.022610000304031493	0.03672129673778174	0.0	0.0
YDR397C	119	83	0.14482620183228775	0.2019140573909059	0.8040027936116582	156.32782727723804
YDR398W	41	34	0.937341070059304	1.0	0.95591986569285	179.28072263075234
YDR399W	105	130	0.00781141863394355	0.013895288760844218	1.4271856818327424	274.1940463464191
YDR400W	111	184	5.800847650153636e-08	2.2255286748521387e-07	1.9108265677760625	367.1121951579797
YDR402C	42	32	0.6620794295895167	0.7570615998328873	0.8782681118970722	164.8107327231007
YDR403W	35	69	7.199675711903638e-05	0.00017611797115762577	2.2725187395336746	424.47347580111335
YDR404C	153	140	0.690958258303022	0.7856269164690944	1.0547827814450133	202.7693734502845
YDR405W	138	191	3.1172795942288884e-05	7.974855403207446e-05	1.5954408500086763	306.5195985974215
YDR406W	20	8	0.08768891770363606	0.12858209222682584	0.46109075874596295	88.58576881104082
YDR407C	13	0	0.002068756966746793	0.004050875490555263	0.0	0.0
YDR408C	119	178	4.21908901146706e-06	1.2298013636567188e-05	1.7242469549743995	331.26611024028244
YDR409W	59	14	5.2321210154469115e-06	1.5014934111694207e-05	0.27352841620523227	51.67503181233456
YDR410C	180	98	0.00022884465716957654	0.0005175326871341858	0.6275957549597828	120.57507421312444
YDR411C	77	23	4.1781083114097006e-06	1.218473676415679e-05	0.34432102114146584	65.30361163649037
YDR412W	200	63	4.028464583883421e-13	2.7812364732189137e-12	0.36310897251244584	70.86861503575525
YDR414C	97	383	2.7151977538578005e-48	2.3306122809606286e-46	4.5514886752500985	874.4419963185555
YDR415C	97	174	6.6387007416822445e-09	2.8776072171637286e-08	2.0677781448916894	397.2660766448555
YDR416W	35	61	0.0011339220466757155	0.002324014857602295	2.009038305964553	392.30840469724535
YDR418W	25	0	8.329130218481542e-06	2.3051408992534816e-05	0.0	0.0
YDR419W	20	9	0.1392361822420504	0.1945450155670631	0.5187271035892083	99.65898994511444
YDR420W	0	0	1.0	1.0		0.0
YDR421W	57	64	0.1837586303440455	0.24703036070794898	1.294289849111475	248.19288672213133
YDR422C	52	54	0.4067167206937776	0.5022606529332007	1.197062546744327	225.64299607610613
YDR423C	138	108	0.46041560968530926	0.5593518358413344	0.9021340931986231	172.07307616761517
YDR424C	254	254	0.11901815031475654	0.16858950306900614	1.1527268968649074	220.59593416082967
YDR425W	122	36	3.96473037204173e-09	1.767532121675348e-08	0.34014892038636607	64.81885524832101
YDR427W	138	83	0.009752458103088094	0.01694964839856743	0.6933067568100529	134.80443075906467
YDR428C	139	296	2.623108285092989e-19	3.293776364098205e-18	2.454727780374191	468.2390639191495
YDR429C	144	59	9.703712687529416e-07	3.1316527309754023e-06	0.47229782579881624	90.73889514303168
YDR430C	38	13	0.00421927313642299	0.007896205599599289	0.3943539384011525	73.82147403114821
YDR432W	49	15	0.000361766560701547	0.0007989706185079097	0.3528755806729308	66.43932663045175
YDR434W	35	43	0.1547944619021172	0.21451155431303037	1.416207330434029	264.52694861763047
YDR435C	89	160	2.545118263103971e-08	1.0221351348541156e-07	2.072318016835789	393.714528168823
YDR436W	13	0	0.002068756966746793	0.004050875490555263	0.0	0.0
YDR437W	194	232	0.0010918013442404787	0.0022440848930403833	1.3785187632611264	263.4858765089284
YDR438W	105	241	7.961062548212095e-18	8.687679452517601e-17	2.6457826870899304	508.3135782296972
YDR439W	49	71	0.006910334231024129	0.012423048503476015	1.6702777485185392	314.4794794399352
YDR440W	29	15	0.13543442092325067	0.1896939490330284	0.5962380501025383	110.73221103559672
YDR441C	177	889	5.320378197319195e-129	2.1855353580559066e-126	5.789684809677416	1106.0779282131532
YDR443C	16	19	0.4474295114783541	0.5451625255322065	1.3688631900270776	247.51905997159383
YDR444W	27	14	0.1546143922197027	0.21436532537500247	0.5977102428188409	110.73221103545276
YDR446W	100	37	7.5295030242743815e-06	2.115112167016181e-05	0.42650895184001575	81.13053088100699
YDR447C	145	1	3.5797648619196288e-28	8.950968574304254e-27	0.007949840668033843	1.5168796033269556
YDR448W	130	42	1.07761587218116e-08	4.550197416236308e-08	0.372419458987124	71.5500440422131
YDR449C	97	22	1.689994076459903e-09	7.819111772904989e-09	0.26144321372193774	49.71650292722104
YDR450W	138	0	1.852537961861885e-27	4.3485493137419185e-26	0.0	0.0
YDR451C	35	5	3.366877188808537e-05	8.556301684859874e-05	0.16467527098070106	30.75894751097462
YDR452W	41	10	0.0002125675565413714	0.0004830011922834559	0.2811529016743677	52.72962429400459
YDR453C	138	210	2.701863897958827e-07	9.343607502802895e-07	1.7541496256639895	337.0110769924255
YDR454C	128	72	0.003812410979053163	0.007169776174144781	0.6484088794865104	123.60804957318136
YDR456W	69	42	0.08456859456171396	0.12435540458307773	0.7016598502655959	134.8044307969702
YDR457W	0	0	1.0	1.0		0.0
YDR458C	69	6	5.3282838339551075e-11	2.907301739001501e-10	0.10023712146651369	19.25777582543106
YDR459C	103	100	0.4641809839082094	0.5629491434955952	1.1191523270533081	212.94655970358127
YDR460W	111	117	0.15970636374219838	0.22041547825327162	1.215036458857605	231.35122664515677
YDR461C-A	117	120	0.22045768893077355	0.2904586870654934	1.1822839967845205	225.2180563619537
YDR461W	186	144	0.3316710666797377	0.42060425677512053	0.8924337266050896	170.53944805439235
YDR462W	217	151	0.04207282239044677	0.06548330218334489	0.8021279328414793	153.39966851876991
YDR463W	33	0	2.2664212138275353e-07	7.937995371937976e-07	0.0	0.0
YDR464W	10	0	0.008580450253405474	0.015039978484405631	0.0	0.0
YDR465C	69	103	0.0005490439675508556	0.001182160934999989	1.7207372518418182	333.80144760289954
YDR466W	28	44	0.01751020682893134	0.029401810065163254	1.8114279807877116	336.01498522213984
YDR468C	81	21	2.76929703824704e-07	9.559560184248935e-07	0.29885512140942044	56.716498356730206
YDR469W	319	176	1.456920868274074e-06	4.536411431209638e-06	0.6359872534427076	121.80543212856448
YDR470C	109	58	0.0030769177447625418	0.005841978854450108	0.613377614845547	116.77214986373885
YDR471W	175	56	2.041193942824742e-11	1.1636156763549314e-10	0.3688726069967703	70.86861506377826
YDR472W	111	17	1.0333402613779278e-13	7.589706057706848e-13	0.17654375897931013	33.917974549822134
YDR473C	40	39	0.6843021577880531	0.7792914276117018	1.1239087244432846	210.66127955861236
YDR475C	5	8	0.41647582710066133	0.5131003602519073	1.8443630349838518	295.2858960704832
YDR476C	75	187	9.987445340095075e-16	8.932783538240556e-15	2.874132396183169	552.1846257021585
YDR477W	54	40	0.5126760217701752	0.616304306270961	0.853871775455487	161.06503424571076
YDR478W	202	283	1.8970796639928511e-07	6.738792555665773e-07	1.6149589693701425	308.74104160895325
YDR479C	70	55	0.6453854079310686	0.7411364778377747	0.9057139903938558	171.55694676133143
YDR480W	65	46	0.3352996721424558	0.42445705799939765	0.8157759577813192	154.35399113956424
YDR481C	38	30	0.791383601685935	0.8801483452515592	0.9100475501565057	170.35724775902943
YDR482C	200	149	0.17552554315951752	0.23707078410295565	0.8587815381643561	164.17014374800974
YDR483W	48	0	2.820191605757217e-10	1.4378476883607938e-09	0.0	0.0
YDR484W	74	107	0.0008327388261943286	0.0017339178093568372	1.6667807833046633	320.2255832103286
YDR485C	60	67	0.1817573238824316	0.24445424921605804	1.2872117014991467	243.2478079565323
YDR486C	181	37	4.7075696685513665e-18	5.287740852312287e-17	0.23564030488398657	45.02298691530284
YDR487C	266	238	0.7628149060443661	0.8536580121932573	1.0313872235107064	197.4102339272496
YDR488C	418	825	6.757827800377809e-45	4.73954483902107e-43	2.2751188753912643	436.05763304744494
YDR489W	183	310	3.6020085783530523e-13	2.507887570715303e-12	1.9527067651809904	373.1194067457811
YDR490C	48	22	0.016367698713021975	0.027612389351302252	0.5283331610630825	99.43300584055469
YDR492W	81	118	0.00036798460280140576	0.0008120796050310378	1.6792811583957912	318.6927050232447
YDR493W	141	222	2.6151150128807204e-08	1.0480506229321968e-07	1.8149317099575135	348.6886645118455
YDR494W	119	100	0.8674799206282663	0.952439294298045	0.9686780645923592	187.96560186618277
YDR495C	18	2	0.00233053221155096	0.004528003631293774	0.12808076631832305	23.31204443419968
YDR496C	58	7	1.660284759787842e-08	6.864340512969001e-08	0.13912221169059227	26.275439913881574
YDR497C	23	0	2.064110831431517e-05	5.4006830716845564e-05	0.0	0.0
YDR498C	89	98	0.11894185823247727	0.1685229432606496	1.2692947853119205	241.15014851793453
YDR499W	44	49	0.2705601350929172	0.3497978693251004	1.2837185896904648	241.15014851032123
YDR500C	2	0	0.5429834819777595	0.6387191664663725	0.0	0.0
YDR501W	32	1964	0.0	0.0	70.7486132950837	13180.488635880802
YDR502C	75	55	0.38994668695643864	0.48415012881832437	0.8453330577009321	162.40724284639634
YDR503C	100	182	1.6322456539880953e-09	7.588556795542066e-09	2.0979629522941314	399.0745032735175
YDR504C	220	441	2.2333518940552007e-25	4.570820904879523e-24	2.310693461442837	441.9267427309167
YDR505C	30	0	8.720231569693746e-07	2.8301383610219372e-06	0.0	0.0
YDR506C	54	18	0.0004127508248727479	0.0009049675920103596	0.38424229895496914	72.47926539987016
YDR507C	4	0	0.17334265354659453	0.2346736347802413	0.0	0.0
YDR508C	13	0	0.002068756966746793	0.004050875490555263	0.0	0.0
YDR510W	75	14	1.1616446849503919e-08	4.883493116337503e-08	0.21517568741478268	40.79607775515164
YDR511W	133	90	0.0788046225758486	0.11650524021432011	0.780040757277005	148.74476113034316
YDR512C	433	714	9.952298777983801e-27	2.192937558321258e-25	1.9008013957541428	364.85498098138254
YDR513W	428	714	1.7235215807968522e-27	4.112851705876638e-26	1.9230070195363171	368.5911361799407
YDR514C	88	69	0.5829879100227908	0.67897194624161	0.9038426804963479	173.64824003743507
YDR515W	130	187	9.864832519514883e-06	2.7080024734954697e-05	1.65815330549029	316.1362361154468
YDR516C	75	188	6.5863398398838695e-16	6.070198785123739e-15	2.8895020881413673	547.8330442438504
YDR517W	72	164	2.038043398349414e-12	1.32139657090276e-11	2.6256557095256223	497.5365100345553
YDR518W	65	108	3.517954952146496e-05	8.912669132068062e-05	1.915300074790923	362.39632709568986
YDR519W	200	225	0.008442723254193218	0.014935128094391016	1.2968177589730208	247.90793518470767
YDR520C	33	47	0.03631853138184846	0.05713016246635954	1.6417625500803226	306.1419952381458
YDR522C	88	98	0.10273968760049482	0.14727216933959264	1.2837185896904648	243.85970068180103
YDR523C	70	138	1.3189273506633612e-08	5.524509245203926e-08	2.2725187395336746	430.4519754593466
YDR524C	48	62	0.04673608855470328	0.07215550208808014	1.4889389084505051	284.73997115422003
YDR524C-B	56	2	1.2323268733940617e-10	6.484091353055122e-10	0.041168817745175265	7.770681477133581
YDR524W-C	239	351	2.7826532575924574e-10	1.4262958007499307e-09	1.6929169071112236	323.89171733132065
YDR525W-A	95	6	7.385557601573159e-16	6.752677546366811e-15	0.07280380401252047	13.841526382250832
YDR527W	30	26	1.0	1.0	0.9990299772829196	185.7443540254224
YDR528W	35	0	9.250696340481583e-08	3.4326428681554466e-07	0.0	0.0
YDR529C	144	22	1.907052052078116e-17	2.0050194426876134e-16	0.1761110536876942	33.83484226072571
YDR530C	127	157	0.0034542342178260814	0.0065217665747596175	1.4250245890377202	271.63995517017446
YDR531W	43	1	1.0349094541625903e-08	4.3795174914562595e-08	0.026807602252672265	5.03328231912228
YDR532C	127	143	0.037150926420950296	0.05831194810231582	1.2979523326904077	247.41728408138653
YDR533C	74	108	0.0006447029499423466	0.0013727088726836116	1.6823581738028377	323.2183456603286
YDR534C	0	0	1.0	1.0		0.0
YDR536W	2	2	1.0	1.0	1.1527268968649074	221.4644220929891
YDR538W	80	77	0.5678723008635322	0.6635175949342084	1.1094996382324733	213.1595061896175
YDR539W	4	4	1.0	1.0	1.1527268968649074	221.4644220602956
YDR540C	13	4	0.09854644193715972	0.1427917832150682	0.3546851990353561	68.14289908830102
YDR541C	14	5	0.1260298526775774	0.17760296073235668	0.4116881774517527	73.82147401791896
YDR542W	25	20	0.9039506686121227	0.9849602681296548	0.922181517491926	177.1715376743913
YDR545W	78	52	0.1653487097263049	0.2275473629183966	0.7684845979099382	145.7740500143366
YEL001C	2	0	0.5429834819777595	0.6387191664663725	0.0	0.0
YEL002C	108	80	0.3177903944135062	0.4050559747943427	0.853871775455487	166.098316502017
YEL003W	370	734	1.7326164131415954e-40	9.581035569208957e-39	2.2867609251320054	438.7502700383204
YEL004W	136	323	1.4654665466006419e-24	2.7363305550325624e-23	2.737726380054155	522.138746988802
YEL005C	105	83	0.5752912061627747	0.6713676393348452	0.9112031660932125	175.50010801532812
YEL006W	75	0	1.8554470848567262e-15	1.631601863151534e-14	0.0	0.0
YEL007W	5	2	0.5689076069986916	0.6644572802293817	0.46109075874596295	73.8214740394165
YEL009C	0	0	1.0	1.0		0.0
YEL011W	4	0	0.17334265354659453	0.2346736347802413	0.0	0.0
YEL012W	47	15	0.000706630999953402	0.0014968084275256038	0.36789156282922575	69.20763190514181
YEL013W	10	0	0.008580450253405474	0.015039978484405631	0.0	0.0
YEL015W	36	2	8.288025457064758e-07	2.7082065002033765e-06	0.06404038315916152	11.971049843307116
YEL016C	67	156	3.1573315097727988e-12	1.9866316753504774e-11	2.683961132998889	508.0654388485737
YEL017C-A	56	0	8.134935475530842e-12	4.873334783310195e-11	0.0	0.0
YEL017W	65	11	4.3754790792372816e-08	1.7048360558735504e-07	0.1950768594694459	36.91073701680386
YEL018W	91	60	0.1155735816681089	0.16411448596871464	0.7600397122186203	146.84054069821482
YEL019C	194	251	3.148187216662729e-05	8.046766525789935e-05	1.4914146964592359	285.06446122417793
YEL020C	25	22	1.0	1.0	1.0143996692411186	187.3929725647868
YEL020W-A	55	1	5.092423021871774e-11	2.786538991321082e-10	0.020958670852089224	3.954721822211444
YEL021W	145	193	0.00010836604501503349	0.0002580592649612661	1.534319248930532	292.7577634734523
YEL022W	8	4	0.5340524490394302	0.6377358044903992	0.5763634484324537	110.73221101120252
YEL023C	35	53	0.012988596595751375	0.022231374708978024	1.7455578723954313	335.36041055498634
YEL024W	47	3	2.2233121695903297e-08	9.068275381073749e-08	0.07357831256584514	13.841526381028356
YEL025C	13	17	0.34789249840319114	0.4386603285061943	1.5074120959002635	289.60732113282404
YEL026W	131	11	4.9802450898229854e-20	6.614639610062815e-19	0.09679386156880902	18.455368512229256
YEL027W	2	0	0.5429834819777595	0.6387191664663725	0.0	0.0
YEL029C	18	0	0.00020293931128066372	0.00046252002773810463	0.0	0.0
YEL030W	43	82	2.636126310845736e-05	6.807526903311104e-05	2.1982233847191255	417.7624324425673
YEL031W	2	0	0.5429834819777595	0.6387191664663725	0.0	0.0
YEL032W	18	4	0.014484159943633657	0.024571800541544887	0.2561615326366461	49.21431600965675
YEL034W	150	6	3.3023095940451085e-26	6.982199439468168e-25	0.04610907587459629	8.858576881104085
YEL035C	334	146	2.5604149216783448e-12	1.6252700016084062e-11	0.5038866076116062	96.5188227735741
YEL036C	105	7	3.271265629249995e-17	3.365482760969002e-16	0.07684845979099382	14.764294806142876
YEL037C	86	6	3.585939327205018e-14	2.768152626947122e-13	0.08042280675801679	15.273408419541312
YEL038W	169	202	0.0023976972289155344	0.004645942305759178	1.3778155808681143	263.151842734983
YEL039C	195	334	1.969164625653996e-14	1.5470854866306191e-13	1.974414274630149	377.3934540238932
YEL040W	60	10	1.3168456602140772e-07	4.799226484088186e-07	0.19212114947748457	36.305642957788486
YEL041W	72	143	5.562338192290729e-09	2.4381865048676816e-08	2.2894436979400243	439.8529494257602
YEL042W	66	11	2.9317289492366918e-08	1.1700467166592794e-07	0.19212114947748457	36.3598304963596
YEL043W	38	4	3.417143412805986e-06	1.0109049262884375e-05	0.12133967335420076	22.7142997000862
YEL044W	211	34	2.9806612879859663e-24	5.407502544860344e-23	0.1857474620540609	35.51787901426434
YEL046C	142	27	3.624298257423793e-15	3.0606959292869654e-14	0.21918046630529928	41.81496081659247
YEL047C	81	49	0.055505716581254215	0.0848069543195518	0.697328616621981	132.33849617101984
YEL048C	138	195	1.2142334330108765e-05	3.293894562851675e-05	1.6288532238308473	312.9388571869457
YEL049W	29	3	5.6184344311250094e-05	0.0001390943453009037	0.11924761002050766	22.146442207119343
YEL050C	28	1	8.299591926858438e-06	2.3051408992534816e-05	0.041168817745175265	7.6367042085692125
YEL051W	167	11	1.0297866497867314e-26	2.2604210011158368e-25	0.07592811895517354	14.500646687106135
YEL052W	72	36	0.008355809092513454	0.014795030200444849	0.5763634484324537	110.732211023544
YEL053C	67	35	0.018325304177264606	0.030671951200072392	0.6021707670189814	113.98904076829444
YEL054C	48	2	4.1720467969522085e-09	1.8542071970071214e-08	0.048030287369371136	9.03936416756578
YEL055C	42	6	4.8333410091182474e-06	1.3954088425421205e-05	0.16467527098070106	30.902012379879015
YEL056W	59	36	0.11649137940435343	0.16529531777804998	0.70335878452774	132.8786532535131
YEL057C	116	80	0.13086950933464866	0.18357661055500615	0.7949840668033844	151.4286646448868
YEL058W	72	120	1.1525801412492896e-05	3.1370034984972384e-05	1.9212114947748455	372.1832647590043
YEL059C-A	225	631	2.280213440383714e-57	2.9141127768103864e-55	3.2327585418744738	618.3365059009432
YEL060C	6	0	0.06118136371308589	0.09235013719526429	0.0	0.0
YEL061C	18	0	0.00020293931128066372	0.00046252002773810463	0.0	0.0
YEL062W	55	111	2.032581675531934e-07	7.180207135125401e-07	2.326412464581904	438.9741223705565
YEL063C	10	0	0.008580450253405474	0.015039978484405631	0.0	0.0
YEL064C	84	139	2.7618909747211828e-06	8.281352969562838e-06	1.907488555526454	362.1594667924879
YEL065W	64	0	2.369854601850012e-13	1.6805220487348238e-12	0.0	0.0
YEL066W	124	6	2.6160687003914066e-21	3.7332533736851064e-20	0.0557771079128181	10.6302922573249
YEL067C	124	6	2.6160687003914066e-21	3.7332533736851064e-20	0.0557771079128181	10.6302922573249
YEL069C	42	23	0.09593675497780028	0.1393263327973054	0.6312552054260208	118.45771413807586
YEL070W	63	72	0.12933026544163018	0.18163085630154216	1.3174021678456083	249.14747487344283
YEL071W	8	5	0.764437922970086	0.8544766754132098	0.7204543105405672	123.03579006728764
YEL072W	70	11	5.8571925828221935e-09	2.561575250479881e-08	0.18114279807877115	34.31138935595007
YEL073C	2	4	0.5595561138037852	0.6555321268049641	2.3054537937298147	295.28589608039414
YEL075C	127	109	0.9866283060790701	1.0	0.9893482815612198	190.0757638154247
YEL077C	25	22	1.0	1.0	1.0143996692411186	187.3929725647868
YER001W	43	17	0.007257955113999601	0.013011377762036067	0.4557292382954285	85.5657994399395
YER002W	72	52	0.3583095602670716	0.4501175799685297	0.8325249810690998	159.94652702593552
YER003C	60	51	0.9905080466570731	1.0	0.9798178623351711	185.1587791168789
YER004W	105	109	0.21270274554167418	0.2809557647666757	1.196640302459761	227.73228311976249
YER005W	57	62	0.25281384340850466	0.32797933982456806	1.2538432913267412	240.55618253610936
YER006W	77	7	5.352776823690474e-12	3.2748744162812676e-11	0.10479335426044611	19.87501224302434
YER007C-A	18	0	0.00020293931128066372	0.00046252002773810463	0.0	0.0
YER007W	75	124	1.010506433951564e-05	2.768662459102165e-05	1.9058418028166468	361.3366888261429
YER008C	16	0	0.0005108627244707739	0.0011053316510276224	0.0	0.0
YER009W	159	100	0.013562307808780911	0.023158204337380944	0.7249854697263568	138.41526380277364
YER010C	53	148	1.918514493158875e-14	1.5134947668253346e-13	3.2189354855850243	606.9765642517244
YER011W	26	6	0.0030274627560268512	0.005749979626786797	0.2660138992765171	49.21431600862864
YER012W	40	14	0.0038761997691989705	0.007282595515407802	0.4034544139027176	75.62199777309625
YER013W	20	37	0.007775934635532285	0.013840730451546322	2.1325447592000786	409.7091808491444
YER014C-A	116	58	0.0006885351631973012	0.00146170753914643	0.5763634484324537	109.78578188989746
YER014W	116	58	0.0006885351631973012	0.00146170753914643	0.5763634484324537	109.78578188989746
YER015W	29	18	0.3296871134464579	0.41864221449118555	0.7154856601230459	132.87865321656122
YER016W	10	0	0.008580450253405474	0.015039978484405631	0.0	0.0
YER017C	83	101	0.02632591195752314	0.04242093574326579	1.4027158624500682	272.1610969068986
YER018C	208	226	0.021436663968326483	0.035385262480437885	1.2524821090936014	239.47827459964407
YER019C-A	200	115	0.0004959985572806652	0.0010785992425035985	0.6628179656973218	126.70850019684237
YER019W	147	209	4.566296043101237e-06	1.323627446767904e-05	1.6389110302365009	314.8711850968538
YER020W	36	51	0.030140933318933118	0.048030065812464495	1.6330297705586185	305.2617709672199
YER021W	25	0	8.329130218481542e-06	2.3051408992534816e-05	0.0	0.0
YER022W	44	31	0.43940210904442345	0.5373376995738077	0.8121484955184575	152.56437965674732
YER023W	141	156	0.041310575995947243	0.06434916645522551	1.2753574178079825	243.29894254168636
YER024W	25	13	0.17684934781410738	0.23839801608026506	0.5994179863697519	115.1614994805079
YER025W	35	0	9.250696340481583e-08	3.4326428681554466e-07	0.0	0.0
YER026C	20	2	0.0009668797661581966	0.0019965980377650945	0.11527268968649074	21.09184972726596
YER027C	54	50	0.8151276286831981	0.9016274322215002	1.0673397193193588	201.3312928011942
YER028C	75	11	7.687543609798382e-10	3.702920978745923e-09	0.1690666115401864	32.054061101936995
YER029C	141	80	0.0027976085964894295	0.005365607985414806	0.6540294450297347	124.76868847347048
YER030W	144	69	5.220953767761377e-05	0.00012953280896633166	0.5523483047477681	105.38651812785908
YER031C	75	13	4.855806753203383e-09	2.1431883835512398e-08	0.19980599545658392	38.38716649350263
YER032W	29	0	1.3678041222708383e-06	4.305550907049585e-06	0.0	0.0
YER033C	27	26	0.8084796926731888	0.896561263510125	1.110033308092133	205.6455348268316
YER034W	217	197	0.6799392320390696	0.7755514723238178	1.0464847865547777	200.13069333932748
YER035W	222	273	0.00012495826925436264	0.000295856322141556	1.4175425353338724	271.120122077613
YER036C	75	1	7.544327714400964e-15	6.162987029193173e-14	0.015369691958198765	2.9528589603680264
YER037W	114	78	0.12189501874829954	0.172282686857083	0.788707876802305	150.21065150932736
YER038C	120	172	2.5768983077010105e-05	6.660558277567871e-05	1.652241885506367	314.8089306284575
YER039C	189	353	4.0691240296241244e-18	4.597550548991815e-17	2.1529766909699064	411.4575842350605
YER039C-A	280	449	3.332054645477513e-16	3.151751030615325e-15	1.8484799167583694	353.8701975606339
YER040W	15	31	0.006941068762475692	0.012474402016561782	2.3823022535208085	429.0873178294652
YER041W	47	62	0.03688807014623235	0.05796264792649788	1.520618459694133	290.672053903515
YER042W	94	110	0.038555706899825425	0.06029985067821859	1.3489357303738279	259.1604939014593
YER043C	57	22	0.0013605640987920747	0.0027512672757219487	0.4449121356320695	84.0037463168086
YER044C	88	23	9.251602235508507e-08	3.4326428681554466e-07	0.3012808934987826	57.88274665933076
YER044C-A	116	162	9.939856416644627e-05	0.0002376886247489532	1.6098427352768536	309.2865204755281
YER045C	32	31	0.7550921148445455	0.8463330252330893	1.116704181337879	208.0423358984408
YER046W	97	75	0.5012464572633331	0.6033211334703701	0.8912836831429697	171.23537788043308
YER047C	28	25	1.0	1.0	1.0292204436293817	190.9176052367776
YER048C	2	0	0.5429834819777595	0.6387191664663725	0.0	0.0
YER048W-A	57	6	8.875556362815505e-09	3.792223227529864e-08	0.12133967335420077	22.91011262570764
YER049W	51	16	0.0003407577964473593	0.00075460072674962	0.36163981078114743	68.14289908720966
YER050C	242	138	9.182356834175246e-05	0.00022012394394890306	0.6573401312700712	125.76991870472553
YER051W	88	103	0.04564289258914474	0.07061939071298665	1.3492144361032439	261.73068048321966
YER052C	40	24	0.18993562445009038	0.25390975737156435	0.6916361381189444	129.63771050006113
YER053C	31	4	6.742958157006634e-05	0.0001655796428733781	0.1487389544341816	27.683052758721026
YER053C-A	47	9	9.65898088496961e-06	2.6578372760507288e-05	0.22073493769753544	41.524579148534
YER054C	35	1	3.6335773185904363e-07	1.2350297375421748e-06	0.03293505419614021	6.151789501468402
YER055C	13	14	0.7116952304208	0.8068123930908773	1.2413981966237464	238.5001467738452
YER056C	28	0	2.14664889566581e-06	6.521594188575844e-06	0.0	0.0
YER056C-A	65	0	1.5241067698244145e-13	1.0970135210588495e-12	0.0	0.0
YER057C	141	124	0.9606707659085605	1.0	1.0137456397960887	193.3914672075548
YER058W	150	197	0.0001440674785934012	0.0003388679220411658	1.5139146578825784	290.85660760932814
YER059W	52	34	0.2387002399349914	0.3112140285346034	0.7537060479501317	142.07151605705735
YER060W	55	79	0.004871706847458751	0.009026155309193066	1.6557349973150488	312.4230239663804
YER060W-A	150	157	0.11190108493886751	0.15921403747734464	1.2065208187186032	230.2643328872064
YER061C	94	16	3.727356073987035e-11	2.0591762518251142e-10	0.19620883350892038	37.29927108370693
YER062C	130	221	7.779810844019255e-10	3.740944160865781e-09	1.9596357246703426	376.4895175028499
YER063W	62	37	0.08716127236740562	0.12797152856393917	0.6879176642580898	130.06640663007917
YER064C	1	1	1.0	1.0	1.1527268968649074	221.46442202760207
YER065C	0	0	1.0	1.0		0.0
YER066W	8	1	0.07318364511860148	0.10878240968650223	0.14409086210811342	24.60715801055145
YER067W	59	79	0.014004952544843484	0.023850305621970647	1.5434817771580962	291.59482238050003
YER068W	138	0	1.852537961861885e-27	4.3485493137419185e-26	0.0	0.0
YER069W	18	2	0.00233053221155096	0.004528003631293774	0.12808076631832305	23.31204443419968
YER070W	58	2	5.1122451906730824e-11	2.7920723733676067e-10	0.039749203340169216	7.507268545873371
YER071C	194	224	0.004019248468347653	0.007531670883501907	1.3309836334935012	254.40015665706065
YER072W	88	0	6.095264306559541e-18	6.728189064687892e-17	0.0	0.0
YER073W	52	44	0.9845538049654626	1.0	0.9753842973472294	183.85725606658173
YER074W	155	45	1.7973480671225666e-11	1.0378060977933615e-10	0.33466264747690855	64.29612253112043
YER074W-A	117	6	5.433244595884323e-20	7.18312406228293e-19	0.05911419983922602	11.260902818097684
YER075C	8	3	0.33045324764274364	0.4192447887036	0.4322725863243403	83.04915826248859
YER076C	23	12	0.20272902762682354	0.268763171480374	0.6014227287990821	110.73221102643124
YER077C	43	5	1.166147528158416e-06	3.7295054980729684e-06	0.13403801126336132	25.16641159858355
YER078C	114	20	4.783160525306626e-13	3.2747566882188577e-12	0.20223278892366797	38.51555167751415
YER078W-A	447	1161	4.198681198303082e-95	1.4203891512612368e-92	2.9939953629981146	573.9290045753946
YER079W	281	84	4.358758820315615e-19	5.344823448962708e-18	0.3445873997745631	66.75346053706515
YER080W	0	0	1.0	1.0		0.0
YER081W	109	46	4.003257889866536e-05	0.0001007559567817175	0.4864719014292269	92.61239471254788
YER082C	99	36	6.08446223703193e-06	1.7271343694556083e-05	0.41917341704178446	80.53251709411444
YER083C	113	198	1.636788209894662e-09	7.603529075205333e-09	2.019822350258864	384.6487330160167
YER085C	150	149	0.2652610566665641	0.3432755033504523	1.1450420508858081	218.53111850787585
YER086W	138	94	0.08063115071295125	0.11902200917612492	0.7851907848210238	150.85257732763915
YER087C-B	170	184	0.042236771590128154	0.06572069085898999	1.2476573471949584	238.30089867060485
YER087W	95	76	0.6527668084781717	0.7484174472802961	0.922181517491926	175.32600086908846
YER088C	0	0	1.0	1.0		0.0
YER089C	21	1	0.00019340914400198215	0.0004456314051103362	0.05489175699356701	10.06656463824456
YER090W	72	47	0.15276898726897778	0.21211357937805195	0.7524745021201478	144.5670532842697
YER091C	20	5	0.014227308625920154	0.02421463507181616	0.28818172421622684	55.366105513439216
YER092W	200	271	1.7699767103330078e-06	5.443388267981351e-06	1.5619449452519496	298.5913352374199
YER093C	14	9	0.6205538295598192	0.7167714548701587	0.7410387194131547	132.87865326015262
YER093C-A	127	221	2.5224496924060266e-10	1.2987115649979461e-09	2.0059263323397207	385.3829706546363
YER094C	103	67	0.0777454307730197	0.1150576357116923	0.7498320591257165	142.67419508313324
YER095W	97	84	1.0	1.0	0.998237725120126	194.06676152592087
YER096W	29	6	0.0009418745289640801	0.0019498633607172155	0.2384952200410153	44.29288440552042
YER098W	23	7	0.018473357151164726	0.03088380144661289	0.35082992513279787	64.59378979266282
YER099C	103	51	0.0012052400586009724	0.002462286173006818	0.570767686797187	108.6027454676881
YER100W	161	246	2.0228512283839502e-08	8.297729967500782e-08	1.7613094200544546	336.2978261438833
YER101C	83	58	0.2372956310099087	0.30959327902404377	0.805520000218851	152.91591050866666
YER102W	14	0	0.0012950904711592076	0.002628110550330488	0.0	0.0
YER103W	0	0	1.0	1.0		0.0
YER104W	138	249	2.452270998236006e-12	1.563526664174642e-11	2.079920270430159	399.59884842981467
YER105C	8	7	1.0	1.0	1.008636034756794	193.7813693227314
YER106W	172	78	1.818811838498224e-06	5.587599830770986e-06	0.5227482439271092	100.43154022622586
YER107C	117	77	0.06927957124020531	0.10381105112100593	0.7586322312700672	144.5149195155441
YER109C	11	35	0.00010351769581742896	0.0002470250077369436	3.6677673991156143	645.9378977086712
YER110C	1	0	1.0	1.0	0.0	0.0
YER111C	13	0	0.002068756966746793	0.004050875490555263	0.0	0.0
YER112W	28	9	0.011275019320919991	0.01943724104155002	0.37051935970657734	68.73033789967018
YER113C	62	76	0.05176723470325554	0.07936906605663092	1.413020067124725	267.1634298123164
YER114C	11	0	0.005322355085623509	0.009751151353112712	0.0	0.0
YER115C	138	240	4.3449175635074686e-11	2.3934502785183386e-10	2.004742429330274	382.3846136744508
YER116C	127	61	0.0001583148463872276	0.00036992584519028967	0.5536719740847194	107.27182941399133
YER117W	181	57	5.3325720344335725e-12	3.26946927185794e-11	0.3630134426591145	69.35973659342433
YER118C	70	55	0.6453854079310686	0.7411364778377747	0.9057139903938558	171.55694676133143
YER119C	111	102	0.7254794918500129	0.8185663248242936	1.0592625538758607	205.50302221908868
YER120W	13	0	0.002068756966746793	0.004050875490555263	0.0	0.0
YER121W	283	357	2.6871929283343184e-06	8.074214488427725e-06	1.4541466508154484	278.3901362093853
YER122C	102	37	4.148055282555817e-06	1.212167984246875e-05	0.4181460312157017	79.5551807516354
YER123W	37	0	3.7816185475565426e-08	1.485525154849568e-07	0.0	0.0
YER124C	35	7	0.0002025347296808983	0.00046252002773810463	0.23054537937298147	44.29288442420242
YER125W	4	0	0.17334265354659453	0.2346736347802413	0.0	0.0
YER126C	84	1	1.4427164729971916e-16	1.4039022734698561e-15	0.013722939248391753	2.605463789818671
YER127W	216	130	0.0011195779075619285	0.0022970719038132893	0.6937708175575832	132.67453857703478
YER128W	127	205	3.1429383326191564e-08	1.2508677059441363e-07	1.8607008965142207	357.48194109146726
YER129W	37	1	1.490514311896263e-07	5.377633505467634e-07	0.031154780996348847	5.828011106829206
YER130C	18	1	0.0007518919126820429	0.001580457013828373	0.06404038315916152	11.656022213658412
YER131W	59	0	2.1580010851115844e-12	1.3897720314083675e-11	0.0	0.0
YER132C	1	0	1.0	1.0	0.0	0.0
YER133W	0	0	1.0	1.0		0.0
YER134C	8	0	0.022610000304031493	0.03672129673778174	0.0	0.0
YER136W	11	0	0.005322355085623509	0.009751151353112712	0.0	0.0
YER137C	62	6	1.0591585773022834e-09	5.0424014719084695e-09	0.1115542158256362	21.091849718747437
YER138W-A	0	0	1.0	1.0		0.0
YER139C	35	3	4.160627484097919e-06	1.2139913070039136e-05	0.09880516258842063	18.982664748959436
YER140W	69	122	1.980366299034455e-06	6.051586921225905e-06	2.038154803152445	394.7844043929077
YER141W	59	8	2.992648436886234e-08	1.1927041691290875e-07	0.15630195211727557	29.52858960704832
YER142C	155	158	0.1701160303638956	0.2337165051654954	1.1750377400300347	225.7508301843804
YER143W	116	351	2.7854324004066416e-35	1.0469948846234377e-33	3.487992593099849	664.3932662915112
YER144C	61	136	3.2917570754958565e-10	1.6620627691990053e-09	2.5700140651414327	485.7929258444978
YER145C	58	2	5.1122451906730824e-11	2.7920723733676067e-10	0.039749203340169216	7.507268545873371
YER146W	180	87	7.366627004773274e-06	2.0767388188456422e-05	0.5571513334847052	106.44974986777514
YER147C	74	87	0.06421070597394117	0.09664375034183086	1.3552329733411748	260.3703340336072
YER148W	113	18	1.172221254964371e-13	8.533473971265947e-13	0.18362021365989672	34.968066636776854
YER149C	70	45	0.13860617430093164	0.19390029394421254	0.7410387194131547	140.36477462793087
YER150W	83	28	1.1374519818428966e-05	3.1017004967181124e-05	0.3888717242435832	74.71088936707285
YER151C	29	1	5.302679841015014e-06	1.5134348270807614e-05	0.039749203340169216	7.382147400920068
YER152C	94	0	4.369384159752349e-19	5.3464528303693104e-18	0.0	0.0
YER153C	231	492	3.6794244956799286e-31	1.1021026184716287e-29	2.4551585855304516	469.6573089336303
YER154W	108	64	0.018554351947632868	0.031010194144387278	0.6830974203643896	132.06593973113695
YER155C	0	0	1.0	1.0		0.0
YER156C	80	157	1.4966874362492485e-09	6.9979263787556326e-09	2.262226535097381	434.62392817932897
YER157W	18	6	0.05709068983098335	0.08702055584892267	0.38424229895496914	73.82147400358728
YER158C	38	1	9.55011650213595e-08	3.5342805665240574e-07	0.03033491833855019	5.678574924183254
YER159C	80	10	3.6632474211597835e-11	2.0257053768355688e-10	0.14409086210811342	27.68305274871394
YER161C	42	38	0.9396302459592862	1.0	1.0429433828777734	195.7127451029797
YER162C	44	76	0.00029878060773668445	0.0006660028198037489	1.9910737309484765	374.0288017616212
YER163C	75	108	0.0008564200596030084	0.001780004251093929	1.6599267314854664	314.7125999286982
YER164W	2	0	0.5429834819777595	0.6387191664663725	0.0	0.0
YER165W	62	76	0.05176723470325554	0.07936906605663092	1.413020067124725	267.1634298123164
YER166W	6	2	0.3885937443069687	0.4827830251694485	0.3842422989549691	63.27554918179786
YER167W	18	1	0.0007518919126820429	0.001580457013828373	0.06404038315916152	11.656022213658412
YER168C	69	64	0.765177389035931	0.8551370315479284	1.0691959623094793	208.6259047281213
YER169W	10	1	0.029087498580946575	0.04641570597642169	0.11527268968649074	20.133129282752023
YER170W	113	183	1.5631041594439753e-07	5.62189619822533e-07	1.8668055055422836	355.508677571405
YER171W	62	32	0.02093355774374242	0.03461440212313475	0.5949558177367263	112.48986518741076
YER172C	1	2	0.9019548463604334	0.983158135219646	2.3054537937298147	442.9288441859782
YER173W	44	50	0.22757059561017728	0.29880330944158207	1.3099169282555765	246.0715800971526
YER174C	136	34	7.973892146015791e-12	4.796846624658663e-11	0.28818172421622684	54.961973368247136
YER175C	123	316	1.2779216647876319e-26	2.7838361720430573e-25	2.961477230970006	564.3770758156003
YER175W-A	122	194	1.3705474624498515e-07	4.976021752871904e-07	1.8330247376376396	349.3016088127756
YER176W	13	5	0.17626799310267255	0.23785012396374233	0.4433564987941952	85.1786238578614
YER177W	10	0	0.008580450253405474	0.015039978484405631	0.0	0.0
YER178W	35	0	9.250696340481583e-08	3.4326428681554466e-07	0.0	0.0
YER179W	113	33	1.2299391603947027e-08	5.163051176226231e-08	0.33663705837647734	64.10812217315993
YER180C	133	172	0.0006172338002327568	0.0013176360746616868	1.4907445583516095	284.2677656615488
YER180C-A	88	17	9.357761313980061e-10	4.462395134054671e-09	0.222685877803448	42.78289970666109
YER182W	75	27	7.90438694652546e-05	0.00019204955356767184	0.4149816828713666	78.67814996496743
YER183C	46	62	0.028796033449296137	0.046065643495661224	1.553675382730962	296.85656566348155
YER184C	11	9	1.0	1.0	0.943140188344015	166.098316594136
YER185W	40	79	1.9693627890332273e-05	5.2168610777199866e-05	2.276635621308192	426.7241303069912
YER186C	4	7	0.40065912976281814	0.4958447719530809	2.017272069513588	387.5627387117712
YER187W	2	0	0.5429834819777595	0.6387191664663725	0.0	0.0
YER188C-A	30	25	0.9894318984092001	1.0	0.9606057473874228	178.6003403895899
YER189W	86	24	3.674920122302914e-07	1.2476071796554934e-06	0.32169122703206715	61.80402476512797
YER190C-B	424	617	1.40821812904722e-16	1.3773235476446534e-15	1.677435130579358	321.5142315646949
YER190W	484	629	2.0415375020729018e-11	1.1636156763549314e-10	1.498068632495923	287.6754347826508
YFL001W	138	127	0.6753194948306509	0.7708936909033492	1.0608428688539364	202.34519141409848
YFL002C	4	3	1.0	1.0	0.8645451726486806	132.8786532609035
YFL003C	59	5	1.25629345264325e-09	5.926943105948589e-09	0.09768872007329724	18.455368506584765
YFL004W	40	2	1.4188498111391364e-07	5.125505819008274e-07	0.05763634484324537	10.803142542203364
YFL005W	13	0	0.002068756966746793	0.004050875490555263	0.0	0.0
YFL007W	0	0	1.0	1.0		0.0
YFL008W	15	29	0.014825792922158059	0.025136537469142392	2.228605333938821	401.4042650689104
YFL009W	30	31	0.5785408153229741	0.6746123740718621	1.1911511267604042	221.4644220780293
YFL010C	0	0	1.0	1.0		0.0
YFL010W-A	0	0	1.0	1.0		0.0
YFL011W	28	29	0.5912717106677821	0.6866727803009722	1.1938957146100826	221.46442207105449
YFL012W	64	113	5.028629437030373e-06	1.4488801549279398e-05	2.0352834272771023	385.0073799435534
YFL013C	38	33	1.0	1.0	1.0010523051721563	187.3929725148133
YFL014W	138	0	1.852537961861885e-27	4.3485493137419185e-26	0.0	0.0
YFL016C	26	0	5.296986944341236e-06	1.5134348270807614e-05	0.0	0.0
YFL017C	188	296	1.1798687339559633e-10	6.219454710339822e-10	1.8149317099575135	346.84375098842634
YFL017W-A	133	150	0.03153534605402436	0.050085549615215164	1.3000679287950083	247.90793518470767
YFL018C	10	0	0.008580450253405474	0.015039978484405631	0.0	0.0
YFL020C	20	2	0.0009668797661581966	0.0019965980377650945	0.11527268968649074	22.14644220929891
YFL021W	0	0	1.0	1.0		0.0
YFL022C	53	8	3.5342393042906296e-07	1.208685847086355e-06	0.17399651273432565	32.80954400575244
YFL023W	54	12	7.401806063536815e-06	2.0846124716650452e-05	0.2561615326366461	48.3195102665801
YFL024C	25	6	0.004439890587014629	0.008279445773644985	0.2766544552475778	51.10717432213337
YFL025C	15	20	0.27193046080479927	0.3510375039480136	1.5369691958198766	276.8305276872811
YFL026W	80	74	0.7511250059425626	0.8423790774523552	1.0662723796000393	204.85459038952345
YFL027C	91	58	0.0783948309014718	0.11592920352645006	0.7347050551446662	139.61887479742396
YFL028C	138	140	0.21270759864268932	0.2809557647666757	1.169433083775993	226.2788659440768
YFL029C	86	95	0.12039035616975417	0.17049124312540168	1.2733611070019326	241.82896668031617
YFL030W	61	83	0.009105467114306827	0.015873155918271768	1.5684644662260214	300.0485717768903
YFL031W	56	61	0.2542357315757925	0.32974959230770917	1.2556489412278455	240.89112569707544
YFL033C	8	0	0.022610000304031493	0.03672129673778174	0.0	0.0
YFL034C-A	141	442	1.2769037584355748e-45	9.536978590601285e-44	3.613512683789284	689.3470038988095
YFL034C-B	147	229	2.579791964533472e-08	1.0346153129729427e-07	1.7957446216466926	345.00239897703807
YFL034W	23	11	0.13979809316438493	0.1950931409338456	0.5513041680658253	101.5045268014732
YFL036W	4	2	0.8141620202724225	0.900778333702713	0.5763634484324537	88.5857688493206
YFL037W	1	0	1.0	1.0	0.0	0.0
YFL038C	88	3	3.650098180326735e-16	3.413286932529927e-15	0.03929750784766729	7.465092879033886
YFL039C	147	113	0.36547624900691644	0.45841960916876257	0.886109791467582	170.24135845417734
YFL040W	0	0	1.0	1.0		0.0
YFL041W	72	26	0.00011657612705855132	0.0002766938946404163	0.4162624905345499	79.9732635220493
YFL041W-A	111	148	0.0007051316580956835	0.0014941828171364316	1.5369691958198763	292.64941494946834
YFL042C	45	55	0.10661700735986453	0.15252597246929872	1.4088884295015536	264.79441770797865
YFL044C	150	227	1.1213545069025687e-07	4.1232707825638377e-07	1.7444600372555596	332.9299590527708
YFL045C	139	83	0.00826189273200094	0.014651293586721372	0.688318938415736	132.8786532238613
YFL046W	152	278	5.502170402703964e-14	4.1580791045927064e-13	2.1082768245292383	402.3994074526903
YFL047W	55	23	0.003841946225585675	0.007220598935733078	0.4820494295980522	90.95860192253946
YFL048C	77	106	0.0023860612727826533	0.004624953953411877	1.5868707930867556	304.87310049659703
YFL049W	46	80	0.00017977517135558984	0.0004162186032471808	2.004742429330274	381.67272732136814
YFL050C	15	0	0.0008125910712806121	0.0016944203230365483	0.0	0.0
YFL051C	35	53	0.012988596595751375	0.022231374708978024	1.7455578723954313	335.36041055498634
YFL052W	10	15	0.24700388458849745	0.3209987896278573	1.7290903452973612	332.1966331067901
YFL053W	8	11	0.441286227054706	0.5389501243962791	1.5849994831892478	304.5135803175871
YFL054C	33	101	3.443899698901573e-11	1.9062432308357022e-10	3.5280429267683533	664.3932660978359
YFL055W	6	17	0.015034905397556917	0.02547605802632582	3.266059541117237	537.842167979895
YFL056C	75	116	0.00010238501246844752	0.0002444234980099799	1.7828842671510565	338.0246442913849
YFL057C	217	248	0.0034005789322572666	0.006424681156179875	1.3174021678456085	251.94117742645815
YFL058W	186	250	6.4619376193886315e-06	1.8279686792476154e-05	1.5493641086893917	297.6672339388407
YFL059W	350	510	5.316875448713937e-14	4.0392801460441017e-13	1.6796877640031507	322.7053007248376
YFL060C	563	632	9.299471160748815e-06	2.566279205636585e-05	1.2940024845801448	248.55847362855997
YFL061W	255	313	4.244914356977083e-05	0.00010651179086812918	1.4149157596812394	270.77485982523
YFL062W	18	7	0.09905679246403927	0.1434228634090357	0.44828268211413064	81.59215553002313
YFL066C	0	0	1.0	1.0		0.0
YFL067W	0	2	0.41823930076663174	0.5143914069095166		0.0
YFL068W	13	31	0.0023566601349376774	0.004572588541169562	2.74881029252401	528.1074679066692
YFR001W	152	5	3.797314075929537e-27	8.597776870342821e-26	0.03791864792318774	7.285013882428869
YFR002W	40	27	0.374768356757755	0.46793157180066197	0.7780906553838125	149.4884848849781
YFR003C	436	263	3.4354727177741013e-06	1.0158048123351598e-05	0.6953375547602537	133.2840801082243
YFR004W	158	83	0.00023785654678922842	0.000536857535551355	0.6055464078467552	117.74057877681116
YFR005C	116	160	0.00015881666627422385	0.0003708301452468784	1.5899681336067688	304.750187592246
YFR006W	18	6	0.05709068983098335	0.08702055584892267	0.38424229895496914	73.82147400358728
YFR007W	46	5	3.265558197704559e-07	1.1198703157423325e-06	0.1252964018331421	23.56004490002195
YFR008W	1	0	1.0	1.0	0.0	0.0
YFR009W	15	1	0.0029420495185765658	0.005608129526461328	0.07684845979099382	13.841526380277369
YFR010W	78	107	0.0024340095810110192	0.004705206420300629	1.5813048456992957	299.95814144919075
YFR011C	128	10	5.702382166125708e-20	7.504439322056967e-19	0.0900567888175709	17.167784657309895
YFR012W	97	30	3.976839425508788e-07	1.3453413844765317e-06	0.35651347325718785	67.79523125953986
YFR012W-A	191	199	0.07836869200688616	0.11592035692685244	1.2010086517074168	230.74041881379188
YFR013W	20	10	0.20847647614498618	0.2757470594088812	0.5763634484324537	110.73221101380103
YFR014C	86	55	0.09134039569729004	0.13315554262487073	0.7372090619484873	141.63422340804664
YFR015C	56	24	0.004531349686954769	0.008436319860691769	0.4940258129421032	93.2481777210144
YFR016C	14	0	0.0012950904711592076	0.002628110550330488	0.0	0.0
YFR017C	80	9	1.3059770525557394e-11	7.711164301076034e-11	0.12968177589730207	24.91474748201593
YFR018C	200	168	0.7981887925022739	0.8865167527386206	0.9682905933665223	185.1045916071842
YFR019W	0	0	1.0	1.0		0.0
YFR021W	14	0	0.0012950904711592076	0.002628110550330488	0.0	0.0
YFR022W	44	37	0.9774813925414122	1.0	0.9693385269091266	182.0929692939792
YFR023W	57	124	4.2171696206066e-09	1.8728140917458346e-08	2.5076865826534824	473.4756611116693
YFR024C-A	62	13	7.782288704434127e-07	2.556021835476908e-06	0.24170080095554508	45.69900773433167
YFR025C	25	6	0.004439890587014629	0.008279445773644985	0.2766544552475778	51.10717432213337
YFR026C	57	38	0.24677067748271386	0.32079072472945014	0.7684845979099383	145.0973799853623
YFR027W	97	198	1.6726530103181315e-12	1.0968560390352993e-11	2.3529889234974397	452.0613975288449
YFR028C	1	0	1.0	1.0	0.0	0.0
YFR029W	44	8	1.3423367464260675e-05	3.6090596674597075e-05	0.20958670852089223	39.371452810894674
YFR030W	29	20	0.5170614877231549	0.6207976233603055	0.7949840668033844	147.64294806199277
YFR031C	32	36	0.3414725280199851	0.43166802844515473	1.2968177589730208	241.59755138254965
YFR031C-A	31	0	5.562345294336331e-07	1.8533631394975805e-06	0.0	0.0
YFR032C	169	170	0.19028888246572068	0.254277178263332	1.1595477660771258	222.77486241888587
YFR032C-A	272	246	0.6675182992716137	0.7627454279974271	1.0425397670175265	199.56134736911477
YFR032C-B	384	259	0.0019373504246323794	0.0038459448712671084	0.7774902767916952	148.985156688306
YFR033C	213	3	7.443688586206357e-40	3.963764172154885e-38	0.016235590096688835	3.104641430944296
YFR034C	30	1	3.389220309983191e-06	1.0036769311386886e-05	0.03842422989549691	7.144013614739892
YFR035C	244	63	1.3785290447846804e-19	1.7617601192348213e-18	0.29763030533807033	58.08902871522535
YFR036W	200	57	9.890570364145107e-15	8.000094256568003e-14	0.32852716560649864	62.80334357752349
YFR037C	95	52	0.009036801346307232	0.015758230607220404	0.6309663014418441	119.9598953264628
YFR038W	57	75	0.021409633976307935	0.03536094342267287	1.5167459169275097	286.37640787771363
YFR039C	103	171	1.643286434061287e-07	5.884520723715107e-07	1.9137504792611568	364.1386171497089
YFR040W	195	28	6.567191837432296e-24	1.1656765511442326e-22	0.16551975954983286	31.63777458823008
YFR041C	219	343	5.610680011651665e-12	3.418116604556009e-11	1.805412445774718	346.8598025697957
YFR042W	278	263	0.3345951840237126	0.4237859557664073	1.0905294024297505	208.76395344323095
YFR043C	155	175	0.01923671546566287	0.03208536851595915	1.3014658512990889	250.04047648178928
YFR044C	103	117	0.053138251722536556	0.08138431042777836	1.3094082226523704	249.1474748720517
YFR045W	215	183	0.8895312631000348	0.9720110762090632	0.9811582424478049	187.62957987002727
YFR046C	175	274	8.00708132158708e-10	3.847011251499357e-09	1.8048409699484833	346.7500093684925
YFR047C	116	149	0.001754812513279644	0.003515126006224741	1.4806578244213036	282.0358879625766
YFR048W	56	49	1.0	1.0	1.008636034756794	190.3816961679771
YFR049W	227	226	0.15564909683417374	0.2155919932305716	1.1476488048082338	219.52175170436013
YFR050C	72	33	0.00279802788180473	0.005365607985414806	0.5283331610630825	101.50452676401402
YFR051C	69	23	5.786195263577606e-05	0.0001431243396164938	0.38424229895496914	72.76688154692425
YFR052W	186	77	3.322997740435358e-08	1.3194284466776395e-07	0.4772041454763326	91.19123262077018
YFR053C	26	0	5.296986944341236e-06	1.5134348270807614e-05	0.0	0.0
YFR055W	1	0	1.0	1.0	0.0	0.0
YFR057W	0	0	1.0	1.0		0.0
YGL001C	113	96	0.9352006811493203	1.0	0.9793078061861159	186.496355419086
YGL002W	166	233	2.2019855690816687e-06	6.679123949255632e-06	1.617984138370623	308.9892834703347
YGL003C	49	87	6.061433172082753e-05	0.00014935433664373568	2.0466783679029987	385.34809455077743
YGL004C	119	195	3.7083673830630175e-08	1.4667689697383368e-07	1.8889222259551004	359.87968586314605
YGL005C	239	263	0.008709970460355626	0.015220613830904044	1.2684818990605464	242.68809587924423
YGL006W	4	0	0.17334265354659453	0.2346736347802413	0.0	0.0
YGL006W-A	40	24	0.18993562445009038	0.25390975737156435	0.6916361381189444	129.63771050006113
YGL007C-A	48	32	0.2959494676246849	0.3791502313008605	0.7684845979099382	144.62982666503927
YGL008C	10	1	0.029087498580946575	0.04641570597642169	0.11527268968649074	22.14644220276021
YGL009C	52	25	0.018955154843234227	0.03164327881086794	0.554195623492744	104.46435003614818
YGL010W	256	168	0.005576852715691002	0.010201170473263027	0.7564770260675956	144.77051717367908
YGL011C	156	54	2.5681290949739278e-09	1.1638542494243545e-08	0.3990208489147756	76.17247639177702
YGL012W	37	13	0.005815038999587149	0.010599774734271218	0.405012152952535	75.7641444059868
YGL013C	15	2	0.008676573202572067	0.015176086523111908	0.15369691958198764	27.68305276872811
YGL014W	18	0	0.00020293931128066372	0.00046252002773810463	0.0	0.0
YGL015C	280	279	0.11022823555006946	0.1569503794623544	1.14861001509039	219.8881628535231
YGL016W	11	0	0.005322355085623509	0.009751151353112712	0.0	0.0
YGL017W	75	25	2.6539410727498722e-05	6.84124388587383e-05	0.3842422989549691	72.85013885708862
YGL018C	353	465	3.085912585851727e-09	1.38540853093156e-08	1.5184646091846514	290.90665614259945
YGL019W	186	0	1.4421517277268708e-36	6.010010569679155e-35	0.0	0.0
YGL020C	217	238	0.013987999710991223	0.023828491213836053	1.2642811126905436	241.78225901328832
YGL021W	56	18	0.00021534853742495661	0.0004887408992624015	0.37051935970657734	69.9361332735537
YGL022W	38	3	1.1274584847790767e-06	3.618311242167673e-06	0.09100475501565058	17.035724775902946
YGL023C	57	86	0.0013833437385989474	0.0027953653691786882	1.7392019847435443	328.3782811263069
YGL025C	219	300	2.720157948990605e-07	9.401218969137601e-07	1.579077940910832	301.99693920677976
YGL026C	69	30	0.00180098337831796	0.003598837876548502	0.5011856073325685	96.28887914610809
YGL027C	59	15	1.0846873179110547e-05	2.9620307527571108e-05	0.2930661602198917	55.36610552411344
YGL028C	35	11	0.0035297267686895807	0.006657743078627019	0.3622855961575423	69.60310408449982
YGL029W	106	11	1.9689162793707666e-15	1.7287385530780578e-14	0.11962260250484888	22.76737050250199
YGL030W	127	8	8.31440565286614e-21	1.1634099004776926e-19	0.07261271791275006	13.95051477128736
YGL031C	88	1	2.489679499182311e-17	2.589176636491405e-16	0.013099169282555764	2.488364292521504
YGL032C	314	382	9.704159222405699e-06	2.6682204608539194e-05	1.4023620210267345	268.569553122748
YGL033W	38	81	3.5528602864529607e-06	1.0472834191384406e-05	2.457128385422566	465.64314374949504
YGL035C	0	0	1.0	1.0		0.0
YGL036W	0	0	1.0	1.0		0.0
YGL037C	120	105	1.0	1.0	1.008636034756794	192.17987049645816
YGL038C	66	62	0.7176153589706045	0.8126568889248412	1.0828646606912766	208.2426654848878
YGL039W	10	3	0.15798918702727785	0.21820264519545507	0.3458180690594722	60.39938786014464
YGL040C	0	0	1.0	1.0		0.0
YGL041C-B	258	134	1.4307511029934786e-06	4.4707290382055e-06	0.5987031169763473	114.58004848457082
YGL043W	127	43	4.900068469927861e-08	1.895110542740762e-07	0.3902933587810316	74.98401691111532
YGL044C	172	207	0.0017127008447428808	0.003434359329887137	1.3872934165757898	266.52985678345766
YGL045W	32	12	0.016402000608921795	0.027654032688920915	0.4322725863243403	80.53251711430704
YGL047W	113	16	1.7710427080467917e-14	1.4009995342471939e-13	0.16321796769768598	31.357794263317786
YGL048C	125	176	3.72844592422173e-05	9.425183520966668e-05	1.6230394707857896	309.34712926265763
YGL049C	20	1	0.00030391625527744024	0.0006764018514321048	0.05763634484324537	10.545924860519309
YGL050W	72	14	3.7424080298254036e-08	1.4792157099330513e-07	0.22414134105706532	43.062526502092574
YGL051W	74	176	5.102726801106851e-14	3.886858520949073e-13	2.741620727678699	526.7261927904927
YGL053W	164	185	0.01629079541015071	0.027498786147278173	1.3003321702439503	248.3085944952228
YGL054C	11	0	0.005322355085623509	0.009751151353112712	0.0	0.0
YGL055W	10	5	0.44728858522949133	0.5451063050762459	0.5763634484324537	110.73221102687845
YGL056C	61	13	1.1402790410535136e-06	3.6533397020048785e-06	0.24566310916793108	46.4360885063556
YGL057C	169	150	0.8825495653684016	0.9654826993406272	1.0231303818327582	195.4097841961979
YGL058W	316	168	2.82255342518459e-07	9.731717474961978e-07	0.6128421477003305	117.36915744305196
YGL059W	125	156	0.002819383802202985	0.005402957762902155	1.4386031672874042	274.1940463942599
YGL060W	70	120	5.5054250709155955e-06	1.5658605134933524e-05	1.9761032517684125	374.3060656008068
YGL061C	208	186	0.8024485800396056	0.8905599737182115	1.030803859696504	197.09273928002565
YGL062W	14	18	0.3502908116783162	0.4414907863164577	1.4820774388263094	265.75730643312244
YGL063W	136	156	0.01978754335734025	0.03295631678194723	1.3222455581685701	254.03271939872056
YGL064C	109	54	0.000860874988656544	0.0017879711302866684	0.5710757103734403	108.71889813874948
YGL065C	91	140	2.1613159117884705e-05	5.647309317898907e-05	1.7734259951767806	340.7144953655841
YGL066W	169	27	8.882813540043658e-20	1.1505644294772765e-18	0.18416346872989645	35.173761152238576
YGL067W	123	150	0.005904458041640226	0.010752545344354951	1.4057645083718382	267.90051066461973
YGL068W	209	100	9.118809963391994e-07	2.9528308614564957e-06	0.5515439697918216	106.51384108813136
YGL070C	275	273	0.12433058144791702	0.1755524610623547	1.1443434285240717	219.05720008517892
YGL071W	2	0	0.5429834819777595	0.6387191664663725	0.0	0.0
YGL073W	5	0	0.10218826834387558	0.14655479582185246	0.0	0.0
YGL075C	128	22	1.1253341256672582e-14	9.064140835731655e-14	0.19812493539865597	37.769126256219295
YGL076C	25	0	8.329130218481542e-06	2.3051408992534816e-05	0.0	0.0
YGL077C	59	1	8.701915240841529e-12	5.185980782391672e-11	0.019537744014659447	3.69107370088104
YGL078C	116	10	9.501916511099858e-18	1.0329966324259978e-16	0.09937300835042305	18.92858308061085
YGL079W	194	235	0.0006500192180131826	0.0013835161076216926	1.3963444369239857	266.8930214533788
YGL080W	269	305	0.0015280011812849313	0.0030714906653511497	1.3069951804602107	250.1727730801884
YGL081W	134	131	0.3619858946067055	0.45453731001815795	1.1269195782783796	214.9025133357406
YGL082W	0	0	1.0	1.0		0.0
YGL083W	40	12	0.0011916903775922236	0.0024354695669981797	0.3458180690594722	66.43932660828061
YGL084C	59	94	0.0002772616674498449	0.0006192356697103139	1.8365479373779878	346.9609279482048
YGL085W	186	59	3.4619531526914514e-12	2.171176944506929e-11	0.3656499296506965	69.87380162096439
YGL086W	64	58	0.8805615484476675	0.9642249552784722	1.0446587502838223	197.6144074087508
YGL087C	106	14	4.374963661633969e-14	3.3547221357409276e-13	0.15224694864253493	28.97665335904315
YGL089C	145	14	3.74729328677529e-21	5.2950082781928e-20	0.11129776935247382	21.23631444657737
YGL090W	148	195	0.0001402037091895603	0.00033004974684779423	1.5187955735720062	289.8359886667541
YGL091C	173	327	2.8704246713015464e-17	2.969030986448776e-16	2.178853729912282	416.20037948135314
YGL092W	4	0	0.17334265354659453	0.2346736347802413	0.0	0.0
YGL093W	53	54	0.46188055928752336	0.5605138418363678	1.1744764609566982	221.4644220630463
YGL094C	53	0	3.0708243461567095e-11	1.709613825241746e-10	0.0	0.0
YGL095C	20	4	0.006504878211658781	0.011730810472013062	0.23054537937298147	44.29288441205912
YGL096W	14	3	0.03249714299621182	0.05142847258426367	0.2470129064710516	44.292884414238685
YGL097W	0	0	1.0	1.0		0.0
YGL098W	13	0	0.002068756966746793	0.004050875490555263	0.0	0.0
YGL099W	40	0	9.909228732710773e-09	4.208860741641038e-08	0.0	0.0
YGL100W	133	159	0.00730953203061888	0.013095395503314405	1.3780720045227086	262.7824112489457
YGL101W	211	287	7.140174319185045e-07	2.346465286264754e-06	1.56792710616222	299.8126846084334
YGL103W	180	42	3.3769766672202446e-16	3.1889971778626643e-15	0.2689696092684784	51.67503180977632
YGL104C	156	23	3.8878634179626943e-19	4.798090668820484e-18	0.16995332453777479	32.443832537855364
YGL105W	35	4	1.2318595000991683e-05	3.3322784501741845e-05	0.13174021678456083	24.60715800950621
YGL106W	44	36	0.8819922774285197	0.9650566186246988	0.943140188344015	177.1715376780869
YGL107C	91	28	8.556064400414413e-07	2.789451608094291e-06	0.3546851990353561	68.14289908748759
YGL108C	51	0	7.451118706390883e-11	4.001062902003172e-10	0.0	0.0
YGL110C	124	147	0.012041901695065249	0.02070962220344505	1.3665391438640433	260.4421603724625
YGL111W	77	208	4.59112037150396e-19	5.605845702021076e-18	3.113859669453256	598.2415555600528
YGL112C	127	135	0.11297174880622025	0.16061817735094502	1.2253396147776574	233.575757642769
YGL113W	69	79	0.10804757574506947	0.1541889846426537	1.3197887659757634	253.56071504431875
YGL114W	50	52	0.4135713128832702	0.5099589666362965	1.1988359727395037	225.8068617190245
YGL115W	67	148	7.35733311760473e-11	3.969232904253734e-10	2.5463221005374073	482.0108010378017
YGL116W	0	0	1.0	1.0		0.0
YGL117W	31	9	0.003989500023470087	0.007483240259287824	0.33466264747690855	62.28686871836071
YGL119W	20	6	0.028285414766829713	0.04526138573289863	0.3458180690594722	63.275549163115855
YGL120C	31	18	0.22217507472409234	0.2921858803426149	0.6693252949538171	124.57373739585452
YGL121C	147	143	0.35915938174991136	0.4510866137680149	1.121360178582869	215.43817931893463
YGL122C	0	0	1.0	1.0		0.0
YGL123W	20	0	8.107090515158753e-05	0.00019565202497976496	0.0	0.0
YGL124C	25	11	0.08091269571239589	0.11934570737163087	0.5071998346205593	93.69648628239338
YGL125W	48	44	0.8731883238345854	0.9577364570063968	1.056666322126165	198.8660116544208
YGL126W	0	0	1.0	1.0		0.0
YGL127C	253	265	0.035401154027291	0.05574809332172797	1.2074016903920968	231.0554010003155
YGL128C	147	223	1.307443786962542e-07	4.771008387577144e-07	1.748694544223635	335.9630348396714
YGL129C	105	143	0.0005092282194443551	0.0011053316510276224	1.5699042500160167	298.76804117296547
YGL130W	163	187	0.01036264075628131	0.017945060821852998	1.322453556525998	252.52345688020227
YGL131C	13	14	0.7116952304208	0.8068123930908773	1.2413981966237464	221.4644220709055
YGL133W	20	0	8.107090515158753e-05	0.00019565202497976496	0.0	0.0
YGL134W	91	60	0.1155735816681089	0.16411448596871464	0.7600397122186203	144.43331872654633
YGL135W	131	76	0.006150399370359953	0.011158027375059965	0.6687575890208624	127.5098187973554
YGL136C	239	131	2.5626098771787805e-05	6.626604947686677e-05	0.6318293869845308	120.8826637283742
YGL137W	205	259	6.347945581920446e-05	0.0001563470451461434	1.4563720306732242	278.4431326307239
YGL138C	152	228	1.5678819590903502e-07	5.63203569439638e-07	1.7290903452973612	330.0254132806966
YGL139W	62	60	0.6077186478733518	0.7033086252796223	1.1155421582563618	210.91849718747432
YGL140C	27	27	0.6993177509095214	0.7943465110568156	1.1527268968649074	213.5549784488685
YGL141W	36	71	5.551642468633447e-05	0.00013749998207196793	2.273433602150234	424.9722694709797
YGL142C	81	130	1.3844352128576089e-05	3.7187701584045344e-05	1.8500555134868886	351.1021327148976
YGL143C	62	1	2.3156237500675816e-12	1.4846323507958372e-11	0.0185923693042727	3.515308286457905
YGL144C	102	176	2.4638033024204955e-08	9.950374151840076e-08	1.989018959296311	382.13468894265606
YGL145W	86	147	4.987383644239373e-07	1.6743983267963006e-06	1.9703587655714114	378.5496516921111
YGL146C	158	236	1.1478158061186481e-07	4.209059412822047e-07	1.7217946054437858	330.7949594836263
YGL147C	47	0	4.3968292733082346e-10	2.1779642679410556e-09	0.0	0.0
YGL148W	124	102	0.7404826823448154	0.8327172284249186	0.9482108345179076	182.48668373505123
YGL150C	14	1	0.004643689184210757	0.0086203539375068	0.08233763549035053	14.764294801840135
YGL151W	40	31	0.724445584167974	0.8175601559164086	0.8933633450703032	171.63492708773836
YGL153W	147	214	1.3346631734149833e-06	4.22900711311822e-06	1.6781194280890488	320.2255832700424
YGL154C	186	345	1.6704904286089084e-17	1.7757838179167897e-16	2.1381224699913606	410.7807828398187
YGL155W	117	193	3.324381532317683e-08	1.3194284466776395e-07	1.9015067614951036	362.2257073542645
YGL156W	21	22	0.6409250962168723	0.736897286753945	1.2076186538584743	221.4644221008232
YGL157W	138	189	4.935148520121542e-05	0.00012302574399314687	1.5787346630975907	301.1278832462856
YGL158W	25	2	0.00010659736788166049	0.0002539525528945441	0.0922181517491926	17.717153767439125
YGL159W	27	1	1.2995494071505943e-05	3.5022064857184006e-05	0.04269358877277435	7.909443645389485
YGL160W	81	120	0.00021924061544102016	0.0004967899052014605	1.707743550910974	324.09427627860674
YGL161C	227	268	0.0007104892823622905	0.0015044270481831858	1.360928671188525	260.3178294415308
YGL162W	97	111	0.05365613437459306	0.08213373137830307	1.319099851051595	253.42835927382643
YGL163C	23	24	0.6258207995514099	0.7219850387603126	1.2028454575981642	231.0933099849516
YGL164C	125	163	0.000690888386147399	0.0014656212131072266	1.5031558735118393	286.4976254656619
YGL166W	150	55	2.637753855929216e-08	1.0563873555326547e-07	0.42266652885046607	80.66584910905361
YGL167C	8	0	0.022610000304031493	0.03672129673778174	0.0	0.0
YGL168W	8	0	0.022610000304031493	0.03672129673778174	0.0	0.0
YGL169W	99	84	0.9399216518520551	1.0	0.9780713064308305	190.14622085244625
YGL170C	127	81	0.03551269494514938	0.05589313317721786	0.7352037688665946	141.87564535728427
YGL171W	109	79	0.25210430065160383	0.3272803234869918	0.8354626133241071	159.05172133968532
YGL172W	83	21	1.3528908366303394e-07	4.918125917484881e-07	0.2916537931826874	56.03316702136566
YGL173C	0	0	1.0	1.0		0.0
YGL174W	224	318	1.4975409248693897e-08	6.236319955773976e-08	1.6364605053707166	313.0030498629449
YGL175C	250	325	1.583384522602329e-06	4.911566553120817e-06	1.4985449659243795	286.7567218161099
YGL176C	86	113	0.0043539204876322955	0.008140246009224101	1.5146295272759829	287.6491919539716
YGL178W	63	23	0.0003756337612579056	0.0008286420256978194	0.4208368036173471	79.58877667979044
YGL179C	108	40	3.2197880382488164e-06	9.58436905174376e-06	0.4269358877277435	82.02386001609456
YGL180W	6	2	0.3885937443069687	0.4827830251694485	0.3842422989549691	63.27554918179786
YGL181W	0	0	1.0	1.0		0.0
YGL183C	0	0	1.0	1.0		0.0
YGL184C	0	0	1.0	1.0		0.0
YGL185C	114	128	0.051845624979644685	0.07946806749945005	1.294289849111475	246.49953073154185
YGL186C	59	7	1.0915646960525341e-08	4.6023376590895334e-08	0.13676420810261614	25.83751591706513
YGL187C	142	25	6.454464980046749e-16	5.967785868207211e-15	0.20294487620861046	38.7175563119984
YGL188C-A	309	320	0.028956355834006058	0.04630923314832281	1.1937624821901953	228.60843571386167
YGL189C	227	244	0.022423321243956844	0.03672129673778174	1.2390544618283585	237.00578502848427
YGL190C	2	0	0.5429834819777595	0.6387191664663725	0.0	0.0
YGL191W	124	5	7.3807385932355635e-22	1.0939852487035496e-20	0.04648092326068175	8.858576882150274
YGL192W	125	122	0.3882781060398921	0.4827830251694485	1.1250614513401496	216.19145962507756
YGL193C	346	734	1.8888022471498818e-45	1.3926284260716628e-43	2.445380180054457	469.0961100776282
YGL194C	69	141	2.797962023810145e-09	1.2600688801043182e-08	2.355572354463072	449.2563990394406
YGL194C-A	280	484	1.043083390999654e-20	1.445487369069641e-19	1.9925707788664828	381.4547341248242
YGL195W	0	0	1.0	1.0		0.0
YGL196W	89	134	5.9099785247155715e-05	0.00014587247423021138	1.7355663390999732	329.73591738498067
YGL197W	29	4	0.0001569008936308746	0.0003668036745004715	0.15899681336067686	29.52858960803941
YGL198W	136	257	7.452302522666696e-14	5.544397387820979e-13	2.178314797752068	418.5026211396112
YGL200C	21	0	5.133139870440735e-05	0.00012751916801254716	0.0	0.0
YGL201C	10	3	0.15798918702727785	0.21820264519545507	0.3458180690594722	66.43932662135803
YGL202W	11	0	0.005322355085623509	0.009751151353112712	0.0	0.0
YGL203C	4	0	0.17334265354659453	0.2346736347802413	0.0	0.0
YGL205W	21	2	0.0006223818457911605	0.0013271479403577915	0.10978351398713403	20.13312928243341
YGL206C	0	1	0.9432982440292454	1.0		0.0
YGL207W	35	14	0.017955663539290682	0.030088292836381324	0.46109075874596295	86.1250530205576
YGL208W	83	191	1.8798513737443152e-14	1.4850309409894995e-13	2.6526606903758716	503.5679121598546
YGL209W	28	4	0.00023893460693515895	0.0005388678135231761	0.16467527098070106	30.54681683878629
YGL210W	29	120	1.4519863944674372e-16	1.4105361071929443e-15	4.769904400820306	893.2398354895324
YGL211W	205	249	0.0004011886524887393	0.0008809606492793966	1.400141450338351	268.9982492116275
YGL212W	239	369	2.554000913616716e-12	1.6229899728408548e-11	1.7797331587579532	340.501548936245
YGL213C	72	74	0.3459722604555092	0.4366220034846683	1.184747088444488	227.61621156555
YGL215W	42	9	6.76617467987466e-05	0.0001659371879912971	0.24701290647105156	46.35301858502482
YGL216W	0	0	1.0	1.0		0.0
YGL219C	108	175	2.89306898411635e-07	9.968867422200796e-07	1.8678445088088775	355.56214554073136
YGL220W	141	198	1.3046851628987566e-05	3.514400174159601e-05	1.6187228764485933	308.80250398104886
YGL221C	187	280	6.394534001916471e-09	2.785982200380426e-08	1.7260081878191127	329.84062870295566
YGL222C	275	309	0.0020115429131542665	0.003986348481581732	1.295245858659114	247.9438638399646
YGL223C	13	9	0.7583755184333245	0.8491856710494644	0.7980416978295513	153.32152297634107
YGL224C	5	4	1.0	1.0	0.9221815174919259	147.6429480570373
YGL225W	20	1	0.00030391625527744024	0.0006764018514321048	0.05763634484324537	10.545924860519309
YGL226C-A	322	409	3.165132083050323e-07	1.0867268423655168e-06	1.4641779528501462	281.3010826957116
YGL226W	33	6	0.0001916842257264561	0.0004427212779730317	0.20958670852089226	39.08195683154698
YGL227W	41	35	1.0	1.0	0.9840351558602868	184.5536850445844
YGL228W	25	15	0.32866762076060635	0.4176242790530816	0.6916361381189444	132.87865324271607
YGL229C	66	114	7.947943718669114e-06	2.225346851317725e-05	1.9910737309484765	376.8200614651409
YGL230C	302	362	3.639159507979762e-05	9.211622504573773e-05	1.381745485646015	264.5878573835321
YGL231C	263	331	7.1054621878233035e-06	2.0050791482910607e-05	1.4507703530885334	277.669407946141
YGL232W	122	303	1.5914421848786283e-24	2.961936571274107e-23	2.8629200799185814	545.5586983409212
YGL233W	35	5	3.366877188808537e-05	8.556301684859874e-05	0.16467527098070106	31.637774579108125
YGL234W	65	54	0.8861806111420972	0.9690862701422707	0.9576500373954615	181.1981635082164
YGL235W	111	124	0.06075554384948347	0.09214270376539543	1.2877309478490855	245.19275310048403
YGL236C	113	128	0.044596027398511554	0.06914849112128335	1.3057437415814879	248.66180726368603
YGL237C	153	239	1.109505475583502e-08	4.674553838886974e-08	1.8006648911811298	343.7012784979071
YGL238W	18	0	0.00020293931128066372	0.00046252002773810463	0.0	0.0
YGL240W	201	256	5.043482963043122e-05	0.00012561745569710263	1.4681496795891356	280.6677825177658
YGL241W	35	20	0.1722276425195984	0.2346736347802413	0.6587010839228042	126.55109833885092
YGL242C	289	175	0.00019319940243013283	0.0004456314051103362	0.6980180171327294	133.64232366123483
YGL243W	161	203	0.0004449246876700496	0.0009732833316053462	1.4534382612644483	277.51405980738565
YGL244W	81	56	0.22125139808867555	0.2913042102582356	0.7969469904251212	151.24399562857928
YGL245W	66	25	0.0004228933327494314	0.0009264988787207542	0.4366389760851922	82.6359783883964
YGL246C	203	269	5.480482505175368e-06	1.559537599567716e-05	1.527505099786503	292.0290663794662
YGL247W	371	436	1.8650844765178978e-05	4.947463479914405e-05	1.3546871348601068	259.56582805395163
YGL248W	378	91	1.2527572064834373e-31	3.852730852666443e-30	0.27750832702303324	53.17483486015256
YGL249W	59	55	0.7718588006761131	0.8609309469915296	1.0745759208062695	203.0090535811508
YGL250W	247	343	1.6054051239138023e-08	6.661388793382596e-08	1.6007503061727257	307.5396630157877
YGL251C	46	28	0.17087377830795442	0.23458942445668318	0.7016598502655957	131.9362514523656
[truncated: 3,752 more rows]
