# Supplementary material for: Overexpression profiling reveals cellular requirements in the context of genetic backgrounds and environments
Source: PLoS Genet. 2023 Apr 28;19(4):e1010732. doi: 10.1371/journal.pgen.1010732 (PMC10171610; doi:10.1371/journal.pgen.1010732)
Supplement: S1 Data — (ZIP) [file pgen.1010732.s025.zip › S1_Data/Fig_1/Fig.1D/Y30_Y30S1101.csv]

RPM	Y30S1000	Y30S1101	p_values	q_values	FC	NRPM
YAL001C	57	30	0.007357892488995368	0.012730216517512744	0.538596068980478	101.49307672691457
YAL002W	25	26	0.9343603753799872	1.0	1.0642658323054244	205.0814943667898
YAL003W	29	0	2.78023489840473e-07	8.872991620824419e-07	0.0	0.0
YAL005C	10	0	0.004957527874512322	0.008796896885628005	0.0	0.0
YAL007C	80	10	7.80395972110103e-13	4.650836513580521e-12	0.1279165663828635	23.73628407205256
YAL008W	86	0	1.3076565109273492e-19	1.3978313372385103e-18	0.0	0.0
YAL009W	184	348	2.2194439509867606e-13	1.396501330648234e-12	1.9354332652711523	358.22543312719927
YAL010C	32	2	9.266579985177458e-07	2.804847447092398e-06	0.06395828319143175	17.262752054368452
YAL011W	89	40	4.2097144176695194e-05	0.00010189422397313723	0.4599247330619812	86.5055686310191
YAL012W	78	67	0.48913980863143824	0.5761379565220613	0.8790164048873697	163.44985493400014
YAL013W	231	164	0.0019861777478218236	0.0037822874926236117	0.7265217969450949	135.05127146087085
YAL014C	466	111	2.0373930718853844e-47	1.2598975867110587e-45	0.24375517370811758	45.54113602228141
YAL015C	136	172	0.02801410322003472	0.04379154868671369	1.2942146716383838	239.78844640654705
YAL016W	144	55	1.2296193570260338e-09	5.20348853734858e-09	0.3908561750587496	73.33693285027788
YAL017W	23	0	5.833027351393161e-06	1.555203537221236e-05	0.0	0.0
YAL018C	189	192	0.7431976802581876	0.8355086890985811	1.0395759045718431	192.88854005212676
YAL019W	11	10	1.0	1.0	0.93030230096628	174.06608313878752
YAL020C	191	269	0.00012384709280552505	0.00027997037371249	1.4412379625964518	268.431275326118
YAL021C	35	0	1.3526464521811347e-08	5.0777217666408e-08	0.0	0.0
YAL022C	11	11	1.0	1.0	1.023332531062908	189.89027252466812
YAL023C	20	0	2.70154211354941e-05	6.6881483835655e-05	0.0	0.0
YAL024C	8	0	0.014588890540366177	0.02394426640914552	0.0	0.0
YAL025C	120	1	2.929082835486719e-26	5.0738419840012405e-25	0.008527771092190899	3.1386821918266614
YAL026C	15	3	0.010959546426060061	0.018532299763678744	0.2046665062125816	47.47256814852544
YAL027W	192	247	0.0048091992518572374	0.008618792426746952	1.31647466235697	244.004080827851
YAL028W	95	172	1.296062250748689e-06	3.832212855555636e-06	1.8527704772928442	342.1980954745853
YAL029C	2	0	0.48966301735152984	0.5761379565220613	0.0	0.0
YAL030W	351	354	0.7027295621834955	0.795535558333747	1.0320789629523346	191.5086555867532
YAL031C	124	10	6.011219907386444e-22	7.733898364066988e-21	0.08252681702120225	16.710343979417612
YAL032C	181	168	0.6693804164703188	0.7619965904831361	0.9498335094948538	176.32668166594374
YAL033W	152	246	9.942387467140408e-07	2.996785656369208e-06	1.6561829121149696	308.5716928418897
YAL034C	170	159	0.7321885280444631	0.8241957770177544	0.9571168967000139	177.67510883933767
YAL034W-A	248	268	0.27191518235769785	0.34574048501859833	1.1058593480841103	205.1425033204933
YAL035W	62	3	1.2324346649611013e-12	7.181085874560581e-12	0.04951609021272135	12.056525242023566
YAL036C	208	110	1.6514884478496572e-07	5.480502056308932e-07	0.5411854731582687	101.3356742659592
YAL037C-A	0	0	1.0	1.0		0.0
YAL037W	183	219	0.04801012218841794	0.07222239411603233	1.2246438486490538	228.2833877561598
YAL038W	0	0	1.0	1.0		0.0
YAL039C	35	2	2.0912341099513038e-07	6.802424980955853e-07	0.05847614463216617	16.27630907713278
YAL040C	78	55	0.07592145939689221	0.10995323923231608	0.7215806308776915	134.6057628650602
YAL041W	23	9	0.02554638936703548	0.04025131102734823	0.40043446867679006	74.3048892773251
YAL042W	27	3087	0.0	0.0	117.00101938485916	20942.18434777879
YAL043C	77	49	0.022836091226296974	0.03619910712305234	0.651211610676396	121.724533699619
YAL044C	302	29	3.3893884024621444e-49	2.4990221413538193e-47	0.0982670311285574	18.801017086136653
YAL044W-A	297	445	1.1125247486539925e-08	4.2456070534234316e-08	1.5332760145555355	285.15508939903384
YAL046C	261	394	4.911390487374328e-08	1.7377068538685715e-07	1.5448008323325124	286.2849529302542
YAL047C	40	0	1.1012079232496235e-09	4.677287124526281e-09	0.0	0.0
YAL048C	141	209	0.00014599413372229795	0.0003275896461322417	1.5168546027811898	280.82364251738824
YAL049C	226	370	8.210557034238567e-10	3.5529656511592174e-09	1.6753674181118405	310.34930012798355
YAL051W	33	58	0.008635604627615008	0.014820460224832561	1.7985844485348081	329.5154729710373
YAL053W	32	1	2.5162052543432035e-07	8.120480593562157e-07	0.031979141595715875	5.754250686073118
YAL054C	66	0	2.615935822753229e-15	1.9640009029574178e-14	0.0	0.0
YAL055W	393	233	1.293438189564663e-09	5.449496723946063e-09	0.6067085998413678	112.77747151430236
YAL056W	59	16	2.030921791635669e-06	5.866314024960689e-06	0.2775139067289242	53.802243890814296
YAL058W	136	208	5.283221826701716e-05	0.00012623102918721051	1.5650968122138593	289.68662020165857
YAL059W	173	217	0.01614452556635972	0.02629486449508206	1.2836020765355551	237.9085024362804
YAL060W	138	260	3.042655132569664e-10	1.3789054111432734e-09	1.928017812147508	359.14029805523927
YAL061W	88	1	2.096789508691115e-19	2.184535591391776e-18	0.011628778762078499	4.315688011320752
YAL062W	1	4	0.3574286350572252	0.4423438950320857	4.093330124251632	949.4513627903852
YAL063C	0	0	1.0	1.0		0.0
YAL063C-A	0	0	1.0	1.0		0.0
YAL064C-A	0	0	1.0	1.0		0.0
YAL064W	1	2	0.9840633967614565	1.0	2.046665062125816	569.670817699647
YAL064W-B	537	240	6.961849777900949e-25	1.1152534282091464e-23	0.4573553211454338	85.06237117336133
YAL065C	70	103	0.009739896006788764	0.01662634073465188	1.505760724278279	278.14913175157216
YAL067C	0	2	0.4693950126133002	0.562745615496996		0.0
YAL067W-A	23	9	0.02554638936703548	0.04025131102734823	0.40043446867679006	74.3048892773251
YAL068C	5	0	0.0778685916772419	0.11195556768395454	0.0	0.0
YAR002C-A	127	52	7.554777656505481e-08	2.6157451115329934e-07	0.4190022961832379	79.24554679481311
YAR002W	94	97	0.7610300249291387	0.8507130634168114	1.0559920799266178	195.88680753486983
YAR003W	136	172	0.02801410322003472	0.04379154868671369	1.2942146716383838	239.78844640654705
YAR007C	77	96	0.1284130379511957	0.17731173619623686	1.2758431556108982	239.21242122945384
YAR008W	172	170	0.9592875930481024	1.0	1.0114333155854323	188.786259323562
YAR009C	32	26	0.5695195797582415	0.6606105492516432	0.8314576814886129	155.3647684854652
YAR010C	53	22	0.0007666820482718694	0.0015602223848589954	0.4247795411959241	80.87919016584279
YAR014C	29	0	2.78023489840473e-07	8.872991620824419e-07	0.0	0.0
YAR015W	191	74	3.942001215667022e-12	2.1777568675601387e-11	0.39647438376259264	74.56424313135858
YAR018C	0	0	1.0	1.0		0.0
YAR019C	36	6	1.0803942899681408e-05	2.8051230526441435e-05	0.170555421843818	35.92518671112254
YAR020C	35	42	0.4324367563714364	0.5236773606848033	1.2279990372754896	233.29376341832835
YAR023C	1	0	1.0	1.0	0.0	0.0
YAR027W	8	0	0.014588890540366177	0.02394426640914552	0.0	0.0
YAR028W	114	236	2.3127933489656964e-11	1.176027811662398e-10	2.118477871323213	391.3390835000328
YAR029W	194	124	0.00024795354740975644	0.0005401442618005717	0.654088834287632	121.724533699619
YAR031W	158	308	8.49372925813445e-13	5.051441257862588e-12	1.9948507567555422	369.0320391712914
YAR033W	94	183	4.246951745007485e-08	1.523656861231319e-07	1.9922324806862997	367.7874753415628
YAR035C-A	438	690	3.7045980188043565e-15	2.7633129969058177e-14	1.6120991927703345	298.8933447016246
YAR035W	44	62	0.07671050530549313	0.11095626660258828	1.4419685664977342	265.8463816081828
YAR042W	5	32	1.3935999469650205e-05	3.582741750109894e-05	6.549328198802611	1044.3964990445245
YAR050W	5	0	0.0778685916772419	0.11195556768395454	0.0	0.0
YAR064W	247	434	1.079080325211848e-13	6.957164742481321e-13	1.7980822610579033	334.4221398837026
YAR066W	272	448	8.282284635732545e-12	4.4226015728967376e-11	1.6854888746918486	312.31037502087145
YAR068W	86	122	0.009500471833201674	0.01623208957597826	1.4517042882520323	268.4655577917185
YAR071W	35	8	0.00010038269758933253	0.00023018376947218954	0.23390457852866467	42.19783836234843
YBL001C	138	146	0.5419845430871292	0.6321137917854552	1.0826561560520622	200.81920913846733
YBL002W	108	10	1.305277057640281e-18	1.2637455148971812e-17	0.09475301213545445	19.340675900633045
YBL003C	70	12	5.986986373166522e-10	2.6343656183688344e-09	0.1754284338964985	34.76864146447189
YBL004W	0	0	1.0	1.0		0.0
YBL005W	13	4	0.058374325764456926	0.0864788118164327	0.3148715480193563	73.03472020695543
YBL006C	175	229	0.004114396697203159	0.00743149981332141	1.3391037120766054	249.5700724990919
YBL007C	8	0	0.014588890540366177	0.02394426640914552	0.0	0.0
YBL008W	40	97	8.656364853266212e-07	2.624288575178386e-06	2.481581387827552	453.8840662193953
YBL008W-A	294	644	6.790260712541951e-32	1.7202990906532493e-30	2.241585544233037	415.1838162506816
YBL009W	46	0	5.481859154043821e-11	2.6830784676515756e-10	0.0	0.0
YBL010C	166	195	0.09043130925176557	0.12853552315093955	1.2021074913088377	224.20779162573763
YBL011W	1	1	1.0	1.0	1.023332531062908	189.89027260890893
YBL013W	215	352	2.1281051697887528e-09	8.735712228019356e-09	1.6754095392285748	310.3299362290836
YBL014C	23	0	5.833027351393161e-06	1.555203537221236e-05	0.0	0.0
YBL015W	10	0	0.004957527874512322	0.008796896885628005	0.0	0.0
YBL016W	130	121	0.7472178491702406	0.8393066114410261	0.9524864327585528	176.84437595463302
YBL017C	0	1	0.9907985967686397	1.0		0.0
YBL018C	515	777	1.591938901454218e-14	1.1205924874251173e-13	1.5439405371570476	286.3074264066532
YBL019W	152	193	0.017875777529549372	0.028788461655681444	1.2993630164154029	242.35995311749608
YBL020W	81	141	3.5922087840724026e-05	8.768587740747194e-05	1.7813566281465436	328.8343745365961
YBL021C	139	136	1.0	1.0	1.0012462174428451	185.82119534782072
YBL022C	0	0	1.0	1.0		0.0
YBL023C	55	50	0.785450056841643	0.8750723124556934	0.9303023009662801	172.9357839504083
YBL024W	33	23	0.2642178061483407	0.3368469525956788	0.713231764074148	134.0401924032337
YBL025W	147	271	4.0191814792414127e-10	1.7959838917729109e-09	1.8865518089663136	351.3615926858858
YBL026W	56	38	0.10063594790835954	0.14199149568718739	0.6944042175069733	129.9249233225208
YBL027W	212	252	0.03945374964112801	0.06036140308223655	1.216414140697419	225.55041764763743
YBL028C	192	263	0.00041798146187087867	0.0008824564563947956	1.401752373278879	259.746279569698
YBL029C-A	128	134	0.6201486601899533	0.7122977720695869	1.071301243456482	198.72237830878012
YBL029W	35	144	1.9087799420309357e-16	1.5794810714561025e-15	4.210282413515964	764.8358201410656
YBL030C	0	0	1.0	1.0		0.0
YBL031W	33	0	3.698525012507827e-08	1.3310523996828857e-07	0.0	0.0
YBL032W	0	0	1.0	1.0		0.0
YBL033C	80	125	0.0012009064719703925	0.002357137583720726	1.5989570797857937	299.0771792443224
YBL034C	0	0	1.0	1.0		0.0
YBL035C	66	116	0.00015174181863838565	0.0003400885420847061	1.7985844485348081	331.5994312560174
YBL036C	197	258	0.002216737871045984	0.004203250740648023	1.3402019949960926	248.3918211943857
YBL037W	36	87	3.539102229251992e-06	9.789984088710056e-06	2.473053616735361	451.63091858542026
YBL038W	259	49	1.151407644253052e-31	2.8915918611787348e-30	0.19360345182271235	36.517360113089694
YBL039C	92	13	6.647737312054112e-14	4.404508903412811e-13	0.14460133591106308	28.585632432182248
YBL039W-B	476	128	1.465142462570316e-43	7.404778437497899e-42	0.27518185709254667	51.35397307149038
YBL040C	75	31	4.944553037702593e-05	0.00011858267105849712	0.4229774461726687	81.01984961257988
YBL041W	32	14	0.015161248014728386	0.02478463255619754	0.4477079823400223	86.31376025258777
YBL042C	41	3	3.756713884214117e-08	1.3503038467572117e-07	0.07487799007777377	18.08478786205308
YBL043W	94	395	1.8034671298315287e-43	8.941154710052691e-42	4.300173933721794	799.9632756794612
YBL044W	400	323	0.011827771962326818	0.019883518431844938	0.8263410188332984	153.81112076238438
YBL045C	194	18	2.0795235246909338e-32	5.387089995719622e-31	0.09494837917078527	18.5975009180146
YBL046W	116	70	0.0016738903782559998	0.0032264599717836176	0.617528251503479	113.60956481672332
YBL047C	18	4	0.006573271967150134	0.011451950040315184	0.22740722912509065	52.74729792878826
YBL049W	138	223	3.4658121154494166e-06	9.591860190543598e-06	1.6536460465726701	308.22768876826626
YBL050W	47	0	3.327683999388071e-11	1.6612422465695137e-10	0.0	0.0
YBL051C	21	0	1.61906611180936e-05	4.13282255171577e-05	0.0	0.0
YBL052C	0	0	1.0	1.0		0.0
YBL054W	127	1	9.318845385364635e-28	1.7687353073013867e-26	0.008057736465062268	1.4951989966949422
YBL055C	116	219	7.250122120678239e-09	2.8172602916230102e-08	1.9319812439894557	360.1367237529039
YBL056W	1	0	1.0	1.0	0.0	0.0
YBL057C	331	438	3.417428038183251e-05	8.36324623301782e-05	1.3541379111950262	251.089848366144
YBL058W	133	71	4.012952640662874e-05	9.741870255995014e-05	0.5462902985373419	102.0305941742604
YBL059C-A	317	300	0.7204935203876199	0.8113487831895834	0.9684534994286196	179.7389057768577
YBL059W	251	307	0.009283028804496593	0.015874724547921472	1.2516457650849115	232.0881109513108
YBL060W	54	67	0.2232642888307829	0.2901678926702446	1.2696903626150897	234.7734279358349
YBL061C	83	65	0.2086614701483363	0.2727920242834922	0.8014049942058918	149.1994998907876
YBL063W	10	0	0.004957527874512322	0.008796896885628005	0.0	0.0
YBL064C	194	233	0.03773623200798304	0.05793685238133592	1.2290540192662762	229.0429060187833
YBL066C	26	16	0.18881125195599757	0.24904897018324357	0.6297430960387126	119.56054197201114
YBL067C	91	92	0.8760177425952448	0.9607128218278513	1.0345779434921707	191.95429723162331
YBL068W	161	163	0.7924149664698632	0.8818069799087042	1.0360447364177268	192.2345969410256
YBL069W	116	90	0.11489989341558027	0.16003615573577187	0.7939648947901873	147.32865976191354
YBL071C-B	423	319	0.0005237318415643844	0.0010972611369168578	0.7717330435202545	143.3134132446036
YBL071W-A	197	143	0.0077630030518459625	0.013386815757471103	0.7428251367614002	138.10201641769922
YBL072C	173	23	1.0354865554265664e-25	1.7463587038880307e-24	0.13604998967888374	26.1917617384494
YBL074C	138	36	6.111951371172821e-14	4.0635644318629935e-13	0.2669563124511934	50.54633154047773
YBL075C	59	128	2.8813891953931195e-07	9.185625977109661e-07	2.2201112538313934	408.2640859227416
YBL076C	0	0	1.0	1.0		0.0
YBL078C	205	205	0.8538929320490118	0.9391352557303245	1.023332531062908	190.81656652210893
YBL079W	4	0	0.1396657350856963	0.1889034907050422	0.0	0.0
YBL080C	106	196	1.0222359583526922e-07	3.4480228718394914e-07	1.8921997744182075	349.611062615666
YBL081W	201	142	0.003514930107657803	0.006462392279136837	0.7229513403529002	134.42727218218903
YBL082C	105	106	0.8669511711809936	0.9518587601110909	1.0330785551682689	193.50723012087883
YBL084C	2	1	1.0	1.0	0.511666265531454	189.89027254536904
YBL085W	13	1	0.0037682954383078918	0.006856372157831089	0.07871788700483907	14.606944045301232
YBL086C	52	55	0.7545346573958678	0.8462029669819883	1.0823709463165374	200.6387785544337
YBL087C	127	17	3.685095414045319e-19	3.718067320381514e-18	0.13698151990605856	26.703319576841885
YBL088C	0	0	1.0	1.0		0.0
YBL089W	150	248	3.518466578045541e-07	1.114245665767616e-06	1.6919097846906748	315.21785243759706
YBL090W	236	390	1.498279593676406e-10	6.999679888897654e-10	1.6911003691293818	313.27888849282243
YBL091C	247	163	0.00011044268150916057	0.00025174627877890703	0.6753166095678301	126.08099068642105
YBL091C-A	212	417	3.5842380105701276e-17	3.0950379577760964e-16	2.0128757804397766	372.6485161498039
YBL092W	77	0	1.12254850432934e-17	1.0087150700621928e-16	0.0	0.0
YBL093C	231	9	4.4359067314224034e-45	2.384196225458901e-43	0.03987009861284057	7.366432990268656
YBL095W	178	184	0.6295947477514121	0.7219938971721578	1.0578268860425566	196.2553096771162
YBL097W	25	0	2.1088766529321647e-06	6.033905289061134e-06	0.0	0.0
YBL098W	21	1	6.414395012837451e-05	0.00015130921131594824	0.04873012052680514	17.26275205065301
YBL099W	0	0	1.0	1.0		0.0
YBL100W-C	173	227	0.003960954579855056	0.007170113247952921	1.3427542459611568	248.8217364970107
YBL101C	28	1	1.8759623702628066e-06	5.437832455333368e-06	0.03654759039510386	13.095880866434053
YBL102W	166	252	1.1116723978907721e-05	2.8811302209417893e-05	1.5534927579991133	287.678077549778
YBL103C	15	0	0.000356464332849825	0.0007589879223322264	0.0	0.0
YBL104C	25	31	0.45054029990279687	0.5429709272298795	1.2689323385180062	243.0595488377397
YBL105C	46	1	2.3046065895867847e-10	1.0577647643027613e-09	0.02224635937093278	8.080437129825492
YBL106C	42	62	0.04760107091843555	0.07168205259280515	1.5106337363309597	278.2113295830709
YBL107C	11	0	0.0029101077931622233	0.005395238529489344	0.0	0.0
YBL108C-A	80	129	0.0004876599687429021	0.0010242996640761248	1.6501237063389391	308.5716927778336
YBL111C	13	8	0.41216625521043027	0.5025160342834819	0.6297430960387126	108.50872722630778
YBR001C	31	18	0.10232144532859482	0.14412212394924045	0.5941930825526562	112.74734932664975
YBR002C	102	269	9.383956449611647e-19	9.146971786731624e-18	2.698788733881591	497.7706174215796
YBR003W	74	1	2.1260429759912546e-16	1.7417198226389895e-15	0.013828817987336593	5.1321695265445495
YBR004C	0	0	1.0	1.0		0.0
YBR005W	46	45	1.0	1.0	1.0010861716919752	185.8500539940977
YBR006W	56	109	2.7064258293581958e-05	6.69735582815791e-05	1.9918436765331604	366.4549118381331
YBR007C	15	21	0.36674044214559387	0.4529906105625666	1.432665543488071	261.0991248248324
YBR008C	13	25	0.06350037978133985	0.09344695090135248	1.9679471751209772	379.7805450800784
YBR009C	0	0	1.0	1.0		0.0
YBR010W	0	0	1.0	1.0		0.0
YBR011C	0	0	1.0	1.0		0.0
YBR013C	4	0	0.1396657350856963	0.1889034907050422	0.0	0.0
YBR014C	86	22	2.799031953220472e-09	1.137613622824801e-08	0.2617827405044648	50.200876664752734
YBR015C	0	0	1.0	1.0		0.0
YBR016W	36	1	3.392626747862821e-08	1.2263354133852345e-07	0.02842590364063633	5.132169530160363
YBR017C	4	0	0.1396657350856963	0.1889034907050422	0.0	0.0
YBR018C	147	181	0.0422193509225762	0.06442566970837611	1.2600216879073902	233.5137135752005
YBR019C	35	54	0.04369685128560927	0.0665344431409952	1.5788559050684867	298.39899970507435
YBR020W	106	8	3.167290916659834e-19	3.241119228062403e-18	0.07723264385380438	14.197403564266477
YBR021W	43	1	1.0280358854499636e-09	4.39244753136905e-09	0.023798430954951346	8.631376025326501
YBR022W	136	220	3.8841015070397575e-06	1.0682672294110782e-05	1.6553908590723512	308.5716928991691
YBR023C	0	0	1.0	1.0		0.0
YBR024W	56	17	1.3648334924967562e-05	3.5119272551896397e-05	0.31065451835838276	59.96534922406386
YBR025C	0	0	1.0	1.0		0.0
YBR026C	40	51	0.24669807760686652	0.316193591334319	1.3047489771052079	240.83644323999488
YBR028C	64	80	0.16497040592084156	0.22049638932793278	1.279165663828635	233.71110477403303
YBR029C	29	65	0.00019752874924987784	0.0004374231178036378	2.2936763627272074	417.75859961252
YBR030W	106	199	4.493209088290689e-08	1.605073092992029e-07	1.9211620158633842	354.9350889878957
YBR031W	32	1	2.5162052543432035e-07	8.120480593562157e-07	0.031979141595715875	5.754250686073118
YBR033W	0	0	1.0	1.0		0.0
YBR034C	80	33	2.60864954821759e-05	6.502966429041768e-05	0.42212466906344953	80.70336581320878
YBR035C	41	28	0.17734828527223412	0.23560406297080583	0.6988612407258884	131.11471201350054
YBR036C	20	9	0.07265500635913263	0.10559488035667722	0.46049963897830865	81.38154541973083
YBR037C	72	22	7.706335663091889e-07	2.3424490696850665e-06	0.31268494004699965	59.82844205315822
YBR038W	8	0	0.014588890540366177	0.02394426640914552	0.0	0.0
YBR039W	40	0	1.1012079232496235e-09	4.677287124526281e-09	0.0	0.0
YBR040W	212	387	1.4267117996716127e-13	9.116688399901606e-13	1.8680645732138936	345.9034073258043
YBR041W	62	113	8.399265771797704e-05	0.00019506884667370942	1.865106064679171	343.6109693916202
YBR042C	108	165	0.00034305405089316514	0.0007342403597642697	1.5634247002349984	289.1906903921612
YBR043C	86	68	0.21984295894046887	0.28604453775263267	0.8091466524683458	150.60263002347193
YBR044C	8	0	0.014588890540366177	0.02394426640914552	0.0	0.0
YBR045C	15	0	0.000356464332849825	0.0007589879223322264	0.0	0.0
YBR046C	56	213	2.9495767193406936e-22	3.8995438420524894e-21	3.892318377078561	712.9213742396056
YBR047W	130	198	9.266314909497527e-05	0.00021401838170490074	1.5586141626958139	290.6781863939655
YBR048W	162	0	7.084111651869186e-36	2.3017359384124116e-34	0.0	0.0
YBR049C	0	0	1.0	1.0		0.0
YBR050C	83	157	1.0004994293108763e-06	3.0140765940109217e-06	1.9357012936973081	361.47786812035497
YBR052C	111	148	0.015396689159364855	0.025155215725996386	1.364443374750544	252.62188044893736
YBR053C	33	36	0.7364241177667443	0.8288013896822987	1.1163627611595361	206.64529660452112
YBR054W	0	0	1.0	1.0		0.0
YBR055C	25	2	2.989026399375703e-05	7.361837611481658e-05	0.08186660248503265	22.786832707985884
YBR056W	14	1	0.0022585381568504246	0.004269839888246809	0.07309518079020771	12.659351507260595
YBR057C	2	0	0.48966301735152984	0.5761379565220613	0.0	0.0
YBR058C	0	0	1.0	1.0		0.0
YBR058C-A	189	223	0.06284726066736314	0.09253317872452775	1.2074240974975052	223.8706371731535
YBR059C	1	0	1.0	1.0	0.0	0.0
YBR060C	0	0	1.0	1.0		0.0
YBR061C	0	0	1.0	1.0		0.0
YBR062C	86	144	8.355977962000116e-05	0.0001941625424624754	1.7134870287564972	316.4837876881457
YBR063C	75	87	0.3119471566744152	0.39051112277635214	1.1870657360329735	219.87294726920285
YBR065C	124	210	1.1581269288585372e-06	3.4599418014885436e-06	1.7330631574452475	320.5347800723409
YBR066C	40	70	0.0038980377234914608	0.007067343930579883	1.7908319293600892	332.30797706559065
YBR067C	23	1	2.3324257508111882e-05	5.8498824652922556e-05	0.04449271874186556	7.912094692940331
YBR068C	13	17	0.5412446671721844	0.6313789210765178	1.3382040790822645	262.92499271766854
YBR069C	43	4	4.648132687878139e-08	1.657248052572051e-07	0.09519372381980538	21.578440064760343
YBR070C	75	87	0.3119471566744152	0.39051112277635214	1.1870657360329735	219.87294726920285
YBR071W	95	75	0.19119655416228853	0.2519063878550564	0.8078941034707169	150.32979915578312
YBR072C-A	341	786	3.066042387715216e-42	1.4453122763729678e-40	2.358766479224181	436.4144862041263
YBR072W	75	38	0.0010970961904231884	0.0021600137593713645	0.5184884824052067	98.7429417227447
YBR073W	0	0	1.0	1.0		0.0
YBR074W	8	0	0.014588890540366177	0.02394426640914552	0.0	0.0
YBR076W	1	0	1.0	1.0	0.0	0.0
YBR077C	200	70	1.823725344489136e-14	1.2759421479509758e-13	0.3581663858720178	66.46159541311813
YBR078W	6	0	0.04410064589842773	0.06684839603633576	0.0	0.0
YBR079C	1	0	1.0	1.0	0.0	0.0
YBR080C	50	85	0.002208955991960643	0.004191258960661715	1.7396653028069438	320.2071262862315
YBR081C	2	0	0.48966301735152984	0.5761379565220613	0.0	0.0
YBR082C	23	0	5.833027351393161e-06	1.555203537221236e-05	0.0	0.0
YBR083W	25	0	2.1088766529321647e-06	6.033905289061134e-06	0.0	0.0
YBR084C-A	86	0	1.3076565109273492e-19	1.3978313372385103e-18	0.0	0.0
YBR084W	16	6	0.062201440882051914	0.09162922297968253	0.38374969914859053	78.19011225702255
YBR085C-A	54	0	1.0164347383300475e-12	5.97701040913712e-12	0.0	0.0
YBR085W	14	0	0.0006002655764692664	0.0012435617183986856	0.0	0.0
YBR086C	4	0	0.1396657350856963	0.1889034907050422	0.0	0.0
YBR087W	117	197	3.1098931814324055e-06	8.67361575480978e-06	1.7230470822170334	318.6294404388237
YBR088C	166	101	0.00019229885953255058	0.0004266630945878466	0.6226300339599622	116.67956502425244
YBR091C	294	103	1.3019939944082663e-20	1.5219039556589308e-19	0.35851445816149496	66.94436726989164
YBR092C	116	35	1.8978842386096006e-10	8.766853217866516e-10	0.3087641257517395	58.93146388285513
YBR093C	55	63	0.441445910891906	0.5332399566350244	1.172180899217513	217.01745435801595
YBR094W	45	11	1.53300078766096e-05	3.9253283748166434e-05	0.2501479520375997	49.53659283129383
YBR095C	106	76	0.046117208652524146	0.06968472594867745	0.7337101166111416	136.650009270435
YBR096W	155	85	1.9032582544390744e-05	4.811269547814996e-05	0.5611823557441754	104.68309897711052
YBR097W	13	15	0.8025705981418729	0.8910392876281682	1.1807683050725863	233.7111046270661
YBR098W	40	76	0.0007402011437197103	0.00150686611594055	1.9443318090195254	365.5387746768399
YBR101C	120	121	0.8578995510038905	0.9428206225536737	1.031860302155099	191.45961368147167
YBR102C	42	94	6.5372675989241905e-06	1.7365277580329338e-05	2.290315664759842	419.5250207857959
YBR103W	61	125	1.7766112357388713e-06	5.175932733907927e-06	2.096992891522352	385.90603785175057
YBR104W	58	538	3.47828833288331e-88	7.40875414904145e-86	9.492291408824904	1734.7602864670512
YBR105C	67	78	0.3323297095642292	0.4139545505098293	1.1913423495956244	220.60781670648257
YBR106W	18	0	7.548412829055203e-05	0.0001757527213760991	0.0	0.0
YBR107C	106	254	1.612946677247659e-15	1.230246199051895e-14	2.4521364423582894	452.5422384328447
YBR108W	41	14	0.0006247970473515515	0.001289737192863881	0.3494306203629442	67.81795447513478
YBR109C	152	18	9.040384985899736e-24	1.329592111595859e-22	0.12118411552060752	23.736284064760746
YBR110W	41	90	1.5165928468650467e-05	3.885044749363422e-05	2.246339702333213	411.4289237270637
YBR111C	108	153	0.0036107233537803905	0.006621578446298159	1.4497210856724532	268.2853392527863
YBR111W-A	139	165	0.10200618715775774	0.14374848869009182	1.2147472491034519	225.15560895828017
YBR112C	2	0	0.48966301735152984	0.5761379565220613	0.0	0.0
YBR114W	46	23	0.010681966635787687	0.018100173872249554	0.511666265531454	96.96524556331354
YBR115C	6	8	0.7562329998138957	0.8472815082660655	1.3644433747505438	217.0174544526156
YBR117C	42	3	2.2994660960571228e-08	8.471639665870925e-08	0.07309518079020771	17.664211401818285
YBR118W	5	0	0.0778685916772419	0.11195556768395454	0.0	0.0
YBR119W	120	136	0.2617820301320793	0.334037820121941	1.1597768685379624	214.99973018056076
YBR120C	0	1	0.9907985967686397	1.0		0.0
YBR121C	27	8	0.002934003205718718	0.0054377867986104885	0.3032096388334542	54.25436361315389
YBR122C	97	51	0.000372099384747098	0.0007899385609747362	0.5380408153011167	100.75810381409812
YBR123C	52	97	0.00017979135360785193	0.0003993743045958889	1.9089087598673478	351.1178625481852
YBR125C	152	66	2.3037935964608714e-08	8.476722311737986e-08	0.4443417569088942	83.7016332853987
YBR126C	40	6	1.6864245612219636e-06	4.928975741330616e-06	0.1534998796594362	32.420290448670386
YBR127C	1	0	1.0	1.0	0.0	0.0
YBR128C	250	474	7.909078685965909e-18	7.242852153342347e-17	1.9402384788952738	359.3541014594233
YBR129C	208	324	1.4943732779447962e-07	4.97922405646612e-07	1.5940372118479913	295.28391666834165
YBR130C	99	95	0.9563164576838498	1.0	0.9819857621310732	184.1360218266212
YBR131W	61	81	0.08326152071452701	0.11928381489615288	1.3588513937064843	248.08245297789935
YBR132C	192	0	2.7928383320294807e-42	1.3274060535125243e-40	0.0	0.0
YBR133C	51	32	0.06136175600137357	0.09055464684729264	0.642090999882609	120.50728834071812
YBR135W	180	421	7.095042011852827e-24	1.062593401306396e-22	2.3934610865415795	445.1871945110658
YBR136W	0	0	1.0	1.0		0.0
YBR137W	170	254	1.9613484276794562e-05	4.955937964668081e-05	1.5289791934704624	283.16970471966147
YBR138C	159	78	5.172378272957959e-07	1.60357668182109e-06	0.5020121850497284	93.75832211676808
YBR139W	91	118	0.049361793136244884	0.0737924804592005	1.3269586666530018	245.6189395783313
YBR140C	0	0	1.0	1.0		0.0
YBR141C	116	251	5.309864647045681e-13	3.2280160238012383e-12	2.214279873248189	408.9944332533119
YBR142W	75	34	0.00020619147830188913	0.0004555380883594915	0.46391074741518495	87.44946764374627
YBR143C	23	0	5.833027351393161e-06	1.555203537221236e-05	0.0	0.0
YBR145W	74	64	0.5282118621504319	0.6175536530244224	0.885044351189542	166.79550961699107
YBR146W	145	19	6.950852166674678e-22	8.92284616306832e-21	0.1340918488978983	26.01236610893348
YBR147W	99	190	3.994106639696131e-08	1.4347349959333198e-07	1.9639715242621465	366.3539600791772
YBR148W	105	163	0.00024139391245693814	0.0005278541408896773	1.5886019291738478	293.7924972023892
YBR149W	142	63	1.268074546018674e-07	4.2564324173658953e-07	0.4540137285701634	84.98585626538122
YBR150C	37	67	0.0030604863212880867	0.005663081349333264	1.8530616103031037	339.8036457032791
YBR151W	116	211	6.381830574624545e-08	2.218978696170844e-07	1.8614065866747722	347.0408429070886
YBR152W	148	194	0.008118702476346343	0.01397087311234824	1.3413953447716498	248.51411518971804
YBR153W	152	301	5.987038169585089e-13	3.616749633748303e-12	2.026467709539048	374.8160935102498
YBR154C	169	70	7.193451869976643e-10	3.1316837020617465e-09	0.42386554541067195	78.19011225702256
YBR155W	123	130	0.5749814538863689	0.6666770849396185	1.0815709677900653	200.6098847509392
YBR156C	53	14	5.403906562212504e-06	1.4631763954465214e-05	0.27031425348831534	52.747297926059815
YBR157C	35	0	1.3526464521811347e-08	5.0777217666408e-08	0.0	0.0
YBR158W	15	9	0.33494580716223554	0.4170325475189471	0.6139995186377448	106.8132783699234
YBR159W	29	27	0.9622429146050105	1.0	0.9527578737482247	177.23092105928842
YBR160W	86	66	0.16178215082009345	0.21652528493515416	0.7853482215133945	147.93777047185506
YBR161W	83	134	0.00036438544067519073	0.0007741339746298566	1.652127218824454	305.1807952483479
YBR162C	60	40	0.0742827800411909	0.10776999697701536	0.682221687375272	127.63116680242209
YBR162W-A	102	23	7.469253466195046e-12	4.014549222811935e-11	0.2307514530828126	44.68006412242011
YBR163W	97	96	0.9870404880748718	1.0	1.012782711155043	189.89027255888809
YBR164C	116	135	0.18714981733945038	0.24719765721616424	1.190947342185281	222.6299747075155
YBR165W	138	274	5.716012836540481e-12	3.107068981374698e-11	2.031834155878528	375.6821938806936
YBR166C	74	140	3.975160194937376e-06	1.0922669030618657e-05	1.9360345182271232	361.81795158790345
YBR167C	119	56	5.765659409174187e-06	1.555203537221236e-05	0.48156824991195674	90.19787946774984
YBR168W	72	285	2.626885357581713e-30	6.018811829263918e-29	4.050691268790677	754.2863603364881
YBR169C	46	6	1.0060514202829452e-07	3.413452341030807e-07	0.1334781562255967	28.2815299638526
YBR170C	153	164	0.4430137199927694	0.5349090706862097	1.0969054581327904	203.45386350806743
YBR171W	120	199	4.785650901029654e-06	1.303138178590035e-05	1.6970264473459893	313.8682191826661
YBR172C	52	48	0.8534629231602244	0.9388418651672629	0.9446146440580689	175.55893125011534
YBR173C	198	300	1.714448690423756e-06	5.0049717861050874e-06	1.5505038349438	287.2209650438016
YBR175W	97	137	0.006404297622832754	0.011174488965082273	1.4453253273775093	270.15317129905947
YBR176W	142	207	0.00027054209320969644	0.0005869059140131891	1.4917593938733942	276.2040328424939
YBR177C	59	100	0.0009065387232648436	0.0018292997184196893	1.7344619170557762	316.48378771761315
YBR179C	13	0	0.0010131213829407575	0.0020077398598526176	0.0	0.0
YBR180W	80	74	0.7949882847546477	0.8844994439202899	0.94658259123319	178.02213046096938
YBR181C	75	0	3.0219458439087404e-17	2.6252583909847685e-16	0.0	0.0
YBR182C	61	22	4.7749335089358204e-05	0.0001147540435014204	0.369070748907934	70.4431656340744
YBR182C-A	200	433	1.8315839488738986e-21	2.2898781065160415e-20	2.2155149297511962	412.06189145966863
YBR183W	44	55	0.2627594517837415	0.33521064933635697	1.2791656638286348	236.30789475341587
YBR184W	0	0	1.0	1.0		0.0
YBR185C	119	144	0.09547652521501108	0.13540949359100585	1.2383183569164602	231.37890352440547
YBR186W	91	136	0.001970834416626909	0.003755556239238354	1.5293760903797307	282.7713841948951
YBR187W	183	329	2.54409693890076e-11	1.2868163144782998e-10	1.8397617634956105	340.5640757669439
YBR188C	286	213	0.0030139580444878983	0.005578781047264211	0.7621322696377603	141.59065621527006
YBR189W	340	204	3.3785018782380855e-08	1.222766790544193e-07	0.6139995186377448	114.156908751935
YBR191W	128	0	1.3100974573736902e-28	2.739771082674943e-27	0.0	0.0
YBR192W	120	158	0.015874223855266614	0.02586927214271417	1.3473878325661621	249.5252342181871
YBR193C	191	273	6.079852471545468e-05	0.00014454147285172616	1.4626690103674027	270.9892431079883
YBR194W	202	262	0.0028069796960920627	0.005248029984468613	1.327292688804366	246.0154762358936
YBR195C	127	5	2.468673465472082e-25	4.056383171408555e-24	0.04028868232531134	8.9011065259449
YBR196C	75	102	0.03503286979179461	0.05398553970327192	1.391732242245555	257.3512904758214
YBR196C-A	308	367	0.011314638007227205	0.01906547998229231	1.219360515909374	226.8818840592783
YBR196C-B	191	125	0.0005560804277992774	0.00116197034616204	0.6697202428422173	124.6154913784517
YBR197C	181	287	3.3197967032863e-07	1.0519091372231136e-06	1.622632245387042	300.48570608137123
YBR198C	35	47	0.18706916903169568	0.24719765721616424	1.374189398855905	253.1870301034908
YBR199W	69	32	0.0005270816128684073	0.0011034751931584311	0.47458899991323267	90.81708684866624
YBR200W	29	49	0.024234755832144603	0.03833170538797129	1.7290791042097413	316.4837875967951
YBR200W-A	133	290	5.121036096199815e-15	3.7903576047934535e-14	2.2313265714905515	412.3736515807498
YBR201C-A	120	325	3.5436953918379726e-23	5.019653250852261e-22	2.7715256049620423	511.6051972919015
YBR201W	122	130	0.5325493678541984	0.6221189141843378	1.0904363035916234	203.8985713050293
YBR202W	8	0	0.014588890540366177	0.02394426640914552	0.0	0.0
YBR203W	18	16	0.9169583748934576	0.9993230271010565	0.9096289165003626	169.90182281819753
YBR204C	116	135	0.18714981733945038	0.24719765721616424	1.190947342185281	222.6299747075155
YBR205W	59	65	0.5636083442445797	0.6542817092754497	1.1274002460862547	208.87929983008485
YBR207W	64	62	1.0	1.0	0.9913533894671923	184.0474949508988
YBR208C	0	0	1.0	1.0		0.0
YBR210W	23	0	5.833027351393161e-06	1.555203537221236e-05	0.0	0.0
YBR211C	20	37	0.027348456682116468	0.042972943819358414	1.89316518246638	343.6109694289463
YBR212W	44	2	2.410535915087316e-09	9.838887187840422e-09	0.046515115048313994	12.659351506361848
YBR213W	256	209	0.05943234588356814	0.08795558959763262	0.8354550741880773	155.1632577458548
YBR214W	54	22	0.0005487844749077085	0.0011480754875206373	0.41691325339599955	79.40865944141002
YBR215W	141	130	0.6761735645739045	0.7689685920238333	0.9434980782849506	175.18046268851083
YBR216C	0	0	1.0	1.0		0.0
YBR217W	114	530	2.9745333260697595e-62	3.71881329526678e-60	4.757598609327555	876.7976934128645
YBR218C	10	23	0.031134738286425535	0.048250035000062856	2.3536648214446885	455.7366541343018
YBR221C	20	0	2.70154211354941e-05	6.6881483835655e-05	0.0	0.0
YBR221W-A	328	800	3.9799377197772337e-47	2.4349597687700927e-45	2.4959330025924586	461.7392647447752
YBR222C	0	0	1.0	1.0		0.0
YBR223C	74	159	1.3476023663489406e-08	5.0777217666408e-08	2.1987820599865184	410.573562089218
YBR225W	20	27	0.3399178124873854	0.42285687640384023	1.3814989169349259	253.187030134204
YBR227C	92	8	2.711051161632472e-16	2.214666936157436e-15	0.08898543748373113	16.33464711191242
YBR228W	64	113	0.00016868257342840352	0.00037571397358123496	1.8068215001579473	333.0383241856927
YBR229C	33	49	0.07822690237441855	0.11244261823426172	1.5194937582449242	279.25040084318493
YBR230C	0	0	1.0	1.0		0.0
YBR230W-A	138	5	1.13000142525782e-27	2.1377099331110932e-26	0.037077265618221306	8.256098805010215
YBR231C	67	14	1.3906154177639743e-08	5.213448023181628e-08	0.21383067813254797	41.88756011900247
YBR233W	25	1	8.499112529589169e-06	2.2278211557733502e-05	0.040933301242516325	14.606944044258336
YBR233W-A	217	384	1.7132589912897665e-12	9.833285887133181e-12	1.8108741563509525	335.3566740659828
YBR234C	95	157	5.6650725294276306e-05	0.00013507393083224837	1.6911916565987009	312.5277403014111
YBR235W	43	139	6.092064435045e-13	3.6724803528242975e-12	3.307981902738238	604.19632168621
YBR236C	56	5	2.748455513570689e-10	1.248528251069908e-09	0.09136897598775964	19.98844974209778
YBR237W	43	39	0.8205074938901308	0.9079735611626212	0.9281388072431026	172.62752050653006
YBR238C	10	5	0.3230524723321006	0.4030097111457507	0.511666265531454	113.93416352722146
YBR239C	46	55	0.36175970579172534	0.4473188707822431	1.223549765401303	226.25223962970608
YBR240C	1	0	1.0	1.0	0.0	0.0
YBR241C	0	1	0.9907985967686397	1.0		0.0
YBR242W	162	31	3.623994520507459e-20	4.039068311519069e-19	0.1958228917466059	37.279071918272
YBR243C	72	92	0.1027770750522591	0.14465760122994176	1.3075915674692713	245.27493531097355
YBR244W	150	154	0.7090059763892105	0.8006073768337619	1.050621398557919	194.92047849555743
YBR245C	45	31	0.16428525859277565	0.21977309192069153	0.7049624102877811	132.09758090186756
YBR246W	97	161	3.9892239995224205e-05	9.692449185151433e-05	1.69852100516627	317.13633145093377
YBR247C	69	4	1.437703591341543e-13	9.166555824617753e-13	0.05932362498915408	13.563590899657624
YBR248C	2	13	0.00861817402650962	0.014794960843718454	6.651661451908903	886.1546050846424
YBR249C	92	13	6.647737312054112e-14	4.404508903412811e-13	0.14460133591106308	28.585632432182248
YBR250W	18	8	0.08793834999304993	0.1253056121927726	0.4548144582501813	79.95379900474425
YBR251W	43	35	0.4896821998747758	0.5761379565220613	0.8329450834232972	155.36476845010068
YBR252W	147	149	0.79751185550858	0.886278392469535	1.0372554226419952	193.76558420113963
YBR253W	237	359	1.611101431974513e-07	5.355748170685216e-07	1.5501113023273587	287.2289837275544
YBR254C	224	414	7.472419045939646e-15	5.42599519358572e-14	1.8913378029466248	350.24205822634354
YBR255C-A	202	272	0.0006235260285476132	0.0012875756517692365	1.3779527150946087	255.3696768572744
YBR255W	66	71	0.63352269011751	0.7257746993756573	1.1008577228100982	201.2270053456101
YBR256C	108	139	0.03658003108015113	0.056234097498516204	1.3170668686828169	243.8957629040844
YBR257W	138	154	0.28235184150738857	0.3578240283184204	1.1419797810412162	211.7481456734284
YBR258C	359	225	1.7285681822992667e-07	5.693582827264079e-07	0.6413643996912376	119.20889332421442
YBR259W	44	48	0.6719868454273574	0.764358454915493	1.116362761159536	206.76940792688885
YBR260C	61	47	0.25796884975814577	0.3296841899909103	0.7884693272124046	147.01182393376368
YBR261C	194	214	0.2404647914192351	0.3094457407590112	1.1288307301415583	210.4454051007687
YBR262C	147	166	0.22183595875718087	0.28849017810937994	1.1556000010642364	215.7256837277983
YBR263W	15	13	0.8981712259447676	0.9826280971148691	0.8868881935878536	166.1539884960116
YBR264C	155	148	0.8855122254159862	0.9702001921065606	0.9771175135310347	182.53968130484
YBR265W	150	84	4.633045727599839e-05	0.00011139066044910817	0.5730662173952284	106.89187528501176
YBR267W	120	280	2.782562714263889e-16	2.269860733295266e-15	2.387775905813452	440.9848480046833
YBR268W	162	198	0.039029603062918805	0.05974427660762471	1.2507397601879986	231.8292285029612
YBR269C	144	199	0.0017486355252841527	0.003351600394181767	1.4141887061216576	263.7364896262913
YBR270C	91	150	9.012724968590379e-05	0.00020858020641594877	1.686811864389409	311.66772994638694
YBR271W	94	259	3.643827545676731e-19	3.68937538999769e-18	2.8196077185669486	519.6996933970697
YBR272C	69	118	0.00024416799474197775	0.0005333118639426943	1.7500469371800456	327.49191935657086
YBR273C	69	21	1.264079964759466e-06	3.760850428003978e-06	0.31144903119305895	59.67979995631504
YBR274W	62	109	0.00024351815378860983	0.0005322968082243615	1.7990846110622094	331.55444406487686
YBR275C	2	0	0.48966301735152984	0.5761379565220613	0.0	0.0
YBR276C	86	14	2.84031765216609e-12	1.5858899822919597e-11	0.16658901668465945	33.12039636944385
YBR278W	309	220	0.0003683288494163882	0.0007822227522133119	0.7285862680706788	135.37338787319473
YBR279W	100	41	2.0532233434958147e-06	5.9277547431949955e-06	0.4195663377357923	78.96427177205969
YBR280C	91	97	0.6010793773732647	0.6930247592769938	1.0908050056384844	202.27442081296337
YBR281C	49	53	0.6792020583124632	0.7721073408489771	1.106869880537431	205.08149436944385
YBR282W	255	277	0.23929238725610594	0.30835100136900406	1.1116200435467667	206.20896786048849
YBR283C	144	1	2.1637829407741296e-31	5.295283273358306e-30	0.007106475910159083	1.3186824485727058
YBR284W	11	12	0.955892769880585	1.0	1.116362761159536	205.7144619105489
YBR285W	169	24	1.853307683995727e-24	2.872876682118443e-23	0.14532532985508753	27.925040084318493
YBR286W	13	1	0.0037682954383078918	0.006856372157831089	0.07871788700483907	14.606944045301232
YBR287W	111	66	0.0016091666273910891	0.003112787512319594	0.60846799144281	113.59507378100172
YBR288C	116	953	1.4656062368330714e-148	6.02050104859071e-146	8.40720605261165	1561.683792753244
YBR289W	23	0	5.833027351393161e-06	1.555203537221236e-05	0.0	0.0
YBR290W	117	332	4.360989540280473e-25	7.084760126031921e-24	2.9038153872896197	535.8767862268337
YBR291C	38	48	0.28123822096320694	0.3565735794107858	1.292630565553147	238.58008604994987
YBR293W	23	30	0.3637757604125942	0.44971504689011804	1.3347815622559671	255.93906301109
YBR294W	0	0	1.0	1.0		0.0
YBR295W	0	0	1.0	1.0		0.0
YBR296C	62	1	8.115686614122059e-14	5.334092996321825e-13	0.01650536340424045	6.028262621011783
YBR296C-A	158	197	0.025447001574877025	0.04012769565591384	1.275927269742993	237.9637592364567
YBR297W	61	17	1.8661768496140546e-06	5.4231344427137074e-06	0.2851910332470399	55.12943397003719
YBR298C	8	21	0.021985323409899747	0.03490822609893248	2.6862478940401338	464.1762219328734
YBR298C-A	292	627	5.7737576605525e-30	1.3072787521983239e-28	2.1973612910152167	407.0003111641605
YBR299W	31	26	0.657918295658251	0.7519253017350161	0.8582788970205034	160.21991748090753
YBR301W	54	74	0.07028776240672681	0.10243915904741153	1.4023445796047258	258.9412807470233
YBR302C	51	0	4.527971192405207e-12	2.489518386952423e-11	0.0	0.0
YCL001W	28	4	6.309021393025885e-05	0.00014962136920120358	0.14619036158041543	32.73970216827616
YCL001W-A	191	349	2.124545343361217e-12	1.2109276778662396e-11	1.869858918015471	346.15414265908817
YCL001W-B	302	412	1.139693799597295e-05	2.9484386151525158e-05	1.3960695456884706	258.82733520558713
YCL002C	145	252	2.8413118759209063e-08	1.0361689662917648e-07	1.7784813643300195	329.05643124014574
YCL004W	91	370	8.951483867867648e-40	3.730433603196148e-38	4.1608025988272095	765.7531643483557
YCL005W	5	2	0.4681643723532902	0.5616214654576078	0.4093330124251632	94.94513629410402
YCL005W-A	412	118	1.1600127683076446e-35	3.645482748927467e-34	0.2930903851102503	54.714146348028045
YCL008C	211	95	1.8471617727143492e-10	8.55316212148166e-10	0.46074213483875004	85.98804795875083
YCL009C	136	44	3.381760526925759e-11	1.6853123735138684e-10	0.33107817181447025	62.83134018152435
YCL010C	161	293	1.6018104338064166e-10	7.453083984482769e-10	1.8623380844809443	344.6156798409471
YCL011C	8	0	0.014588890540366177	0.02394426640914552	0.0	0.0
YCL012C	144	36	5.214032744006944e-15	3.854229088789709e-14	0.255833132765727	48.45475920449137
YCL014W	10	2	0.04760031326072536	0.07168205259280515	0.2046665062125816	56.96708176996472
YCL016C	102	226	2.5286305669383073e-12	1.4299070197111314e-11	2.2673838433354634	422.5989397804319
YCL017C	0	0	1.0	1.0		0.0
YCL018W	25	39	0.08590448353098491	0.12271154614671988	1.5963987484581368	292.1388808851668
YCL021W-A	0	0	1.0	1.0		0.0
YCL024W	0	0	1.0	1.0		0.0
YCL025C	35	57	0.021434544231365576	0.034137375761446535	1.666570122016736	314.675308785838
YCL026C-A	134	227	4.1439347761236904e-07	1.3009768624814002e-06	1.7335558548602996	320.7035715018543
YCL026C-B	150	218	0.00020353457494051575	0.000450029734903078	1.4872432784780931	275.4037728089896
YCL027W	81	160	1.9477682807645116e-07	6.393616086002686e-07	2.0213975922230283	372.8333401446968
YCL028W	38	0	3.0002528200069057e-09	1.2082950957884953e-08	0.0	0.0
YCL029C	13	0	0.0010131213829407575	0.0020077398598526176	0.0	0.0
YCL030C	30	31	0.9282286107704384	1.0	1.0574436154316718	196.01576521768928
YCL031C	166	159	0.9005613579163441	0.9846251652807785	0.9801799544518216	183.0267686850078
YCL032W	195	215	0.24115711290493091	0.3101284786038143	1.128289713736027	209.26683098853667
YCL033C	344	383	0.08527788299682579	0.12196794456969537	1.139349881968296	211.3561294619744
YCL034W	147	145	0.9828496860931702	1.0	1.009409639483821	188.59850200533984
YCL035C	198	112	3.7373358217022496e-06	1.0308593913961458e-05	0.5788547650456853	107.82713970167778
YCL036W	124	1	4.083349714818987e-27	7.478772041377068e-26	0.008252681702120224	1.5191221808712716
YCL037C	26	0	1.269489553904134e-06	3.7652575680777072e-06	0.0	0.0
YCL038C	97	103	0.6053589649626607	0.6972600455638418	1.0866314505100982	203.5936942534752
YCL039W	77	116	0.0037806788859393098	0.006874070272853927	1.5416438130298356	284.8354088844795
YCL043C	6	0	0.04410064589842773	0.06684839603633576	0.0	0.0
YCL044C	0	0	1.0	1.0		0.0
YCL045C	64	129	1.8635594103351525e-06	5.418266010534612e-06	2.062654632923674	379.7805450622965
YCL047C	152	229	3.79620017052677e-05	9.250825076567566e-05	1.541731247456618	285.45596528695376
YCL048W	43	56	0.1865276681298903	0.24665914449643578	1.3327121334772756	245.99421671747305
YCL048W-A	170	178	0.5548710828408043	0.6458335554376575	1.0714893560541037	198.7740280154024
YCL049C	72	148	1.7105964498486782e-07	5.637616150762033e-07	2.1035168694070885	392.9673694805168
YCL050C	91	5	1.0981186582257967e-17	9.945323470010325e-17	0.05622706214631363	12.520237747984323
YCL051W	65	1	1.833777044636523e-14	1.278700170518584e-13	0.015743577400967816	2.8771253427382257
YCL052C	97	245	3.249436712242678e-16	2.6394788887157686e-15	2.5847058774269325	481.5773921790087
YCL054W	25	0	2.1088766529321647e-06	6.033905289061134e-06	0.0	0.0
YCL055W	25	19	0.4981892343349956	0.5853087408908192	0.7777327236078102	151.91221803629526
YCL056C	200	254	0.006261448426912255	0.010948491913399932	1.2996323144498934	240.90556966241311
YCL057C-A	180	165	0.5894402805796443	0.6811073043225907	0.938054820140999	174.15350966797038
YCL057W	66	88	0.0664226988843586	0.0973240614736169	1.364443374750544	252.24230243274036
YCL058W-A	252	437	2.5758082839169473e-13	1.604926699979021e-12	1.774588555851154	328.742843385551
YCL059C	186	13	2.419132707232642e-33	6.723328221604858e-32	0.0715232414183753	14.29281621083227
YCL061C	35	29	0.5941760246204677	0.686028170566615	0.8479040971664096	162.76309077132774
YCL063W	119	105	0.48635862667308094	0.5761379565220613	0.9029404685849189	169.14595705553816
YCL064C	21	4	0.0016746623223394363	0.0032264599717836176	0.19492048210722057	43.15688012952069
YCL066W	66	36	0.005864717098373985	0.01028919708137547	0.5581813805797681	104.8647773858093
YCL067C	91	12	3.7516223364793004e-14	2.5459396605520485e-13	0.1349449491511527	26.832321118101916
YCL068C	162	216	0.0031691184525735852	0.005850914998635855	1.3644433747505442	252.79870645016743
YCL069W	62	42	0.0808655677896218	0.1160034622993552	0.6932252629780989	129.60764635477906
YCL073C	64	54	0.48185131252250357	0.5756391562768837	0.8634368230843287	160.67638447349557
YCR002C	20	26	0.41479190418699186	0.5050292509993585	1.3303322903817805	256.3518679584872
YCR003W	169	21	8.021492717254876e-26	1.3608142954847432e-24	0.12715966362320158	24.57403527330324
YCR004C	70	12	5.986986373166522e-10	2.6343656183688344e-09	0.1754284338964985	34.76864146447189
YCR005C	0	0	1.0	1.0		0.0
YCR007C	4	0	0.1396657350856963	0.1889034907050422	0.0	0.0
YCR008W	20	1	0.0001064650285807612	0.0002429684045110943	0.0511666265531454	9.042393935525649
YCR009C	105	98	0.7972930291774372	0.8862064574409435	0.9551103623253808	177.3503489523881
YCR010C	105	28	1.062402301128278e-10	5.066231868813206e-10	0.2728886749501088	52.44588479685449
YCR011C	23	0	5.833027351393161e-06	1.555203537221236e-05	0.0	0.0
YCR012W	32	0	6.119673214028999e-08	2.1329842820533802e-07	0.0	0.0
YCR014C	86	112	0.05247575108155899	0.07808228834930032	1.3327121334772756	249.50698599102455
YCR015C	53	16	2.25026724186104e-05	5.658630042825903e-05	0.3089305754152175	59.78027098600557
YCR016W	64	5	5.6891484656587275e-12	3.095391941911385e-11	0.07994785398928969	17.52833285218726
YCR017C	28	9	0.003861388070132699	0.007007523758704055	0.3289283135559347	58.9314639186725
YCR018C	0	0	1.0	1.0		0.0
YCR019W	0	0	1.0	1.0		0.0
YCR020C	224	414	7.472419045939646e-15	5.42599519358572e-14	1.8913378029466248	350.24205822634354
YCR020C-A	1	1	1.0	1.0	1.023332531062908	189.89027260890893
YCR020W-B	222	334	6.334700870243594e-07	1.9471333353699042e-06	1.5396084025901409	286.5461319970888
YCR021C	15	3	0.010959546426060061	0.018532299763678744	0.2046665062125816	47.47256814852544
YCR023C	44	71	0.010820125918321743	0.01831808777046463	1.6512865842151472	303.8244359945407
YCR024C	72	173	5.0213628178862635e-11	2.4681929543302475e-10	2.458840664915043	452.61517034244457
YCR024C-A	256	73	8.642663627110379e-23	1.194806695180572e-21	0.2918096670609074	54.676576526771385
YCR024C-B	0	0	1.0	1.0		0.0
YCR026C	26	8	0.0043931324925297315	0.007910114265666401	0.3148715480193563	56.26378447956596
YCR027C	14	0	0.0006002655764692664	0.0012435617183986856	0.0	0.0
YCR028C	30	0	1.6778040822813568e-07	5.539065027095341e-07	0.0	0.0
YCR028C-A	130	0	4.892033030254057e-29	1.0458766526762485e-27	0.0	0.0
YCR030C	31	0	1.0130437209234761e-07	3.421030204950623e-07	0.0	0.0
YCR031C	0	0	1.0	1.0		0.0
YCR032W	0	0	1.0	1.0		0.0
YCR033W	11	0	0.0029101077931622233	0.005395238529489344	0.0	0.0
YCR034W	52	19	0.00021485565534196924	0.000471976651593455	0.37390996327298565	71.65670662829613
YCR035C	108	399	1.882643916171055e-39	7.678783802765771e-38	3.7806451842046327	696.8450369687441
YCR036W	167	221	0.003517975852972353	0.00646385914710671	1.3542304752389382	250.9264316503226
YCR037C	44	41	0.9119145299960395	0.995524005696132	0.953559858490437	177.23092107212187
YCR040W	2	2	1.0	1.0	1.023332531062908	189.89027256654904
YCR042C	0	0	1.0	1.0		0.0
YCR043C	138	132	0.9085848192130276	0.9926427232701599	0.9788398123210424	183.0101901745033
YCR044C	72	105	0.010496602764355732	0.0178333714912289	1.4923599411334076	275.7310807773256
YCR045C	66	130	3.130082712605436e-06	8.721465930326485e-06	2.01565498542694	371.2779955728204
YCR046C	120	146	0.08521274854318521	0.12190510369946721	1.2450545794598715	230.6931411449453
YCR047C	156	169	0.3822842877159526	0.4706737184017219	1.108610241984817	205.61367094346303
YCR048W	161	205	0.013558170477026961	0.022646830790991012	1.30300104886892	242.9651934098073
YCR050C	159	202	0.015093951967768707	0.024695680730195683	1.300082838205707	240.92328337878544
YCR051W	55	37	0.09652653810467655	0.13669640990888818	0.6884237027150473	128.85411352010792
YCR052W	4	0	0.1396657350856963	0.1889034907050422	0.0	0.0
YCR053W	84	41	0.00028554196695732074	0.0006178148427281985	0.49948373539975277	93.82813471629802
YCR054C	108	149	0.0073526874135676126	0.012725039216198416	1.4118198808182714	263.7364895968747
YCR057C	52	64	0.2519397912171071	0.32248068980404687	1.2594861920774252	232.8842965479568
YCR059C	119	144	0.09547652521501108	0.13540949359100585	1.2383183569164602	229.45074604231965
YCR060W	116	208	1.4086949118830005e-07	4.7019178399530677e-07	1.8349410901817662	339.20570054759725
YCR061W	20	0	2.70154211354941e-05	6.6881483835655e-05	0.0	0.0
YCR063W	105	18	2.3968108277210787e-14	1.6527648765256504e-13	0.1754284338964985	34.361096931696785
YCR065W	37	1	2.0572650770162036e-08	7.628195653075556e-08	0.027657635974673186	9.994224872248829
YCR066W	97	262	6.939585684439166e-19	6.8338282998646646e-18	2.7640528158606386	514.8571306362958
YCR067C	14	41	0.00032856175976192937	0.0007042708462135131	2.9969024123985166	531.6927631355055
YCR068W	64	94	0.014191673321451376	0.02364319619689075	1.5030196549986463	277.5319368214106
YCR069W	108	382	2.3581981912449276e-36	8.24658502525755e-35	3.61956506357436	673.4071702044289
YCR071C	222	309	6.364612636964346e-05	0.00015087752380536667	1.4243682526956691	265.1620923180273
YCR072C	100	113	0.32184632077067177	0.40202827774807415	1.1563657601010862	216.47491069790837
YCR073C	16	4	0.016027824603329282	0.02611218676876677	0.255833132765727	55.850080168636985
YCR073W-A	155	84	1.3593710023628964e-05	3.499437168571628e-05	0.5545802103824792	103.46585363164236
YCR075C	195	159	0.10026168290017275	0.14153287637675344	0.8344096022512942	155.0124674013174
YCR075W-A	464	641	1.3420408961737173e-08	5.0743439802071324e-08	1.4136986043347501	262.17108599250327
YCR076C	120	53	1.1339252061297447e-06	3.3951302944635166e-06	0.45197186788611765	84.74441917616912
YCR077C	37	6	6.804635801729878e-06	1.8042167125748514e-05	0.16594581584803914	34.97978706457562
YCR079W	177	0	4.440453375461414e-39	1.7734060668249022e-37	0.0	0.0
YCR081W	23	3	0.00024475611355335075	0.0005337855172716421	0.1334781562255967	33.024395223316304
YCR082W	153	270	4.137483382428174e-09	1.653555728446451e-08	1.8058809371698379	334.1575576340214
YCR083W	152	147	0.9745284039968929	1.0	0.9896702767516281	183.68470805146805
YCR084C	23	9	0.02554638936703548	0.04025131102734823	0.40043446867679006	74.3048892773251
YCR086W	259	496	5.155404542309265e-19	5.165284237425189e-18	1.959741063348272	362.982559508862
YCR087C-A	251	120	6.643990981802261e-11	3.227161498002095e-10	0.48924264433286446	91.17747213783136
YCR088W	2	0	0.48966301735152984	0.5761379565220613	0.0	0.0
YCR089W	15	11	0.5963974745072875	0.6883166517943831	0.7504438561127992	142.4177044138064
YCR090C	95	181	1.103033626060275e-07	3.7161958895563224e-07	1.94971776970933	360.00030852553977
YCR091W	0	0	1.0	1.0		0.0
YCR092C	0	0	1.0	1.0		0.0
YCR093W	5	0	0.0778685916772419	0.11195556768395454	0.0	0.0
YCR094W	102	180	1.755108025865439e-06	5.11847173263293e-06	1.8058809371698379	336.96215023841586
YCR095C	65	110	0.000503109252892385	0.001055978581527046	1.7317935141064598	319.36091287065256
YCR095W-A	25	14	0.12616785172851835	0.17446292745628975	0.5730662173952286	113.93416351451346
YCR096C	11	1	0.010518208849606966	0.017843722446634118	0.09303023009662799	15.824189385880658
YCR097W	30	9	0.0017433025509533803	0.0033441404171223785	0.3069997593188724	55.129433990533926
YCR098C	6	0	0.04410064589842773	0.06684839603633576	0.0	0.0
YCR101C	94	144	0.000794737875033983	0.001614460444832369	1.5676583454580717	292.91584594394084
YCR102C	6	22	0.0037798076904982923	0.006874070272853927	3.752219280563996	623.9251813697272
YCR104W	162	130	0.10579918515034002	0.1483303544123855	0.8211927718406052	152.61120065909148
YCR105W	60	112	5.3342415148927725e-05	0.00012739710528300805	1.9102207246507616	351.7639474976317
YCR106W	35	40	0.5742516294164905	0.6659651382888158	1.1695228926433234	222.4428906978192
YCR107W	23	32	0.24428518837415297	0.31352022279396424	1.423766999739698	272.45126057302133
YCR108C	147	117	0.110105047529593	0.15391690042359976	0.8144891573766002	152.42892628894643
YDL001W	0	0	1.0	1.0		0.0
YDL002C	109	131	0.12492342643823691	0.17295007834528178	1.2298767116444125	227.86832712332983
YDL003W	25	14	0.12616785172851835	0.17446292745628975	0.5730662173952286	109.55208031971834
YDL004W	92	1	2.9082367166373143e-20	3.2635639497530557e-19	0.01112317968546639	2.041830888989053
YDL005C	148	104	0.011534012839126952	0.019412381573842286	0.7190985353415029	133.8152927747816
YDL006W	91	192	8.281766877630905e-10	3.5810858130267166e-09	2.1591191864184434	398.35676747712273
YDL007C-A	25	0	2.1088766529321647e-06	6.033905289061134e-06	0.0	0.0
YDL007W	31	1	4.15561553882513e-07	1.3009768624814002e-06	0.0330107268084809	5.9340710192822215
YDL008W	35	18	0.034515357010942056	0.053230844239723185	0.5262853016894955	100.21986607527758
YDL010W	31	84	6.584566602173315e-07	2.019618268218599e-06	2.7729010519123958	504.3960364404267
YDL012C	102	75	0.07168740331777651	0.10437322948874246	0.7524503904874325	141.48686971061466
YDL013W	42	1	1.6929679620287622e-09	7.0297897109223185e-09	0.02436506026340257	4.416052851932242
YDL014W	38	0	3.0002528200069057e-09	1.2082950957884953e-08	0.0	0.0
YDL015C	111	172	0.00016905327067251913	0.00037639386745553913	1.5857044625479295	295.95510947419376
YDL017W	83	119	0.00861767714884196	0.014794960843718454	1.4671876047769405	271.2718179144841
YDL018C	57	24	0.0005562344571351237	0.00116197034616204	0.43087685518438235	81.84925542069038
YDL019C	10	0	0.004957527874512322	0.008796896885628005	0.0	0.0
YDL020C	33	15	0.01759442194473992	0.02837759519463996	0.46515115048314004	89.36012825636367
YDL021W	100	132	0.02701966735854796	0.04250276449097629	1.3507989410030385	252.55406248089307
YDL022W	5	1	0.23147020556788098	0.29941186509691486	0.2046665062125816	31.648378771761315
YDL024C	23	1	2.3324257508111882e-05	5.8498824652922556e-05	0.04449271874186556	15.824189380585668
YDL025C	4	1	0.3850107883035697	0.472815939255569	0.255833132765727	75.95610902854393
YDL027C	105	100	0.9090165244997972	0.9927371880741235	0.9746024105361029	182.6563573291673
YDL028C	4	1	0.3850107883035697	0.472815939255569	0.255833132765727	47.47256815222723
YDL029W	169	257	8.42153737759515e-06	2.213540286039749e-05	1.5561920738648958	288.18641365760834
YDL030W	72	274	2.9774041484454523e-28	6.0292434006020405e-27	3.8943487987671777	715.3400679739105
YDL031W	30	0	1.6778040822813568e-07	5.539065027095341e-07	0.0	0.0
YDL033C	106	191	3.8993622373570986e-07	1.2287798480570233e-06	1.8439293720095797	340.73768544738255
YDL035C	69	17	6.926721718004007e-08	2.404078249863672e-07	0.2521254062039049	48.828927233684254
YDL036C	69	47	0.0678803013245753	0.09915661999431867	0.6970525936225606	132.0975808875303
YDL037C	69	65	0.8999807363683135	0.9843646281578873	0.964008906073754	179.0393998689451
YDL040C	25	10	0.021539489182904853	0.034285525128947086	0.40933301242516323	83.55171989708805
YDL042C	130	55	1.2607991444746726e-07	4.2353130139450013e-07	0.43294837852661494	81.17446765782712
YDL043C	186	355	6.726016997155647e-14	4.4512455409254457e-13	1.953134669501787	363.44589801067474
YDL044C	114	141	0.06989006321035847	0.10188536210970128	1.2657007621041232	234.4732061453677
YDL045C	119	222	9.5990395694919e-09	3.6827269222246774e-08	1.9090741335795427	355.8447964621401
YDL045W-A	265	374	4.987654640939356e-06	1.3562175810894673e-05	1.4442504400661418	267.7024519669268
YDL046W	77	59	0.18569876588979606	0.2457325362706436	0.7841119393858645	147.96644610242583
YDL047W	23	6	0.003622970986244561	0.006635575204424354	0.2669563124511934	57.79269166014174
YDL048C	46	37	0.4394453002853983	0.5309348575506987	0.8231152967245129	153.52830546398047
YDL049C	117	184	6.202816989854406e-05	0.00014722410445172383	1.6093434676544878	297.70932572943855
YDL051W	102	11	7.132895703688733e-17	6.041426096010884e-16	0.11035939060482342	22.340032054980657
YDL052C	77	62	0.29296858877522497	0.36940634817941653	0.8239820379987052	155.36476841002266
YDL053C	219	257	0.05141985181142944	0.07670961550389903	1.2008970798318144	222.68950145862243
YDL054C	21	1	6.414395012837451e-05	0.00015130921131594824	0.04873012052680514	8.631376028214676
YDL055C	16	0	0.000212107930543968	0.0004662969069412691	0.0	0.0
YDL056W	49	19	0.0006216517471707327	0.0012846278109877411	0.3968024100039847	75.95610902854393
YDL057W	108	172	7.538779886561597e-05	0.0001757527213760991	1.6297518087298166	304.17608472173765
YDL058W	4	0	0.1396657350856963	0.1889034907050422	0.0	0.0
YDL059C	40	42	0.8298634908039366	0.9151970314871247	1.0744991576160534	199.15321269412803
YDL060W	30	9	0.0017433025509533803	0.0033441404171223785	0.3069997593188724	55.129433990533926
YDL061C	194	10	1.1236428647333956e-36	3.9889321698035546e-35	0.052749099539325155	10.766974212934558
YDL063C	65	96	0.012040001613751697	0.020222561121695678	1.5113834304929104	279.0811581878444
YDL064W	366	257	5.338257263627243e-05	0.00012744008934462546	0.7185695641616594	133.49234419331123
YDL065C	156	215	0.0012207463914861029	0.0023944449172703195	1.4103621421700336	261.2503113059252
YDL066W	84	37	5.004404769765181e-05	0.00011991804929549814	0.45075361487294757	84.89212188332667
YDL067C	150	146	1.0	1.0	0.9960436635678972	184.86006671689825
YDL069C	250	280	0.12711899465841048	0.17565145081223416	1.146132434790457	212.58632110320212
YDL070W	75	10	8.136233028995616e-12	4.35269545579105e-11	0.1364443374750544	25.31870301452118
YDL072C	16	21	0.4667365467496094	0.5607273616789228	1.3431239470200669	245.7403527330324
YDL073W	10	6	0.48148006756591577	0.5754347191545265	0.6139995186377448	132.9231908262363
YDL074C	15	2	0.004195321567260693	0.007570534776691637	0.13644433747505438	35.60442611536532
YDL075W	14	0	0.0006002655764692664	0.0012435617183986856	0.0	0.0
YDL076C	166	111	0.0022646279599327444	0.0042785398809373236	0.6842765719757999	127.3515600184268
YDL077C	28	20	0.3520878083830621	0.43666153468857855	0.7309518079020771	137.5067490997486
YDL078C	108	144	0.016929472816858276	0.02748769005357198	1.364443374750544	252.60632592740183
YDL079C	59	264	6.550178905684913e-31	1.56307381272174e-29	4.578979461027249	838.6820371339755
YDL080C	49	21	0.0017425636519644884	0.0033441404171223785	0.43857108474124623	83.55171993393992
YDL081C	109	2	2.7700934759815205e-23	3.9727699701670135e-22	0.018776743689227667	5.178825617384534
YDL082W	194	0	1.0454262441180418e-42	5.010205274935716e-41	0.0	0.0
YDL083C	109	0	1.5287530772672723e-24	2.3826176009116755e-23	0.0	0.0
YDL084W	23	0	5.833027351393161e-06	1.555203537221236e-05	0.0	0.0
YDL085C-A	136	410	6.040130621729058e-33	1.6156647072355262e-31	3.085046600998473	573.85957365107
YDL085W	55	11	1.9958555409378015e-07	6.525392391093403e-07	0.2046665062125816	40.69077268219989
YDL086W	189	168	0.4004633212773899	0.489285013950769	0.9096289165003626	168.90240032394985
YDL087C	156	215	0.0012207463914861029	0.0023944449172703195	1.4103621421700336	261.2503113059252
YDL088C	20	5	0.006096432023786074	0.010672931679998086	0.255833132765727	56.96708176361073
YDL089W	116	163	0.0032080318336732347	0.005918957675795564	1.4379586427866726	268.4655577226449
YDL090C	89	103	0.272145997353863	0.34595747806853805	1.1843061876346015	219.4287594412056
YDL091C	150	44	1.5952478923417883e-13	1.0126126521917907e-12	0.3001775424451197	56.96708176572871
YDL092W	128	106	0.23146445247010983	0.29941186509691486	0.8474472522864707	157.50588503940833
YDL093W	44	73	0.0066549619876907435	0.011576735145556403	1.697801699263461	312.2640037238112
YDL095W	32	3	3.08598951602869e-06	8.63626555069635e-06	0.09593742478714763	23.01700273659067
YDL097C	161	72	2.2719617067744906e-08	8.391812315773986e-08	0.4576393927734744	85.56783884832515
YDL098C	169	333	4.871168580910562e-14	3.261244529547921e-13	2.01638895173934	375.28610075108594
YDL099W	37	36	1.0	1.0	0.9956748950882348	184.89316013158705
YDL100C	128	210	3.8612388765317855e-06	1.0635050181481943e-05	1.6789049337750837	310.5957171968625
YDL101C	133	374	9.126680200707893e-28	1.7379979415321554e-26	2.8776418542671247	535.4049037961049
YDL102W	49	21	0.0017425636519644884	0.0033441404171223785	0.43857108474124623	83.55171993393992
YDL103C	108	144	0.016929472816858276	0.02748769005357198	1.364443374750544	252.60632592740183
YDL104C	141	317	3.576892518082071e-17	3.0933396799233067e-16	2.3006837755102256	425.2472301258856
YDL105W	127	179	0.0018223061335228513	0.0034829121215985107	1.4423348272461458	269.13581930502687
YDL106C	108	12	1.2643913266683431e-17	1.1326346603846792e-16	0.11370361456254534	22.857162430160265
YDL107W	147	160	0.37503115643430973	0.4623374449418468	1.1138313263269748	206.5698235307803
YDL108W	205	334	7.354673455023821e-09	2.8540301646317134e-08	1.6672832457317623	308.80214227331976
YDL109C	72	175	2.5165989485982414e-11	1.2740282177278598e-10	2.4872665685556794	464.1762218269925
YDL110C	18	11	0.29272933751104097	0.3691856184267536	0.6253698800939993	126.59351499237992
YDL111C	225	17	2.2422849007216292e-39	9.081253847922598e-38	0.07731845790253083	15.124004009124668
YDL112W	18	32	0.05483483056161995	0.08148710867180267	1.8192578330007252	348.1321662819946
YDL113C	2	8	0.10572317974092829	0.14829609919270212	4.093330124251632	506.3740602904239
YDL114W	155	198	0.014183546450961251	0.02363650409721187	1.3072247816158438	243.794607947466
YDL115C	130	214	2.734008187659227e-06	7.730226689886044e-06	1.6845627819035565	314.0492968273461
YDL116W	60	50	0.4609705402767861	0.5543792507594724	0.85277710921909	158.76071969122393
YDL117W	45	8	1.1653075858152846e-06	3.4759771400537874e-06	0.18192578330007253	33.024395239279905
YDL118W	312	672	3.410630094614152e-32	8.795755010818828e-31	2.204100836135494	408.2944200102007
YDL119C	314	673	6.079481245703297e-32	1.5470396745150295e-30	2.193320998106169	406.3049006065726
YDL120W	317	550	2.0033732817157016e-16	1.6506303356944127e-15	1.7754980822858024	329.0237112624652
YDL121C	224	329	2.6662382581099344e-06	7.546031605507005e-06	1.503019654998646	278.50573304677334
YDL122W	80	20	7.239061694579408e-09	2.814864354667084e-08	0.255833132765727	49.846196535425406
YDL123W	58	0	1.3898660928501817e-13	8.891123359267402e-13	0.0	0.0
YDL124W	133	241	8.560438431188391e-09	3.2974602423150993e-08	1.8543093232042167	345.51463126580524
YDL125C	240	5	2.2354967217981685e-49	1.6696547593586061e-47	0.02131942773047725	4.727558653602083
YDL126C	8	0	0.014588890540366177	0.02394426640914552	0.0	0.0
YDL127W	62	111	0.00014379607435995492	0.00032290949771343256	1.8320953378706901	337.58270672824847
YDL128W	45	16	0.0004735671860322339	0.0009957897209767375	0.36385156660014506	70.17683985584377
YDL129W	46	12	2.1794794265139443e-05	5.4854206485259054e-05	0.2669563124511934	52.5228413344023
YDL130W	70	5	3.0788266210032466e-13	1.91458650378161e-12	0.07309518079020771	16.04706529418602
YDL130W-A	298	238	0.0224870160155562	0.03568510736905731	0.8172924241374904	151.78520115785466
YDL131W	4	0	0.1396657350856963	0.1889034907050422	0.0	0.0
YDL132W	0	0	1.0	1.0		0.0
YDL133C-A	30	0	1.6778040822813568e-07	5.539065027095341e-07	0.0	0.0
YDL133W	78	226	5.942954326163053e-18	5.548365313273331e-17	2.965040410515605	545.6340744573681
YDL134C	88	1	2.096789508691115e-19	2.184535591391776e-18	0.011628778762078499	2.15784400638242
YDL135C	122	100	0.21579274728221462	0.2812200520326345	0.8387971566089409	155.647764426547
YDL136W	133	8	6.552978852959308e-25	1.0526866308203626e-23	0.061553836454911755	11.336732694458764
YDL137W	8	0	0.014588890540366177	0.02394426640914552	0.0	0.0
YDL138W	23	4	0.0006629949751520403	0.001360286871958396	0.17797087496746225	41.28049403190799
YDL139C	178	127	0.007766001126912418	0.01338797136716826	0.7301305137358951	135.78745751669035
YDL140C	4	0	0.1396657350856963	0.1889034907050422	0.0	0.0
YDL141W	61	86	0.03404331867568754	0.05253102380034318	1.4427311093673785	266.45893089275705
YDL142C	147	240	9.366066268649504e-07	2.833469074750305e-06	1.6707469894904623	311.3167053442548
YDL143W	144	62	4.2819648718846875e-08	1.5343040484865322e-07	0.4406015064298632	83.0769942336055
YDL144C	130	150	0.1839612830381004	0.24388228187001276	1.1807683050725863	218.88115385423495
YDL145C	13	14	0.9522151855554581	1.0	1.1020504180677473	219.1041605817649
YDL146W	8	23	0.009912081277668598	0.01690020143132882	2.9420810268058606	569.6708175704117
YDL147W	97	81	0.33176056979421853	0.41333514663920073	0.8545354125370676	156.9501233224482
YDL148C	84	0	3.515524665572205e-19	3.565746446508951e-18	0.0	0.0
YDL149W	36	35	1.0	1.0	0.9949066274222716	184.7581030170813
YDL150W	95	170	2.198253672337233e-06	6.270911145640589e-06	1.831226634533625	338.242048100512
YDL153C	0	0	1.0	1.0		0.0
YDL154W	0	0	1.0	1.0		0.0
YDL155W	36	4	1.3722717540474571e-06	4.047146080783039e-06	0.11370361456254532	25.66084764393264
YDL156W	131	28	1.9463875529603647e-15	1.4786888794022534e-14	0.2187275638913086	41.7183174687287
YDL157C	231	136	2.7751688369728073e-06	7.83889782977928e-06	0.6024814901495908	112.13347994654572
YDL159W	116	192	7.58010652507602e-06	2.0015239956708997e-05	1.6937917755523995	315.9381258571953
YDL159W-A	0	0	1.0	1.0		0.0
YDL160C	44	1	6.243886353107836e-10	2.7369352451770705e-09	0.023257557524156997	8.439567669966564
YDL160C-A	153	149	1.0	1.0	0.9965787394011327	184.95805768959625
YDL161W	91	18	1.2296918164848379e-11	6.423213112265487e-11	0.20241742372672908	39.64741953458543
YDL164C	65	28	0.00029212603075622626	0.0006318227916055122	0.4408201672270989	83.43663492015405
YDL165W	233	308	0.0005592317158829764	0.0011656910467716555	1.352731414452256	250.75253942860095
YDL166C	161	117	0.016981797170987332	0.027549313266670844	0.7436640132568958	138.31513684159697
YDL167C	72	86	0.23826926950030772	0.3072391410081322	1.2223138565473624	229.45074599870085
YDL168W	100	190	5.8415880370958575e-08	2.0434898297651018e-07	1.9443318090195252	359.0994263931841
YDL169C	130	169	0.016510764084539876	0.02686093472424012	1.3303322903817807	248.31804867236733
YDL170W	72	181	3.0708079081987944e-12	1.7079512843376467e-11	2.5725442794775883	473.4250632017383
YDL171C	0	0	1.0	1.0		0.0
YDL173W	99	216	1.5647378118988837e-11	8.107033474081513e-11	2.2327255223190723	416.2241326197812
YDL174C	95	45	6.194267441443975e-05	0.00014708188297169408	0.48473646208243015	90.9890889682845
YDL175C	147	180	0.04787164587705869	0.0720517758280462	1.2530602421178467	232.2306711839553
YDL176W	55	24	0.0010638192440119128	0.002098087953467939	0.4465451044638144	84.7724431125003
YDL177C	192	302	2.4466685997343363e-07	7.909382303019768e-07	1.6096167936510322	298.11788906056404
YDL178W	75	142	3.304424657147334e-06	9.171692183037798e-06	1.9375095921457726	362.05745298904526
YDL179W	0	0	1.0	1.0		0.0
YDL180W	95	96	0.8733587496704678	0.9583450046469872	1.0341044524425176	191.86829631880207
YDL181W	250	357	4.4781456421783484e-06	1.2217180070288274e-05	1.4613188543578326	270.8395122418508
YDL182W	16	0	0.000212107930543968	0.0004662969069412691	0.0	0.0
YDL183C	80	83	0.761190343353757	0.8507130634168114	1.0617075009777672	196.9232456009857
YDL184C	56	0	3.757447114117319e-13	2.308662217231699e-12	0.0	0.0
YDL185W	0	0	1.0	1.0		0.0
YDL186W	230	491	1.5884806207281126e-23	2.3186172715247144e-22	2.1845924902255995	406.2000612280048
YDL188C	53	6	3.621057696162559e-09	1.4532242017188328e-08	0.11584896578070657	24.61540570981012
YDL189W	40	27	0.17013585792288366	0.22680837248829483	0.6907494584674629	132.9231907944663
YDL190C	40	25	0.10024573302914055	0.14153287637675344	0.6395828319143175	123.42867716402088
YDL191W	244	0	2.2723411381402625e-53	1.992705573485462e-51	0.0	0.0
YDL192W	0	0	1.0	1.0		0.0
YDL193W	69	77	0.47229534992245903	0.5653977013747007	1.1419797810412162	211.59201805499168
YDL194W	35	11	0.0009222512827670092	0.0018590491157353907	0.3216187954769139	63.29675750822272
YDL195W	0	0	1.0	1.0		0.0
YDL197C	53	117	6.264446762246091e-07	1.926568627255469e-06	2.2590548327237783	414.9454104897324
YDL198C	56	35	0.04694863807278639	0.07079224372223243	0.6395828319143175	119.93069844812771
YDL199C	83	92	0.4488142818164039	0.5412310620100942	1.134296299491416	212.76861857814
YDL200C	226	383	3.896686808645788e-11	1.9302192796315182e-10	1.7342316787482024	321.2240734683538
YDL201W	148	297	3.847537389327353e-13	2.3584920354049954e-12	2.0535794711194844	379.78054522711
YDL202W	147	178	0.06115922584986223	0.09027892912283307	1.2391373505387595	231.22693048809512
YDL203C	91	158	1.2698208047483878e-05	3.2762402189806994e-05	1.7767751638235108	328.17992753840093
YDL204W	59	4	1.9140473492852148e-11	9.810772108502024e-11	0.06937847668223104	15.824189381644668
YDL205C	42	26	0.08469298762534909	0.12125202186541763	0.6334915668484669	119.23342697261712
YDL206W	136	45	6.344909771858828e-11	3.092336957454247e-10	0.3386026757193446	63.75877765594532
YDL207W	72	46	0.02952461415324056	0.04594049134071603	0.6537957837346356	122.2581207180802
YDL208W	267	42	4.370987888867876e-36	1.4614855435394856e-34	0.16097365657169338	30.467469106874365
YDL209C	197	266	0.0006515972044353365	0.001339769582662717	1.3817586460037234	256.0641554291165
YDL210W	14	1	0.0022585381568504246	0.004269839888246809	0.07309518079020771	12.659351507260595
YDL211C	8	1	0.04935153148395398	0.0737924804592005	0.1279165663828635	42.19783835625029
YDL212W	75	95	0.10787956001869727	0.15106290471573605	1.2962212060130167	239.86139699054672
YDL213C	194	62	1.2016164254339759e-15	9.300802237780344e-15	0.327044417143816	61.34916498147985
YDL214C	69	100	0.01397432570516102	0.023314867168662903	1.4830906247288522	275.2032935924271
YDL215C	41	10	3.807858088504597e-05	9.259616011412235e-05	0.24959330025924586	45.21196967026123
YDL216C	117	151	0.02745797432203711	0.04312146650082889	1.3207112153034113	244.6044189357873
YDL217C	123	359	5.961611313816566e-28	1.174151598142434e-26	2.9867998264356426	551.294339822077
YDL218W	49	94	0.00013463549007639947	0.00030316707260351344	1.963127712651293	360.7915178792297
YDL219W	97	171	3.339696001333756e-06	9.265119008041694e-06	1.8040192042449201	336.71264821363394
YDL220C	46	67	0.04504401554096594	0.06822442280118386	1.4905060778524963	274.7348624519202
YDL222C	147	10	9.054957661879849e-27	1.6122310066090097e-25	0.06961445789543592	12.830423826587488
YDL223C	29	9	0.0026007739814379433	0.00488313782802795	0.3175859579160749	56.96708178267268
YDL224C	4	0	0.1396657350856963	0.1889034907050422	0.0	0.0
YDL225W	74	1	2.1260429759912546e-16	1.7417198226389895e-15	0.013828817987336593	5.1321695265445495
YDL226C	5	1	0.23147020556788098	0.29941186509691486	0.2046665062125816	31.648378771761315
YDL227C	0	0	1.0	1.0		0.0
YDL229W	31	0	1.0130437209234761e-07	3.421030204950623e-07	0.0	0.0
YDL230W	113	311	1.0523630224678051e-22	1.4409856529077019e-21	2.8164284704474722	519.6996932677886
YDL231C	40	83	9.027505318460338e-05	0.00020875425446910094	2.1234150019555345	398.7695722880892
YDL232W	236	399	1.799892162191211e-11	9.28356934956202e-11	1.730125762263137	320.4899114985917
YDL233W	102	159	0.0002589810675339786	0.0005631002341731232	1.5951948278333568	297.8670941079381
YDL234C	35	30	0.6867983895190335	0.7796639435696726	0.8771421694824927	168.18852713158228
YDL235C	116	673	4.4324383646384435e-90	1.0196381214014276e-87	5.937093046597734	1093.8978093071064
YDL236W	91	90	0.9948252423651606	1.0	1.0120871186336453	187.80356628260645
YDL237W	4	0	0.1396657350856963	0.1889034907050422	0.0	0.0
YDL238C	105	171	4.0464059409348905e-05	9.818936947812892e-05	1.6665701220167357	311.0583511838898
YDL239C	40	51	0.24669807760686652	0.316193591334319	1.3047489771052079	240.83644323999488
YDL240W	0	0	1.0	1.0		0.0
YDL241W	0	0	1.0	1.0		0.0
YDL243C	0	0	1.0	1.0		0.0
YDL244W	116	73	0.003768560666128338	0.006856372157831089	0.6439937479964852	121.13689796073136
YDL245C	25	2	2.989026399375703e-05	7.361837611481658e-05	0.08186660248503265	22.786832707985884
YDL246C	80	92	0.3221210704571736	0.40219675992166853	1.1768324107223442	218.02216476691663
YDL247W	13	10	0.7175375703085505	0.8081783327153298	0.7871788700483908	149.19949984540196
YDL248W	70	58	0.3998432627475963	0.4887350911926517	0.8479040971664096	157.79614205860094
YDR001C	44	4	2.860964438439289e-08	1.0420143436012888e-07	0.09303023009662799	21.09891917632841
YDR002W	10	0	0.004957527874512322	0.008796896885628005	0.0	0.0
YDR003W	148	169	0.18388969586333287	0.2438435879432851	1.1685351199299423	216.65333114292483
YDR003W-A	267	472	5.2649552900961364e-15	3.886875208388046e-14	1.8090372833771258	335.1421601519091
YDR004W	105	243	4.0129658923721726e-14	2.7055764181749547e-13	2.36828385760273	437.1059103870495
YDR005C	150	25	2.9111603307656367e-20	3.2635639497530557e-19	0.170555421843818	32.69633832692965
YDR006C	1	0	1.0	1.0	0.0	0.0
YDR007W	111	161	0.001568093078570975	0.003035376403521265	1.4842931306407945	274.6627157008203
YDR009W	55	50	0.785450056841643	0.8750723124556934	0.9303023009662801	172.9357839504083
YDR011W	2	0	0.48966301735152984	0.5761379565220613	0.0	0.0
YDR012W	36	3	4.360769915543544e-07	1.3622372506404627e-06	0.085277710921909	20.528678113772283
YDR013W	194	305	2.1813221743409115e-07	7.083446541295642e-07	1.6088475359494172	297.9816584851976
YDR014W	29	41	0.15813747692362212	0.21199268759621231	1.4467804749510078	265.8463815677528
YDR014W-A	63	81	0.11989032001992188	0.1665030742416254	1.3157132542237389	243.2969116317214
YDR016C	175	272	1.705063022008379e-06	4.980100274032599e-06	1.5905511339949197	296.2288251464491
YDR017C	40	0	1.1012079232496235e-09	4.677287124526281e-09	0.0	0.0
YDR018C	91	182	1.7150752924965603e-08	6.40064763604654e-08	2.046665062125816	377.7165204525728
YDR019C	37	23	0.11203568090728269	0.1563497211593746	0.6361256274174834	119.93069847367438
YDR020C	172	579	9.317258968815783e-52	7.546979764740785e-50	3.444822880729208	636.6263473251005
YDR021W	138	182	0.009039857924856922	0.015481900811748706	1.3496124685032553	249.9994235915044
YDR022C	91	3	7.826825678575695e-19	7.66815578832859e-18	0.03373623728778818	8.346825165322883
YDR023W	21	0	1.61906611180936e-05	4.13282255171577e-05	0.0	0.0
YDR025W	119	0	1.1043907896115828e-26	1.9423093061333983e-25	0.0	0.0
YDR026C	88	71	0.2611767998992414	0.33341349083696725	0.8256432921075736	151.48549839233723
YDR027C	38	39	0.9193915583326775	1.0	1.050262334511932	194.7592539063566
YDR028C	0	0	1.0	1.0		0.0
YDR030C	65	107	0.0010458781700051609	0.0020655375534682965	1.6845627819035565	310.7295369772194
YDR031W	214	218	0.7008988722778605	0.7939470975910923	1.042460241923897	193.42311484961465
YDR032C	13	1	0.0037682954383078918	0.006856372157831089	0.07871788700483907	13.563590903288471
YDR033W	0	0	1.0	1.0		0.0
YDR034C	11	6	0.3561827874307991	0.44117464007376905	0.558181380579768	110.76932570116462
YDR034C-A	239	5	3.648955148186232e-49	2.65634696926823e-47	0.0214086303569646	4.747256814175701
YDR034W-B	322	50	1.6544367140342708e-43	8.273622210792252e-42	0.15890256693523416	29.982674616369334
YDR035W	123	107	0.4154690542659848	0.5055781910883789	0.8902161042579769	165.38830198761653
YDR036C	108	95	0.4977531625040297	0.5849159046915967	0.9001536152868173	168.7913533702398
YDR037W	32	0	6.119673214028999e-08	2.1329842820533802e-07	0.0	0.0
YDR038C	23	26	0.7140162889581434	0.8053162733473784	1.1568106872885047	213.62655665643905
YDR039C	28	27	1.0	1.0	0.9867849406678042	183.34233214760496
YDR040C	8	10	0.7759137620997522	0.8657896868132858	1.279165663828635	210.98919185185136
YDR041W	36	81	2.752926440784126e-05	6.806569200752152e-05	2.302498194891543	415.7057319773353
YDR042C	102	52	0.0001412903750548273	0.0003177790171843222	0.5216989374046198	98.66847492714786
YDR043C	10	6	0.48148006756591577	0.5754347191545265	0.6139995186377448	132.9231908262363
YDR044W	4	4	1.0	1.0	1.023332531062908	237.3628406975963
YDR045C	181	181	0.8674637552546351	0.9522397511871363	1.023332531062908	189.8902725901794
YDR046C	27	34	0.39069175743187445	0.4789742692369878	1.2886409650421804	237.362840716777
YDR047W	72	86	0.23826926950030772	0.3072391410081322	1.2223138565473624	226.30758517122229
YDR049W	78	97	0.13017258283859778	0.17961192991957195	1.2726058399115652	235.56008506613492
YDR050C	52	5	1.897898760432633e-09	7.835474351219003e-09	0.09839735875604885	21.49701198848884
YDR051C	102	81	0.18596109424825985	0.2459664795358193	0.812646421726427	152.65688569449924
YDR052C	40	55	0.12139979513196168	0.16835549115117232	1.4070822302114985	259.362323496378
YDR054C	21	1	6.414395012837451e-05	0.00015130921131594824	0.04873012052680514	8.631376028214676
YDR055W	94	52	0.001136967137372408	0.002236981870348518	0.5660988469709703	105.93878364115572
YDR056C	108	179	1.5041563878964538e-05	3.858342277784347e-05	1.6960789172246344	316.4837875397829
YDR057W	99	197	5.30088594833812e-09	2.0851843426055084e-08	2.0363283698928574	379.7805449692699
YDR058C	109	6	6.0624012080464285e-21	7.355457668243673e-20	0.056330231067683006	12.083926443259545
YDR059C	100	9	1.8804306541272172e-17	1.6586436643996357e-16	0.09209992779566173	16.920915385119425
YDR060W	23	0	5.833027351393161e-06	1.555203537221236e-05	0.0	0.0
YDR061W	83	31	3.25605639629746e-06	9.04617407493077e-06	0.3822085356981946	72.33915145394809
YDR062W	38	35	0.89216295041002	0.9771146691693059	0.9425431207158362	175.28332850920404
YDR063W	205	247	0.029693446469627068	0.04619069803809177	1.2329909032806745	229.7209150664176
YDR064W	365	233	3.8453781035608346e-07	1.2124325369286381e-06	0.65325062941824	121.40525621985358
YDR065W	138	130	0.8112218031878995	0.8999491879115761	0.964008906073754	178.96133597712085
YDR066C	186	218	0.07598426764856697	0.10999296645685959	1.1993897407081398	223.58048218688305
YDR067C	327	210	2.139261429237058e-06	6.117798348852471e-06	0.6571860291229685	122.15502289546158
YDR068W	170	223	0.0043408613985201835	0.00782579746172087	1.3423714966295792	248.7451524345252
YDR069C	48	48	0.9912820931982379	1.0	1.023332531062908	189.8902725676481
YDR070C	170	80	5.111431771318939e-08	1.802320301462613e-07	0.4815682499119567	88.83755445682664
YDR071C	59	83	0.038660694337114755	0.05921109271178348	1.4396033911562944	265.84638155571537
YDR072C	35	21	0.09872905326560309	0.1395227206931302	0.6139995186377448	116.04405546115824
YDR073W	122	123	0.8567375870117125	0.9417235976499156	1.0317205026289975	193.00322782642007
YDR074W	20	9	0.07265500635913263	0.10559488035667722	0.46049963897830865	81.38154541973083
YDR075W	100	55	0.0006963378703686222	0.0014241248550817733	0.5628328920845994	105.28569569188554
YDR076W	69	168	5.97648897123475e-11	2.9226860606778104e-10	2.4915922495444716	465.093565968611
YDR077W	16	3	0.006873288178226727	0.011927664548274564	0.19187484957429526	44.68006413191949
YDR078C	172	226	0.0038853086259824665	0.007046486883640859	1.3446113489547513	249.16238075419915
YDR079C-A	286	527	2.1487112311638627e-18	2.0561128603033902e-17	1.8856512023431908	350.56665702303053
YDR079W	234	64	8.594357316041826e-22	1.0983588649901454e-20	0.27988582046165006	52.52284135286541
YDR080W	46	40	0.6655484356251153	0.758575534223151	0.8898543748373113	165.64896116277447
YDR081C	40	52	0.2085493345123559	0.2727489517777231	1.3303322903817805	245.46791330409064
YDR082W	86	286	5.516649543376563e-26	9.44233676308292e-25	3.403175626558043	633.7035839593228
YDR083W	127	77	0.0010890696097141882	0.0021464151218184703	0.6204457078097946	116.62552172219294
YDR084C	213	391	7.013609589215678e-14	4.636237787078089e-13	1.8785118293220515	347.8363871064026
YDR085C	66	38	0.011398686378224743	0.019201477844513915	0.5891914572786441	110.53314373303868
YDR086C	150	60	2.2961566839603424e-09	9.398716789648349e-09	0.40933301242516323	77.2220441688737
YDR087C	134	82	0.0009630179816269318	0.0019310726681786908	0.6262184145310333	116.74735275879787
YDR088C	29	6	0.00026147941591548094	0.0005678882631910615	0.21172397194404993	44.30773027541209
YDR089W	8	2	0.12239930598538377	0.16949636617431788	0.255833132765727	71.20885220027272
YDR090C	69	119	0.00018972694196586268	0.0004212817155388711	1.7648778434273342	330.2439521267391
YDR091C	28	3	2.169880287986671e-05	5.468440638129424e-05	0.10964277118531157	26.191761732868105
YDR092W	83	71	0.4572442660251833	0.5501279861738136	0.8753808398248972	160.50249237070878
YDR093W	4	2	0.7039249686238906	0.7955964855012596	0.511666265531454	113.9341635555239
YDR096W	10	0	0.004957527874512322	0.008796896885628005	0.0	0.0
YDR097C	18	3	0.002678348832095251	0.0050205945675944556	0.170555421843818	39.97689948899533
YDR098C	35	1	5.5962737104685505e-08	1.9612535105974795e-07	0.029238072316083084	10.549459587057116
YDR099W	4	0	0.1396657350856963	0.1889034907050422	0.0	0.0
YDR100W	95	78	0.28691190963683133	0.36280351634156044	0.8402098676095455	156.26387021689288
YDR101C	62	37	0.021585204751536545	0.034320296523662336	0.6106984459568967	114.53698979720672
YDR103W	2	0	0.48966301735152984	0.5761379565220613	0.0	0.0
YDR104C	23	18	0.581701573933519	0.6729764135368472	0.8008689373535801	150.32979911291636
YDR105C	61	128	7.049064932637674e-07	2.157486558147912e-06	2.1473207209188887	395.0942767066958
YDR106W	59	22	9.755623646038998e-05	0.00022423897517334244	0.3815816217522708	72.79127115387108
YDR107C	52	26	0.006350596607869489	0.011097624154317056	0.511666265531454	96.73655395659183
YDR108W	72	114	0.0015563451283745911	0.00301669728118715	1.620276507516271	303.2969630834725
YDR109C	77	114	0.0056989069388551535	0.010028890393315787	1.5150637472879416	279.9664275026068
YDR110W	42	34	0.4823734461849256	0.5761379565220613	0.8284120489556874	154.56184975852162
YDR111C	67	110	0.0009303930747028292	0.0018715252090297204	1.6800981853271624	309.96794485071706
YDR113C	77	120	0.0016067838090073248	0.003109223985733891	1.5948039445136228	298.39899959120567
YDR114C	721	805	0.009971233922145968	0.01698594972934285	1.1425557385653828	212.27678168279428
YDR115W	722	808	0.008644508173265196	0.0148313145896325	1.1452253256216478	212.77178726271265
YDR116C	133	140	0.5797396565686599	0.670976607954591	1.0771921379609557	201.3122437952311
YDR117C	60	125	1.1569006898691631e-06	3.4580747751754456e-06	2.131942773047725	392.23236631557234
YDR118W	69	86	0.15303378649780863	0.20577444614189794	1.275457937266813	236.00648166275664
YDR119W	15	0	0.000356464332849825	0.0007589879223322264	0.0	0.0
YDR119W-A	128	8	7.432334153467587e-24	1.1073407698598988e-22	0.06395828319143175	11.77614093973546
YDR120C	46	0	5.481859154043821e-11	2.6830784676515756e-10	0.0	0.0
YDR121W	150	184	0.04371489798172967	0.06654430341263297	1.2552879047705003	232.6470227286484
YDR122W	2	1	1.0	1.0	0.511666265531454	94.94513630445446
YDR123C	77	77	0.9501403840469369	1.0	1.023332531062908	189.890272589653
YDR124W	100	170	1.1365108139662295e-05	2.941527313735277e-05	1.7396653028069438	321.4973922040297
YDR125C	89	119	0.02944966466824561	0.04584867934680035	1.368276080859394	253.1870300810219
YDR126W	102	191	9.328404653074305e-08	3.176296930718196e-07	1.9162403277746614	357.4405129793609
YDR127W	13	3	0.02752204258792361	0.043151381385809345	0.23615366101451724	54.25436359499963
YDR128W	26	18	0.32764029381021653	0.4082902122865775	0.7084609830435518	133.62648809190262
YDR129C	0	0	1.0	1.0		0.0
YDR130C	144	200	0.0014732531422023416	0.002862391493515428	1.4212951820318167	263.22720542452674
YDR131C	74	115	0.0021511717419198132	0.00408431452221223	1.5903140685437085	297.66583257049507
YDR132C	16	3	0.006873288178226727	0.011927664548274564	0.19187484957429526	44.68006413191949
YDR135C	0	0	1.0	1.0		0.0
YDR137W	43	80	0.0007400839276284742	0.00150686611594055	1.903874476396108	345.2550411285871
YDR138W	28	8	0.0019501315662962572	0.0037210373715228185	0.29238072316083086	52.38352348326445
YDR139C	278	848	1.9001969245933246e-67	2.9535223009016784e-65	3.1215323249688702	577.8381413465117
YDR140W	138	1	4.144874961900501e-30	9.421808658454458e-29	0.00741545312364426	1.3760164679621354
YDR141C	4	4	1.0	1.0	1.023332531062908	189.8902725840678
YDR142C	89	90	0.8773695680066105	0.9620118943004798	1.0348306493894577	192.00016445810505
YDR143C	23	0	5.833027351393161e-06	1.555203537221236e-05	0.0	0.0
YDR144C	37	72	0.0007318370523903584	0.0014914227102398832	1.9913497901764696	364.7892077250515
YDR145W	111	86	0.12155250576533114	0.16852662985931036	0.7928522312739648	147.5040510392229
YDR146C	23	0	5.833027351393161e-06	1.555203537221236e-05	0.0	0.0
YDR147W	49	58	0.37198076299760763	0.4591163595356107	1.2112915673805849	224.0705216329338
YDR148C	35	1	5.5962737104685505e-08	1.9612535105974795e-07	0.029238072316083084	10.850872716878236
YDR150W	0	0	1.0	1.0		0.0
YDR151C	202	0	2.0535017153268096e-44	1.0736080331676801e-42	0.0	0.0
YDR152W	41	11	8.190450973832667e-05	0.00019062437697495616	0.27455263028517046	54.25436357405642
YDR153C	114	24	9.947871241932244e-14	6.428113203635094e-13	0.21543842759219117	41.28049404419095
YDR155C	8	0	0.014588890540366177	0.02394426640914552	0.0	0.0
YDR156W	219	160	0.0058632536890036585	0.01028919708137547	0.7476402053427639	139.59969806880625
YDR158W	78	68	0.5447937077489884	0.6348750989390947	0.8921360527215094	165.85352928782402
YDR159W	0	0	1.0	1.0		0.0
YDR160W	0	0	1.0	1.0		0.0
YDR161W	0	0	1.0	1.0		0.0
YDR162C	245	306	0.004690686568049329	0.008427409700984597	1.2781214469602036	236.97688489226283
YDR163W	225	235	0.5046994961015692	0.5923524085877804	1.0688139768879263	198.2924970035252
YDR164C	41	101	3.5958955953395644e-07	1.1375135076346444e-06	2.5208923326183834	461.162090394608
YDR165W	84	115	0.022042174235377125	0.03498883357097815	1.4009909651456478	259.1443720963668
YDR166C	43	78	0.001290352254680175	0.0025208657514993542	1.8562776144862052	340.939353085598
YDR167W	145	277	3.706734754985574e-11	1.8424746392326739e-10	1.9549180076167278	361.5718889307131
YDR168W	67	59	0.6211492708385258	0.7133046039521489	0.9011435721300235	167.55024049469804
YDR169C	133	31	9.935174971483021e-15	7.106615828482444e-14	0.23852111626278308	45.68788511705479
YDR169C-A	72	128	5.062094634209817e-05	0.00012124992187147296	1.8192578330007252	335.5595227260347
YDR170C	0	0	1.0	1.0		0.0
YDR170W-A	29	0	2.78023489840473e-07	8.872991620824419e-07	0.0	0.0
YDR171W	13	6	0.18473163860978165	0.2445652978003808	0.47230732202903447	102.24860831710863
YDR172W	272	162	5.942755395986545e-07	1.8335185773776084e-06	0.6094848162948202	113.7945383299028
YDR173C	94	8	1.0353811630242802e-16	8.718121623063888e-16	0.0870921303032262	16.160874262705462
YDR174W	440	133	6.517261199151955e-36	2.129589156609255e-34	0.30932551507128814	57.699085090635
YDR175C	97	230	5.932697111019162e-14	3.95352735636978e-13	2.4264585788089574	452.2129171004636
YDR176W	70	52	0.15798134142262346	0.21188215823729187	0.7601898802181603	141.74907675904538
YDR177W	139	242	4.9850346504911507e-08	1.7588303236180742e-07	1.7816292986850628	329.59525888637
YDR178W	124	41	4.478677262490709e-10	1.9920242023653573e-09	0.33835994978692924	63.803131576260654
YDR179C	202	343	3.660935648013577e-10	1.6461329876251821e-09	1.737638901755334	321.78450127533824
YDR179W-A	92	145	0.0003767712601713354	0.0007992665131853005	1.6128610543926267	298.1073097377438
YDR180W	15	6	0.09045092369880932	0.12853552315093955	0.4093330124251632	83.07699428771821
YDR181C	119	323	4.1440137723033627e-23	5.826949438757125e-22	2.7776168700278934	517.0121705822903
YDR182W	102	87	0.3898261826941646	0.47811694959994466	0.8728424529654217	163.82690180297172
YDR182W-A	272	328	0.011452943977115715	0.01928158103407274	1.2340186403993891	228.84212336533835
YDR183W	163	189	0.12134213665883906	0.1683161186505025	1.186563486937973	219.99482794870093
YDR184C	80	19	3.2966747057758538e-09	1.325816519784401e-08	0.24304147612744068	46.88648705457753
YDR185C	114	270	4.035627496511164e-16	3.232436452985474e-15	2.4236823104121505	447.48055545936273
YDR186C	45	18	0.0014503030584419245	0.0028187539334570827	0.4093330124251632	78.43293866566374
YDR188W	29	0	2.78023489840473e-07	8.872991620824419e-07	0.0	0.0
YDR189W	44	22	0.012721791129335521	0.02130548071776604	0.511666265531454	97.0550282088515
YDR190C	23	0	5.833027351393161e-06	1.555203537221236e-05	0.0	0.0
YDR191W	150	107	0.014874724307052684	0.024385558577497145	0.729977205491541	136.72099626147048
YDR192C	67	90	0.05736482992941184	0.0850928906175	1.3746257879949513	251.3253608261439
YDR194C	29	0	2.78023489840473e-07	8.872991620824419e-07	0.0	0.0
YDR194W-A	277	395	1.4806304709711218e-06	4.348879386391686e-06	1.459264800613172	270.4911795831285
YDR195W	116	64	0.0002652294678457475	0.0005758152773049808	0.5645972585174664	105.49459586865854
YDR196C	155	265	2.7567538036337575e-08	1.0059702490290445e-07	1.749568520849488	323.7872596136155
YDR197W	163	13	1.572700166675228e-28	3.253452754873826e-27	0.08161547793753254	16.210145215233553
YDR198C	97	130	0.021561539624895914	0.03430163606715806	1.3714765880224542	253.83291535912124
YDR200C	102	101	0.9809061917919377	1.0	1.0132998591897424	189.89027247356495
YDR201W	230	281	0.013391576708919972	0.02238806908517406	1.2502453966464226	231.81409894102285
YDR202C	136	283	1.7030393325032511e-13	1.0798433518441231e-12	2.1294346050794335	396.5355691140579
YDR204W	119	88	0.054920236508282205	0.0815907506482436	0.7567501070045034	140.8352855237479
YDR205W	45	87	0.00021432086963148696	0.00047098178114279003	1.978442893388289	363.2683475768269
YDR206W	11	18	0.23944976530748524	0.30848467748282876	1.6745441417393039	300.6595982258327
YDR207C	18	5	0.014402991751583294	0.02394426640914552	0.28425903640636335	63.29675751030992
YDR208W	40	0	1.1012079232496235e-09	4.677287124526281e-09	0.0	0.0
YDR210W	61	12	3.390677455436392e-08	1.2263354133852345e-07	0.20131131758614582	39.815702306
YDR211W	25	0	2.1088766529321647e-06	6.033905289061134e-06	0.0	0.0
YDR212W	26	0	1.269489553904134e-06	3.7652575680777072e-06	0.0	0.0
YDR213W	15	3	0.010959546426060061	0.018532299763678744	0.2046665062125816	47.47256814852544
YDR214W	84	73	0.5133203796745858	0.6018563717652483	0.8893246996141939	165.31623732026657
YDR216W	10	0	0.004957527874512322	0.008796896885628005	0.0	0.0
YDR217C	16	24	0.2380693238448231	0.3071190402493445	1.5349987965943621	279.25040084318493
YDR218C	94	104	0.4225643128930836	0.513668857207382	1.1321976939419407	212.11147463041357
YDR219C	131	1	1.3001362166879982e-28	2.7288625482382036e-27	0.007811698710403878	2.8771253423721665
YDR221W	37	46	0.32547511930155343	0.4058559000657489	1.2722512548349667	234.8642845095522
YDR222W	25	14	0.12616785172851835	0.17446292745628975	0.5730662173952286	109.55208031971834
YDR223W	47	68	0.046713241565575415	0.07045577032353113	1.4805662151548455	272.9672668799664
YDR224C	91	3	7.826825678575695e-19	7.66815578832859e-18	0.03373623728778818	8.25609880705737
YDR225W	37	2	7.753331511591245e-08	2.6748296054685813e-07	0.05531527194934637	14.991337310045347
YDR226W	72	81	0.4298205740556962	0.5210577827559673	1.1512490974457714	216.2639214247241
YDR227W	6	4	0.7796456317608025	0.8696163747588005	0.6822216873752719	135.63590899657623
YDR228C	35	35	1.0	1.0	1.023332531062908	195.31570889654648
YDR229W	13	3	0.02752204258792361	0.043151381385809345	0.23615366101451724	54.25436359499963
YDR231C	183	110	6.0822529003856245e-05	0.00014454147285172616	0.6151179148465566	114.5533709240936
YDR232W	59	57	1.0	1.0	0.9886432927217924	183.56059681267573
YDR233C	4	0	0.1396657350856963	0.1889034907050422	0.0	0.0
YDR234W	33	19	0.0854748544474108	0.1221888858879094	0.5891914572786441	111.70016032979868
YDR235W	111	53	1.678761719827071e-05	4.271928606515701e-05	0.4886182355525596	91.55423856315797
YDR236C	125	133	0.5345148175016872	0.6240346559992291	1.088825813050934	201.946797832892
YDR237W	86	130	0.0019633898207199376	0.003743851080557149	1.5468980120718376	285.9267322596733
YDR238C	25	22	0.8315685636946704	0.9163347020134219	0.9005326273353591	167.97985651630242
YDR239C	45	108	2.5271402401157436e-07	8.151196590524757e-07	2.4559980745509793	449.9573851075626
YDR240C	18	2	0.0009573328727791939	0.001920342292065973	0.11370361456254532	31.648378758684952
YDR242W	29	8	0.0012904588371438182	0.0025208657514993542	0.2822986292587332	50.63740602904238
YDR243C	89	121	0.02107448710757818	0.0336104756948647	1.391272317512493	257.4068139462989
YDR244W	45	72	0.011448135919698205	0.019279130212059847	1.6373320497006527	301.347606365047
YDR245W	38	1	1.247832705839994e-08	4.733697817470848e-08	0.026929803449023893	4.868981349288143
YDR246W	166	283	1.0648231647021254e-08	4.068968784187324e-08	1.7445970258482106	322.9271700793376
YDR246W-A	248	284	0.07444077293187396	0.10797197607344441	1.171880801701072	217.34428788753652
YDR247W	60	311	8.301056243696054e-40	3.5102481218747064e-38	5.30427361934274	971.2420497556282
YDR248C	144	264	9.031763555713332e-10	3.882917307593164e-09	1.876109640281998	347.0408429451652
YDR249C	92	124	0.02266120813426814	0.0359417010425196	1.3792742809978327	255.2288610553092
YDR251W	14	0	0.0006002655764692664	0.0012435617183986856	0.0	0.0
YDR252W	265	229	0.18725313107437208	0.2472773264773166	0.8843137721260601	164.1908372025598
YDR253C	152	205	0.0029720965024927033	0.005506613075333614	1.3801524267624745	257.3512903599518
YDR254W	103	76	0.07356889744222012	0.10681512981323098	0.7550803141823399	140.5918364548759
YDR255C	130	141	0.425203443236708	0.5164403383430428	1.109922206768231	207.4186053650746
YDR256C	74	134	2.0641224640121444e-05	5.20876186508725e-05	1.8530616103031037	346.4214430718096
YDR257C	78	76	1.0	1.0	0.9970932353946282	185.08292395755456
YDR258C	40	17	0.004696338556691052	0.00843492911915373	0.43491632570173594	83.36646112272881
YDR259C	127	4	6.39010199621414e-26	1.0872626207167905e-24	0.03223094586024907	7.417588772117154
YDR260C	201	175	0.28647436172765056	0.3624096027927229	0.8909611588856164	165.44895040711452
YDR261C	20	4	0.002650616805867912	0.004973473817470265	0.2046665062125816	45.2119696655254
YDR262W	81	25	1.7519439997298928e-07	5.767275296191536e-07	0.31584337378484817	60.20911083784743
YDR263C	83	115	0.01799741272047385	0.02896812777930174	1.4178703743642702	265.3888146430215
YDR264C	13	4	0.058374325764456926	0.0864788118164327	0.3148715480193563	73.03472020695543
YDR265W	95	172	1.296062250748689e-06	3.832212855555636e-06	1.8527704772928442	342.1980954745853
YDR266C	72	71	1.0	1.0	1.00911957924259	187.25290771497413
YDR267C	105	113	0.5192779012961802	0.6082214277707398	1.1013007239057964	204.22161388704737
YDR268W	66	116	0.00015174181863838565	0.0003400885420847061	1.7985844485348081	331.5994312560174
YDR270W	18	10	0.20696587779114956	0.2710065489929192	0.5685180728127267	105.49459588581644
YDR272W	113	194	1.8536816142437578e-06	5.39227261685172e-06	1.756871778992957	324.8123083620387
YDR273W	51	104	1.5543234893516947e-05	3.978155045510278e-05	2.0867957496184792	383.4322811174282
YDR275W	63	61	1.0	1.0	0.9908457840450379	183.9562015381802
YDR276C	29	0	2.78023489840473e-07	8.872991620824419e-07	0.0	0.0
YDR277C	11	1	0.010518208849606966	0.017843722446634118	0.09303023009662799	15.824189385880658
YDR279W	13	1	0.0037682954383078918	0.006856372157831089	0.07871788700483907	14.606944045301232
YDR280W	116	74	0.004864311118896662	0.008706708137184781	0.6528155801608206	122.77388308015226
YDR281C	100	119	0.1653848970284722	0.22098711496532147	1.2177657119648606	225.6122050091042
YDR282C	83	159	5.692826591040809e-07	1.758294614665719e-06	1.9603599089036432	361.69575726974057
YDR283C	8	0	0.014588890540366177	0.02394426640914552	0.0	0.0
YDR284C	188	64	3.836414384710641e-14	2.5971259993197545e-13	0.3483685212129048	65.30617839124584
YDR285W	41	27	0.13846688470423077	0.1889034907050422	0.6739019106999639	126.5935150464744
YDR286C	256	369	1.8448336993812108e-06	5.36925030624562e-06	1.4750379061023948	273.3828826833043
YDR287W	120	270	7.587427422449725e-15	5.5025592820313205e-14	2.3024981948915433	425.2914370402988
YDR288W	127	263	1.6036371919017794e-12	9.26886179962526e-12	2.1191846903113767	391.6486871137769
YDR289C	46	10	4.407533628196855e-06	1.2035957215460642e-05	0.22246359370932783	44.442404201873
YDR291W	29	53	0.008178612449069915	0.014065550297428554	1.8702284188391076	341.8024905689564
YDR292C	65	98	0.007954429125188347	0.013704590143486572	1.542870585294846	284.8354089118299
YDR293C	2	0	0.48966301735152984	0.5761379565220613	0.0	0.0
YDR294C	15	43	0.00027969279311189805	0.0006056149296636015	2.9335532557136696	522.1982496496648
YDR295C	64	45	0.10874400903889664	0.15219926891766722	0.7195306859036072	134.38388520596752
YDR296W	130	73	0.00016544457954901256	0.00036921683235792446	0.5746405751353253	108.09138587657694
YDR297W	66	101	0.00542954399429685	0.009593028421259964	1.5660088732932382	289.0866835569614
YDR298C	69	1	2.527126117731527e-15	1.9015448050975248e-14	0.01483090624728852	5.425436359499965
YDR299W	57	0	2.285076492099262e-13	1.4315332141680672e-12	0.0	0.0
YDR300C	72	83	0.3436867979349414	0.4267699181068539	1.1796750010864079	218.5038752837065
YDR301W	18	16	0.9169583748934576	0.9993230271010565	0.9096289165003626	169.90182281819753
YDR302W	130	176	0.0055252337571514674	0.009747122496128248	1.3854348112851678	258.5429094747521
YDR303C	4	0	0.1396657350856963	0.1889034907050422	0.0	0.0
YDR304C	202	97	6.023422638467888e-09	2.3549084700087575e-08	0.49140225501535684	91.67116607701166
YDR305C	116	186	3.0240230551485216e-05	7.441658789113885e-05	1.640860782566387	303.4998372977612
YDR306C	28	1	1.8759623702628066e-06	5.437832455333368e-06	0.03654759039510386	6.547940435408056
YDR307W	52	14	8.153736533302668e-06	2.1460933090628673e-05	0.2755126045169368	53.74252996522777
YDR308C	116	131	0.28362849481700475	0.3592835845137873	1.1556600135279393	216.08203422983203
YDR309C	5	0	0.0778685916772419	0.11195556768395454	0.0	0.0
YDR310C	16	6	0.062201440882051914	0.09162922297968253	0.38374969914859053	78.19011225702255
YDR311W	52	76	0.030491568584958	0.04731705637671167	1.4956398530919426	275.8783205393208
YDR312W	102	28	3.5698578370915613e-10	1.6064360266912025e-09	0.28091481244864147	53.98841081718654
YDR313C	138	123	0.4962584096216629	0.5835170954271485	0.9121007342082441	169.3985165204579
YDR314C	70	88	0.13424070194291024	0.18464919322498846	1.2864751819076556	238.03146859217597
YDR315C	120	219	3.094278460279007e-08	1.1255658080369746e-07	1.8675818691898072	345.2550411114352
YDR316W	40	22	0.03860370297772479	0.059139556692833044	0.5628328920845994	106.52381144320763
YDR317W	13	1	0.0037682954383078918	0.006856372157831089	0.07871788700483907	14.606944045301232
YDR318W	111	233	1.5939875011724213e-11	8.236318166435396e-11	2.148076394032951	396.73503373964536
YDR319C	167	342	1.528487187362542e-15	1.1689268370374972e-14	2.095686979781524	387.6926398570696
YDR320C	56	106	6.412726280643994e-05	0.00015130921131594824	1.9370222909405044	356.4606871198028
YDR320C-A	241	397	1.2782456486519773e-10	6.020631224731795e-10	1.6857386507550807	312.2988779874088
YDR321W	29	0	2.78023489840473e-07	8.872991620824419e-07	0.0	0.0
YDR322C-A	230	199	0.22634100912734303	0.2933710037167793	0.8854051029631249	165.12197611658146
YDR322W	83	76	0.7410502721902094	0.8335185048632688	0.9370273778407351	174.0660832134831
YDR323C	80	82	0.8216906861363268	0.9091079522835736	1.0489158443394808	197.0111576868415
YDR324C	46	51	0.6032265620850864	0.6952216349802268	1.134564327917572	210.09136536464743
YDR325W	40	36	0.8075287298584763	0.8963709178568031	0.9209992779566173	175.64850209970092
YDR326C	4	4	1.0	1.0	1.023332531062908	189.8902725840678
YDR328C	122	67	0.00016331138343650287	0.00036488102802771096	0.5619940949279905	104.97998810468178
YDR329C	99	219	5.98107035684171e-12	3.2480770181488835e-11	2.263735599017948	421.9783833419766
YDR330W	67	106	0.0023566812860005594	0.004446612229589638	1.61900370586072	298.79792892612875
YDR331W	94	177	2.3179204729819596e-07	7.510062332461549e-07	1.92691338295888	355.79440541059023
YDR332W	94	0	2.509540970099583e-21	3.103735509471548e-20	0.0	0.0
YDR333C	70	53	0.1885348211769337	0.24879847558250245	0.7748089163762018	144.42358764230462
YDR334W	0	0	1.0	1.0		0.0
YDR335W	0	0	1.0	1.0		0.0
YDR336W	138	183	0.007746045990615235	0.013361580831442177	1.3570279216269	253.1870300497809
YDR337W	113	21	1.0872544890738555e-14	7.738614562702651e-14	0.19017684205593863	36.96978756916438
YDR338C	40	50	0.2899694275100171	0.3661866881005947	1.279165663828635	236.20497320689412
YDR339C	58	8	2.8792358924716857e-09	1.1677352339636575e-08	0.1411493146293666	25.747833575283984
YDR341C	16	0	0.000212107930543968	0.0004662969069412691	0.0	0.0
YDR342C	41	1	2.7885595128038344e-09	1.1341588230646995e-08	0.024959330025924584	9.04239393102654
YDR343C	0	0	1.0	1.0		0.0
YDR345C	1	0	1.0	1.0	0.0	0.0
YDR346C	13	0	0.0010131213829407575	0.0020077398598526176	0.0	0.0
YDR347W	123	172	0.002760151005867018	0.005165515273264309	1.4310015881530096	264.9275577745911
YDR348C	25	0	2.1088766529321647e-06	6.033905289061134e-06	0.0	0.0
YDR349C	13	3	0.02752204258792361	0.043151381385809345	0.23615366101451724	54.25436359499963
YDR350C	18	0	7.548412829055203e-05	0.0001757527213760991	0.0	0.0
YDR351W	13	12	1.0	1.0	0.9446146440580689	176.32668165197893
YDR352W	59	193	1.1030763753549666e-17	9.974516092242788e-17	3.347511499917648	613.9785480450897
YDR353W	69	60	0.5663393401132034	0.6573193834492499	0.8898543748373114	165.47580896565665
YDR354W	105	130	0.08139763745726215	0.11670850486579772	1.2669831336969337	236.91072092464032
YDR356W	15	0	0.000356464332849825	0.0007589879223322264	0.0	0.0
YDR357C	122	394	3.2965086054290073e-34	9.722164610165242e-33	3.3048607970392276	614.8086693286152
YDR358W	83	323	1.104003750353817e-33	3.174562784142401e-32	3.982366355823124	741.2584132393526
YDR359C	32	3	3.08598951602869e-06	8.63626555069635e-06	0.09593742478714763	23.01700273659067
YDR361C	122	55	1.5238671411735404e-06	4.471306086167873e-06	0.4613384361349175	86.45410783693623
YDR362C	72	70	1.0	1.0	0.9949066274222716	182.08656282346297
YDR363W	35	16	0.014754094496457147	0.02419469559427575	0.46780915705732934	92.23241808801872
YDR363W-A	67	20	1.4026084691851267e-06	4.128148058487034e-06	0.3054723973322114	58.64258417407873
YDR364C	65	80	0.19303473143748223	0.2539791215961932	1.2594861920774254	230.17002741905807
YDR365C	63	2	1.9853549882750017e-13	1.2533234399088403e-12	0.03248674701787009	8.90110652693771
YDR366C	91	105	0.2756393191504185	0.3499341555042068	1.1807683050725863	221.1908668992106
YDR367W	253	367	1.3877185434633538e-06	4.090604481526267e-06	1.4844388889331512	275.1166153559262
YDR368W	200	211	0.4670988732361935	0.5609282981794422	1.0796158202713682	200.28227755152585
YDR369C	63	85	0.061942687111302894	0.09136506631882609	1.380686748259479	255.1650537497107
YDR370C	99	176	1.7969812710618563e-06	5.232627488545183e-06	1.8192578330007252	339.5007901706285
YDR371W	95	184	4.708803105830513e-08	1.6716251025698323e-07	1.9820335338481587	365.9343795866496
YDR372C	65	27	0.0001787586045665031	0.0003972336688029209	0.42507658982613106	80.55950957741582
YDR373W	183	379	1.874833900940712e-17	1.6562472756236611e-16	2.119360815698591	392.1646933283188
YDR374C	123	229	6.098988907298589e-09	2.3828318753990612e-08	1.905228858645577	352.21582824812793
YDR374W-A	200	337	8.372773531018173e-10	3.617717548977123e-09	1.7243153148410004	319.3179708180533
YDR375C	97	222	8.680714904317466e-13	5.146679527291726e-12	2.342060019546037	436.5518637165055
YDR376W	48	135	7.308898484720764e-11	3.5381713119216424e-10	2.878122743614429	527.0423892075752
YDR377W	173	20	4.1647555782437424e-27	7.603653755707861e-26	0.11830433885120324	22.917791520230296
YDR378C	109	100	0.6989672143329089	0.7919149821963276	0.9388371844613834	174.35379572019917
YDR379C-A	192	295	1.0730185263896114e-06	3.2241011208289734e-06	1.5723077951226971	291.23067711923653
YDR379W	43	8	2.8827876874255367e-06	8.126917642345226e-06	0.19038744763961077	34.525504112858705
YDR380W	80	127	0.0007692843362585327	0.0015649643501318789	1.6245403930623665	303.8244360905028
YDR381C-A	8	0	0.014588890540366177	0.02394426640914552	0.0	0.0
YDR381W	89	41	6.575396588396782e-05	0.00015485301302158025	0.47142285138853074	88.61546054953763
YDR382W	2	0	0.48966301735152984	0.5761379565220613	0.0	0.0
YDR383C	125	224	4.6994630746576566e-08	1.6693981962631132e-07	1.8338118956647314	339.0897724309265
YDR384C	84	43	0.0006265363772906077	0.0012923998227397004	0.5238487956631553	98.29614113278367
YDR385W	4	0	0.1396657350856963	0.1889034907050422	0.0	0.0
YDR386W	62	101	0.001784019495523461	0.0034165488240943806	1.6670417038282856	307.4413936131039
YDR387C	81	105	0.06518841651516757	0.09566179723876722	1.3265421698963624	245.46791341703167
YDR388W	52	8	4.696429017664065e-08	1.6693981962631132e-07	0.15743577400967815	28.66268266090937
YDR389W	13	16	0.664633800274342	0.7582441946791789	1.2594861920774252	230.5810452651328
YDR390C	63	10	2.1221109619419165e-09	8.717328672948544e-09	0.16243373508935047	32.637390586196005
YDR391C	2	1	1.0	1.0	0.511666265531454	189.89027254536904
YDR392W	127	182	0.0010556625334898855	0.0020827153448028583	1.4665080366413326	273.6214163251305
YDR393W	80	0	2.542998883004157e-18	2.4133311181777077e-17	0.0	0.0
YDR394W	59	38	0.05519798297653337	0.08196323266151392	0.659095528481195	123.42867716750924
YDR395W	8	0	0.014588890540366177	0.02394426640914552	0.0	0.0
YDR397C	119	170	0.0017024324817921468	0.003274477994243022	1.4619036158041543	272.8675344680538
YDR398W	41	42	0.9163208052701927	0.9993099180928748	1.0482918610888325	194.4114695216092
YDR399W	105	87	0.2858688604805324	0.36180277654567383	0.8479040971664096	159.14613318918205
YDR400W	111	255	1.394028105230478e-14	9.83687807752206e-14	2.350899057847221	437.9451330530691
YDR402C	42	27	0.11188921699529154	0.1561832249854179	0.6578566271118694	123.64947982454936
YDR403W	35	73	0.00023272189344010274	0.0005094722532067114	2.134379279074065	390.33000463992346
YDR404C	153	221	0.00022579407164342318	0.0004946825546747911	1.4781469893130894	273.7379254367156
YDR405W	138	176	0.021859884674624335	0.0347282311502112	1.30511974976139	243.55491470958523
YDR406W	20	18	0.9273794498406605	1.0	0.9209992779566173	180.3957589149236
YDR407C	13	0	0.0010131213829407575	0.0020077398598526176	0.0	0.0
YDR408C	119	239	7.573583507062169e-11	3.660141071354163e-10	2.055264495159958	382.97197822887983
YDR409W	59	10	1.3215512147836974e-08	5.003450320092853e-08	0.17344619170557762	34.8132166277575
YDR410C	180	151	0.18369306608068475	0.24369523022607106	0.8584622899472172	160.35178568996116
YDR411C	77	29	8.71637903785038e-06	2.2837310180718694e-05	0.3854109532574589	73.03472022302986
YDR412W	200	74	1.8133612319762719e-13	1.1472651754780573e-12	0.378633036493276	71.20885219657092
YDR414C	97	199	1.2792881994348554e-09	5.4017521548824184e-09	2.099414161665141	391.5263351229921
YDR415C	97	199	1.2792881994348554e-09	5.4017521548824184e-09	2.099414161665141	391.5263351229921
YDR416W	35	46	0.22436072048187983	0.29139532599170975	1.3449513265398219	254.9955088593464
YDR418W	25	0	2.1088766529321647e-06	6.033905289061134e-06	0.0	0.0
YDR419W	20	6	0.012742036331974902	0.021326964768680925	0.3069997593188724	66.46159541311813
YDR420W	0	0	1.0	1.0		0.0
YDR421W	57	19	3.4122175932023096e-05	8.354049969564276e-05	0.341110843687636	65.47940433217026
YDR422C	52	74	0.045446430291903664	0.06874340363196685	1.456280909589523	268.7126498261389
YDR423C	138	109	0.10946214889253887	0.15316710907080075	0.8082843904772246	150.27287751570776
YDR424C	254	336	0.000299357287586282	0.0006438308754333237	1.3536997261304609	250.9530269271427
YDR425W	122	21	1.9437050242901876e-16	1.6037657955083025e-15	0.17614740288787759	33.964113794927044
YDR427W	138	101	0.03149955267715304	0.04877596323271598	0.7489607654880704	140.35367965846845
YDR428C	139	253	2.9039365913312646e-09	1.176923138600853e-08	1.8626124486252928	344.51520879829326
YDR429C	144	55	1.2296193570260338e-09	5.20348853734858e-09	0.3908561750587496	73.84621709359658
YDR430C	38	12	0.0005517516632288991	0.0011538632055379631	0.32315764138828673	63.29675750816131
YDR432W	49	19	0.0006216517471707327	0.0012846278109877411	0.3968024100039847	75.95610902854393
YDR434W	35	53	0.05478545293999851	0.08143477380665066	1.5496178327524035	284.83540883995204
YDR435C	89	82	0.7580256025798042	0.8487938552251663	0.9428457027770615	175.12102913819683
YDR436W	13	0	0.0010131213829407575	0.0020077398598526176	0.0	0.0
YDR437W	194	236	0.026635091247279245	0.04192074706160453	1.2448787491280737	230.7897158715381
YDR438W	105	275	5.781215729467895e-19	5.751739917343741e-18	2.6801566289742826	499.1401449089128
YDR439W	49	101	1.6631323611296306e-05	4.2396605535711456e-05	2.1093180742317084	387.37615597186783
YDR440W	29	14	0.039443377952873206	0.06036140308223655	0.4940226012027832	94.94513626209456
YDR441C	177	749	1.6251047344218214e-81	3.115325775886632e-79	4.330373252915922	800.0994629074287
YDR443C	16	6	0.062201440882051914	0.09162922297968253	0.38374969914859053	78.19011225702255
YDR444W	27	9	0.005703392313674966	0.010033713427942714	0.341110843687636	61.036159064798106
YDR446W	100	27	3.8566296088987785e-10	1.7300683994365737e-09	0.2762997833869852	52.64284785223384
YDR447C	145	2	5.611210403945785e-31	1.3502121771168288e-29	0.014114931462936662	3.901854916775227
YDR448W	130	63	4.406738138893598e-06	1.2035957215460642e-05	0.49592268813048623	93.4844418606018
YDR449C	97	42	8.797846109236208e-06	2.3040260917221053e-05	0.4430924361303313	83.31920123712314
YDR450W	138	0	9.52163124860284e-31	2.2080202141417314e-29	0.0	0.0
YDR451C	35	17	0.02293506880952531	0.03633597265112399	0.49704722937341245	94.94513627998404
YDR452W	41	12	0.000168244972699984	0.00037488447810833317	0.29951196031109506	58.77556054108255
YDR453C	138	172	0.03773803669283331	0.05793685238133592	1.275457937266813	238.05084889298877
YDR454C	128	108	0.28923366398690464	0.36533775567509086	0.8634368230843287	160.4499202940445
YDR456W	69	81	0.2985687112707979	0.37556182382291314	1.2013034060303702	225.66670059845143
YDR457W	0	0	1.0	1.0		0.0
YDR458C	69	6	1.6657229514957408e-12	9.598770234521047e-12	0.08898543748373114	19.264230551469897
YDR459C	103	127	0.09069944877867758	0.12885685027820523	1.2617789460678575	233.71110479265627
YDR460W	111	139	0.05872266095936997	0.0869500574606943	1.2814704668265244	237.3628406940842
YDR461C-A	117	149	0.036693834385818073	0.056393971553404525	1.3032183515245581	241.3859397165912
YDR461W	186	121	0.0005580088921586313	0.0011642571104031932	0.6657163239710315	123.88563235739872
YDR462W	217	163	0.012611126640034016	0.021126300409797735	0.7686783528260555	142.85323259141708
YDR463W	33	1	1.524045474912455e-07	5.072213846193015e-07	0.031010076698876	5.585008018358755
YDR464W	10	0	0.004957527874512322	0.008796896885628005	0.0	0.0
YDR465C	69	121	0.00011366015467800325	0.0002583634583214216	1.7945396559219111	335.74801803542226
YDR466W	28	29	0.9306156239268404	1.0	1.059880121458012	196.43821301842107
YDR468C	81	28	1.1689932723649985e-06	3.485163457424109e-06	0.35374457863902997	67.1563159363103
YDR469W	319	172	2.374350067238529e-10	1.088906478204847e-09	0.5517655026420696	102.65942860578372
YDR470C	109	46	1.318192428796926e-06	3.889648362242751e-06	0.4318651048522364	81.13493466735154
YDR471W	175	41	6.606788094611226e-19	6.528460194520474e-18	0.2397521929918813	45.57366541161474
YDR472W	111	9	9.486281384363208e-20	1.0235573028418912e-18	0.08297290792401957	15.39650858953183
YDR473C	40	85	4.805975875515497e-05	0.00011540362112772284	2.1745816285086796	398.30642538825606
YDR475C	5	11	0.19489941472545672	0.2561980649339661	2.2513315683383976	379.7805450493363
YDR476C	75	125	0.0002851637621290888	0.0006172287527302934	1.70555421843818	319.0156579151911
YDR477W	54	46	0.5587203452773117	0.6496564305883178	0.8717277116461809	162.26986929432073
YDR478W	202	385	6.514991675213894e-15	4.7668851302996317e-14	1.9504110121743543	361.0721438976577
YDR479C	70	133	6.287310009601713e-06	1.6732216504034917e-05	1.9443318090195252	358.38445824935013
YDR480W	65	68	0.7592635996619214	0.8500145924967314	1.0705632632658115	198.52164862968303
YDR481C	38	29	0.3772119814861101	0.46483572329230927	0.7809643000216929	146.06944044605973
YDR482C	200	249	0.012066314668871647	0.02026083960895791	1.2740490011733205	236.1819310713338
YDR483W	48	3	1.2063398542414692e-09	5.116268806594904e-09	0.06395828319143175	15.501246739263474
YDR484W	74	112	0.0040965101906849655	0.007401517469880376	1.5488276145816986	289.9675782265835
YDR485C	60	88	0.01827677417378177	0.029360259294251102	1.5008877122255984	277.0530206895037
YDR486C	181	43	2.647996025871976e-19	2.743896422484637e-18	0.2431121482635638	45.90753842793463
YDR487C	266	257	0.931373721582256	1.0	0.9887084980570202	183.48947685151992
YDR488C	418	479	0.018790747925811598	0.03016064507991697	1.1726705320074948	217.53539579800884
YDR489W	183	367	6.704805900799755e-16	5.274875340013596e-15	2.0522570431698757	379.7805450997757
YDR490C	48	19	0.0008789443268772447	0.0017754860638816417	0.4050691268790677	77.50623369631737
YDR492W	81	163	8.029315476103278e-08	2.758458381306449e-07	2.05929879707721	379.7805452896522
YDR493W	141	274	1.8674612647712778e-11	9.614834139390885e-11	1.988603641923665	370.35336838514223
YDR494W	119	247	6.8667550692347665e-12	3.7115327446587537e-11	2.1240599594330947	395.73771081871087
YDR495C	18	1	0.0002938610970105293	0.0006327200183105781	0.05685180728127266	19.988449744497665
YDR496C	58	8	2.8792358924716857e-09	1.1677352339636575e-08	0.1411493146293666	25.747833575283984
YDR497C	23	0	5.833027351393161e-06	1.555203537221236e-05	0.0	0.0
YDR498C	89	65	0.08717356021110927	0.12433907360468487	0.7473776912257194	139.252866579862
YDR499W	44	36	0.49679182821067114	0.5839266631175377	0.8372720708696519	156.13200189014546
YDR500C	2	0	0.48966301735152984	0.5761379565220613	0.0	0.0
YDR501W	32	2297	0.0	0.0	73.45608824535938	13223.26807112775
YDR502C	75	47	0.02048455599714343	0.03270590825640529	0.6412883861327557	121.5297744358138
YDR503C	100	107	0.5598763321044955	0.6506059377516576	1.0949658082373117	203.0509845962688
YDR504C	220	431	1.4966280126204665e-17	1.332369613092926e-16	2.0048014585823335	371.18822515113055
YDR505C	30	0	1.6778040822813568e-07	5.539065027095341e-07	0.0	0.0
YDR506C	54	30	0.016214530046525018	0.026401404954010586	0.5685180728127267	107.0290627334154
YDR507C	4	0	0.1396657350856963	0.1889034907050422	0.0	0.0
YDR508C	13	0	0.0010131213829407575	0.0020077398598526176	0.0	0.0
YDR510W	75	20	5.684928822074726e-08	1.9911099668545522e-07	0.2728886749501088	52.46968058959196
YDR511W	133	80	0.000685845579119233	0.001404164444825457	0.6155383645491176	113.36732694458762
YDR512C	433	564	7.352534753160649e-06	1.9423255565193794e-05	1.332931980414504	247.20738248000904
YDR513W	428	561	5.067088650171786e-06	1.3752159899545986e-05	1.3413307241268488	248.76068339886996
YDR514C	88	102	0.270364198711115	0.3439965722981465	1.1861354337320071	222.2579325563031
YDR515W	130	235	1.4696660565462683e-08	5.4990562727375334e-08	1.8498703446137186	342.09239940196335
YDR516C	75	192	3.129070187721099e-13	1.943335059350328e-12	2.6197312795210443	482.2213502171627
YDR517W	72	197	9.128785277572912e-15	6.570668852480828e-14	2.7999515086026787	515.0448489203258
YDR518W	65	120	3.6662356805267456e-05	8.937906485251935e-05	1.889229288116138	348.1321662980348
YDR519W	200	219	0.26457018699521295	0.3372214418017441	1.1205491215138843	207.8400993351869
YDR520C	33	43	0.2572102779623826	0.3288608956339845	1.333433298051668	245.7403527330324
YDR522C	88	146	9.492636640390252e-05	0.00021871856297629944	1.697801699263461	313.6389895568066
YDR523C	70	239	1.6443184006773495e-22	2.2146311761816014e-21	3.4939496417719287	641.882611803238
YDR524C	48	113	2.092983316787579e-07	6.804266283123441e-07	2.409095333543929	441.7855320612286
YDR524C-B	56	1	1.594271258579618e-12	9.22399799606779e-12	0.01827379519755193	6.662816580699258
YDR524W-C	239	440	1.483269239661112e-15	1.1358563778017383e-14	1.883959471412885	348.92337585806376
YDR525W-A	95	1	6.613329256600121e-21	7.990179948467918e-20	0.010771921379609558	3.9560473462744903
YDR527W	30	32	0.8275689020945599	0.9143801644468423	1.091554699800435	202.14125788330412
YDR528W	35	2	2.0912341099513038e-07	6.802424980955853e-07	0.05847614463216617	15.824189382350664
YDR529C	144	22	2.3738304235222617e-20	2.719501746150703e-19	0.15634247002349982	30.32969630834725
YDR530C	127	179	0.0018223061335228513	0.0034829121215985107	1.4423348272461458	267.03319576841886
YDR531W	43	0	2.45410168237695e-10	1.121902923318747e-09	0.0	0.0
YDR532C	127	242	7.396089134847472e-10	3.212606390823853e-09	1.9499722245450688	360.4948143518981
YDR533C	74	145	9.508796844482267e-07	2.873625362722938e-06	2.0051786081638063	374.64837549442274
YDR534C	0	0	1.0	1.0		0.0
YDR536W	2	5	0.4315784918806468	0.5228582066158837	2.55833132765727	569.6708176361072
YDR538W	80	109	0.028125195554361826	0.04391745849392747	1.3942905735732123	261.09912463372854
YDR539W	4	5	0.9724006024919841	1.0	1.279165663828635	284.8354088180536
YDR540C	13	16	0.664633800274342	0.7582441946791789	1.2594861920774252	248.31804867236733
YDR541C	14	9	0.4360905563462031	0.5272139561797381	0.6578566271118694	113.93416356534536
YDR542W	25	25	1.0	1.0	1.0233325310629082	197.4858834624334
YDR545W	78	72	0.7894332626007412	0.8791693828847525	0.9446146440580688	175.4682265422591
YEL001C	2	0	0.48966301735152984	0.5761379565220613	0.0	0.0
YEL002C	108	109	0.8650903225011888	0.9505415446511916	1.0328078322764536	193.40675900633045
YEL003W	370	643	4.790695864027127e-19	4.8082533881361275e-18	1.778385993171486	329.620850477146
YEL004W	136	231	2.9172351109811595e-07	9.294747436705069e-07	1.7381604020259687	321.5660090667348
YEL005C	105	140	0.018620067368892088	0.02990338102164155	1.364443374750544	252.589890841366
YEL006W	75	0	3.0219458439087404e-17	2.6252583909847685e-16	0.0	0.0
YEL007W	5	0	0.0778685916772419	0.11195556768395454	0.0	0.0
YEL009C	0	0	1.0	1.0		0.0
YEL011W	4	0	0.1396657350856963	0.1889034907050422	0.0	0.0
YEL012W	47	32	0.14081361715581628	0.19027704705429968	0.6967370424258096	130.54956238056556
YEL013W	10	0	0.004957527874512322	0.008796896885628005	0.0	0.0
YEL015W	36	0	8.185009655235889e-09	3.1613156834964134e-08	0.0	0.0
YEL016C	67	249	2.7840332329864913e-25	4.556094885071641e-24	3.8031313467860315	698.1260021079623
YEL017C-A	56	1	1.594271258579618e-12	9.22399799606779e-12	0.01827379519755193	3.3314082914643635
YEL017W	65	18	7.63089070258007e-07	2.3232002345440965e-06	0.2833843932174207	54.6653814927718
YEL018W	91	67	0.0919806381721103	0.13061250620439663	0.7534426327606026	140.35367973931358
YEL019C	194	199	0.6668519487031965	0.7595693319453521	1.0497070808325706	194.75925390635652
YEL020C	25	22	0.8315685636946704	0.9163347020134219	0.9005326273353591	167.97985651630242
YEL020W-A	55	4	1.3499438668480107e-10	6.353131897089124e-10	0.0744241840773024	16.954488622500058
YEL021W	145	290	8.907305117573845e-13	5.275583082509494e-12	2.046665062125816	378.4799268462489
YEL022W	8	3	0.2428546172293703	0.3118233765764922	0.38374969914859053	94.9451362564403
YEL023C	35	58	0.016722925081393038	0.027175343922885377	1.6958081943328192	320.10074514609244
YEL024W	47	2	5.451710039175606e-10	2.4061998799154958e-09	0.0435460651516131	11.868142036763002
YEL025C	13	19	0.34252336865667565	0.42572982345894567	1.4956398530919426	292.138880808271
YEL026W	131	15	6.643615121909424e-21	8.00994351490589e-20	0.11717548065605818	23.01700273705189
YEL027W	2	0	0.48966301735152984	0.5761379565220613	0.0	0.0
YEL029C	18	1	0.0002938610970105293	0.0006327200183105781	0.05685180728127266	21.098919170103304
YEL030W	43	140	4.0614244103225515e-13	2.482173409539319e-12	3.331780333693189	608.512009729199
YEL031W	2	0	0.48966301735152984	0.5761379565220613	0.0	0.0
YEL032W	18	3	0.002678348832095251	0.0050205945675944556	0.170555421843818	42.19783834020661
YEL034W	150	1	1.1304500034297011e-32	2.9800157837904234e-31	0.006822216873752719	2.531870300604921
YEL035C	334	76	1.2099068620656322e-35	3.7816165020323106e-34	0.2328541088646138	43.64642086228597
YEL036C	105	5	1.1707227803324393e-20	1.3768561778510959e-19	0.04873012052680514	10.850872715463764
YEL037C	86	2	2.3204078156785487e-18	2.2130456630128247e-17	0.023798430954951346	6.547940434977524
YEL038W	169	345	1.4349462580481194e-15	1.1003167906712979e-14	2.0890516166668833	386.482554765772
YEL039C	195	287	1.0865537346822403e-05	2.819842296099984e-05	1.5061355713592546	279.0224413612732
YEL040W	60	18	5.60082405092512e-06	1.515067691292115e-05	0.3069997593188724	59.14615046789076
YEL041W	72	202	1.4006344982999008e-15	1.0754404539015661e-14	2.87101626770427	535.3850739969687
YEL042W	66	15	4.972341599557148e-08	1.7563771372694498e-07	0.23257557524157002	45.34693075886793
YEL043W	38	1	1.247832705839994e-08	4.733697817470848e-08	0.026929803449023893	9.737962695317831
YEL044W	211	64	7.033798536162007e-18	6.503436556506061e-17	0.31039470136505265	58.2210741369892
YEL046C	142	12	1.1439453582893619e-24	1.802419111101951e-23	0.08647880544193588	17.2627520504342
YEL047C	81	50	0.012795451944618282	0.02141013794981081	0.6316867475696963	118.1024866428739
YEL048C	138	253	2.0408365124314107e-09	8.401467990689365e-09	1.876109640281998	349.50818271504363
YEL049W	29	0	2.78023489840473e-07	8.872991620824419e-07	0.0	0.0
YEL050C	28	1	1.8759623702628066e-06	5.437832455333368e-06	0.03654759039510386	13.095880866434053
YEL051W	167	17	2.4961633358337645e-27	4.6608556312922013e-26	0.10417157501837986	20.34538634736844
YEL052W	72	88	0.18289697305320357	0.24280713112395516	1.2507397601879986	234.7254758282916
YEL053C	67	52	0.24698251342931504	0.3164876191470568	0.7942282330637496	148.0027124304424
YEL054C	48	0	2.0204610197407752e-11	1.0301127060752836e-10	0.0	0.0
YEL055C	42	1	1.6929679620287622e-09	7.0297897109223185e-09	0.02436506026340257	8.832105700909143
YEL056W	59	67	0.45136681055595174	0.5438530332091511	1.1620894844273701	215.2089756056171
YEL057C	116	104	0.5682293142203215	0.6593799003391988	0.9174705450908831	170.41434717077743
YEL058W	72	127	6.574140626217908e-05	0.00015485301302158025	1.8050448811804072	337.5827067993127
YEL059C-A	225	559	2.4272654642818077e-34	7.195465817053957e-33	2.542412821618514	470.5245691790152
YEL060C	6	0	0.04410064589842773	0.06684839603633576	0.0	0.0
YEL061C	18	0	7.548412829055203e-05	0.0001757527213760991	0.0	0.0
YEL062W	55	120	6.002014882213474e-07	1.8508089859308143e-06	2.2327255223190723	410.2986245700993
YEL063C	10	0	0.004957527874512322	0.008796896885628005	0.0	0.0
YEL064C	84	175	7.521107033198218e-09	2.914682381935509e-08	2.131942773047725	393.184564590937
YEL065W	64	0	7.057370019616691e-15	5.1440982234240286e-14	0.0	0.0
YEL066W	124	24	1.2601343825645093e-15	9.727560851179187e-15	0.1980643608508854	37.97805451161541
YEL067C	124	23	5.102610562757213e-16	4.047601840885067e-15	0.18981167914876518	36.45893233074414
YEL069C	42	29	0.18447787306549568	0.24451077391096235	0.7065867476386747	132.48158552841383
YEL070W	63	84	0.07351762463849214	0.10676764123635563	1.3644433747505438	252.19801822021336
YEL071W	8	10	0.7759137620997522	0.8657896868132858	1.279165663828635	232.0881108958368
YEL072W	70	11	2.2787666838738203e-10	1.0467401916100912e-09	0.16080939773845696	32.094130581212625
YEL073C	2	1	1.0	1.0	0.511666265531454	126.59351503024604
YEL075C	127	184	0.0007263144092614663	0.0014806927216103128	1.4826235095714573	276.6118143385329
YEL077C	25	36	0.170513181446381	0.22720604877157952	1.4735988447305877	270.2284648114478
YER001W	43	20	0.007352320934329174	0.012725039216198416	0.475968619099027	90.62944826737238
YER002W	72	38	0.0024797166106986695	0.00466803608122031	0.5400921691720904	102.85723095337111
YER003C	60	70	0.3570817825874283	0.442009757137387	1.193887952906726	217.90687022161293
YER004W	105	145	0.008065114265958979	0.013882811177351118	1.4131734952773491	261.54697923284346
YER005W	57	82	0.029865681837373852	0.04643350533839877	1.4721625885466396	271.73952791606223
YER006W	77	5	1.0181860166658589e-14	7.26499724794709e-14	0.06645016435473429	14.606944042976744
YER007C-A	18	0	7.548412829055203e-05	0.0001757527213760991	0.0	0.0
YER007W	75	173	2.2663286195457784e-10	1.041858984093347e-09	2.360487038318441	434.7487820662672
YER008C	16	0	0.000212107930543968	0.0004662969069412691	0.0	0.0
YER009W	159	48	7.393407803656704e-14	4.876088105370379e-13	0.3089305754152175	58.15389598551779
YER010C	53	88	0.002694437845200194	0.00504910786827837	1.6991181647836964	312.9673011440524
YER011W	26	14	0.09562278170172483	0.13555006595184113	0.5510252090338736	105.49459585211964
YER012W	40	11	0.00012365762532337966	0.0002796519871155157	0.2814164460422997	55.577640738154194
YER013W	20	33	0.08319731930759121	0.11922945012159408	1.6884986762537981	322.8134633080655
YER014C-A	116	71	0.00221100028208059	0.00419375416300972	0.6263500836678144	116.8555522960233
YER014W	116	72	0.0028976859345202933	0.005395238529489344	0.6351719158321498	118.47854608998088
YER015W	29	20	0.2881335589105335	0.3640281408819152	0.7057465731468331	132.92319078387638
YER016W	10	0	0.004957527874512322	0.008796896885628005	0.0	0.0
YER017C	83	141	6.84355824208464e-05	0.0001608390006139304	1.738432372046627	324.8725144292858
YER018C	208	257	0.01331586720859341	0.022267971013847254	1.2644060600152278	234.4100015392299
YER019C-A	200	193	0.9409562744310314	1.0	0.9875158924757063	183.2771785224824
YER019W	147	163	0.291346841023547	0.3677646362437267	1.1347156636956057	211.8503721025607
YER020W	36	138	5.722035285172394e-15	4.2081106042233295e-14	3.922774702407814	713.3715643144859
YER021W	25	1	8.499112529589169e-06	2.2278211557733502e-05	0.040933301242516325	14.606944044258336
YER022W	44	58	0.1603774697811175	0.2147452453343904	1.348938336401106	248.96724626260163
YER023W	141	192	0.003167684414996117	0.005850145494747164	1.3934740848516194	258.0903000474886
YER024W	25	18	0.40122131016793683	0.49000292095472603	0.7367994223652938	144.3166071319389
YER025W	35	1	5.5962737104685505e-08	1.9612535105974795e-07	0.029238072316083084	5.274729795293553
YER026C	20	1	0.0001064650285807612	0.0002429684045110943	0.0511666265531454	9.042393935525649
YER027C	54	136	1.5784504016317997e-09	6.587567677637503e-09	2.577281930084361	472.99940630627566
YER028C	75	18	1.2243740208046378e-08	4.660076104333204e-08	0.2455998074550979	47.47256815089549
YER029C	141	61	6.841382591995749e-08	2.3758931936333062e-07	0.4427183290413999	82.90983731423131
YER030W	144	62	4.2819648718846875e-08	1.5343040484865322e-07	0.4406015064298632	82.50404945984913
YER031C	75	9	2.8067801569748523e-12	1.5702132959885577e-11	0.12279990372754895	22.78683271306907
YER032W	29	0	2.78023489840473e-07	8.872991620824419e-07	0.0	0.0
YER033C	27	32	0.5422683158923499	0.6323165216335978	1.2128385553338168	223.79924981348856
YER034W	217	248	0.10094738750184976	0.14239598369466222	1.1695228926433237	216.89301776497416
YER035W	222	329	1.6867021837834554e-06	4.928975741330616e-06	1.5165603726112464	281.00354233591315
YER036C	75	1	1.2961769304285916e-16	1.081903269505781e-15	0.013644433747505439	5.063740601209841
YER037W	114	75	0.009162932967775985	0.015674011748268796	0.6732450862255974	125.4927018837321
YER038C	120	124	0.7097102463358381	0.8008443638928375	1.0574436154316718	196.1676370022944
YER039C	189	326	3.9450516834545024e-10	1.7656025082915831e-09	1.7651132546376087	326.81115334494297
YER039C-A	280	277	0.918200016134004	1.0	1.0123682539443768	187.8629742778797
YER040W	15	17	0.8087576911215795	0.8973886709705197	1.1597768685379624	213.626556660422
YER041W	47	98	1.7734943749052936e-05	4.501044196858051e-05	2.133757192429042	391.6486872740714
YER042W	94	95	0.8740180636090146	0.9588855177061126	1.0342190473508113	193.93049109838907
YER043C	57	21	0.00011269632153773312	0.0002563752156501199	0.3770172482863345	72.02734476757831
YER044C	88	5	4.7532900859948083e-17	4.0800255648591256e-16	0.0581438938103925	12.947064033962256
YER044C-A	116	201	8.473459981247126e-07	2.570193478489041e-06	1.7731882650314181	330.6709918224315
YER045C	32	32	1.0	1.0	1.023332531062908	189.8902725633949
YER046W	97	87	0.6120613836628556	0.7041338302550675	0.9178343319842578	172.27158748555894
YER047C	28	23	0.632792693805138	0.7250828416165269	0.8405945790873887	157.15057040597276
YER048C	2	0	0.48966301735152984	0.5761379565220613	0.0	0.0
YER048W-A	57	4	5.084588810297226e-11	2.4971366565345304e-10	0.07181280919739705	16.36985108413808
YER049W	51	15	2.4988711342860628e-05	6.253702303428698e-05	0.300980156194973	58.42777616445611
YER050C	242	127	1.1018932521110266e-08	4.207827418918004e-08	0.5370381464668981	100.02450573944236
YER051W	88	88	0.9381318182011199	1.0	1.023332531062908	192.0481165535945
YER052C	40	45	0.5890375755636461	0.6807787574490612	1.1512490974457716	213.0476228864153
YER053C	31	5	4.170889741447938e-05	0.0001010395404509987	0.1650536340424045	35.6044261037796
YER053C-A	47	3	1.972116838567693e-09	8.130210708675844e-09	0.06531909772741966	15.824189380585668
YER054C	35	8	0.00010038269758933253	0.00023018376947218954	0.23390457852866467	42.19783836234843
YER055C	13	10	0.7175375703085505	0.8081783327153298	0.7871788700483908	146.0694404530123
YER056C	28	0	4.60961283752652e-07	1.4360716916909544e-06	0.0	0.0
YER056C-A	65	0	4.296454193454715e-15	3.1964952220644334e-14	0.0	0.0
YER057C	141	163	0.15979909590415908	0.21407048696594896	1.1830014366188228	219.3098922678685
YER058W	150	163	0.3775288358694032	0.46511746681339716	1.1120213504216934	207.61336466824187
YER059W	52	17	6.396159537983702e-05	0.00015130921131594824	0.3345510197705661	64.49103596306878
YER060W	55	157	1.1976147826158072e-12	7.006594725151076e-12	2.9211492250341196	535.7618403421068
YER060W-A	150	190	0.019903838992549123	0.03184946523265164	1.2962212060130167	240.19233154160312
YER061C	94	9	3.3340119537475063e-16	2.7043586383641623e-15	0.09797864659112948	17.989604776067466
YER062C	130	268	1.2587289067676384e-12	7.326872411761831e-12	2.1096393717296875	392.9267947110742
YER063W	62	51	0.4132283591255239	0.5035801385220019	0.8417735336162631	156.7348281382378
YER064C	1	2	0.9840633967614565	1.0	2.046665062125816	569.670817699647
YER065C	0	0	1.0	1.0		0.0
YER066W	8	1	0.04935153148395398	0.0737924804592005	0.1279165663828635	42.19783835625029
YER067W	59	108	0.00011160411856109133	0.0002541921924137966	1.8732188704202384	344.9673285910184
YER068W	138	0	9.52163124860284e-31	2.2080202141417314e-29	0.0	0.0
YER069W	18	1	0.0002938610970105293	0.0006327200183105781	0.05685180728127266	19.988449744497665
YER070W	58	5	1.0440259453689849e-10	4.982732955864757e-10	0.08821832164335414	19.31087517500131
YER071C	194	213	0.2605399343383381	0.3327482039484305	1.123555820187626	208.392401710431
YER072W	88	0	4.865313231576793e-20	5.31947079749014e-19	0.0	0.0
YER073W	52	31	0.03657922611369371	0.056234097498516204	0.6100636242875029	114.65073059568287
YER074W	155	31	7.808007682910021e-19	7.66815578832859e-18	0.20466650621258162	39.20315303488328
YER074W-A	117	0	2.95964038387092e-26	5.111378933225724e-25	0.0	0.0
YER075C	8	10	0.7759137620997522	0.8657896868132858	1.279165663828635	261.09912463372854
YER076C	23	18	0.581701573933519	0.6729764135368472	0.8008689373535801	150.32979911291636
YER077C	43	8	2.8827876874255367e-06	8.126917642345226e-06	0.19038744763961077	34.525504112858705
YER078C	114	14	6.639327140862284e-18	6.178441810210193e-17	0.12567241609544486	24.76829642209441
YER078W-A	447	1630	1.5000046548963736e-154	7.18877230859087e-152	3.731615269871454	691.3192734655552
YER079W	281	133	2.718450454995117e-12	1.5252496162611626e-11	0.4843531196845793	90.23154796163148
YER080W	0	0	1.0	1.0		0.0
YER081W	109	80	0.060323450651537464	0.08920549362226586	0.7510697475691068	138.10201649439483
YER082C	99	29	2.3869717023232792e-09	9.749626605157087e-09	0.29976407475580136	57.5425068240282
YER083C	113	97	0.38533240041226746	0.4730088868241089	0.8784358894964786	163.2390062594591
YER085C	150	132	0.41288637028763364	0.5032873072327642	0.900532627335359	167.2543460411256
YER086W	138	155	0.2574998927887143	0.3291580092082454	1.1493952341648606	214.65856896525847
YER087C-B	170	133	0.061797086000422635	0.09117368947881749	0.8006072154786279	148.80290367059524
YER087W	95	65	0.0317888561524762	0.049210689564708116	0.7001748896746213	130.5495624310294
YER088C	0	0	1.0	1.0		0.0
YER089C	21	1	6.414395012837451e-05	0.00015130921131594824	0.04873012052680514	8.631376028214676
YER090W	72	41	0.006936625747217637	0.0120339471107839	0.5827310246330448	110.76932564480737
YER091C	20	3	0.0010337646271532126	0.002044422410852175	0.1534998796594362	37.97805450907381
YER092W	200	167	0.14712424236268393	0.19847795398259332	0.8544826634375283	158.71425764655416
YER093C	14	9	0.4360905563462031	0.5272139561797381	0.6578566271118694	113.93416356534536
YER093C-A	127	181	0.001268911340152087	0.002482990512832478	1.4584503001762705	272.12621731842927
YER094C	103	71	0.02792928149135387	0.043692390332428895	0.7054039777229755	131.46249636186215
YER095W	97	84	0.4611783291339542	0.5543972765153367	0.8861848722606626	166.39869241744594
YER096W	29	3	1.333555261641041e-05	3.434516932242556e-05	0.10586198597202497	25.31870300604921
YER098W	23	0	5.833027351393161e-06	1.555203537221236e-05	0.0	0.0
YER099C	103	71	0.02792928149135387	0.043692390332428895	0.7054039777229755	131.46249636186215
YER100W	161	209	0.007681111051127872	0.013257523906073347	1.3284254595785576	246.15405704045423
YER101C	83	80	0.9924792728329573	1.0	0.9863446082534053	180.84787871051296
YER102W	14	0	0.0006002655764692664	0.0012435617183986856	0.0	0.0
YER103W	0	0	1.0	1.0		0.0
YER104W	138	380	1.904637637468613e-27	3.5795983833601286e-26	2.817872186984819	524.2622741186088
YER105C	8	3	0.2428546172293703	0.3118233765764922	0.38374969914859053	94.9451362564403
YER106W	172	96	1.11642207158569e-05	2.8921366367969836e-05	0.5711623429188324	107.08928162014809
YER107C	117	85	0.04363905488140566	0.06648164360873217	0.743446710601258	138.39460545617936
YER109C	11	25	0.025349434877569875	0.04000675081803083	2.3257557524157	411.4289239269974
YER110C	1	0	1.0	1.0	0.0	0.0
YER111C	13	2	0.011164431870317872	0.01882892894023404	0.15743577400967815	43.82083212612834
YER112W	28	18	0.2117126333342169	0.27634120615185687	0.6578566271118694	124.41086822893244
YER113C	62	96	0.005594665151381857	0.009857512036028512	1.5845148868070833	292.3707371563885
YER114C	11	0	0.0029101077931622233	0.005395238529489344	0.0	0.0
YER115C	138	128	0.7160008723812088	0.8073962778557514	0.9491779998264653	176.2291018205245
YER116C	127	125	1.0	1.0	1.0072170581327835	186.92323706767755
YER117W	181	78	7.584518104045507e-10	3.2894844356233564e-09	0.440994129408325	82.42489855915525
YER118C	70	53	0.1885348211769337	0.24879847558250245	0.7748089163762018	144.42358764230462
YER119C	111	138	0.06725864403781283	0.09832916453767189	1.2722512548349667	237.7905214235012
YER120W	13	0	0.0010131213829407575	0.0020077398598526176	0.0	0.0
YER121W	283	280	0.9163205238604438	0.9993099180928748	1.012484483030439	187.8843894181415
YER122C	102	54	0.00029525168502481526	0.0006352384738412692	0.5417642811509513	101.39771835177424
YER123W	37	0	4.954651962323758e-09	1.955676282451883e-08	0.0	0.0
YER124C	35	8	0.00010038269758933253	0.00023018376947218954	0.23390457852866467	43.40349088203632
YER125W	4	0	0.1396657350856963	0.1889034907050422	0.0	0.0
YER126C	84	0	3.515524665572205e-19	3.565746446508951e-18	0.0	0.0
YER127W	216	205	0.8019573571731801	0.890702348610073	0.9712183743884082	180.26449834619572
YER128W	127	172	0.006060767227854749	0.010623429542027633	1.38593067199071	258.6694263581811
YER129W	37	2	7.753331511591245e-08	2.6748296054685813e-07	0.05531527194934637	14.991337310045347
YER130C	18	2	0.0009573328727791939	0.001920342292065973	0.11370361456254532	29.98267462009069
YER131W	59	0	8.45487811696554e-14	5.500452946908237e-13	0.0	0.0
YER132C	1	0	1.0	1.0	0.0	0.0
YER133W	0	0	1.0	1.0		0.0
YER134C	8	0	0.014588890540366177	0.02394426640914552	0.0	0.0
YER136W	11	0	0.0029101077931622233	0.005395238529489344	0.0	0.0
YER137C	62	12	2.1751409594261294e-08	8.049701195405194e-08	0.1980643608508854	39.1837070295166
YER138W-A	0	0	1.0	1.0		0.0
YER139C	35	14	0.0054921284948530776	0.009694668807213029	0.40933301242516323	81.38154536750962
YER140W	69	130	1.0027353862694698e-05	2.6129275969350796e-05	1.928017812147508	360.5163144403233
YER141W	59	6	2.0518285790606792e-10	9.462763559084176e-10	0.10406771502334658	22.15386514023292
YER142C	155	132	0.2698317583597451	0.34339509677514807	0.8714831877438959	162.9381048119944
YER143W	116	151	0.02323353695877881	0.03677843959535836	1.3320966568146475	246.69505494370708
YER144C	61	113	5.846025662951918e-05	0.00013915767213425694	1.8956815739362067	349.1530818170678
YER145C	58	1	5.90581975370155e-13	3.5714373715602115e-12	0.017643664328670827	3.218479196910498
YER146W	180	81	4.085142362763295e-09	1.6370649102508333e-08	0.4604996389783086	84.97851979846916
YER147C	74	97	0.06674051080996375	0.09771504013953705	1.3413953447716498	251.47630685048435
YER148W	113	33	1.5586526547372031e-10	7.269920046547977e-10	0.2988493232307607	56.6339409325995
YER149C	70	57	0.34979959383018167	0.4340231853543419	0.833285061008368	155.1216311753417
YER150W	83	22	9.589118485227139e-09	3.6813765292751186e-08	0.27124476726968644	52.62019600363822
YER151C	29	0	2.78023489840473e-07	8.872991620824419e-07	0.0	0.0
YER152C	94	3	1.789311435437449e-19	1.8916047913972e-18	0.03265954886370983	7.995379897799066
YER153C	231	382	2.2123908970209582e-10	1.0178768039014025e-09	1.6922641855672331	313.48264827053634
YER154W	108	75	0.027118564811351872	0.042635009904342436	0.7106475910159085	132.40055702172964
YER155C	0	0	1.0	1.0		0.0
YER156C	80	119	0.004279017171992831	0.007716722407065153	1.5222071399560757	284.83540870578105
YER157W	18	1	0.0002938610970105293	0.0006327200183105781	0.05685180728127266	21.098919170103304
YER158C	38	0	3.0002528200069057e-09	1.2082950957884953e-08	0.0	0.0
YER159C	80	16	2.657104456613899e-10	1.2098976825009133e-09	0.2046665062125816	40.35168290660439
YER161C	42	19	0.006391520863528443	0.011158966753537362	0.46293614500464886	88.32105700909142
YER162C	44	103	8.471886251649436e-07	2.570193478489041e-06	2.395528424988171	438.85751881566944
YER163C	75	133	3.802819677704412e-05	9.25519084489127e-05	1.8147096884182234	334.8065332923377
YER164W	2	0	0.48966301735152984	0.5761379565220613	0.0	0.0
YER165W	62	61	1.0	1.0	1.0068271676586675	186.8761412533824
YER166W	6	0	0.04410064589842773	0.06684839603633576	0.0	0.0
YER167W	18	0	7.548412829055203e-05	0.0001757527213760991	0.0	0.0
YER168C	69	88	0.1138217973926826	0.15872675965211389	1.30511974976139	244.9309312788428
YER169W	10	1	0.017595984083478716	0.02837759519463996	0.1023332531062908	34.525504112046
YER170W	113	310	1.5264577898496347e-22	2.0655667645706468e-21	2.8073724303495706	518.0339891109089
YER171W	62	33	0.005769122967476748	0.0101338503927791	0.5446769923399348	102.48046455114888
YER172C	1	1	1.0	1.0	1.023332531062908	379.7805450907381
YER173W	44	44	0.9987417005073754	1.0	1.023332531062908	189.8902725813077
YER174C	136	48	3.8958301467372135e-10	1.744931399835336e-09	0.36117618743396757	67.91695880862993
YER175C	123	379	2.504842670151421e-31	6.103961947474924e-30	3.153195359941806	581.9218031569127
YER175W-A	122	328	3.7388713041295587e-23	5.270159036776738e-22	2.7512546736773262	507.9178836104477
YER176W	13	20	0.2666552278200526	0.3395779927354124	1.5743577400967816	306.74582485357223
YER177W	10	0	0.004957527874512322	0.008796896885628005	0.0	0.0
YER178W	35	0	1.3526464521811347e-08	5.0777217666408e-08	0.0	0.0
YER179W	113	29	8.57453174660823e-12	4.574409283371422e-11	0.2626251628391534	49.9711243608181
YER180C	133	221	1.2858716810190963e-06	3.8059948726406704e-06	1.7004247320669374	314.59433219536214
YER180C-A	88	10	1.7910293698758138e-14	1.2545931676194646e-13	0.116287787620785	21.5784400638242
YER182W	75	9	2.8067801569748523e-12	1.5702132959885577e-11	0.12279990372754895	22.48700597413413
YER183C	46	165	1.1120565516256417e-16	9.336404712991336e-16	3.670649296203909	670.6762818917803
YER184C	11	12	0.955892769880585	1.0	1.116362761159536	205.7144619105489
YER185W	40	75	0.0009858280626848647	0.0019740589096450753	1.9187484957429528	351.9917247472983
YER186C	4	5	0.9724006024919841	1.0	1.279165663828635	284.8354088180536
YER187W	2	1	1.0	1.0	0.511666265531454	94.94513630445446
YER188C-A	30	26	0.7530473503504186	0.8448644775390669	0.8868881935878536	165.38830193060832
YER189W	86	32	1.991317621955601e-06	5.760597406371561e-06	0.38077489527922154	72.86487201573182
YER190C-B	424	641	2.589722198480728e-12	1.463014966941323e-11	1.547066397196519	286.8460117622774
YER190W	484	667	8.479807299161775e-09	3.2685906017077325e-08	1.410253715328429	261.53959190273184
YFL001W	138	170	0.0489385765071034	0.07350372251040785	1.2606270310195244	233.60601874335063
YFL002C	4	3	1.0	1.0	0.7674993982971811	151.91221805708787
YFL003C	59	5	6.432063042190759e-11	3.129508845654742e-10	0.08672309585278881	18.989027256702805
YFL004W	40	2	1.751066667613577e-08	6.526496698279768e-08	0.0511666265531454	13.89441018918781
YFL005W	13	0	0.0010131213829407575	0.0020077398598526176	0.0	0.0
YFL007W	0	0	1.0	1.0		0.0
YFL008W	15	17	0.8087576911215795	0.8973886709705197	1.1597768685379624	213.626556660422
YFL009W	30	21	0.29928881163211035	0.3762207553434463	0.7163327717440355	134.7608386025339
YFL010C	0	0	1.0	1.0		0.0
YFL010W-A	0	0	1.0	1.0		0.0
YFL011W	28	43	0.07860710123985115	0.11296087936791203	1.571546386989466	288.10937907031325
YFL012W	64	84	0.08870161657964779	0.12629933076245467	1.3431239470200669	248.3180487246565
YFL013C	38	23	0.0886424971586841	0.12624640940059242	0.6193854793275495	116.85555235033088
YFL014W	138	0	9.52163124860284e-31	2.2080202141417314e-29	0.0	0.0
YFL016C	26	0	1.269489553904134e-06	3.7652575680777072e-06	0.0	0.0
YFL017C	188	304	5.276154495664486e-08	1.855851040034646e-07	1.654750475761298	306.43668321425463
YFL017W-A	133	231	1.1251034178222577e-07	3.788331238814873e-07	1.7773670276355769	328.76524806343565
YFL018C	10	1	0.017595984083478716	0.02837759519463996	0.1023332531062908	18.989027260890893
YFL020C	20	2	0.0003561778114955239	0.0007589879223322264	0.1023332531062908	28.48354088498236
YFL021W	0	0	1.0	1.0		0.0
YFL022C	53	13	2.5100410811401784e-06	7.110958747604515e-06	0.2510060925248642	49.230811396086935
YFL023W	54	6	2.2467645578073004e-09	9.209652866678392e-09	0.11370361456254534	24.1678528805047
YFL024C	25	6	0.0015299771840133452	0.002968589333758687	0.24559980745509793	51.12430417201107
YFL025C	15	23	0.22753475108357038	0.2948518146646267	1.5691098809631254	284.8354089070377
YFL026W	80	68	0.444868630782433	0.5369232939411903	0.8698326514034719	163.78036008127768
YFL027C	91	50	0.0012290114243771637	0.002409834538558837	0.5622706214631363	105.26525979757866
YFL028C	138	193	0.0014803290257393723	0.0028751679253722156	1.4311824528633423	266.9471947294022
YFL029C	86	124	0.006513467892865296	0.011358081822883056	1.4755027192069838	272.8308514452244
YFL030W	61	100	0.0016806315144313477	0.0032357923801455244	1.6775943132178819	306.274633280744
YFL031W	56	75	0.0882223292348698	0.12567912197912715	1.3705346398163947	253.18703006211288
YFL033C	8	0	0.014588890540366177	0.02394426640914552	0.0	0.0
YFL034C-A	141	335	9.037467815503531e-20	9.825042988083328e-19	2.431321970965065	449.31782804571975
YFL034C-B	147	371	8.040709534062273e-24	1.1948868354106494e-22	2.582696387920673	480.5386488776113
YFL034W	23	6	0.003622970986244561	0.006635575204424354	0.2669563124511934	55.38466285058231
YFL036W	4	0	0.1396657350856963	0.1889034907050422	0.0	0.0
YFL037W	1	0	1.0	1.0	0.0	0.0
YFL038C	88	15	2.9926756803332866e-12	1.666106276630855e-11	0.17443168143117752	34.1375770850022
YFL039C	147	174	0.09729837871239524	0.13772162834727666	1.211291567380585	226.05984829229536
YFL040W	0	0	1.0	1.0		0.0
YFL041W	72	35	0.0007756994965921669	0.0015768991887244795	0.4974533137111358	94.94513626193488
YFL041W-A	111	214	4.439321591241426e-09	1.7668192713653592e-08	1.972911366193354	364.52150535568165
YFL042C	45	32	0.20534957690946448	0.2690739158820529	0.7277031332002901	136.22563030677756
YFL044C	150	190	0.019903838992549123	0.03184946523265164	1.2962212060130167	240.19233154160312
YFL045C	139	78	9.470703143244954e-05	0.000218300656420047	0.5742441541216318	107.1523681269018
YFL046W	152	355	2.627995020184899e-20	2.980986067274823e-19	2.390020056100871	441.8361897607807
YFL047W	55	18	3.8661005025552865e-05	9.397271339896642e-05	0.3349088283478608	64.42705676005396
YFL048C	77	97	0.11122544064076934	0.1553320808948675	1.289133188481845	241.6785286818233
YFL049W	46	82	0.001262251869603132	0.0024708000347473153	1.8242014684164882	335.33814081069886
YFL050C	15	1	0.001354829753430539	0.002640334094198248	0.06822216873752719	11.8681420411026
YFL051C	35	55	0.03465330301172988	0.05342926156044465	1.6080939773845697	303.8244360653288
YFL052W	10	14	0.5035486767118068	0.591122359618208	1.4326655434880713	284.83540878628366
YFL053W	8	11	0.6106578967575964	0.7026597767612919	1.4070822302114985	284.835408705781
YFL054C	33	90	2.2448875696916624e-07	7.281640391030317e-07	2.7909069028988402	502.6507216522878
YFL055W	6	8	0.7562329998138957	0.8472815082660655	1.3644433747505438	217.0174544526156
YFL056C	75	152	1.8005924046481307e-07	5.920644321973355e-07	2.073953929620827	382.2791014432332
YFL057C	217	202	0.654156350775372	0.7479320759927526	0.9525952593304491	176.82442814918124
YFL058W	186	383	1.9932885431289016e-17	1.75013777275333e-16	2.1071847279413647	392.03153043233925
YFL059W	350	645	3.3775450955899777e-22	4.4246610124687844e-21	1.885855664387359	350.4831887489944
YFL060C	563	862	7.782889111540709e-17	6.572598425913453e-16	1.5668075342384136	290.2223670426902
YFL061W	255	313	0.007647696161726741	0.01320737032775896	1.2560905185203537	232.9122874274023
YFL062W	18	9	0.13892841173433876	0.1889034907050422	0.511666265531454	89.94802388033729
YFL066C	0	3	0.2400933450068627	0.3091060727858669		0.0
YFL067W	0	3	0.2400933450068627	0.3091060727858669		0.0
YFL068W	13	40	0.00025653911754240367	0.0005582128130860248	3.1487154801935633	598.8847056618432
YFR001W	152	1	4.226691188290406e-33	1.1520237452065461e-31	0.006732450862255973	2.498556217387239
YFR002W	40	11	0.00012365762532337966	0.0002796519871155157	0.2814164460422997	56.96708175090275
YFR003C	436	287	2.037882967146986e-07	6.655232790495352e-07	0.6736156798510426	125.14507665642294
YFR004W	158	81	2.1531547909010322e-06	6.154096541156753e-06	0.5246198418740224	98.5506477402204
YFR005C	116	111	0.9268886551210396	1.0	0.979223370241231	181.7753036198652
YFR006W	18	8	0.08793834999304993	0.1253056121927726	0.4548144582501813	84.39567670865317
YFR007W	46	11	1.0020313913980461e-05	2.6122767597144892e-05	0.24470995308026058	48.48262276813765
YFR008W	1	0	1.0	1.0	0.0	0.0
YFR009W	15	5	0.049874978249134894	0.07450155841838306	0.341110843687636	71.20885222278818
YFR010W	78	116	0.004840602389179901	0.00866696897265679	1.5218791487602221	281.2298974670676
YFR011C	128	42	1.8943158509951734e-10	8.757403906007429e-10	0.3357809867550167	63.29675753137582
YFR012W	97	26	6.23042279700946e-10	2.7352031683665194e-09	0.27429531760449083	52.31670775685964
YFR012W-A	191	229	0.041131698902325604	0.06282826039502644	1.2269274848869423	228.66367897165105
YFR013W	20	11	0.16983208905602476	0.2266135369283523	0.5628328920845994	113.9341635018055
YFR014C	86	65	0.13726461901505776	0.18867323708307773	0.7734490060359188	145.72974404624037
YFR015C	56	38	0.10063594790835954	0.14199149568718739	0.6944042175069733	129.9249233225208
YFR016C	14	0	0.0006002655764692664	0.0012435617183986856	0.0	0.0
YFR017C	80	18	1.4629620122689053e-09	6.123358466199763e-09	0.23024981948915432	45.098939721014894
YFR018C	200	167	0.14712424236268393	0.19847795398259332	0.8544826634375283	158.71425764655416
YFR019W	0	0	1.0	1.0		0.0
YFR021W	14	0	0.0006002655764692664	0.0012435617183986856	0.0	0.0
YFR022W	44	38	0.6543143126956057	0.7479550014534742	0.883787185917966	164.57156956293602
YFR023W	57	90	0.005444817859834397	0.009617060046654673	1.6157882069414338	297.931289613874
YFR024C-A	62	13	5.232932837058851e-08	1.8440316633532754e-07	0.21456972425512585	42.19783834103105
YFR025C	25	0	2.1088766529321647e-06	6.033905289061134e-06	0.0	0.0
YFR026C	57	24	0.0005562344571351237	0.00116197034616204	0.43087685518438235	81.84925542069038
YFR027W	97	129	0.02536580696526109	0.04002160654518972	1.360926768114589	254.49211778409145
YFR028C	1	0	1.0	1.0	0.0	0.0
YFR029W	44	16	0.0006821311790427383	0.0013970571263086852	0.37212092038651196	71.73632519047982
YFR030W	29	45	0.06531622878318234	0.09582490605410246	1.5879297895803746	291.1650845822739
YFR031C	32	43	0.20959252166849154	0.2738847062293785	1.375103088615783	253.1870301101992
YFR031C-A	31	0	1.0130437209234761e-07	3.421030204950623e-07	0.0	0.0
YFR032C	169	160	0.8165913213704704	0.904510148151305	0.9688355323672503	180.9013838853037
YFR032C-A	272	474	1.6319004823554622e-14	1.147317808560668e-13	1.7833074254552148	330.3951628710363
YFR032C-B	384	290	0.001023862899510785	0.0020283277764679727	0.7728292552298003	143.52745275569052
YFR033C	213	2	1.742716752191096e-45	9.455060416840557e-44	0.009608756160215098	2.6620131668548326
YFR034C	30	0	1.6778040822813568e-07	5.539065027095341e-07	0.0	0.0
YFR035C	244	35	1.4469455044584105e-34	4.3567453382933606e-33	0.14678950240656466	28.01659758636209
YFR036W	200	59	1.66623358331936e-17	1.4787823051959322e-16	0.3018830966635579	56.68366345332669
YFR037C	95	96	0.8733587496704678	0.9583450046469872	1.0341044524425176	191.86829631880207
YFR038W	57	115	6.8584993595022215e-06	1.8173954805157248e-05	2.064618264425165	379.78054516602606
YFR039C	103	182	1.4658949025575892e-06	4.310000810127145e-06	1.8082186471208663	334.1338450826556
YFR040W	195	37	3.92523286832685e-24	5.956204281199926e-23	0.19417078794526973	36.815461010244256
YFR041C	219	358	1.704642103409577e-09	7.0731578186929845e-09	1.672844959454434	311.2813143219319
YFR042W	278	446	7.078644353648116e-11	3.429594244130608e-10	1.6417493124246652	304.2328022799821
YFR043C	155	291	3.1902107423280374e-11	1.59816219330388e-10	1.9212243002535885	357.72877144535954
YFR044C	103	125	0.11755452996695777	0.16357515166706366	1.2419084114841117	230.0593687554508
YFR045W	215	201	0.68748955359484	0.7802945377390812	0.9566969243890442	177.5825697503221
YFR046C	175	269	3.1983654132107485e-06	8.898790271589267e-06	1.5730082906052698	292.97356338112826
YFR047C	116	149	0.03125407339963179	0.048421922446466176	1.3144529924859767	243.449067355792
YFR048W	56	52	0.8659131710556779	0.9510822472767767	0.9502373502727003	176.5646393807272
YFR049W	227	202	0.3575257641591716	0.4423689048363588	0.9106307104612662	169.06897075280074
YFR050C	72	49	0.06101872320562229	0.09009465395520765	0.6964346391955902	131.86824482197062
YFR051C	69	32	0.0005270816128684073	0.0011034751931584311	0.47458899991323267	89.51969992539543
YFR052W	186	91	4.844888896885005e-08	1.7156992639153734e-07	0.5006626899286271	93.42195225614518
YFR053C	26	0	1.269489553904134e-06	3.7652575680777072e-06	0.0	0.0
YFR055W	1	0	1.0	1.0	0.0	0.0
YFR057W	0	0	1.0	1.0		0.0
YGL001C	113	167	0.0007769122493608329	0.0015788064827117138	1.5123586963496074	279.8382963492384
YGL002W	166	300	1.4402016492571116e-10	6.761305865206244e-10	1.8493961404751351	342.257317568546
YGL003C	49	81	0.004362459457879684	0.007861522863020292	1.6916313268590926	307.62224169395347
YGL004C	119	189	3.553113668717513e-05	8.676839366791685e-05	1.625292843452854	300.6595982258327
YGL005C	239	400	3.519329805598368e-11	1.752352009696642e-10	1.712690428557168	317.27499708630245
YGL006W	4	15	0.019047734081326574	0.03054755122747048	3.8374969914859056	607.6488721775197
YGL006W-A	40	41	0.9173315375196789	0.9995402941030074	1.0489158443394808	194.5217426300322
YGL007C-A	48	41	0.5980123006114173	0.6897650904164182	0.8740965369495672	162.76309076485995
YGL008C	10	1	0.017595984083478716	0.02837759519463996	0.1023332531062908	37.97805450907381
YGL009C	52	18	0.00011902337416351062	0.00027023427746322525	0.3542304915217759	68.07387129568245
YGL010W	256	245	0.8503282503914201	0.9359306733016377	0.9793612113687987	181.7626733481276
YGL011C	156	71	6.577425868765025e-08	2.2856058109527288e-07	0.46574749811196453	85.87394496534596
YGL012W	37	25	0.19144464091977065	0.2521754763924876	0.6914408993668297	129.9249233492674
YGL013C	15	5	0.049874978249134894	0.07450155841838306	0.341110843687636	71.20885222278818
YGL014W	18	1	0.0002938610970105293	0.0006327200183105781	0.05685180728127266	21.098919170103304
YGL015C	280	309	0.15157323745023976	0.20400133128395248	1.1293205432087092	209.4874893179632
YGL016W	11	0	0.0029101077931622233	0.005395238529489344	0.0	0.0
YGL017W	75	21	1.1782151754235096e-07	3.964842290146638e-07	0.2865331086976142	54.968236808940205
YGL018C	353	461	4.486887861614563e-05	0.00010814791321100316	1.3364201043059507	247.82289810707357
YGL019W	186	0	5.326443370376405e-41	2.431140938336088e-39	0.0	0.0
YGL020C	217	418	1.8746620488593918e-16	1.5534843577795912e-15	1.9712119722778598	364.97258811208826
YGL021W	56	23	0.00046854970504579146	0.0009855996173073688	0.42029728954369433	79.95379897285004
YGL022W	38	8	2.6933539564474793e-05	6.6881483835655e-05	0.21543842759219115	38.951850794305145
YGL023C	57	167	8.879941154355063e-14	5.770456675558866e-13	2.998184783991327	550.0269963113531
YGL025C	219	304	8.222783973900859e-05	0.0001912221214472456	1.4205163901512512	263.25696877390243
YGL026C	69	54	0.25655481888616066	0.32809578906255504	0.8008689373535802	151.36181142058288
YGL027C	59	34	0.017420220199372265	0.028212809452714697	0.5897170517989639	110.7693256588047
YGL028C	35	13	0.003162922728387557	0.005843227950837406	0.3800949401090801	75.95610900725511
YGL029W	106	10	3.3992999122650045e-18	3.220654661521588e-17	0.09654080481725548	17.74675445533309
YGL030W	127	10	1.4172739155731802e-22	1.922344879354094e-21	0.08057736465062268	16.447188953638086
YGL031C	88	3	3.424003455954834e-18	3.233406219244048e-17	0.0348863362862355	8.534394271964482
YGL032C	314	359	0.04594846233404605	0.06946624786621945	1.1699884670432612	217.01745434835564
YGL033W	38	46	0.3845531159907103	0.472815939255569	1.238770958655099	228.8421233513736
YGL035C	0	0	1.0	1.0		0.0
YGL036W	0	0	1.0	1.0		0.0
YGL037C	120	76	0.0036097816334155885	0.006621578446298159	0.6481106030065084	120.83926439425356
YGL038C	66	90	0.047060839329393415	0.0709428275185692	1.3954534514494201	257.9106686282328
YGL039W	10	1	0.017595984083478716	0.02837759519463996	0.1023332531062908	34.525504112046
YGL040C	0	0	1.0	1.0		0.0
YGL041C-B	258	211	0.06082048469253733	0.08984808822676141	0.8369114885824558	155.43142002113993
YGL043W	127	53	1.2427776588170523e-07	4.179657494653139e-07	0.42706003264830017	80.74074579150805
YGL044C	172	234	0.001112371359378594	0.00218933870218559	1.3922082108646539	259.44310489890245
YGL045W	32	3	3.08598951602869e-06	8.63626555069635e-06	0.09593742478714763	23.01700273659067
YGL047W	113	20	4.318137079546087e-15	3.2084762718952905e-14	0.18112080195803681	35.28934267914573
YGL048C	125	179	0.001189429323504476	0.002335407319724903	1.4654121844820842	271.2718179649125
YGL049C	20	1	0.0001064650285807612	0.0002429684045110943	0.0511666265531454	9.042393935525649
YGL050W	72	19	9.212403214145221e-08	3.1442451563530663e-07	0.2700460845860452	52.74729792525826
YGL051W	74	148	3.936275036751677e-07	1.2390540632927691e-06	2.046665062125816	382.34662966660494
YGL053W	164	160	1.0	1.0	0.9983732010369835	185.28687202223816
YGL054C	11	0	0.0029101077931622233	0.005395238529489344	0.0	0.0
YGL055W	10	1	0.017595984083478716	0.02837759519463996	0.1023332531062908	37.97805450907381
YGL056C	61	6	7.854913710261584e-11	3.789732277492816e-10	0.10065565879307291	21.43922432965208
YGL057C	169	202	0.059584028899640304	0.08815738363823807	1.2231548596136534	226.75132549303848
YGL058W	316	213	3.0373175808837258e-05	7.467983500496926e-05	0.6897779402417703	128.19090956383113
YGL059W	125	193	7.384469898062026e-05	0.0001730565867308668	1.5800254279611299	292.37073718814844
YGL060W	70	144	2.474443152301706e-07	7.994675600498376e-07	2.105141206757982	387.8040779831006
YGL061C	208	243	0.06484482122736873	0.09524935453976575	1.1955279088859936	221.69007894680487
YGL062W	14	10	0.5782651111784244	0.6698091952441326	0.7309518079020771	139.25286649514678
YGL063W	136	216	9.51362739074539e-06	2.4892116071054018e-05	1.625292843452854	302.9866848439961
YGL064C	109	49	5.379755123290638e-06	1.4573232083864558e-05	0.46003022038607794	86.31376028589136
YGL065C	91	112	0.11682295467578789	0.16263587807805763	1.2594861920774254	235.7978109015189
YGL066W	169	37	3.1603918104945484e-19	3.2398241180310424e-18	0.22404321685992662	42.44606092457598
YGL067W	123	173	0.0023113428351750624	0.004362498406659594	1.4393213648283179	266.4589309515811
YGL068W	209	68	2.0139021351438e-16	1.6569314991719591e-15	0.33295029718793173	62.39251814907555
YGL070C	275	342	0.0032360932679897383	0.0059669036178932305	1.272653547721871	235.9868242357472
YGL071W	2	0	0.48966301735152984	0.5761379565220613	0.0	0.0
YGL073W	5	0	0.0778685916772419	0.11195556768395454	0.0	0.0
YGL075C	128	34	8.014768072952422e-13	4.7715249676552144e-12	0.27182270356358496	51.52061659164035
YGL076C	25	0	2.1088766529321647e-06	6.033905289061134e-06	0.0	0.0
YGL077C	59	2	1.4349962448186302e-12	8.336023640355498e-12	0.03468923834111552	9.494513629410395
YGL078C	116	5	5.383329464638473e-23	7.496253692768973e-22	0.04410916082167707	9.737962695317831
YGL079W	194	335	2.0998019537653383e-10	9.676250830211909e-10	1.7670948345673927	327.1955465809264
YGL080W	269	420	1.753016396728705e-09	7.26339862938529e-09	1.5977682641130906	296.0881657342894
YGL081W	134	187	0.0018737715695065587	0.0035777092616972837	1.428083457528088	264.4397870080273
YGL082W	0	0	1.0	1.0		0.0
YGL083W	40	19	0.011888940214900386	0.01998050706484282	0.48608295225488135	94.94513627268456
YGL084C	59	137	1.494154974030456e-08	5.587051531631439e-08	2.3762128263664133	436.7476270079463
YGL085W	186	81	6.521106098760816e-10	2.8497630071408397e-09	0.44564481191449223	82.25193628018025
YGL086W	64	49	0.23226101255172976	0.3002997039534618	0.7834889690950391	146.06944044466917
YGL087C	106	26	1.5370592197590956e-11	7.985210092894814e-11	0.2510060925248642	47.91623701752273
YGL089C	145	2	5.611210403945785e-31	1.3502121771168288e-29	0.014114931462936662	3.901854916775227
YGL090W	148	218	0.0001291477357271374	0.0002914947520277736	1.507341160619689	279.100467782528
YGL091C	173	370	3.881466754282718e-18	3.647437141156849e-17	2.1886302687472603	404.8809835143307
YGL092W	4	0	0.1396657350856963	0.1889034907050422	0.0	0.0
YGL093W	53	80	0.016951722642019558	0.02751604767548814	1.5446528770760877	281.3189223978298
YGL094C	53	1	7.077880002603338e-12	3.818469783768461e-11	0.019308160963451095	3.5164865299728723
YGL095C	20	0	2.70154211354941e-05	6.6881483835655e-05	0.0	0.0
YGL096W	14	1	0.0022585381568504246	0.004269839888246809	0.07309518079020771	25.31870300604921
YGL097W	0	0	1.0	1.0		0.0
YGL098W	13	3	0.02752204258792361	0.043151381385809345	0.23615366101451724	58.42777616165421
YGL099W	40	0	1.1012079232496235e-09	4.677287124526281e-09	0.0	0.0
YGL100W	133	232	8.7493833356521e-08	2.991540045382594e-07	1.7850612571924411	330.1823396597265
YGL101W	211	336	2.502954222778015e-08	9.174308307964541e-08	1.6295721821665263	301.8538766947756
YGL103W	180	34	1.943054789402596e-22	2.604780441457886e-21	0.19329614475632706	36.92310854591579
YGL104C	156	22	9.587010955744825e-23	1.3221798562707072e-21	0.1443161261755383	27.81832018932532
YGL105W	35	4	2.2208603934931426e-06	6.325987183248669e-06	0.11695228926433233	26.37364896940779
YGL106W	44	24	0.027160867458514936	0.0426898466121671	0.558181380579768	105.49459588164204
YGL107C	91	67	0.0919806381721103	0.13061250620439663	0.7534426327606026	141.89602783003969
YGL108C	51	0	4.527971192405207e-12	2.489518386952423e-11	0.0	0.0
YGL110C	124	158	0.03083914937250746	0.04783062244910744	1.3039237089349955	241.54042664670203
YGL111W	77	247	8.130983276022069e-22	1.041454004908751e-20	3.2826381191238734	611.5946438966282
YGL112C	127	162	0.02806179043697316	0.04385417304430234	1.3053533073400874	241.81339396625376
YGL113W	69	109	0.0020879082732449547	0.003968129702389866	1.6165687809544491	302.72362276749635
YGL114W	50	84	0.002839471583251794	0.005301883466000347	1.7191986521856855	316.48378758240807
YGL115W	67	113	0.00044931392682327255	0.0009465217557364982	1.7259190449269943	318.34545693431977
YGL116W	0	0	1.0	1.0		0.0
YGL117W	31	8	0.0005583413511549308	0.0011642571104031932	0.2640858144678472	47.47256815425776
YGL119W	20	6	0.012742036331974902	0.021326964768680925	0.3069997593188724	63.29675754867953
YGL120C	31	8	0.0005583413511549308	0.0011642571104031932	0.2640858144678472	47.47256815425776
YGL121C	147	81	3.608279082328896e-05	8.80407849065485e-05	0.563877108953031	104.6334155239426
YGL122C	0	0	1.0	1.0		0.0
YGL123W	20	0	2.70154211354941e-05	6.6881483835655e-05	0.0	0.0
YGL124C	25	26	0.9343603753799872	1.0	1.0642658323054244	197.1937446145945
YGL125W	48	41	0.5980123006114173	0.6897650904164182	0.8740965369495672	162.76309076485995
YGL126W	0	0	1.0	1.0		0.0
YGL127C	253	413	1.0418311991410672e-10	4.976388061677972e-10	1.670499349126407	309.5061923191944
YGL128C	147	270	5.257273834173568e-10	2.329320633307565e-09	1.87959036317677	350.0698222017724
YGL129C	105	91	0.4429423560095018	0.5349090706862097	0.8868881935878535	164.8104252043197
YGL130W	163	266	2.409248736881579e-07	7.797180352169927e-07	1.6699782408756658	309.1506266518573
YGL131C	13	14	0.9522151855554581	1.0	1.1020504180677473	203.45386345855584
YGL133W	20	0	2.70154211354941e-05	6.6881483835655e-05	0.0	0.0
YGL134W	91	47	0.0004229217984711432	0.0008919043868747872	0.5285343841753481	99.07318569021368
YGL135W	131	111	0.29734787437918486	0.37435368335260333	0.8670985568548304	161.11901914973595
YGL136C	239	213	0.3518787062503286	0.4365087229606643	0.9120076532066921	169.31882639715312
YGL137W	205	315	4.5532592710105387e-07	1.4215957691412382e-06	1.5724377916332488	291.2879909214253
YGL138C	152	270	2.9620359302141923e-09	1.199624551736748e-08	1.817761732809113	336.34159390469665
YGL139W	62	125	2.7025459945328004e-06	7.64502804454409e-06	2.0631704255300565	379.78054517013646
YGL140C	27	24	0.8432642472116367	0.9285109488252197	0.9096289165003627	169.54488624572028
YGL141W	36	122	4.913483309908761e-12	2.6937504781015523e-11	3.4679602441576325	631.2568519693036
YGL142C	81	204	1.148308323030091e-13	7.395208472280015e-13	2.5772819300843612	474.7256816508093
YGL143C	62	1	8.115686614122059e-14	5.334092996321825e-13	0.01650536340424045	3.014131311514461
YGL144C	102	263	8.194519605247005e-18	7.492318322698812e-17	2.638592702642596	491.4807052843272
YGL145W	86	191	1.180863520445817e-10	5.594024799080637e-10	2.272750156197854	423.9410735998096
YGL146C	158	333	5.059654517325347e-16	4.0190708741903415e-15	2.1567704610376484	401.4136140996599
YGL147C	47	0	3.327683999388071e-11	1.6612422465695137e-10	0.0	0.0
YGL148W	124	81	0.0056281635654820686	0.009913497294054326	0.6684672178717382	124.56801875011324
YGL150C	14	0	0.0006002655764692664	0.0012435617183986856	0.0	0.0
YGL151W	40	51	0.24669807760686652	0.316193591334319	1.3047489771052079	246.8573542962718
YGL153W	147	214	0.0002211638115544991	0.00048509270795191623	1.4897493989623287	275.854112142834
YGL154C	186	490	5.9341597310242836e-33	1.594736103416853e-31	2.695876022692607	501.2694829325642
YGL155W	117	271	1.2828459961046664e-15	9.889607672383293e-15	2.370283042034599	437.71317068752126
YGL156W	21	41	0.012278846274591972	0.020599663047018213	1.997934941599011	362.5177930694895
YGL157W	138	205	0.0001581127913970614	0.00035367820432691564	1.5201678903470737	281.4201161180896
YGL158W	25	1	8.499112529589169e-06	2.2278211557733502e-05	0.040933301242516325	15.191221803629526
YGL159W	27	1	3.1028069175748666e-06	8.658050743800611e-06	0.037901204854181775	13.563590898749911
YGL160W	81	188	2.8683442977279024e-11	1.4470042154590496e-10	2.3751421708620586	437.6739210326887
YGL161C	227	280	0.010178298038940436	0.0173181633201025	1.2622603907383887	234.0314324252085
YGL162W	97	130	0.021561539624895914	0.03430163606715806	1.3714765880224542	256.4497494734624
YGL163C	23	25	0.8225622574875404	0.9097222197713163	1.1123179685466391	214.6585689681316
YGL164C	125	219	1.703168481772577e-07	5.619576556898502e-07	1.792878594422215	331.5544442017502
YGL166W	150	41	1.913862421357629e-14	1.324503343589377e-13	0.27971089182386155	52.81716190949563
YGL167C	8	1	0.04935153148395398	0.0737924804592005	0.1279165663828635	42.19783835625029
YGL168W	8	1	0.04935153148395398	0.0737924804592005	0.1279165663828635	47.47256812822015
YGL169W	99	101	0.8151193300952947	0.9037500033503065	1.0440059155288255	195.64452314264872
YGL170C	127	59	1.974160771066235e-06	5.713839252341177e-06	0.47540645143867377	89.011065259449
YGL171W	109	28	2.0746245030799786e-11	1.056790568397959e-10	0.2628744116491874	50.06198096766542
YGL172W	83	15	2.8417084364932373e-11	1.4348257434831087e-10	0.18493961404751352	36.605353737001565
YGL173C	0	0	1.0	1.0		0.0
YGL174W	224	321	1.172828687928598e-05	3.032795766311766e-05	1.4664720646035423	271.75407892086366
YGL175C	250	266	0.3562536999656727	0.44117464007376905	1.088825813050934	201.99483177304737
YGL176C	86	115	0.032455088676044706	0.05016103600535692	1.3684097799097026	253.18703015051665
YGL178W	63	16	3.9078141666154847e-07	1.2307688538995428e-06	0.2598939761429607	50.43960364404266
YGL179C	108	25	2.991554770373779e-12	1.666106276630855e-11	0.23688253033863613	45.71432487208715
YGL180W	6	0	0.04410064589842773	0.06684839603633576	0.0	0.0
YGL181W	0	0	1.0	1.0		0.0
YGL183C	0	0	1.0	1.0		0.0
YGL184C	0	1	0.9907985967686397	1.0		0.0
YGL185C	114	227	3.4009935883381217e-10	1.5340481667868657e-09	2.0376884609761414	376.4781056511963
YGL186C	59	8	1.8029732509240714e-09	7.454276898680327e-09	0.1387569533644621	25.318703017409057
YGL187C	142	38	5.334698923105588e-14	3.56328147581652e-13	0.2738495505661303	51.78825616018929
YGL188C-A	309	214	0.00011927306763474742	0.00027058753923764594	0.7087157334869331	131.69809224922977
YGL189C	227	306	0.0002666125073321361	0.0005785994451574018	1.3794702841640962	255.68558629743217
YGL190C	2	0	0.48966301735152984	0.5761379565220613	0.0	0.0
YGL191W	124	6	4.0144246681759625e-24	6.075514807021042e-23	0.04951609021272135	10.633855266098898
YGL192W	125	158	0.03603287179327256	0.05543741190024358	1.2934923192635157	239.6234391804871
YGL193C	346	601	7.156795048937343e-18	6.606537452076832e-17	1.7775226912393287	329.43499739401307
YGL194C	69	159	1.2853915271357587e-09	5.423541212441488e-09	2.358114093318875	434.0349087236887
YGL194C-A	280	470	5.213813059697965e-13	3.1729776620447614e-12	1.7177367485698813	318.2858305271748
YGL195W	0	0	1.0	1.0		0.0
YGL196W	89	178	2.4771961012716148e-08	9.08568544541649e-08	2.046665062125816	377.67065325949415
YGL197W	29	2	4.1070307558513084e-06	1.126348778106861e-05	0.0705746573146833	18.9890272566549
YGL198W	136	285	9.238876095179583e-14	5.990166451339096e-13	2.144483612889182	399.3280731416445
YGL200C	21	0	1.61906611180936e-05	4.13282255171577e-05	0.0	0.0
YGL201C	10	1	0.017595984083478716	0.02837759519463996	0.1023332531062908	37.97805450907381
YGL202W	11	1	0.010518208849606966	0.017843722446634118	0.09303023009662799	31.648378761171337
YGL203C	4	0	0.1396657350856963	0.1889034907050422	0.0	0.0
YGL205W	21	1	6.414395012837451e-05	0.00015130921131594824	0.04873012052680514	17.26275205065301
YGL206C	0	5	0.06956015995126057	0.10145586606129839		0.0
YGL207W	35	6	1.7127842924516405e-05	4.3527275589436077e-05	0.1754284338964985	36.92310856705486
YGL208W	83	242	2.863655905430175e-19	2.9514131025320677e-18	2.983692439966551	549.3254314772834
YGL209W	28	0	4.60961283752652e-07	1.4360716916909544e-06	0.0	0.0
YGL210W	29	209	4.8003572068616535e-32	1.2269713020738386e-30	7.375051689384406	1329.2319078387636
YGL211W	205	234	0.1144860856124527	0.15953706769014186	1.1680966452132704	217.6790928831816
YGL212W	239	336	1.8589004970569405e-05	4.705341883175381e-05	1.4386599599880212	266.6375910832542
YGL213C	72	83	0.3436867979349414	0.4267699181068539	1.1796750010864079	221.5386512543148
YGL215W	42	3	2.2994660960571228e-08	8.471639665870925e-08	0.07309518079020771	17.664211401818285
YGL216W	0	0	1.0	1.0		0.0
YGL219C	108	216	7.595129830677728e-10	3.2916044955710337e-09	2.046665062125816	378.0384325304776
YGL220W	141	159	0.23742748136072223	0.3064285110649716	1.1539707265177472	213.96087046813085
YGL221C	187	195	0.5594500931871973	0.6503734558155593	1.067111462873086	197.97070969557387
YGL222C	275	347	0.0017163473703735754	0.003300138323978078	1.2912595937411966	239.42686542952725
YGL223C	13	11	0.8826256585598435	0.967221829721353	0.8658967570532299	175.28332844586117
YGL224C	5	13	0.08932574840064664	0.1270936118387231	2.660664580763561	443.0773025928589
YGL225W	20	0	2.70154211354941e-05	6.6881483835655e-05	0.0	0.0
YGL226C-A	322	349	0.19262779683770298	0.25355972982687797	1.1091399172079346	206.402470144634
YGL226W	33	10	0.0010394684368801085	0.002053583985055824	0.31010076698876005	61.43508816456991
YGL227W	41	27	0.13846688470423077	0.1889034907050422	0.6739019106999639	126.5935150464744
YGL228W	25	12	0.05706720280215103	0.08469509246843111	0.49119961491019587	98.74294170580076
YGL229C	66	130	3.130082712605436e-06	8.721465930326485e-06	2.01565498542694	371.2779955728204
YGL230C	302	422	2.1962125124711603e-06	6.270911145640589e-06	1.429954728836249	265.094340902364
YGL231C	263	690	1.586965695870451e-45	8.692037825667584e-44	2.6847887697087702	497.0234027445285
YGL232W	122	263	1.7999367256433483e-13	1.1400260032130943e-12	2.2060365218815146	407.56936549779766
YGL233W	35	1	5.5962737104685505e-08	1.9612535105974795e-07	0.029238072316083084	5.425436360254542
YGL234W	65	35	0.005353244993079783	0.009469859106490876	0.5510252090338735	103.57651230006712
YGL235W	111	111	0.9165988207163824	0.9993099180928748	1.023332531062908	189.89027255526736
YGL236C	113	113	0.914902398618814	0.9982173580832477	1.023332531062908	189.89027254658464
YGL237C	153	269	5.337011578728179e-09	2.096526884512688e-08	1.7991924892543938	332.9245039072887
YGL238W	18	0	7.548412829055203e-05	0.0001757527213760991	0.0	0.0
YGL240W	201	311	3.786231998963923e-07	1.1950944141625425e-06	1.5833652595052956	293.29586656216406
YGL241W	35	46	0.22436072048187983	0.29139532599170975	1.3449513265398219	254.9955088593464
YGL242C	289	157	2.508846101803343e-09	1.0232889313100019e-08	0.5559280532071854	103.45745882686256
YGL243W	161	210	0.006633431031102399	0.01154626569608653	1.3347815622559671	247.3262192250553
YGL244W	81	75	0.7977029916274969	0.8863195333944619	0.9475301213545445	175.99586243240284
YGL245W	66	34	0.002835856454661459	0.005296853027203004	0.5271713038808921	99.19641103857994
YGL246C	203	290	3.622541963914101e-05	8.835130973057674e-05	1.4619036158041543	270.87288879021503
YGL247W	371	449	0.002525271176387554	0.004752236431742416	1.2384806103699346	229.70597490068732
YGL248W	378	55	1.983233890190442e-52	1.6529823336935117e-50	0.14889759049857126	28.057665601929767
YGL249W	59	70	0.311757097729575	0.3904431770563558	1.2141233419390434	221.5386514023292
YGL250W	247	183	0.005116020783165417	0.00905857005048778	0.7581775432571344	141.45672126170038
YGL251C	46	19	0.001734926341628351	0.0033336322722033566	0.42268082804772283	80.80437129825489
[truncated: 3,752 more rows]
