# Supplementary material for: Overexpression profiling reveals cellular requirements in the context of genetic backgrounds and environments
Source: PLoS Genet. 2023 Apr 28;19(4):e1010732. doi: 10.1371/journal.pgen.1010732 (PMC10171610; doi:10.1371/journal.pgen.1010732)
Supplement: S1 Data — (ZIP) [file pgen.1010732.s025.zip › S1_Data/Fig_6/Fig.6F/Fig.6F_rawdata.csv]

	V-OX-1	V-OX-2	V-OX-3	CTR1-OX-1	CTR1-OX-2	CTR1-OX-3	V-1	V-2	V-3	CTR1-1	CTR1-2	CTR1-3
1	0.004	0.158	0.031	0.028	0.18	0.097	0.016	0.172	0.041	-0.027	0.194	0.032
2	0.004	0.022	0.032	0.028	0.013	0.098	0.017	0.013	0.04	-0.027	0.018	0.033
3	0.005	0.022	0.033	0.026	0.013	0.099	0.017	0.015	0.042	-0.027	0.019	0.033
4	0.006	0.022	0.032	0.027	0.013	0.098	0.017	0.013	0.041	-0.027	0.018	0.033
5	0.005	0.02	0.032	0.027	0.013	0.097	0.016	0.013	0.041	-0.028	0.018	0.033
6	0.005	0.02	0.032	0.026	0.011	0.098	0.015	0.012	0.041	-0.028	0.018	0.032
7	0.004	0.022	0.031	0.026	0.012	0.098	0.016	0.012	0.04	-0.028	0.017	0.033
8	0.004	0.02	0.031	0.027	0.011	0.098	0.016	0.013	0.04	-0.03	0.018	0.032
9	0.004	0.022	0.032	0.027	0.011	0.098	0.016	0.012	0.041	-0.027	0.018	0.033
10	0.004	0.022	0.031	0.026	0.011	0.098	0.016	0.012	0.041	-0.027	0.017	0.033
11	0.004	0.02	0.031	0.026	0.011	0.098	0.017	0.012	0.041	-0.028	0.017	0.033
12	0.005	0.02	0.03	0.026	0.011	0.097	0.017	0.013	0.041	-0.027	0.018	0.033
13	0.004	0.02	0.031	0.027	0.012	0.097	0.017	0.013	0.041	-0.027	0.018	0.033
14	0.004	0.02	0.031	0.027	0.011	0.097	0.018	0.013	0.042	-0.027	0.018	0.033
15	0.004	0.02	0.03	0.026	0.012	0.097	0.016	0.013	0.041	-0.026	0.019	0.033
16	0.004	0.02	0.031	0.027	0.012	0.096	0.018	0.015	0.041	-0.026	0.02	0.034
17	0.005	0.019	0.028	0.027	0.011	0.096	0.019	0.015	0.042	-0.026	0.02	0.034
18	0.004	0.022	0.03	0.028	0.012	0.097	0.019	0.015	0.044	-0.024	0.022	0.034
19	0.005	0.02	0.03	0.028	0.012	0.097	0.022	0.016	0.044	-0.023	0.023	0.035
20	0.005	0.02	0.031	0.026	0.011	0.097	0.023	0.017	0.046	-0.023	0.023	0.035
21	0.005	0.022	0.03	0.027	0.012	0.097	0.025	0.017	0.047	-0.022	0.024	0.037
22	0.004	0.02	0.031	0.027	0.011	0.097	0.025	0.018	0.048	-0.02	0.024	0.037
23	0.005	0.022	0.03	0.028	0.011	0.097	0.027	0.019	0.049	-0.019	0.026	0.038
24	0.005	0.02	0.03	0.03	0.012	0.096	0.028	0.02	0.051	-0.017	0.027	0.039
25	0.005	0.02	0.03	0.027	0.012	0.096	0.031	0.022	0.052	-0.018	0.028	0.04
26	0.006	0.022	0.03	0.028	0.012	0.097	0.032	0.024	0.054	-0.016	0.03	0.041
27	0.005	0.022	0.03	0.028	0.012	0.097	0.035	0.024	0.056	-0.013	0.032	0.042
28	0.006	0.022	0.03	0.027	0.012	0.097	0.039	0.026	0.056	-0.01	0.033	0.044
29	0.005	0.022	0.03	0.03	0.012	0.097	0.041	0.027	0.061	-0.009	0.034	0.045
30	0.006	0.022	0.03	0.028	0.012	0.097	0.045	0.03	0.063	-0.005	0.038	0.048
31	0.006	0.022	0.031	0.03	0.013	0.098	0.048	0.031	0.067	-0.004	0.039	0.049
32	0.006	0.022	0.03	0.03	0.012	0.097	0.052	0.034	0.07	-0.001	0.041	0.052
33	0.008	0.022	0.032	0.03	0.013	0.098	0.054	0.035	0.076	0.001	0.045	0.055
34	0.008	0.023	0.031	0.028	0.013	0.098	0.061	0.039	0.077	0.004	0.048	0.057
35	0.006	0.024	0.032	0.03	0.013	0.098	0.066	0.042	0.081	0.009	0.051	0.06
36	0.008	0.023	0.032	0.031	0.013	0.098	0.074	0.046	0.088	0.011	0.056	0.061
37	0.008	0.023	0.032	0.031	0.015	0.099	0.076	0.052	0.092	0.016	0.057	0.066
38	0.008	0.024	0.032	0.031	0.015	0.098	0.082	0.052	0.099	0.025	0.064	0.069
39	0.008	0.024	0.033	0.032	0.015	0.099	0.089	0.057	0.104	0.025	0.068	0.074
40	0.009	0.025	0.033	0.031	0.016	0.099	0.098	0.062	0.11	0.032	0.073	0.078
41	0.009	0.024	0.033	0.034	0.016	0.099	0.106	0.066	0.118	0.037	0.078	0.083
42	0.009	0.025	0.033	0.031	0.015	0.1	0.114	0.069	0.127	0.045	0.084	0.088
43	0.009	0.025	0.034	0.032	0.015	0.099	0.124	0.078	0.128	0.053	0.088	0.091
44	0.01	0.025	0.033	0.033	0.016	0.1	0.132	0.083	0.14	0.06	0.096	0.098
45	0.011	0.025	0.034	0.033	0.016	0.1	0.143	0.09	0.149	0.067	0.102	0.106
46	0.01	0.026	0.034	0.034	0.016	0.1	0.154	0.099	0.155	0.075	0.11	0.111
47	0.011	0.026	0.035	0.034	0.017	0.099	0.166	0.105	0.168	0.084	0.118	0.118
48	0.011	0.027	0.034	0.034	0.016	0.1	0.179	0.112	0.179	0.096	0.129	0.125
49	0.011	0.027	0.035	0.034	0.017	0.102	0.194	0.122	0.191	0.112	0.139	0.134
50	0.012	0.027	0.035	0.034	0.017	0.102	0.221	0.128	0.205	0.126	0.151	0.141
51	0.012	0.03	0.037	0.035	0.016	0.102	0.231	0.146	0.22	0.135	0.165	0.151
52	0.013	0.027	0.037	0.035	0.018	0.102	0.244	0.149	0.231	0.146	0.176	0.166
53	0.012	0.028	0.037	0.037	0.018	0.102	0.265	0.168	0.247	0.163	0.183	0.179
54	0.015	0.028	0.038	0.037	0.018	0.105	0.285	0.179	0.269	0.185	0.195	0.189
55	0.015	0.03	0.038	0.039	0.018	0.105	0.3	0.191	0.285	0.199	0.215	0.198
56	0.015	0.03	0.039	0.039	0.019	0.105	0.325	0.204	0.314	0.219	0.231	0.223
57	0.017	0.032	0.038	0.039	0.019	0.105	0.353	0.228	0.323	0.242	0.245	0.23
58	0.016	0.031	0.04	0.039	0.019	0.105	0.379	0.236	0.347	0.259	0.264	0.251
59	0.017	0.033	0.04	0.041	0.019	0.105	0.411	0.262	0.372	0.284	0.282	0.259
60	0.017	0.033	0.041	0.04	0.02	0.106	0.446	0.277	0.394	0.307	0.303	0.281
61	0.018	0.032	0.042	0.04	0.02	0.106	0.474	0.299	0.42	0.343	0.33	0.314
62	0.019	0.033	0.044	0.041	0.02	0.107	0.499	0.323	0.465	0.373	0.346	0.323
63	0.019	0.034	0.044	0.044	0.022	0.11	0.564	0.35	0.477	0.396	0.381	0.35
64	0.019	0.035	0.044	0.044	0.022	0.11	0.583	0.383	0.511	0.439	0.4	0.379
65	0.02	0.034	0.045	0.045	0.02	0.11	0.623	0.411	0.547	0.474	0.432	0.403
66	0.022	0.037	0.045	0.046	0.024	0.111	0.659	0.427	0.583	0.519	0.471	0.436
67	0.022	0.037	0.045	0.047	0.025	0.111	0.727	0.461	0.629	0.571	0.499	0.456
68	0.023	0.038	0.048	0.047	0.024	0.112	0.771	0.514	0.671	0.608	0.533	0.496
69	0.024	0.038	0.047	0.048	0.025	0.113	0.822	0.539	0.705	0.648	0.569	0.528
70	0.025	0.039	0.048	0.049	0.025	0.114	0.872	0.564	0.742	0.694	0.606	0.576
71	0.026	0.041	0.049	0.052	0.025	0.114	0.928	0.611	0.799	0.756	0.648	0.601
72	0.025	0.04	0.052	0.053	0.026	0.114	0.985	0.664	0.832	0.821	0.692	0.642
73	0.027	0.041	0.051	0.055	0.027	0.119	1.048	0.707	0.884	0.865	0.734	0.679
74	0.028	0.042	0.052	0.054	0.027	0.119	1.109	0.741	0.949	0.921	0.792	0.749
75	0.03	0.045	0.053	0.056	0.027	0.12	1.177	0.794	0.994	0.983	0.833	0.789
76	0.03	0.045	0.056	0.057	0.028	0.122	1.246	0.852	1.054	1.049	0.882	0.833
77	0.03	0.044	0.054	0.06	0.03	0.124	1.324	0.914	1.112	1.126	0.935	0.888
78	0.032	0.046	0.055	0.063	0.03	0.127	1.388	0.975	1.174	1.186	1.003	0.947
79	0.033	0.046	0.056	0.063	0.032	0.127	1.482	1.017	1.238	1.254	1.054	1.011
80	0.033	0.048	0.059	0.067	0.034	0.128	1.538	1.1	1.319	1.338	1.119	1.059
81	0.034	0.051	0.061	0.07	0.034	0.132	1.625	1.19	1.373	1.408	1.181	1.124
82	0.037	0.049	0.061	0.074	0.037	0.137	1.698	1.217	1.463	1.471	1.228	1.194
83	0.038	0.051	0.061	0.074	0.038	0.137	1.777	1.291	1.505	1.551	1.293	1.268
84	0.039	0.052	0.063	0.078	0.04	0.14	1.869	1.357	1.573	1.631	1.367	1.32
85	0.04	0.054	0.062	0.081	0.041	0.143	1.94	1.428	1.646	1.708	1.441	1.395
86	0.041	0.055	0.066	0.084	0.042	0.146	2.016	1.497	1.713	1.798	1.523	1.473
87	0.042	0.057	0.068	0.091	0.046	0.151	2.119	1.571	1.789	1.865	1.588	1.528
88	0.045	0.059	0.069	0.093	0.048	0.154	2.179	1.636	1.878	1.955	1.643	1.613
89	0.047	0.06	0.07	0.098	0.048	0.156	2.291	1.719	1.963	2.03	1.722	1.682
90	0.047	0.063	0.074	0.103	0.051	0.161	2.38	1.793	2.001	2.111	1.809	1.754
91	0.051	0.062	0.074	0.106	0.055	0.166	2.432	1.891	2.074	2.172	1.882	1.827
92	0.053	0.063	0.076	0.117	0.056	0.172	2.51	1.96	2.148	2.278	1.947	1.89
93	0.054	0.066	0.078	0.119	0.061	0.178	2.627	2.032	2.225	2.343	2.021	1.989
94	0.053	0.068	0.084	0.125	0.066	0.183	2.72	2.107	2.291	2.413	2.094	2.041
95	0.055	0.07	0.083	0.133	0.069	0.192	2.813	2.195	2.356	2.519	2.198	2.121
96	0.057	0.071	0.085	0.141	0.069	0.197	2.785	2.268	2.422	2.575	2.255	2.195
97	0.06	0.074	0.089	0.147	0.076	0.206	2.831	2.356	2.478	2.64	2.343	2.271
98	0.062	0.075	0.09	0.157	0.081	0.213	2.828	2.421	2.553	2.63	2.434	2.342
99	0.064	0.077	0.093	0.169	0.085	0.218	2.845	2.496	2.598	2.638	2.483	2.416
100	0.066	0.077	0.095	0.178	0.092	0.229	2.873	2.572	2.648	2.664	2.565	2.479
101	0.069	0.08	0.099	0.189	0.095	0.241	2.833	2.639	2.67	2.691	2.66	2.538
102	0.07	0.084	0.102	0.204	0.099	0.256	2.867	2.708	2.681	2.668	2.727	2.583
103	0.071	0.083	0.103	0.213	0.11	0.264	2.877	2.717	2.699	2.668	2.757	2.62
104	0.073	0.088	0.109	0.23	0.114	0.274	2.867	2.749	2.7	2.675	2.792	2.622
105	0.075	0.089	0.11	0.242	0.124	0.291	2.858	2.705	2.686	2.669	2.806	2.625
106	0.081	0.095	0.113	0.255	0.135	0.309	2.871	2.721	2.684	2.7	2.821	2.634
107	0.082	0.095	0.115	0.279	0.144	0.325	2.885	2.704	2.696	2.684	2.83	2.634
108	0.086	0.095	0.125	0.294	0.15	0.344	2.872	2.761	2.699	2.669	2.802	2.645
109	0.088	0.098	0.125	0.313	0.158	0.358	2.888	2.741	2.711	2.692	2.833	2.652
110	0.092	0.1	0.128	0.339	0.175	0.381	2.859	2.729	2.712	2.684	2.812	2.642
111	0.097	0.103	0.133	0.354	0.184	0.411	2.87	2.744	2.707	2.711	2.82	2.642
112	0.098	0.11	0.134	0.385	0.195	0.426	2.85	2.743	2.719	2.695	2.835	2.641
113	0.102	0.11	0.14	0.409	0.207	0.451	2.887	2.756	2.711	2.707	2.82	2.65
114	0.104	0.115	0.146	0.434	0.228	0.476	2.879	2.718	2.707	2.682	2.838	2.646
115	0.109	0.115	0.151	0.473	0.241	0.51	2.91	2.763	2.705	2.713	2.849	2.654
116	0.115	0.124	0.156	0.502	0.253	0.536	2.932	2.704	2.717	2.713	2.837	2.656
117	0.115	0.125	0.165	0.539	0.278	0.584	2.886	2.739	2.722	2.71	2.841	2.654
118	0.128	0.129	0.169	0.574	0.293	0.611	2.908	2.761	2.722	2.735	2.856	2.659
119	0.129	0.137	0.172	0.614	0.31	0.654	2.949	2.757	2.728	2.713	2.853	2.673
120	0.133	0.142	0.182	0.656	0.332	0.695	2.937	2.695	2.731	2.706	2.834	2.655
121	0.14	0.143	0.186	0.696	0.361	0.737	2.995	2.785	2.735	2.719	2.858	2.671
122	0.14	0.153	0.195	0.742	0.39	0.771	2.917	2.765	2.729	2.724	2.865	2.677
123	0.151	0.154	0.206	0.8	0.417	0.821	2.991	2.776	2.735	2.737	2.866	2.681
124	0.154	0.16	0.22	0.836	0.44	0.89	2.955	2.785	2.742	2.739	2.875	2.677
125	0.162	0.169	0.221	0.894	0.469	0.917	2.998	2.798	2.747	2.746	2.866	2.681
126	0.172	0.17	0.23	0.947	0.502	0.972	3.017	2.78	2.757	2.736	2.86	2.681
127	0.177	0.18	0.244	1.012	0.542	1.037	2.973	2.783	2.743	2.749	2.917	2.693
128	0.191	0.185	0.257	1.071	0.585	1.117	3.003	2.776	2.754	2.762	2.88	2.706
129	0.195	0.192	0.266	1.131	0.611	1.155	2.975	2.785	2.762	2.751	2.91	2.689
130	0.205	0.197	0.281	1.213	0.652	1.204	2.989	2.804	2.761	2.765	2.911	2.7
131	0.216	0.205	0.301	1.273	0.696	1.294	3.012	2.814	2.768	2.761	2.894	2.702
132	0.226	0.22	0.32	1.335	0.754	1.357	3	2.828	2.771	2.771	2.908	2.704
133	0.247	0.224	0.328	1.395	0.79	1.424	3.008	2.822	2.776	2.788	2.902	2.7
134	0.251	0.23	0.346	1.486	0.845	1.498	3.042	2.846	2.791	2.785	2.918	2.707
135	0.27	0.243	0.368	1.579	0.904	1.564	3.067	2.846	2.793	2.769	2.929	2.717
136	0.294	0.263	0.393	1.631	0.946	1.657	2.995	2.865	2.793	2.79	2.95	2.724
137	0.309	0.265	0.402	1.707	1.012	1.717	3.061	2.853	2.8	2.792	2.904	2.721
138	0.324	0.28	0.429	1.783	1.052	1.805	3.069	2.808	2.798	2.812	2.921	2.718
139	0.356	0.296	0.452	1.891	1.123	1.872	3.025	2.899	2.799	2.801	2.944	2.733
140	0.369	0.313	0.498	1.973	1.182	1.958	3.044	2.878	2.794	2.816	2.922	2.746
141	0.393	0.332	0.512	2.05	1.244	2.046	3.084	2.851	2.807	2.804	2.968	2.735
142	0.422	0.351	0.558	2.125	1.309	2.145	3.067	2.862	2.826	2.814	2.928	2.744
143	0.449	0.361	0.599	2.22	1.396	2.216	3.102	2.872	2.808	2.822	2.973	2.762
144	0.489	0.39	0.612	2.293	1.443	2.318	3.062	2.882	2.835	2.817	2.967	2.765
145	0.511	0.408	0.649	2.386	1.52	2.406	3.093	2.915	2.829	2.823	2.959	2.76
146	0.542	0.431	0.702	2.497	1.587	2.481	3.157	2.892	2.833	2.852	2.983	2.768
147	0.585	0.478	0.734	2.573	1.651	2.59	3.148	2.895	2.843	2.842	2.974	2.771
148	0.618	0.484	0.785	2.663	1.724	2.69	3.033	2.91	2.857	2.829	2.995	2.768
149	0.655	0.507	0.838	2.77	1.819	2.779	3.117	2.933	2.855	2.851	2.994	2.771
150	0.708	0.553	0.872	2.865	1.878	2.853	3.054	2.935	2.833	2.874	2.973	2.784
151	0.751	0.577	0.949	2.896	1.955	2.908	3.091	2.943	2.843	2.849	3.009	2.793
152	0.795	0.609	0.988	3.012	2.047	2.931	3.074	2.966	2.863	2.863	3.004	2.78
153	0.838	0.649	1.043	2.988	2.116	2.958	3.098	2.949	2.869	2.884	3.032	2.786
154	0.899	0.685	1.09	3.064	2.207	2.946	3.158	2.929	2.858	2.881	3.01	2.798
155	0.94	0.72	1.137	3.022	2.259	2.961	3.119	2.964	2.862	2.899	3.033	2.801
156	1.021	0.757	1.203	3.007	2.342	2.978	3.162	2.94	2.873	2.857	3.025	2.802
157	1.062	0.827	1.27	3.041	2.435	2.972	3.167	2.931	2.859	2.884	3.031	2.808
158	1.149	0.866	1.317	3.036	2.519	2.976	3.128	2.953	2.872	2.903	3.03	2.807
159	1.189	0.905	1.396	3.033	2.603	2.981	3.116	2.968	2.874	2.911	3.04	2.809
160	1.251	0.948	1.458	3.037	2.678	2.987	3.187	2.939	2.896	2.909	3.089	2.814
161	1.324	0.998	1.544	3.064	2.777	2.979	3.205	2.971	2.885	2.866	3.031	2.82
162	1.385	1.061	1.604	3.069	2.834	2.993	3.201	2.955	2.878	2.896	3.051	2.815
163	1.442	1.107	1.672	3.074	2.906	2.996	3.135	2.983	2.893	2.9	3.068	2.819
164	1.523	1.16	1.747	3.046	2.908	3.002	3.227	3.047	2.9	2.894	3.039	2.827
165	1.594	1.226	1.832	3.11	2.92	3.012	3.214	2.983	2.903	2.916	3.074	2.822
166	1.675	1.281	1.9	3.064	2.96	3.012	3.214	3	2.904	2.946	3.091	2.836
167	1.752	1.34	1.992	3.07	2.952	3.017	3.243	2.986	2.908	2.922	3.093	2.837
168	1.818	1.399	2.069	3.105	2.946	3.013	3.283	3.023	2.9	2.918	3.087	2.849
169	1.88	1.487	2.131	3.09	2.944	3.008	3.204	3.009	2.903	2.944	3.084	2.833
170	1.956	1.537	2.224	3.082	2.961	3.016	3.256	3.029	2.913	2.937	3.102	2.855
171	2.052	1.61	2.308	3.113	2.972	3.012	3.216	2.99	2.915	2.943	3.112	2.848
172	2.117	1.673	2.399	3.054	2.96	3.034	3.227	3.039	2.913	2.943	3.104	2.864
173	2.196	1.748	2.472	3.135	2.972	3.027	3.257	3.016	2.916	2.913	3.102	2.86
174	2.281	1.803	2.572	3.082	2.962	3.03	3.244	3.052	2.922	2.962	3.093	2.863
175	2.339	1.875	2.7	3.12	2.949	3.033	3.289	3.052	2.918	2.961	3.105	2.867
176	2.412	1.948	2.756	3.156	2.971	3.048	3.284	3.046	2.914	2.968	3.088	2.866
177	2.506	2.024	2.855	3.096	2.976	3.062	3.257	3.074	2.933	2.933	3.118	2.867
178	2.546	2.108	2.937	3.155	2.982	3.07	3.278	3.042	2.932	2.96	3.138	2.874
179	2.661	2.165	3.04	3.118	2.974	3.067	3.23	3.082	2.945	2.95	3.119	2.885
180	2.72	2.224	3.075	3.157	2.974	3.063	3.293	3.102	2.94	2.976	3.146	2.888
181	2.746	2.304	3.071	3.119	2.987	3.085	3.169	3.045	2.951	2.946	3.158	2.887
182	2.75	2.38	3.082	3.158	2.972	3.105	3.305	3.067	2.94	2.961	3.151	2.881
183	2.783	2.451	3.092	3.172	2.991	3.11	3.314	3.063	2.913	2.958	3.145	2.888
184	2.763	2.537	3.093	3.184	2.988	3.092	3.292	3.056	2.949	2.936	3.161	2.893
185	2.763	2.601	3.095	3.2	2.991	3.114	3.307	3.085	2.937	2.99	3.15	2.887
186	2.784	2.67	3.109	3.183	2.969	3.104	3.254	3.095	2.95	2.984	3.162	2.896
187	2.777	2.758	3.129	3.167	3.019	3.116	3.274	3.117	2.942	2.962	3.163	2.896
188	2.797	2.813	3.132	3.201	3.004	3.128	3.229	3.066	2.954	2.998	3.168	2.895
189	2.756	2.828	3.132	3.207	3.005	3.146	3.241	3.075	2.954	3.009	3.165	2.915
190	2.792	2.835	3.117	3.198	3.033	3.148	3.33	3.09	2.968	2.962	3.18	2.913
191	2.79	2.826	3.124	3.254	3.032	3.153	3.285	3.087	2.962	3.013	3.192	2.914
192	2.823	2.87	3.151	3.248	3.011	3.17	3.243	3.127	2.973	2.996	3.186	2.908
193	2.788	2.864	3.15	3.296	3.005	3.185	3.279	3.112	2.951	2.981	3.169	2.922
194	2.812	2.857	3.161	3.255	3.034	3.175	3.32	3.111	2.964	3.004	3.202	2.908
195	2.809	2.835	3.146	3.274	3.037	3.187	3.252	3.148	2.965	3.016	3.187	2.928
196	2.806	2.863	3.174	3.229	3.015	3.213	3.315	3.089	2.954	3.026	3.192	2.916
197	2.783	2.859	3.167	3.235	3.049	3.204	3.313	3.109	2.978	3.027	3.201	2.918
198	2.822	2.857	3.164	3.295	3.044	3.218	3.346	3.1	2.974	3.004	3.213	2.931
199	2.801	2.86	3.182	3.299	3.055	3.223	3.293	3.129	2.958	3.024	3.207	2.938
200	2.821	2.873	3.178	3.256	3.052	3.234	3.306	3.16	2.958	2.961	3.193	2.932
201	2.815	2.869	3.183	3.3	3.06	3.228	3.303	3.119	2.987	2.988	3.208	2.926
202	2.84	2.863	3.158	3.3	3.068	3.25	3.277	3.163	2.983	3.003	3.234	2.933
203	2.816	2.881	3.193	3.301	3.081	3.242	3.385	3.157	2.993	3.042	3.223	2.94
204	2.856	2.87	3.194	3.259	3.082	3.256	3.365	3.096	2.988	3.051	3.22	2.936
205	2.851	2.884	3.211	3.302	3.073	3.272	3.291	3.116	2.984	3.01	3.186	2.94
206	2.855	2.884	3.209	3.334	3.102	3.293	3.3	3.099	2.973	3.04	3.231	2.94
207	2.857	2.895	3.237	3.358	3.074	3.295	3.317	3.165	2.984	3.01	3.215	2.949
208	2.851	2.884	3.24	3.368	3.127	3.294	3.389	3.148	2.983	3.018	3.207	2.954
209	2.889	2.885	3.229	3.381	3.099	3.306	3.396	3.124	2.994	3.052	3.223	2.95
210	2.862	2.915	3.281	3.324	3.122	3.269	3.387	3.111	2.994	3.012	3.211	2.942
211	2.866	2.91	3.262	3.351	3.122	3.337	3.321	3.165	2.987	3.082	3.272	2.953
212	2.882	2.907	3.27	3.395	3.138	3.323	3.38	3.154	3.005	3.027	3.235	2.951
213	2.873	2.925	3.28	3.329	3.127	3.327	3.298	3.165	3.001	3.025	3.254	2.954
214	2.884	2.909	3.288	3.396	3.119	3.357	3.374	3.176	2.988	3.047	3.266	2.949
215	2.917	2.92	3.322	3.374	3.147	3.359	3.383	3.196	3.024	3.055	3.242	2.966
216	2.916	2.939	3.335	3.366	3.113	3.374	3.231	3.134	2.986	3.062	3.23	2.967
217	2.899	2.931	3.345	3.393	3.154	3.395	3.412	3.172	3.008	3.023	3.255	2.962
218	2.921	2.931	3.358	3.458	3.149	3.374	3.287	3.207	2.972	3.066	3.25	2.957
219	2.904	2.944	3.364	3.373	3.168	3.396	3.34	3.19	3.012	3.076	3.267	2.971
220	2.923	2.947	3.367	3.405	3.165	3.401	3.389	3.213	3.027	3.044	3.267	2.971
221	2.899	2.949	3.352	3.396	3.198	3.412	3.374	3.125	3.015	3.061	3.249	2.975
222	2.969	2.962	3.365	3.46	3.193	3.422	3.363	3.162	2.98	3.049	3.243	2.972
223	2.93	2.967	3.403	3.408	3.198	3.423	3.3	3.134	3.015	3.073	3.266	2.969
224	2.974	2.974	3.401	3.509	3.215	3.444	3.423	3.177	3.017	3.055	3.278	2.968
225	2.991	2.991	3.432	3.437	3.194	3.448	3.335	3.202	3.016	3.112	3.271	2.959
226	2.98	3.003	3.408	3.453	3.197	3.452	3.412	3.192	3.031	3.082	3.294	2.978
227	2.944	3.002	3.438	3.467	3.202	3.45	3.376	3.211	3.019	3.083	3.262	2.962
228	3.017	3.025	3.468	3.503	3.206	3.47	3.409	3.206	3.011	3.075	3.267	2.981
229	2.989	3.022	3.476	3.525	3.212	3.492	3.359	3.193	3.005	3.089	3.279	2.983
230	3.002	3.007	3.501	3.538	3.238	3.481	3.398	3.221	2.968	3.07	3.281	2.99
231	2.993	3	3.503	3.439	3.231	3.499	3.358	3.196	3.011	3.062	3.263	2.987
232	3.02	3.023	3.49	3.472	3.241	3.491	3.35	3.185	3.015	3.066	3.264	2.984
233	3.012	3.044	3.546	3.524	3.198	3.512	3.364	3.209	3.036	3.09	3.292	2.99
234	2.98	3.047	3.559	3.53	3.218	3.512	3.41	3.198	3.029	3.055	3.313	2.981
235	3.008	3.068	3.549	3.531	3.258	3.535	3.392	3.236	3.018	3.092	3.25	2.993
236	3.001	3.022	3.556	3.536	3.23	3.526	3.367	3.236	3.023	3.058	3.291	2.988
237	3.044	3.07	3.575	3.563	3.248	3.538	3.418	3.192	3.02	3.064	3.299	2.984
238	3.041	3.052	3.581	3.556	3.274	3.565	3.451	3.222	3.023	3.087	3.293	2.975
239	3.033	3.062	3.594	3.626	3.252	3.563	3.443	3.209	3.029	3.087	3.274	2.998
240	3.019	3.091	3.594	3.55	3.301	3.567	3.419	3.191	3.023	3.095	3.298	2.997
241	3.066	3.104	3.634	3.607	3.284	3.585	3.443	3.214	3.023	3.081	3.279	2.998
242	3.004	3.097	3.589	3.589	3.278	3.6	3.382	3.271	3.026	3.092	3.308	2.995
243	3.07	3.074	3.616	3.593	3.301	3.593	3.414	3.235	3.052	3.091	3.259	2.997
244	3.074	3.085	3.668	3.683	3.309	3.599	3.456	3.263	3.037	3.097	3.322	3.003
245	3.034	3.099	3.659	3.589	3.277	3.582	3.452	3.245	3.041	3.102	3.321	3.007
246	3.083	3.12	3.703	3.531	3.28	3.622	3.356	3.178	3.027	3.058	3.28	3
247	3.128	3.111	3.708	3.618	3.289	3.619	3.431	3.184	3.042	3.067	3.307	3.004
248	3.102	3.106	3.723	3.659	3.335	3.627	3.39	3.234	3.027	3.076	3.287	3.004
249	3.032	3.122	3.751	3.663	3.327	3.64	3.434	3.237	3.048	3.067	3.302	3
250	3.1	3.162	3.736	3.647	3.308	3.614	3.445	3.23	3.025	3.088	3.3	3.001
251	3.099	3.136	3.77	3.634	3.32	3.626	3.512	3.251	3.031	3.089	3.32	3.001
252	3.128	3.135	3.768	3.627	3.325	3.661	3.467	3.24	3.033	3.091	3.332	3.009
253	3.133	3.189	3.777	3.673	3.34	3.683	3.431	3.241	3.038	3.073	3.309	3.001
254	3.071	3.132	3.797	3.633	3.356	3.665	3.401	3.256	3.025	3.089	3.345	3.002
255	3.124	3.196	3.825	3.665	3.36	3.686	3.378	3.277	3.022	3.097	3.317	2.997
256	3.134	3.199	3.815	3.728	3.331	3.691	3.432	3.201	3.036	3.076	3.308	2.995
257	3.12	3.19	3.884	3.664	3.347	3.724	3.512	3.254	3.03	3.09	3.308	3.004
258	3.1	3.193	3.787	3.664	3.331	3.705	3.505	3.262	3.056	3.096	3.349	3.009
259	3.02	3.189	3.84	3.677	3.393	3.715	3.45	3.222	3.051	3.105	3.329	3.013
260	3.121	3.178	3.903	3.699	3.334	3.73	3.419	3.257	3.038	3.113	3.311	3.019
261	3.119	3.179	3.903	3.737	3.395	3.722	3.439	3.276	3.032	3.084	3.339	3.017
262	3.135	3.237	3.92	3.729	3.372	3.71	3.463	3.241	3.042	3.116	3.352	3.023
263	3.112	3.226	3.89	3.714	3.416	3.73	3.351	3.233	3.046	3.102	3.353	3.031
264	3.096	3.209	3.905	3.68	3.367	3.739	3.386	3.283	3.042	3.114	3.368	3.017
265	3.172	3.215	3.959	3.706	3.356	3.75	3.461	3.259	3.051	3.102	3.328	3.027
266	3.197	3.254	3.935	3.713	3.388	3.759	3.483	3.218	3.047	3.099	3.3	3.032
267	3.172	3.23	3.982	3.693	3.389	3.748	3.421	3.251	3.046	3.116	3.368	3.018
268	3.172	3.243	3.949	3.783	3.423	3.758	3.48	3.262	3.036	3.112	3.284	3.009
269	3.175	3.27	3.976	3.782	3.43	3.773	3.443	3.25	3.056	3.099	3.335	3.018
270	3.164	3.265	3.963	3.743	3.381	3.771	3.477	3.265	3.036	3.09	3.311	3.03
271	3.185	3.314	3.964	3.756	3.437	3.781	3.474	3.229	3.044	3.097	3.382	3.019
272	3.157	3.276	3.979	3.763	3.447	3.812	3.419	3.271	3.04	3.097	3.327	3.019
273	3.134	3.276	3.996	3.766	3.421	3.819	3.372	3.258	3.056	3.128	3.338	3.025
274	3.142	3.242	4.013	3.731	3.433	3.803	3.521	3.223	3.048	3.096	3.365	3.023
275	3.187	3.291	4.014	3.763	3.447	3.828	3.421	3.281	3.04	3.114	3.318	3.036
276	3.205	3.285	4.012	3.81	3.446	3.818	3.448	3.265	3.047	3.12	3.36	3.015
277	3.198	3.305	4.01	3.756	3.469	3.835	3.411	3.302	3.042	3.16	3.324	3.044
278	3.164	3.283	4.024	3.783	3.414	3.822	3.441	3.288	3.051	3.107	3.332	3.022
279	3.141	3.302	4.024	3.79	3.411	3.837	3.482	3.278	3.051	3.119	3.343	3.024
280	3.193	3.269	4.024	3.841	3.445	3.85	3.371	3.271	3.039	3.105	3.342	3.033
281	3.22	3.372	4.024	3.786	3.467	3.847	3.446	3.293	3.045	3.121	3.3	3.041
282	3.193	3.302	4.013	3.854	3.475	3.875	3.477	3.225	3.047	3.063	3.349	3.029
283	3.23	3.334	4.013	3.821	3.434	3.865	3.434	3.283	3.034	3.147	3.367	3.025
284	3.202	3.301	4.024	3.826	3.47	3.855	3.572	3.273	3.053	3.104	3.331	3.025
285	3.233	3.32	4.024	3.826	3.516	3.866	3.474	3.238	3.056	3.099	3.357	3.034
286	3.185	3.373	4.024	3.848	3.47	3.891	3.496	3.267	3.056	3.117	3.404	3.022
287	3.189	3.314	4.024	3.835	3.518	3.865	3.472	3.302	3.047	3.049	3.322	3.032
288	3.211	3.309	4.024	3.763	3.459	3.894	3.431	3.255	3.062	3.12	3.339	3.04
289	3.242	3.332	4.013	3.852	3.526	3.91	3.458	3.292	3.083	3.103	3.323	3.036
290	3.226	3.359	4.022	3.84	3.556	3.889	3.488	3.248	3.059	3.11	3.32	3.037
291	3.193	3.359	4.024	3.89	3.523	3.915	3.389	3.287	3.034	3.096	3.356	3.037
292	3.262	3.349	4.024	3.895	3.461	3.896	3.474	3.262	3.036	3.16	3.352	3.034
293	3.198	3.344	4.024	3.86	3.499	3.921	3.44	3.287	3.055	3.139	3.356	3.042
294	3.211	3.39	4.024	3.867	3.505	3.895	3.525	3.292	3.049	3.106	3.359	3.045
295	3.296	3.334	4.024	3.904	3.507	3.925	3.476	3.287	3.025	3.124	3.342	3.037
296	3.211	3.359	4.024	3.895	3.521	3.926	3.38	3.257	3.049	3.11	3.337	3.03
297	3.212	3.327	4.024	3.865	3.51	3.949	3.509	3.259	3.084	3.162	3.358	3.031
298	3.317	3.398	4.024	3.882	3.524	3.932	3.48	3.295	3.064	3.105	3.342	3.041
299	3.269	3.344	4.024	3.84	3.555	3.959	3.495	3.222	3.068	3.103	3.336	3.042
300	3.262	3.366	4.024	3.926	3.516	3.954	3.423	3.257	3.048	3.139	3.367	3.037
301	3.229	3.412	4.024	3.933	3.506	3.96	3.424	3.324	3.061	3.129	3.374	3.048
302	3.263	3.381	4.024	3.866	3.519	3.964	3.494	3.308	3.047	3.128	3.343	3.031
303	3.199	3.349	4.024	3.928	3.496	3.969	3.448	3.295	3.055	3.11	3.352	3.04
304	3.265	3.403	4.024	3.954	3.516	3.983	3.509	3.276	3.066	3.122	3.375	3.04
305	3.244	3.382	4.024	3.852	3.505	3.946	3.503	3.262	3.062	3.129	3.36	3.038
306	3.228	3.426	4.024	3.959	3.556	4.006	3.488	3.273	3.061	3.15	3.364	3.038
307	3.284	3.36	4.024	3.934	3.531	3.973	3.44	3.28	3.064	3.103	3.332	3.037
308	3.252	3.418	4.024	3.96	3.528	3.976	3.488	3.258	3.063	3.142	3.347	3.038
309	3.238	3.424	4.024	3.905	3.512	4.006	3.432	3.329	3.049	3.114	3.344	3.039
310	3.265	3.41	4.024	3.941	3.576	4.005	3.467	3.278	3.078	3.113	3.392	3.042
311	3.24	3.424	4.024	3.939	3.576	4.006	3.405	3.28	3.073	3.142	3.376	3.041
312	3.258	3.431	4.024	3.952	3.526	4.011	3.517	3.274	3.061	3.146	3.394	3.031
313	3.26	3.444	4.024	3.957	3.549	3.998	3.526	3.255	3.066	3.15	3.353	3.045
314	3.277	3.387	4.024	3.92	3.555	3.999	3.433	3.314	3.049	3.133	3.35	3.038
315	3.274	3.417	4.024	3.953	3.547	4.014	3.506	3.327	3.053	3.098	3.372	3.045
316	3.284	3.456	4.024	3.948	3.562	4.019	3.541	3.288	3.02	3.142	3.39	3.044
317	3.286	3.363	4.024	3.928	3.535	4.021	3.525	3.257	3.075	3.124	3.366	3.045
318	3.283	3.419	4.024	3.989	3.615	4.02	3.498	3.262	3.055	3.134	3.382	3.044
319	3.306	3.387	4.024	3.964	3.547	4.004	3.443	3.33	3.048	3.126	3.38	3.049
320	3.3	3.477	4.024	3.898	3.559	4.018	3.48	3.307	3.053	3.165	3.359	3.055
321	3.345	3.393	4.024	3.992	3.563	4.02	3.447	3.251	3.059	3.155	3.364	3.048
322	3.302	3.373	4.024	3.978	3.565	4.027	3.41	3.274	3.069	3.153	3.327	3.044
323	3.24	3.421	4.024	3.977	3.568	4.027	3.465	3.288	3.059	3.129	3.383	3.051
324	3.251	3.415	4.024	3.968	3.557	4.014	3.561	3.279	3.063	3.133	3.386	3.052
325	3.298	3.443	4.024	3.995	3.55	4.034	3.434	3.318	3.068	3.141	3.33	3.053
326	3.277	3.421	4.024	4	3.57	4.025	3.492	3.313	3.031	3.151	3.398	3.04
327	3.241	3.418	4.024	3.953	3.582	4.033	3.469	3.296	3.078	3.124	3.379	3.06
328	3.303	3.454	4.024	3.988	3.607	4.034	3.459	3.263	3.087	3.15	3.359	3.049
329	3.308	3.43	4.024	3.973	3.586	4.029	3.46	3.293	3.063	3.153	3.375	3.042
330	3.306	3.404	4.024	3.94	3.561	4.029	3.52	3.287	3.071	3.163	3.374	3.044
331	3.284	3.448	4.024	4.006	3.611	4.034	3.448	3.271	3.063	3.162	3.375	3.047
332	3.296	3.447	4.024	4.006	3.589	4.034	3.507	3.259	3.08	3.149	3.403	3.058
333	3.331	3.424	4.024	3.982	3.567	4.034	3.441	3.286	3.084	3.158	3.374	3.051
334	3.247	3.448	4.024	4.014	3.535	4.034	3.417	3.314	3.054	3.15	3.342	3.039
335	3.316	3.458	4.024	4	3.618	4.034	3.494	3.317	3.049	3.183	3.332	3.048
336	3.314	3.451	4.024	3.968	3.589	4.034	3.483	3.303	3.062	3.15	3.36	3.044
337	3.267	3.431	4.024	4.035	3.64	4.034	3.569	3.267	3.067	3.143	3.381	3.038
338	3.296	3.459	4.024	4.035	3.608	4.028	3.429	3.299	3.06	3.14	3.361	3.048
339	3.324	3.46	4.024	4.02	3.585	4.034	3.485	3.335	3.06	3.162	3.382	3.031
340	3.272	3.519	4.024	4.029	3.612	4.034	3.51	3.317	3.033	3.184	3.372	3.042
341	3.309	3.437	4.024	4	3.635	4.034	3.474	3.256	3.075	3.138	3.367	3.053
342	3.323	3.483	3.963	4.018	3.612	4.034	3.546	3.335	3.054	3.15	3.373	3.053
343	3.279	3.44	3.904	4.034	3.577	4.034	3.478	3.283	3.052	3.127	3.354	3.042
344	3.292	3.501	4.024	4.029	3.621	4.029	3.491	3.314	3.084	3.136	3.36	3.041
345	3.24	3.497	3.986	4.035	3.614	4.034	3.543	3.263	3.048	3.172	3.387	3.059
346	3.317	3.425	3.891	4.032	3.626	4.034	3.523	3.33	3.054	3.126	3.376	3.053
347	3.334	3.438	4.024	4.035	3.637	4.034	3.48	3.299	3.051	3.138	3.394	3.032
348	3.31	3.502	3.966	4.029	3.674	4.034	3.459	3.328	3.07	3.171	3.376	3.051
349	3.332	3.427	4.024	4.035	3.57	4.034	3.424	3.302	3.082	3.14	3.423	3.053
350	3.296	3.509	4.024	4.035	3.626	4.034	3.543	3.248	3.068	3.139	3.385	3.042
351	3.315	3.458	3.981	4.021	3.603	4.034	3.542	3.335	3.067	3.129	3.401	3.041
352	3.276	3.478	3.932	4.035	3.657	4.034	3.489	3.307	3.061	3.119	3.392	3.052
353	3.289	3.445	3.996	4.018	3.616	4.034	3.556	3.289	3.06	3.157	3.373	3.053
354	3.329	3.445	3.957	4.03	3.594	4.034	3.506	3.258	3.064	3.17	3.379	3.06
355	3.34	3.439	4.024	4.026	3.594	4.034	3.505	3.322	3.038	3.157	3.363	3.045
356	3.331	3.475	4.024	4	3.614	4.034	3.549	3.309	3.063	3.128	3.38	3.059
357	3.287	3.454	4.024	4.022	3.614	4.034	3.534	3.257	3.068	3.134	3.376	3.056
358	3.272	3.48	4.024	4.035	3.603	4.034	3.531	3.313	3.083	3.143	3.366	3.06
359	3.387	3.482	4.024	4.035	3.616	4.034	3.482	3.306	3.074	3.157	3.383	3.046
360	3.278	3.444	4.024	4.035	3.608	4.034	3.567	3.321	3.06	3.171	3.407	3.049
361	3.281	3.485	4.024	4.024	3.604	4.034	3.46	3.321	3.062	3.202	3.371	3.051
362	3.311	3.547	3.982	4.035	3.596	4.034	3.576	3.26	3.064	3.145	3.366	3.048
363	3.327	3.475	3.953	4.035	3.677	4.034	3.498	3.321	3.066	3.199	3.383	3.048
364	3.318	3.484	3.952	4.035	3.629	4.034	3.564	3.284	3.071	3.175	3.386	3.049
365	3.294	3.477	4.024	4.035	3.621	4.034	3.412	3.356	3.061	3.146	3.385	3.051
366	3.373	3.494	4.024	4.035	3.663	4.034	3.513	3.339	3.081	3.163	3.372	3.062
367	3.352	3.499	3.909	4.035	3.59	4.034	3.48	3.3	3.122	3.183	3.364	3.056
368	3.354	3.564	4.024	4.035	3.645	4.034	3.521	3.295	3.073	3.155	3.367	3.053
369	3.357	3.46	4.024	4.035	3.622	4.034	3.548	3.349	3.022	3.193	3.401	3.063
370	3.342	3.495	4.024	4.035	3.59	4.034	3.483	3.266	3.104	3.151	3.411	3.052
371	3.35	3.519	3.999	4.035	3.64	4.034	3.53	3.321	3.096	3.158	3.387	3.058
372	3.289	3.466	3.947	4.028	3.598	4.034	3.579	3.313	3.081	3.169	3.371	3.055
373	3.307	3.467	3.97	4.035	3.662	4.034	3.542	3.286	3.078	3.16	3.392	3.083
374	3.365	3.48	4.024	4.035	3.663	4.034	3.47	3.287	3.066	3.183	3.379	3.055
375	3.35	3.507	4.024	4.035	3.666	4.034	3.498	3.313	3.056	3.145	3.367	3.058
376	3.318	3.477	4.024	4.035	3.673	4.034	3.549	3.32	3.075	3.163	3.356	3.074
377	3.293	3.473	4.024	4.035	3.633	4.034	3.548	3.281	3.098	3.153	3.405	3.056
378	3.337	3.502	3.96	4.035	3.625	4.034	3.512	3.338	3.081	3.176	3.401	3.061
379	3.324	3.518	4.024	4.035	3.706	4.034	3.504	3.287	3.08	3.15	3.414	3.066
380	3.303	3.492	3.998	4.035	3.644	4.034	3.559	3.347	3.098	3.191	3.379	3.058
381	3.284	3.507	4.024	4.035	3.688	4.034	3.514	3.364	3.083	3.163	3.389	3.056
382	3.316	3.519	4.024	4.027	3.634	4.034	3.498	3.328	3.077	3.171	3.396	3.062
383	3.324	3.502	4.024	4.035	3.645	4.034	3.535	3.307	3.075	3.149	3.376	3.074
384	3.347	3.512	4.024	4.035	3.679	4.034	3.591	3.311	3.085	3.169	3.407	3.051
385	3.356	3.512	4.024	4.035	3.614	4.034	3.538	3.256	3.089	3.161	3.381	3.042
386	3.335	3.526	4.024	4.024	3.639	4.034	3.549	3.264	3.075	3.169	3.421	3.058
387	3.359	3.539	4.024	4.035	3.677	4.034	3.578	3.363	3.087	3.15	3.398	3.055
388	3.351	3.601	4.024	4.035	3.666	4.034	3.55	3.346	3.081	3.175	3.344	3.073
389	3.281	3.57	4.022	4.035	3.651	4.034	3.481	3.359	3.075	3.162	3.419	3.076
390	3.33	3.503	4.024	4.035	3.651	4.034	3.541	3.324	3.066	3.147	3.387	3.056
