# Supplementary material for: Overexpression profiling reveals cellular requirements in the context of genetic backgrounds and environments
Source: PLoS Genet. 2023 Apr 28;19(4):e1010732. doi: 10.1371/journal.pgen.1010732 (PMC10171610; doi:10.1371/journal.pgen.1010732)
Supplement: S1 Data — (ZIP) [file pgen.1010732.s025.zip › S1_Data/Fig_6/Fig.6G/Fig.6G_rawdata.csv]

	0 mM	0.1 mM	1.0 mM	5.0 mM
1	0.049	0.051	0.071	0.06
2	0.052	0.051	0.075	0.061
3	0.051	0.052	0.074	0.063
4	0.051	0.051	0.076	0.062
5	0.051	0.051	0.076	0.063
6	0.051	0.053	0.078	0.064
7	0.052	0.053	0.078	0.066
8	0.052	0.053	0.08	0.067
9	0.053	0.054	0.082	0.07
10	0.053	0.053	0.083	0.07
11	0.054	0.054	0.085	0.073
12	0.053	0.054	0.086	0.076
13	0.053	0.055	0.089	0.075
14	0.053	0.056	0.09	0.075
15	0.054	0.057	0.091	0.08
16	0.054	0.059	0.095	0.081
17	0.055	0.06	0.099	0.082
18	0.055	0.061	0.102	0.085
19	0.054	0.061	0.104	0.088
20	0.056	0.063	0.109	0.092
21	0.055	0.064	0.111	0.095
22	0.055	0.066	0.115	0.098
23	0.056	0.067	0.121	0.102
24	0.056	0.07	0.125	0.105
25	0.057	0.071	0.135	0.112
26	0.059	0.073	0.134	0.113
27	0.057	0.075	0.14	0.121
28	0.059	0.077	0.146	0.128
29	0.059	0.081	0.155	0.133
30	0.06	0.083	0.161	0.142
31	0.06	0.086	0.168	0.147
32	0.06	0.089	0.178	0.155
33	0.062	0.091	0.186	0.165
34	0.062	0.096	0.195	0.184
35	0.063	0.099	0.207	0.189
36	0.063	0.104	0.218	0.197
37	0.064	0.11	0.233	0.207
38	0.066	0.115	0.247	0.22
39	0.068	0.121	0.258	0.234
40	0.067	0.128	0.275	0.251
41	0.069	0.133	0.293	0.265
42	0.071	0.141	0.31	0.291
43	0.071	0.149	0.331	0.304
44	0.071	0.161	0.35	0.323
45	0.073	0.165	0.371	0.352
46	0.076	0.175	0.393	0.372
47	0.077	0.187	0.418	0.386
48	0.078	0.199	0.444	0.417
49	0.08	0.212	0.474	0.454
50	0.082	0.223	0.499	0.474
51	0.085	0.237	0.533	0.505
52	0.085	0.253	0.563	0.536
53	0.09	0.269	0.599	0.584
54	0.092	0.286	0.634	0.616
55	0.096	0.307	0.669	0.666
56	0.098	0.327	0.71	0.691
57	0.103	0.351	0.754	0.742
58	0.105	0.373	0.793	0.793
59	0.109	0.402	0.839	0.841
60	0.11	0.424	0.884	0.903
61	0.115	0.454	0.932	0.935
62	0.118	0.484	0.978	0.998
63	0.122	0.519	1.033	1.05
64	0.128	0.547	1.083	1.101
65	0.132	0.586	1.144	1.167
66	0.14	0.625	1.197	1.229
67	0.144	0.662	1.251	1.281
68	0.15	0.707	1.313	1.361
69	0.157	0.752	1.374	1.414
70	0.164	0.795	1.432	1.491
71	0.173	0.845	1.502	1.55
72	0.182	0.896	1.562	1.625
73	0.189	0.945	1.621	1.7
74	0.199	1.001	1.691	1.749
75	0.208	1.056	1.756	1.822
76	0.221	1.115	1.82	1.893
77	0.233	1.172	1.891	1.963
78	0.245	1.229	1.951	2.046
79	0.26	1.291	2.021	2.108
80	0.275	1.354	2.087	2.172
81	0.292	1.417	2.152	2.247
82	0.31	1.484	2.218	2.318
83	0.328	1.552	2.29	2.387
84	0.35	1.613	2.349	2.47
85	0.369	1.68	2.416	2.507
86	0.394	1.742	2.475	2.59
87	0.419	1.809	2.533	2.644
88	0.446	1.875	2.597	2.695
89	0.474	1.941	2.657	2.762
90	0.504	2.009	2.705	2.812
91	0.539	2.08	2.766	2.872
92	0.569	2.147	2.814	2.908
93	0.607	2.211	2.858	2.945
94	0.642	2.277	2.899	2.99
95	0.684	2.348	2.945	3.002
96	0.725	2.409	2.982	3.026
97	0.767	2.471	3.015	3.042
98	0.815	2.529	3.046	3.062
99	0.858	2.577	3.063	3.08
100	0.906	2.642	3.098	3.098
101	0.964	2.695	3.129	3.098
102	1.017	2.736	3.151	3.091
103	1.071	2.786	3.172	3.085
104	1.128	2.833	3.197	3.109
105	1.187	2.865	3.207	3.113
106	1.25	2.909	3.226	3.109
107	1.312	2.942	3.229	3.109
108	1.377	2.962	3.233	3.099
109	1.446	3.001	3.231	3.083
110	1.513	3.027	3.225	3.116
111	1.582	3.054	3.23	3.103
112	1.651	3.071	3.238	3.109
113	1.72	3.092	3.227	3.111
114	1.793	3.107	3.236	3.107
115	1.862	3.122	3.242	3.107
116	1.934	3.145	3.243	3.106
117	2.001	3.132	3.238	3.105
118	2.081	3.147	3.242	3.124
119	2.152	3.149	3.24	3.132
120	2.23	3.154	3.237	3.14
121	2.297	3.149	3.243	3.116
122	2.379	3.157	3.251	3.127
123	2.449	3.158	3.25	3.124
124	2.509	3.154	3.242	3.121
125	2.579	3.156	3.247	3.126
126	2.644	3.148	3.257	3.118
127	2.703	3.155	3.254	3.127
128	2.762	3.162	3.252	3.133
129	2.814	3.167	3.258	3.135
130	2.871	3.171	3.249	3.133
131	2.924	3.171	3.248	3.141
132	2.979	3.157	3.262	3.114
133	3.019	3.174	3.251	3.146
134	3.062	3.168	3.257	3.15
135	3.099	3.175	3.26	3.153
136	3.145	3.174	3.271	3.143
137	3.182	3.162	3.269	3.148
138	3.202	3.174	3.266	3.148
139	3.236	3.174	3.269	3.154
140	3.266	3.19	3.273	3.176
141	3.274	3.167	3.286	3.155
142	3.316	3.184	3.259	3.168
143	3.324	3.174	3.271	3.154
