# Supplementary material for: Overexpression profiling reveals cellular requirements in the context of genetic backgrounds and environments
Source: PLoS Genet. 2023 Apr 28;19(4):e1010732. doi: 10.1371/journal.pgen.1010732 (PMC10171610; doi:10.1371/journal.pgen.1010732)
Supplement: S1 Data — (ZIP) [file pgen.1010732.s025.zip › S1_Data/Fig_6/Fig.6B/YNC_YNCS2102.csv]

3	YNCS2000	YNCS2102	p_values	q_values	FC	NRPM
YAL068C	0	0	1.0	1.0		0.0
YAL067W-A	1	0	0.997046615231642	1.0	0.0	0.0
YAL067C	0	0	1.0	1.0		0.0
YAL065C	9	0	0.0074106652134268425	0.011822118070018798	0.0	0.0
YAL064W-B	264	1	1.0071005526901563e-58	2.597235550906318e-57	0.0037599405360834192	0.517118452
YAL064C-A	0	0	1.0	1.0		0.0
YAL064W	0	0	1.0	1.0		0.0
YAL063C-A	29	18	0.13778845746318127	0.18822361493367112	0.616111635429945	84.73609945
YAL063C	0	0	1.0	1.0		0.0
YAL062W	15	0	0.0002843261927378003	0.0005240897225753491	0.0	0.0
YAL061W	134	111	0.14327972231007013	0.19544631949839025	0.8222484885775262	114.1056596
YAL060W	88	271	1.4627445931759728e-21	8.54902861316567e-21	3.0568316558358197	420.4173015
YAL059W	71	1	3.2535576992902e-16	1.3910401231523215e-15	0.01398062396515525	1.896100991
YAL058W	0	0	1.0	1.0		0.0
YAL056W	49	0	5.848248544634953e-12	1.9252019107152612e-11	0.0	0.0
YAL055W	166	29	1.2181735142482322e-22	7.476751206447794e-22	0.17341026954370273	23.84975222
YAL054C	27	0	5.085736860321579e-07	1.1826960244120257e-06	0.0	0.0
YAL053W	3	0	0.24559240357504936	0.3222454740953933	0.0	0.0
YAL051W	0	0	1.0	1.0		0.0
YAL049C	192	29	6.370391610567418e-28	5.095427281275831e-27	0.14992762887632632	20.62009828
YAL048C	46	174	1.7605996636199094e-17	8.191916396017879e-17	3.754709314467999	516.3989828
YAL047C	48	0	9.77695154433776e-12	3.178476446098726e-11	0.0	0.0
YAL046C	208	596	7.927676561998166e-42	1.1092960561569696e-40	2.8442504024495654	391.18022
YAL044W-A	187	12	3.02469157066964e-35	3.2574908657155616e-34	0.06369781614070734	8.760594953
YAL044C	176	3	4.118165112955432e-38	5.007096736703317e-37	0.016919732412375387	2.327033035
YAL043C	16	30	0.0585303552511208	0.08498057890663865	1.8611705653612924	255.9736338
YAL042W	59	23	9.665625860914788e-05	0.00018849445346260068	0.3869552361881105	53.21937697
YAL041W	0	0	1.0	1.0		0.0
YAL040C	4	3	0.9921861579787581	1.0	0.744468226144517	102.3894535
YAL039C	0	0	1.0	1.0		0.0
YAL038W	1	0	0.997046615231642	1.0	0.0	0.0
YAL037C-A	54	0	4.4913027034033645e-13	1.5788191838186277e-12	0.0	0.0
YAL037W	384	151	4.5461752862883066e-24	3.0225496036351505e-23	0.3903288269021599	53.68335931
YAL036C	190	1	1.8597158060387077e-42	2.6671385537477826e-41	0.00522433842908433	0.718522481
YAL035W	15	0	0.0002843261927378003	0.0005240897225753491	0.0	0.0
YAL034W-A	111	14	6.212057708615633e-18	2.9697043958643815e-17	0.125195857850129	17.06490892
YAL034C	330	3	6.190162584739379e-72	2.3213464502364347e-70	0.009023857286600207	1.241084285
YAL033W	111	42	2.959870985235345e-08	7.57216104808206e-08	0.375587573550387	52.41364882
YAL032C	568	9	2.3706459426467063e-120	2.5247379289187424e-118	0.015728201960799656	2.163157469
YAL031C	246	1	9.079928138551315e-55	2.122710029463765e-53	0.004035058136284645	0.554956388
YAL030W	491	348	5.383976864055164e-07	1.249525865422972e-06	0.703530054849401	96.75907623
YAL029C	0	0	1.0	1.0		0.0
YAL028W	99	36	7.465975306451114e-08	1.853121449607266e-07	0.36095429146400826	49.64337141
YAL027W	136	4	1.0451113027362501e-28	8.610938541599105e-28	0.029194832397824198	4.015272687
YAL026C	0	0	1.0	1.0		0.0
YAL025C	28	1	1.2463226937516374e-06	2.8263414084249473e-06	0.035450867911643674	4.875688262
YAL024C	0	0	1.0	1.0		0.0
YAL023C	2	0	0.47624979846333915	0.5936091441184792	0.0	0.0
YAL022C	326	17	1.257715316373854e-62	3.690367747176548e-61	0.051762616950743516	7.119103108
YAL021C	15	0	0.0002843261927378003	0.0005240897225753491	0.0	0.0
YAL020C	256	171	3.433948549056412e-05	6.917211245402252e-05	0.6630420139099604	91.19060703
YAL019W	4	0	0.13170384042380964	0.18029725929000934	0.0	0.0
YAL018C	137	19	4.746456590867626e-21	2.6683159192648795e-20	0.13766322429922942	18.9333296
YAL017W	0	0	1.0	1.0		0.0
YAL016W	218	7	6.931908330429065e-45	1.1043048423351122e-43	0.031873257388450274	4.383646329
YAL015C	60	0	2.0755338780211602e-14	7.868421445286548e-14	0.0	0.0
YAL014C	469	19	1.2812193766805284e-92	7.675304828426791e-91	0.0402129247952973	5.530631462
YAL013W	250	107	3.273636898138524e-14	1.2321129451043622e-13	0.4248432010531377	58.43024814
YAL012W	28	0	3.019497233298967e-07	7.137331931238126e-07	0.0	0.0
YAL011W	57	113	3.0394591169753572e-05	6.194163494587272e-05	1.9678341416217642	270.6434678
YAL010C	2	0	0.47624979846333915	0.5936091441184792	0.0	0.0
YAL009W	4	705	2.551247352548282e-151	4.07561764569588e-149	174.9500331439615	24095.65139
YAL008W	36	0	4.749880980750982e-09	1.2879097369306412e-08	0.0	0.0
YAL007C	25	0	1.4456104672804405e-06	3.247541327081958e-06	0.0	0.0
YAL005C	0	0	1.0	1.0		0.0
YAL003W	34	0	1.337618546942473e-08	3.5078177215987974e-08	0.0	0.0
YAL002W	3	1	0.6118688090859008	0.7507696865912131	0.3308747671753409	45.50642378
YAL001C	12	25	0.051137022134707735	0.07447176862413375	2.0679672948458805	284.4151487
YAR002W	78	8	7.707750913346987e-14	2.8524630310591074e-13	0.10180762066933567	14.00197655
YAR002C-A	22	0	6.967945107168645e-06	1.4836228178943681e-05	0.0	0.0
YAR003W	5	1	0.21726832825404538	0.29269387579972245	0.19852486030520453	27.30385427
YAR007C	8	0	0.012941618121065469	0.020159058996275056	0.0	0.0
YAR008W	219	118	3.459664051468424e-08	8.807670633021206e-08	0.5348386647491812	73.55832887
YAR009C	8	2	0.11119064972805569	0.15588918249294206	0.24815607538150566	34.12981784
YAR010C	23	5	0.0012277242128023765	0.0021467442833160437	0.21578789163609188	29.67810248
YAR014C	3	0	0.24559240357504936	0.3222454740953933	0.0	0.0
YAR015W	174	100	7.745143531621753e-06	1.644234789603422e-05	0.5704737365092084	78.45935134
YAR018C	14	13	0.9846544400214261	1.0	0.9217225657027354	126.7678948
YAR019C	0	6	0.04213384506705808	0.061704034372460144		0.0
YAR020C	4	1	0.36667832864522276	0.47345466278371706	0.24815607538150566	34.12981783
YAR023C	0	0	1.0	1.0		0.0
YAR027W	4	0	0.13170384042380964	0.18029725929000934	0.0	0.0
YAR028W	126	6	2.4528578531302294e-25	1.7329711932864802e-24	0.047267823882191556	6.500917683
YAR029W	166	41	4.2102236078356736e-18	2.0381309737931785e-17	0.24516624314799357	33.71861521
YAR031W	126	18	3.1912566662948834e-19	1.6608974740146495e-18	0.14180347164657464	19.50275305
YAR033W	56	2	2.7939729655785414e-12	9.424128167180171e-12	0.035450867911643674	4.875688261
YAR035W	11	9	0.8102024490666649	0.9803228034046687	0.8121471557940185	111.6975857
YAR035C-A	155	3	1.7045140908637185e-33	1.70778058128175e-32	0.019212083255342377	2.642308478
YAR042W	3	0	0.24559240357504936	0.3222454740953933	0.0	0.0
YAR050W	2	0	0.47624979846333915	0.5936091441184792	0.0	0.0
YAR064W	483	14	1.1767121428093649e-98	7.778473026777766e-97	0.02877171888481225	3.957080327
YAR066W	54	5	3.4348684261229004e-10	1.0166715552564487e-09	0.09190965754870581	12.64067327
YAR068W	61	6	3.408338555303237e-11	1.0705273092052931e-10	0.09763517719928091	13.21154239
YAR071W	3	0	0.24559240357504936	0.3222454740953933	0.0	0.0
YBL111C	2	7	0.18608662683552923	0.2521046386174626	3.474185055341079	477.8174499
YBL108C-A	175	0	8.366950837529813e-40	1.0764728023855472e-38	0.0	0.0
YBL107C	0	0	1.0	1.0		0.0
YBL106C	1	0	0.997046615231642	1.0	0.0	0.0
YBL105C	17	1	0.000383333488650183	0.0006998574264213341	0.058389664795648395	8.030545374
YBL104C	4	7	0.5546852229198138	0.6858728697079874	1.7370925276705396	238.9087249
YBL103C	3	0	0.24559240357504936	0.3222454740953933	0.0	0.0
YBL102W	311	302	0.6782051405889314	0.8261719473685543	0.9638988394239834	132.5685529
YBL101C	121	0	6.5966302682295835e-28	5.254462697034395e-27	0.0	0.0
YBL100W-C	245	176	0.0006965714140089203	0.0012444803361184532	0.713068885994204	98.07098677
YBL099W	0	0	1.0	1.0		0.0
YBL098W	34	0	1.337618546942473e-08	3.5078177215987974e-08	0.0	0.0
YBL097W	0	0	1.0	1.0		0.0
YBL095W	191	5	3.562524393376512e-40	4.6883473195213555e-39	0.025984929359319967	3.573802916
YBL093C	64	0	2.680143532421791e-15	1.0741118783942663e-14	0.0	0.0
YBL092W	30	0	1.0662503572350223e-07	2.608254276673166e-07	0.0	0.0
YBL091C-A	451	181	3.542000151012977e-27	2.726913369273846e-26	0.39837028509137495	54.66811532
YBL091C	120	9	2.2949695824545727e-22	1.3922331296093088e-21	0.0744468226144517	10.15432597
YBL090W	217	2	9.384620531842734e-48	1.7025537122595446e-46	0.00914861107397256	1.258242132
YBL089W	45	6	8.908156924314271e-08	2.2034757192142527e-07	0.13234990687013637	18.20256951
YBL088C	0	0	1.0	1.0		0.0
YBL087C	36	0	4.749880980750982e-09	1.2879097369306412e-08	0.0	0.0
YBL086C	34	30	0.6857495492211328	0.835008608420651	0.8758449719347259	120.4581806
YBL085W	1	0	0.997046615231642	1.0	0.0	0.0
YBL084C	0	0	1.0	1.0		0.0
YBL082C	114	274	1.2344878140829467e-15	5.063865491291745e-15	2.3857812159485103	328.1252662
YBL081W	67	4	1.4727827976117938e-13	5.347205725420093e-13	0.059261152329911804	8.150404259
YBL080C	30	14	0.02225644511618479	0.034096115040804134	0.46322467404547724	63.70899329
YBL079W	0	0	1.0	1.0		0.0
YBL078C	217	1	2.1483287799627296e-48	3.9472967455481333e-47	0.00457430553698628	0.629121066
YBL076C	0	0	1.0	1.0		0.0
YBL075C	107	196	5.977073773155912e-07	1.384379833645576e-06	1.8182650756925276	250.072684
YBL074C	33	0	2.2460480385210072e-08	5.7871963573182406e-08	0.0	0.0
YBL072C	128	8	1.2054429120961157e-24	8.272675641366064e-24	0.062039018845376416	8.532454459
YBL071C-B	423	264	8.921295343422098e-10	2.57820952361912e-09	0.619510202370851	85.20351688
YBL071W-A	295	300	0.9412324468939864	1.0	1.0094484422298535	138.8331573
YBL069W	58	38	0.048203370405236895	0.07027061678086625	0.6503400596204976	89.44366054
YBL068W	154	13	1.3968147047785104e-27	1.0929362404328181e-26	0.08379296051843049	11.52435408
YBL067C	0	0	1.0	1.0		0.0
YBL066C	2	1	0.994884604897472	1.0	0.49631215076301133	68.25963568
YBL064C	267	12	1.1931138513046152e-52	2.5698868010684802e-51	0.044612328158472936	6.135697589
YBL063W	0	0	1.0	1.0		0.0
YBL061C	25	7	0.0024763196178802785	0.004177563544273829	0.27793480442728635	38.22539598
YBL060W	82	5	2.767400278637336e-16	1.1912663923984519e-15	0.06052587204426967	8.224052496
YBL059C-A	282	24	2.6841281465443827e-49	5.0777700561765607e-48	0.08447866395966151	11.61866139
YBL059W	693	97	1.6252465211073027e-100	1.1261196075768793e-98	0.13893875504765396	19.10875804
YBL058W	79	231	1.6999371239381644e-17	7.92890381165319e-17	2.902483717120395	399.1892618
YBL057C	457	295	2.297461859695732e-09	6.3860334244128345e-09	0.6407531049238002	88.1251314
YBL056W	10	4	0.1769594468050386	0.2404758455991912	0.39704972061040905	54.60770855
YBL055C	100	8	1.4233273926535127e-18	7.056513650991682e-18	0.07940994412208183	10.81340763
YBL054W	72	0	4.493383293232162e-17	2.0460370007425307e-16	0.0	0.0
YBL052C	0	0	1.0	1.0		0.0
YBL051C	13	0	0.0008329836793447547	0.0014681241617872157	0.0	0.0
YBL050W	13	0	0.0008329836793447547	0.0014681241617872157	0.0	0.0
YBL049W	166	15	4.055535641142978e-29	3.4098516772241614e-28	0.08969496700536349	12.33607874
YBL047C	0	2	0.4827554367997051	0.6005465102823068		0.0
YBL046W	42	54	0.2772648328740226	0.3627274917785496	1.2762312448191722	175.5247775
YBL045C	8	0	0.012941618121065469	0.020159058996275056	0.0	0.0
YBL044W	1824	0	0.0	0.0	0.0	0.0
YBL043W	71	36229	0.0	0.0	506.5040256336095	68693.84282
YBL042C	14	0	0.00048610526496766193	0.0008738953981960062	0.0	0.0
YBL041W	93	9	1.5043681934928458e-16	6.594223689616887e-16	0.09606041627671187	13.21154239
YBL040C	56	2	2.7939729655785414e-12	9.424128167180171e-12	0.035450867911643674	4.875688261
YBL039W-B	198	0	7.281205220329148e-45	1.1503904181899156e-43	0.0	0.0
YBL039C	15	0	0.0002843261927378003	0.0005240897225753491	0.0	0.0
YBL038W	121	88	0.02337243497179378	0.03527949436293597	0.7219085829280164	98.47291706
YBL037W	4	0	0.13170384042380964	0.18029725929000934	0.0	0.0
YBL036C	386	4	1.3734397452324425e-83	7.246469701680529e-82	0.010286262191979511	1.414707475
YBL035C	23	53	0.0009862205729108872	0.0017355429971880392	2.2873516513425742	314.5878862
YBL034C	0	0	1.0	1.0		0.0
YBL033C	84	0	9.860571111139095e-20	5.22655709310239e-19	0.0	0.0
YBL032W	10	0	0.0042660076227391906	0.007003656819404249	0.0	0.0
YBL031W	48	13	1.1740591891052292e-05	2.4668438402703844e-05	0.2688357483299645	36.97396932
YBL030C	0	0	1.0	1.0		0.0
YBL029C-A	160	6	8.870640055550212e-33	8.661298974442999e-32	0.03722341130722585	5.119472676
YBL029W	19	0	3.3878867051340166e-05	6.834000856269987e-05	0.0	0.0
YBL028C	261	7	2.638428716531349e-54	6.09381668625373e-53	0.02662210770376306	3.661436397
YBL027W	268	6	1.8864950473526955e-56	4.676393541950583e-55	0.022222932123716926	3.056401597
YBL026W	55	1	1.157034925341702e-12	4.015756098756867e-12	0.018047714573200414	2.482168569
YBL025W	217	181	0.0674483091776675	0.09760826021156664	0.8279493021945166	113.870913
YBL024W	27	14	0.057716519132083616	0.08382012664863962	0.5146940822727526	70.78777032
YBL023C	8	0	0.012941618121065469	0.020159058996275056	0.0	0.0
YBL022C	0	0	1.0	1.0		0.0
YBL021C	304	111	2.045377294795779e-21	1.1881782648859116e-20	0.36243847851772537	49.8474971
YBL020W	0	0	1.0	1.0		0.0
YBL019W	90	29	3.007599832005606e-08	7.687425170606329e-08	0.31984560826949615	43.50614143
YBL018C	723	364	4.385739217607377e-28	3.537501576502107e-27	0.4997444616258261	68.73169402
YBL017C	0	0	1.0	1.0		0.0
YBL016W	1	1	1.0	1.0	0.9926243015260227	136.5192714
YBL015W	0	0	1.0	1.0		0.0
YBL014C	0	0	1.0	1.0		0.0
YBL013W	295	308	0.6906841324973493	0.8403055735122184	1.036367067355983	142.5353748
YBL011W	12	24	0.07011377763528051	0.10128719798555594	1.9852486030520455	273.0385428
YBL010C	193	87	2.328106314349601e-10	6.948074423365105e-10	0.4474524053511087	61.53977518
YBL009W	56	0	1.6107617604523135e-13	5.807831275461602e-13	0.0	0.0
YBL008W-A	440	355	0.002035539230866682	0.0034799007481314767	0.8008673341857684	110.1462302
YBL008W	35	0	7.96936015907703e-09	2.1307201429498837e-08	0.0	0.0
YBL007C	0	0	1.0	1.0		0.0
YBL006C	156	16	1.7750006100814982e-26	1.3205728989105687e-25	0.10180762066933567	14.00197655
YBL005W	0	2	0.4827554367997051	0.6005465102823068		0.0
YBL004W	0	0	1.0	1.0		0.0
YBL003C	0	0	1.0	1.0		0.0
YBL002W	81	0	4.551103441461429e-19	2.343186740541153e-18	0.0	0.0
YBL001C	300	11	1.9326939587015878e-60	5.24288818702492e-59	0.0363962243892875	5.005706617
YBR001C	31	0	6.341181998477448e-08	1.5773415948634863e-07	0.0	0.0
YBR002C	36	4	8.432160641209331e-07	1.9374093426925634e-06	0.11029158905844698	15.16880793
YBR003W	81	0	4.551103441461429e-19	2.343186740541153e-18	0.0	0.0
YBR004C	0	0	1.0	1.0		0.0
YBR005W	16	0	0.00016663770760888012	0.0003150340093552497	0.0	0.0
YBR006W	19	10	0.1321874135006498	0.18087314181352296	0.522433842908433	71.85224808
YBR007C	13	1	0.0031392004683693867	0.005266494134653542	0.07635571550200175	10.50148241
YBR008C	4	0	0.13170384042380964	0.18029725929000934	0.0	0.0
YBR009C	11	0	0.0024664268785224487	0.004162095357506632	0.0	0.0
YBR010W	0	0	1.0	1.0		0.0
YBR011C	0	0	1.0	1.0		0.0
YBR013C	2	0	0.47624979846333915	0.5936091441184792	0.0	0.0
YBR014C	65	3	1.100798960587279e-13	4.0220424538357313e-13	0.045813429301201046	6.300889446
YBR015C	42	0	2.1444113711238832e-10	6.419838519174103e-10	0.0	0.0
YBR016W	0	0	1.0	1.0		0.0
YBR017C	0	0	1.0	1.0		0.0
YBR018C	56	23	0.00027973914936890503	0.0005236913567775302	0.4076849809839022	56.07041501
YBR019C	11	12	1.0	1.0	1.0828628743920248	148.9301142
YBR020W	0	0	1.0	1.0		0.0
YBR021W	15	0	0.0002843261927378003	0.0005240897225753491	0.0	0.0
YBR022W	91	12	1.130420119786377e-14	4.383712817863421e-14	0.13089551228914587	17.80686148
YBR023C	0	0	1.0	1.0		0.0
YBR024W	9	0	0.0074106652134268425	0.011822118070018798	0.0	0.0
YBR025C	0	0	1.0	1.0		0.0
YBR026C	2	0	0.47624979846333915	0.5936091441184792	0.0	0.0
YBR028C	32	3	1.9855229642970944e-06	4.436185923726725e-06	0.09305852826806463	12.79868169
YBR029C	8	8	1.0	1.0	0.9926243015260227	136.5192714
YBR030W	28	24	0.6579584660993234	0.8032093267962659	0.8508208298794482	117.0165183
YBR031W	15	0	0.0002843261927378003	0.0005240897225753491	0.0	0.0
YBR033W	10	0	0.0042660076227391906	0.007003656819404249	0.0	0.0
YBR034C	114	4	7.108901287632449e-24	4.677722117296821e-23	0.034828922860562196	4.790149871
YBR035C	115	31	4.695398883290812e-12	1.559078462921793e-11	0.2675769856287539	36.80084706
YBR036C	7	7	1.0	1.0	0.9926243015260228	136.5192714
YBR037C	60	1	8.961862659591933e-14	3.2974838231166477e-13	0.016543738358767043	2.275321189
YBR038W	0	0	1.0	1.0		0.0
YBR039W	13	0	0.0008329836793447547	0.0014681241617872157	0.0	0.0
YBR040W	99	100	1.0	1.0	1.002650809622245	137.8982539
YBR041W	243	21	1.6667141870268916e-42	2.4023241327297377e-41	0.08578234704545876	11.79796172
YBR042C	89	8	3.3573446247858693e-16	1.4334141749920962e-15	0.08922465631694586	12.27139518
YBR043C	6	0	0.040332288795690535	0.059140997670580384	0.0	0.0
YBR044C	0	0	1.0	1.0		0.0
YBR045C	0	0	1.0	1.0		0.0
YBR046C	57	5	7.695622530340748e-11	2.3528721516209273e-10	0.08707230715140549	11.97537468
YBR047W	264	30	1.8914148117913052e-42	2.7058523837342776e-41	0.11279821608250258	15.51355356
YBR048W	240	0	4.245811751851305e-54	9.767065353958743e-53	0.0	0.0
YBR049C	0	0	1.0	1.0		0.0
YBR050C	69	0	2.0800871445363095e-16	8.98766428867642e-16	0.0	0.0
YBR052C	24	0	2.439914248323347e-06	5.380347715532043e-06	0.0	0.0
YBR053C	0	0	1.0	1.0		0.0
YBR054W	1	0	0.997046615231642	1.0	0.0	0.0
YBR055C	4	2	0.6764447991471363	0.8242771827667741	0.49631215076301133	68.25963567
YBR056W	0	0	1.0	1.0		0.0
YBR057C	0	0	1.0	1.0		0.0
YBR058C	0	0	1.0	1.0		0.0
YBR058C-A	104	4	1.1174990252563233e-21	6.584771408042126e-21	0.038177857751000875	5.250741205
YBR059C	0	0	1.0	1.0		0.0
YBR060C	1	1	1.0	1.0	0.9926243015260227	136.5192714
YBR061C	0	0	1.0	1.0		0.0
YBR062C	160	87	3.481950980131999e-06	7.62845717590062e-06	0.5397394639547748	73.7712833
YBR063C	138	74	1.1795897340886033e-05	2.4668438402703844e-05	0.5322767993690267	73.20598609
YBR065C	176	2	9.701377615943786e-39	1.199841347726725e-37	0.011279821608250258	1.551355356
YBR066C	6	0	0.040332288795690535	0.059140997670580384	0.0	0.0
YBR067C	13	0	0.0008329836793447547	0.0014681241617872157	0.0	0.0
YBR068C	1	0	0.997046615231642	1.0	0.0	0.0
YBR069C	0	0	1.0	1.0		0.0
YBR070C	90	0	4.6371782852809635e-21	2.6094336906703348e-20	0.0	0.0
YBR071W	132	3	1.9512958882611833e-28	1.5850144990663935e-27	0.022559643216500516	3.102710712
YBR072W	28	0	3.019497233298967e-07	7.137331931238126e-07	0.0	0.0
YBR072C-A	538	33	1.2473492814172728e-99	8.539887758846115e-98	0.06088587723115009	8.37385865
YBR073W	0	0	1.0	1.0		0.0
YBR074W	0	0	1.0	1.0		0.0
YBR076W	0	0	1.0	1.0		0.0
YBR077C	105	0	2.24363618449448e-24	1.510907692860393e-23	0.0	0.0
YBR078W	2	1	0.994884604897472	1.0	0.49631215076301133	68.25963568
YBR079C	1	0	0.997046615231642	1.0	0.0	0.0
YBR080C	47	20	0.0013419627567678631	0.002341513293134703	0.4223933197983075	58.09330694
YBR081C	0	0	1.0	1.0		0.0
YBR082C	1	0	0.997046615231642	1.0	0.0	0.0
YBR083W	10	0	0.0042660076227391906	0.007003656819404249	0.0	0.0
YBR084W	32	5	1.7311616368391897e-05	3.59419154276613e-05	0.15509754711344104	21.33113616
YBR084C-A	36	11	0.0004214773926125994	0.0007687651395226955	0.30330186991072916	41.71422181
YBR085W	23	2	5.8546484715185644e-05	0.00011542709413679554	0.08631515665443676	11.87124099
YBR085C-A	10	0	0.0042660076227391906	0.007003656819404249	0.0	0.0
YBR086C	1	0	0.997046615231642	1.0	0.0	0.0
YBR087W	190	8	3.61970302468165e-38	4.419726559436129e-37	0.04179470743267464	5.748179846
YBR088C	46	0	2.734219352442351e-11	8.649337456488428e-11	0.0	0.0
YBR091C	297	1	5.678254437657522e-66	1.8767609925843915e-64	0.0033421693654074837	0.459660846
YBR092C	68	11	2.3930670752026183e-10	7.138241052640176e-10	0.16057157818803308	22.08399978
YBR093C	1	0	0.997046615231642	1.0	0.0	0.0
YBR094W	38	2	2.735648802221254e-08	7.004771265171163e-08	0.052243384290843305	7.185224807
YBR095C	190	114	1.2602795192729749e-05	2.634630140072293e-05	0.5955745809156137	81.91156282
YBR096W	127	0	3.132926635525841e-29	2.6418564634764094e-28	0.0	0.0
YBR097W	3	0	0.24559240357504936	0.3222454740953933	0.0	0.0
YBR098W	20	32	0.13392823408406154	0.18312441136886304	1.5881988824416362	218.4308342
YBR101C	118	5	3.650327644591485e-24	2.438215364000654e-23	0.04206035175957723	5.78471489
YBR102C	22	251	5.8217769016945965e-43	8.62913375300145e-42	11.324940894683259	1557.560777
YBR103W	0	0	1.0	1.0		0.0
YBR104W	29	4	2.6781569499337567e-05	5.473376197252678e-05	0.13691369676221002	18.83024432
YBR105C	80	2	1.3749615311229316e-17	6.439253880690536e-17	0.024815607538150566	3.370846206
YBR106W	3	1	0.6118688090859008	0.7507696865912131	0.3308747671753409	45.50642378
YBR107C	255	26	1.6266210876459875e-42	2.350426601771878e-41	0.10120875231245721	13.91961198
YBR108W	66	0	9.637955458999682e-16	3.9818880635565495e-15	0.0	0.0
YBR109C	234	0	8.84561086875608e-53	1.9269359131142503e-51	0.0	0.0
YBR110W	19	0	3.3878867051340166e-05	6.834000856269987e-05	0.0	0.0
YBR111C	175	3	6.831542900277717e-38	8.20213010845452e-37	0.01701641659758896	2.340330366
YBR111W-A	296	6	1.3673095829375234e-62	3.9714128340776246e-61	0.020120762868770733	2.767282527
YBR112C	0	0	1.0	1.0		0.0
YBR114W	5	0	0.07231200635808002	0.10265770144786922	0.0	0.0
YBR115C	0	0	1.0	1.0		0.0
YBR117C	4	0	0.13170384042380964	0.18029725929000934	0.0	0.0
YBR118W	0	0	1.0	1.0		0.0
YBR119W	177	43	1.8303301853098143e-19	9.612994425312093e-19	0.24114601675490946	33.93699399
YBR120C	132	12	2.235356731778874e-23	1.4379794814832555e-22	0.09023857286600206	12.41084285
YBR121C	34	37	0.8366527110810907	1.0	1.0802087987194953	148.5650894
YBR122C	300	48	1.0848463302409194e-41	1.5143085546639629e-40	0.15881988824416365	21.84308342
YBR123C	93	7	1.3706975179863457e-17	6.439253880690536e-17	0.07471365710410924	10.27564408
YBR125C	547	2	3.370391865372377e-120	3.524204294137553e-118	0.003629339310881253	0.499156385
YBR126C	24	0	2.439914248323347e-06	5.380347715532043e-06	0.0	0.0
YBR127C	2	0	0.47624979846333915	0.5936091441184792	0.0	0.0
YBR128C	227	343	2.244539576964003e-06	4.9974243542857074e-06	1.4998684379886598	206.2824232
YBR129C	338	49975	0.0	0.0	146.76449546971295	20185.06091
YBR130C	91	8	1.2455201285461103e-16	5.491247797257545e-16	0.08726367485943057	11.87124099
YBR131W	137	71	5.093246369499484e-06	1.1007613630586822e-05	0.5144257329076468	70.75086326
YBR132C	45	0	4.5739721815845966e-11	1.4234260831327388e-10	0.0	0.0
YBR133C	44	94	3.658745920797158e-05	7.349440373910045e-05	2.1206064623510485	291.6548068
YBR135W	142	37	5.128419521934847e-15	2.027047468773011e-14	0.2586415433553721	35.57192281
YBR136W	0	0	1.0	1.0		0.0
YBR137W	65	1	6.960888761507586e-15	2.736300154984971e-14	0.015271143100400349	2.100296482
YBR138C	98	21	2.4205368818989762e-12	8.198178803180809e-12	0.21270520746986202	29.25412958
YBR139W	50	2	5.962955293040597e-11	1.8397508524826435e-10	0.039704972061040913	5.353696916
YBR140C	0	0	1.0	1.0		0.0
YBR141C	6	8	0.79994729669705	0.9685256638536284	1.3234990687013637	182.0256951
YBR142W	50	3	2.213103246640771e-10	6.618594264914756e-10	0.05955745809156136	8.191156282
YBR143C	16	0	0.00016663770760888012	0.0003150340093552497	0.0	0.0
YBR145W	39	1	4.2591240521872915e-09	1.1619650106323108e-08	0.025451905167333918	3.500494137
YBR146W	159	0	2.7848660331461976e-36	3.1159075012886737e-35	0.0	0.0
YBR147W	142	80	3.328079735498153e-05	6.779945646067968e-05	0.5592249586062099	76.91226553
YBR148W	106	104	0.9023745091511566	1.0	0.9738955411198713	133.9434361
YBR149W	177	136	0.019972588663788867	0.030687244831805977	0.7626943785736672	104.8961633
YBR150C	5	162	2.6237489543148348e-33	2.619649346573718e-32	32.16102736944313	4450.528246
YBR151W	75	0	9.714678937759629e-18	4.605863031414314e-17	0.0	0.0
YBR152W	147	16	1.4448585257934409e-24	9.845238604073552e-24	0.10804074030215213	14.85924042
YBR153W	276	2	1.0230932876067373e-60	2.828754565878051e-59	0.007192929721203063	0.989270082
YBR154C	355	0	2.3347421392765802e-79	1.13789000364234e-77	0.0	0.0
YBR155W	115	5	1.6586266393879515e-23	1.0766096843250688e-22	0.04315757832721837	5.935620495
YBR156C	236	1	1.431222325120228e-52	3.0485035525060856e-51	0.004206035175957723	0.578471489
YBR157C	64	0	2.680143532421791e-15	1.0741118783942663e-14	0.0	0.0
YBR158W	7	4	0.5383517615467424	0.6663928068565035	0.5672138865862988	78.01101221
YBR159W	13	41	0.00026513977444516366	0.0004976562802983473	3.1305843355820717	430.5607789
YBR160W	45	19	0.001606346619046853	0.0027659736085294774	0.41910803842209843	57.64147011
YBR161W	59	0	3.463483796164523e-14	1.2993147626707222e-13	0.0	0.0
YBR162C	29	770	5.110189812879409e-150	7.942892328072833e-148	26.35588662672543	3624.822032
YBR162W-A	91	399	2.8887809782985247e-43	4.3264008870299e-42	4.3522757836140995	592.0781444
YBR163W	93	5	1.089356808150154e-18	5.457222128633742e-18	0.0533668979315066	7.339745772
YBR164C	150	88	6.0274547469114265e-05	0.00011879332504964913	0.5823395902286	80.09130587
YBR165W	194	4	1.906646492128742e-41	2.6549936988456166e-40	0.020466480443835523	2.814830337
YBR166C	127	138	0.5794906525216712	0.7154681714581647	1.0785996347290638	148.3437752
YBR167C	197	17	1.0004879904483255e-34	1.0480521736007869e-33	0.08565793464945375	11.78085083
YBR168W	52	5	9.296607560385694e-10	2.6665730713106297e-09	0.09544464437750219	12.87917655
YBR169C	35	0	7.96936015907703e-09	2.1307201429498837e-08	0.0	0.0
YBR170C	75	4	2.5959993807046915e-15	1.043297864320942e-14	0.05293996274805455	7.281027804
YBR171W	179	24	1.7337886530897027e-27	1.351086523566244e-26	0.13308929182471813	18.30425985
YBR172C	6	0	0.040332288795690535	0.059140997670580384	0.0	0.0
YBR173C	398	11	7.110361370066223e-82	3.651043592790254e-80	0.027434339991925252	3.773145691
YBR175W	214	9	7.920824196845239e-43	1.1620576519402287e-41	0.041745881839879456	5.741464684
YBR176W	187	88	2.343515670656642e-09	6.507754042465644e-09	0.46711731836518716	64.24436299
YBR177C	11	0	0.0024664268785224487	0.004162095357506632	0.0	0.0
YBR179C	11	0	0.0024664268785224487	0.004162095357506632	0.0	0.0
YBR180W	57	3	6.3650311288163915e-12	2.0905364946786445e-11	0.0522433842908433	7.185224807
YBR181C	42	0	2.1444113711238832e-10	6.419838519174103e-10	0.0	0.0
YBR182C	27	1	2.092774580543038e-06	4.6649405475593075e-06	0.036763863019482326	5.056269309
YBR182C-A	224	91	6.166889020515719e-14	2.2866395072202383e-13	0.40325362249494673	56.07041501
YBR183W	60	1	8.961862659591933e-14	3.2974838231166477e-13	0.016543738358767043	2.238020842
YBR184W	111	9	2.0203636275005367e-20	1.0982146712434391e-19	0.08048305147508292	10.97029859
YBR185C	174	5	1.911594602111641e-36	2.1598390091835064e-35	0.02852368682546042	3.922967569
YBR186W	61	8	3.1520658000369006e-10	9.363393809923665e-10	0.1301802362657079	17.61538985
YBR187W	318	47	8.373717988026303e-46	1.4122361334058436e-44	0.14670862318151906	20.17737659
YBR188C	175	62	2.24664405420338e-13	8.065199722673931e-13	0.35167260968350517	49.14693768
YBR189W	186	54	1.6714860815240804e-17	7.80252958997158e-17	0.28818124883013563	39.63462717
YBR191W	36	0	4.749880980750982e-09	1.2879097369306412e-08	0.0	0.0
YBR192W	94	9	9.183692565066732e-17	4.1133501512226457e-16	0.09503849695461919	13.07099407
YBR193C	240	212	0.17732586863851682	0.24091686051030245	0.8768181330146533	120.592023
YBR194W	379	28	5.075721482385173e-68	1.7479325895327622e-66	0.07333372148477212	10.08585646
YBR195C	385	0	6.055670208173157e-86	3.44813459081226e-84	0.0	0.0
YBR196C	66	2	1.70988753728351e-14	6.542623570803371e-14	0.030079524288667354	4.136947616
YBR196C-A	465	711	2.182507571788503e-12	7.409445717447273e-12	1.5177545771720475	208.5873846
YBR196C-B	192	60	9.389035483210498e-17	4.202050043886659e-16	0.31019509422688213	42.66227229
YBR197C	271	21	1.619658165991343e-48	2.9854660617359663e-47	0.07691922631751466	10.57898413
YBR198C	33	14	0.008024500549521585	0.012783629545789094	0.42111334004134293	57.91726663
YBR199W	41	26	0.08172731562233355	0.11528422667256323	0.6294690692604046	86.57319647
YBR200W	47	3	1.0119584592367386e-09	2.8853609811950835e-09	0.06335899796974613	8.713996043
YBR200W-A	252	3	8.263059617139784e-55	1.939626769721261e-53	0.011816955970547889	1.625229421
YBR201W	247	91	1.8848170872970472e-17	8.755721380488949e-17	0.3657036900359031	50.84928325
YBR201C-A	149	167	0.37309207875318107	0.48151987094020293	1.1125386466768175	153.0115323
YBR202W	0	0	1.0	1.0		0.0
YBR203W	7	2	0.17880157994484222	0.2426351784480386	0.2836069432931494	39.0055061
YBR204C	147	201	0.0055604998466115725	0.009064182147920395	1.3572618000457861	186.6692078
YBR205W	114	82	0.02342797923356968	0.03534478189198826	0.713992918641525	98.19807237
YBR207W	147	0	1.2240620700693863e-33	1.2306959728966854e-32	0.0	0.0
YBR208C	0	0	1.0	1.0		0.0
YBR210W	0	0	1.0	1.0		0.0
YBR211C	48	18	0.00031835405192183025	0.0005845639056840504	0.3722341130722585	51.19472675
YBR212W	0	0	1.0	1.0		0.0
YBR213W	314	28	4.540442710896609e-54	1.040322152604239e-52	0.08851426892588737	12.17369299
YBR214W	120	0	1.0963067457096006e-27	8.589727649285985e-27	0.0	0.0
YBR215W	207	3	6.339178916004566e-45	1.0155046781599516e-43	0.014385859442406126	1.978540165
YBR216C	21	0	1.1791693668393658e-05	2.4668438402703844e-05	0.0	0.0
YBR217W	338	16	8.237897503627536e-66	2.6918266217819298e-64	0.04698813261661646	6.462450714
YBR218C	3	0	0.24559240357504936	0.3222454740953933	0.0	0.0
YBR221C	35	0	7.96936015907703e-09	2.1307201429498837e-08	0.0	0.0
YBR221W-A	414	2771	0.0	0.0	6.643869419151229	913.7557994
YBR222C	0	0	1.0	1.0		0.0
YBR223C	85	181	8.14683330929135e-09	2.1771579164374793e-08	2.113705865602472	290.7057425
YBR225W	51	2	3.5797318087163573e-11	1.1225211358739243e-10	0.038926443197098926	5.250741207
YBR227C	0	0	1.0	1.0		0.0
YBR228W	289	317	0.31439441612342856	0.4084215692626694	1.08879551413062	149.746052
YBR229C	12	32	0.004512804008520552	0.007396162967512595	2.6469981374027274	364.0513903
YBR230C	0	0	1.0	1.0		0.0
YBR230W-A	345	0	3.6629075861024094e-77	1.6204139636673045e-75	0.0	0.0
YBR231C	32	5	1.7311616368391897e-05	3.59419154276613e-05	0.15509754711344104	21.33113616
YBR233W	36	0	4.749880980750982e-09	1.2879097369306412e-08	0.0	0.0
YBR233W-A	792	179	5.758252971393629e-87	3.311571283848476e-85	0.22434311865297735	30.85473431
YBR234C	319	4	6.92131627607251e-69	2.412393327496546e-67	0.012446699705655458	1.711840393
YBR235W	14	5	0.0640985715116563	0.09285412714446734	0.3545086791164367	48.75688265
YBR236C	25	0	1.4456104672804405e-06	3.247541327081958e-06	0.0	0.0
YBR237W	51	30	0.024092046314664013	0.03626102024486593	0.5838966479564839	78.76111811
YBR238C	0	0	1.0	1.0		0.0
YBR239C	28	0	3.019497233298967e-07	7.137331931238126e-07	0.0	0.0
YBR240C	1	0	0.997046615231642	1.0	0.0	0.0
YBR241C	3	0	0.24559240357504936	0.3222454740953933	0.0	0.0
YBR242W	212	2	1.178655632843173e-46	2.066600166000332e-45	0.009364380203075687	1.287917654
YBR243C	106	10	7.925885329865407e-19	4.012479448244362e-18	0.09364380203075687	12.87917654
YBR244W	349	45	4.0042397116357712e-53	8.85707022369897e-52	0.12798880678702299	17.99394407
YBR245C	9	23	0.022773301890444037	0.03440222200471334	2.5367065483442803	348.8825824
YBR246W	0	0	1.0	1.0		0.0
YBR247C	21	15	0.3922377544594646	0.5047570655395796	0.7090173582328734	97.51376527
YBR248C	5	0	0.07231200635808002	0.10265770144786922	0.0	0.0
YBR249C	16	0	0.00016663770760888012	0.0003150340093552497	0.0	0.0
YBR250W	8	2	0.11119064972805569	0.15588918249294206	0.24815607538150566	34.12981784
YBR251W	54	0	4.4913027034033645e-13	1.5788191838186277e-12	0.0	0.0
YBR252W	84	11	1.139912632923918e-13	4.162309556790763e-13	0.1299865156760268	17.87752363
YBR253W	506	5	2.800556266103701e-109	2.3008570123374836e-107	0.009808540528913268	1.349004658
YBR254C	445	28	2.844971336449828e-82	1.4740027167498164e-80	0.0624572594218621	8.589976625
YBR255W	32	5	1.7311616368391897e-05	3.59419154276613e-05	0.15509754711344104	21.33113616
YBR255C-A	220	175	0.022138035825729346	0.033932794252070755	0.7895875125775181	108.5948749
YBR256C	183	41	2.6003371065001107e-21	1.4954538699482138e-20	0.22239123695391766	30.58628484
YBR257W	343	19	3.456020671842114e-65	1.1083224905282262e-63	0.054985019618059565	7.562291999
YBR258C	250	8	2.716927311450854e-51	5.580374631483522e-50	0.03176397764883272	4.368616683
YBR259W	27	0	5.085736860321579e-07	1.1826960244120257e-06	0.0	0.0
YBR260C	70	0	1.2479674614876737e-16	5.491247797257545e-16	0.0	0.0
YBR261C	108	159	0.0027001771409644764	0.004549873641279433	1.4613635550244224	200.9867051
YBR262C	160	62	5.159344177801914e-11	1.6029923482733014e-10	0.38464191684133375	52.57263867
YBR263W	30	0	1.0662503572350223e-07	2.608254276673166e-07	0.0	0.0
YBR264C	38	82	0.00010228913637161192	0.00019700764342703956	2.1419787559245753	294.5942171
YBR265W	154	0	3.514820780729878e-35	3.74328413147732e-34	0.0	0.0
YBR267W	504	32	7.94584255347944e-93	4.81016216053266e-91	0.06302376517625541	8.667890243
YBR268W	101	1	7.533602961106661e-23	4.668723128159958e-22	0.00982796338144577	1.338424229
YBR269C	225	299	0.001901098973785606	0.0032539345828098273	1.3190874051390256	181.4189428
YBR270C	42	1	9.101946319727655e-10	2.614650014223464e-09	0.023633911941095778	3.174866777
YBR271W	168	14	4.565458505406461e-30	4.0706902115647374e-29	0.08271869179383522	11.37660595
YBR272C	97	1	5.761042072750855e-22	3.447632982350694e-21	0.010233240221917761	1.407415168
YBR273C	59	15	4.885840521539285e-07	1.142678683992372e-06	0.2523621105574634	34.70828933
YBR274W	101	537	8.157534961835335e-66	2.6807990608865724e-64	5.277616335836378	718.7338113
YBR275C	2	0	0.47624979846333915	0.5936091441184792	0.0	0.0
YBR276C	35	0	7.96936015907703e-09	2.1307201429498837e-08	0.0	0.0
YBR278W	107	73	0.012086203938399159	0.01905888644083728	0.6772109720691557	93.13931598
YBR279W	98	1	3.4641580310439213e-22	2.0948867335997465e-21	0.010128819403326763	1.393053789
YBR280C	85	1	2.588270356298895e-19	1.353194801734086e-18	0.011677932959129679	1.606109074
YBR281C	24	1	9.934117971381679e-06	2.0973242457201188e-05	0.041359345896917615	5.688302972
YBR282W	255	22	1.483749605016087e-44	2.312478042939706e-43	0.08563817503361765	11.77813321
YBR283C	16	1	0.0006476836766098972	0.0011578578875298471	0.062039018845376416	8.53245446
YBR284W	17	0	9.78359005644098e-05	0.00018868352251707606	0.0	0.0
YBR285W	337	5	3.3107917923088783e-72	1.2526554998400238e-70	0.014727363524124966	2.025508478
YBR286W	8	0	0.012941618121065469	0.020159058996275056	0.0	0.0
YBR287W	62	0	7.456503873601802e-15	2.9092505954602414e-14	0.0	0.0
YBR288C	96	9	3.4200401411627494e-17	1.5709785025420904e-16	0.09305852826806463	12.79868169
YBR289W	6	0	0.040332288795690535	0.059140997670580384	0.0	0.0
YBR290W	55	7	1.9925826902034975e-09	5.560088816768711e-09	0.12633400201240289	17.37517999
YBR291C	21	12	0.15738487642003463	0.21428040347812952	0.5672138865862987	78.0110122
YBR293W	2	10	0.04465057786120606	0.06520707802940479	4.963121507630113	682.5963568
YBR294W	0	0	1.0	1.0		0.0
YBR295W	2	1	0.994884604897472	1.0	0.49631215076301133	68.25963568
YBR296C	17	0	9.78359005644098e-05	0.00018868352251707606	0.0	0.0
YBR296C-A	162	104	0.00037677012900276405	0.0006907252189655392	0.6372402923376935	87.64200137
YBR297W	81	5	4.576230700058482e-16	1.935139908532083e-15	0.06127310503247053	8.324345819
YBR298C	35	2	1.267848120333071e-07	3.0869578916322995e-07	0.05672138865862987	7.801101219
YBR298C-A	363	39	6.1374895427973725e-59	1.604395561846713e-57	0.10664558611436607	14.66735973
YBR299W	14	1	0.0018533964511821377	0.003174175994862559	0.07090173582328735	9.751376525
YBR301W	19	5	0.007544485392099837	0.012028925835865307	0.2612169214542165	35.92612406
YBR302C	93	56	0.00274715484814281	0.0046249670760156025	0.5977092568328739	82.20515264
YCL073C	24	0	2.439914248323347e-06	5.380347715532043e-06	0.0	0.0
YCL069W	32	4	6.116106398488048e-06	1.314414345953093e-05	0.12407803769075283	17.06490892
YCL068C	206	7	2.9411233180978686e-42	4.1558722855972583e-41	0.03372995199360271	4.639004367
YCL067C	2	0	0.47624979846333915	0.5936091441184792	0.0	0.0
YCL066W	32	34	0.9258840199381559	1.0	1.054663320371399	145.0517258
YCL064C	0	0	1.0	1.0		0.0
YCL063W	149	344	4.814062243430907e-18	2.3206766103915464e-17	2.291696373992965	315.1854319
YCL061C	0	0	1.0	1.0		0.0
YCL059C	88	64	0.055957722834949465	0.08128640162258004	0.7219085829280165	99.28674283
YCL058W-A	366	503	6.584567882414739e-06	1.4129794735734019e-05	1.3641803925343974	187.6207472
YCL057C-A	242	5	2.302315706206019e-51	4.745741084727891e-50	0.020508766560455013	2.820646103
YCL057W	88	2	2.3529210518069493e-19	1.2335140354550378e-18	0.022559643216500516	3.102710712
YCL056C	254	160	3.3651364344797006e-06	7.378154645327014e-06	0.6252751505675733	85.9963914
YCL055W	1	39	5.6439454327307e-09	1.52888978726492e-08	38.712347759514884	5324.251583
YCL054W	0	0	1.0	1.0		0.0
YCL052C	108	96	0.4104363286621545	0.5275859021314373	0.8823327124675758	121.3504634
YCL051W	0	0	1.0	1.0		0.0
YCL050C	41	0	3.590935365750786e-10	1.0563411400732874e-09	0.0	0.0
YCL049C	71	17	1.3090908010432868e-08	3.458236654478614e-08	0.23767060740763926	32.23371686
YCL048W-A	265	2	2.6669600822320855e-58	6.84539635404873e-57	0.00749150416246055	1.030334123
YCL048W	14	0	0.00048610526496766193	0.0008738953981960062	0.0	0.0
YCL047C	243	26	5.685686486315186e-40	7.414599315827354e-39	0.1062067153896156	14.60700023
YCL045C	29	1	7.425244386339957e-07	1.7087867333269747e-06	0.034228424190552505	4.70756108
YCL044C	106	2	2.5131219576795067e-23	1.609461512095194e-22	0.018728760406151373	2.575835308
YCL043C	1	0	0.997046615231642	1.0	0.0	0.0
YCL039W	58	216	4.300100328287501e-21	2.4485026720773685e-20	3.6966698125796706	508.4165967
YCL038C	86	190	8.282746354174013e-10	2.3997014752067885e-09	2.19300717779005	301.6123437
YCL037C	0	0	1.0	1.0		0.0
YCL036W	110	17	2.2856468570441374e-16	9.853639486402424e-16	0.15340557387220352	20.90835688
YCL035C	188	0	1.1534389446620394e-42	1.6751079219069162e-41	0.0	0.0
YCL034W	0	0	1.0	1.0		0.0
YCL033C	1271	32	3.593002518104997e-260	8.265342992648734e-258	0.024991327811827477	3.437149239
YCL032W	257	18	4.119805035790912e-47	7.40406211276048e-46	0.06952232462049965	9.561661028
YCL031C	215	12	2.517878337648822e-41	3.489233330076717e-40	0.05540228659680127	7.619680261
YCL030C	45	4	9.44530272709277e-09	2.518309503176195e-08	0.08823327124675757	12.13504634
YCL029C	6	0	0.040332288795690535	0.059140997670580384	0.0	0.0
YCL028W	28	8	0.0014278328770001255	0.002468676051625406	0.2836069432931494	39.0055061
YCL027W	119	7	3.051301307886102e-23	1.9411541838111695e-22	0.05838966479564839	8.030545376
YCL026C-B	118	199	9.50241494265196e-06	2.009870847193506e-05	1.6740020000311737	230.2316525
YCL026C-A	100	216	1.5067969863696605e-10	4.5536465941208184e-10	2.1440684912962094	294.8816261
YCL025C	6	5	0.9902048971713979	1.0	0.8271869179383522	113.7660595
YCL024W	0	0	1.0	1.0		0.0
YCL021W-A	0	0	1.0	1.0		0.0
YCL018W	1	1	1.0	1.0	0.9926243015260227	136.5192714
YCL017C	0	0	1.0	1.0		0.0
YCL016C	98	9	1.2724733818912319e-17	5.998356081357766e-17	0.09115937462994085	12.53748411
YCL014W	0	0	1.0	1.0		0.0
YCL012C	166	1	3.5499343675204645e-37	4.124378292446503e-36	0.005979664467024233	0.822405249
YCL011C	3	0	0.24559240357504936	0.3222454740953933	0.0	0.0
YCL010C	311	10	1.9284225062881054e-63	5.776228038366091e-62	0.031917180113376936	4.389687181
YCL009C	198	28	1.3282410172979743e-29	1.1504087485663629e-28	0.14037111334711433	19.30575555
YCL008C	57	0	9.64854387301841e-14	3.534316930810756e-13	0.0	0.0
YCL005W-A	195	10	4.1771286652622123e-38	5.057403569246944e-37	0.05090381033466783	7.000988274
YCL005W	139	1	3.132534291022617e-31	2.9103723275720634e-30	0.00714118202536707	0.982153031
YCL004W	90	8	2.0451243664925217e-16	8.890030409447084e-16	0.08823327124675757	12.13504634
YCL002C	189	10	8.46765820612713e-37	9.739500468687425e-36	0.05251980431354617	7.22324187
YCL001W	10	15	0.43450301047692463	0.5575249471782227	1.488936452289034	204.7789071
YCL001W-A	219	16	5.459852072337943e-40	7.136274833639889e-39	0.07252049691514321	9.974010692
YCL001W-B	276	570	2.0437807512360073e-23	1.317688688380973e-22	2.049984970542873	282.4366085
YCR002C	9	0	0.0074106652134268425	0.011822118070018798	0.0	0.0
YCR003W	178	0	1.8295471598122079e-40	2.4355846565000015e-39	0.0	0.0
YCR004C	90	0	4.6371782852809635e-21	2.6094336906703348e-20	0.0	0.0
YCR005C	0	0	1.0	1.0		0.0
YCR007C	2	0	0.47624979846333915	0.5936091441184792	0.0	0.0
YCR008W	1	0	0.997046615231642	1.0	0.0	0.0
YCR009C	58	4	1.3756933296437438e-11	4.4497257248488023e-11	0.06845684838110501	9.415122162
YCR010C	70	13	6.375186744650266e-10	1.8545118345211777e-09	0.18434451314054706	24.99648631
YCR011C	3	0	0.24559240357504936	0.3222454740953933	0.0	0.0
YCR012W	9	0	0.0074106652134268425	0.011822118070018798	0.0	0.0
YCR014C	103	10	3.480093770637532e-18	1.6961033283844447e-17	0.09637129141029346	13.25429819
YCR015C	22	10	0.049352603705576065	0.07190950694470938	0.45119286433001027	62.05421424
YCR016W	0	0	1.0	1.0		0.0
YCR017C	7	2	0.17880157994484222	0.2426351784480386	0.2836069432931494	39.0055061
YCR018C	0	0	1.0	1.0		0.0
YCR019W	0	0	1.0	1.0		0.0
YCR020C	226	518	4.00572629737441e-26	2.9234685198223646e-25	2.2751300362410607	313.51107
YCR020C-A	273	1351	6.498564501021889e-156	1.1325225589508145e-153	4.9122176972954446	675.5953686
YCR020W-B	259	239	0.35015347013891573	0.4532371385930462	0.915973776311658	125.9772427
YCR021C	1	0	0.997046615231642	1.0	0.0	0.0
YCR023C	22	23	1.0	1.0	1.0377435879590238	142.7246928
YCR024C	100	7	4.150398164580953e-19	2.1503549409464016e-18	0.06948370110682159	9.461731681
YCR024C-B	14	0	0.00048610526496766193	0.0008738953981960062	0.0	0.0
YCR024C-A	174	5	1.911594602111641e-36	2.1598390091835064e-35	0.02852368682546042	3.922967569
YCR026C	9	0	0.0074106652134268425	0.011822118070018798	0.0	0.0
YCR027C	3	0	0.24559240357504936	0.3222454740953933	0.0	0.0
YCR028C	0	0	1.0	1.0		0.0
YCR028C-A	121	0	6.5966302682295835e-28	5.254462697034395e-27	0.0	0.0
YCR030C	12	0	0.0014311538786505138	0.002468676051625406	0.0	0.0
YCR031C	0	0	1.0	1.0		0.0
YCR032W	0	0	1.0	1.0		0.0
YCR033W	0	0	1.0	1.0		0.0
YCR034W	74	1	7.04206877532575e-17	3.173897925305516e-16	0.01341384191251382	1.844855018
YCR035C	115	48	1.8153990176343075e-07	4.361052527324521e-07	0.4143127519412964	58.16908082
YCR036W	290	2	8.614237328813932e-64	2.663466606344566e-62	0.0068456848381105015	0.941512216
YCR037C	46	68	0.053923461487220346	0.07841057573021598	1.467357663125425	201.8110967
YCR040W	1	0	0.997046615231642	1.0	0.0	0.0
YCR042C	0	0	1.0	1.0		0.0
YCR043C	208	51	1.7649428427997781e-22	1.0786595418641365e-21	0.2433838431626306	33.47347519
YCR044C	19	0	3.3878867051340166e-05	6.834000856269987e-05	0.0	0.0
YCR045C	123	5	2.927225527701612e-25	2.063048285516173e-24	0.04035058136284645	5.549563877
YCR046C	167	31	5.046605184113644e-22	3.02323191810808e-21	0.18425960088207605	25.34190067
YCR047C	195	105	1.955916042785264e-07	4.6888174914789713e-07	0.5344900085140122	74.2104757
YCR048W	31	0	6.341181998477448e-08	1.5773415948634863e-07	0.0	0.0
YCR050C	28	0	3.019497233298967e-07	7.137331931238126e-07	0.0	0.0
YCR051W	56	0	1.6107617604523135e-13	5.807831275461602e-13	0.0	0.0
YCR052W	120	6	5.029088569995982e-24	3.332060871664389e-23	0.04963121507630113	6.769550646
YCR053W	81	7	5.4094638434582726e-15	2.1337329604752074e-14	0.08578234704545874	11.65408414
YCR054C	113	10	2.4925203305343966e-20	1.3497631281453215e-19	0.0878428585421259	12.08135144
YCR057C	25	0	1.4456104672804405e-06	3.247541327081958e-06	0.0	0.0
YCR059C	228	4	6.5278789119362575e-49	1.214946007202117e-47	0.017414461430281098	2.395074936
YCR060W	79	6	4.361846530649874e-15	1.728806298950202e-14	0.0753891874576726	10.36855225
YCR061W	0	0	1.0	1.0		0.0
YCR063W	202	1	4.268003313871922e-45	6.914165368472514e-44	0.004913981690722885	0.675837977
YCR065W	68	0	3.4673979336228056e-16	1.473836327883574e-15	0.0	0.0
YCR066W	0	0	1.0	1.0		0.0
YCR067C	3	3	1.0	1.0	0.9926243015260228	136.5192714
YCR068W	59	65	0.6834003148445031	0.8323242716371744	1.0935691457490078	150.4025871
YCR069W	0	1	1.0	1.0		0.0
YCR071C	160	287	4.030965413390991e-09	1.1028583298007415e-08	1.780519840862303	243.3604403
YCR072C	34	10	0.00047933327161712373	0.0008707029832817683	0.29194832397824194	40.15272686
YCR073C	0	0	1.0	1.0		0.0
YCR073W-A	295	156	4.750356678233501e-11	1.477517645025466e-10	0.5249131899595239	72.1932418
YCR075C	70	0	1.2479674614876737e-16	5.491247797257545e-16	0.0	0.0
YCR075W-A	442	361	0.0033958742389698865	0.0056871498975876	0.810718038124195	111.2493385
YCR076C	156	0	1.2747905672112036e-35	1.388507680309021e-34	0.0	0.0
YCR077C	0	0	1.0	1.0		0.0
YCR079W	172	7	8.118861022645762e-35	8.567260502979042e-34	0.04039750064350092	5.556016858
YCR081W	0	0	1.0	1.0		0.0
YCR082W	154	142	0.4819487200388206	0.6003220898729169	0.9152769533551639	125.881406
YCR083W	49	12	3.510576307846906e-06	7.685315700962144e-06	0.2430916656798423	33.43329094
YCR084C	7	0	0.022750120753849308	0.03437623343546699	0.0	0.0
YCR086W	136	62	1.6004450127750998e-07	3.880336959725801e-07	0.452519902166275	62.23672665
YCR087C-A	190	312	1.0424661220656315e-07	2.5642526381520303e-07	1.629993589874311	224.179014
YCR088W	1	0	0.997046615231642	1.0	0.0	0.0
YCR089W	0	0	1.0	1.0		0.0
YCR090C	2	0	0.47624979846333915	0.5936091441184792	0.0	0.0
YCR091W	0	0	1.0	1.0		0.0
YCR092C	0	0	1.0	1.0		0.0
YCR093W	0	0	1.0	1.0		0.0
YCR094W	108	42	8.647501155577335e-08	2.140842838817273e-07	0.3860205617045644	53.09082775
YCR095C	110	290	6.800539047130911e-19	3.4641186944242574e-18	2.61691861311406	359.9144427
YCR095W-A	2	0	0.47624979846333915	0.5936091441184792	0.0	0.0
YCR096C	0	0	1.0	1.0		0.0
YCR097W	19	0	3.3878867051340166e-05	6.834000856269987e-05	0.0	0.0
YCR098C	0	0	1.0	1.0		0.0
YCR101C	86	334	4.548572464584441e-33	4.5179344117141835e-32	3.855075775694088	530.2027515
YCR102C	0	0	1.0	1.0		0.0
YCR104W	99	21	1.5471121639037383e-12	5.318255860496353e-12	0.2105566700206715	28.95863332
YCR105W	31	38	0.48918803462895744	0.6081539963577894	1.2167652728383502	167.3462036
YCR106W	13	0	0.0008329836793447547	0.0014681241617872157	0.0	0.0
YCR107W	5	0	0.07231200635808002	0.10265770144786922	0.0	0.0
YCR108C	7	1	0.07536167329690868	0.10656626091234862	0.1418034716465747	19.50275305
YDL248W	3	0	0.24559240357504936	0.3222454740953933	0.0	0.0
YDL247W	27	64	0.0001849447072235411	0.00034872688893199507	2.352887233246869	323.6012359
YDL246C	30	7	0.0002732773608086427	0.0005119277205245942	0.23161233702273862	31.85449665
YDL245C	0	0	1.0	1.0		0.0
YDL244W	33	38	0.6573717554020782	0.8026634745896712	1.1430219229693594	157.2040094
YDL243C	1	0	0.997046615231642	1.0	0.0	0.0
YDL241W	0	0	1.0	1.0		0.0
YDL240W	0	0	1.0	1.0		0.0
YDL239C	41	0	3.590935365750786e-10	1.0563411400732874e-09	0.0	0.0
YDL238C	970	1	1.1376253241096714e-213	2.4231419403536e-211	0.0010233240221917761	0.140741517
YDL237W	103	0	6.204655060740393e-24	4.0920838594401374e-23	0.0	0.0
YDL236W	138	0	1.1774199312474072e-31	1.1137075698361577e-30	0.0	0.0
YDL235C	100	232	1.0518316664702142e-12	3.6616730713500016e-12	2.3028883795403727	316.7247096
YDL234C	25	15	0.148042874474064	0.2017522680332564	0.5955745809156137	81.91156281
YDL233W	94	945	4.580864557439702e-152	7.527014877095922e-150	9.979042180235016	1372.454377
YDL232W	368	11	2.610251646954711e-75	1.0877940015678654e-73	0.029670835099962635	4.08073909
YDL231C	6	2	0.2841056079230845	0.37066500707024924	0.3308747671753409	45.50642378
YDL230W	71	1971	0.0	0.0	27.555809835320993	3737.215054
YDL229W	12	0	0.0014311538786505138	0.002468676051625406	0.0	0.0
YDL227C	0	0	1.0	1.0		0.0
YDL226C	0	0	1.0	1.0		0.0
YDL225W	29	0	1.793806012824862e-07	4.3109813538469627e-07	0.0	0.0
YDL224C	0	0	1.0	1.0		0.0
YDL223C	0	0	1.0	1.0		0.0
YDL222C	166	1	3.5499343675204645e-37	4.124378292446503e-36	0.005979664467024233	0.822405249
YDL220C	17	0	9.78359005644098e-05	0.00018868352251707606	0.0	0.0
YDL219W	222	125	1.7547876207243682e-07	4.247383672889664e-07	0.5589100796880758	77.48391075
YDL218W	113	1	1.6911659964563434e-25	1.205191529816658e-24	0.008784285854212589	1.208135144
YDL217C	164	302	3.651235850356099e-10	1.0735305406645156e-09	1.827881335736944	251.3952436
YDL216C	65	5	1.4090720202634535e-12	4.852439035050971e-12	0.07635571550200174	10.50148241
YDL215C	4	0	0.13170384042380964	0.18029725929000934	0.0	0.0
YDL214C	1	0	0.997046615231642	1.0	0.0	0.0
YDL213C	128	23	1.7439047383450776e-17	8.12080659937048e-17	0.17836217918045721	24.53080657
YDL212W	0	0	1.0	1.0		0.0
YDL211C	0	0	1.0	1.0		0.0
YDL210W	0	0	1.0	1.0		0.0
YDL209C	143	21	2.162477014144771e-21	1.2486350711191343e-20	0.14577000232200332	20.0482846
YDL208W	312	10	1.1653313500310735e-63	3.5272739968572124e-62	0.031814881459167395	4.375617671
YDL207W	61	51	0.37364981548151865	0.48191524755196546	0.8298990061938878	114.500034
YDL206W	9	0	0.0074106652134268425	0.011822118070018798	0.0	0.0
YDL205C	10	0	0.0042660076227391906	0.007003656819404249	0.0	0.0
YDL204W	90	0	4.6371782852809635e-21	2.6094336906703348e-20	0.0	0.0
YDL203C	121	102	0.20737455240246783	0.27995564574333154	0.8367576756665646	114.139063
YDL202W	91	82	0.5111902805038515	0.63399941841226	0.8944526673091634	121.6802201
YDL201W	0	0	1.0	1.0		0.0
YDL200C	204	17	3.1482108229538626e-36	3.515603969477216e-35	0.08271869179383523	11.37660595
YDL199C	55	0	2.6894740236476396e-13	9.600971514585707e-13	0.0	0.0
YDL198C	3	0	0.24559240357504936	0.3222454740953933	0.0	0.0
YDL197C	42	15	0.0005168474620878599	0.0009280017965867256	0.3545086791164367	47.62300166
YDL195W	0	0	1.0	1.0		0.0
YDL194W	2	0	0.47624979846333915	0.5936091441184792	0.0	0.0
YDL193W	54	1	1.93062999237601e-12	6.60896017033002e-12	0.018381931509741163	2.528134653
YDL192W	0	0	1.0	1.0		0.0
YDL191W	28	0	3.019497233298967e-07	7.137331931238126e-07	0.0	0.0
YDL190C	0	0	1.0	1.0		0.0
YDL189W	6	0	0.040332288795690535	0.059140997670580384	0.0	0.0
YDL188C	5	0	0.07231200635808002	0.10265770144786922	0.0	0.0
YDL186W	168	2	5.57994083768807e-37	6.456788683610481e-36	0.011816955970547889	1.625229421
YDL185W	0	0	1.0	1.0		0.0
YDL184C	22	0	6.967945107168645e-06	1.4836228178943681e-05	0.0	0.0
YDL183C	52	3	8.03073860415469e-11	2.4514213223191943e-10	0.057266786626501316	7.727505929
YDL182W	1	0	0.997046615231642	1.0	0.0	0.0
YDL181W	353	200	5.642676859749623e-11	1.7503254919320432e-10	0.562393371969418	77.34802909
YDL180W	80	1	3.3056332325764195e-18	1.6124424699361315e-17	0.012407803769075283	1.706490892
YDL179W	0	0	1.0	1.0		0.0
YDL178W	15	0	0.0002843261927378003	0.0005240897225753491	0.0	0.0
YDL177C	165	12	1.750950657784021e-30	1.57339331764311e-29	0.07219085829280165	9.928674279
YDL176W	71	2	1.3404411909069072e-15	5.4906533396763694e-15	0.0279612479303105	3.792201982
YDL175C	170	81	1.976823916935032e-08	5.1582188504053404e-08	0.472956284844752	64.6670233
YDL174C	1	0	0.997046615231642	1.0	0.0	0.0
YDL173W	103	1	2.7249907260276203e-23	1.7412690739316494e-22	0.009637129141029346	1.325429819
YDL171C	0	0	1.0	1.0		0.0
YDL170W	26	135	2.5509574127921973e-17	1.1745841538004745e-16	5.154010796385118	708.8500628
YDL169C	44	0	7.653431743382283e-11	2.3437106472945427e-10	0.0	0.0
YDL168W	68	2	6.1746392574490224e-15	2.432215778738995e-14	0.029194832397824198	4.015272686
YDL167C	45	2	7.655177788707931e-10	2.22235878156786e-09	0.04411663562337879	6.067523168
YDL166C	219	190	0.14436462270068776	0.19687952220812313	0.8611809008673256	118.441377
YDL165W	179	527	1.891969213780536e-38	2.3199818653415484e-37	2.9224190329844353	402.6937165
YDL164C	17	1	0.000383333488650183	0.0006998574264213341	0.058389664795648395	8.030545374
YDL161W	59	0	3.463483796164523e-14	1.2993147626707222e-13	0.0	0.0
YDL160C-A	155	4	7.008572061334417e-33	6.854812572233713e-32	0.025616111007123167	3.52307797
YDL160C	8	0	0.012941618121065469	0.020159058996275056	0.0	0.0
YDL159W-A	82	85	0.9148350564775154	1.0	1.0289398247525845	139.8088924
YDL159W	107	263	1.3642154568952016e-15	5.5840591406436336e-15	2.4398148719751775	335.5567137
YDL157C	186	117	7.13730499964853e-05	0.00014018661561809664	0.6243927057986272	85.87502552
YDL156W	89	0	7.717215147169422e-21	4.283948292603412e-20	0.0	0.0
YDL155W	5	2	0.44383662816011593	0.5687398503896672	0.39704972061040905	54.60770854
YDL154W	0	0	1.0	1.0		0.0
YDL153C	0	0	1.0	1.0		0.0
YDL150W	150	7	5.239634465172268e-30	4.657362876229632e-29	0.04632246740454773	6.370899332
YDL149W	10	0	0.0042660076227391906	0.007003656819404249	0.0	0.0
YDL148C	42	0	2.1444113711238832e-10	6.419838519174103e-10	0.0	0.0
YDL147W	5	0	0.07231200635808002	0.10265770144786922	0.0	0.0
YDL146W	5	0	0.07231200635808002	0.10265770144786922	0.0	0.0
YDL145C	2	0	0.47624979846333915	0.5936091441184792	0.0	0.0
YDL144C	42	0	2.1444113711238832e-10	6.419838519174103e-10	0.0	0.0
YDL143W	103	3	4.704263926773416e-22	2.8269824287224575e-21	0.02891138742308804	3.976289456
YDL142C	19	21	0.892843047149592	1.0	1.0971110701077094	150.889721
YDL141W	13	12	0.9852336778830243	1.0	0.9162685860240211	126.0177889
YDL140C	0	0	1.0	1.0		0.0
YDL139C	45	0	4.5739721815845966e-11	1.4234260831327388e-10	0.0	0.0
YDL138W	1	0	0.997046615231642	1.0	0.0	0.0
YDL137W	0	0	1.0	1.0		0.0
YDL136W	81	0	4.551103441461429e-19	2.343186740541153e-18	0.0	0.0
YDL135C	90	0	4.6371782852809635e-21	2.6094336906703348e-20	0.0	0.0
YDL134C	26	0	8.571411309963541e-07	1.955342580071413e-06	0.0	0.0
YDL133C-A	11	0	0.0024664268785224487	0.004162095357506632	0.0	0.0
YDL133W	39	62	0.031395444354701346	0.04686093965322799	1.5780181203747028	220.5311306
YDL132W	0	0	1.0	1.0		0.0
YDL131W	1	0	0.997046615231642	1.0	0.0	0.0
YDL130W-A	249	119	1.0673961840268727e-11	3.460313108420826e-11	0.4743867143839225	65.24414977
YDL130W	32	0	3.7730663989639484e-08	9.54217452086265e-08	0.0	0.0
YDL129W	36	0	4.749880980750982e-09	1.2879097369306412e-08	0.0	0.0
YDL128W	12	13	1.0	1.0	1.075342993319858	147.8958773
YDL127W	42	5	1.3153288669769072e-07	3.201208765968766e-07	0.11816955970547888	15.87433389
YDL126C	0	0	1.0	1.0		0.0
YDL125C	104	16	1.4265607313877295e-15	5.835100118215386e-15	0.1527114310040035	21.00296482
YDL124W	212	94	1.4337660282855508e-11	4.634956958218214e-11	0.44012586954455724	60.53212974
YDL123W	3	0	0.24559240357504936	0.3222454740953933	0.0	0.0
YDL122W	0	0	1.0	1.0		0.0
YDL121C	110	215	1.1752571546216002e-08	3.123338214523485e-08	1.9401293166190445	266.8331213
YDL120W	130	110	0.19914986238135823	0.2692315135296641	0.8399128705220191	115.5163066
YDL119C	135	43	6.380439714864422e-12	2.0920130444803474e-11	0.31616922196754793	44.4951699
YDL118W	135	43	6.380439714864422e-12	2.0920130444803474e-11	0.31616922196754793	44.4951699
YDL117W	9	0	0.0074106652134268425	0.011822118070018798	0.0	0.0
YDL116W	40	1	2.5458231416564843e-09	7.032194470541038e-09	0.024815607538150566	3.412981783
YDL115C	17	4	0.008398185396954515	0.013367828457759594	0.23355865918259358	32.1221815
YDL114W	51	0	2.093760966969023e-12	7.116559882410668e-12	0.0	0.0
YDL113C	82	0	2.733260494013623e-19	1.4264048186091057e-18	0.0	0.0
YDL112W	7	0	0.022750120753849308	0.03437623343546699	0.0	0.0
YDL111C	110	0	1.7654801121540995e-25	1.2504034636697323e-24	0.0	0.0
YDL110C	0	0	1.0	1.0		0.0
YDL109C	87	486	1.7761201741430546e-61	5.007091726223876e-60	5.545004718869506	762.6248953
YDL108W	194	453	8.933573694962552e-24	5.844935417489151e-23	2.3178289102643728	319.4832431
YDL107W	170	148	0.21354780682759314	0.28822188149858907	0.8641670389755962	119.6551261
YDL106C	24	0	2.439914248323347e-06	5.380347715532043e-06	0.0	0.0
YDL105W	312	304	0.7083712982793855	0.8610956111614344	0.9671723963586888	133.0187772
YDL104C	205	14	4.76973507762023e-38	5.738649881044757e-37	0.06778897668958203	9.323267311
YDL103C	104	12	2.0727958495832083e-17	9.613426557220186e-17	0.11453357325300263	15.75222361
YDL102W	8	0	0.012941618121065469	0.020159058996275056	0.0	0.0
YDL101C	142	5	1.998011432404501e-29	1.715009514590789e-28	0.03495155991288812	4.807016598
YDL100C	54	822	5.510923200597183e-147	8.340347191219578e-145	15.109947701007234	2078.126685
YDL099W	60	1	8.961862659591933e-14	3.2974838231166477e-13	0.016543738358767043	2.275321189
YDL098C	116	56	5.422459311467562e-06	1.1701524765572214e-05	0.479197938667735	65.90585515
YDL097C	88	1	5.617889787954027e-20	3.0194845019180943e-19	0.011279821608250258	1.551355356
YDL095W	7	15	0.14019303869038677	0.19146287473484072	2.12705207469862	292.5412958
YDL093W	7	0	0.022750120753849308	0.03437623343546699	0.0	0.0
YDL092W	39	48	0.4103872626727886	0.5275859021314373	1.221691448032028	171.5242127
YDL091C	162	7	1.2485440087655817e-32	1.2149537384789949e-31	0.04289117352272937	5.898980862
YDL090C	93	7	1.3706975179863457e-17	6.439253880690536e-17	0.07471365710410924	10.27564408
YDL089W	103	9	1.0705426422490999e-18	5.381722670956795e-18	0.0867341622692641	11.92886837
YDL088C	6	3	0.4979115857478623	0.618063787963729	0.4963121507630114	68.25963569
YDL087C	164	347	1.5870948681473042e-15	6.464151973594296e-15	2.1002477599361575	288.8547997
YDL086W	184	227	0.0458077291404141	0.0668630076869344	1.2245962850348213	168.4232315
YDL085C-A	291	321	0.2796613314841236	0.3656962977183253	1.0949567037452004	150.593423
YDL085W	61	0	1.2439544587460791e-14	4.798110055163448e-14	0.0	0.0
YDL084W	13	0	0.0008329836793447547	0.0014681241617872157	0.0	0.0
YDL083C	55	17	1.12253093381967e-05	2.365582777719649e-05	0.30681114774440704	42.19686568
YDL082W	128	28	1.544194235413458e-15	6.293877425841812e-15	0.21713656595881745	29.86359061
YDL081C	31	0	6.341181998477448e-08	1.5773415948634863e-07	0.0	0.0
YDL080C	16	15	0.9835570870989679	1.0	0.9305852826806462	127.9868169
YDL079C	35	165	1.1852100338319653e-19	6.253342114282232e-19	4.679514564336964	647.4914012
YDL078C	15	8	0.20448956022641765	0.2762554523989025	0.5293996274805454	72.81027806
YDL077C	3	0	0.24559240357504936	0.3222454740953933	0.0	0.0
YDL076C	104	2	6.938418594740651e-23	4.313821117659836e-22	0.019088928875500438	2.625370602
YDL075W	2	0	0.47624979846333915	0.5936091441184792	0.0	0.0
YDL074C	1	0	0.997046615231642	1.0	0.0	0.0
YDL073W	0	0	1.0	1.0		0.0
YDL072C	2	0	0.47624979846333915	0.5936091441184792	0.0	0.0
YDL070W	7	3	0.33685359985201874	0.4366114610658012	0.4254104149397241	58.50825916
YDL069C	140	5	5.485265322146836e-29	4.578484886453767e-28	0.03545086791164367	4.875688265
YDL067C	202	20	2.9322109415181464e-34	3.000559630724352e-33	0.0982796338144577	13.51675954
YDL066W	150	2	5.099341929122989e-33	5.038885813468438e-32	0.013234990687013637	1.80820227
YDL065C	81	8	1.7557684962093104e-14	6.713713179321639e-14	0.09803696805195286	13.3189533
YDL064W	226	8	4.85661811160783e-46	8.337436047718397e-45	0.035137143416850355	4.832540579
YDL063C	14	5	0.0640985715116563	0.09285412714446734	0.3545086791164367	48.75688265
YDL061C	64	2	4.736065991538746e-14	1.768643864762294e-13	0.031019509422688208	4.266227228
YDL060W	4	0	0.13170384042380964	0.18029725929000934	0.0	0.0
YDL059C	8	0	0.012941618121065469	0.020159058996275056	0.0	0.0
YDL058W	0	0	1.0	1.0		0.0
YDL057W	90	8	2.0451243664925217e-16	8.890030409447084e-16	0.08823327124675757	12.00169419
YDL056W	14	5	0.0640985715116563	0.09285412714446734	0.3545086791164367	48.75688265
YDL055C	2	0	0.47624979846333915	0.5936091441184792	0.0	0.0
YDL054C	3	0	0.24559240357504936	0.3222454740953933	0.0	0.0
YDL053C	217	6	2.8657509657352274e-45	4.682083467029345e-44	0.027445833221917678	3.774726397
YDL052C	22	10	0.049352603705576065	0.07190950694470938	0.45119286433001027	62.05421424
YDL051W	110	0	1.7654801121540995e-25	1.2504034636697323e-24	0.0	0.0
YDL049C	108	6	2.104205183981491e-21	1.2174329993035769e-20	0.05514579452922349	7.584403963
YDL048C	10	0	0.0042660076227391906	0.007003656819404249	0.0	0.0
YDL047W	1	0	0.997046615231642	1.0	0.0	0.0
YDL046W	1	0	0.997046615231642	1.0	0.0	0.0
YDL045W-A	142	8	1.0817197840311752e-27	8.557043298436434e-27	0.055922495860621	7.691226553
YDL045C	107	74	0.01515666112501549	0.023463245795414287	0.68648783470024	94.41519701
YDL044C	30	0	1.0662503572350223e-07	2.608254276673166e-07	0.0	0.0
YDL043C	105	22	2.505121183016582e-13	8.959547216124603e-13	0.20797842508164285	28.6040378
YDL042C	35	0	7.96936015907703e-09	2.1307201429498837e-08	0.0	0.0
YDL040C	8	1	0.04431184566278386	0.0647617342837789	0.12407803769075283	17.06490892
YDL037C	107	1	3.566965564724629e-24	2.385304530550156e-23	0.009276862631084326	1.275881041
YDL036C	33	0	2.2460480385210072e-08	5.7871963573182406e-08	0.0	0.0
YDL035C	18	3	0.0021257865948467445	0.003626638595954799	0.16543738358767046	22.7532119
YDL033C	31	111	4.517816816324274e-11	1.4112962797762575e-10	3.554235402238339	493.2309158
YDL031W	4	0	0.13170384042380964	0.18029725929000934	0.0	0.0
YDL030W	84	45	0.000703956417457865	0.0012568933116424035	0.5317630186746549	73.13532393
YDL029W	143	42	1.3279617053757843e-13	4.839738762747868e-13	0.29154000464400665	41.05124942
YDL028C	1	0	0.997046615231642	1.0	0.0	0.0
YDL027C	21	0	1.1791693668393658e-05	2.4668438402703844e-05	0.0	0.0
YDL025C	14	0	0.00048610526496766193	0.0008738953981960062	0.0	0.0
YDL024C	0	0	1.0	1.0		0.0
YDL022W	0	0	1.0	1.0		0.0
YDL021W	1	0	0.997046615231642	1.0	0.0	0.0
YDL020C	0	0	1.0	1.0		0.0
YDL019C	2	0	0.47624979846333915	0.5936091441184792	0.0	0.0
YDL018C	27	0	5.085736860321579e-07	1.1826960244120257e-06	0.0	0.0
YDL017W	90	4	1.3259886298669314e-18	6.5852855011785174e-18	0.04411663562337879	6.067523172
YDL015C	61	14	9.094278586354367e-08	2.2485466960500414e-07	0.2278154134649888	30.82693225
YDL014W	16	0	0.00016663770760888012	0.0003150340093552497	0.0	0.0
YDL013W	23	2	5.8546484715185644e-05	0.00011542709413679554	0.08631515665443676	11.87124099
YDL012C	179	3	9.02151475472268e-39	1.118162313672632e-37	0.016636161478089766	2.288032481
YDL010W	30	2	1.6346193102338058e-06	3.6592820759652073e-06	0.06617495343506817	9.101284756
YDL008W	22	4	0.0007996313872109714	0.00142373997147068	0.18047714573200413	24.8216857
YDL007C-A	3	82	3.5573533295425174e-17	1.632748523399762e-16	27.131730908377957	3777.033173
YDL007W	16	1	0.0006476836766098972	0.0011578578875298471	0.062039018845376416	8.53245446
YDL006W	172	65	3.8267821311023796e-12	1.2772968099808349e-11	0.37511964883250853	52.38530178
YDL005C	197	76	2.387016071600196e-13	8.563773816452106e-13	0.3829413549034402	52.66733312
YDL004W	40	59	0.07633589245894046	0.10789081286098957	1.4641208447508833	201.3659253
YDL003W	22	0	6.967945107168645e-06	1.4836228178943681e-05	0.0	0.0
YDL002C	66	1	4.176848001146855e-15	1.660058939502112e-14	0.015039762144333677	2.068473808
YDL001W	47	5	1.1127475396936855e-08	2.959949630332278e-08	0.10559832994957688	14.52332674
YDR001C	16	0	0.00016663770760888012	0.0003150340093552497	0.0	0.0
YDR002W	0	0	1.0	1.0		0.0
YDR003W	90	8	2.0451243664925217e-16	8.890030409447084e-16	0.08823327124675757	12.00169419
YDR003W-A	157	4	2.5487725371361998e-33	2.549215801925267e-32	0.025289791121682108	3.478197996
YDR004W	103	2	1.152929985944148e-22	7.083867894406832e-22	0.01927425828205869	2.650859637
YDR005C	70	0	1.2479674614876737e-16	5.491247797257545e-16	0.0	0.0
YDR006C	0	0	1.0	1.0		0.0
YDR007W	158	22	4.832923463775225e-24	3.2094853164170115e-23	0.13821351033906645	19.00901247
YDR009W	30	0	1.0662503572350223e-07	2.608254276673166e-07	0.0	0.0
YDR011W	0	0	1.0	1.0		0.0
YDR012W	10	0	0.0042660076227391906	0.007003656819404249	0.0	0.0
YDR013W	284	14	3.349021209030134e-55	7.958768997162108e-54	0.04893218387804337	6.729823235
YDR014W	6	8	0.79994729669705	0.9685256638536284	1.3234990687013637	182.0256951
YDR014W-A	124	54	1.7725642895962591e-07	4.286802871937799e-07	0.43227187324520344	59.45194074
YDR016C	244	307	0.010611329576255829	0.016783761384226423	1.248916641674135	171.7680996
YDR017C	1	0	0.997046615231642	1.0	0.0	0.0
YDR018C	103	1	2.7249907260276203e-23	1.7412690739316494e-22	0.009637129141029346	1.325429819
YDR019C	2	0	0.47624979846333915	0.5936091441184792	0.0	0.0
YDR020C	160	2	3.2120246168882143e-35	3.4430678137353495e-34	0.012407803769075283	1.69589157
YDR021W	108	11	9.455962782520411e-19	4.761930119288519e-18	0.1011006233035764	13.9047406
YDR022C	38	0	1.6891574342520664e-09	4.720283967144623e-09	0.0	0.0
YDR023W	2	0	0.47624979846333915	0.5936091441184792	0.0	0.0
YDR025W	66	8	2.7702967202786942e-11	8.753833207869655e-11	0.12031809715466942	16.54779046
YDR026C	105	2	4.1757142435913283e-23	2.6360628556414634e-22	0.018907129552876625	2.600367073
YDR027C	13	0	0.0008329836793447547	0.0014681241617872157	0.0	0.0
YDR028C	0	0	1.0	1.0		0.0
YDR030C	20	36	0.04805992156756978	0.07009703498227081	1.7867237427468405	245.7346885
YDR031W	304	12	1.0059187469595952e-60	2.7947046926399187e-59	0.03918253821813248	5.388918606
YDR032C	0	0	1.0	1.0		0.0
YDR033W	0	0	1.0	1.0		0.0
YDR034C	2	1	0.994884604897472	1.0	0.49631215076301133	68.25963568
YDR034C-A	97	0	1.3137001694494884e-22	8.045888897235365e-22	0.0	0.0
YDR034W-B	142	0	1.5468226106644101e-32	1.4976055275978152e-31	0.0	0.0
YDR035W	76	0	5.831618428082929e-18	2.7924760682685194e-17	0.0	0.0
YDR036C	58	1	2.4924207750641753e-13	8.919671361166193e-13	0.017114212095276252	2.35378054
YDR037W	37	1	1.1929318520174814e-08	3.161544276936652e-08	0.02682768382502764	3.689710036
YDR038C	5	5	1.0	1.0	0.9926243015260225	136.5192714
YDR039C	0	0	1.0	1.0		0.0
YDR040C	0	0	1.0	1.0		0.0
YDR041W	17	0	9.78359005644098e-05	0.00018868352251707606	0.0	0.0
YDR042C	30	0	1.0662503572350223e-07	2.608254276673166e-07	0.0	0.0
YDR043C	0	0	1.0	1.0		0.0
YDR044W	0	0	1.0	1.0		0.0
YDR045C	195	13	1.979270953144419e-36	2.231919068928148e-35	0.06617495343506818	9.101284757
YDR046C	5	0	0.07231200635808002	0.10265770144786922	0.0	0.0
YDR047W	35	2	1.267848120333071e-07	3.0869578916322995e-07	0.05672138865862987	7.801101219
YDR049W	28	20	0.30018164486979637	0.3908409870152137	0.7090173582328734	97.51376524
YDR050C	17	1	0.000383333488650183	0.0006998574264213341	0.058389664795648395	8.030545374
YDR051C	150	18	3.1187007917473396e-24	2.095286010904083e-23	0.11911491618312271	16.38231256
YDR052C	26	0	8.571411309963541e-07	1.955342580071413e-06	0.0	0.0
YDR054C	23	0	4.121439781343659e-06	8.957823198226525e-06	0.0	0.0
YDR055W	82	98	0.2852981296150839	0.3721364353405188	1.1863070920676855	161.1914289
YDR056C	77	0	3.500950081406323e-18	1.697636080789862e-17	0.0	0.0
YDR057W	134	77	9.249642343244428e-05	0.00018062714131069168	0.5703885911754011	78.44764099
YDR058C	96	3	1.635713880300065e-20	8.950514296484942e-20	0.03101950942268821	4.26622723
YDR059C	70	2	2.2302156208663813e-15	9.000680726738638e-15	0.028360694329314935	3.90055061
YDR060W	0	0	1.0	1.0		0.0
YDR061W	64	19	1.1525840971061514e-06	2.6168618801648153e-06	0.29468533951553794	40.52915867
YDR062W	37	4	5.129179502873667e-07	1.1913534459219087e-06	0.10731073530011057	14.75884015
YDR063W	287	21	5.797733310120739e-52	1.2213466764287314e-50	0.07263104645312361	9.989214978
YDR064W	434	20	2.0823310425640517e-84	1.1192042827837255e-82	0.04574305536986279	6.291210661
YDR065W	160	10	1.7163097644725627e-30	1.5470999146523054e-29	0.06203901884537641	8.479457848
YDR066C	203	67	1.2523383671391814e-16	5.506267545426171e-16	0.32761491725243114	45.05808464
YDR067C	238	12	2.4913010292899867e-46	4.315503680556239e-45	0.050048284110555764	6.883324606
YDR068W	169	367	3.5734211545464164e-17	1.6388153955180575e-16	2.15558058378728	296.4649266
YDR069C	30	33	0.8238419248596007	0.9959879987108605	1.091886731678625	150.1711985
YDR070C	175	4	2.8370992854125073e-37	3.329828161307618e-36	0.022688555463451946	3.120440488
YDR071C	82	7	3.2903873766332634e-15	1.3159261337286438e-14	0.08473622086197755	11.51367349
YDR072C	49	17	0.00012002143090714785	0.00023038826740554315	0.34437985971310997	47.36382884
YDR073W	60	45	0.1602339487982748	0.21805618540910515	0.7444682261445169	100.7109379
YDR074W	2	0	0.47624979846333915	0.5936091441184792	0.0	0.0
YDR075W	116	231	1.429156039212865e-09	4.050801568020299e-09	1.9766914970044072	271.8616524
YDR076W	29	4	2.6781569499337567e-05	5.473376197252678e-05	0.13691369676221002	18.83024432
YDR077W	14	0	0.00048610526496766193	0.0008738953981960062	0.0	0.0
YDR078C	203	635	1.7286313741906873e-49	3.2918407393942525e-48	3.1050070515715484	427.043041
YDR079W	128	3	1.4803256563125866e-27	1.1551360718390347e-26	0.023264632067016157	3.199670423
YDR079C-A	356	2	2.781215795426205e-78	1.2899009709271053e-76	0.005576541019809116	0.766962199
YDR080W	16	16	1.0	1.0	0.9926243015260227	136.5192714
YDR081C	34	3	7.246944188905102e-07	1.6717679915921877e-06	0.0875844971934726	12.04581806
YDR082W	149	23	9.635565568089313e-22	5.718693248924834e-21	0.1532238854704599	21.07344457
YDR083W	192	120	4.393662521860613e-05	8.788853274163612e-05	0.6203901884537643	85.32454458
YDR084C	528	14	1.6774751631414452e-108	1.321528720989925e-106	0.026319583752583933	3.619829163
YDR085C	15	0	0.0002843261927378003	0.0005240897225753491	0.0	0.0
YDR086C	101	0	1.7161734994018024e-23	1.1089566061864907e-22	0.0	0.0
YDR087C	336	319	0.47141087637516965	0.5936091441184792	0.9424022386511941	129.6120463
YDR088C	7	0	0.022750120753849308	0.03437623343546699	0.0	0.0
YDR089W	3	0	0.24559240357504936	0.3222454740953933	0.0	0.0
YDR090C	175	7	1.7916363453472717e-35	1.9404332621642485e-34	0.03970497206104091	5.460770855
YDR091C	5	0	0.07231200635808002	0.10265770144786922	0.0	0.0
YDR092W	15	1	0.0010951859506179039	0.0019173255409447687	0.06617495343506817	9.101284757
YDR093W	0	0	1.0	1.0		0.0
YDR096W	2	0	0.47624979846333915	0.5936091441184792	0.0	0.0
YDR097C	5	0	0.07231200635808002	0.10265770144786922	0.0	0.0
YDR098C	15	0	0.0002843261927378003	0.0005240897225753491	0.0	0.0
YDR099W	0	0	1.0	1.0		0.0
YDR100W	51	2	3.5797318087163573e-11	1.1225211358739243e-10	0.038926443197098926	5.250741207
YDR101C	24	0	2.439914248323347e-06	5.380347715532043e-06	0.0	0.0
YDR103W	0	0	1.0	1.0		0.0
YDR104C	5	0	0.07231200635808002	0.10265770144786922	0.0	0.0
YDR105C	137	54	2.161532431412532e-09	6.011108807085818e-09	0.39125337432412577	54.80700673
YDR106W	81	0	4.551103441461429e-19	2.343186740541153e-18	0.0	0.0
YDR107C	13	0	0.0008329836793447547	0.0014681241617872157	0.0	0.0
YDR108W	89	455	1.2014113916400068e-54	2.797294296891368e-53	5.074652328026296	697.9356011
YDR109C	113	88	0.08089356814200453	0.1141641497876486	0.7730171551707079	106.3158927
YDR110W	39	1	4.2591240521872915e-09	1.1619650106323108e-08	0.025451905167333918	3.500494137
YDR111C	69	1	9.029023746620683e-16	3.762747504841707e-15	0.014385859442406126	1.978540164
YDR113C	58	29	0.0023925009261514477	0.004074407114686697	0.4963121507630113	68.25963567
YDR114C	890	145	1.1410336508677902e-119	1.1313938838173553e-117	0.16171968957446436	22.3952962
YDR115W	890	145	1.1410336508677902e-119	1.1313938838173553e-117	0.16171968957446436	22.3952962
YDR116C	268	32	2.5027065712236202e-42	3.5450900224401575e-41	0.11852230465982361	16.30080852
YDR117C	96	4	6.384608064871873e-20	3.4219833160371055e-19	0.041359345896917615	5.688302973
YDR118W	29	38	0.34358725073261165	0.4451386075609933	1.3006801192409951	178.8873211
YDR119W	0	0	1.0	1.0		0.0
YDR119W-A	30	4	1.6387339270716854e-05	3.4121501863103776e-05	0.13234990687013634	18.20256951
YDR120C	14	0	0.00048610526496766193	0.0008738953981960062	0.0	0.0
YDR121W	57	1	4.157280907186706e-13	1.467680939056522e-12	0.017414461430281098	2.395074935
YDR122W	1	0	0.997046615231642	1.0	0.0	0.0
YDR123C	138	3	9.341578854545e-30	8.152264035278952e-29	0.02157878916360919	2.967810247
YDR124W	177	10	3.464616885741901e-34	3.5390784564656616e-33	0.05608046901276964	7.712953183
YDR125C	164	11	8.259026794427565e-31	7.539311602341735e-30	0.06657845924869664	9.156780396
YDR126W	107	11	1.5451852183904937e-18	7.654057012027329e-18	0.10204548894192758	14.03469145
YDR127W	1	0	0.997046615231642	1.0	0.0	0.0
YDR128W	9	0	0.0074106652134268425	0.011822118070018798	0.0	0.0
YDR129C	0	0	1.0	1.0		0.0
YDR130C	531	0	5.484889441383804e-118	5.17108183236037e-116	0.0	0.0
YDR131C	100	26	5.932285367323816e-11	1.8381774325150467e-10	0.2580823183967659	35.14357481
YDR132C	0	0	1.0	1.0		0.0
YDR135C	0	0	1.0	1.0		0.0
YDR137W	40	3	3.499767146834482e-08	8.897949098782099e-08	0.0744468226144517	10.23894535
YDR138W	0	0	1.0	1.0		0.0
YDR139C	562	162	1.9580170461858764e-50	3.817137638174568e-49	0.28613013673881793	39.59544701
YDR140W	127	0	3.132926635525841e-29	2.6418564634764094e-28	0.0	0.0
YDR141C	3	0	0.24559240357504936	0.3222454740953933	0.0	0.0
YDR142C	170	217	0.02344994257447192	0.03536863880036402	1.2670557260655702	174.2628346
YDR143C	6	0	0.040332288795690535	0.059140997670580384	0.0	0.0
YDR144C	48	57	0.45757749895061284	0.5850440632425465	1.178741358062152	162.1166347
YDR145W	42	17	0.001615485701238202	0.0027808016365821306	0.4017765029986282	55.25780031
YDR146C	10	0	0.0042660076227391906	0.007003656819404249	0.0	0.0
YDR147W	32	6	4.5332696653457455e-05	9.055517139771928e-05	0.18611705653612926	25.59736338
YDR148C	24	0	2.439914248323347e-06	5.380347715532043e-06	0.0	0.0
YDR150W	0	0	1.0	1.0		0.0
YDR151C	82	0	2.733260494013623e-19	1.4264048186091057e-18	0.0	0.0
YDR152W	214	6	1.3027826003148216e-44	2.035951830002864e-43	0.027830587893252975	3.827643122
YDR153C	40	0	6.014925516611125e-10	1.7523726771038795e-09	0.0	0.0
YDR155C	11	0	0.0024664268785224487	0.004162095357506632	0.0	0.0
YDR156W	223	82	6.344198953830508e-16	2.6651196627815376e-15	0.36500086423826844	50.81210547
YDR158W	106	12	7.819829052677588e-18	3.73210264580488e-17	0.11237256243690824	15.45501185
YDR159W	0	0	1.0	1.0		0.0
YDR160W	0	0	1.0	1.0		0.0
YDR161W	0	0	1.0	1.0		0.0
YDR162C	653	14	7.183224394469154e-136	9.388800793770933e-134	0.021281378593207226	2.922430886
YDR163W	378	18	2.2807327453994373e-73	9.1723734397148e-72	0.047267823882191556	6.500917683
YDR164C	50	8	6.233358514170414e-08	1.559288595693521e-07	0.15881988824416365	21.84308342
YDR165W	106	6	5.750425111525299e-21	3.21074706955165e-20	0.05618628121845412	7.727505924
YDR166C	27	1	2.092774580543038e-06	4.6649405475593075e-06	0.036763863019482326	5.056269309
YDR167W	123	22	6.832872529611781e-17	3.082027444533126e-16	0.17754255799652438	24.41808105
YDR168W	31	0	6.341181998477448e-08	1.5773415948634863e-07	0.0	0.0
YDR169C	327	0	3.2826002743168056e-73	1.3019471846617895e-71	0.0	0.0
YDR169C-A	96	32	2.0139030765800015e-08	5.247828089447934e-08	0.3308747671753409	45.50642378
YDR170C	0	0	1.0	1.0		0.0
YDR170W-A	2	0	0.47624979846333915	0.5936091441184792	0.0	0.0
YDR171W	10	1	0.015333728079452297	0.023699078254482708	0.09926243015260226	13.65192714
YDR172W	2	0	0.47624979846333915	0.5936091441184792	0.0	0.0
YDR173C	75	0	9.714678937759629e-18	4.605863031414314e-17	0.0	0.0
YDR174W	193	240	0.03283037253216892	0.048951898478740846	1.2343514630375412	169.764897
YDR175C	226	244	0.48136826429870205	0.5997289618678153	1.071682874213936	147.3924877
YDR176W	42	3	1.2724420485089277e-08	3.362966094197998e-08	0.07090173582328733	9.751376526
YDR177W	0	0	1.0	1.0		0.0
YDR178W	163	59	3.191736027973577e-12	1.0746881672644053e-11	0.3592934588345726	49.41495098
YDR179C	543	479	0.03659323432340006	0.0544495965314033	0.8756299087126426	120.2072261
YDR179W-A	218	6	1.7299107970169508e-45	2.867065416035874e-44	0.02731993490438595	3.757411138
YDR180W	6	0	0.040332288795690535	0.059140997670580384	0.0	0.0
YDR181C	114	57	1.4823566211195126e-05	3.090591049819765e-05	0.49631215076301133	69.45717311
YDR182W	85	5	6.117183828623626e-17	2.7722556499932605e-16	0.05838966479564839	8.030545375
YDR182W-A	219	28	5.777042263205377e-34	5.8595714383940254e-33	0.1269108696015006	17.45451871
YDR183W	238	5	1.736926849410181e-50	3.4092376487911098e-49	0.020853451712731567	2.86805192
YDR184C	140	21	8.964626788952273e-21	4.957266217621589e-20	0.14889364522890342	20.33265744
YDR185C	150	8	1.9534199581193582e-29	1.6792403855223361e-28	0.05293996274805455	7.281027806
YDR186C	59	22	5.494458102374614e-05	0.00010941353374915652	0.37013109548427964	50.90549101
YDR188W	13	0	0.0008329836793447547	0.0014681241617872157	0.0	0.0
YDR189W	18	1	0.00022704487584233443	0.00042671081077426973	0.05514579452922349	7.584403964
YDR190C	10	0	0.0042660076227391906	0.007003656819404249	0.0	0.0
YDR191W	78	1	9.161110129017402e-18	4.361386121852573e-17	0.012725952583666959	1.750247068
YDR192C	66	14	9.728902860604267e-09	2.5915201644898165e-08	0.21055667002067147	28.95863331
YDR194C	7	0	0.022750120753849308	0.03437623343546699	0.0	0.0
YDR194W-A	299	24	6.0437646842807715e-53	1.3240008084231055e-51	0.07967552921948008	10.9580686
YDR195W	128	4	5.977294772810855e-27	4.5711997657493656e-26	0.031019509422688208	4.26622723
YDR196C	289	295	0.9064704324838462	1.0	1.013232418512722	139.3535815
YDR197W	104	235	2.6731837435997343e-12	9.043223358495337e-12	2.2429491428713013	308.4810458
YDR198C	129	65	4.756663222038438e-06	1.0299536969105066e-05	0.500159531776678	69.84706906
YDR200C	65	36	0.004750389130092719	0.007781113041060448	0.5497611516144125	75.61067335
YDR201W	316	26	1.5355930572978889e-55	3.695060950845255e-54	0.08167161974581198	11.23259828
YDR202C	130	84	0.0017439091901261393	0.0030000663333578904	0.6413880102168147	88.21245229
YDR204W	226	11	2.7415952255456783e-44	4.249842086822964e-43	0.048313572198169244	6.644743297
YDR205W	47	161	7.0960317305101e-15	2.7875190220057096e-14	3.4002662243763755	467.651121
YDR206W	5	0	0.07231200635808002	0.10265770144786922	0.0	0.0
YDR207C	0	0	1.0	1.0		0.0
YDR208W	5	0	0.07231200635808002	0.10265770144786922	0.0	0.0
YDR210W	38	0	1.6891574342520664e-09	4.720283967144623e-09	0.0	0.0
YDR211W	10	0	0.0042660076227391906	0.007003656819404249	0.0	0.0
YDR212W	5	0	0.07231200635808002	0.10265770144786922	0.0	0.0
YDR213W	1	0	0.997046615231642	1.0	0.0	0.0
YDR214W	68	82	0.3095304109448659	0.40246651443452947	1.1969881283107922	164.6261802
YDR216W	0	0	1.0	1.0		0.0
YDR217C	1	1	1.0	1.0	0.9926243015260227	136.5192714
YDR218C	140	62	4.475182895476158e-08	1.1283111280965973e-07	0.43959076210438147	60.45853447
YDR219C	51	0	2.093760966969023e-12	7.116559882410668e-12	0.0	0.0
YDR221W	31	3	3.284607916344914e-06	7.209839743091451e-06	0.09606041627671187	13.21154239
YDR222W	9	0	0.0074106652134268425	0.011822118070018798	0.0	0.0
YDR223W	31	1	2.6384774264906524e-07	6.285784457227731e-07	0.03202013875890396	4.403847462
YDR224C	40	0	6.014925516611125e-10	1.7523726771038795e-09	0.0	0.0
YDR225W	26	0	8.571411309963541e-07	1.955342580071413e-06	0.0	0.0
YDR226W	103	5	7.053065997967072e-21	3.919051454522573e-20	0.04818564570514673	6.627149096
YDR227W	3	0	0.24559240357504936	0.3222454740953933	0.0	0.0
YDR228C	4	0	0.13170384042380964	0.18029725929000934	0.0	0.0
YDR229W	12	0	0.0014311538786505138	0.002468676051625406	0.0	0.0
YDR231C	197	2	2.3379628169312847e-43	3.5106068303320676e-42	0.010077404076406322	1.38598245
YDR232W	66	0	9.637955458999682e-16	3.9818880635565495e-15	0.0	0.0
YDR233C	0	0	1.0	1.0		0.0
YDR234W	20	0	1.9975725609847084e-05	4.098480127799878e-05	0.0	0.0
YDR235W	99	5	5.2981340743768004e-20	2.8502870965145913e-19	0.05013254048111226	6.894912697
YDR236C	222	174	0.014847419696812686	0.02299690564943974	0.7780028309258016	107.001591
YDR237W	111	57	3.511851727289426e-05	7.060744929360332e-05	0.5097259926755252	69.47855775
YDR238C	0	0	1.0	1.0		0.0
YDR239C	42	47	0.6972005307497162	0.8478748683319133	1.1107938612315016	149.2187386
YDR240C	14	0	0.00048610526496766193	0.0008738953981960062	0.0	0.0
YDR242W	16	15	0.9835570870989679	1.0	0.9305852826806462	127.9868169
YDR243C	94	5	6.5823681079908765e-19	3.361918205067099e-18	0.05279916497478844	7.261663371
YDR244W	54	3	2.9135547173968094e-11	9.186323015213296e-11	0.05514579452922349	7.584403962
YDR245W	32	10	0.0010967237670735858	0.0019194334706147875	0.3101950942268821	42.66227229
YDR246W	129	23	1.0989089316981303e-17	5.1972247254900885e-17	0.17697952662867072	24.34064528
YDR246W-A	621	9	5.699261709651723e-132	7.125316107001535e-130	0.014385859442406125	1.975359232
YDR247W	3	4293	0.0	0.0	1420.4453754837384	195404.5836
YDR248C	125	4	2.725889235557238e-26	2.0098191017550868e-25	0.03176397764883272	4.368616683
YDR249C	54	4	1.0300839373194007e-10	3.132740731636104e-10	0.07352772603896465	10.11253862
YDR251W	4	2	0.6764447991471363	0.8242771827667741	0.49631215076301133	68.25963567
YDR252W	394	15	1.3193666990261962e-78	6.219408103360372e-77	0.03779026528652371	5.197434189
YDR253C	117	82	0.013788905269629411	0.021426639882636784	0.695685407907127	96.84700445
YDR254W	70	128	6.355156316189128e-05	0.0001250804379685273	1.8150844370761559	251.5855143
YDR255C	140	151	0.6008627199304408	0.7410597259961323	1.0706162109316386	147.2457855
YDR256C	90	1	2.0295626372611883e-20	1.101133464800858e-19	0.011029158905844697	1.500211773
YDR257C	254	4	1.278999601509967e-54	2.9659381888241213e-53	0.015631878764189335	2.149909785
YDR258C	44	0	7.653431743382283e-11	2.3437106472945427e-10	0.0	0.0
YDR259C	74	0	1.6184710997056978e-17	7.56119195321484e-17	0.0	0.0
YDR260C	153	24	3.9894864476855554e-22	2.4075064596683765e-21	0.15570577278839573	21.41478766
YDR261C	1	0	0.997046615231642	1.0	0.0	0.0
YDR262W	82	39	0.00011375962492927852	0.00021858723787780847	0.4721018019453035	64.14760944
YDR263C	133	7	2.701451824849335e-26	1.9969215224561083e-25	0.0522433842908433	7.185224809
YDR264C	1	0	0.997046615231642	1.0	0.0	0.0
YDR265W	139	60	2.3752460340269964e-08	6.109141297714336e-08	0.4284709215220242	59.91133489
YDR266C	99	35856	0.0	0.0	359.5104742981522	49444.79792
YDR267C	116	26	5.75676200204801e-14	2.1442447068509136e-13	0.22248475723859126	30.59914703
YDR268W	103	9	1.0705426422490999e-18	5.381722670956795e-18	0.0867341622692641	11.92886837
YDR270W	8	352	1.5863096263479028e-72	6.081911107417859e-71	43.675469267145	6006.84794
YDR272W	160	7	3.4171804919699353e-32	3.291826634726817e-31	0.04342731319176349	5.972718124
YDR273W	105	6	9.505301383297707e-21	5.251199640282912e-20	0.05672138865862988	7.801101219
YDR275W	9	0	0.0074106652134268425	0.011822118070018798	0.0	0.0
YDR276C	28	0	3.019497233298967e-07	7.137331931238126e-07	0.0	0.0
YDR277C	2	1	0.994884604897472	1.0	0.49631215076301133	68.25963568
YDR279W	2	0	0.47624979846333915	0.5936091441184792	0.0	0.0
YDR280W	123	24	4.345003315952004e-16	1.8400673100176713e-15	0.19368279054166296	26.6379066
YDR281C	80	84	0.8517566436623851	1.0	1.0422555166023237	143.345235
YDR282C	36	20	0.042129428149170284	0.061704034372460144	0.5514579452922348	75.84403963
YDR283C	0	0	1.0	1.0		0.0
YDR284C	84	2	1.7980806101557325e-18	8.868577692114595e-18	0.023633911941095778	3.250458841
YDR285W	8	37	3.3349216748049375e-05	6.791478240723511e-05	4.590887394557855	631.40163
YDR286C	165	94	1.0343863611202368e-05	2.1830297111201767e-05	0.5654950566269462	77.77461519
YDR287W	114	31	7.134723008148492e-12	2.3366624157096796e-11	0.269924152169357	37.1236615
YDR288W	150	9	7.119620986108621e-29	5.9083607923680635e-28	0.059557458091561356	8.191156283
YDR289C	19	21	0.892843047149592	1.0	1.0971110701077094	150.889721
YDR291W	18	3	0.0021257865948467445	0.003626638595954799	0.16543738358767046	22.7532119
YDR292C	48	4	2.09915283622718e-09	5.840458616904941e-09	0.08271869179383523	11.37660595
YDR293C	0	0	1.0	1.0		0.0
YDR294C	0	0	1.0	1.0		0.0
YDR295C	29	5	7.304079853135637e-05	0.00014326658675096538	0.17114212095276252	23.53780541
YDR296W	64	80	0.2279362896362648	0.306419261734025	1.2407803769075283	170.6490891
YDR297W	47	26	0.017664994125134593	0.027170735815364815	0.5491113157377998	75.52129904
YDR298C	75	12	2.356881196800174e-11	7.501064616932929e-11	0.15881988824416365	21.84308341
YDR299W	59	43	0.12783226890701163	0.1788283576950192	0.7234380502647283	101.810982
YDR300C	57	5	7.695622530340748e-11	2.3528721516209273e-10	0.08707230715140549	11.97537468
YDR301W	2	0	0.47624979846333915	0.5936091441184792	0.0	0.0
YDR302W	127	134	0.7553134524891089	0.9162218235108343	1.0473358772006853	144.0439556
YDR303C	23	19	0.6263194023259269	0.7663750814417883	0.8199939882171491	112.7767894
YDR304C	133	0	1.4894907156696249e-30	1.3447505660621683e-29	0.0	0.0
YDR305C	137	4	6.302257216402039e-29	5.245192655792783e-28	0.028981731431416722	3.985964127
YDR306C	12	0	0.0014311538786505138	0.002468676051625406	0.0	0.0
YDR307W	29	0	1.793806012824862e-07	4.3109813538469627e-07	0.0	0.0
YDR308C	119	8	1.0882421681609932e-22	6.693562255715371e-22	0.06673104548074102	9.177766141
YDR309C	3	0	0.24559240357504936	0.3222454740953933	0.0	0.0
YDR310C	3	0	0.24559240357504936	0.3222454740953933	0.0	0.0
YDR311W	25	35	0.2571005091404217	0.33673081941848443	1.3896740221364319	191.1269799
YDR312W	69	0	2.0800871445363095e-16	8.98766428867642e-16	0.0	0.0
YDR313C	86	28	7.512721593806111e-08	1.8639198397747603e-07	0.3231800051480074	44.44813486
YDR314C	56	10	2.5555693402003927e-08	6.558268306779321e-08	0.17725433955821834	24.37844131
YDR315C	146	38	2.0338406739494485e-15	8.231258068883376e-15	0.2583542702601977	35.53241309
YDR316W	59	2	6.053069600535092e-13	2.1200489203822968e-12	0.03364828140766178	4.62777191
YDR317W	0	0	1.0	1.0		0.0
YDR318W	139	16	7.10993766559613e-23	4.4156859087303825e-22	0.11425891240587312	15.7144485
YDR319C	220	1	4.7052671216777606e-49	8.814329386569642e-48	0.004511928643300103	0.620542142
YDR320C	55	0	2.6894740236476396e-13	9.600971514585707e-13	0.0	0.0
YDR320C-A	239	142	5.987262506036562e-07	1.38618142802803e-06	0.5897600452581391	81.11186834
YDR321W	25	0	1.4456104672804405e-06	3.247541327081958e-06	0.0	0.0
YDR322W	51	11	6.281160090981947e-07	1.4513038040673836e-06	0.2140954375840441	28.87907664
YDR322C-A	242	62	5.007572089324503e-25	3.482291062358551e-24	0.2543087053496421	34.97601167
YDR323C	113	23	1.6475209634440305e-14	6.316595373844412e-14	0.20203857464688957	27.78710832
YDR324C	41	0	3.590935365750786e-10	1.0563411400732874e-09	0.0	0.0
YDR325W	11	65	1.4705714938727075e-09	4.1599885200501435e-09	5.865507236290133	806.7047854
YDR326C	0	0	1.0	1.0		0.0
YDR328C	137	562	3.040842782188379e-57	7.636631808019811e-56	4.071933266114049	560.0279599
YDR329C	81	74	0.5974532117772005	0.7371708691119244	0.9068419544805639	123.2003181
YDR330W	54	174	5.029377422876638e-15	1.9906365835487645e-14	3.198456082694962	439.8954297
YDR331W	89	158	1.9616683433368268e-05	4.06542509640724e-05	1.7621869622596806	242.3600548
YDR332W	115	0	1.3905986720869736e-26	1.0399652747948226e-25	0.0	0.0
YDR333C	31	2	9.802317512360757e-07	2.230832133501651e-06	0.06404027751780791	8.807694925
YDR334W	0	1	1.0	1.0		0.0
YDR335W	0	7	0.023944517543164845	0.03604840847925158		0.0
YDR336W	172	51	5.860528450912141e-16	2.4637353158768806e-15	0.29432464754550675	41.27326807
YDR337W	139	10	6.128999599085002e-26	4.439279180647084e-25	0.0714118202536707	9.821530313
YDR338C	36	1	1.997230369475159e-08	5.2067415479835174e-08	0.027572897264611745	3.792201982
YDR339C	38	0	1.6891574342520664e-09	4.720283967144623e-09	0.0	0.0
YDR341C	1	0	0.997046615231642	1.0	0.0	0.0
YDR342C	0	0	1.0	1.0		0.0
YDR343C	0	0	1.0	1.0		0.0
YDR345C	0	0	1.0	1.0		0.0
YDR346C	0	0	1.0	1.0		0.0
YDR347W	121	62	1.4375178727224635e-05	2.9996971284567808e-05	0.5086174106992842	69.37864612
YDR348C	12	0	0.0014311538786505138	0.002468676051625406	0.0	0.0
YDR349C	5	1	0.21726832825404538	0.29269387579972245	0.19852486030520453	27.30385427
YDR350C	1	0	0.997046615231642	1.0	0.0	0.0
YDR351W	2	0	0.47624979846333915	0.5936091441184792	0.0	0.0
YDR352W	38	6	2.6255164446706367e-06	5.782973984412421e-06	0.15673015287252992	21.55567442
YDR353W	40	4	1.1506008895359376e-07	2.8121996241908956e-07	0.09926243015260226	13.65192714
YDR354W	115	2	2.606708119305679e-25	1.8394083919174185e-24	0.01726303133088735	2.374248197
YDR356W	1	3	0.6222941674699798	0.7620983298807184	2.977872904578068	409.5578141
YDR357C	120	24	1.6953969980505727e-15	6.877143614549676e-15	0.19852486030520453	27.07820259
YDR358W	46	60	0.22070833868571843	0.29711930144699594	1.2947273498165515	181.0364249
YDR359C	6	0	0.040332288795690535	0.059140997670580384	0.0	0.0
YDR361C	100	409	5.830707646574292e-42	8.178634067182623e-41	4.0598333932414326	552.8354653
YDR362C	113	57	1.980985738918308e-05	4.098480127799878e-05	0.5007042936901176	68.86370323
YDR363W	22	0	6.967945107168645e-06	1.4836228178943681e-05	0.0	0.0
YDR363W-A	67	1	2.5065329061085716e-15	1.0087523263142335e-14	0.014815288082477951	2.037601065
YDR364C	90	0	4.6371782852809635e-21	2.6094336906703348e-20	0.0	0.0
YDR365C	21	39	0.030302795418164972	0.04526529258438097	1.8434451314054707	253.5357897
YDR366C	36	168	7.504205536371373e-20	4.010844427478789e-19	4.6322467404547725	637.0899329
YDR367W	188	168	0.28144912097105856	0.36786679425103586	0.8870259715764458	121.9959446
YDR368W	175	159	0.37422304417976127	0.482546351362737	0.9018700796722149	124.0375094
YDR369C	35	18	0.026094623721502293	0.039070601672054076	0.5104924979276688	70.20991097
YDR370C	108	11	9.455962782520411e-19	4.761930119288519e-18	0.1011006233035764	13.9047406
YDR371W	121	324	2.0953479109559833e-21	1.2147526044261955e-20	2.6579361462349698	362.5593764
YDR372C	46	125	3.277892897528093e-09	9.002465164128015e-09	2.6973486454511484	373.9440909
YDR373W	173	18	4.28811674686692e-29	3.6001400600338186e-28	0.10327882906051102	14.20431725
YDR374C	62	254	1.2513386023922883e-26	9.419434950730432e-26	4.066557622380802	550.4110307
YDR374W-A	189	6	3.9298878707789674e-39	4.902556430553111e-38	0.031511882588127704	4.333945122
YDR375C	119	16	1.1190437896008656e-18	5.596192029560503e-18	0.13346209096148204	18.35553228
YDR376W	57	1	4.157280907186706e-13	1.467680939056522e-12	0.017414461430281098	2.395074935
YDR377W	183	22	2.927644312738015e-29	2.4869841126375663e-28	0.11933188324356557	16.41215284
YDR378C	70	1	5.419776257907307e-16	2.2868036140297083e-15	0.014180347164657468	1.950275305
YDR379W	23	0	4.121439781343659e-06	8.957823198226525e-06	0.0	0.0
YDR379C-A	176	102	8.96588518354163e-06	1.8984832728478613e-05	0.5752709020207631	79.11912317
YDR380W	40	5	3.516609215005504e-07	8.281744306100185e-07	0.12407803769075282	17.06490892
YDR381W	95	0	3.635756097875276e-22	2.1963480376975536e-21	0.0	0.0
YDR381C-A	1	0	0.997046615231642	1.0	0.0	0.0
YDR382W	0	0	1.0	1.0		0.0
YDR383C	130	82	0.001029647440150722	0.001811410960020435	0.6261168671164143	87.16230402
YDR384C	56	2	2.7939729655785414e-12	9.424128167180171e-12	0.035450867911643674	4.875688261
YDR385W	1	0	0.997046615231642	1.0	0.0	0.0
YDR386W	37	1	1.1929318520174814e-08	3.161544276936652e-08	0.02682768382502764	3.689710036
YDR387C	82	362	1.3720536858595316e-39	1.7573899214650705e-38	4.382073136005125	595.4214005
YDR388W	25	0	1.4456104672804405e-06	3.247541327081958e-06	0.0	0.0
YDR389W	1	0	0.997046615231642	1.0	0.0	0.0
YDR390C	49	9	2.613895158195235e-07	6.237556454265891e-07	0.1823187492598817	25.07496821
YDR391C	59	1	1.4944619159095986e-13	5.419073441611666e-13	0.01682414070383089	2.313885955
YDR392W	135	8	3.616606145701244e-26	2.6529466765214104e-25	0.058822180831171716	8.090030894
YDR393W	47	0	1.6348253439771106e-11	5.23781646418516e-11	0.0	0.0
YDR394W	48	0	9.77695154433776e-12	3.178476446098726e-11	0.0	0.0
YDR395W	4	0	0.13170384042380964	0.18029725929000934	0.0	0.0
YDR397C	140	5	5.485265322146836e-29	4.578484886453767e-28	0.03545086791164367	4.841108915
YDR398W	33	0	2.2460480385210072e-08	5.7871963573182406e-08	0.0	0.0
YDR399W	115	13	2.9695971916300187e-19	1.546934189226833e-18	0.11220970365076777	15.43261328
YDR400W	103	4	1.852995734982805e-21	1.077510462273621e-20	0.03854851656411738	5.301719275
YDR402C	33	16	0.02079383738925872	0.03192348073294899	0.48127238861867766	66.19116186
YDR403W	41	27	0.10803683614477264	0.15168941520229184	0.6536794180781125	89.90293479
YDR404C	144	13	1.9565901664898925e-25	1.3840528963694184e-24	0.08961191610998816	12.32465644
YDR405W	111	2	1.985221223563801e-24	1.3463451953673845e-23	0.01788512255001843	2.437844131
YDR406W	0	0	1.0	1.0		0.0
YDR407C	0	0	1.0	1.0		0.0
YDR408C	94	2	1.115039820263189e-20	6.136453594577608e-20	0.021119665989915378	2.904665347
YDR409W	8	16	0.15831393558165344	0.2154943061609678	1.9852486030520453	273.0385427
YDR410C	135	85	0.0007824282506435807	0.0013948372192967243	0.6249856713311995	86.9678321
YDR411C	52	57	0.7304627201947822	0.8868252277475601	1.088068945903525	149.3984479
YDR412W	130	47	5.184053186716531e-10	1.5156832677583513e-09	0.3588718628594082	48.98019662
YDR414C	107	22	1.0188004317141508e-13	3.7271763885420366e-13	0.20409097788385516	28.06938289
YDR415C	87	125	0.012860767245659703	0.020159058996275056	1.426184341273021	197.7175654
YDR416W	42	6	3.8215767356905257e-07	8.977895345978846e-07	0.14180347164657467	19.50275305
YDR418W	7	0	0.022750120753849308	0.03437623343546699	0.0	0.0
YDR419W	4	0	0.13170384042380964	0.18029725929000934	0.0	0.0
YDR420W	0	0	1.0	1.0		0.0
YDR421W	15	0	0.0002843261927378003	0.0005240897225753491	0.0	0.0
YDR422C	17	1	0.000383333488650183	0.0006998574264213341	0.058389664795648395	8.030545374
YDR423C	157	28	3.0157987897373578e-21	1.7257570984855268e-20	0.17702853785177475	24.34738598
YDR424C	250	19	4.606215052762728e-45	7.441107519224283e-44	0.07543944691597772	10.37546462
YDR425W	99	0	4.747732801098289e-23	2.987331656358453e-22	0.0	0.0
YDR427W	107	23	2.4358780560199883e-13	8.733625124794858e-13	0.21336784051493948	29.34526394
YDR428C	176	7	1.0826432107468277e-35	1.1882215849246195e-34	0.0394793756288759	5.429743748
YDR429C	110	10	1.0990925046465462e-19	5.814977915567881e-19	0.09023857286600206	12.29903346
YDR430C	13	0	0.0008329836793447547	0.0014681241617872157	0.0	0.0
YDR432W	44	90	0.0001206074834342	0.00023135878493331694	2.030367889485046	279.243964
YDR434W	20	71	1.925110814502969e-07	4.6188203146460473e-07	3.5238162704173805	491.4693768
YDR435C	130	3	5.374401704281874e-28	4.3228229652202876e-27	0.022906714650600523	3.126395528
YDR436W	12	0	0.0014311538786505138	0.002468676051625406	0.0	0.0
YDR437W	158	279	1.474632587065628e-08	3.858331213928311e-08	1.7527986083908882	241.0688399
YDR438W	1	0	0.997046615231642	1.0	0.0	0.0
YDR439W	27	0	5.085736860321579e-07	1.1826960244120257e-06	0.0	0.0
YDR440W	6	2	0.2841056079230845	0.37066500707024924	0.3308747671753409	45.50642378
YDR441C	648	5	1.984486732448056e-140	2.71732933293066e-138	0.007659138129058816	1.05338944
YDR443C	3	1	0.6118688090859008	0.7507696865912131	0.3308747671753409	45.50642378
YDR444W	8	0	0.012941618121065469	0.020159058996275056	0.0	0.0
YDR446W	55	1	1.157034925341702e-12	4.015756098756867e-12	0.018047714573200414	2.482168569
YDR447C	100	1	1.2527052762639334e-22	7.680498980590491e-22	0.009926243015260228	1.351675954
YDR448W	41	2	5.905767109235665e-09	1.5975572269621032e-08	0.04842069763541574	6.659476651
YDR449C	61	5	1.0431995128868351e-11	3.3844891770635925e-11	0.08136264766606742	11.00961866
YDR450W	68	0	3.4673979336228056e-16	1.473836327883574e-15	0.0	0.0
YDR451C	42	629	1.8670570342966243e-112	1.6026037319761024e-110	14.865730610949244	1996.991203
YDR452W	9	1	0.026059239816480534	0.03902778338140092	0.11029158905844698	15.16880793
YDR453C	129	253	4.898653270091041e-10	1.4358896511872364e-09	1.9467747929153776	267.7470981
YDR454C	91	94	0.9229581075799425	1.0	1.025348179598309	139.4870816
YDR456W	29	0	1.793806012824862e-07	4.3109813538469627e-07	0.0	0.0
YDR457W	0	0	1.0	1.0		0.0
YDR458C	19	1	0.0001345706148204354	0.00025685881375118617	0.052243384290843305	7.185224808
YDR459C	181	0	4.001072389794963e-41	5.491686709716189e-40	0.0	0.0
YDR460W	107	15	1.228801289707204e-16	5.469687474540349e-16	0.13915293946626486	19.13821561
YDR461W	68	19	2.2074097401249214e-07	5.274122731806574e-07	0.27735090777932986	38.14509052
YDR461C-A	120	0	1.0963067457096006e-27	8.589727649285985e-27	0.0	0.0
YDR462W	182	6	1.3437722958007588e-37	1.603326654180532e-36	0.032723878072286466	4.500635319
YDR463W	29	0	1.793806012824862e-07	4.3109813538469627e-07	0.0	0.0
YDR464W	0	0	1.0	1.0		0.0
YDR465C	70	4	3.240825304393322e-14	1.2205623002990174e-13	0.05672138865862987	7.691226556
YDR466W	13	6	0.16372447397256465	0.22270091055255894	0.45813429301201053	63.00889447
YDR468C	31	7	0.00017402129619321468	0.00032888480920380465	0.22414097131232769	30.82693225
YDR469W	216	94	3.953961287118467e-12	1.3166897140832834e-11	0.4319753904789173	59.41116438
YDR470C	37	10	0.00013453943191694812	0.00025685881375118617	0.26827683825027643	36.89710036
YDR471W	79	18	8.847608488121762e-10	2.5594867412066524e-09	0.2261675623730178	31.10565676
YDR472W	107	1	3.566965564724629e-24	2.385304530550156e-23	0.009276862631084326	1.275881041
YDR473C	19	0	3.3878867051340166e-05	6.834000856269987e-05	0.0	0.0
YDR475C	0	1	1.0	1.0		0.0
YDR476C	40	41	1.0	1.0	1.0174399090641733	139.9322531
YDR477W	24	26	0.9082454111929699	1.0	1.075342993319858	147.8958773
YDR478W	147	16	1.4448585257934409e-24	9.845238604073552e-24	0.10804074030215213	14.85924042
YDR479C	90	9	6.602370884711323e-16	2.771549996932469e-15	0.09926243015260226	13.65192714
YDR480W	56	0	1.6107617604523135e-13	5.807831275461602e-13	0.0	0.0
YDR481C	26	0	8.571411309963541e-07	1.955342580071413e-06	0.0	0.0
YDR482C	189	450	2.0711996733237392e-24	1.4029999200571052e-23	2.3633911941095778	325.0458842
YDR483W	51	0	2.093760966969023e-12	7.116559882410668e-12	0.0	0.0
YDR484W	40	12	0.00016255629346199096	0.0003094542349221814	0.2977872904578068	40.9557814
YDR485C	19	6	0.01558209781839781	0.024044176161418247	0.31346030574505984	43.11134885
YDR486C	0	0	1.0	1.0		0.0
YDR487C	50	0	3.498926598966898e-12	1.1692229442567478e-11	0.0	0.0
YDR488C	90	224	9.958375511691412e-14	3.6454880692385303e-13	2.470531594909212	339.7812976
YDR489W	240	329	0.0003156779721561897	0.0005800204529936891	1.3607224800085893	187.1451678
YDR490C	13	0	0.0008329836793447547	0.0014681241617872157	0.0	0.0
YDR492W	88	13	1.352000717276726e-13	4.921111471555982e-13	0.14663768090725335	20.16761963
YDR493W	175	15	4.770544576001704e-31	4.37566217808386e-30	0.0850820829879448	11.70165183
YDR494W	72	7	4.695024994987036e-13	1.648418116371822e-12	0.0965051404261411	13.09088904
YDR495C	4	0	0.13170384042380964	0.18029725929000934	0.0	0.0
YDR496C	17	1	0.000383333488650183	0.0006998574264213341	0.058389664795648395	8.030545374
YDR497C	3	0	0.24559240357504936	0.3222454740953933	0.0	0.0
YDR498C	68	9	3.0832497053292945e-11	9.716037838547273e-11	0.1313767457902089	18.06872709
YDR499W	19	0	3.3878867051340166e-05	6.834000856269987e-05	0.0	0.0
YDR500C	46	0	2.734219352442351e-11	8.649337456488428e-11	0.0	0.0
YDR501W	64	6	7.695840653239533e-12	2.5161330072075357e-11	0.09305852826806463	12.79868168
YDR502C	27	0	5.085736860321579e-07	1.1826960244120257e-06	0.0	0.0
YDR503C	109	7	4.589509766509721e-21	2.6055548536226463e-20	0.06374651477690055	8.767292658
YDR504C	241	15	2.7044401455855284e-45	4.431121161613212e-44	0.06178159553066532	8.497050084
YDR505C	21	0	1.1791693668393658e-05	2.4668438402703844e-05	0.0	0.0
YDR506C	26	0	8.571411309963541e-07	1.955342580071413e-06	0.0	0.0
YDR507C	0	0	1.0	1.0		0.0
YDR508C	8	7	0.9885618618673094	1.0	0.8685462638352698	119.4543625
YDR510W	44	0	7.653431743382283e-11	2.3437106472945427e-10	0.0	0.0
YDR511W	203	0	5.787589287553144e-46	9.875553457454336e-45	0.0	0.0
YDR512C	307	254	0.02237861150676491	0.034274139753769646	0.8212591940964488	112.9507978
YDR513W	306	254	0.024865354541122393	0.037405350239601065	0.8239430476719274	113.319918
YDR514C	38	0	1.6891574342520664e-09	4.720283967144623e-09	0.0	0.0
YDR515W	101	0	1.7161734994018024e-23	1.1089566061864907e-22	0.0	0.0
YDR516C	18	4	0.0052866832314210814	0.008642329523565275	0.22058317811689396	30.33761586
YDR517W	50	221	9.869898852422885e-25	6.797818958117846e-24	4.387399412745021	603.4151795
YDR518W	42	1	9.101946319727655e-10	2.614650014223464e-09	0.023633911941095778	3.174866777
YDR519W	95	116	0.18574826666829694	0.2518835844398434	1.2120465155475644	166.6972155
YDR520C	5	0	0.07231200635808002	0.10265770144786922	0.0	0.0
YDR522C	82	90	0.6274972518979527	0.7676529878036855	1.0894656967968541	148.0329449
YDR523C	70	1	5.419776257907307e-16	2.2868036140297083e-15	0.014180347164657468	1.950275305
YDR524C	22	40	0.03317586905223154	0.04944141563083276	1.804771457320041	248.216857
YDR524W-C	382	529	2.2670872883063976e-06	5.043721081257289e-06	1.3746027631080262	189.0541743
YDR524C-B	20	0	1.9975725609847084e-05	4.098480127799878e-05	0.0	0.0
YDR525W-A	48	15	4.882562973405137e-05	9.732970419429098e-05	0.31019509422688213	42.6622723
YDR527W	7	0	0.022750120753849308	0.03437623343546699	0.0	0.0
YDR528W	6	0	0.040332288795690535	0.059140997670580384	0.0	0.0
YDR529C	119	2	3.4241189166162656e-26	2.514956307721602e-25	0.016682761370185255	2.294441535
YDR530C	158	41	1.271049413909079e-16	5.584266752781599e-16	0.25757972381371474	35.42588687
YDR531W	82	70	0.3482737558887904	0.45110864191811567	0.8473622086197754	115.1367349
YDR532C	64	2	4.736065991538746e-14	1.768643864762294e-13	0.031019509422688208	4.266227228
YDR533C	61	51	0.37364981548151865	0.48191524755196546	0.8298990061938878	112.2981103
YDR534C	65	0	1.6071142871237727e-15	6.53181220158927e-15	0.0	0.0
YDR536W	1	0	0.997046615231642	1.0	0.0	0.0
YDR538W	79	19	2.0108480841592594e-09	5.608335272550873e-09	0.23873242694929656	32.83374881
YDR539W	2	0	0.47624979846333915	0.5936091441184792	0.0	0.0
YDR540C	0	0	1.0	1.0		0.0
YDR541C	3	0	0.24559240357504936	0.3222454740953933	0.0	0.0
YDR542W	0	0	1.0	1.0		0.0
YDR545W	0	0	1.0	1.0		0.0
YIL177C	0	0	1.0	1.0		0.0
YIL176C	3	0	0.24559240357504936	0.3222454740953933	0.0	0.0
YIL173W	0	0	1.0	1.0		0.0
YIL172C	21	0	1.1791693668393658e-05	2.4668438402703844e-05	0.0	0.0
YIL169C	0	0	1.0	1.0		0.0
YIL166C	0	0	1.0	1.0		0.0
YIL165C	202	98	1.8334194436181435e-09	5.120930170105849e-09	0.4815702056908427	66.23212175
YIL164C	8	0	0.012941618121065469	0.020159058996275056	0.0	0.0
YIL162W	5	2	0.44383662816011593	0.5687398503896672	0.39704972061040905	54.60770854
YIL161W	282	8	2.6781675876559976e-58	6.84539635404873e-57	0.028159554653220502	3.87288713
YIL160C	96	0	2.1854164272975326e-22	1.3271731650885016e-21	0.0	0.0
YIL159W	0	0	1.0	1.0		0.0
YIL158W	109	8	1.6058577414000393e-20	8.803896921631674e-20	0.07285315974502919	10.01976303
YIL157C	222	5	5.62684417848979e-47	1.0018569928945752e-45	0.022356403187523036	3.074758365
YIL156W-B	554	25	1.2013011500476075e-107	9.336057991788907e-106	0.04479351541182412	6.149516728
YIL156W	3	36	3.376198984223202e-07	7.970656961522017e-07	11.911491618312272	1638.231256
YIL155C	41	0	3.590935365750786e-10	1.0563411400732874e-09	0.0	0.0
YIL154C	166	130	0.03587027776827922	0.05340149299647263	0.7773563807131502	106.9126824
YIL153W	224	9	5.1765220188262934e-45	8.33898547066387e-44	0.03988222640059912	5.485149296
YIL152W	707	0	1.3163269341350536e-156	2.365686311940842e-154	0.0	0.0
YIL151C	2	0	0.47624979846333915	0.5936091441184792	0.0	0.0
YIL150C	52	28	0.009194795075308565	0.014587383856027465	0.5344900085140123	72.12338867
YIL149C	0	0	1.0	1.0		0.0
YIL148W	19	0	3.3878867051340166e-05	6.834000856269987e-05	0.0	0.0
YIL147C	0	0	1.0	1.0		0.0
YIL146C	49	45	0.7298424436724353	0.8862592680659155	0.9115937462994086	125.3748411
YIL145C	58	8	1.3458139291769427e-09	3.816457547680768e-09	0.13691369676221002	18.83024432
YIL144W	10	4	0.1769594468050386	0.2404758455991912	0.39704972061040905	54.60770855
YIL143C	25	0	1.4456104672804405e-06	3.247541327081958e-06	0.0	0.0
YIL142W	59	25	0.00027827869195901116	0.0005211269154855986	0.42060351759577225	57.84714888
YIL140W	11	5	0.20593352370776924	0.2780755329521909	0.45119286433001027	62.05421428
YIL139C	150	154	0.9143575539431484	1.0	1.01909428290005	140.1597853
YIL138C	155	6	1.1039680964522846e-31	1.045950662717807e-30	0.038424166510684754	5.284616955
YIL137C	1	0	0.997046615231642	1.0	0.0	0.0
YIL136W	42	0	2.1444113711238832e-10	6.419838519174103e-10	0.0	0.0
YIL135C	89	162	7.235271473970225e-06	1.5394023768702466e-05	1.8067992904181536	250.0296767
YIL134C-A	147	28	2.967604387970872e-19	1.546934189226833e-18	0.18907129552876623	26.00367074
YIL134W	62	0	7.456503873601802e-15	2.9092505954602414e-14	0.0	0.0
YIL133C	71	0	7.488031079128235e-17	3.364348963755194e-16	0.0	0.0
YIL132C	238	7	2.885983739737525e-49	5.441735241714921e-48	0.029194832397824194	4.015272688
YIL131C	7	45	3.317135091481667e-07	7.837651565781046e-07	6.381156224095861	897.1266402
YIL130W	0	0	1.0	1.0		0.0
YIL129C	0	0	1.0	1.0		0.0
YIL128W	6	27	0.0005394131766091276	0.0009676123451899853	4.466809356867103	614.3367211
YIL127C	116	25	2.459295310263406e-14	9.292646077085973e-14	0.21392765119095314	29.42225676
YIL126W	0	0	1.0	1.0		0.0
YIL125W	4	0	0.13170384042380964	0.18029725929000934	0.0	0.0
YIL124W	15	0	0.0002843261927378003	0.0005240897225753491	0.0	0.0
YIL123W	7	50	3.1067321934766154e-08	7.933755259628782e-08	7.090173582328734	975.1376529
YIL122W	3	6	0.5121007600760241	0.6348548116398393	1.9852486030520455	273.0385427
YIL121W	15	0	0.0002843261927378003	0.0005240897225753491	0.0	0.0
YIL120W	24	0	2.439914248323347e-06	5.380347715532043e-06	0.0	0.0
YIL119C	12	3	0.03752924898063531	0.05578462416325502	0.2481560753815057	34.12981784
YIL118W	51	4	4.654442510978626e-10	1.3650024926383518e-09	0.07785288639419785	10.50148241
YIL117C	44	4	1.5583938948610256e-08	4.073783313338981e-08	0.09023857286600206	12.41084284
YIL116W	4	10	0.18600957330403528	0.2521046386174626	2.4815607538150566	341.2981783
YIL115C	0	0	1.0	1.0		0.0
YIL114C	117	7	8.321420936362006e-23	5.134816717276598e-22	0.05938777872377913	8.167819655
YIL113W	35	1	3.344700666231767e-08	8.526318054742416e-08	0.028360694329314935	3.90055061
YIL112W	3	1	0.6118688090859008	0.7507696865912131	0.3308747671753409	45.50642378
YIL111W	132	38	6.879934713152729e-13	2.4037973593767526e-12	0.28575548074233986	39.30100235
YIL110W	142	10	1.373925827893975e-26	1.0301756761692635e-25	0.06990311982577624	9.614033192
YIL109C	5	1	0.21726832825404538	0.29269387579972245	0.19852486030520453	27.30385427
YIL108W	12	32	0.004512804008520552	0.007396162967512595	2.6469981374027274	364.0513903
YIL107C	15	4	0.020869706557124185	0.032014319127773055	0.2646998137402727	36.40513903
YIL106W	86	35	4.506790469081599e-06	9.780585655731423e-06	0.4039750064350092	55.56016857
YIL105C	15	0	0.0002843261927378003	0.0005240897225753491	0.0	0.0
YIL104C	70	2	2.2302156208663813e-15	9.000680726738638e-15	0.028360694329314935	3.845613278
YIL103W	68	7	3.387962447705538e-12	1.1394252653072835e-11	0.1021819133923847	14.05345441
YIL102C-A	139	115	0.13300045528028015	0.18194234498498837	0.8212359329172131	112.9475986
YIL102C	107	1	3.566965564724629e-24	2.385304530550156e-23	0.009276862631084326	1.275881041
YIL101C	11	0	0.0024664268785224487	0.004162095357506632	0.0	0.0
YIL099W	55	4	6.228526266854962e-11	1.9196277899615693e-10	0.07219085829280165	9.928674277
YIL098C	233	178	0.006156214468801414	0.010009722762249627	0.7583138440842577	104.2936923
YIL097W	78	7	2.4004844653293818e-14	9.087846520178506e-14	0.08908166808566871	12.25172948
YIL096C	77	0	3.500950081406323e-18	1.697636080789862e-17	0.0	0.0
YIL095W	0	0	1.0	1.0		0.0
YIL094C	86	389	3.3642837295597116e-43	5.012434126605674e-42	4.489893642949102	617.5115878
YIL093C	107	18	2.5130611908717063e-15	1.0106723712379849e-14	0.16698352735951782	22.96585873
YIL092W	45	2	7.655177788707931e-10	2.22235878156786e-09	0.04411663562337879	6.067523168
YIL091C	24	32	0.3640098714537172	0.4708548742083508	1.3234990687013637	182.0256951
YIL090W	74	74	1.0	1.0	0.9926243015260228	138.3641263
YIL089W	22	0	6.967945107168645e-06	1.4836228178943681e-05	0.0	0.0
YIL088C	4	0	0.13170384042380964	0.18029725929000934	0.0	0.0
YIL087C	215	22	5.0809513235705656e-36	5.641033023524e-35	0.10157085876080232	13.96941381
YIL085C	55	26	0.0016631671156401174	0.002862020970091656	0.46924057890321075	64.53638281
YIL084C	148	7	1.4330965230161828e-29	1.237498213793704e-28	0.04694844669379837	6.456992566
YIL083C	74	2	2.9112484579573085e-16	1.2485152782783356e-15	0.02682768382502764	3.689710035
YIL082W-A	0	0	1.0	1.0		0.0
YIL079C	32	0	3.7730663989639484e-08	9.54217452086265e-08	0.0	0.0
YIL078W	15	0	0.0002843261927378003	0.0005240897225753491	0.0	0.0
YIL077C	61	1	5.3747735447980024e-14	2.0032613516612647e-13	0.016272529533213488	2.201923732
YIL076W	94	15	5.902775259451761e-14	2.190120033361747e-13	0.15839749492436533	21.78499011
YIL075C	5	2	0.44383662816011593	0.5687398503896672	0.39704972061040905	54.60770854
YIL074C	26	13	0.0518097170091155	0.07539415043507673	0.49631215076301133	68.25963568
YIL073C	1	0	0.997046615231642	1.0	0.0	0.0
YIL072W	48	54	0.647152944672519	0.7903539148039195	1.1167023392167756	156.4283317
YIL071C	51	0	2.093760966969023e-12	7.116559882410668e-12	0.0	0.0
YIL070C	71	1	3.2535576992902e-16	1.3910401231523215e-15	0.01398062396515525	1.896100991
YIL069C	44	17	0.0007850534934514495	0.0013990835577438136	0.38351393468050876	52.74608209
YIL068C	10	0	0.0042660076227391906	0.007003656819404249	0.0	0.0
YIL067C	27	2	7.579571349430404e-06	1.609679277347646e-05	0.07352772603896465	10.11253862
YIL066C	16	0	0.00016663770760888012	0.0003150340093552497	0.0	0.0
YIL065C	70	2	2.2302156208663813e-15	9.000680726738638e-15	0.028360694329314935	3.90055061
YIL064W	174	139	0.04684954225426095	0.06836633278463708	0.7929584937477997	109.0584984
YIL063C	33	0	2.2460480385210072e-08	5.7871963573182406e-08	0.0	0.0
YIL062C	127	0	3.132926635525841e-29	2.6418564634764094e-28	0.0	0.0
YIL061C	58	91	0.00997767356984301	0.015794550151436045	1.5573933006701388	216.5478097
YIL060W	24	6	0.0017834292031248164	0.0030653022555800417	0.2481560753815057	34.12981783
YIL057C	9	0	0.0074106652134268425	0.011822118070018798	0.0	0.0
YIL056W	0	0	1.0	1.0		0.0
YIL055C	9	0	0.0074106652134268425	0.011822118070018798	0.0	0.0
YIL053W	29	0	1.793806012824862e-07	4.3109813538469627e-07	0.0	0.0
YIL052C	32	0	3.7730663989639484e-08	9.54217452086265e-08	0.0	0.0
YIL051C	202	1	4.268003313871922e-45	6.914165368472514e-44	0.004913981690722885	0.675837977
YIL050W	40	156	3.2556772835385584e-16	1.3910401231523215e-15	3.8712347759514882	532.4251583
YIL049W	40	1	2.5458231416564843e-09	7.032194470541038e-09	0.024815607538150566	3.412981783
YIL048W	3	0	0.24559240357504936	0.3222454740953933	0.0	0.0
YIL047C	9	0	0.0074106652134268425	0.011822118070018798	0.0	0.0
YIL046W-A	130	22	2.654342734515307e-18	1.2991595801019173e-17	0.16798257410440384	23.10326131
YIL046W	0	0	1.0	1.0		0.0
YIL045W	49	0	5.848248544634953e-12	1.9252019107152612e-11	0.0	0.0
YIL044C	60	0	2.0755338780211602e-14	7.868421445286548e-14	0.0	0.0
YIL043C	19	0	3.3878867051340166e-05	6.834000856269987e-05	0.0	0.0
YIL042C	75	19	1.1360340957639555e-08	3.020495647128298e-08	0.25146482305325907	34.58488207
YIL041W	11	0	0.0024664268785224487	0.004162095357506632	0.0	0.0
YIL040W	13	1	0.0031392004683693867	0.005266494134653542	0.07635571550200175	10.50148241
YIL039W	5	0	0.07231200635808002	0.10265770144786922	0.0	0.0
YIL038C	24	0	2.439914248323347e-06	5.380347715532043e-06	0.0	0.0
YIL037C	16	48	0.00012027816678312497	0.00023080404977302357	2.977872904578068	418.0902685
YIL036W	24	10	0.02437761364196242	0.0366812286904568	0.4135934589691761	56.88302972
YIL035C	60	0	2.0755338780211602e-14	7.868421445286548e-14	0.0	0.0
YIL034C	101	2	3.1836603317660716e-22	1.9272874282091238e-21	0.01965592676289154	2.676848458
YIL033C	94	0	6.048927148826943e-22	3.612396680467679e-21	0.0	0.0
YIL031W	2	0	0.47624979846333915	0.5936091441184792	0.0	0.0
YIL030C	0	0	1.0	1.0		0.0
YIL029C	6	0	0.040332288795690535	0.059140997670580384	0.0	0.0
YIL027C	14	2	0.005694882831016001	0.009272726829324186	0.1418034716465747	19.50275305
YIL026C	2	0	0.47624979846333915	0.5936091441184792	0.0	0.0
YIL024C	88	8	5.510313102898811e-16	2.3232999013761774e-15	0.09023857286600206	12.41084285
YIL023C	56	4	3.765548191333674e-11	1.178219132119693e-10	0.07090173582328735	9.751376523
YIL022W	7	1	0.07536167329690868	0.10656626091234862	0.1418034716465747	19.50275305
YIL021W	56	0	1.6107617604523135e-13	5.807831275461602e-13	0.0	0.0
YIL020C	84	190	3.3196718957251646e-10	9.840944882636815e-10	2.245221634404099	308.7935899
YIL019W	57	1	4.157280907186706e-13	1.467680939056522e-12	0.017414461430281098	2.395074935
YIL018W	62	2	1.3120948955893182e-13	4.784944669964597e-13	0.03202013875890396	4.333945123
YIL017C	9	0	0.0074106652134268425	0.011822118070018798	0.0	0.0
YIL016W	70	128	6.355156316189128e-05	0.0001250804379685273	1.8150844370761559	251.5855143
YIL015W	8	0	0.012941618121065469	0.020159058996275056	0.0	0.0
YIL014C-A	42	21	0.01079535113474577	0.01706543825616353	0.49631215076301133	68.25963568
YIL014W	16	14	0.8392498613258694	1.0	0.8685462638352698	119.4543624
YIL013C	0	0	1.0	1.0		0.0
YIL011W	77	2	6.32552486475362e-17	2.8644168108029977e-16	0.025782449390286306	3.5459551
YIL010W	79	20	4.452804539905726e-09	1.2142284926030266e-08	0.25129729152557534	34.56184085
YIL009C-A	6	1	0.12809233903536577	0.17906150748478086	0.16543738358767046	22.75321189
YIL009W	0	0	1.0	1.0		0.0
YIL008W	57	0	9.64854387301841e-14	3.534316930810756e-13	0.0	0.0
YIL007C	100	388	3.7582129228453567e-38	4.579127652390603e-37	3.851382289920968	524.4502702
YIL006W	30	0	1.0662503572350223e-07	2.608254276673166e-07	0.0	0.0
YIL005W	12	48	7.1224036517822624e-06	1.5159490526054696e-05	3.970497206104091	557.4536913
YIL004C	149	15	1.7337317226567266e-25	1.2339964278463905e-24	0.09992862095899557	13.74355081
YIL003W	100	5	3.200462354344342e-20	1.7266284239994664e-19	0.04963121507630114	6.758379773
YIL002W-A	170	224	0.009397460928515691	0.014904798069468766	1.307928491422524	179.8842164
YIL002C	8	48	2.1706013578616931e-07	5.188332672095842e-07	5.955745809156136	819.1156283
YIL001W	1	0	0.997046615231642	1.0	0.0	0.0
YIR001C	1	0	0.997046615231642	1.0	0.0	0.0
YIR002C	2	0	0.47624979846333915	0.5936091441184792	0.0	0.0
YIR003W	14	0	0.00048610526496766193	0.0008738953981960062	0.0	0.0
YIR004W	12	1	0.005321699315522094	0.008679833455350982	0.08271869179383523	11.37660595
YIR005W	142	14	1.692273069846303e-24	1.1517470325072295e-23	0.09786436775608674	13.45964647
YIR006C	0	0	1.0	1.0		0.0
YIR007W	10	0	0.0042660076227391906	0.007003656819404249	0.0	0.0
YIR008C	142	17	5.007674687451437e-23	3.1474466806047228e-22	0.11883530370381963	16.34385643
YIR009W	55	36	0.05456319244288822	0.07928067704372162	0.6497177246352148	89.3580685
YIR010W	30	9	0.0012563220357373684	0.0021940807857654433	0.2977872904578068	40.95578141
YIR011C	74	18	7.927136217073639e-09	2.1307201429498837e-08	0.24144915442524875	33.20739032
YIR012W	45	1	1.9487791424729526e-10	5.876994676644966e-10	0.022058317811689394	3.033761584
YIR013C	80	140	8.730456600340776e-05	0.00017066232463820464	1.7370925276705396	238.9087249
YIR014W	160	16	2.4998576217996536e-27	1.940172899186209e-26	0.09926243015260226	13.65192714
YIR015W	185	12	8.208153900061818e-35	8.64562144308709e-34	0.06438644118006634	8.855304087
YIR016W	78	322	1.3656256479634218e-33	1.3706305587151202e-32	4.097756731940761	563.5795561
YIR017C	38	3	9.619239946890313e-08	2.3691755432362395e-07	0.07836507643626496	10.77783721
YIR018W	55	7	1.9925826902034975e-09	5.560088816768711e-09	0.12633400201240289	17.37517999
YIR018C-A	0	7	0.023944517543164845	0.03604840847925158		0.0
YIR019C	0	0	1.0	1.0		0.0
YIR021W	3	0	0.24559240357504936	0.3222454740953933	0.0	0.0
YIR021W-A	139	785	5.4344836315965454e-99	3.6769076900366747e-97	5.60582788991315	771.9722825
YIR022W	62	3	5.041286665357623e-13	1.7689102875211526e-12	0.048030208138355936	6.500917686
YIR023W	3	16	0.006202047417201618	0.0100813947700188	5.293996274805455	728.1027804
YIR024C	240	119	1.504858471687035e-10	4.550179322119946e-10	0.4921762161733195	67.69080538
YIR025W	307	91	1.9208871174421215e-27	1.4948608677144305e-26	0.2942306561526647	40.46662441
YIR026C	114	36	2.4050603056395926e-10	7.170296432210107e-10	0.31346030574505973	43.11134884
YIR027C	87	3	1.5691223969754075e-18	7.765940537870541e-18	0.034228424190552505	4.707561081
YIR028W	25	0	1.4456104672804405e-06	3.247541327081958e-06	0.0	0.0
YIR029W	178	68	2.405429334542651e-12	8.151811492607417e-12	0.3792047893470199	52.9203917
YIR030C	244	6	3.450838634270903e-51	7.037508150954597e-50	0.02440879429982023	3.357031262
YIR031C	116	0	8.365996344440545e-27	6.364132933449414e-26	0.0	0.0
YIR032C	213	23	4.22156708771473e-35	4.487658469768469e-34	0.1071847837328569	14.74151756
YIR033W	10	0	0.0042660076227391906	0.007003656819404249	0.0	0.0
YIR034C	56	13	3.6340152521398817e-07	8.547738942763377e-07	0.23043064142568384	31.6919737
YIR035C	233	3	1.2308728679904402e-50	2.4325600906573956e-49	0.012780570405914456	1.757758859
YIR036C	173	12	3.26001619782321e-32	3.145696837865987e-31	0.06885255270700735	9.469544832
YIR037W	281	11	2.7360498114922726e-56	6.724368575167548e-55	0.03885717906329626	5.344170765
YIR038C	0	0	1.0	1.0		0.0
YIR039C	0	0	1.0	1.0		0.0
YIR041W	32	0	3.7730663989639484e-08	9.54217452086265e-08	0.0	0.0
YIR042C	0	0	1.0	1.0		0.0
YEL077C	0	0	1.0	1.0		0.0
YEL075C	61	4	3.0348469508922213e-12	1.0224607389912809e-11	0.06509011813285395	8.807694928
YEL073C	0	0	1.0	1.0		0.0
YEL072W	0	0	1.0	1.0		0.0
YEL071W	0	0	1.0	1.0		0.0
YEL070W	24	2	3.512570203947124e-05	7.060744929360332e-05	0.08271869179383523	11.37660594
YEL069C	1	1	1.0	1.0	0.9926243015260227	136.5192714
YEL067C	9	0	0.0074106652134268425	0.011822118070018798	0.0	0.0
YEL066W	9	0	0.0074106652134268425	0.011822118070018798	0.0	0.0
YEL065W	24	0	2.439914248323347e-06	5.380347715532043e-06	0.0	0.0
YEL064C	41	68	0.014211327971511279	0.02206515852164184	1.6463037196041352	226.4222062
YEL063C	5	0	0.07231200635808002	0.10265770144786922	0.0	0.0
YEL062W	15	3	0.009094682302368148	0.01443652164529926	0.19852486030520453	27.30385427
YEL061C	0	0	1.0	1.0		0.0
YEL060C	0	0	1.0	1.0		0.0
YEL059C-A	148	31	2.763801453861735e-18	1.3515835171053432e-17	0.20791454964396422	28.59525278
YEL058W	52	4	2.815911486507046e-10	8.373478262100321e-10	0.07635571550200175	10.30334124
YEL057C	146	18	2.1586849343229658e-23	1.3902124364268058e-22	0.12237833854430416	16.83114304
YEL056W	45	6	8.908156924314271e-08	2.2034757192142527e-07	0.13234990687013637	18.20256951
YEL055C	1	3	0.6222941674699798	0.7620983298807184	2.977872904578068	409.5578141
YEL054C	2	0	0.47624979846333915	0.5936091441184792	0.0	0.0
YEL053C	19	3	0.0013024663528474621	0.002273288010690669	0.15673015287252992	21.55567443
YEL052W	42	8	2.689013070598771e-06	5.9160344946494004e-06	0.18907129552876623	26.00367073
YEL051W	81	3	3.289831662755319e-17	1.5123758507198914e-16	0.03676386301948232	4.99460749
YEL050C	0	1	1.0	1.0		0.0
YEL049W	11	0	0.0024664268785224487	0.004162095357506632	0.0	0.0
YEL048C	159	3	2.2493626799524053e-34	2.322456871168094e-33	0.01872876040615137	2.575835309
YEL047C	49	31	0.053129253492831485	0.07727524957948252	0.6279868030062592	86.36933494
YEL046C	22	2	9.756308896080185e-05	0.00018868352251707606	0.09023857286600206	12.41084285
YEL044W	120	4	3.4185222845403703e-25	2.400478834968458e-24	0.033087476717534085	4.513033764
YEL043W	7	1	0.07536167329690868	0.10656626091234862	0.1418034716465747	19.50275305
YEL042W	29	7	0.00042780777700639064	0.0007798169653133923	0.2395989693338675	32.95292757
YEL041W	70	11	9.287885151681518e-11	2.830663884860647e-10	0.15598381881123213	21.15087303
YEL040W	49	3	3.673551260422044e-10	1.0789884217919906e-09	0.060772916419960576	8.358322736
YEL039C	180	91	6.392871816476057e-08	1.5895117084545528e-07	0.5018267302159337	69.01807608
YEL038W	94	0	6.048927148826943e-22	3.612396680467679e-21	0.0	0.0
YEL037C	54	3	2.9135547173968094e-11	9.186323015213296e-11	0.05514579452922349	7.584403962
YEL036C	36	0	4.749880980750982e-09	1.2879097369306412e-08	0.0	0.0
YEL035C	121	3	5.135878076875375e-26	3.7340625562718438e-25	0.024610519872546015	3.357031264
YEL034W	125	0	8.650095497753986e-29	7.1475142539631e-28	0.0	0.0
YEL032W	3	1	0.6118688090859008	0.7507696865912131	0.3308747671753409	45.50642378
YEL031W	0	0	1.0	1.0		0.0
YEL030W	62	37	0.014322203175650645	0.022231306467791326	0.5923725670397232	80.17798478
YEL029C	3	0	0.24559240357504936	0.3222454740953933	0.0	0.0
YEL027W	0	0	1.0	1.0		0.0
YEL026W	59	0	3.463483796164523e-14	1.2993147626707222e-13	0.0	0.0
YEL025C	0	0	1.0	1.0		0.0
YEL024W	38	0	1.6891574342520664e-09	4.720283967144623e-09	0.0	0.0
YEL023C	12	10	0.8176513315501378	0.9891276415113258	0.8271869179383522	113.7660595
YEL022W	0	0	1.0	1.0		0.0
YEL021W	60	0	2.0755338780211602e-14	7.868421445286548e-14	0.0	0.0
YEL020W-A	1	0	0.997046615231642	1.0	0.0	0.0
YEL020C	9	0	0.0074106652134268425	0.011822118070018798	0.0	0.0
YEL019C	175	8	6.849259095033667e-35	7.254160047060519e-34	0.04537711092690389	6.240880975
YEL018W	99	3	3.5739887104360494e-21	2.0370673016568604e-20	0.030079524288667357	4.136947617
YEL017C-A	0	0	1.0	1.0		0.0
YEL017W	60	1	8.961862659591933e-14	3.2974838231166477e-13	0.016543738358767043	2.275321189
YEL016C	94	255	1.9413644088207955e-17	9.011127292274733e-17	2.6927574137142103	370.3448318
YEL015W	16	0	0.00016663770760888012	0.0003150340093552497	0.0	0.0
YEL013W	3	0	0.24559240357504936	0.3222454740953933	0.0	0.0
YEL012W	27	1	2.092774580543038e-06	4.6649405475593075e-06	0.036763863019482326	5.056269309
YEL011W	0	0	1.0	1.0		0.0
YEL009C	0	0	1.0	1.0		0.0
YEL007W	0	0	1.0	1.0		0.0
YEL006W	15	0	0.0002843261927378003	0.0005240897225753491	0.0	0.0
YEL005C	132	17	6.2731747399924996e-21	3.492451880899987e-20	0.12783797822683626	17.58202737
YEL004W	252	81	6.268785930609278e-21	3.492451880899987e-20	0.319057811204793	43.88119437
YEL003W	484	437	0.10331838301743917	0.14517078444497744	0.8962330986918842	123.2895688
YEL002C	93	7	1.3706975179863457e-17	6.439253880690536e-17	0.07471365710410924	10.27564408
YEL001C	1	0	0.997046615231642	1.0	0.0	0.0
YER001W	0	0	1.0	1.0		0.0
YER002W	91	0	2.786587727009809e-21	1.5961818743061167e-20	0.0	0.0
YER003C	74	2	2.9112484579573085e-16	1.2485152782783356e-15	0.02682768382502764	3.689710035
YER004W	170	11	4.133289873440811e-32	3.968372297522221e-31	0.06422863127521324	8.781941434
YER005W	69	25	7.775444482332497e-06	1.650058347523771e-05	0.35964648606015315	49.46350411
YER006W	61	0	1.2439544587460791e-14	4.798110055163448e-14	0.0	0.0
YER007W	90	23	4.1424991929585997e-10	1.2161058120829458e-09	0.253670654834428	34.50487079
YER007C-A	10	0	0.0042660076227391906	0.007003656819404249	0.0	0.0
YER008C	0	0	1.0	1.0		0.0
YER009W	242	16	5.842723006628703e-45	9.385893857855216e-44	0.06562805299345605	9.026067526
YER010C	33	0	2.2460480385210072e-08	5.7871963573182406e-08	0.0	0.0
YER011W	5	2	0.44383662816011593	0.5687398503896672	0.39704972061040905	54.60770854
YER012W	13	0	0.0008329836793447547	0.0014681241617872157	0.0	0.0
YER013W	4	0	0.13170384042380964	0.18029725929000934	0.0	0.0
YER014W	582	162	5.608852255886254e-54	1.2699413119528287e-52	0.2762974859917795	38.23477874
YER014C-A	582	162	5.608852255886254e-54	1.2699413119528287e-52	0.2762974859917795	38.23477874
YER015W	232	85	1.366000363832415e-16	5.992271618917024e-16	0.36367700702462036	50.01783649
YER016W	0	0	1.0	1.0		0.0
YER017C	9	0	0.0074106652134268425	0.011822118070018798	0.0	0.0
YER018C	0	0	1.0	1.0		0.0
YER019W	158	23	1.3627057678531442e-23	8.875335074658474e-23	0.14449594262720583	19.87305849
YER019C-A	155	4	7.008572061334417e-33	6.854812572233713e-32	0.025616111007123167	3.52307797
YER020W	24	0	2.439914248323347e-06	5.380347715532043e-06	0.0	0.0
YER021W	15	0	0.0002843261927378003	0.0005240897225753491	0.0	0.0
YER022W	13	17	0.5978731529084841	0.7375307812905817	1.2980471635340298	178.525201
YER023W	130	6	3.2720806179049144e-26	2.409441182275437e-25	0.045813429301201046	6.300889447
YER024W	17	0	9.78359005644098e-05	0.00018868352251707606	0.0	0.0
YER025W	32	0	3.7730663989639484e-08	9.54217452086265e-08	0.0	0.0
YER026C	0	0	1.0	1.0		0.0
YER027C	58	2	1.0077770099577453e-12	3.512560960161814e-12	0.034228424190552505	4.70756108
YER028C	20	0	1.9975725609847084e-05	4.098480127799878e-05	0.0	0.0
YER029C	67	2	1.0274908857215647e-14	3.989939286822903e-14	0.029630576164955902	4.075202129
YER030W	100	30	1.0984200885281082e-09	3.1303339589321857e-09	0.29778729045780683	40.95578141
YER031C	11	0	0.0024664268785224487	0.004162095357506632	0.0	0.0
YER032W	12	0	0.0014311538786505138	0.002468676051625406	0.0	0.0
YER033C	8	0	0.012941618121065469	0.020159058996275056	0.0	0.0
YER034W	253	6	3.6696980067170925e-53	8.148429821092664e-52	0.023540497269391846	3.237611178
YER035W	80	3	5.463122387700539e-17	2.4797487649302135e-16	0.03722341130722585	5.05626931
YER036C	17	0	9.78359005644098e-05	0.00018868352251707606	0.0	0.0
YER037W	41	0	3.590935365750786e-10	1.0563411400732874e-09	0.0	0.0
YER038C	90	17	2.572850443301964e-12	8.708924602371746e-12	0.18749570139935987	25.50360015
YER039C	259	41	2.252105735983614e-36	2.5346105846657076e-35	0.15713357668944763	21.61115878
YER039C-A	120	19	1.5112672390470882e-17	7.071845314694715e-17	0.1571655144082869	21.43691038
YER040W	0	0	1.0	1.0		0.0
YER041W	56	24	0.0004666555086538935	0.0008487463093828405	0.4254104149397241	58.50825914
YER042W	88	5	1.3512679804466751e-17	6.364571789966281e-17	0.056399108041251284	7.756776784
YER043C	11	0	0.0024664268785224487	0.004162095357506632	0.0	0.0
YER044C	3	0	0.24559240357504936	0.3222454740953933	0.0	0.0
YER044C-A	79	5	1.251019438335654e-15	5.1280205202197766e-15	0.06282432288139383	8.640460215
YER045C	0	0	1.0	1.0		0.0
YER046W	3	1	0.6118688090859008	0.7507696865912131	0.3308747671753409	45.50642378
YER047C	4	0	0.13170384042380964	0.18029725929000934	0.0	0.0
YER048C	0	0	1.0	1.0		0.0
YER048W-A	22	2	9.756308896080185e-05	0.00018868352251707606	0.09023857286600206	12.41084285
YER049W	21	16	0.49642171260122736	0.6168801359485001	0.7562851821150649	104.0146829
YER050C	155	10	2.0888896692977544e-29	1.7903434408541558e-28	0.06404027751780791	8.807694925
YER051W	71	0	7.488031079128235e-17	3.364348963755194e-16	0.0	0.0
YER052C	3	0	0.24559240357504936	0.3222454740953933	0.0	0.0
YER053C	2	2	1.0	1.0	0.9926243015260227	136.5192714
YER053C-A	15	3	0.009094682302368148	0.01443652164529926	0.19852486030520453	27.30385427
YER054C	11	0	0.0024664268785224487	0.004162095357506632	0.0	0.0
YER055C	15	3	0.009094682302368148	0.01443652164529926	0.19852486030520453	27.30385427
YER056C	1	5	0.2241027736324657	0.3013362289362428	4.963121507630113	682.5963571
YER056C-A	17	12	0.44562281325204245	0.5706472498357819	0.7006759775477808	96.36654448
YER057C	121	73	0.0006117018231562095	0.001094894859935064	0.5988559835652864	81.68776076
YER058W	557	16	1.2401582769776441e-113	1.0806288258937018e-111	0.028513444927138892	3.921558961
YER059W	61	45	0.13487761288287264	0.18437869067967688	0.7322638289946068	101.2884917
YER060W	54	4	1.0300839373194007e-10	3.132740731636104e-10	0.07352772603896465	10.11253862
YER060W-A	162	2	1.1660217758937547e-35	1.2772935682219014e-34	0.012254621006494108	1.685423103
YER061C	42	0	2.1444113711238832e-10	6.419838519174103e-10	0.0	0.0
YER062C	75	0	9.714678937759629e-18	4.605863031414314e-17	0.0	0.0
YER063W	13	0	0.0008329836793447547	0.0014681241617872157	0.0	0.0
YER064C	0	0	1.0	1.0		0.0
YER065C	0	0	1.0	1.0		0.0
YER066W	0	0	1.0	1.0		0.0
YER067W	42	3	1.2724420485089277e-08	3.362966094197998e-08	0.07090173582328733	9.751376526
YER068W	65	1	6.960888761507586e-15	2.736300154984971e-14	0.015271143100400349	2.100296482
YER069W	3	0	0.24559240357504936	0.3222454740953933	0.0	0.0
YER070W	9	0	0.0074106652134268425	0.011822118070018798	0.0	0.0
YER071C	308	7	1.3228396042919606e-64	4.112243548261116e-63	0.022559643216500516	3.102710713
YER072W	207	0	7.635162720970759e-47	1.3428079757890775e-45	0.0	0.0
YER073W	25	13	0.07071461001446455	0.10210387200431474	0.5161646367935318	70.9900211
YER074W	50	13	4.991298403044899e-06	1.0791337261620756e-05	0.2580823183967659	35.49501056
YER074W-A	158	0	4.623892220183748e-36	5.143521113786604e-35	0.0	0.0
YER075C	0	0	1.0	1.0		0.0
YER076C	1	0	0.997046615231642	1.0	0.0	0.0
YER077C	13	0	0.0008329836793447547	0.0014681241617872157	0.0	0.0
YER078C	86	0	3.558291077437494e-20	1.9178755376141544e-19	0.0	0.0
YER078W-A	208	1	2.0457957609273967e-46	3.554492876463281e-45	0.004772232218875109	0.656342651
YER079W	21	0	1.1791693668393658e-05	2.4668438402703844e-05	0.0	0.0
YER080W	72	7	4.695024994987036e-13	1.648418116371822e-12	0.0965051404261411	13.09088904
YER081W	21	3	0.0004860714794689563	0.0008738953981960062	0.14180347164657467	19.50275305
YER082C	49	0	5.848248544634953e-12	1.9252019107152612e-11	0.0	0.0
YER083C	85	240	2.304303363083689e-17	1.0644215775979354e-16	2.8027039101911226	385.4661779
YER085C	85	8	2.4328173301965854e-15	9.811453342188333e-15	0.09342346367303743	12.84887259
YER086W	60	3	1.390176619709833e-12	4.790237112013931e-12	0.04963121507630113	6.714062527
YER087W	37	3	1.594257514970803e-07	3.866965402191939e-07	0.08048305147508293	11.06913011
YER087C-B	34	356	6.416584034375136e-59	1.6697635647824167e-57	10.393360333625415	1429.437076
YER088C	0	0	1.0	1.0		0.0
YER089C	16	0	0.00016663770760888012	0.0003150340093552497	0.0	0.0
YER090W	49	26	0.010095886519537562	0.015972886760346774	0.5266986089729916	72.43879705
YER091C	1	0	0.997046615231642	1.0	0.0	0.0
YER092W	60	323	1.8139540551224438e-40	2.4204291812086248e-39	5.343627489881754	734.9287442
YER093C	4	0	0.13170384042380964	0.18029725929000934	0.0	0.0
YER093C-A	251	182	0.00082055558006291	0.0014605432191091906	0.7197514855686699	98.99006926
YER094C	70	145	5.94034763847628e-07	1.3764278512843307e-06	2.056150338875333	284.7401945
YER095W	0	0	1.0	1.0		0.0
YER096W	6	0	0.040332288795690535	0.059140997670580384	0.0	0.0
YER098W	1	0	0.997046615231642	1.0	0.0	0.0
YER099C	47	0	1.6348253439771106e-11	5.23781646418516e-11	0.0	0.0
YER100W	176	33	5.2307475854931194e-23	3.2769095167942186e-22	0.18611705653612926	25.59736338
YER101C	20	14	0.379347208985922	0.48871545673791167	0.6948370110682158	95.56348995
YER102W	4	0	0.13170384042380964	0.18029725929000934	0.0	0.0
YER103W	12	0	0.0014311538786505138	0.002468676051625406	0.0	0.0
YER104W	327	0	3.2826002743168056e-73	1.3019471846617895e-71	0.0	0.0
YER105C	3	10	0.09878380797156186	0.138867191308837	3.308747671753409	455.0642378
YER106W	170	3	8.583165136726406e-37	9.852651237787138e-36	0.017516899438694517	2.409163612
YER107C	89	20	5.664743169901493e-11	1.7562230711646086e-10	0.22306164079236465	30.67848794
YER109C	6	17	0.03869324112000303	0.05744058587535814	2.8124355209903977	386.8046022
YER110C	0	0	1.0	1.0		0.0
YER111C	0	0	1.0	1.0		0.0
YER112W	0	0	1.0	1.0		0.0
YER113C	58	0	5.780380836599287e-14	2.1460923299730473e-13	0.0	0.0
YER114C	0	0	1.0	1.0		0.0
YER115C	160	0	1.6772928169848977e-36	1.9025859941775437e-35	0.0	0.0
YER116C	244	10	8.532635570376213e-49	1.577851677338701e-47	0.04068132383303371	5.595052104
YER117W	0	0	1.0	1.0		0.0
YER118C	9	18	0.128410067843906	0.17946204135365817	1.9852486030520453	273.0385427
YER119C	128	3	1.4803256563125866e-27	1.1551360718390347e-26	0.023264632067016157	3.199670423
YER120W	5	0	0.07231200635808002	0.10265770144786922	0.0	0.0
YER121W	543	1	5.717704212336445e-120	5.87187802234766e-118	0.0018280373877090658	0.250954543
YER122C	90	0	4.6371782852809635e-21	2.6094336906703348e-20	0.0	0.0
YER123W	4	0	0.13170384042380964	0.18029725929000934	0.0	0.0
YER124C	5	0	0.07231200635808002	0.10265770144786922	0.0	0.0
YER125W	0	0	1.0	1.0		0.0
YER126C	66	0	9.637955458999682e-16	3.9818880635565495e-15	0.0	0.0
YER127W	124	0	1.4373942210642947e-28	1.1725466901192565e-27	0.0	0.0
YER128W	57	1	4.157280907186706e-13	1.467680939056522e-12	0.017414461430281098	2.395074935
YER129W	5	1	0.21726832825404538	0.29269387579972245	0.19852486030520453	27.30385427
YER130C	8	0	0.012941618121065469	0.020159058996275056	0.0	0.0
YER131W	25	0	1.4456104672804405e-06	3.247541327081958e-06	0.0	0.0
YER132C	0	0	1.0	1.0		0.0
YER133W	0	0	1.0	1.0		0.0
YER134C	0	0	1.0	1.0		0.0
YER136W	3	0	0.24559240357504936	0.3222454740953933	0.0	0.0
YER137C	14	0	0.00048610526496766193	0.0008738953981960062	0.0	0.0
YER138W-A	0	0	1.0	1.0		0.0
YER139C	37	5	1.5279617642851897e-06	3.425851113607846e-06	0.13413841912513821	18.44855019
YER140W	258	9	1.909202792923833e-52	4.0515960376771084e-51	0.03462642912300079	4.762300164
YER141W	62	0	7.456503873601802e-15	2.9092505954602414e-14	0.0	0.0
YER142C	354	7	1.0927083994981914e-74	4.488690003938642e-73	0.019628164154469375	2.699533615
YER143W	88	37	6.3651828715458745e-06	1.3674324502898888e-05	0.4173533995052595	57.40014818
YER144C	1	0	0.997046615231642	1.0	0.0	0.0
YER145C	60	9	1.4455339507332556e-09	4.0911740898951535e-09	0.1488936452289034	20.14218758
YER146W	253	11	3.5480122764479356e-50	6.824287157810059e-49	0.04315757832721838	5.935620494
YER147C	85	3	4.326580848766376e-18	2.0874300722529724e-17	0.035033798877389034	4.818327224
YER148W	82	141	0.0001285508455344791	0.00024618578510449195	1.7068295916484049	231.9182803
YER149C	60	2	3.635910019215607e-13	1.2915453070110534e-12	0.033087476717534085	4.550642378
YER150W	117	0	5.033254528133398e-27	3.8543604249394374e-26	0.0	0.0
YER151C	2	1	0.994884604897472	1.0	0.49631215076301133	68.25963568
YER152C	0	0	1.0	1.0		0.0
YER153C	311	54	2.2447028455743105e-41	3.118185039830401e-40	0.17235277261223547	23.70431078
YER154W	69	161	2.7634228526810107e-09	7.6259332177392e-09	2.3161233702273862	318.5449665
YER155C	0	0	1.0	1.0		0.0
YER156C	38	31	0.4513912191351577	0.5777767418754266	0.8097724565080712	111.3709845
YER157W	5	0	0.07231200635808002	0.10265770144786922	0.0	0.0
YER158C	9	0	0.0074106652134268425	0.011822118070018798	0.0	0.0
YER159C	22	0	6.967945107168645e-06	1.4836228178943681e-05	0.0	0.0
YER161C	13	2	0.009421582778720645	0.014926590237030971	0.1527114310040035	21.00296482
YER162C	45	0	4.5739721815845966e-11	1.4234260831327388e-10	0.0	0.0
YER163C	60	127	1.7851747309966707e-06	3.9932088206775005e-06	2.1010547715634145	284.228647
YER164W	0	0	1.0	1.0		0.0
YER165W	31	14	0.015950351005884534	0.024579439612765798	0.44828194262465537	61.65386447
YER166W	0	0	1.0	1.0		0.0
YER167W	5	0	0.07231200635808002	0.10265770144786922	0.0	0.0
YER168C	31	1	2.6384774264906524e-07	6.285784457227731e-07	0.03202013875890396	4.403847462
YER169W	0	0	1.0	1.0		0.0
YER170W	152	142	0.5562212083452593	0.6876242840055	0.9273200711624686	128.4358934
YER171W	33	0	2.2460480385210072e-08	5.7871963573182406e-08	0.0	0.0
YER172C	1	0	0.997046615231642	1.0	0.0	0.0
YER173W	74	4	4.30152482928745e-15	1.7072511589532178e-14	0.05365536765005528	7.379420071
YER174C	170	0	1.054559289646314e-38	1.2958911270846053e-37	0.0	0.0
YER175C	182	187	0.8909052933705508	1.0	1.0198941999195947	140.2698008
YER175W-A	198	152	0.01331898216676123	0.02072442273837766	0.7620146153129063	104.802673
YER176W	0	0	1.0	1.0		0.0
YER177W	4	0	0.13170384042380964	0.18029725929000934	0.0	0.0
YER178W	39	0	1.0078182836091378e-09	2.8764084114323333e-09	0.0	0.0
YER179W	124	0	1.4373942210642947e-28	1.1725466901192565e-27	0.0	0.0
YER180C	157	77	1.7722571425619665e-07	4.286802871937799e-07	0.4868284790923806	66.95531142
YER180C-A	80	0	7.578516794677075e-19	3.840004412879988e-18	0.0	0.0
YER182W	57	0	9.64854387301841e-14	3.534316930810756e-13	0.0	0.0
YER183C	14	0	0.00048610526496766193	0.0008738953981960062	0.0	0.0
YER184C	4	2	0.6764447991471363	0.8242771827667741	0.49631215076301133	68.25963567
YER185W	17	2	0.001246534081828881	0.002177648087666432	0.11677932959129679	16.06109075
YER186C	5	0	0.07231200635808002	0.10265770144786922	0.0	0.0
YER187W	0	0	1.0	1.0		0.0
YER188C-A	2	6	0.2936248528573022	0.3826504710587684	2.977872904578068	409.5578141
YER189W	0	0	1.0	1.0		0.0
YER190W	0	0	1.0	1.0		0.0
YER190C-B	223	277	0.02212879692108365	0.03392767557801975	1.2329907243170775	169.5777496
YFL068W	64	16	1.23558981498448e-07	3.018639348332942e-07	0.24815607538150566	34.12981782
YFL067W	4	0	0.13170384042380964	0.18029725929000934	0.0	0.0
YFL066C	4	0	0.13170384042380964	0.18029725929000934	0.0	0.0
YFL062W	0	0	1.0	1.0		0.0
YFL061W	68	8	1.0434184160900277e-11	3.3844891770635925e-11	0.11677932959129679	16.06109075
YFL060C	449	31	1.7223461413375936e-81	8.613228398984783e-80	0.06853308095168531	9.425606705
YFL059W	224	76	1.2021891390088344e-17	5.671689695192622e-17	0.33678324516061486	46.3190385
YFL058W	121	30	1.7026588879355906e-13	6.131491086109944e-13	0.24610519872546016	33.57031264
YFL057C	201	19	1.492653932365062e-34	1.5467122099155804e-33	0.09383015785569368	12.90480674
YFL056C	74	114	0.005206986250213194	0.008514466285179437	1.5291779780265757	210.313472
YFL055W	0	5	0.07497863896623078	0.10631216782416006		0.0
YFL054C	0	0	1.0	1.0		0.0
YFL053W	2	0	0.47624979846333915	0.5936091441184792	0.0	0.0
YFL052W	1	4	0.37553182587405576	0.4840169275216707	3.9704972061040906	546.0770855
YFL051C	12	0	0.0014311538786505138	0.002468676051625406	0.0	0.0
YFL050C	10	0	0.0042660076227391906	0.007003656819404249	0.0	0.0
YFL049W	16	94	2.8066714149040043e-13	1.0006923315011115e-12	5.831667771465383	802.0507192
YFL048C	46	35	0.2524218317417558	0.33075369203618993	0.7552576207263216	103.8733586
YFL047W	34	27	0.4253552922669288	0.5461527764740137	0.7882604747412534	108.4123625
YFL046W	172	107	9.857616431135169e-05	0.0001899837536711071	0.6175046526935142	84.92768625
YFL045C	66	0	9.637955458999682e-16	3.9818880635565495e-15	0.0	0.0
YFL044C	251	439	2.1464139868425823e-12	7.291214907461129e-12	1.7361038580475059	239.3166508
YFL042C	25	65	4.5799646650848184e-05	9.145616940591246e-05	2.580823183967659	354.9501055
YFL041W-A	196	7	4.5471822793098206e-40	5.970512622902004e-39	0.03545086791164367	4.875688264
YFL041W	104	2	6.938418594740651e-23	4.313821117659836e-22	0.019088928875500438	2.625370602
YFL040W	118	41	1.2439517630935033e-09	3.5363156646321e-09	0.3448948844285333	47.43466208
YFL039C	0	0	1.0	1.0		0.0
YFL038C	36	102	4.0155608162684344e-08	1.0146524716326786e-07	2.8124355209903977	390.5968041
YFL037W	0	0	1.0	1.0		0.0
YFL036W	0	0	1.0	1.0		0.0
YFL034C-B	194	23	4.296200124099115e-31	3.953191506191041e-30	0.11768226255205425	16.18527444
YFL034C-A	185	67	1.0842185865776336e-13	3.963980350545436e-13	0.3594909632553704	49.4421145
YFL034W	0	0	1.0	1.0		0.0
YFL033C	0	0	1.0	1.0		0.0
YFL031W	41	115	6.670537663037811e-09	1.8010451690202092e-08	2.7841901140364054	382.9199075
YFL030W	24	28	0.6970188976420593	0.8478332657232409	1.1580616851136931	159.2724832
YFL029C	46	47	1.0	1.0	1.0142030906896318	139.4870816
YFL028C	123	23	1.7396874880351465e-16	7.602540078791891e-16	0.18561267426909367	25.52799383
YFL027C	70	111	0.0034588907161282197	0.005785945464936997	1.5740185352769789	215.3543435
YFL026W	42	19	0.004429414364069477	0.0072657050792252036	0.44904432688081974	60.32246876
YFL025C	5	0	0.07231200635808002	0.10265770144786922	0.0	0.0
YFL024C	3	7	0.3487636840557161	0.45153983498523714	2.3161233702273862	318.5449665
YFL023W	10	0	0.0042660076227391906	0.007003656819404249	0.0	0.0
YFL022C	33	0	2.2460480385210072e-08	5.7871963573182406e-08	0.0	0.0
YFL021W	0	0	1.0	1.0		0.0
YFL020C	1	0	0.997046615231642	1.0	0.0	0.0
YFL018C	4	0	0.13170384042380964	0.18029725929000934	0.0	0.0
YFL017W-A	226	170	0.004537006961065613	0.007433711405438274	0.7466642976080701	102.6914873
YFL017C	162	285	1.2433490117865743e-08	3.292127148611689e-08	1.7462834934254101	240.1727922
YFL016C	3	0	0.24559240357504936	0.3222454740953933	0.0	0.0
YFL014W	110	0	1.7654801121540995e-25	1.2504034636697323e-24	0.0	0.0
YFL013C	24	6	0.0017834292031248164	0.0030653022555800417	0.2481560753815057	34.12981783
YFL012W	32	82	5.36244403524855e-06	1.1580704335979877e-05	2.5435997726604334	354.09686
YFL011W	3	1	0.6118688090859008	0.7507696865912131	0.3308747671753409	45.50642378
YFL010W-A	0	0	1.0	1.0		0.0
YFL010C	0	0	1.0	1.0		0.0
YFL009W	14	22	0.2524206322202684	0.33075369203618993	1.5598381881123216	214.5302836
YFL008W	4	0	0.13170384042380964	0.18029725929000934	0.0	0.0
YFL007W	0	0	1.0	1.0		0.0
YFL005W	1	0	0.997046615231642	1.0	0.0	0.0
YFL004W	10	0	0.0042660076227391906	0.007003656819404249	0.0	0.0
YFL003C	10	0	0.0042660076227391906	0.007003656819404249	0.0	0.0
YFL002C	1	0	0.997046615231642	1.0	0.0	0.0
YFL001W	113	0	3.842530155523124e-26	2.8079276905226794e-25	0.0	0.0
YFR001W	61	0	1.2439544587460791e-14	4.798110055163448e-14	0.0	0.0
YFR002W	16	45	0.0003761511743665662	0.0006898103966141971	2.7917558480419387	392.4929051
YFR003C	407	8	1.0991517055726842e-85	6.197275939949517e-84	0.019511042781838284	2.683425481
YFR004W	110	4	5.37541243974944e-23	3.356568614657875e-22	0.03609542914640083	4.964337141
YFR005C	103	79	0.07925785463352603	0.1119095426550947	0.7613332021413183	104.7089557
YFR006W	7	2	0.17880157994484222	0.2426351784480386	0.2836069432931494	39.0055061
YFR007W	31	23	0.32717626012001966	0.424642444583668	0.736463191454791	101.2884916
YFR008W	41	43	0.940064850932259	1.0	1.0410449991614383	146.5084863
YFR009W	100	0	2.8543901411288545e-23	1.817895648021267e-22	0.0	0.0
YFR010W	71	22	5.348448320580006e-07	1.2417814409227136e-06	0.3075737272334155	41.71422181
YFR011C	96	0	2.1854164272975326e-22	1.3271731650885016e-21	0.0	0.0
YFR012W	60	0	2.0755338780211602e-14	7.868421445286548e-14	0.0	0.0
YFR012W-A	142	196	0.004872483860709739	0.007974289892698267	1.3701011485852144	188.4350506
YFR013W	0	0	1.0	1.0		0.0
YFR014C	170	0	1.054559289646314e-38	1.2958911270846053e-37	0.0	0.0
YFR015C	15	0	0.0002843261927378003	0.0005240897225753491	0.0	0.0
YFR016C	0	0	1.0	1.0		0.0
YFR017C	47	0	1.6348253439771106e-11	5.23781646418516e-11	0.0	0.0
YFR018C	127	195	0.00024439790625142003	0.0004591742433361374	1.52410817950846	209.6162041
YFR019W	0	0	1.0	1.0		0.0
YFR021W	1	0	0.997046615231642	1.0	0.0	0.0
YFR022W	26	5	0.00030290195350184796	0.0005572582004443787	0.19088928875500438	26.25370604
YFR023W	38	40	0.935806850922751	1.0	1.044867685816866	143.7044962
YFR024C-A	7	1	0.07536167329690868	0.10656626091234862	0.1418034716465747	19.50275305
YFR025C	108	1	2.145725420488988e-24	1.4500666149509013e-23	0.009190965754870582	1.264067327
YFR026C	84	12	3.2615370167652293e-13	1.1607115955084674e-12	0.14180347164657467	19.50275304
YFR027W	88	145	0.000303026600422117	0.0005573092353781884	1.6355741331962872	226.497882
YFR028C	0	0	1.0	1.0		0.0
YFR029W	11	15	0.569025718354127	0.7030004095068924	1.353578592990031	186.1626428
YFR030W	10	1	0.015333728079452297	0.023699078254482708	0.09926243015260226	13.65192714
YFR031C	7	21	0.014799883944994378	0.02292945381671947	2.9778729045780685	409.5578141
YFR031C-A	14	4	0.032592977896778806	0.04862314290126457	0.2836069432931494	39.00550611
YFR032C	118	24	4.1869385345975764e-15	1.662920132076703e-14	0.20188968844597072	27.76663146
YFR032C-A	68	362	7.018213727957209e-45	1.114965390869666e-43	5.284264664006179	726.7643563
YFR032C-B	429	23	1.3287506041040262e-81	6.762517455046242e-80	0.05321761989533455	7.302193587
YFR033C	187	0	1.9142706816155597e-42	2.7317545136404674e-41	0.0	0.0
YFR034C	42	0	2.1444113711238832e-10	6.419838519174103e-10	0.0	0.0
YFR035C	198	0	7.281205220329148e-45	1.1503904181899156e-43	0.0	0.0
YFR036W	194	0	5.521497996517831e-44	8.51317291634693e-43	0.0	0.0
YFR037C	128	6	8.959346691606298e-26	6.473015430078872e-25	0.046529264134032314	6.399340844
YFR038W	9	2	0.06855081987626266	0.0990791065866767	0.22058317811689396	30.33761586
YFR039C	62	6	2.076140826781694e-11	6.640648439833995e-11	0.09606041627671187	13.00183537
YFR040W	56	1	6.935064498295573e-13	2.4201186850544805e-12	0.017725433955821837	2.437844131
YFR041C	282	6	1.6062436590535889e-59	4.237388662026234e-58	0.021119665989915378	2.904665348
YFR042W	314	577	4.267361434322695e-18	2.0640534574255523e-17	1.8240261846513222	251.2998052
YFR043C	184	10	1.0384236571635199e-35	1.1418689201429069e-34	0.05394697290902297	7.419525616
YFR044C	120	45	6.2832077381108875e-09	1.6988588482311104e-08	0.37223411307225845	50.77162986
YFR045W	236	47	2.604158163639519e-29	2.21874275542087e-28	0.19768365327001297	27.18815998
YFR046C	252	588	2.1681094872248686e-30	1.9421803210327446e-29	2.3161233702273862	318.5449666
YFR047C	93	428	5.601279864168531e-48	1.025890461746281e-46	4.568206462936965	628.2822379
YFR048W	36	8	4.22004952485957e-05	8.453328045094876e-05	0.22058317811689396	30.33761585
YFR049W	222	12	7.56394355477111e-43	1.1125380916493261e-41	0.05365536765005529	7.379420072
YFR050C	170	74	8.226694745050842e-10	2.384663380987268e-09	0.4320835194877981	59.87687339
YFR051C	22	7	0.008799931537468752	0.014003432836741226	0.3158350050310072	43.43794998
YFR052W	136	0	3.2489317276323603e-31	3.0136461880022106e-30	0.0	0.0
YFR053C	26	0	8.571411309963541e-07	1.955342580071413e-06	0.0	0.0
YFR055W	75	20	2.4511088491431455e-08	6.298626895184196e-08	0.26469981374027274	36.40513902
YFR057W	0	1	1.0	1.0		0.0
YGL263W	45	4	9.44530272709277e-09	2.518309503176195e-08	0.08823327124675757	12.13504634
YGL262W	82	62	0.10354613772469139	0.1454552608829263	0.7505208133489439	101.9782509
YGL261C	364	9	1.1965139935002285e-75	5.059670571043981e-74	0.024542908554214846	3.37547649
YGL260W	211	97	7.77183398290785e-11	2.3749105863816705e-10	0.45632491586741325	62.76004417
YGL259W	115	5	1.6586266393879515e-23	1.0766096843250688e-22	0.04315757832721837	5.935620495
YGL258W-A	111	71	0.0032700462425492263	0.005481211291431244	0.6349218505256542	86.54346668
YGL258W	33	40	0.5024406399074248	0.6235511696391023	1.2031809715466941	165.4779047
YGL257C	75	195	6.846178524178052e-13	2.393457306537871e-12	2.580823183967659	354.9501055
YGL256W	89	3	5.69099065071957e-19	2.9118227074989546e-18	0.033459246118854695	4.601773192
YGL255W	1	0	0.997046615231642	1.0	0.0	0.0
YGL254W	117	0	5.033254528133398e-27	3.8543604249394374e-26	0.0	0.0
YGL253W	24	0	2.439914248323347e-06	5.380347715532043e-06	0.0	0.0
YGL252C	52	6	2.8989268526804017e-09	7.973088632120991e-09	0.11453357325300263	15.45501186
YGL251C	6	0	0.040332288795690535	0.059140997670580384	0.0	0.0
YGL250W	196	131	0.000309926703810969	0.000569817286961919	0.663437670917903	91.94155008
YGL249W	51	5	1.5286134993263237e-09	4.315687891323362e-09	0.09731610799274731	13.12685302
YGL248W	687	21	4.812980215180877e-139	6.437081213373308e-137	0.03034222755756401	4.167012644
YGL247W	326	12	1.5756508302628935e-65	5.090768497102191e-64	0.03653831784758366	5.025249252
YGL246C	191	102	1.936799576981472e-07	4.6449267586407193e-07	0.5300925589301273	73.62034003
YGL245W	60	1	8.961862659591933e-14	3.2974838231166477e-13	0.016543738358767043	2.275321189
YGL244W	45	62	0.13140240270705472	0.18029725929000934	1.3676157043247423	188.0932183
YGL243W	120	13	2.58681756290901e-20	1.398194342508432e-19	0.10753429933198579	14.78958773
YGL242C	371	332	0.12552721157149288	0.17564647049821303	0.8882783506917507	122.1681889
[truncated: 3,752 more rows]
