# Supplementary material for: Overexpression profiling reveals cellular requirements in the context of genetic backgrounds and environments
Source: PLoS Genet. 2023 Apr 28;19(4):e1010732. doi: 10.1371/journal.pgen.1010732 (PMC10171610; doi:10.1371/journal.pgen.1010732)
Supplement: S1 Data — (ZIP) [file pgen.1010732.s025.zip › S1_Data/Fig_6/Fig.6B/YNC_YNCS2101.csv]

3	YNCS2000	YNCS2101	p_values	q_values	FC	NRPM
YAL068C	0	0	1.0	1.0		0.0
YAL067W-A	1	0	1.0	1.0	0.0	0.0
YAL067C	0	0	1.0	1.0		0.0
YAL065C	9	0	0.008131823613201989	0.011595863525793365	0.0	0.0
YAL064W-B	264	0	3.521663243090731e-58	8.101234124405918e-57	0.0	0.0
YAL064C-A	0	0	1.0	1.0		0.0
YAL064W	0	0	1.0	1.0		0.0
YAL063C-A	29	1	9.939526351554635e-07	1.899076945109326e-06	0.034950131175787554	103.6171299
YAL063C	0	0	1.0	1.0		0.0
YAL062W	15	0	0.0003321685716900214	0.0005299033164464115	0.0	0.0
YAL061W	134	10	2.690185824730149e-24	1.3715654856403446e-23	0.07563834358939098	123.3353151
YAL060W	88	1	1.388884223429012e-19	5.644857363208656e-19	0.011517656864748172	34.14655418
YAL059W	71	13	7.368690668329371e-10	1.6984905825075036e-09	0.1855802739897452	292.1427414
YAL058W	0	0	1.0	1.0		0.0
YAL056W	49	0	9.734422562307351e-12	2.4903320354016716e-11	0.0	0.0
YAL055W	166	40	7.068047988513393e-18	2.6073344439987507e-17	0.24422983231273232	371.086649
YAL054C	27	0	6.732769858845844e-07	1.2902419013069791e-06	0.0	0.0
YAL053W	3	0	0.25300972097554947	0.31204351390314927	0.0	0.0
YAL051W	0	0	1.0	1.0		0.0
YAL049C	192	3	8.95621778272253e-41	1.0139214265440409e-39	0.015836778189028736	31.30100799
YAL048C	46	0	4.4112329096399716e-11	1.0878645138653292e-10	0.0	0.0
YAL047C	48	0	1.6105293675236992e-11	4.067700655524284e-11	0.0	0.0
YAL046C	208	3	3.225579469205691e-44	4.3040156676106565e-43	0.01461856448218037	28.89323815
YAL044W-A	187	5	1.7857613031437797e-38	1.8176837618371463e-37	0.02710036909352511	40.17241669
YAL044C	176	1	1.3808160312534678e-38	1.4130023124090202e-37	0.005758828432374086	8.536638546
YAL043C	16	0	0.00019671788454712446	0.00032076114375687915	0.0	0.0
YAL042W	59	13	1.5499362043675397e-07	3.1014902962135423e-07	0.22332541446223572	356.5131758
YAL041W	0	0	1.0	1.0		0.0
YAL040C	4	0	0.13712719294180908	0.1750540480817634	0.0	0.0
YAL039C	0	0	1.0	1.0		0.0
YAL038W	1	0	1.0	1.0	0.0	0.0
YAL037C-A	54	1	3.351365548688214e-12	8.877799756105904e-12	0.018769514890700726	55.64623641
YAL037W	384	5	8.355316786360243e-81	4.2523386582617486e-79	0.013197315157523948	23.47575599
YAL036C	190	16	5.8542012037989594e-33	4.525203107936534e-32	0.08535189929244962	134.4295923
YAL035W	15	0	0.0003321685716900214	0.0005299033164464115	0.0	0.0
YAL034W-A	111	5	3.7619452046000394e-22	1.7089215538431933e-21	0.04565557676116393	80.48830627
YAL034C	330	1	9.860658707297887e-72	3.730832120109878e-70	0.0030713751639328455	4.552873891
YAL033W	111	8	1.7308109704608827e-20	7.367797106676933e-20	0.07304892281786228	107.3177417
YAL032C	568	3	1.3134187731120257e-121	2.0981864900464613e-119	0.005353277134319573	10.58062242
YAL031C	246	0	2.6346823644355433e-54	5.101703123861553e-53	0.0	0.0
YAL030W	491	2	1.0601797857783654e-105	1.129091471853959e-103	0.004128528733596086	9.179929025
YAL029C	0	0	1.0	1.0		0.0
YAL028W	99	0	1.3295274329471051e-22	6.176181152567691e-22	0.0	0.0
YAL027W	136	17	3.1526132208216897e-21	1.3850785815848387e-20	0.12669422551222986	198.8534625
YAL026C	0	0	1.0	1.0		0.0
YAL025C	28	0	4.0392097523062306e-07	7.861081314894462e-07	0.0	0.0
YAL024C	0	0	1.0	1.0		0.0
YAL023C	2	0	0.4854249187307039	0.5808736387058423	0.0	0.0
YAL022C	326	1	7.147308984752933e-71	2.553054283932554e-69	0.0031090607487663773	9.217474747
YAL021C	15	0	0.0003321685716900214	0.0005299033164464115	0.0	0.0
YAL020C	256	167	3.4519988873598484e-05	5.979652289520027e-05	0.6611854893919497	985.9817518
YAL019W	4	0	0.13712719294180908	0.1750540480817634	0.0	0.0
YAL018C	137	1	3.556501421633908e-30	2.4176642642809223e-29	0.007398202949619264	10.96677653
YAL017W	0	0	1.0	1.0		0.0
YAL016W	218	0	2.811638017389036e-48	4.3467016768828886e-47	0.0	0.0
YAL015C	60	1	1.6558407464850276e-13	4.740039887026079e-13	0.01689256340163065	25.0408064
YAL014C	469	5	4.5735827009453634e-99	3.925772255692058e-97	0.010805477655627284	19.22108806
YAL013W	250	17	4.330910756275007e-45	5.944407579794167e-44	0.06892165867865305	108.1762836
YAL012W	28	0	4.0392097523062306e-07	7.861081314894462e-07	0.0	0.0
YAL011W	57	0	1.7454120242182602e-13	4.949637352701781e-13	0.0	0.0
YAL010C	2	0	0.4854249187307039	0.5808736387058423	0.0	0.0
YAL009W	4	40	1.0299552045654435e-07	2.0827258725231596e-07	10.13553804097839	15400.09593
YAL008W	36	0	6.905766545314897e-09	1.497551410335821e-08	0.0	0.0
YAL007C	25	0	1.8743319371405718e-06	3.4986312789663837e-06	0.0	0.0
YAL005C	0	0	1.0	1.0		0.0
YAL003W	34	0	1.904673939638334e-08	4.019735716278921e-08	0.0	0.0
YAL002W	3	0	0.25300972097554947	0.31204351390314927	0.0	0.0
YAL001C	12	0	0.0016204389372454857	0.002460825014021333	0.0	0.0
YAR002W	78	0	4.730904604140303e-18	1.7508000243507648e-17	0.0	0.0
YAR002C-A	22	0	8.756492909179695e-06	1.5649033785174774e-05	0.0	0.0
YAR003W	5	1	0.22693637845317322	0.2890611544815502	0.2027107608195678	300.4896768
YAR007C	8	0	0.014053145476506664	0.019659362596786627	0.0	0.0
YAR008W	219	20	5.506164869916386e-37	5.1074119624014734e-36	0.09256199124181179	144.070393
YAR009C	8	0	0.014053145476506664	0.019659362596786627	0.0	0.0
YAR010C	23	0	5.233570838950528e-06	9.488734519169132e-06	0.0	0.0
YAR014C	3	0	0.25300972097554947	0.31204351390314927	0.0	0.0
YAR015W	174	0	8.486681316856538e-39	8.715518616650348e-38	0.0	0.0
YAR018C	14	0	0.0005620071273573147	0.000882605950145253	0.0	0.0
YAR019C	0	0	1.0	1.0		0.0
YAR020C	4	0	0.13712719294180908	0.1750540480817634	0.0	0.0
YAR023C	0	0	1.0	1.0		0.0
YAR027W	4	0	0.13712719294180908	0.1750540480817634	0.0	0.0
YAR028W	126	1	8.429235595748262e-28	5.092072889826498e-27	0.00804407781030031	23.84838704
YAR029W	166	0	4.5033350790346e-37	4.1839547721369924e-36	0.0	0.0
YAR031W	126	1	8.429235595748262e-28	5.092072889826498e-27	0.00804407781030031	11.92419352
YAR033W	56	2	4.90251724731112e-12	1.2850673058015612e-11	0.0361983501463514	80.48830626
YAR035W	11	0	0.0027636238318435574	0.0041260645526823205	0.0	0.0
YAR035C-A	155	0	1.0614541063355991e-34	8.911565789103695e-34	0.0	0.0
YAR042W	3	0	0.25300972097554947	0.31204351390314927	0.0	0.0
YAR050W	2	0	0.4854249187307039	0.5808736387058423	0.0	0.0
YAR064W	483	3	2.421959963902846e-103	2.321448625400878e-101	0.006295365242843721	12.44263672
YAR066W	54	0	7.87502415791672e-13	2.149466726728954e-12	0.0	0.0
YAR068W	61	0	2.345933518862386e-14	7.056204846745596e-14	0.0	0.0
YAR071W	3	0	0.25300972097554947	0.31204351390314927	0.0	0.0
YBL111C	2	0	0.4854249187307039	0.5808736387058423	0.0	0.0
YBL108C-A	175	1	2.2681052959330652e-38	2.2924206602655637e-37	0.005791736023416223	8.585419337
YBL107C	0	0	1.0	1.0		0.0
YBL106C	1	0	1.0	1.0	0.0	0.0
YBL105C	17	0	0.00011670692120116578	0.00019286824822640933	0.0	0.0
YBL104C	4	0	0.13712719294180908	0.1750540480817634	0.0	0.0
YBL103C	3	0	0.25300972097554947	0.31204351390314927	0.0	0.0
YBL102W	311	2	5.2476893987012895e-67	1.6052905176559104e-65	0.0065180308945198655	14.49307123
YBL101C	121	0	2.3223884159155194e-27	1.3769129670031085e-26	0.0	0.0
YBL100W-C	245	18	1.7023097782410702e-43	2.199996299924583e-42	0.07446517744392288	116.5164053
YBL099W	0	0	1.0	1.0		0.0
YBL098W	34	0	1.904673939638334e-08	4.019735716278921e-08	0.0	0.0
YBL097W	0	0	1.0	1.0		0.0
YBL095W	191	0	1.8403399114602408e-42	2.247090197623746e-41	0.0	0.0
YBL093C	64	0	5.2146511400585085e-15	1.6245643936336122e-14	0.0	0.0
YBL092W	30	0	1.4563440162588074e-07	2.9162376175154597e-07	0.0	0.0
YBL091C-A	451	5	3.3680545513688484e-95	2.728124186608767e-93	0.011236738404632362	16.62000425
YBL091C	120	1	1.666125206498926e-26	9.524737636754794e-26	0.008446281700815326	12.4169288
YBL090W	217	8	3.9791894191785365e-43	5.0405987554395955e-42	0.03736603886074983	55.38980218
YBL089W	45	0	7.302991328353937e-11	1.7743769805392265e-10	0.0	0.0
YBL088C	0	0	1.0	1.0		0.0
YBL087C	36	1	2.8752519129084693e-08	6.030479121494021e-08	0.028154272336051087	83.46935465
YBL086C	34	1	7.900021983670413e-08	1.6133887225883717e-07	0.02981040600287762	44.18965835
YBL085W	1	0	1.0	1.0	0.0	0.0
YBL084C	0	0	1.0	1.0		0.0
YBL082C	114	1	3.296854053462382e-25	1.758831879541944e-24	0.0088908228429635	13.17937179
YBL081W	67	0	1.1603633893227574e-15	3.74480912008708e-15	0.0	0.0
YBL080C	30	1	5.985794073063223e-07	1.1590673977840603e-06	0.0337851268032613	50.0816128
YBL079W	0	0	1.0	1.0		0.0
YBL078C	217	1	2.0323739236117733e-47	3.0437975090341946e-46	0.004670754857593729	13.84745054
YBL076C	0	0	1.0	1.0		0.0
YBL075C	107	14	1.1289318457479156e-16	3.887716793351056e-16	0.13261451642401634	210.6236052
YBL074C	33	0	3.165095151077031e-08	6.573659159929218e-08	0.0	0.0
YBL072C	128	16	4.720815907915013e-20	1.9702040846458086e-19	0.1266942255122299	199.543926
YBL071C-B	423	47	5.601576990888753e-66	1.6691538484249335e-64	0.11261708934420434	166.9387094
YBL071W-A	295	5	1.1078990132077631e-61	2.8317898777590426e-60	0.017178878035556594	25.46522685
YBL069W	58	1	4.5103362844990565e-13	1.2549077877191135e-12	0.017475065587893777	51.80856495
YBL068W	154	5	2.19847599691951e-31	1.592372223965252e-30	0.032907591042137634	58.53695
YBL067C	0	0	1.0	1.0		0.0
YBL066C	2	0	0.4854249187307039	0.5808736387058423	0.0	0.0
YBL064C	267	1	3.5141131391804304e-58	8.101234124405918e-57	0.0037960816632877873	5.627147506
YBL063W	0	0	1.0	1.0		0.0
YBL061C	25	0	1.8743319371405718e-06	3.4986312789663837e-06	0.0	0.0
YBL060W	82	1	2.7711837468373466e-18	1.0430024691139777e-17	0.012360412245095598	36.20357552
YBL059C-A	282	0	4.716361808882142e-62	1.2217926469766305e-60	0.0	0.0
YBL059W	693	3	1.810146062256174e-148	4.756159753251957e-146	0.004387678805618351	8.672140743
YBL058W	79	5	2.7045806797134776e-15	8.569720930596259e-15	0.0641489749429012	114.1100038
YBL057C	457	24	3.6756130315810636e-85	2.2487713345343293e-83	0.05322820853030227	82.19083062
YBL056W	10	0	0.004730357880364974	0.006908148341792525	0.0	0.0
YBL055C	100	0	8.076861547150914e-23	3.804261323314079e-22	0.0	0.0
YBL054W	72	0	9.501431721414882e-17	3.277908448101799e-16	0.0	0.0
YBL052C	0	0	1.0	1.0		0.0
YBL051C	13	0	0.0009530513721093772	0.0014733866776884485	0.0	0.0
YBL050W	13	0	0.0009530513721093772	0.0014733866776884485	0.0	0.0
YBL049W	166	5	5.8080343371324125e-34	4.7311622482788246e-33	0.03052872903909154	45.2544694
YBL047C	0	0	1.0	1.0		0.0
YBL046W	42	0	3.3186146354229713e-10	7.767746344451571e-10	0.0	0.0
YBL045C	8	0	0.014053145476506664	0.019659362596786627	0.0	0.0
YBL044W	1824	1	0.0	0.0	0.0005556764276852188	0.823710737
YBL043W	71	52	0.12150206131689527	0.15913421877327824	0.7423210959589808	1105.968949
YBL042C	14	0	0.0005620071273573147	0.000882605950145253	0.0	0.0
YBL041W	93	0	2.647810349840753e-21	1.1641863395974137e-20	0.0	0.0
YBL040C	56	0	2.883690597503018e-13	8.07798569227465e-13	0.0	0.0
YBL039W-B	198	1	2.5115606536538853e-43	3.209774515369665e-42	0.005118958606554743	7.588123152
YBL039C	15	0	0.0003321685716900214	0.0005299033164464115	0.0	0.0
YBL038W	121	5	2.6867942752261377e-24	1.3710518080590522e-23	0.04188238859908426	61.57575345
YBL037W	4	0	0.13712719294180908	0.1750540480817634	0.0	0.0
YBL036C	386	37	3.064926391576058e-63	8.198321710676237e-62	0.09715412111818665	147.9094264
YBL035C	23	0	5.233570838950528e-06	9.488734519169132e-06	0.0	0.0
YBL034C	0	0	1.0	1.0		0.0
YBL033C	84	0	2.3623189405498397e-19	9.40837688857488e-19	0.0	0.0
YBL032W	10	0	0.004730357880364974	0.006908148341792525	0.0	0.0
YBL031W	48	0	1.6105293675236992e-11	4.067700655524284e-11	0.0	0.0
YBL030C	0	0	1.0	1.0		0.0
YBL029C-A	160	0	8.860025687607411e-36	7.839078112220033e-35	0.0	0.0
YBL029W	19	0	4.126483888342125e-05	7.035697848163522e-05	0.0	0.0
YBL028C	261	19	2.4348739524563626e-46	3.5068619512344646e-45	0.07378361025999595	115.1301443
YBL027W	268	18	2.3327608192368735e-48	3.625866884170611e-47	0.06807450923045189	106.516863
YBL026W	55	1	2.0294826241897223e-12	5.461653987700091e-12	0.018428250983597076	54.63448666
YBL025W	217	1	2.0323739236117733e-47	3.0437975090341946e-46	0.004670754857593729	13.84745054
YBL024W	27	0	6.732769858845844e-07	1.2902419013069791e-06	0.0	0.0
YBL023C	8	0	0.014053145476506664	0.019659362596786627	0.0	0.0
YBL022C	0	0	1.0	1.0		0.0
YBL021C	304	0	8.724285341677573e-67	2.6407034210519857e-65	0.0	0.0
YBL020W	0	0	1.0	1.0		0.0
YBL019W	90	2	2.1272344309894745e-19	8.561039337033218e-19	0.022523417868840868	49.53126541
YBL018C	723	58	5.744937612391084e-123	9.717393002606212e-121	0.08130860392486122	122.6064379
YBL017C	0	0	1.0	1.0		0.0
YBL016W	1	0	1.0	1.0	0.0	0.0
YBL015W	0	0	1.0	1.0		0.0
YBL014C	0	0	1.0	1.0		0.0
YBL013W	295	5	1.1078990132077631e-61	2.8317898777590426e-60	0.017178878035556594	25.46522685
YBL011W	12	0	0.0016204389372454857	0.002460825014021333	0.0	0.0
YBL010C	193	2	1.2921094158579403e-41	1.51961579766851e-40	0.010503148228993151	23.35411995
YBL009W	56	0	2.883690597503018e-13	8.07798569227465e-13	0.0	0.0
YBL008W-A	440	72	3.9974422231632076e-58	9.159079771080321e-57	0.16585425885237368	249.2698454
YBL008W	35	0	1.1466537258684973e-08	2.4578477739357914e-08	0.0	0.0
YBL007C	0	0	1.0	1.0		0.0
YBL006C	156	6	3.176661739945319e-31	2.2638143328904002e-30	0.038982838619147656	67.41755568
YBL005W	0	0	1.0	1.0		0.0
YBL004W	0	0	1.0	1.0		0.0
YBL003C	0	0	1.0	1.0		0.0
YBL002W	81	0	1.0568128570025842e-18	4.051820493747908e-18	0.0	0.0
YBL001C	300	13	5.723403060044226e-58	1.3061623412029503e-56	0.0439206648442397	70.11425791
YBR001C	31	0	8.751775680699836e-08	1.7709874011155792e-07	0.0	0.0
YBR002C	36	19	0.03506254186930144	0.04798778636134045	0.5349311743849706	834.6935465
YBR003W	81	1	4.564822396513413e-18	1.696980840487953e-17	0.012513009927133814	18.32254127
YBR004C	0	0	1.0	1.0		0.0
YBR005W	16	0	0.00019671788454712446	0.00032076114375687915	0.0	0.0
YBR006W	19	1	0.00016237168110978985	0.00026779453342770334	0.053344937057781004	79.07623075
YBR007C	13	0	0.0009530513721093772	0.0014733866776884485	0.0	0.0
YBR008C	4	0	0.13712719294180908	0.1750540480817634	0.0	0.0
YBR009C	11	0	0.0027636238318435574	0.0041260645526823205	0.0	0.0
YBR010W	0	0	1.0	1.0		0.0
YBR011C	0	0	1.0	1.0		0.0
YBR013C	2	0	0.4854249187307039	0.5808736387058423	0.0	0.0
YBR014C	65	0	3.1596034824425974e-15	9.929442419413868e-15	0.0	0.0
YBR015C	42	0	3.3186146354229713e-10	7.767746344451571e-10	0.0	0.0
YBR016W	0	0	1.0	1.0		0.0
YBR017C	0	0	1.0	1.0		0.0
YBR018C	56	1	1.2291518778562239e-12	3.3280849574157927e-12	0.0180991750731757	26.82943542
YBR019C	11	0	0.0027636238318435574	0.0041260645526823205	0.0	0.0
YBR020W	0	0	1.0	1.0		0.0
YBR021W	15	0	0.0003321685716900214	0.0005299033164464115	0.0	0.0
YBR022W	91	65	0.0551428826183622	0.07402584452338959	0.7239670029270279	1061.512446
YBR023C	0	0	1.0	1.0		0.0
YBR024W	9	0	0.008131823613201989	0.011595863525793365	0.0	0.0
YBR025C	0	0	1.0	1.0		0.0
YBR026C	2	0	0.4854249187307039	0.5808736387058423	0.0	0.0
YBR028C	32	0	5.261885377530582e-08	1.0795969606199922e-07	0.0	0.0
YBR029C	8	1	0.04771908846071882	0.06408978928948947	0.1266942255122299	375.612096
YBR030W	28	8	0.0017695080900139546	0.0026857854382872134	0.2895868011708112	482.9298376
YBR031W	15	0	0.0003321685716900214	0.0005299033164464115	0.0	0.0
YBR033W	10	0	0.004730357880364974	0.006908148341792525	0.0	0.0
YBR034C	114	0	7.5663516553513e-26	4.144198892373841e-25	0.0	0.0
YBR035C	115	0	4.599440425178906e-26	2.5556890710341923e-25	0.0	0.0
YBR036C	7	0	0.024446544058633512	0.03353018718845727	0.0	0.0
YBR037C	60	0	3.8736674298921245e-14	1.1512899942795663e-13	0.0	0.0
YBR038W	0	0	1.0	1.0		0.0
YBR039W	13	0	0.0009530513721093772	0.0014733866776884485	0.0	0.0
YBR040W	99	14	4.832279734815677e-15	1.5136405639937342e-14	0.1433308409835328	227.6436945
YBR041W	243	0	1.1654227854612512e-53	2.2119955244843747e-52	0.0	0.0
YBR042C	89	1	8.435022001693302e-20	3.4649865379812986e-19	0.01138824498986336	16.88144252
YBR043C	6	0	0.04288725775208572	0.05764071496430123	0.0	0.0
YBR044C	0	0	1.0	1.0		0.0
YBR045C	0	0	1.0	1.0		0.0
YBR046C	57	0	1.7454120242182602e-13	4.949637352701781e-13	0.0	0.0
YBR047W	264	1	1.553626871362342e-57	3.423336451036333e-56	0.003839218954916057	11.38218473
YBR048W	240	0	5.155455072088287e-53	9.412387974469758e-52	0.0	0.0
YBR049C	0	0	1.0	1.0		0.0
YBR050C	69	0	4.2632579327822917e-16	1.4139559614435387e-15	0.0	0.0
YBR052C	24	0	3.1307395762206435e-06	5.746850719069557e-06	0.0	0.0
YBR053C	0	0	1.0	1.0		0.0
YBR054W	1	0	1.0	1.0	0.0	0.0
YBR055C	4	0	0.13712719294180908	0.1750540480817634	0.0	0.0
YBR056W	0	0	1.0	1.0		0.0
YBR057C	0	0	1.0	1.0		0.0
YBR058C	0	0	1.0	1.0		0.0
YBR058C-A	104	2	2.005395741992651e-22	9.293336754391405e-22	0.01949141930957383	43.33985722
YBR059C	0	0	1.0	1.0		0.0
YBR060C	1	0	1.0	1.0	0.0	0.0
YBR061C	0	0	1.0	1.0		0.0
YBR062C	160	13	3.3074543543577897e-28	2.027843282719792e-27	0.08235124658294943	130.6476856
YBR063C	138	2	9.200747984350423e-30	6.152732750930149e-29	0.014689185566635348	32.66192139
YBR065C	176	0	3.144896273546734e-39	3.306453102224363e-38	0.0	0.0
YBR066C	6	0	0.04288725775208572	0.05764071496430123	0.0	0.0
YBR067C	13	0	0.0009530513721093772	0.0014733866776884485	0.0	0.0
YBR068C	1	0	1.0	1.0	0.0	0.0
YBR069C	0	0	1.0	1.0		0.0
YBR070C	90	6	4.247115576873025e-17	1.4884315467761589e-16	0.0675702536065226	116.8570965
YBR071W	132	2	1.8114691230631627e-28	1.1311356055088219e-27	0.015356875819664228	34.14655417
YBR072W	28	1	1.6511000942527706e-06	3.1132710301795685e-06	0.0361983501463514	53.65887086
YBR072C-A	538	10	9.123675456505476e-111	1.0931303656325623e-108	0.018839290038993293	30.71920486
YBR073W	0	0	1.0	1.0		0.0
YBR074W	0	0	1.0	1.0		0.0
YBR076W	0	0	1.0	1.0		0.0
YBR077C	105	1	2.9086126200574054e-23	1.4127897954349778e-22	0.009652893372360373	28.61806445
YBR078W	2	0	0.4854249187307039	0.5808736387058423	0.0	0.0
YBR079C	1	0	1.0	1.0	0.0	0.0
YBR080C	47	0	2.665123280214656e-11	6.637992197710908e-11	0.0	0.0
YBR081C	0	0	1.0	1.0		0.0
YBR082C	1	0	1.0	1.0	0.0	0.0
YBR083W	10	0	0.004730357880364974	0.006908148341792525	0.0	0.0
YBR084W	32	0	5.261885377530582e-08	1.0795969606199922e-07	0.0	0.0
YBR084C-A	36	1	2.8752519129084693e-08	6.030479121494021e-08	0.028154272336051087	41.73467733
YBR085W	23	0	5.233570838950528e-06	9.488734519169132e-06	0.0	0.0
YBR085C-A	10	0	0.004730357880364974	0.006908148341792525	0.0	0.0
YBR086C	1	0	1.0	1.0	0.0	0.0
YBR087W	190	1	1.3284806088319945e-41	1.5560268801207334e-40	0.005334493705778101	15.81524615
YBR088C	46	0	4.4112329096399716e-11	1.0878645138653292e-10	0.0	0.0
YBR091C	297	0	2.796025990909723e-65	8.08037460991046e-64	0.0	0.0
YBR092C	68	1	3.020582398407144e-15	9.539466981460454e-15	0.01490520300143881	44.18965834
YBR093C	1	0	1.0	1.0	0.0	0.0
YBR094W	38	0	2.5074921190910124e-09	5.57856370479397e-09	0.0	0.0
YBR095C	190	22	5.680999120251037e-30	3.825693904047273e-29	0.1173588615271182	181.8753307
YBR096W	127	1	5.126777045100684e-28	3.123315125675216e-27	0.007980738614943615	23.66060447
YBR097W	3	0	0.25300972097554947	0.31204351390314927	0.0	0.0
YBR098W	20	0	2.458550733414724e-05	4.265196159236222e-05	0.0	0.0
YBR101C	118	2	1.9014913143871136e-25	1.0277703523534107e-24	0.017178878035556594	38.19784027
YBR102C	22	1	3.5010791918448534e-05	6.0500920770131466e-05	0.04607062745899269	68.29310836
YBR103W	0	0	1.0	1.0		0.0
YBR104W	29	0	2.424704798645504e-07	4.785338811602708e-07	0.0	0.0
YBR105C	80	0	1.7415952078875978e-18	6.606803456834812e-18	0.0	0.0
YBR106W	3	0	0.25300972097554947	0.31204351390314927	0.0	0.0
YBR107C	255	6	1.7836632572125407e-52	3.2156261417646775e-51	0.023848324802302097	41.24368113
YBR108W	66	0	1.9146497111273857e-15	6.0835085572892795e-15	0.0	0.0
YBR109C	234	0	1.0090719070138488e-51	1.7801142752259644e-50	0.0	0.0
YBR110W	19	0	4.126483888342125e-05	7.035697848163522e-05	0.0	0.0
YBR111C	175	6	2.666252377248366e-35	2.323275366902326e-34	0.034750416140497335	60.09793535
YBR111W-A	296	39	1.0090056047985662e-43	1.3188161893628532e-42	0.13354256202640447	203.0335654
YBR112C	0	0	1.0	1.0		0.0
YBR114W	5	0	0.07608826163708582	0.09999625061126155	0.0	0.0
YBR115C	0	0	1.0	1.0		0.0
YBR117C	4	0	0.13712719294180908	0.1750540480817634	0.0	0.0
YBR118W	0	0	1.0	1.0		0.0
YBR119W	177	1	8.406485425437212e-39	8.664103527184481e-38	0.005726292678518865	8.48840895
YBR120C	132	21	1.2435687034556363e-18	4.7646659650721945e-18	0.1612471961064744	250.4080639
YBR121C	34	0	1.904673939638334e-08	4.019735716278921e-08	0.0	0.0
YBR122C	300	8	6.385449993706832e-61	1.5897282646670124e-59	0.027028101442609042	40.06529024
YBR123C	93	1	1.1481425086546244e-20	4.9497508000545315e-20	0.010898428001052033	16.15535896
YBR125C	547	1	2.222121598602573e-118	3.194855328390849e-116	0.001852932000178865	2.746706369
YBR126C	24	0	3.1307395762206435e-06	5.746850719069557e-06	0.0	0.0
YBR127C	2	0	0.4854249187307039	0.5808736387058423	0.0	0.0
YBR128C	227	1	1.4286589371371947e-49	2.3474907278502877e-48	0.004464994731708543	13.23743069
YBR129C	338	2415	0.0	0.0	7.241811943480123	10739.39436
YBR130C	91	1	3.111689054847219e-20	1.306228011271997e-19	0.011137953891185045	16.3309607
YBR131W	137	3	6.250906953816445e-29	4.039209650718919e-28	0.02219460884885779	43.8671061
YBR132C	45	0	7.302991328353937e-11	1.7743769805392265e-10	0.0	0.0
YBR133C	44	0	1.2093278106371688e-10	2.902689582209665e-10	0.0	0.0
YBR135W	142	3	5.23258604543642e-30	3.540306158506453e-29	0.02141310853727829	42.32248968
YBR136W	0	0	1.0	1.0		0.0
YBR137W	65	1	1.3547761984170765e-14	4.153154540030174e-14	0.015593135447659062	23.11459052
YBR138C	98	0	2.188634236309016e-22	1.006946839441052e-21	0.0	0.0
YBR139W	50	1	2.4955906760233333e-11	6.259111198347227e-11	0.020271076081956784	29.45977224
YBR140C	0	0	1.0	1.0		0.0
YBR141C	6	1	0.13515245668624562	0.1750540480817634	0.16892563401630653	250.408064
YBR142W	50	0	5.884889859750615e-12	1.5238181712483468e-11	0.0	0.0
YBR143C	16	0	0.00019671788454712446	0.00032076114375687915	0.0	0.0
YBR145W	39	0	1.5117210102869655e-09	3.4160736857211546e-09	0.0	0.0
YBR146W	159	8	1.0249467929031496e-30	7.170886868596123e-30	0.05099641781624347	85.04424814
YBR147W	142	28	9.487579412089139e-18	3.4599282941613595e-17	0.19985567968126405	306.8380502
YBR148W	106	1	1.7678503810359858e-23	8.697097982325025e-23	0.009561828340545652	28.34808271
YBR149W	177	1	8.406485425437212e-39	8.664103527184481e-38	0.005726292678518865	8.48840895
YBR150C	5	1	0.22693637845317322	0.2890611544815502	0.2027107608195678	600.9793535
YBR151W	75	1	9.132410061797755e-17	3.171527189939546e-16	0.013514050721304521	20.03264512
YBR152W	147	3	4.381327183820785e-31	3.1107423005127573e-30	0.020684771512200797	40.88294922
YBR153W	276	5	1.3400555400857322e-57	2.9870772910980797e-56	0.018361481958294186	32.66192138
YBR154C	355	0	9.38049288199259e-78	4.3859524036048284e-76	0.0	0.0
YBR155W	115	0	4.599440425178906e-26	2.5556890710341923e-25	0.0	0.0
YBR156C	236	0	3.744182970278276e-52	6.645924772243941e-51	0.0	0.0
YBR157C	64	0	5.2146511400585085e-15	1.6245643936336122e-14	0.0	0.0
YBR158W	7	0	0.024446544058633512	0.03353018718845727	0.0	0.0
YBR159W	13	0	0.0009530513721093772	0.0014733866776884485	0.0	0.0
YBR160W	45	0	7.302991328353937e-11	1.7743769805392265e-10	0.0	0.0
YBR161W	59	0	6.397155733563417e-14	1.8770429910062862e-13	0.0	0.0
YBR162C	29	2	3.6136435677635834e-06	6.626933723918485e-06	0.06990026235157511	155.4256949
YBR162W-A	91	1	3.111689054847219e-20	1.306228011271997e-19	0.011137953891185045	32.66192139
YBR163W	93	5	2.723798830583418e-18	1.027184726208868e-17	0.05449214000526017	80.77679482
YBR164C	150	8	8.566285034180769e-29	5.479944964579934e-28	0.054056202885218084	80.1305805
YBR165W	194	5	5.5932634505896754e-40	6.06921851025306e-39	0.02612252072417111	46.46747577
YBR166C	127	10	8.134082358252113e-23	3.8280775484703684e-22	0.07980738614943615	130.1333246
YBR167C	197	395	1.4144778848283048e-16	4.850722907362898e-16	2.0322525513636873	3020.150051
YBR168W	52	0	2.151993970433077e-12	5.745644068691099e-12	0.0	0.0
YBR169C	35	0	1.1466537258684973e-08	2.4578477739357914e-08	0.0	0.0
YBR170C	75	1	9.132410061797755e-17	3.171527189939546e-16	0.013514050721304521	40.06529022
YBR171W	179	1	3.115943513890515e-39	3.2820130308396246e-38	0.005662311754736531	8.393566392
YBR172C	6	0	0.04288725775208572	0.05764071496430123	0.0	0.0
YBR173C	398	1	2.359540201370617e-86	1.5077461886758243e-84	0.0025466175982357766	3.77499594
YBR175W	214	39	2.3732257999516172e-27	1.4056046936685632e-26	0.18471307644773702	280.8314736
YBR176W	187	3	1.0675292161759913e-39	1.1496929816906602e-38	0.016260221456115064	32.13793335
YBR177C	11	0	0.0027636238318435574	0.0041260645526823205	0.0	0.0
YBR179C	11	0	0.0027636238318435574	0.0041260645526823205	0.0	0.0
YBR180W	57	0	1.7454120242182602e-13	4.949637352701781e-13	0.0	0.0
YBR181C	42	0	3.3186146354229713e-10	7.767746344451571e-10	0.0	0.0
YBR182C	27	1	2.743807986184967e-06	5.085285120383417e-06	0.03753902978140145	55.64623644
YBR182C-A	224	25	1.5144571529980926e-35	1.3297165018155774e-34	0.11311984420734812	174.3913303
YBR183W	60	0	3.8736674298921245e-14	1.1512899942795663e-13	0.0	0.0
YBR184W	111	11	6.136648423353277e-19	2.4238918326033445e-18	0.10044226887456063	160.9766126
YBR185C	174	0	8.486681316856538e-39	8.715518616650348e-38	0.0	0.0
YBR186W	61	0	2.345933518862386e-14	7.056204846745596e-14	0.0	0.0
YBR187W	318	17	1.5817745769906904e-59	3.854570166217568e-58	0.054183693929758685	85.04424813
YBR188C	175	10	5.256034427766567e-33	4.101418452386096e-32	0.05791736023416223	85.85419337
YBR189W	186	8	1.7271115691456565e-36	1.5766061324058207e-35	0.043593712004208134	64.62143588
YBR191W	36	0	6.905766545314897e-09	1.497551410335821e-08	0.0	0.0
YBR192W	94	125	0.033407626137139504	0.04573369624248733	1.3478109097045732	2013.920174
YBR193C	240	11	2.635960659148701e-46	3.7709974504388505e-45	0.04645454935448429	75.12241919
YBR194W	379	5	9.913182491938485e-80	4.8727104710374545e-78	0.013371422217649592	19.82121879
YBR195C	385	1	1.4711825359349174e-83	8.294873298197755e-82	0.0026326072833710106	3.902463335
YBR196C	66	1	8.214254837426925e-15	2.5370665719678972e-14	0.015356875819664228	45.52873889
YBR196C-A	465	12	6.955376699394783e-94	5.194853428340181e-92	0.02615622720252488	41.91379612
YBR196C-B	192	17	7.298934085634333e-33	5.634385225031281e-32	0.08974174307116284	140.854536
YBR197C	271	21	2.186163311108791e-47	3.2571567881312584e-46	0.07854106969023844	121.9699795
YBR198C	33	0	3.165095151077031e-08	6.573659159929218e-08	0.0	0.0
YBR199W	41	0	5.49967004717095e-10	1.2707353331169197e-09	0.0	0.0
YBR200W	47	1	1.1267667623310251e-10	2.7261403660772927e-10	0.021564974555273172	63.93397376
YBR200W-A	252	3	1.10212355335159e-53	2.098778991829468e-52	0.012066116715450464	23.84838704
YBR201W	247	10	2.223335911685893e-48	3.4651503599202087e-47	0.041034566967523854	60.8278698
YBR201C-A	149	23	3.5862226682923744e-21	1.574379127125912e-20	0.15645461405537114	242.0051088
YBR202W	0	0	1.0	1.0		0.0
YBR203W	7	0	0.024446544058633512	0.03353018718845727	0.0	0.0
YBR204C	147	11	1.6233943576355476e-26	9.336140950762034e-26	0.07584416221140292	122.6488477
YBR205W	114	5	8.544082486857222e-23	4.0111851740339495e-22	0.0444541142148175	65.89685894
YBR207W	147	0	5.647956314180393e-33	4.371655015188619e-32	0.0	0.0
YBR208C	0	0	1.0	1.0		0.0
YBR210W	0	0	1.0	1.0		0.0
YBR211C	48	1	6.816205289139919e-11	1.6723548045155152e-10	0.021115704252038316	31.301008
YBR212W	0	0	1.0	1.0		0.0
YBR213W	314	8	6.336315509703354e-64	1.7775683168928775e-62	0.0258230268559959	38.27893973
YBR214W	120	0	3.819676161390203e-27	2.2278861667500056e-26	0.0	0.0
YBR215W	207	0	6.576740244051593e-46	9.247636465413377e-45	0.0	0.0
YBR216C	21	0	1.466484609571372e-05	2.5862474669257775e-05	0.0	0.0
YBR217W	338	5	6.3865749768619934e-71	2.310012118989517e-69	0.014993399468902945	22.22556781
YBR218C	3	0	0.25300972097554947	0.31204351390314927	0.0	0.0
YBR221C	35	0	1.1466537258684973e-08	2.4578477739357914e-08	0.0	0.0
YBR221W-A	414	10	3.6736249327153447e-84	2.1340421200046412e-82	0.024481975944392248	36.29102377
YBR222C	0	0	1.0	1.0		0.0
YBR223C	85	18	1.23151636788078e-10	2.954714489646377e-10	0.21463492322071887	335.8414034
YBR225W	51	0	3.558358413900378e-12	9.348615458355905e-12	0.0	0.0
YBR227C	0	0	1.0	1.0		0.0
YBR228W	289	0	1.47090655203719e-63	4.009091744438805e-62	0.0	0.0
YBR229C	12	0	0.0016204389372454857	0.002460825014021333	0.0	0.0
YBR230C	0	0	1.0	1.0		0.0
YBR230W-A	345	0	1.326234895158666e-75	5.691923046311558e-74	0.0	0.0
YBR231C	32	0	5.261885377530582e-08	1.0795969606199922e-07	0.0	0.0
YBR233W	36	0	6.905766545314897e-09	1.497551410335821e-08	0.0	0.0
YBR233W-A	792	24	1.0060736355060769e-156	3.045226040944973e-154	0.030713751639328456	47.42576969
YBR234C	319	0	5.179481187870076e-70	1.8052846249358065e-68	0.0	0.0
YBR235W	14	1	0.002123354320582498	0.003216068132122714	0.0723967002927028	107.3177417
YBR236C	25	0	1.8743319371405718e-06	3.4986312789663837e-06	0.0	0.0
YBR237W	51	0	3.558358413900378e-12	9.348615458355905e-12	0.0	0.0
YBR238C	0	0	1.0	1.0		0.0
YBR239C	28	0	4.0392097523062306e-07	7.861081314894462e-07	0.0	0.0
YBR240C	1	0	1.0	1.0	0.0	0.0
YBR241C	3	0	0.25300972097554947	0.31204351390314927	0.0	0.0
YBR242W	212	6	3.0494920823213793e-43	3.8800064082810294e-42	0.028685485021636956	49.60914475
YBR243C	106	8	1.989934459146844e-19	8.025324736713535e-19	0.07649462672436522	113.3923309
YBR244W	349	1	8.092432540897437e-76	3.499216506970012e-74	0.0029041656277875045	4.305009696
YBR245C	9	0	0.008131823613201989	0.011595863525793365	0.0	0.0
YBR246W	0	0	1.0	1.0		0.0
YBR247C	21	0	1.466484609571372e-05	2.5862474669257775e-05	0.0	0.0
YBR248C	5	0	0.07608826163708582	0.09999625061126155	0.0	0.0
YBR249C	16	0	0.00019671788454712446	0.00032076114375687915	0.0	0.0
YBR250W	8	0	0.014053145476506664	0.019659362596786627	0.0	0.0
YBR251W	54	0	7.87502415791672e-13	2.149466726728954e-12	0.0	0.0
YBR252W	84	6	8.061378460208032e-16	2.637143772733583e-15	0.07239670029270279	125.204032
YBR253W	506	12	1.1253637289995423e-102	1.0272963183295822e-100	0.024036849109039662	38.60045253
YBR254C	445	1	1.8598249878873288e-96	1.5279790721914326e-94	0.002277648997972672	6.752577006
YBR255W	32	3	2.6890571733603894e-06	4.999924928546912e-06	0.09502066913417241	187.806048
YBR255C-A	220	1	4.5924279338184e-48	7.005584362702817e-47	0.004607062745899269	13.65862167
YBR256C	183	5	1.292192113509119e-37	1.2447900912547643e-36	0.027692726887919104	49.26060273
YBR257W	343	10	6.142595538865525e-69	2.0658518680710895e-67	0.029549673588858284	48.18347586
YBR258C	250	17	4.330910756275007e-45	5.944407579794167e-44	0.06892165867865305	108.1762836
YBR259W	27	0	6.732769858845844e-07	1.2902419013069791e-06	0.0	0.0
YBR260C	70	0	2.58453167646826e-16	8.676965365656138e-16	0.0	0.0
YBR261C	108	12	8.017455523205974e-18	2.92751661675921e-17	0.11261708934420435	180.8502684
YBR262C	160	0	8.860025687607411e-36	7.839078112220033e-35	0.0	0.0
YBR263W	30	0	1.4563440162588074e-07	2.9162376175154597e-07	0.0	0.0
YBR264C	38	2	3.981554692680724e-08	8.266397486500666e-08	0.053344937057781004	118.6143461
YBR265W	154	0	1.7442923431955054e-34	1.447536113379127e-33	0.0	0.0
YBR267W	504	2	1.704073399344148e-108	1.8490803999298481e-106	0.004022038905150155	8.94314514
YBR268W	101	1	2.132165133843915e-22	9.856978846251089e-22	0.010035186179186526	14.72988612
YBR269C	225	2	1.6665145168777016e-48	2.61147819797375e-47	0.009009367147536347	20.03264512
YBR270C	42	0	3.3186146354229713e-10	7.767746344451571e-10	0.0	0.0
YBR271W	168	5	2.1593341331921936e-34	1.7868101582716987e-33	0.030165291788626165	53.65887084
YBR272C	97	0	3.603053716376364e-22	1.6380365156427247e-21	0.0	0.0
YBR273C	59	3	4.137125776142156e-12	1.0854293037679536e-11	0.051536634106669775	101.8609074
YBR274W	101	27	1.808014285853981e-10	4.330649795062993e-10	0.2709500268380362	412.4368113
YBR275C	2	0	0.4854249187307039	0.5808736387058423	0.0	0.0
YBR276C	35	0	1.1466537258684973e-08	2.4578477739357914e-08	0.0	0.0
YBR278W	107	0	2.4695607386733193e-24	1.2635626163799163e-23	0.0	0.0
YBR279W	98	0	2.188634236309016e-22	1.006946839441052e-21	0.0	0.0
YBR280C	85	1	6.202273201273683e-19	2.431443297922628e-18	0.011924162401151048	35.35172667
YBR281C	24	0	3.1307395762206435e-06	5.746850719069557e-06	0.0	0.0
YBR282W	255	11	1.6457160031402654e-49	2.68116508047016e-48	0.04372192880422051	70.70345336
YBR283C	16	0	0.00019671788454712446	0.00032076114375687915	0.0	0.0
YBR284W	17	0	0.00011670692120116578	0.00019286824822640933	0.0	0.0
YBR285W	337	1	3.0799655786429154e-73	1.2562327689911637e-71	0.003007578053702787	4.45830381
YBR286W	8	0	0.014053145476506664	0.019659362596786627	0.0	0.0
YBR287W	62	0	1.4209053664182834e-14	4.328192141033659e-14	0.0	0.0
YBR288C	96	3	4.3061807941463285e-20	1.7984637434375843e-19	0.03167355637805747	62.60201599
YBR289W	6	0	0.04288725775208572	0.05764071496430123	0.0	0.0
YBR290W	55	1	2.0294826241897223e-12	5.461653987700091e-12	0.018428250983597076	27.31724334
YBR291C	21	1	5.8350383477995766e-05	9.922325706148837e-05	0.04826446686180186	143.0903223
YBR293W	2	0	0.4854249187307039	0.5808736387058423	0.0	0.0
YBR294W	0	0	1.0	1.0		0.0
YBR295W	2	0	0.4854249187307039	0.5808736387058423	0.0	0.0
YBR296C	17	0	0.00011670692120116578	0.00019286824822640933	0.0	0.0
YBR296C-A	162	10	3.0727903369550744e-30	2.103763955693885e-29	0.06256504963566908	102.0181001
YBR297W	81	1	4.564822396513413e-18	1.696980840487953e-17	0.012513009927133814	36.64508254
YBR298C	35	0	1.1466537258684973e-08	2.4578477739357914e-08	0.0	0.0
YBR298C-A	363	5	2.715486504971407e-76	1.1921193045870657e-74	0.013960796199694753	24.83385758
YBR299W	14	0	0.0005620071273573147	0.000882605950145253	0.0	0.0
YBR301W	19	0	4.126483888342125e-05	7.035697848163522e-05	0.0	0.0
YBR302C	93	0	2.647810349840753e-21	1.1641863395974137e-20	0.0	0.0
YCL073C	24	0	3.1307395762206435e-06	5.746850719069557e-06	0.0	0.0
YCL069W	32	0	5.261885377530582e-08	1.0795969606199922e-07	0.0	0.0
YCL068C	206	45	1.6162266643598214e-23	7.978471713934191e-23	0.22140738439030466	328.2047442
YCL067C	2	0	0.4854249187307039	0.5808736387058423	0.0	0.0
YCL066W	32	0	5.261885377530582e-08	1.0795969606199922e-07	0.0	0.0
YCL064C	0	0	1.0	1.0		0.0
YCL063W	149	0	2.0909320690020123e-33	1.649513076657143e-32	0.0	0.0
YCL061C	0	0	1.0	1.0		0.0
YCL059C	88	0	3.2077724220742965e-20	1.3426418631258574e-19	0.0	0.0
YCL058W-A	366	42	1.2161166266814522e-56	2.590328414831493e-55	0.11630945292926022	176.5171598
YCL057C-A	242	0	1.9131168283798038e-53	3.5721866493546275e-52	0.0	0.0
YCL057W	88	1	1.388884223429012e-19	5.644857363208656e-19	0.011517656864748172	17.07327709
YCL056C	254	109	1.0732698006776967e-13	3.1110759192023357e-13	0.43495025451442704	650.6666229
YCL055W	1	1	1.0	1.0	1.0135538040978391	1502.448384
YCL054W	0	0	1.0	1.0		0.0
YCL052C	108	5	1.6559729028043839e-21	7.35405418071661e-21	0.04692378722675181	69.55779556
YCL051W	0	0	1.0	1.0		0.0
YCL050C	41	0	5.49967004717095e-10	1.2707353331169197e-09	0.0	0.0
YCL049C	71	3	1.0653679690427762e-14	3.285217796227885e-14	0.04282621707455658	83.46935468
YCL048W-A	265	1	9.46601721160177e-58	2.1265259759344445e-56	0.003824731336218261	5.669616544
YCL048W	14	1	0.002123354320582498	0.003216068132122714	0.0723967002927028	107.3177417
YCL047C	243	10	1.5942195514641662e-47	2.412725431702742e-46	0.041710033090446054	68.01206675
YCL045C	29	0	2.424704798645504e-07	4.785338811602708e-07	0.0	0.0
YCL044C	106	0	4.063845184417807e-24	2.0609500578118877e-23	0.0	0.0
YCL043C	1	0	1.0	1.0	0.0	0.0
YCL039W	58	3	6.7987903733485345e-12	1.758086485482348e-11	0.05242519676368133	103.6171299
YCL038C	86	8	3.3453625787148075e-15	1.0507471431015214e-14	0.09428407479979899	139.7626404
YCL037C	0	0	1.0	1.0		0.0
YCL036W	110	0	5.543381241286733e-25	2.9087578027956206e-24	0.0	0.0
YCL035C	188	0	8.153343498649973e-42	9.608581651790163e-41	0.0	0.0
YCL034W	0	0	1.0	1.0		0.0
YCL033C	1271	10	3.1126971476564443e-268	4.475280324043053e-265	0.007974459512964903	11.82099437
YCL032W	257	1	4.985091638500922e-56	1.0340584502910429e-54	0.003943789121003265	5.846102662
YCL031C	215	1	5.47852517999266e-47	8.09948542677064e-46	0.004714203739989949	13.97626403
YCL030C	45	1	3.0806584721595363e-10	7.333140262164525e-10	0.022523417868840868	33.38774185
YCL029C	6	0	0.04288725775208572	0.05764071496430123	0.0	0.0
YCL028W	28	2	5.9637945555819525e-06	1.0809260160463853e-05	0.0723967002927028	160.9766125
YCL027W	119	17	9.237873284947273e-18	3.3710031257444016e-17	0.14479340058540557	227.2611001
YCL026C-B	118	39	8.177428317714246e-10	1.8841502506079575e-09	0.33498812169335357	509.3045369
YCL026C-A	100	3	5.9078088835224186e-21	2.5778307199649033e-20	0.03040661412293517	60.09793536
YCL025C	6	0	0.04288725775208572	0.05764071496430123	0.0	0.0
YCL024W	0	0	1.0	1.0		0.0
YCL021W-A	0	0	1.0	1.0		0.0
YCL018W	1	1	1.0	1.0	1.0135538040978391	1502.448384
YCL017C	0	0	1.0	1.0		0.0
YCL016C	98	6	8.339627775902117e-19	3.2450067211916832e-18	0.062054314536602394	107.3177417
YCL014W	0	0	1.0	1.0		0.0
YCL012C	166	3	3.5445815998288077e-35	3.0700133705746196e-34	0.01831723742345492	36.20357551
YCL011C	3	0	0.25300972097554947	0.31204351390314927	0.0	0.0
YCL010C	311	11	1.7293369674590782e-61	4.362024956077701e-60	0.03584916991985926	57.97228491
YCL009C	198	12	8.613148618509994e-37	7.93817591427099e-36	0.06142750327865691	98.64560095
YCL008C	57	0	1.7454120242182602e-13	4.949637352701781e-13	0.0	0.0
YCL005W-A	195	0	2.529625418694418e-43	3.225693078250909e-42	0.0	0.0
YCL005W	139	2	5.5995118915846446e-30	3.7752394945490375e-29	0.014583507972630779	32.42694354
YCL004W	90	6	4.247115576873025e-17	1.4884315467761589e-16	0.0675702536065226	116.8570965
YCL002C	189	3	3.961578982594955e-40	4.3396268055054454e-39	0.01608815562060062	31.7978494
YCL001W	10	0	0.004730357880364974	0.006908148341792525	0.0	0.0
YCL001W-A	219	15	1.3115492216060561e-39	1.4019924857725704e-38	0.06942149343135884	109.7679185
YCL001W-B	276	2	1.7698244340135025e-59	4.276579966391451e-58	0.007344592783317674	16.33096069
YCR002C	9	0	0.008131823613201989	0.011595863525793365	0.0	0.0
YCR003W	178	0	1.1654682791428807e-39	1.2504865808490126e-38	0.0	0.0
YCR004C	90	0	1.1824974744265617e-20	5.063695439633027e-20	0.0	0.0
YCR005C	0	0	1.0	1.0		0.0
YCR007C	2	0	0.4854249187307039	0.5808736387058423	0.0	0.0
YCR008W	1	0	1.0	1.0	0.0	0.0
YCR009C	58	0	1.0566020373287407e-13	3.064305757275637e-13	0.0	0.0
YCR010C	70	1	1.111137372527335e-15	3.60414609667496e-15	0.014479340058540558	42.32248969
YCR011C	3	0	0.25300972097554947	0.31204351390314927	0.0	0.0
YCR012W	9	0	0.008131823613201989	0.011595863525793365	0.0	0.0
YCR014C	103	0	1.8113473897484644e-23	8.858043229968894e-23	0.0	0.0
YCR015C	22	0	8.756492909179695e-06	1.5649033785174774e-05	0.0	0.0
YCR016W	0	0	1.0	1.0		0.0
YCR017C	7	0	0.024446544058633512	0.03353018718845727	0.0	0.0
YCR018C	0	0	1.0	1.0		0.0
YCR019W	0	0	1.0	1.0		0.0
YCR020C	226	34	8.057387271568276e-32	5.933166990882094e-31	0.1524815457492324	232.6800595
YCR020C-A	273	102	5.12619510715526e-18	1.8958680425241093e-17	0.3786904323002915	566.8578152
YCR020W-B	259	2	8.038910218743413e-56	1.6394245626948004e-54	0.007826670301913816	17.40287703
YCR021C	1	0	1.0	1.0	0.0	0.0
YCR023C	22	0	8.756492909179695e-06	1.5649033785174774e-05	0.0	0.0
YCR024C	100	2	1.4668364849466056e-21	6.5444349301225206e-21	0.020271076081956784	44.62717972
YCR024C-B	14	0	0.0005620071273573147	0.000882605950145253	0.0	0.0
YCR024C-A	174	1	3.725604186972411e-38	3.700509443744099e-37	0.005825021862631259	17.26952165
YCR026C	9	0	0.008131823613201989	0.011595863525793365	0.0	0.0
YCR027C	3	0	0.25300972097554947	0.31204351390314927	0.0	0.0
YCR028C	0	0	1.0	1.0		0.0
YCR028C-A	121	2	4.2811977155547735e-26	2.3973873478242943e-25	0.016752955439633704	36.94545207
YCR030C	12	0	0.0016204389372454857	0.002460825014021333	0.0	0.0
YCR031C	0	0	1.0	1.0		0.0
YCR032W	0	0	1.0	1.0		0.0
YCR033W	0	0	1.0	1.0		0.0
YCR034W	74	0	3.4942780768442423e-17	1.2290882703321858e-16	0.0	0.0
YCR035C	115	1	2.0044697914507382e-25	1.078363495849691e-24	0.00881351133998121	26.12953711
YCR036W	290	0	8.96287873549898e-64	2.466292612816011e-62	0.0	0.0
YCR037C	46	0	4.4112329096399716e-11	1.0878645138653292e-10	0.0	0.0
YCR040W	1	0	1.0	1.0	0.0	0.0
YCR042C	0	0	1.0	1.0		0.0
YCR043C	208	5	5.4863277201782086e-43	6.874045908223284e-42	0.02436427413696729	43.33985722
YCR044C	19	0	4.126483888342125e-05	7.035697848163522e-05	0.0	0.0
YCR045C	123	1	3.747069013447756e-27	2.210194245778261e-26	0.008240274830063732	12.21502751
YCR046C	167	35	7.323798593821383e-20	3.0236299865805292e-19	0.21242145594864892	323.8810887
YCR047C	195	1	1.1122086845505303e-42	1.3725991727146137e-41	0.005197711815886355	15.40972701
YCR048W	31	0	8.751775680699836e-08	1.7709874011155792e-07	0.0	0.0
YCR050C	28	1	1.6511000942527706e-06	3.1132710301795685e-06	0.0361983501463514	107.3177417
YCR051W	56	0	2.883690597503018e-13	8.07798569227465e-13	0.0	0.0
YCR052W	120	1	1.666125206498926e-26	9.524737636754794e-26	0.008446281700815326	24.83385759
YCR053W	81	1	4.564822396513413e-18	1.696980840487953e-17	0.012513009927133814	36.64508254
YCR054C	113	1	5.42268568294685e-25	2.86634791935913e-24	0.008969502691131318	13.2960034
YCR057C	25	0	1.8743319371405718e-06	3.4986312789663837e-06	0.0	0.0
YCR059C	228	5	2.7639514528247825e-47	4.107360414779154e-46	0.02222705710740875	39.53811535
YCR060W	79	1	1.2388691045992995e-17	4.4894368119411293e-17	0.01282979498858024	19.01833398
YCR061W	0	0	1.0	1.0		0.0
YCR063W	202	0	7.852880732578147e-45	1.065139554081531e-43	0.0	0.0
YCR065W	68	0	7.033074683135993e-16	2.304684473089179e-15	0.0	0.0
YCR066W	0	0	1.0	1.0		0.0
YCR067C	3	0	0.25300972097554947	0.31204351390314927	0.0	0.0
YCR068W	59	5	4.979499371728779e-11	1.226428303503735e-10	0.08589439017778297	152.791361
YCR069W	0	0	1.0	1.0		0.0
YCR071C	160	5	1.1300923687588705e-32	8.642501612675884e-32	0.03167355637805747	46.65988771
YCR072C	34	1	7.900021983670413e-08	1.6133887225883717e-07	0.02981040600287762	44.18965835
YCR073C	0	0	1.0	1.0		0.0
YCR073W-A	295	10	1.182266230365024e-58	2.786562742143136e-57	0.03435775607111319	50.9304537
YCR075C	70	0	2.58453167646826e-16	8.676965365656138e-16	0.0	0.0
YCR075W-A	442	72	1.607355373432211e-58	3.773020715350467e-57	0.16510378709286067	247.5817879
YCR076C	156	1	2.8309651818965156e-34	2.3392070059032846e-33	0.006497139769857943	9.631079385
YCR077C	0	0	1.0	1.0		0.0
YCR079W	172	1	1.0052691013402276e-37	9.749245534245613e-37	0.005892754674987437	8.735165023
YCR081W	0	0	1.0	1.0		0.0
YCR082W	154	73	1.8966955274213082e-07	3.786149246164507e-07	0.48045082921520943	721.9557168
YCR083W	49	0	9.734422562307351e-12	2.4903320354016716e-11	0.0	0.0
YCR084C	7	0	0.024446544058633512	0.03353018718845727	0.0	0.0
YCR086W	136	91	0.004811229143647626	0.007024467835774942	0.6781867365654658	1016.362142
YCR087C-A	190	10	3.339515492900095e-36	2.996186208996638e-35	0.05334493705778101	86.9838538
YCR088W	1	0	1.0	1.0	0.0	0.0
YCR089W	0	0	1.0	1.0		0.0
YCR090C	2	1	1.0	1.0	0.5067769020489196	751.2241921
YCR091W	0	0	1.0	1.0		0.0
YCR092C	0	0	1.0	1.0		0.0
YCR093W	0	0	1.0	1.0		0.0
YCR094W	108	17	1.5194055471897816e-15	4.895294846996321e-15	0.15954087657095614	250.408064
YCR095C	110	16	2.205662257579931e-16	7.4836363677535e-16	0.1474260078687766	232.1965685
YCR095W-A	2	0	0.4854249187307039	0.5808736387058423	0.0	0.0
YCR096C	0	0	1.0	1.0		0.0
YCR097W	19	0	4.126483888342125e-05	7.035697848163522e-05	0.0	0.0
YCR098C	0	0	1.0	1.0		0.0
YCR101C	86	16	1.3368076849139743e-11	3.415362503749563e-11	0.18856814959959797	296.9956108
YCR102C	0	0	1.0	1.0		0.0
YCR104W	99	1	5.774269566399972e-22	2.610678009148289e-21	0.010237917213109486	15.1762463
YCR105W	31	0	8.751775680699836e-08	1.7709874011155792e-07	0.0	0.0
YCR106W	13	0	0.0009530513721093772	0.0014733866776884485	0.0	0.0
YCR107W	5	0	0.07608826163708582	0.09999625061126155	0.0	0.0
YCR108C	7	1	0.08032976368240805	0.10540188704940194	0.1447934005854056	214.6354835
YDL248W	3	0	0.25300972097554947	0.31204351390314927	0.0	0.0
YDL247W	27	0	6.732769858845844e-07	1.2902419013069791e-06	0.0	0.0
YDL246C	30	0	1.4563440162588074e-07	2.9162376175154597e-07	0.0	0.0
YDL245C	0	0	1.0	1.0		0.0
YDL244W	33	0	3.165095151077031e-08	6.573659159929218e-08	0.0	0.0
YDL243C	1	0	1.0	1.0	0.0	0.0
YDL241W	0	0	1.0	1.0		0.0
YDL240W	0	0	1.0	1.0		0.0
YDL239C	41	0	5.49967004717095e-10	1.2707353331169197e-09	0.0	0.0
YDL238C	970	1	2.727821041636331e-209	1.7430776456056154e-206	0.0010449008289668445	1.54891586
YDL237W	103	5	1.9566709599880228e-20	8.280216843922825e-20	0.049201640975623254	87.52126504
YDL236W	138	5	6.011005486280795e-28	3.642707328935812e-27	0.03672296391658837	54.43653566
YDL235C	100	60	0.002713764374459732	0.004107068136188926	0.6081322824587034	916.4935139
YDL234C	25	0	1.8743319371405718e-06	3.4986312789663837e-06	0.0	0.0
YDL233W	94	42	1.7456948004362074e-05	3.0729999379579515e-05	0.4528644656607366	687.2902177
YDL232W	368	6	9.603100900855885e-77	4.3146432250642337e-75	0.016525333762464768	28.57918121
YDL231C	6	0	0.04288725775208572	0.05764071496430123	0.0	0.0
YDL230W	71	34	0.000571995585458349	0.0008980471231151964	0.4853637935116412	730.3568534
YDL229W	12	0	0.0016204389372454857	0.002460825014021333	0.0	0.0
YDL227C	0	0	1.0	1.0		0.0
YDL226C	0	0	1.0	1.0		0.0
YDL225W	29	0	2.424704798645504e-07	4.785338811602708e-07	0.0	0.0
YDL224C	0	0	1.0	1.0		0.0
YDL223C	0	0	1.0	1.0		0.0
YDL222C	166	0	4.5033350790346e-37	4.1839547721369924e-36	0.0	0.0
YDL220C	17	0	0.00011670692120116578	0.00019286824822640933	0.0	0.0
YDL219W	222	5	5.3809280363878434e-46	7.622097817060711e-45	0.022827788380581963	40.60671306
YDL218W	113	1	5.42268568294685e-25	2.86634791935913e-24	0.008969502691131318	26.59200679
YDL217C	164	53	1.7160100972770506e-13	4.90739635476893e-13	0.3275509244950333	494.7086141
YDL216C	65	1	1.3547761984170765e-14	4.153154540030174e-14	0.015593135447659062	46.22918103
YDL215C	4	0	0.13712719294180908	0.1750540480817634	0.0	0.0
YDL214C	1	0	1.0	1.0	0.0	0.0
YDL213C	128	1	3.1182604995363415e-28	1.9200338471984474e-27	0.007918389094514368	11.737878
YDL212W	0	0	1.0	1.0		0.0
YDL211C	0	0	1.0	1.0		0.0
YDL210W	0	0	1.0	1.0		0.0
YDL209C	143	3	3.1862885741465e-30	2.1788758133075533e-29	0.021263366519535084	42.02652822
YDL208W	312	1	7.330946446560083e-68	2.342482268819269e-66	0.0032485698849289714	4.815539692
YDL207W	61	13	6.441416116275801e-08	1.32066253421398e-07	0.216003269725769	339.2625384
YDL206W	9	0	0.008131823613201989	0.011595863525793365	0.0	0.0
YDL205C	10	0	0.004730357880364974	0.006908148341792525	0.0	0.0
YDL204W	90	0	1.1824974744265617e-20	5.063695439633027e-20	0.0	0.0
YDL203C	121	5	2.6867942752261377e-24	1.3710518080590522e-23	0.04188238859908426	61.57575345
YDL202W	91	3	5.158785376231708e-19	2.039049807471378e-18	0.03341386167355513	65.32384279
YDL201W	0	1	0.9946291274933993	1.0		0.0
YDL200C	204	14	5.673448688837116e-37	5.254106829227416e-36	0.06955761400671444	110.4741459
YDL199C	55	1	2.0294826241897223e-12	5.461653987700091e-12	0.018428250983597076	27.31724334
YDL198C	3	0	0.25300972097554947	0.31204351390314927	0.0	0.0
YDL197C	42	1	1.394663988479771e-09	3.175262311063802e-09	0.02413223343090093	34.94066011
YDL195W	0	0	1.0	1.0		0.0
YDL194W	2	0	0.4854249187307039	0.5808736387058423	0.0	0.0
YDL193W	54	1	3.351365548688214e-12	8.877799756105904e-12	0.018769514890700726	27.82311821
YDL192W	0	0	1.0	1.0		0.0
YDL191W	28	1	1.6511000942527706e-06	3.1132710301795685e-06	0.0361983501463514	53.65887086
YDL190C	0	0	1.0	1.0		0.0
YDL189W	6	0	0.04288725775208572	0.05764071496430123	0.0	0.0
YDL188C	5	0	0.07608826163708582	0.09999625061126155	0.0	0.0
YDL186W	168	1	7.32032218798604e-37	6.768355772203814e-36	0.006033058357725232	8.943145143
YDL185W	0	0	1.0	1.0		0.0
YDL184C	22	0	8.756492909179695e-06	1.5649033785174774e-05	0.0	0.0
YDL183C	52	0	2.151993970433077e-12	5.745644068691099e-12	0.0	0.0
YDL182W	1	0	1.0	1.0	0.0	0.0
YDL181W	353	18	2.0518721552718663e-66	6.178176316737436e-65	0.05168263023728358	80.86832661
YDL180W	80	0	1.7415952078875978e-18	6.606803456834812e-18	0.0	0.0
YDL179W	0	0	1.0	1.0		0.0
YDL178W	15	0	0.0003321685716900214	0.0005299033164464115	0.0	0.0
YDL177C	165	1	3.2455301338542865e-36	2.92555545451348e-35	0.006142750327865691	9.105747782
YDL176W	71	0	1.5669846330870566e-16	5.332383801706309e-16	0.0	0.0
YDL175C	170	1	2.712647029796529e-37	2.5574480439934162e-36	0.005962081200575524	8.786247861
YDL174C	1	0	1.0	1.0	0.0	0.0
YDL173W	103	0	1.8113473897484644e-23	8.858043229968894e-23	0.0	0.0
YDL171C	0	0	1.0	1.0		0.0
YDL170W	26	0	1.1229748930832957e-06	2.1223229083542665e-06	0.0	0.0
YDL169C	44	0	1.2093278106371688e-10	2.902689582209665e-10	0.0	0.0
YDL168W	68	0	7.033074683135993e-16	2.304684473089179e-15	0.0	0.0
YDL167C	45	0	7.302991328353937e-11	1.7743769805392265e-10	0.0	0.0
YDL166C	219	3	1.3854596368715937e-46	2.0274245220479734e-45	0.013884298686271767	27.44197962
YDL165W	179	49	3.094960966277158e-17	1.0985029567074859e-16	0.27745327598209	411.2847532
YDL164C	17	0	0.00011670692120116578	0.00019286824822640933	0.0	0.0
YDL161W	59	0	6.397155733563417e-14	1.8770429910062862e-13	0.0	0.0
YDL160C-A	155	10	9.453164220541965e-29	6.033867639549038e-28	0.06539056800631221	106.6253692
YDL160C	8	0	0.014053145476506664	0.019659362596786627	0.0	0.0
YDL159W-A	82	5	6.172223232016401e-16	2.040026195823352e-15	0.06180206122547799	90.50893882
YDL159W	107	20	4.151834137719504e-14	1.2320535668743481e-13	0.1894493091771662	294.8730473
YDL157C	186	0	2.1994898331295245e-41	2.545123949764164e-40	0.0	0.0
YDL156W	89	0	1.9475504843854152e-20	8.2476898642861e-20	0.0	0.0
YDL155W	5	0	0.07608826163708582	0.09999625061126155	0.0	0.0
YDL154W	0	0	1.0	1.0		0.0
YDL153C	0	0	1.0	1.0		0.0
YDL150W	150	11	3.764026695836323e-27	2.2179218778437185e-26	0.07432727896717486	120.1958707
YDL149W	10	0	0.004730357880364974	0.006908148341792525	0.0	0.0
YDL148C	42	0	3.3186146354229713e-10	7.767746344451571e-10	0.0	0.0
YDL147W	5	0	0.07608826163708582	0.09999625061126155	0.0	0.0
YDL146W	5	0	0.07608826163708582	0.09999625061126155	0.0	0.0
YDL145C	2	0	0.4854249187307039	0.5808736387058423	0.0	0.0
YDL144C	42	0	3.3186146354229713e-10	7.767746344451571e-10	0.0	0.0
YDL143W	103	3	1.331943254917852e-21	5.947209362602925e-21	0.02952098458537395	58.34751004
YDL142C	19	0	4.126483888342125e-05	7.035697848163522e-05	0.0	0.0
YDL141W	13	3	0.026205937983367737	0.03593475186989696	0.23389703171488593	462.2918105
YDL140C	0	0	1.0	1.0		0.0
YDL139C	45	0	7.302991328353937e-11	1.7743769805392265e-10	0.0	0.0
YDL138W	1	0	1.0	1.0	0.0	0.0
YDL137W	0	0	1.0	1.0		0.0
YDL136W	81	1	4.564822396513413e-18	1.696980840487953e-17	0.012513009927133814	18.32254127
YDL135C	90	0	1.1824974744265617e-20	5.063695439633027e-20	0.0	0.0
YDL134C	26	0	1.1229748930832957e-06	2.1223229083542665e-06	0.0	0.0
YDL133C-A	11	0	0.0027636238318435574	0.0041260645526823205	0.0	0.0
YDL133W	39	0	1.5117210102869655e-09	3.4160736857211546e-09	0.0	0.0
YDL132W	0	0	1.0	1.0		0.0
YDL131W	1	0	1.0	1.0	0.0	0.0
YDL130W-A	249	14	1.5844016664180935e-46	2.3068086034355582e-45	0.05698696087297087	90.50893878
YDL130W	32	0	5.261885377530582e-08	1.0795969606199922e-07	0.0	0.0
YDL129W	36	0	6.905766545314897e-09	1.497551410335821e-08	0.0	0.0
YDL128W	12	0	0.0016204389372454857	0.002460825014021333	0.0	0.0
YDL127W	42	27	0.10318793488268296	0.13527098552776606	0.6515703026343251	978.3384829
YDL126C	0	0	1.0	1.0		0.0
YDL125C	104	0	1.100595691603717e-23	5.43773696083589e-23	0.0	0.0
YDL124W	212	0	5.509411513066528e-47	8.123529110837888e-46	0.0	0.0
YDL123W	3	0	0.25300972097554947	0.31204351390314927	0.0	0.0
YDL122W	0	0	1.0	1.0		0.0
YDL121C	110	1	2.4135046265737655e-24	1.2426199738071375e-23	0.009214125491798538	27.31724334
YDL120W	130	50	6.681033245845099e-09	1.4620480287996639e-08	0.3898283861914766	589.4220584
YDL119C	135	3	1.686037259093128e-28	1.0539565518526715e-27	0.022523417868840868	44.51698915
YDL118W	135	3	1.686037259093128e-28	1.0539565518526715e-27	0.022523417868840868	44.51698915
YDL117W	9	0	0.008131823613201989	0.011595863525793365	0.0	0.0
YDL116W	40	0	9.116739252112402e-10	2.087196156007103e-09	0.0	0.0
YDL115C	17	0	0.00011670692120116578	0.00019286824822640933	0.0	0.0
YDL114W	51	0	3.558358413900378e-12	9.348615458355905e-12	0.0	0.0
YDL113C	82	0	6.413288464103461e-19	2.4988361759525074e-18	0.0	0.0
YDL112W	7	0	0.024446544058633512	0.03353018718845727	0.0	0.0
YDL111C	110	0	5.543381241286733e-25	2.9087578027956206e-24	0.0	0.0
YDL110C	0	0	1.0	1.0		0.0
YDL109C	87	1	2.2870188662552557e-19	9.171998256509049e-19	0.011650043725262517	17.26952165
YDL108W	194	6	2.2296691786432415e-39	2.3614783510823726e-38	0.031347024869005334	54.21205509
YDL107W	170	5	8.027941029541977e-35	6.8095411299256506e-34	0.02981040600287762	44.18965836
YDL106C	24	0	3.1307395762206435e-06	5.746850719069557e-06	0.0	0.0
YDL105W	312	10	2.6992533544487868e-62	7.12082845937384e-61	0.032485698849289715	52.9709366
YDL104C	205	19	1.4489509025455216e-34	1.2129427424365786e-33	0.09393913306272654	146.5803301
YDL103C	104	1	4.785675898114027e-23	2.303131555653035e-22	0.009745709654786916	28.89323814
YDL102W	8	0	0.014053145476506664	0.019659362596786627	0.0	0.0
YDL101C	142	0	6.775430748075352e-32	4.9955772092540195e-31	0.0	0.0
YDL100C	54	1	3.351365548688214e-12	8.877799756105904e-12	0.018769514890700726	27.82311821
YDL099W	60	0	3.8736674298921245e-14	1.1512899942795663e-13	0.0	0.0
YDL098C	116	1	1.2187470196799177e-25	6.637323967972733e-25	0.008737532793946888	25.90428248
YDL097C	88	0	3.2077724220742965e-20	1.3426418631258574e-19	0.0	0.0
YDL095W	7	0	0.024446544058633512	0.03353018718845727	0.0	0.0
YDL093W	7	0	0.024446544058633512	0.03353018718845727	0.0	0.0
YDL092W	39	0	1.5117210102869655e-09	3.4160736857211546e-09	0.0	0.0
YDL091C	162	1	1.439140616562034e-35	1.2674575322891667e-34	0.006256504963566907	18.54874548
YDL090C	93	0	2.647810349840753e-21	1.1641863395974137e-20	0.0	0.0
YDL089W	103	16	5.6779034377614545e-15	1.7669709237319335e-14	0.15744525112199442	247.9769177
YDL088C	6	1	0.13515245668624562	0.1750540480817634	0.16892563401630653	250.408064
YDL087C	164	20	1.432144868894646e-25	7.762738115940726e-25	0.12360412245095598	192.3866833
YDL086W	184	45	1.9005578882128433e-19	7.681031915047127e-19	0.24788000643697153	367.4466157
YDL085C-A	291	50	6.198345653214963e-38	6.05206890520191e-37	0.17415013816114072	263.3156961
YDL085W	61	0	2.345933518862386e-14	7.056204846745596e-14	0.0	0.0
YDL084W	13	0	0.0009530513721093772	0.0014733866776884485	0.0	0.0
YDL083C	55	0	4.765032115839682e-13	1.3187535947157851e-12	0.0	0.0
YDL082W	128	0	7.139612558444676e-29	4.587699645096685e-28	0.0	0.0
YDL081C	31	0	8.751775680699836e-08	1.7709874011155792e-07	0.0	0.0
YDL080C	16	0	0.00019671788454712446	0.00032076114375687915	0.0	0.0
YDL079C	35	2	1.7886966272880137e-07	3.5718035776157526e-07	0.05791736023416223	128.78129
YDL078C	15	0	0.0003321685716900214	0.0005299033164464115	0.0	0.0
YDL077C	3	0	0.25300972097554947	0.31204351390314927	0.0	0.0
YDL076C	104	0	1.100595691603717e-23	5.43773696083589e-23	0.0	0.0
YDL075W	2	0	0.4854249187307039	0.5808736387058423	0.0	0.0
YDL074C	1	0	1.0	1.0	0.0	0.0
YDL073W	0	0	1.0	1.0		0.0
YDL072C	2	0	0.4854249187307039	0.5808736387058423	0.0	0.0
YDL070W	7	0	0.024446544058633512	0.03353018718845727	0.0	0.0
YDL069C	140	1	8.009035295803396e-31	5.6308021987977176e-30	0.007239670029270279	21.46354834
YDL067C	202	2	1.4902140103355122e-43	1.9302299039278224e-42	0.010035186179186526	22.31358986
YDL066W	150	1	5.572433733370663e-33	4.324840269988487e-32	0.0067570253606522605	9.949989299
YDL065C	81	1	4.564822396513413e-18	1.696980840487953e-17	0.012513009927133814	18.32254127
YDL064W	226	0	5.325030037715397e-50	8.850938655173771e-49	0.0	0.0
YDL063C	14	1	0.002123354320582498	0.003216068132122714	0.0723967002927028	107.3177417
YDL061C	64	0	5.2146511400585085e-15	1.6245643936336122e-14	0.0	0.0
YDL060W	4	0	0.13712719294180908	0.1750540480817634	0.0	0.0
YDL059C	8	0	0.014053145476506664	0.019659362596786627	0.0	0.0
YDL058W	0	0	1.0	1.0		0.0
YDL057W	90	6	4.247115576873025e-17	1.4884315467761589e-16	0.0675702536065226	115.5729526
YDL056W	14	0	0.0005620071273573147	0.000882605950145253	0.0	0.0
YDL055C	2	0	0.4854249187307039	0.5808736387058423	0.0	0.0
YDL054C	3	0	0.25300972097554947	0.31204351390314927	0.0	0.0
YDL053C	217	13	2.8117030498320326e-40	3.0977211186942566e-39	0.06071981314871847	96.9321538
YDL052C	22	1	3.5010791918448534e-05	6.0500920770131466e-05	0.04607062745899269	136.5862167
YDL051W	110	1	2.4135046265737655e-24	1.2426199738071375e-23	0.009214125491798538	27.07114205
YDL049C	108	1	6.5315248696345604e-24	3.26917315276487e-23	0.009384757445350363	27.82311822
YDL048C	10	0	0.004730357880364974	0.006908148341792525	0.0	0.0
YDL047W	1	0	1.0	1.0	0.0	0.0
YDL046W	1	0	1.0	1.0	0.0	0.0
YDL045W-A	142	3	5.23258604543642e-30	3.540306158506453e-29	0.02141310853727829	42.32248968
YDL045C	107	0	2.4695607386733193e-24	1.2635626163799163e-23	0.0	0.0
YDL044C	30	0	1.4563440162588074e-07	2.9162376175154597e-07	0.0	0.0
YDL043C	105	5	7.287448609036482e-21	3.158260508709029e-20	0.048264466861801865	71.54516114
YDL042C	35	0	1.1466537258684973e-08	2.4578477739357914e-08	0.0	0.0
YDL040C	8	0	0.014053145476506664	0.019659362596786627	0.0	0.0
YDL037C	107	0	2.4695607386733193e-24	1.2635626163799163e-23	0.0	0.0
YDL036C	33	0	3.165095151077031e-08	6.573659159929218e-08	0.0	0.0
YDL035C	18	1	0.00027112343057410015	0.0004408342802464377	0.056308544672102175	83.46935468
YDL033C	31	0	8.751775680699836e-08	1.7709874011155792e-07	0.0	0.0
YDL031W	4	0	0.13712719294180908	0.1750540480817634	0.0	0.0
YDL030W	84	1	1.0214789743818983e-18	3.929448549612238e-18	0.012066116715450464	17.88629028
YDL029W	143	0	4.122001494501358e-32	3.058791044500298e-31	0.0	0.0
YDL028C	1	0	1.0	1.0	0.0	0.0
YDL027C	21	0	1.466484609571372e-05	2.5862474669257775e-05	0.0	0.0
YDL025C	14	0	0.0005620071273573147	0.000882605950145253	0.0	0.0
YDL024C	0	0	1.0	1.0		0.0
YDL022W	0	0	1.0	1.0		0.0
YDL021W	1	0	1.0	1.0	0.0	0.0
YDL020C	0	0	1.0	1.0		0.0
YDL019C	2	0	0.4854249187307039	0.5808736387058423	0.0	0.0
YDL018C	27	0	6.732769858845844e-07	1.2902419013069791e-06	0.0	0.0
YDL017W	90	8	4.807942780701295e-16	1.5927695237219553e-15	0.09009367147536347	150.2448384
YDL015C	61	5	1.8708690407276885e-11	4.719020988256551e-11	0.0830781806637573	145.3982307
YDL014W	16	0	0.00019671788454712446	0.00032076114375687915	0.0	0.0
YDL013W	23	0	5.233570838950528e-06	9.488734519169132e-06	0.0	0.0
YDL012C	179	1	3.115943513890515e-39	3.2820130308396246e-38	0.005662311754736531	8.393566392
YDL010W	30	10	0.0030591730264595027	0.004566131345748404	0.337851268032613	500.816128
YDL008W	22	0	8.756492909179695e-06	1.5649033785174774e-05	0.0	0.0
YDL007C-A	3	0	0.25300972097554947	0.31204351390314927	0.0	0.0
YDL007W	16	0	0.00019671788454712446	0.00032076114375687915	0.0	0.0
YDL006W	172	0	2.2903180750259052e-38	2.2987119109029635e-37	0.0	0.0
YDL005C	197	1	4.1243271104784296e-43	5.2015362307810195e-42	0.0051449431680093355	15.25328308
YDL004W	40	0	9.116739252112402e-10	2.087196156007103e-09	0.0	0.0
YDL003W	22	0	8.756492909179695e-06	1.5649033785174774e-05	0.0	0.0
YDL002C	66	1	8.214254837426925e-15	2.5370665719678972e-14	0.015356875819664228	22.76436945
YDL001W	47	0	2.665123280214656e-11	6.637992197710908e-11	0.0	0.0
YDR001C	16	0	0.00019671788454712446	0.00032076114375687915	0.0	0.0
YDR002W	0	0	1.0	1.0		0.0
YDR003W	90	15	8.472113857941154e-13	2.3102478329549347e-12	0.1689256340163065	264.1667488
YDR003W-A	157	1	1.72296790668195e-34	1.4339780653151802e-33	0.006455756713998975	9.56973493
YDR004W	103	0	1.8113473897484644e-23	8.858043229968894e-23	0.0	0.0
YDR005C	70	0	2.58453167646826e-16	8.676965365656138e-16	0.0	0.0
YDR006C	0	0	1.0	1.0		0.0
YDR007W	158	8	1.6762415672574622e-30	1.1614536449756223e-29	0.05131917995432096	76.07333591
YDR009W	30	0	1.4563440162588074e-07	2.9162376175154597e-07	0.0	0.0
YDR011W	0	0	1.0	1.0		0.0
YDR012W	10	0	0.004730357880364974	0.006908148341792525	0.0	0.0
YDR013W	284	1	7.730352976078877e-62	1.9935991015887725e-60	0.0035688514228797152	10.58062242
YDR014W	6	0	0.04288725775208572	0.05764071496430123	0.0	0.0
YDR014W-A	124	0	5.220876011382507e-28	3.1672213018418564e-27	0.0	0.0
YDR016C	244	6	4.106107718682991e-50	6.904744295364292e-49	0.024923454199127188	43.10302741
YDR017C	1	0	1.0	1.0	0.0	0.0
YDR018C	103	1	7.874409980361425e-23	3.742622462566823e-22	0.009840328195124651	14.58687751
YDR019C	2	0	0.4854249187307039	0.5808736387058423	0.0	0.0
YDR020C	160	5	1.1300923687588705e-32	8.642501612675884e-32	0.03167355637805747	46.65988771
YDR021W	108	1	6.5315248696345604e-24	3.26917315276487e-23	0.009384757445350363	13.91155911
YDR022C	38	0	2.5074921190910124e-09	5.57856370479397e-09	0.0	0.0
YDR023W	2	0	0.4854249187307039	0.5808736387058423	0.0	0.0
YDR025W	66	0	1.9146497111273857e-15	6.0835085572892795e-15	0.0	0.0
YDR026C	105	0	6.68764277465524e-24	3.335701092544864e-23	0.0	0.0
YDR027C	13	0	0.0009530513721093772	0.0014733866776884485	0.0	0.0
YDR028C	0	0	1.0	1.0		0.0
YDR030C	20	0	2.458550733414724e-05	4.265196159236222e-05	0.0	0.0
YDR031W	304	0	8.724285341677573e-67	2.6407034210519857e-65	0.0	0.0
YDR032C	0	0	1.0	1.0		0.0
YDR033W	0	0	1.0	1.0		0.0
YDR034C	2	0	0.4854249187307039	0.5808736387058423	0.0	0.0
YDR034C-A	97	0	3.603053716376364e-22	1.6380365156427247e-21	0.0	0.0
YDR034W-B	142	0	6.775430748075352e-32	4.9955772092540195e-31	0.0	0.0
YDR035W	76	1	5.541776211518958e-17	1.936254859808355e-16	0.013336234264445251	19.76905768
YDR036C	58	0	1.0566020373287407e-13	3.064305757275637e-13	0.0	0.0
YDR037W	37	1	1.7353119726469148e-08	3.7030720425574796e-08	0.027393346056698353	81.21342615
YDR038C	5	0	0.07608826163708582	0.09999625061126155	0.0	0.0
YDR039C	0	0	1.0	1.0		0.0
YDR040C	0	0	1.0	1.0		0.0
YDR041W	17	0	0.00011670692120116578	0.00019286824822640933	0.0	0.0
YDR042C	30	1	5.985794073063223e-07	1.1590673977840603e-06	0.0337851268032613	50.0816128
YDR043C	0	0	1.0	1.0		0.0
YDR044W	0	0	1.0	1.0		0.0
YDR045C	195	6	1.3601730732390646e-39	1.4512718634875436e-38	0.031186270895318124	53.93404455
YDR046C	5	0	0.07608826163708582	0.09999625061126155	0.0	0.0
YDR047W	35	0	1.1466537258684973e-08	2.4578477739357914e-08	0.0	0.0
YDR049W	28	1	1.6511000942527706e-06	3.1132710301795685e-06	0.0361983501463514	53.65887086
YDR050C	17	0	0.00011670692120116578	0.00019286824822640933	0.0	0.0
YDR051C	150	2	2.3781692942948768e-32	1.792510040824356e-31	0.013514050721304521	30.04896768
YDR052C	26	0	1.1229748930832957e-06	2.1223229083542665e-06	0.0	0.0
YDR054C	23	0	5.233570838950528e-06	9.488734519169132e-06	0.0	0.0
YDR055W	82	0	6.413288464103461e-19	2.4988361759525074e-18	0.0	0.0
YDR056C	77	1	3.363132779826315e-17	1.1909714665505626e-16	0.013163036416855053	39.02463334
YDR057W	134	0	3.613634176470674e-30	2.4536021427252472e-29	0.0	0.0
YDR058C	96	0	5.931853314243926e-22	2.6735179004872116e-21	0.0	0.0
YDR059C	70	1	1.111137372527335e-15	3.60414609667496e-15	0.014479340058540558	21.46354835
YDR060W	0	0	1.0	1.0		0.0
YDR061W	64	0	5.2146511400585085e-15	1.6245643936336122e-14	0.0	0.0
YDR062W	37	0	4.160546972405403e-09	9.146523562042612e-09	0.0	0.0
YDR063W	287	37	8.244017559769177e-43	1.0240031314521066e-41	0.13066721516243918	198.930448
YDR064W	434	33	2.291621363175289e-75	9.762307007126733e-74	0.07706745515029652	117.7033296
YDR065W	160	10	8.181444254438016e-30	5.477472166155184e-29	0.06334711275611495	102.6517529
YDR066C	203	2	9.076730957967454e-44	1.1917872086591513e-42	0.00998575176451073	22.2036707
YDR067C	238	25	1.9165220302593216e-38	1.9473353703217947e-37	0.10646573572456293	164.1330167
YDR068W	169	1	4.456136207425774e-37	4.153523392043052e-36	0.005997359787561178	8.890227125
YDR069C	30	0	1.4563440162588074e-07	2.9162376175154597e-07	0.0	0.0
YDR070C	175	2	9.737793493173257e-38	9.47581224691022e-37	0.011583472046832447	25.75625801
YDR071C	82	0	6.413288464103461e-19	2.4988361759525074e-18	0.0	0.0
YDR072C	49	0	9.734422562307351e-12	2.4903320354016716e-11	0.0	0.0
YDR073W	60	1	1.6558407464850276e-13	4.740039887026079e-13	0.01689256340163065	49.26060275
YDR074W	2	0	0.4854249187307039	0.5808736387058423	0.0	0.0
YDR075W	116	1	1.2187470196799177e-25	6.637323967972733e-25	0.008737532793946888	25.90428248
YDR076W	29	0	2.424704798645504e-07	4.785338811602708e-07	0.0	0.0
YDR077W	14	0	0.0005620071273573147	0.000882605950145253	0.0	0.0
YDR078C	203	25	3.1746218395095042e-31	2.2638143328904002e-30	0.12482189705638412	192.4318127
YDR079W	128	0	7.139612558444676e-29	4.587699645096685e-28	0.0	0.0
YDR079C-A	356	2	1.1060127988842076e-76	4.930759384793083e-75	0.00569412249493168	12.66108189
YDR080W	16	0	0.00019671788454712446	0.00032076114375687915	0.0	0.0
YDR081C	34	0	1.904673939638334e-08	4.019735716278921e-08	0.0	0.0
YDR082W	149	0	2.0909320690020123e-33	1.649513076657143e-32	0.0	0.0
YDR083W	192	1	4.925753001497501e-42	5.889398235262398e-41	0.005278926063009579	15.650504
YDR084C	528	0	6.07277279565916e-115	7.592286162573007e-113	0.0	0.0
YDR085C	15	0	0.0003321685716900214	0.0005299033164464115	0.0	0.0
YDR086C	101	0	4.9069176160094256e-23	2.3477273884916976e-22	0.0	0.0
YDR087C	336	10	1.9436285050958906e-67	6.092338760320409e-66	0.030165291788626165	49.18729828
YDR088C	7	0	0.024446544058633512	0.03353018718845727	0.0	0.0
YDR089W	3	0	0.25300972097554947	0.31204351390314927	0.0	0.0
YDR090C	175	1	2.2681052959330652e-38	2.2924206602655637e-37	0.005791736023416223	17.17083867
YDR091C	5	0	0.07608826163708582	0.09999625061126155	0.0	0.0
YDR092W	15	0	0.0003321685716900214	0.0005299033164464115	0.0	0.0
YDR093W	0	0	1.0	1.0		0.0
YDR096W	2	0	0.4854249187307039	0.5808736387058423	0.0	0.0
YDR097C	5	0	0.07608826163708582	0.09999625061126155	0.0	0.0
YDR098C	15	0	0.0003321685716900214	0.0005299033164464115	0.0	0.0
YDR099W	0	0	1.0	1.0		0.0
YDR100W	51	1	1.510394766396108e-11	3.8417869533586986e-11	0.019873604001918413	28.89323816
YDR101C	24	0	3.1307395762206435e-06	5.746850719069557e-06	0.0	0.0
YDR103W	0	0	1.0	1.0		0.0
YDR104C	5	0	0.07608826163708582	0.09999625061126155	0.0	0.0
YDR105C	137	0	8.132714136286386e-31	5.703809633875976e-30	0.0	0.0
YDR106W	81	0	1.0568128570025842e-18	4.051820493747908e-18	0.0	0.0
YDR107C	13	0	0.0009530513721093772	0.0014733866776884485	0.0	0.0
YDR108W	89	180	2.158202906194114e-08	4.5464560122792496e-08	2.0498840981754047	3055.541095
YDR109C	113	0	1.244755245682385e-25	6.753384356527732e-25	0.0	0.0
YDR110W	39	0	1.5117210102869655e-09	3.4160736857211546e-09	0.0	0.0
YDR111C	69	1	1.8319365106084218e-15	5.859547760016148e-15	0.014689185566635348	21.77461426
YDR113C	58	0	1.0566020373287407e-13	3.064305757275637e-13	0.0	0.0
YDR114C	890	39	7.321500433167275e-169	2.6316218119465626e-166	0.044414155460467106	67.52577006
YDR115W	890	39	7.321500433167275e-169	2.6316218119465626e-166	0.044414155460467106	67.52577006
YDR116C	268	8	4.6603195853851816e-54	8.99379125354033e-53	0.03025533743575639	44.8492055
YDR117C	96	1	2.57427749986307e-21	1.1388207616701935e-20	0.010557852126019158	15.650504
YDR118W	29	0	2.424704798645504e-07	4.785338811602708e-07	0.0	0.0
YDR119W	0	0	1.0	1.0		0.0
YDR119W-A	30	0	1.4563440162588074e-07	2.9162376175154597e-07	0.0	0.0
YDR120C	14	0	0.0005620071273573147	0.000882605950145253	0.0	0.0
YDR121W	57	11	6.594468788772137e-08	1.349636654954753e-07	0.195598102545197	316.3049229
YDR122W	1	0	1.0	1.0	0.0	0.0
YDR123C	138	0	4.947144950287571e-31	3.499511760037371e-30	0.0	0.0
YDR124W	177	27	4.771777213211917e-25	2.533932664190372e-24	0.15460990232000935	237.6754506
YDR125C	164	23	3.412937812126692e-24	1.738512432023083e-23	0.14214474081859937	219.8704952
YDR126W	107	0	2.4695607386733193e-24	1.2635626163799163e-23	0.0	0.0
YDR127W	1	0	1.0	1.0	0.0	0.0
YDR128W	9	0	0.008131823613201989	0.011595863525793365	0.0	0.0
YDR129C	0	0	1.0	1.0		0.0
YDR130C	531	0	1.37601495956918e-115	1.758547118329412e-113	0.0	0.0
YDR131C	100	0	8.076861547150914e-23	3.804261323314079e-22	0.0	0.0
YDR132C	0	0	1.0	1.0		0.0
YDR135C	0	0	1.0	1.0		0.0
YDR137W	40	0	9.116739252112402e-10	2.087196156007103e-09	0.0	0.0
YDR138W	0	0	1.0	1.0		0.0
YDR139C	562	82	3.9540700257593696e-78	1.894988059845178e-76	0.14788507461925765	219.2184474
YDR140W	127	0	1.1740118788285338e-28	7.3628596675495075e-28	0.0	0.0
YDR141C	3	0	0.25300972097554947	0.31204351390314927	0.0	0.0
YDR142C	170	0	6.181312561091613e-38	6.04570213245542e-37	0.0	0.0
YDR143C	6	0	0.04288725775208572	0.05764071496430123	0.0	0.0
YDR144C	48	0	1.6105293675236992e-11	4.067700655524284e-11	0.0	0.0
YDR145W	42	0	3.3186146354229713e-10	7.767746344451571e-10	0.0	0.0
YDR146C	10	0	0.004730357880364974	0.006908148341792525	0.0	0.0
YDR147W	32	1	2.1731670011765003e-07	4.3290209296037595e-07	0.03167355637805747	46.951512
YDR148C	24	0	3.1307395762206435e-06	5.746850719069557e-06	0.0	0.0
YDR150W	0	0	1.0	1.0		0.0
YDR151C	82	0	6.413288464103461e-19	2.4988361759525074e-18	0.0	0.0
YDR152W	214	10	2.518171934648398e-41	2.908033493205409e-40	0.04736232729429155	77.22865523
YDR153C	40	0	9.116739252112402e-10	2.087196156007103e-09	0.0	0.0
YDR155C	11	0	0.0027636238318435574	0.0041260645526823205	0.0	0.0
YDR156W	223	3	1.9095736689625363e-47	2.882403719213529e-46	0.013635252969926086	26.94974679
YDR158W	106	10	2.1557760090250574e-18	8.172622167371856e-18	0.09561828340545653	141.7404136
YDR159W	0	0	1.0	1.0		0.0
YDR160W	0	0	1.0	1.0		0.0
YDR161W	0	0	1.0	1.0		0.0
YDR162C	653	5	1.3466111358146646e-138	3.0977442568280545e-136	0.007760748882831846	11.48660844
YDR163W	378	50	2.380100856025266e-55	4.786000008042414e-54	0.13406796350500516	198.7365587
YDR164C	50	0	5.884889859750615e-12	1.5238181712483468e-11	0.0	0.0
YDR165W	106	1	1.7678503810359858e-23	8.697097982325025e-23	0.009561828340545652	14.17404136
YDR166C	27	0	6.732769858845844e-07	1.2902419013069791e-06	0.0	0.0
YDR167W	123	15	1.7118257169613656e-19	6.92314324771084e-19	0.12360412245095596	195.4404401
YDR168W	31	0	8.751775680699836e-08	1.7709874011155792e-07	0.0	0.0
YDR169C	327	0	9.855251974121759e-72	3.730832120109878e-70	0.0	0.0
YDR169C-A	96	3	4.3061807941463285e-20	1.7984637434375843e-19	0.03167355637805747	62.60201599
YDR170C	0	0	1.0	1.0		0.0
YDR170W-A	2	0	0.4854249187307039	0.5808736387058423	0.0	0.0
YDR171W	10	0	0.004730357880364974	0.006908148341792525	0.0	0.0
YDR172W	2	0	0.4854249187307039	0.5808736387058423	0.0	0.0
YDR173C	75	0	2.119334026763811e-17	7.546928785088963e-17	0.0	0.0
YDR174W	193	5	9.173747329034128e-40	9.898352887293673e-39	0.02625787057248288	38.92353326
YDR175C	226	3	4.3198458757928207e-48	6.660437970960996e-47	0.013454254036696978	26.59200679
YDR176W	42	0	3.3186146354229713e-10	7.767746344451571e-10	0.0	0.0
YDR177W	0	0	1.0	1.0		0.0
YDR178W	163	10	1.8829727179824466e-30	1.301559627538107e-29	0.06218121497532755	101.3922222
YDR179C	543	1	1.608501520817849e-117	2.151277266563593e-115	0.0018665815913404035	5.523707294
YDR179W-A	218	5	3.894113155689097e-45	5.383424220761538e-44	0.023246646882977964	34.45982532
YDR180W	6	0	0.04288725775208572	0.05764071496430123	0.0	0.0
YDR181C	114	5	8.544082486857222e-23	4.0111851740339495e-22	0.0444541142148175	65.89685894
YDR182W	85	8	5.430109765876852e-15	1.6907721312159055e-14	0.09539329920920839	159.08277
YDR182W-A	219	12	2.9307275254705243e-41	3.377678156108414e-40	0.055537194745087066	89.18643374
YDR183W	238	12	2.617936104200124e-45	3.6366547186606073e-44	0.0511035531477902	82.06650836
YDR184C	140	1	8.009035295803396e-31	5.6308021987977176e-30	0.007239670029270279	10.6556623
YDR185C	150	1	5.572433733370663e-33	4.324840269988487e-32	0.0067570253606522605	20.03264512
YDR186C	59	0	6.397155733563417e-14	1.8770429910062862e-13	0.0	0.0
YDR188W	13	0	0.0009530513721093772	0.0014733866776884485	0.0	0.0
YDR189W	18	0	6.934776035261393e-05	0.00011657964624024634	0.0	0.0
YDR190C	10	0	0.004730357880364974	0.006908148341792525	0.0	0.0
YDR191W	78	0	4.730904604140303e-18	1.7508000243507648e-17	0.0	0.0
YDR192C	66	2	3.3289332697907556e-14	9.99722988750216e-14	0.030713751639328456	68.29310834
YDR194C	7	0	0.024446544058633512	0.03353018718845727	0.0	0.0
YDR194W-A	299	0	1.0382452330805572e-65	3.0309382413432917e-64	0.0	0.0
YDR195W	128	0	7.139612558444676e-29	4.587699645096685e-28	0.0	0.0
YDR196C	289	21	3.4961099868821554e-51	6.019798962442896e-50	0.07364923836005059	114.3732334
YDR197W	104	1	4.785675898114027e-23	2.303131555653035e-22	0.009745709654786916	28.89323814
YDR198C	129	6	1.9482198566366265e-25	1.0520387225837783e-24	0.047142037399899486	81.52820688
YDR200C	65	5	2.634127234210281e-12	7.013363761084873e-12	0.07796567723829531	115.5729526
YDR201W	316	8	2.3591596147865704e-64	6.683510810166289e-63	0.02565958997716048	42.79125144
YDR202C	130	1	1.1536731038477226e-28	7.307019846066358e-28	0.007796567723829531	11.55729526
YDR204W	226	0	5.325030037715397e-50	8.850938655173771e-49	0.0	0.0
YDR205W	47	0	2.665123280214656e-11	6.637992197710908e-11	0.0	0.0
YDR206W	5	1	0.22693637845317322	0.2890611544815502	0.2027107608195678	300.4896768
YDR207C	0	0	1.0	1.0		0.0
YDR208W	5	0	0.07608826163708582	0.09999625061126155	0.0	0.0
YDR210W	38	0	2.5074921190910124e-09	5.57856370479397e-09	0.0	0.0
YDR211W	10	0	0.004730357880364974	0.006908148341792525	0.0	0.0
YDR212W	5	0	0.07608826163708582	0.09999625061126155	0.0	0.0
YDR213W	1	0	1.0	1.0	0.0	0.0
YDR214W	68	0	7.033074683135993e-16	2.304684473089179e-15	0.0	0.0
YDR216W	0	0	1.0	1.0		0.0
YDR217C	1	0	1.0	1.0	0.0	0.0
YDR218C	140	5	2.235613209576993e-28	1.3839624938942181e-27	0.0361983501463514	64.39064501
YDR219C	51	0	3.558358413900378e-12	9.348615458355905e-12	0.0	0.0
YDR221W	31	0	8.751775680699836e-08	1.7709874011155792e-07	0.0	0.0
YDR222W	9	0	0.008131823613201989	0.011595863525793365	0.0	0.0
YDR223W	31	0	8.751775680699836e-08	1.7709874011155792e-07	0.0	0.0
YDR224C	40	0	9.116739252112402e-10	2.087196156007103e-09	0.0	0.0
YDR225W	26	0	1.1229748930832957e-06	2.1223229083542665e-06	0.0	0.0
YDR226W	103	1	7.874409980361425e-23	3.742622462566823e-22	0.009840328195124651	29.17375502
YDR227W	3	0	0.25300972097554947	0.31204351390314927	0.0	0.0
YDR228C	4	0	0.13712719294180908	0.1750540480817634	0.0	0.0
YDR229W	12	0	0.0016204389372454857	0.002460825014021333	0.0	0.0
YDR231C	197	0	9.379213282975214e-44	1.2286983050202837e-42	0.0	0.0
YDR232W	66	0	1.9146497111273857e-15	6.0835085572892795e-15	0.0	0.0
YDR233C	0	0	1.0	1.0		0.0
YDR234W	20	0	2.458550733414724e-05	4.265196159236222e-05	0.0	0.0
YDR235W	99	0	1.3295274329471051e-22	6.176181152567691e-22	0.0	0.0
YDR236C	222	12	6.73002020911713e-42	8.013322199302819e-41	0.05478669211339671	87.98121165
YDR237W	111	1	1.467196820071369e-24	7.649908351976829e-24	0.009131115352232785	26.82943543
YDR238C	0	0	1.0	1.0		0.0
YDR239C	42	5	1.9373034746472335e-07	3.863187337966796e-07	0.12066116715450466	174.7033005
YDR240C	14	0	0.0005620071273573147	0.000882605950145253	0.0	0.0
YDR242W	16	0	0.00019671788454712446	0.00032076114375687915	0.0	0.0
YDR243C	94	1	6.974740674793026e-21	3.034170470554818e-20	0.010782487277636586	15.98349344
YDR244W	54	0	7.87502415791672e-13	2.149466726728954e-12	0.0	0.0
YDR245W	32	0	5.261885377530582e-08	1.0795969606199922e-07	0.0	0.0
YDR246W	129	17	8.540915150985062e-20	3.5059816583379792e-19	0.13356910596638188	209.6439605
YDR246W-A	621	5	1.0102284376921815e-131	2.003387498333702e-129	0.00816065864813075	12.07755936
YDR247W	3	90	2.6253394339820316e-19	1.044866926285859e-18	30.406614122935174	45574.26764
YDR248C	125	11	7.104145205946282e-22	3.1918702405778957e-21	0.08919273476060983	144.2350448
YDR249C	54	8	1.4932295834647713e-08	3.197156863181646e-08	0.1501561191256058	222.5849457
YDR251W	4	0	0.13712719294180908	0.1750540480817634	0.0	0.0
YDR252W	394	28	1.3399900175669e-69	4.5870729708495495e-68	0.0720292043521307	110.5863024
YDR253C	117	6	7.228889910294963e-23	3.4472094422973737e-22	0.051977118158863536	89.89007425
YDR254W	70	2	4.526303296573777e-15	1.4185705862994982e-14	0.028958680117081116	64.39064503
YDR255C	140	3	1.4112139955701085e-29	9.350105631939739e-29	0.021719010087810835	42.92709669
YDR256C	90	2	2.1272344309894745e-19	8.561039337033218e-19	0.022523417868840868	49.53126541
YDR257C	254	0	4.998578493842982e-56	1.0340584502910429e-54	0.0	0.0
YDR258C	44	0	1.2093278106371688e-10	2.902689582209665e-10	0.0	0.0
YDR259C	74	0	3.4942780768442423e-17	1.2290882703321858e-16	0.0	0.0
YDR260C	153	5	3.605351723431832e-31	2.5629638765706386e-30	0.03312267333653069	49.09962039
YDR261C	1	0	1.0	1.0	0.0	0.0
YDR262W	82	0	6.413288464103461e-19	2.4988361759525074e-18	0.0	0.0
YDR263C	133	10	4.379613561820867e-24	2.2113395604944517e-23	0.07620705293968714	112.9660439
YDR264C	1	0	1.0	1.0	0.0	0.0
YDR265W	139	10	2.3487092806701427e-25	1.2611976725615305e-24	0.0729175398631539	108.0898118
YDR266C	99	8	6.042476602300362e-18	2.2333086722255386e-17	0.08190333770487589	136.5862167
YDR267C	116	1	1.2187470196799177e-25	6.637323967972733e-25	0.008737532793946888	25.90428248
YDR268W	103	1	7.874409980361425e-23	3.742622462566823e-22	0.009840328195124651	29.17375502
YDR270W	8	0	0.014053145476506664	0.019659362596786627	0.0	0.0
YDR272W	160	17	3.491526215234688e-26	1.9628315995908789e-25	0.1076900916853954	169.0254432
YDR273W	105	2	1.2195146697275658e-22	5.7112612912078425e-22	0.019305786744720745	42.92709668
YDR275W	9	0	0.008131823613201989	0.011595863525793365	0.0	0.0
YDR276C	28	0	4.0392097523062306e-07	7.861081314894462e-07	0.0	0.0
YDR277C	2	0	0.4854249187307039	0.5808736387058423	0.0	0.0
YDR279W	2	0	0.4854249187307039	0.5808736387058423	0.0	0.0
YDR280W	123	1	3.747069013447756e-27	2.210194245778261e-26	0.008240274830063732	12.21502751
YDR281C	80	0	1.7415952078875978e-18	6.606803456834812e-18	0.0	0.0
YDR282C	36	1	2.8752519129084693e-08	6.030479121494021e-08	0.028154272336051087	41.73467733
YDR283C	0	0	1.0	1.0		0.0
YDR284C	84	1	1.0214789743818983e-18	3.929448549612238e-18	0.012066116715450464	17.88629028
YDR285W	8	0	0.014053145476506664	0.019659362596786627	0.0	0.0
YDR286C	165	1	3.2455301338542865e-36	2.92555545451348e-35	0.006142750327865691	9.105747782
YDR287W	114	2	1.3887126434910674e-24	7.260442193379208e-24	0.017781645685927	39.53811536
YDR288W	150	1	5.572433733370663e-33	4.324840269988487e-32	0.0067570253606522605	10.01632256
YDR289C	19	0	4.126483888342125e-05	7.035697848163522e-05	0.0	0.0
YDR291W	18	1	0.00027112343057410015	0.0004408342802464377	0.056308544672102175	83.46935468
YDR292C	48	1	6.816205289139919e-11	1.6723548045155152e-10	0.021115704252038316	31.301008
YDR293C	0	0	1.0	1.0		0.0
YDR294C	0	0	1.0	1.0		0.0
YDR295C	29	1	9.939526351554635e-07	1.899076945109326e-06	0.034950131175787554	51.80856496
YDR296W	64	3	3.4508335884611125e-13	9.661998036630895e-13	0.047510334567086206	93.90302396
YDR297W	47	8	3.889689493400591e-07	7.642502315185104e-07	0.17251979644218537	287.7028819
YDR298C	75	0	2.119334026763811e-17	7.546928785088963e-17	0.0	0.0
YDR299W	59	2	1.0957549830302755e-12	2.976706144264107e-12	0.03435775607111319	76.39568054
YDR300C	57	0	1.7454120242182602e-13	4.949637352701781e-13	0.0	0.0
YDR301W	2	0	0.4854249187307039	0.5808736387058423	0.0	0.0
YDR302W	127	32	1.6977618106784775e-13	4.857625956821853e-13	0.25538363567819566	390.3999738
YDR303C	23	1	2.1018485646656974e-05	3.6942943445575874e-05	0.04406755669990605	65.32384278
YDR304C	133	5	7.124262371304557e-27	4.142733356660517e-26	0.03810352646984357	67.77962631
YDR305C	137	1	3.556501421633908e-30	2.4176642642809223e-29	0.007398202949619264	10.96677653
YDR306C	12	0	0.0016204389372454857	0.002460825014021333	0.0	0.0
YDR307W	29	0	2.424704798645504e-07	4.785338811602708e-07	0.0	0.0
YDR308C	119	1	2.7399263900038245e-26	1.552444992011034e-25	0.008517258857965034	25.25123334
YDR309C	3	0	0.25300972097554947	0.31204351390314927	0.0	0.0
YDR310C	3	0	0.25300972097554947	0.31204351390314927	0.0	0.0
YDR311W	25	0	1.8743319371405718e-06	3.4986312789663837e-06	0.0	0.0
YDR312W	69	0	4.2632579327822917e-16	1.4139559614435387e-15	0.0	0.0
YDR313C	86	48	0.0018164409119392827	0.0027562933204651227	0.5657044487987939	838.5758423
YDR314C	56	1	1.2291518778562239e-12	3.3280849574157927e-12	0.0180991750731757	53.65887084
YDR315C	146	1	4.0639803035958405e-32	3.0235382569184574e-31	0.006942149343135884	10.29074236
YDR316W	59	0	6.397155733563417e-14	1.8770429910062862e-13	0.0	0.0
YDR317W	0	0	1.0	1.0		0.0
YDR318W	139	8	1.9046853329787607e-26	1.0845391435604804e-25	0.058334031890523115	97.28083061
YDR319C	220	1	4.5924279338184e-48	7.005584362702817e-47	0.004607062745899269	6.829310836
YDR320C	55	0	4.765032115839682e-13	1.3187535947157851e-12	0.0	0.0
YDR320C-A	239	0	8.463199827813352e-53	1.5353899750711226e-51	0.0	0.0
YDR321W	25	0	1.8743319371405718e-06	3.4986312789663837e-06	0.0	0.0
YDR322W	51	3	2.198798215889885e-10	5.25136567258419e-10	0.05962081200575523	115.5729526
YDR322C-A	242	0	1.9131168283798038e-53	3.5721866493546275e-52	0.0	0.0
YDR323C	113	2	2.2830686664493584e-24	1.1839430027727916e-23	0.017939005382262636	39.88801018
YDR324C	41	0	5.49967004717095e-10	1.2707353331169197e-09	0.0	0.0
YDR325W	11	0	0.0027636238318435574	0.0041260645526823205	0.0	0.0
YDR326C	0	0	1.0	1.0		0.0
YDR328C	137	13	2.244736454884058e-23	1.0958810994939065e-22	0.09617663834505043	153.5348713
YDR329C	81	1	4.564822396513413e-18	1.696980840487953e-17	0.012513009927133814	18.32254127
YDR330W	54	0	7.87502415791672e-13	2.149466726728954e-12	0.0	0.0
YDR331W	89	1	8.435022001693302e-20	3.4649865379812986e-19	0.01138824498986336	16.88144252
YDR332W	115	0	4.599440425178906e-26	2.5556890710341923e-25	0.0	0.0
YDR333C	31	0	8.751775680699836e-08	1.7709874011155792e-07	0.0	0.0
YDR334W	0	0	1.0	1.0		0.0
YDR335W	0	0	1.0	1.0		0.0
YDR336W	172	5	2.9845757879521953e-35	2.5967163928158965e-34	0.029463773374937184	52.41099011
YDR337W	139	0	3.009431746894216e-31	2.1499679473774706e-30	0.0	0.0
YDR338C	36	1	2.8752519129084693e-08	6.030479121494021e-08	0.028154272336051087	41.73467733
YDR339C	38	0	2.5074921190910124e-09	5.57856370479397e-09	0.0	0.0
YDR341C	1	0	1.0	1.0	0.0	0.0
YDR342C	0	0	1.0	1.0		0.0
YDR343C	0	0	1.0	1.0		0.0
YDR345C	0	0	1.0	1.0		0.0
YDR346C	0	0	1.0	1.0		0.0
YDR347W	121	1	1.01318671904639e-26	5.873827440761884e-26	0.008376477719816852	12.31515069
YDR348C	12	0	0.0016204389372454857	0.002460825014021333	0.0	0.0
YDR349C	5	0	0.07608826163708582	0.09999625061126155	0.0	0.0
YDR350C	1	0	1.0	1.0	0.0	0.0
YDR351W	2	0	0.4854249187307039	0.5808736387058423	0.0	0.0
YDR352W	38	5	1.3244668899070377e-06	2.5014808157160504e-06	0.13336234264445251	197.6905768
YDR353W	40	0	9.116739252112402e-10	2.087196156007103e-09	0.0	0.0
YDR354W	115	13	8.601215361772452e-19	3.3355083982166803e-18	0.11457564741975572	182.9067598
YDR356W	1	0	1.0	1.0	0.0	0.0
YDR357C	120	26	2.611901200783012e-14	7.852087718611136e-14	0.21960332422119846	335.2570774
YDR358W	46	3	2.629680995435735e-09	5.843622644803289e-09	0.06610133504985907	130.6476855
YDR359C	6	0	0.04288725775208572	0.05764071496430123	0.0	0.0
YDR361C	100	0	8.076861547150914e-23	3.804261323314079e-22	0.0	0.0
YDR362C	113	0	1.244755245682385e-25	6.753384356527732e-25	0.0	0.0
YDR363W	22	0	8.756492909179695e-06	1.5649033785174774e-05	0.0	0.0
YDR363W-A	67	0	1.1603633893227574e-15	3.74480912008708e-15	0.0	0.0
YDR364C	90	15	8.472113857941154e-13	2.3102478329549347e-12	0.1689256340163065	264.1667488
YDR365C	21	0	1.466484609571372e-05	2.5862474669257775e-05	0.0	0.0
YDR366C	36	0	6.905766545314897e-09	1.497551410335821e-08	0.0	0.0
YDR367W	188	12	1.147067221443855e-34	9.616302610092726e-34	0.06469492366581951	103.8927074
YDR368W	175	3	4.090012917232106e-37	3.824660859675096e-36	0.017375208070248668	34.34167734
YDR369C	35	1	4.7653082863435015e-08	9.861564575300998e-08	0.028958680117081116	85.85419335
YDR370C	108	11	2.5993082255573412e-18	9.815247278516264e-18	0.10323233189885399	166.9387093
YDR371W	121	63	3.9338814501951056e-05	6.789841602662681e-05	0.5277180963484616	775.8544936
YDR372C	46	10	3.71076481269766e-06	6.8007037724105294e-06	0.22033778349953026	326.6192138
YDR373W	173	0	1.3941628772347103e-38	1.4241262356974813e-37	0.0	0.0
YDR374C	62	3	9.320763886963537e-13	2.5368534365322908e-12	0.049042926004734144	95.39354821
YDR374W-A	189	1	2.1817460061689466e-41	2.5296817099753247e-40	0.005362718540200207	15.8989247
YDR375C	119	1	2.7399263900038245e-26	1.552444992011034e-25	0.008517258857965034	25.25123334
YDR376W	57	2	2.9750223994438137e-12	7.91366966660563e-12	0.035563291371854	79.07623072
YDR377W	183	0	9.746399980816813e-41	1.0904970095267994e-39	0.0	0.0
YDR378C	70	1	1.111137372527335e-15	3.60414609667496e-15	0.014479340058540558	42.92709668
YDR379W	23	0	5.233570838950528e-06	9.488734519169132e-06	0.0	0.0
YDR379C-A	176	11	1.1498384541486798e-32	8.78183393068932e-32	0.06334711275611493	102.4396625
YDR380W	40	1	3.820619161842172e-09	8.45742140098319e-09	0.025338845102445974	37.5612096
YDR381W	95	0	9.766358367417678e-22	4.3709203868497324e-21	0.0	0.0
YDR381C-A	1	0	1.0	1.0	0.0	0.0
YDR382W	0	0	1.0	1.0		0.0
YDR383C	130	0	2.6406837315382026e-29	1.7257468340995687e-28	0.0	0.0
YDR384C	56	0	2.883690597503018e-13	8.07798569227465e-13	0.0	0.0
YDR385W	1	0	1.0	1.0	0.0	0.0
YDR386W	37	5	2.1371258523124633e-06	3.981409386669574e-06	0.13696673028349177	203.0335654
YDR387C	82	11	6.277895506911991e-13	1.734943635764097e-12	0.13596453469605158	217.2214532
YDR388W	25	0	1.8743319371405718e-06	3.4986312789663837e-06	0.0	0.0
YDR389W	1	0	1.0	1.0	0.0	0.0
YDR390C	49	0	9.734422562307351e-12	2.4903320354016716e-11	0.0	0.0
YDR391C	59	0	6.397155733563417e-14	1.8770429910062862e-13	0.0	0.0
YDR392W	135	0	2.1980122726889752e-30	1.5102471422024247e-29	0.0	0.0
YDR393W	47	0	2.665123280214656e-11	6.637992197710908e-11	0.0	0.0
YDR394W	48	0	1.6105293675236992e-11	4.067700655524284e-11	0.0	0.0
YDR395W	4	0	0.13712719294180908	0.1750540480817634	0.0	0.0
YDR397C	140	10	1.441810893060544e-25	7.807772548014301e-25	0.0723967002927028	106.556623
YDR398W	33	0	3.165095151077031e-08	6.573659159929218e-08	0.0	0.0
YDR399W	115	0	4.599440425178906e-26	2.5556890710341923e-25	0.0	0.0
YDR400W	103	8	8.600421839910942e-19	3.3355083982166803e-18	0.07872262556099721	116.6950201
YDR402C	33	0	3.165095151077031e-08	6.573659159929218e-08	0.0	0.0
YDR403W	41	1	2.308099688648073e-09	5.187136111533828e-09	0.024720824490191196	36.64508254
YDR404C	144	1	1.0976342485324191e-31	8.051651228711661e-31	0.007038568084012772	20.86733866
YDR405W	111	1	1.467196820071369e-24	7.649908351976829e-24	0.009131115352232785	26.82943543
YDR406W	0	0	1.0	1.0		0.0
YDR407C	0	0	1.0	1.0		0.0
YDR408C	94	2	2.904457471293364e-20	1.2263975710284976e-19	0.021564974555273172	47.95048033
YDR409W	8	1	0.04771908846071882	0.06408978928948947	0.1266942255122299	187.806048
YDR410C	135	1	9.60951921336977e-30	6.396336226399253e-29	0.0075078059562802895	11.12924729
YDR411C	52	1	9.142655384438319e-12	2.3578211262737564e-11	0.01949141930957383	28.34808273
YDR412W	130	0	2.6406837315382026e-29	1.7257468340995687e-28	0.0	0.0
YDR414C	107	8	1.2213182225113684e-19	4.988495097771931e-19	0.07577972367086648	126.3741631
YDR415C	87	6	1.851323404288319e-16	6.285100884334193e-16	0.06990026235157511	120.8866516
YDR416W	42	0	3.3186146354229713e-10	7.767746344451571e-10	0.0	0.0
YDR418W	7	0	0.024446544058633512	0.03353018718845727	0.0	0.0
YDR419W	4	0	0.13712719294180908	0.1750540480817634	0.0	0.0
YDR420W	0	0	1.0	1.0		0.0
YDR421W	15	0	0.0003321685716900214	0.0005299033164464115	0.0	0.0
YDR422C	17	0	0.00011670692120116578	0.00019286824822640933	0.0	0.0
YDR423C	157	0	3.9308842369641324e-35	3.3640647688661795e-34	0.0	0.0
YDR424C	250	6	2.1135683708099853e-51	3.694568905935631e-50	0.024325291298348137	42.06855474
YDR425W	99	1	5.774269566399972e-22	2.610678009148289e-21	0.010237917213109486	15.1762463
YDR427W	107	3	1.8280030624095235e-22	8.484943996704738e-22	0.02841739637657493	56.16629472
YDR428C	176	3	2.491306606019e-37	2.3603796196400776e-36	0.017276485297122255	34.14655418
YDR429C	110	1	2.4135046265737655e-24	1.2426199738071375e-23	0.009214125491798538	27.07114205
YDR430C	13	0	0.0009530513721093772	0.0014733866776884485	0.0	0.0
YDR432W	44	2	1.976024851021678e-09	4.45826556226978e-09	0.04607062745899269	102.4396625
YDR434W	20	0	2.458550733414724e-05	4.265196159236222e-05	0.0	0.0
YDR435C	130	16	1.8333413639833408e-20	7.79271706154338e-20	0.1247450835812725	194.9742178
YDR436W	12	0	0.0016204389372454857	0.002460825014021333	0.0	0.0
YDR437W	158	0	2.3921979575277458e-35	2.087637398139919e-34	0.0	0.0
YDR438W	1	0	1.0	1.0	0.0	0.0
YDR439W	27	3	3.147742627229297e-05	5.454253645434072e-05	0.11261708934420435	222.5849457
YDR440W	6	0	0.04288725775208572	0.05764071496430123	0.0	0.0
YDR441C	648	2	1.9307999718135646e-139	4.626679432458255e-137	0.0031282524817834536	6.955779554
YDR443C	3	0	0.25300972097554947	0.31204351390314927	0.0	0.0
YDR444W	8	0	0.014053145476506664	0.019659362596786627	0.0	0.0
YDR446W	55	0	4.765032115839682e-13	1.3187535947157851e-12	0.0	0.0
YDR447C	100	0	8.076861547150914e-23	3.804261323314079e-22	0.0	0.0
YDR448W	41	0	5.49967004717095e-10	1.2707353331169197e-09	0.0	0.0
YDR449C	61	0	2.345933518862386e-14	7.056204846745596e-14	0.0	0.0
YDR450W	68	0	7.033074683135993e-16	2.304684473089179e-15	0.0	0.0
YDR451C	42	5	1.9373034746472335e-07	3.863187337966796e-07	0.12066116715450466	174.7033005
YDR452W	9	2	0.07397062234397568	0.0991620161072737	0.2252341786884087	500.816128
YDR453C	129	36	1.4775895705701499e-12	3.998878880164204e-12	0.28285222439939695	430.9348078
YDR454C	91	2	1.2930180510426662e-19	5.277605969869676e-19	0.02227590778237009	48.99288209
YDR456W	29	0	2.424704798645504e-07	4.785338811602708e-07	0.0	0.0
YDR457W	0	0	1.0	1.0		0.0
YDR458C	19	0	4.126483888342125e-05	7.035697848163522e-05	0.0	0.0
YDR459C	181	2	4.964832791526097e-39	5.181987909993935e-38	0.01119948954804242	24.9024594
YDR460W	107	2	4.510226652488582e-23	2.17786007375834e-22	0.01894493091771662	42.12472104
YDR461W	68	10	1.6057879752273867e-10	3.847869435638626e-10	0.1490520300143881	243.0431209
YDR461C-A	120	0	3.819676161390203e-27	2.2278861667500056e-26	0.0	0.0
YDR462W	182	12	2.1529111346672097e-33	1.696081087050839e-32	0.06682772334711026	107.3177417
YDR463W	29	0	2.424704798645504e-07	4.785338811602708e-07	0.0	0.0
YDR464W	0	0	1.0	1.0		0.0
YDR465C	70	6	7.588018248165392e-13	2.0899757157662437e-12	0.08687604035124334	148.1287139
YDR466W	13	0	0.0009530513721093772	0.0014733866776884485	0.0	0.0
YDR468C	31	0	8.751775680699836e-08	1.7709874011155792e-07	0.0	0.0
YDR469W	216	32	1.0899951827155781e-30	7.616722109109707e-30	0.1501561191256058	229.5407253
YDR470C	37	0	4.160546972405403e-09	9.146523562042612e-09	0.0	0.0
YDR471W	79	1	1.2388691045992995e-17	4.4894368119411293e-17	0.01282979498858024	19.01833398
YDR472W	107	0	2.4695607386733193e-24	1.2635626163799163e-23	0.0	0.0
YDR473C	19	0	4.126483888342125e-05	7.035697848163522e-05	0.0	0.0
YDR475C	0	0	1.0	1.0		0.0
YDR476C	40	1	3.820619161842172e-09	8.45742140098319e-09	0.025338845102445974	37.5612096
YDR477W	24	0	3.1307395762206435e-06	5.746850719069557e-06	0.0	0.0
YDR478W	147	1	2.472930592531927e-32	1.859061939562237e-31	0.006894923837400266	20.44147461
YDR479C	90	1	5.123063817405727e-20	2.1272736472130204e-19	0.011261708934420434	33.38774186
YDR480W	56	0	2.883690597503018e-13	8.07798569227465e-13	0.0	0.0
YDR481C	26	0	1.1229748930832957e-06	2.1223229083542665e-06	0.0	0.0
YDR482C	189	75	7.566613112052803e-12	1.955756944153513e-11	0.40220389051501554	604.1591384
YDR483W	51	0	3.558358413900378e-12	9.348615458355905e-12	0.0	0.0
YDR484W	40	1	3.820619161842172e-09	8.45742140098319e-09	0.025338845102445974	75.12241918
YDR485C	19	1	0.00016237168110978985	0.00026779453342770334	0.053344937057781004	158.1524615
YDR486C	0	0	1.0	1.0		0.0
YDR487C	50	10	6.259692876137871e-07	1.2116961875014774e-06	0.20271076081956785	300.4896768
YDR488C	90	1	5.123063817405727e-20	2.1272736472130204e-19	0.011261708934420434	16.69387094
YDR489W	240	151	1.572028974427213e-05	2.768985798447443e-05	0.637694268411557	951.5506431
YDR490C	13	0	0.0009530513721093772	0.0014733866776884485	0.0	0.0
YDR492W	88	17	1.3525768709898395e-11	3.454116156777338e-11	0.1958001667007189	307.3189876
YDR493W	175	3	4.090012917232106e-37	3.824660859675096e-36	0.017375208070248668	34.34167734
YDR494W	72	0	9.501431721414882e-17	3.277908448101799e-16	0.0	0.0
YDR495C	4	0	0.13712719294180908	0.1750540480817634	0.0	0.0
YDR496C	17	0	0.00011670692120116578	0.00019286824822640933	0.0	0.0
YDR497C	3	0	0.25300972097554947	0.31204351390314927	0.0	0.0
YDR498C	68	1	3.020582398407144e-15	9.539466981460454e-15	0.01490520300143881	22.09482918
YDR499W	19	1	0.00016237168110978985	0.00026779453342770334	0.053344937057781004	79.07623075
YDR500C	46	0	4.4112329096399716e-11	1.0878645138653292e-10	0.0	0.0
YDR501W	64	1	2.2346468248342187e-14	6.778192979758224e-14	0.015836778189028736	46.95151198
YDR502C	27	0	6.732769858845844e-07	1.2902419013069791e-06	0.0	0.0
YDR503C	109	6	3.719960214553498e-21	1.631845247436855e-20	0.055791952519147106	96.48751089
YDR504C	241	5	4.446309447813228e-50	7.455022050837865e-49	0.02102808722194687	31.1711283
YDR505C	21	0	1.466484609571372e-05	2.5862474669257775e-05	0.0	0.0
YDR506C	26	0	1.1229748930832957e-06	2.1223229083542665e-06	0.0	0.0
YDR507C	0	0	1.0	1.0		0.0
YDR508C	8	0	0.014053145476506664	0.019659362596786627	0.0	0.0
YDR510W	44	0	1.2093278106371688e-10	2.902689582209665e-10	0.0	0.0
YDR511W	203	1	2.1036139855940858e-44	2.8200195876810228e-43	0.004992875882255365	7.401223566
YDR512C	307	75	1.4282318027161566e-31	1.0463389933019894e-30	0.24761086419328318	371.9416194
YDR513W	306	75	2.169916513372601e-31	1.573668331450924e-30	0.24842005002398018	373.1571149
YDR514C	38	0	2.5074921190910124e-09	5.57856370479397e-09	0.0	0.0
YDR515W	101	2	8.919006782279384e-22	4.004153630358216e-21	0.020070372358373053	44.18965836
YDR516C	18	1	0.00027112343057410015	0.0004408342802464377	0.056308544672102175	83.46935468
YDR517W	50	1	2.4955906760233333e-11	6.259111198347227e-11	0.020271076081956784	60.09793535
YDR518W	42	1	1.394663988479771e-09	3.175262311063802e-09	0.02413223343090093	34.94066011
YDR519W	95	50	0.0003524656460675954	0.0005621269912741933	0.5334493705778101	806.5775534
YDR520C	5	0	0.07608826163708582	0.09999625061126155	0.0	0.0
YDR522C	82	0	6.413288464103461e-19	2.4988361759525074e-18	0.0	0.0
YDR523C	70	1	1.111137372527335e-15	3.60414609667496e-15	0.014479340058540558	21.46354835
YDR524C	22	0	8.756492909179695e-06	1.5649033785174774e-05	0.0	0.0
YDR524W-C	382	57	5.050001460993023e-53	9.278772652450758e-52	0.15123708595177182	228.1204352
YDR524C-B	20	0	2.458550733414724e-05	4.265196159236222e-05	0.0	0.0
YDR525W-A	48	1	6.816205289139919e-11	1.6723548045155152e-10	0.021115704252038316	31.301008
YDR527W	7	0	0.024446544058633512	0.03353018718845727	0.0	0.0
YDR528W	6	0	0.04288725775208572	0.05764071496430123	0.0	0.0
YDR529C	119	1	2.7399263900038245e-26	1.552444992011034e-25	0.008517258857965034	12.62561667
YDR530C	158	1	1.0486425946349685e-34	8.855717418128788e-34	0.00641489749429012	19.01833397
YDR531W	82	6	2.1482158035761625e-15	6.821860345867759e-15	0.07416247347057359	126.7125143
YDR532C	64	8	1.3177015916121801e-10	3.1601759188330474e-10	0.1266942255122299	187.806048
YDR533C	61	0	2.345933518862386e-14	7.056204846745596e-14	0.0	0.0
YDR534C	65	0	3.1596034824425974e-15	9.929442419413868e-15	0.0	0.0
YDR536W	1	0	1.0	1.0	0.0	0.0
YDR538W	79	0	2.870311143851607e-18	1.0767879574879707e-17	0.0	0.0
YDR539W	2	0	0.4854249187307039	0.5808736387058423	0.0	0.0
YDR540C	0	0	1.0	1.0		0.0
YDR541C	3	0	0.25300972097554947	0.31204351390314927	0.0	0.0
YDR542W	0	0	1.0	1.0		0.0
YDR545W	0	0	1.0	1.0		0.0
YIL177C	0	0	1.0	1.0		0.0
YIL176C	3	0	0.25300972097554947	0.31204351390314927	0.0	0.0
YIL173W	0	0	1.0	1.0		0.0
YIL172C	21	1	5.8350383477995766e-05	9.922325706148837e-05	0.04826446686180186	71.54516115
YIL169C	0	0	1.0	1.0		0.0
YIL166C	0	0	1.0	1.0		0.0
YIL165C	202	14	1.504388675063728e-36	1.3754752416997614e-35	0.07024630325430568	111.5679493
YIL164C	8	0	0.014053145476506664	0.019659362596786627	0.0	0.0
YIL162W	5	0	0.07608826163708582	0.09999625061126155	0.0	0.0
YIL161W	282	0	4.716361808882142e-62	1.2217926469766305e-60	0.0	0.0
YIL160C	96	47	8.3582309606996e-05	0.0001404681071156733	0.4962190499229004	735.5736881
YIL159W	0	0	1.0	1.0		0.0
YIL158W	109	84	0.10220269424220643	0.13400996228612158	0.7810873352680595	1171.634061
YIL157C	222	1	1.703806479872003e-48	2.662660615691274e-47	0.0045655576761163925	13.53557102
YIL156W-B	554	16	1.517521530294793e-110	1.745453264145071e-108	0.029272312031706542	46.0209415
YIL156W	3	0	0.25300972097554947	0.31204351390314927	0.0	0.0
YIL155C	41	0	5.49967004717095e-10	1.2707353331169197e-09	0.0	0.0
YIL154C	166	30	1.2976728850643015e-21	5.7986921227698515e-21	0.1831723742345492	280.5777102
YIL153W	224	2	2.735599084398787e-48	4.240547259940006e-47	0.00904958753658785	20.12207657
YIL152W	707	8	2.66447262195079e-148	6.662340021234344e-146	0.011468784204784602	17.00083037
YIL151C	2	0	0.4854249187307039	0.5808736387058423	0.0	0.0
YIL150C	52	0	2.151993970433077e-12	5.745644068691099e-12	0.0	0.0
YIL149C	0	0	1.0	1.0		0.0
YIL148W	19	0	4.126483888342125e-05	7.035697848163522e-05	0.0	0.0
YIL147C	0	0	1.0	1.0		0.0
YIL146C	49	0	9.734422562307351e-12	2.4903320354016716e-11	0.0	0.0
YIL145C	58	3	6.7987903733485345e-12	1.758086485482348e-11	0.05242519676368133	103.6171299
YIL144W	10	0	0.004730357880364974	0.006908148341792525	0.0	0.0
YIL143C	25	0	1.8743319371405718e-06	3.4986312789663837e-06	0.0	0.0
YIL142W	59	11	2.672926763851871e-08	5.622531755271437e-08	0.1889676583911225	305.5827222
YIL140W	11	0	0.0027636238318435574	0.0041260645526823205	0.0	0.0
YIL139C	150	17	4.120500951294497e-24	2.087841495233009e-23	0.11486943113108843	180.2938061
YIL138C	155	1	4.651570578562887e-34	3.8052891034587714e-33	0.006539056800631221	9.69321538
YIL137C	1	0	1.0	1.0	0.0	0.0
YIL136W	42	0	3.3186146354229713e-10	7.767746344451571e-10	0.0	0.0
YIL135C	89	57	0.012972811666396352	0.0184441631380582	0.6491299644222116	979.1236657
YIL134C-A	147	1	2.472930592531927e-32	1.859061939562237e-31	0.006894923837400266	10.22073731
YIL134W	62	0	1.4209053664182834e-14	4.328192141033659e-14	0.0	0.0
YIL133C	71	0	1.5669846330870566e-16	5.332383801706309e-16	0.0	0.0
YIL132C	238	19	1.7215991431502488e-41	2.0042341441815952e-40	0.08091395915066782	126.2561667
YIL131C	7	1	0.08032976368240805	0.10540188704940194	0.1447934005854056	429.2709668
YIL130W	0	0	1.0	1.0		0.0
YIL129C	0	0	1.0	1.0		0.0
YIL128W	6	0	0.04288725775208572	0.05764071496430123	0.0	0.0
YIL127C	116	16	1.3379498120332004e-17	4.81812734439758e-17	0.13980052470315021	220.1864011
YIL126W	0	0	1.0	1.0		0.0
YIL125W	4	0	0.13712719294180908	0.1750540480817634	0.0	0.0
YIL124W	15	3	0.010339848654944618	0.014718928122422401	0.2027107608195678	400.6529024
YIL123W	7	1	0.08032976368240805	0.10540188704940194	0.1447934005854056	214.6354835
YIL122W	3	0	0.25300972097554947	0.31204351390314927	0.0	0.0
YIL121W	15	0	0.0003321685716900214	0.0005299033164464115	0.0	0.0
YIL120W	24	0	3.1307395762206435e-06	5.746850719069557e-06	0.0	0.0
YIL119C	12	0	0.0016204389372454857	0.002460825014021333	0.0	0.0
YIL118W	51	1	1.510394766396108e-11	3.8417869533586986e-11	0.019873604001918413	28.89323816
YIL117C	44	0	1.2093278106371688e-10	2.902689582209665e-10	0.0	0.0
YIL116W	4	0	0.13712719294180908	0.1750540480817634	0.0	0.0
YIL115C	0	0	1.0	1.0		0.0
YIL114C	117	5	1.9400948679283472e-23	9.479596929019478e-23	0.04331426513238629	77.04863505
YIL113W	35	21	0.09161876002595834	0.1201595185654017	0.6081322824587034	944.3961269
YIL112W	3	0	0.25300972097554947	0.31204351390314927	0.0	0.0
YIL111W	132	33	4.567081803246701e-14	1.3545790330310352e-13	0.2533884510244598	386.9942806
YIL110W	142	0	6.775430748075352e-32	4.9955772092540195e-31	0.0	0.0
YIL109C	5	0	0.07608826163708582	0.09999625061126155	0.0	0.0
YIL108W	12	1	0.005972006831919698	0.008705959769422102	0.08446281700815327	125.204032
YIL107C	15	0	0.0003321685716900214	0.0005299033164464115	0.0	0.0
YIL106W	86	6	3.0235123002758947e-16	1.014481869246597e-15	0.07071305609984924	122.2923103
YIL105C	15	0	0.0003321685716900214	0.0005299033164464115	0.0	0.0
YIL104C	70	1	1.111137372527335e-15	3.60414609667496e-15	0.014479340058540558	42.32248969
YIL103W	68	0	7.033074683135993e-16	2.304684473089179e-15	0.0	0.0
YIL102C-A	139	2	5.5995118915846446e-30	3.7752394945490375e-29	0.014583507972630779	32.42694354
YIL102C	107	1	1.0745381536369153e-23	5.327300794453361e-23	0.00947246545885831	14.04157368
YIL101C	11	0	0.0027636238318435574	0.0041260645526823205	0.0	0.0
YIL099W	55	0	4.765032115839682e-13	1.3187535947157851e-12	0.0	0.0
YIL098C	233	83	1.408945475398497e-16	4.8346333108691865e-16	0.3610513551078139	541.6552114
YIL097W	78	1	2.0411256339838007e-17	7.322840624479624e-17	0.012994279539715886	19.26215877
YIL096C	77	2	1.380702577689025e-16	4.743381436254231e-16	0.026326072833710107	58.53695001
YIL095W	0	0	1.0	1.0		0.0
YIL094C	86	0	8.70391449126605e-20	3.5627197323324597e-19	0.0	0.0
YIL093C	107	12	1.2928238939701597e-17	4.658540234475181e-17	0.11366958550629971	182.5404578
YIL092W	45	0	7.302991328353937e-11	1.7743769805392265e-10	0.0	0.0
YIL091C	24	1	1.2624918378205252e-05	2.249253580949765e-05	0.04223140850407663	62.602016
YIL090W	74	2	6.159375063110589e-16	2.038122323817549e-15	0.027393346056698353	60.9100696
YIL089W	22	0	8.756492909179695e-06	1.5649033785174774e-05	0.0	0.0
YIL088C	4	0	0.13712719294180908	0.1750540480817634	0.0	0.0
YIL087C	215	24	3.6008431921682667e-34	2.9710830987316646e-33	0.11314088975975878	174.7033004
YIL085C	55	1	2.0294826241897223e-12	5.461653987700091e-12	0.018428250983597076	27.31724334
YIL084C	148	10	2.8981588620463883e-27	1.7147439933774466e-26	0.06848336514174588	101.5167827
YIL083C	74	1	1.5050608463745436e-16	5.146019576397146e-16	0.013696673028349177	40.60671306
YIL082W-A	0	0	1.0	1.0		0.0
YIL079C	32	0	5.261885377530582e-08	1.0795969606199922e-07	0.0	0.0
YIL078W	15	0	0.0003321685716900214	0.0005299033164464115	0.0	0.0
YIL077C	61	0	2.345933518862386e-14	7.056204846745596e-14	0.0	0.0
YIL076W	94	3	1.1626746671301964e-19	4.752339737502316e-19	0.032347461832909756	63.93397377
YIL075C	5	0	0.07608826163708582	0.09999625061126155	0.0	0.0
YIL074C	26	8	0.004023043859593582	0.005993918455057691	0.3118627089531813	462.2918105
YIL073C	1	0	1.0	1.0	0.0	0.0
YIL072W	48	3	9.747890226799428e-10	2.2299171318346663e-09	0.06334711275611495	125.204032
YIL071C	51	0	3.558358413900378e-12	9.348615458355905e-12	0.0	0.0
YIL070C	71	3	1.0653679690427762e-14	3.285217796227885e-14	0.04282621707455658	83.46935468
YIL069C	44	0	1.2093278106371688e-10	2.902689582209665e-10	0.0	0.0
YIL068C	10	0	0.004730357880364974	0.006908148341792525	0.0	0.0
YIL067C	27	0	6.732769858845844e-07	1.2902419013069791e-06	0.0	0.0
YIL066C	16	0	0.00019671788454712446	0.00032076114375687915	0.0	0.0
YIL065C	70	2	4.526303296573777e-15	1.4185705862994982e-14	0.028958680117081116	64.39064503
YIL064W	174	5	1.1095722850779915e-35	9.802074057578386e-35	0.029125109313156296	51.80856494
YIL063C	33	0	3.165095151077031e-08	6.573659159929218e-08	0.0	0.0
YIL062C	127	0	1.1740118788285338e-28	7.3628596675495075e-28	0.0	0.0
YIL061C	58	5	8.120797837352432e-11	1.9714102305873296e-10	0.08737532793946888	129.5214124
YIL060W	24	0	3.1307395762206435e-06	5.746850719069557e-06	0.0	0.0
YIL057C	9	0	0.008131823613201989	0.011595863525793365	0.0	0.0
YIL056W	0	0	1.0	1.0		0.0
YIL055C	9	0	0.008131823613201989	0.011595863525793365	0.0	0.0
YIL053W	29	0	2.424704798645504e-07	4.785338811602708e-07	0.0	0.0
YIL052C	32	0	5.261885377530582e-08	1.0795969606199922e-07	0.0	0.0
YIL051C	202	0	7.852880732578147e-45	1.065139554081531e-43	0.0	0.0
YIL050W	40	14	0.0008000208866583236	0.0012536567082212587	0.35474383143424365	563.4181438
YIL049W	40	8	9.50866650901405e-06	1.6987990398676545e-05	0.2027107608195678	338.0508863
YIL048W	3	0	0.25300972097554947	0.31204351390314927	0.0	0.0
YIL047C	9	0	0.008131823613201989	0.011595863525793365	0.0	0.0
YIL046W-A	130	5	3.140157627990088e-26	1.7670299920323872e-25	0.038982838619147656	69.34377155
YIL046W	0	0	1.0	1.0		0.0
YIL045W	49	0	9.734422562307351e-12	2.4903320354016716e-11	0.0	0.0
YIL044C	60	1	1.6558407464850276e-13	4.740039887026079e-13	0.01689256340163065	24.63030138
YIL043C	19	0	4.126483888342125e-05	7.035697848163522e-05	0.0	0.0
YIL042C	75	5	1.9366769292340168e-14	5.893031227526365e-14	0.0675702536065226	120.1958706
YIL041W	11	0	0.0027636238318435574	0.0041260645526823205	0.0	0.0
YIL040W	13	0	0.0009530513721093772	0.0014733866776884485	0.0	0.0
YIL039W	5	0	0.07608826163708582	0.09999625061126155	0.0	0.0
YIL038C	24	0	3.1307395762206435e-06	5.746850719069557e-06	0.0	0.0
YIL037C	16	0	0.00019671788454712446	0.00032076114375687915	0.0	0.0
YIL036W	24	1	1.2624918378205252e-05	2.249253580949765e-05	0.04223140850407663	62.602016
YIL035C	60	0	3.8736674298921245e-14	1.1512899942795663e-13	0.0	0.0
YIL034C	101	5	5.2528720665761426e-20	2.1796008120403604e-19	0.050175930895932634	73.6494306
YIL033C	94	0	1.6080441949930404e-21	7.146725011904928e-21	0.0	0.0
YIL031W	2	0	0.4854249187307039	0.5808736387058423	0.0	0.0
YIL030C	0	0	1.0	1.0		0.0
YIL029C	6	0	0.04288725775208572	0.05764071496430123	0.0	0.0
YIL027C	14	0	0.0005620071273573147	0.000882605950145253	0.0	0.0
YIL026C	2	0	0.4854249187307039	0.5808736387058423	0.0	0.0
YIL024C	88	10	1.2370562675869521e-14	3.808517449085954e-14	0.11517656864748171	170.7327709
YIL023C	56	0	2.883690597503018e-13	8.07798569227465e-13	0.0	0.0
YIL022W	7	0	0.024446544058633512	0.03353018718845727	0.0	0.0
YIL021W	56	8	5.832107103060057e-09	1.279681341079679e-08	0.1447934005854056	214.6354834
YIL020C	84	0	2.3623189405498397e-19	9.40837688857488e-19	0.0	0.0
YIL019W	57	1	7.445273340380054e-13	2.0536099271235343e-12	0.017781645685927	26.35874358
YIL018W	62	1	6.081661968413616e-14	1.7936224605306001e-13	0.01634764200157805	23.84838706
YIL017C	9	0	0.008131823613201989	0.011595863525793365	0.0	0.0
YIL016W	70	19	1.6331285735825178e-07	3.266825191886282e-07	0.2751074611122706	429.2709668
YIL015W	8	0	0.014053145476506664	0.019659362596786627	0.0	0.0
YIL014C-A	42	3	1.9114799788097657e-08	4.028186646440074e-08	0.07239670029270279	143.0903223
YIL014W	16	1	0.0007575538997372386	0.001187756945853015	0.06334711275611495	93.90302401
YIL013C	0	0	1.0	1.0		0.0
YIL011W	77	0	7.798188494265806e-18	2.8492618824982627e-17	0.0	0.0
YIL010W	79	2	5.096141543207419e-17	1.7848909875143645e-16	0.02565958997716048	57.05500192
YIL009C-A	6	0	0.04288725775208572	0.05764071496430123	0.0	0.0
YIL009W	0	0	1.0	1.0		0.0
YIL008W	57	0	1.7454120242182602e-13	4.949637352701781e-13	0.0	0.0
YIL007C	100	12	3.632780056904626e-16	1.2174894001898896e-15	0.12162645649174068	193.3844454
YIL006W	30	0	1.4563440162588074e-07	2.9162376175154597e-07	0.0	0.0
YIL005W	12	0	0.0016204389372454857	0.002460825014021333	0.0	0.0
YIL004C	149	30	2.528811642298924e-18	9.567891943987574e-18	0.20407123572439712	312.5899322
YIL003W	100	1	3.508727125085925e-22	1.6065835745516843e-21	0.010135538040978392	29.75145315
YIL002W-A	170	3	4.878269993020218e-36	4.3631307511445215e-35	0.01788624360172657	35.35172668
YIL002C	8	0	0.014053145476506664	0.019659362596786627	0.0	0.0
YIL001W	1	0	1.0	1.0	0.0	0.0
YIR001C	1	0	1.0	1.0	0.0	0.0
YIR002C	2	0	0.4854249187307039	0.5808736387058423	0.0	0.0
YIR003W	14	0	0.0005620071273573147	0.000882605950145253	0.0	0.0
YIR004W	12	0	0.0016204389372454857	0.002460825014021333	0.0	0.0
YIR005W	142	24	2.3554043990278473e-19	9.40837688857488e-19	0.17130486829822633	264.5155605
YIR006C	0	0	1.0	1.0		0.0
YIR007W	10	0	0.004730357880364974	0.006908148341792525	0.0	0.0
YIR008C	142	1	2.964832566733401e-31	2.1233813314176576e-30	0.0071377028457594305	21.16124484
YIR009W	55	10	6.53204294607006e-08	1.3387661790038815e-07	0.18428250983597078	300.4896766
YIR010W	30	1	5.985794073063223e-07	1.1590673977840603e-06	0.0337851268032613	50.0816128
YIR011C	74	1	1.5050608463745436e-16	5.146019576397146e-16	0.013696673028349177	20.30335654
YIR012W	45	0	7.302991328353937e-11	1.7743769805392265e-10	0.0	0.0
YIR013C	80	1	7.519870567260861e-18	2.7616076393561437e-17	0.012669422551222987	18.7806048
YIR014W	160	1	3.8846388722570537e-35	3.339395837720526e-34	0.0063347112756114935	18.7806048
YIR015W	185	6	1.9051154570589145e-37	1.819986543778375e-36	0.03287201526803802	56.84939831
YIR016W	78	18	2.5819756863119485e-09	5.742050337192581e-09	0.23389703171488596	365.9810166
YIR017C	38	1	1.0475889185342285e-08	2.2649187483046422e-08	0.026672468528890502	39.53811537
YIR018W	55	1	2.0294826241897223e-12	5.461653987700091e-12	0.018428250983597076	54.63448666
YIR018C-A	0	0	1.0	1.0		0.0
YIR019C	0	0	1.0	1.0		0.0
YIR021W	3	0	0.25300972097554947	0.31204351390314927	0.0	0.0
YIR021W-A	139	50	2.801791417286083e-10	6.685934622743677e-10	0.36458769931576945	551.2580402
YIR022W	62	63	0.9400036098694662	1.0	1.029901446099417	1502.448385
YIR023W	3	0	0.25300972097554947	0.31204351390314927	0.0	0.0
YIR024C	240	1	2.2722078560128746e-52	4.083583556228138e-51	0.004223140850407663	6.2602016
YIR025W	307	33	8.082352119490792e-49	1.284022293900319e-47	0.10894878024504459	166.394935
YIR026C	114	0	7.5663516553513e-26	4.144198892373841e-25	0.0	0.0
YIR027C	87	1	2.2870188662552557e-19	9.171998256509049e-19	0.011650043725262517	17.26952165
YIR028W	25	0	1.8743319371405718e-06	3.4986312789663837e-06	0.0	0.0
YIR029W	178	2	2.1986714746782692e-38	2.230081067173673e-37	0.01138824498986336	25.32216377
YIR030C	244	101	5.406803235180062e-14	1.5995126237407683e-13	0.41954481235197433	628.0726851
YIR031C	116	10	1.7029621209798396e-20	7.265382164506718e-20	0.08737532793946888	129.5214124
YIR032C	213	24	9.319997727771288e-34	7.559845829677387e-33	0.11420324553215087	176.343707
YIR033W	10	0	0.004730357880364974	0.006908148341792525	0.0	0.0
YIR034C	56	2	4.90251724731112e-12	1.2850673058015612e-11	0.0361983501463514	80.48830626
YIR035C	233	0	1.656569883747013e-51	2.9045528662893513e-50	0.0	0.0
YIR036C	173	3	1.1023774470609335e-36	1.0143636316875884e-35	0.017576077527708192	34.73869095
YIR037W	281	8	7.59506681887868e-57	1.6298219878869883e-55	0.028855624315952712	48.12112261
YIR038C	0	0	1.0	1.0		0.0
YIR039C	0	0	1.0	1.0		0.0
YIR041W	32	0	5.261885377530582e-08	1.0795969606199922e-07	0.0	0.0
YIR042C	0	0	1.0	1.0		0.0
YEL077C	0	0	1.0	1.0		0.0
YEL075C	61	1	1.003452647816135e-13	2.9293686180662905e-13	0.01661563613275146	24.23303846
YEL073C	0	0	1.0	1.0		0.0
YEL072W	0	0	1.0	1.0		0.0
YEL071W	0	0	1.0	1.0		0.0
YEL070W	24	1	1.2624918378205252e-05	2.249253580949765e-05	0.04223140850407663	62.602016
YEL069C	1	0	1.0	1.0	0.0	0.0
YEL067C	9	0	0.008131823613201989	0.011595863525793365	0.0	0.0
YEL066W	9	0	0.008131823613201989	0.011595863525793365	0.0	0.0
YEL065W	24	0	3.1307395762206435e-06	5.746850719069557e-06	0.0	0.0
YEL064C	41	1	2.308099688648073e-09	5.187136111533828e-09	0.024720824490191196	36.64508254
YEL063C	5	0	0.07608826163708582	0.09999625061126155	0.0	0.0
YEL062W	15	0	0.0003321685716900214	0.0005299033164464115	0.0	0.0
YEL061C	0	0	1.0	1.0		0.0
YEL060C	0	0	1.0	1.0		0.0
YEL059C-A	148	3	2.6680690827930248e-31	1.9276463938621464e-30	0.020545009542523765	40.60671308
YEL058W	52	0	2.151993970433077e-12	5.745644068691099e-12	0.0	0.0
YEL057C	146	0	9.282844553724937e-33	7.137117517175416e-32	0.0	0.0
YEL056W	45	0	7.302991328353937e-11	1.7743769805392265e-10	0.0	0.0
YEL055C	1	0	1.0	1.0	0.0	0.0
YEL054C	2	0	0.4854249187307039	0.5808736387058423	0.0	0.0
YEL053C	19	1	0.00016237168110978985	0.00026779453342770334	0.053344937057781004	79.07623075
YEL052W	42	0	3.3186146354229713e-10	7.767746344451571e-10	0.0	0.0
YEL051W	81	20	3.5681794101815223e-09	7.923011501140516e-09	0.25026019854267634	384.7733667
YEL050C	0	0	1.0	1.0		0.0
YEL049W	11	0	0.0027636238318435574	0.0041260645526823205	0.0	0.0
YEL048C	159	1	6.382419529455374e-35	5.437821439095978e-34	0.006374552227030434	18.89872181
YEL047C	49	0	9.734422562307351e-12	2.4903320354016716e-11	0.0	0.0
YEL046C	22	0	8.756492909179695e-06	1.5649033785174774e-05	0.0	0.0
YEL044W	120	1	1.666125206498926e-26	9.524737636754794e-26	0.008446281700815326	24.83385759
YEL043W	7	0	0.024446544058633512	0.03353018718845727	0.0	0.0
YEL042W	29	0	2.424704798645504e-07	4.785338811602708e-07	0.0	0.0
YEL041W	70	0	2.58453167646826e-16	8.676965365656138e-16	0.0	0.0
YEL040W	49	0	9.734422562307351e-12	2.4903320354016716e-11	0.0	0.0
YEL039C	180	6	2.254029751183408e-36	2.0446254099457066e-35	0.0337851268032613	58.42854827
YEL038W	94	1	6.974740674793026e-21	3.034170470554818e-20	0.010782487277636586	31.96698688
YEL037C	54	0	7.87502415791672e-13	2.149466726728954e-12	0.0	0.0
YEL036C	36	0	6.905766545314897e-09	1.497551410335821e-08	0.0	0.0
YEL035C	121	0	2.3223884159155194e-27	1.3769129670031085e-26	0.0	0.0
YEL034W	125	0	3.1747289061904713e-28	1.9506267029381837e-27	0.0	0.0
YEL032W	3	0	0.25300972097554947	0.31204351390314927	0.0	0.0
YEL031W	0	0	1.0	1.0		0.0
YEL030W	62	0	1.4209053664182834e-14	4.328192141033659e-14	0.0	0.0
YEL029C	3	0	0.25300972097554947	0.31204351390314927	0.0	0.0
YEL027W	0	0	1.0	1.0		0.0
YEL026W	59	0	6.397155733563417e-14	1.8770429910062862e-13	0.0	0.0
YEL025C	0	0	1.0	1.0		0.0
YEL024W	38	0	2.5074921190910124e-09	5.57856370479397e-09	0.0	0.0
YEL023C	12	0	0.0016204389372454857	0.002460825014021333	0.0	0.0
YEL022W	0	0	1.0	1.0		0.0
YEL021W	60	11	1.698548112737658e-08	3.634058852810369e-08	0.18581819741793715	300.4896768
YEL020W-A	1	0	1.0	1.0	0.0	0.0
YEL020C	9	0	0.008131823613201989	0.011595863525793365	0.0	0.0
YEL019C	175	5	6.765348621158592e-36	6.02283590097261e-35	0.028958680117081116	51.512516
YEL018W	99	0	1.3295274329471051e-22	6.176181152567691e-22	0.0	0.0
YEL017C-A	0	0	1.0	1.0		0.0
YEL017W	60	0	3.8736674298921245e-14	1.1512899942795663e-13	0.0	0.0
YEL016C	94	0	1.6080441949930404e-21	7.146725011904928e-21	0.0	0.0
YEL015W	16	0	0.00019671788454712446	0.00032076114375687915	0.0	0.0
YEL013W	3	0	0.25300972097554947	0.31204351390314927	0.0	0.0
YEL012W	27	0	6.732769858845844e-07	1.2902419013069791e-06	0.0	0.0
YEL011W	0	0	1.0	1.0		0.0
YEL009C	0	0	1.0	1.0		0.0
YEL007W	0	0	1.0	1.0		0.0
YEL006W	15	0	0.0003321685716900214	0.0005299033164464115	0.0	0.0
YEL005C	132	0	9.768024510204504e-30	6.486825514802091e-29	0.0	0.0
YEL004W	252	59	4.72667715084417e-27	2.754115531358138e-26	0.23730029540385914	357.7258056
YEL003W	484	57	9.80047396165747e-74	4.0258946966780075e-72	0.11936480750739013	179.6742397
YEL002C	93	3	1.910509953674786e-19	7.710415960409609e-19	0.0326952840031561	64.62143585
YEL001C	1	0	1.0	1.0	0.0	0.0
YER001W	0	0	1.0	1.0		0.0
YER002W	91	0	7.180215106390025e-21	3.1164843076867195e-20	0.0	0.0
YER003C	74	3	2.3997997355481717e-15	7.612381841774702e-15	0.04109001908504753	81.21342614
YER004W	170	0	6.181312561091613e-38	6.04570213245542e-37	0.0	0.0
YER005W	69	0	4.2632579327822917e-16	1.4139559614435387e-15	0.0	0.0
YER006W	61	0	2.345933518862386e-14	7.056204846745596e-14	0.0	0.0
YER007W	90	5	1.1963467175184284e-17	4.3490454945944894e-17	0.056308544672102175	99.06253079
YER007C-A	10	0	0.004730357880364974	0.006908148341792525	0.0	0.0
YER008C	0	0	1.0	1.0		0.0
YER009W	242	1	8.43257905302851e-53	1.5346760168976888e-51	0.004188238859908426	12.41692879
YER010C	33	0	3.165095151077031e-08	6.573659159929218e-08	0.0	0.0
YER011W	5	0	0.07608826163708582	0.09999625061126155	0.0	0.0
YER012W	13	0	0.0009530513721093772	0.0014733866776884485	0.0	0.0
YER013W	4	0	0.13712719294180908	0.1750540480817634	0.0	0.0
YER014W	582	0	1.5063805250889604e-126	2.707248249933316e-124	0.0	0.0
YER014C-A	582	5	2.4174786401900703e-123	4.213005957494878e-121	0.008707506908057036	15.48915859
YER015W	232	0	2.7195739109248096e-51	4.696777646164738e-50	0.0	0.0
YER016W	0	0	1.0	1.0		0.0
YER017C	9	0	0.008131823613201989	0.011595863525793365	0.0	0.0
YER018C	0	0	1.0	1.0		0.0
YER019W	158	8	1.6762415672574622e-30	1.1614536449756223e-29	0.05131917995432096	76.07333591
YER019C-A	155	10	9.453164220541965e-29	6.033867639549038e-28	0.06539056800631221	106.6253692
YER020W	24	0	3.1307395762206435e-06	5.746850719069557e-06	0.0	0.0
YER021W	15	0	0.0003321685716900214	0.0005299033164464115	0.0	0.0
YER022W	13	0	0.0009530513721093772	0.0014733866776884485	0.0	0.0
YER023W	130	8	1.5772692086622375e-24	8.194105888903819e-24	0.06237254179063625	104.0156573
YER024W	17	0	0.00011670692120116578	0.00019286824822640933	0.0	0.0
YER025W	32	0	5.261885377530582e-08	1.0795969606199922e-07	0.0	0.0
YER026C	0	0	1.0	1.0		0.0
YER027C	58	5	8.120797837352432e-11	1.9714102305873296e-10	0.08737532793946888	155.4256948
YER028C	20	0	2.458550733414724e-05	4.265196159236222e-05	0.0	0.0
YER029C	67	1	4.98092020386245e-15	1.5576548174232163e-14	0.015127668717878195	22.42460274
YER030W	100	140	0.008737654077489372	0.012456680366792606	1.4189753257369748	2118.452221
YER031C	11	0	0.0027636238318435574	0.0041260645526823205	0.0	0.0
YER032W	12	0	0.0016204389372454857	0.002460825014021333	0.0	0.0
YER033C	8	1	0.04771908846071882	0.06408978928948947	0.1266942255122299	187.806048
YER034W	253	0	8.204866919385602e-56	1.6614855511755844e-54	0.0	0.0
YER035W	80	0	1.7415952078875978e-18	6.606803456834812e-18	0.0	0.0
YER036C	17	0	0.00011670692120116578	0.00019286824822640933	0.0	0.0
YER037W	41	0	5.49967004717095e-10	1.2707353331169197e-09	0.0	0.0
YER038C	90	0	1.1824974744265617e-20	5.063695439633027e-20	0.0	0.0
YER039C	259	2	8.038910218743413e-56	1.6394245626948004e-54	0.007826670301913816	17.40287703
YER039C-A	120	2	7.037172096361769e-26	3.902678565687226e-25	0.01689256340163065	37.25078638
YER040W	0	0	1.0	1.0		0.0
YER041W	56	0	2.883690597503018e-13	8.07798569227465e-13	0.0	0.0
YER042W	88	26	1.6827031513310955e-08	3.601498259510655e-08	0.2994590784834525	460.9784814
YER043C	11	0	0.0027636238318435574	0.0041260645526823205	0.0	0.0
YER044C	3	0	0.25300972097554947	0.31204351390314927	0.0	0.0
YER044C-A	79	8	9.875683291553108e-14	2.888863408429396e-13	0.10263835990864192	171.1650058
YER045C	0	0	1.0	1.0		0.0
YER046W	3	0	0.25300972097554947	0.31204351390314927	0.0	0.0
YER047C	4	0	0.13712719294180908	0.1750540480817634	0.0	0.0
YER048C	0	0	1.0	1.0		0.0
YER048W-A	22	0	8.756492909179695e-06	1.5649033785174774e-05	0.0	0.0
YER049W	21	0	1.466484609571372e-05	2.5862474669257775e-05	0.0	0.0
YER050C	155	0	1.0614541063355991e-34	8.911565789103695e-34	0.0	0.0
YER051W	71	1	6.740028225875418e-16	2.223861292427397e-15	0.014275405691518861	41.73467733
YER052C	3	0	0.25300972097554947	0.31204351390314927	0.0	0.0
YER053C	2	0	0.4854249187307039	0.5808736387058423	0.0	0.0
YER053C-A	15	0	0.0003321685716900214	0.0005299033164464115	0.0	0.0
YER054C	11	0	0.0027636238318435574	0.0041260645526823205	0.0	0.0
YER055C	15	2	0.0039419763259049825	0.005874658162808902	0.1351405072130452	300.4896768
YER056C	1	0	1.0	1.0	0.0	0.0
YER056C-A	17	0	0.00011670692120116578	0.00019286824822640933	0.0	0.0
YER057C	121	5	2.6867942752261377e-24	1.3710518080590522e-23	0.04188238859908426	73.89090411
YER058W	557	3	3.034947826158249e-119	4.59315393374634e-117	0.005458997149539528	10.78957547
YER059W	61	8	5.485571138563379e-10	1.2707353331169197e-09	0.13292508906201167	193.8643077
YER060W	54	0	7.87502415791672e-13	2.149466726728954e-12	0.0	0.0
YER060W-A	162	1	1.439140616562034e-35	1.2674575322891667e-34	0.006256504963566907	9.27437274
YER061C	42	0	3.3186146354229713e-10	7.767746344451571e-10	0.0	0.0
YER062C	75	0	2.119334026763811e-17	7.546928785088963e-17	0.0	0.0
YER063W	13	1	0.0035594199800207615	0.00530866812891582	0.07796567723829533	115.5729526
YER064C	0	0	1.0	1.0		0.0
YER065C	0	0	1.0	1.0		0.0
YER066W	0	0	1.0	1.0		0.0
YER067W	42	1	1.394663988479771e-09	3.175262311063802e-09	0.02413223343090093	35.77258057
YER068W	65	0	3.1596034824425974e-15	9.929442419413868e-15	0.0	0.0
YER069W	3	0	0.25300972097554947	0.31204351390314927	0.0	0.0
YER070W	9	0	0.008131823613201989	0.011595863525793365	0.0	0.0
YER071C	308	5	1.7831510281426477e-64	5.101941076043963e-63	0.016453795521068817	29.268475
YER072W	207	0	6.576740244051593e-46	9.247636465413377e-45	0.0	0.0
YER073W	25	0	1.8743319371405718e-06	3.4986312789663837e-06	0.0	0.0
YER074W	50	0	5.884889859750615e-12	1.5238181712483468e-11	0.0	0.0
YER074W-A	158	17	9.080472642484299e-26	4.96877242311391e-25	0.10905325740293204	171.1650058
YER075C	0	0	1.0	1.0		0.0
YER076C	1	0	1.0	1.0	0.0	0.0
YER077C	13	0	0.0009530513721093772	0.0014733866776884485	0.0	0.0
YER078C	86	2	1.558905545837263e-18	5.964914034670724e-18	0.023571018699949747	52.41099013
YER078W-A	208	1	1.762381325936598e-45	2.45410532819888e-44	0.004872854827393458	7.223309539
YER079W	21	0	1.466484609571372e-05	2.5862474669257775e-05	0.0	0.0
YER080W	72	0	9.501431721414882e-17	3.277908448101799e-16	0.0	0.0
YER081W	21	0	1.466484609571372e-05	2.5862474669257775e-05	0.0	0.0
YER082C	49	0	9.734422562307351e-12	2.4903320354016716e-11	0.0	0.0
YER083C	85	10	5.1829979841130686e-14	1.5340927126420101e-13	0.11924162401151048	176.7586334
YER085C	85	1	6.202273201273683e-19	2.431443297922628e-18	0.011924162401151048	17.67586334
YER086W	60	1	1.6558407464850276e-13	4.740039887026079e-13	0.01689256340163065	49.26060275
YER087W	37	0	4.160546972405403e-09	9.146523562042612e-09	0.0	0.0
YER087C-B	34	47	0.16331358748537733	0.20834437480665596	1.4010890821352482	2076.913943
YER088C	0	0	1.0	1.0		0.0
YER089C	16	0	0.00019671788454712446	0.00032076114375687915	0.0	0.0
YER090W	49	0	9.734422562307351e-12	2.4903320354016716e-11	0.0	0.0
YER091C	1	0	1.0	1.0	0.0	0.0
YER092W	60	5	3.052568407257682e-11	7.599706021705164e-11	0.08446281700815325	125.204032
YER093C	4	0	0.13712719294180908	0.1750540480817634	0.0	0.0
YER093C-A	251	1	9.747928643217186e-55	1.926472083406943e-53	0.0040380629645332235	5.985850135
YER094C	70	1	1.111137372527335e-15	3.60414609667496e-15	0.014479340058540558	21.46354835
YER095W	0	0	1.0	1.0		0.0
YER096W	6	0	0.04288725775208572	0.05764071496430123	0.0	0.0
YER098W	1	0	1.0	1.0	0.0	0.0
YER099C	47	0	2.665123280214656e-11	6.637992197710908e-11	0.0	0.0
YER100W	176	10	3.218564829107923e-33	2.5286839251638886e-32	0.05758828432374086	93.90302398
YER101C	20	0	2.458550733414724e-05	4.265196159236222e-05	0.0	0.0
YER102W	4	0	0.13712719294180908	0.1750540480817634	0.0	0.0
YER103W	12	0	0.0016204389372454857	0.002460825014021333	0.0	0.0
YER104W	327	1	4.3559334640273704e-71	1.585504642507684e-69	0.003099552917730395	4.594643377
YER105C	3	0	0.25300972097554947	0.31204351390314927	0.0	0.0
YER106W	170	2	1.1634039751885423e-36	1.0671030719791559e-35	0.011924162401151048	26.51379501
YER107C	89	1	8.435022001693302e-20	3.4649865379812986e-19	0.01138824498986336	33.76288503
YER109C	6	0	0.04288725775208572	0.05764071496430123	0.0	0.0
YER110C	0	0	1.0	1.0		0.0
YER111C	0	0	1.0	1.0		0.0
YER112W	0	0	1.0	1.0		0.0
YER113C	58	0	1.0566020373287407e-13	3.064305757275637e-13	0.0	0.0
YER114C	0	0	1.0	1.0		0.0
YER115C	160	2	1.6622009189546654e-34	1.3894356809459709e-33	0.012669422551222987	28.1709072
YER116C	244	0	7.099514616436004e-54	1.3655287143519551e-52	0.0	0.0
YER117W	0	0	1.0	1.0		0.0
YER118C	9	3	0.1555785480712837	0.1985205746523081	0.337851268032613	667.7548373
YER119C	128	0	7.139612558444676e-29	4.587699645096685e-28	0.0	0.0
YER120W	5	0	0.07608826163708582	0.09999625061126155	0.0	0.0
YER121W	543	1	1.608501520817849e-117	2.151277266563593e-115	0.0018665815913404035	2.761853647
YER122C	90	0	1.1824974744265617e-20	5.063695439633027e-20	0.0	0.0
YER123W	4	0	0.13712719294180908	0.1750540480817634	0.0	0.0
YER124C	5	0	0.07608826163708582	0.09999625061126155	0.0	0.0
YER125W	0	0	1.0	1.0		0.0
YER126C	66	0	1.9146497111273857e-15	6.0835085572892795e-15	0.0	0.0
YER127W	124	35	5.394796528962479e-12	1.4134612682488935e-11	0.28608373502761586	436.194692
YER128W	57	1	7.445273340380054e-13	2.0536099271235343e-12	0.017781645685927	52.71748714
YER129W	5	0	0.07608826163708582	0.09999625061126155	0.0	0.0
YER130C	8	0	0.014053145476506664	0.019659362596786627	0.0	0.0
YER131W	25	0	1.8743319371405718e-06	3.4986312789663837e-06	0.0	0.0
YER132C	0	0	1.0	1.0		0.0
YER133W	0	0	1.0	1.0		0.0
YER134C	0	0	1.0	1.0		0.0
YER136W	3	0	0.25300972097554947	0.31204351390314927	0.0	0.0
YER137C	14	0	0.0005620071273573147	0.000882605950145253	0.0	0.0
YER138W-A	0	0	1.0	1.0		0.0
YER139C	37	5	2.1371258523124633e-06	3.981409386669574e-06	0.13696673028349177	243.6402784
YER140W	258	0	6.886118261211381e-57	1.4832234501957548e-55	0.0	0.0
YER141W	62	0	1.4209053664182834e-14	4.328192141033659e-14	0.0	0.0
YER142C	354	5	2.330996828298601e-74	9.785082306237412e-73	0.014315731696297162	21.22102237
YER143W	88	1	1.388884223429012e-19	5.644857363208656e-19	0.011517656864748172	34.14655418
YER144C	1	0	1.0	1.0	0.0	0.0
YER145C	60	0	3.8736674298921245e-14	1.1512899942795663e-13	0.0	0.0
YER146W	253	0	8.204866919385602e-56	1.6614855511755844e-54	0.0	0.0
YER147C	85	0	1.433877778685084e-19	5.803118300645967e-19	0.0	0.0
YER148W	82	5	6.172223232016401e-16	2.040026195823352e-15	0.06180206122547799	108.6107265
YER149C	60	1	1.6558407464850276e-13	4.740039887026079e-13	0.01689256340163065	25.0408064
YER150W	117	0	1.699763846369626e-26	9.688148543579503e-26	0.0	0.0
YER151C	2	0	0.4854249187307039	0.5808736387058423	0.0	0.0
YER152C	0	0	1.0	1.0		0.0
YER153C	311	0	2.7227517879654257e-68	8.896900870789298e-67	0.0	0.0
YER154W	69	1	1.8319365106084218e-15	5.859547760016148e-15	0.014689185566635348	21.77461426
YER155C	0	0	1.0	1.0		0.0
YER156C	38	1	1.0475889185342285e-08	2.2649187483046422e-08	0.026672468528890502	39.53811537
YER157W	5	0	0.07608826163708582	0.09999625061126155	0.0	0.0
YER158C	9	0	0.008131823613201989	0.011595863525793365	0.0	0.0
YER159C	22	0	8.756492909179695e-06	1.5649033785174774e-05	0.0	0.0
YER161C	13	0	0.0009530513721093772	0.0014733866776884485	0.0	0.0
YER162C	45	0	7.302991328353937e-11	1.7743769805392265e-10	0.0	0.0
YER163C	60	0	3.8736674298921245e-14	1.1512899942795663e-13	0.0	0.0
YER164W	0	0	1.0	1.0		0.0
YER165W	31	0	8.751775680699836e-08	1.7709874011155792e-07	0.0	0.0
YER166W	0	0	1.0	1.0		0.0
YER167W	5	0	0.07608826163708582	0.09999625061126155	0.0	0.0
YER168C	31	1	3.6060641970843266e-07	7.090076990575029e-07	0.0326952840031561	48.4660769
YER169W	0	0	1.0	1.0		0.0
YER170W	152	23	8.976176198530284e-22	4.026676233833671e-21	0.15336669404112038	237.2286922
YER171W	33	0	3.165095151077031e-08	6.573659159929218e-08	0.0	0.0
YER172C	1	0	1.0	1.0	0.0	0.0
YER173W	74	0	3.4942780768442423e-17	1.2290882703321858e-16	0.0	0.0
YER174C	170	0	6.181312561091613e-38	6.04570213245542e-37	0.0	0.0
YER175C	182	100	2.4609884801998904e-06	4.578823924176502e-06	0.5568976945592522	833.7763009
YER175W-A	198	15	3.612100296580218e-35	3.123787790320727e-34	0.07678437909832114	121.4099704
YER176W	0	0	1.0	1.0		0.0
YER177W	4	0	0.13712719294180908	0.1750540480817634	0.0	0.0
YER178W	39	0	1.5117210102869655e-09	3.4160736857211546e-09	0.0	0.0
YER179W	124	0	5.220876011382507e-28	3.1672213018418564e-27	0.0	0.0
YER180C	157	0	3.9308842369641324e-35	3.3640647688661795e-34	0.0	0.0
YER180C-A	80	0	1.7415952078875978e-18	6.606803456834812e-18	0.0	0.0
YER182W	57	0	1.7454120242182602e-13	4.949637352701781e-13	0.0	0.0
YER183C	14	0	0.0005620071273573147	0.000882605950145253	0.0	0.0
YER184C	4	0	0.13712719294180908	0.1750540480817634	0.0	0.0
YER185W	17	0	0.00011670692120116578	0.00019286824822640933	0.0	0.0
YER186C	5	0	0.07608826163708582	0.09999625061126155	0.0	0.0
YER187W	0	0	1.0	1.0		0.0
YER188C-A	2	0	0.4854249187307039	0.5808736387058423	0.0	0.0
YER189W	0	0	1.0	1.0		0.0
YER190W	0	0	1.0	1.0		0.0
YER190C-B	223	5	3.2807211308802936e-46	4.6701552533892497e-45	0.02272542161654348	40.42462018
YFL068W	64	1	2.2346468248342187e-14	6.778192979758224e-14	0.015836778189028736	46.95151198
YFL067W	4	0	0.13712719294180908	0.1750540480817634	0.0	0.0
YFL066C	4	0	0.13712719294180908	0.1750540480817634	0.0	0.0
YFL062W	0	0	1.0	1.0		0.0
YFL061W	68	0	7.033074683135993e-16	2.304684473089179e-15	0.0	0.0
YFL060C	449	5	9.058593567954485e-95	7.1364344670282525e-93	0.011286790691512685	16.73105104
YFL059W	224	10	1.8389499963111743e-43	2.3659511026365913e-42	0.04524793768293925	73.78094741
YFL058W	121	8	1.298663318078018e-22	6.06711026991607e-22	0.06701182175853482	98.52120554
YFL057C	201	10	1.5024937060561921e-38	1.5320640609094257e-37	0.05042556239292732	74.74867582
YFL056C	74	6	1.0766448716234346e-13	3.1192869807085e-13	0.08218003817009506	142.1234957
YFL055W	0	0	1.0	1.0		0.0
YFL054C	0	0	1.0	1.0		0.0
YFL053W	2	0	0.4854249187307039	0.5808736387058423	0.0	0.0
YFL052W	1	0	1.0	1.0	0.0	0.0
YFL051C	12	0	0.0016204389372454857	0.002460825014021333	0.0	0.0
YFL050C	10	0	0.004730357880364974	0.006908148341792525	0.0	0.0
YFL049W	16	0	0.00019671788454712446	0.00032076114375687915	0.0	0.0
YFL048C	46	2	7.265577176681751e-10	1.675394320092091e-09	0.04406755669990605	97.98576414
YFL047W	34	1	7.900021983670413e-08	1.6133887225883717e-07	0.02981040600287762	88.37931669
YFL046W	172	0	2.2903180750259052e-38	2.2987119109029635e-37	0.0	0.0
YFL045C	66	1	8.214254837426925e-15	2.5370665719678972e-14	0.015356875819664228	22.76436945
YFL044C	251	22	1.1572483080822649e-42	1.4190479786313657e-41	0.08883738521973092	137.6745531
YFL042C	25	0	1.8743319371405718e-06	3.4986312789663837e-06	0.0	0.0
YFL041W-A	196	20	3.461911180309642e-32	2.5822893901375813e-31	0.103423857561004	160.9766126
YFL041W	104	0	1.100595691603717e-23	5.43773696083589e-23	0.0	0.0
YFL040W	118	0	1.0333635967717218e-26	5.95478361225869e-26	0.0	0.0
YFL039C	0	0	1.0	1.0		0.0
YFL038C	36	0	6.905766545314897e-09	1.497551410335821e-08	0.0	0.0
YFL037W	0	0	1.0	1.0		0.0
YFL036W	0	0	1.0	1.0		0.0
YFL034C-B	194	57	2.2703627987001093e-17	8.079737905522481e-17	0.2977967362555507	449.1855992
YFL034C-A	185	6	1.9051154570589145e-37	1.819986543778375e-36	0.03287201526803802	56.84939831
YFL034W	0	0	1.0	1.0		0.0
YFL033C	0	0	1.0	1.0		0.0
YFL031W	41	0	5.49967004717095e-10	1.2707353331169197e-09	0.0	0.0
YFL030W	24	0	3.1307395762206435e-06	5.746850719069557e-06	0.0	0.0
YFL029C	46	3	2.629680995435735e-09	5.843622644803289e-09	0.06610133504985907	130.6476855
YFL028C	123	16	4.994993158703841e-19	1.9783888192634842e-18	0.1318443972810197	207.6554677
YFL027C	70	0	2.58453167646826e-16	8.676965365656138e-16	0.0	0.0
YFL026W	42	0	3.3186146354229713e-10	7.767746344451571e-10	0.0	0.0
YFL025C	5	0	0.07608826163708582	0.09999625061126155	0.0	0.0
YFL024C	3	0	0.25300972097554947	0.31204351390314927	0.0	0.0
YFL023W	10	0	0.004730357880364974	0.006908148341792525	0.0	0.0
YFL022C	33	0	3.165095151077031e-08	6.573659159929218e-08	0.0	0.0
YFL021W	0	0	1.0	1.0		0.0
YFL020C	1	0	1.0	1.0	0.0	0.0
YFL018C	4	0	0.13712719294180908	0.1750540480817634	0.0	0.0
YFL017W-A	226	37	1.560996445895944e-30	1.0868390508895367e-29	0.1659357997859294	252.6240645
YFL017C	162	6	1.6406220795883916e-32	1.2414759973306369e-31	0.037539029781401445	64.92060917
YFL016C	3	0	0.25300972097554947	0.31204351390314927	0.0	0.0
YFL014W	110	0	5.543381241286733e-25	2.9087578027956206e-24	0.0	0.0
YFL013C	24	1	1.2624918378205252e-05	2.249253580949765e-05	0.04223140850407663	62.602016
YFL012W	32	5	2.2996196443747328e-05	4.040669897586034e-05	0.15836778189028736	281.7090719
YFL011W	3	0	0.25300972097554947	0.31204351390314927	0.0	0.0
YFL010W-A	0	0	1.0	1.0		0.0
YFL010C	0	0	1.0	1.0		0.0
YFL009W	14	0	0.0005620071273573147	0.000882605950145253	0.0	0.0
YFL008W	4	0	0.13712719294180908	0.1750540480817634	0.0	0.0
YFL007W	0	0	1.0	1.0		0.0
YFL005W	1	0	1.0	1.0	0.0	0.0
YFL004W	10	0	0.004730357880364974	0.006908148341792525	0.0	0.0
YFL003C	10	0	0.004730357880364974	0.006908148341792525	0.0	0.0
YFL002C	1	0	1.0	1.0	0.0	0.0
YFL001W	113	0	1.244755245682385e-25	6.753384356527732e-25	0.0	0.0
YFR001W	61	0	2.345933518862386e-14	7.056204846745596e-14	0.0	0.0
YFR002W	16	1	0.0007575538997372386	0.001187756945853015	0.06334711275611495	93.90302401
YFR003C	407	5	9.560249887689182e-86	6.041867813637417e-84	0.01245152093486289	22.14911622
YFR004W	110	0	5.543381241286733e-25	2.9087578027956206e-24	0.0	0.0
YFR005C	103	8	8.600421839910942e-19	3.3355083982166803e-18	0.07872262556099721	116.6950201
YFR006W	7	0	0.024446544058633512	0.03353018718845727	0.0	0.0
YFR007W	31	0	8.751775680699836e-08	1.7709874011155792e-07	0.0	0.0
YFR008W	41	1	2.308099688648073e-09	5.187136111533828e-09	0.024720824490191196	73.29016506
YFR009W	100	0	8.076861547150914e-23	3.804261323314079e-22	0.0	0.0
YFR010W	71	1	6.740028225875418e-16	2.223861292427397e-15	0.014275405691518861	20.86733867
YFR011C	96	0	5.931853314243926e-22	2.6735179004872116e-21	0.0	0.0
YFR012W	60	1	1.6558407464850276e-13	4.740039887026079e-13	0.01689256340163065	24.63030138
YFR012W-A	142	1	2.964832566733401e-31	2.1233813314176576e-30	0.0071377028457594305	21.16124484
YFR013W	0	0	1.0	1.0		0.0
YFR014C	170	0	6.181312561091613e-38	6.04570213245542e-37	0.0	0.0
YFR015C	15	0	0.0003321685716900214	0.0005299033164464115	0.0	0.0
YFR016C	0	0	1.0	1.0		0.0
YFR017C	47	0	2.665123280214656e-11	6.637992197710908e-11	0.0	0.0
YFR018C	127	1	5.126777045100684e-28	3.123315125675216e-27	0.007980738614943615	23.66060447
YFR019W	0	0	1.0	1.0		0.0
YFR021W	1	0	1.0	1.0	0.0	0.0
YFR022W	26	0	1.1229748930832957e-06	2.1223229083542665e-06	0.0	0.0
YFR023W	38	0	2.5074921190910124e-09	5.57856370479397e-09	0.0	0.0
YFR024C-A	7	0	0.024446544058633512	0.03353018718845727	0.0	0.0
YFR025C	108	0	1.5007915947335135e-24	7.810907204807634e-24	0.0	0.0
YFR026C	84	0	2.3623189405498397e-19	9.40837688857488e-19	0.0	0.0
YFR027W	88	6	1.1334481459150774e-16	3.898600650213881e-16	0.06910594118848902	119.5129396
YFR028C	0	0	1.0	1.0		0.0
YFR029W	11	0	0.0027636238318435574	0.0041260645526823205	0.0	0.0
YFR030W	10	0	0.004730357880364974	0.006908148341792525	0.0	0.0
YFR031C	7	0	0.024446544058633512	0.03353018718845727	0.0	0.0
YFR031C-A	14	2	0.00646602757924833	0.009418977864300189	0.1447934005854056	321.9532251
YFR032C	118	10	6.453634074865303e-21	2.8138627418157964e-20	0.08589439017778297	140.0587476
YFR032C-A	68	48	0.0906913567785824	0.11897034508066316	0.7154497440690628	1060.551801
YFR032C-B	429	39	3.3800216648822547e-71	1.2460579868421695e-69	0.09214125491798536	139.7626404
YFR033C	187	0	1.3391401481242889e-41	1.5621490855705447e-40	0.0	0.0
YFR034C	42	0	3.3186146354229713e-10	7.767746344451571e-10	0.0	0.0
YFR035C	198	8	4.6648291418296535e-39	4.886599707588767e-38	0.04095166885243794	68.29310836
YFR036W	194	2	7.869443415639566e-42	9.331375068730545e-41	0.010449008289668445	23.23373789
YFR037C	128	2	1.3213139993204342e-27	7.923750584037348e-27	0.015836778189028736	35.213634
YFR038W	9	0	0.008131823613201989	0.011595863525793365	0.0	0.0
YFR039C	62	16	4.750029604871813e-07	9.241346501223883e-07	0.2615622720252488	405.4225799
YFR040W	56	0	2.883690597503018e-13	8.07798569227465e-13	0.0	0.0
YFR041C	282	1	2.0819691096108358e-61	5.228560851254112e-60	0.0035941624258788623	10.6556623
YFR042W	314	13	5.84297017797586e-61	1.4609965866756162e-59	0.04196241864099334	66.9881445
YFR043C	184	15	3.230432598728786e-32	2.412755568219383e-31	0.08262666881232383	130.6476855
YFR044C	120	15	7.082216531672184e-19	2.7576050963877275e-18	0.12669422551222986	198.6708607
YFR045W	236	17	3.959709948151091e-42	4.764077805819441e-41	0.07301023165111552	114.5935208
YFR046C	252	47	1.546750119420086e-31	1.131725182797063e-30	0.18903582854205728	280.2185478
YFR047C	93	18	3.564214038992692e-12	9.359723716094507e-12	0.1961717040189366	306.9518203
YFR048W	36	0	6.905766545314897e-09	1.497551410335821e-08	0.0	0.0
YFR049W	222	126	6.761214009223787e-07	1.2952612180894738e-06	0.5752602671906655	859.50876
YFR050C	170	2	1.1634039751885423e-36	1.0671030719791559e-35	0.011924162401151048	26.35874358
YFR051C	22	1	3.5010791918448534e-05	6.0500920770131466e-05	0.04607062745899269	68.29310836
YFR052W	136	6	6.1637534943180706e-27	3.587828577512472e-26	0.044715609004316426	77.33190211
YFR053C	26	0	1.1229748930832957e-06	2.1223229083542665e-06	0.0	0.0
YFR055W	75	1	9.132410061797755e-17	3.171527189939546e-16	0.013514050721304521	40.06529022
YFR057W	0	0	1.0	1.0		0.0
YGL263W	45	0	7.302991328353937e-11	1.7743769805392265e-10	0.0	0.0
YGL262W	82	0	6.413288464103461e-19	2.4988361759525074e-18	0.0	0.0
YGL261C	364	46	2.4118449946593883e-54	4.701871377724115e-53	0.12808646974862803	189.8698508
YGL260W	211	10	1.1010923682390648e-40	1.229588778590847e-39	0.048035725312693796	71.20608455
YGL259W	115	6	1.9367146601161637e-22	8.982295169619401e-22	0.05288106803988725	91.45337988
YGL258W-A	111	20	6.8579021118031515e-15	2.1295785661436244e-14	0.1826223070446557	281.709072
YGL258W	33	0	3.165095151077031e-08	6.573659159929218e-08	0.0	0.0
YGL257C	75	0	2.119334026763811e-17	7.546928785088963e-17	0.0	0.0
YGL256W	89	0	1.9475504843854152e-20	8.2476898642861e-20	0.0	0.0
YGL255W	1	0	1.0	1.0	0.0	0.0
YGL254W	117	0	1.699763846369626e-26	9.688148543579503e-26	0.0	0.0
YGL253W	24	0	3.1307395762206435e-06	5.746850719069557e-06	0.0	0.0
YGL252C	52	0	2.151993970433077e-12	5.745644068691099e-12	0.0	0.0
YGL251C	6	0	0.04288725775208572	0.05764071496430123	0.0	0.0
YGL250W	196	10	1.7530671180705823e-37	1.680314832670653e-36	0.051711928780502	76.6555298
YGL249W	51	0	3.558358413900378e-12	9.348615458355905e-12	0.0	0.0
YGL248W	687	1	1.819431656608295e-148	4.756159753251957e-146	0.0014753330481773494	4.367582511
YGL247W	326	1	7.147308984752933e-71	2.553054283932554e-69	0.0031090607487663773	4.608737375
YGL246C	191	16	3.607834824416347e-33	2.8191111515242406e-32	0.08490503070976663	133.7257724
YGL245W	60	0	3.8736674298921245e-14	1.1512899942795663e-13	0.0	0.0
YGL244W	45	1	3.0806584721595363e-10	7.333140262164525e-10	0.022523417868840868	66.7754837
YGL243W	120	13	7.891706026662639e-20	3.253419452282211e-19	0.10980166211059923	175.2856448
YGL242C	371	5	5.188283198681974e-78	2.4659352624479367e-76	0.013659754772208073	24.2983566
[truncated: 3,752 more rows]
