# Supplementary material for: Overexpression profiling reveals cellular requirements in the context of genetic backgrounds and environments
Source: PLoS Genet. 2023 Apr 28;19(4):e1010732. doi: 10.1371/journal.pgen.1010732 (PMC10171610; doi:10.1371/journal.pgen.1010732)
Supplement: S1 Data — (ZIP) [file pgen.1010732.s025.zip › S1_Data/Fig_6/Fig.6B/YNC_YNCS1102.csv]

3	YNCS1000	YNCS1102	p_values	q_values	FC	NRPM
YAL068C	0	0	1.0	1.0		0.0
YAL067W-A	0	0	1.0	1.0		0.0
YAL067C	0	0	1.0	1.0		0.0
YAL065C	5	0	0.00034547206495202313	0.0005335149961168327	0.0	0.0
YAL064W-B	79	8	1.0011423854690457e-50	1.0449310088625194e-49	0.029955227672108696	34.54528281
YAL064C-A	0	0	1.0	1.0		0.0
YAL064W	0	0	1.0	1.0		0.0
YAL063C-A	1	0	0.5173886000252456	0.6427958174001269	0.0	0.0
YAL063C	0	0	1.0	1.0		0.0
YAL062W	0	0	1.0	1.0		0.0
YAL061W	12	1	1.7188301639661314e-08	3.3372695047161454e-08	0.024650656105172784	57.57547133
YAL060W	28	0	2.0159121652419685e-21	6.748260106115577e-21	0.0	0.0
YAL059W	68	1	7.682338281978493e-50	7.737500430763277e-49	0.004350115783265785	5.080188648
YAL058W	28	1	2.5136965762846204e-20	8.044668341799027e-20	0.010564566902216906	11.91216649
YAL056W	4	0	0.0020585895242327392	0.0030567901765717743	0.0	0.0
YAL055W	102	6	1.7656701007397124e-69	3.6658370936296343e-68	0.017400463133063142	20.32075459
YAL054C	2	0	0.07876855469600953	0.10413746162224156	0.0	0.0
YAL053W	0	0	1.0	1.0		0.0
YAL051W	0	0	1.0	1.0		0.0
YAL049C	77	1	1.7954626669839834e-56	2.35746707712897e-55	0.0038416606917152387	4.428882412
YAL048C	23	1	1.2517910495156666e-16	3.360901179161811e-16	0.01286121188095971	30.03937634
YAL047C	5	0	0.00034547206495202313	0.0005335149961168327	0.0	0.0
YAL046C	107	0	1.0319258353167389e-79	3.156705041971577e-78	0.0	0.0
YAL044W-A	98	14	5.447576149728234e-59	7.793286178379868e-58	0.04225826760886763	48.85191508
YAL044C	96	0	1.3011082560158607e-71	2.8559822825752725e-70	0.0	0.0
YAL043C	7	1	8.252596897413818e-05	0.00013599050073646667	0.042258267608867625	98.70080799
YAL042W	20	1251	1.0039934275691373e-72	2.2822000798221772e-71	18.50278247254269	21625.34703
YAL041W	0	0	1.0	1.0		0.0
YAL040C	5	0	0.00034547206495202313	0.0005335149961168327	0.0	0.0
YAL039C	0	0	1.0	1.0		0.0
YAL038W	0	0	1.0	1.0		0.0
YAL037C-A	1	0	0.5173886000252456	0.6427958174001269	0.0	0.0
YAL037W	41	22	4.49606878256638e-15	1.1296151842961665e-14	0.15872617589672233	193.7906108
YAL036C	35	0	1.3124394979119862e-26	5.31912582980397e-26	0.0	0.0
YAL035W	2	0	0.07876855469600953	0.10413746162224156	0.0	0.0
YAL034W-A	74	1	2.913184744331894e-54	3.4903594718026506e-53	0.003997403692730722	9.336562918
YAL034C	39	0	1.4401014958509714e-29	6.615034906261132e-29	0.0	0.0
YAL033W	53	8	5.720775903357315e-32	2.9454057493471724e-31	0.04465024502069032	52.14382311
YAL032C	58	1	1.8055863504924714e-42	1.384523613557627e-41	0.005100135745897817	11.71026536
YAL031C	12	0	1.687139514016486e-09	3.3585113690234723e-09	0.0	0.0
YAL030W	102	1	6.972574780153132e-75	1.774304316843392e-73	0.002900077188843857	3.386792432
YAL029C	0	0	1.0	1.0		0.0
YAL028W	12	0	1.687139514016486e-09	3.3585113690234723e-09	0.0	0.0
YAL027W	63	2	4.669080038253965e-45	3.960454174041084e-44	0.009390726135303918	16.19310131
YAL026C	0	0	1.0	1.0		0.0
YAL025C	32	0	2.185661897287797e-24	8.296859122971696e-24	0.0	0.0
YAL024C	0	0	1.0	1.0		0.0
YAL023C	2	0	0.07876855469600953	0.10413746162224156	0.0	0.0
YAL022C	5	0	0.00034547206495202313	0.0005335149961168327	0.0	0.0
YAL021C	1	0	0.5173886000252456	0.6427958174001269	0.0	0.0
YAL020C	60	26	1.2693546496520581e-24	4.8993681813080446e-24	0.12818341174689848	152.9053501
YAL019W	0	0	1.0	1.0		0.0
YAL018C	22	3	5.2501803401352045e-14	1.2783144426806757e-13	0.040337437263010006	62.80960508
YAL017W	0	0	1.0	1.0		0.0
YAL016W	24	0	1.8774808172453216e-18	5.4587422547916296e-18	0.0	0.0
YAL015C	42	0	8.711262226407478e-32	4.441353640431685e-31	0.0	0.0
YAL014C	76	1	9.79222030943714e-56	1.2598447203483891e-54	0.003892208858711492	8.972800728
YAL013W	54	13	9.920854520661506e-29	4.4160088504894985e-28	0.07121300652605471	83.16456972
YAL012W	28	17	9.431235857416205e-10	1.965182515072485e-09	0.17959763733768744	214.4189967
YAL011W	23	0	1.0391303029460791e-17	2.9467644833544876e-17	0.0	0.0
YAL010C	7	0	1.0132050788319304e-05	1.6963442236862975e-05	0.0	0.0
YAL009W	44	35	8.694597302757864e-12	1.9570500621589228e-11	0.23530171736755834	276.3622625
YAL008W	24	0	1.8774808172453216e-18	5.4587422547916296e-18	0.0	0.0
YAL007C	7	0	1.0132050788319304e-05	1.6963442236862975e-05	0.0	0.0
YAL005C	0	0	1.0	1.0		0.0
YAL003W	5	0	0.00034547206495202313	0.0005335149961168327	0.0	0.0
YAL002W	0	0	1.0	1.0		0.0
YAL001C	5	0	0.00034547206495202313	0.0005335149961168327	0.0	0.0
YAR002W	15	1	1.0389977889178253e-10	2.193566917792369e-10	0.019720524884138228	23.03018854
YAR002C-A	37	6	3.1545530567378684e-22	1.1041895696469555e-21	0.04796884431276866	56.01937752
YAR003W	54	1	1.6074751153504353e-39	1.0966298206856884e-38	0.005477923578927285	12.79454918
YAR007C	18	1	6.262736273092416e-13	1.4343686302889081e-12	0.016433770736781855	19.19182378
YAR008W	34	17	3.044635228933672e-13	7.04238248420552e-13	0.1479039366310367	182.8867913
YAR009C	0	0	1.0	1.0		0.0
YAR010C	10	1	5.152000406739703e-07	9.187334678809313e-07	0.02958078732620734	31.40480256
YAR014C	2	0	0.07876855469600953	0.10413746162224156	0.0	0.0
YAR015W	47	1	2.3421225296709827e-34	1.3231381795813183e-33	0.0062937845374909235	14.39386783
YAR018C	1	0	0.5173886000252456	0.6427958174001269	0.0	0.0
YAR019C	2	0	0.07876855469600953	0.10413746162224156	0.0	0.0
YAR020C	1	0	0.5173886000252456	0.6427958174001269	0.0	0.0
YAR023C	0	0	1.0	1.0		0.0
YAR027W	1	0	0.5173886000252456	0.6427958174001269	0.0	0.0
YAR028W	41	7	3.002093881432987e-24	1.138104278979638e-23	0.050503783239866186	58.97975113
YAR029W	64	16	1.9212898553563537e-33	1.0414079131153996e-32	0.07395196831551834	90.34920117
YAR031W	57	2	1.217689241426251e-40	8.56104013134764e-40	0.010379223623230644	18.18172779
YAR033W	24	0	1.8774808172453216e-18	5.4587422547916296e-18	0.0	0.0
YAR035W	1	0	0.5173886000252456	0.6427958174001269	0.0	0.0
YAR035C-A	95	11	1.6135877536438697e-59	2.34930206865972e-58	0.034251437956661135	39.58313655
YAR042W	0	0	1.0	1.0		0.0
YAR050W	0	0	1.0	1.0		0.0
YAR064W	57	1	9.861347301602475e-42	7.280180787100877e-41	0.005189611811615322	6.060575931
YAR066W	61	0	8.13877630918986e-46	7.113389445919587e-45	0.0	0.0
YAR068W	5	0	0.00034547206495202313	0.0005335149961168327	0.0	0.0
YAR071W	5	0	0.00034547206495202313	0.0005335149961168327	0.0	0.0
YBL111C	0	1	1.0	1.0		0.0
YBL108C-A	28	0	2.0159121652419685e-21	6.748260106115577e-21	0.0	0.0
YBL107C	0	0	1.0	1.0		0.0
YBL106C	0	1	1.0	1.0		0.0
YBL105C	1	0	0.5173886000252456	0.6427958174001269	0.0	0.0
YBL104C	0	0	1.0	1.0		0.0
YBL103C	0	0	1.0	1.0		0.0
YBL102W	57	1	9.861347301602475e-42	7.280180787100877e-41	0.005189611811615322	6.060575931
YBL101C	0	0	1.0	1.0		0.0
YBL100W-C	54	3	2.192628927087641e-37	1.3646979393594178e-36	0.016433770736781855	25.58909837
YBL099W	0	0	1.0	1.0		0.0
YBL098W	0	0	1.0	1.0		0.0
YBL097W	0	0	1.0	1.0		0.0
YBL095W	72	0	6.287714486950375e-54	7.409968445584345e-53	0.0	0.0
YBL093C	52	0	3.569423618262624e-39	2.403718410846411e-38	0.0	0.0
YBL092W	14	0	5.3367223355436386e-11	1.1417965086202181e-10	0.0	0.0
YBL091C-A	82	15	9.238666251090148e-47	8.3409057472558e-46	0.05411119632842806	62.43123399
YBL091C	57	2	1.217689241426251e-40	8.56104013134764e-40	0.010379223623230644	18.18172779
YBL090W	94	4	1.0573830172220136e-65	1.859636003683119e-64	0.012587569074981847	18.18172779
YBL089W	35	0	1.3124394979119862e-26	5.31912582980397e-26	0.0	0.0
YBL088C	0	0	1.0	1.0		0.0
YBL087C	24	0	1.8774808172453216e-18	5.4587422547916296e-18	0.0	0.0
YBL086C	9	0	3.074081693719161e-07	5.557700037905972e-07	0.0	0.0
YBL085W	0	0	1.0	1.0		0.0
YBL084C	0	0	1.0	1.0		0.0
YBL082C	12	1	1.7188301639661314e-08	3.3372695047161454e-08	0.024650656105172784	28.78773567
YBL081W	34	2	1.0234830917626562e-23	3.852127788433924e-23	0.01740046313306314	30.48113188
YBL080C	25	1	4.153103871961261e-18	1.2002261491281011e-17	0.011832314930482936	26.57329447
YBL079W	0	0	1.0	1.0		0.0
YBL078C	86	0	3.0252751807956883e-64	5.117163989634119e-63	0.0	0.0
YBL076C	0	0	1.0	1.0		0.0
YBL075C	7	0	1.0132050788319304e-05	1.6963442236862975e-05	0.0	0.0
YBL074C	31	0	1.2035663976278408e-23	4.4656195824243304e-23	0.0	0.0
YBL072C	51	9	1.0392169711910815e-29	4.8432226915072195e-29	0.05220138939918942	60.96226378
YBL071C-B	128	1	5.082251324427158e-94	2.357098981191983e-92	0.002310999009859948	2.6779289
YBL071W-A	63	0	2.7240029018432946e-47	2.510535366746921e-46	0.0	0.0
YBL069W	20	2	1.920920228449477e-13	4.548049499305452e-13	0.02958078732620734	51.8179242
YBL068W	53	17	2.4728153732809316e-25	9.700655669671649e-25	0.09488177066896694	117.323602
YBL067C	2	0	0.07876855469600953	0.10413746162224156	0.0	0.0
YBL066C	0	0	1.0	1.0		0.0
YBL064C	52	0	3.569423618262624e-39	2.403718410846411e-38	0.0	0.0
YBL063W	0	0	1.0	1.0		0.0
YBL061C	12	0	1.687139514016486e-09	3.3585113690234723e-09	0.0	0.0
YBL060W	9	1	2.8108719741656545e-06	4.97394606874667e-06	0.03286754147356371	38.38364756
YBL059C-A	77	8	2.8272963906082442e-49	2.82778809432835e-48	0.03073328553372191	35.43105929
YBL059W	81	2	2.637790431918246e-58	3.682022517951901e-57	0.00730389810523638	12.6385181
YBL058W	29	1	4.582916819553139e-21	1.5103928154298053e-20	0.010200271491795634	23.03018854
YBL057C	115	45	7.620525815941614e-49	7.504391090321955e-48	0.1157509069286374	136.9899146
YBL056W	0	0	1.0	1.0		0.0
YBL055C	31	1	1.5242928563096513e-22	5.351775468032237e-22	0.009542189460066883	10.79540088
YBL054W	24	0	1.8774808172453216e-18	5.4587422547916296e-18	0.0	0.0
YBL052C	0	0	1.0	1.0		0.0
YBL051C	0	0	1.0	1.0		0.0
YBL050W	0	0	1.0	1.0		0.0
YBL049W	38	4	1.0486210688497034e-24	4.052835864888874e-24	0.031137670869691936	45.45431947
YBL047C	0	0	1.0	1.0		0.0
YBL046W	17	0	3.052801170774537e-13	7.04238248420552e-13	0.0	0.0
YBL045C	40	0	2.6231855766903358e-30	1.256114925191184e-29	0.0	0.0
YBL044W	72	0	6.287714486950375e-54	7.409968445584345e-53	0.0	0.0
YBL043W	24	114	0.1554945483327506	0.205291356166586	1.4050873979948486	1575.264897
YBL042C	2	0	0.07876855469600953	0.10413746162224156	0.0	0.0
YBL041W	2	0	0.07876855469600953	0.10413746162224156	0.0	0.0
YBL040C	15	0	9.525948295391086e-12	2.0846167673818165e-11	0.0	0.0
YBL039W-B	106	62	5.217138509496649e-35	3.0245729403341967e-34	0.173019699455175	202.0573145
YBL039C	5	0	0.00034547206495202313	0.0005335149961168327	0.0	0.0
YBL038W	47	0	1.7586038496575144e-35	1.0288637578209934e-34	0.0	0.0
YBL037W	2	0	0.07876855469600953	0.10413746162224156	0.0	0.0
YBL036C	60	1	6.054836916712233e-44	4.918272190397183e-43	0.004930131221034557	5.663161117
YBL035C	7	1	8.252596897413818e-05	0.00013599050073646667	0.042258267608867625	43.18160351
YBL034C	0	0	1.0	1.0		0.0
YBL033C	12	0	1.687139514016486e-09	3.3585113690234723e-09	0.0	0.0
YBL032W	0	0	1.0	1.0		0.0
YBL031W	12	0	1.687139514016486e-09	3.3585113690234723e-09	0.0	0.0
YBL030C	0	0	1.0	1.0		0.0
YBL029C-A	57	0	7.276733205171633e-43	5.647569860046162e-42	0.0	0.0
YBL029W	2	0	0.07876855469600953	0.10413746162224156	0.0	0.0
YBL028C	68	0	5.593709025023873e-51	5.8810640955963975e-50	0.0	0.0
YBL027W	72	0	6.287714486950375e-54	7.409968445584345e-53	0.0	0.0
YBL026W	9	0	3.074081693719161e-07	5.557700037905972e-07	0.0	0.0
YBL025W	55	2	3.6110626820842866e-39	2.4232463809412757e-38	0.010756649936802668	18.84288153
YBL024W	2	0	0.07876855469600953	0.10413746162224156	0.0	0.0
YBL023C	2	1	0.26216451710650623	0.34391152780098483	0.14790393663103668	230.3018854
YBL022C	0	0	1.0	1.0		0.0
YBL021C	42	3	1.3839541557101706e-28	6.127113433017083e-28	0.021129133804433813	32.1351468
YBL020W	30	1	8.357203335120394e-22	2.8489790385463775e-21	0.009860262442069114	22.28727923
YBL019W	43	1	2.09578729177557e-31	1.057269536403623e-30	0.006879252866559845	7.851200639
YBL018C	222	38	6.772832964642537e-127	6.955457567796291e-125	0.05063378010792247	60.68765897
YBL017C	0	0	1.0	1.0		0.0
YBL016W	19	1	1.139736334488589e-13	2.7018234376108303e-13	0.015568835434845968	18.18172779
YBL015W	0	0	1.0	1.0		0.0
YBL014C	0	0	1.0	1.0		0.0
YBL013W	44	1	3.8311021243107156e-32	1.9777978740494547e-31	0.006722906210501667	15.35345902
YBL011W	0	0	1.0	1.0		0.0
YBL010C	42	1	1.146655814741708e-30	5.550856557726905e-30	0.007043044601477938	16.0675734
YBL009W	2	0	0.07876855469600953	0.10413746162224156	0.0	0.0
YBL008W-A	128	13	1.5390971968103448e-81	5.086981597043846e-80	0.030042987128179332	34.8130757
YBL008W	5	0	0.00034547206495202313	0.0005335149961168327	0.0	0.0
YBL007C	0	0	1.0	1.0		0.0
YBL006C	60	0	4.449552020484964e-45	3.779818858169723e-44	0.0	0.0
YBL005W	0	0	1.0	1.0		0.0
YBL004W	0	0	1.0	1.0		0.0
YBL003C	20	0	1.7717339227246684e-15	4.506520030778225e-15	0.0	0.0
YBL002W	25	0	3.394955065109078e-19	1.0352272841697937e-18	0.0	0.0
YBL001C	44	0	2.8960157585272407e-33	1.552188874863948e-32	0.0	0.0
YBR001C	1	0	0.5173886000252456	0.6427958174001269	0.0	0.0
YBR002C	24	1	2.279859581645061e-17	6.337106067685232e-17	0.012325328052586392	14.39386783
YBR003W	19	0	9.845908707514217e-15	2.4281226834011263e-14	0.0	0.0
YBR004C	0	0	1.0	1.0		0.0
YBR005W	18	0	5.478589774028673e-14	1.3068174944188677e-13	0.0	0.0
YBR006W	15	2	8.444266902154859e-10	1.7608041680309134e-09	0.039441049768276455	64.77240526
YBR007C	0	0	1.0	1.0		0.0
YBR008C	0	0	1.0	1.0		0.0
YBR009C	0	0	1.0	1.0		0.0
YBR010W	0	0	1.0	1.0		0.0
YBR011C	0	0	1.0	1.0		0.0
YBR013C	0	0	1.0	1.0		0.0
YBR014C	27	0	1.1125124581862431e-20	3.6065722362057975e-20	0.0	0.0
YBR015C	0	0	1.0	1.0		0.0
YBR016W	12	0	1.687139514016486e-09	3.3585113690234723e-09	0.0	0.0
YBR017C	0	0	1.0	1.0		0.0
YBR018C	5	1	0.0023288156580106916	0.0034288322706655114	0.05916157465241468	57.57547135
YBR019C	2	0	0.07876855469600953	0.10413746162224156	0.0	0.0
YBR020W	7	1	8.252596897413818e-05	0.00013599050073646667	0.042258267608867625	49.35040401
YBR021W	5	0	0.00034547206495202313	0.0005335149961168327	0.0	0.0
YBR022W	51	4	3.4929368659289168e-34	1.96939999176051e-33	0.023200617510750855	33.86792431
YBR023C	0	0	1.0	1.0		0.0
YBR024W	9	0	3.074081693719161e-07	5.557700037905972e-07	0.0	0.0
YBR025C	0	0	1.0	1.0		0.0
YBR026C	9	0	3.074081693719161e-07	5.557700037905972e-07	0.0	0.0
YBR028C	10	1	5.152000406739703e-07	9.187334678809313e-07	0.02958078732620734	31.40480256
YBR029C	2	0	0.07876855469600953	0.10413746162224156	0.0	0.0
YBR030W	15	0	9.525948295391086e-12	2.0846167673818165e-11	0.0	0.0
YBR031W	4	0	0.0020585895242327392	0.0030567901765717743	0.0	0.0
YBR033W	0	0	1.0	1.0		0.0
YBR034C	30	1	8.357203335120394e-22	2.8489790385463775e-21	0.009860262442069114	11.14363962
YBR035C	2	0	0.07876855469600953	0.10413746162224156	0.0	0.0
YBR036C	1	0	0.5173886000252456	0.6427958174001269	0.0	0.0
YBR037C	24	0	1.8774808172453216e-18	5.4587422547916296e-18	0.0	0.0
YBR038W	1	0	0.5173886000252456	0.6427958174001269	0.0	0.0
YBR039W	14	0	5.3367223355436386e-11	1.1417965086202181e-10	0.0	0.0
YBR040W	62	6	2.850589260219017e-40	1.9943721211094362e-39	0.028626568380200654	32.90026934
YBR041W	10	0	5.400306038961121e-08	1.0041112198533917e-07	0.0	0.0
YBR042C	38	0	7.908473741146065e-29	3.5229769547119305e-28	0.0	0.0
YBR043C	18	2	5.5459272624222745e-12	1.25126040353827e-11	0.03286754147356371	57.57547133
YBR044C	0	0	1.0	1.0		0.0
YBR045C	0	0	1.0	1.0		0.0
YBR046C	24	3	1.8776290227203922e-15	4.7611307361838514e-15	0.03697598415775918	55.2724525
YBR047W	54	6	1.8257835004930265e-34	1.0416746935848607e-33	0.03286754147356371	38.38364756
YBR048W	61	0	8.13877630918986e-46	7.113389445919587e-45	0.0	0.0
YBR049C	0	0	1.0	1.0		0.0
YBR050C	28	0	2.0159121652419685e-21	6.748260106115577e-21	0.0	0.0
YBR052C	26	16	4.916101508242141e-09	9.742418943452982e-09	0.18203561431512208	204.7127871
YBR053C	0	0	1.0	1.0		0.0
YBR054W	0	0	1.0	1.0		0.0
YBR055C	1	0	0.5173886000252456	0.6427958174001269	0.0	0.0
YBR056W	0	0	1.0	1.0		0.0
YBR057C	0	0	1.0	1.0		0.0
YBR058C	0	0	1.0	1.0		0.0
YBR058C-A	60	0	4.449552020484964e-45	3.779818858169723e-44	0.0	0.0
YBR059C	0	0	1.0	1.0		0.0
YBR060C	0	0	1.0	1.0		0.0
YBR061C	0	0	1.0	1.0		0.0
YBR062C	34	9	7.607949012727132e-18	2.1953494617257268e-17	0.07830208409878413	91.44339567
YBR063C	15	0	9.525948295391086e-12	2.0846167673818165e-11	0.0	0.0
YBR065C	26	1	7.567074434337824e-19	2.289229093733657e-18	0.01137722589469513	12.79454919
YBR066C	2	0	0.07876855469600953	0.10413746162224156	0.0	0.0
YBR067C	2	0	0.07876855469600953	0.10413746162224156	0.0	0.0
YBR068C	1	0	0.5173886000252456	0.6427958174001269	0.0	0.0
YBR069C	2	0	0.07876855469600953	0.10413746162224156	0.0	0.0
YBR070C	27	0	1.1125124581862431e-20	3.6065722362057975e-20	0.0	0.0
YBR071W	24	0	1.8774808172453216e-18	5.4587422547916296e-18	0.0	0.0
YBR072W	18	0	5.478589774028673e-14	1.3068174944188677e-13	0.0	0.0
YBR072C-A	106	7	2.191697612503679e-71	4.774414003601765e-70	0.019534482196552017	22.81292261
YBR073W	0	0	1.0	1.0		0.0
YBR074W	0	0	1.0	1.0		0.0
YBR076W	1	0	0.5173886000252456	0.6427958174001269	0.0	0.0
YBR077C	39	16	7.734069079308336e-17	2.0960712193733383e-16	0.12135707621008139	141.7242371
YBR078W	0	0	1.0	1.0		0.0
YBR079C	0	0	1.0	1.0		0.0
YBR080C	7	0	1.0132050788319304e-05	1.6963442236862975e-05	0.0	0.0
YBR081C	0	0	1.0	1.0		0.0
YBR082C	0	0	1.0	1.0		0.0
YBR083W	0	0	1.0	1.0		0.0
YBR084W	2	0	0.07876855469600953	0.10413746162224156	0.0	0.0
YBR084C-A	14	1	5.706914545372786e-10	1.1917380374160818e-09	0.021129133804433813	24.67520201
YBR085W	0	0	1.0	1.0		0.0
YBR085C-A	2	0	0.07876855469600953	0.10413746162224156	0.0	0.0
YBR086C	0	0	1.0	1.0		0.0
YBR087W	24	1	2.279859581645061e-17	6.337106067685232e-17	0.012325328052586392	13.81811313
YBR088C	39	0	1.4401014958509714e-29	6.615034906261132e-29	0.0	0.0
YBR091C	91	1	8.76373740231319e-67	1.6417020781988e-65	0.003250635969912894	3.754922045
YBR092C	12	0	1.687139514016486e-09	3.3585113690234723e-09	0.0	0.0
YBR093C	5	0	0.00034547206495202313	0.0005335149961168327	0.0	0.0
YBR094W	2	0	0.07876855469600953	0.10413746162224156	0.0	0.0
YBR095C	27	11	5.595171082499435e-12	1.2618756429589902e-11	0.12051431873640028	135.7136111
YBR096W	59	2	4.1061202119805436e-42	3.082806441135784e-41	0.010027385534307572	17.2726414
YBR097W	0	0	1.0	1.0		0.0
YBR098W	2	0	0.07876855469600953	0.10413746162224156	0.0	0.0
YBR101C	46	1	1.2807273609618333e-33	6.968271573218074e-33	0.006430605940479855	14.70012034
YBR102C	5	2	0.008966879728354497	0.013165311543979248	0.11832314930482936	207.2716968
YBR103W	15	0	9.525948295391086e-12	2.0846167673818165e-11	0.0	0.0
YBR104W	12	0	1.687139514016486e-09	3.3585113690234723e-09	0.0	0.0
YBR105C	23	0	1.0391303029460791e-17	2.9467644833544876e-17	0.0	0.0
YBR106W	2	0	0.07876855469600953	0.10413746162224156	0.0	0.0
YBR107C	48	3	5.535499368068809e-33	2.9503852516926527e-32	0.01848799207887959	28.20023086
YBR108W	0	0	1.0	1.0		0.0
YBR109C	55	0	2.177684550006782e-41	1.5852992211505067e-40	0.0	0.0
YBR110W	9	0	3.074081693719161e-07	5.557700037905972e-07	0.0	0.0
YBR111C	30	0	6.630873749479465e-23	2.375959808925633e-22	0.0	0.0
YBR111W-A	39	1	1.8796816966287483e-28	8.25194613535262e-28	0.007584817263130087	8.857764822
YBR112C	0	0	1.0	1.0		0.0
YBR114W	2	0	0.07876855469600953	0.10413746162224156	0.0	0.0
YBR115C	0	0	1.0	1.0		0.0
YBR117C	2	0	0.07876855469600953	0.10413746162224156	0.0	0.0
YBR118W	0	0	1.0	1.0		0.0
YBR119W	30	1	8.357203335120394e-22	2.8489790385463775e-21	0.009860262442069114	11.14363962
YBR120C	0	0	1.0	1.0		0.0
YBR121C	5	0	0.00034547206495202313	0.0005335149961168327	0.0	0.0
YBR122C	20	0	1.7717339227246684e-15	4.506520030778225e-15	0.0	0.0
YBR123C	7	0	1.0132050788319304e-05	1.6963442236862975e-05	0.0	0.0
YBR125C	29	0	3.655100858916712e-22	1.264009924211065e-21	0.0	0.0
YBR126C	7	0	1.0132050788319304e-05	1.6963442236862975e-05	0.0	0.0
YBR127C	0	0	1.0	1.0		0.0
YBR128C	61	19	2.2740014364226533e-29	1.0428853477565136e-28	0.09213687855703925	111.4363961
YBR129C	90	26	3.5306833467209155e-44	2.8965706029945772e-43	0.08545560783126564	103.6358484
YBR130C	32	1	2.7807543834998824e-23	1.0147283286489736e-22	0.009243996039439793	10.46826752
YBR131W	5	3	0.02430704972439066	0.03547065287109127	0.17748472395724404	230.3018854
YBR132C	21	0	3.191864129783952e-16	8.416511054739802e-16	0.0	0.0
YBR133C	4	0	0.0020585895242327392	0.0030567901765717743	0.0	0.0
YBR135W	51	3	3.487252156885509e-35	2.0319338555469667e-34	0.017400463133063142	27.09433945
YBR136W	0	0	1.0	1.0		0.0
YBR137W	72	1	8.668861795870878e-53	9.699343227247747e-52	0.004108442684195464	4.797955945
YBR138C	24	0	1.8774808172453216e-18	5.4587422547916296e-18	0.0	0.0
YBR139W	17	1	3.4414595611792005e-12	7.779808937241187e-12	0.01740046313306314	40.64150918
YBR140C	0	0	1.0	1.0		0.0
YBR141C	37	1	5.634644772699048e-27	2.3346428017141374e-26	0.007994807385461444	9.33656292
YBR142W	10	0	5.400306038961121e-08	1.0041112198533917e-07	0.0	0.0
YBR143C	5	0	0.00034547206495202313	0.0005335149961168327	0.0	0.0
YBR145W	5	1	0.0023288156580106916	0.0034288322706655114	0.05916157465241468	69.09056562
YBR146W	41	0	4.779624125728216e-31	2.347362796504097e-30	0.0	0.0
YBR147W	41	0	4.779624125728216e-31	2.347362796504097e-30	0.0	0.0
YBR148W	18	1	6.262736273092416e-13	1.4343686302889081e-12	0.016433770736781855	19.19182378
YBR149W	39	0	1.4401014958509714e-29	6.615034906261132e-29	0.0	0.0
YBR150C	2	1	0.26216451710650623	0.34391152780098483	0.14790393663103668	345.4528279
YBR151W	31	1	1.5242928563096513e-22	5.351775468032237e-22	0.009542189460066883	10.79540088
YBR152W	41	9	1.1198437803774577e-22	4.00511292347684e-22	0.06493343559411367	75.83110859
YBR153W	67	0	3.055681261666186e-50	3.110304944396856e-49	0.0	0.0
YBR154C	36	1	3.085803817505061e-26	1.2401437983558077e-25	0.008216885368390927	9.595911891
YBR155W	23	1	1.2517910495156666e-16	3.360901179161811e-16	0.01286121188095971	15.01968817
YBR156C	10	0	5.400306038961121e-08	1.0041112198533917e-07	0.0	0.0
YBR157C	4	0	0.0020585895242327392	0.0030567901765717743	0.0	0.0
YBR158W	0	0	1.0	1.0		0.0
YBR159W	2	0	0.07876855469600953	0.10413746162224156	0.0	0.0
YBR160W	7	0	1.0132050788319304e-05	1.6963442236862975e-05	0.0	0.0
YBR161W	17	0	3.052801170774537e-13	7.04238248420552e-13	0.0	0.0
YBR162C	5	19	1.0	1.0	1.1240699183958789	1151.509427
YBR162W-A	32	7	6.6257554324457146e-18	1.9128875246985593e-17	0.06470797227607855	73.27787263
YBR163W	12	1	1.7188301639661314e-08	3.3372695047161454e-08	0.024650656105172784	28.78773567
YBR164C	37	0	4.34445137571956e-28	1.8771555117778504e-27	0.0	0.0
YBR165W	45	0	5.282299355219538e-34	2.918203995376327e-33	0.0	0.0
YBR166C	41	1	6.274559589027619e-30	2.9266011513785756e-29	0.007214826177123741	8.225067337
YBR167C	42	0	8.711262226407478e-32	4.441353640431685e-31	0.0	0.0
YBR168W	17	59	1.0	1.0	1.0266273248507254	1198.924521
YBR169C	7	0	1.0132050788319304e-05	1.6963442236862975e-05	0.0	0.0
YBR170C	27	1	1.3790330360177622e-19	4.2730705765830553e-19	0.01095584715785457	24.675202
YBR171W	47	1	2.3421225296709827e-34	1.3231381795813183e-33	0.0062937845374909235	14.39386783
YBR172C	5	1	0.0023288156580106916	0.0034288322706655114	0.05916157465241468	57.57547135
YBR173C	75	4	9.267160535981734e-52	1.0132212973846189e-50	0.01577641990731058	22.72715974
YBR175W	29	2	4.841030261757506e-20	1.5441356092827185e-19	0.020400542983591268	34.54528281
YBR176W	32	0	2.185661897287797e-24	8.296859122971696e-24	0.0	0.0
YBR177C	10	1	5.152000406739703e-07	9.187334678809313e-07	0.02958078732620734	69.0905656
YBR179C	1	0	0.5173886000252456	0.6427958174001269	0.0	0.0
YBR180W	9	8	0.007602518076850566	0.011176401191198263	0.2629403317885097	307.0691805
YBR181C	5	0	0.00034547206495202313	0.0005335149961168327	0.0	0.0
YBR182C	10	0	5.400306038961121e-08	1.0041112198533917e-07	0.0	0.0
YBR182C-A	52	1	4.799251912011107e-38	3.0531524055283047e-37	0.005688612947347565	6.643323617
YBR183W	14	0	5.3367223355436386e-11	1.1417965086202181e-10	0.0	0.0
YBR184W	0	0	1.0	1.0		0.0
YBR185C	32	0	2.185661897287797e-24	8.296859122971696e-24	0.0	0.0
YBR186W	17	1	3.4414595611792005e-12	7.779808937241187e-12	0.01740046313306314	40.64150918
YBR187W	46	1	1.2807273609618333e-33	6.968271573218074e-33	0.006430605940479855	7.350060173
YBR188C	70	0	1.875053861860929e-52	2.0777330943279772e-51	0.0	0.0
YBR189W	82	0	2.6795423445717937e-61	4.098417027561805e-60	0.0	0.0
YBR191W	30	0	6.630873749479465e-23	2.375959808925633e-22	0.0	0.0
YBR192W	22	1	6.874488884374988e-16	1.78973225776553e-15	0.013445812421003334	31.40480254
YBR193C	63	0	2.7240029018432946e-47	2.510535366746921e-46	0.0	0.0
YBR194W	59	0	2.4329334397402395e-44	2.0016881562154673e-43	0.0	0.0
YBR195C	30	0	6.630873749479465e-23	2.375959808925633e-22	0.0	0.0
YBR196C	12	1	1.7188301639661314e-08	3.3372695047161454e-08	0.024650656105172784	57.57547133
YBR196C-A	71	4	7.944199127131336e-49	7.809758834210651e-48	0.01666523229645484	24.32766394
YBR196C-B	61	7	1.2978546771368032e-38	8.50109595468537e-38	0.03394516578417236	39.00273866
YBR197C	63	8	3.7620742948141655e-39	2.512855896570995e-38	0.03756290454121567	43.18160351
YBR198C	4	0	0.0020585895242327392	0.0030567901765717743	0.0	0.0
YBR199W	7	1	8.252596897413818e-05	0.00013599050073646667	0.042258267608867625	98.70080799
YBR200W	9	0	3.074081693719161e-07	5.557700037905972e-07	0.0	0.0
YBR200W-A	58	1	1.8055863504924714e-42	1.384523613557627e-41	0.005100135745897817	11.71026536
YBR201W	38	1	1.029056560603595e-27	4.383780948171315e-27	0.007784417717422984	9.090863896
YBR201C-A	28	1	2.5136965762846204e-20	8.044668341799027e-20	0.010564566902216906	11.91216649
YBR202W	0	0	1.0	1.0		0.0
YBR203W	0	0	1.0	1.0		0.0
YBR204C	34	0	7.217701896393557e-26	2.8607169956002305e-25	0.0	0.0
YBR205W	23	1	1.2517910495156666e-16	3.360901179161811e-16	0.01286121188095971	15.01968817
YBR207W	24	0	1.8774808172453216e-18	5.4587422547916296e-18	0.0	0.0
YBR208C	0	0	1.0	1.0		0.0
YBR210W	0	0	1.0	1.0		0.0
YBR211C	0	0	1.0	1.0		0.0
YBR212W	0	0	1.0	1.0		0.0
YBR213W	56	7	5.313861270746287e-35	3.0744483066460657e-34	0.03697598415775917	43.18160351
YBR214W	18	0	5.478589774028673e-14	1.3068174944188677e-13	0.0	0.0
YBR215W	32	4	2.3489902346551844e-20	7.585088624088695e-20	0.03697598415775917	52.34133758
YBR216C	0	0	1.0	1.0		0.0
YBR217W	35	0	1.3124394979119862e-26	5.31912582980397e-26	0.0	0.0
YBR218C	0	0	1.0	1.0		0.0
YBR221C	9	0	3.074081693719161e-07	5.557700037905972e-07	0.0	0.0
YBR221W-A	95	7	2.3894980820933817e-63	3.903978258556545e-62	0.021796369608784356	25.18926872
YBR222C	0	0	1.0	1.0		0.0
YBR223C	17	0	3.052801170774537e-13	7.04238248420552e-13	0.0	0.0
YBR225W	1	0	0.5173886000252456	0.6427958174001269	0.0	0.0
YBR227C	31	0	1.2035663976278408e-23	4.4656195824243304e-23	0.0	0.0
YBR228W	17	3	2.0426790841961122e-10	4.2999441483205856e-10	0.05220138939918942	81.28301836
YBR229C	0	0	1.0	1.0		0.0
YBR230C	0	0	1.0	1.0		0.0
YBR230W-A	19	0	9.845908707514217e-15	2.4281226834011263e-14	0.0	0.0
YBR231C	5	0	0.00034547206495202313	0.0005335149961168327	0.0	0.0
YBR233W	7	0	1.0132050788319304e-05	1.6963442236862975e-05	0.0	0.0
YBR233W-A	63	8	3.7620742948141655e-39	2.512855896570995e-38	0.03756290454121567	43.18160351
YBR234C	34	12	6.505745280292229e-16	1.7099881675941777e-15	0.10440277879837884	121.9245276
YBR235W	1	0	0.5173886000252456	0.6427958174001269	0.0	0.0
YBR236C	10	1	5.152000406739703e-07	9.187334678809313e-07	0.02958078732620734	62.80960509
YBR237W	5	0	0.00034547206495202313	0.0005335149961168327	0.0	0.0
YBR238C	0	0	1.0	1.0		0.0
YBR239C	2	0	0.07876855469600953	0.10413746162224156	0.0	0.0
YBR240C	0	0	1.0	1.0		0.0
YBR241C	0	0	1.0	1.0		0.0
YBR242W	43	0	1.5881271570664027e-32	8.272934130696451e-32	0.0	0.0
YBR243C	12	1	1.7188301639661314e-08	3.3372695047161454e-08	0.024650656105172784	26.57329447
YBR244W	47	0	1.7586038496575144e-35	1.0288637578209934e-34	0.0	0.0
YBR245C	0	0	1.0	1.0		0.0
YBR246W	41	14	2.7627714107077208e-19	8.537720786125794e-19	0.10100756647973237	117.9595023
YBR247C	18	0	5.478589774028673e-14	1.3068174944188677e-13	0.0	0.0
YBR248C	2	0	0.07876855469600953	0.10413746162224156	0.0	0.0
YBR249C	10	0	5.400306038961121e-08	1.0041112198533917e-07	0.0	0.0
YBR250W	0	0	1.0	1.0		0.0
YBR251W	5	0	0.00034547206495202313	0.0005335149961168327	0.0	0.0
YBR252W	57	4	1.430487252233415e-38	9.359194752667087e-38	0.020758447246461288	29.78041621
YBR253W	71	0	3.4334698594356564e-53	3.96503718104708e-52	0.0	0.0
YBR254C	77	4	3.162545955057709e-53	3.696707680393676e-52	0.015366642766860955	22.14441205
YBR255W	20	1	2.0743728550591337e-14	5.0635476610547865e-14	0.01479039366310367	17.2726414
YBR255C-A	63	1	3.7206032414005704e-46	3.2918752678914896e-45	0.004695363067651959	10.79540088
YBR256C	28	1	2.5136965762846204e-20	8.044668341799027e-20	0.010564566902216906	11.91216649
YBR257W	35	15	7.31949466619318e-15	1.8325822300947747e-14	0.1267748028266029	148.051212
YBR258C	90	0	3.41898702112551e-67	6.446752248686166e-66	0.0	0.0
YBR259W	12	0	1.687139514016486e-09	3.3585113690234723e-09	0.0	0.0
YBR260C	5	0	0.00034547206495202313	0.0005335149961168327	0.0	0.0
YBR261C	73	12	7.501115186398059e-43	5.806044877116451e-42	0.04862595176910795	56.78676626
YBR262C	52	0	3.569423618262624e-39	2.403718410846411e-38	0.0	0.0
YBR263W	10	0	5.400306038961121e-08	1.0041112198533917e-07	0.0	0.0
YBR264C	54	3	2.192628927087641e-37	1.3646979393594178e-36	0.016433770736781855	25.58909837
YBR265W	38	4	1.0486210688497034e-24	4.052835864888874e-24	0.031137670869691936	45.45431947
YBR267W	30	3	8.18041862880869e-20	2.555436585240564e-19	0.02958078732620734	44.57455846
YBR268W	45	1	7.00423676502582e-33	3.705737408984682e-32	0.006573508294712742	15.01968818
YBR269C	45	52	6.349799865909493e-08	1.1798933450353955e-07	0.34182243132506257	398.0217367
YBR270C	18	0	5.478589774028673e-14	1.3068174944188677e-13	0.0	0.0
YBR271W	32	1	2.7807543834998824e-23	1.0147283286489736e-22	0.009243996039439793	10.46826752
YBR272C	20	1	2.0743728550591337e-14	5.0635476610547865e-14	0.01479039366310367	17.2726414
YBR273C	22	0	5.756361820803268e-17	1.5630234575750518e-16	0.0	0.0
YBR274W	24	0	1.8774808172453216e-18	5.4587422547916296e-18	0.0	0.0
YBR275C	0	0	1.0	1.0		0.0
YBR276C	2	0	0.07876855469600953	0.10413746162224156	0.0	0.0
YBR278W	78	20	3.514238916367358e-40	2.4438195898462725e-39	0.07584817263130088	91.82923276
YBR279W	19	2	1.0331531338479115e-12	2.365311971639864e-12	0.031137670869691936	54.54518337
YBR280C	17	0	3.052801170774537e-13	7.04238248420552e-13	0.0	0.0
YBR281C	2	0	0.07876855469600953	0.10413746162224156	0.0	0.0
YBR282W	93	16	1.0010377762985443e-53	1.1772941209596992e-52	0.05089167712035671	58.80048138
YBR283C	12	0	1.687139514016486e-09	3.3585113690234723e-09	0.0	0.0
YBR284W	1	0	0.5173886000252456	0.6427958174001269	0.0	0.0
YBR285W	56	4	7.712010945417927e-38	4.895339398134492e-37	0.021129133804433813	30.8440025
YBR286W	2	0	0.07876855469600953	0.10413746162224156	0.0	0.0
YBR287W	30	0	6.630873749479465e-23	2.375959808925633e-22	0.0	0.0
YBR288C	35	625	1.1904329432628474e-26	4.907655811257803e-26	5.282283451108453	6178.67058
YBR289W	0	0	1.0	1.0		0.0
YBR290W	37	0	4.34445137571956e-28	1.8771555117778504e-27	0.0	0.0
YBR291C	2	0	0.07876855469600953	0.10413746162224156	0.0	0.0
YBR293W	0	0	1.0	1.0		0.0
YBR294W	0	0	1.0	1.0		0.0
YBR295W	0	0	1.0	1.0		0.0
YBR296C	1	0	0.5173886000252456	0.6427958174001269	0.0	0.0
YBR296C-A	41	3	7.474051807375932e-28	3.2125016400761574e-27	0.021644478531371223	32.90026934
YBR297W	10	0	5.400306038961121e-08	1.0041112198533917e-07	0.0	0.0
YBR298C	1	0	0.5173886000252456	0.6427958174001269	0.0	0.0
YBR298C-A	100	1	2.0694219670886996e-73	4.877559726527505e-72	0.002958078732620734	3.454528281
YBR299W	1	0	0.5173886000252456	0.6427958174001269	0.0	0.0
YBR301W	4	0	0.0020585895242327392	0.0030567901765717743	0.0	0.0
YBR302C	5	0	0.00034547206495202313	0.0005335149961168327	0.0	0.0
YCL073C	4	0	0.0020585895242327392	0.0030567901765717743	0.0	0.0
YCL069W	5	0	0.00034547206495202313	0.0005335149961168327	0.0	0.0
YCL068C	41	1	6.274559589027619e-30	2.9266011513785756e-29	0.007214826177123741	8.425678732
YCL067C	23	0	1.0391303029460791e-17	2.9467644833544876e-17	0.0	0.0
YCL066W	7	0	1.0132050788319304e-05	1.6963442236862975e-05	0.0	0.0
YCL064C	4	0	0.0020585895242327392	0.0030567901765717743	0.0	0.0
YCL063W	26	0	6.143537535254079e-20	1.923325224019935e-19	0.0	0.0
YCL061C	0	0	1.0	1.0		0.0
YCL059C	57	0	7.276733205171633e-43	5.647569860046162e-42	0.0	0.0
YCL058W-A	93	1	2.950798893383575e-68	5.8517394606375646e-67	0.003180729820022294	3.675030086
YCL057C-A	55	0	2.177684550006782e-41	1.5852992211505067e-40	0.0	0.0
YCL057W	19	0	9.845908707514217e-15	2.4281226834011263e-14	0.0	0.0
YCL056C	72	1	8.668861795870878e-53	9.699343227247747e-52	0.004108442684195464	4.797955945
YCL055W	1	0	0.5173886000252456	0.6427958174001269	0.0	0.0
YCL054W	1	0	0.5173886000252456	0.6427958174001269	0.0	0.0
YCL052C	41	1	6.274559589027619e-30	2.9266011513785756e-29	0.007214826177123741	16.85135746
YCL051W	4	0	0.0020585895242327392	0.0030567901765717743	0.0	0.0
YCL050C	14	0	5.3367223355436386e-11	1.1417965086202181e-10	0.0	0.0
YCL049C	12	0	1.687139514016486e-09	3.3585113690234723e-09	0.0	0.0
YCL048W-A	39	0	1.4401014958509714e-29	6.615034906261132e-29	0.0	0.0
YCL048W	9	1	2.8108719741656545e-06	4.97394606874667e-06	0.03286754147356371	38.38364756
YCL047C	78	0	2.3759129850452985e-58	3.332652579755003e-57	0.0	0.0
YCL045C	17	0	3.052801170774537e-13	7.04238248420552e-13	0.0	0.0
YCL044C	0	0	1.0	1.0		0.0
YCL043C	0	0	1.0	1.0		0.0
YCL039W	10	1	5.152000406739703e-07	9.187334678809313e-07	0.02958078732620734	34.54528281
YCL038C	10	3	1.584800524822247e-05	2.647164629175935e-05	0.08874236197862202	138.1811312
YCL037C	2	0	0.07876855469600953	0.10413746162224156	0.0	0.0
YCL036W	23	0	1.0391303029460791e-17	2.9467644833544876e-17	0.0	0.0
YCL035C	63	0	2.7240029018432946e-47	2.510535366746921e-46	0.0	0.0
YCL034W	51	0	1.9541024486372115e-38	1.2684021650239959e-37	0.0	0.0
YCL033C	94	4	1.0573830172220136e-65	1.859636003683119e-64	0.012587569074981847	18.18172779
YCL032W	41	0	4.779624125728216e-31	2.347362796504097e-30	0.0	0.0
YCL031C	37	1	5.634644772699048e-27	2.3346428017141374e-26	0.007994807385461444	18.67312584
YCL030C	9	0	3.074081693719161e-07	5.557700037905972e-07	0.0	0.0
YCL029C	0	0	1.0	1.0		0.0
YCL028W	5	0	0.00034547206495202313	0.0005335149961168327	0.0	0.0
YCL027W	28	0	2.0159121652419685e-21	6.748260106115577e-21	0.0	0.0
YCL026C-B	31	1	1.5242928563096513e-22	5.351775468032237e-22	0.009542189460066883	21.59080175
YCL026C-A	22	3	5.2501803401352045e-14	1.2783144426806757e-13	0.040337437263010006	62.80960508
YCL025C	1	0	0.5173886000252456	0.6427958174001269	0.0	0.0
YCL024W	0	0	1.0	1.0		0.0
YCL021W-A	0	0	1.0	1.0		0.0
YCL018W	0	1	1.0	1.0		0.0
YCL017C	0	0	1.0	1.0		0.0
YCL016C	34	2	1.0234830917626562e-23	3.852127788433924e-23	0.01740046313306314	30.48113188
YCL014W	0	0	1.0	1.0		0.0
YCL012C	42	2	1.3343121865826921e-29	6.203419066319372e-29	0.014086089202955876	24.1013601
YCL011C	0	0	1.0	1.0		0.0
YCL010C	57	0	7.276733205171633e-43	5.647569860046162e-42	0.0	0.0
YCL009C	44	0	2.8960157585272407e-33	1.552188874863948e-32	0.0	0.0
YCL008C	54	0	1.1915841467594244e-40	8.449815570916708e-40	0.0	0.0
YCL005W-A	102	1	6.972574780153132e-75	1.774304316843392e-73	0.002900077188843857	3.386792432
YCL005W	0	0	1.0	1.0		0.0
YCL004W	35	2	1.8824987056456737e-24	7.246485981370997e-24	0.01690330704354705	29.6102424
YCL002C	52	1	4.799251912011107e-38	3.0531524055283047e-37	0.005688612947347565	13.28664723
YCL001W	4	0	0.0020585895242327392	0.0030567901765717743	0.0	0.0
YCL001W-A	57	1	9.861347301602475e-42	7.280180787100877e-41	0.005189611811615322	5.956083244
YCL001W-B	101	3	6.386248991656208e-72	1.4180431641318476e-70	0.008786372473130893	13.68130012
YCR002C	2	0	0.07876855469600953	0.10413746162224156	0.0	0.0
YCR003W	44	0	2.8960157585272407e-33	1.552188874863948e-32	0.0	0.0
YCR004C	12	0	1.687139514016486e-09	3.3585113690234723e-09	0.0	0.0
YCR005C	0	0	1.0	1.0		0.0
YCR007C	0	0	1.0	1.0		0.0
YCR008W	1	0	0.5173886000252456	0.6427958174001269	0.0	0.0
YCR009C	15	1	1.0389977889178253e-10	2.193566917792369e-10	0.019720524884138228	21.59080176
YCR010C	18	6	5.023527724106932e-09	9.948453147843997e-09	0.09860262442069112	115.1509427
YCR011C	1	0	0.5173886000252456	0.6427958174001269	0.0	0.0
YCR012W	7	0	1.0132050788319304e-05	1.6963442236862975e-05	0.0	0.0
YCR014C	24	0	1.8774808172453216e-18	5.4587422547916296e-18	0.0	0.0
YCR015C	7	0	1.0132050788319304e-05	1.6963442236862975e-05	0.0	0.0
YCR016W	10	0	5.400306038961121e-08	1.0041112198533917e-07	0.0	0.0
YCR017C	1	0	0.5173886000252456	0.6427958174001269	0.0	0.0
YCR018C	0	0	1.0	1.0		0.0
YCR019W	0	0	1.0	1.0		0.0
YCR020C	74	9	3.502906753321076e-46	3.118454603459677e-45	0.03597663323457649	42.01453314
YCR020C-A	2	1	0.26216451710650623	0.34391152780098483	0.14790393663103668	172.726414
YCR020W-B	75	1	5.340864016605725e-55	6.577153952783624e-54	0.003944104976827645	4.545431949
YCR021C	2	0	0.07876855469600953	0.10413746162224156	0.0	0.0
YCR023C	2	0	0.07876855469600953	0.10413746162224156	0.0	0.0
YCR024C	15	0	9.525948295391086e-12	2.0846167673818165e-11	0.0	0.0
YCR024C-B	0	0	1.0	1.0		0.0
YCR024C-A	55	1	2.9423752522997853e-40	2.0486198639196202e-39	0.005378324968401334	6.28096051
YCR026C	1	0	0.5173886000252456	0.6427958174001269	0.0	0.0
YCR027C	0	0	1.0	1.0		0.0
YCR028C	7	0	1.0132050788319304e-05	1.6963442236862975e-05	0.0	0.0
YCR028C-A	43	1	2.09578729177557e-31	1.057269536403623e-30	0.006879252866559845	7.851200639
YCR030C	1	0	0.5173886000252456	0.6427958174001269	0.0	0.0
YCR031C	0	0	1.0	1.0		0.0
YCR032W	0	0	1.0	1.0		0.0
YCR033W	0	0	1.0	1.0		0.0
YCR034W	10	0	5.400306038961121e-08	1.0041112198533917e-07	0.0	0.0
YCR035C	41	8	1.907730615120237e-23	7.037433462191458e-23	0.057718609416989926	67.40542986
YCR036W	54	1	1.6074751153504353e-39	1.0966298206856884e-38	0.005477923578927285	6.397274594
YCR037C	4	3	0.0867487008051527	0.11463505935901498	0.22185590494655505	345.452828
YCR040W	0	0	1.0	1.0		0.0
YCR042C	0	0	1.0	1.0		0.0
YCR043C	32	3	2.8463278574715097e-21	9.489409570039799e-21	0.02773198811831938	41.87307007
YCR044C	17	25	0.011046791073238204	0.01621492992909467	0.43501157832657855	528.3396193
YCR045C	21	13	1.939572892461527e-07	3.5878043436945134e-07	0.1831191596384264	213.8517507
YCR046C	51	2	3.1752305981348715e-36	1.906132689965934e-35	0.011600308755375427	20.32075459
YCR047C	42	40	2.045589558646302e-09	4.066431231170025e-09	0.2817217840591175	329.3852547
YCR048W	35	3	1.8340937173934463e-23	6.791933656619259e-23	0.025354960565320574	39.4803232
YCR050C	32	3	2.8463278574715097e-21	9.489409570039799e-21	0.02773198811831938	41.87307007
YCR051W	15	1	1.0389977889178253e-10	2.193566917792369e-10	0.019720524884138228	43.1816035
YCR052W	4	0	0.0020585895242327392	0.0030567901765717743	0.0	0.0
YCR053W	15	1	1.0389977889178253e-10	2.193566917792369e-10	0.019720524884138228	46.06037707
YCR054C	20	0	1.7717339227246684e-15	4.506520030778225e-15	0.0	0.0
YCR057C	4	1	0.011968277767835349	0.01749607662501807	0.07395196831551834	86.36320701
YCR059C	39	1	1.8796816966287483e-28	8.25194613535262e-28	0.007584817263130087	17.71552964
YCR060W	24	1	2.279859581645061e-17	6.337106067685232e-17	0.012325328052586392	27.63622625
YCR061W	0	0	1.0	1.0		0.0
YCR063W	20	0	1.7717339227246684e-15	4.506520030778225e-15	0.0	0.0
YCR065W	5	0	0.00034547206495202313	0.0005335149961168327	0.0	0.0
YCR066W	19	1	1.139736334488589e-13	2.7018234376108303e-13	0.015568835434845968	18.18172779
YCR067C	0	0	1.0	1.0		0.0
YCR068W	9	1	2.8108719741656545e-06	4.97394606874667e-06	0.03286754147356371	38.38364756
YCR069W	37	11	1.577093052857112e-18	4.7486189251210735e-18	0.08794288124007589	102.7021921
YCR071C	80	1	1.1071575462469785e-58	1.5644380954462833e-57	0.0036975984157759175	4.26484973
YCR072C	14	1	5.706914545372786e-10	1.1917380374160818e-09	0.021129133804433813	49.350404
YCR073C	0	0	1.0	1.0		0.0
YCR073W-A	28	1	2.5136965762846204e-20	8.044668341799027e-20	0.010564566902216906	11.91216649
YCR075C	39	0	1.4401014958509714e-29	6.615034906261132e-29	0.0	0.0
YCR075W-A	107	9	3.9985046673166744e-70	8.423223568402269e-69	0.024881036068772528	28.78773568
YCR076C	51	0	1.9541024486372115e-38	1.2684021650239959e-37	0.0	0.0
YCR077C	9	1	2.8108719741656545e-06	4.97394606874667e-06	0.03286754147356371	38.38364756
YCR079W	36	0	2.387413645181759e-27	9.98546608977476e-27	0.0	0.0
YCR081W	0	0	1.0	1.0		0.0
YCR082W	72	12	3.855928868981518e-42	2.952789204462411e-41	0.04930131221034556	57.57547134
YCR083W	43	0	1.5881271570664027e-32	8.272934130696451e-32	0.0	0.0
YCR084C	0	0	1.0	1.0		0.0
YCR086W	103	7	3.418699349717157e-69	7.046931885384722e-68	0.020103447697422464	23.47737667
YCR087C-A	72	0	6.287714486950375e-54	7.409968445584345e-53	0.0	0.0
YCR088W	0	0	1.0	1.0		0.0
YCR089W	0	0	1.0	1.0		0.0
YCR090C	22	1	6.874488884374988e-16	1.78973225776553e-15	0.013445812421003334	15.70240127
YCR091W	0	0	1.0	1.0		0.0
YCR092C	0	0	1.0	1.0		0.0
YCR093W	0	0	1.0	1.0		0.0
YCR094W	36	8	6.05214731089811e-20	1.923325224019935e-19	0.06573508294712742	76.76729513
YCR095C	26	4	4.924283874920986e-16	1.2954966406528174e-15	0.04550890357878052	63.97274594
YCR095W-A	0	0	1.0	1.0		0.0
YCR096C	0	0	1.0	1.0		0.0
YCR097W	1	0	0.5173886000252456	0.6427958174001269	0.0	0.0
YCR098C	0	0	1.0	1.0		0.0
YCR101C	14	0	5.3367223355436386e-11	1.1417965086202181e-10	0.0	0.0
YCR102C	1	0	0.5173886000252456	0.6427958174001269	0.0	0.0
YCR104W	12	1	1.7188301639661314e-08	3.3372695047161454e-08	0.024650656105172784	28.78773567
YCR105W	5	0	0.00034547206495202313	0.0005335149961168327	0.0	0.0
YCR106W	1	0	0.5173886000252456	0.6427958174001269	0.0	0.0
YCR107W	0	0	1.0	1.0		0.0
YCR108C	2	0	0.07876855469600953	0.10413746162224156	0.0	0.0
YDL248W	7	0	1.0132050788319304e-05	1.6963442236862975e-05	0.0	0.0
YDL247W	1	0	0.5173886000252456	0.6427958174001269	0.0	0.0
YDL246C	5	0	0.00034547206495202313	0.0005335149961168327	0.0	0.0
YDL245C	1	0	0.5173886000252456	0.6427958174001269	0.0	0.0
YDL244W	4	0	0.0020585895242327392	0.0030567901765717743	0.0	0.0
YDL243C	0	0	1.0	1.0		0.0
YDL241W	0	0	1.0	1.0		0.0
YDL240W	0	0	1.0	1.0		0.0
YDL239C	0	0	1.0	1.0		0.0
YDL238C	29	1	4.582916819553139e-21	1.5103928154298053e-20	0.010200271491795634	23.03018854
YDL237W	0	0	1.0	1.0		0.0
YDL236W	17	0	3.052801170774537e-13	7.04238248420552e-13	0.0	0.0
YDL235C	27	98	0.8254080382343834	1.0	1.0736730214697479	1209.084899
YDL234C	5	0	0.00034547206495202313	0.0005335149961168327	0.0	0.0
YDL233W	28	3	2.3397707303295435e-18	6.792539863768402e-18	0.03169370070665072	47.64866594
YDL232W	91	0	6.2696417168592e-68	1.2222613394460087e-66	0.0	0.0
YDL231C	2	0	0.07876855469600953	0.10413746162224156	0.0	0.0
YDL230W	34	48	0.00010058319786653766	0.00016565119442452978	0.41761111519351535	497.8584874
YDL229W	1	0	0.5173886000252456	0.6427958174001269	0.0	0.0
YDL227C	0	0	1.0	1.0		0.0
YDL226C	0	0	1.0	1.0		0.0
YDL225W	10	0	5.400306038961121e-08	1.0041112198533917e-07	0.0	0.0
YDL224C	0	0	1.0	1.0		0.0
YDL223C	1	0	0.5173886000252456	0.6427958174001269	0.0	0.0
YDL222C	22	0	5.756361820803268e-17	1.5630234575750518e-16	0.0	0.0
YDL220C	0	1	1.0	1.0		0.0
YDL219W	35	1	1.6902334247518031e-25	6.662462252054571e-25	0.008451653521773525	9.870080802
YDL218W	2	0	0.07876855469600953	0.10413746162224156	0.0	0.0
YDL217C	24	1	2.279859581645061e-17	6.337106067685232e-17	0.012325328052586392	28.78773566
YDL216C	24	13	3.7150376398348905e-09	7.377479788221843e-09	0.1602292646836231	179.6354707
YDL215C	0	0	1.0	1.0		0.0
YDL214C	2	0	0.07876855469600953	0.10413746162224156	0.0	0.0
YDL213C	40	0	2.6231855766903358e-30	1.256114925191184e-29	0.0	0.0
YDL212W	35	1	1.6902334247518031e-25	6.662462252054571e-25	0.008451653521773525	19.7401616
YDL211C	0	0	1.0	1.0		0.0
YDL210W	0	0	1.0	1.0		0.0
YDL209C	46	3	1.6207193735713368e-31	8.226617049787076e-31	0.01929181782143957	29.40024069
YDL208W	64	4	1.0719379538573286e-43	8.682697426244362e-43	0.018487992078879585	26.57329446
YDL207W	18	3	3.9457356045951554e-11	8.592171700881007e-11	0.04930131221034556	76.76729512
YDL206W	4	1	0.011968277767835349	0.01749607662501807	0.07395196831551834	86.36320701
YDL205C	7	0	1.0132050788319304e-05	1.6963442236862975e-05	0.0	0.0
YDL204W	21	0	3.191864129783952e-16	8.416511054739802e-16	0.0	0.0
YDL203C	15	0	9.525948295391086e-12	2.0846167673818165e-11	0.0	0.0
YDL202W	39	4	1.9663660143424868e-25	7.729713566974464e-25	0.030339269052520348	44.2888241
YDL201W	46	1	1.2807273609618333e-33	6.968271573218074e-33	0.006430605940479855	7.350060173
YDL200C	62	6	2.850589260219017e-40	1.9943721211094362e-39	0.028626568380200654	32.90026934
YDL199C	15	0	9.525948295391086e-12	2.0846167673818165e-11	0.0	0.0
YDL198C	15	6	4.5031909787747614e-07	8.128641343042578e-07	0.11832314930482936	138.1811312
YDL197C	15	1	1.0389977889178253e-10	2.193566917792369e-10	0.019720524884138228	43.1816035
YDL195W	0	0	1.0	1.0		0.0
YDL194W	1	0	0.5173886000252456	0.6427958174001269	0.0	0.0
YDL193W	17	0	3.052801170774537e-13	7.04238248420552e-13	0.0	0.0
YDL192W	0	0	1.0	1.0		0.0
YDL191W	54	0	1.1915841467594244e-40	8.449815570916708e-40	0.0	0.0
YDL190C	0	0	1.0	1.0		0.0
YDL189W	7	0	1.0132050788319304e-05	1.6963442236862975e-05	0.0	0.0
YDL188C	12	0	1.687139514016486e-09	3.3585113690234723e-09	0.0	0.0
YDL186W	77	1	1.7954626669839834e-56	2.35746707712897e-55	0.0038416606917152387	8.857764821
YDL185W	0	0	1.0	1.0		0.0
YDL184C	10	0	5.400306038961121e-08	1.0041112198533917e-07	0.0	0.0
YDL183C	5	0	0.00034547206495202313	0.0005335149961168327	0.0	0.0
YDL182W	2	0	0.07876855469600953	0.10413746162224156	0.0	0.0
YDL181W	78	22	8.634803824621105e-39	5.714471437905175e-38	0.08343298989443097	100.574874
YDL180W	7	1	8.252596897413818e-05	0.00013599050073646667	0.042258267608867625	86.363207
YDL179W	0	0	1.0	1.0		0.0
YDL178W	22	0	5.756361820803268e-17	1.5630234575750518e-16	0.0	0.0
YDL177C	60	2	7.54013747022123e-43	5.828404649360523e-42	0.009860262442069114	16.98948335
YDL176W	15	0	9.525948295391086e-12	2.0846167673818165e-11	0.0	0.0
YDL175C	45	1	7.00423676502582e-33	3.705737408984682e-32	0.006573508294712742	7.50984409
YDL174C	15	0	9.525948295391086e-12	2.0846167673818165e-11	0.0	0.0
YDL173W	12	0	1.687139514016486e-09	3.3585113690234723e-09	0.0	0.0
YDL171C	0	0	1.0	1.0		0.0
YDL170W	15	1	1.0389977889178253e-10	2.193566917792369e-10	0.019720524884138228	43.1816035
YDL169C	41	1	6.274559589027619e-30	2.9266011513785756e-29	0.007214826177123741	16.45013467
YDL168W	22	1	6.874488884374988e-16	1.78973225776553e-15	0.013445812421003334	15.70240127
YDL167C	14	0	5.3367223355436386e-11	1.1417965086202181e-10	0.0	0.0
YDL166C	39	4	1.9663660143424868e-25	7.729713566974464e-25	0.030339269052520348	44.2888241
YDL165W	100	16	1.06313345812547e-58	1.5096495105381673e-57	0.04732925972193174	55.27245249
YDL164C	10	0	5.400306038961121e-08	1.0041112198533917e-07	0.0	0.0
YDL161W	24	1	2.279859581645061e-17	6.337106067685232e-17	0.012325328052586392	14.39386783
YDL160C-A	32	11	3.3087350264975707e-15	8.375235535821976e-15	0.10168395643383774	115.1509427
YDL160C	1	0	0.5173886000252456	0.6427958174001269	0.0	0.0
YDL159W-A	0	0	1.0	1.0		0.0
YDL159W	27	0	1.1125124581862431e-20	3.6065722362057975e-20	0.0	0.0
YDL157C	105	3	7.320702408400087e-75	1.8384873166248424e-73	0.008451653521773525	13.16010773
YDL156W	27	0	1.1125124581862431e-20	3.6065722362057975e-20	0.0	0.0
YDL155W	12	0	1.687139514016486e-09	3.3585113690234723e-09	0.0	0.0
YDL154W	0	0	1.0	1.0		0.0
YDL153C	0	0	1.0	1.0		0.0
YDL150W	19	9	4.985142485178594e-08	9.643307915325293e-08	0.1401195189136137	163.6355501
YDL149W	7	0	1.0132050788319304e-05	1.6963442236862975e-05	0.0	0.0
YDL148C	1	0	0.5173886000252456	0.6427958174001269	0.0	0.0
YDL147W	17	0	3.052801170774537e-13	7.04238248420552e-13	0.0	0.0
YDL146W	2	1	0.26216451710650623	0.34391152780098483	0.14790393663103668	172.726414
YDL145C	0	0	1.0	1.0		0.0
YDL144C	42	7	5.836316534544992e-25	2.277113730676272e-24	0.04930131221034556	56.23650691
YDL143W	34	0	7.217701896393557e-26	2.8607169956002305e-25	0.0	0.0
YDL142C	43	31	1.3160904000921853e-12	3.0118726187545397e-12	0.21325683886335522	251.2384204
YDL141W	7	0	1.0132050788319304e-05	1.6963442236862975e-05	0.0	0.0
YDL140C	0	0	1.0	1.0		0.0
YDL139C	15	1	1.0389977889178253e-10	2.193566917792369e-10	0.019720524884138228	21.59080176
YDL138W	2	0	0.07876855469600953	0.10413746162224156	0.0	0.0
YDL137W	1	0	0.5173886000252456	0.6427958174001269	0.0	0.0
YDL136W	42	0	8.711262226407478e-32	4.441353640431685e-31	0.0	0.0
YDL135C	46	1	1.2807273609618333e-33	6.968271573218074e-33	0.006430605940479855	14.70012034
YDL134C	10	0	5.400306038961121e-08	1.0041112198533917e-07	0.0	0.0
YDL133C-A	7	0	1.0132050788319304e-05	1.6963442236862975e-05	0.0	0.0
YDL133W	15	0	9.525948295391086e-12	2.0846167673818165e-11	0.0	0.0
YDL132W	0	0	1.0	1.0		0.0
YDL131W	0	0	1.0	1.0		0.0
YDL130W-A	88	8	2.891740286885595e-57	3.9315362623827563e-56	0.02689162484200667	31.40480255
YDL130W	17	0	3.052801170774537e-13	7.04238248420552e-13	0.0	0.0
YDL129W	17	0	3.052801170774537e-13	7.04238248420552e-13	0.0	0.0
YDL128W	5	0	0.00034547206495202313	0.0005335149961168327	0.0	0.0
YDL127W	23	7	9.871461368796895e-12	2.1594056421434365e-11	0.09002848316671798	105.1378172
YDL126C	0	0	1.0	1.0		0.0
YDL125C	35	0	1.3124394979119862e-26	5.31912582980397e-26	0.0	0.0
YDL124W	30	0	6.630873749479465e-23	2.375959808925633e-22	0.0	0.0
YDL123W	4	0	0.0020585895242327392	0.0030567901765717743	0.0	0.0
YDL122W	1	0	0.5173886000252456	0.6427958174001269	0.0	0.0
YDL121C	87	8	1.5434818918352613e-56	2.0547602685056916e-55	0.027200723978121687	31.76577729
YDL120W	94	2	7.154913558097774e-68	1.390132022723659e-66	0.0062937845374909235	10.90903668
YDL119C	81	3	3.2129957761177916e-57	4.347750284341981e-56	0.01095584715785457	16.85135747
YDL118W	81	3	3.2129957761177916e-57	4.347750284341981e-56	0.01095584715785457	16.85135747
YDL117W	0	0	1.0	1.0		0.0
YDL116W	9	0	3.074081693719161e-07	5.557700037905972e-07	0.0	0.0
YDL115C	34	0	7.217701896393557e-26	2.8607169956002305e-25	0.0	0.0
YDL114W	48	3	5.535499368068809e-33	2.9503852516926527e-32	0.01848799207887959	28.20023086
YDL113C	0	0	1.0	1.0		0.0
YDL112W	0	0	1.0	1.0		0.0
YDL111C	47	3	2.995672097384744e-32	1.5576953193543997e-31	0.01888135361247277	28.78773567
YDL110C	7	0	1.0132050788319304e-05	1.6963442236862975e-05	0.0	0.0
YDL109C	12	3	6.765376929424869e-07	1.2045722204681863e-06	0.07395196831551835	106.2931779
YDL108W	41	0	4.779624125728216e-31	2.347362796504097e-30	0.0	0.0
YDL107W	46	6	1.103859115465849e-28	4.905945728782147e-28	0.03858363564287914	44.10036104
YDL106C	15	0	9.525948295391086e-12	2.0846167673818165e-11	0.0	0.0
YDL105W	31	1	1.5242928563096513e-22	5.351775468032237e-22	0.009542189460066883	10.79540088
YDL104C	38	0	7.908473741146065e-29	3.5229769547119305e-28	0.0	0.0
YDL103C	24	17	1.4277432903694925e-07	2.641876339419225e-07	0.2095305768939687	248.7260362
YDL102W	1	0	0.5173886000252456	0.6427958174001269	0.0	0.0
YDL101C	26	1	7.567074434337824e-19	2.289229093733657e-18	0.01137722589469513	12.79454919
YDL100C	30	8	8.339720266280485e-16	2.1662931911191993e-15	0.07888209953655291	89.14911693
YDL099W	4	0	0.0020585895242327392	0.0030567901765717743	0.0	0.0
YDL098C	74	6	5.190195912480972e-49	5.128662661972177e-48	0.02398442215638433	28.00968876
YDL097C	31	3	1.5267441639807554e-20	4.9355287729361014e-20	0.028626568380200654	43.18160351
YDL095W	4	0	0.0020585895242327392	0.0030567901765717743	0.0	0.0
YDL093W	2	0	0.07876855469600953	0.10413746162224156	0.0	0.0
YDL092W	41	0	4.779624125728216e-31	2.347362796504097e-30	0.0	0.0
YDL091C	42	2	1.3343121865826921e-29	6.203419066319372e-29	0.014086089202955876	24.1013601
YDL090C	21	8	8.206255617512315e-10	1.713037243423351e-09	0.112688713623647	131.6010773
YDL089W	25	1	4.153103871961261e-18	1.2002261491281011e-17	0.011832314930482936	26.57329447
YDL088C	2	0	0.07876855469600953	0.10413746162224156	0.0	0.0
YDL087C	54	7	1.46960356874021e-33	7.988364956356283e-33	0.03834546505249099	44.78092216
YDL086W	45	1	7.00423676502582e-33	3.705737408984682e-32	0.006573508294712742	15.01968818
YDL085C-A	51	8	1.5370380742819418e-30	7.434403671316608e-30	0.04640123502150171	54.18867892
YDL085W	10	0	5.400306038961121e-08	1.0041112198533917e-07	0.0	0.0
YDL084W	7	0	1.0132050788319304e-05	1.6963442236862975e-05	0.0	0.0
YDL083C	28	0	2.0159121652419685e-21	6.748260106115577e-21	0.0	0.0
YDL082W	59	1	3.3062880833560087e-43	2.6299395252255055e-42	0.005013692767153786	11.51509427
YDL081C	34	0	7.217701896393557e-26	2.8607169956002305e-25	0.0	0.0
YDL080C	5	0	0.00034547206495202313	0.0005335149961168327	0.0	0.0
YDL079C	7	6	0.019586933834311905	0.02861901841492067	0.2535496056532058	259.0896211
YDL078C	20	0	1.7717339227246684e-15	4.506520030778225e-15	0.0	0.0
YDL077C	0	0	1.0	1.0		0.0
YDL076C	26	1	7.567074434337824e-19	2.289229093733657e-18	0.01137722589469513	25.58909838
YDL075W	1	0	0.5173886000252456	0.6427958174001269	0.0	0.0
YDL074C	0	0	1.0	1.0		0.0
YDL073W	0	0	1.0	1.0		0.0
YDL072C	1	0	0.5173886000252456	0.6427958174001269	0.0	0.0
YDL070W	14	1	5.706914545372786e-10	1.1917380374160818e-09	0.021129133804433813	24.67520201
YDL069C	64	0	4.984363116971458e-48	4.76163991456858e-47	0.0	0.0
YDL067C	46	1	1.2807273609618333e-33	6.968271573218074e-33	0.006430605940479855	14.70012034
YDL066W	27	0	1.1125124581862431e-20	3.6065722362057975e-20	0.0	0.0
YDL065C	41	1	6.274559589027619e-30	2.9266011513785756e-29	0.007214826177123741	8.225067337
YDL064W	113	1	5.570206080333899e-83	1.9182188723353447e-81	0.002617768789929853	3.030287966
YDL063C	14	10	9.57798743638666e-05	0.00015778575120784782	0.21129133804433814	246.7520201
YDL061C	46	0	9.637110576239408e-35	5.509246811526127e-34	0.0	0.0
YDL060W	1	0	0.5173886000252456	0.6427958174001269	0.0	0.0
YDL059C	9	0	3.074081693719161e-07	5.557700037905972e-07	0.0	0.0
YDL058W	0	0	1.0	1.0		0.0
YDL057W	15	8	4.3244322538545635e-06	7.63345914423499e-06	0.15776419907310582	172.7264141
YDL056W	1	0	0.5173886000252456	0.6427958174001269	0.0	0.0
YDL055C	0	0	1.0	1.0		0.0
YDL054C	1	0	0.5173886000252456	0.6427958174001269	0.0	0.0
YDL053C	55	8	2.1160396426112606e-33	1.1458892640920301e-32	0.043026599747210674	50.24768408
YDL052C	20	0	1.7717339227246684e-15	4.506520030778225e-15	0.0	0.0
YDL051W	24	1	2.279859581645061e-17	6.337106067685232e-17	0.012325328052586392	13.81811313
YDL049C	22	1	6.874488884374988e-16	1.78973225776553e-15	0.013445812421003334	31.40480254
YDL048C	0	0	1.0	1.0		0.0
YDL047W	0	0	1.0	1.0		0.0
YDL046W	2	0	0.07876855469600953	0.10413746162224156	0.0	0.0
YDL045W-A	82	2	4.845093507637654e-59	6.966033190606037e-58	0.007214826177123741	12.4862468
YDL045C	25	1	4.153103871961261e-18	1.2002261491281011e-17	0.011832314930482936	13.28664724
YDL044C	22	2	6.6092275587361265e-15	1.6561946706009354e-14	0.02689162484200667	47.10720381
YDL043C	59	6	4.312252525854083e-38	2.7740228496853277e-37	0.030082156602922717	34.54528281
YDL042C	20	0	1.7717339227246684e-15	4.506520030778225e-15	0.0	0.0
YDL040C	0	0	1.0	1.0		0.0
YDL037C	2	0	0.07876855469600953	0.10413746162224156	0.0	0.0
YDL036C	5	0	0.00034547206495202313	0.0005335149961168327	0.0	0.0
YDL035C	1	0	0.5173886000252456	0.6427958174001269	0.0	0.0
YDL033C	26	30	5.149468323819089e-05	8.583939805879299e-05	0.34131677684085393	396.6310249
YDL031W	2	0	0.07876855469600953	0.10413746162224156	0.0	0.0
YDL030W	15	13	0.0002614345333529394	0.00042994280849664127	0.25636682349379697	280.6804228
YDL029W	30	12	2.4695136976406184e-13	5.842111589934676e-13	0.11832314930482936	133.7236754
YDL028C	2	0	0.07876855469600953	0.10413746162224156	0.0	0.0
YDL027C	15	0	9.525948295391086e-12	2.0846167673818165e-11	0.0	0.0
YDL025C	2	0	0.07876855469600953	0.10413746162224156	0.0	0.0
YDL024C	1	0	0.5173886000252456	0.6427958174001269	0.0	0.0
YDL022W	0	0	1.0	1.0		0.0
YDL021W	10	0	5.400306038961121e-08	1.0041112198533917e-07	0.0	0.0
YDL020C	5	0	0.00034547206495202313	0.0005335149961168327	0.0	0.0
YDL019C	0	0	1.0	1.0		0.0
YDL018C	10	0	5.400306038961121e-08	1.0041112198533917e-07	0.0	0.0
YDL017W	20	0	1.7717339227246684e-15	4.506520030778225e-15	0.0	0.0
YDL015C	38	11	3.3478349675114936e-19	1.0318005840385102e-18	0.08562859489165284	99.99950286
YDL014W	2	0	0.07876855469600953	0.10413746162224156	0.0	0.0
YDL013W	5	0	0.00034547206495202313	0.0005335149961168327	0.0	0.0
YDL012C	30	0	6.630873749479465e-23	2.375959808925633e-22	0.0	0.0
YDL010W	12	1	1.7188301639661314e-08	3.3372695047161454e-08	0.024650656105172784	53.14658892
YDL008W	4	0	0.0020585895242327392	0.0030567901765717743	0.0	0.0
YDL007C-A	2	0	0.07876855469600953	0.10413746162224156	0.0	0.0
YDL007W	4	0	0.0020585895242327392	0.0030567901765717743	0.0	0.0
YDL006W	30	0	6.630873749479465e-23	2.375959808925633e-22	0.0	0.0
YDL005C	15	0	9.525948295391086e-12	2.0846167673818165e-11	0.0	0.0
YDL004W	18	0	5.478589774028673e-14	1.3068174944188677e-13	0.0	0.0
YDL003W	4	0	0.0020585895242327392	0.0030567901765717743	0.0	0.0
YDL002C	24	10	1.268822376768408e-10	2.677797243594537e-10	0.12325328052586393	143.9386783
YDL001W	0	0	1.0	1.0		0.0
YDR001C	0	0	1.0	1.0		0.0
YDR002W	1	0	0.5173886000252456	0.6427958174001269	0.0	0.0
YDR003W	67	0	3.055681261666186e-50	3.110304944396856e-49	0.0	0.0
YDR003W-A	106	12	1.5134399915022716e-66	2.8076752874611496e-65	0.033487683765517744	39.10786733
YDR004W	30	9	3.898166846600564e-15	9.802517505378156e-15	0.08874236197862202	100.2927565
YDR005C	39	0	1.4401014958509714e-29	6.615034906261132e-29	0.0	0.0
YDR006C	0	0	1.0	1.0		0.0
YDR007W	22	2	6.6092275587361265e-15	1.6561946706009354e-14	0.02689162484200667	47.10720381
YDR009W	5	1	0.0023288156580106916	0.0034288322706655114	0.05916157465241468	69.09056562
YDR011W	0	0	1.0	1.0		0.0
YDR012W	4	0	0.0020585895242327392	0.0030567901765717743	0.0	0.0
YDR013W	64	1	6.815885271311986e-47	6.16323210618164e-46	0.004621998019719896	10.62931778
YDR014W	4	0	0.0020585895242327392	0.0030567901765717743	0.0	0.0
YDR014W-A	19	0	9.845908707514217e-15	2.4281226834011263e-14	0.0	0.0
YDR016C	55	14	1.066626917609244e-28	4.744138749552021e-28	0.07529654955761868	87.93344714
YDR017C	2	0	0.07876855469600953	0.10413746162224156	0.0	0.0
YDR018C	24	0	1.8774808172453216e-18	5.4587422547916296e-18	0.0	0.0
YDR019C	10	0	5.400306038961121e-08	1.0041112198533917e-07	0.0	0.0
YDR020C	48	97	0.004381474922519021	0.0064428182765039355	0.5977784105504401	683.8555985
YDR021W	36	27	2.3073707942936707e-10	4.853580628377067e-10	0.22185590494655502	268.6855329
YDR022C	4	0	0.0020585895242327392	0.0030567901765717743	0.0	0.0
YDR023W	4	0	0.0020585895242327392	0.0030567901765717743	0.0	0.0
YDR025W	22	0	5.756361820803268e-17	1.5630234575750518e-16	0.0	0.0
YDR026C	15	10	2.790033523130854e-05	4.6535622945259695e-05	0.19720524884138227	215.9080176
YDR027C	0	0	1.0	1.0		0.0
YDR028C	0	0	1.0	1.0		0.0
YDR030C	15	1	1.0389977889178253e-10	2.193566917792369e-10	0.019720524884138228	46.06037707
YDR031W	69	1	1.4078808283958608e-50	1.4510255634596048e-49	0.004287070626986571	5.006562726
YDR032C	0	0	1.0	1.0		0.0
YDR033W	0	0	1.0	1.0		0.0
YDR034C	1	0	0.5173886000252456	0.6427958174001269	0.0	0.0
YDR034C-A	28	0	2.0159121652419685e-21	6.748260106115577e-21	0.0	0.0
YDR034W-B	74	0	2.1092479732801448e-55	2.660150239985551e-54	0.0	0.0
YDR035W	30	1	8.357203335120394e-22	2.8489790385463775e-21	0.009860262442069114	11.14363962
YDR036C	15	1	1.0389977889178253e-10	2.193566917792369e-10	0.019720524884138228	43.1816035
YDR037W	7	0	1.0132050788319304e-05	1.6963442236862975e-05	0.0	0.0
YDR038C	0	0	1.0	1.0		0.0
YDR039C	0	0	1.0	1.0		0.0
YDR040C	0	0	1.0	1.0		0.0
YDR041W	4	0	0.0020585895242327392	0.0030567901765717743	0.0	0.0
YDR042C	25	1	4.153103871961261e-18	1.2002261491281011e-17	0.011832314930482936	13.28664724
YDR043C	0	0	1.0	1.0		0.0
YDR044W	0	0	1.0	1.0		0.0
YDR045C	61	1	1.1089257946404938e-44	9.242655427503595e-44	0.004849309397738908	11.14363961
YDR046C	2	0	0.07876855469600953	0.10413746162224156	0.0	0.0
YDR047W	7	0	1.0132050788319304e-05	1.6963442236862975e-05	0.0	0.0
YDR049W	10	1	5.152000406739703e-07	9.187334678809313e-07	0.02958078732620734	69.0905656
YDR050C	22	0	5.756361820803268e-17	1.5630234575750518e-16	0.0	0.0
YDR051C	23	0	1.0391303029460791e-17	2.9467644833544876e-17	0.0	0.0
YDR052C	0	0	1.0	1.0		0.0
YDR054C	4	0	0.0020585895242327392	0.0030567901765717743	0.0	0.0
YDR055W	10	0	5.400306038961121e-08	1.0041112198533917e-07	0.0	0.0
YDR056C	25	16	1.7634301466110426e-08	3.42270900207901e-08	0.18931703888772697	212.5863558
YDR057W	29	2	4.841030261757506e-20	1.5441356092827185e-19	0.020400542983591268	34.54528281
YDR058C	32	0	2.185661897287797e-24	8.296859122971696e-24	0.0	0.0
YDR059C	19	1	1.139736334488589e-13	2.7018234376108303e-13	0.015568835434845968	18.18172779
YDR060W	0	0	1.0	1.0		0.0
YDR061W	12	1	1.7188301639661314e-08	3.3372695047161454e-08	0.024650656105172784	26.57329447
YDR062W	7	0	1.0132050788319304e-05	1.6963442236862975e-05	0.0	0.0
YDR063W	76	0	7.077983564504262e-57	9.466391506852096e-56	0.0	0.0
YDR064W	115	0	1.329071593792893e-85	4.931284345743824e-84	0.0	0.0
YDR065W	46	0	9.637110576239408e-35	5.509246811526127e-34	0.0	0.0
YDR066C	50	1	1.4334887641128763e-36	8.650570705575185e-36	0.005916157465241468	6.909056562
YDR067C	62	11	7.174916830483311e-36	4.2583020322094453e-35	0.05248204203036787	60.31716046
YDR068W	52	17	1.1356907776804038e-24	4.386405414667563e-24	0.09670642010490862	119.5798251
YDR069C	2	0	0.07876855469600953	0.10413746162224156	0.0	0.0
YDR070C	55	1	2.9423752522997853e-40	2.0486198639196202e-39	0.005378324968401334	6.28096051
YDR071C	24	0	1.8774808172453216e-18	5.4587422547916296e-18	0.0	0.0
YDR072C	7	0	1.0132050788319304e-05	1.6963442236862975e-05	0.0	0.0
YDR073W	12	1	1.7188301639661314e-08	3.3372695047161454e-08	0.024650656105172784	53.14658892
YDR074W	0	0	1.0	1.0		0.0
YDR075W	29	7	8.021873026902203e-16	2.0856144564970422e-15	0.07140190044256943	80.6056599
YDR076W	15	2	8.444266902154859e-10	1.7608041680309134e-09	0.039441049768276455	69.09056561
YDR077W	0	0	1.0	1.0		0.0
YDR078C	74	11	2.053455846927967e-44	1.6991977806737753e-43	0.043971440620037945	51.35109606
YDR079W	70	1	2.580290793626347e-51	2.7480096952120595e-50	0.004225826760886763	4.935040401
YDR079C-A	108	12	5.417462745112989e-68	1.0669804194227672e-66	0.03286754147356371	38.03150401
YDR080W	2	0	0.07876855469600953	0.10413746162224156	0.0	0.0
YDR081C	2	0	0.07876855469600953	0.10413746162224156	0.0	0.0
YDR082W	29	2	4.841030261757506e-20	1.5441356092827185e-19	0.020400542983591268	34.54528281
YDR083W	24	1	2.279859581645061e-17	6.337106067685232e-17	0.012325328052586392	14.39386783
YDR084C	69	2	1.7907217436096995e-49	1.7941534403309028e-48	0.008574141253973142	15.01968817
YDR085C	5	0	0.00034547206495202313	0.0005335149961168327	0.0	0.0
YDR086C	34	0	7.217701896393557e-26	2.8607169956002305e-25	0.0	0.0
YDR087C	40	1	3.43399501782264e-29	1.5587139185081296e-28	0.007395196831551835	8.636320701
YDR088C	0	0	1.0	1.0		0.0
YDR089W	2	0	0.07876855469600953	0.10413746162224156	0.0	0.0
YDR090C	12	0	1.687139514016486e-09	3.3585113690234723e-09	0.0	0.0
YDR091C	2	0	0.07876855469600953	0.10413746162224156	0.0	0.0
YDR092W	12	0	1.687139514016486e-09	3.3585113690234723e-09	0.0	0.0
YDR093W	0	0	1.0	1.0		0.0
YDR096W	1	0	0.5173886000252456	0.6427958174001269	0.0	0.0
YDR097C	2	0	0.07876855469600953	0.10413746162224156	0.0	0.0
YDR098C	7	0	1.0132050788319304e-05	1.6963442236862975e-05	0.0	0.0
YDR099W	0	0	1.0	1.0		0.0
YDR100W	35	0	1.3124394979119862e-26	5.31912582980397e-26	0.0	0.0
YDR101C	4	1	0.011968277767835349	0.01749607662501807	0.07395196831551834	172.726414
YDR103W	0	0	1.0	1.0		0.0
YDR104C	2	0	0.07876855469600953	0.10413746162224156	0.0	0.0
YDR105C	18	0	5.478589774028673e-14	1.3068174944188677e-13	0.0	0.0
YDR106W	12	0	1.687139514016486e-09	3.3585113690234723e-09	0.0	0.0
YDR107C	2	0	0.07876855469600953	0.10413746162224156	0.0	0.0
YDR108W	12	1	1.7188301639661314e-08	3.3372695047161454e-08	0.024650656105172784	28.78773567
YDR109C	12	9	0.0004891872721109836	0.0007544424783883793	0.22185590494655505	239.1596502
YDR110W	7	1	8.252596897413818e-05	0.00013599050073646667	0.042258267608867625	86.363207
YDR111C	5	0	0.00034547206495202313	0.0005335149961168327	0.0	0.0
YDR113C	14	1	5.706914545372786e-10	1.1917380374160818e-09	0.021129133804433813	24.67520201
YDR114C	237	0	2.3093194452481995e-175	7.378275627567997e-173	0.0	0.0
YDR115W	236	0	1.25598804068995e-174	3.8016774852673176e-172	0.0	0.0
YDR116C	39	0	1.4401014958509714e-29	6.615034906261132e-29	0.0	0.0
YDR117C	12	0	1.687139514016486e-09	3.3585113690234723e-09	0.0	0.0
YDR118W	9	0	3.074081693719161e-07	5.557700037905972e-07	0.0	0.0
YDR119W	1	0	0.5173886000252456	0.6427958174001269	0.0	0.0
YDR119W-A	35	0	1.3124394979119862e-26	5.31912582980397e-26	0.0	0.0
YDR120C	5	0	0.00034547206495202313	0.0005335149961168327	0.0	0.0
YDR121W	24	16	6.197722162068086e-08	1.1520071155156289e-07	0.19720524884138227	221.08981
YDR122W	0	0	1.0	1.0		0.0
YDR123C	17	1	3.4414595611792005e-12	7.779808937241187e-12	0.01740046313306314	40.64150918
YDR124W	35	2	1.8824987056456737e-24	7.246485981370997e-24	0.01690330704354705	29.6102424
YDR125C	34	0	7.217701896393557e-26	2.8607169956002305e-25	0.0	0.0
YDR126W	35	0	1.3124394979119862e-26	5.31912582980397e-26	0.0	0.0
YDR127W	0	0	1.0	1.0		0.0
YDR128W	0	0	1.0	1.0		0.0
YDR129C	0	0	1.0	1.0		0.0
YDR130C	38	1	1.029056560603595e-27	4.383780948171315e-27	0.007784417717422984	18.18172779
YDR131C	14	0	5.3367223355436386e-11	1.1417965086202181e-10	0.0	0.0
YDR132C	1	0	0.5173886000252456	0.6427958174001269	0.0	0.0
YDR135C	0	0	1.0	1.0		0.0
YDR137W	5	2	0.008966879728354497	0.013165311543979248	0.11832314930482936	172.726414
YDR138W	0	0	1.0	1.0		0.0
YDR139C	130	10082	0.0	0.0	22.941038294063265	26589.31958
YDR140W	38	0	7.908473741146065e-29	3.5229769547119305e-28	0.0	0.0
YDR141C	0	0	1.0	1.0		0.0
YDR142C	17	0	3.052801170774537e-13	7.04238248420552e-13	0.0	0.0
YDR143C	2	0	0.07876855469600953	0.10413746162224156	0.0	0.0
YDR144C	7	0	1.0132050788319304e-05	1.6963442236862975e-05	0.0	0.0
YDR145W	5	1	0.0023288156580106916	0.0034288322706655114	0.05916157465241468	69.09056562
YDR146C	2	0	0.07876855469600953	0.10413746162224156	0.0	0.0
YDR147W	7	4	0.004163772449161933	0.0061242596816189964	0.1690330704354705	215.9080175
YDR148C	7	0	1.0132050788319304e-05	1.6963442236862975e-05	0.0	0.0
YDR150W	0	0	1.0	1.0		0.0
YDR151C	29	0	3.655100858916712e-22	1.264009924211065e-21	0.0	0.0
YDR152W	7	14	0.37506221634250103	0.4917881455051809	0.5916157465241467	604.5424492
YDR153C	27	0	1.1125124581862431e-20	3.6065722362057975e-20	0.0	0.0
YDR155C	1	0	0.5173886000252456	0.6427958174001269	0.0	0.0
YDR156W	64	0	4.984363116971458e-48	4.76163991456858e-47	0.0	0.0
YDR158W	30	0	6.630873749479465e-23	2.375959808925633e-22	0.0	0.0
YDR159W	0	0	1.0	1.0		0.0
YDR160W	0	0	1.0	1.0		0.0
YDR161W	0	0	1.0	1.0		0.0
YDR162C	85	4	4.27011570683561e-59	6.170209907038089e-58	0.013920370506450511	20.32075459
YDR163W	65	1	1.2487215378174537e-47	1.173430974507872e-46	0.004550890357878052	10.46826752
YDR164C	7	0	1.0132050788319304e-05	1.6963442236862975e-05	0.0	0.0
YDR165W	21	0	3.191864129783952e-16	8.416511054739802e-16	0.0	0.0
YDR166C	1	0	0.5173886000252456	0.6427958174001269	0.0	0.0
YDR167W	57	1	9.861347301602475e-42	7.280180787100877e-41	0.005189611811615322	6.060575931
YDR168W	12	0	1.687139514016486e-09	3.3585113690234723e-09	0.0	0.0
YDR169C	17	0	3.052801170774537e-13	7.04238248420552e-13	0.0	0.0
YDR169C-A	15	3	5.3706112925816e-09	1.060658844218296e-08	0.05916157465241468	86.36320701
YDR170C	0	0	1.0	1.0		0.0
YDR170W-A	4	0	0.0020585895242327392	0.0030567901765717743	0.0	0.0
YDR171W	0	0	1.0	1.0		0.0
YDR172W	25	0	3.394955065109078e-19	1.0352272841697937e-18	0.0	0.0
YDR173C	10	0	5.400306038961121e-08	1.0041112198533917e-07	0.0	0.0
YDR174W	57	8	7.782962040421434e-35	4.498473838639564e-34	0.041516894492922576	47.64866595
YDR175C	41	32	2.992459177092496e-11	6.526216430587389e-11	0.2308744376679597	271.4272221
YDR176W	5	0	0.00034547206495202313	0.0005335149961168327	0.0	0.0
YDR177W	39	4	1.9663660143424868e-25	7.729713566974464e-25	0.030339269052520348	44.2888241
YDR178W	27	3	1.2486529332997415e-17	3.535698187792621e-17	0.03286754147356371	49.35040402
YDR179C	64	1	6.815885271311986e-47	6.16323210618164e-46	0.004621998019719896	10.62931778
YDR179W-A	30	11	6.669002871772001e-14	1.5901092668142943e-13	0.10846288686276026	122.5800358
YDR180W	0	0	1.0	1.0		0.0
YDR181C	28	3	2.3397707303295435e-18	6.792539863768402e-18	0.03169370070665072	47.64866594
YDR182W	17	1	3.4414595611792005e-12	7.779808937241187e-12	0.01740046313306314	40.64150918
YDR182W-A	82	1	3.7240494421417986e-60	5.491540600450637e-59	0.0036074130885618704	4.162082266
YDR183W	45	2	8.272478353774132e-32	4.24398064340366e-31	0.013147016589425483	22.52953226
YDR184C	22	2	6.6092275587361265e-15	1.6561946706009354e-14	0.02689162484200667	47.10720381
YDR185C	35	4	1.5793380820006689e-22	5.541655466495331e-22	0.0338066140870941	49.350404
YDR186C	2	0	0.07876855469600953	0.10413746162224156	0.0	0.0
YDR188W	4	0	0.0020585895242327392	0.0030567901765717743	0.0	0.0
YDR189W	0	0	1.0	1.0		0.0
YDR190C	4	0	0.0020585895242327392	0.0030567901765717743	0.0	0.0
YDR191W	37	3	6.326555785001053e-25	2.4667133775960037e-24	0.02398442215638433	37.34625168
YDR192C	12	0	1.687139514016486e-09	3.3585113690234723e-09	0.0	0.0
YDR194C	4	0	0.0020585895242327392	0.0030567901765717743	0.0	0.0
YDR194W-A	79	1	6.037276562324075e-58	8.366356026488134e-57	0.003744403459013587	4.318160351
YDR195W	26	1	7.567074434337824e-19	2.289229093733657e-18	0.01137722589469513	12.79454919
YDR196C	52	6	5.123711581843022e-33	2.741066540202718e-32	0.03413167768408539	39.8599417
YDR197W	31	0	1.2035663976278408e-23	4.4656195824243304e-23	0.0	0.0
YDR198C	31	0	1.2035663976278408e-23	4.4656195824243304e-23	0.0	0.0
YDR200C	15	0	9.525948295391086e-12	2.0846167673818165e-11	0.0	0.0
YDR201W	67	11	2.0262267773036682e-39	1.380667084866516e-38	0.04856547172959414	56.71613595
YDR202C	52	1	4.799251912011107e-38	3.0531524055283047e-37	0.005688612947347565	13.28664723
YDR204W	48	0	3.209832845502443e-36	1.9069988320748503e-35	0.0	0.0
YDR205W	5	0	0.00034547206495202313	0.0005335149961168327	0.0	0.0
YDR206W	2	0	0.07876855469600953	0.10413746162224156	0.0	0.0
YDR207C	0	0	1.0	1.0		0.0
YDR208W	2	0	0.07876855469600953	0.10413746162224156	0.0	0.0
YDR210W	7	0	1.0132050788319304e-05	1.6963442236862975e-05	0.0	0.0
YDR211W	4	0	0.0020585895242327392	0.0030567901765717743	0.0	0.0
YDR212W	1	0	0.5173886000252456	0.6427958174001269	0.0	0.0
YDR213W	0	0	1.0	1.0		0.0
YDR214W	14	1	5.706914545372786e-10	1.1917380374160818e-09	0.021129133804433813	49.350404
YDR216W	0	0	1.0	1.0		0.0
YDR217C	0	0	1.0	1.0		0.0
YDR218C	19	1	1.139736334488589e-13	2.7018234376108303e-13	0.015568835434845968	36.36345557
YDR219C	17	0	3.052801170774537e-13	7.04238248420552e-13	0.0	0.0
YDR221W	4	0	0.0020585895242327392	0.0030567901765717743	0.0	0.0
YDR222W	5	0	0.00034547206495202313	0.0005335149961168327	0.0	0.0
YDR223W	2	0	0.07876855469600953	0.10413746162224156	0.0	0.0
YDR224C	10	0	5.400306038961121e-08	1.0041112198533917e-07	0.0	0.0
YDR225W	12	0	1.687139514016486e-09	3.3585113690234723e-09	0.0	0.0
YDR226W	26	6	1.810274160486385e-14	4.443400212102945e-14	0.06826335536817078	76.76729515
YDR227W	0	0	1.0	1.0		0.0
YDR228C	1	0	0.5173886000252456	0.6427958174001269	0.0	0.0
YDR229W	7	0	1.0132050788319304e-05	1.6963442236862975e-05	0.0	0.0
YDR231C	37	0	4.34445137571956e-28	1.8771555117778504e-27	0.0	0.0
YDR232W	4	1	0.011968277767835349	0.01749607662501807	0.07395196831551834	86.36320701
YDR233C	0	0	1.0	1.0		0.0
YDR234W	2	0	0.07876855469600953	0.10413746162224156	0.0	0.0
YDR235W	22	0	5.756361820803268e-17	1.5630234575750518e-16	0.0	0.0
YDR236C	41	1	6.274559589027619e-30	2.9266011513785756e-29	0.007214826177123741	8.225067337
YDR237W	27	1	1.3790330360177622e-19	4.2730705765830553e-19	0.01095584715785457	24.675202
YDR238C	2	0	0.07876855469600953	0.10413746162224156	0.0	0.0
YDR239C	5	0	0.00034547206495202313	0.0005335149961168327	0.0	0.0
YDR240C	2	0	0.07876855469600953	0.10413746162224156	0.0	0.0
YDR242W	2	0	0.07876855469600953	0.10413746162224156	0.0	0.0
YDR243C	23	1	1.2517910495156666e-16	3.360901179161811e-16	0.01286121188095971	15.01968817
YDR244W	7	0	1.0132050788319304e-05	1.6963442236862975e-05	0.0	0.0
YDR245W	10	0	5.400306038961121e-08	1.0041112198533917e-07	0.0	0.0
YDR246W	57	2	1.217689241426251e-40	8.56104013134764e-40	0.010379223623230644	17.86824973
YDR246W-A	57	16	1.1365646123410366e-28	5.04350546726335e-28	0.08303378898584515	95.2973319
YDR247W	10	24	0.4774883818102371	0.6256631769857994	0.7099388958289762	785.1200637
YDR248C	48	16	1.1761543239032582e-22	4.1986738154982236e-22	0.09860262442069113	119.8509811
YDR249C	12	0	1.687139514016486e-09	3.3585113690234723e-09	0.0	0.0
YDR251W	0	0	1.0	1.0		0.0
YDR252W	73	6	2.783080516654205e-48	2.70820576163762e-47	0.024312975884553976	28.39338313
YDR253C	41	0	4.779624125728216e-31	2.347362796504097e-30	0.0	0.0
YDR254W	20	0	1.7717339227246684e-15	4.506520030778225e-15	0.0	0.0
YDR255C	23	2	1.2236025203678553e-15	3.17408123348468e-15	0.02572242376191942	45.05906451
YDR256C	12	0	1.687139514016486e-09	3.3585113690234723e-09	0.0	0.0
YDR257C	20	4	9.163443407612368e-12	2.0609684410316282e-11	0.05916157465241468	86.36320699
YDR258C	5	0	0.00034547206495202313	0.0005335149961168327	0.0	0.0
YDR259C	10	0	5.400306038961121e-08	1.0041112198533917e-07	0.0	0.0
YDR260C	31	3	1.5267441639807554e-20	4.9355287729361014e-20	0.028626568380200654	43.18160351
YDR261C	0	0	1.0	1.0		0.0
YDR262W	7	1	8.252596897413818e-05	0.00013599050073646667	0.042258267608867625	43.18160351
YDR263C	12	1	1.7188301639661314e-08	3.3372695047161454e-08	0.024650656105172784	26.57329447
YDR264C	0	0	1.0	1.0		0.0
YDR265W	28	1	2.5136965762846204e-20	8.044668341799027e-20	0.010564566902216906	23.82433297
YDR266C	27	17	3.4067222423451936e-09	6.767550817176929e-09	0.18624940168352772	222.076818
YDR267C	24	0	1.8774808172453216e-18	5.4587422547916296e-18	0.0	0.0
YDR268W	23	284	2.3652217617199467e-10	4.973451682505087e-10	3.652584174192558	4280.611129
YDR270W	0	1	1.0	1.0		0.0
YDR272W	36	1	3.085803817505061e-26	1.2401437983558077e-25	0.008216885368390927	9.595911891
YDR273W	7	1	8.252596897413818e-05	0.00013599050073646667	0.042258267608867625	49.35040401
YDR275W	10	0	5.400306038961121e-08	1.0041112198533917e-07	0.0	0.0
YDR276C	5	0	0.00034547206495202313	0.0005335149961168327	0.0	0.0
YDR277C	1	0	0.5173886000252456	0.6427958174001269	0.0	0.0
YDR279W	1	0	0.5173886000252456	0.6427958174001269	0.0	0.0
YDR280W	36	0	2.387413645181759e-27	9.98546608977476e-27	0.0	0.0
YDR281C	21	11	2.736376643047169e-08	5.30040487509743e-08	0.15494698123251463	180.9514813
YDR282C	15	1	1.0389977889178253e-10	2.193566917792369e-10	0.019720524884138228	21.59080176
YDR283C	0	0	1.0	1.0		0.0
YDR284C	22	0	5.756361820803268e-17	1.5630234575750518e-16	0.0	0.0
YDR285W	1	0	0.5173886000252456	0.6427958174001269	0.0	0.0
YDR286C	73	2	2.0370209280525504e-52	2.2528667994673497e-51	0.008104325294851325	14.19669156
YDR287W	37	1	5.634644772699048e-27	2.3346428017141374e-26	0.007994807385461444	18.67312584
YDR288W	50	4	1.8786551392672433e-33	1.0192590288609355e-32	0.02366462986096587	34.5452828
YDR289C	17	0	3.052801170774537e-13	7.04238248420552e-13	0.0	0.0
YDR291W	1	0	0.5173886000252456	0.6427958174001269	0.0	0.0
YDR292C	7	1	8.252596897413818e-05	0.00013599050073646667	0.042258267608867625	49.35040401
YDR293C	0	0	1.0	1.0		0.0
YDR294C	1	0	0.5173886000252456	0.6427958174001269	0.0	0.0
YDR295C	5	0	0.00034547206495202313	0.0005335149961168327	0.0	0.0
YDR296W	28	0	2.0159121652419685e-21	6.748260106115577e-21	0.0	0.0
YDR297W	7	0	1.0132050788319304e-05	1.6963442236862975e-05	0.0	0.0
YDR298C	24	0	1.8774808172453216e-18	5.4587422547916296e-18	0.0	0.0
YDR299W	9	0	3.074081693719161e-07	5.557700037905972e-07	0.0	0.0
YDR300C	22	0	5.756361820803268e-17	1.5630234575750518e-16	0.0	0.0
YDR301W	0	0	1.0	1.0		0.0
YDR302W	30	3	8.18041862880869e-20	2.555436585240564e-19	0.02958078732620734	44.57455846
YDR303C	0	0	1.0	1.0		0.0
YDR304C	32	1	2.7807543834998824e-23	1.0147283286489736e-22	0.009243996039439793	20.93653503
YDR305C	41	3	7.474051807375932e-28	3.2125016400761574e-27	0.021644478531371223	32.90026934
YDR306C	2	0	0.07876855469600953	0.10413746162224156	0.0	0.0
YDR307W	2	0	0.07876855469600953	0.10413746162224156	0.0	0.0
YDR308C	30	1	8.357203335120394e-22	2.8489790385463775e-21	0.009860262442069114	11.14363962
YDR309C	1	0	0.5173886000252456	0.6427958174001269	0.0	0.0
YDR310C	0	0	1.0	1.0		0.0
YDR311W	4	1	0.011968277767835349	0.01749607662501807	0.07395196831551834	86.36320701
YDR312W	30	0	6.630873749479465e-23	2.375959808925633e-22	0.0	0.0
YDR313C	34	3	9.864519007004724e-23	3.532431432707607e-22	0.02610069469959471	40.64150918
YDR314C	7	0	1.0132050788319304e-05	1.6963442236862975e-05	0.0	0.0
YDR315C	48	1	4.283688877396045e-35	2.48592277839603e-34	0.006162664026293196	7.050057716
YDR316W	12	0	1.687139514016486e-09	3.3585113690234723e-09	0.0	0.0
YDR317W	0	0	1.0	1.0		0.0
YDR318W	40	1	3.43399501782264e-29	1.5587139185081296e-28	0.007395196831551835	8.636320701
YDR319C	43	38	2.068025838632155e-10	4.351707500173261e-10	0.2614116089292741	306.1968249
YDR320C	9	0	3.074081693719161e-07	5.557700037905972e-07	0.0	0.0
YDR320C-A	70	1	2.580290793626347e-51	2.7480096952120595e-50	0.004225826760886763	4.935040401
YDR321W	10	0	5.400306038961121e-08	1.0041112198533917e-07	0.0	0.0
YDR322W	18	0	5.478589774028673e-14	1.3068174944188677e-13	0.0	0.0
YDR322C-A	68	7	1.0995385998857697e-43	8.88124506733576e-43	0.030450810482860496	35.56132054
YDR323C	19	0	9.845908707514217e-15	2.4281226834011263e-14	0.0	0.0
YDR324C	5	0	0.00034547206495202313	0.0005335149961168327	0.0	0.0
YDR325W	0	0	1.0	1.0		0.0
YDR326C	0	0	1.0	1.0		0.0
YDR328C	26	0	6.143537535254079e-20	1.923325224019935e-19	0.0	0.0
YDR329C	31	1	1.5242928563096513e-22	5.351775468032237e-22	0.009542189460066883	10.79540088
YDR330W	28	0	2.0159121652419685e-21	6.748260106115577e-21	0.0	0.0
YDR331W	31	1	1.5242928563096513e-22	5.351775468032237e-22	0.009542189460066883	10.79540088
YDR332W	19	0	9.845908707514217e-15	2.4281226834011263e-14	0.0	0.0
YDR333C	7	0	1.0132050788319304e-05	1.6963442236862975e-05	0.0	0.0
YDR334W	0	0	1.0	1.0		0.0
YDR335W	0	0	1.0	1.0		0.0
YDR336W	42	15	2.463645297646906e-19	7.629738345055119e-19	0.10564566902216907	120.5068005
YDR337W	44	0	2.8960157585272407e-33	1.552188874863948e-32	0.0	0.0
YDR338C	9	0	3.074081693719161e-07	5.557700037905972e-07	0.0	0.0
YDR339C	10	0	5.400306038961121e-08	1.0041112198533917e-07	0.0	0.0
YDR341C	0	0	1.0	1.0		0.0
YDR342C	2	0	0.07876855469600953	0.10413746162224156	0.0	0.0
YDR343C	0	0	1.0	1.0		0.0
YDR345C	0	0	1.0	1.0		0.0
YDR346C	0	0	1.0	1.0		0.0
YDR347W	36	8	6.05214731089811e-20	1.923325224019935e-19	0.06573508294712742	76.76729513
YDR348C	1	0	0.5173886000252456	0.6427958174001269	0.0	0.0
YDR349C	2	0	0.07876855469600953	0.10413746162224156	0.0	0.0
YDR350C	0	0	1.0	1.0		0.0
YDR351W	0	0	1.0	1.0		0.0
YDR352W	22	0	5.756361820803268e-17	1.5630234575750518e-16	0.0	0.0
YDR353W	15	0	9.525948295391086e-12	2.0846167673818165e-11	0.0	0.0
YDR354W	26	0	6.143537535254079e-20	1.923325224019935e-19	0.0	0.0
YDR356W	0	0	1.0	1.0		0.0
YDR357C	40	9	5.559791904476043e-22	1.9215362525626036e-21	0.0665567714839665	77.72688631
YDR358W	12	0	1.687139514016486e-09	3.3585113690234723e-09	0.0	0.0
YDR359C	0	0	1.0	1.0		0.0
YDR361C	26	2	7.72030039157162e-18	2.2244212200364924e-17	0.02275445178939026	38.38364757
YDR362C	7	0	1.0132050788319304e-05	1.6963442236862975e-05	0.0	0.0
YDR363W	0	0	1.0	1.0		0.0
YDR363W-A	10	0	5.400306038961121e-08	1.0041112198533917e-07	0.0	0.0
YDR364C	22	0	5.756361820803268e-17	1.5630234575750518e-16	0.0	0.0
YDR365C	4	0	0.0020585895242327392	0.0030567901765717743	0.0	0.0
YDR366C	7	0	1.0132050788319304e-05	1.6963442236862975e-05	0.0	0.0
YDR367W	43	0	1.5881271570664027e-32	8.272934130696451e-32	0.0	0.0
YDR368W	50	1	1.4334887641128763e-36	8.650570705575185e-36	0.005916157465241468	6.909056562
YDR369C	2	0	0.07876855469600953	0.10413746162224156	0.0	0.0
YDR370C	28	13	1.4781219687195822e-11	3.2272890820449194e-11	0.1373393697288198	154.8581643
YDR371W	24	1	2.279859581645061e-17	6.337106067685232e-17	0.012325328052586392	14.39386783
YDR372C	10	16	0.09578553367360301	0.12654780706567675	0.47329259721931743	587.2698076
YDR373W	44	27	1.1881743229191147e-14	2.9214153617391315e-14	0.18151846768354502	214.9484263
YDR374C	27	0	1.1125124581862431e-20	3.6065722362057975e-20	0.0	0.0
YDR374W-A	47	1	2.3421225296709827e-34	1.3231381795813183e-33	0.0062937845374909235	7.196933919
YDR375C	22	0	5.756361820803268e-17	1.5630234575750518e-16	0.0	0.0
YDR376W	17	0	3.052801170774537e-13	7.04238248420552e-13	0.0	0.0
YDR377W	51	0	1.9541024486372115e-38	1.2684021650239959e-37	0.0	0.0
YDR378C	47	7	1.5699371072688225e-28	6.939821909225979e-28	0.044056491762436464	50.37853743
YDR379W	0	0	1.0	1.0		0.0
YDR379C-A	56	0	3.980457854444762e-42	3.008096336519294e-41	0.0	0.0
YDR380W	10	1	5.152000406739703e-07	9.187334678809313e-07	0.02958078732620734	69.0905656
YDR381W	29	0	3.655100858916712e-22	1.264009924211065e-21	0.0	0.0
YDR381C-A	0	0	1.0	1.0		0.0
YDR382W	0	0	1.0	1.0		0.0
YDR383C	41	1	6.274559589027619e-30	2.9266011513785756e-29	0.007214826177123741	16.85135746
YDR384C	18	0	5.478589774028673e-14	1.3068174944188677e-13	0.0	0.0
YDR385W	0	0	1.0	1.0		0.0
YDR386W	12	0	1.687139514016486e-09	3.3585113690234723e-09	0.0	0.0
YDR387C	21	1	3.775966939605347e-15	9.503538673816346e-15	0.014086089202955876	32.90026933
YDR388W	10	0	5.400306038961121e-08	1.0041112198533917e-07	0.0	0.0
YDR389W	0	0	1.0	1.0		0.0
YDR390C	2	0	0.07876855469600953	0.10413746162224156	0.0	0.0
YDR391C	0	0	1.0	1.0		0.0
YDR392W	28	0	2.0159121652419685e-21	6.748260106115577e-21	0.0	0.0
YDR393W	21	0	3.191864129783952e-16	8.416511054739802e-16	0.0	0.0
YDR394W	9	0	3.074081693719161e-07	5.557700037905972e-07	0.0	0.0
YDR395W	2	0	0.07876855469600953	0.10413746162224156	0.0	0.0
YDR397C	46	0	9.637110576239408e-35	5.509246811526127e-34	0.0	0.0
YDR398W	2	0	0.07876855469600953	0.10413746162224156	0.0	0.0
YDR399W	32	0	2.185661897287797e-24	8.296859122971696e-24	0.0	0.0
YDR400W	27	0	1.1125124581862431e-20	3.6065722362057975e-20	0.0	0.0
YDR402C	9	0	3.074081693719161e-07	5.557700037905972e-07	0.0	0.0
YDR403W	2	1	0.26216451710650623	0.34391152780098483	0.14790393663103668	115.1509427
YDR404C	50	6	1.4322227076241596e-31	7.2826815133037506e-31	0.03549694479144881	41.45433937
YDR405W	24	0	1.8774808172453216e-18	5.4587422547916296e-18	0.0	0.0
YDR406W	0	0	1.0	1.0		0.0
YDR407C	0	0	1.0	1.0		0.0
YDR408C	46	1	1.2807273609618333e-33	6.968271573218074e-33	0.006430605940479855	7.350060173
YDR409W	4	0	0.0020585895242327392	0.0030567901765717743	0.0	0.0
YDR410C	47	0	1.7586038496575144e-35	1.0288637578209934e-34	0.0	0.0
YDR411C	30	1	8.357203335120394e-22	2.8489790385463775e-21	0.009860262442069114	22.28727923
YDR412W	59	3	4.680536448258947e-41	3.398707716406213e-40	0.015041078301461359	23.03018854
YDR414C	35	0	1.3124394979119862e-26	5.31912582980397e-26	0.0	0.0
YDR415C	23	3	9.941715192540112e-15	2.4454578302950465e-14	0.03858363564287914	60.07875269
YDR416W	5	0	0.00034547206495202313	0.0005335149961168327	0.0	0.0
YDR418W	5	0	0.00034547206495202313	0.0005335149961168327	0.0	0.0
YDR419W	1	0	0.5173886000252456	0.6427958174001269	0.0	0.0
YDR420W	0	0	1.0	1.0		0.0
YDR421W	1	0	0.5173886000252456	0.6427958174001269	0.0	0.0
YDR422C	4	1	0.011968277767835349	0.01749607662501807	0.07395196831551834	86.36320701
YDR423C	45	0	5.282299355219538e-34	2.918203995376327e-33	0.0	0.0
YDR424C	73	3	2.4326934261370865e-51	2.6150317558344645e-50	0.012156487942276988	18.92892208
YDR425W	9	0	3.074081693719161e-07	5.557700037905972e-07	0.0	0.0
YDR427W	26	1	7.567074434337824e-19	2.289229093733657e-18	0.01137722589469513	12.79454919
YDR428C	53	7	7.715138791580899e-33	4.0781032344100873e-32	0.03906896439310403	45.62584522
YDR429C	47	0	1.7586038496575144e-35	1.0288637578209934e-34	0.0	0.0
YDR430C	5	0	0.00034547206495202313	0.0005335149961168327	0.0	0.0
YDR432W	5	1	0.0023288156580106916	0.0034288322706655114	0.05916157465241468	69.09056562
YDR434W	2	0	0.07876855469600953	0.10413746162224156	0.0	0.0
YDR435C	24	1	2.279859581645061e-17	6.337106067685232e-17	0.012325328052586392	13.81811313
YDR436W	0	0	1.0	1.0		0.0
YDR437W	47	1	2.3421225296709827e-34	1.3231381795813183e-33	0.0062937845374909235	7.196933919
YDR438W	44	0	2.8960157585272407e-33	1.552188874863948e-32	0.0	0.0
YDR439W	5	1	0.0023288156580106916	0.0034288322706655114	0.05916157465241468	69.09056562
YDR440W	0	0	1.0	1.0		0.0
YDR441C	42	56	4.144702563413929e-06	7.320695467504149e-06	0.3944104976827645	449.8920553
YDR443C	1	0	0.5173886000252456	0.6427958174001269	0.0	0.0
YDR444W	2	0	0.07876855469600953	0.10413746162224156	0.0	0.0
YDR446W	14	0	5.3367223355436386e-11	1.1417965086202181e-10	0.0	0.0
YDR447C	34	0	7.217701896393557e-26	2.8607169956002305e-25	0.0	0.0
YDR448W	25	0	3.394955065109078e-19	1.0352272841697937e-18	0.0	0.0
YDR449C	9	0	3.074081693719161e-07	5.557700037905972e-07	0.0	0.0
YDR450W	17	0	3.052801170774537e-13	7.04238248420552e-13	0.0	0.0
YDR451C	7	1	8.252596897413818e-05	0.00013599050073646667	0.042258267608867625	49.35040401
YDR452W	5	0	0.00034547206495202313	0.0005335149961168327	0.0	0.0
YDR453C	42	1	1.146655814741708e-30	5.550856557726905e-30	0.007043044601477938	8.033786701
YDR454C	44	1	3.8311021243107156e-32	1.9777978740494547e-31	0.006722906210501667	7.676729514
YDR456W	2	0	0.07876855469600953	0.10413746162224156	0.0	0.0
YDR457W	0	0	1.0	1.0		0.0
YDR458C	7	1	8.252596897413818e-05	0.00013599050073646667	0.042258267608867625	49.35040401
YDR459C	26	0	6.143537535254079e-20	1.923325224019935e-19	0.0	0.0
YDR460W	24	0	1.8774808172453216e-18	5.4587422547916296e-18	0.0	0.0
YDR461W	28	3	2.3397707303295435e-18	6.792539863768402e-18	0.03169370070665072	47.64866594
YDR461C-A	17	0	3.052801170774537e-13	7.04238248420552e-13	0.0	0.0
YDR462W	61	1	1.1089257946404938e-44	9.242655427503595e-44	0.004849309397738908	5.571819808
YDR463W	9	0	3.074081693719161e-07	5.557700037905972e-07	0.0	0.0
YDR464W	0	0	1.0	1.0		0.0
YDR465C	19	0	9.845908707514217e-15	2.4281226834011263e-14	0.0	0.0
YDR466W	5	0	0.00034547206495202313	0.0005335149961168327	0.0	0.0
YDR468C	15	0	9.525948295391086e-12	2.0846167673818165e-11	0.0	0.0
YDR469W	92	13	1.4493245349577322e-55	1.860505669763821e-54	0.04179893861311906	48.28910501
YDR470C	15	1	1.0389977889178253e-10	2.193566917792369e-10	0.019720524884138228	43.1816035
YDR471W	23	2	1.2236025203678553e-15	3.17408123348468e-15	0.02572242376191942	45.05906451
YDR472W	23	1	1.2517910495156666e-16	3.360901179161811e-16	0.01286121188095971	15.01968817
YDR473C	1	0	0.5173886000252456	0.6427958174001269	0.0	0.0
YDR475C	0	0	1.0	1.0		0.0
YDR476C	17	1	3.4414595611792005e-12	7.779808937241187e-12	0.01740046313306314	20.32075459
YDR477W	2	0	0.07876855469600953	0.10413746162224156	0.0	0.0
YDR478W	62	1	2.031139642471511e-45	1.7434453856497998e-44	0.004771094730033442	5.483378224
YDR479C	12	0	1.687139514016486e-09	3.3585113690234723e-09	0.0	0.0
YDR480W	7	0	1.0132050788319304e-05	1.6963442236862975e-05	0.0	0.0
YDR481C	5	0	0.00034547206495202313	0.0005335149961168327	0.0	0.0
YDR482C	90	2	6.281389728990323e-65	1.075127152720933e-63	0.006573508294712742	11.38855477
YDR483W	10	0	5.400306038961121e-08	1.0041112198533917e-07	0.0	0.0
YDR484W	20	0	1.7717339227246684e-15	4.506520030778225e-15	0.0	0.0
YDR485C	10	1	5.152000406739703e-07	9.187334678809313e-07	0.02958078732620734	69.0905656
YDR486C	27	0	1.1125124581862431e-20	3.6065722362057975e-20	0.0	0.0
YDR487C	55	1	2.9423752522997853e-40	2.0486198639196202e-39	0.005378324968401334	6.28096051
YDR488C	109	1	4.900526393025068e-80	1.5316808307764763e-78	0.0027138336996520495	6.280960509
YDR489W	77	3	2.7967601386595344e-54	3.3932842948166624e-53	0.011524982075145717	17.71552964
YDR490C	2	0	0.07876855469600953	0.10413746162224156	0.0	0.0
YDR492W	27	8	9.015255729245873e-14	2.1468627618589244e-13	0.08764677726283655	98.70080804
YDR493W	50	1	1.4334887641128763e-36	8.650570705575185e-36	0.005916157465241468	6.909056562
YDR494W	39	19	2.7319964363622418e-15	6.921458813004076e-15	0.14411152799947166	177.1552964
YDR495C	2	0	0.07876855469600953	0.10413746162224156	0.0	0.0
YDR496C	5	0	0.00034547206495202313	0.0005335149961168327	0.0	0.0
YDR497C	2	0	0.07876855469600953	0.10413746162224156	0.0	0.0
YDR498C	17	10	2.1424499341655358e-06	3.8087262971826877e-06	0.1740046313306314	203.2075459
YDR499W	2	0	0.07876855469600953	0.10413746162224156	0.0	0.0
YDR500C	0	0	1.0	1.0		0.0
YDR501W	7	169	4.377772261519805e-09	8.684569946878372e-09	7.141647225898629	8389.568679
YDR502C	15	0	9.525948295391086e-12	2.0846167673818165e-11	0.0	0.0
YDR503C	25	3	3.5379395479924324e-16	9.320517792260412e-16	0.03549694479144881	53.14658894
YDR504C	57	47	1.950467786522277e-14	4.785469385789085e-14	0.24391175514592014	290.9076446
YDR505C	0	0	1.0	1.0		0.0
YDR506C	4	0	0.0020585895242327392	0.0030567901765717743	0.0	0.0
YDR507C	0	0	1.0	1.0		0.0
YDR508C	1	0	0.5173886000252456	0.6427958174001269	0.0	0.0
YDR510W	23	0	1.0391303029460791e-17	2.9467644833544876e-17	0.0	0.0
YDR511W	46	0	9.637110576239408e-35	5.509246811526127e-34	0.0	0.0
YDR512C	127	39	2.3759721100594642e-60	3.539952229262171e-59	0.09083863824583356	107.9540088
YDR513W	127	39	2.3759721100594642e-60	3.539952229262171e-59	0.09083863824583356	107.9540088
YDR514C	25	0	3.394955065109078e-19	1.0352272841697937e-18	0.0	0.0
YDR515W	28	0	2.0159121652419685e-21	6.748260106115577e-21	0.0	0.0
YDR516C	4	3	0.0867487008051527	0.11463505935901498	0.22185590494655505	345.452828
YDR517W	24	6	4.377041175542455e-13	1.0064919552396906e-12	0.07395196831551835	82.90867877
YDR518W	19	0	9.845908707514217e-15	2.4281226834011263e-14	0.0	0.0
YDR519W	46	1	1.2807273609618333e-33	6.968271573218074e-33	0.006430605940479855	14.70012034
YDR520C	7	0	1.0132050788319304e-05	1.6963442236862975e-05	0.0	0.0
YDR522C	12	0	1.687139514016486e-09	3.3585113690234723e-09	0.0	0.0
YDR523C	14	1	5.706914545372786e-10	1.1917380374160818e-09	0.021129133804433813	49.350404
YDR524C	10	1	5.152000406739703e-07	9.187334678809313e-07	0.02958078732620734	34.54528281
YDR524W-C	64	33	1.4455157199900214e-23	5.359871634856617e-23	0.15252593465075662	180.6984024
YDR524C-B	5	0	0.00034547206495202313	0.0005335149961168327	0.0	0.0
YDR525W-A	19	1	1.139736334488589e-13	2.7018234376108303e-13	0.015568835434845968	36.36345557
YDR527W	2	0	0.07876855469600953	0.10413746162224156	0.0	0.0
YDR528W	1	0	0.5173886000252456	0.6427958174001269	0.0	0.0
YDR529C	63	0	2.7240029018432946e-47	2.510535366746921e-46	0.0	0.0
YDR530C	30	0	6.630873749479465e-23	2.375959808925633e-22	0.0	0.0
YDR531W	2	0	0.07876855469600953	0.10413746162224156	0.0	0.0
YDR532C	39	3	2.176819278476968e-26	8.791353701208598e-26	0.02275445178939026	35.43105928
YDR533C	9	0	3.074081693719161e-07	5.557700037905972e-07	0.0	0.0
YDR534C	1	0	0.5173886000252456	0.6427958174001269	0.0	0.0
YDR536W	0	0	1.0	1.0		0.0
YDR538W	12	0	1.687139514016486e-09	3.3585113690234723e-09	0.0	0.0
YDR539W	0	0	1.0	1.0		0.0
YDR540C	0	0	1.0	1.0		0.0
YDR541C	0	0	1.0	1.0		0.0
YDR542W	0	0	1.0	1.0		0.0
YDR545W	2	0	0.07876855469600953	0.10413746162224156	0.0	0.0
YIL177C	0	0	1.0	1.0		0.0
YIL176C	1	0	0.5173886000252456	0.6427958174001269	0.0	0.0
YIL173W	0	0	1.0	1.0		0.0
YIL172C	0	0	1.0	1.0		0.0
YIL169C	0	0	1.0	1.0		0.0
YIL166C	0	0	1.0	1.0		0.0
YIL165C	24	3	1.8776290227203922e-15	4.7611307361838514e-15	0.03697598415775918	57.57547132
YIL164C	2	0	0.07876855469600953	0.10413746162224156	0.0	0.0
YIL162W	0	0	1.0	1.0		0.0
YIL161W	31	0	1.2035663976278408e-23	4.4656195824243304e-23	0.0	0.0
YIL160C	19	15	1.1449176512164394e-05	1.9163042526617413e-05	0.23353253152268955	272.7259169
YIL159W	0	0	1.0	1.0		0.0
YIL158W	15	1	1.0389977889178253e-10	2.193566917792369e-10	0.019720524884138228	21.59080176
YIL157C	28	0	2.0159121652419685e-21	6.748260106115577e-21	0.0	0.0
YIL156W-B	72	1	8.668861795870878e-53	9.699343227247747e-52	0.004108442684195464	9.595911888
YIL156W	0	0	1.0	1.0		0.0
YIL155C	2	0	0.07876855469600953	0.10413746162224156	0.0	0.0
YIL154C	23	3	9.941715192540112e-15	2.4454578302950465e-14	0.03858363564287914	60.07875269
YIL153W	20	11	1.0595426634210222e-07	1.9656225346239672e-07	0.16269433029414038	189.9990554
YIL152W	43	6	1.5918219735406377e-26	6.437811652483971e-26	0.041275517199359076	47.10720384
YIL151C	0	0	1.0	1.0		0.0
YIL150C	10	0	5.400306038961121e-08	1.0041112198533917e-07	0.0	0.0
YIL149C	0	0	1.0	1.0		0.0
YIL148W	5	0	0.00034547206495202313	0.0005335149961168327	0.0	0.0
YIL147C	0	0	1.0	1.0		0.0
YIL146C	2	4	0.8991355041407878	1.0	0.5916157465241467	863.6320699
YIL145C	12	1	1.7188301639661314e-08	3.3372695047161454e-08	0.024650656105172784	26.57329447
YIL144W	0	0	1.0	1.0		0.0
YIL143C	0	0	1.0	1.0		0.0
YIL142W	4	0	0.0020585895242327392	0.0030567901765717743	0.0	0.0
YIL140W	0	0	1.0	1.0		0.0
YIL139C	29	3	4.377873933383223e-19	1.3335356457037562e-18	0.0306008144753869	46.06037708
YIL138C	44	1	3.8311021243107156e-32	1.9777978740494547e-31	0.006722906210501667	7.676729514
YIL137C	2	0	0.07876855469600953	0.10413746162224156	0.0	0.0
YIL136W	2	0	0.07876855469600953	0.10413746162224156	0.0	0.0
YIL135C	17	21	0.002490140796831787	0.0036654209681544936	0.36540972579432596	447.0566009
YIL134C-A	17	1	3.4414595611792005e-12	7.779808937241187e-12	0.01740046313306314	20.32075459
YIL134W	9	1	2.8108719741656545e-06	4.97394606874667e-06	0.03286754147356371	38.38364756
YIL133C	22	0	5.756361820803268e-17	1.5630234575750518e-16	0.0	0.0
YIL132C	34	4	8.380769837411342e-22	2.8553203397483783e-21	0.03480092626612628	50.80188647
YIL131C	2	0	0.07876855469600953	0.10413746162224156	0.0	0.0
YIL130W	0	0	1.0	1.0		0.0
YIL129C	0	0	1.0	1.0		0.0
YIL128W	0	0	1.0	1.0		0.0
YIL127C	29	1	4.582916819553139e-21	1.5103928154298053e-20	0.010200271491795634	23.03018854
YIL126W	0	0	1.0	1.0		0.0
YIL125W	0	0	1.0	1.0		0.0
YIL124W	5	0	0.00034547206495202313	0.0005335149961168327	0.0	0.0
YIL123W	0	0	1.0	1.0		0.0
YIL122W	5	1	0.0023288156580106916	0.0034288322706655114	0.05916157465241468	69.09056562
YIL121W	2	1	0.26216451710650623	0.34391152780098483	0.14790393663103668	115.1509427
YIL120W	5	0	0.00034547206495202313	0.0005335149961168327	0.0	0.0
YIL119C	0	0	1.0	1.0		0.0
YIL118W	2	0	0.07876855469600953	0.10413746162224156	0.0	0.0
YIL117C	5	0	0.00034547206495202313	0.0005335149961168327	0.0	0.0
YIL116W	0	0	1.0	1.0		0.0
YIL115C	0	0	1.0	1.0		0.0
YIL114C	12	0	1.687139514016486e-09	3.3585113690234723e-09	0.0	0.0
YIL113W	9	1	2.8108719741656545e-06	4.97394606874667e-06	0.03286754147356371	76.76729511
YIL112W	0	0	1.0	1.0		0.0
YIL111W	14	4	1.337074510503564e-07	2.474900389412937e-07	0.08451653521773525	123.37601
YIL110W	26	0	6.143537535254079e-20	1.923325224019935e-19	0.0	0.0
YIL109C	2	0	0.07876855469600953	0.10413746162224156	0.0	0.0
YIL108W	2	0	0.07876855469600953	0.10413746162224156	0.0	0.0
YIL107C	0	0	1.0	1.0		0.0
YIL106W	15	0	9.525948295391086e-12	2.0846167673818165e-11	0.0	0.0
YIL105C	4	0	0.0020585895242327392	0.0030567901765717743	0.0	0.0
YIL104C	15	0	9.525948295391086e-12	2.0846167673818165e-11	0.0	0.0
YIL103W	12	3	6.765376929424869e-07	1.2045722204681863e-06	0.07395196831551835	115.1509427
YIL102C-A	14	1	5.706914545372786e-10	1.1917380374160818e-09	0.021129133804433813	24.67520201
YIL102C	9	0	3.074081693719161e-07	5.557700037905972e-07	0.0	0.0
YIL101C	0	0	1.0	1.0		0.0
YIL099W	4	1	0.011968277767835349	0.01749607662501807	0.07395196831551834	86.36320701
YIL098C	30	1	8.357203335120394e-22	2.8489790385463775e-21	0.009860262442069114	22.28727923
YIL097W	12	0	1.687139514016486e-09	3.3585113690234723e-09	0.0	0.0
YIL096C	10	0	5.400306038961121e-08	1.0041112198533917e-07	0.0	0.0
YIL095W	0	0	1.0	1.0		0.0
YIL094C	15	1	1.0389977889178253e-10	2.193566917792369e-10	0.019720524884138228	43.1816035
YIL093C	24	6	4.377041175542455e-13	1.0064919552396906e-12	0.07395196831551835	86.363207
YIL092W	7	1	8.252596897413818e-05	0.00013599050073646667	0.042258267608867625	49.35040401
YIL091C	2	0	0.07876855469600953	0.10413746162224156	0.0	0.0
YIL090W	9	1	2.8108719741656545e-06	4.97394606874667e-06	0.03286754147356371	38.38364756
YIL089W	2	0	0.07876855469600953	0.10413746162224156	0.0	0.0
YIL088C	1	0	0.5173886000252456	0.6427958174001269	0.0	0.0
YIL087C	27	4	9.437353930524807e-17	2.5540810566799133e-16	0.04382338863141828	61.68800501
YIL085C	2	0	0.07876855469600953	0.10413746162224156	0.0	0.0
YIL084C	17	1	3.4414595611792005e-12	7.779808937241187e-12	0.01740046313306314	40.64150918
YIL083C	5	0	0.00034547206495202313	0.0005335149961168327	0.0	0.0
YIL082W-A	0	0	1.0	1.0		0.0
YIL079C	10	0	5.400306038961121e-08	1.0041112198533917e-07	0.0	0.0
YIL078W	2	0	0.07876855469600953	0.10413746162224156	0.0	0.0
YIL077C	10	1	5.152000406739703e-07	9.187334678809313e-07	0.02958078732620734	62.80960509
YIL076W	7	0	1.0132050788319304e-05	1.6963442236862975e-05	0.0	0.0
YIL075C	2	0	0.07876855469600953	0.10413746162224156	0.0	0.0
YIL074C	9	16	0.1832253520510324	0.2417918769264542	0.5258806635770193	614.138361
YIL073C	0	0	1.0	1.0		0.0
YIL072W	5	1	0.0023288156580106916	0.0034288322706655114	0.05916157465241468	69.09056562
YIL071C	10	0	5.400306038961121e-08	1.0041112198533917e-07	0.0	0.0
YIL070C	34	0	7.217701896393557e-26	2.8607169956002305e-25	0.0	0.0
YIL069C	10	2	3.3222349580423077e-06	5.869792087158621e-06	0.05916157465241468	94.21440765
YIL068C	2	1	0.26216451710650623	0.34391152780098483	0.14790393663103668	230.3018854
YIL067C	2	0	0.07876855469600953	0.10413746162224156	0.0	0.0
YIL066C	1	1	0.9416621239986289	1.0	0.29580787326207336	345.4528281
YIL065C	15	0	9.525948295391086e-12	2.0846167673818165e-11	0.0	0.0
YIL064W	195	15	2.5199506594344414e-128	2.786968508155283e-126	0.02275445178939026	26.43771644
YIL063C	150	0	2.3090306867972648e-111	1.6809158835153253e-109	0.0	0.0
YIL062C	36	0	2.387413645181759e-27	9.98546608977476e-27	0.0	0.0
YIL061C	10	1	5.152000406739703e-07	9.187334678809313e-07	0.02958078732620734	34.54528281
YIL060W	4	1	0.011968277767835349	0.01749607662501807	0.07395196831551834	86.36320701
YIL057C	1	0	0.5173886000252456	0.6427958174001269	0.0	0.0
YIL056W	0	0	1.0	1.0		0.0
YIL055C	2	0	0.07876855469600953	0.10413746162224156	0.0	0.0
YIL053W	5	0	0.00034547206495202313	0.0005335149961168327	0.0	0.0
YIL052C	10	0	5.400306038961121e-08	1.0041112198533917e-07	0.0	0.0
YIL051C	10	0	5.400306038961121e-08	1.0041112198533917e-07	0.0	0.0
YIL050W	15	26	0.05577818497922621	0.08133375806681793	0.5127336469875939	582.9516473
YIL049W	18	0	5.478589774028673e-14	1.3068174944188677e-13	0.0	0.0
YIL048W	1	0	0.5173886000252456	0.6427958174001269	0.0	0.0
YIL047C	2	0	0.07876855469600953	0.10413746162224156	0.0	0.0
YIL046W-A	45	1	7.00423676502582e-33	3.705737408984682e-32	0.006573508294712742	15.01968818
YIL046W	0	0	1.0	1.0		0.0
YIL045W	2	0	0.07876855469600953	0.10413746162224156	0.0	0.0
YIL044C	38	0	7.908473741146065e-29	3.5229769547119305e-28	0.0	0.0
YIL043C	0	0	1.0	1.0		0.0
YIL042C	27	4	9.437353930524807e-17	2.5540810566799133e-16	0.04382338863141828	61.68800501
YIL041W	2	0	0.07876855469600953	0.10413746162224156	0.0	0.0
YIL040W	5	1	0.0023288156580106916	0.0034288322706655114	0.05916157465241468	57.57547135
YIL039W	2	0	0.07876855469600953	0.10413746162224156	0.0	0.0
YIL038C	7	0	1.0132050788319304e-05	1.6963442236862975e-05	0.0	0.0
YIL037C	2	0	0.07876855469600953	0.10413746162224156	0.0	0.0
YIL036W	0	0	1.0	1.0		0.0
YIL035C	7	0	1.0132050788319304e-05	1.6963442236862975e-05	0.0	0.0
YIL034C	15	0	9.525948295391086e-12	2.0846167673818165e-11	0.0	0.0
YIL033C	10	0	5.400306038961121e-08	1.0041112198533917e-07	0.0	0.0
YIL031W	0	0	1.0	1.0		0.0
YIL030C	0	0	1.0	1.0		0.0
YIL029C	0	0	1.0	1.0		0.0
YIL027C	2	0	0.07876855469600953	0.10413746162224156	0.0	0.0
YIL026C	0	0	1.0	1.0		0.0
YIL024C	30	2	8.918118003957398e-21	2.9341016384873563e-20	0.019720524884138228	33.43091884
YIL023C	5	1	0.0023288156580106916	0.0034288322706655114	0.05916157465241468	115.1509427
YIL022W	5	0	0.00034547206495202313	0.0005335149961168327	0.0	0.0
YIL021W	10	1	5.152000406739703e-07	9.187334678809313e-07	0.02958078732620734	31.40480256
YIL020C	24	9	3.537780872214486e-11	7.706734013676329e-11	0.11092795247327752	124.3630182
YIL019W	17	6	2.2872071658157627e-08	4.434837630008918e-08	0.10440277879837884	121.9245276
YIL018W	15	6	4.5031909787747614e-07	8.128641343042578e-07	0.11832314930482936	129.5448105
YIL017C	0	1	1.0	1.0		0.0
YIL016W	29	1	4.582916819553139e-21	1.5103928154298053e-20	0.010200271491795634	11.51509427
YIL015W	0	0	1.0	1.0		0.0
YIL014C-A	5	0	0.00034547206495202313	0.0005335149961168327	0.0	0.0
YIL014W	2	0	0.07876855469600953	0.10413746162224156	0.0	0.0
YIL013C	0	0	1.0	1.0		0.0
YIL011W	15	1	1.0389977889178253e-10	2.193566917792369e-10	0.019720524884138228	23.03018854
YIL010W	35	2	1.8824987056456737e-24	7.246485981370997e-24	0.01690330704354705	29.6102424
YIL009C-A	0	0	1.0	1.0		0.0
YIL009W	0	0	1.0	1.0		0.0
YIL008W	22	0	5.756361820803268e-17	1.5630234575750518e-16	0.0	0.0
YIL007C	22	4	3.522653697932186e-13	8.119752070864932e-13	0.05378324968401334	78.51200635
YIL006W	4	0	0.0020585895242327392	0.0030567901765717743	0.0	0.0
YIL005W	1	0	0.5173886000252456	0.6427958174001269	0.0	0.0
YIL004C	24	6	4.377041175542455e-13	1.0064919552396906e-12	0.07395196831551835	86.363207
YIL003W	15	21	0.012612835046689627	0.018433650407499884	0.4141310225669028	474.9976385
YIL002W-A	27	0	1.1125124581862431e-20	3.6065722362057975e-20	0.0	0.0
YIL002C	0	0	1.0	1.0		0.0
YIL001W	4	0	0.0020585895242327392	0.0030567901765717743	0.0	0.0
YIR001C	10	0	5.400306038961121e-08	1.0041112198533917e-07	0.0	0.0
YIR002C	0	0	1.0	1.0		0.0
YIR003W	0	1	1.0	1.0		0.0
YIR004W	4	0	0.0020585895242327392	0.0030567901765717743	0.0	0.0
YIR005W	27	2	1.4244535790865567e-18	4.298023364809437e-18	0.02191169431570914	37.01280301
YIR006C	0	0	1.0	1.0		0.0
YIR007W	1	0	0.5173886000252456	0.6427958174001269	0.0	0.0
YIR008C	15	138	0.00018231761857471078	0.00030017424117468125	2.7214324340110756	2979.530642
YIR009W	17	1	3.4414595611792005e-12	7.779808937241187e-12	0.01740046313306314	20.32075459
YIR010W	5	2	0.008966879728354497	0.013165311543979248	0.11832314930482936	172.726414
YIR011C	28	17	9.431235857416205e-10	1.965182515072485e-09	0.17959763733768744	214.4189967
YIR012W	7	1	8.252596897413818e-05	0.00013599050073646667	0.042258267608867625	43.18160351
YIR013C	62	0	1.488870091084817e-46	1.33372147878953e-45	0.0	0.0
YIR014W	23	9	1.5549490818932286e-10	3.278046983126084e-10	0.1157509069286374	135.1771936
YIR015W	52	2	5.831105110978508e-37	3.567519733323127e-36	0.01137722589469513	19.92997085
YIR016W	27	18	8.235126251824883e-09	1.6247070694423636e-08	0.19720524884138224	234.414419
YIR017C	15	0	9.525948295391086e-12	2.0846167673818165e-11	0.0	0.0
YIR018W	17	0	3.052801170774537e-13	7.04238248420552e-13	0.0	0.0
YIR018C-A	0	0	1.0	1.0		0.0
YIR019C	1	0	0.5173886000252456	0.6427958174001269	0.0	0.0
YIR021W	0	0	1.0	1.0		0.0
YIR021W-A	50	6	1.4322227076241596e-31	7.2826815133037506e-31	0.03549694479144881	41.45433937
YIR022W	20	0	1.7717339227246684e-15	4.506520030778225e-15	0.0	0.0
YIR023W	0	0	1.0	1.0		0.0
YIR024C	56	3	7.462678519947225e-39	4.961602794013468e-38	0.01584685035332536	24.675202
YIR025W	43	1	2.09578729177557e-31	1.057269536403623e-30	0.006879252866559845	7.851200639
YIR026C	34	0	7.217701896393557e-26	2.8607169956002305e-25	0.0	0.0
YIR027C	10	0	5.400306038961121e-08	1.0041112198533917e-07	0.0	0.0
YIR028W	4	0	0.0020585895242327392	0.0030567901765717743	0.0	0.0
YIR029W	31	1	1.5242928563096513e-22	5.351775468032237e-22	0.009542189460066883	10.79540088
YIR030C	54	0	1.1915841467594244e-40	8.449815570916708e-40	0.0	0.0
YIR031C	23	1	1.2517910495156666e-16	3.360901179161811e-16	0.01286121188095971	15.01968817
YIR032C	38	0	7.908473741146065e-29	3.5229769547119305e-28	0.0	0.0
YIR033W	1	0	0.5173886000252456	0.6427958174001269	0.0	0.0
YIR034C	15	10	2.790033523130854e-05	4.6535622945259695e-05	0.19720524884138227	230.3018854
YIR035C	43	3	2.561573192790671e-29	1.1738332614931594e-28	0.020637758599679538	31.40480255
YIR036C	45	0	5.282299355219538e-34	2.918203995376327e-33	0.0	0.0
YIR037W	63	10	2.066349583838678e-37	1.2930986351094924e-36	0.04695363067651959	53.97700439
YIR038C	0	0	1.0	1.0		0.0
YIR039C	0	0	1.0	1.0		0.0
YIR041W	2	0	0.07876855469600953	0.10413746162224156	0.0	0.0
YIR042C	0	0	1.0	1.0		0.0
YEL077C	1	0	0.5173886000252456	0.6427958174001269	0.0	0.0
YEL075C	24	3	1.8776290227203922e-15	4.7611307361838514e-15	0.03697598415775918	55.2724525
YEL073C	0	0	1.0	1.0		0.0
YEL072W	10	0	5.400306038961121e-08	1.0041112198533917e-07	0.0	0.0
YEL071W	0	0	1.0	1.0		0.0
YEL070W	4	0	0.0020585895242327392	0.0030567901765717743	0.0	0.0
YEL069C	1	0	0.5173886000252456	0.6427958174001269	0.0	0.0
YEL067C	4	0	0.0020585895242327392	0.0030567901765717743	0.0	0.0
YEL066W	4	0	0.0020585895242327392	0.0030567901765717743	0.0	0.0
YEL065W	10	0	5.400306038961121e-08	1.0041112198533917e-07	0.0	0.0
YEL064C	15	0	9.525948295391086e-12	2.0846167673818165e-11	0.0	0.0
YEL063C	1	0	0.5173886000252456	0.6427958174001269	0.0	0.0
YEL062W	2	0	0.07876855469600953	0.10413746162224156	0.0	0.0
YEL061C	0	0	1.0	1.0		0.0
YEL060C	1	0	0.5173886000252456	0.6427958174001269	0.0	0.0
YEL059C-A	55	1	2.9423752522997853e-40	2.0486198639196202e-39	0.005378324968401334	6.28096051
YEL058W	23	1	1.2517910495156666e-16	3.360901179161811e-16	0.01286121188095971	30.03937634
YEL057C	21	1	3.775966939605347e-15	9.503538673816346e-15	0.014086089202955876	16.45013467
YEL056W	14	1	5.706914545372786e-10	1.1917380374160818e-09	0.021129133804433813	24.67520201
YEL055C	0	0	1.0	1.0		0.0
YEL054C	7	0	1.0132050788319304e-05	1.6963442236862975e-05	0.0	0.0
YEL053C	4	1	0.011968277767835349	0.01749607662501807	0.07395196831551834	86.36320701
YEL052W	9	0	3.074081693719161e-07	5.557700037905972e-07	0.0	0.0
YEL051W	29	1	4.582916819553139e-21	1.5103928154298053e-20	0.010200271491795634	11.51509427
YEL050C	1	0	0.5173886000252456	0.6427958174001269	0.0	0.0
YEL049W	1	0	0.5173886000252456	0.6427958174001269	0.0	0.0
YEL048C	43	0	1.5881271570664027e-32	8.272934130696451e-32	0.0	0.0
YEL047C	12	0	1.687139514016486e-09	3.3585113690234723e-09	0.0	0.0
YEL046C	7	0	1.0132050788319304e-05	1.6963442236862975e-05	0.0	0.0
YEL044W	57	0	7.276733205171633e-43	5.647569860046162e-42	0.0	0.0
YEL043W	5	0	0.00034547206495202313	0.0005335149961168327	0.0	0.0
YEL042W	7	0	1.0132050788319304e-05	1.6963442236862975e-05	0.0	0.0
YEL041W	12	0	1.687139514016486e-09	3.3585113690234723e-09	0.0	0.0
YEL040W	12	0	1.687139514016486e-09	3.3585113690234723e-09	0.0	0.0
YEL039C	53	1	8.782853783538513e-39	5.766003665425798e-38	0.00558128062758629	6.517977888
YEL038W	38	6	6.096255061101252e-23	2.2175561578996395e-22	0.046706506304537904	54.54518338
YEL037C	15	0	9.525948295391086e-12	2.0846167673818165e-11	0.0	0.0
YEL036C	12	1	1.7188301639661314e-08	3.3372695047161454e-08	0.024650656105172784	26.57329447
YEL035C	59	0	2.4329334397402395e-44	2.0016881562154673e-43	0.0	0.0
YEL034W	50	0	1.0699798701939272e-37	6.730395575925159e-37	0.0	0.0
YEL032W	4	0	0.0020585895242327392	0.0030567901765717743	0.0	0.0
YEL031W	0	0	1.0	1.0		0.0
YEL030W	7	0	1.0132050788319304e-05	1.6963442236862975e-05	0.0	0.0
YEL029C	1	0	0.5173886000252456	0.6427958174001269	0.0	0.0
YEL027W	0	0	1.0	1.0		0.0
YEL026W	29	0	3.655100858916712e-22	1.264009924211065e-21	0.0	0.0
YEL025C	0	0	1.0	1.0		0.0
YEL024W	9	0	3.074081693719161e-07	5.557700037905972e-07	0.0	0.0
YEL023C	1	0	0.5173886000252456	0.6427958174001269	0.0	0.0
YEL022W	0	0	1.0	1.0		0.0
YEL021W	28	4	1.8034874749586066e-17	5.0892328108375594e-17	0.042258267608867625	59.56083243
YEL020W-A	14	0	5.3367223355436386e-11	1.1417965086202181e-10	0.0	0.0
YEL020C	1	0	0.5173886000252456	0.6427958174001269	0.0	0.0
YEL019C	57	0	7.276733205171633e-43	5.647569860046162e-42	0.0	0.0
YEL018W	30	1	8.357203335120394e-22	2.8489790385463775e-21	0.009860262442069114	22.28727923
YEL017C-A	2	0	0.07876855469600953	0.10413746162224156	0.0	0.0
YEL017W	22	0	5.756361820803268e-17	1.5630234575750518e-16	0.0	0.0
YEL016C	27	0	1.1125124581862431e-20	3.6065722362057975e-20	0.0	0.0
YEL015W	7	0	1.0132050788319304e-05	1.6963442236862975e-05	0.0	0.0
YEL013W	0	0	1.0	1.0		0.0
YEL012W	2	1	0.26216451710650623	0.34391152780098483	0.14790393663103668	115.1509427
YEL011W	0	0	1.0	1.0		0.0
YEL009C	0	0	1.0	1.0		0.0
YEL007W	0	0	1.0	1.0		0.0
YEL006W	21	0	3.191864129783952e-16	8.416511054739802e-16	0.0	0.0
YEL005C	32	0	2.185661897287797e-24	8.296859122971696e-24	0.0	0.0
YEL004W	30	7	1.6300795361407782e-16	4.3704370220725478e-16	0.0690218370944838	78.00547732
YEL003W	93	11	4.489842799953793e-58	6.236977280805377e-57	0.03498802802024524	40.42533095
YEL002C	31	1	1.5242928563096513e-22	5.351775468032237e-22	0.009542189460066883	10.79540088
YEL001C	0	0	1.0	1.0		0.0
YER001W	0	0	1.0	1.0		0.0
YER002W	12	1	1.7188301639661314e-08	3.3372695047161454e-08	0.024650656105172784	57.57547133
YER003C	17	0	3.052801170774537e-13	7.04238248420552e-13	0.0	0.0
YER004W	25	0	3.394955065109078e-19	1.0352272841697937e-18	0.0	0.0
YER005W	12	0	1.687139514016486e-09	3.3585113690234723e-09	0.0	0.0
YER006W	15	0	9.525948295391086e-12	2.0846167673818165e-11	0.0	0.0
YER007W	17	10	2.1424499341655358e-06	3.8087262971826877e-06	0.1740046313306314	203.2075459
YER007C-A	4	0	0.0020585895242327392	0.0030567901765717743	0.0	0.0
YER008C	0	0	1.0	1.0		0.0
YER009W	77	7	3.169523310985116e-50	3.2204820779991874e-49	0.026891624842006672	31.00217688
YER010C	7	0	1.0132050788319304e-05	1.6963442236862975e-05	0.0	0.0
YER011W	2	0	0.07876855469600953	0.10413746162224156	0.0	0.0
YER012W	5	0	0.00034547206495202313	0.0005335149961168327	0.0	0.0
YER013W	0	0	1.0	1.0		0.0
YER014W	24	0	1.8774808172453216e-18	5.4587422547916296e-18	0.0	0.0
YER014C-A	24	0	1.8774808172453216e-18	5.4587422547916296e-18	0.0	0.0
YER015W	2	0	0.07876855469600953	0.10413746162224156	0.0	0.0
YER016W	0	0	1.0	1.0		0.0
YER017C	12	1	1.7188301639661314e-08	3.3372695047161454e-08	0.024650656105172784	53.14658892
YER018C	74	7	4.820066214243991e-48	4.666700471063501e-47	0.02798182584911505	32.67797022
YER019W	40	1	3.43399501782264e-29	1.5587139185081296e-28	0.007395196831551835	8.636320701
YER019C-A	62	2	2.5426022121291937e-44	2.088929331707856e-43	0.009542189460066883	16.45013467
YER020W	5	0	0.00034547206495202313	0.0005335149961168327	0.0	0.0
YER021W	2	0	0.07876855469600953	0.10413746162224156	0.0	0.0
YER022W	2	0	0.07876855469600953	0.10413746162224156	0.0	0.0
YER023W	38	1	1.029056560603595e-27	4.383780948171315e-27	0.007784417717422984	18.18172779
YER024W	0	1	1.0	1.0		0.0
YER025W	5	0	0.00034547206495202313	0.0005335149961168327	0.0	0.0
YER026C	1	0	0.5173886000252456	0.6427958174001269	0.0	0.0
YER027C	23	0	1.0391303029460791e-17	2.9467644833544876e-17	0.0	0.0
YER028C	12	0	1.687139514016486e-09	3.3585113690234723e-09	0.0	0.0
YER029C	36	0	2.387413645181759e-27	9.98546608977476e-27	0.0	0.0
YER030W	47	1	2.3421225296709827e-34	1.3231381795813183e-33	0.0062937845374909235	14.39386783
YER031C	24	0	1.8774808172453216e-18	5.4587422547916296e-18	0.0	0.0
YER032W	1	0	0.5173886000252456	0.6427958174001269	0.0	0.0
YER033C	0	0	1.0	1.0		0.0
YER034W	52	0	3.569423618262624e-39	2.403718410846411e-38	0.0	0.0
YER035W	71	0	3.4334698594356564e-53	3.96503718104708e-52	0.0	0.0
YER036C	1	0	0.5173886000252456	0.6427958174001269	0.0	0.0
YER037W	10	0	5.400306038961121e-08	1.0041112198533917e-07	0.0	0.0
YER038C	38	2	1.1700007552348418e-26	4.8268825992507713e-26	0.015568835434845968	27.27259168
YER039C	48	1	4.283688877396045e-35	2.48592277839603e-34	0.006162664026293196	7.050057716
YER039C-A	74	1	2.913184744331894e-54	3.4903594718026506e-53	0.003997403692730722	4.606037708
YER040W	0	0	1.0	1.0		0.0
YER041W	5	1	0.0023288156580106916	0.0034288322706655114	0.05916157465241468	57.57547135
YER042W	18	0	5.478589774028673e-14	1.3068174944188677e-13	0.0	0.0
YER043C	12	0	1.687139514016486e-09	3.3585113690234723e-09	0.0	0.0
YER044C	12	0	1.687139514016486e-09	3.3585113690234723e-09	0.0	0.0
YER044C-A	18	0	5.478589774028673e-14	1.3068174944188677e-13	0.0	0.0
YER045C	0	0	1.0	1.0		0.0
YER046W	9	1	2.8108719741656545e-06	4.97394606874667e-06	0.03286754147356371	38.38364756
YER047C	0	0	1.0	1.0		0.0
YER048C	0	0	1.0	1.0		0.0
YER048W-A	2	0	0.07876855469600953	0.10413746162224156	0.0	0.0
YER049W	5	0	0.00034547206495202313	0.0005335149961168327	0.0	0.0
YER050C	45	0	5.282299355219538e-34	2.918203995376327e-33	0.0	0.0
YER051W	7	2	0.000414785165760186	0.0006398684249696431	0.08451653521773525	148.051212
YER052C	5	0	0.00034547206495202313	0.0005335149961168327	0.0	0.0
YER053C	1	0	0.5173886000252456	0.6427958174001269	0.0	0.0
YER053C-A	5	0	0.00034547206495202313	0.0005335149961168327	0.0	0.0
YER054C	1	0	0.5173886000252456	0.6427958174001269	0.0	0.0
YER055C	0	0	1.0	1.0		0.0
YER056C	0	0	1.0	1.0		0.0
YER056C-A	7	0	1.0132050788319304e-05	1.6963442236862975e-05	0.0	0.0
YER057C	40	1	3.43399501782264e-29	1.5587139185081296e-28	0.007395196831551835	17.2726414
YER058W	38	15	9.316621441033204e-17	2.523781908025528e-16	0.11676626576134477	136.3629584
YER059W	7	40	0.261749823862346	0.34391152780098483	1.6903307043547051	2023.366564
YER060W	17	0	3.052801170774537e-13	7.04238248420552e-13	0.0	0.0
YER060W-A	27	0	1.1125124581862431e-20	3.6065722362057975e-20	0.0	0.0
YER061C	36	1	3.085803817505061e-26	1.2401437983558077e-25	0.008216885368390927	19.19182378
YER062C	37	0	4.34445137571956e-28	1.8771555117778504e-27	0.0	0.0
YER063W	9	0	3.074081693719161e-07	5.557700037905972e-07	0.0	0.0
YER064C	0	0	1.0	1.0		0.0
YER065C	0	0	1.0	1.0		0.0
YER066W	0	0	1.0	1.0		0.0
YER067W	14	0	5.3367223355436386e-11	1.1417965086202181e-10	0.0	0.0
YER068W	5	0	0.00034547206495202313	0.0005335149961168327	0.0	0.0
YER069W	0	0	1.0	1.0		0.0
YER070W	1	0	0.5173886000252456	0.6427958174001269	0.0	0.0
YER071C	53	0	6.521159899778343e-40	4.4914000698952394e-39	0.0	0.0
YER072W	32	0	2.185661897287797e-24	8.296859122971696e-24	0.0	0.0
YER073W	5	0	0.00034547206495202313	0.0005335149961168327	0.0	0.0
YER074W	14	0	5.3367223355436386e-11	1.1417965086202181e-10	0.0	0.0
YER074W-A	26	0	6.143537535254079e-20	1.923325224019935e-19	0.0	0.0
YER075C	0	0	1.0	1.0		0.0
YER076C	4	1	0.011968277767835349	0.01749607662501807	0.07395196831551834	86.36320701
YER077C	5	0	0.00034547206495202313	0.0005335149961168327	0.0	0.0
YER078C	25	0	3.394955065109078e-19	1.0352272841697937e-18	0.0	0.0
YER078W-A	140	9	3.279638096547005e-94	1.545999892888674e-92	0.01901622042399043	22.05018052
YER079W	52	1	4.799251912011107e-38	3.0531524055283047e-37	0.005688612947347565	6.643323617
YER080W	0	0	1.0	1.0		0.0
YER081W	19	0	9.845908707514217e-15	2.4281226834011263e-14	0.0	0.0
YER082C	17	0	3.052801170774537e-13	7.04238248420552e-13	0.0	0.0
YER083C	23	0	1.0391303029460791e-17	2.9467644833544876e-17	0.0	0.0
YER085C	44	1	3.8311021243107156e-32	1.9777978740494547e-31	0.006722906210501667	15.35345902
YER086W	12	12	0.0034074840714403073	0.005014442398887719	0.2958078732620734	345.4528281
YER087W	12	0	1.687139514016486e-09	3.3585113690234723e-09	0.0	0.0
YER087C-B	41	1	6.274559589027619e-30	2.9266011513785756e-29	0.007214826177123741	8.225067337
YER088C	0	0	1.0	1.0		0.0
YER089C	7	0	1.0132050788319304e-05	1.6963442236862975e-05	0.0	0.0
YER090W	14	0	5.3367223355436386e-11	1.1417965086202181e-10	0.0	0.0
YER091C	0	0	1.0	1.0		0.0
YER092W	41	6	4.341904548887754e-25	1.695199800451695e-24	0.043288957062742446	50.55407239
YER093C	0	0	1.0	1.0		0.0
YER093C-A	56	1	5.386365202875073e-41	3.876969497088178e-40	0.005282283451108453	12.337601
YER094C	30	1	8.357203335120394e-22	2.8489790385463775e-21	0.009860262442069114	11.14363962
YER095W	18	0	5.478589774028673e-14	1.3068174944188677e-13	0.0	0.0
YER096W	0	0	1.0	1.0		0.0
YER098W	2	0	0.07876855469600953	0.10413746162224156	0.0	0.0
YER099C	39	0	1.4401014958509714e-29	6.615034906261132e-29	0.0	0.0
YER100W	46	23	1.4264226326058126e-17	4.037084921316943e-17	0.14790393663103668	176.4014441
YER101C	5	0	0.00034547206495202313	0.0005335149961168327	0.0	0.0
YER102W	2	0	0.07876855469600953	0.10413746162224156	0.0	0.0
YER103W	0	0	1.0	1.0		0.0
YER104W	38	0	7.908473741146065e-29	3.5229769547119305e-28	0.0	0.0
YER105C	0	0	1.0	1.0		0.0
YER106W	74	0	2.1092479732801448e-55	2.660150239985551e-54	0.0	0.0
YER107C	24	0	1.8774808172453216e-18	5.4587422547916296e-18	0.0	0.0
YER109C	2	0	0.07876855469600953	0.10413746162224156	0.0	0.0
YER110C	0	0	1.0	1.0		0.0
YER111C	0	0	1.0	1.0		0.0
YER112W	9	0	3.074081693719161e-07	5.557700037905972e-07	0.0	0.0
YER113C	10	1	5.152000406739703e-07	9.187334678809313e-07	0.02958078732620734	31.40480256
YER114C	0	0	1.0	1.0		0.0
YER115C	39	0	1.4401014958509714e-29	6.615034906261132e-29	0.0	0.0
YER116C	29	8	4.001721999530309e-15	1.005852413430892e-14	0.08160217193436507	92.12075417
YER117W	44	0	2.8960157585272407e-33	1.552188874863948e-32	0.0	0.0
YER118C	15	7	1.4766005976035198e-06	2.6266409022016213e-06	0.1380436741889676	161.2113198
YER119C	22	0	5.756361820803268e-17	1.5630234575750518e-16	0.0	0.0
YER120W	2	0	0.07876855469600953	0.10413746162224156	0.0	0.0
YER121W	79	10	6.955361150774585e-49	6.86111183157884e-48	0.03744403459013587	43.18160351
YER122C	20	4	9.163443407612368e-12	2.0609684410316282e-11	0.05916157465241468	86.36320699
YER123W	0	0	1.0	1.0		0.0
YER124C	2	0	0.07876855469600953	0.10413746162224156	0.0	0.0
YER125W	0	0	1.0	1.0		0.0
YER126C	15	0	9.525948295391086e-12	2.0846167673818165e-11	0.0	0.0
YER127W	46	1	1.2807273609618333e-33	6.968271573218074e-33	0.006430605940479855	7.350060173
YER128W	28	2	2.6266694157356194e-19	8.125861113445695e-19	0.021129133804433813	35.73649946
YER129W	2	0	0.07876855469600953	0.10413746162224156	0.0	0.0
YER130C	0	0	1.0	1.0		0.0
YER131W	2	0	0.07876855469600953	0.10413746162224156	0.0	0.0
YER132C	0	0	1.0	1.0		0.0
YER133W	0	0	1.0	1.0		0.0
YER134C	1	0	0.5173886000252456	0.6427958174001269	0.0	0.0
YER136W	0	0	1.0	1.0		0.0
YER137C	4	0	0.0020585895242327392	0.0030567901765717743	0.0	0.0
YER138W-A	0	0	1.0	1.0		0.0
YER139C	5	0	0.00034547206495202313	0.0005335149961168327	0.0	0.0
YER140W	23	14	3.697711547813775e-08	7.157704177541911e-08	0.18005696633343596	210.2756344
YER141W	15	0	9.525948295391086e-12	2.0846167673818165e-11	0.0	0.0
YER142C	32	1	2.7807543834998824e-23	1.0147283286489736e-22	0.009243996039439793	10.46826752
YER143W	36	3	3.407554574066276e-24	1.2892662075957338e-23	0.02465065610517278	38.38364756
YER144C	5	0	0.00034547206495202313	0.0005335149961168327	0.0	0.0
YER145C	12	1	1.7188301639661314e-08	3.3372695047161454e-08	0.024650656105172784	53.14658892
YER146W	43	8	7.41505702593905e-25	2.8891594143750325e-24	0.05503402293247876	62.80960512
YER147C	20	0	1.7717339227246684e-15	4.506520030778225e-15	0.0	0.0
YER148W	47	1	2.3421225296709827e-34	1.3231381795813183e-33	0.0062937845374909235	7.196933919
YER149C	12	1	1.7188301639661314e-08	3.3372695047161454e-08	0.024650656105172784	26.57329447
YER150W	9	0	3.074081693719161e-07	5.557700037905972e-07	0.0	0.0
YER151C	0	0	1.0	1.0		0.0
YER152C	24	0	1.8774808172453216e-18	5.4587422547916296e-18	0.0	0.0
YER153C	85	20	5.409655555763884e-45	4.581874683534329e-44	0.06960185253225257	85.34716927
YER154W	27	3	1.2486529332997415e-17	3.535698187792621e-17	0.03286754147356371	49.35040402
YER155C	0	0	1.0	1.0		0.0
YER156C	15	13	0.0002614345333529394	0.00042994280849664127	0.25636682349379697	280.6804228
YER157W	0	0	1.0	1.0		0.0
YER158C	0	0	1.0	1.0		0.0
YER159C	5	0	0.00034547206495202313	0.0005335149961168327	0.0	0.0
YER161C	7	1	8.252596897413818e-05	0.00013599050073646667	0.042258267608867625	49.35040401
YER162C	12	0	1.687139514016486e-09	3.3585113690234723e-09	0.0	0.0
YER163C	9	6	0.001793393321974699	0.002761393572871886	0.19720524884138224	230.3018854
YER164W	0	0	1.0	1.0		0.0
YER165W	7	0	1.0132050788319304e-05	1.6963442236862975e-05	0.0	0.0
YER166W	0	0	1.0	1.0		0.0
YER167W	0	0	1.0	1.0		0.0
YER168C	7	0	1.0132050788319304e-05	1.6963442236862975e-05	0.0	0.0
YER169W	1	0	0.5173886000252456	0.6427958174001269	0.0	0.0
YER170W	45	20	1.8529174413030975e-18	5.4587422547916296e-18	0.13147016589425484	157.7067258
YER171W	7	0	1.0132050788319304e-05	1.6963442236862975e-05	0.0	0.0
YER172C	0	0	1.0	1.0		0.0
YER173W	9	0	3.074081693719161e-07	5.557700037905972e-07	0.0	0.0
YER174C	41	0	4.779624125728216e-31	2.347362796504097e-30	0.0	0.0
YER175C	29	1	4.582916819553139e-21	1.5103928154298053e-20	0.010200271491795634	11.51509427
YER175W-A	46	2	1.5195159961561796e-32	8.009840965989174e-32	0.01286121188095971	22.05018051
YER176W	0	0	1.0	1.0		0.0
YER177W	0	0	1.0	1.0		0.0
YER178W	17	0	3.052801170774537e-13	7.04238248420552e-13	0.0	0.0
YER179W	24	1	2.279859581645061e-17	6.337106067685232e-17	0.012325328052586392	14.39386783
YER180C	44	3	4.739415646609485e-30	2.2657006968953573e-29	0.020168718631505003	30.70691805
YER180C-A	24	0	1.8774808172453216e-18	5.4587422547916296e-18	0.0	0.0
YER182W	10	1	5.152000406739703e-07	9.187334678809313e-07	0.02958078732620734	34.54528281
YER183C	2	0	0.07876855469600953	0.10413746162224156	0.0	0.0
YER184C	0	0	1.0	1.0		0.0
YER185W	5	0	0.00034547206495202313	0.0005335149961168327	0.0	0.0
YER186C	0	0	1.0	1.0		0.0
YER187W	0	0	1.0	1.0		0.0
YER188C-A	0	0	1.0	1.0		0.0
YER189W	4	0	0.0020585895242327392	0.0030567901765717743	0.0	0.0
YER190W	69	0	1.024083903825952e-51	1.1070500997938066e-50	0.0	0.0
YER190C-B	65	2	1.57451439425114e-46	1.40606091325129e-45	0.009101780715756104	15.70240127
YFL068W	5	0	0.00034547206495202313	0.0005335149961168327	0.0	0.0
YFL067W	0	0	1.0	1.0		0.0
YFL066C	0	0	1.0	1.0		0.0
YFL062W	0	0	1.0	1.0		0.0
YFL061W	41	1	6.274559589027619e-30	2.9266011513785756e-29	0.007214826177123741	8.225067337
YFL060C	179	9	9.336852147797293e-123	8.01436368686302e-121	0.014873021560662907	17.36913661
YFL059W	78	3	5.1492698499569306e-55	6.423742062278158e-54	0.01137722589469513	17.49128243
YFL058W	48	2	5.126025201986413e-34	2.8732720211134368e-33	0.012325328052586392	21.15017315
YFL057C	48	25	8.040556534842494e-18	2.3155353345958527e-17	0.1540666006573299	183.3015006
YFL056C	14	0	5.3367223355436386e-11	1.1417965086202181e-10	0.0	0.0
YFL055W	1	0	0.5173886000252456	0.6427958174001269	0.0	0.0
YFL054C	0	0	1.0	1.0		0.0
YFL053W	1	0	0.5173886000252456	0.6427958174001269	0.0	0.0
YFL052W	1	0	0.5173886000252456	0.6427958174001269	0.0	0.0
YFL051C	1	0	0.5173886000252456	0.6427958174001269	0.0	0.0
YFL050C	1	0	0.5173886000252456	0.6427958174001269	0.0	0.0
YFL049W	5	0	0.00034547206495202313	0.0005335149961168327	0.0	0.0
YFL048C	21	1	3.775966939605347e-15	9.503538673816346e-15	0.014086089202955876	16.45013467
YFL047W	5	0	0.00034547206495202313	0.0005335149961168327	0.0	0.0
YFL046W	57	25	2.7617320716535335e-23	1.0147283286489736e-22	0.12974029529038306	154.8581643
YFL045C	37	0	4.34445137571956e-28	1.8771555117778504e-27	0.0	0.0
YFL044C	42	3	1.3839541557101706e-28	6.127113433017083e-28	0.021129133804433813	32.1351468
YFL042C	2	0	0.07876855469600953	0.10413746162224156	0.0	0.0
YFL041W-A	24	1	2.279859581645061e-17	6.337106067685232e-17	0.012325328052586392	27.63622625
YFL041W	10	0	5.400306038961121e-08	1.0041112198533917e-07	0.0	0.0
YFL040W	1	0	0.5173886000252456	0.6427958174001269	0.0	0.0
YFL039C	23	3	9.941715192540112e-15	2.4454578302950465e-14	0.03858363564287914	60.07875269
YFL038C	10	1	5.152000406739703e-07	9.187334678809313e-07	0.02958078732620734	31.40480256
YFL037W	0	0	1.0	1.0		0.0
YFL036W	0	0	1.0	1.0		0.0
YFL034C-B	38	0	7.908473741146065e-29	3.5229769547119305e-28	0.0	0.0
YFL034C-A	55	430	2.291978545301872e-09	4.5546539785870995e-09	2.3126797364125737	2707.09398
YFL034W	0	0	1.0	1.0		0.0
YFL033C	0	0	1.0	1.0		0.0
YFL031W	7	0	1.0132050788319304e-05	1.6963442236862975e-05	0.0	0.0
YFL030W	7	0	1.0132050788319304e-05	1.6963442236862975e-05	0.0	0.0
YFL029C	7	1	8.252596897413818e-05	0.00013599050073646667	0.042258267608867625	43.18160351
YFL028C	44	2	4.503398335818323e-31	2.2599514685245355e-30	0.013445812421003334	23.03018854
YFL027C	20	0	1.7717339227246684e-15	4.506520030778225e-15	0.0	0.0
YFL026W	18	0	5.478589774028673e-14	1.3068174944188677e-13	0.0	0.0
YFL025C	2	0	0.07876855469600953	0.10413746162224156	0.0	0.0
YFL024C	4	0	0.0020585895242327392	0.0030567901765717743	0.0	0.0
YFL023W	1	0	0.5173886000252456	0.6427958174001269	0.0	0.0
YFL022C	5	0	0.00034547206495202313	0.0005335149961168327	0.0	0.0
YFL021W	0	0	1.0	1.0		0.0
YFL020C	0	0	1.0	1.0		0.0
YFL018C	0	0	1.0	1.0		0.0
YFL017W-A	27	1	1.3790330360177622e-19	4.2730705765830553e-19	0.01095584715785457	24.675202
YFL017C	43	19	9.696205384679488e-18	2.7909347931577445e-17	0.13070580446463706	157.0240127
YFL016C	4	0	0.0020585895242327392	0.0030567901765717743	0.0	0.0
YFL014W	30	0	6.630873749479465e-23	2.375959808925633e-22	0.0	0.0
YFL013C	2	0	0.07876855469600953	0.10413746162224156	0.0	0.0
YFL012W	10	1	5.152000406739703e-07	9.187334678809313e-07	0.02958078732620734	31.40480256
YFL011W	2	0	0.07876855469600953	0.10413746162224156	0.0	0.0
YFL010W-A	0	0	1.0	1.0		0.0
YFL010C	0	0	1.0	1.0		0.0
YFL009W	2	0	0.07876855469600953	0.10413746162224156	0.0	0.0
YFL008W	0	0	1.0	1.0		0.0
YFL007W	0	0	1.0	1.0		0.0
YFL005W	5	0	0.00034547206495202313	0.0005335149961168327	0.0	0.0
YFL004W	1	0	0.5173886000252456	0.6427958174001269	0.0	0.0
YFL003C	0	0	1.0	1.0		0.0
YFL002C	0	0	1.0	1.0		0.0
YFL001W	31	1	1.5242928563096513e-22	5.351775468032237e-22	0.009542189460066883	21.59080175
YFR001W	43	0	1.5881271570664027e-32	8.272934130696451e-32	0.0	0.0
YFR002W	2	1	0.26216451710650623	0.34391152780098483	0.14790393663103668	230.3018854
YFR003C	134	0	1.3738729793935794e-99	7.453908966502335e-98	0.0	0.0
YFR004W	42	0	8.711262226407478e-32	4.441353640431685e-31	0.0	0.0
YFR005C	28	6	7.305941105326756e-16	1.9003377339092795e-15	0.06338740141330144	71.47299893
YFR006W	4	0	0.0020585895242327392	0.0030567901765717743	0.0	0.0
YFR007W	5	0	0.00034547206495202313	0.0005335149961168327	0.0	0.0
YFR008W	0	0	1.0	1.0		0.0
YFR009W	0	0	1.0	1.0		0.0
YFR010W	17	0	3.052801170774537e-13	7.04238248420552e-13	0.0	0.0
YFR011C	24	0	1.8774808172453216e-18	5.4587422547916296e-18	0.0	0.0
YFR012W	18	0	5.478589774028673e-14	1.3068174944188677e-13	0.0	0.0
YFR012W-A	48	0	3.209832845502443e-36	1.9069988320748503e-35	0.0	0.0
YFR013W	2	0	0.07876855469600953	0.10413746162224156	0.0	0.0
YFR014C	26	0	6.143537535254079e-20	1.923325224019935e-19	0.0	0.0
YFR015C	4	0	0.0020585895242327392	0.0030567901765717743	0.0	0.0
YFR016C	0	0	1.0	1.0		0.0
YFR017C	5	0	0.00034547206495202313	0.0005335149961168327	0.0	0.0
YFR018C	41	1	6.274559589027619e-30	2.9266011513785756e-29	0.007214826177123741	8.225067337
YFR019W	0	0	1.0	1.0		0.0
YFR021W	0	0	1.0	1.0		0.0
YFR022W	0	0	1.0	1.0		0.0
YFR023W	7	1	8.252596897413818e-05	0.00013599050073646667	0.042258267608867625	98.70080799
YFR024C-A	10	0	5.400306038961121e-08	1.0041112198533917e-07	0.0	0.0
YFR025C	0	0	1.0	1.0		0.0
YFR026C	4	1	0.011968277767835349	0.01749607662501807	0.07395196831551834	86.36320701
YFR027W	18	0	5.478589774028673e-14	1.3068174944188677e-13	0.0	0.0
YFR028C	0	0	1.0	1.0		0.0
YFR029W	7	0	1.0132050788319304e-05	1.6963442236862975e-05	0.0	0.0
YFR030W	1	0	0.5173886000252456	0.6427958174001269	0.0	0.0
YFR031C	0	0	1.0	1.0		0.0
YFR031C-A	5	0	0.00034547206495202313	0.0005335149961168327	0.0	0.0
YFR032C	44	10	5.131211321164504e-24	1.9388696654413313e-23	0.06722906210501668	76.76729514
YFR032C-A	94	1	5.414909498565993e-69	1.1082257838524209e-67	0.0031468922687454617	3.636345559
YFR032C-B	119	3	3.7295150634458655e-85	1.3661427471259347e-83	0.007457341342741346	11.61185977
YFR033C	61	0	8.13877630918986e-46	7.113389445919587e-45	0.0	0.0
YFR034C	10	0	5.400306038961121e-08	1.0041112198533917e-07	0.0	0.0
YFR035C	88	0	1.0169046926282507e-65	1.799451965324637e-64	0.0	0.0
YFR036W	61	0	8.13877630918986e-46	7.113389445919587e-45	0.0	0.0
YFR037C	22	1	6.874488884374988e-16	1.78973225776553e-15	0.013445812421003334	15.70240127
YFR038W	5	0	0.00034547206495202313	0.0005335149961168327	0.0	0.0
YFR039C	20	1	2.0743728550591337e-14	5.0635476610547865e-14	0.01479039366310367	34.54528279
YFR040W	5	0	0.00034547206495202313	0.0005335149961168327	0.0	0.0
YFR041C	78	16	3.731755374231695e-43	2.964271430553381e-42	0.060678538105040696	74.33795033
YFR042W	104	9	6.114415791556726e-68	1.200136696834223e-66	0.025598758263064042	29.89495628
YFR043C	52	19	1.8752228926807074e-23	6.926401320364e-23	0.10808364599960374	132.8664723
YFR044C	30	1	8.357203335120394e-22	2.8489790385463775e-21	0.009860262442069114	11.14363962
YFR045W	71	2	6.039486081048965e-51	6.326609189820145e-50	0.00833261614822742	14.59659837
YFR046C	45	1	7.00423676502582e-33	3.705737408984682e-32	0.006573508294712742	15.01968818
YFR047C	27	0	1.1125124581862431e-20	3.6065722362057975e-20	0.0	0.0
YFR048W	0	1	1.0	1.0		0.0
YFR049W	97	2	4.437002000762438e-70	9.312846170213422e-69	0.006099131407465431	10.57508657
YFR050C	23	0	1.0391303029460791e-17	2.9467644833544876e-17	0.0	0.0
YFR051C	7	0	1.0132050788319304e-05	1.6963442236862975e-05	0.0	0.0
YFR052W	40	0	2.6231855766903358e-30	1.256114925191184e-29	0.0	0.0
YFR053C	4	0	0.0020585895242327392	0.0030567901765717743	0.0	0.0
YFR055W	1	0	0.5173886000252456	0.6427958174001269	0.0	0.0
YFR057W	0	0	1.0	1.0		0.0
YGL263W	9	2	1.691085003208985e-05	2.8222373341424472e-05	0.06573508294712742	115.1509427
YGL262W	19	8	1.5444613339084434e-08	3.043933218405571e-08	0.12455068347876774	145.4538223
YGL261C	56	0	3.980457854444762e-42	3.008096336519294e-41	0.0	0.0
YGL260W	50	14	2.717936995335023e-25	1.064772183935403e-24	0.08282620451338055	96.72679187
YGL259W	31	4	1.2403580733695345e-19	3.8683835574556356e-19	0.038168757840267534	53.97700438
YGL258W-A	4	0	0.0020585895242327392	0.0030567901765717743	0.0	0.0
YGL258W	2	1	0.26216451710650623	0.34391152780098483	0.14790393663103668	230.3018854
YGL257C	2	0	0.07876855469600953	0.10413746162224156	0.0	0.0
YGL256W	15	0	9.525948295391086e-12	2.0846167673818165e-11	0.0	0.0
YGL255W	4	0	0.0020585895242327392	0.0030567901765717743	0.0	0.0
YGL254W	32	1	2.7807543834998824e-23	1.0147283286489736e-22	0.009243996039439793	20.93653503
YGL253W	7	0	1.0132050788319304e-05	1.6963442236862975e-05	0.0	0.0
YGL252C	4	0	0.0020585895242327392	0.0030567901765717743	0.0	0.0
YGL251C	2	0	0.07876855469600953	0.10413746162224156	0.0	0.0
YGL250W	51	4	3.4929368659289168e-34	1.96939999176051e-33	0.023200617510750855	33.86792431
YGL249W	4	0	0.0020585895242327392	0.0030567901765717743	0.0	0.0
YGL248W	80	0	7.977800597774721e-60	1.1644754121269652e-58	0.0	0.0
YGL247W	127	1	2.766778342317449e-93	1.2628366862434644e-91	0.0023291958524572706	2.69885022
YGL246C	59	0	2.4329334397402395e-44	2.0016881562154673e-43	0.0	0.0
YGL245W	10	0	5.400306038961121e-08	1.0041112198533917e-07	0.0	0.0
YGL244W	10	0	5.400306038961121e-08	1.0041112198533917e-07	0.0	0.0
YGL243W	36	6	1.6283045169106292e-21	5.541052826481082e-21	0.04930131221034556	57.57547134
YGL242C	74	1	2.913184744331894e-54	3.4903594718026506e-53	0.003997403692730722	4.606037708
[truncated: 3,752 more rows]
