# Supplementary material for: Overexpression profiling reveals cellular requirements in the context of genetic backgrounds and environments
Source: PLoS Genet. 2023 Apr 28;19(4):e1010732. doi: 10.1371/journal.pgen.1010732 (PMC10171610; doi:10.1371/journal.pgen.1010732)
Supplement: S1 Data — (ZIP) [file pgen.1010732.s025.zip › S1_Data/Fig_6/Fig.6B/YNC_YNCS1101.csv]

3	YNCS1000	YNCS1101	p_values	q_values	FC	NRPM
YAL068C	0	0	1.0	1.0		0.0
YAL067W-A	0	0	1.0	1.0		0.0
YAL067C	0	0	1.0	1.0		0.0
YAL065C	5	10	0.1715388019032317	0.24032147375042276	0.40387994350645845	102.0968672
YAL064W-B	79	93	4.650167462771553e-24	1.853299589632654e-23	0.23772680219051034	65.43481035
YAL064C-A	0	0	1.0	1.0		0.0
YAL064W	0	0	1.0	1.0		0.0
YAL063C-A	1	0	0.3745608956843418	0.48713245388526677	0.0	0.0
YAL063C	0	0	1.0	1.0		0.0
YAL062W	0	0	1.0	1.0		0.0
YAL061W	12	5	2.0547509609550785e-08	4.391257070402325e-08	0.08414165489717884	27.84460015
YAL060W	28	1	2.630021133528485e-29	1.26571142585124e-28	0.007212141848329614	1.920317252
YAL059W	68	10	5.63048551048882e-61	7.293000488923694e-60	0.02969705466959253	8.18958828
YAL058W	28	10	5.09353657708776e-20	1.7241276547870342e-19	0.07212141848329615	19.20317252
YAL056W	4	0	0.00015561003967567587	0.0002665018874850542	0.0	0.0
YAL055W	102	2	1.2111870996946333e-107	6.27525856787733e-106	0.003959607289279004	1.637917656
YAL054C	2	0	0.027706861793782338	0.040503854137275606	0.0	0.0
YAL053W	0	0	1.0	1.0		0.0
YAL051W	0	0	1.0	1.0		0.0
YAL049C	77	223	5.564969118490088e-05	0.00010038938958731649	0.5848391389736379	159.9279598
YAL048C	23	128	0.6840003597862567	0.8703232114685102	1.1238398428005798	312.3437754
YAL047C	5	0	1.198499038170782e-05	2.207034251847636e-05	0.0	0.0
YAL046C	107	20	7.403755738343667e-91	2.301567527092672e-89	0.03774578911275312	10.40919632
YAL044W-A	98	31	2.5139674284694575e-71	4.367923468618686e-70	0.06387897065663373	18.00054959
YAL044C	96	10	1.346443353386164e-90	4.118827513470122e-89	0.02103541372429471	5.741154671
YAL043C	7	14	0.08282552802373973	0.11887437276379516	0.4038799435064584	119.3340006
YAL042W	20	25103	0.0	0.0	253.46495554606565	69901.0842
YAL041W	0	1	1.0	1.0		0.0
YAL040C	5	15	0.4954448237358947	0.6371429296299487	0.6058199152596876	178.2054409
YAL039C	0	0	1.0	1.0		0.0
YAL038W	0	0	1.0	1.0		0.0
YAL037C-A	1	0	0.3745608956843418	0.48713245388526677	0.0	0.0
YAL037W	41	29	4.0082033935572763e-20	1.3607542925825207e-19	0.14283558977667432	40.74819533
YAL036C	35	1	7.3106643898699705e-37	4.482263422829659e-36	0.005769713478663691	1.591120009
YAL035W	2	0	0.027706861793782338	0.040503854137275606	0.0	0.0
YAL034W-A	74	47	3.0719088357911903e-38	1.987238213119813e-37	0.12825917124867262	36.12272451
YAL034C	39	5	4.312417903257028e-36	2.5861017061137823e-35	0.025889739968362722	8.567569276
YAL033W	53	24	1.725279043812563e-33	9.540461327851971e-33	0.09144451551089626	26.2684907
YAL032C	58	10	1.6751575020969033e-50	1.6218570361210927e-49	0.03481723650917745	10.38273226
YAL031C	12	0	2.4310174180903916e-13	6.314715976259189e-13	0.0	0.0
YAL030W	102	24	1.1200315916340729e-81	2.6727392877541713e-80	0.047515287471348054	13.6493138
YAL029C	0	0	1.0	1.0		0.0
YAL028W	12	32	0.09766683232001803	0.13968713073176417	0.5385065913419446	141.364893
YAL027W	63	28	5.3105191869642566e-40	3.65758034062652e-39	0.08975109855699076	25.23416889
YAL026C	0	0	1.0	1.0		0.0
YAL025C	32	0	4.7511090224091234e-35	2.7599624230176635e-34	0.0	0.0
YAL024C	0	0	1.0	1.0		0.0
YAL023C	2	0	0.027706861793782338	0.040503854137275606	0.0	0.0
YAL022C	5	5	0.017074871522682788	0.02715641209262962	0.20193997175322922	66.82704036
YAL021C	1	0	0.3745608956843418	0.48713245388526677	0.0	0.0
YAL020C	60	15	1.5038272593575581e-47	1.3367095160070043e-46	0.050484992938307306	14.60700336
YAL019W	0	0	1.0	1.0		0.0
YAL018C	22	167	0.07176151823291338	0.10330425315581598	1.5329079673995125	422.7316568
YAL017W	0	0	1.0	1.0		0.0
YAL016W	24	2	1.0628300765357308e-23	4.1552248607457426e-23	0.016828330979435768	4.455136026
YAL015C	42	0	7.335664671642911e-46	6.140816233860027e-45	0.0	0.0
YAL014C	76	1	4.439119093531835e-81	1.0462858158566223e-79	0.002657104891489858	0.723236368
YAL013W	54	6	8.140496668814091e-51	7.908107490261797e-50	0.02243777463924769	7.218970408
YAL012W	28	8	1.145413886158195e-21	4.169161556516316e-21	0.05769713478663691	17.28285526
YAL011W	23	3	1.887093590432699e-21	6.740792073651212e-21	0.026339996315638593	9.68507831
YAL010C	7	0	7.360234897297917e-08	1.4978312418386527e-07	0.0	0.0
YAL009W	44	15	1.3372274976191513e-31	6.972253253678821e-31	0.06884317218860087	19.80060455
YAL008W	24	0	2.1877145229020353e-26	9.36823992644051e-26	0.0	0.0
YAL007C	7	0	7.360234897297917e-08	1.4978312418386527e-07	0.0	0.0
YAL005C	0	0	1.0	1.0		0.0
YAL003W	5	0	1.198499038170782e-05	2.207034251847636e-05	0.0	0.0
YAL002W	0	0	1.0	1.0		0.0
YAL001C	5	2	0.000778654973019308	0.0013013788869032374	0.08077598870129168	18.56306677
YAR002W	15	28	0.003001032225481973	0.004910081459102938	0.37695461393936125	107.6657872
YAR002C-A	37	59	2.679348799215957e-08	5.7070129423299884e-08	0.3220123873902845	90.30681129
YAR003W	54	8	1.674623235741846e-48	1.548353412982533e-47	0.02991703285233025	9.281533379
YAR007C	18	2	2.7493173136308536e-17	8.334909789505029e-17	0.022437774639247687	6.187688922
YAR008W	34	25	2.1451165075654254e-16	6.262215753811554e-16	0.14848527334796266	42.58585905
YAR009C	0	0	1.0	1.0		0.0
YAR010C	10	1	6.792068447316906e-10	1.5163503742437703e-09	0.02019399717532292	5.062654574
YAR014C	2	0	0.027706861793782338	0.040503854137275606	0.0	0.0
YAR015W	47	34	1.438706726750711e-22	5.432700187487418e-22	0.14608423488531475	40.60670855
YAR018C	1	0	0.3745608956843418	0.48713245388526677	0.0	0.0
YAR019C	2	0	0.027706861793782338	0.040503854137275606	0.0	0.0
YAR020C	1	0	0.3745608956843418	0.48713245388526677	0.0	0.0
YAR023C	0	0	1.0	1.0		0.0
YAR027W	1	0	0.3745608956843418	0.48713245388526677	0.0	0.0
YAR028W	41	92	2.5452176267318978e-05	4.65570819698955e-05	0.4531335951535875	126.3194055
YAR029W	64	1	3.828132422185718e-68	6.064900705231423e-67	0.003155312058644206	0.856756928
YAR031W	57	100	1.2718836375244647e-10	2.951817110332202e-10	0.35428065219864774	98.67735487
YAR033W	24	27	2.2393879771086467e-08	4.7822949336620235e-08	0.2271824682223829	64.97073367
YAR035W	1	10	0.7789032274533751	0.9825559247827068	2.019399717532292	612.5812032
YAR035C-A	95	8	5.1055547586339975e-92	1.6312247453835623e-90	0.01700547130553509	5.220862526
YAR042W	0	0	1.0	1.0		0.0
YAR050W	0	0	1.0	1.0		0.0
YAR064W	57	32	4.963238111460916e-32	2.6356031744239825e-31	0.11336980870356726	32.24111595
YAR066W	61	96	3.2306190107410536e-13	8.369049518365676e-13	0.31780716866081976	87.12665209
YAR068W	5	1	0.0001373091185715768	0.0002428243360716907	0.04038799435064584	11.13784006
YAR071W	5	2	0.000778654973019308	0.0013013788869032374	0.08077598870129168	22.27568012
YBL111C	0	0	1.0	1.0		0.0
YBL108C-A	28	5	1.5682065435725239e-24	6.346766947280497e-24	0.03606070924164807	11.52190351
YBL107C	0	0	1.0	1.0		0.0
YBL106C	0	1	1.0	1.0		0.0
YBL105C	1	0	0.3745608956843418	0.48713245388526677	0.0	0.0
YBL104C	0	0	1.0	1.0		0.0
YBL103C	0	0	1.0	1.0		0.0
YBL102W	57	63	7.111556619627773e-19	2.3171989869393384e-18	0.2231968108851481	62.52822489
YBL101C	0	0	1.0	1.0		0.0
YBL100W-C	54	200	0.06922482034691442	0.09977742902634207	0.7479258213082564	207.2875788
YBL099W	0	0	1.0	1.0		0.0
YBL098W	0	0	1.0	1.0		0.0
YBL097W	0	0	1.0	1.0		0.0
YBL095W	72	28	1.7824611052200366e-48	1.6427778551475048e-47	0.07853221123736691	22.43037234
YBL093C	52	6	1.0796981019929422e-48	1.0047481852041117e-47	0.02330076597152645	7.496623116
YBL092W	14	0	1.6001991646002751e-15	4.491334990539864e-15	0.0	0.0
YBL091C-A	82	67	3.623917561490486e-35	2.122316690033787e-34	0.1649997330178824	45.62488699
YBL091C	57	356	0.11756822698914182	0.16756750270497014	1.261239121827186	348.7902545
YBL090W	94	36	2.0216588974003395e-63	2.808347903127863e-62	0.07733871258634312	21.68947801
YBL089W	35	7	9.698500926142992e-30	4.7631151858452895e-29	0.04038799435064584	12.72896007
YBL088C	0	0	1.0	1.0		0.0
YBL087C	24	0	2.1877145229020353e-26	9.36823992644051e-26	0.0	0.0
YBL086C	9	2	8.121577151562225e-08	1.6481012772983187e-07	0.04487554927849537	12.37537784
YBL085W	0	0	1.0	1.0		0.0
YBL084C	0	0	1.0	1.0		0.0
YBL082C	12	39	0.27223576777071995	0.37383665244732817	0.656304908197995	185.6306676
YBL081W	34	48	5.683020355584466e-09	1.2394027328390695e-08	0.2850917248280883	80.25796514
YBL080C	25	3	1.431387130499194e-23	5.569626107916688e-23	0.02423279661038751	8.567569278
YBL079W	0	0	1.0	1.0		0.0
YBL078C	86	12	1.1928197822530305e-77	2.503615535670503e-76	0.028177670477194775	7.77058609
YBL076C	0	0	1.0	1.0		0.0
YBL075C	7	6	0.001366594819594501	0.0022668839940836387	0.17309140435991077	48.72805026
YBL074C	31	20	2.1359848917429984e-16	6.238724790459108e-16	0.13028385274401885	36.5460377
YBL072C	51	1	3.993996225816133e-54	4.214582072416253e-53	0.003959607289279004	1.091945104
YBL071C-B	128	74	2.0922096476191752e-69	3.4675209462414632e-68	0.11674654616983565	32.37744203
YBL071W-A	63	0	1.5673216161982257e-68	2.5248365867663857e-67	0.0	0.0
YBL069W	20	2	2.0217262058755395e-19	6.651571744845668e-19	0.02019399717532292	8.353380042
YBL068W	53	23	3.5027283067142633e-34	2.008393867588607e-33	0.0876343273646089	25.21775108
YBL067C	2	17	0.6710108125965195	0.8543243708750462	1.7164897599024482	334.1352018
YBL066C	0	2	1.0	1.0		0.0
YBL064C	52	2	8.401593044183947e-54	8.801013041366463e-53	0.007766921990508816	2.141892319
YBL063W	0	0	1.0	1.0		0.0
YBL061C	12	0	2.4310174180903916e-13	6.314715976259189e-13	0.0	0.0
YBL060W	9	1	8.005595932103721e-09	1.723060711284749e-08	0.022437774639247687	6.187688922
YBL059C-A	77	16	5.84361036761448e-64	8.216773404437866e-63	0.041961552572099575	12.13738981
YBL059W	81	36	3.681294725975005e-51	3.594418670472369e-50	0.08975109855699076	25.12805379
YBL058W	29	447	6.042508242143555e-10	1.362763329434023e-09	3.112660943920464	831.6253912
YBL057C	115	46	6.810061844073673e-76	1.3505057125954376e-74	0.08077598870129168	22.56372771
YBL056W	0	0	1.0	1.0		0.0
YBL055C	31	37	6.119781819098791e-10	1.3796497546702136e-09	0.24102512757643488	66.13092535
YBL054W	24	0	2.1877145229020353e-26	9.36823992644051e-26	0.0	0.0
YBL052C	0	0	1.0	1.0		0.0
YBL051C	0	0	1.0	1.0		0.0
YBL050W	0	0	1.0	1.0		0.0
YBL049W	38	3	1.9341091692025227e-37	1.2116625089415804e-36	0.015942629348939148	5.862021083
YBL047C	0	0	1.0	1.0		0.0
YBL046W	17	20	6.128035148201348e-06	1.195465744141993e-05	0.23757643735674025	68.79254154
YBL045C	40	0	1.0631078030092964e-43	8.375250650830773e-43	0.0	0.0
YBL044W	72	17	7.55329645505449e-58	8.775557154145125e-57	0.04768027110840134	13.92230007
YBL043W	24	1952	1.3915587780572124e-76	2.8080191342480805e-75	16.424451035929312	4350.440328
YBL042C	2	0	0.027706861793782338	0.040503854137275606	0.0	0.0
YBL041W	2	0	0.027706861793782338	0.040503854137275606	0.0	0.0
YBL040C	15	2	4.238464016612628e-14	1.1385056776991695e-13	0.026925329567097228	10.44172506
YBL039W-B	106	190	4.2724263651796175e-18	1.3310780307419453e-17	0.3619678738972976	100.3456345
YBL039C	5	0	1.198499038170782e-05	2.207034251847636e-05	0.0	0.0
YBL038W	47	56	1.4200938718984796e-14	3.900171851618031e-14	0.24060932804640078	66.13092536
YBL037W	2	8	1.0	1.0	0.8077598870129168	167.0676008
YBL036C	60	21	2.3542187878638403e-42	1.7652036830514924e-41	0.07067899011363023	20.08462961
YBL035C	7	1	1.084445548978665e-06	2.143177440610413e-06	0.028848567393318456	6.961150038
YBL034C	0	0	1.0	1.0		0.0
YBL033C	12	0	2.4310174180903916e-13	6.314715976259189e-13	0.0	0.0
YBL032W	0	0	1.0	1.0		0.0
YBL031W	12	0	2.4310174180903916e-13	6.314715976259189e-13	0.0	0.0
YBL030C	0	0	1.0	1.0		0.0
YBL029C-A	57	1	1.351021125332525e-60	1.7304504436052005e-59	0.003542806521986477	0.960158626
YBL029W	2	2	0.26818290478404927	0.36844717759509493	0.2019399717532292	37.12613354
YBL028C	68	1	1.8650040879795713e-72	3.3941894018894036e-71	0.002969705466959253	0.818958828
YBL027W	72	2	2.4505785385080894e-75	4.793631692163273e-74	0.005609443659811922	1.546922231
YBL026W	9	1	8.005595932103721e-09	1.723060711284749e-08	0.022437774639247687	6.187688922
YBL025W	55	10	2.230285369651207e-47	1.9582246047120755e-46	0.03671635850058713	10.12530915
YBL024W	2	0	0.027706861793782338	0.040503854137275606	0.0	0.0
YBL023C	2	1	0.12404912824407194	0.17485454326756317	0.1009699858766146	18.56306677
YBL022C	0	0	1.0	1.0		0.0
YBL021C	42	20	4.622491314737906e-26	1.969181300078348e-25	0.09616189131106152	27.19705131
YBL020W	30	7	1.3352874673001193e-24	5.423190836471035e-24	0.047119326742420156	14.37140653
YBL019W	43	12	3.7532509538436475e-33	2.0615994494321697e-32	0.05635534095438955	15.18796372
YBL018C	222	385	1.6056184258979748e-38	1.055304179124486e-37	0.3502112122747444	96.82896987
YBL017C	0	0	1.0	1.0		0.0
YBL016W	19	10	1.3000872840514226e-11	3.2075512529299576e-11	0.10628419565959432	29.31010542
YBL015W	0	0	1.0	1.0		0.0
YBL014C	0	0	1.0	1.0		0.0
YBL013W	44	8	4.834471601723266e-38	3.07896413970216e-37	0.036716358500587125	11.13784006
YBL011W	0	2	1.0	1.0		0.0
YBL010C	42	12	3.758376478251649e-32	2.0013354746690032e-31	0.05769713478663692	15.54117218
YBL009W	2	0	0.027706861793782338	0.040503854137275606	0.0	0.0
YBL008W-A	128	84	6.278393676503052e-64	8.785168377997337e-63	0.13252310646305668	36.26273509
YBL008W	5	5	0.017074871522682788	0.02715641209262962	0.20193997175322922	55.6892003
YBL007C	0	0	1.0	1.0		0.0
YBL006C	60	21	2.3542187878638403e-42	1.7652036830514924e-41	0.07067899011363023	20.08462961
YBL005W	0	0	1.0	1.0		0.0
YBL004W	0	0	1.0	1.0		0.0
YBL003C	20	0	4.777753051217379e-22	1.7568323399968765e-21	0.0	0.0
YBL002W	25	0	1.8035211429541217e-27	8.166968577267051e-27	0.0	0.0
YBL001C	44	12	3.7246745235170475e-34	2.1314033019648297e-33	0.0550745377508807	16.0879912
YBR001C	1	0	0.3745608956843418	0.48713245388526677	0.0	0.0
YBR002C	24	2	1.0628300765357308e-23	4.1552248607457426e-23	0.016828330979435768	4.640766691
YBR003W	19	1	1.3677683186630825e-19	4.536352710860085e-19	0.010628419565959432	2.931010542
YBR004C	0	0	1.0	1.0		0.0
YBR005W	18	0	7.10582744334612e-20	2.374527229906074e-19	0.0	0.0
YBR006W	15	2	4.238464016612628e-14	1.1385056776991695e-13	0.026925329567097228	10.44172506
YBR007C	0	0	1.0	1.0		0.0
YBR008C	0	0	1.0	1.0		0.0
YBR009C	0	0	1.0	1.0		0.0
YBR010W	0	0	1.0	1.0		0.0
YBR011C	0	0	1.0	1.0		0.0
YBR013C	0	0	1.0	1.0		0.0
YBR014C	27	4	1.4796678795235899e-24	5.9968780656378895e-24	0.02991703285233025	9.944500055
YBR015C	0	1	1.0	1.0		0.0
YBR016W	12	0	2.4310174180903916e-13	6.314715976259189e-13	0.0	0.0
YBR017C	0	0	1.0	1.0		0.0
YBR018C	5	43	0.32212947565102507	0.4399350782400962	1.7366837570777711	408.3874689
YBR019C	2	2	0.26818290478404927	0.36844717759509493	0.2019399717532292	55.6892003
YBR020W	7	0	7.360234897297917e-08	1.4978312418386527e-07	0.0	0.0
YBR021W	5	0	1.198499038170782e-05	2.207034251847636e-05	0.0	0.0
YBR022W	51	12	3.0368274959039917e-41	2.1913168041334826e-40	0.047515287471348054	14.19528635
YBR023C	0	0	1.0	1.0		0.0
YBR024W	9	0	4.659750736754882e-10	1.0554638238313245e-09	0.0	0.0
YBR025C	0	0	1.0	1.0		0.0
YBR026C	9	2	8.121577151562225e-08	1.6481012772983187e-07	0.04487554927849537	12.37537784
YBR028C	10	20	0.029420676970791752	0.04298737633613398	0.40387994350645845	101.2530915
YBR029C	2	5	0.7433192811998568	0.9424226600926756	0.504849929383073	111.3784006
YBR030W	15	10	3.593322644870247e-08	7.625534513154535e-08	0.13462664783548614	37.12613354
YBR031W	4	0	0.00015561003967567587	0.0002665018874850542	0.0	0.0
YBR033W	0	0	1.0	1.0		0.0
YBR034C	30	12	1.98932693341436e-20	6.809892377420229e-20	0.0807759887012917	21.5571098
YBR035C	2	0	0.027706861793782338	0.040503854137275606	0.0	0.0
YBR036C	1	0	0.3745608956843418	0.48713245388526677	0.0	0.0
YBR037C	24	2	1.0628300765357308e-23	4.1552248607457426e-23	0.016828330979435768	6.961150034
YBR038W	1	0	0.3745608956843418	0.48713245388526677	0.0	0.0
YBR039W	14	0	1.6001991646002751e-15	4.491334990539864e-15	0.0	0.0
YBR040W	62	92	1.600724749909791e-14	4.392064903020615e-14	0.29965286131124336	81.32391157
YBR041W	10	12	0.0009343434888707933	0.0015566075911054265	0.24232796610387508	65.81450945
YBR042C	38	3	1.9341091692025227e-37	1.2116625089415804e-36	0.015942629348939148	5.862021083
YBR043C	18	10	9.938455445234588e-11	2.3084029590284378e-10	0.11218887319623845	30.93844461
YBR044C	0	0	1.0	1.0		0.0
YBR045C	0	0	1.0	1.0		0.0
YBR046C	24	135	0.6386161090036772	0.8154265636945265	1.1359123411119143	302.9492498
YBR047W	54	89	4.311289390156623e-11	1.0199187693455671e-10	0.33282699048217407	92.81533379
YBR048W	61	0	2.2539627729780574e-66	3.315227597799695e-65	0.0	0.0
YBR049C	0	0	1.0	1.0		0.0
YBR050C	28	0	1.0146848003630898e-30	5.109853140882776e-30	0.0	0.0
YBR052C	26	58	0.0008897881965158877	0.0014858222758893352	0.45048147544951134	121.6912155
YBR053C	0	0	1.0	1.0		0.0
YBR054W	0	0	1.0	1.0		0.0
YBR055C	1	0	0.3745608956843418	0.48713245388526677	0.0	0.0
YBR056W	0	0	1.0	1.0		0.0
YBR057C	0	0	1.0	1.0		0.0
YBR058C	0	0	1.0	1.0		0.0
YBR058C-A	60	16	1.2665118078698073e-46	1.0903756597394106e-45	0.053850659134194456	15.51994106
YBR059C	0	0	1.0	1.0		0.0
YBR060C	0	0	1.0	1.0		0.0
YBR061C	0	0	1.0	1.0		0.0
YBR062C	34	7	1.0455722709378649e-28	4.936852323615485e-28	0.04157587653742954	13.10334125
YBR063C	15	46	0.1454112470202481	0.20426479765838954	0.6192825800432362	163.5870259
YBR065C	26	8	1.1180342487630983e-19	3.729591046772957e-19	0.06213537592407053	18.56306676
YBR066C	2	1	0.12404912824407194	0.17485454326756317	0.1009699858766146	18.56306677
YBR067C	2	0	0.027706861793782338	0.040503854137275606	0.0	0.0
YBR068C	1	0	0.3745608956843418	0.48713245388526677	0.0	0.0
YBR069C	2	0	0.027706861793782338	0.040503854137275606	0.0	0.0
YBR070C	27	2	6.456356188998548e-27	2.882803139979088e-26	0.014958516426165126	5.966700032
YBR071W	24	0	2.1877145229020353e-26	9.36823992644051e-26	0.0	0.0
YBR072W	18	0	7.10582744334612e-20	2.374527229906074e-19	0.0	0.0
YBR072C-A	106	32	2.2067612278689674e-78	4.71787502657042e-77	0.06096301034059749	17.33720386
YBR073W	0	0	1.0	1.0		0.0
YBR074W	0	0	1.0	1.0		0.0
YBR076W	1	0	0.3745608956843418	0.48713245388526677	0.0	0.0
YBR077C	39	21	9.850563472190059e-23	3.731922959721016e-22	0.10873690786712342	31.41442067
YBR078W	0	0	1.0	1.0		0.0
YBR079C	0	0	1.0	1.0		0.0
YBR080C	7	0	7.360234897297917e-08	1.4978312418386527e-07	0.0	0.0
YBR081C	0	0	1.0	1.0		0.0
YBR082C	0	1	1.0	1.0		0.0
YBR083W	0	0	1.0	1.0		0.0
YBR084W	2	0	0.027706861793782338	0.040503854137275606	0.0	0.0
YBR084C-A	14	0	1.6001991646002751e-15	4.491334990539864e-15	0.0	0.0
YBR085W	0	0	1.0	1.0		0.0
YBR085C-A	2	0	0.027706861793782338	0.040503854137275606	0.0	0.0
YBR086C	0	0	1.0	1.0		0.0
YBR087W	24	7	1.5333190248461725e-18	4.877277495514567e-18	0.05889915842802519	17.8205441
YBR088C	39	0	1.2803636899951022e-42	9.7270430398439e-42	0.0	0.0
YBR091C	91	2	8.484944748214303e-96	3.0689885060994e-94	0.004438241137433609	1.210634789
YBR092C	12	2	6.181994438578982e-11	1.440544976347963e-10	0.033656661958871535	8.567569278
YBR093C	5	10	0.1715388019032317	0.24032147375042276	0.40387994350645845	111.3784006
YBR094W	2	0	0.027706861793782338	0.040503854137275606	0.0	0.0
YBR095C	27	5	1.7225644956301615e-23	6.684526595390728e-23	0.03739629106541282	11.93340007
YBR096W	59	1	9.419450149368601e-63	1.2867282139909458e-61	0.0034227113856479525	0.928153339
YBR097W	0	0	1.0	1.0		0.0
YBR098W	2	0	0.027706861793782338	0.040503854137275606	0.0	0.0
YBR101C	46	68	4.1000266052513515e-11	9.707391110251347e-11	0.298519958243904	81.75648555
YBR102C	5	52	0.1486590606209922	0.208725160554523	2.1001757062335837	590.3055231
YBR103W	15	29	0.004157348754718217	0.006767311828017115	0.3904172787229098	104.4172506
YBR104W	12	0	2.4310174180903916e-13	6.314715976259189e-13	0.0	0.0
YBR105C	23	0	2.655854154717166e-25	1.1043974868964875e-24	0.0	0.0
YBR106W	2	2	0.26818290478404927	0.36844717759509493	0.2019399717532292	55.6892003
YBR107C	48	67	2.085949991539178e-12	5.287042045545092e-12	0.2818745439055491	77.28297184
YBR108W	0	0	1.0	1.0		0.0
YBR109C	55	0	6.724750818364526e-60	8.371004752470647e-59	0.0	0.0
YBR110W	9	12	0.0037095367229629576	0.00604863784909554	0.2692532956709723	80.43995598
YBR111C	30	7	1.3352874673001193e-24	5.423190836471035e-24	0.047119326742420156	14.37140653
YBR111W-A	39	13	2.453526495076884e-28	1.146241338195545e-27	0.06731332391774307	19.99099497
YBR112C	0	0	1.0	1.0		0.0
YBR114W	2	0	0.027706861793782338	0.040503854137275606	0.0	0.0
YBR115C	0	0	1.0	1.0		0.0
YBR117C	2	0	0.027706861793782338	0.040503854137275606	0.0	0.0
YBR118W	0	0	1.0	1.0		0.0
YBR119W	30	6	1.3982008179698067e-25	5.877962649228332e-25	0.04038799435064585	12.57498071
YBR120C	0	0	1.0	1.0		0.0
YBR121C	5	1	0.0001373091185715768	0.0002428243360716907	0.04038799435064584	9.281533385
YBR122C	20	1	1.1392782210128397e-20	3.9304073479573136e-20	0.01009699858766146	2.784460015
YBR123C	7	38	0.9807461477349003	1.0	1.0962455609461015	271.4848515
YBR125C	29	0	8.386952954058534e-32	4.388841350208428e-31	0.0	0.0
YBR126C	7	0	7.360234897297917e-08	1.4978312418386527e-07	0.0	0.0
YBR127C	0	0	1.0	1.0		0.0
YBR128C	61	895	9.593190507088156e-18	2.9741476337608615e-17	2.962889749494101	803.900553
YBR129C	90	78	1.1862165251576037e-36	7.257373655512105e-36	0.17501464218613197	48.2639736
YBR130C	32	5	1.0280865353992005e-28	4.866276267556216e-28	0.031553120586442066	10.12530915
YBR131W	5	2	0.000778654973019308	0.0013013788869032374	0.08077598870129168	18.56306677
YBR132C	21	0	3.924507743985686e-23	1.500654523647718e-22	0.0	0.0
YBR133C	4	12	0.5872404376008018	0.7521647564904702	0.6058199152596877	180.9899009
YBR135W	51	205	0.21053729456900605	0.2932429113747527	0.8117194943021958	224.9406914
YBR136W	0	0	1.0	1.0		0.0
YBR137W	72	184	1.9065428555557616e-06	3.7485565683080972e-06	0.5160688167026969	143.0903063
YBR138C	24	0	2.1877145229020353e-26	9.36823992644051e-26	0.0	0.0
YBR139W	17	2	3.190111575099496e-16	9.223897269179084e-16	0.023757643735674024	6.551670624
YBR140C	0	0	1.0	1.0		0.0
YBR141C	37	32	1.0553010419595705e-15	2.9985357175442145e-15	0.1746507863811712	49.6687462
YBR142W	10	1	6.792068447316906e-10	1.5163503742437703e-09	0.02019399717532292	5.568920031
YBR143C	5	0	1.198499038170782e-05	2.207034251847636e-05	0.0	0.0
YBR145W	5	2	0.000778654973019308	0.0013013788869032374	0.08077598870129168	22.27568012
YBR146W	41	54	1.6482037559829115e-11	4.055977663952813e-11	0.265969718894497	72.92633374
YBR147W	41	8	6.275022353351455e-35	3.634204788934967e-34	0.03940292131770326	12.2244586
YBR148W	18	2	2.7493173136308536e-17	8.334909789505029e-17	0.022437774639247687	9.281533381
YBR149W	39	2	8.222536014495181e-40	5.6161288146510434e-39	0.010355895987345088	4.283784637
YBR150C	2	32	0.14059868322424773	0.19774591030145483	3.231039548051667	918.8718046
YBR151W	31	6	1.2895512978109968e-26	5.700391632368211e-26	0.03908515582320566	12.18201256
YBR152W	41	253	0.2180213204604655	0.3034464215798976	1.2461173866723656	345.0013871
YBR153W	67	8	3.1731234651576997e-62	4.283716677962895e-61	0.0241122354332214	7.480638843
YBR154C	36	7	8.95283237003317e-31	4.544372370702627e-30	0.039266105618683454	12.37537784
YBR155W	23	6	2.034511643332486e-18	6.411219978523357e-18	0.052679992631277185	16.94888704
YBR156C	10	1	6.792068447316906e-10	1.5163503742437703e-09	0.02019399717532292	5.062654574
YBR157C	4	1	0.0014641097070355745	0.002416789588163487	0.0504849929383073	13.92230007
YBR158W	0	0	1.0	1.0		0.0
YBR159W	2	1	0.12404912824407194	0.17485454326756317	0.1009699858766146	18.56306677
YBR160W	7	1	1.084445548978665e-06	2.143177440610413e-06	0.028848567393318456	6.961150038
YBR161W	17	6	1.8262120960208034e-12	4.63483926046586e-12	0.07127293120702208	22.93084718
YBR162C	5	26	1.0	1.0	1.0500878531167919	250.6014013
YBR162W-A	32	29	3.3905499400463356e-13	8.771503691051046e-13	0.18300809940136398	50.62654572
YBR163W	12	60	1.0	1.0	1.009699858766146	283.0867682
YBR164C	37	10	6.421659406242105e-29	3.0597318347388853e-28	0.054578370744116006	16.55624873
YBR165W	45	18	2.9927003952372008e-30	1.491422874610844e-29	0.08077598870129168	23.00206099
YBR166C	41	81	1.2723803297737318e-06	2.5120011247953077e-06	0.39895457834174547	108.7265339
YBR167C	42	1	2.0425960519156804e-44	1.6452338787909072e-43	0.004808094565553076	1.295097682
YBR168W	17	642	2.575739619905568e-22	9.618882177972028e-22	7.626203639151362	2106.362105
YBR169C	7	0	7.360234897297917e-08	1.4978312418386527e-07	0.0	0.0
YBR170C	27	51	4.974084751092887e-05	8.987106944246054e-05	0.3814421688672107	103.4228006
YBR171W	47	6	2.1348961516236046e-43	1.6704473153724283e-42	0.02577957086211437	8.12134171
YBR172C	5	1	0.0001373091185715768	0.0002428243360716907	0.04038799435064584	9.281533385
YBR173C	75	72	4.392262511765926e-28	2.0403797823235736e-27	0.19386237288310007	53.4909424
YBR175W	29	132	0.7598310600445651	0.9589178025710542	0.9191750438422845	246.888788
YBR176W	32	1	1.2647072510664384e-33	7.000318961388918e-33	0.006310624117288412	1.687551524
YBR177C	10	54	0.9326545179998943	1.0	1.0904758474674379	306.2906016
YBR179C	1	0	0.3745608956843418	0.48713245388526677	0.0	0.0
YBR180W	9	1	8.005595932103721e-09	1.723060711284749e-08	0.022437774639247687	6.187688922
YBR181C	5	0	1.198499038170782e-05	2.207034251847636e-05	0.0	0.0
YBR182C	10	0	3.736859514533236e-11	8.869450709071664e-11	0.0	0.0
YBR182C-A	52	14	2.1630035485397966e-40	1.5151563224911536e-39	0.05436845393356171	16.0641924
YBR183W	14	1	3.383904855201883e-14	9.175312033128726e-14	0.014424283696659228	3.977800022
YBR184W	0	0	1.0	1.0		0.0
YBR185C	32	65	3.645119263763069e-05	6.640190334463544e-05	0.41019056762374684	111.3784006
YBR186W	17	34	0.0029719037431884675	0.0048651916957235634	0.4038799435064584	114.6542359
YBR187W	46	205	0.5740463495510023	0.7365775449058042	0.8999498741176518	244.08458
YBR188C	70	20	4.66539086013664e-53	4.791189792258182e-52	0.05769713478663692	15.91120009
YBR189W	82	16	4.0186392915551825e-69	6.565680274356209e-68	0.03940292131770326	11.40622175
YBR191W	30	0	6.936107269286944e-33	3.749018130232069e-32	0.0	0.0
YBR192W	22	169	0.06342276518006863	0.09152931557103505	1.551266146649806	430.3256385
YBR193C	63	265	0.27487741210784417	0.37737407424975217	0.8494300399143769	231.4582388
YBR194W	59	14	1.7595302448318392e-47	1.5567782212350626e-46	0.047917959399071335	13.92230008
YBR195C	30	0	6.936107269286944e-33	3.749018130232069e-32	0.0	0.0
YBR196C	12	59	1.0	1.0	0.9928715277867104	278.4460015
YBR196C-A	71	294	0.19884646402305406	0.27740529781876244	0.8362021365556251	231.3847054
YBR196C-B	61	10	1.2323801023817771e-53	1.2839525305792754e-52	0.03310491340216873	8.982129082
YBR197C	63	44	1.135286708905582e-30	5.712190606225725e-30	0.14103744058955692	39.15646896
YBR198C	4	4	0.041477593774028355	0.0602824467511845	0.2019399717532292	69.61150036
YBR199W	7	0	7.360234897297917e-08	1.4978312418386527e-07	0.0	0.0
YBR200W	9	4	2.7959079253623214e-06	5.4840608727007886e-06	0.08975109855699075	30.93844461
YBR200W-A	58	68	4.826593004820813e-18	1.5020420114028405e-17	0.23675720826240662	65.12804781
YBR201W	38	204	0.7104690288261508	0.9029629579622527	1.084098795727862	300.4285805
YBR201C-A	28	269	0.000894582882085919	0.001492528620503661	1.9400661572006663	518.485658
YBR202W	0	0	1.0	1.0		0.0
YBR203W	0	0	1.0	1.0		0.0
YBR204C	34	50	1.531520971656508e-08	3.2864839955211113e-08	0.2969705466959253	83.53380044
YBR205W	23	3	1.887093590432699e-21	6.740792073651212e-21	0.026339996315638593	9.68507831
YBR207W	24	0	2.1877145229020353e-26	9.36823992644051e-26	0.0	0.0
YBR208C	0	0	1.0	1.0		0.0
YBR210W	0	0	1.0	1.0		0.0
YBR211C	0	0	1.0	1.0		0.0
YBR212W	0	0	1.0	1.0		0.0
YBR213W	56	3	9.498627899966151e-57	1.0545677423302188e-55	0.010818212772494423	3.977800021
YBR214W	18	0	7.10582744334612e-20	2.374527229906074e-19	0.0	0.0
YBR215W	32	2	2.7614543382940347e-32	1.4759408828558544e-31	0.012621248234576825	5.062654572
YBR216C	0	0	1.0	1.0		0.0
YBR217W	35	18	5.2581626225049035e-21	1.858616671298445e-20	0.10385484261594645	30.23128016
YBR218C	0	0	1.0	1.0		0.0
YBR221C	9	0	4.659750736754882e-10	1.0554638238313245e-09	0.0	0.0
YBR221W-A	95	35	3.758003223285636e-65	5.376188193312361e-64	0.07439893696171604	20.88345011
YBR222C	0	0	1.0	1.0		0.0
YBR223C	17	16	3.377852862715926e-07	6.785201471700766e-07	0.1900611498853922	55.68920028
YBR225W	1	0	0.3745608956843418	0.48713245388526677	0.0	0.0
YBR227C	31	0	5.739191042280319e-34	3.235890949426874e-33	0.0	0.0
YBR228W	17	7	9.96239475474618e-12	2.463187112405214e-11	0.08315175307485909	26.20668249
YBR229C	0	1	1.0	1.0		0.0
YBR230C	0	0	1.0	1.0		0.0
YBR230W-A	19	0	5.82304569946564e-21	2.0345282999773327e-20	0.0	0.0
YBR231C	5	0	1.198499038170782e-05	2.207034251847636e-05	0.0	0.0
YBR233W	7	0	7.360234897297917e-08	1.4978312418386527e-07	0.0	0.0
YBR233W-A	63	38	8.45459628285242e-34	4.720619730357695e-33	0.12180506232734462	33.93560643
YBR234C	34	132	0.2441301384774749	0.3387195238562022	0.7840022432772428	217.8430482
YBR235W	1	2	1.0	1.0	0.4038799435064584	111.3784006
YBR236C	10	60	0.6868892018661692	0.8735735957391284	1.2116398305193752	308.8219289
YBR237W	5	2	0.000778654973019308	0.0013013788869032374	0.08077598870129168	33.41352017
YBR238C	0	0	1.0	1.0		0.0
YBR239C	2	0	0.027706861793782338	0.040503854137275606	0.0	0.0
YBR240C	0	0	1.0	1.0		0.0
YBR241C	0	0	1.0	1.0		0.0
YBR242W	43	2	4.087448110339982e-44	3.2603209545860247e-43	0.00939255682573159	2.531327287
YBR243C	12	39	0.27223576777071995	0.37383665244732817	0.656304908197995	171.3513855
YBR244W	47	2	2.025890619641645e-48	1.8552628947120513e-47	0.008593190287371455	2.320383346
YBR245C	0	0	1.0	1.0		0.0
YBR246W	41	2	5.799907626803212e-42	4.2653796370518254e-41	0.009850730329425815	2.716546356
YBR247C	18	2	2.7493173136308536e-17	8.334909789505029e-17	0.022437774639247687	9.281533381
YBR248C	2	3	0.42988236917998646	0.5551883011799017	0.30290995762984385	111.3784006
YBR249C	10	0	3.736859514533236e-11	8.869450709071664e-11	0.0	0.0
YBR250W	0	15	0.1629728689467137	0.22861704645558265		0.0
YBR251W	5	0	1.198499038170782e-05	2.207034251847636e-05	0.0	0.0
YBR252W	57	20	3.0676415978421336e-40	2.135836177868052e-39	0.07085613043972955	19.20317252
YBR253W	71	15	8.63887632210527e-59	1.0286165161165095e-57	0.04266337431406251	12.54967894
YBR254C	77	134	4.049148861029105e-14	1.0963585263549143e-13	0.35142800279133396	96.38515436
YBR255W	20	0	4.777753051217379e-22	1.7568323399968765e-21	0.0	0.0
YBR255C-A	63	16	1.1845536407813336e-49	1.127875494724081e-48	0.05128634203256615	14.79244383
YBR256C	28	5	1.5682065435725239e-24	6.346766947280497e-24	0.03606070924164807	11.52190351
YBR257W	35	13	1.8670153907562763e-24	7.550777434767472e-24	0.075006275222628	22.27568011
YBR258C	90	37	7.122892277297636e-59	8.53411530973723e-58	0.08301976616521645	23.5132179
YBR259W	12	4	3.809890792147766e-09	8.343747884859788e-09	0.06731332391774307	23.20383346
YBR260C	5	0	1.198499038170782e-05	2.207034251847636e-05	0.0	0.0
YBR261C	73	33	8.080217445140886e-46	6.754263157994946e-45	0.09128793243639127	25.93743575
YBR262C	52	0	1.1638971236876314e-56	1.2897056567105142e-55	0.0	0.0
YBR263W	10	0	3.736859514533236e-11	8.869450709071664e-11	0.0	0.0
YBR264C	54	30	1.3996826087507485e-30	7.01793782295166e-30	0.11218887319623845	31.9697261
YBR265W	38	3	1.9341091692025227e-37	1.2116625089415804e-36	0.015942629348939148	5.862021083
YBR267W	30	21	4.517991789829965e-15	1.252191363051187e-14	0.14135798022726045	39.52136795
YBR268W	45	31	2.123226401368161e-22	7.95483715587511e-22	0.13911420276333566	38.74031325
YBR269C	45	32	6.514378158054988e-22	2.3862540628646012e-21	0.1436017576911852	39.95094804
YBR270C	18	66	0.3229164192123079	0.4409051108475743	0.7404465630951736	207.2875789
YBR271W	32	2	2.7614543382940347e-32	1.4759408828558544e-31	0.012621248234576825	5.062654572
YBR272C	20	12	2.4212681004268807e-11	5.948190023731307e-11	0.12116398305193754	36.19798019
YBR273C	22	2	1.471480273712798e-21	5.302307678021492e-21	0.018358179250293562	5.062654572
YBR274W	24	4	2.0842322365310426e-21	7.417338856615114e-21	0.033656661958871535	11.13784006
YBR275C	0	0	1.0	1.0		0.0
YBR276C	2	0	0.027706861793782338	0.040503854137275606	0.0	0.0
YBR278W	78	12	3.059869821705617e-69	5.013479015563819e-68	0.031067687962035268	9.164045619
YBR279W	19	35	0.0006003618835259516	0.0010151958812577911	0.37199468480858017	105.5163795
YBR280C	17	117	0.2466587789771312	0.342145354051491	1.3898221585369304	386.5485667
YBR281C	2	0	0.027706861793782338	0.040503854137275606	0.0	0.0
YBR282W	93	28	5.989736691711286e-69	9.758350060632183e-68	0.060799131280542124	17.18071073
YBR283C	12	0	2.4310174180903916e-13	6.314715976259189e-13	0.0	0.0
YBR284W	1	0	0.3745608956843418	0.48713245388526677	0.0	0.0
YBR285W	56	1	1.618194548563541e-59	1.9716603493196875e-58	0.003606070924164807	0.994450005
YBR286W	2	0	0.027706861793782338	0.040503854137275606	0.0	0.0
YBR287W	30	0	6.936107269286944e-33	3.749018130232069e-32	0.0	0.0
YBR288C	35	12569	0.0	0.0	72.51952871332394	20000.3785
YBR289W	0	0	1.0	1.0		0.0
YBR290W	37	134	0.1119691738736408	0.15974565094202636	0.7313501679711545	203.1903254
YBR291C	2	2	0.26818290478404927	0.36844717759509493	0.2019399717532292	55.6892003
YBR293W	0	0	1.0	1.0		0.0
YBR294W	0	0	1.0	1.0		0.0
YBR295W	0	0	1.0	1.0		0.0
YBR296C	1	0	0.3745608956843418	0.48713245388526677	0.0	0.0
YBR296C-A	41	45	5.738167792086106e-14	1.5378818849243067e-13	0.22164143241208084	60.99293366
YBR297W	10	0	3.736859514533236e-11	8.869450709071664e-11	0.0	0.0
YBR298C	1	0	0.3745608956843418	0.48713245388526677	0.0	0.0
YBR298C-A	100	22	1.3661860773938604e-81	3.246667822765327e-80	0.044426793785710426	12.80851607
YBR299W	1	0	0.3745608956843418	0.48713245388526677	0.0	0.0
YBR301W	4	0	0.00015561003967567587	0.0002665018874850542	0.0	0.0
YBR302C	5	0	1.198499038170782e-05	2.207034251847636e-05	0.0	0.0
YCL073C	4	0	0.00015561003967567587	0.0002665018874850542	0.0	0.0
YCL069W	5	1	0.0001373091185715768	0.0002428243360716907	0.04038799435064584	11.13784006
YCL068C	41	13	2.6635693555311963e-30	1.3285505085568006e-29	0.0640297471412678	19.01582448
YCL067C	23	6	2.034511643332486e-18	6.411219978523357e-18	0.052679992631277185	16.94888704
YCL066W	7	2	8.706696537437685e-06	1.681404022391005e-05	0.05769713478663691	23.86680012
YCL064C	4	0	0.00015561003967567587	0.0002665018874850542	0.0	0.0
YCL063W	26	2	7.632240298960746e-26	3.2250561322059696e-25	0.015533843981017632	4.125125949
YCL061C	0	0	1.0	1.0		0.0
YCL059C	57	50	2.2479573920450993e-23	8.694016786584645e-23	0.17714032609932387	48.96808992
YCL058W-A	93	327	0.004191038626825445	0.0068202216023976045	0.7100469974549026	194.3197627
YCL057C-A	55	22	8.750884408985156e-37	5.359567224288991e-36	0.08077598870129168	23.28821103
YCL057W	19	4	3.279417989509316e-16	9.45360042990881e-16	0.04251367826383773	14.65505271
YCL056C	72	197	1.7838231980143067e-05	3.2671233158535914e-05	0.5525302004914743	153.1453008
YCL055W	1	0	0.3745608956843418	0.48713245388526677	0.0	0.0
YCL054W	1	0	0.3745608956843418	0.48713245388526677	0.0	0.0
YCL052C	41	95	5.155837440308159e-05	9.309645563331938e-05	0.4679096906477262	129.0359519
YCL051W	4	0	0.00015561003967567587	0.0002665018874850542	0.0	0.0
YCL050C	14	0	1.6001991646002751e-15	4.491334990539864e-15	0.0	0.0
YCL049C	12	5	2.0547509609550785e-08	4.391257070402325e-08	0.08414165489717884	27.84460015
YCL048W-A	39	20	2.4030057734332747e-23	9.287423523531426e-23	0.10355895987345089	29.98649246
YCL048W	9	176	2.1910805235554e-05	4.009196338201433e-05	3.9490483365075932	1095.220939
YCL047C	78	10	1.6218155890084547e-71	2.8610617952109274e-70	0.025889739968362722	7.049265862
YCL045C	17	21	1.1380522566280959e-05	2.193344010679685e-05	0.24945525922457726	72.06837684
YCL044C	0	0	1.0	1.0		0.0
YCL043C	0	0	1.0	1.0		0.0
YCL039W	10	8	4.4542830051168696e-05	8.101385693367208e-05	0.16155197740258337	50.12028025
YCL038C	10	61	0.6501418851000104	0.8292228833910311	1.2318338276946983	345.2730418
YCL037C	2	0	0.027706861793782338	0.040503854137275606	0.0	0.0
YCL036W	23	28	1.8099224426793904e-07	3.65608147799409e-07	0.24583996561262686	70.21681775
YCL035C	63	7	3.5728775186407635e-59	4.30767685738009e-58	0.02243777463924769	6.961150037
YCL034W	51	7	1.7939252064964515e-46	1.532966398597488e-45	0.02771725102495303	8.73556083
YCL033C	94	31	2.150852467356172e-67	3.3341111967022493e-66	0.06659722472712878	18.75846747
YCL032W	41	6	4.561339016502204e-37	2.808593220974751e-36	0.02955219098827745	9.281533384
YCL031C	37	15	7.191163762266042e-25	2.9603709947596285e-24	0.08186755611617401	24.08181634
YCL030C	9	2	8.121577151562225e-08	1.6481012772983187e-07	0.04487554927849537	18.56306676
YCL029C	0	0	1.0	1.0		0.0
YCL028W	5	0	1.198499038170782e-05	2.207034251847636e-05	0.0	0.0
YCL027W	28	10	5.09353657708776e-20	1.7241276547870342e-19	0.07212141848329615	21.12348977
YCL026C-B	31	8	1.1036938531761438e-24	4.514468954207683e-24	0.05211354109760754	15.66258758
YCL026C-A	22	8	9.144704385796967e-16	2.604814013012301e-15	0.07343271700117425	22.78194556
YCL025C	1	0	0.3745608956843418	0.48713245388526677	0.0	0.0
YCL024W	0	0	1.0	1.0		0.0
YCL021W-A	0	0	1.0	1.0		0.0
YCL018W	0	0	1.0	1.0		0.0
YCL017C	0	0	1.0	1.0		0.0
YCL016C	34	7	1.0455722709378649e-28	4.936852323615485e-28	0.04157587653742954	13.10334125
YCL014W	0	0	1.0	1.0		0.0
YCL012C	42	2	4.869453205019497e-43	3.738881893466906e-42	0.009616189131106153	3.885293044
YCL011C	0	0	1.0	1.0		0.0
YCL010C	57	156	0.0001467450465364826	0.00025935180166911846	0.5526778174298904	153.3895517
YCL009C	44	1	1.420290440485326e-46	1.2209402575831256e-45	0.004589544812573391	1.237537785
YCL008C	54	4	2.7058455741823674e-53	2.7987981829357545e-52	0.014958516426165126	5.156407435
YCL005W-A	102	6	4.15980671137454e-102	1.7987254433921038e-100	0.011878821867837014	3.821807863
YCL005W	0	0	1.0	1.0		0.0
YCL004W	35	16	2.671008796975555e-22	9.96818403076341e-22	0.09231541565861906	27.04904014
YCL002C	52	22	5.919478592216133e-34	3.331009920140409e-33	0.08543614189559698	24.63176167
YCL001W	4	2	0.006507900204299885	0.010483735034994016	0.1009699858766146	27.84460015
YCL001W-A	57	18	7.048547906226394e-42	5.177036910435248e-41	0.06377051739575659	18.24301389
YCL001W-B	101	7	1.0188272187606186e-99	4.155514422051289e-98	0.01399583962646143	4.411025766
YCR002C	2	0	0.027706861793782338	0.040503854137275606	0.0	0.0
YCR003W	44	4	1.3289096942607407e-42	1.006924855295589e-41	0.018358179250293562	6.187688923
YCR004C	12	0	2.4310174180903916e-13	6.314715976259189e-13	0.0	0.0
YCR005C	0	0	1.0	1.0		0.0
YCR007C	0	0	1.0	1.0		0.0
YCR008W	1	0	0.3745608956843418	0.48713245388526677	0.0	0.0
YCR009C	15	1	2.8280341966306685e-15	7.876040999914274e-15	0.013462664783548614	3.480575019
YCR010C	18	53	0.07697716244019578	0.11059097206933949	0.5946010279400638	167.0676009
YCR011C	1	0	0.3745608956843418	0.48713245388526677	0.0	0.0
YCR012W	7	0	7.360234897297917e-08	1.4978312418386527e-07	0.0	0.0
YCR014C	24	79	0.10253405822861966	0.14650270034106624	0.6647190736877129	178.205441
YCR015C	7	0	7.360234897297917e-08	1.4978312418386527e-07	0.0	0.0
YCR016W	10	0	3.736859514533236e-11	8.869450709071664e-11	0.0	0.0
YCR017C	1	0	0.3745608956843418	0.48713245388526677	0.0	0.0
YCR018C	0	0	1.0	1.0		0.0
YCR019W	0	0	1.0	1.0		0.0
YCR020C	74	121	6.0154030131617105e-15	1.6632010927256247e-14	0.33019914300190184	91.81192481
YCR020C-A	2	1	0.12404912824407194	0.17485454326756317	0.1009699858766146	27.84460015
YCR020W-B	75	64	3.9280732310540788e-31	2.016995459981429e-30	0.17232210922942226	47.62892131
YCR021C	2	0	0.027706861793782338	0.040503854137275606	0.0	0.0
YCR023C	2	5	0.7433192811998568	0.9424226600926756	0.504849929383073	111.3784006
YCR024C	15	56	0.41439316837934637	0.5369930399616091	0.7539092278787225	198.3927761
YCR024C-B	0	0	1.0	1.0		0.0
YCR024C-A	55	0	6.724750818364526e-60	8.371004752470647e-59	0.0	0.0
YCR026C	1	0	0.3745608956843418	0.48713245388526677	0.0	0.0
YCR027C	0	0	1.0	1.0		0.0
YCR028C	7	0	7.360234897297917e-08	1.4978312418386527e-07	0.0	0.0
YCR028C-A	43	0	6.096014098089692e-47	5.271906327535913e-46	0.0	0.0
YCR030C	1	0	0.3745608956843418	0.48713245388526677	0.0	0.0
YCR031C	0	0	1.0	1.0		0.0
YCR032W	0	0	1.0	1.0		0.0
YCR033W	0	0	1.0	1.0		0.0
YCR034W	10	17	0.010617116685213517	0.01698915916991178	0.3432979519804896	91.12778232
YCR035C	41	1057	7.59168753284167e-31	3.867120903575947e-30	5.206110979101543	1435.694749
YCR036W	54	10	2.4410306649118798e-46	2.0797581265049217e-45	0.03739629106541282	11.34409635
YCR037C	4	2	0.006507900204299885	0.010483735034994016	0.1009699858766146	41.76690021
YCR040W	0	0	1.0	1.0		0.0
YCR042C	0	0	1.0	1.0		0.0
YCR043C	32	2500	4.0741096897094396e-97	1.5516691937429793e-95	15.776560293221033	4220.566362
YCR044C	17	5	2.8492391241032734e-13	7.387725068853888e-13	0.05939410933918506	19.65501187
YCR045C	21	95	0.8018168713310231	1.0	0.9135379674550844	251.9273347
YCR046C	51	219	0.4030006140115394	0.5231730318691565	0.8671539963521019	240.2279228
YCR047C	42	134	0.016153005318282797	0.025747209973792786	0.6442846717841122	174.838187
YCR048W	35	18	5.2581626225049035e-21	1.858616671298445e-20	0.10385484261594645	30.23128016
YCR050C	32	18	2.3781504429616508e-18	7.465471177659637e-18	0.11359123411119144	32.06347896
YCR051W	15	1	2.8280341966306685e-15	7.876040999914274e-15	0.013462664783548614	3.480575019
YCR052W	4	0	0.00015561003967567587	0.0002665018874850542	0.0	0.0
YCR053W	15	6	1.51480725749668e-10	3.512764733009438e-10	0.0807759887012917	25.98829347
YCR054C	20	1	1.1392782210128397e-20	3.9304073479573136e-20	0.01009699858766146	2.784460015
YCR057C	4	24	0.9177389324427121	1.0	1.2116398305193754	348.0575017
YCR059C	39	56	6.19640877813817e-10	1.3963772289605257e-09	0.2899650876456625	81.39190812
YCR060W	24	50	0.0005791700194738882	0.0009796490535277445	0.42070827448589426	113.6059686
YCR061W	0	0	1.0	1.0		0.0
YCR063W	20	0	4.777753051217379e-22	1.7568323399968765e-21	0.0	0.0
YCR065W	5	0	1.198499038170782e-05	2.207034251847636e-05	0.0	0.0
YCR066W	19	23	2.324155785582598e-06	4.566525426336016e-06	0.24445365001706695	70.344253
YCR067C	0	0	1.0	1.0		0.0
YCR068W	9	5	1.1090554465475892e-05	2.138175619542469e-05	0.11218887319623845	37.12613353
YCR069W	37	17	1.8047823450335958e-23	6.998855877470134e-23	0.0927832302649972	27.09204339
YCR071C	80	27	5.496477251815937e-57	6.173875131873721e-56	0.06815474046671487	19.25058776
YCR072C	14	17	6.797726200317425e-05	0.00012232078653950408	0.2452128228432069	71.60040038
YCR073C	0	0	1.0	1.0		0.0
YCR073W-A	28	8	1.145413886158195e-21	4.169161556516316e-21	0.05769713478663691	17.28285526
YCR075C	39	2	8.222536014495181e-40	5.6161288146510434e-39	0.010355895987345088	2.855856426
YCR075W-A	107	34	1.1647000467412033e-77	2.4535494391240513e-76	0.06416784149168031	18.04742602
YCR076C	51	20	1.8099060266002534e-34	1.0450571846363512e-33	0.07919214578558009	22.93084718
YCR077C	9	0	4.659750736754882e-10	1.0554638238313245e-09	0.0	0.0
YCR079W	36	0	2.2409387195759233e-39	1.5020557781213444e-38	0.0	0.0
YCR081W	0	0	1.0	1.0		0.0
YCR082W	72	18	6.75260744320363e-57	7.570028344223017e-56	0.050484992938307306	14.69576119
YCR083W	43	20	5.607351891844905e-27	2.5173989640905582e-26	0.0939255682573159	26.57893651
YCR084C	0	0	1.0	1.0		0.0
YCR086W	103	56	3.710115934175743e-58	4.3812888577915193e-57	0.1097926060017557	30.81829531
YCR087C-A	72	70	1.0819998188395258e-26	4.808795176310752e-26	0.1963305280934173	54.91573918
YCR088W	0	0	1.0	1.0		0.0
YCR089W	0	0	1.0	1.0		0.0
YCR090C	22	43	0.0004484145171510024	0.0007598208273822672	0.3947008538813116	111.3784006
YCR091W	0	0	1.0	1.0		0.0
YCR092C	0	0	1.0	1.0		0.0
YCR093W	0	0	1.0	1.0		0.0
YCR094W	36	8	8.919456953191936e-30	4.395526729889188e-29	0.04487554927849537	13.92230007
YCR095C	26	20	2.4084530995370786e-12	6.0963969082032305e-12	0.1553384398101763	41.25125949
YCR095W-A	0	0	1.0	1.0		0.0
YCR096C	0	0	1.0	1.0		0.0
YCR097W	1	0	0.3745608956843418	0.48713245388526677	0.0	0.0
YCR098C	0	0	1.0	1.0		0.0
YCR101C	14	3	5.029237905730554e-12	1.2504603197516827e-11	0.04327285108997769	15.91120008
YCR102C	1	1	0.7564646923586877	0.9550885720647229	0.2019399717532292	55.68920031
YCR104W	12	2	6.181994438578982e-11	1.440544976347963e-10	0.033656661958871535	13.92230007
YCR105W	5	2	0.000778654973019308	0.0013013788869032374	0.08077598870129168	27.84460015
YCR106W	1	3	1.0	1.0	0.6058199152596877	222.7568012
YCR107W	0	0	1.0	1.0		0.0
YCR108C	2	30	0.17381945783432282	0.2433980282457245	3.0290995762984383	575.4550698
YDL248W	7	38	0.9807461477349003	1.0	1.0962455609461015	310.2684017
YDL247W	1	1	0.7564646923586877	0.9550885720647229	0.2019399717532292	55.68920031
YDL246C	5	1	0.0001373091185715768	0.0002428243360716907	0.04038799435064584	11.13784006
YDL245C	1	0	0.3745608956843418	0.48713245388526677	0.0	0.0
YDL244W	4	2	0.006507900204299885	0.010483735034994016	0.1009699858766146	41.76690021
YDL243C	0	0	1.0	1.0		0.0
YDL241W	0	0	1.0	1.0		0.0
YDL240W	0	0	1.0	1.0		0.0
YDL239C	0	0	1.0	1.0		0.0
YDL238C	29	8	1.141553981826265e-22	4.321972975301416e-22	0.05570757841468391	16.70676008
YDL237W	0	1	1.0	1.0		0.0
YDL236W	17	2	3.190111575099496e-16	9.223897269179084e-16	0.023757643735674024	6.551670624
YDL235C	27	3021	2.8223760864843157e-122	1.9323196277822974e-120	22.594839061722425	6010.455833
YDL234C	5	4	0.0077240736751272455	0.012401213764839974	0.16155197740258337	46.40766692
YDL233W	28	109	0.30566418339876267	0.4183423890352889	0.786123461467928	209.3145805
YDL232W	91	255	3.238196053927003e-06	6.349425675463415e-06	0.5658757450227851	154.961253
YDL231C	2	2	0.26818290478404927	0.36844717759509493	0.2019399717532292	55.6892003
YDL230W	34	86	0.0011259263082619192	0.0018712537844296675	0.5107893403169915	142.498836
YDL229W	1	0	0.3745608956843418	0.48713245388526677	0.0	0.0
YDL227C	0	0	1.0	1.0		0.0
YDL226C	0	0	1.0	1.0		0.0
YDL225W	10	0	3.736859514533236e-11	8.869450709071664e-11	0.0	0.0
YDL224C	0	0	1.0	1.0		0.0
YDL223C	1	0	0.3745608956843418	0.48713245388526677	0.0	0.0
YDL222C	22	0	3.2269431779937446e-24	1.2878660802666221e-23	0.0	0.0
YDL220C	0	2	1.0	1.0		0.0
YDL219W	35	4	5.1064421397600346e-33	2.796871309119996e-32	0.023078853914654765	7.955600042
YDL218W	2	7	1.0	1.0	0.7067899011363022	148.5045341
YDL217C	24	33	8.107250629069452e-07	1.618354681283527e-06	0.2776674611606902	78.89303373
YDL216C	24	16	1.2815911509905345e-12	3.271385135085026e-12	0.13462664783548614	37.86865621
YDL215C	0	0	1.0	1.0		0.0
YDL214C	2	0	0.027706861793782338	0.040503854137275606	0.0	0.0
YDL213C	40	52	2.016705316291584e-11	4.960681041057699e-11	0.26252196327919797	73.78819038
YDL212W	35	114	0.038042649214535894	0.05538817104627745	0.6577473365676609	181.387681
YDL211C	0	0	1.0	1.0		0.0
YDL210W	0	0	1.0	1.0		0.0
YDL209C	46	10	4.494053132031702e-38	2.8813042990316966e-37	0.04389999385939765	11.84876602
YDL208W	64	1	3.828132422185718e-68	6.064900705231423e-67	0.003155312058644206	0.856756928
YDL207W	18	28	0.00011640921310982197	0.00020862243209553947	0.31412884494946763	89.72148936
YDL206W	4	0	0.00015561003967567587	0.0002665018874850542	0.0	0.0
YDL205C	7	0	7.360234897297917e-08	1.4978312418386527e-07	0.0	0.0
YDL204W	21	0	3.924507743985686e-23	1.500654523647718e-22	0.0	0.0
YDL203C	15	2	4.238464016612628e-14	1.1385056776991695e-13	0.026925329567097228	10.44172506
YDL202W	39	17	2.528977106021411e-25	1.057756169943937e-24	0.08802511589243324	25.70270783
YDL201W	46	14	2.1319847207064577e-34	1.2248795333449389e-33	0.061459991403156715	17.77314903
YDL200C	62	12	1.4832996838909014e-52	1.5018409299395377e-51	0.03908515582320566	11.49142228
YDL199C	15	18	3.0483525550486467e-05	5.560125450074459e-05	0.24232796610387508	66.13092535
YDL198C	15	0	1.3027681848870481e-16	3.8186645419395586e-16	0.0	0.0
YDL197C	15	10	3.593322644870247e-08	7.625534513154535e-08	0.13462664783548614	38.2863252
YDL195W	0	0	1.0	1.0		0.0
YDL194W	1	1	0.7564646923586877	0.9550885720647229	0.2019399717532292	55.68920031
YDL193W	17	20	6.128035148201348e-06	1.195465744141993e-05	0.23757643735674025	68.79254154
YDL192W	0	0	1.0	1.0		0.0
YDL191W	54	7	1.2215315836892518e-49	1.161161675668907e-48	0.02617740374578897	8.250251895
YDL190C	0	4	0.8180253881320185	1.0		0.0
YDL189W	7	8	0.005987131934077288	0.0097073571335998	0.23078853914654765	71.60040035
YDL188C	12	0	2.4310174180903916e-13	6.314715976259189e-13	0.0	0.0
YDL186W	77	10	1.8467461920766987e-70	3.1515244363896425e-69	0.026225970357562238	7.139641065
YDL185W	0	0	1.0	1.0		0.0
YDL184C	10	0	3.736859514533236e-11	8.869450709071664e-11	0.0	0.0
YDL183C	5	0	1.198499038170782e-05	2.207034251847636e-05	0.0	0.0
YDL182W	2	0	0.027706861793782338	0.040503854137275606	0.0	0.0
YDL181W	78	40	8.93140487671477e-46	7.44413180376618e-45	0.10355895987345089	28.90199003
YDL180W	7	1	1.084445548978665e-06	2.143177440610413e-06	0.028848567393318456	6.961150038
YDL179W	0	0	1.0	1.0		0.0
YDL178W	22	65	0.04840151694390089	0.0701504848650136	0.5966408256345408	167.0676009
YDL177C	60	120	5.431558210823058e-09	1.1854607692767895e-08	0.40387994350645845	109.5525252
YDL176W	15	7	7.23619684586479e-10	1.6123738109480204e-09	0.09423865348484031	29.70090682
YDL175C	45	16	8.94652683774294e-32	4.677406894896332e-31	0.0718008788455926	20.58079141
YDL174C	15	6	1.51480725749668e-10	3.512764733009438e-10	0.0807759887012917	25.98829347
YDL173W	12	12	4.558577254386487e-05	8.260502307366475e-05	0.20193997175322925	60.32996699
YDL171C	0	0	1.0	1.0		0.0
YDL170W	15	2	4.238464016612628e-14	1.1385056776991695e-13	0.026925329567097228	6.961150038
YDL169C	41	133	0.022337627849272183	0.035418720088548204	0.6550735669068167	177.6750676
YDL168W	22	6	2.0702562498947915e-17	6.326271887962246e-17	0.0550745377508807	17.719291
YDL167C	14	2	4.844417852090913e-13	1.2426515195082445e-12	0.028848567393318456	7.955600043
YDL166C	39	359	0.0002424703824885666	0.0004129248355616661	1.8588833297284433	514.0541566
YDL165W	100	4	1.1346865408648755e-102	5.019678689626076e-101	0.008077598870129168	2.784460015
YDL164C	10	1	6.792068447316906e-10	1.5163503742437703e-09	0.02019399717532292	5.568920031
YDL161W	24	0	2.1877145229020353e-26	9.36823992644051e-26	0.0	0.0
YDL160C-A	32	22	3.26000442902178e-16	9.41178989523306e-16	0.1388337305803451	38.81368506
YDL160C	1	0	0.3745608956843418	0.48713245388526677	0.0	0.0
YDL159W-A	0	0	1.0	1.0		0.0
YDL159W	27	10	4.698598149314528e-19	1.5335776365895488e-18	0.07479258213082564	21.87790012
YDL157C	105	391	0.01100109682068668	0.01759380083864547	0.7519859900525011	207.9063478
YDL156W	27	0	1.2283255921674211e-29	5.95122197182379e-29	0.0	0.0
YDL155W	12	2	6.181994438578982e-11	1.440544976347963e-10	0.033656661958871535	9.281533384
YDL154W	0	0	1.0	1.0		0.0
YDL153C	0	0	1.0	1.0		0.0
YDL150W	19	13	5.461679646586831e-10	1.2356459342061708e-09	0.13816945435747263	41.03414758
YDL149W	7	7	0.0030263070180442074	0.004945806098542835	0.2019399717532292	55.6892003
YDL148C	1	2	1.0	1.0	0.4038799435064584	167.0676009
YDL147W	17	0	8.683105185384804e-19	2.781979828476212e-18	0.0	0.0
YDL146W	2	0	0.027706861793782338	0.040503854137275606	0.0	0.0
YDL145C	0	0	1.0	1.0		0.0
YDL144C	42	18	2.006996938822927e-27	9.081226904146855e-27	0.08654570217995539	24.60685595
YDL143W	34	2	1.9574708892429184e-34	1.1268683767803828e-33	0.011878821867837012	3.275835312
YDL142C	43	54	1.1082532507171768e-12	2.832695308833104e-12	0.25359903429475295	69.61150038
YDL141W	7	20	0.31210943745544595	0.42685882872919606	0.5769713478663692	167.0676009
YDL140C	0	0	1.0	1.0		0.0
YDL139C	15	4	3.9579594910949935e-12	9.961586447828144e-12	0.053850659134194456	17.40287509
YDL138W	2	0	0.027706861793782338	0.040503854137275606	0.0	0.0
YDL137W	1	0	0.3745608956843418	0.48713245388526677	0.0	0.0
YDL136W	42	1	2.0425960519156804e-44	1.6452338787909072e-43	0.004808094565553076	1.295097682
YDL135C	46	16	9.578151193519856e-33	5.167349672976801e-32	0.07023999017503624	20.14290223
YDL134C	10	0	3.736859514533236e-11	8.869450709071664e-11	0.0	0.0
YDL133C-A	7	0	7.360234897297917e-08	1.4978312418386527e-07	0.0	0.0
YDL133W	15	1	2.8280341966306685e-15	7.876040999914274e-15	0.013462664783548614	3.712613354
YDL132W	0	0	1.0	1.0		0.0
YDL131W	0	0	1.0	1.0		0.0
YDL130W-A	88	4	8.93838719179193e-90	2.6093738446698164e-88	0.009179089625146781	3.164159108
YDL130W	17	2	3.190111575099496e-16	9.223897269179084e-16	0.023757643735674024	9.827505934
YDL129W	17	0	8.683105185384804e-19	2.781979828476212e-18	0.0	0.0
YDL128W	5	0	1.198499038170782e-05	2.207034251847636e-05	0.0	0.0
YDL127W	23	16	8.471476352964632e-12	2.1017886326962724e-11	0.14047998035007248	41.16158281
YDL126C	0	0	1.0	1.0		0.0
YDL125C	35	2	1.6469229124357114e-35	9.694425454880017e-35	0.011539426957327382	3.182240017
YDL124W	30	1	1.8234672802699755e-31	9.473134895061093e-31	0.006731332391774307	1.796425816
YDL123W	4	0	0.00015561003967567587	0.0002665018874850542	0.0	0.0
YDL122W	1	0	0.3745608956843418	0.48713245388526677	0.0	0.0
YDL121C	87	207	7.086258792394151e-09	1.5430925526338038e-08	0.4804778638266488	133.1419961
YDL120W	94	124	6.762800831014411e-25	2.7860220328913956e-24	0.26638889890851514	73.27526356
YDL119C	81	12	2.1696940997302177e-72	3.91157077352617e-71	0.029917032852330255	8.828775657
YDL118W	81	12	2.1696940997302177e-72	3.91157077352617e-71	0.029917032852330255	8.828775657
YDL117W	0	3	0.9950283380553987	1.0		0.0
YDL116W	9	23	0.139691517381941	0.19651808132669832	0.5160688167026969	148.5045341
YDL115C	34	5	8.135764242242715e-31	4.140600013906005e-30	0.02969705466959253	9.827505935
YDL114W	48	204	0.38446571683536	0.4995622091098408	0.8582448799512241	232.9854298
YDL113C	0	0	1.0	1.0		0.0
YDL112W	0	0	1.0	1.0		0.0
YDL111C	47	0	2.9142187304414395e-51	2.8502843399266527e-50	0.0	0.0
YDL110C	7	14	0.08282552802373973	0.11887437276379516	0.4038799435064584	119.3340006
YDL109C	12	41	0.3403075539491669	0.46431998642032235	0.6899615701568665	179.9189548
YDL108W	41	43	1.3510492873237375e-14	3.7123193747724867e-14	0.21179070208265502	58.34106699
YDL107W	46	46	5.382632083288096e-17	1.6190124012023976e-16	0.2019399717532292	55.6892003
YDL106C	15	0	1.3027681848870481e-16	3.8186645419395586e-16	0.0	0.0
YDL105W	31	16	1.1571656860601673e-18	3.6971443669622345e-18	0.10422708219521508	29.58488765
YDL104C	38	48	2.9583699264580555e-11	7.255260318575811e-11	0.25508206958302637	71.80975827
YDL103C	24	49	0.00043600749194289205	0.0007392332211567135	0.4122941089961763	111.3784006
YDL102W	1	0	0.3745608956843418	0.48713245388526677	0.0	0.0
YDL101C	26	3	1.2409722721811783e-24	5.0544132700523766e-24	0.02330076597152645	8.250251897
YDL100C	30	41	2.4363894214257796e-08	5.1972090365799926e-08	0.2759846280627466	75.44988428
YDL099W	4	39	0.2664355459724047	0.36844717759509493	1.9689147245939849	556.8920029
YDL098C	74	57	2.3679680272600635e-33	1.3056744127298776e-32	0.15554835662073063	43.64829212
YDL097C	31	6	1.2895512978109968e-26	5.700391632368211e-26	0.03908515582320566	12.18201256
YDL095W	4	0	0.00015561003967567587	0.0002665018874850542	0.0	0.0
YDL093W	2	0	0.027706861793782338	0.040503854137275606	0.0	0.0
YDL092W	41	1	2.4499264660416672e-43	1.901420662106023e-42	0.0049253651647129075	1.358273178
YDL091C	42	31	5.571023451079786e-20	1.883536500126975e-19	0.14905093153214535	41.44312581
YDL090C	21	135	0.3131315876010312	0.42815495965133865	1.2981855326993306	360.6538686
YDL089W	25	8	1.0855961037891579e-18	3.470407555804029e-18	0.06462079096103335	19.27703087
YDL088C	2	2	0.26818290478404927	0.36844717759509493	0.2019399717532292	55.6892003
YDL087C	54	23	4.069161282323684e-35	2.3758118309282747e-34	0.08601146945044948	24.75075568
YDL086W	45	151	0.0270630637712658	0.040503854137275606	0.6776207941052802	184.016488
YDL085C-A	51	608	6.729547932232213e-10	1.5159275424311578e-09	2.4074412318816347	664.9945682
YDL085W	10	0	3.736859514533236e-11	8.869450709071664e-11	0.0	0.0
YDL084W	7	0	7.360234897297917e-08	1.4978312418386527e-07	0.0	0.0
YDL083C	28	6	1.6153112983730365e-23	6.281038050671624e-23	0.04327285108997769	13.44222076
YDL082W	59	6	3.9397408043232307e-56	4.332208291713748e-55	0.020536268313887718	6.497073368
YDL081C	34	2	1.9574708892429184e-34	1.1268683767803828e-33	0.011878821867837012	3.275835312
YDL080C	5	2	0.000778654973019308	0.0013013788869032374	0.08077598870129168	18.56306677
YDL079C	7	482	1.6786993067298477e-19	5.554775439012287e-19	13.905009483579496	3362.235468
YDL078C	20	15	7.386667296096747e-10	1.6420844074160182e-09	0.1514549788149219	44.55136023
YDL077C	0	0	1.0	1.0		0.0
YDL076C	26	2	7.632240298960746e-26	3.2250561322059696e-25	0.015533843981017632	4.125125949
YDL075W	1	0	0.3745608956843418	0.48713245388526677	0.0	0.0
YDL074C	0	0	1.0	1.0		0.0
YDL073W	0	0	1.0	1.0		0.0
YDL072C	1	0	0.3745608956843418	0.48713245388526677	0.0	0.0
YDL070W	14	3	5.029237905730554e-12	1.2504603197516827e-11	0.04327285108997769	15.91120008
YDL069C	64	0	1.3071960165655102e-69	2.1790389250052897e-68	0.0	0.0
YDL067C	46	0	3.503521552572788e-50	3.375000410191977e-49	0.0	0.0
YDL066W	27	1	3.15891036755996e-28	1.4686251838187009e-27	0.007479258213082563	1.988900011
YDL065C	41	13	2.6635693555311963e-30	1.3285505085568006e-29	0.0640297471412678	18.56306677
YDL064W	113	12	3.1852014136688144e-106	1.5265077775007795e-104	0.021444952752555316	5.862021086
YDL063C	14	6	1.3243126842097026e-09	2.9292777872653847e-09	0.08654570217995539	27.84460015
YDL061C	46	2	2.4150207262789464e-47	2.1075545063475298e-46	0.00877999877187953	3.554629806
YDL060W	1	0	0.3745608956843418	0.48713245388526677	0.0	0.0
YDL059C	9	2	8.121577151562225e-08	1.6481012772983187e-07	0.04487554927849537	18.56306676
YDL058W	0	0	1.0	1.0		0.0
YDL057W	15	3	4.664671669017541e-13	1.2008293092443993e-12	0.04038799435064585	13.92230007
YDL056W	1	0	0.3745608956843418	0.48713245388526677	0.0	0.0
YDL055C	0	0	1.0	1.0		0.0
YDL054C	1	0	0.3745608956843418	0.48713245388526677	0.0	0.0
YDL053C	55	74	1.0677145073083002e-14	2.942226224978455e-14	0.27170105290434476	75.93981858
YDL052C	20	8	7.498549499350975e-14	2.0076423729407567e-13	0.08077598870129168	25.06014012
YDL051W	24	10	3.3673144489287406e-16	9.677873761014086e-16	0.08414165489717884	22.27568013
YDL049C	22	6	2.0702562498947915e-17	6.326271887962246e-17	0.0550745377508807	17.719291
YDL048C	0	0	1.0	1.0		0.0
YDL047W	0	0	1.0	1.0		0.0
YDL046W	2	3	0.42988236917998646	0.5551883011799017	0.30290995762984385	111.3784006
YDL045W-A	82	759	5.7830019826923484e-08	1.223171916236252e-07	1.8691760800085484	509.9252075
YDL045C	25	10	3.825256303388042e-17	1.1511799581781597e-16	0.08077598870129168	23.56081551
YDL044C	22	14	5.652877930709912e-12	1.40491361190634e-11	0.12850725475205493	37.96990929
YDL043C	59	4	1.1936215552431682e-58	1.418288752934599e-57	0.01369084554259181	4.640766692
YDL042C	20	0	4.777753051217379e-22	1.7568323399968765e-21	0.0	0.0
YDL040C	0	0	1.0	1.0		0.0
YDL037C	2	0	0.027706861793782338	0.040503854137275606	0.0	0.0
YDL036C	5	0	1.198499038170782e-05	2.207034251847636e-05	0.0	0.0
YDL035C	1	0	0.3745608956843418	0.48713245388526677	0.0	0.0
YDL033C	26	86	0.09121173324510735	0.13055218464226293	0.6679552911837582	179.4429787
YDL031W	2	0	0.027706861793782338	0.040503854137275606	0.0	0.0
YDL030W	15	191	0.0003684779857946664	0.0006256619121066214	2.5713689736577856	668.2704035
YDL029W	30	180	0.37734495262844625	0.49064228409816735	1.2116398305193754	325.1530727
YDL028C	2	0	0.027706861793782338	0.040503854137275606	0.0	0.0
YDL027C	15	0	1.3027681848870481e-16	3.8186645419395586e-16	0.0	0.0
YDL025C	2	0	0.027706861793782338	0.040503854137275606	0.0	0.0
YDL024C	1	0	0.3745608956843418	0.48713245388526677	0.0	0.0
YDL022W	0	0	1.0	1.0		0.0
YDL021W	10	6	5.241253821032122e-06	1.0231653334947636e-05	0.12116398305193754	38.98244021
YDL020C	5	0	1.198499038170782e-05	2.207034251847636e-05	0.0	0.0
YDL019C	0	0	1.0	1.0		0.0
YDL018C	10	7	1.6332430282050057e-05	2.9941921119563237e-05	0.14135798022726045	44.55136024
YDL017W	20	14	2.539908823200683e-10	5.859212050632622e-10	0.14135798022726045	41.76690022
YDL015C	38	14	1.42207005570225e-26	6.276534835259893e-26	0.07439893696171603	21.98257907
YDL014W	2	0	0.027706861793782338	0.040503854137275606	0.0	0.0
YDL013W	5	0	1.198499038170782e-05	2.207034251847636e-05	0.0	0.0
YDL012C	30	28	3.9674998395817e-12	9.981229911388608e-12	0.18847730696968062	52.09634867
YDL010W	12	2	6.181994438578982e-11	1.440544976347963e-10	0.033656661958871535	12.85135391
YDL008W	4	0	0.00015561003967567587	0.0002665018874850542	0.0	0.0
YDL007C-A	2	0	0.027706861793782338	0.040503854137275606	0.0	0.0
YDL007W	4	0	0.00015561003967567587	0.0002665018874850542	0.0	0.0
YDL006W	30	0	6.936107269286944e-33	3.749018130232069e-32	0.0	0.0
YDL005C	15	44	0.11017350140350282	0.1573008457228264	0.5923572504761391	167.0676009
YDL004W	18	0	7.10582744334612e-20	2.374527229906074e-19	0.0	0.0
YDL003W	4	0	0.00015561003967567587	0.0002665018874850542	0.0	0.0
YDL002C	24	5	2.2023975716201517e-20	7.50354765070349e-20	0.04207082744858942	13.92230007
YDL001W	0	0	1.0	1.0		0.0
YDR001C	0	0	1.0	1.0		0.0
YDR002W	1	0	0.3745608956843418	0.48713245388526677	0.0	0.0
YDR003W	67	1	2.2321095374980395e-71	3.90178174776633e-70	0.003014029429152675	0.831182094
YDR003W-A	106	47	1.0136625914267585e-66	1.5260663778259916e-65	0.08953942143775258	25.21775108
YDR004W	30	5	1.2806157041706492e-26	5.673976051375503e-26	0.033656661958871535	10.7785549
YDR005C	39	1	3.525598641893797e-41	2.534464723691403e-40	0.005177947993672544	1.427928213
YDR006C	0	0	1.0	1.0		0.0
YDR007W	22	10	2.464726401921308e-14	6.743407011155776e-14	0.09179089625146782	27.84460014
YDR009W	5	8	0.08580392964915863	0.12296496372098462	0.32310395480516674	100.2405605
YDR011W	0	0	1.0	1.0		0.0
YDR012W	4	0	0.00015561003967567587	0.0002665018874850542	0.0	0.0
YDR013W	64	28	6.241058430050906e-41	4.469779206877056e-40	0.08834873764203778	24.8459509
YDR014W	4	0	0.00015561003967567587	0.0002665018874850542	0.0	0.0
YDR014W-A	19	2	2.3611363893369656e-18	7.416108888627465e-18	0.021256839131918864	8.793031624
YDR016C	55	28	1.0902864774693748e-32	5.876511276407099e-32	0.10280580380164396	29.36339652
YDR017C	2	0	0.027706861793782338	0.040503854137275606	0.0	0.0
YDR018C	24	25	5.418213741722789e-09	1.182997237230363e-08	0.21035413724294713	57.91676833
YDR019C	10	5	1.4334306851159598e-06	2.828984169561388e-06	0.10096998587661461	30.37592744
YDR020C	48	191	0.20374260430187202	0.2841231128370674	0.8035528042680581	218.210744
YDR021W	36	20	1.101270482942748e-20	3.831461916154715e-20	0.11218887319623845	32.48536684
YDR022C	4	0	0.00015561003967567587	0.0002665018874850542	0.0	0.0
YDR023W	4	0	0.00015561003967567587	0.0002665018874850542	0.0	0.0
YDR025W	22	1	7.899391340285394e-23	2.996662242610904e-22	0.009179089625146781	2.531327286
YDR026C	15	14	1.7364923554280165e-06	3.4200573753652475e-06	0.18847730696968062	52.20862529
YDR027C	0	0	1.0	1.0		0.0
YDR028C	0	0	1.0	1.0		0.0
YDR030C	15	23	0.0004293853195327419	0.000728435095171917	0.3096412900216181	89.10272047
YDR031W	69	10	5.001308336758834e-62	6.64261529900694e-61	0.02926666257293177	8.070898595
YDR032C	0	0	1.0	1.0		0.0
YDR033W	0	0	1.0	1.0		0.0
YDR034C	1	0	0.3745608956843418	0.48713245388526677	0.0	0.0
YDR034C-A	28	0	1.0146848003630898e-30	5.109853140882776e-30	0.0	0.0
YDR034W-B	74	0	2.1410769503841884e-80	4.9057105743663215e-79	0.0	0.0
YDR035W	30	23	3.823469698420558e-14	1.0357406611218385e-13	0.15482064501080905	43.11421959
YDR036C	15	33	0.012973075240323874	0.02070148604525599	0.4442679378571043	118.3395506
YDR037W	7	0	7.360234897297917e-08	1.4978312418386527e-07	0.0	0.0
YDR038C	0	0	1.0	1.0		0.0
YDR039C	0	0	1.0	1.0		0.0
YDR040C	0	0	1.0	1.0		0.0
YDR041W	4	4	0.041477593774028355	0.0602824467511845	0.2019399717532292	69.61150036
YDR042C	25	2	9.012240651734671e-25	3.691552420806702e-24	0.016155197740258337	4.28378464
YDR043C	0	0	1.0	1.0		0.0
YDR044W	0	0	1.0	1.0		0.0
YDR045C	61	153	7.177832163903414e-06	1.3997868014448469e-05	0.5065051750531815	138.3247878
YDR046C	2	0	0.027706861793782338	0.040503854137275606	0.0	0.0
YDR047W	7	1	1.084445548978665e-06	2.143177440610413e-06	0.028848567393318456	6.961150038
YDR049W	10	0	3.736859514533236e-11	8.869450709071664e-11	0.0	0.0
YDR050C	22	0	3.2269431779937446e-24	1.2878660802666221e-23	0.0	0.0
YDR051C	23	6	2.034511643332486e-18	6.411219978523357e-18	0.052679992631277185	16.94888704
YDR052C	0	3	0.9950283380553987	1.0		0.0
YDR054C	4	0	0.00015561003967567587	0.0002665018874850542	0.0	0.0
YDR055W	10	1	6.792068447316906e-10	1.5163503742437703e-09	0.02019399717532292	5.062654574
YDR056C	25	16	1.8843970331208116e-13	5.026515462652035e-13	0.1292415819220667	36.41216943
YDR057W	29	56	3.703187180968888e-05	6.743834540136819e-05	0.3899530489027874	105.8094806
YDR058C	32	1	1.2647072510664384e-33	7.000318961388918e-33	0.006310624117288412	1.687551524
YDR059C	19	33	0.00029295385620236957	0.0004981601499171577	0.3507378456766613	99.65435842
YDR060W	0	0	1.0	1.0		0.0
YDR061W	12	12	4.558577254386487e-05	8.260502307366475e-05	0.20193997175322925	55.6892003
YDR062W	7	17	0.17788059466347442	0.24884244707118497	0.4904256456864138	125.3007007
YDR063W	76	133	7.86112617295295e-14	2.103738325763258e-13	0.3533949505681512	96.91367322
YDR064W	115	125	1.4728793017728834e-37	9.29805583369468e-37	0.21949996929698826	60.48999341
YDR065W	46	8	3.9949178995185e-40	2.7580759712041885e-39	0.03511999508751812	10.66388942
YDR066C	50	75	9.22031221926693e-12	2.2846193697976785e-11	0.3029099576298438	84.64758445
YDR067C	62	1	5.486699032058044e-66	8.049491360552503e-65	0.003257096318600471	0.88395556
YDR068W	52	226	0.44192255579987294	0.5699700871058688	0.8776621849274961	243.1047782
YDR069C	2	1	0.12404912824407194	0.17485454326756317	0.1009699858766146	18.56306677
YDR070C	55	12	2.452231990255172e-45	2.0233552619738155e-44	0.04405963020070456	13.16290189
YDR071C	24	203	0.015456951110839645	0.024651393743327456	1.7080755944127304	454.4238745
YDR072C	7	3	4.56762255910718e-05	8.260502307366475e-05	0.08654570217995539	27.84460015
YDR073W	12	1	4.8208787341736325e-12	1.201771720859669e-11	0.016828330979435768	4.283784639
YDR074W	0	0	1.0	1.0		0.0
YDR075W	29	210	0.06523735083959839	0.09410082886343876	1.4623239333854527	391.6807089
YDR076W	15	5	2.6920458426747698e-11	6.604929881067663e-11	0.06731332391774307	22.27568012
YDR077W	0	0	1.0	1.0		0.0
YDR078C	74	12	4.7424898478439545e-65	6.7677566042061e-64	0.032747022446469605	9.030681131
YDR079W	70	15	9.221183823104058e-58	1.0627460554443175e-56	0.043272851089977686	12.72896007
YDR079C-A	108	178	5.269514735675548e-21	1.861485211601356e-20	0.33282699048217407	91.45290691
YDR080W	2	0	0.027706861793782338	0.040503854137275606	0.0	0.0
YDR081C	2	0	0.027706861793782338	0.040503854137275606	0.0	0.0
YDR082W	29	14	4.02260990402678e-18	1.25523763201617e-17	0.09748826222569686	27.84460016
YDR083W	24	1	5.474962843272118e-25	2.2587167368477728e-24	0.008414165489717884	2.320383345
YDR084C	69	12	7.90112925936379e-60	9.750942997983082e-59	0.035119995087518126	10.49216817
YDR085C	5	0	1.198499038170782e-05	2.207034251847636e-05	0.0	0.0
YDR086C	34	101	0.01275357842748164	0.020368183709093837	0.5998805043257691	167.0676009
YDR087C	40	82	4.187541814271828e-06	8.191339451218431e-06	0.4139769420941199	115.5550906
YDR088C	0	0	1.0	1.0		0.0
YDR089W	2	0	0.027706861793782338	0.040503854137275606	0.0	0.0
YDR090C	12	1	4.8208787341736325e-12	1.201771720859669e-11	0.016828330979435768	4.283784639
YDR091C	2	0	0.027706861793782338	0.040503854137275606	0.0	0.0
YDR092W	12	2	6.181994438578982e-11	1.440544976347963e-10	0.033656661958871535	9.281533384
YDR093W	0	0	1.0	1.0		0.0
YDR096W	1	0	0.3745608956843418	0.48713245388526677	0.0	0.0
YDR097C	2	0	0.027706861793782338	0.040503854137275606	0.0	0.0
YDR098C	7	0	7.360234897297917e-08	1.4978312418386527e-07	0.0	0.0
YDR099W	0	0	1.0	1.0		0.0
YDR100W	35	2	1.6469229124357114e-35	9.694425454880017e-35	0.011539426957327382	4.773360025
YDR101C	4	2	0.006507900204299885	0.010483735034994016	0.1009699858766146	27.84460015
YDR103W	0	0	1.0	1.0		0.0
YDR104C	2	0	0.027706861793782338	0.040503854137275606	0.0	0.0
YDR105C	18	3	3.4951404713868637e-16	1.002021577813851e-15	0.033656661958871535	12.37537784
YDR106W	12	2	6.181994438578982e-11	1.440544976347963e-10	0.033656661958871535	9.281533384
YDR107C	2	1	0.12404912824407194	0.17485454326756317	0.1009699858766146	18.56306677
YDR108W	12	98	0.12714910436376328	0.17909245633015003	1.6491764359847052	459.4359024
YDR109C	12	3	5.592450715492721e-10	1.261756926826153e-09	0.05048499293830731	17.13513855
YDR110W	7	0	7.360234897297917e-08	1.4978312418386527e-07	0.0	0.0
YDR111C	5	2	0.000778654973019308	0.0013013788869032374	0.08077598870129168	22.27568012
YDR113C	14	10	2.3519361386247415e-07	4.744294890645699e-07	0.1442428369665923	43.75580023
YDR114C	237	151	9.668831219769695e-120	6.46574980754599e-118	0.12866217609593927	35.56621196
YDR115W	236	153	7.661102432439309e-118	4.9504494481975805e-116	0.13091871050103418	35.9512559
YDR116C	39	10	6.1706429413947e-31	3.1488347432085996e-30	0.051779479936725444	14.27928213
YDR117C	12	29	0.05406169358402629	0.07823573220979749	0.4880215984036373	128.5135391
YDR118W	9	31	0.4516980560709144	0.5821863559981687	0.6955710138166783	198.0060455
YDR119W	1	0	0.3745608956843418	0.48713245388526677	0.0	0.0
YDR119W-A	35	1	7.3106643898699705e-37	4.482263422829659e-36	0.005769713478663691	1.591120009
YDR120C	5	10	0.1715388019032317	0.24032147375042276	0.40387994350645845	122.5162406
YDR121W	24	85	0.183896454066984	0.2570706143265009	0.7152040666260202	191.5708491
YDR122W	0	0	1.0	1.0		0.0
YDR123C	17	1	1.9692215238616805e-17	6.030347701665881e-17	0.011878821867837012	3.275835312
YDR124W	35	2	1.6469229124357114e-35	9.694425454880017e-35	0.011539426957327382	4.773360025
YDR125C	34	6	9.821864828849976e-30	4.807280394103507e-29	0.03563646560351104	11.46542359
YDR126W	35	2	1.6469229124357114e-35	9.694425454880017e-35	0.011539426957327382	4.773360025
YDR127W	0	0	1.0	1.0		0.0
YDR128W	0	0	1.0	1.0		0.0
YDR129C	0	0	1.0	1.0		0.0
YDR130C	38	6	6.457586902271468e-34	3.623178758532997e-33	0.031885258697878296	10.25853689
YDR131C	14	4	3.9941914035143136e-11	9.46070624448551e-11	0.05769713478663691	19.88900011
YDR132C	1	0	0.3745608956843418	0.48713245388526677	0.0	0.0
YDR135C	0	0	1.0	1.0		0.0
YDR137W	5	0	1.198499038170782e-05	2.207034251847636e-05	0.0	0.0
YDR138W	0	5	0.684182096861265	0.8703232114685102		0.0
YDR139C	130	349947	0.0	0.0	543.6022099625177	148765.8341
YDR140W	38	1	4.230025804599769e-40	2.9168918947545892e-39	0.005314209782979716	1.465505271
YDR141C	0	0	1.0	1.0		0.0
YDR142C	17	0	8.683105185384804e-19	2.781979828476212e-18	0.0	0.0
YDR143C	2	0	0.027706861793782338	0.040503854137275606	0.0	0.0
YDR144C	7	3	4.56762255910718e-05	8.260502307366475e-05	0.08654570217995539	27.84460015
YDR145W	5	12	0.2862647457521824	0.3922584114416967	0.48465593220775016	144.7919208
YDR146C	2	0	0.027706861793782338	0.040503854137275606	0.0	0.0
YDR147W	7	0	7.360234897297917e-08	1.4978312418386527e-07	0.0	0.0
YDR148C	7	0	7.360234897297917e-08	1.4978312418386527e-07	0.0	0.0
YDR150W	0	0	1.0	1.0		0.0
YDR151C	29	0	8.386952954058534e-32	4.388841350208428e-31	0.0	0.0
YDR152W	7	0	7.360234897297917e-08	1.4978312418386527e-07	0.0	0.0
YDR153C	27	0	1.2283255921674211e-29	5.95122197182379e-29	0.0	0.0
YDR155C	1	0	0.3745608956843418	0.48713245388526677	0.0	0.0
YDR156W	64	78	5.657586734693235e-19	1.845534958095337e-18	0.2461143405742481	67.68379726
YDR158W	30	10	5.7584107756529125e-22	2.1133771774588322e-21	0.06731332391774307	19.76068398
YDR159W	0	0	1.0	1.0		0.0
YDR160W	0	0	1.0	1.0		0.0
YDR161W	0	0	1.0	1.0		0.0
YDR162C	85	98	2.1810611777379014e-26	9.36823992644051e-26	0.23282490860960542	64.86153916
YDR163W	65	10	7.959214844534139e-58	9.22851705058787e-57	0.031067687962035264	9.281533382
YDR164C	7	45	0.6464606866003412	0.8250766552682117	1.2981855326993306	365.9576019
YDR165W	21	2	1.7266939624232068e-20	5.921417398864558e-20	0.019232378262212305	7.95560004
YDR166C	1	12	0.6117880083314401	0.7818650746475804	2.423279661038751	668.2704038
YDR167W	57	45	1.9040674957192734e-25	7.987084002831175e-25	0.15942629348939147	44.94216163
YDR168W	12	0	2.4310174180903916e-13	6.314715976259189e-13	0.0	0.0
YDR169C	17	1	1.9692215238616805e-17	6.030347701665881e-17	0.011878821867837012	3.275835312
YDR169C-A	15	4	3.9579594910949935e-12	9.961586447828144e-12	0.053850659134194456	17.40287509
YDR170C	0	0	1.0	1.0		0.0
YDR170W-A	4	0	0.00015561003967567587	0.0002665018874850542	0.0	0.0
YDR171W	0	0	1.0	1.0		0.0
YDR172W	25	0	1.8035211429541217e-27	8.166968577267051e-27	0.0	0.0
YDR173C	10	0	3.736859514533236e-11	8.869450709071664e-11	0.0	0.0
YDR174W	57	276	0.9354917617118178	1.0	0.9778146000682677	265.9639394
YDR175C	41	216	0.779349402925744	0.98290316145306	1.063878875577988	287.7275349
YDR176W	5	0	1.198499038170782e-05	2.207034251847636e-05	0.0	0.0
YDR177W	39	0	1.2803636899951022e-42	9.7270430398439e-42	0.0	0.0
YDR178W	27	5	1.7225644956301615e-23	6.684526595390728e-23	0.03739629106541282	11.93340007
YDR179C	64	287	0.5179291074556013	0.6656112395479693	0.9055745608308872	246.7459952
YDR179W-A	30	8	1.1272552934366048e-23	4.398131066861543e-23	0.053850659134194456	16.16783234
YDR180W	0	0	1.0	1.0		0.0
YDR181C	28	67	0.0015422188431839152	0.0025435332856755654	0.4832135038380842	130.5815731
YDR182W	17	0	8.683105185384804e-19	2.781979828476212e-18	0.0	0.0
YDR182W-A	82	129	2.248609978165514e-17	6.860348002350064e-17	0.31768605312398257	87.22404866
YDR183W	45	49	2.3783558253884823e-15	6.6591647282420454e-15	0.21989019146462735	60.53173946
YDR184C	22	2	1.471480273712798e-21	5.302307678021492e-21	0.018358179250293562	7.593981856
YDR185C	35	27	2.815266469463687e-16	8.201923741583416e-16	0.15578226392391967	44.55136024
YDR186C	2	1	0.12404912824407194	0.17485454326756317	0.1009699858766146	27.84460015
YDR188W	4	0	0.00015561003967567587	0.0002665018874850542	0.0	0.0
YDR189W	0	0	1.0	1.0		0.0
YDR190C	4	0	0.00015561003967567587	0.0002665018874850542	0.0	0.0
YDR191W	37	20	1.4502984910365584e-21	5.262250234669557e-21	0.10915674148823201	31.60738395
YDR192C	12	1	4.8208787341736325e-12	1.201771720859669e-11	0.016828330979435768	4.283784639
YDR194C	4	0	0.00015561003967567587	0.0002665018874850542	0.0	0.0
YDR194W-A	79	124	7.767680458204421e-17	2.3327378754638966e-16	0.3169690695873471	87.01437548
YDR195W	26	2	7.632240298960746e-26	3.2250561322059696e-25	0.015533843981017632	6.187688923
YDR196C	52	22	5.919478592216133e-34	3.331009920140409e-33	0.08543614189559698	24.63176167
YDR197W	31	0	5.739191042280319e-34	3.235890949426874e-33	0.0	0.0
YDR198C	31	51	7.824995616878069e-07	1.5625538122453395e-06	0.3322238244972481	90.49495049
YDR200C	15	2	4.238464016612628e-14	1.1385056776991695e-13	0.026925329567097228	7.425226707
YDR201W	67	406	0.1409107362570402	0.1981363433286646	1.223695948235986	338.2911123
YDR202C	52	129	2.7501150406304195e-05	5.025710708187335e-05	0.5009664683878187	139.2230007
YDR204W	48	0	2.4245513962408328e-52	2.4291977490907716e-51	0.0	0.0
YDR205W	5	0	1.198499038170782e-05	2.207034251847636e-05	0.0	0.0
YDR206W	2	0	0.027706861793782338	0.040503854137275606	0.0	0.0
YDR207C	0	0	1.0	1.0		0.0
YDR208W	2	0	0.027706861793782338	0.040503854137275606	0.0	0.0
YDR210W	7	2	8.706696537437685e-06	1.681404022391005e-05	0.05769713478663691	13.92230008
YDR211W	4	0	0.00015561003967567587	0.0002665018874850542	0.0	0.0
YDR212W	1	0	0.3745608956843418	0.48713245388526677	0.0	0.0
YDR213W	0	0	1.0	1.0		0.0
YDR214W	14	0	1.6001991646002751e-15	4.491334990539864e-15	0.0	0.0
YDR216W	0	0	1.0	1.0		0.0
YDR217C	0	0	1.0	1.0		0.0
YDR218C	19	10	1.3000872840514226e-11	3.2075512529299576e-11	0.10628419565959432	32.24111595
YDR219C	17	0	8.683105185384804e-19	2.781979828476212e-18	0.0	0.0
YDR221W	4	0	0.00015561003967567587	0.0002665018874850542	0.0	0.0
YDR222W	5	0	1.198499038170782e-05	2.207034251847636e-05	0.0	0.0
YDR223W	2	0	0.027706861793782338	0.040503854137275606	0.0	0.0
YDR224C	10	52	1.0	1.0	1.0500878531167919	268.3206924
YDR225W	12	0	2.4310174180903916e-13	6.314715976259189e-13	0.0	0.0
YDR226W	26	14	1.9877626282624547e-15	5.573682532977756e-15	0.10873690786712342	30.93844462
YDR227W	0	0	1.0	1.0		0.0
YDR228C	1	1	0.7564646923586877	0.9550885720647229	0.2019399717532292	55.68920031
YDR229W	7	0	7.360234897297917e-08	1.4978312418386527e-07	0.0	0.0
YDR231C	37	2	1.164458657848628e-37	7.359122792623582e-37	0.0109156741488232	3.010227043
YDR232W	4	0	0.00015561003967567587	0.0002665018874850542	0.0	0.0
YDR233C	0	0	1.0	1.0		0.0
YDR234W	2	3	0.42988236917998646	0.5551883011799017	0.30290995762984385	111.3784006
YDR235W	22	0	3.2269431779937446e-24	1.2878660802666221e-23	0.0	0.0
YDR236C	41	90	1.5511320617831317e-05	2.8500193250207e-05	0.4432828648241617	120.659934
YDR237W	27	7	1.491332594121138e-21	5.370478239693591e-21	0.05235480749157794	15.91120009
YDR238C	2	1	0.12404912824407194	0.17485454326756317	0.1009699858766146	27.84460015
YDR239C	5	41	0.3794730796969634	0.4932978484035345	1.6559077683764796	389.8244021
YDR240C	2	0	0.027706861793782338	0.040503854137275606	0.0	0.0
YDR242W	2	0	0.027706861793782338	0.040503854137275606	0.0	0.0
YDR243C	23	13	2.2351184616752253e-13	5.942749086035239e-13	0.1141399840344339	33.89777408
YDR244W	7	0	7.360234897297917e-08	1.4978312418386527e-07	0.0	0.0
YDR245W	10	0	3.736859514533236e-11	8.869450709071664e-11	0.0	0.0
YDR246W	57	7	8.202463821850987e-53	8.363895290685288e-52	0.02479964565390534	7.681269007
YDR246W-A	57	456	0.0007016564444335403	0.0011847405202399558	1.6155197740258338	438.792492
YDR247W	10	36	0.4847953312690134	0.6242852552906619	0.7269838983116252	187.3182192
YDR248C	48	7	2.591971829055596e-43	2.0089528286925518e-42	0.029449579214012596	9.092114334
YDR249C	12	3	5.592450715492721e-10	1.261756926826153e-09	0.05048499293830731	17.13513855
YDR251W	0	0	1.0	1.0		0.0
YDR252W	73	20	4.61562526833804e-56	5.056087793945155e-55	0.05532601965841896	16.02018091
YDR253C	41	0	8.829742432767846e-45	7.142032170302094e-44	0.0	0.0
YDR254W	20	5	2.735042912943483e-16	7.972241151717167e-16	0.050484992938307306	16.70676009
YDR255C	23	18	6.969882381829534e-11	1.6228256509271923e-10	0.15803997789383156	46.00412197
YDR256C	12	18	0.0016078788255507828	0.002650304134635297	0.30290995762984385	88.17456713
YDR257C	20	78	0.41221039501884904	0.5345258132476665	0.7875658898375939	217.1878812
YDR258C	5	1	0.0001373091185715768	0.0002428243360716907	0.04038799435064584	11.13784006
YDR259C	10	0	3.736859514533236e-11	8.869450709071664e-11	0.0	0.0
YDR260C	31	46	8.622483459246838e-08	1.749132358875787e-07	0.29965286131124336	81.79351294
YDR261C	0	0	1.0	1.0		0.0
YDR262W	7	45	0.6464606866003412	0.8250766552682117	1.2981855326993306	320.2129017
YDR263C	12	124	0.017602741724838198	0.02798047751783982	2.0867130414500354	535.4730799
YDR264C	0	2	1.0	1.0		0.0
YDR265W	28	47	4.190387874367001e-06	8.191339451218431e-06	0.33897066687149185	92.17522809
YDR266C	27	47	1.2199131449608319e-05	2.2457491986778952e-05	0.35152513601488045	95.46720052
YDR267C	24	10	3.3673144489287406e-16	9.677873761014086e-16	0.08414165489717884	25.52421679
YDR268W	23	34	4.683509317665042e-06	9.149070002001242e-06	0.298519958243904	84.74443521
YDR270W	0	0	1.0	1.0		0.0
YDR272W	36	29	3.5056368174683574e-16	1.0045300118216504e-15	0.16267386613454574	46.40766691
YDR273W	7	49	0.4951062058924368	0.6369923467757057	1.4135798022726043	397.7800021
YDR275W	10	0	3.736859514533236e-11	8.869450709071664e-11	0.0	0.0
YDR276C	5	0	1.198499038170782e-05	2.207034251847636e-05	0.0	0.0
YDR277C	1	0	0.3745608956843418	0.48713245388526677	0.0	0.0
YDR279W	1	0	0.3745608956843418	0.48713245388526677	0.0	0.0
YDR280W	36	103	0.0058553890674858675	0.009504471500737008	0.577772696960628	159.3329898
YDR281C	21	2	1.7266939624232068e-20	5.921417398864558e-20	0.019232378262212305	7.95560004
YDR282C	15	2	4.238464016612628e-14	1.1385056776991695e-13	0.026925329567097228	10.44172506
YDR283C	0	0	1.0	1.0		0.0
YDR284C	22	1	7.899391340285394e-23	2.996662242610904e-22	0.009179089625146781	2.531327286
YDR285W	1	1	0.7564646923586877	0.9550885720647229	0.2019399717532292	55.68920031
YDR286C	73	460	0.06288532513527081	0.09077648214180283	1.2724984521436362	351.6811142
YDR287W	37	10	6.421659406242105e-29	3.0597318347388853e-28	0.054578370744116006	15.05113522
YDR288W	50	17	7.756556698649206e-36	4.6321866639596656e-35	0.06865959039609792	20.04811211
YDR289C	17	31	0.001127390593670732	0.0018727970260544134	0.36824347790294737	104.82673
YDR291W	1	0	0.3745608956843418	0.48713245388526677	0.0	0.0
YDR292C	7	5	0.0005360382728825334	0.0009074937024867382	0.1442428369665923	47.73360025
YDR293C	0	0	1.0	1.0		0.0
YDR294C	1	6	1.0	1.0	1.2116398305193754	389.8244021
YDR295C	5	2	0.000778654973019308	0.0013013788869032374	0.08077598870129168	33.41352017
YDR296W	28	3	9.257457081174237e-27	4.1207148354359937e-26	0.021636425544988847	7.681269007
YDR297W	7	2	8.706696537437685e-06	1.681404022391005e-05	0.05769713478663691	20.88345011
YDR298C	24	0	2.1877145229020353e-26	9.36823992644051e-26	0.0	0.0
YDR299W	9	0	4.659750736754882e-10	1.0554638238313245e-09	0.0	0.0
YDR300C	22	109	1.0	1.0	1.0005207691409992	275.9146742
YDR301W	0	0	1.0	1.0		0.0
YDR302W	30	7	1.3352874673001193e-24	5.423190836471035e-24	0.047119326742420156	14.37140653
YDR303C	0	0	1.0	1.0		0.0
YDR304C	32	10	6.220403871774684e-24	2.4705485266972516e-23	0.06310624117288413	16.87551524
YDR305C	41	6	4.561339016502204e-37	2.808593220974751e-36	0.02955219098827745	9.281533384
YDR306C	2	0	0.027706861793782338	0.040503854137275606	0.0	0.0
YDR307W	2	10	1.0	1.0	1.009699858766146	278.4460015
YDR308C	30	70	0.0006820095099905781	0.0011522434465205096	0.4711932674242016	127.5462329
YDR309C	1	0	0.3745608956843418	0.48713245388526677	0.0	0.0
YDR310C	0	0	1.0	1.0		0.0
YDR311W	4	0	0.00015561003967567587	0.0002665018874850542	0.0	0.0
YDR312W	30	0	6.936107269286944e-33	3.749018130232069e-32	0.0	0.0
YDR313C	34	31	6.835459493923442e-14	1.8309607615069265e-13	0.18412173895147368	52.41336498
YDR314C	7	7	0.0030263070180442074	0.004945806098542835	0.2019399717532292	63.64480033
YDR315C	48	66	1.2344495264571447e-12	3.152450811125683e-12	0.2776674611606902	76.14645755
YDR316W	12	0	2.4310174180903916e-13	6.314715976259189e-13	0.0	0.0
YDR317W	0	0	1.0	1.0		0.0
YDR318W	40	4	2.4501316889870705e-38	1.5975858665946307e-37	0.02019399717532292	6.961150036
YDR319C	43	28	2.8862323376360735e-22	1.0764411267020142e-21	0.13149579556024227	36.70424565
YDR320C	9	0	4.659750736754882e-10	1.0554638238313245e-09	0.0	0.0
YDR320C-A	70	28	1.4235332560468307e-46	1.2219014560485558e-45	0.08077598870129168	23.07124012
YDR321W	10	0	3.736859514533236e-11	8.869450709071664e-11	0.0	0.0
YDR322W	18	2	2.7493173136308536e-17	8.334909789505029e-17	0.022437774639247687	6.187688922
YDR322C-A	68	0	6.3320861518490745e-74	1.186183304862672e-72	0.0	0.0
YDR323C	19	2	2.3611363893369656e-18	7.416108888627465e-18	0.021256839131918864	5.862021084
YDR324C	5	1	0.0001373091185715768	0.0002428243360716907	0.04038799435064584	11.13784006
YDR325W	0	1	1.0	1.0		0.0
YDR326C	0	0	1.0	1.0		0.0
YDR328C	26	6	1.8165471573932197e-21	6.525273392984638e-21	0.0466015319430529	14.43794082
YDR329C	31	118	0.23097458756891306	0.3210865006306065	0.7686747311897113	207.0942136
YDR330W	28	75	0.0072113237863305505	0.011607143323589978	0.5409106386247211	145.9441111
YDR331W	31	92	0.01769523457848208	0.0281119596853178	0.5993057226224867	160.1064509
YDR332W	19	0	5.82304569946564e-21	2.0345282999773327e-20	0.0	0.0
YDR333C	7	0	7.360234897297917e-08	1.4978312418386527e-07	0.0	0.0
YDR334W	0	0	1.0	1.0		0.0
YDR335W	0	0	1.0	1.0		0.0
YDR336W	42	20	4.622491314737906e-26	1.969181300078348e-25	0.09616189131106152	25.90195363
YDR337W	44	0	5.067132286387543e-48	4.581930468398548e-47	0.0	0.0
YDR338C	9	1	8.005595932103721e-09	1.723060711284749e-08	0.022437774639247687	6.187688922
YDR339C	10	12	0.0009343434888707933	0.0015566075911054265	0.24232796610387508	65.81450945
YDR341C	0	0	1.0	1.0		0.0
YDR342C	2	0	0.027706861793782338	0.040503854137275606	0.0	0.0
YDR343C	0	0	1.0	1.0		0.0
YDR345C	0	0	1.0	1.0		0.0
YDR346C	0	0	1.0	1.0		0.0
YDR347W	36	2	1.3850874020635739e-36	8.402571359986934e-36	0.011218887319623843	3.093844461
YDR348C	1	1	0.7564646923586877	0.9550885720647229	0.2019399717532292	55.68920031
YDR349C	2	0	0.027706861793782338	0.040503854137275606	0.0	0.0
YDR350C	0	0	1.0	1.0		0.0
YDR351W	0	0	1.0	1.0		0.0
YDR352W	22	17	1.5331675390460973e-10	3.552476437169261e-10	0.15604452362749527	45.56389114
YDR353W	15	26	0.0014752256794598334	0.0024344398515275473	0.350029284372264	100.2405605
YDR354W	26	15	7.576077611072625e-15	2.09069205092508e-14	0.11650382985763223	33.00100759
YDR356W	0	1	1.0	1.0		0.0
YDR357C	40	13	2.5669226723720734e-29	1.2405354864547726e-28	0.06563049081979949	19.4912201
YDR358W	12	76	0.5146966017978972	0.6616048629726659	1.2789531544371184	357.3390352
YDR359C	0	0	1.0	1.0		0.0
YDR361C	26	5	1.881562903608966e-22	7.063229933848018e-22	0.03883460995254408	12.37537785
YDR362C	7	1	1.084445548978665e-06	2.143177440610413e-06	0.028848567393318456	6.961150038
YDR363W	0	2	1.0	1.0		0.0
YDR363W-A	10	15	0.004581979972502092	0.007450089573610271	0.3029099576298438	81.00247316
YDR364C	22	3	2.155257258690271e-20	7.356014536930414e-20	0.02753726887544035	10.12530914
YDR365C	4	2	0.006507900204299885	0.010483735034994016	0.1009699858766146	41.76690021
YDR366C	7	4	0.00017577616832447962	0.0003003234533672259	0.11539426957327382	39.77800021
YDR367W	43	7	4.5788827341885106e-38	2.9259060671464584e-37	0.03287394889006057	10.12530915
YDR368W	50	14	2.2013578881099143e-38	1.4386374107409223e-37	0.05654319209090418	16.70676009
YDR369C	2	5	0.7433192811998568	0.9424226600926756	0.504849929383073	111.3784006
YDR370C	28	14	3.2428332720795495e-17	9.774388966315246e-17	0.1009699858766146	28.80475878
YDR371W	24	13	2.961643222112511e-14	8.068408417986286e-14	0.1093841513663325	32.48536682
YDR372C	10	229	2.878246468322829e-07	5.801891145925197e-07	4.62442535314895	1280.851607
YDR373W	44	14	2.0194564749525518e-32	1.0854106717244976e-31	0.06425362737602747	18.56306677
YDR374C	27	92	0.11061388118381146	0.15789040225567133	0.6880917556035958	182.9788011
YDR374W-A	47	37	3.325034458661362e-21	1.1796590482271125e-20	0.15897402031637195	44.08728357
YDR375C	22	34	1.5475736459043275e-05	2.8443899129420862e-05	0.31208904725499054	88.59645499
YDR376W	17	0	8.683105185384804e-19	2.781979828476212e-18	0.0	0.0
YDR377W	51	0	1.3978919774919682e-55	1.5083070849073753e-54	0.0	0.0
YDR378C	47	1	8.241346600922335e-50	7.873087093339593e-49	0.004296595143685728	1.160191673
YDR379W	0	0	1.0	1.0		0.0
YDR379C-A	56	18	6.8087464578251e-41	4.870286178974147e-40	0.06490927663496654	18.8945501
YDR380W	10	14	0.0028336514397155634	0.004648125906960698	0.2827159604545209	83.53380046
YDR381W	29	2	4.607074575007289e-29	2.198778911275263e-28	0.013926894603670978	3.712613354
YDR381C-A	0	0	1.0	1.0		0.0
YDR382W	0	0	1.0	1.0		0.0
YDR383C	41	5	3.292635359342564e-38	2.120486668709864e-37	0.024626825823564538	8.149639067
YDR384C	18	1	1.6415426514662925e-18	5.189946008016849e-18	0.011218887319623843	3.093844461
YDR385W	0	0	1.0	1.0		0.0
YDR386W	12	0	2.4310174180903916e-13	6.314715976259189e-13	0.0	0.0
YDR387C	21	12	3.319589080981045e-12	8.384258587932364e-12	0.11539426957327384	31.82240017
YDR388W	10	0	3.736859514533236e-11	8.869450709071664e-11	0.0	0.0
YDR389W	0	0	1.0	1.0		0.0
YDR390C	2	1	0.12404912824407194	0.17485454326756317	0.1009699858766146	18.56306677
YDR391C	0	0	1.0	1.0		0.0
YDR392W	28	167	0.4142298255006991	0.5369930399616091	1.2044276886710457	322.6132983
YDR393W	21	0	3.924507743985686e-23	1.500654523647718e-22	0.0	0.0
YDR394W	9	0	4.659750736754882e-10	1.0554638238313245e-09	0.0	0.0
YDR395W	2	0	0.027706861793782338	0.040503854137275606	0.0	0.0
YDR397C	46	8	3.9949178995185e-40	2.7580759712041885e-39	0.03511999508751812	10.66388942
YDR398W	2	1	0.12404912824407194	0.17485454326756317	0.1009699858766146	18.56306677
YDR399W	32	85	0.0034053617758650133	0.00555896553306832	0.5364030499695152	145.1294311
YDR400W	27	54	0.000127512899192532	0.00022802446618664537	0.40387994350645845	109.3895006
YDR402C	9	0	4.659750736754882e-10	1.0554638238313245e-09	0.0	0.0
YDR403W	2	1	0.12404912824407194	0.17485454326756317	0.1009699858766146	18.56306677
YDR404C	50	2	1.1950671413388579e-51	1.17887326412346e-50	0.008077598870129168	2.227568012
YDR405W	24	146	0.40464964707985374	0.5251952426892887	1.228468161498811	341.0963518
YDR406W	0	0	1.0	1.0		0.0
YDR407C	0	0	1.0	1.0		0.0
YDR408C	46	10	4.494053132031702e-38	2.8813042990316966e-37	0.04389999385939765	11.84876602
YDR409W	4	0	0.00015561003967567587	0.0002665018874850542	0.0	0.0
YDR410C	47	30	1.4444054438953e-24	5.858092882822194e-24	0.12889785431057185	35.96594186
YDR411C	30	211	0.08515067187838539	0.12218101646022814	1.4203111346643789	380.842273
YDR412W	59	5	2.2723555107722507e-57	2.5877854539507356e-56	0.01711355692823976	5.56892003
YDR414C	35	73	2.559594590015198e-05	4.680517801964198e-05	0.42118908394244947	117.7428806
YDR415C	23	18	6.969882381829534e-11	1.6228256509271923e-10	0.15803997789383156	46.00412197
YDR416W	5	0	1.198499038170782e-05	2.207034251847636e-05	0.0	0.0
YDR418W	5	0	1.198499038170782e-05	2.207034251847636e-05	0.0	0.0
YDR419W	1	0	0.3745608956843418	0.48713245388526677	0.0	0.0
YDR420W	0	0	1.0	1.0		0.0
YDR421W	1	0	0.3745608956843418	0.48713245388526677	0.0	0.0
YDR422C	4	0	0.00015561003967567587	0.0002665018874850542	0.0	0.0
YDR423C	45	3	6.101189682581864e-45	4.998282316884374e-44	0.013462664783548614	4.842539156
YDR424C	73	15	7.524962241222348e-61	9.703151984141194e-60	0.04149451474381422	12.20585212
YDR425W	9	0	4.659750736754882e-10	1.0554638238313245e-09	0.0	0.0
YDR427W	26	61	0.0018029790939507742	0.0029667904919344497	0.4737822414210378	127.8789044
YDR428C	53	32	1.4312835514136539e-28	6.741451027174385e-28	0.12192602068119499	34.67440773
YDR429C	47	4	8.309814380943483e-46	6.936101960058921e-45	0.01718638057474291	5.800958365
YDR430C	5	1	0.0001373091185715768	0.0002428243360716907	0.04038799435064584	11.13784006
YDR432W	5	2	0.000778654973019308	0.0013013788869032374	0.08077598870129168	33.41352017
YDR434W	2	1	0.12404912824407194	0.17485454326756317	0.1009699858766146	18.56306677
YDR435C	24	6	1.9777891949827173e-19	6.518203816816967e-19	0.05048499293830731	15.59297609
YDR436W	0	0	1.0	1.0		0.0
YDR437W	47	158	0.024278086711156454	0.03846371258288176	0.678862032702345	184.470476
YDR438W	44	57	1.6494414022450684e-12	4.194483603646518e-12	0.2616040543166833	71.7771915
YDR439W	5	3	0.0028416322627743884	0.004654579078101824	0.12116398305193754	44.55136024
YDR440W	0	0	1.0	1.0		0.0
YDR441C	42	356	0.0010839070719361114	0.0018031673620782693	1.7116816653368951	462.3498723
YDR443C	1	0	0.3745608956843418	0.48713245388526677	0.0	0.0
YDR444W	2	0	0.027706861793782338	0.040503854137275606	0.0	0.0
YDR446W	14	0	1.6001991646002751e-15	4.491334990539864e-15	0.0	0.0
YDR447C	34	2	1.9574708892429184e-34	1.1268683767803828e-33	0.011878821867837012	3.275835312
YDR448W	25	54	0.0007284287095101304	0.0012295842407962312	0.4361903389869751	117.8040776
YDR449C	9	226	1.6772923660808523e-07	3.390547767075916e-07	5.070937068469978	1404.605385
YDR450W	17	0	8.683105185384804e-19	2.781979828476212e-18	0.0	0.0
YDR451C	7	0	7.360234897297917e-08	1.4978312418386527e-07	0.0	0.0
YDR452W	5	0	1.198499038170782e-05	2.207034251847636e-05	0.0	0.0
YDR453C	42	82	6.895104673953897e-07	1.378301945773683e-06	0.39426375437535227	107.4931076
YDR454C	44	5	2.167362756720016e-41	1.5678620394838758e-40	0.022947724062866954	7.425226707
YDR456W	2	15	0.8172604105288968	1.0	1.5145497881492191	297.0090683
YDR457W	0	0	1.0	1.0		0.0
YDR458C	7	0	7.360234897297917e-08	1.4978312418386527e-07	0.0	0.0
YDR459C	26	31	1.6874243317969125e-08	3.6183360671752584e-08	0.2407745817057733	66.00201518
YDR460W	24	7	1.5333190248461725e-18	4.877277495514567e-18	0.05889915842802519	18.56306676
YDR461W	28	15	1.3367261919474438e-16	3.912220015211068e-16	0.10818212772494422	30.72507603
YDR461C-A	17	12	7.683320427497985e-09	1.6636587266016907e-08	0.14254586241404416	42.58585905
YDR462W	61	122	4.018059789270737e-09	8.79629305218729e-09	0.40387994350645845	110.4801877
YDR463W	9	0	4.659750736754882e-10	1.0554638238313245e-09	0.0	0.0
YDR464W	0	0	1.0	1.0		0.0
YDR465C	19	118	0.42146768451166317	0.5459145616276069	1.2541535087832132	348.7902545
YDR466W	5	4	0.0077240736751272455	0.012401213764839974	0.16155197740258337	55.6892003
YDR468C	15	0	1.3027681848870481e-16	3.8186645419395586e-16	0.0	0.0
YDR469W	92	12	5.612046231808791e-84	1.440842762461266e-82	0.026339996315638593	7.78451187
YDR470C	15	0	1.3027681848870481e-16	3.8186645419395586e-16	0.0	0.0
YDR471W	23	0	2.655854154717166e-25	1.1043974868964875e-24	0.0	0.0
YDR472W	23	3	1.887093590432699e-21	6.740792073651212e-21	0.026339996315638593	9.68507831
YDR473C	1	0	0.3745608956843418	0.48713245388526677	0.0	0.0
YDR475C	0	0	1.0	1.0		0.0
YDR476C	17	46	0.046219863587036406	0.0670392018887885	0.5464258059205025	153.9642596
YDR477W	2	3	0.42988236917998646	0.5551883011799017	0.30290995762984385	74.25226707
YDR478W	62	26	1.769180802321441e-40	1.2484121219816696e-39	0.08468450428361225	23.86680013
YDR479C	12	2	6.181994438578982e-11	1.440544976347963e-10	0.033656661958871535	9.281533384
YDR480W	7	1	1.084445548978665e-06	2.143177440610413e-06	0.028848567393318456	6.961150038
YDR481C	5	0	1.198499038170782e-05	2.207034251847636e-05	0.0	0.0
YDR482C	90	7	5.953693449252009e-88	1.6702288305682098e-86	0.015706442247473383	4.895753873
YDR483W	10	0	3.736859514533236e-11	8.869450709071664e-11	0.0	0.0
YDR484W	20	1	1.1392782210128397e-20	3.9304073479573136e-20	0.01009699858766146	2.784460015
YDR485C	10	0	3.736859514533236e-11	8.869450709071664e-11	0.0	0.0
YDR486C	27	0	1.2283255921674211e-29	5.95122197182379e-29	0.0	0.0
YDR487C	55	50	6.488556043678201e-22	2.3783101215547056e-21	0.18358179250293566	51.63907663
YDR488C	109	22	7.495707525636846e-91	2.3176244075235217e-89	0.040758526408908646	11.64410552
YDR489W	77	20	4.3291161721147744e-60	5.459812961805277e-59	0.052451940715124476	14.27928213
YDR490C	2	0	0.027706861793782338	0.040503854137275606	0.0	0.0
YDR492W	27	106	0.33525440694286657	0.457533956888568	0.7928013705867517	210.8234012
YDR493W	50	28	2.9724515122565335e-28	1.3875461564113088e-27	0.11308638418180836	32.29973617
YDR494W	39	4	2.846369558196875e-37	1.7754307298470964e-36	0.020711791974690176	7.139641063
YDR495C	2	1	0.12404912824407194	0.17485454326756317	0.1009699858766146	27.84460015
YDR496C	5	0	1.198499038170782e-05	2.207034251847636e-05	0.0	0.0
YDR497C	2	0	0.027706861793782338	0.040503854137275606	0.0	0.0
YDR498C	17	5	2.8492391241032734e-13	7.387725068853888e-13	0.05939410933918506	19.65501187
YDR499W	2	7	1.0	1.0	0.7067899011363022	222.7568011
YDR500C	0	0	1.0	1.0		0.0
YDR501W	7	2512	4.867132725710452e-109	2.5917481764408157e-107	72.46760129201597	19992.4229
YDR502C	15	0	1.3027681848870481e-16	3.8186645419395586e-16	0.0	0.0
YDR503C	25	2	9.012240651734671e-25	3.691552420806702e-24	0.016155197740258337	4.28378464
YDR504C	57	16	1.3036421074341297e-43	1.0242139016193553e-42	0.05668490435178363	16.60905973
YDR505C	0	0	1.0	1.0		0.0
YDR506C	4	0	0.00015561003967567587	0.0002665018874850542	0.0	0.0
YDR507C	0	0	1.0	1.0		0.0
YDR508C	1	0	0.3745608956843418	0.48713245388526677	0.0	0.0
YDR510W	23	1	6.576557880628735e-24	2.5976500255148252e-23	0.00877999877187953	2.421269578
YDR511W	46	3	5.162039002320748e-46	4.3529158801094755e-45	0.013169998157819296	4.739506408
YDR512C	127	851	0.0016307190573429894	0.0026864122883928764	1.3531568185984102	370.2461678
YDR513W	127	851	0.0016307190573429894	0.0026864122883928764	1.3531568185984102	370.6812395
YDR514C	25	0	1.8035211429541217e-27	8.166968577267051e-27	0.0	0.0
YDR515W	28	3	9.257457081174237e-27	4.1207148354359937e-26	0.021636425544988847	7.681269007
YDR516C	4	29	0.6267710895714893	0.8004797992728481	1.4640647952109118	417.6690021
YDR517W	24	4	2.0842322365310426e-21	7.417338856615114e-21	0.033656661958871535	11.13784006
YDR518W	19	1	1.3677683186630825e-19	4.536352710860085e-19	0.010628419565959432	2.931010542
YDR519W	46	38	5.183559404868049e-20	1.75356765514095e-19	0.16681997666571108	46.21018748
YDR520C	7	2	8.706696537437685e-06	1.681404022391005e-05	0.05769713478663691	13.92230008
YDR522C	12	4	3.809890792147766e-09	8.343747884859788e-09	0.06731332391774307	23.20383346
YDR523C	14	4	3.9941914035143136e-11	9.46070624448551e-11	0.05769713478663691	19.88900011
YDR524C	10	8	4.4542830051168696e-05	8.101385693367208e-05	0.16155197740258337	50.12028025
YDR524W-C	64	3	2.406001185866854e-65	3.459228204980069e-64	0.00946593617593262	3.427027711
YDR524C-B	5	0	1.198499038170782e-05	2.207034251847636e-05	0.0	0.0
YDR525W-A	19	0	5.82304569946564e-21	2.0345282999773327e-20	0.0	0.0
YDR527W	2	0	0.027706861793782338	0.040503854137275606	0.0	0.0
YDR528W	1	0	0.3745608956843418	0.48713245388526677	0.0	0.0
YDR529C	63	1	4.582835728539168e-67	6.972457215563163e-66	0.0032053963770353844	0.870143755
YDR530C	30	8	1.1272552934366048e-23	4.398131066861543e-23	0.053850659134194456	16.16783234
YDR531W	2	0	0.027706861793782338	0.040503854137275606	0.0	0.0
YDR532C	39	69	1.6142846367976903e-07	3.264328743397861e-07	0.35727841156340556	99.95497487
YDR533C	9	0	4.659750736754882e-10	1.0554638238313245e-09	0.0	0.0
YDR534C	1	0	0.3745608956843418	0.48713245388526677	0.0	0.0
YDR536W	0	0	1.0	1.0		0.0
YDR538W	12	1	4.8208787341736325e-12	1.201771720859669e-11	0.016828330979435768	4.283784639
YDR539W	0	0	1.0	1.0		0.0
YDR540C	0	0	1.0	1.0		0.0
YDR541C	0	0	1.0	1.0		0.0
YDR542W	0	0	1.0	1.0		0.0
YDR545W	2	0	0.027706861793782338	0.040503854137275606	0.0	0.0
YIL177C	0	0	1.0	1.0		0.0
YIL176C	1	0	0.3745608956843418	0.48713245388526677	0.0	0.0
YIL173W	0	0	1.0	1.0		0.0
YIL172C	0	1	1.0	1.0		0.0
YIL169C	0	0	1.0	1.0		0.0
YIL166C	0	0	1.0	1.0		0.0
YIL165C	24	21	2.0774799470470031e-10	4.802084877599402e-10	0.17669747528407556	51.04843358
YIL164C	2	8	1.0	1.0	0.8077598870129168	167.0676008
YIL162W	0	0	1.0	1.0		0.0
YIL161W	31	10	6.016603461767827e-23	2.29148917275674e-22	0.06514192637200943	19.1431626
YIL160C	19	2	2.3611363893369656e-18	7.416108888627465e-18	0.021256839131918864	8.793031624
YIL159W	0	0	1.0	1.0		0.0
YIL158W	15	10	3.593322644870247e-08	7.625534513154535e-08	0.13462664783548614	34.80575019
YIL157C	28	15	1.3367261919474438e-16	3.912220015211068e-16	0.10818212772494422	30.72507603
YIL156W-B	72	23	1.8737597180864207e-52	1.8937200627012372e-51	0.06450860208783711	18.56306676
YIL156W	0	0	1.0	1.0		0.0
YIL155C	2	0	0.027706861793782338	0.040503854137275606	0.0	0.0
YIL154C	23	6	2.034511643332486e-18	6.411219978523357e-18	0.052679992631277185	16.94888704
YIL153W	20	6	2.0645305002445247e-15	5.786118375685313e-15	0.06058199152596877	19.4912201
YIL152W	43	279	0.114058783137054	0.16268652326914623	1.3102616771895568	354.3858202
YIL151C	0	0	1.0	1.0		0.0
YIL150C	10	0	3.736859514533236e-11	8.869450709071664e-11	0.0	0.0
YIL149C	0	0	1.0	1.0		0.0
YIL148W	5	0	1.198499038170782e-05	2.207034251847636e-05	0.0	0.0
YIL147C	0	0	1.0	1.0		0.0
YIL146C	2	5	0.7433192811998568	0.9424226600926756	0.504849929383073	167.0676009
YIL145C	12	4	3.809890792147766e-09	8.343747884859788e-09	0.06731332391774307	21.41892319
YIL144W	0	0	1.0	1.0		0.0
YIL143C	0	12	0.24174368383075912	0.3355703417114882		0.0
YIL142W	4	0	0.00015561003967567587	0.0002665018874850542	0.0	0.0
YIL140W	0	2	1.0	1.0		0.0
YIL139C	29	10	5.4490551844774125e-21	1.9190150867072626e-20	0.0696344730183549	20.41937344
YIL138C	44	3	7.207602432072509e-44	5.725265412548204e-43	0.013768634437720174	4.950151138
YIL137C	2	0	0.027706861793782338	0.040503854137275606	0.0	0.0
YIL136W	2	0	0.027706861793782338	0.040503854137275606	0.0	0.0
YIL135C	17	11305	0.0	0.0	134.29008121589743	37036.59402
YIL134C-A	17	10	7.352914070939041e-10	1.6352130248248426e-09	0.11878821867837012	32.75835312
YIL134W	9	1	8.005595932103721e-09	1.723060711284749e-08	0.022437774639247687	6.187688922
YIL133C	22	3	2.155257258690271e-20	7.356014536930414e-20	0.02753726887544035	10.12530914
YIL132C	34	7	1.0455722709378649e-28	4.936852323615485e-28	0.04157587653742954	13.10334125
YIL131C	2	0	0.027706861793782338	0.040503854137275606	0.0	0.0
YIL130W	0	0	1.0	1.0		0.0
YIL129C	0	0	1.0	1.0		0.0
YIL128W	0	0	1.0	1.0		0.0
YIL127C	29	0	8.386952954058534e-32	4.388841350208428e-31	0.0	0.0
YIL126W	0	0	1.0	1.0		0.0
YIL125W	0	0	1.0	1.0		0.0
YIL124W	5	0	1.198499038170782e-05	2.207034251847636e-05	0.0	0.0
YIL123W	0	0	1.0	1.0		0.0
YIL122W	5	14	0.4222764317419885	0.546838945946448	0.5654319209090418	167.0676009
YIL121W	2	0	0.027706861793782338	0.040503854137275606	0.0	0.0
YIL120W	5	7	0.05513215315949549	0.07972467005789756	0.2827159604545209	74.25226707
YIL119C	0	0	1.0	1.0		0.0
YIL118W	2	1	0.12404912824407194	0.17485454326756317	0.1009699858766146	18.56306677
YIL117C	5	6	0.03246778358719974	0.047355369873189376	0.24232796610387508	64.97073368
YIL116W	0	12	0.24174368383075912	0.3355703417114882		0.0
YIL115C	0	0	1.0	1.0		0.0
YIL114C	12	37	0.2118455670893555	0.2949222600655733	0.6226482462391235	162.7838162
YIL113W	9	1	8.005595932103721e-09	1.723060711284749e-08	0.022437774639247687	6.187688922
YIL112W	0	1	1.0	1.0		0.0
YIL111W	14	17	6.797726200317425e-05	0.00012232078653950408	0.2452128228432069	71.60040038
YIL110W	26	6	1.8165471573932197e-21	6.525273392984638e-21	0.0466015319430529	14.43794082
YIL109C	2	0	0.027706861793782338	0.040503854137275606	0.0	0.0
YIL108W	2	0	0.027706861793782338	0.040503854137275606	0.0	0.0
YIL107C	0	0	1.0	1.0		0.0
YIL106W	15	39	0.04821165329224132	0.06991054414616234	0.525043926558396	139.2230007
YIL105C	4	0	0.00015561003967567587	0.0002665018874850542	0.0	0.0
YIL104C	15	8	2.997834602269962e-09	6.600515619316443e-09	0.10770131826838891	33.41352017
YIL103W	12	190	5.462182604796583e-05	9.85660877319898e-05	3.1973828860927958	886.3864381
YIL102C-A	14	3	5.029237905730554e-12	1.2504603197516827e-11	0.04327285108997769	15.91120008
YIL102C	9	0	4.659750736754882e-10	1.0554638238313245e-09	0.0	0.0
YIL101C	0	0	1.0	1.0		0.0
YIL099W	4	2	0.006507900204299885	0.010483735034994016	0.1009699858766146	27.84460015
YIL098C	30	4	1.0139005327241293e-27	4.6498739742396074e-27	0.026925329567097228	8.982129081
YIL097W	12	2	6.181994438578982e-11	1.440544976347963e-10	0.033656661958871535	13.92230007
YIL096C	10	0	3.736859514533236e-11	8.869450709071664e-11	0.0	0.0
YIL095W	0	0	1.0	1.0		0.0
YIL094C	15	1	2.8280341966306685e-15	7.876040999914274e-15	0.013462664783548614	3.480575019
YIL093C	24	13	2.961643222112511e-14	8.068408417986286e-14	0.1093841513663325	32.48536682
YIL092W	7	69	0.10596548999237024	0.15133040301617115	1.9905511501389737	556.8920029
YIL091C	2	59	0.007961650031716689	0.01277908158872528	5.957229166720262	1113.784006
YIL090W	9	3	5.548448383078266e-07	1.109496754210122e-06	0.06731332391774307	24.75075568
YIL089W	2	0	0.027706861793782338	0.040503854137275606	0.0	0.0
YIL088C	1	0	0.3745608956843418	0.48713245388526677	0.0	0.0
YIL087C	27	22054	0.0	0.0	164.94756063132286	43865.18974
YIL085C	2	4	0.5911597503698199	0.7563425415743792	0.4038799435064584	139.2230007
YIL084C	17	1	1.9692215238616805e-17	6.030347701665881e-17	0.011878821867837012	3.275835312
YIL083C	5	2	0.000778654973019308	0.0013013788869032374	0.08077598870129168	18.56306677
YIL082W-A	0	0	1.0	1.0		0.0
YIL079C	10	0	3.736859514533236e-11	8.869450709071664e-11	0.0	0.0
YIL078W	2	0	0.027706861793782338	0.040503854137275606	0.0	0.0
YIL077C	10	1	6.792068447316906e-10	1.5163503742437703e-09	0.02019399717532292	5.062654574
YIL076W	7	3	4.56762255910718e-05	8.260502307366475e-05	0.08654570217995539	31.82240017
YIL075C	2	0	0.027706861793782338	0.040503854137275606	0.0	0.0
YIL074C	9	4	2.7959079253623214e-06	5.4840608727007886e-06	0.08975109855699075	30.93844461
YIL073C	0	0	1.0	1.0		0.0
YIL072W	5	12	0.2862647457521824	0.3922584114416967	0.48465593220775016	133.6540808
YIL071C	10	0	3.736859514533236e-11	8.869450709071664e-11	0.0	0.0
YIL070C	34	0	3.2603375139649367e-37	2.020495802027193e-36	0.0	0.0
YIL069C	10	0	3.736859514533236e-11	8.869450709071664e-11	0.0	0.0
YIL068C	2	2	0.26818290478404927	0.36844717759509493	0.2019399717532292	55.6892003
YIL067C	2	40	0.06003174548527199	0.08674436389090433	4.038799435064584	1141.628606
YIL066C	1	1	0.7564646923586877	0.9550885720647229	0.2019399717532292	55.68920031
YIL065C	15	92	0.5217943425623424	0.6704287900080498	1.2385651600864724	345.2730417
YIL064W	195	235	4.801478379367223e-56	5.2496772166807795e-55	0.24336355570260954	67.05434325
YIL063C	150	0	2.728464359771122e-162	3.736047269772315e-160	0.0	0.0
YIL062C	36	57	3.535580852340137e-08	7.516867091241453e-08	0.3197382886092796	89.72148936
YIL061C	10	3	5.7277741513333576e-08	1.2119363187755017e-07	0.06058199152596877	22.27568012
YIL060W	4	0	0.00015561003967567587	0.0002665018874850542	0.0	0.0
YIL057C	1	0	0.3745608956843418	0.48713245388526677	0.0	0.0
YIL056W	0	0	1.0	1.0		0.0
YIL055C	2	0	0.027706861793782338	0.040503854137275606	0.0	0.0
YIL053W	5	0	1.198499038170782e-05	2.207034251847636e-05	0.0	0.0
YIL052C	10	0	3.736859514533236e-11	8.869450709071664e-11	0.0	0.0
YIL051C	10	1	6.792068447316906e-10	1.5163503742437703e-09	0.02019399717532292	5.568920031
YIL050W	15	139	0.025347327675134215	0.040146648708261325	1.8713104049132574	487.2805025
YIL049W	18	2	2.7493173136308536e-17	8.334909789505029e-17	0.022437774639247687	6.187688922
YIL048W	1	0	0.3745608956843418	0.48713245388526677	0.0	0.0
YIL047C	2	0	0.027706861793782338	0.040503854137275606	0.0	0.0
YIL046W-A	45	17	5.33081280869348e-31	2.7251115078041066e-30	0.07628843377344213	21.79142621
YIL046W	0	0	1.0	1.0		0.0
YIL045W	2	1	0.12404912824407194	0.17485454326756317	0.1009699858766146	27.84460015
YIL044C	38	2	9.786538467821108e-39	6.454401689041192e-38	0.010628419565959432	2.931010542
YIL043C	0	0	1.0	1.0		0.0
YIL042C	27	12	1.3017220858223445e-17	4.020517570120463e-17	0.08975109855699076	23.86680014
YIL041W	2	0	0.027706861793782338	0.040503854137275606	0.0	0.0
YIL040W	5	5	0.017074871522682788	0.02715641209262962	0.20193997175322922	55.6892003
YIL039W	2	0	0.027706861793782338	0.040503854137275606	0.0	0.0
YIL038C	7	0	7.360234897297917e-08	1.4978312418386527e-07	0.0	0.0
YIL037C	2	0	0.027706861793782338	0.040503854137275606	0.0	0.0
YIL036W	0	0	1.0	1.0		0.0
YIL035C	7	0	7.360234897297917e-08	1.4978312418386527e-07	0.0	0.0
YIL034C	15	0	1.3027681848870481e-16	3.8186645419395586e-16	0.0	0.0
YIL033C	10	0	3.736859514533236e-11	8.869450709071664e-11	0.0	0.0
YIL031W	0	0	1.0	1.0		0.0
YIL030C	0	0	1.0	1.0		0.0
YIL029C	0	0	1.0	1.0		0.0
YIL027C	2	0	0.027706861793782338	0.040503854137275606	0.0	0.0
YIL026C	0	0	1.0	1.0		0.0
YIL024C	30	0	6.936107269286944e-33	3.749018130232069e-32	0.0	0.0
YIL023C	5	2	0.000778654973019308	0.0013013788869032374	0.08077598870129168	18.56306677
YIL022W	5	0	1.198499038170782e-05	2.207034251847636e-05	0.0	0.0
YIL021W	10	0	3.736859514533236e-11	8.869450709071664e-11	0.0	0.0
YIL020C	24	3	1.6462126540300205e-22	6.195922102962466e-22	0.025242496469153657	8.91027205
YIL019W	17	57	0.20600604743055853	0.28714027599930736	0.6770928464667098	189.9984481
YIL018W	15	56	0.41439316837934637	0.5369930399616091	0.7539092278787225	198.3927761
YIL017C	0	0	1.0	1.0		0.0
YIL016W	29	10	5.4490551844774125e-21	1.9190150867072626e-20	0.0696344730183549	18.56306677
YIL015W	0	1	1.0	1.0		0.0
YIL014C-A	5	0	1.198499038170782e-05	2.207034251847636e-05	0.0	0.0
YIL014W	2	0	0.027706861793782338	0.040503854137275606	0.0	0.0
YIL013C	0	0	1.0	1.0		0.0
YIL011W	15	0	1.3027681848870481e-16	3.8186645419395586e-16	0.0	0.0
YIL010W	35	23	3.48662874519945e-18	1.0885777368969617e-17	0.13270341000926492	38.1868802
YIL009C-A	0	1	1.0	1.0		0.0
YIL009W	0	0	1.0	1.0		0.0
YIL008W	22	0	3.2269431779937446e-24	1.2878660802666221e-23	0.0	0.0
YIL007C	22	8	9.144704385796967e-16	2.604814013012301e-15	0.07343271700117425	22.78194556
YIL006W	4	2	0.006507900204299885	0.010483735034994016	0.1009699858766146	41.76690021
YIL005W	1	22	0.18730604977656315	0.26158258675692436	4.442679378571043	1280.851607
YIL004C	24	15	3.9100628161631746e-13	1.0110958298450727e-12	0.12621248234576826	37.12613352
YIL003W	15	7	7.23619684586479e-10	1.6123738109480204e-09	0.09423865348484031	27.84460015
YIL002W-A	27	2	6.456356188998548e-27	2.882803139979088e-26	0.014958516426165126	3.977800023
YIL002C	0	0	1.0	1.0		0.0
YIL001W	4	2	0.006507900204299885	0.010483735034994016	0.1009699858766146	27.84460015
YIR001C	10	8	4.4542830051168696e-05	8.101385693367208e-05	0.16155197740258337	45.56389114
YIR002C	0	0	1.0	1.0		0.0
YIR003W	0	0	1.0	1.0		0.0
YIR004W	4	0	0.00015561003967567587	0.0002665018874850542	0.0	0.0
YIR005W	27	12	1.3017220858223445e-17	4.020517570120463e-17	0.08975109855699076	25.85570014
YIR006C	0	0	1.0	1.0		0.0
YIR007W	1	0	0.3745608956843418	0.48713245388526677	0.0	0.0
YIR008C	15	1733	5.589038502223087e-71	9.652420548433925e-70	23.33079806988975	6035.317083
YIR009W	17	41	0.017665307793855268	0.028072170522923916	0.4870316965813175	137.5850831
YIR010W	5	7	0.05513215315949549	0.07972467005789756	0.2827159604545209	74.25226707
YIR011C	28	117	0.48571882720438675	0.6253344471126994	0.8438205962545648	226.5974357
YIR012W	7	4	0.00017577616832447962	0.0003003234533672259	0.11539426957327382	34.80575019
YIR013C	62	7	4.1152605649950976e-58	4.8395354651178985e-57	0.0227996742302033	7.071644482
YIR014W	23	3	1.887093590432699e-21	6.740792073651212e-21	0.026339996315638593	9.68507831
YIR015W	52	21	1.1185370529918655e-34	6.465031750508763e-34	0.08155268090034257	23.56081551
YIR016W	27	205	0.0438076273345286	0.06357246146880494	1.5332479336819254	409.7134022
YIR017C	15	2	4.238464016612628e-14	1.1385056776991695e-13	0.026925329567097228	7.425226707
YIR018W	17	0	8.683105185384804e-19	2.781979828476212e-18	0.0	0.0
YIR018C-A	0	0	1.0	1.0		0.0
YIR019C	1	0	0.3745608956843418	0.48713245388526677	0.0	0.0
YIR021W	0	0	1.0	1.0		0.0
YIR021W-A	50	36	4.9984188435196164e-24	1.989336108586942e-23	0.14539677966232506	41.21000822
YIR022W	20	10	1.6512451536525328e-12	4.194483603646518e-12	0.10096998587661461	27.84460015
YIR023W	0	2	1.0	1.0		0.0
YIR024C	56	209	0.0712615937444528	0.10263767528106367	0.7536688231504447	208.8345011
YIR025W	43	268	0.1843246540124943	0.25760658207189663	1.2586026146480331	340.4635201
YIR026C	34	86	0.0011259263082619192	0.0018712537844296675	0.5107893403169915	142.498836
YIR027C	10	45	0.9254740062474377	1.0	0.9087298728895314	232.8821103
YIR028W	4	1	0.0014641097070355745	0.002416789588163487	0.0504849929383073	13.92230007
YIR029W	31	261	0.005979658059267667	0.009703446246853372	1.700204278309446	455.9553274
YIR030C	54	20	2.433070885370796e-37	1.5225887553609847e-36	0.07479258213082564	21.65691123
YIR031C	23	40	5.936640776426784e-05	0.0001070605867206975	0.3511999508751812	99.27205267
YIR032C	38	10	6.315631428828585e-30	3.117699257269802e-29	0.05314209782979716	14.65505271
YIR033W	1	0	0.3745608956843418	0.48713245388526677	0.0	0.0
YIR034C	15	0	1.3027681848870481e-16	3.8186645419395586e-16	0.0	0.0
YIR035C	43	160	0.11505575216069075	0.1640678479236629	0.7514045460585272	203.7718466
YIR036C	45	10	4.770665547910403e-37	2.9343419856719496e-36	0.04487554927849538	12.10634789
YIR037W	63	12	1.3651159367236577e-53	1.4196712029109867e-52	0.03846475652442462	11.31186881
YIR038C	0	0	1.0	1.0		0.0
YIR039C	0	0	1.0	1.0		0.0
YIR041W	2	0	0.027706861793782338	0.040503854137275606	0.0	0.0
YIR042C	0	0	1.0	1.0		0.0
YEL077C	1	0	0.3745608956843418	0.48713245388526677	0.0	0.0
YEL075C	24	2	1.0628300765357308e-23	4.1552248607457426e-23	0.016828330979435768	4.455136026
YEL073C	0	0	1.0	1.0		0.0
YEL072W	10	0	3.736859514533236e-11	8.869450709071664e-11	0.0	0.0
YEL071W	0	0	1.0	1.0		0.0
YEL070W	4	2	0.006507900204299885	0.010483735034994016	0.1009699858766146	27.84460015
YEL069C	1	0	0.3745608956843418	0.48713245388526677	0.0	0.0
YEL067C	4	0	0.00015561003967567587	0.0002665018874850542	0.0	0.0
YEL066W	4	0	0.00015561003967567587	0.0002665018874850542	0.0	0.0
YEL065W	10	0	3.736859514533236e-11	8.869450709071664e-11	0.0	0.0
YEL064C	15	151	0.01010187383798664	0.01617818892850492	2.032862382315841	529.0474028
YEL063C	1	0	0.3745608956843418	0.48713245388526677	0.0	0.0
YEL062W	2	68	0.0030698250310579114	0.005015501066367628	6.865959039609793	1280.851607
YEL061C	0	0	1.0	1.0		0.0
YEL060C	1	0	0.3745608956843418	0.48713245388526677	0.0	0.0
YEL059C-A	55	31	7.2155447141914e-31	3.678776387527902e-30	0.11382071135182009	32.40098926
YEL058W	23	107	0.8772312012807635	1.0	0.9394598685911097	261.4971144
YEL057C	21	1	9.48737151723537e-22	3.462047816981004e-21	0.009616189131106153	2.651866681
YEL056W	14	0	1.6001991646002751e-15	4.491334990539864e-15	0.0	0.0
YEL055C	0	0	1.0	1.0		0.0
YEL054C	7	0	7.360234897297917e-08	1.4978312418386527e-07	0.0	0.0
YEL053C	4	0	0.00015561003967567587	0.0002665018874850542	0.0	0.0
YEL052W	9	0	4.659750736754882e-10	1.0554638238313245e-09	0.0	0.0
YEL051W	29	164	0.5731329751669634	0.7355696809161362	1.1420053575010203	304.434295
YEL050C	1	0	0.3745608956843418	0.48713245388526677	0.0	0.0
YEL049W	1	0	0.3745608956843418	0.48713245388526677	0.0	0.0
YEL048C	43	5	2.495636503642379e-40	1.74603473630746e-39	0.023481392064328976	7.59398186
YEL047C	12	1	4.8208787341736325e-12	1.201771720859669e-11	0.016828330979435768	4.283784639
YEL046C	7	2	8.706696537437685e-06	1.681404022391005e-05	0.05769713478663691	23.86680012
YEL044W	57	2	3.4771832880741227e-59	4.20110947262905e-58	0.007085613043972954	1.920317252
YEL043W	5	12	0.2862647457521824	0.3922584114416967	0.48465593220775016	144.7919208
YEL042W	7	12	0.0423852728605799	0.061539435551930075	0.34618280871982154	83.53380047
YEL041W	12	5	2.0547509609550785e-08	4.391257070402325e-08	0.08414165489717884	27.84460015
YEL040W	12	1	4.8208787341736325e-12	1.201771720859669e-11	0.016828330979435768	4.640766692
YEL039C	53	51	4.0349919156929574e-20	1.3690406198908671e-19	0.19431959546065453	54.63846067
YEL038W	38	167	0.5678327158022463	0.728929899236321	0.8874730337576127	246.2048855
YEL037C	15	1	2.8280341966306685e-15	7.876040999914274e-15	0.013462664783548614	3.480575019
YEL036C	12	1	4.8208787341736325e-12	1.201771720859669e-11	0.016828330979435768	4.283784639
YEL035C	59	66	2.9278054537891444e-19	9.577820912822166e-19	0.22589895145276487	62.18627367
YEL034W	50	0	1.6792316133029326e-54	1.7785011064650396e-53	0.0	0.0
YEL032W	4	0	0.00015561003967567587	0.0002665018874850542	0.0	0.0
YEL031W	0	0	1.0	1.0		0.0
YEL030W	7	0	7.360234897297917e-08	1.4978312418386527e-07	0.0	0.0
YEL029C	1	0	0.3745608956843418	0.48713245388526677	0.0	0.0
YEL027W	0	0	1.0	1.0		0.0
YEL026W	29	1	2.1898339929550687e-30	1.0951074168247478e-29	0.006963447301835489	1.856306677
YEL025C	0	0	1.0	1.0		0.0
YEL024W	9	0	4.659750736754882e-10	1.0554638238313245e-09	0.0	0.0
YEL023C	1	0	0.3745608956843418	0.48713245388526677	0.0	0.0
YEL022W	0	0	1.0	1.0		0.0
YEL021W	28	122	0.6157052331342241	0.7866964665085365	0.879881305496213	236.1990219
YEL020W-A	14	12	1.6671780001764534e-06	3.288045500348005e-06	0.17309140435991077	51.71140028
YEL020C	1	0	0.3745608956843418	0.48713245388526677	0.0	0.0
YEL019C	57	7	8.202463821850987e-53	8.363895290685288e-52	0.02479964565390534	7.816028111
YEL018W	30	4	1.0139005327241293e-27	4.6498739742396074e-27	0.026925329567097228	8.982129081
YEL017C-A	2	0	0.027706861793782338	0.040503854137275606	0.0	0.0
YEL017W	22	78	0.2088066952613151	0.2909029322790269	0.715968990761449	197.4435283
YEL016C	27	14	2.56495860894174e-16	7.480262150113563e-16	0.10470961498315588	29.83350017
YEL015W	7	1	1.084445548978665e-06	2.143177440610413e-06	0.028848567393318456	7.955600043
YEL013W	0	0	1.0	1.0		0.0
YEL012W	2	1	0.12404912824407194	0.17485454326756317	0.1009699858766146	18.56306677
YEL011W	0	0	1.0	1.0		0.0
YEL009C	0	0	1.0	1.0		0.0
YEL007W	0	0	1.0	1.0		0.0
YEL006W	21	0	3.924507743985686e-23	1.500654523647718e-22	0.0	0.0
YEL005C	32	29	3.3905499400463356e-13	8.771503691051046e-13	0.18300809940136398	50.62654572
YEL004W	30	153	0.9611814138054033	1.0	1.029893855941469	274.8531499
YEL003W	93	193	2.0513901859408416e-12	5.201739400064277e-12	0.41907972632659396	114.9330304
YEL002C	31	8	1.1036938531761438e-24	4.514468954207683e-24	0.05211354109760754	15.66258758
YEL001C	0	0	1.0	1.0		0.0
YER001W	0	0	1.0	1.0		0.0
YER002W	12	48	0.6240639892676302	0.7971994674096271	0.807759887012917	227.3975679
YER003C	17	13	2.1916488641748877e-08	4.6820849249144796e-08	0.15442468428188116	45.86169435
YER004W	25	7	1.5354375955371287e-19	5.083650899213603e-19	0.05654319209090418	17.13513856
YER005W	12	0	2.4310174180903916e-13	6.314715976259189e-13	0.0	0.0
YER006W	15	0	1.3027681848870481e-16	3.8186645419395586e-16	0.0	0.0
YER007W	17	7	9.96239475474618e-12	2.463187112405214e-11	0.08315175307485909	26.20668249
YER007C-A	4	0	0.00015561003967567587	0.0002665018874850542	0.0	0.0
YER008C	0	0	1.0	1.0		0.0
YER009W	77	72	1.683537798685317e-29	8.149853434544831e-29	0.1888269865744481	52.11937977
YER010C	7	2	8.706696537437685e-06	1.681404022391005e-05	0.05769713478663691	15.91120009
YER011W	2	0	0.027706861793782338	0.040503854137275606	0.0	0.0
YER012W	5	0	1.198499038170782e-05	2.207034251847636e-05	0.0	0.0
YER013W	0	0	1.0	1.0		0.0
YER014W	24	23	1.1453394885072985e-09	2.5402419585057747e-09	0.19352580626351135	55.68920028
YER014C-A	24	23	1.1453394885072985e-09	2.5402419585057747e-09	0.19352580626351135	55.68920028
YER015W	2	0	0.027706861793782338	0.040503854137275606	0.0	0.0
YER016W	0	0	1.0	1.0		0.0
YER017C	12	2	6.181994438578982e-11	1.440544976347963e-10	0.033656661958871535	8.567569278
YER018C	74	24	1.3875172154206562e-53	1.440363087704728e-52	0.06549404489293921	18.81391901
YER019W	40	849	1.5109035593450592e-22	5.701578982804092e-22	4.28617590046229	1183.395506
YER019C-A	62	10	1.1079049267468666e-54	1.1843050620299685e-53	0.03257096318600471	9.723511162
YER020W	5	3	0.0028416322627743884	0.004654579078101824	0.12116398305193754	37.12613353
YER021W	2	0	0.027706861793782338	0.040503854137275606	0.0	0.0
YER022W	2	1	0.12404912824407194	0.17485454326756317	0.1009699858766146	27.84460015
YER023W	38	6	6.457586902271468e-34	3.623178758532997e-33	0.031885258697878296	10.25853689
YER024W	0	0	1.0	1.0		0.0
YER025W	5	0	1.198499038170782e-05	2.207034251847636e-05	0.0	0.0
YER026C	1	0	0.3745608956843418	0.48713245388526677	0.0	0.0
YER027C	23	1	6.576557880628735e-24	2.5976500255148252e-23	0.00877999877187953	2.421269578
YER028C	12	0	2.4310174180903916e-13	6.314715976259189e-13	0.0	0.0
YER029C	36	0	2.2409387195759233e-39	1.5020557781213444e-38	0.0	0.0
YER030W	47	16	1.0175107757376703e-33	5.6647671551474745e-33	0.06874552229897164	19.72325844
YER031C	24	2	1.0628300765357308e-23	4.1552248607457426e-23	0.016828330979435768	4.640766691
YER032W	1	0	0.3745608956843418	0.48713245388526677	0.0	0.0
YER033C	0	0	1.0	1.0		0.0
YER034W	52	10	2.89961634053016e-44	2.3257592153959484e-43	0.03883460995254408	10.7094616
YER035W	71	42	1.9956389486950218e-38	1.3056791346922718e-37	0.11945744807937503	33.72726215
YER036C	1	0	0.3745608956843418	0.48713245388526677	0.0	0.0
YER037W	10	7	1.6332430282050057e-05	2.9941921119563237e-05	0.14135798022726045	40.50123658
YER038C	38	6	6.457586902271468e-34	3.623178758532997e-33	0.031885258697878296	10.25853689
YER039C	48	17	6.832546003057038e-34	3.822370823305547e-33	0.07152040666260201	20.45725725
YER039C-A	74	48	1.0356363495219971e-37	6.57389033785983e-37	0.13098808978587842	36.38361087
YER040W	0	1	1.0	1.0		0.0
YER041W	5	2	0.000778654973019308	0.0013013788869032374	0.08077598870129168	27.84460015
YER042W	18	7	1.1225061242375505e-12	2.867851053083142e-12	0.07853221123736691	24.75075568
YER043C	12	1	4.8208787341736325e-12	1.201771720859669e-11	0.016828330979435768	4.640766692
YER044C	12	0	2.4310174180903916e-13	6.314715976259189e-13	0.0	0.0
YER044C-A	18	4	3.5017248029212556e-15	9.733407124987985e-15	0.04487554927849537	15.4692223
YER045C	0	4	0.8180253881320185	1.0		0.0
YER046W	9	7	0.00010181873995282753	0.00018264490750739587	0.15706442247473382	49.50151137
YER047C	0	1	1.0	1.0		0.0
YER048C	0	0	1.0	1.0		0.0
YER048W-A	2	0	0.027706861793782338	0.040503854137275606	0.0	0.0
YER049W	5	0	1.198499038170782e-05	2.207034251847636e-05	0.0	0.0
YER050C	45	0	4.212921701698502e-49	3.9653866950029594e-48	0.0	0.0
YER051W	7	12	0.0423852728605799	0.061539435551930075	0.34618280871982154	95.46720053
YER052C	5	1	0.0001373091185715768	0.0002428243360716907	0.04038799435064584	11.13784006
YER053C	1	1	0.7564646923586877	0.9550885720647229	0.2019399717532292	55.68920031
YER053C-A	5	0	1.198499038170782e-05	2.207034251847636e-05	0.0	0.0
YER054C	1	0	0.3745608956843418	0.48713245388526677	0.0	0.0
YER055C	0	0	1.0	1.0		0.0
YER056C	0	0	1.0	1.0		0.0
YER056C-A	7	0	7.360234897297917e-08	1.4978312418386527e-07	0.0	0.0
YER057C	40	10	5.99183435319723e-32	3.1730238826185333e-31	0.050484992938307306	13.92230007
YER058W	38	73	1.7022425133486398e-06	3.3548994839849305e-06	0.3879373141575193	108.44739
YER059W	7	34	1.0	1.0	0.9808512913728276	278.4460015
YER060W	17	1	1.9692215238616805e-17	6.030347701665881e-17	0.011878821867837012	3.275835312
YER060W-A	27	2	6.456356188998548e-27	2.882803139979088e-26	0.014958516426165126	3.977800023
YER061C	36	2	1.3850874020635739e-36	8.402571359986934e-36	0.011218887319623843	4.640766691
YER062C	37	1	5.075751731193075e-39	3.3629779039275777e-38	0.0054578370744116	1.505113522
YER063W	9	0	4.659750736754882e-10	1.0554638238313245e-09	0.0	0.0
YER064C	0	0	1.0	1.0		0.0
YER065C	0	0	1.0	1.0		0.0
YER066W	0	0	1.0	1.0		0.0
YER067W	14	2	4.844417852090913e-13	1.2426515195082445e-12	0.028848567393318456	11.93340006
YER068W	5	0	1.198499038170782e-05	2.207034251847636e-05	0.0	0.0
YER069W	0	0	1.0	1.0		0.0
YER070W	1	0	0.3745608956843418	0.48713245388526677	0.0	0.0
YER071C	53	3	1.5837443799768668e-53	1.6411016088733263e-52	0.011430564438862032	4.202958513
YER072W	32	1	1.2647072510664384e-33	7.000318961388918e-33	0.006310624117288412	1.687551524
YER073W	5	1	0.0001373091185715768	0.0002428243360716907	0.04038799435064584	11.13784006
YER074W	14	1	3.383904855201883e-14	9.175312033128726e-14	0.014424283696659228	3.977800022
YER074W-A	26	0	1.4878869359812293e-28	6.9737879126552965e-28	0.0	0.0
YER075C	0	0	1.0	1.0		0.0
YER076C	4	14	0.7642123740051587	0.9642354898867196	0.7067899011363022	208.8345011
YER077C	5	0	1.198499038170782e-05	2.207034251847636e-05	0.0	0.0
YER078C	25	2	9.012240651734671e-25	3.691552420806702e-24	0.016155197740258337	4.28378464
YER078W-A	140	13	1.0294667295328145e-133	8.457804516490308e-132	0.018751568805657	5.529424142
YER079W	52	2	8.401593044183947e-54	8.801013041366463e-53	0.007766921990508816	3.212838478
YER080W	0	0	1.0	1.0		0.0
YER081W	19	1	1.3677683186630825e-19	4.536352710860085e-19	0.010628419565959432	2.931010542
YER082C	17	1	1.9692215238616805e-17	6.030347701665881e-17	0.011878821867837012	3.275835312
YER083C	23	15	2.699848560932843e-12	6.8279811230979685e-12	0.13169998157819296	38.74031324
YER085C	44	4	1.3289096942607407e-42	1.006924855295589e-41	0.018358179250293562	6.187688923
YER086W	12	1	4.8208787341736325e-12	1.201771720859669e-11	0.016828330979435768	4.640766692
YER087W	12	54	0.8923007597098196	1.0	0.9087298728895316	255.242168
YER087C-B	41	204	1.0	1.0	1.0047744936014331	271.8163349
YER088C	0	0	1.0	1.0		0.0
YER089C	7	0	7.360234897297917e-08	1.4978312418386527e-07	0.0	0.0
YER090W	14	3	5.029237905730554e-12	1.2504603197516827e-11	0.04327285108997769	15.91120008
YER091C	0	1	1.0	1.0		0.0
YER092W	41	5	3.292635359342564e-38	2.120486668709864e-37	0.024626825823564538	8.149639067
YER093C	0	0	1.0	1.0		0.0
YER093C-A	56	10	2.032369368229164e-48	1.8552628947120513e-47	0.03606070924164807	10.93895006
YER094C	30	4	1.0139005327241293e-27	4.6498739742396074e-27	0.026925329567097228	8.982129081
YER095W	18	14	9.90185313361675e-09	2.129601995939788e-08	0.15706442247473382	46.40766692
YER096W	0	1	1.0	1.0		0.0
YER098W	2	0	0.027706861793782338	0.040503854137275606	0.0	0.0
YER099C	39	2	8.222536014495181e-40	5.6161288146510434e-39	0.010355895987345088	2.855856426
YER100W	46	30	9.909665756363279e-24	3.906133499989391e-23	0.13169998157819296	36.73117467
YER101C	5	2	0.000778654973019308	0.0013013788869032374	0.08077598870129168	18.56306677
YER102W	2	0	0.027706861793782338	0.040503854137275606	0.0	0.0
YER103W	0	0	1.0	1.0		0.0
YER104W	38	76	4.301793310603121e-06	8.406256652829952e-06	0.40387994350645845	112.8439058
YER105C	0	0	1.0	1.0		0.0
YER106W	74	8	1.191181612242748e-69	1.9972260793026364e-68	0.0218313482976464	6.773010844
YER107C	24	0	2.1877145229020353e-26	9.36823992644051e-26	0.0	0.0
YER109C	2	0	0.027706861793782338	0.040503854137275606	0.0	0.0
YER110C	0	0	1.0	1.0		0.0
YER111C	0	0	1.0	1.0		0.0
YER112W	9	1	8.005595932103721e-09	1.723060711284749e-08	0.022437774639247687	6.187688922
YER113C	10	1	6.792068447316906e-10	1.5163503742437703e-09	0.02019399717532292	5.062654574
YER114C	0	0	1.0	1.0		0.0
YER115C	39	0	1.2803636899951022e-42	9.7270430398439e-42	0.0	0.0
YER116C	29	5	1.420430663165084e-25	5.9626983531842315e-25	0.03481723650917745	11.13784006
YER117W	44	0	5.067132286387543e-48	4.581930468398548e-47	0.0	0.0
YER118C	15	133	0.039466768868749585	0.05743253738972137	1.7905344162119659	497.4901892
YER119C	22	4	2.5519124550733043e-19	8.352901837863729e-19	0.036716358500587125	12.65663643
YER120W	2	2	0.26818290478404927	0.36844717759509493	0.2019399717532292	55.6892003
YER121W	79	26	7.876296382461355e-57	8.812564298742267e-56	0.06646125652637924	18.7951051
YER122C	20	1	1.1392782210128397e-20	3.9304073479573136e-20	0.01009699858766146	2.784460015
YER123W	0	0	1.0	1.0		0.0
YER124C	2	0	0.027706861793782338	0.040503854137275606	0.0	0.0
YER125W	0	0	1.0	1.0		0.0
YER126C	15	0	1.3027681848870481e-16	3.8186645419395586e-16	0.0	0.0
YER127W	46	14	2.1319847207064577e-34	1.2248795333449389e-33	0.061459991403156715	17.77314903
YER128W	28	3	9.257457081174237e-27	4.1207148354359937e-26	0.021636425544988847	7.681269007
YER129W	2	0	0.027706861793782338	0.040503854137275606	0.0	0.0
YER130C	0	0	1.0	1.0		0.0
YER131W	2	0	0.027706861793782338	0.040503854137275606	0.0	0.0
YER132C	0	0	1.0	1.0		0.0
YER133W	0	0	1.0	1.0		0.0
YER134C	1	0	0.3745608956843418	0.48713245388526677	0.0	0.0
YER136W	0	0	1.0	1.0		0.0
YER137C	4	0	0.00015561003967567587	0.0002665018874850542	0.0	0.0
YER138W-A	0	0	1.0	1.0		0.0
YER139C	5	1	0.0001373091185715768	0.0002428243360716907	0.04038799435064584	9.281533385
YER140W	23	4	2.3131527349885694e-20	7.866907970975318e-20	0.03511999508751812	12.10634789
YER141W	15	0	1.3027681848870481e-16	3.8186645419395586e-16	0.0	0.0
YER142C	32	10	6.220403871774684e-24	2.4705485266972516e-23	0.06310624117288413	18.56306676
YER143W	36	20	1.101270482942748e-20	3.831461916154715e-20	0.11218887319623845	32.48536684
YER144C	5	0	1.198499038170782e-05	2.207034251847636e-05	0.0	0.0
YER145C	12	0	2.4310174180903916e-13	6.314715976259189e-13	0.0	0.0
YER146W	43	1	1.7031676920630022e-45	1.4113713828608537e-44	0.004696278412865795	1.265663643
YER147C	20	4	3.041356518169818e-17	9.200863406625263e-17	0.04038799435064584	13.92230007
YER148W	47	2	2.025890619641645e-48	1.8552628947120513e-47	0.008593190287371455	2.320383346
YER149C	12	1	4.8208787341736325e-12	1.201771720859669e-11	0.016828330979435768	4.283784639
YER150W	9	1	8.005595932103721e-09	1.723060711284749e-08	0.022437774639247687	6.187688922
YER151C	0	0	1.0	1.0		0.0
YER152C	24	0	2.1877145229020353e-26	9.36823992644051e-26	0.0	0.0
YER153C	85	434	0.8419358776265737	1.0	1.0310817381282527	284.9976721
YER154W	27	1	3.15891036755996e-28	1.4686251838187009e-27	0.007479258213082563	1.988900011
YER155C	0	0	1.0	1.0		0.0
YER156C	15	18	3.0483525550486467e-05	5.560125450074459e-05	0.24232796610387508	66.13092535
YER157W	0	0	1.0	1.0		0.0
YER158C	0	0	1.0	1.0		0.0
YER159C	5	1	0.0001373091185715768	0.0002428243360716907	0.04038799435064584	11.13784006
YER161C	7	12	0.0423852728605799	0.061539435551930075	0.34618280871982154	95.46720053
YER162C	12	6	9.120653309825158e-08	1.8482338683863452e-07	0.10096998587661463	32.48536684
YER163C	9	74	0.1918823462874043	0.2677785424651449	1.6603953233043292	464.0766691
YER164W	0	0	1.0	1.0		0.0
YER165W	7	37	1.0	1.0	1.067396993552783	302.3128016
YER166W	0	0	1.0	1.0		0.0
YER167W	0	0	1.0	1.0		0.0
YER168C	7	29	0.8404572263638537	1.0	0.8366084544062353	238.6680012
YER169W	1	1	0.7564646923586877	0.9550885720647229	0.2019399717532292	55.68920031
YER170W	45	22	1.728266886314366e-27	7.882048265815955e-27	0.09872620841268982	27.84460015
YER171W	7	0	7.360234897297917e-08	1.4978312418386527e-07	0.0	0.0
YER172C	0	0	1.0	1.0		0.0
YER173W	9	0	4.659750736754882e-10	1.0554638238313245e-09	0.0	0.0
YER174C	41	3	1.1842690141317136e-40	8.377283026164188e-40	0.014776095494138724	5.433092711
YER175C	29	21	2.8947342083015346e-14	7.897351248549396e-14	0.1462323933385453	40.83874688
YER175W-A	46	2	2.4150207262789464e-47	2.1075545063475298e-46	0.00877999877187953	3.554629806
YER176W	0	0	1.0	1.0		0.0
YER177W	0	0	1.0	1.0		0.0
YER178W	17	0	8.683105185384804e-19	2.781979828476212e-18	0.0	0.0
YER179W	24	0	2.1877145229020353e-26	9.36823992644051e-26	0.0	0.0
YER180C	44	49	1.0626405206457964e-14	2.9296479550498443e-14	0.22488769581609613	61.87688923
YER180C-A	24	0	2.1877145229020353e-26	9.36823992644051e-26	0.0	0.0
YER182W	10	1	6.792068447316906e-10	1.5163503742437703e-09	0.02019399717532292	5.568920031
YER183C	2	0	0.027706861793782338	0.040503854137275606	0.0	0.0
YER184C	0	0	1.0	1.0		0.0
YER185W	5	0	1.198499038170782e-05	2.207034251847636e-05	0.0	0.0
YER186C	0	1	1.0	1.0		0.0
YER187W	0	0	1.0	1.0		0.0
YER188C-A	0	0	1.0	1.0		0.0
YER189W	4	0	0.00015561003967567587	0.0002665018874850542	0.0	0.0
YER190W	69	0	5.283966372278235e-75	1.0231680339047855e-73	0.0	0.0
YER190C-B	65	28	7.281790755305391e-42	5.341527886959351e-41	0.08698952629369874	24.4694971
YFL068W	5	2	0.000778654973019308	0.0013013788869032374	0.08077598870129168	27.84460015
YFL067W	0	0	1.0	1.0		0.0
YFL066C	0	0	1.0	1.0		0.0
YFL062W	0	0	1.0	1.0		0.0
YFL061W	41	12	3.738626547451788e-31	1.921433536585812e-30	0.0591043819765549	15.91120009
YFL060C	179	153	1.4191261541203314e-72	2.590918892808262e-71	0.17260790881700597	47.91137901
YFL059W	78	3	2.127787752325198e-80	4.8947629454488853e-79	0.007766921990508817	2.819706344
YFL058W	48	280	0.3290417693711891	0.44916193108324437	1.177983168560504	319.360516
YFL057C	48	36	1.9604812261156404e-22	7.354682016562979e-22	0.15145497881492193	42.0510288
YFL056C	14	7	5.877475098622887e-09	1.2803545186431901e-08	0.1009699858766146	31.82240017
YFL055W	1	0	0.3745608956843418	0.48713245388526677	0.0	0.0
YFL054C	0	0	1.0	1.0		0.0
YFL053W	1	0	0.3745608956843418	0.48713245388526677	0.0	0.0
YFL052W	1	0	0.3745608956843418	0.48713245388526677	0.0	0.0
YFL051C	1	0	0.3745608956843418	0.48713245388526677	0.0	0.0
YFL050C	1	0	0.3745608956843418	0.48713245388526677	0.0	0.0
YFL049W	5	8	0.08580392964915863	0.12296496372098462	0.32310395480516674	83.53380042
YFL048C	21	24	2.4784867014168794e-07	4.997818029399886e-07	0.23078853914654768	66.296667
YFL047W	5	0	1.198499038170782e-05	2.207034251847636e-05	0.0	0.0
YFL046W	57	287	0.9659430319656606	1.0	1.0167854718101188	276.5256843
YFL045C	37	4	3.8249190509150477e-35	2.2354786038427278e-34	0.0218313482976464	7.525567607
YFL044C	42	47	5.198707229720869e-14	1.3951360372433372e-13	0.2259804445809946	62.16468871
YFL042C	2	2	0.26818290478404927	0.36844717759509493	0.2019399717532292	55.6892003
YFL041W-A	24	17	3.948078123142847e-12	9.954141730028282e-12	0.14304081332520402	40.09622423
YFL041W	10	0	3.736859514533236e-11	8.869450709071664e-11	0.0	0.0
YFL040W	1	0	0.3745608956843418	0.48713245388526677	0.0	0.0
YFL039C	23	3	1.887093590432699e-21	6.740792073651212e-21	0.026339996315638593	9.68507831
YFL038C	10	2	7.540342551891386e-09	1.634546174742833e-08	0.04038799435064584	10.12530915
YFL037W	0	0	1.0	1.0		0.0
YFL036W	0	0	1.0	1.0		0.0
YFL034C-B	38	81	1.765347784033347e-05	3.23431510225415e-05	0.430450992421357	118.705927
YFL034C-A	55	3304	2.2351925850010404e-122	1.5487460911254196e-120	12.131084848593988	3346.414672
YFL034W	0	0	1.0	1.0		0.0
YFL033C	0	0	1.0	1.0		0.0
YFL031W	7	2	8.706696537437685e-06	1.681404022391005e-05	0.05769713478663691	23.86680012
YFL030W	7	2	8.706696537437685e-06	1.681404022391005e-05	0.05769713478663691	13.92230008
YFL029C	7	3	4.56762255910718e-05	8.260502307366475e-05	0.08654570217995539	27.84460015
YFL028C	44	56	9.234361234656726e-13	2.361352221454461e-12	0.25701450950410987	70.53965372
YFL027C	20	1	1.1392782210128397e-20	3.9304073479573136e-20	0.01009699858766146	2.784460015
YFL026W	18	1	1.6415426514662925e-18	5.189946008016849e-18	0.011218887319623843	3.093844461
YFL025C	2	0	0.027706861793782338	0.040503854137275606	0.0	0.0
YFL024C	4	0	0.00015561003967567587	0.0002665018874850542	0.0	0.0
YFL023W	1	0	0.3745608956843418	0.48713245388526677	0.0	0.0
YFL022C	5	20	0.8726239069547505	1.0	0.8077598870129169	185.6306677
YFL021W	0	0	1.0	1.0		0.0
YFL020C	0	0	1.0	1.0		0.0
YFL018C	0	0	1.0	1.0		0.0
YFL017W-A	27	25	4.433223394674919e-11	1.0479024966204462e-10	0.1869814553270641	51.71140029
YFL017C	43	18	2.3162228792592184e-28	1.0838566133946106e-27	0.08453301143158433	24.04760922
YFL016C	4	0	0.00015561003967567587	0.0002665018874850542	0.0	0.0
YFL014W	30	0	6.936107269286944e-33	3.749018130232069e-32	0.0	0.0
YFL013C	2	0	0.027706861793782338	0.040503854137275606	0.0	0.0
YFL012W	10	4	3.2287050622491733e-07	6.490137299194336e-07	0.08077598870129168	25.31327286
YFL011W	2	0	0.027706861793782338	0.040503854137275606	0.0	0.0
YFL010W-A	0	0	1.0	1.0		0.0
YFL010C	0	0	1.0	1.0		0.0
YFL009W	2	0	0.027706861793782338	0.040503854137275606	0.0	0.0
YFL008W	0	2	1.0	1.0		0.0
YFL007W	0	0	1.0	1.0		0.0
YFL005W	5	0	1.198499038170782e-05	2.207034251847636e-05	0.0	0.0
YFL004W	1	2	1.0	1.0	0.4038799435064584	167.0676009
YFL003C	0	0	1.0	1.0		0.0
YFL002C	0	0	1.0	1.0		0.0
YFL001W	31	12	2.2246869762391635e-21	7.907400989092355e-21	0.07817031164641132	20.88345012
YFR001W	43	0	6.096014098089692e-47	5.271906327535913e-46	0.0	0.0
YFR002W	2	38	0.07427911645980244	0.10684822380198195	3.836859463311355	723.959604
YFR003C	134	139	1.087504764207348e-45	9.050998406594008e-45	0.2094750453261109	58.18274657
YFR004W	42	2	4.869453205019497e-43	3.738881893466906e-42	0.009616189131106153	3.885293044
YFR005C	28	15	1.3367261919474438e-16	3.912220015211068e-16	0.10818212772494422	30.72507603
YFR006W	4	1	0.0014641097070355745	0.002416789588163487	0.0504849929383073	13.92230007
YFR007W	5	6	0.03246778358719974	0.047355369873189376	0.24232796610387508	64.97073368
YFR008W	0	0	1.0	1.0		0.0
YFR009W	0	0	1.0	1.0		0.0
YFR010W	17	17	7.482510751954772e-07	1.4946828528826637e-06	0.2019399717532292	58.96503561
YFR011C	24	32	4.737122631316502e-07	9.492401481777421e-07	0.2692532956709723	76.57265038
YFR012W	18	2	2.7493173136308536e-17	8.334909789505029e-17	0.022437774639247687	9.281533381
YFR012W-A	48	10	3.939698594036571e-40	2.726498990891013e-39	0.04207082744858942	12.50165721
YFR013W	2	0	0.027706861793782338	0.040503854137275606	0.0	0.0
YFR014C	26	0	1.4878869359812293e-28	6.9737879126552965e-28	0.0	0.0
YFR015C	4	0	0.00015561003967567587	0.0002665018874850542	0.0	0.0
YFR016C	0	0	1.0	1.0		0.0
YFR017C	5	0	1.198499038170782e-05	2.207034251847636e-05	0.0	0.0
YFR018C	41	110	0.00098931710043612	0.0016477157962954316	0.5417901681184197	147.1786008
YFR019W	0	0	1.0	1.0		0.0
YFR021W	0	0	1.0	1.0		0.0
YFR022W	0	0	1.0	1.0		0.0
YFR023W	7	12	0.0423852728605799	0.061539435551930075	0.34618280871982154	103.4228006
YFR024C-A	10	0	3.736859514533236e-11	8.869450709071664e-11	0.0	0.0
YFR025C	0	0	1.0	1.0		0.0
YFR026C	4	0	0.00015561003967567587	0.0002665018874850542	0.0	0.0
YFR027W	18	12	1.1686669321460928e-09	2.587987495869149e-09	0.13462664783548614	40.21997799
YFR028C	0	0	1.0	1.0		0.0
YFR029W	7	1	1.084445548978665e-06	2.143177440610413e-06	0.028848567393318456	7.955600043
YFR030W	1	0	0.3745608956843418	0.48713245388526677	0.0	0.0
YFR031C	0	0	1.0	1.0		0.0
YFR031C-A	5	5	0.017074871522682788	0.02715641209262962	0.20193997175322922	55.6892003
YFR032C	44	8	4.834471601723266e-38	3.07896413970216e-37	0.036716358500587125	11.13784006
YFR032C-A	94	47	1.0056082870125344e-55	1.0891249074593382e-54	0.10096998587661461	28.1377012
YFR032C-B	119	49	1.82638444285855e-77	3.764708577376173e-76	0.08315175307485907	23.39882365
YFR033C	61	0	2.2539627729780574e-66	3.315227597799695e-65	0.0	0.0
YFR034C	10	0	3.736859514533236e-11	8.869450709071664e-11	0.0	0.0
YFR035C	88	2	1.4430019355786834e-92	4.662193332310679e-91	0.004589544812573391	1.898495464
YFR036W	61	69	1.1975718020270198e-19	3.992600251279647e-19	0.22842390247496422	62.87490356
YFR037C	22	18	4.0925909219012055e-10	9.425907245436056e-10	0.1652236132526421	48.09521842
YFR038W	5	0	1.198499038170782e-05	2.207034251847636e-05	0.0	0.0
YFR039C	20	14	2.539908823200683e-10	5.859212050632622e-10	0.14135798022726045	41.76690022
YFR040W	5	0	1.198499038170782e-05	2.207034251847636e-05	0.0	0.0
YFR041C	78	132	6.5445165678592066e-15	1.8077576744360373e-14	0.34174456758238786	93.75523596
YFR042W	104	26	8.432827672167531e-82	2.0376971404468688e-80	0.050484992938307306	14.45777315
YFR043C	52	6	1.0796981019929422e-48	1.0047481852041117e-47	0.02330076597152645	7.496623116
YFR044C	30	5	1.2806157041706492e-26	5.673976051375503e-26	0.033656661958871535	10.7785549
YFR045W	71	20	4.666396610089065e-54	4.915100165681724e-53	0.05688449908541668	15.68709868
YFR046C	45	22	1.728266886314366e-27	7.882048265815955e-27	0.09872620841268982	27.84460015
YFR047C	27	15	1.0173477938782022e-15	2.892124153531162e-15	0.11218887319623845	31.82240017
YFR048W	0	1	1.0	1.0		0.0
YFR049W	97	7	1.9443504082019927e-95	6.818267803396134e-94	0.014572987652294892	4.546057167
YFR050C	23	10	2.9100491360863745e-15	8.096609860489956e-15	0.0877999877187953	26.63396535
YFR051C	7	1	1.084445548978665e-06	2.143177440610413e-06	0.028848567393318456	7.955600043
YFR052W	40	89	2.6893583922591403e-05	4.9162428842601134e-05	0.449316437150935	125.3007006
YFR053C	4	0	0.00015561003967567587	0.0002665018874850542	0.0	0.0
YFR055W	1	0	0.3745608956843418	0.48713245388526677	0.0	0.0
YFR057W	0	0	1.0	1.0		0.0
YGL263W	9	21	0.09112973029162953	0.1304672837707646	0.4711932674242015	136.1291563
YGL262W	19	17	2.8441524201836134e-08	6.055801765448338e-08	0.18068313262131033	52.75818975
YGL261C	56	0	5.602742563733733e-61	7.273447513325665e-60	0.0	0.0
YGL260W	50	15	1.655922924504784e-37	1.041926995495297e-36	0.06058199152596876	17.82054409
YGL259W	31	7	1.2678392989908528e-25	5.337733388357536e-25	0.0455993484604066	13.92230007
YGL258W-A	4	0	0.00015561003967567587	0.0002665018874850542	0.0	0.0
YGL258W	2	2	0.26818290478404927	0.36844717759509493	0.2019399717532292	37.12613354
YGL257C	2	0	0.027706861793782338	0.040503854137275606	0.0	0.0
YGL256W	15	0	1.3027681848870481e-16	3.8186645419395586e-16	0.0	0.0
YGL255W	4	0	0.00015561003967567587	0.0002665018874850542	0.0	0.0
YGL254W	32	0	4.7511090224091234e-35	2.7599624230176635e-34	0.0	0.0
YGL253W	7	0	7.360234897297917e-08	1.4978312418386527e-07	0.0	0.0
YGL252C	4	0	0.00015561003967567587	0.0002665018874850542	0.0	0.0
YGL251C	2	0	0.027706861793782338	0.040503854137275606	0.0	0.0
YGL250W	51	39	1.959518888683653e-23	7.593795908908146e-23	0.15442468428188116	43.67780415
YGL249W	4	0	0.00015561003967567587	0.0002665018874850542	0.0	0.0
YGL248W	80	32	4.296738509300255e-53	4.428412753940102e-52	0.08077598870129168	22.68819271
YGL247W	127	20	1.0279825964491228e-111	5.630407535408481e-110	0.03180157035483925	9.136509424
YGL246C	59	16	1.2844701330130588e-45	1.0674837767280493e-44	0.05476338217036724	15.77860675
YGL245W	10	0	3.736859514533236e-11	8.869450709071664e-11	0.0	0.0
YGL244W	10	4	3.2287050622491733e-07	6.490137299194336e-07	0.08077598870129168	27.84460015
YGL243W	36	2	1.3850874020635739e-36	8.402571359986934e-36	0.011218887319623843	3.093844461
YGL242C	74	3	4.2638601335504644e-76	8.514395704183583e-75	0.008186755611617401	2.970090683
[truncated: 3,752 more rows]
