# Supplementary material for: Overexpression profiling reveals cellular requirements in the context of genetic backgrounds and environments
Source: PLoS Genet. 2023 Apr 28;19(4):e1010732. doi: 10.1371/journal.pgen.1010732 (PMC10171610; doi:10.1371/journal.pgen.1010732)
Supplement: S1 Data — (ZIP) [file pgen.1010732.s025.zip › S1_Data/Fig_6/Fig.6B/Genes_YNC.csv]

		Pool_a-1	Pool_a-2	Pool_b-1	Pool_b-2
YKL109W	HAP4	TRUE	FALSE	FALSE	TRUE
YAL009W	SPO7	FALSE	FALSE	FALSE	TRUE
YBL043W	ECM13	FALSE	FALSE	FALSE	TRUE
YBR129C	OPY1	FALSE	FALSE	FALSE	TRUE
YBR150C	TBS1	FALSE	FALSE	FALSE	TRUE
YCL055W	KAR4	FALSE	FALSE	FALSE	TRUE
YDR247W	VHS1	FALSE	FALSE	FALSE	TRUE
YDR266C	HEL2	FALSE	FALSE	FALSE	TRUE
YDR270W	CCC2	FALSE	FALSE	FALSE	TRUE
YJL019W	MPS3	FALSE	FALSE	FALSE	TRUE
YJL157C	FAR1	FALSE	FALSE	FALSE	TRUE
YLR445W	GMC2	FALSE	FALSE	FALSE	TRUE
YML088W	UFO1	FALSE	FALSE	FALSE	TRUE
YMR236W	TAF9	FALSE	FALSE	FALSE	TRUE
YMR262W		FALSE	FALSE	FALSE	TRUE
YOL036W		FALSE	FALSE	FALSE	TRUE
YOR355W	GDS1	FALSE	FALSE	FALSE	TRUE
YPL105C	SYH1	FALSE	FALSE	FALSE	TRUE
YPR124W	CTR1	TRUE	TRUE	TRUE	FALSE
YPL230W	USV1	TRUE	TRUE	FALSE	FALSE
YAL042W	ERV46	TRUE	FALSE	FALSE	FALSE
YBR288C	APM3	TRUE	FALSE	FALSE	FALSE
YDR139C	RUB1	TRUE	FALSE	FALSE	FALSE
YDR501W	PLM2	TRUE	FALSE	FALSE	FALSE
YGL232W	TAN1	TRUE	FALSE	FALSE	FALSE
YHR009C	TDA3	TRUE	FALSE	FALSE	FALSE
YIL087C	AIM19	TRUE	FALSE	FALSE	FALSE
YIL135C	VHS2	TRUE	FALSE	FALSE	FALSE
YKR045C		TRUE	FALSE	FALSE	FALSE
YMR035W	IMP2	TRUE	FALSE	FALSE	FALSE
YMR139W	RIM11	TRUE	FALSE	FALSE	FALSE
YOR262W	GPN2	TRUE	FALSE	FALSE	FALSE
