# Supplementary material for: Overexpression profiling reveals cellular requirements in the context of genetic backgrounds and environments
Source: PLoS Genet. 2023 Apr 28;19(4):e1010732. doi: 10.1371/journal.pgen.1010732 (PMC10171610; doi:10.1371/journal.pgen.1010732)
Supplement: S1 Data — (ZIP) [file pgen.1010732.s025.zip › S1_Data/Fig_6/Fig.6E/Fig.6E_coq11.csv]

	Vector-1	Vector-2	Vector-3	HAP4-1	HAP4-2	HAP4-3
1	0.001	0.002	0.003	-0.001	0.004	0.003
2	0	0.002	0.003	-0.001	0.004	0.001
3	0	0	0.002	0	0.004	0.002
4	-0.001	0.001	0.001	-0.001	0.004	0.001
5	-0.002	0.001	0.003	0	0.004	0.002
6	-0.001	0.001	0.002	0	0.004	0.002
7	-0.003	0.004	0.003	0	0.005	0.003
8	0	0.001	0.002	0.001	0.004	0.003
9	-0.002	0.001	0.002	0	0.005	0.002
10	-0.001	0.001	0.003	0.001	0.005	0.002
11	-0.002	0.001	0.001	0.001	0.005	0.003
12	-0.001	0	0.002	0.001	0.006	0.003
13	-0.001	0	0.002	0.002	0.006	0.003
14	-0.003	0	0	0.001	0.006	0.004
15	-0.003	0.001	0.001	0.001	0.006	0.006
16	-0.002	0.001	0.003	0.002	0.009	0.004
17	-0.002	0.001	0.001	0.002	0.006	0.004
18	-0.003	0	0.002	0.003	0.006	0.003
19	-0.003	0	0.001	0.003	0.008	0.003
20	-0.003	0.001	0.002	0.004	0.006	0.004
21	-0.004	0.001	0.003	0.003	0.008	0.004
22	-0.002	0.001	0.003	0.003	0.009	0.005
23	-0.004	0.001	0.003	0.002	0.009	0.006
24	-0.003	-0.001	0.003	0.004	0.009	0.004
25	-0.004	0	0.005	0.004	0.01	0.006
26	-0.003	0.001	0.004	0.004	0.01	0.005
27	-0.003	0.001	0.002	0.005	0.008	0.006
28	-0.001	0.002	0.005	0.005	0.008	0.006
29	-0.003	0.001	0.003	0.005	0.008	0.006
30	-0.001	-0.001	0.003	0.005	0.009	0.006
31	-0.003	0.001	0.003	0.005	0.01	0.009
32	-0.005	0.001	0.004	0.005	0.009	0.008
33	-0.002	0	0.003	0.005	0.009	0.008
34	-0.002	0.002	0.003	0.005	0.009	0.008
35	-0.002	0.002	0.003	0.006	0.01	0.008
36	-0.003	0.002	0.005	0.006	0.009	0.008
37	-0.001	0.003	0.005	0.006	0.01	0.008
38	0	0.002	0.006	0.008	0.011	0.009
39	-0.001	0.001	0.008	0.01	0.011	0.009
40	-0.001	0.003	0.006	0.009	0.011	0.012
41	0	0.003	0.006	0.009	0.012	0.011
42	0.001	0.003	0.008	0.009	0.012	0.011
43	0	0.003	0.005	0.011	0.012	0.011
44	0	0.003	0.006	0.01	0.015	0.011
45	0.001	0.004	0.009	0.01	0.013	0.011
46	0	0.003	0.009	0.01	0.012	0.012
47	0.001	0.004	0.008	0.011	0.013	0.012
48	0	0.003	0.008	0.012	0.015	0.012
49	0.001	0.005	0.009	0.012	0.015	0.013
50	0	0.004	0.01	0.012	0.015	0.013
51	0.001	0.003	0.008	0.013	0.013	0.013
52	-0.001	0.005	0.008	0.012	0.013	0.015
53	-0.001	0.003	0.008	0.011	0.016	0.012
54	-0.002	0.004	0.008	0.011	0.016	0.015
55	0	0.004	0.009	0.012	0.016	0.012
56	0	0.002	0.008	0.011	0.017	0.012
57	0.001	0.004	0.009	0.015	0.016	0.013
58	0	0.004	0.009	0.015	0.013	0.013
59	-0.001	0.003	0.008	0.015	0.016	0.015
60	0.003	0.004	0.01	0.013	0.017	0.015
61	0.002	0.005	0.01	0.015	0.015	0.017
62	0.002	0.004	0.012	0.015	0.018	0.016
63	0	0.004	0.009	0.016	0.017	0.017
64	0.002	0.005	0.011	0.018	0.016	0.015
65	0.002	0.005	0.01	0.016	0.017	0.017
66	0.002	0.006	0.011	0.017	0.017	0.018
67	0.003	0.006	0.011	0.018	0.017	0.018
68	0.002	0.006	0.013	0.019	0.018	0.018
69	0.002	0.008	0.012	0.017	0.019	0.019
70	0.004	0.009	0.013	0.019	0.019	0.018
71	0.005	0.008	0.015	0.02	0.02	0.018
72	0.005	0.008	0.017	0.023	0.02	0.022
73	0.006	0.009	0.016	0.023	0.02	0.022
74	0.006	0.009	0.015	0.025	0.02	0.022
75	0.005	0.011	0.017	0.023	0.02	0.022
76	0.009	0.011	0.018	0.025	0.023	0.024
77	0.006	0.011	0.022	0.025	0.024	0.025
78	0.006	0.012	0.019	0.024	0.025	0.026
79	0.01	0.012	0.019	0.027	0.025	0.025
80	0.009	0.013	0.024	0.027	0.027	0.028
81	0.009	0.015	0.02	0.027	0.027	0.026
82	0.009	0.013	0.023	0.028	0.031	0.03
83	0.011	0.016	0.025	0.03	0.027	0.028
84	0.01	0.015	0.027	0.033	0.027	0.03
85	0.012	0.015	0.027	0.033	0.032	0.031
86	0.013	0.018	0.027	0.035	0.032	0.028
87	0.015	0.018	0.027	0.037	0.032	0.032
88	0.015	0.019	0.028	0.038	0.033	0.033
89	0.016	0.02	0.03	0.039	0.034	0.037
90	0.018	0.022	0.032	0.039	0.034	0.038
91	0.018	0.022	0.032	0.039	0.034	0.038
92	0.019	0.023	0.034	0.042	0.037	0.039
93	0.022	0.024	0.033	0.044	0.039	0.041
94	0.023	0.023	0.038	0.044	0.041	0.039
95	0.024	0.026	0.039	0.046	0.042	0.042
96	0.026	0.026	0.038	0.045	0.042	0.044
97	0.027	0.027	0.042	0.048	0.044	0.044
98	0.026	0.028	0.044	0.049	0.047	0.046
99	0.03	0.028	0.046	0.051	0.046	0.047
100	0.028	0.032	0.046	0.049	0.048	0.049
101	0.033	0.032	0.051	0.053	0.046	0.052
102	0.034	0.035	0.056	0.056	0.051	0.053
103	0.038	0.041	0.055	0.06	0.053	0.053
104	0.037	0.04	0.061	0.061	0.056	0.054
105	0.039	0.042	0.066	0.061	0.056	0.057
106	0.038	0.041	0.061	0.066	0.059	0.062
107	0.041	0.047	0.066	0.067	0.06	0.062
108	0.044	0.045	0.064	0.07	0.06	0.067
109	0.046	0.047	0.07	0.07	0.064	0.067
110	0.052	0.049	0.074	0.075	0.067	0.066
111	0.052	0.048	0.075	0.078	0.068	0.07
112	0.053	0.053	0.078	0.077	0.07	0.069
113	0.052	0.054	0.078	0.078	0.071	0.074
114	0.056	0.056	0.08	0.081	0.074	0.075
115	0.057	0.056	0.085	0.082	0.074	0.077
116	0.064	0.06	0.091	0.083	0.074	0.078
117	0.061	0.063	0.092	0.088	0.078	0.077
118	0.068	0.063	0.098	0.09	0.081	0.085
119	0.071	0.068	0.099	0.098	0.085	0.088
120	0.071	0.07	0.105	0.104	0.086	0.09
121	0.075	0.071	0.107	0.102	0.089	0.092
122	0.082	0.077	0.112	0.103	0.091	0.097
123	0.082	0.08	0.117	0.106	0.092	0.097
124	0.086	0.082	0.122	0.112	0.097	0.104
125	0.091	0.088	0.131	0.118	0.103	0.105
126	0.096	0.095	0.135	0.119	0.105	0.109
127	0.104	0.096	0.143	0.127	0.112	0.112
128	0.103	0.096	0.15	0.126	0.114	0.115
129	0.109	0.107	0.156	0.131	0.114	0.124
130	0.113	0.109	0.158	0.134	0.122	0.127
131	0.119	0.109	0.165	0.139	0.126	0.131
132	0.129	0.115	0.175	0.158	0.136	0.133
133	0.135	0.121	0.179	0.148	0.133	0.137
134	0.137	0.124	0.19	0.156	0.139	0.143
135	0.143	0.129	0.19	0.163	0.148	0.153
136	0.148	0.136	0.199	0.161	0.148	0.147
137	0.15	0.142	0.204	0.172	0.156	0.156
138	0.166	0.148	0.22	0.175	0.164	0.164
139	0.165	0.158	0.226	0.182	0.168	0.166
140	0.173	0.168	0.235	0.184	0.17	0.168
141	0.179	0.161	0.245	0.192	0.175	0.177
142	0.185	0.171	0.251	0.195	0.178	0.179
143	0.191	0.182	0.263	0.205	0.184	0.189
144	0.202	0.19	0.265	0.215	0.198	0.193
145	0.212	0.199	0.277	0.216	0.202	0.198
146	0.234	0.199	0.295	0.229	0.205	0.205
147	0.236	0.219	0.298	0.23	0.209	0.211
148	0.244	0.214	0.315	0.23	0.221	0.218
149	0.243	0.22	0.324	0.243	0.233	0.224
150	0.257	0.233	0.333	0.257	0.23	0.221
151	0.273	0.238	0.339	0.257	0.243	0.234
152	0.274	0.253	0.351	0.265	0.248	0.244
153	0.284	0.262	0.369	0.277	0.252	0.262
154	0.298	0.269	0.378	0.28	0.258	0.256
155	0.302	0.282	0.387	0.292	0.269	0.26
156	0.313	0.285	0.398	0.301	0.279	0.277
157	0.325	0.295	0.416	0.306	0.288	0.278
158	0.331	0.314	0.437	0.314	0.3	0.289
159	0.343	0.318	0.438	0.324	0.302	0.303
160	0.354	0.322	0.445	0.331	0.315	0.296
161	0.36	0.338	0.46	0.337	0.318	0.309
162	0.373	0.345	0.49	0.357	0.324	0.32
163	0.381	0.356	0.484	0.354	0.34	0.325
164	0.401	0.378	0.491	0.361	0.336	0.337
165	0.416	0.372	0.504	0.378	0.352	0.344
166	0.419	0.38	0.519	0.386	0.356	0.349
167	0.434	0.386	0.528	0.39	0.367	0.36
168	0.441	0.398	0.534	0.396	0.372	0.36
169	0.447	0.418	0.55	0.407	0.388	0.374
170	0.459	0.423	0.564	0.409	0.386	0.378
171	0.475	0.431	0.571	0.415	0.397	0.386
172	0.489	0.442	0.587	0.425	0.4	0.4
173	0.488	0.451	0.59	0.432	0.411	0.407
174	0.502	0.467	0.611	0.454	0.416	0.41
175	0.503	0.468	0.615	0.444	0.441	0.416
176	0.529	0.48	0.622	0.463	0.436	0.43
177	0.528	0.504	0.647	0.476	0.444	0.434
178	0.531	0.495	0.64	0.469	0.456	0.436
179	0.543	0.509	0.65	0.481	0.461	0.442
180	0.55	0.516	0.674	0.489	0.468	0.466
181	0.561	0.538	0.665	0.497	0.477	0.465
182	0.567	0.528	0.678	0.511	0.49	0.471
183	0.569	0.538	0.676	0.509	0.482	0.48
184	0.578	0.564	0.705	0.513	0.497	0.485
185	0.586	0.547	0.677	0.523	0.498	0.49
186	0.591	0.565	0.703	0.526	0.5	0.506
187	0.591	0.569	0.718	0.527	0.528	0.507
188	0.596	0.568	0.699	0.535	0.509	0.509
189	0.597	0.582	0.695	0.535	0.52	0.52
190	0.598	0.579	0.731	0.548	0.521	0.529
191	0.601	0.58	0.713	0.569	0.523	0.528
192	0.608	0.58	0.699	0.549	0.526	0.546
193	0.607	0.582	0.729	0.561	0.525	0.539
194	0.621	0.596	0.705	0.557	0.538	0.535
195	0.612	0.589	0.707	0.561	0.535	0.541
196	0.619	0.586	0.728	0.582	0.541	0.557
197	0.619	0.599	0.715	0.572	0.543	0.551
198	0.612	0.596	0.736	0.578	0.534	0.554
199	0.615	0.604	0.722	0.584	0.549	0.575
200	0.611	0.601	0.725	0.582	0.55	0.561
201	0.619	0.603	0.739	0.579	0.555	0.561
202	0.628	0.616	0.73	0.579	0.553	0.563
203	0.627	0.607	0.725	0.577	0.558	0.567
204	0.625	0.607	0.732	0.582	0.557	0.57
205	0.628	0.609	0.749	0.593	0.557	0.576
206	0.633	0.621	0.727	0.584	0.556	0.567
207	0.63	0.613	0.742	0.603	0.551	0.577
208	0.64	0.611	0.739	0.598	0.557	0.577
209	0.634	0.622	0.732	0.598	0.56	0.575
210	0.637	0.62	0.749	0.591	0.565	0.578
211	0.633	0.625	0.724	0.596	0.569	0.578
212	0.628	0.618	0.725	0.603	0.568	0.586
213	0.629	0.621	0.732	0.604	0.564	0.585
214	0.64	0.618	0.735	0.604	0.572	0.587
215	0.638	0.614	0.735	0.6	0.577	0.578
216	0.632	0.622	0.73	0.605	0.571	0.587
217	0.629	0.623	0.741	0.611	0.567	0.583
218	0.648	0.618	0.738	0.612	0.572	0.587
219	0.637	0.623	0.732	0.611	0.579	0.592
220	0.634	0.619	0.738	0.605	0.572	0.594
221	0.634	0.627	0.743	0.618	0.574	0.594
222	0.641	0.622	0.738	0.608	0.582	0.6
223	0.636	0.629	0.749	0.607	0.575	0.598
224	0.641	0.62	0.738	0.608	0.585	0.605
225	0.648	0.633	0.746	0.615	0.577	0.597
226	0.64	0.626	0.734	0.614	0.584	0.593
227	0.638	0.625	0.741	0.628	0.58	0.614
228	0.642	0.619	0.739	0.614	0.58	0.601
229	0.643	0.628	0.739	0.613	0.596	0.607
230	0.642	0.618	0.741	0.627	0.587	0.6
231	0.64	0.637	0.764	0.613	0.583	0.608
232	0.642	0.626	0.741	0.614	0.59	0.599
233	0.643	0.633	0.739	0.611	0.587	0.598
234	0.645	0.634	0.741	0.623	0.589	0.601
235	0.641	0.622	0.744	0.63	0.585	0.598
236	0.662	0.635	0.739	0.619	0.586	0.607
237	0.64	0.627	0.747	0.625	0.578	0.606
238	0.638	0.629	0.741	0.62	0.585	0.604
239	0.642	0.621	0.743	0.618	0.585	0.604
240	0.644	0.635	0.745	0.619	0.598	0.606
241	0.643	0.63	0.752	0.621	0.589	0.605
242	0.636	0.637	0.757	0.616	0.6	0.606
243	0.648	0.623	0.749	0.625	0.59	0.616
244	0.638	0.633	0.747	0.619	0.594	0.615
245	0.648	0.634	0.749	0.626	0.591	0.611
246	0.654	0.633	0.739	0.63	0.585	0.613
247	0.641	0.633	0.756	0.634	0.594	0.609
248	0.655	0.633	0.75	0.638	0.585	0.611
249	0.643	0.629	0.737	0.623	0.59	0.615
250	0.651	0.648	0.746	0.627	0.597	0.605
251	0.644	0.63	0.754	0.626	0.586	0.606
252	0.651	0.633	0.747	0.633	0.589	0.611
253	0.65	0.63	0.751	0.621	0.601	0.614
254	0.643	0.632	0.76	0.626	0.592	0.611
255	0.652	0.63	0.753	0.629	0.598	0.618
256	0.654	0.637	0.742	0.623	0.593	0.618
257	0.657	0.635	0.746	0.629	0.594	0.615
258	0.655	0.641	0.754	0.636	0.594	0.616
259	0.649	0.637	0.744	0.629	0.596	0.626
260	0.649	0.633	0.741	0.64	0.59	0.619
261	0.657	0.63	0.744	0.628	0.587	0.614
262	0.655	0.629	0.744	0.621	0.599	0.615
263	0.654	0.633	0.766	0.628	0.593	0.621
264	0.654	0.633	0.751	0.636	0.591	0.613
265	0.648	0.641	0.763	0.63	0.593	0.625
266	0.642	0.637	0.742	0.638	0.593	0.619
267	0.644	0.632	0.751	0.633	0.6	0.615
268	0.652	0.637	0.746	0.638	0.605	0.622
269	0.655	0.654	0.747	0.632	0.596	0.62
270	0.652	0.635	0.756	0.634	0.592	0.623
271	0.65	0.632	0.758	0.633	0.593	0.622
272	0.654	0.637	0.743	0.641	0.598	0.616
273	0.654	0.636	0.749	0.632	0.597	0.611
274	0.648	0.638	0.753	0.629	0.601	0.62
275	0.652	0.645	0.742	0.636	0.599	0.622
276	0.65	0.642	0.757	0.651	0.607	0.614
277	0.652	0.64	0.753	0.633	0.596	0.625
278	0.655	0.641	0.751	0.632	0.6	0.626
279	0.651	0.632	0.745	0.632	0.591	0.621
280	0.65	0.647	0.749	0.645	0.599	0.62
281	0.665	0.643	0.754	0.643	0.598	0.62
282	0.655	0.641	0.749	0.64	0.597	0.619
283	0.655	0.636	0.747	0.636	0.603	0.619
284	0.654	0.643	0.75	0.64	0.597	0.62
285	0.659	0.647	0.754	0.64	0.603	0.626
286	0.647	0.635	0.749	0.636	0.597	0.62
287	0.655	0.638	0.753	0.641	0.605	0.618
288	0.655	0.645	0.756	0.635	0.6	0.627
289	0.655	0.642	0.751	0.635	0.6	0.619
290	0.643	0.643	0.756	0.634	0.601	0.625
291	0.656	0.643	0.746	0.636	0.604	0.618
292	0.651	0.647	0.752	0.638	0.593	0.619
293	0.652	0.635	0.752	0.633	0.599	0.623
294	0.654	0.635	0.753	0.636	0.607	0.626
295	0.662	0.638	0.75	0.634	0.6	0.622
296	0.651	0.634	0.751	0.642	0.597	0.63
297	0.643	0.641	0.751	0.636	0.6	0.626
298	0.661	0.64	0.756	0.645	0.597	0.625
299	0.662	0.641	0.756	0.641	0.607	0.62
300	0.648	0.645	0.757	0.644	0.603	0.622
301	0.662	0.638	0.76	0.634	0.604	0.626
302	0.658	0.642	0.747	0.637	0.596	0.627
303	0.667	0.637	0.776	0.637	0.598	0.623
304	0.657	0.644	0.749	0.645	0.599	0.621
305	0.663	0.652	0.747	0.637	0.603	0.635
306	0.648	0.648	0.766	0.64	0.603	0.621
307	0.654	0.654	0.768	0.64	0.601	0.627
308	0.659	0.643	0.753	0.645	0.594	0.63
309	0.654	0.649	0.765	0.642	0.608	0.621
310	0.65	0.644	0.753	0.644	0.604	0.618
311	0.658	0.64	0.751	0.642	0.601	0.634
312	0.662	0.637	0.759	0.642	0.613	0.625
313	0.671	0.633	0.756	0.645	0.603	0.633
314	0.664	0.636	0.767	0.641	0.604	0.628
315	0.654	0.637	0.76	0.651	0.616	0.63
316	0.652	0.642	0.76	0.648	0.603	0.626
317	0.662	0.658	0.761	0.645	0.614	0.643
318	0.659	0.64	0.764	0.652	0.611	0.629
319	0.664	0.635	0.756	0.649	0.603	0.635
320	0.659	0.64	0.753	0.645	0.601	0.628
321	0.663	0.644	0.765	0.658	0.607	0.629
322	0.657	0.657	0.759	0.65	0.606	0.627
323	0.674	0.648	0.757	0.643	0.619	0.63
324	0.652	0.65	0.761	0.65	0.611	0.628
325	0.658	0.638	0.773	0.649	0.608	0.63
326	0.655	0.644	0.756	0.65	0.612	0.63
327	0.666	0.641	0.756	0.649	0.607	0.63
328	0.652	0.647	0.754	0.644	0.611	0.63
329	0.652	0.643	0.749	0.643	0.606	0.64
330	0.655	0.644	0.757	0.651	0.609	0.628
331	0.658	0.648	0.761	0.644	0.598	0.63
332	0.661	0.644	0.754	0.645	0.607	0.626
333	0.656	0.64	0.756	0.656	0.609	0.633
334	0.664	0.654	0.763	0.65	0.612	0.632
335	0.656	0.644	0.763	0.65	0.607	0.626
336	0.663	0.65	0.76	0.649	0.609	0.629
337	0.663	0.643	0.759	0.656	0.601	0.636
338	0.677	0.648	0.758	0.645	0.601	0.634
339	0.663	0.655	0.772	0.65	0.608	0.634
340	0.651	0.67	0.761	0.65	0.607	0.632
341	0.654	0.641	0.754	0.644	0.606	0.634
342	0.656	0.647	0.757	0.654	0.601	0.632
343	0.655	0.642	0.768	0.648	0.605	0.634
344	0.659	0.651	0.765	0.647	0.611	0.628
345	0.661	0.644	0.759	0.649	0.605	0.645
346	0.657	0.651	0.764	0.663	0.608	0.628
347	0.681	0.657	0.764	0.651	0.621	0.635
348	0.658	0.649	0.763	0.652	0.606	0.633
349	0.665	0.651	0.766	0.647	0.615	0.644
350	0.656	0.641	0.758	0.652	0.613	0.632
351	0.651	0.652	0.758	0.656	0.614	0.633
352	0.656	0.659	0.763	0.647	0.628	0.64
353	0.664	0.644	0.785	0.657	0.609	0.634
354	0.658	0.648	0.772	0.656	0.614	0.638
355	0.662	0.651	0.765	0.655	0.613	0.643
356	0.657	0.65	0.765	0.651	0.613	0.636
357	0.662	0.647	0.757	0.65	0.616	0.632
358	0.669	0.654	0.773	0.658	0.611	0.636
359	0.666	0.651	0.775	0.651	0.609	0.638
360	0.664	0.651	0.77	0.651	0.616	0.64
361	0.659	0.655	0.773	0.654	0.614	0.633
362	0.661	0.648	0.773	0.655	0.612	0.637
363	0.663	0.661	0.764	0.649	0.614	0.636
364	0.662	0.647	0.757	0.649	0.615	0.629
365	0.664	0.665	0.776	0.651	0.612	0.647
366	0.667	0.644	0.774	0.658	0.616	0.641
367	0.67	0.652	0.765	0.664	0.621	0.643
368	0.671	0.647	0.77	0.654	0.609	0.633
369	0.657	0.649	0.767	0.649	0.614	0.633
370	0.661	0.648	0.764	0.662	0.608	0.636
371	0.662	0.65	0.75	0.651	0.621	0.642
372	0.672	0.661	0.767	0.649	0.615	0.633
373	0.657	0.642	0.763	0.652	0.612	0.64
374	0.663	0.655	0.765	0.658	0.618	0.644
375	0.662	0.647	0.77	0.654	0.616	0.641
376	0.673	0.651	0.764	0.657	0.606	0.635
377	0.661	0.65	0.761	0.664	0.614	0.638
378	0.664	0.658	0.766	0.65	0.616	0.633
379	0.661	0.647	0.773	0.666	0.609	0.645
380	0.666	0.676	0.778	0.656	0.62	0.64
381	0.67	0.648	0.76	0.658	0.619	0.647
382	0.658	0.661	0.771	0.656	0.608	0.641
383	0.666	0.658	0.763	0.656	0.62	0.637
384	0.665	0.65	0.765	0.662	0.616	0.635
385	0.674	0.654	0.766	0.661	0.618	0.645
386	0.673	0.661	0.768	0.654	0.627	0.64
387	0.671	0.645	0.763	0.671	0.614	0.637
388	0.68	0.651	0.767	0.658	0.615	0.643
389	0.676	0.648	0.767	0.657	0.615	0.641
390	0.662	0.657	0.767	0.659	0.613	0.643
391	0.674	0.65	0.781	0.655	0.618	0.633
392	0.676	0.654	0.763	0.654	0.612	0.644
393	0.678	0.649	0.781	0.657	0.62	0.643
394	0.666	0.648	0.772	0.656	0.62	0.637
395	0.665	0.669	0.775	0.671	0.62	0.642
396	0.676	0.655	0.773	0.661	0.615	0.637
397	0.657	0.659	0.765	0.671	0.618	0.64
