# Supplementary material for: Overexpression profiling reveals cellular requirements in the context of genetic backgrounds and environments
Source: PLoS Genet. 2023 Apr 28;19(4):e1010732. doi: 10.1371/journal.pgen.1010732 (PMC10171610; doi:10.1371/journal.pgen.1010732)
Supplement: S1 Data — (ZIP) [file pgen.1010732.s025.zip › S1_Data/Fig_6/Fig.6E/Fig.6E_coq1.csv]

	Vector-1	Vector-2	Vector-3	HAP4-1	HAP4-2	HAP4-3
1	0.002	0.003	0.001	0.006	-0.001	0.001
2	0.002	0.003	0	0.009	-0.001	0.001
3	0.001	0.002	-0.001	0.006	-0.002	0.002
4	0.001	0.001	-0.002	0.009	-0.002	0.001
5	0.002	0.002	0	0.005	-0.002	0
6	0.001	0.001	-0.002	0.006	-0.002	0.001
7	-0.001	0.003	-0.001	0.006	-0.002	0
8	0.001	0.003	-0.002	0.006	-0.003	0
9	0.001	0.002	-0.002	0.005	-0.003	0
10	0.001	0.001	-0.002	0.005	-0.003	0
11	0	0.001	-0.001	0.006	-0.003	0
12	0	0.001	-0.002	0.006	-0.003	0
13	0.001	0.002	-0.003	0.005	-0.002	0.001
14	0.001	0.001	-0.002	0.005	-0.003	0
15	0.001	0.002	-0.003	0.006	-0.003	0
16	0	0.002	-0.001	0.008	-0.002	0.001
17	0	0	-0.003	0.006	-0.002	0
18	0.001	0.001	-0.002	0.006	-0.002	0
19	0	0.001	-0.003	0.008	-0.001	0
20	0	0.001	-0.002	0.008	-0.002	0.001
21	0.001	0.001	-0.002	0.006	-0.002	0.003
22	0	0.001	-0.004	0.006	-0.001	0
23	-0.001	0	-0.002	0.006	-0.002	0.001
24	-0.001	0.001	-0.001	0.006	-0.002	0
25	0.001	0.002	-0.002	0.006	-0.001	0.001
26	-0.001	0.002	-0.002	0.008	-0.001	0.001
27	0.001	0.001	-0.002	0.009	-0.002	0.001
28	0.001	0.001	-0.001	0.008	-0.002	0
29	0.001	0.002	-0.002	0.006	0.001	0.001
30	0.001	0.003	-0.002	0.006	0	0
31	0.001	0.002	-0.002	0.006	-0.001	0
32	0.001	0.001	-0.001	0.008	0	0.002
33	0.001	0.002	-0.002	0.008	0	0.002
34	0.002	0.002	-0.002	0.008	0	0.002
35	0.002	0.001	-0.002	0.008	-0.001	0.001
36	0.001	0.002	-0.001	0.008	-0.001	0.001
37	0.001	0.003	-0.001	0.008	0	0
38	0.002	0.003	-0.001	0.009	0.001	0.001
39	0.003	0.002	-0.001	0.009	0.001	0.001
40	0.002	0.004	-0.001	0.009	0.001	0.001
41	0.002	0.005	0	0.009	0.001	0.001
42	0.001	0.005	0.001	0.01	0.002	0.001
43	0.003	0.003	0	0.009	0.001	0.002
44	0.002	0.003	-0.001	0.008	0.001	0.002
45	0.004	0.004	0	0.01	0.001	0.002
46	0.002	0.004	0	0.008	0.001	0.001
47	0.004	0.003	0	0.009	0.002	0.002
48	0.002	0.003	0.001	0.011	0.002	0.002
49	0.002	0.004	0	0.01	0.002	0.001
50	0.003	0.005	0	0.01	0.002	0.001
51	0.003	0.003	0.001	0.01	0.003	0.002
52	0.004	0.003	0.001	0.011	0.002	0.002
53	0.003	0.003	0.001	0.01	0.003	0.003
54	0.003	0.004	0.001	0.01	0.002	0.002
55	0.004	0.005	0	0.011	0.003	0.003
56	0.004	0.004	0.001	0.01	0.004	0.003
57	0.005	0.005	0.001	0.01	0.003	0.002
58	0.004	0.005	0.002	0.011	0.005	0.003
59	0.008	0.006	0.001	0.009	0.004	0.002
60	0.004	0.005	0	0.011	0.005	0.004
61	0.005	0.005	0.003	0.011	0.005	0.004
62	0.008	0.006	0.002	0.01	0.006	0.004
63	0.008	0.005	0.002	0.011	0.006	0.004
64	0.006	0.006	0.003	0.012	0.006	0.004
65	0.009	0.006	0.002	0.012	0.005	0.005
66	0.006	0.008	0.003	0.012	0.005	0.005
67	0.01	0.008	0.002	0.015	0.006	0.006
68	0.008	0.006	0.003	0.012	0.006	0.004
69	0.008	0.008	0.003	0.013	0.008	0.006
70	0.011	0.009	0.004	0.015	0.01	0.006
71	0.009	0.011	0.005	0.015	0.011	0.006
72	0.01	0.009	0.006	0.015	0.01	0.008
73	0.013	0.01	0.005	0.016	0.011	0.005
74	0.01	0.011	0.008	0.015	0.011	0.009
75	0.011	0.009	0.008	0.016	0.012	0.008
76	0.013	0.012	0.006	0.018	0.012	0.009
77	0.016	0.011	0.006	0.018	0.012	0.01
78	0.015	0.011	0.01	0.019	0.015	0.01
79	0.017	0.012	0.01	0.022	0.013	0.008
80	0.016	0.013	0.01	0.022	0.015	0.01
81	0.018	0.013	0.01	0.022	0.018	0.011
82	0.017	0.015	0.012	0.022	0.018	0.011
83	0.02	0.015	0.01	0.022	0.018	0.011
84	0.02	0.015	0.012	0.022	0.02	0.012
85	0.02	0.017	0.015	0.023	0.019	0.013
86	0.024	0.018	0.015	0.024	0.022	0.015
87	0.024	0.019	0.013	0.025	0.024	0.013
88	0.026	0.019	0.017	0.025	0.023	0.016
89	0.028	0.02	0.018	0.026	0.026	0.012
90	0.027	0.02	0.02	0.025	0.026	0.018
91	0.03	0.023	0.022	0.027	0.028	0.022
92	0.031	0.023	0.022	0.03	0.031	0.02
93	0.034	0.023	0.024	0.032	0.031	0.02
94	0.032	0.025	0.025	0.031	0.032	0.019
95	0.037	0.026	0.027	0.034	0.033	0.023
96	0.037	0.028	0.027	0.034	0.035	0.022
97	0.039	0.028	0.026	0.034	0.038	0.025
98	0.042	0.032	0.031	0.038	0.038	0.024
99	0.042	0.031	0.031	0.038	0.039	0.026
100	0.046	0.033	0.032	0.039	0.044	0.025
101	0.051	0.039	0.034	0.041	0.044	0.027
102	0.051	0.038	0.035	0.041	0.046	0.03
103	0.053	0.037	0.037	0.044	0.048	0.03
104	0.053	0.044	0.041	0.045	0.049	0.034
105	0.06	0.041	0.042	0.046	0.054	0.034
106	0.061	0.045	0.044	0.048	0.056	0.037
107	0.063	0.046	0.046	0.051	0.061	0.038
108	0.066	0.047	0.047	0.052	0.062	0.038
109	0.073	0.049	0.051	0.054	0.067	0.04
110	0.077	0.054	0.052	0.056	0.069	0.041
111	0.084	0.055	0.053	0.056	0.071	0.045
112	0.081	0.06	0.056	0.06	0.069	0.046
113	0.086	0.057	0.059	0.063	0.075	0.048
114	0.086	0.061	0.066	0.061	0.078	0.047
115	0.088	0.062	0.067	0.064	0.078	0.048
116	0.092	0.063	0.068	0.067	0.08	0.051
117	0.097	0.07	0.068	0.067	0.089	0.053
118	0.098	0.07	0.071	0.071	0.089	0.055
119	0.105	0.075	0.078	0.073	0.095	0.057
120	0.11	0.077	0.077	0.076	0.102	0.061
121	0.121	0.08	0.085	0.077	0.102	0.059
122	0.12	0.084	0.086	0.08	0.103	0.066
123	0.127	0.091	0.089	0.083	0.109	0.066
124	0.131	0.093	0.095	0.09	0.114	0.074
125	0.134	0.099	0.097	0.089	0.119	0.071
126	0.143	0.097	0.104	0.093	0.126	0.075
127	0.151	0.105	0.109	0.096	0.129	0.077
128	0.155	0.11	0.118	0.1	0.134	0.08
129	0.166	0.112	0.118	0.103	0.137	0.085
130	0.17	0.119	0.128	0.11	0.144	0.089
131	0.177	0.131	0.131	0.109	0.151	0.091
132	0.19	0.129	0.136	0.115	0.163	0.096
133	0.193	0.132	0.148	0.12	0.16	0.1
134	0.198	0.141	0.143	0.124	0.165	0.102
135	0.213	0.148	0.153	0.14	0.177	0.106
136	0.215	0.149	0.158	0.133	0.177	0.113
137	0.227	0.163	0.169	0.139	0.18	0.119
138	0.235	0.162	0.171	0.142	0.187	0.12
139	0.24	0.169	0.177	0.151	0.194	0.122
140	0.25	0.172	0.183	0.155	0.205	0.128
141	0.253	0.189	0.195	0.156	0.212	0.132
142	0.269	0.189	0.202	0.163	0.214	0.135
143	0.28	0.197	0.207	0.175	0.231	0.14
144	0.286	0.201	0.22	0.176	0.235	0.146
145	0.309	0.216	0.224	0.182	0.243	0.154
146	0.321	0.223	0.234	0.187	0.245	0.168
147	0.323	0.228	0.244	0.194	0.256	0.156
148	0.327	0.231	0.251	0.199	0.265	0.169
149	0.346	0.247	0.26	0.204	0.275	0.172
150	0.359	0.25	0.271	0.209	0.28	0.172
151	0.368	0.272	0.275	0.222	0.3	0.183
152	0.382	0.272	0.293	0.222	0.313	0.204
153	0.393	0.278	0.304	0.231	0.311	0.205
154	0.401	0.299	0.307	0.236	0.318	0.202
155	0.418	0.302	0.321	0.255	0.327	0.208
156	0.441	0.322	0.344	0.248	0.344	0.216
157	0.429	0.318	0.34	0.258	0.352	0.227
158	0.446	0.328	0.35	0.266	0.369	0.234
159	0.455	0.354	0.376	0.275	0.369	0.237
160	0.466	0.352	0.375	0.289	0.376	0.243
161	0.487	0.36	0.387	0.298	0.391	0.249
162	0.505	0.374	0.391	0.295	0.394	0.26
163	0.492	0.381	0.403	0.304	0.411	0.265
164	0.503	0.386	0.422	0.323	0.412	0.27
165	0.517	0.393	0.432	0.32	0.436	0.281
166	0.541	0.415	0.442	0.34	0.444	0.288
167	0.55	0.425	0.451	0.339	0.448	0.295
168	0.567	0.438	0.46	0.346	0.455	0.302
169	0.565	0.439	0.481	0.359	0.467	0.306
170	0.574	0.459	0.502	0.379	0.47	0.317
171	0.582	0.471	0.518	0.371	0.487	0.325
172	0.584	0.484	0.504	0.402	0.512	0.328
173	0.593	0.481	0.518	0.393	0.524	0.342
174	0.596	0.49	0.526	0.397	0.518	0.34
175	0.612	0.498	0.546	0.413	0.532	0.346
176	0.611	0.507	0.549	0.416	0.538	0.365
177	0.612	0.535	0.564	0.424	0.546	0.364
178	0.623	0.536	0.579	0.438	0.555	0.376
179	0.634	0.525	0.593	0.448	0.56	0.379
180	0.628	0.553	0.584	0.454	0.574	0.389
181	0.635	0.547	0.599	0.459	0.592	0.401
182	0.641	0.551	0.598	0.471	0.598	0.407
183	0.628	0.558	0.603	0.474	0.599	0.413
184	0.654	0.548	0.614	0.484	0.611	0.412
185	0.64	0.555	0.608	0.5	0.634	0.433
186	0.643	0.561	0.615	0.498	0.62	0.426
187	0.643	0.574	0.613	0.5	0.637	0.447
188	0.649	0.57	0.623	0.513	0.63	0.449
189	0.651	0.572	0.625	0.529	0.652	0.445
190	0.654	0.57	0.641	0.538	0.657	0.445
191	0.652	0.571	0.628	0.536	0.663	0.459
192	0.658	0.579	0.657	0.541	0.657	0.461
193	0.65	0.576	0.642	0.541	0.65	0.462
194	0.656	0.577	0.632	0.554	0.659	0.465
195	0.659	0.584	0.638	0.551	0.662	0.461
196	0.659	0.582	0.651	0.554	0.671	0.462
197	0.655	0.589	0.65	0.558	0.657	0.471
198	0.659	0.592	0.644	0.556	0.667	0.466
199	0.659	0.585	0.651	0.568	0.669	0.476
200	0.664	0.59	0.665	0.569	0.676	0.477
201	0.658	0.596	0.656	0.575	0.67	0.477
202	0.67	0.596	0.651	0.577	0.672	0.478
203	0.663	0.59	0.666	0.585	0.673	0.487
204	0.661	0.596	0.663	0.574	0.681	0.481
205	0.678	0.598	0.652	0.583	0.687	0.48
206	0.672	0.594	0.652	0.591	0.68	0.485
207	0.683	0.593	0.655	0.598	0.698	0.499
208	0.662	0.593	0.654	0.587	0.698	0.497
209	0.665	0.601	0.658	0.596	0.686	0.496
210	0.67	0.603	0.664	0.59	0.681	0.489
211	0.663	0.594	0.662	0.598	0.715	0.494
212	0.669	0.594	0.667	0.592	0.699	0.498
213	0.662	0.599	0.666	0.592	0.692	0.498
214	0.676	0.598	0.659	0.593	0.699	0.494
215	0.688	0.598	0.662	0.608	0.695	0.504
216	0.678	0.609	0.673	0.601	0.707	0.498
217	0.67	0.601	0.657	0.606	0.689	0.509
218	0.676	0.613	0.658	0.597	0.702	0.505
219	0.669	0.601	0.662	0.611	0.7	0.507
220	0.67	0.598	0.662	0.604	0.707	0.505
221	0.681	0.605	0.671	0.603	0.718	0.502
222	0.665	0.603	0.663	0.622	0.7	0.496
223	0.662	0.611	0.676	0.615	0.708	0.511
224	0.664	0.607	0.662	0.608	0.705	0.509
225	0.671	0.607	0.659	0.607	0.712	0.51
226	0.666	0.607	0.665	0.615	0.71	0.506
227	0.672	0.625	0.676	0.614	0.703	0.513
228	0.698	0.599	0.665	0.609	0.709	0.5
229	0.677	0.604	0.664	0.613	0.707	0.507
230	0.689	0.606	0.67	0.612	0.708	0.509
231	0.666	0.604	0.662	0.613	0.725	0.512
232	0.684	0.607	0.676	0.613	0.709	0.511
233	0.68	0.604	0.676	0.621	0.716	0.516
234	0.671	0.601	0.67	0.62	0.707	0.511
235	0.689	0.621	0.664	0.621	0.71	0.504
236	0.672	0.608	0.665	0.622	0.712	0.509
237	0.671	0.608	0.674	0.616	0.722	0.516
238	0.698	0.614	0.672	0.615	0.715	0.51
239	0.676	0.611	0.671	0.615	0.71	0.518
240	0.676	0.604	0.67	0.621	0.71	0.517
241	0.67	0.608	0.671	0.622	0.737	0.518
242	0.678	0.616	0.677	0.621	0.717	0.513
243	0.685	0.607	0.674	0.618	0.709	0.525
244	0.687	0.604	0.671	0.629	0.713	0.514
245	0.669	0.616	0.666	0.623	0.728	0.516
246	0.671	0.609	0.672	0.621	0.721	0.512
247	0.673	0.613	0.685	0.625	0.722	0.514
248	0.677	0.611	0.673	0.623	0.724	0.516
249	0.686	0.622	0.672	0.619	0.717	0.511
250	0.679	0.609	0.672	0.627	0.722	0.524
251	0.676	0.612	0.692	0.636	0.718	0.514
252	0.684	0.605	0.672	0.62	0.716	0.527
253	0.689	0.619	0.671	0.628	0.725	0.517
254	0.678	0.612	0.684	0.635	0.724	0.512
255	0.679	0.614	0.67	0.623	0.723	0.518
256	0.677	0.63	0.677	0.63	0.715	0.519
257	0.676	0.613	0.683	0.633	0.718	0.527
258	0.67	0.613	0.676	0.625	0.736	0.519
259	0.676	0.62	0.666	0.623	0.72	0.526
260	0.679	0.629	0.674	0.627	0.731	0.531
261	0.684	0.613	0.666	0.636	0.731	0.528
262	0.678	0.619	0.671	0.627	0.727	0.521
263	0.68	0.614	0.693	0.638	0.724	0.518
264	0.671	0.611	0.681	0.636	0.732	0.519
265	0.681	0.619	0.678	0.632	0.723	0.525
266	0.673	0.628	0.669	0.635	0.741	0.514
267	0.691	0.621	0.679	0.629	0.732	0.532
268	0.683	0.618	0.678	0.635	0.721	0.52
269	0.677	0.611	0.672	0.634	0.732	0.524
270	0.677	0.613	0.67	0.645	0.723	0.518
271	0.695	0.616	0.677	0.633	0.741	0.524
272	0.674	0.616	0.671	0.636	0.736	0.518
273	0.68	0.612	0.678	0.633	0.73	0.518
274	0.693	0.611	0.673	0.629	0.723	0.528
275	0.68	0.611	0.672	0.625	0.722	0.521
276	0.674	0.609	0.67	0.633	0.73	0.518
277	0.698	0.615	0.673	0.642	0.727	0.523
278	0.679	0.618	0.671	0.638	0.725	0.527
279	0.691	0.607	0.686	0.635	0.725	0.521
280	0.68	0.627	0.671	0.629	0.727	0.524
281	0.677	0.616	0.671	0.632	0.727	0.524
282	0.681	0.612	0.669	0.636	0.742	0.524
283	0.683	0.633	0.686	0.635	0.725	0.525
284	0.679	0.62	0.677	0.633	0.724	0.52
285	0.691	0.614	0.687	0.634	0.73	0.527
286	0.683	0.634	0.679	0.632	0.743	0.531
287	0.683	0.612	0.678	0.632	0.736	0.525
288	0.686	0.618	0.674	0.632	0.734	0.527
289	0.678	0.614	0.674	0.642	0.742	0.535
290	0.68	0.622	0.676	0.629	0.724	0.534
291	0.68	0.619	0.684	0.635	0.739	0.529
292	0.681	0.632	0.679	0.632	0.73	0.524
293	0.685	0.62	0.678	0.632	0.724	0.534
294	0.691	0.613	0.683	0.641	0.737	0.524
295	0.687	0.615	0.681	0.636	0.731	0.527
296	0.684	0.616	0.672	0.634	0.735	0.533
297	0.679	0.62	0.678	0.628	0.736	0.532
298	0.687	0.625	0.672	0.642	0.73	0.533
299	0.687	0.614	0.672	0.64	0.734	0.531
300	0.694	0.623	0.687	0.634	0.737	0.534
301	0.703	0.62	0.691	0.637	0.738	0.534
302	0.692	0.622	0.687	0.645	0.735	0.527
303	0.681	0.622	0.679	0.638	0.741	0.526
304	0.691	0.632	0.674	0.64	0.738	0.535
305	0.686	0.625	0.692	0.637	0.734	0.536
306	0.689	0.62	0.685	0.643	0.738	0.532
307	0.688	0.621	0.68	0.65	0.739	0.528
308	0.685	0.627	0.679	0.644	0.737	0.533
309	0.684	0.625	0.679	0.642	0.736	0.535
310	0.684	0.625	0.678	0.647	0.745	0.526
311	0.687	0.622	0.686	0.64	0.731	0.527
312	0.696	0.625	0.677	0.635	0.744	0.526
313	0.681	0.622	0.685	0.638	0.743	0.54
314	0.689	0.628	0.68	0.647	0.737	0.533
315	0.693	0.622	0.684	0.638	0.731	0.539
316	0.685	0.62	0.687	0.638	0.736	0.534
317	0.696	0.622	0.667	0.633	0.744	0.533
318	0.684	0.625	0.678	0.644	0.739	0.532
319	0.689	0.623	0.674	0.647	0.739	0.531
320	0.688	0.629	0.681	0.638	0.737	0.528
321	0.684	0.619	0.692	0.649	0.739	0.534
322	0.686	0.62	0.68	0.648	0.734	0.538
323	0.685	0.621	0.681	0.637	0.743	0.531
324	0.692	0.623	0.683	0.654	0.737	0.528
325	0.683	0.625	0.693	0.641	0.751	0.533
326	0.687	0.621	0.694	0.64	0.738	0.54
327	0.695	0.637	0.689	0.643	0.744	0.539
328	0.685	0.627	0.677	0.644	0.738	0.535
329	0.688	0.643	0.681	0.642	0.749	0.535
330	0.689	0.622	0.68	0.645	0.743	0.535
331	0.694	0.618	0.694	0.643	0.743	0.541
332	0.694	0.629	0.685	0.662	0.745	0.536
333	0.692	0.62	0.694	0.643	0.749	0.536
334	0.693	0.632	0.696	0.652	0.745	0.538
335	0.695	0.629	0.677	0.648	0.737	0.534
336	0.685	0.633	0.687	0.647	0.741	0.535
337	0.692	0.627	0.679	0.652	0.747	0.541
338	0.692	0.644	0.693	0.649	0.742	0.533
339	0.687	0.626	0.681	0.662	0.753	0.532
340	0.699	0.633	0.689	0.648	0.741	0.543
341	0.706	0.627	0.694	0.645	0.742	0.536
342	0.696	0.63	0.687	0.645	0.742	0.538
343	0.708	0.628	0.684	0.643	0.738	0.541
344	0.687	0.627	0.683	0.642	0.743	0.536
345	0.696	0.638	0.691	0.642	0.745	0.538
346	0.685	0.637	0.695	0.651	0.758	0.538
347	0.692	0.626	0.683	0.657	0.741	0.538
348	0.686	0.634	0.681	0.657	0.753	0.534
349	0.688	0.623	0.688	0.644	0.751	0.541
350	0.703	0.63	0.686	0.648	0.751	0.543
351	0.692	0.635	0.679	0.645	0.749	0.547
352	0.709	0.638	0.696	0.651	0.746	0.54
353	0.694	0.627	0.694	0.658	0.757	0.534
354	0.689	0.626	0.681	0.651	0.743	0.545
355	0.699	0.635	0.701	0.662	0.747	0.536
356	0.7	0.625	0.683	0.649	0.745	0.55
357	0.696	0.644	0.686	0.652	0.752	0.535
358	0.695	0.625	0.684	0.644	0.751	0.538
359	0.7	0.635	0.688	0.645	0.749	0.541
360	0.705	0.629	0.691	0.651	0.746	0.547
361	0.694	0.643	0.689	0.65	0.744	0.538
362	0.691	0.645	0.68	0.65	0.749	0.554
363	0.693	0.651	0.686	0.652	0.757	0.539
364	0.698	0.634	0.684	0.647	0.75	0.541
365	0.701	0.632	0.683	0.648	0.756	0.539
366	0.695	0.648	0.693	0.65	0.765	0.54
367	0.708	0.632	0.688	0.661	0.756	0.549
368	0.698	0.645	0.692	0.658	0.75	0.535
369	0.693	0.632	0.698	0.652	0.754	0.542
370	0.698	0.628	0.696	0.654	0.759	0.539
371	0.694	0.636	0.684	0.67	0.751	0.546
372	0.696	0.634	0.695	0.649	0.759	0.543
373	0.713	0.635	0.689	0.645	0.752	0.54
374	0.699	0.65	0.685	0.654	0.75	0.554
375	0.708	0.638	0.693	0.659	0.771	0.547
376	0.698	0.635	0.696	0.651	0.756	0.547
377	0.71	0.638	0.691	0.659	0.759	0.551
378	0.701	0.63	0.695	0.656	0.749	0.553
379	0.701	0.637	0.694	0.651	0.753	0.535
380	0.698	0.633	0.692	0.652	0.756	0.542
381	0.707	0.638	0.694	0.656	0.761	0.543
382	0.695	0.635	0.693	0.659	0.753	0.549
383	0.706	0.633	0.688	0.657	0.754	0.55
384	0.695	0.636	0.708	0.652	0.76	0.55
385	0.703	0.638	0.687	0.658	0.745	0.555
386	0.707	0.644	0.693	0.657	0.756	0.546
387	0.709	0.632	0.695	0.657	0.749	0.551
388	0.695	0.629	0.693	0.654	0.75	0.546
389	0.71	0.638	0.696	0.656	0.765	0.55
390	0.707	0.651	0.689	0.661	0.749	0.554
391	0.718	0.635	0.693	0.656	0.764	0.553
392	0.698	0.634	0.701	0.654	0.763	0.55
393	0.702	0.632	0.692	0.662	0.763	0.548
394	0.702	0.636	0.687	0.667	0.758	0.542
395	0.691	0.634	0.696	0.656	0.764	0.547
396	0.703	0.648	0.699	0.657	0.761	0.56
397	0.698	0.634	0.693	0.656	0.758	0.549
