# Supplementary material for: Overexpression profiling reveals cellular requirements in the context of genetic backgrounds and environments
Source: PLoS Genet. 2023 Apr 28;19(4):e1010732. doi: 10.1371/journal.pgen.1010732 (PMC10171610; doi:10.1371/journal.pgen.1010732)
Supplement: S1 Data — (ZIP) [file pgen.1010732.s025.zip › S1_Data/Fig_6/Fig.6E/Fig.6E_WT.csv]

	Vector-1	Vector-2	Vector-3	HAP4-1	HAP4-2	HAP4-3
1	0.002	0	0.005	0.008	0.001	0.001
2	0.003	0.001	0.006	0.008	-0.002	0.002
3	0.002	0	0.005	0.006	-0.001	0.002
4	0.002	0.001	0.005	0.009	-0.001	0.002
5	0.002	0	0.003	0.008	-0.002	0.002
6	0.001	-0.002	0.005	0.008	-0.002	0.001
7	0.001	-0.001	0.003	0.006	-0.003	0.002
8	0.001	-0.002	0.003	0.006	-0.003	0.003
9	0.002	-0.002	0.003	0.006	-0.003	0.001
10	0.001	-0.001	0.002	0.005	-0.002	0.001
11	0	-0.002	0.002	0.005	-0.003	0.002
12	-0.001	-0.003	0.002	0.004	-0.004	0
13	0	-0.002	0.001	0.006	-0.004	0
14	-0.001	-0.002	0.002	0.008	-0.004	0.001
15	0	-0.003	0.001	0.006	-0.005	0
16	-0.001	-0.002	0.003	0.006	-0.002	0.001
17	0	-0.003	0.001	0.006	-0.004	0.002
18	-0.001	-0.004	0.002	0.004	-0.003	0.001
19	-0.001	-0.002	0.003	0.005	-0.004	0.001
20	0	-0.003	0.002	0.005	-0.005	0.002
21	-0.001	-0.003	0.002	0.005	-0.005	0.001
22	0	-0.002	0.002	0.006	-0.005	0.002
23	0.001	-0.003	0.002	0.006	-0.005	0.001
24	0	-0.003	0.002	0.004	-0.006	0.002
25	0	-0.001	0.002	0.006	-0.004	0.003
26	0	-0.003	0.002	0.004	-0.005	0.002
27	-0.001	-0.005	0.001	0.005	-0.004	0.002
28	0	-0.002	0.002	0.005	-0.005	0.002
29	0	-0.004	0	0.005	-0.005	0.003
30	0	-0.002	0.001	0.004	-0.006	0
31	0	-0.003	0.002	0.005	-0.005	0.003
32	-0.001	-0.002	0	0.004	-0.005	0.001
33	0	-0.003	0.001	0.005	-0.006	0.001
34	0.001	-0.003	0.001	0.005	-0.005	0.003
35	0.001	-0.002	0.002	0.005	-0.006	0.001
36	0	0	0.002	0.008	-0.005	0.004
37	0.002	-0.001	0.003	0.009	-0.003	0.004
38	0.003	0	0.004	0.009	-0.004	0.005
39	0.002	0.002	0.003	0.01	-0.004	0.008
40	0.004	0.003	0.006	0.011	-0.002	0.008
41	0.004	0.003	0.009	0.011	-0.001	0.008
42	0.003	0.002	0.006	0.011	0	0.01
43	0.004	0.002	0.006	0.01	-0.002	0.01
44	0.006	0.005	0.009	0.011	0	0.01
45	0.005	0.002	0.008	0.012	-0.001	0.012
46	0.005	0.004	0.006	0.011	-0.002	0.01
47	0.006	0.004	0.008	0.012	0	0.011
48	0.005	0.005	0.008	0.012	0	0.013
49	0.005	0.003	0.01	0.013	0.001	0.013
50	0.005	0.003	0.009	0.013	0.001	0.011
51	0.006	0.005	0.009	0.015	-0.001	0.015
52	0.006	0.003	0.009	0.016	0.001	0.013
53	0.005	0.005	0.009	0.012	0	0.013
54	0.005	0.003	0.008	0.015	0	0.013
55	0.005	0.004	0.008	0.015	-0.001	0.017
56	0.006	0.004	0.009	0.015	-0.001	0.015
57	0.004	0.006	0.008	0.015	-0.002	0.015
58	0.006	0.005	0.009	0.015	-0.002	0.016
59	0.005	0.004	0.008	0.015	-0.001	0.016
60	0.005	0.004	0.01	0.017	0	0.017
61	0.005	0.006	0.011	0.016	-0.001	0.017
62	0.009	0.005	0.011	0.018	0	0.017
63	0.008	0.008	0.011	0.017	-0.001	0.02
64	0.01	0.01	0.015	0.018	0.001	0.02
65	0.01	0.009	0.012	0.018	0	0.02
66	0.011	0.01	0.013	0.022	0.001	0.023
67	0.01	0.011	0.015	0.02	0	0.024
68	0.01	0.01	0.013	0.02	0.002	0.023
69	0.011	0.011	0.015	0.024	0	0.026
70	0.012	0.013	0.018	0.023	0.001	0.03
71	0.011	0.012	0.018	0.024	0.003	0.031
72	0.013	0.013	0.018	0.028	0.005	0.034
73	0.013	0.017	0.019	0.025	0.006	0.034
74	0.016	0.018	0.019	0.03	0.004	0.033
75	0.013	0.018	0.023	0.028	0.005	0.035
76	0.019	0.023	0.023	0.032	0.008	0.037
77	0.017	0.02	0.026	0.034	0.006	0.038
78	0.023	0.022	0.025	0.032	0.004	0.041
79	0.02	0.024	0.028	0.034	0.008	0.046
80	0.023	0.024	0.03	0.038	0.009	0.046
81	0.023	0.026	0.03	0.039	0.011	0.051
82	0.024	0.031	0.028	0.039	0.009	0.048
83	0.027	0.031	0.033	0.044	0.012	0.055
84	0.028	0.032	0.037	0.042	0.011	0.056
85	0.027	0.033	0.038	0.044	0.012	0.057
86	0.031	0.035	0.039	0.048	0.015	0.06
87	0.03	0.035	0.038	0.051	0.012	0.064
88	0.031	0.037	0.045	0.049	0.015	0.069
89	0.035	0.039	0.045	0.053	0.015	0.07
90	0.039	0.044	0.046	0.055	0.017	0.071
91	0.039	0.045	0.047	0.061	0.019	0.071
92	0.037	0.046	0.055	0.06	0.022	0.08
93	0.041	0.047	0.056	0.067	0.024	0.081
94	0.045	0.052	0.057	0.067	0.024	0.086
95	0.047	0.056	0.057	0.069	0.025	0.086
96	0.047	0.057	0.062	0.073	0.026	0.091
97	0.051	0.061	0.066	0.073	0.026	0.102
98	0.056	0.062	0.07	0.076	0.028	0.103
99	0.059	0.069	0.071	0.083	0.033	0.104
100	0.059	0.075	0.076	0.085	0.035	0.107
101	0.066	0.073	0.078	0.088	0.035	0.12
102	0.066	0.074	0.081	0.091	0.039	0.115
103	0.067	0.077	0.085	0.097	0.039	0.122
104	0.071	0.082	0.091	0.099	0.041	0.127
105	0.074	0.089	0.093	0.106	0.045	0.133
106	0.082	0.093	0.096	0.105	0.048	0.141
107	0.082	0.095	0.103	0.115	0.046	0.143
108	0.088	0.098	0.107	0.117	0.052	0.147
109	0.093	0.106	0.11	0.122	0.053	0.153
110	0.091	0.107	0.117	0.124	0.059	0.164
111	0.092	0.109	0.12	0.132	0.062	0.163
112	0.1	0.111	0.122	0.129	0.062	0.168
113	0.099	0.114	0.127	0.136	0.06	0.17
114	0.109	0.121	0.14	0.144	0.066	0.178
115	0.11	0.129	0.137	0.147	0.076	0.19
116	0.112	0.129	0.146	0.151	0.071	0.192
117	0.118	0.139	0.149	0.153	0.077	0.2
118	0.127	0.141	0.156	0.164	0.085	0.204
119	0.129	0.144	0.163	0.168	0.088	0.208
120	0.134	0.157	0.169	0.178	0.095	0.219
121	0.144	0.158	0.178	0.176	0.096	0.227
122	0.153	0.171	0.185	0.19	0.105	0.235
123	0.157	0.172	0.191	0.2	0.104	0.248
124	0.162	0.182	0.195	0.204	0.112	0.253
125	0.166	0.19	0.212	0.212	0.119	0.269
126	0.176	0.195	0.218	0.223	0.125	0.272
127	0.179	0.212	0.226	0.233	0.129	0.285
128	0.185	0.213	0.235	0.245	0.137	0.292
129	0.193	0.218	0.243	0.252	0.14	0.301
130	0.201	0.226	0.252	0.262	0.151	0.309
131	0.219	0.247	0.264	0.267	0.154	0.321
132	0.223	0.248	0.269	0.28	0.176	0.333
133	0.227	0.259	0.288	0.289	0.175	0.345
134	0.237	0.27	0.288	0.296	0.179	0.35
135	0.256	0.281	0.306	0.315	0.189	0.38
136	0.258	0.292	0.32	0.331	0.204	0.38
137	0.264	0.3	0.327	0.33	0.219	0.398
138	0.282	0.316	0.335	0.336	0.231	0.416
139	0.302	0.311	0.346	0.361	0.231	0.417
140	0.302	0.325	0.352	0.361	0.247	0.441
141	0.308	0.338	0.376	0.386	0.267	0.44
142	0.322	0.361	0.388	0.402	0.273	0.459
143	0.33	0.374	0.395	0.408	0.279	0.483
144	0.342	0.378	0.415	0.425	0.293	0.489
145	0.352	0.395	0.426	0.424	0.299	0.502
146	0.361	0.409	0.432	0.452	0.313	0.505
147	0.39	0.411	0.44	0.465	0.324	0.527
148	0.397	0.434	0.468	0.48	0.343	0.567
149	0.41	0.451	0.482	0.489	0.353	0.56
150	0.444	0.458	0.503	0.504	0.369	0.575
151	0.426	0.468	0.527	0.512	0.378	0.585
152	0.444	0.475	0.513	0.532	0.4	0.594
153	0.455	0.487	0.523	0.547	0.422	0.622
154	0.47	0.521	0.541	0.574	0.436	0.636
155	0.477	0.52	0.549	0.583	0.438	0.648
156	0.498	0.531	0.576	0.607	0.451	0.674
157	0.506	0.548	0.584	0.609	0.47	0.689
158	0.517	0.556	0.6	0.629	0.485	0.692
159	0.538	0.574	0.606	0.659	0.507	0.715
160	0.556	0.6	0.64	0.666	0.523	0.736
161	0.563	0.596	0.635	0.685	0.536	0.752
162	0.568	0.603	0.652	0.708	0.557	0.775
163	0.58	0.622	0.665	0.717	0.582	0.781
164	0.597	0.628	0.683	0.736	0.585	0.8
165	0.607	0.649	0.688	0.751	0.606	0.821
166	0.633	0.667	0.725	0.771	0.629	0.84
167	0.656	0.667	0.705	0.795	0.643	0.851
168	0.64	0.684	0.724	0.802	0.651	0.875
169	0.664	0.706	0.728	0.819	0.678	0.888
170	0.678	0.713	0.742	0.854	0.7	0.904
171	0.685	0.723	0.76	0.853	0.72	0.935
172	0.708	0.731	0.761	0.86	0.731	0.961
173	0.712	0.734	0.759	0.901	0.743	0.961
174	0.712	0.747	0.765	0.901	0.764	0.988
175	0.722	0.758	0.792	0.933	0.776	1.007
176	0.734	0.768	0.792	0.938	0.783	1.001
177	0.739	0.783	0.792	0.947	0.799	1.058
178	0.758	0.781	0.799	0.977	0.827	1.04
179	0.77	0.8	0.802	0.989	0.841	1.056
180	0.783	0.8	0.839	1.006	0.858	1.08
181	0.768	0.804	0.834	1.005	0.879	1.092
182	0.786	0.822	0.832	1.046	0.904	1.119
183	0.789	0.825	0.83	1.027	0.875	1.114
184	0.797	0.853	0.831	1.051	0.894	1.129
185	0.802	0.846	0.848	1.057	0.901	1.15
186	0.809	0.839	0.852	1.063	0.945	1.168
187	0.814	0.852	0.854	1.069	0.933	1.167
188	0.811	0.844	0.866	1.084	0.959	1.177
189	0.817	0.856	0.867	1.094	0.946	1.193
190	0.825	0.879	0.884	1.101	0.974	1.2
191	0.827	0.89	0.875	1.119	0.967	1.233
192	0.855	0.901	0.895	1.129	1.005	1.214
193	0.856	0.888	0.913	1.126	0.991	1.243
194	0.863	0.918	0.899	1.135	1.013	1.248
195	0.856	0.902	0.916	1.149	1.01	1.245
196	0.87	0.916	0.92	1.157	1.023	1.25
197	0.879	0.906	0.918	1.18	1.043	1.26
198	0.881	0.917	0.928	1.189	1.043	1.275
199	0.896	0.933	0.945	1.196	1.052	1.287
200	0.891	0.946	0.964	1.213	1.057	1.294
201	0.908	0.949	0.953	1.219	1.065	1.296
202	0.919	0.957	0.974	1.237	1.098	1.325
203	0.919	0.961	0.974	1.247	1.102	1.342
204	0.928	0.969	0.986	1.25	1.131	1.334
205	0.937	0.983	1.017	1.254	1.117	1.353
206	0.953	1.001	1.017	1.282	1.135	1.357
207	0.957	0.991	1.022	1.289	1.146	1.395
208	0.974	1.034	1.027	1.299	1.159	1.383
209	0.97	1.023	1.055	1.304	1.161	1.378
210	0.983	1.019	1.046	1.316	1.192	1.407
211	0.996	1.03	1.071	1.323	1.184	1.429
212	1.012	1.041	1.072	1.352	1.219	1.435
213	1.014	1.046	1.077	1.351	1.232	1.426
214	1.023	1.07	1.088	1.356	1.217	1.479
215	1.022	1.076	1.095	1.386	1.243	1.458
216	1.046	1.083	1.126	1.412	1.258	1.483
217	1.054	1.103	1.124	1.399	1.281	1.48
218	1.076	1.109	1.153	1.412	1.277	1.482
219	1.073	1.122	1.149	1.435	1.297	1.498
220	1.084	1.112	1.158	1.441	1.322	1.516
221	1.108	1.135	1.18	1.471	1.328	1.526
222	1.106	1.145	1.178	1.512	1.346	1.531
223	1.122	1.167	1.19	1.484	1.381	1.556
224	1.132	1.178	1.206	1.497	1.386	1.585
225	1.138	1.181	1.221	1.512	1.391	1.584
226	1.141	1.18	1.219	1.535	1.402	1.602
227	1.158	1.201	1.264	1.53	1.405	1.618
228	1.195	1.209	1.247	1.557	1.405	1.636
229	1.179	1.23	1.269	1.56	1.41	1.639
230	1.2	1.226	1.269	1.548	1.421	1.652
231	1.208	1.254	1.319	1.555	1.41	1.673
232	1.226	1.272	1.295	1.569	1.441	1.671
233	1.233	1.257	1.303	1.564	1.429	1.689
234	1.241	1.281	1.33	1.58	1.444	1.679
235	1.259	1.294	1.351	1.577	1.433	1.688
236	1.259	1.31	1.359	1.57	1.431	1.698
237	1.288	1.309	1.362	1.578	1.451	1.704
238	1.288	1.327	1.37	1.6	1.448	1.691
239	1.304	1.322	1.378	1.586	1.448	1.698
240	1.305	1.344	1.386	1.601	1.471	1.7
241	1.317	1.362	1.398	1.598	1.464	1.731
242	1.327	1.383	1.414	1.595	1.466	1.704
243	1.334	1.376	1.42	1.618	1.476	1.722
244	1.352	1.411	1.437	1.622	1.49	1.717
245	1.379	1.391	1.443	1.621	1.482	1.717
246	1.374	1.399	1.469	1.637	1.484	1.76
247	1.388	1.42	1.491	1.623	1.49	1.734
248	1.398	1.425	1.492	1.618	1.508	1.73
249	1.402	1.454	1.522	1.624	1.507	1.744
250	1.436	1.461	1.531	1.628	1.515	1.737
251	1.44	1.483	1.533	1.63	1.501	1.751
252	1.451	1.497	1.543	1.646	1.522	1.756
253	1.463	1.511	1.557	1.642	1.52	1.755
254	1.484	1.505	1.564	1.646	1.506	1.788
255	1.494	1.544	1.58	1.655	1.513	1.763
256	1.505	1.534	1.587	1.646	1.52	1.761
257	1.515	1.553	1.599	1.66	1.529	1.766
258	1.528	1.549	1.632	1.654	1.548	1.773
259	1.542	1.562	1.624	1.66	1.522	1.777
260	1.548	1.591	1.645	1.661	1.537	1.783
261	1.579	1.582	1.638	1.671	1.536	1.787
262	1.575	1.611	1.644	1.679	1.541	1.776
263	1.58	1.613	1.636	1.669	1.536	1.797
264	1.586	1.62	1.651	1.691	1.549	1.796
265	1.607	1.633	1.651	1.674	1.548	1.787
266	1.606	1.644	1.661	1.682	1.553	1.806
267	1.604	1.647	1.667	1.687	1.556	1.822
268	1.607	1.655	1.655	1.689	1.567	1.804
269	1.622	1.645	1.653	1.686	1.555	1.826
270	1.615	1.653	1.667	1.71	1.549	1.821
271	1.637	1.662	1.659	1.708	1.564	1.806
272	1.629	1.673	1.665	1.686	1.558	1.817
273	1.636	1.662	1.662	1.698	1.563	1.824
274	1.629	1.66	1.676	1.713	1.571	1.827
275	1.638	1.678	1.684	1.695	1.593	1.814
276	1.64	1.679	1.671	1.715	1.578	1.835
277	1.633	1.68	1.684	1.716	1.591	1.84
278	1.642	1.681	1.679	1.702	1.599	1.834
279	1.643	1.707	1.702	1.731	1.584	1.841
280	1.639	1.688	1.687	1.719	1.58	1.854
281	1.651	1.69	1.703	1.715	1.589	1.834
282	1.662	1.684	1.691	1.727	1.588	1.865
283	1.65	1.69	1.7	1.719	1.587	1.838
284	1.64	1.69	1.711	1.724	1.595	1.839
285	1.652	1.695	1.703	1.739	1.587	1.853
286	1.671	1.705	1.695	1.719	1.599	1.838
287	1.673	1.702	1.705	1.726	1.598	1.851
288	1.675	1.71	1.71	1.731	1.618	1.845
289	1.668	1.713	1.715	1.722	1.601	1.853
290	1.666	1.703	1.71	1.73	1.604	1.846
291	1.678	1.716	1.711	1.731	1.609	1.851
292	1.681	1.707	1.723	1.734	1.598	1.854
293	1.668	1.731	1.723	1.731	1.608	1.848
294	1.671	1.719	1.731	1.732	1.622	1.865
295	1.696	1.719	1.724	1.731	1.613	1.878
296	1.681	1.724	1.719	1.741	1.625	1.87
297	1.684	1.732	1.725	1.738	1.62	1.865
298	1.675	1.723	1.726	1.746	1.615	1.871
299	1.682	1.725	1.729	1.734	1.622	1.872
300	1.681	1.73	1.739	1.754	1.609	1.871
301	1.695	1.732	1.732	1.749	1.616	1.869
302	1.696	1.738	1.741	1.746	1.625	1.87
303	1.69	1.746	1.744	1.745	1.622	1.887
304	1.693	1.738	1.737	1.748	1.622	1.871
305	1.698	1.733	1.733	1.748	1.624	1.868
306	1.705	1.751	1.739	1.748	1.617	1.875
307	1.713	1.745	1.752	1.751	1.622	1.87
308	1.72	1.741	1.751	1.748	1.639	1.879
309	1.701	1.742	1.741	1.774	1.624	1.876
310	1.707	1.749	1.753	1.763	1.631	1.883
311	1.707	1.753	1.746	1.777	1.643	1.886
312	1.712	1.752	1.748	1.761	1.646	1.889
313	1.707	1.748	1.756	1.753	1.639	1.898
314	1.712	1.759	1.753	1.762	1.632	1.885
315	1.724	1.751	1.748	1.768	1.629	1.897
316	1.704	1.753	1.752	1.773	1.63	1.886
317	1.715	1.76	1.759	1.766	1.628	1.897
318	1.716	1.755	1.758	1.767	1.644	1.887
319	1.715	1.759	1.771	1.771	1.643	1.901
320	1.718	1.762	1.76	1.761	1.64	1.89
321	1.729	1.749	1.761	1.766	1.649	1.889
322	1.718	1.753	1.762	1.763	1.646	1.897
323	1.727	1.767	1.759	1.762	1.64	1.9
324	1.722	1.77	1.763	1.776	1.639	1.898
325	1.733	1.774	1.761	1.776	1.651	1.897
326	1.718	1.761	1.763	1.777	1.65	1.898
327	1.738	1.769	1.759	1.79	1.643	1.903
328	1.723	1.763	1.762	1.775	1.647	1.909
329	1.718	1.773	1.762	1.776	1.662	1.907
330	1.733	1.769	1.769	1.776	1.655	1.903
331	1.73	1.78	1.774	1.787	1.646	1.898
332	1.73	1.773	1.771	1.785	1.649	1.899
333	1.726	1.773	1.776	1.783	1.651	1.913
334	1.74	1.785	1.79	1.784	1.658	1.915
335	1.74	1.774	1.784	1.788	1.657	1.911
336	1.725	1.784	1.77	1.787	1.649	1.907
337	1.736	1.781	1.79	1.776	1.666	1.905
338	1.734	1.789	1.783	1.787	1.667	1.925
339	1.733	1.788	1.778	1.787	1.654	1.915
340	1.734	1.78	1.79	1.785	1.654	1.927
341	1.742	1.777	1.792	1.793	1.65	1.92
342	1.745	1.789	1.787	1.782	1.661	1.923
343	1.745	1.777	1.787	1.796	1.675	1.933
344	1.736	1.79	1.803	1.792	1.662	1.914
345	1.734	1.788	1.785	1.789	1.661	1.907
346	1.741	1.787	1.792	1.802	1.671	1.915
347	1.741	1.785	1.784	1.798	1.668	1.926
348	1.766	1.782	1.787	1.792	1.674	1.928
349	1.745	1.787	1.807	1.789	1.666	1.923
350	1.76	1.802	1.791	1.8	1.667	1.938
351	1.748	1.787	1.807	1.798	1.669	1.916
352	1.73	1.792	1.785	1.811	1.669	1.927
353	1.741	1.798	1.805	1.811	1.681	1.916
354	1.746	1.809	1.789	1.819	1.673	1.926
355	1.76	1.8	1.79	1.809	1.676	1.921
356	1.744	1.798	1.805	1.8	1.671	1.934
357	1.765	1.798	1.798	1.797	1.68	1.926
358	1.759	1.807	1.81	1.824	1.688	1.945
359	1.755	1.798	1.798	1.795	1.665	1.932
360	1.756	1.804	1.8	1.799	1.686	1.923
361	1.769	1.803	1.811	1.81	1.688	1.923
362	1.771	1.8	1.799	1.817	1.681	1.941
363	1.752	1.792	1.816	1.804	1.68	1.937
364	1.759	1.811	1.8	1.803	1.689	1.93
365	1.762	1.81	1.804	1.804	1.687	1.941
366	1.755	1.829	1.81	1.805	1.689	1.956
367	1.753	1.802	1.804	1.822	1.686	1.94
368	1.76	1.809	1.797	1.816	1.682	1.941
369	1.754	1.802	1.811	1.812	1.679	1.929
370	1.765	1.816	1.806	1.81	1.68	1.94
371	1.77	1.811	1.804	1.813	1.693	1.935
372	1.753	1.81	1.811	1.803	1.698	1.933
373	1.774	1.811	1.807	1.811	1.683	1.943
374	1.755	1.827	1.8	1.812	1.683	1.942
375	1.756	1.809	1.813	1.806	1.694	1.951
376	1.782	1.833	1.807	1.827	1.684	1.948
377	1.76	1.812	1.806	1.818	1.694	1.938
378	1.775	1.812	1.809	1.817	1.71	1.95
379	1.766	1.826	1.809	1.824	1.686	1.936
380	1.776	1.817	1.803	1.822	1.693	1.969
381	1.762	1.818	1.82	1.818	1.703	1.963
382	1.783	1.833	1.818	1.813	1.703	1.958
383	1.765	1.807	1.825	1.838	1.709	1.951
384	1.781	1.806	1.814	1.822	1.695	1.943
385	1.766	1.812	1.818	1.831	1.695	1.955
386	1.775	1.82	1.821	1.821	1.698	1.945
387	1.776	1.831	1.817	1.82	1.695	1.955
388	1.774	1.825	1.822	1.813	1.693	1.962
389	1.774	1.831	1.822	1.834	1.704	1.952
390	1.783	1.82	1.819	1.846	1.709	1.951
391	1.782	1.821	1.821	1.824	1.704	1.95
392	1.776	1.82	1.818	1.833	1.695	1.958
393	1.78	1.822	1.816	1.827	1.702	1.952
394	1.78	1.82	1.82	1.824	1.696	1.957
395	1.78	1.833	1.816	1.831	1.707	1.951
396	1.773	1.819	1.838	1.85	1.712	1.959
397	1.788	1.822	1.828	1.834	1.717	1.957
