# Supplementary material for: Overexpression profiling reveals cellular requirements in the context of genetic backgrounds and environments
Source: PLoS Genet. 2023 Apr 28;19(4):e1010732. doi: 10.1371/journal.pgen.1010732 (PMC10171610; doi:10.1371/journal.pgen.1010732)
Supplement: S1 Data — (ZIP) [file pgen.1010732.s025.zip › S1_Data/Fig_6/Fig.6D/Fig.6D_USV1-oe_NaCl.csv]

	Vector-1	Vector-2	Vector-3	USV1-1	USV1-2	USV1-3
1	0	0.002	0.002	0.001	0	0
2	0	0.002	0.001	0.001	-0.001	-0.001
3	0.001	0.003	0.002	0	-0.002	-0.001
4	0	0.002	0.002	0.002	-0.001	-0.001
5	0.002	0.003	0.002	0.001	-0.001	0
6	0.001	0.003	0.003	0	-0.001	0
7	0.002	0.003	0.003	0	-0.002	-0.001
8	0.001	0.003	0.003	0.001	-0.001	0
9	0.002	0.003	0.003	0.001	-0.001	-0.001
10	0.002	0.003	0.002	0.001	-0.001	-0.001
11	0.002	0.003	0.004	0.002	0	-0.001
12	0.001	0.003	0.003	0.002	-0.001	-0.001
13	0.003	0.004	0.005	0.002	0	0
14	0.002	0.004	0.004	0.001	0	0
15	0.002	0.004	0.004	0.002	0	-0.001
16	0.003	0.004	0.004	0.003	0.001	0.001
17	0.002	0.004	0.004	0.002	0	0
18	0.004	0.004	0.005	0.002	0.001	0
19	0.004	0.003	0.004	0.003	0.001	0.001
20	0.004	0.004	0.006	0.003	0.001	0.001
21	0.004	0.004	0.005	0.003	0	0
22	0.004	0.004	0.006	0.003	0.002	0.001
23	0.004	0.005	0.005	0.003	0.001	0.001
24	0.003	0.005	0.006	0.003	0.002	0.001
25	0.005	0.005	0.006	0.004	0.002	0.001
26	0.005	0.006	0.005	0.004	0.002	0.002
27	0.005	0.006	0.006	0.004	0.002	0.001
28	0.006	0.006	0.008	0.004	0.002	0.001
29	0.005	0.006	0.006	0.004	0.002	0.002
30	0.005	0.008	0.008	0.004	0.003	0.002
31	0.006	0.006	0.008	0.004	0.002	0.001
32	0.006	0.006	0.008	0.003	0.003	0.001
33	0.006	0.008	0.008	0.004	0.003	0.001
34	0.006	0.008	0.006	0.005	0.003	0.002
35	0.006	0.008	0.008	0.005	0.003	0.002
36	0.006	0.006	0.009	0.005	0.004	0.003
37	0.006	0.008	0.01	0.005	0.004	0.003
38	0.006	0.008	0.01	0.006	0.004	0.003
39	0.006	0.008	0.008	0.006	0.005	0.003
40	0.009	0.008	0.01	0.005	0.005	0.004
41	0.006	0.009	0.01	0.006	0.004	0.004
42	0.008	0.009	0.01	0.006	0.005	0.005
43	0.008	0.009	0.01	0.006	0.005	0.003
44	0.009	0.008	0.01	0.008	0.005	0.006
45	0.01	0.009	0.01	0.008	0.006	0.005
46	0.009	0.009	0.01	0.006	0.006	0.005
47	0.01	0.009	0.01	0.008	0.008	0.005
48	0.01	0.01	0.011	0.009	0.006	0.005
49	0.009	0.008	0.012	0.009	0.008	0.005
50	0.01	0.01	0.011	0.009	0.006	0.008
51	0.01	0.009	0.012	0.008	0.008	0.008
52	0.011	0.01	0.011	0.01	0.008	0.008
53	0.011	0.01	0.013	0.011	0.009	0.008
54	0.012	0.011	0.012	0.012	0.01	0.008
55	0.012	0.011	0.013	0.012	0.01	0.008
56	0.013	0.012	0.013	0.011	0.009	0.009
57	0.013	0.011	0.013	0.012	0.011	0.009
58	0.013	0.013	0.016	0.011	0.01	0.009
59	0.015	0.011	0.015	0.012	0.012	0.01
60	0.015	0.012	0.015	0.013	0.012	0.011
61	0.016	0.013	0.016	0.013	0.012	0.01
62	0.017	0.013	0.017	0.016	0.013	0.011
63	0.017	0.013	0.017	0.016	0.011	0.015
64	0.017	0.015	0.018	0.017	0.013	0.013
65	0.017	0.016	0.019	0.016	0.016	0.013
66	0.019	0.016	0.018	0.017	0.018	0.013
67	0.02	0.016	0.019	0.018	0.017	0.012
68	0.023	0.016	0.02	0.017	0.019	0.015
69	0.02	0.018	0.023	0.019	0.018	0.015
70	0.022	0.017	0.022	0.019	0.017	0.018
71	0.023	0.017	0.023	0.019	0.022	0.017
72	0.024	0.018	0.022	0.02	0.018	0.018
73	0.024	0.018	0.024	0.022	0.02	0.019
74	0.026	0.02	0.025	0.022	0.02	0.018
75	0.026	0.02	0.026	0.022	0.02	0.017
76	0.026	0.02	0.025	0.024	0.023	0.019
77	0.027	0.023	0.026	0.024	0.023	0.022
78	0.028	0.022	0.027	0.024	0.023	0.022
79	0.028	0.027	0.03	0.025	0.025	0.024
80	0.032	0.024	0.03	0.027	0.026	0.023
81	0.033	0.024	0.032	0.026	0.026	0.023
82	0.032	0.027	0.033	0.03	0.027	0.024
83	0.035	0.028	0.033	0.028	0.028	0.025
84	0.037	0.027	0.035	0.028	0.028	0.025
85	0.038	0.03	0.037	0.032	0.03	0.026
86	0.039	0.028	0.039	0.031	0.031	0.026
87	0.039	0.032	0.037	0.031	0.033	0.028
88	0.041	0.032	0.039	0.034	0.034	0.031
89	0.042	0.033	0.044	0.034	0.035	0.027
90	0.045	0.034	0.041	0.034	0.033	0.03
91	0.046	0.033	0.045	0.034	0.034	0.032
92	0.049	0.039	0.046	0.035	0.038	0.033
93	0.049	0.037	0.048	0.038	0.039	0.034
94	0.051	0.039	0.048	0.038	0.038	0.034
95	0.052	0.041	0.053	0.04	0.04	0.035
96	0.054	0.04	0.051	0.04	0.039	0.034
97	0.057	0.044	0.052	0.044	0.044	0.037
98	0.059	0.044	0.059	0.041	0.044	0.038
99	0.061	0.046	0.056	0.042	0.045	0.039
100	0.061	0.046	0.06	0.045	0.046	0.04
101	0.064	0.047	0.06	0.046	0.049	0.04
102	0.066	0.049	0.064	0.048	0.049	0.042
103	0.07	0.052	0.062	0.049	0.051	0.045
104	0.071	0.051	0.069	0.049	0.052	0.041
105	0.071	0.055	0.069	0.054	0.053	0.046
106	0.077	0.056	0.071	0.053	0.054	0.047
107	0.08	0.057	0.073	0.055	0.054	0.046
108	0.082	0.061	0.076	0.055	0.055	0.051
109	0.084	0.061	0.081	0.057	0.06	0.049
110	0.088	0.064	0.082	0.061	0.059	0.053
111	0.088	0.066	0.084	0.059	0.06	0.052
112	0.091	0.066	0.085	0.062	0.062	0.053
113	0.092	0.067	0.091	0.063	0.067	0.055
114	0.097	0.074	0.091	0.064	0.066	0.056
115	0.1	0.074	0.095	0.067	0.068	0.059
116	0.103	0.074	0.1	0.066	0.069	0.057
117	0.11	0.077	0.098	0.069	0.067	0.059
118	0.107	0.083	0.103	0.074	0.074	0.064
119	0.111	0.085	0.105	0.073	0.075	0.064
120	0.114	0.086	0.111	0.075	0.078	0.064
121	0.119	0.089	0.118	0.074	0.077	0.069
122	0.124	0.092	0.119	0.077	0.081	0.069
123	0.126	0.095	0.121	0.081	0.081	0.068
124	0.129	0.098	0.122	0.083	0.086	0.074
125	0.134	0.099	0.132	0.085	0.086	0.073
126	0.141	0.103	0.134	0.084	0.089	0.074
127	0.141	0.104	0.134	0.088	0.09	0.08
128	0.146	0.107	0.139	0.09	0.095	0.078
129	0.154	0.113	0.142	0.09	0.095	0.077
130	0.153	0.115	0.144	0.098	0.096	0.083
131	0.16	0.122	0.151	0.093	0.097	0.082
132	0.166	0.125	0.156	0.098	0.098	0.088
133	0.169	0.129	0.163	0.102	0.102	0.09
134	0.182	0.136	0.172	0.103	0.105	0.089
135	0.192	0.137	0.172	0.105	0.11	0.09
136	0.185	0.144	0.177	0.113	0.113	0.093
137	0.197	0.142	0.183	0.11	0.113	0.096
138	0.195	0.149	0.202	0.111	0.117	0.1
139	0.198	0.153	0.192	0.111	0.117	0.104
140	0.212	0.16	0.195	0.12	0.119	0.1
141	0.213	0.156	0.215	0.121	0.128	0.107
142	0.22	0.165	0.213	0.124	0.126	0.112
143	0.226	0.171	0.218	0.122	0.131	0.114
144	0.233	0.173	0.222	0.128	0.132	0.118
145	0.238	0.184	0.224	0.133	0.133	0.113
146	0.25	0.187	0.235	0.134	0.139	0.12
147	0.252	0.195	0.241	0.134	0.141	0.118
148	0.258	0.195	0.25	0.137	0.148	0.125
149	0.266	0.202	0.266	0.141	0.147	0.126
150	0.278	0.212	0.264	0.146	0.16	0.128
151	0.288	0.216	0.272	0.149	0.155	0.14
152	0.285	0.215	0.282	0.151	0.16	0.135
153	0.3	0.229	0.279	0.155	0.168	0.139
154	0.315	0.236	0.292	0.166	0.162	0.141
155	0.321	0.244	0.306	0.163	0.168	0.142
156	0.324	0.242	0.308	0.168	0.168	0.149
157	0.332	0.259	0.317	0.169	0.175	0.148
158	0.343	0.265	0.33	0.17	0.176	0.155
159	0.35	0.274	0.337	0.172	0.186	0.154
160	0.36	0.277	0.342	0.179	0.193	0.157
161	0.369	0.278	0.357	0.179	0.192	0.162
162	0.376	0.292	0.371	0.186	0.195	0.169
163	0.387	0.302	0.372	0.19	0.195	0.172
164	0.407	0.307	0.382	0.191	0.205	0.171
165	0.412	0.317	0.391	0.205	0.206	0.177
166	0.415	0.32	0.397	0.202	0.208	0.179
167	0.439	0.332	0.417	0.204	0.215	0.182
168	0.44	0.337	0.425	0.206	0.22	0.185
169	0.455	0.343	0.43	0.209	0.223	0.189
170	0.459	0.36	0.442	0.214	0.226	0.198
171	0.47	0.361	0.459	0.226	0.236	0.199
172	0.473	0.376	0.465	0.224	0.236	0.2
173	0.482	0.395	0.468	0.231	0.238	0.207
174	0.495	0.395	0.488	0.238	0.25	0.208
175	0.509	0.409	0.496	0.235	0.248	0.214
176	0.519	0.415	0.5	0.247	0.25	0.22
177	0.538	0.431	0.52	0.251	0.257	0.22
178	0.549	0.451	0.534	0.258	0.267	0.228
179	0.564	0.44	0.554	0.273	0.27	0.234
180	0.57	0.454	0.55	0.265	0.269	0.23
181	0.582	0.463	0.563	0.272	0.279	0.235
182	0.583	0.47	0.568	0.277	0.284	0.238
183	0.599	0.476	0.579	0.278	0.288	0.244
184	0.611	0.49	0.587	0.279	0.287	0.249
185	0.623	0.524	0.608	0.284	0.295	0.258
186	0.642	0.519	0.618	0.288	0.309	0.258
187	0.655	0.524	0.641	0.295	0.304	0.272
188	0.666	0.529	0.644	0.309	0.323	0.265
189	0.679	0.548	0.656	0.307	0.32	0.271
190	0.679	0.556	0.657	0.309	0.317	0.273
191	0.688	0.55	0.671	0.324	0.34	0.28
192	0.696	0.565	0.693	0.328	0.353	0.292
193	0.71	0.584	0.694	0.328	0.351	0.291
194	0.729	0.593	0.714	0.339	0.35	0.299
195	0.734	0.605	0.718	0.344	0.35	0.296
196	0.741	0.615	0.727	0.347	0.354	0.306
197	0.757	0.614	0.73	0.349	0.36	0.31
198	0.751	0.625	0.745	0.359	0.374	0.311
199	0.77	0.635	0.756	0.358	0.373	0.322
200	0.772	0.636	0.753	0.372	0.38	0.345
201	0.773	0.644	0.761	0.372	0.393	0.331
202	0.78	0.645	0.767	0.383	0.39	0.339
203	0.792	0.661	0.77	0.389	0.394	0.347
204	0.8	0.648	0.771	0.391	0.41	0.345
205	0.796	0.663	0.797	0.397	0.413	0.353
206	0.801	0.662	0.776	0.401	0.423	0.354
207	0.805	0.663	0.794	0.409	0.417	0.365
208	0.805	0.68	0.796	0.415	0.439	0.362
209	0.805	0.665	0.808	0.418	0.434	0.364
210	0.832	0.683	0.795	0.433	0.437	0.373
211	0.825	0.663	0.799	0.434	0.453	0.378
212	0.84	0.678	0.803	0.442	0.456	0.387
213	0.824	0.68	0.805	0.454	0.456	0.396
214	0.831	0.689	0.814	0.455	0.461	0.395
215	0.823	0.691	0.808	0.463	0.475	0.4
216	0.834	0.692	0.814	0.471	0.474	0.401
217	0.838	0.703	0.815	0.468	0.483	0.409
218	0.84	0.696	0.825	0.485	0.485	0.418
219	0.85	0.7	0.816	0.482	0.5	0.424
220	0.843	0.714	0.839	0.49	0.496	0.432
221	0.865	0.709	0.83	0.494	0.518	0.424
222	0.855	0.713	0.839	0.5	0.509	0.438
223	0.856	0.715	0.831	0.504	0.525	0.449
224	0.869	0.716	0.841	0.521	0.525	0.453
225	0.863	0.721	0.839	0.517	0.536	0.453
226	0.873	0.71	0.848	0.525	0.543	0.459
227	0.873	0.731	0.851	0.529	0.542	0.461
228	0.873	0.729	0.855	0.541	0.551	0.467
229	0.874	0.735	0.859	0.553	0.563	0.47
230	0.897	0.735	0.856	0.558	0.577	0.48
231	0.906	0.754	0.876	0.565	0.568	0.485
232	0.896	0.744	0.872	0.568	0.579	0.497
233	0.896	0.759	0.87	0.574	0.584	0.492
234	0.903	0.752	0.881	0.579	0.59	0.504
235	0.906	0.786	0.888	0.599	0.599	0.505
236	0.918	0.772	0.898	0.598	0.605	0.512
237	0.92	0.766	0.918	0.603	0.612	0.518
238	0.938	0.776	0.901	0.604	0.613	0.523
239	0.935	0.787	0.904	0.615	0.622	0.532
240	0.947	0.786	0.914	0.615	0.626	0.534
241	0.947	0.8	0.932	0.629	0.634	0.535
242	0.95	0.803	0.939	0.642	0.654	0.542
243	0.969	0.81	0.946	0.641	0.669	0.554
244	0.962	0.808	0.95	0.638	0.648	0.561
245	0.985	0.827	0.945	0.65	0.664	0.568
246	0.991	0.84	0.961	0.655	0.662	0.574
247	1.003	0.837	0.963	0.674	0.673	0.577
248	0.993	0.839	0.989	0.666	0.685	0.586
249	1.008	0.859	0.979	0.677	0.686	0.589
250	1.021	0.856	0.992	0.678	0.694	0.593
251	1.034	0.858	1.006	0.686	0.715	0.598
252	1.04	0.87	1.011	0.699	0.705	0.612
253	1.058	0.877	1.018	0.695	0.715	0.611
254	1.058	0.885	1.022	0.703	0.717	0.628
255	1.063	0.885	1.033	0.723	0.732	0.629
256	1.066	0.904	1.042	0.718	0.738	0.628
257	1.081	0.927	1.059	0.725	0.764	0.637
258	1.091	0.913	1.072	0.736	0.757	0.637
259	1.115	0.925	1.072	0.745	0.757	0.647
260	1.132	0.934	1.099	0.759	0.766	0.652
261	1.124	0.943	1.1	0.76	0.772	0.654
262	1.127	0.96	1.095	0.766	0.77	0.669
263	1.137	0.967	1.109	0.767	0.786	0.671
264	1.137	0.982	1.117	0.775	0.787	0.674
265	1.142	0.99	1.128	0.79	0.794	0.685
266	1.18	0.991	1.145	0.789	0.799	0.701
267	1.179	1.003	1.143	0.795	0.805	0.694
268	1.21	1.001	1.156	0.808	0.822	0.716
269	1.199	1.011	1.187	0.811	0.825	0.718
270	1.214	1.018	1.177	0.838	0.83	0.72
271	1.221	1.037	1.202	0.834	0.845	0.728
272	1.252	1.046	1.201	0.851	0.85	0.729
273	1.239	1.066	1.214	0.847	0.874	0.735
274	1.252	1.083	1.233	0.858	0.877	0.756
275	1.26	1.076	1.233	0.868	0.892	0.766
276	1.275	1.093	1.246	0.874	0.895	0.763
277	1.283	1.092	1.262	0.879	0.894	0.771
278	1.29	1.108	1.26	0.899	0.901	0.779
279	1.301	1.116	1.276	0.919	0.916	0.788
280	1.32	1.144	1.28	0.912	0.921	0.799
281	1.346	1.138	1.302	0.924	0.928	0.808
282	1.332	1.143	1.312	0.923	0.94	0.821
283	1.338	1.155	1.317	0.955	0.956	0.825
284	1.349	1.163	1.325	0.945	0.962	0.837
285	1.362	1.185	1.331	0.968	0.97	0.85
286	1.384	1.181	1.342	0.97	0.985	0.855
287	1.395	1.186	1.356	0.988	1.005	0.859
288	1.391	1.201	1.389	0.983	1.001	0.888
289	1.406	1.233	1.4	1	1.014	0.883
290	1.447	1.219	1.397	1.017	1.032	0.89
291	1.432	1.233	1.405	1.022	1.042	0.908
292	1.435	1.231	1.404	1.027	1.051	0.917
293	1.46	1.252	1.424	1.047	1.055	0.923
294	1.451	1.253	1.427	1.058	1.059	0.931
295	1.461	1.276	1.444	1.068	1.076	0.943
296	1.487	1.275	1.465	1.07	1.083	0.954
297	1.482	1.291	1.472	1.08	1.087	0.971
298	1.498	1.295	1.465	1.095	1.109	0.99
299	1.526	1.305	1.478	1.107	1.12	0.981
300	1.526	1.315	1.493	1.11	1.128	0.994
301	1.528	1.318	1.502	1.134	1.143	1.006
302	1.536	1.339	1.512	1.144	1.159	1.012
303	1.541	1.345	1.538	1.152	1.161	1.032
304	1.572	1.353	1.545	1.163	1.181	1.03
305	1.578	1.361	1.56	1.177	1.194	1.046
306	1.585	1.391	1.579	1.186	1.197	1.058
307	1.614	1.4	1.579	1.209	1.228	1.065
308	1.603	1.419	1.584	1.208	1.224	1.081
309	1.629	1.419	1.6	1.216	1.228	1.095
310	1.633	1.419	1.615	1.229	1.245	1.095
311	1.636	1.431	1.636	1.24	1.248	1.117
312	1.655	1.441	1.637	1.254	1.272	1.135
313	1.668	1.448	1.645	1.273	1.282	1.135
314	1.669	1.46	1.657	1.277	1.284	1.136
315	1.697	1.493	1.673	1.284	1.296	1.166
316	1.696	1.482	1.675	1.294	1.311	1.174
317	1.704	1.48	1.683	1.305	1.32	1.188
318	1.715	1.502	1.695	1.325	1.328	1.193
319	1.725	1.523	1.708	1.342	1.348	1.19
320	1.731	1.533	1.72	1.36	1.361	1.222
321	1.746	1.533	1.745	1.378	1.37	1.215
322	1.749	1.538	1.738	1.379	1.368	1.225
323	1.777	1.544	1.739	1.386	1.398	1.243
324	1.762	1.549	1.742	1.393	1.397	1.244
325	1.78	1.556	1.744	1.403	1.42	1.265
326	1.76	1.58	1.751	1.425	1.428	1.276
327	1.763	1.589	1.763	1.427	1.429	1.284
328	1.79	1.562	1.762	1.479	1.448	1.301
329	1.77	1.566	1.763	1.457	1.472	1.312
330	1.785	1.567	1.78	1.465	1.476	1.325
331	1.773	1.57	1.771	1.491	1.491	1.335
332	1.777	1.575	1.78	1.505	1.499	1.347
333	1.774	1.577	1.777	1.505	1.543	1.366
334	1.78	1.602	1.776	1.521	1.53	1.391
335	1.785	1.586	1.783	1.541	1.543	1.404
336	1.785	1.593	1.785	1.544	1.557	1.4
337	1.783	1.593	1.783	1.562	1.586	1.412
338	1.791	1.589	1.778	1.575	1.586	1.446
339	1.795	1.589	1.797	1.581	1.596	1.439
340	1.792	1.593	1.787	1.616	1.61	1.451
341	1.799	1.594	1.792	1.609	1.604	1.468
342	1.802	1.599	1.805	1.627	1.618	1.471
343	1.797	1.599	1.791	1.642	1.624	1.475
344	1.799	1.604	1.799	1.651	1.623	1.479
345	1.804	1.608	1.799	1.658	1.618	1.49
346	1.811	1.615	1.799	1.669	1.633	1.504
347	1.813	1.611	1.825	1.676	1.632	1.513
348	1.817	1.611	1.803	1.681	1.647	1.5
349	1.809	1.608	1.804	1.681	1.642	1.522
350	1.809	1.608	1.811	1.691	1.644	1.521
351	1.814	1.615	1.805	1.693	1.644	1.528
352	1.82	1.611	1.809	1.712	1.652	1.527
353	1.818	1.616	1.818	1.694	1.661	1.523
354	1.82	1.625	1.818	1.702	1.654	1.537
355	1.824	1.623	1.821	1.7	1.678	1.528
356	1.825	1.621	1.829	1.71	1.665	1.54
357	1.825	1.624	1.829	1.715	1.664	1.537
358	1.838	1.622	1.816	1.713	1.674	1.546
359	1.828	1.623	1.824	1.725	1.669	1.549
360	1.831	1.624	1.826	1.723	1.672	1.552
361	1.831	1.631	1.84	1.731	1.676	1.548
362	1.839	1.64	1.822	1.752	1.689	1.548
363	1.847	1.646	1.82	1.736	1.691	1.57
364	1.826	1.635	1.826	1.732	1.689	1.577
365	1.833	1.631	1.838	1.74	1.689	1.563
366	1.833	1.637	1.827	1.744	1.695	1.573
367	1.838	1.647	1.85	1.746	1.697	1.577
368	1.841	1.638	1.827	1.758	1.703	1.566
369	1.843	1.639	1.829	1.762	1.709	1.572
370	1.845	1.637	1.827	1.754	1.709	1.575
371	1.843	1.64	1.833	1.763	1.705	1.575
372	1.843	1.645	1.847	1.776	1.711	1.588
373	1.84	1.639	1.833	1.766	1.712	1.592
374	1.85	1.652	1.839	1.769	1.725	1.585
375	1.851	1.647	1.841	1.769	1.715	1.585
376	1.845	1.649	1.839	1.776	1.716	1.589
377	1.856	1.65	1.847	1.773	1.736	1.593
378	1.864	1.645	1.846	1.781	1.725	1.593
379	1.847	1.644	1.86	1.782	1.723	1.607
380	1.848	1.654	1.843	1.78	1.734	1.599
381	1.867	1.658	1.847	1.785	1.729	1.607
382	1.851	1.655	1.861	1.785	1.733	1.613
383	1.857	1.65	1.848	1.802	1.732	1.608
384	1.854	1.654	1.853	1.79	1.732	1.61
385	1.853	1.659	1.853	1.802	1.737	1.613
386	1.854	1.653	1.855	1.789	1.739	1.613
387	1.861	1.653	1.857	1.799	1.74	1.607
388	1.86	1.664	1.851	1.798	1.736	1.625
389	1.856	1.657	1.857	1.792	1.752	1.624
390	1.856	1.654	1.858	1.814	1.741	1.627
391	1.864	1.668	1.86	1.807	1.753	1.624
392	1.858	1.661	1.853	1.81	1.751	1.621
393	1.869	1.657	1.86	1.809	1.76	1.621
394	1.862	1.66	1.862	1.817	1.754	1.636
395	1.86	1.661	1.868	1.813	1.759	1.632
396	1.863	1.665	1.864	1.817	1.76	1.633
397	1.87	1.667	1.861	1.821	1.756	1.637
398	1.872	1.661	1.861	1.821	1.763	1.639
399	1.88	1.665	1.863	1.819	1.763	1.631
400	1.867	1.675	1.872	1.826	1.758	1.638
401	1.862	1.667	1.867	1.841	1.765	1.636
402	1.872	1.673	1.865	1.825	1.774	1.651
403	1.862	1.668	1.863	1.828	1.766	1.643
404	1.874	1.669	1.872	1.829	1.767	1.65
405	1.869	1.665	1.871	1.825	1.769	1.647
406	1.878	1.673	1.891	1.842	1.77	1.649
