# Supplementary material for: Overexpression profiling reveals cellular requirements in the context of genetic backgrounds and environments
Source: PLoS Genet. 2023 Apr 28;19(4):e1010732. doi: 10.1371/journal.pgen.1010732 (PMC10171610; doi:10.1371/journal.pgen.1010732)
Supplement: S1 Data — (ZIP) [file pgen.1010732.s025.zip › S1_Data/Fig_6/Fig.6D/Fig.6D_HAP4-oe_NaCa.csv]

	Vector-1	Vector-2	Vector-3	HAP4-1	HAP4-2	HAP4-3
1	0.003	0	-0.002	-0.001	0.001	0.004
2	0.004	0.002	0.002	0.002	0.004	0.004
3	0.004	0.002	0.002	0.003	0.004	0.006
4	0.004	0.002	0.003	0.003	0.004	0.005
5	0.003	0.002	0.003	0.004	0.005	0.005
6	0.004	0.003	0.003	0.004	0.004	0.005
7	0.004	0.003	0.003	0.004	0.005	0.006
8	0.008	0.003	0.003	0.004	0.005	0.004
9	0.006	0.003	0.003	0.004	0.004	0.006
10	0.006	0.004	0.004	0.005	0.005	0.006
11	0.006	0.003	0.003	0.004	0.004	0.006
12	0.006	0.003	0.004	0.004	0.005	0.008
13	0.008	0.004	0.004	0.005	0.005	0.006
14	0.008	0.004	0.004	0.004	0.005	0.006
15	0.008	0.005	0.005	0.006	0.006	0.008
16	0.009	0.004	0.005	0.006	0.008	0.009
17	0.008	0.005	0.005	0.006	0.006	0.01
18	0.009	0.005	0.005	0.006	0.006	0.008
19	0.01	0.005	0.005	0.006	0.008	0.009
20	0.009	0.005	0.006	0.008	0.009	0.009
21	0.01	0.005	0.006	0.008	0.006	0.01
22	0.009	0.005	0.008	0.008	0.008	0.011
23	0.009	0.006	0.006	0.009	0.009	0.01
24	0.01	0.006	0.008	0.008	0.009	0.011
25	0.01	0.006	0.008	0.009	0.009	0.01
26	0.01	0.006	0.008	0.008	0.009	0.01
27	0.012	0.006	0.009	0.01	0.01	0.012
28	0.011	0.008	0.008	0.008	0.01	0.011
29	0.012	0.006	0.008	0.01	0.01	0.012
30	0.011	0.008	0.009	0.01	0.009	0.011
31	0.012	0.008	0.01	0.009	0.01	0.012
32	0.012	0.008	0.01	0.01	0.011	0.013
33	0.012	0.009	0.01	0.01	0.011	0.013
34	0.012	0.009	0.01	0.012	0.011	0.013
35	0.013	0.01	0.011	0.011	0.011	0.013
36	0.013	0.01	0.011	0.011	0.012	0.015
37	0.015	0.009	0.011	0.012	0.011	0.015
38	0.013	0.011	0.011	0.012	0.012	0.013
39	0.015	0.016	0.011	0.012	0.012	0.015
40	0.015	0.01	0.012	0.012	0.012	0.016
41	0.016	0.01	0.013	0.013	0.012	0.015
42	0.017	0.011	0.013	0.013	0.012	0.017
43	0.017	0.01	0.013	0.013	0.013	0.018
44	0.018	0.012	0.013	0.015	0.013	0.017
45	0.018	0.012	0.016	0.016	0.015	0.019
46	0.019	0.013	0.016	0.016	0.015	0.018
47	0.02	0.013	0.018	0.017	0.016	0.018
48	0.02	0.016	0.017	0.017	0.015	0.019
49	0.02	0.015	0.018	0.017	0.017	0.02
50	0.023	0.016	0.019	0.017	0.018	0.02
51	0.023	0.016	0.022	0.019	0.018	0.02
52	0.022	0.018	0.02	0.022	0.019	0.022
53	0.025	0.018	0.02	0.02	0.019	0.023
54	0.026	0.02	0.025	0.02	0.02	0.024
55	0.025	0.019	0.023	0.023	0.023	0.025
56	0.026	0.02	0.026	0.023	0.022	0.026
57	0.03	0.023	0.026	0.025	0.024	0.025
58	0.028	0.023	0.027	0.028	0.025	0.03
59	0.032	0.025	0.028	0.027	0.026	0.03
60	0.032	0.025	0.032	0.027	0.027	0.032
61	0.033	0.028	0.032	0.028	0.026	0.032
62	0.034	0.027	0.035	0.03	0.027	0.037
63	0.035	0.03	0.038	0.03	0.032	0.034
64	0.037	0.031	0.039	0.034	0.03	0.035
65	0.038	0.032	0.04	0.034	0.033	0.038
66	0.04	0.035	0.044	0.037	0.033	0.037
67	0.041	0.037	0.042	0.038	0.037	0.04
68	0.042	0.035	0.047	0.039	0.039	0.04
69	0.046	0.038	0.049	0.041	0.039	0.045
70	0.047	0.04	0.051	0.042	0.041	0.046
71	0.049	0.042	0.053	0.047	0.041	0.046
72	0.051	0.046	0.055	0.046	0.045	0.048
73	0.053	0.049	0.057	0.048	0.049	0.052
74	0.054	0.053	0.061	0.053	0.048	0.056
75	0.057	0.051	0.064	0.051	0.051	0.056
76	0.063	0.055	0.069	0.055	0.054	0.059
77	0.062	0.059	0.073	0.059	0.056	0.059
78	0.066	0.061	0.073	0.061	0.056	0.062
79	0.068	0.063	0.078	0.064	0.06	0.067
80	0.071	0.066	0.081	0.066	0.062	0.068
81	0.074	0.069	0.084	0.071	0.067	0.071
82	0.076	0.073	0.086	0.071	0.07	0.071
83	0.082	0.074	0.092	0.078	0.073	0.076
84	0.084	0.081	0.099	0.082	0.076	0.081
85	0.09	0.081	0.1	0.084	0.081	0.081
86	0.093	0.089	0.113	0.088	0.083	0.086
87	0.093	0.091	0.114	0.091	0.088	0.091
88	0.1	0.095	0.115	0.093	0.089	0.096
89	0.106	0.1	0.122	0.102	0.096	0.099
90	0.106	0.105	0.129	0.105	0.099	0.103
91	0.113	0.11	0.137	0.109	0.103	0.107
92	0.117	0.115	0.137	0.112	0.109	0.112
93	0.126	0.119	0.148	0.115	0.115	0.115
94	0.124	0.122	0.158	0.128	0.117	0.126
95	0.134	0.132	0.148	0.129	0.124	0.128
96	0.136	0.135	0.158	0.135	0.139	0.131
97	0.142	0.142	0.168	0.141	0.135	0.137
98	0.149	0.148	0.169	0.148	0.141	0.141
99	0.157	0.153	0.176	0.154	0.151	0.144
100	0.165	0.166	0.192	0.16	0.151	0.153
101	0.171	0.169	0.201	0.165	0.16	0.158
102	0.173	0.178	0.206	0.171	0.165	0.164
103	0.183	0.186	0.212	0.18	0.17	0.171
104	0.192	0.192	0.224	0.189	0.18	0.18
105	0.2	0.2	0.247	0.197	0.194	0.191
106	0.209	0.206	0.251	0.207	0.198	0.197
107	0.22	0.22	0.262	0.213	0.207	0.197
108	0.224	0.224	0.27	0.229	0.218	0.212
109	0.227	0.244	0.28	0.233	0.223	0.219
110	0.242	0.25	0.293	0.244	0.241	0.227
111	0.255	0.256	0.299	0.267	0.244	0.238
112	0.265	0.272	0.315	0.274	0.255	0.247
113	0.275	0.278	0.352	0.281	0.266	0.255
114	0.282	0.286	0.344	0.287	0.28	0.267
115	0.294	0.309	0.36	0.313	0.288	0.271
116	0.309	0.316	0.369	0.31	0.304	0.28
117	0.316	0.328	0.393	0.323	0.316	0.298
118	0.327	0.336	0.393	0.336	0.325	0.306
119	0.338	0.35	0.412	0.345	0.342	0.32
120	0.356	0.365	0.431	0.358	0.353	0.327
121	0.386	0.378	0.448	0.374	0.365	0.336
122	0.381	0.391	0.473	0.393	0.378	0.346
123	0.396	0.401	0.476	0.403	0.393	0.372
124	0.402	0.418	0.484	0.424	0.409	0.374
125	0.417	0.43	0.504	0.437	0.427	0.396
126	0.434	0.442	0.517	0.446	0.44	0.41
127	0.442	0.46	0.531	0.458	0.461	0.413
128	0.453	0.489	0.563	0.484	0.483	0.434
129	0.475	0.488	0.574	0.491	0.489	0.468
130	0.484	0.504	0.587	0.51	0.511	0.466
131	0.495	0.517	0.589	0.523	0.524	0.476
132	0.507	0.556	0.599	0.549	0.547	0.495
133	0.535	0.542	0.607	0.567	0.551	0.535
134	0.546	0.557	0.621	0.58	0.572	0.527
135	0.556	0.577	0.648	0.6	0.589	0.547
136	0.567	0.597	0.662	0.618	0.62	0.561
137	0.596	0.593	0.674	0.635	0.633	0.598
138	0.591	0.611	0.694	0.652	0.637	0.591
139	0.614	0.629	0.687	0.666	0.671	0.625
140	0.615	0.64	0.7	0.707	0.688	0.621
141	0.638	0.656	0.712	0.714	0.715	0.652
142	0.642	0.662	0.714	0.732	0.721	0.671
143	0.649	0.679	0.72	0.739	0.77	0.681
144	0.686	0.706	0.729	0.76	0.754	0.698
145	0.671	0.714	0.735	0.775	0.767	0.703
146	0.699	0.724	0.747	0.793	0.795	0.736
147	0.698	0.723	0.75	0.815	0.81	0.757
148	0.7	0.728	0.749	0.832	0.845	0.759
149	0.706	0.731	0.76	0.847	0.851	0.796
150	0.715	0.742	0.756	0.868	0.87	0.803
151	0.728	0.75	0.753	0.901	0.877	0.826
152	0.731	0.749	0.756	0.909	0.901	0.844
153	0.724	0.756	0.778	0.934	0.912	0.862
154	0.734	0.76	0.764	0.926	0.935	0.885
155	0.731	0.773	0.77	0.955	0.989	0.894
156	0.742	0.768	0.761	0.965	0.963	0.904
157	0.738	0.772	0.797	0.979	0.967	0.941
158	0.75	0.772	0.788	0.998	0.978	0.939
159	0.761	0.78	0.788	1.003	0.997	0.96
160	0.757	0.786	0.8	1.018	1.014	0.977
161	0.773	0.781	0.789	1.025	1.018	0.997
162	0.772	0.799	0.799	1.04	1.027	1.005
163	0.767	0.796	0.808	1.047	1.047	1.012
164	0.795	0.814	0.812	1.051	1.062	1.039
165	0.78	0.827	0.812	1.07	1.057	1.041
166	0.793	0.804	0.81	1.091	1.073	1.05
167	0.787	0.81	0.81	1.095	1.084	1.078
168	0.803	0.829	0.817	1.107	1.108	1.071
169	0.796	0.822	0.826	1.114	1.129	1.078
170	0.807	0.824	0.827	1.128	1.129	1.121
171	0.815	0.829	0.84	1.141	1.171	1.109
172	0.816	0.838	0.839	1.155	1.159	1.113
173	0.807	0.846	0.863	1.168	1.163	1.137
174	0.817	0.854	0.853	1.174	1.185	1.146
175	0.825	0.844	0.851	1.195	1.192	1.155
176	0.817	0.882	0.87	1.199	1.209	1.161
177	0.855	0.875	0.862	1.209	1.239	1.171
178	0.841	0.856	0.905	1.222	1.231	1.175
179	0.858	0.869	0.888	1.241	1.268	1.21
180	0.853	0.903	0.894	1.253	1.268	1.201
181	0.856	0.89	0.896	1.281	1.311	1.243
182	0.872	0.905	0.899	1.286	1.289	1.23
183	0.898	0.918	0.926	1.328	1.316	1.23
184	0.89	0.908	0.908	1.318	1.318	1.265
185	0.892	0.916	0.933	1.318	1.345	1.269
186	0.898	0.917	0.943	1.344	1.357	1.291
187	0.903	0.931	0.954	1.36	1.385	1.286
188	0.913	0.938	0.942	1.379	1.391	1.304
189	0.918	0.94	0.955	1.392	1.415	1.305
190	0.93	0.959	0.969	1.415	1.422	1.323
191	0.935	0.969	0.982	1.424	1.454	1.354
192	0.952	0.96	0.985	1.461	1.469	1.355
193	0.948	1.007	1.001	1.463	1.486	1.366
194	0.985	0.991	1.023	1.471	1.498	1.39
195	0.981	1.01	1.029	1.487	1.518	1.398
196	1.005	1.004	1.03	1.519	1.542	1.431
197	1.006	1.043	1.044	1.54	1.563	1.434
198	1.017	1.036	1.048	1.534	1.588	1.458
199	1.03	1.04	1.087	1.578	1.598	1.457
200	1.037	1.055	1.069	1.582	1.611	1.465
201	1.062	1.072	1.092	1.606	1.637	1.489
202	1.057	1.078	1.093	1.62	1.696	1.529
203	1.068	1.103	1.108	1.636	1.717	1.52
204	1.075	1.109	1.127	1.666	1.727	1.528
205	1.093	1.137	1.139	1.698	1.73	1.548
206	1.107	1.123	1.148	1.719	1.744	1.565
207	1.13	1.148	1.188	1.745	1.749	1.592
208	1.117	1.134	1.174	1.747	1.781	1.589
209	1.171	1.164	1.17	1.763	1.773	1.63
210	1.146	1.18	1.194	1.753	1.793	1.633
211	1.171	1.194	1.207	1.761	1.776	1.65
212	1.171	1.196	1.233	1.769	1.781	1.662
213	1.187	1.209	1.233	1.777	1.793	1.695
214	1.202	1.223	1.25	1.787	1.796	1.708
215	1.237	1.231	1.268	1.785	1.805	1.742
216	1.238	1.246	1.286	1.796	1.797	1.768
217	1.246	1.257	1.304	1.799	1.814	1.771
218	1.258	1.275	1.301	1.831	1.831	1.795
219	1.274	1.291	1.338	1.813	1.834	1.792
220	1.318	1.297	1.339	1.825	1.87	1.795
221	1.293	1.318	1.353	1.831	1.839	1.805
222	1.325	1.331	1.354	1.836	1.848	1.812
223	1.337	1.361	1.374	1.836	1.848	1.807
224	1.346	1.37	1.374	1.845	1.855	1.813
225	1.376	1.381	1.403	1.843	1.862	1.849
226	1.375	1.385	1.408	1.853	1.86	1.834
227	1.385	1.411	1.426	1.853	1.874	1.846
228	1.389	1.405	1.458	1.857	1.879	1.845
229	1.415	1.428	1.476	1.872	1.876	1.849
230	1.432	1.454	1.482	1.872	1.897	1.851
231	1.435	1.454	1.478	1.896	1.885	1.857
232	1.458	1.468	1.502	1.879	1.885	1.867
233	1.462	1.478	1.505	1.915	1.898	1.889
234	1.49	1.519	1.522	1.891	1.905	1.875
235	1.506	1.505	1.551	1.896	1.903	1.891
236	1.508	1.531	1.572	1.909	1.903	1.886
237	1.531	1.548	1.57	1.904	1.912	1.878
238	1.54	1.566	1.582	1.899	1.925	1.906
239	1.581	1.601	1.616	1.904	1.927	1.904
240	1.586	1.58	1.629	1.913	1.925	1.908
241	1.601	1.609	1.65	1.956	1.936	1.903
242	1.642	1.63	1.664	1.925	1.94	1.914
243	1.653	1.671	1.678	1.923	1.93	1.914
244	1.649	1.681	1.701	1.927	1.949	1.916
245	1.681	1.694	1.726	1.933	1.93	1.934
246	1.693	1.712	1.73	1.949	1.958	1.936
247	1.698	1.717	1.746	1.933	1.949	1.94
248	1.707	1.732	1.768	1.933	1.958	1.951
249	1.73	1.737	1.774	1.938	1.955	1.938
250	1.732	1.758	1.781	1.948	1.955	1.947
251	1.744	1.773	1.784	1.943	1.986	1.96
252	1.738	1.78	1.796	1.964	1.958	1.949
253	1.734	1.78	1.791	1.951	1.971	1.967
254	1.766	1.769	1.806	1.957	1.966	1.966
255	1.749	1.77	1.806	1.957	1.97	1.962
256	1.775	1.778	1.803	1.956	1.978	1.983
257	1.755	1.78	1.804	1.959	1.993	1.962
258	1.742	1.784	1.812	1.97	1.981	1.974
259	1.756	1.789	1.817	1.991	1.983	1.985
260	1.761	1.79	1.819	1.984	1.979	1.977
261	1.781	1.803	1.817	1.979	1.979	1.995
262	1.762	1.793	1.834	1.983	1.987	1.984
263	1.763	1.804	1.827	1.995	1.992	1.988
264	1.77	1.793	1.835	1.98	1.992	1.986
265	1.766	1.798	1.828	1.983	2.005	1.991
266	1.783	1.799	1.833	1.992	2.013	2.001
267	1.766	1.811	1.841	1.985	2.002	2.017
268	1.774	1.805	1.841	2.016	1.995	2.018
269	1.791	1.818	1.839	1.993	2.021	2.013
270	1.783	1.812	1.836	2.003	2.02	2.017
271	1.789	1.845	1.841	1.995	2.005	2.012
272	1.778	1.82	1.85	2	2.01	2.014
273	1.793	1.816	1.841	1.999	2.014	2.03
274	1.784	1.827	1.857	2.015	2.02	2.021
275	1.795	1.847	1.862	2.013	2.013	2.018
276	1.788	1.828	1.874	2.01	2.039	2.029
277	1.785	1.831	1.854	2.017	2.024	2.031
278	1.787	1.827	1.851	2.006	2.03	2.031
279	1.802	1.834	1.864	2.035	2.02	2.035
280	1.797	1.851	1.864	2.016	2.03	2.031
281	1.792	1.846	1.858	2.013	2.063	2.042
282	1.81	1.85	1.869	2.027	2.028	2.037
283	1.807	1.836	1.861	2.029	2.03	2.041
284	1.817	1.839	1.87	2.02	2.042	2.056
285	1.812	1.839	1.869	2.022	2.027	2.049
286	1.803	1.843	1.869	2.02	2.034	2.044
287	1.811	1.842	1.867	2.056	2.056	2.061
288	1.807	1.84	1.872	2.027	2.032	2.049
289	1.826	1.848	1.89	2.03	2.041	2.054
290	1.814	1.856	1.869	2.024	2.051	2.051
291	1.818	1.858	1.887	2.03	2.029	2.056
292	1.822	1.856	1.872	2.036	2.035	2.078
293	1.84	1.853	1.878	2.029	2.038	2.058
294	1.822	1.853	1.885	2.035	2.042	2.071
295	1.825	1.871	1.88	2.035	2.047	2.06
296	1.826	1.864	1.886	2.025	2.044	2.068
297	1.843	1.86	1.891	2.031	2.039	2.078
298	1.831	1.875	1.901	2.029	2.044	2.083
299	1.831	1.862	1.885	2.029	2.045	2.086
300	1.834	1.86	1.89	2.045	2.054	2.088
301	1.835	1.86	1.916	2.039	2.049	2.108
302	1.846	1.864	1.893	2.031	2.038	2.075
303	1.851	1.88	1.904	2.041	2.042	2.083
304	1.841	1.864	1.89	2.043	2.057	2.083
305	1.84	1.863	1.899	2.045	2.059	2.09
306	1.849	1.871	1.897	2.051	2.046	2.082
307	1.836	1.876	1.893	2.043	2.046	2.097
308	1.868	1.871	1.906	2.044	2.049	2.09
309	1.836	1.87	1.889	2.043	2.044	2.089
310	1.835	1.875	1.905	2.043	2.036	2.11
311	1.841	1.877	1.894	2.051	2.054	2.09
312	1.841	1.884	1.901	2.05	2.047	2.092
313	1.843	1.877	1.901	2.046	2.058	2.112
314	1.85	1.882	1.904	2.035	2.054	2.098
315	1.847	1.883	1.912	2.044	2.043	2.123
316	1.858	1.899	1.914	2.038	2.049	2.092
317	1.86	1.877	1.908	2.05	2.059	2.096
318	1.851	1.887	1.916	2.046	2.064	2.092
319	1.842	1.884	1.907	2.054	2.056	2.094
320	1.854	1.882	1.923	2.046	2.05	2.096
321	1.858	1.893	1.913	2.05	2.044	2.103
322	1.857	1.89	1.934	2.054	2.05	2.092
323	1.861	1.893	1.911	2.051	2.053	2.095
324	1.874	1.887	1.927	2.042	2.05	2.111
325	1.861	1.899	1.915	2.041	2.068	2.097
326	1.856	1.886	1.921	2.051	2.053	2.101
327	1.865	1.896	1.92	2.045	2.05	2.093
328	1.864	1.889	1.919	2.052	2.047	2.1
329	1.883	1.914	1.919	2.051	2.051	2.104
330	1.855	1.892	1.918	2.047	2.06	2.11
331	1.87	1.898	1.942	2.045	2.061	2.107
332	1.865	1.9	1.916	2.051	2.057	2.107
333	1.871	1.9	1.925	2.057	2.064	2.1
334	1.871	1.891	1.915	2.065	2.068	2.105
335	1.889	1.892	1.922	2.054	2.068	2.098
336	1.882	1.891	1.93	2.052	2.053	2.096
337	1.868	1.893	1.927	2.068	2.076	2.119
338	1.872	1.913	1.932	2.044	2.056	2.115
339	1.877	1.907	1.921	2.047	2.063	2.107
340	1.872	1.9	1.94	2.056	2.065	2.105
341	1.88	1.904	1.92	2.066	2.053	2.101
342	1.872	1.899	1.928	2.053	2.06	2.105
343	1.875	1.9	1.922	2.053	2.074	2.109
344	1.884	1.919	1.922	2.05	2.058	2.112
345	1.88	1.905	1.921	2.075	2.059	2.111
346	1.874	1.911	1.925	2.056	2.083	2.105
347	1.875	1.896	1.928	2.056	2.072	2.105
348	1.877	1.916	1.926	2.057	2.063	2.114
349	1.88	1.911	1.935	2.073	2.056	2.11
350	1.877	1.911	1.932	2.054	2.056	2.119
351	1.886	1.921	1.93	2.045	2.059	2.11
352	1.883	1.909	1.925	2.05	2.071	2.121
353	1.889	1.912	1.928	2.089	2.058	2.107
354	1.887	1.907	1.928	2.061	2.067	2.129
355	1.879	1.912	1.944	2.063	2.054	2.108
356	1.9	1.906	1.962	2.061	2.076	2.114
357	1.872	1.911	1.941	2.068	2.051	2.133
358	1.883	1.929	1.938	2.061	2.064	2.119
359	1.883	1.909	1.938	2.052	2.083	2.089
360	1.901	1.93	1.941	2.056	2.059	2.087
361	1.886	1.918	1.936	2.044	2.069	2.086
362	1.89	1.912	1.936	2.054	2.081	2.082
363	1.89	1.92	1.942	2.078	2.066	2.086
364	1.899	1.92	1.941	2.052	2.067	2.088
365	1.887	1.914	1.943	2.085	2.064	2.094
366	1.886	1.918	1.951	2.054	2.073	2.086
367	1.891	1.928	1.948	2.058	2.075	2.09
368	1.891	1.918	1.941	2.059	2.093	2.079
369	1.889	1.916	1.936	2.065	2.075	2.088
370	1.896	1.912	1.938	2.058	2.061	2.107
371	1.904	1.922	1.941	2.076	2.065	2.083
372	1.894	1.923	1.955	2.053	2.069	2.092
373	1.893	1.919	1.941	2.065	2.067	2.092
374	1.909	1.921	1.947	2.064	2.067	2.08
375	1.905	1.937	1.955	2.059	2.071	2.083
376	1.907	1.933	1.95	2.066	2.069	2.097
377	1.889	1.932	1.951	2.068	2.073	2.082
378	1.897	1.926	1.949	2.067	2.068	2.088
379	1.887	1.928	1.95	2.071	2.059	2.098
380	1.915	1.936	1.948	2.079	2.071	2.085
381	1.909	1.921	1.954	2.063	2.059	2.096
382	1.893	1.927	1.942	2.063	2.069	2.092
383	1.904	1.93	1.96	2.06	2.065	2.089
384	1.905	1.923	1.947	2.058	2.063	2.101
385	1.904	1.936	1.971	2.065	2.065	2.088
386	1.908	1.926	1.947	2.074	2.074	2.09
387	1.899	1.93	1.949	2.064	2.074	2.097
388	1.907	1.934	1.954	2.071	2.073	2.103
389	1.909	1.93	1.947	2.053	2.081	2.108
390	1.904	1.934	1.949	2.066	2.069	2.087
391	1.912	1.933	1.95	2.079	2.074	2.09
392	1.906	1.932	1.959	2.088	2.072	2.094
393	1.903	1.934	1.967	2.067	2.064	2.097
394	1.912	1.943	1.945	2.063	2.072	2.09
395	1.911	1.95	1.95	2.078	2.072	2.1
396	1.909	1.932	1.952	2.093	2.073	2.093
397	1.911	1.944	1.954	2.063	2.071	2.103
398	1.914	1.933	1.959	2.065	2.063	2.095
399	1.912	1.937	1.963	2.06	2.075	2.095
400	1.915	1.933	1.96	2.078	2.1	2.098
401	1.934	1.936	1.949	2.064	2.083	2.096
402	1.916	1.943	1.966	2.079	2.073	2.111
403	1.912	1.94	1.955	2.067	2.071	2.094
404	1.925	1.932	1.956	2.067	2.074	2.101
405	1.919	1.934	1.963	2.065	2.069	2.109
406	1.921	1.938	1.96	2.067	2.078	2.105
407	1.915	1.944	1.96	2.06	2.082	2.102
408	1.914	1.944	1.963	2.066	2.066	2.103
409	1.911	1.94	1.962	2.065	2.071	2.11
410	1.919	1.936	1.958	2.066	2.071	2.102
411	1.919	1.947	1.965	2.078	2.071	2.097
412	1.911	1.94	1.966	2.071	2.074	2.102
413	1.921	1.955	1.969	2.066	2.067	2.096
414	1.919	1.949	1.967	2.059	2.079	2.096
415	1.916	1.943	1.97	2.065	2.079	2.103
416	1.909	1.949	1.963	2.075	2.08	2.108
417	1.921	1.948	1.966	2.072	2.074	2.103
418	1.926	1.952	1.979	2.065	2.08	2.103
419	1.915	1.949	1.962	2.061	2.069	2.111
420	1.937	1.95	1.97	2.071	2.076	2.105
421	1.905	1.947	1.97	2.063	2.081	2.101
422	1.928	1.95	1.964	2.072	2.068	2.098
423	1.954	1.952	1.969	2.066	2.075	2.107
424	1.927	1.947	1.969	2.081	2.071	2.112
425	1.919	1.959	1.979	2.075	2.075	2.102
426	1.943	1.951	1.974	2.064	2.074	2.101
427	1.947	1.952	1.971	2.076	2.074	2.105
428	1.92	1.956	1.972	2.066	2.076	2.112
429	1.934	1.957	1.972	2.072	2.082	2.124
430	1.932	1.947	1.976	2.071	2.078	2.105
431	1.932	1.952	1.971	2.08	2.071	2.103
432	1.927	1.955	1.964	2.083	2.083	2.105
433	1.925	1.959	1.984	2.078	2.078	2.103
434	1.933	1.959	1.976	2.082	2.066	2.102
435	1.937	1.957	1.97	2.095	2.065	2.101
436	1.935	1.955	1.97	2.074	2.069	2.11
437	1.933	1.96	1.971	2.067	2.068	2.103
438	1.95	1.963	1.978	2.083	2.069	2.102
439	1.942	1.966	1.965	2.067	2.069	2.107
440	1.933	1.956	1.973	2.073	2.076	2.107
441	1.942	1.967	1.992	2.076	2.067	2.112
442	1.93	1.963	1.977	2.073	2.066	2.108
443	1.942	1.96	1.981	2.075	2.069	2.124
444	1.957	1.958	1.984	2.074	2.072	2.109
445	1.929	1.957	1.977	2.079	2.071	2.107
446	1.933	1.969	1.983	2.089	2.08	2.114
447	1.942	1.957	1.976	2.074	2.068	2.109
448	1.937	1.962	1.973	2.071	2.076	2.116
449	1.945	1.964	1.976	2.081	2.076	2.101
450	1.949	1.965	1.98	2.072	2.064	2.11
451	1.941	1.96	1.978	2.083	2.058	2.104
452	1.93	1.965	1.98	2.094	2.086	2.117
453	1.945	1.98	1.989	2.066	2.085	2.103
454	1.942	1.972	1.987	2.08	2.068	2.123
455	1.959	1.96	1.991	2.086	2.074	2.108
456	1.955	1.97	2	2.079	2.094	2.108
457	1.944	1.96	1.981	2.078	2.088	2.116
458	1.94	1.966	1.983	2.073	2.069	2.107
459	1.944	1.971	1.988	2.079	2.079	2.111
460	1.945	1.978	1.988	2.093	2.075	2.108
461	1.949	1.973	1.98	2.076	2.066	2.115
462	1.948	1.973	1.988	2.096	2.09	2.103
463	1.942	1.977	1.989	2.072	2.071	2.126
464	1.941	1.97	1.986	2.074	2.081	2.122
465	1.95	1.966	1.984	2.068	2.083	2.107
466	1.954	1.974	1.984	2.071	2.079	2.107
467	1.95	1.974	1.985	2.08	2.08	2.105
468	1.962	1.969	1.994	2.103	2.078	2.114
469	1.949	1.984	1.986	2.072	2.072	2.117
470	1.971	1.97	1.996	2.076	2.074	2.11
471	1.951	1.98	1.993	2.082	2.073	2.107
472	1.956	1.974	1.984	2.093	2.079	2.114
473	1.947	1.979	1.991	2.08	2.076	2.118
474	1.955	1.979	1.991	2.078	2.079	2.115
475	1.955	1.973	1.991	2.073	2.075	2.116
476	1.952	1.978	1.991	2.079	2.072	2.105
477	1.963	1.979	1.986	2.076	2.072	2.11
478	1.943	1.977	1.987	2.073	2.071	2.124
479	1.965	1.979	1.995	2.085	2.08	2.136
480	1.965	1.977	1.992	2.078	2.087	2.122
481	1.95	1.978	1.987	2.074	2.094	2.109
482	1.955	1.989	2	2.081	2.086	2.112
483	1.965	1.979	1.991	2.081	2.08	2.114
484	1.96	1.977	1.994	2.09	2.075	2.123
485	1.966	1.977	2.005	2.079	2.072	2.114
486	1.973	1.974	2.005	2.085	2.08	2.119
487	1.958	1.988	1.996	2.085	2.085	2.118
488	1.958	1.981	2.001	2.085	2.08	2.112
489	1.957	1.979	1.998	2.088	2.081	2.119
490	1.956	1.979	1.989	2.079	2.079	2.108
491	1.958	1.981	1.995	2.076	2.08	2.118
492	1.977	1.988	2.005	2.09	2.071	2.123
493	1.951	1.985	2.005	2.09	2.092	2.114
494	1.959	1.984	2.017	2.076	2.073	2.111
495	1.971	1.978	1.993	2.08	2.069	2.124
496	1.954	1.989	2.007	2.073	2.083	2.114
497	1.978	1.986	1.998	2.085	2.088	2.118
498	1.971	1.988	1.998	2.083	2.072	2.119
499	1.967	2	2.005	2.086	2.079	2.116
500	1.959	1.992	2.006	2.08	2.078	2.114
501	1.973	1.983	2.006	2.082	2.079	2.121
502	2	2.005	2.006	2.083	2.086	2.129
503	1.962	1.991	2	2.087	2.074	2.109
504	1.972	1.987	2	2.086	2.098	2.118
505	1.967	1.993	1.994	2.078	2.086	2.114
506	1.964	1.983	2.02	2.094	2.078	2.131
507	1.971	1.986	2.003	2.086	2.088	2.115
508	1.974	1.992	2.009	2.087	2.083	2.112
509	1.98	1.988	2.001	2.086	2.09	2.124
510	1.978	1.984	2.006	2.103	2.086	2.123
511	1.97	1.995	2.003	2.075	2.072	2.126
512	1.969	1.991	2.01	2.085	2.081	2.117
513	1.971	1.995	2.012	2.082	2.08	2.118
514	1.971	2.005	2.007	2.083	2.1	2.119
515	1.985	1.988	2.009	2.082	2.073	2.127
516	1.965	1.992	2.008	2.086	2.082	2.131
517	1.967	1.991	2.009	2.093	2.079	2.122
518	1.979	1.991	2.012	2.078	2.086	2.125
519	1.974	2.018	2.022	2.082	2.09	2.119
520	1.974	1.992	2.016	2.09	2.08	2.115
521	1.978	1.999	2.012	2.085	2.074	2.126
522	1.979	1.998	2.006	2.093	2.097	2.124
523	1.978	1.994	2.007	2.086	2.088	2.122
524	1.984	1.991	2.01	2.081	2.082	2.125
525	1.976	2.013	2.012	2.09	2.083	2.122
526	1.979	2.001	2.012	2.082	2.082	2.121
527	1.977	2.01	2.012	2.079	2.083	2.125
528	1.994	1.991	2.018	2.092	2.092	2.118
529	1.974	1.995	2.016	2.081	2.111	2.124
530	1.974	1.994	2.017	2.093	2.095	2.115
531	1.97	1.999	2.014	2.09	2.088	2.14
