# Supplementary material for: Overexpression profiling reveals cellular requirements in the context of genetic backgrounds and environments
Source: PLoS Genet. 2023 Apr 28;19(4):e1010732. doi: 10.1371/journal.pgen.1010732 (PMC10171610; doi:10.1371/journal.pgen.1010732)
Supplement: S1 Data — (ZIP) [file pgen.1010732.s025.zip › S1_Data/Fig_6/Fig.6D/Fig.6D_HAP4-oe_YPD.csv]

	Vector-1	Vector-2	Vector-3	HAP4-1	HAP4-2	HAP4-3
1	0.001	0.003	0.002	0.003	0.002	0
2	0.001	0.002	0.003	0.002	0.001	0
3	0.001	0.002	0.003	0.002	0.001	0
4	0.002	0.003	0.003	0.003	0.002	0.002
5	0.001	0.003	0.004	0.003	0.002	0.002
6	0.001	0.002	0.005	0.003	0.002	0
7	0.002	0.003	0.005	0.004	0.002	0.002
8	0.001	0.003	0.004	0.002	0.002	0
9	0.002	0.003	0.005	0.003	0.002	0.001
10	0.004	0.003	0.006	0.005	0.002	0.002
11	0.004	0.004	0.008	0.004	0.003	0.001
12	0.004	0.005	0.009	0.006	0.003	0.003
13	0.005	0.005	0.009	0.008	0.005	0.005
14	0.006	0.008	0.013	0.009	0.005	0.005
15	0.011	0.009	0.015	0.011	0.006	0.008
16	0.011	0.01	0.017	0.012	0.009	0.009
17	0.012	0.012	0.02	0.015	0.011	0.009
18	0.017	0.017	0.024	0.017	0.013	0.011
19	0.02	0.016	0.026	0.022	0.017	0.015
20	0.024	0.02	0.031	0.026	0.018	0.016
21	0.026	0.024	0.035	0.028	0.022	0.02
22	0.03	0.026	0.04	0.032	0.025	0.025
23	0.035	0.03	0.045	0.037	0.03	0.026
24	0.04	0.035	0.052	0.046	0.035	0.03
25	0.047	0.04	0.062	0.047	0.041	0.038
26	0.054	0.046	0.066	0.054	0.046	0.04
27	0.062	0.053	0.073	0.06	0.052	0.046
28	0.07	0.06	0.084	0.069	0.055	0.053
29	0.077	0.063	0.093	0.073	0.063	0.057
30	0.083	0.071	0.106	0.083	0.071	0.067
31	0.092	0.08	0.114	0.09	0.078	0.073
32	0.104	0.088	0.124	0.104	0.088	0.081
33	0.109	0.097	0.141	0.113	0.095	0.091
34	0.125	0.106	0.154	0.127	0.104	0.095
35	0.137	0.115	0.166	0.133	0.119	0.109
36	0.147	0.134	0.18	0.148	0.128	0.119
37	0.166	0.141	0.195	0.163	0.15	0.133
38	0.18	0.156	0.22	0.175	0.156	0.141
39	0.199	0.165	0.238	0.193	0.169	0.157
40	0.227	0.184	0.255	0.213	0.194	0.169
41	0.243	0.2	0.274	0.236	0.205	0.191
42	0.257	0.23	0.303	0.249	0.219	0.204
43	0.28	0.243	0.332	0.27	0.24	0.226
44	0.301	0.26	0.361	0.295	0.255	0.245
45	0.329	0.299	0.387	0.317	0.281	0.271
46	0.352	0.308	0.413	0.339	0.314	0.287
47	0.381	0.329	0.449	0.38	0.33	0.311
48	0.412	0.365	0.478	0.405	0.368	0.347
49	0.446	0.396	0.523	0.437	0.378	0.371
50	0.485	0.424	0.569	0.461	0.416	0.389
51	0.531	0.466	0.6	0.502	0.447	0.423
52	0.56	0.495	0.648	0.545	0.483	0.462
53	0.603	0.535	0.688	0.579	0.528	0.487
54	0.635	0.574	0.723	0.622	0.55	0.531
55	0.698	0.615	0.779	0.658	0.597	0.563
56	0.736	0.664	0.823	0.699	0.64	0.604
57	0.787	0.693	0.881	0.742	0.689	0.645
58	0.825	0.75	0.943	0.793	0.724	0.688
59	0.882	0.803	0.97	0.844	0.776	0.744
60	0.942	0.834	1.013	0.892	0.833	0.779
61	0.965	0.88	1.041	0.965	0.885	0.834
62	1.005	0.904	1.062	0.986	0.923	0.882
63	1.049	0.926	1.079	1.048	0.982	0.945
64	1.047	0.947	1.1	1.076	1.019	0.982
65	1.049	0.982	1.126	1.11	1.061	1.012
66	1.061	0.969	1.12	1.132	1.091	1.049
67	1.076	0.968	1.112	1.141	1.094	1.088
68	1.08	0.982	1.127	1.158	1.127	1.115
69	1.101	0.986	1.129	1.168	1.12	1.13
70	1.115	1.006	1.138	1.172	1.151	1.127
71	1.109	1.011	1.144	1.189	1.151	1.142
72	1.157	1.025	1.161	1.217	1.163	1.159
73	1.127	1.028	1.175	1.228	1.184	1.177
74	1.129	1.049	1.187	1.232	1.217	1.196
75	1.149	1.051	1.213	1.255	1.211	1.217
76	1.171	1.073	1.253	1.315	1.209	1.217
77	1.175	1.094	1.23	1.286	1.243	1.237
78	1.179	1.095	1.244	1.299	1.262	1.241
79	1.207	1.108	1.274	1.315	1.282	1.262
80	1.211	1.13	1.276	1.323	1.282	1.28
81	1.228	1.144	1.293	1.359	1.299	1.282
82	1.268	1.152	1.32	1.37	1.317	1.319
83	1.273	1.168	1.33	1.395	1.331	1.328
84	1.286	1.192	1.327	1.39	1.345	1.347
85	1.299	1.215	1.354	1.45	1.373	1.359
86	1.315	1.228	1.366	1.439	1.389	1.39
87	1.355	1.229	1.384	1.457	1.406	1.398
88	1.354	1.259	1.405	1.468	1.425	1.417
89	1.381	1.273	1.422	1.516	1.444	1.44
90	1.392	1.299	1.455	1.516	1.473	1.46
91	1.441	1.305	1.465	1.557	1.495	1.487
92	1.454	1.342	1.512	1.571	1.511	1.52
93	1.471	1.362	1.519	1.596	1.526	1.537
94	1.485	1.407	1.531	1.617	1.558	1.569
95	1.514	1.414	1.572	1.652	1.588	1.591
96	1.529	1.437	1.573	1.697	1.621	1.602
97	1.552	1.451	1.614	1.712	1.635	1.635
98	1.584	1.48	1.635	1.716	1.657	1.66
99	1.606	1.507	1.645	1.742	1.691	1.697
100	1.647	1.531	1.681	1.783	1.701	1.704
101	1.659	1.55	1.71	1.805	1.734	1.746
102	1.681	1.606	1.745	1.826	1.77	1.753
103	1.718	1.616	1.755	1.855	1.796	1.782
104	1.734	1.642	1.776	1.891	1.846	1.824
105	1.769	1.658	1.816	1.912	1.847	1.85
106	1.802	1.69	1.836	1.93	1.879	1.87
107	1.835	1.722	1.862	1.962	1.911	1.927
108	1.862	1.758	1.877	1.993	1.947	1.935
109	1.872	1.778	1.916	2.047	1.979	1.988
110	1.898	1.802	1.956	2.058	1.983	1.989
111	1.925	1.818	1.97	2.068	2.015	2.02
112	1.964	1.855	1.985	2.117	2.049	2.047
113	2	1.885	2.039	2.14	2.065	2.059
114	2.035	1.923	2.054	2.163	2.095	2.103
115	2.067	1.952	2.098	2.192	2.133	2.139
116	2.114	1.987	2.117	2.216	2.173	2.156
117	2.125	1.995	2.13	2.246	2.172	2.183
118	2.148	2.027	2.17	2.257	2.192	2.218
119	2.185	2.079	2.184	2.291	2.245	2.234
120	2.22	2.085	2.223	2.323	2.253	2.261
121	2.233	2.108	2.228	2.339	2.283	2.299
122	2.261	2.144	2.275	2.357	2.284	2.31
123	2.312	2.18	2.299	2.371	2.314	2.32
124	2.328	2.19	2.312	2.364	2.333	2.313
125	2.347	2.22	2.357	2.363	2.333	2.312
126	2.321	2.247	2.352	2.414	2.33	2.314
127	2.351	2.218	2.35	2.376	2.34	2.304
128	2.344	2.24	2.378	2.359	2.33	2.32
129	2.34	2.23	2.387	2.378	2.352	2.312
130	2.365	2.232	2.379	2.369	2.339	2.304
131	2.371	2.238	2.387	2.384	2.363	2.312
132	2.371	2.254	2.379	2.369	2.341	2.305
133	2.358	2.259	2.397	2.368	2.339	2.308
134	2.368	2.245	2.38	2.369	2.341	2.306
135	2.374	2.245	2.401	2.387	2.363	2.297
136	2.364	2.246	2.388	2.376	2.35	2.298
137	2.356	2.25	2.379	2.387	2.356	2.31
138	2.343	2.246	2.37	2.388	2.337	2.307
139	2.368	2.249	2.379	2.384	2.357	2.294
140	2.363	2.25	2.374	2.392	2.368	2.312
141	2.35	2.246	2.388	2.377	2.352	2.325
142	2.369	2.247	2.392	2.366	2.343	2.317
143	2.376	2.26	2.369	2.384	2.352	2.319
144	2.363	2.256	2.384	2.383	2.352	2.329
145	2.37	2.278	2.377	2.393	2.358	2.325
146	2.374	2.261	2.386	2.378	2.354	2.336
147	2.381	2.259	2.387	2.384	2.355	2.32
148	2.376	2.265	2.384	2.385	2.365	2.327
149	2.377	2.259	2.378	2.388	2.346	2.337
150	2.365	2.255	2.387	2.385	2.336	2.318
151	2.377	2.264	2.381	2.379	2.35	2.322
152	2.392	2.263	2.387	2.398	2.359	2.326
153	2.385	2.252	2.384	2.386	2.35	2.326
154	2.384	2.276	2.377	2.39	2.363	2.342
155	2.364	2.254	2.39	2.38	2.358	2.327
156	2.38	2.262	2.384	2.388	2.351	2.33
157	2.376	2.247	2.386	2.392	2.349	2.328
158	2.395	2.274	2.385	2.391	2.356	2.327
159	2.376	2.265	2.392	2.399	2.344	2.317
160	2.398	2.267	2.393	2.4	2.358	2.34
161	2.373	2.274	2.403	2.39	2.358	2.334
162	2.372	2.275	2.392	2.395	2.351	2.356
163	2.38	2.262	2.392	2.392	2.373	2.332
164	2.386	2.256	2.41	2.383	2.35	2.32
165	2.377	2.269	2.373	2.406	2.366	2.314
166	2.403	2.248	2.385	2.395	2.363	2.335
167	2.377	2.255	2.392	2.388	2.358	2.325
168	2.391	2.265	2.409	2.394	2.363	2.328
169	2.388	2.259	2.403	2.399	2.364	2.336
170	2.4	2.261	2.399	2.388	2.362	2.341
171	2.38	2.277	2.402	2.388	2.371	2.333
172	2.37	2.264	2.377	2.406	2.374	2.32
173	2.388	2.267	2.373	2.387	2.371	2.328
174	2.379	2.254	2.4	2.41	2.357	2.33
175	2.386	2.259	2.385	2.397	2.371	2.323
176	2.407	2.27	2.381	2.398	2.357	2.325
177	2.383	2.269	2.394	2.388	2.369	2.336
178	2.401	2.278	2.388	2.419	2.366	2.328
179	2.385	2.263	2.386	2.4	2.372	2.341
180	2.385	2.283	2.393	2.409	2.357	2.336
181	2.386	2.268	2.401	2.408	2.379	2.334
182	2.397	2.275	2.402	2.415	2.354	2.347
183	2.387	2.254	2.398	2.397	2.371	2.343
184	2.383	2.265	2.395	2.393	2.366	2.34
185	2.386	2.265	2.409	2.413	2.376	2.334
186	2.383	2.269	2.399	2.397	2.365	2.335
187	2.393	2.261	2.406	2.394	2.369	2.327
188	2.395	2.276	2.401	2.391	2.37	2.328
189	2.377	2.263	2.39	2.405	2.361	2.344
190	2.398	2.264	2.412	2.409	2.362	2.333
191	2.386	2.267	2.385	2.4	2.38	2.343
192	2.41	2.271	2.39	2.402	2.371	2.328
193	2.395	2.275	2.394	2.414	2.383	2.329
194	2.39	2.276	2.402	2.412	2.362	2.335
195	2.429	2.263	2.395	2.414	2.365	2.337
196	2.395	2.272	2.412	2.395	2.374	2.322
197	2.372	2.272	2.403	2.399	2.373	2.334
198	2.401	2.272	2.394	2.406	2.378	2.341
199	2.391	2.262	2.395	2.376	2.378	2.335
200	2.385	2.274	2.406	2.399	2.374	2.335
201	2.381	2.263	2.398	2.399	2.373	2.332
202	2.374	2.279	2.402	2.424	2.374	2.362
203	2.401	2.279	2.388	2.426	2.362	2.335
204	2.412	2.26	2.397	2.413	2.383	2.332
205	2.376	2.269	2.388	2.408	2.383	2.334
206	2.408	2.283	2.39	2.414	2.363	2.344
207	2.416	2.257	2.39	2.416	2.378	2.335
208	2.386	2.279	2.391	2.399	2.371	2.335
209	2.393	2.272	2.388	2.432	2.358	2.34
210	2.37	2.277	2.398	2.413	2.393	2.335
211	2.385	2.303	2.409	2.42	2.387	2.343
212	2.352	2.264	2.397	2.406	2.374	2.347
213	2.38	2.284	2.391	2.414	2.377	2.341
214	2.399	2.284	2.395	2.428	2.369	2.354
215	2.387	2.29	2.4	2.409	2.385	2.35
216	2.388	2.278	2.405	2.41	2.369	2.339
217	2.391	2.257	2.4	2.427	2.376	2.335
218	2.372	2.276	2.402	2.412	2.369	2.348
219	2.399	2.284	2.415	2.408	2.377	2.359
220	2.39	2.272	2.391	2.4	2.38	2.342
221	2.395	2.274	2.384	2.445	2.388	2.35
222	2.395	2.281	2.407	2.416	2.373	2.337
223	2.383	2.276	2.394	2.412	2.383	2.348
224	2.386	2.279	2.386	2.419	2.377	2.354
225	2.387	2.278	2.393	2.421	2.391	2.352
226	2.394	2.27	2.392	2.423	2.374	2.334
227	2.384	2.285	2.398	2.414	2.388	2.342
228	2.387	2.283	2.402	2.421	2.374	2.346
229	2.39	2.269	2.408	2.429	2.386	2.359
230	2.424	2.268	2.394	2.393	2.385	2.349
231	2.409	2.27	2.398	2.406	2.388	2.354
232	2.402	2.27	2.39	2.415	2.388	2.351
233	2.405	2.275	2.393	2.419	2.391	2.356
234	2.412	2.279	2.397	2.42	2.378	2.361
235	2.38	2.278	2.386	2.426	2.381	2.355
236	2.401	2.276	2.395	2.423	2.407	2.356
237	2.4	2.277	2.419	2.419	2.398	2.368
238	2.384	2.275	2.386	2.416	2.384	2.341
239	2.384	2.281	2.398	2.423	2.381	2.347
240	2.39	2.282	2.383	2.419	2.392	2.362
241	2.391	2.281	2.403	2.413	2.384	2.351
242	2.413	2.275	2.407	2.426	2.405	2.344
243	2.391	2.281	2.395	2.413	2.385	2.348
244	2.4	2.289	2.398	2.424	2.394	2.351
245	2.423	2.281	2.398	2.427	2.395	2.362
246	2.403	2.283	2.399	2.426	2.391	2.342
247	2.385	2.285	2.403	2.434	2.394	2.352
248	2.393	2.299	2.398	2.429	2.387	2.377
249	2.39	2.294	2.412	2.427	2.394	2.348
250	2.397	2.278	2.394	2.421	2.397	2.346
251	2.408	2.268	2.4	2.449	2.402	2.366
252	2.395	2.276	2.399	2.424	2.406	2.359
253	2.403	2.294	2.4	2.416	2.392	2.344
254	2.399	2.275	2.403	2.441	2.393	2.352
255	2.397	2.292	2.402	2.449	2.394	2.355
256	2.391	2.289	2.401	2.416	2.385	2.354
257	2.398	2.291	2.386	2.43	2.398	2.359
258	2.388	2.304	2.398	2.43	2.402	2.373
259	2.407	2.276	2.395	2.416	2.409	2.356
260	2.407	2.283	2.41	2.419	2.395	2.35
261	2.4	2.281	2.402	2.416	2.395	2.359
262	2.4	2.286	2.399	2.43	2.391	2.352
263	2.403	2.279	2.379	2.437	2.394	2.359
264	2.399	2.296	2.397	2.424	2.399	2.365
265	2.421	2.289	2.413	2.429	2.39	2.348
266	2.408	2.286	2.413	2.434	2.401	2.359
267	2.413	2.284	2.415	2.424	2.391	2.346
268	2.417	2.277	2.394	2.424	2.397	2.354
269	2.409	2.285	2.407	2.431	2.395	2.347
270	2.419	2.284	2.403	2.423	2.394	2.35
271	2.424	2.278	2.392	2.441	2.393	2.352
272	2.409	2.278	2.408	2.428	2.403	2.37
273	2.407	2.278	2.41	2.422	2.384	2.349
274	2.399	2.291	2.412	2.437	2.399	2.343
275	2.409	2.282	2.402	2.431	2.407	2.363
276	2.388	2.298	2.398	2.441	2.388	2.357
277	2.405	2.285	2.4	2.432	2.413	2.358
278	2.412	2.29	2.406	2.432	2.402	2.361
279	2.4	2.285	2.419	2.427	2.397	2.354
280	2.4	2.3	2.403	2.419	2.393	2.357
281	2.405	2.282	2.409	2.445	2.409	2.363
282	2.402	2.294	2.399	2.429	2.398	2.374
283	2.407	2.279	2.443	2.423	2.392	2.365
284	2.4	2.291	2.393	2.434	2.393	2.372
285	2.408	2.296	2.405	2.421	2.412	2.359
286	2.4	2.286	2.42	2.427	2.401	2.358
287	2.419	2.3	2.426	2.417	2.395	2.371
288	2.419	2.279	2.422	2.435	2.388	2.377
289	2.431	2.29	2.431	2.42	2.4	2.362
290	2.408	2.281	2.414	2.428	2.406	2.362
291	2.407	2.288	2.424	2.426	2.408	2.371
292	2.403	2.288	2.415	2.457	2.398	2.377
293	2.408	2.296	2.41	2.436	2.401	2.361
294	2.394	2.289	2.422	2.429	2.397	2.374
295	2.409	2.297	2.417	2.42	2.407	2.37
296	2.417	2.311	2.403	2.431	2.392	2.363
297	2.402	2.292	2.405	2.435	2.413	2.37
298	2.422	2.296	2.409	2.424	2.405	2.374
299	2.41	2.284	2.42	2.434	2.405	2.37
300	2.413	2.304	2.426	2.439	2.399	2.39
301	2.42	2.286	2.405	2.431	2.398	2.385
302	2.413	2.31	2.414	2.443	2.391	2.364
303	2.431	2.299	2.405	2.436	2.409	2.385
304	2.424	2.29	2.41	2.426	2.401	2.387
305	2.42	2.301	2.412	2.439	2.403	2.383
306	2.412	2.294	2.408	2.434	2.405	2.386
307	2.444	2.298	2.42	2.431	2.398	2.372
308	2.417	2.297	2.421	2.432	2.401	2.376
309	2.405	2.292	2.422	2.434	2.402	2.378
310	2.435	2.306	2.41	2.432	2.412	2.376
311	2.413	2.288	2.428	2.438	2.405	2.384
312	2.419	2.29	2.409	2.432	2.409	2.383
313	2.416	2.311	2.413	2.424	2.406	2.393
314	2.414	2.306	2.41	2.437	2.413	2.376
315	2.415	2.299	2.428	2.434	2.397	2.407
316	2.398	2.305	2.414	2.431	2.409	2.403
317	2.417	2.299	2.406	2.416	2.403	2.405
318	2.422	2.308	2.407	2.428	2.4	2.409
319	2.417	2.3	2.419	2.436	2.421	2.387
320	2.421	2.3	2.419	2.431	2.407	2.391
321	2.408	2.307	2.419	2.434	2.402	2.4
322	2.431	2.301	2.421	2.428	2.405	2.405
323	2.416	2.307	2.43	2.432	2.413	2.397
324	2.419	2.293	2.417	2.43	2.42	2.402
325	2.415	2.317	2.423	2.443	2.412	2.395
326	2.435	2.297	2.421	2.451	2.417	2.392
327	2.428	2.301	2.422	2.434	2.391	2.41
328	2.394	2.304	2.415	2.434	2.407	2.4
329	2.446	2.294	2.428	2.436	2.423	2.419
330	2.421	2.289	2.415	2.432	2.413	2.412
331	2.426	2.29	2.412	2.431	2.394	2.413
332	2.431	2.293	2.431	2.423	2.413	2.419
333	2.431	2.299	2.416	2.43	2.406	2.401
334	2.437	2.305	2.43	2.432	2.406	2.412
335	2.414	2.299	2.414	2.435	2.397	2.417
336	2.428	2.303	2.424	2.422	2.409	2.41
337	2.424	2.296	2.424	2.437	2.403	2.412
338	2.428	2.326	2.416	2.439	2.402	2.423
339	2.427	2.293	2.424	2.448	2.406	2.419
340	2.415	2.305	2.417	2.437	2.399	2.42
341	2.429	2.303	2.419	2.419	2.422	2.419
342	2.415	2.311	2.416	2.443	2.414	2.441
343	2.426	2.308	2.409	2.429	2.407	2.427
344	2.42	2.303	2.422	2.443	2.427	2.426
345	2.426	2.298	2.417	2.434	2.419	2.427
346	2.43	2.294	2.426	2.43	2.414	2.414
347	2.427	2.299	2.422	2.444	2.405	2.417
348	2.399	2.305	2.407	2.426	2.419	2.421
349	2.416	2.305	2.421	2.42	2.415	2.422
350	2.422	2.301	2.424	2.432	2.416	2.423
351	2.439	2.3	2.423	2.424	2.422	2.424
352	2.422	2.31	2.427	2.428	2.419	2.441
353	2.415	2.307	2.415	2.438	2.443	2.421
354	2.431	2.307	2.432	2.429	2.421	2.424
355	2.422	2.312	2.416	2.434	2.421	2.42
356	2.426	2.304	2.414	2.437	2.435	2.423
357	2.421	2.303	2.422	2.427	2.441	2.428
358	2.423	2.299	2.416	2.455	2.422	2.428
359	2.436	2.312	2.414	2.436	2.441	2.434
360	2.403	2.312	2.421	2.438	2.426	2.432
361	2.424	2.304	2.409	2.431	2.455	2.423
362	2.421	2.313	2.432	2.438	2.445	2.424
363	2.445	2.298	2.416	2.435	2.503	2.43
364	2.421	2.317	2.414	2.445	2.444	2.43
365	2.427	2.32	2.416	2.434	2.445	2.442
366	2.434	2.304	2.417	2.442	2.448	2.427
367	2.442	2.313	2.42	2.438	2.444	2.437
368	2.436	2.3	2.439	2.437	2.451	2.431
369	2.437	2.318	2.419	2.434	2.525	2.427
370	2.406	2.312	2.416	2.436	2.451	2.43
371	2.446	2.298	2.419	2.435	2.492	2.434
372	2.427	2.308	2.417	2.441	2.56	2.434
373	2.438	2.305	2.413	2.422	2.478	2.45
374	2.458	2.313	2.42	2.444	2.508	2.432
375	2.419	2.32	2.416	2.428	2.511	2.431
376	2.432	2.308	2.421	2.441	2.456	2.431
377	2.421	2.306	2.452	2.441	2.493	2.436
378	2.43	2.308	2.422	2.448	2.492	2.426
379	2.429	2.313	2.424	2.437	2.581	2.435
380	2.436	2.32	2.413	2.438	2.525	2.439
381	2.437	2.304	2.422	2.445	2.467	2.432
382	2.437	2.311	2.423	2.436	2.499	2.436
383	2.435	2.313	2.419	2.446	2.487	2.431
384	2.443	2.312	2.432	2.429	2.497	2.431
385	2.442	2.311	2.428	2.422	2.458	2.437
386	2.431	2.32	2.435	2.431	2.536	2.434
387	2.428	2.306	2.415	2.445	2.495	2.437
388	2.423	2.311	2.432	2.43	2.482	2.45
389	2.434	2.306	2.428	2.439	2.552	2.452
390	2.397	2.313	2.429	2.443	2.483	2.43
391	2.444	2.322	2.448	2.444	2.49	2.438
392	2.432	2.31	2.431	2.441	2.535	2.442
393	2.442	2.313	2.431	2.432	2.506	2.445
394	2.445	2.311	2.419	2.456	2.489	2.453
395	2.436	2.304	2.41	2.431	2.547	2.435
396	2.445	2.322	2.428	2.439	2.479	2.443
397	2.423	2.321	2.428	2.444	2.5	2.452
398	2.441	2.318	2.432	2.438	2.517	2.459
399	2.427	2.321	2.432	2.445	2.537	2.45
400	2.428	2.31	2.434	2.435	2.504	2.456
401	2.435	2.328	2.427	2.434	2.493	2.435
402	2.455	2.334	2.424	2.46	2.481	2.449
403	2.448	2.317	2.427	2.446	2.517	2.451
404	2.46	2.326	2.437	2.436	2.557	2.449
405	2.431	2.304	2.431	2.446	2.481	2.437
406	2.446	2.32	2.435	2.422	2.503	2.452
407	2.449	2.308	2.442	2.444	2.493	2.457
408	2.437	2.317	2.437	2.445	2.46	2.448
409	2.416	2.321	2.435	2.429	2.559	2.46
410	2.427	2.321	2.426	2.426	2.465	2.457
411	2.43	2.314	2.415	2.43	2.517	2.449
412	2.431	2.325	2.428	2.464	2.465	2.456
413	2.442	2.312	2.432	2.442	2.496	2.459
414	2.444	2.314	2.434	2.441	2.496	2.452
415	2.435	2.322	2.428	2.436	2.466	2.464
416	2.394	2.313	2.437	2.446	2.465	2.466
417	2.451	2.314	2.431	2.441	2.512	2.466
418	2.444	2.318	2.436	2.43	2.482	2.465
419	2.434	2.326	2.419	2.435	2.489	2.455
420	2.421	2.322	2.437	2.429	2.471	2.473
421	2.444	2.332	2.431	2.438	2.501	2.472
422	2.429	2.315	2.438	2.437	2.507	2.457
423	2.445	2.319	2.42	2.429	2.522	2.482
424	2.432	2.317	2.436	2.435	2.479	2.464
425	2.434	2.321	2.431	2.432	2.536	2.459
426	2.444	2.327	2.43	2.428	2.523	2.47
427	2.457	2.319	2.431	2.435	2.48	2.466
428	2.442	2.311	2.446	2.446	2.5	2.464
429	2.442	2.32	2.408	2.434	2.494	2.474
430	2.453	2.314	2.424	2.441	2.516	2.471
431	2.436	2.318	2.421	2.448	2.478	2.471
432	2.437	2.317	2.431	2.444	2.477	2.461
433	2.445	2.326	2.43	2.435	2.531	2.487
434	2.461	2.318	2.435	2.448	2.496	2.47
435	2.457	2.317	2.432	2.444	2.485	2.477
436	2.437	2.313	2.438	2.443	2.47	2.471
437	2.434	2.323	2.434	2.435	2.566	2.473
438	2.442	2.322	2.421	2.435	2.481	2.471
439	2.453	2.319	2.437	2.429	2.507	2.464
440	2.441	2.341	2.426	2.443	2.529	2.47
441	2.415	2.332	2.434	2.446	2.507	2.468
442	2.443	2.317	2.43	2.432	2.473	2.463
443	2.456	2.321	2.434	2.439	2.508	2.475
444	2.46	2.322	2.443	2.446	2.458	2.471
445	2.431	2.322	2.432	2.431	2.475	2.474
446	2.47	2.33	2.435	2.451	2.47	2.477
447	2.439	2.326	2.434	2.439	2.512	2.478
448	2.444	2.322	2.421	2.437	2.496	2.471
449	2.449	2.325	2.428	2.456	2.504	2.475
450	2.449	2.332	2.434	2.43	2.489	2.465
451	2.45	2.323	2.422	2.449	2.519	2.474
452	2.451	2.317	2.441	2.443	2.507	2.475
453	2.449	2.322	2.423	2.443	2.506	2.474
454	2.445	2.321	2.424	2.441	2.507	2.49
455	2.441	2.323	2.438	2.426	2.519	2.468
456	2.453	2.319	2.438	2.449	2.553	2.481
457	2.45	2.317	2.442	2.451	2.453	2.472
458	2.455	2.318	2.448	2.443	2.529	2.482
459	2.434	2.333	2.43	2.446	2.541	2.465
460	2.457	2.323	2.432	2.445	2.518	2.473
461	2.443	2.328	2.428	2.441	2.501	2.48
462	2.437	2.325	2.423	2.443	2.53	2.486
463	2.452	2.349	2.439	2.43	2.483	2.477
464	2.448	2.318	2.429	2.438	2.494	2.473
465	2.459	2.325	2.426	2.434	2.532	2.496
466	2.441	2.321	2.435	2.445	2.511	2.47
467	2.438	2.318	2.436	2.446	2.517	2.483
468	2.449	2.314	2.423	2.456	2.492	2.468
469	2.452	2.33	2.436	2.439	2.468	2.495
470	2.485	2.319	2.434	2.451	2.468	2.48
471	2.449	2.322	2.443	2.45	2.499	2.481
472	2.463	2.322	2.432	2.445	2.518	2.467
473	2.467	2.328	2.431	2.441	2.519	2.471
474	2.451	2.329	2.443	2.445	2.495	2.475
475	2.441	2.34	2.442	2.443	2.506	2.496
476	2.459	2.318	2.43	2.427	2.497	2.472
477	2.45	2.329	2.432	2.452	2.48	2.483
478	2.443	2.308	2.435	2.459	2.483	2.463
479	2.45	2.32	2.431	2.439	2.474	2.47
480	2.456	2.319	2.452	2.456	2.528	2.474
481	2.453	2.33	2.429	2.45	2.489	2.472
482	2.457	2.325	2.436	2.451	2.455	2.486
483	2.45	2.317	2.442	2.45	2.457	2.478
484	2.446	2.347	2.427	2.452	2.496	2.48
485	2.428	2.33	2.423	2.445	2.478	2.481
486	2.441	2.334	2.422	2.452	2.456	2.48
487	2.444	2.323	2.43	2.453	2.481	2.494
488	2.456	2.325	2.427	2.443	2.483	2.479
489	2.432	2.328	2.448	2.461	2.495	2.481
490	2.445	2.33	2.444	2.437	2.47	2.48
491	2.451	2.329	2.434	2.451	2.501	2.472
492	2.443	2.341	2.436	2.437	2.463	2.488
493	2.448	2.326	2.431	2.453	2.467	2.495
494	2.46	2.327	2.424	2.456	2.475	2.473
495	2.45	2.321	2.435	2.45	2.445	2.48
496	2.434	2.332	2.429	2.448	2.472	2.486
497	2.459	2.322	2.436	2.451	2.477	2.489
498	2.457	2.315	2.431	2.441	2.461	2.471
499	2.444	2.325	2.461	2.441	2.475	2.487
500	2.446	2.336	2.434	2.446	2.474	2.475
501	2.443	2.325	2.43	2.443	2.464	2.477
502	2.439	2.332	2.434	2.439	2.489	2.483
503	2.475	2.321	2.429	2.441	2.458	2.479
504	2.448	2.332	2.428	2.436	2.557	2.481
505	2.445	2.322	2.439	2.435	2.48	2.477
506	2.442	2.327	2.436	2.446	2.443	2.471
507	2.449	2.335	2.428	2.444	2.46	2.501
508	2.477	2.322	2.426	2.442	2.475	2.496
509	2.461	2.329	2.432	2.448	2.512	2.479
510	2.446	2.34	2.432	2.445	2.474	2.487
511	2.452	2.33	2.438	2.436	2.486	2.479
512	2.457	2.329	2.442	2.437	2.488	2.479
513	2.448	2.318	2.43	2.451	2.457	2.474
514	2.456	2.326	2.424	2.455	2.5	2.499
515	2.423	2.329	2.43	2.459	2.478	2.478
516	2.467	2.342	2.438	2.435	2.455	2.475
517	2.448	2.329	2.429	2.444	2.442	2.481
518	2.452	2.32	2.441	2.443	2.448	2.468
519	2.45	2.321	2.431	2.45	2.453	2.482
520	2.444	2.32	2.444	2.441	2.453	2.483
521	2.445	2.33	2.435	2.444	2.516	2.486
522	2.45	2.329	2.436	2.434	2.466	2.475
523	2.471	2.336	2.427	2.456	2.451	2.499
524	2.456	2.347	2.434	2.438	2.481	2.487
525	2.455	2.325	2.431	2.463	2.525	2.497
526	2.438	2.33	2.437	2.459	2.468	2.474
527	2.453	2.328	2.439	2.449	2.516	2.483
528	2.456	2.328	2.444	2.453	2.474	2.488
529	2.448	2.343	2.434	2.459	2.435	2.5
530	2.444	2.33	2.439	2.457	2.453	2.477
531	2.475	2.325	2.436	2.442	2.442	2.485
532	2.441	2.33	2.436	2.443	2.5	2.486
533	2.452	2.328	2.423	2.449	2.45	2.493
534	2.453	2.321	2.437	2.446	2.458	2.483
535	2.449	2.323	2.437	2.451	2.436	2.494
536	2.453	2.328	2.429	2.457	2.472	2.486
537	2.456	2.328	2.455	2.442	2.448	2.495
