# Supplementary material for: Overexpression profiling reveals cellular requirements in the context of genetic backgrounds and environments
Source: PLoS Genet. 2023 Apr 28;19(4):e1010732. doi: 10.1371/journal.pgen.1010732 (PMC10171610; doi:10.1371/journal.pgen.1010732)
Supplement: S1 Data — (ZIP) [file pgen.1010732.s025.zip › S1_Data/Fig_6/Fig.6D/Fig.6D_HAP4-oe_NaCl.csv]

	Vector-1	Vector-2	Vector-3	HAP4-1	HAP4-2	HAP4-3
1	-0.002	0.002	-0.001	0	-0.002	0.001
2	0.001	0.004	0.001	0.003	-0.001	0.002
3	0.001	0.004	0.002	0.004	-0.001	0.002
4	0.001	0.003	0.001	0.004	0	0.002
5	0.001	0.004	0.002	0.004	0	0.002
6	0.002	0.004	0.003	0.004	0	0.003
7	0.002	0.004	0.002	0.005	-0.001	0.003
8	0.002	0.004	0.002	0.004	0	0.004
9	0.001	0.004	0.004	0.005	-0.001	0.003
10	0.002	0.005	0.002	0.004	0.001	0.003
11	0.002	0.005	0.003	0.005	0	0.002
12	0.003	0.005	0.003	0.006	0	0.002
13	0.002	0.005	0.004	0.005	0.001	0.003
14	0.003	0.006	0.003	0.006	0.001	0.004
15	0.003	0.005	0.004	0.006	0.001	0.003
16	0.003	0.005	0.004	0.005	0.001	0.004
17	0.004	0.006	0.003	0.006	0.002	0.004
18	0.005	0.004	0.004	0.006	0.002	0.004
19	0.005	0.008	0.008	0.008	0.001	0.004
20	0.004	0.006	0.005	0.008	0.001	0.003
21	0.004	0.008	0.005	0.006	0.003	0.005
22	0.004	0.008	0.005	0.006	0.004	0.004
23	0.005	0.008	0.005	0.006	0.003	0.004
24	0.005	0.008	0.006	0.008	0.002	0.005
25	0.005	0.01	0.005	0.009	0.003	0.005
26	0.005	0.008	0.008	0.009	0.004	0.004
27	0.006	0.01	0.006	0.009	0.002	0.005
28	0.006	0.009	0.006	0.009	0.004	0.005
29	0.006	0.009	0.008	0.009	0.004	0.006
30	0.006	0.009	0.006	0.009	0.004	0.008
31	0.008	0.009	0.008	0.009	0.005	0.006
32	0.009	0.01	0.008	0.009	0.004	0.006
33	0.008	0.011	0.01	0.01	0.004	0.006
34	0.008	0.01	0.008	0.009	0.005	0.006
35	0.008	0.011	0.01	0.01	0.005	0.008
36	0.008	0.011	0.009	0.011	0.006	0.008
37	0.009	0.012	0.01	0.01	0.006	0.009
38	0.009	0.011	0.01	0.01	0.006	0.009
39	0.01	0.011	0.01	0.013	0.008	0.008
40	0.009	0.012	0.009	0.011	0.006	0.009
41	0.01	0.012	0.011	0.011	0.005	0.008
42	0.01	0.013	0.011	0.011	0.006	0.008
43	0.011	0.015	0.01	0.011	0.008	0.009
44	0.01	0.015	0.012	0.012	0.008	0.008
45	0.011	0.013	0.012	0.012	0.008	0.009
46	0.011	0.015	0.011	0.012	0.008	0.009
47	0.012	0.016	0.012	0.012	0.008	0.01
48	0.013	0.018	0.013	0.013	0.01	0.01
49	0.013	0.017	0.012	0.013	0.008	0.01
50	0.013	0.016	0.015	0.013	0.009	0.01
51	0.016	0.017	0.016	0.013	0.009	0.01
52	0.015	0.018	0.016	0.016	0.01	0.01
53	0.016	0.019	0.018	0.015	0.01	0.011
54	0.017	0.02	0.017	0.016	0.011	0.011
55	0.017	0.022	0.017	0.016	0.01	0.011
56	0.019	0.022	0.018	0.016	0.011	0.011
57	0.019	0.022	0.019	0.016	0.012	0.012
58	0.018	0.024	0.019	0.017	0.011	0.012
59	0.019	0.023	0.02	0.016	0.011	0.012
60	0.019	0.026	0.02	0.018	0.012	0.013
61	0.019	0.025	0.022	0.019	0.012	0.013
62	0.022	0.026	0.022	0.018	0.013	0.013
63	0.023	0.028	0.022	0.018	0.013	0.012
64	0.025	0.028	0.023	0.02	0.013	0.012
65	0.024	0.028	0.023	0.02	0.016	0.013
66	0.024	0.03	0.026	0.019	0.015	0.015
67	0.026	0.031	0.027	0.019	0.016	0.013
68	0.027	0.031	0.028	0.022	0.015	0.016
69	0.028	0.032	0.027	0.022	0.016	0.016
70	0.031	0.033	0.032	0.023	0.017	0.016
71	0.031	0.034	0.03	0.023	0.017	0.015
72	0.032	0.037	0.032	0.024	0.018	0.016
73	0.034	0.037	0.033	0.025	0.019	0.017
74	0.034	0.037	0.035	0.025	0.019	0.018
75	0.035	0.039	0.037	0.025	0.018	0.018
76	0.037	0.041	0.038	0.025	0.02	0.019
77	0.039	0.041	0.039	0.026	0.02	0.02
78	0.042	0.044	0.041	0.026	0.022	0.019
79	0.041	0.046	0.041	0.027	0.023	0.02
80	0.046	0.045	0.044	0.03	0.023	0.022
81	0.045	0.048	0.046	0.028	0.025	0.023
82	0.047	0.048	0.046	0.03	0.024	0.024
83	0.049	0.051	0.047	0.03	0.026	0.023
84	0.049	0.052	0.049	0.03	0.025	0.023
85	0.054	0.049	0.051	0.031	0.026	0.023
86	0.053	0.055	0.051	0.034	0.027	0.026
87	0.056	0.059	0.056	0.033	0.028	0.025
88	0.061	0.059	0.056	0.035	0.03	0.025
89	0.06	0.06	0.061	0.037	0.032	0.026
90	0.062	0.063	0.061	0.035	0.032	0.028
91	0.066	0.062	0.062	0.038	0.032	0.028
92	0.066	0.064	0.066	0.04	0.033	0.03
93	0.068	0.064	0.067	0.038	0.033	0.03
94	0.073	0.068	0.069	0.042	0.034	0.033
95	0.075	0.073	0.071	0.044	0.037	0.031
96	0.074	0.073	0.073	0.044	0.038	0.034
97	0.081	0.077	0.075	0.046	0.038	0.033
98	0.081	0.077	0.078	0.048	0.04	0.034
99	0.086	0.082	0.082	0.046	0.04	0.038
100	0.088	0.083	0.084	0.048	0.045	0.037
101	0.089	0.085	0.085	0.051	0.044	0.039
102	0.092	0.085	0.09	0.051	0.045	0.039
103	0.093	0.088	0.093	0.051	0.045	0.039
104	0.1	0.092	0.099	0.053	0.047	0.04
105	0.106	0.093	0.098	0.055	0.047	0.041
106	0.105	0.098	0.106	0.056	0.049	0.041
107	0.109	0.103	0.105	0.057	0.053	0.042
108	0.113	0.102	0.11	0.059	0.054	0.045
109	0.114	0.107	0.114	0.061	0.055	0.047
110	0.121	0.107	0.121	0.062	0.055	0.047
111	0.122	0.11	0.12	0.067	0.059	0.051
112	0.129	0.119	0.129	0.069	0.059	0.053
113	0.134	0.119	0.126	0.068	0.06	0.052
114	0.137	0.125	0.136	0.069	0.062	0.055
115	0.147	0.133	0.142	0.073	0.064	0.054
116	0.144	0.127	0.146	0.075	0.066	0.056
117	0.149	0.129	0.144	0.075	0.068	0.059
118	0.157	0.14	0.15	0.08	0.07	0.062
119	0.165	0.142	0.156	0.082	0.074	0.061
120	0.169	0.146	0.16	0.082	0.08	0.062
121	0.17	0.147	0.169	0.085	0.075	0.064
122	0.18	0.155	0.172	0.088	0.08	0.066
123	0.182	0.164	0.175	0.092	0.081	0.071
124	0.19	0.168	0.18	0.096	0.082	0.074
125	0.194	0.175	0.191	0.093	0.089	0.075
126	0.205	0.182	0.202	0.097	0.088	0.073
127	0.205	0.178	0.201	0.1	0.089	0.082
128	0.215	0.184	0.202	0.102	0.091	0.08
129	0.228	0.185	0.211	0.107	0.095	0.082
130	0.238	0.193	0.223	0.106	0.096	0.083
131	0.234	0.195	0.229	0.112	0.099	0.083
132	0.25	0.212	0.231	0.115	0.102	0.09
133	0.252	0.211	0.24	0.115	0.106	0.091
134	0.257	0.214	0.24	0.12	0.106	0.093
135	0.266	0.23	0.251	0.12	0.11	0.093
136	0.274	0.231	0.264	0.124	0.114	0.1
137	0.282	0.236	0.271	0.131	0.12	0.099
138	0.296	0.236	0.286	0.132	0.122	0.104
139	0.303	0.245	0.28	0.136	0.121	0.113
140	0.309	0.251	0.291	0.143	0.129	0.111
141	0.329	0.269	0.3	0.143	0.127	0.113
142	0.338	0.272	0.308	0.149	0.133	0.114
143	0.342	0.279	0.323	0.153	0.135	0.12
144	0.346	0.298	0.323	0.158	0.14	0.125
145	0.359	0.291	0.346	0.158	0.147	0.122
146	0.374	0.296	0.345	0.163	0.153	0.126
147	0.375	0.303	0.362	0.164	0.151	0.129
148	0.391	0.314	0.368	0.176	0.156	0.133
149	0.407	0.318	0.376	0.178	0.16	0.137
150	0.412	0.329	0.387	0.182	0.165	0.141
151	0.433	0.333	0.391	0.186	0.166	0.149
152	0.432	0.344	0.41	0.2	0.172	0.153
153	0.444	0.353	0.417	0.197	0.183	0.155
154	0.454	0.359	0.432	0.204	0.185	0.16
155	0.47	0.369	0.441	0.206	0.19	0.165
156	0.478	0.386	0.452	0.216	0.192	0.166
157	0.487	0.389	0.456	0.222	0.2	0.176
158	0.516	0.407	0.481	0.222	0.207	0.177
159	0.519	0.417	0.49	0.223	0.214	0.177
160	0.525	0.423	0.504	0.238	0.211	0.185
161	0.54	0.425	0.509	0.245	0.22	0.201
162	0.548	0.438	0.519	0.244	0.224	0.212
163	0.572	0.454	0.525	0.253	0.234	0.207
164	0.571	0.454	0.535	0.26	0.238	0.207
165	0.584	0.477	0.562	0.27	0.24	0.209
166	0.598	0.488	0.576	0.282	0.251	0.219
167	0.604	0.49	0.582	0.286	0.272	0.221
168	0.634	0.497	0.59	0.292	0.267	0.231
169	0.628	0.503	0.597	0.311	0.265	0.236
170	0.641	0.519	0.613	0.306	0.277	0.247
171	0.65	0.525	0.62	0.318	0.284	0.245
172	0.665	0.541	0.638	0.325	0.289	0.251
173	0.689	0.553	0.649	0.328	0.301	0.256
174	0.7	0.561	0.662	0.342	0.304	0.27
175	0.701	0.596	0.664	0.342	0.308	0.275
176	0.714	0.577	0.679	0.361	0.324	0.278
177	0.718	0.6	0.685	0.373	0.329	0.292
178	0.73	0.607	0.701	0.373	0.34	0.298
179	0.742	0.615	0.72	0.375	0.346	0.304
180	0.741	0.633	0.709	0.391	0.357	0.311
181	0.756	0.629	0.728	0.402	0.362	0.324
182	0.76	0.655	0.718	0.411	0.374	0.328
183	0.759	0.644	0.736	0.434	0.382	0.337
184	0.766	0.663	0.747	0.437	0.39	0.346
185	0.766	0.666	0.737	0.441	0.396	0.358
186	0.787	0.669	0.752	0.46	0.41	0.365
187	0.778	0.679	0.757	0.456	0.417	0.372
188	0.788	0.685	0.754	0.481	0.434	0.385
189	0.796	0.689	0.768	0.489	0.449	0.391
190	0.795	0.707	0.768	0.507	0.459	0.402
191	0.801	0.701	0.77	0.516	0.461	0.41
192	0.801	0.695	0.783	0.526	0.477	0.417
193	0.808	0.713	0.789	0.54	0.485	0.433
194	0.8	0.722	0.78	0.554	0.504	0.439
195	0.808	0.718	0.785	0.564	0.509	0.456
196	0.819	0.717	0.793	0.578	0.516	0.461
197	0.824	0.727	0.792	0.609	0.527	0.477
198	0.833	0.724	0.797	0.598	0.539	0.484
199	0.831	0.738	0.799	0.611	0.554	0.494
200	0.826	0.73	0.796	0.622	0.561	0.513
201	0.829	0.738	0.81	0.637	0.577	0.516
202	0.85	0.731	0.81	0.644	0.62	0.535
203	0.839	0.742	0.821	0.662	0.606	0.54
204	0.848	0.776	0.825	0.687	0.614	0.558
205	0.851	0.764	0.819	0.686	0.629	0.565
206	0.855	0.752	0.824	0.699	0.635	0.579
207	0.859	0.759	0.833	0.707	0.654	0.596
208	0.852	0.758	0.829	0.727	0.669	0.6
209	0.879	0.761	0.846	0.752	0.68	0.621
210	0.885	0.775	0.846	0.754	0.696	0.63
211	0.889	0.778	0.85	0.765	0.706	0.643
212	0.892	0.778	0.856	0.795	0.716	0.649
213	0.898	0.783	0.874	0.804	0.734	0.687
214	0.911	0.79	0.865	0.814	0.753	0.678
215	0.918	0.792	0.873	0.833	0.751	0.7
216	0.923	0.793	0.883	0.837	0.775	0.705
217	0.927	0.799	0.885	0.856	0.807	0.716
218	0.923	0.803	0.896	0.87	0.807	0.727
219	0.948	0.803	0.901	0.879	0.811	0.758
220	0.948	0.81	0.899	0.897	0.832	0.754
221	0.959	0.829	0.92	0.911	0.848	0.763
222	0.976	0.83	0.945	0.927	0.85	0.778
223	0.97	0.833	0.943	0.935	0.877	0.799
224	0.978	0.845	0.95	0.94	0.874	0.804
225	0.996	0.841	0.957	0.95	0.901	0.833
226	0.993	0.851	0.959	0.967	0.903	0.826
227	1.01	0.853	0.968	0.97	0.917	0.834
228	1.046	0.873	0.982	0.976	0.92	0.846
229	1.032	0.868	1.004	0.985	0.948	0.859
230	1.037	0.874	0.996	0.994	0.94	0.877
231	1.059	0.885	1.003	1.007	0.953	0.875
232	1.059	0.883	1.017	1.015	0.981	0.882
233	1.061	0.894	1.021	1.018	0.979	0.882
234	1.077	0.902	1.05	1.039	0.986	0.885
235	1.088	0.921	1.043	1.039	1.003	0.899
236	1.103	0.926	1.057	1.052	1.003	0.909
237	1.109	0.932	1.064	1.05	1.011	0.913
238	1.116	0.95	1.073	1.063	1.02	0.928
239	1.143	0.968	1.083	1.068	1.018	0.931
240	1.144	0.955	1.098	1.077	1.025	0.938
241	1.159	0.96	1.098	1.078	1.034	0.937
242	1.18	0.992	1.122	1.085	1.034	0.952
243	1.179	0.976	1.131	1.116	1.037	0.971
244	1.185	0.997	1.136	1.098	1.056	0.971
245	1.208	1.007	1.156	1.103	1.051	0.975
246	1.223	1.006	1.152	1.109	1.073	0.975
247	1.224	1.019	1.171	1.123	1.078	0.981
248	1.231	1.023	1.194	1.138	1.097	0.99
249	1.253	1.035	1.211	1.134	1.09	1.011
250	1.251	1.046	1.209	1.145	1.092	1.006
251	1.276	1.05	1.235	1.15	1.1	1.03
252	1.277	1.065	1.225	1.157	1.107	1.019
253	1.302	1.079	1.248	1.192	1.148	1.037
254	1.331	1.086	1.259	1.197	1.129	1.051
255	1.316	1.113	1.261	1.215	1.144	1.048
256	1.337	1.106	1.287	1.217	1.165	1.058
257	1.34	1.116	1.297	1.215	1.167	1.076
258	1.355	1.127	1.297	1.231	1.178	1.09
259	1.362	1.139	1.334	1.248	1.168	1.115
260	1.408	1.142	1.335	1.255	1.181	1.106
261	1.396	1.152	1.339	1.262	1.208	1.123
262	1.397	1.171	1.347	1.272	1.238	1.142
263	1.414	1.178	1.353	1.277	1.214	1.163
264	1.431	1.192	1.391	1.293	1.229	1.144
265	1.443	1.2	1.385	1.301	1.238	1.16
266	1.453	1.209	1.39	1.313	1.254	1.168
267	1.461	1.217	1.41	1.328	1.261	1.175
268	1.476	1.231	1.42	1.335	1.272	1.206
269	1.484	1.231	1.426	1.349	1.301	1.196
270	1.505	1.266	1.439	1.364	1.287	1.206
271	1.526	1.264	1.461	1.37	1.309	1.23
272	1.533	1.274	1.465	1.407	1.311	1.235
273	1.543	1.28	1.472	1.4	1.32	1.238
274	1.545	1.291	1.487	1.403	1.331	1.253
275	1.586	1.312	1.514	1.412	1.332	1.267
276	1.592	1.319	1.511	1.427	1.364	1.289
277	1.614	1.331	1.531	1.458	1.377	1.291
278	1.614	1.328	1.553	1.451	1.381	1.297
279	1.635	1.345	1.562	1.461	1.386	1.315
280	1.662	1.375	1.571	1.478	1.396	1.332
281	1.658	1.378	1.589	1.492	1.415	1.334
282	1.674	1.369	1.603	1.521	1.412	1.368
283	1.676	1.384	1.609	1.501	1.422	1.353
284	1.681	1.396	1.616	1.52	1.44	1.356
285	1.7	1.413	1.64	1.53	1.455	1.376
286	1.71	1.413	1.651	1.546	1.466	1.385
287	1.715	1.417	1.657	1.575	1.49	1.404
288	1.736	1.437	1.675	1.586	1.476	1.412
289	1.732	1.458	1.668	1.607	1.507	1.427
290	1.751	1.473	1.696	1.593	1.499	1.432
291	1.755	1.494	1.702	1.598	1.535	1.448
292	1.736	1.492	1.711	1.611	1.522	1.455
293	1.756	1.508	1.711	1.639	1.55	1.47
294	1.768	1.521	1.71	1.638	1.56	1.478
295	1.774	1.529	1.712	1.662	1.559	1.498
296	1.766	1.565	1.72	1.69	1.58	1.501
297	1.766	1.548	1.725	1.676	1.591	1.526
298	1.769	1.55	1.718	1.698	1.592	1.538
299	1.774	1.563	1.73	1.72	1.609	1.545
300	1.798	1.582	1.724	1.731	1.627	1.566
301	1.796	1.584	1.744	1.742	1.643	1.567
302	1.781	1.599	1.746	1.761	1.671	1.581
303	1.803	1.606	1.745	1.771	1.666	1.613
304	1.798	1.603	1.74	1.809	1.673	1.624
305	1.805	1.633	1.745	1.799	1.689	1.623
306	1.787	1.617	1.747	1.821	1.71	1.635
307	1.818	1.621	1.749	1.827	1.722	1.652
308	1.793	1.635	1.754	1.826	1.749	1.64
309	1.81	1.628	1.739	1.848	1.733	1.652
310	1.814	1.633	1.785	1.827	1.739	1.65
311	1.797	1.63	1.761	1.856	1.759	1.661
312	1.803	1.636	1.755	1.846	1.744	1.655
313	1.799	1.636	1.782	1.839	1.758	1.668
314	1.814	1.642	1.763	1.853	1.765	1.672
315	1.809	1.647	1.763	1.85	1.758	1.674
316	1.807	1.647	1.761	1.856	1.771	1.686
317	1.818	1.652	1.771	1.863	1.767	1.683
318	1.817	1.651	1.766	1.862	1.778	1.697
319	1.805	1.676	1.778	1.864	1.787	1.694
320	1.818	1.667	1.774	1.871	1.796	1.695
321	1.814	1.666	1.775	1.872	1.776	1.71
322	1.819	1.657	1.777	1.889	1.798	1.695
323	1.818	1.665	1.784	1.891	1.797	1.7
324	1.825	1.667	1.774	1.889	1.81	1.723
325	1.835	1.668	1.776	1.896	1.807	1.711
326	1.828	1.668	1.775	1.892	1.814	1.715
327	1.819	1.666	1.785	1.912	1.81	1.718
328	1.828	1.673	1.785	1.897	1.816	1.729
329	1.836	1.669	1.791	1.907	1.816	1.736
330	1.824	1.667	1.807	1.901	1.813	1.73
331	1.828	1.675	1.79	1.916	1.822	1.73
332	1.824	1.688	1.793	1.923	1.835	1.731
333	1.831	1.676	1.79	1.912	1.824	1.762
334	1.829	1.679	1.802	1.923	1.851	1.741
335	1.821	1.682	1.796	1.92	1.839	1.748
336	1.838	1.682	1.803	1.928	1.841	1.76
337	1.84	1.684	1.798	1.929	1.847	1.745
338	1.845	1.691	1.798	1.941	1.839	1.742
339	1.845	1.684	1.805	1.942	1.838	1.752
340	1.845	1.688	1.795	1.94	1.861	1.752
341	1.845	1.698	1.799	1.936	1.853	1.768
342	1.834	1.695	1.814	1.934	1.85	1.755
343	1.851	1.697	1.795	1.944	1.847	1.753
344	1.845	1.691	1.806	1.942	1.857	1.76
345	1.836	1.707	1.807	1.948	1.86	1.761
346	1.848	1.718	1.814	1.966	1.857	1.776
347	1.84	1.705	1.806	1.954	1.869	1.78
348	1.847	1.709	1.814	1.976	1.857	1.781
349	1.848	1.71	1.806	1.962	1.871	1.781
350	1.842	1.705	1.807	1.962	1.864	1.78
351	1.853	1.705	1.804	1.963	1.871	1.781
352	1.864	1.707	1.811	1.97	1.862	1.787
353	1.849	1.704	1.807	1.964	1.879	1.79
354	1.854	1.707	1.811	1.972	1.878	1.785
355	1.848	1.707	1.818	1.972	1.886	1.777
356	1.846	1.72	1.812	1.985	1.894	1.79
357	1.853	1.713	1.818	1.973	1.899	1.796
358	1.854	1.707	1.813	1.974	1.887	1.802
359	1.857	1.72	1.819	1.984	1.892	1.806
360	1.868	1.712	1.826	1.977	1.889	1.803
361	1.863	1.72	1.818	1.98	1.886	1.798
362	1.857	1.72	1.822	1.979	1.897	1.798
363	1.857	1.725	1.81	1.981	1.904	1.805
364	1.854	1.718	1.826	1.988	1.891	1.81
365	1.874	1.724	1.819	1.998	1.896	1.82
366	1.861	1.718	1.822	1.986	1.893	1.812
367	1.868	1.726	1.833	2.007	1.896	1.812
368	1.878	1.732	1.826	2.005	1.894	1.812
369	1.863	1.718	1.822	2	1.906	1.813
370	1.867	1.719	1.821	1.998	1.907	1.828
371	1.869	1.72	1.827	1.999	1.914	1.818
372	1.868	1.722	1.829	1.994	1.916	1.814
373	1.876	1.722	1.826	2.005	1.911	1.831
374	1.877	1.726	1.825	2.003	1.909	1.819
375	1.853	1.731	1.829	2.007	1.914	1.821
376	1.883	1.736	1.824	2.016	1.915	1.828
377	1.843	1.733	1.832	2.006	1.925	1.834
378	1.876	1.726	1.84	2.022	1.921	1.824
379	1.878	1.734	1.845	2.017	1.921	1.822
380	1.864	1.729	1.828	2.031	1.919	1.832
381	1.871	1.732	1.831	2.022	1.923	1.838
382	1.871	1.732	1.843	2.024	1.92	1.839
383	1.877	1.738	1.838	2.022	1.925	1.835
384	1.893	1.729	1.857	2.015	1.922	1.836
385	1.865	1.734	1.834	2.014	1.94	1.839
386	1.876	1.746	1.842	2.025	1.922	1.835
387	1.889	1.737	1.834	2.021	1.947	1.858
388	1.856	1.741	1.842	2.015	1.929	1.835
389	1.872	1.739	1.836	2.023	1.937	1.835
390	1.891	1.734	1.833	2.036	1.945	1.841
391	1.883	1.744	1.838	2.027	1.927	1.851
392	1.891	1.745	1.842	2.023	1.926	1.84
393	1.875	1.745	1.857	2.025	1.929	1.853
394	1.88	1.739	1.843	2.018	1.942	1.839
395	1.883	1.745	1.842	2.032	1.944	1.856
396	1.906	1.746	1.84	2.022	1.94	1.862
397	1.882	1.742	1.841	2.023	1.943	1.871
398	1.884	1.753	1.846	2.031	1.943	1.858
399	1.878	1.754	1.846	2.039	1.97	1.86
400	1.892	1.74	1.848	2.042	1.947	1.87
401	1.896	1.747	1.85	2.032	1.95	1.849
402	1.885	1.749	1.846	2.037	1.95	1.856
403	1.875	1.747	1.848	2.036	1.943	1.846
404	1.876	1.749	1.848	2.032	1.954	1.857
405	1.885	1.754	1.851	2.03	1.941	1.851
406	1.889	1.752	1.845	2.032	1.944	1.853
407	1.882	1.754	1.847	2.039	1.95	1.854
408	1.892	1.744	1.85	2.037	1.942	1.856
409	1.893	1.755	1.85	2.034	1.945	1.857
410	1.901	1.751	1.849	2.037	1.95	1.869
411	1.885	1.748	1.878	2.037	1.949	1.854
412	1.899	1.756	1.847	2.032	1.95	1.857
413	1.883	1.753	1.855	2.037	1.967	1.857
414	1.899	1.756	1.857	2.032	1.947	1.863
415	1.896	1.761	1.853	2.036	1.956	1.858
416	1.89	1.753	1.863	2.037	1.963	1.857
417	1.901	1.77	1.86	2.043	1.957	1.855
418	1.897	1.761	1.853	2.034	1.955	1.872
419	1.9	1.759	1.856	2.037	1.955	1.871
420	1.899	1.76	1.874	2.045	1.954	1.858
421	1.92	1.761	1.864	2.045	1.962	1.871
422	1.9	1.759	1.865	2.049	1.965	1.868
423	1.9	1.758	1.86	2.043	1.958	1.862
424	1.914	1.766	1.861	2.041	1.96	1.862
425	1.899	1.761	1.853	2.038	1.963	1.871
426	1.899	1.76	1.86	2.042	1.965	1.862
427	1.911	1.766	1.856	2.043	1.957	1.863
428	1.907	1.769	1.853	2.043	1.965	1.865
429	1.903	1.766	1.857	2.043	1.971	1.86
430	1.898	1.759	1.862	2.046	1.958	1.878
431	1.905	1.761	1.865	2.047	1.956	1.868
432	1.92	1.766	1.864	2.047	1.967	1.864
433	1.908	1.762	1.863	2.053	1.964	1.875
434	1.92	1.77	1.868	2.045	1.974	1.868
435	1.92	1.782	1.863	2.054	1.972	1.867
436	1.906	1.766	1.862	2.049	1.962	1.875
437	1.896	1.771	1.865	2.051	1.967	1.879
438	1.904	1.789	1.861	2.05	1.962	1.868
439	1.901	1.769	1.872	2.056	1.969	1.868
440	1.92	1.774	1.862	2.049	1.969	1.875
441	1.913	1.775	1.864	2.046	1.983	1.87
442	1.927	1.777	1.868	2.051	1.986	1.872
443	1.925	1.77	1.876	2.058	1.964	1.872
444	1.916	1.769	1.869	2.047	1.97	1.872
445	1.914	1.774	1.876	2.039	1.962	1.883
446	1.913	1.775	1.872	2.043	1.977	1.868
447	1.918	1.776	1.875	2.047	1.97	1.876
448	1.914	1.768	1.878	2.043	1.97	1.869
449	1.913	1.778	1.875	2.051	1.965	1.871
450	1.927	1.77	1.876	2.047	1.971	1.869
451	1.918	1.771	1.879	2.053	1.967	1.871
452	1.921	1.774	1.877	2.056	1.967	1.877
453	1.901	1.775	1.875	2.052	1.973	1.872
454	1.913	1.774	1.876	2.047	1.972	1.87
455	1.928	1.775	1.878	2.044	1.983	1.877
456	1.928	1.778	1.886	2.047	1.969	1.874
457	1.93	1.781	1.88	2.052	1.971	1.88
458	1.921	1.784	1.878	2.054	1.98	1.876
459	1.948	1.781	1.884	2.06	1.98	1.89
460	1.908	1.782	1.882	2.058	1.976	1.878
461	1.927	1.781	1.883	2.06	1.971	1.879
462	1.926	1.784	1.883	2.053	1.972	1.874
463	1.93	1.781	1.876	2.047	1.971	1.886
464	1.937	1.783	1.879	2.052	1.972	1.877
465	1.926	1.778	1.878	2.067	1.972	1.878
466	1.923	1.79	1.882	2.054	1.992	1.877
467	1.916	1.78	1.899	2.052	1.97	1.883
468	1.926	1.784	1.887	2.047	1.976	1.876
469	1.942	1.787	1.89	2.06	1.97	1.874
470	1.934	1.785	1.889	2.052	1.971	1.876
471	1.932	1.792	1.891	2.067	1.973	1.876
472	1.93	1.785	1.886	2.06	1.987	1.88
473	1.916	1.785	1.896	2.053	1.973	1.883
474	1.938	1.791	1.89	2.047	1.983	1.893
475	1.928	1.788	1.894	2.054	1.983	1.88
476	1.943	1.789	1.896	2.058	1.981	1.88
477	1.929	1.793	1.889	2.056	1.973	1.879
478	1.935	1.789	1.892	2.056	1.98	1.887
479	1.922	1.795	1.885	2.053	1.979	1.882
480	1.933	1.789	1.905	2.049	1.981	1.883
481	1.933	1.793	1.896	2.057	1.979	1.883
482	1.942	1.789	1.894	2.058	1.977	1.884
483	1.916	1.789	1.896	2.054	1.972	1.878
484	1.933	1.788	1.887	2.053	1.978	1.892
485	1.928	1.795	1.896	2.078	1.977	1.897
486	1.93	1.796	1.899	2.071	1.994	1.882
487	1.945	1.789	1.89	2.065	1.977	1.879
488	1.935	1.795	1.9	2.066	1.974	1.877
489	1.925	1.795	1.905	2.081	1.991	1.887
490	1.941	1.803	1.892	2.056	1.979	1.878
491	1.929	1.806	1.903	2.073	1.972	1.879
492	1.944	1.792	1.904	2.058	1.986	1.882
493	1.934	1.796	1.893	2.059	1.994	1.885
494	1.933	1.799	1.904	2.052	1.988	1.884
495	1.94	1.802	1.897	2.073	1.987	1.884
496	1.948	1.8	1.909	2.06	1.983	1.885
497	1.94	1.796	1.894	2.052	1.984	1.903
498	1.941	1.802	1.9	2.063	1.985	1.876
499	1.945	1.798	1.899	2.06	1.987	1.891
500	1.935	1.804	1.906	2.059	1.979	1.883
501	1.927	1.799	1.905	2.06	1.983	1.878
502	1.96	1.803	1.901	2.063	1.976	1.889
503	1.936	1.8	1.903	2.064	1.985	1.886
504	1.941	1.804	1.906	2.081	1.98	1.889
505	1.941	1.802	1.909	2.061	1.985	1.903
506	1.95	1.805	1.904	2.061	1.985	1.883
507	1.95	1.811	1.905	2.071	2.003	1.88
508	1.941	1.805	1.907	2.059	1.986	1.886
509	1.966	1.799	1.909	2.057	1.985	1.885
