# Supplementary material for: Overexpression profiling reveals cellular requirements in the context of genetic backgrounds and environments
Source: PLoS Genet. 2023 Apr 28;19(4):e1010732. doi: 10.1371/journal.pgen.1010732 (PMC10171610; doi:10.1371/journal.pgen.1010732)
Supplement: S1 Data — (ZIP) [file pgen.1010732.s025.zip › S1_Data/Fig_6/Fig.6D/Fig.6D_USV1-oe_NaCa.csv]

	Vector-1	Vector-2	Vector-3	USV1-1	USV1-2	USV1-3
1	0.002	0.002	0.002	0.001	0.003	0.003
2	0.002	0.001	0.003	0.001	0.003	0.003
3	0.002	0.002	0.004	0.001	0.003	0.003
4	0.004	0.003	0.004	0.002	0.004	0.003
5	0.002	0.003	0.006	0.003	0.005	0.004
6	0.004	0.004	0.005	0.003	0.005	0.004
7	0.004	0.004	0.005	0.002	0.005	0.004
8	0.003	0.005	0.006	0.002	0.005	0.004
9	0.003	0.004	0.006	0.003	0.005	0.003
10	0.004	0.005	0.006	0.003	0.005	0.004
11	0.004	0.006	0.006	0.003	0.008	0.005
12	0.005	0.005	0.008	0.004	0.006	0.004
13	0.006	0.004	0.005	0.003	0.005	0.004
14	0.005	0.005	0.006	0.003	0.005	0.005
15	0.006	0.005	0.008	0.004	0.006	0.005
16	0.005	0.006	0.008	0.003	0.008	0.005
17	0.006	0.005	0.009	0.004	0.008	0.006
18	0.006	0.006	0.009	0.005	0.008	0.005
19	0.008	0.006	0.009	0.004	0.008	0.005
20	0.008	0.006	0.009	0.004	0.006	0.006
21	0.008	0.006	0.009	0.004	0.008	0.006
22	0.008	0.008	0.009	0.006	0.009	0.006
23	0.006	0.008	0.01	0.005	0.009	0.006
24	0.008	0.008	0.01	0.005	0.008	0.008
25	0.008	0.009	0.01	0.006	0.009	0.006
26	0.008	0.008	0.011	0.006	0.009	0.008
27	0.008	0.008	0.011	0.006	0.009	0.008
28	0.008	0.008	0.011	0.006	0.009	0.009
29	0.009	0.011	0.011	0.008	0.01	0.008
30	0.009	0.01	0.011	0.006	0.01	0.009
31	0.008	0.01	0.011	0.006	0.009	0.009
32	0.01	0.01	0.012	0.008	0.01	0.009
33	0.009	0.009	0.013	0.008	0.01	0.009
34	0.01	0.01	0.012	0.008	0.009	0.01
35	0.009	0.01	0.013	0.009	0.01	0.008
36	0.009	0.011	0.013	0.008	0.01	0.01
37	0.009	0.011	0.013	0.01	0.01	0.01
38	0.01	0.011	0.013	0.008	0.011	0.01
39	0.01	0.011	0.013	0.01	0.011	0.011
40	0.01	0.011	0.013	0.01	0.012	0.01
41	0.011	0.011	0.015	0.01	0.011	0.011
42	0.012	0.011	0.013	0.01	0.015	0.01
43	0.011	0.012	0.013	0.011	0.013	0.012
44	0.011	0.012	0.015	0.012	0.013	0.011
45	0.011	0.011	0.016	0.013	0.015	0.013
46	0.013	0.011	0.016	0.012	0.017	0.013
47	0.011	0.015	0.015	0.012	0.015	0.013
48	0.012	0.012	0.016	0.016	0.017	0.016
49	0.013	0.015	0.018	0.013	0.016	0.016
50	0.013	0.013	0.017	0.015	0.017	0.017
51	0.013	0.013	0.017	0.016	0.017	0.017
52	0.013	0.016	0.018	0.016	0.019	0.018
53	0.015	0.016	0.018	0.019	0.017	0.018
54	0.015	0.016	0.019	0.019	0.022	0.018
55	0.016	0.017	0.022	0.018	0.02	0.02
56	0.016	0.018	0.02	0.019	0.023	0.019
57	0.017	0.018	0.02	0.02	0.024	0.022
58	0.017	0.018	0.023	0.024	0.024	0.022
59	0.017	0.018	0.023	0.023	0.024	0.024
60	0.016	0.019	0.024	0.026	0.028	0.025
61	0.019	0.019	0.027	0.025	0.027	0.026
62	0.019	0.02	0.025	0.026	0.03	0.026
63	0.02	0.022	0.028	0.028	0.028	0.027
64	0.022	0.024	0.031	0.028	0.031	0.032
65	0.022	0.024	0.031	0.032	0.033	0.031
66	0.023	0.025	0.031	0.033	0.034	0.034
67	0.023	0.027	0.032	0.034	0.037	0.033
68	0.024	0.027	0.034	0.037	0.037	0.035
69	0.025	0.026	0.037	0.039	0.041	0.039
70	0.026	0.031	0.038	0.041	0.041	0.039
71	0.027	0.031	0.039	0.044	0.042	0.041
72	0.026	0.031	0.04	0.045	0.047	0.045
73	0.028	0.032	0.042	0.045	0.046	0.047
74	0.031	0.035	0.045	0.051	0.049	0.049
75	0.032	0.035	0.047	0.053	0.052	0.049
76	0.032	0.037	0.046	0.055	0.056	0.051
77	0.033	0.039	0.049	0.059	0.056	0.053
78	0.038	0.041	0.051	0.062	0.057	0.056
79	0.037	0.042	0.055	0.064	0.061	0.062
80	0.039	0.045	0.055	0.068	0.063	0.062
81	0.042	0.048	0.06	0.069	0.068	0.068
82	0.042	0.049	0.061	0.076	0.074	0.07
83	0.044	0.051	0.064	0.08	0.074	0.073
84	0.045	0.054	0.07	0.08	0.078	0.074
85	0.049	0.055	0.073	0.085	0.08	0.078
86	0.049	0.059	0.071	0.088	0.084	0.083
87	0.054	0.062	0.075	0.091	0.088	0.088
88	0.053	0.062	0.08	0.102	0.096	0.09
89	0.056	0.067	0.084	0.099	0.097	0.092
90	0.057	0.068	0.086	0.105	0.104	0.1
91	0.06	0.073	0.09	0.109	0.106	0.104
92	0.062	0.076	0.098	0.118	0.113	0.106
93	0.066	0.078	0.096	0.125	0.117	0.118
94	0.069	0.086	0.105	0.132	0.125	0.118
95	0.073	0.083	0.106	0.133	0.124	0.128
96	0.076	0.09	0.113	0.143	0.136	0.129
97	0.078	0.095	0.117	0.144	0.14	0.134
98	0.081	0.097	0.126	0.151	0.148	0.14
99	0.086	0.102	0.128	0.161	0.151	0.151
100	0.086	0.105	0.137	0.168	0.158	0.157
101	0.09	0.118	0.143	0.177	0.166	0.163
102	0.096	0.114	0.155	0.184	0.169	0.17
103	0.104	0.119	0.153	0.192	0.187	0.176
104	0.106	0.126	0.161	0.2	0.186	0.183
105	0.109	0.132	0.165	0.211	0.202	0.197
106	0.121	0.139	0.176	0.215	0.202	0.199
107	0.117	0.141	0.179	0.228	0.211	0.206
108	0.127	0.15	0.186	0.236	0.22	0.221
109	0.125	0.158	0.197	0.249	0.234	0.226
110	0.136	0.161	0.206	0.262	0.238	0.24
111	0.142	0.17	0.211	0.266	0.249	0.247
112	0.15	0.173	0.226	0.281	0.265	0.25
113	0.153	0.186	0.236	0.289	0.278	0.26
114	0.154	0.192	0.245	0.31	0.282	0.271
115	0.166	0.2	0.25	0.309	0.293	0.287
116	0.17	0.214	0.264	0.324	0.311	0.292
117	0.175	0.215	0.277	0.339	0.311	0.307
118	0.185	0.228	0.286	0.357	0.332	0.32
119	0.192	0.241	0.292	0.368	0.349	0.342
120	0.204	0.247	0.308	0.373	0.353	0.347
121	0.211	0.264	0.321	0.393	0.367	0.352
122	0.215	0.271	0.336	0.4	0.381	0.362
123	0.234	0.28	0.346	0.423	0.39	0.376
124	0.235	0.285	0.353	0.434	0.402	0.395
125	0.252	0.308	0.373	0.44	0.417	0.413
126	0.253	0.309	0.382	0.448	0.425	0.412
127	0.258	0.32	0.401	0.467	0.456	0.433
128	0.272	0.335	0.415	0.482	0.453	0.44
129	0.285	0.353	0.425	0.512	0.463	0.455
130	0.291	0.362	0.437	0.506	0.484	0.467
131	0.299	0.378	0.459	0.513	0.495	0.48
132	0.314	0.38	0.462	0.525	0.495	0.498
133	0.325	0.396	0.482	0.538	0.516	0.503
134	0.34	0.417	0.502	0.549	0.525	0.513
135	0.346	0.442	0.509	0.56	0.534	0.538
136	0.359	0.44	0.518	0.578	0.541	0.545
137	0.374	0.452	0.539	0.591	0.546	0.549
138	0.382	0.465	0.549	0.589	0.563	0.551
139	0.395	0.487	0.562	0.606	0.578	0.561
140	0.418	0.497	0.591	0.616	0.583	0.58
141	0.418	0.511	0.622	0.622	0.592	0.583
142	0.433	0.524	0.612	0.627	0.6	0.592
143	0.445	0.533	0.633	0.647	0.609	0.606
144	0.459	0.545	0.641	0.654	0.633	0.608
145	0.468	0.564	0.644	0.659	0.622	0.628
146	0.487	0.583	0.661	0.68	0.642	0.625
147	0.504	0.589	0.685	0.681	0.644	0.638
148	0.509	0.609	0.701	0.694	0.665	0.647
149	0.525	0.627	0.71	0.701	0.692	0.665
150	0.539	0.644	0.713	0.714	0.673	0.67
151	0.548	0.634	0.729	0.709	0.683	0.676
152	0.554	0.666	0.759	0.724	0.688	0.685
153	0.575	0.687	0.743	0.739	0.703	0.681
154	0.594	0.677	0.763	0.759	0.706	0.702
155	0.598	0.692	0.768	0.767	0.725	0.707
156	0.606	0.701	0.781	0.76	0.738	0.727
157	0.622	0.708	0.785	0.795	0.742	0.734
158	0.627	0.72	0.801	0.786	0.742	0.725
159	0.637	0.732	0.781	0.8	0.761	0.742
160	0.663	0.738	0.792	0.801	0.776	0.749
161	0.647	0.75	0.794	0.812	0.772	0.772
162	0.656	0.744	0.808	0.827	0.804	0.759
163	0.684	0.741	0.804	0.852	0.793	0.775
164	0.678	0.75	0.815	0.843	0.815	0.785
165	0.672	0.764	0.812	0.85	0.815	0.805
166	0.679	0.76	0.809	0.868	0.826	0.804
167	0.71	0.781	0.821	0.873	0.845	0.81
168	0.705	0.764	0.825	0.888	0.853	0.833
169	0.692	0.78	0.818	0.911	0.865	0.834
170	0.7	0.768	0.832	0.911	0.888	0.832
171	0.695	0.778	0.841	0.935	0.894	0.859
172	0.713	0.78	0.832	0.924	0.903	0.861
173	0.708	0.793	0.84	0.946	0.916	0.882
174	0.71	0.783	0.834	0.968	0.945	0.879
175	0.714	0.8	0.85	0.969	0.941	0.889
176	0.712	0.797	0.853	0.989	0.959	0.928
177	0.724	0.805	0.859	0.999	0.971	0.921
178	0.735	0.805	0.848	1.013	0.972	0.928
179	0.735	0.795	0.854	1.015	0.994	0.931
180	0.73	0.804	0.875	1.037	1.013	0.947
181	0.752	0.829	0.865	1.046	1.026	0.963
182	0.734	0.816	0.877	1.066	1.021	0.975
183	0.741	0.816	0.879	1.075	1.057	0.996
184	0.745	0.825	0.888	1.099	1.066	1.008
185	0.754	0.83	0.899	1.109	1.071	1.02
186	0.752	0.825	0.89	1.12	1.094	1.034
187	0.765	0.855	0.897	1.144	1.102	1.048
188	0.778	0.838	0.91	1.167	1.132	1.049
189	0.77	0.841	0.916	1.186	1.138	1.098
190	0.782	0.851	0.945	1.186	1.163	1.078
191	0.782	0.861	0.908	1.193	1.175	1.092
192	0.795	0.875	0.94	1.248	1.184	1.122
193	0.788	0.883	0.939	1.239	1.195	1.129
194	0.815	0.883	0.941	1.24	1.218	1.142
195	0.807	0.877	0.976	1.253	1.231	1.159
196	0.807	0.889	0.953	1.284	1.245	1.17
197	0.824	0.898	0.969	1.303	1.251	1.197
198	0.817	0.912	0.982	1.315	1.275	1.201
199	0.827	0.92	0.989	1.316	1.282	1.216
200	0.839	0.919	0.999	1.342	1.31	1.228
201	0.848	0.955	1.012	1.356	1.317	1.239
202	0.86	0.928	1.014	1.364	1.341	1.252
203	0.861	0.949	1.02	1.382	1.352	1.277
204	0.87	0.953	1.023	1.418	1.378	1.284
205	0.884	0.955	1.042	1.411	1.373	1.313
206	0.884	0.969	1.071	1.429	1.398	1.32
207	0.894	0.979	1.058	1.449	1.411	1.335
208	0.903	0.985	1.073	1.449	1.431	1.342
209	0.911	0.994	1.08	1.463	1.444	1.363
210	0.927	1	1.09	1.479	1.454	1.382
211	0.937	1.059	1.123	1.485	1.471	1.381
212	0.957	1.032	1.113	1.504	1.478	1.405
213	0.948	1.028	1.12	1.516	1.486	1.435
214	0.971	1.056	1.144	1.541	1.504	1.417
215	0.969	1.081	1.151	1.542	1.518	1.446
216	0.977	1.059	1.165	1.586	1.541	1.456
217	1	1.075	1.181	1.567	1.548	1.477
218	1.003	1.091	1.188	1.591	1.567	1.477
219	1.014	1.109	1.222	1.604	1.584	1.489
220	1.064	1.119	1.211	1.637	1.607	1.502
221	1.034	1.115	1.236	1.649	1.633	1.506
222	1.048	1.138	1.23	1.657	1.643	1.533
223	1.07	1.159	1.266	1.669	1.657	1.555
224	1.066	1.166	1.251	1.697	1.665	1.56
225	1.085	1.171	1.274	1.7	1.672	1.572
226	1.098	1.181	1.281	1.715	1.683	1.598
227	1.115	1.208	1.324	1.716	1.688	1.604
228	1.121	1.216	1.324	1.73	1.696	1.63
229	1.134	1.211	1.339	1.729	1.711	1.636
230	1.136	1.235	1.344	1.762	1.705	1.658
231	1.156	1.268	1.355	1.745	1.727	1.679
232	1.175	1.264	1.371	1.756	1.712	1.678
233	1.179	1.264	1.391	1.754	1.712	1.69
234	1.189	1.287	1.389	1.753	1.725	1.695
235	1.203	1.297	1.405	1.765	1.736	1.705
236	1.23	1.322	1.419	1.765	1.726	1.719
237	1.243	1.317	1.428	1.77	1.726	1.712
238	1.245	1.347	1.458	1.774	1.733	1.716
239	1.295	1.346	1.48	1.781	1.752	1.715
240	1.28	1.383	1.477	1.768	1.745	1.729
241	1.287	1.382	1.497	1.778	1.751	1.736
242	1.305	1.392	1.508	1.774	1.744	1.727
243	1.313	1.412	1.516	1.785	1.751	1.739
244	1.346	1.427	1.54	1.79	1.76	1.742
245	1.346	1.428	1.543	1.791	1.758	1.746
246	1.37	1.441	1.557	1.792	1.77	1.738
247	1.366	1.462	1.613	1.805	1.771	1.756
248	1.396	1.477	1.589	1.804	1.773	1.741
249	1.414	1.495	1.6	1.812	1.785	1.753
250	1.421	1.506	1.636	1.816	1.777	1.767
251	1.429	1.518	1.645	1.807	1.789	1.763
252	1.431	1.534	1.666	1.817	1.778	1.774
253	1.447	1.548	1.672	1.82	1.79	1.788
254	1.49	1.56	1.709	1.826	1.807	1.768
255	1.492	1.581	1.712	1.835	1.787	1.778
256	1.526	1.61	1.733	1.84	1.798	1.778
257	1.533	1.636	1.754	1.826	1.8	1.782
258	1.55	1.633	1.768	1.831	1.803	1.782
259	1.557	1.653	1.781	1.835	1.802	1.793
260	1.582	1.671	1.804	1.842	1.811	1.806
261	1.607	1.682	1.81	1.851	1.807	1.817
262	1.622	1.689	1.814	1.845	1.812	1.793
263	1.622	1.707	1.82	1.85	1.816	1.795
264	1.642	1.733	1.826	1.857	1.824	1.806
265	1.652	1.74	1.838	1.857	1.826	1.814
266	1.675	1.756	1.828	1.863	1.821	1.802
267	1.679	1.766	1.833	1.862	1.822	1.816
268	1.671	1.781	1.841	1.855	1.842	1.822
269	1.676	1.774	1.842	1.864	1.845	1.816
270	1.693	1.767	1.854	1.865	1.833	1.838
271	1.693	1.774	1.863	1.863	1.847	1.825
272	1.695	1.77	1.854	1.875	1.829	1.821
273	1.709	1.774	1.857	1.874	1.865	1.824
274	1.69	1.775	1.851	1.874	1.847	1.84
275	1.72	1.774	1.863	1.883	1.845	1.833
276	1.708	1.797	1.855	1.882	1.847	1.838
277	1.703	1.783	1.876	1.872	1.86	1.833
278	1.715	1.778	1.864	1.88	1.853	1.843
279	1.73	1.783	1.86	1.904	1.847	1.839
280	1.711	1.79	1.858	1.893	1.864	1.842
281	1.736	1.802	1.871	1.903	1.874	1.841
282	1.742	1.804	1.878	1.893	1.861	1.841
283	1.727	1.805	1.885	1.889	1.854	1.842
284	1.742	1.8	1.878	1.898	1.869	1.855
285	1.722	1.836	1.887	1.892	1.865	1.861
286	1.725	1.797	1.882	1.899	1.877	1.853
287	1.73	1.81	1.883	1.9	1.869	1.874
288	1.73	1.817	1.875	1.907	1.869	1.86
289	1.729	1.811	1.882	1.901	1.865	1.864
290	1.738	1.812	1.882	1.906	1.871	1.867
291	1.754	1.831	1.884	1.899	1.87	1.87
292	1.741	1.816	1.893	1.903	1.87	1.867
293	1.736	1.824	1.893	1.913	1.876	1.868
294	1.748	1.825	1.898	1.912	1.877	1.889
295	1.742	1.826	1.894	1.908	1.883	1.867
296	1.748	1.827	1.894	1.906	1.877	1.876
297	1.758	1.835	1.903	1.916	1.887	1.869
298	1.746	1.827	1.908	1.911	1.885	1.871
299	1.781	1.827	1.913	1.916	1.891	1.875
300	1.752	1.833	1.919	1.913	1.882	1.886
301	1.759	1.868	1.907	1.912	1.893	1.876
302	1.754	1.833	1.906	1.912	1.889	1.876
303	1.76	1.843	1.906	1.92	1.892	1.878
304	1.766	1.839	1.927	1.934	1.887	1.883
305	1.781	1.838	1.913	1.92	1.889	1.88
306	1.762	1.849	1.909	1.925	1.897	1.882
307	1.769	1.848	1.914	1.927	1.913	1.887
308	1.763	1.845	1.922	1.923	1.889	1.879
309	1.775	1.843	1.919	1.923	1.889	1.89
310	1.775	1.848	1.925	1.932	1.896	1.899
311	1.774	1.854	1.916	1.929	1.891	1.892
312	1.774	1.848	1.918	1.926	1.896	1.884
313	1.784	1.847	1.921	1.933	1.899	1.887
314	1.77	1.863	1.925	1.923	1.914	1.894
315	1.784	1.851	1.923	1.929	1.896	1.894
316	1.792	1.854	1.933	1.947	1.899	1.904
317	1.77	1.862	1.932	1.93	1.901	1.896
318	1.812	1.867	1.932	1.934	1.897	1.898
319	1.792	1.869	1.937	1.938	1.896	1.893
320	1.784	1.858	1.935	1.923	1.915	1.893
321	1.795	1.862	1.929	1.94	1.925	1.898
322	1.782	1.87	1.938	1.932	1.918	1.904
323	1.802	1.864	1.936	1.935	1.906	1.905
324	1.785	1.864	1.937	1.945	1.907	1.912
325	1.805	1.874	1.934	1.942	1.907	1.906
326	1.789	1.874	1.938	1.942	1.898	1.9
327	1.792	1.882	1.938	1.938	1.906	1.909
328	1.797	1.88	1.945	1.937	1.904	1.907
329	1.797	1.88	1.936	1.95	1.926	1.903
330	1.799	1.871	1.947	1.938	1.908	1.903
331	1.791	1.878	1.948	1.943	1.913	1.907
332	1.809	1.877	1.949	1.94	1.908	1.918
333	1.799	1.879	1.942	1.94	1.921	1.908
334	1.795	1.879	1.942	1.935	1.904	1.916
335	1.798	1.875	1.955	1.942	1.912	1.905
336	1.81	1.885	1.963	1.971	1.908	1.908
337	1.804	1.874	1.943	1.944	1.918	1.908
338	1.803	1.876	1.949	1.94	1.92	1.92
339	1.8	1.889	1.969	1.942	1.912	1.916
340	1.804	1.879	1.959	1.952	1.907	1.919
341	1.816	1.886	1.948	1.945	1.913	1.922
342	1.807	1.88	1.966	1.951	1.907	1.913
343	1.804	1.884	1.945	1.943	1.921	1.913
344	1.81	1.894	1.948	1.966	1.916	1.908
345	1.832	1.89	1.947	1.956	1.916	1.913
346	1.807	1.896	1.952	1.951	1.915	1.926
347	1.821	1.896	1.966	1.964	1.936	1.919
348	1.816	1.892	1.964	1.965	1.922	1.913
349	1.818	1.892	1.958	1.948	1.922	1.921
350	1.812	1.882	1.958	1.957	1.923	1.914
351	1.817	1.893	1.962	1.952	1.925	1.916
352	1.821	1.893	1.957	1.952	1.923	1.92
353	1.824	1.896	1.964	1.959	1.926	1.918
354	1.814	1.893	1.962	1.957	1.927	1.92
355	1.827	1.911	1.962	1.951	1.927	1.919
356	1.831	1.913	1.972	1.95	1.926	1.921
357	1.826	1.911	1.971	1.955	1.918	1.93
358	1.817	1.899	1.962	1.957	1.928	1.922
359	1.812	1.901	1.962	1.952	1.928	1.923
360	1.824	1.903	1.969	1.962	1.932	1.925
361	1.834	1.906	1.967	1.958	1.921	1.932
362	1.819	1.906	1.96	1.948	1.934	1.92
363	1.836	1.912	1.97	1.951	1.932	1.926
364	1.833	1.907	1.972	1.959	1.937	1.93
365	1.831	1.909	1.963	1.962	1.932	1.927
366	1.828	1.923	1.996	1.951	1.933	1.926
367	1.84	1.913	1.97	1.964	1.93	1.922
368	1.831	1.908	1.967	1.954	1.92	1.936
369	1.826	1.909	1.969	1.963	1.928	1.933
370	1.84	1.914	1.97	1.964	1.927	1.923
371	1.836	1.905	1.972	1.954	1.933	1.925
372	1.829	1.904	1.972	1.957	1.927	1.941
373	1.836	1.93	1.984	1.957	1.948	1.93
374	1.826	1.918	1.98	1.97	1.93	1.93
375	1.84	1.913	1.986	1.964	1.938	1.934
376	1.845	1.927	1.973	1.963	1.941	1.935
377	1.855	1.92	1.974	1.962	1.936	1.933
378	1.836	1.911	1.993	1.959	1.941	1.937
379	1.84	1.919	1.979	1.963	1.929	1.933
380	1.834	1.919	1.996	1.957	1.948	1.927
381	1.838	1.918	1.98	1.963	1.933	1.935
382	1.846	1.93	1.986	1.96	1.932	1.932
383	1.849	1.913	1.977	1.959	1.94	1.938
384	1.843	1.918	1.986	1.967	1.947	1.923
385	1.848	1.922	1.984	1.962	1.933	1.933
386	1.871	1.92	1.995	1.969	1.93	1.936
387	1.836	1.932	1.992	1.962	1.937	1.951
388	1.849	1.919	1.986	1.967	1.932	1.936
389	1.845	1.92	1.98	1.974	1.942	1.938
390	1.845	1.936	1.991	1.969	1.93	1.934
391	1.834	1.932	1.986	1.96	1.95	1.94
392	1.842	1.925	1.991	1.964	1.938	1.941
393	1.845	1.923	1.988	1.962	1.949	1.944
394	1.855	1.923	1.996	1.971	1.947	1.948
395	1.85	1.928	1.987	1.967	1.94	1.934
396	1.842	1.944	1.988	1.98	1.941	1.949
397	1.842	1.935	1.995	1.973	1.947	1.933
398	1.856	1.925	1.987	1.966	1.944	1.935
399	1.841	1.93	1.992	1.964	1.952	1.943
400	1.847	1.937	1.992	1.966	1.937	1.94
401	1.879	1.925	1.994	1.962	1.941	1.941
402	1.853	1.936	1.989	1.965	1.948	1.937
403	1.855	1.932	2.006	1.97	1.942	1.947
404	1.856	1.933	1.993	1.96	1.942	1.94
405	1.849	1.937	1.995	1.963	1.958	1.943
406	1.861	1.936	1.995	1.958	1.945	1.95
