# Supplementary material for: Overexpression profiling reveals cellular requirements in the context of genetic backgrounds and environments
Source: PLoS Genet. 2023 Apr 28;19(4):e1010732. doi: 10.1371/journal.pgen.1010732 (PMC10171610; doi:10.1371/journal.pgen.1010732)
Supplement: S1 Data — (ZIP) [file pgen.1010732.s025.zip › S1_Data/Fig_6/Fig.6D/Fig.6D_USV1-oe_YPD.csv]

	Vector-1	Vector-2	Vector-3	USV1-1	USV1-2	USV1-3
1	0.003	0.005	0.003	0.004	0.005	0.004
2	0.003	0.004	0.003	0.004	0.004	0.004
3	0.004	0.006	0.005	0.004	0.006	0.006
4	0.006	0.005	0.004	0.004	0.004	0.006
5	0.004	0.006	0.005	0.004	0.006	0.005
6	0.006	0.008	0.005	0.005	0.004	0.005
7	0.006	0.006	0.004	0.004	0.005	0.006
8	0.005	0.005	0.004	0.005	0.005	0.005
9	0.006	0.008	0.004	0.005	0.006	0.008
10	0.006	0.006	0.006	0.006	0.006	0.008
11	0.008	0.008	0.005	0.006	0.006	0.01
12	0.006	0.009	0.006	0.011	0.01	0.01
13	0.009	0.009	0.008	0.01	0.011	0.012
14	0.009	0.009	0.008	0.013	0.011	0.013
15	0.012	0.01	0.009	0.015	0.015	0.016
16	0.011	0.011	0.009	0.017	0.016	0.018
17	0.013	0.011	0.01	0.02	0.019	0.022
18	0.016	0.015	0.013	0.022	0.019	0.025
19	0.017	0.016	0.013	0.025	0.023	0.03
20	0.02	0.018	0.016	0.028	0.026	0.03
21	0.024	0.023	0.019	0.032	0.03	0.034
22	0.028	0.022	0.02	0.038	0.033	0.04
23	0.028	0.027	0.023	0.039	0.039	0.042
24	0.032	0.027	0.026	0.045	0.045	0.047
25	0.037	0.034	0.031	0.049	0.049	0.049
26	0.042	0.035	0.035	0.057	0.054	0.057
27	0.048	0.042	0.035	0.064	0.062	0.066
28	0.053	0.047	0.044	0.073	0.071	0.073
29	0.059	0.052	0.046	0.077	0.075	0.078
30	0.064	0.055	0.054	0.085	0.085	0.088
31	0.073	0.061	0.059	0.096	0.091	0.098
32	0.08	0.069	0.066	0.106	0.1	0.112
33	0.092	0.074	0.071	0.119	0.113	0.115
34	0.096	0.082	0.078	0.131	0.121	0.132
35	0.106	0.088	0.084	0.14	0.133	0.14
36	0.115	0.104	0.097	0.16	0.149	0.155
37	0.129	0.113	0.104	0.172	0.165	0.169
38	0.148	0.117	0.112	0.19	0.18	0.193
39	0.157	0.131	0.125	0.205	0.191	0.202
40	0.169	0.139	0.134	0.222	0.229	0.222
41	0.183	0.157	0.147	0.243	0.24	0.242
42	0.205	0.165	0.156	0.265	0.257	0.272
43	0.224	0.182	0.175	0.285	0.28	0.287
44	0.252	0.198	0.186	0.316	0.316	0.307
45	0.26	0.215	0.208	0.34	0.332	0.332
46	0.284	0.242	0.223	0.371	0.358	0.362
47	0.311	0.262	0.245	0.393	0.389	0.391
48	0.337	0.282	0.259	0.425	0.416	0.424
49	0.362	0.298	0.275	0.462	0.461	0.471
50	0.387	0.321	0.304	0.5	0.488	0.489
51	0.424	0.345	0.335	0.531	0.54	0.531
52	0.451	0.386	0.345	0.584	0.575	0.567
53	0.491	0.396	0.382	0.625	0.621	0.608
54	0.526	0.444	0.416	0.652	0.656	0.649
55	0.575	0.471	0.438	0.709	0.695	0.705
56	0.607	0.503	0.483	0.737	0.749	0.752
57	0.652	0.541	0.509	0.807	0.775	0.796
58	0.713	0.591	0.536	0.826	0.823	0.848
59	0.736	0.621	0.579	0.869	0.847	0.876
60	0.815	0.664	0.613	0.874	0.869	0.919
61	0.859	0.706	0.664	0.897	0.894	0.96
62	0.877	0.76	0.696	0.903	0.923	0.976
63	0.941	0.79	0.741	0.913	0.932	1.006
64	0.957	0.822	0.782	0.928	0.934	1.029
65	0.97	0.839	0.822	0.937	0.952	1.028
66	0.988	0.86	0.843	0.953	0.976	1.044
67	0.999	0.87	0.877	0.968	1.001	1.058
68	1.023	0.892	0.897	0.967	0.999	1.07
69	1.015	0.885	0.883	0.976	0.996	1.085
70	1.044	0.888	0.903	0.982	1.011	1.091
71	1.03	0.898	0.898	1.003	1.04	1.115
72	1.041	0.911	0.901	1.014	1.039	1.115
73	1.056	0.904	0.917	1.027	1.052	1.122
74	1.061	0.938	0.913	1.03	1.071	1.155
75	1.088	0.924	0.93	1.05	1.091	1.151
76	1.08	0.931	0.924	1.062	1.121	1.172
77	1.097	0.95	0.948	1.072	1.117	1.193
78	1.106	0.972	0.943	1.107	1.146	1.209
79	1.139	0.977	0.952	1.13	1.161	1.228
80	1.144	0.983	0.948	1.126	1.188	1.237
81	1.159	0.992	0.952	1.146	1.2	1.265
82	1.167	1.029	0.962	1.139	1.226	1.29
83	1.189	1.019	0.989	1.16	1.25	1.296
84	1.204	1.03	0.984	1.184	1.265	1.311
85	1.225	1.05	1.004	1.203	1.298	1.356
86	1.236	1.07	0.999	1.223	1.315	1.369
87	1.252	1.069	1.02	1.244	1.34	1.39
88	1.272	1.088	1.019	1.266	1.367	1.415
89	1.291	1.103	1.029	1.276	1.396	1.428
90	1.315	1.113	1.041	1.309	1.412	1.453
91	1.334	1.128	1.065	1.311	1.443	1.475
92	1.36	1.137	1.068	1.345	1.465	1.493
93	1.375	1.166	1.081	1.363	1.48	1.542
94	1.402	1.184	1.076	1.383	1.505	1.555
95	1.41	1.214	1.084	1.403	1.538	1.58
96	1.44	1.221	1.101	1.448	1.586	1.631
97	1.468	1.236	1.129	1.447	1.587	1.633
98	1.477	1.258	1.122	1.479	1.621	1.662
99	1.513	1.284	1.128	1.498	1.65	1.684
100	1.527	1.299	1.148	1.522	1.671	1.708
101	1.57	1.325	1.164	1.529	1.696	1.731
102	1.588	1.347	1.178	1.571	1.752	1.76
103	1.608	1.362	1.177	1.6	1.746	1.797
104	1.627	1.383	1.199	1.61	1.782	1.818
105	1.684	1.402	1.208	1.65	1.803	1.874
106	1.673	1.444	1.226	1.653	1.84	1.879
107	1.715	1.462	1.255	1.678	1.854	1.92
108	1.753	1.489	1.24	1.697	1.899	1.944
109	1.77	1.501	1.273	1.732	1.92	1.948
110	1.813	1.529	1.275	1.744	1.957	1.988
111	1.824	1.552	1.291	1.789	1.983	2.041
112	1.843	1.604	1.301	1.797	1.996	2.037
113	1.886	1.595	1.316	1.835	2.038	2.082
114	1.898	1.628	1.337	1.857	2.066	2.11
115	1.952	1.653	1.351	1.894	2.094	2.133
116	1.972	1.674	1.361	1.915	2.13	2.162
117	1.999	1.702	1.392	1.909	2.174	2.212
118	2.021	1.731	1.393	1.969	2.181	2.261
119	2.053	1.76	1.422	1.979	2.187	2.291
120	2.086	1.774	1.424	2.005	2.184	2.321
121	2.109	1.812	1.453	2.028	2.21	2.341
122	2.125	1.841	1.458	2.057	2.199	2.344
123	2.163	1.843	1.475	2.08	2.188	2.343
124	2.217	1.9	1.491	2.093	2.213	2.364
125	2.224	1.911	1.504	2.129	2.217	2.356
126	2.243	1.96	1.527	2.167	2.197	2.358
127	2.238	1.962	1.54	2.189	2.209	2.332
128	2.218	1.999	1.571	2.204	2.181	2.373
129	2.269	2.008	1.601	2.196	2.224	2.357
130	2.228	2.041	1.589	2.206	2.213	2.355
131	2.226	2.078	1.639	2.206	2.198	2.371
132	2.236	2.112	1.635	2.192	2.205	2.366
133	2.264	2.125	1.655	2.226	2.199	2.373
134	2.281	2.105	1.675	2.203	2.22	2.357
135	2.25	2.114	1.68	2.212	2.212	2.37
136	2.246	2.109	1.713	2.207	2.22	2.366
137	2.26	2.143	1.725	2.209	2.216	2.381
138	2.247	2.15	1.747	2.205	2.211	2.378
139	2.232	2.117	1.749	2.204	2.204	2.373
140	2.254	2.125	1.775	2.228	2.211	2.38
141	2.271	2.119	1.792	2.206	2.224	2.384
142	2.256	2.129	1.826	2.209	2.225	2.366
143	2.254	2.134	1.828	2.192	2.227	2.385
144	2.253	2.143	1.848	2.218	2.213	2.377
145	2.264	2.148	1.872	2.213	2.219	2.369
146	2.283	2.144	1.871	2.22	2.226	2.342
147	2.234	2.134	1.896	2.212	2.214	2.379
148	2.221	2.148	1.901	2.213	2.25	2.378
149	2.268	2.15	1.92	2.219	2.228	2.39
150	2.24	2.132	1.926	2.204	2.225	2.406
151	2.254	2.129	1.944	2.232	2.235	2.354
152	2.254	2.138	1.962	2.217	2.221	2.384
153	2.262	2.127	1.98	2.249	2.231	2.388
154	2.26	2.129	2.024	2.235	2.235	2.387
155	2.249	2.153	2.013	2.232	2.23	2.374
156	2.269	2.136	2.038	2.238	2.224	2.401
157	2.26	2.16	2.049	2.235	2.236	2.38
158	2.264	2.151	2.06	2.225	2.223	2.397
159	2.263	2.127	2.074	2.234	2.223	2.361
160	2.261	2.147	2.094	2.231	2.239	2.403
161	2.261	2.132	2.083	2.227	2.242	2.407
162	2.255	2.159	2.114	2.228	2.234	2.392
163	2.271	2.148	2.127	2.235	2.23	2.399
164	2.255	2.141	2.148	2.234	2.23	2.387
165	2.256	2.151	2.15	2.245	2.236	2.397
166	2.279	2.129	2.167	2.245	2.231	2.379
167	2.256	2.139	2.159	2.224	2.234	2.383
168	2.26	2.144	2.175	2.238	2.246	2.402
169	2.243	2.143	2.175	2.239	2.236	2.412
170	2.267	2.148	2.196	2.221	2.234	2.392
171	2.259	2.146	2.19	2.26	2.236	2.38
172	2.272	2.153	2.177	2.22	2.233	2.383
173	2.27	2.152	2.185	2.243	2.252	2.395
174	2.246	2.134	2.192	2.224	2.25	2.4
175	2.275	2.13	2.189	2.256	2.24	2.374
176	2.253	2.153	2.202	2.262	2.261	2.401
177	2.264	2.148	2.204	2.231	2.241	2.407
178	2.271	2.158	2.199	2.219	2.24	2.399
179	2.252	2.151	2.206	2.254	2.233	2.408
180	2.257	2.168	2.192	2.254	2.242	2.385
181	2.263	2.132	2.197	2.246	2.25	2.412
182	2.259	2.165	2.209	2.236	2.246	2.413
183	2.268	2.154	2.182	2.243	2.234	2.412
184	2.279	2.152	2.22	2.246	2.278	2.42
185	2.274	2.159	2.197	2.25	2.238	2.422
186	2.272	2.152	2.21	2.245	2.233	2.391
187	2.255	2.159	2.217	2.25	2.246	2.407
188	2.254	2.177	2.202	2.252	2.257	2.412
189	2.269	2.162	2.218	2.243	2.239	2.427
190	2.264	2.177	2.213	2.248	2.247	2.395
191	2.272	2.154	2.21	2.248	2.242	2.413
192	2.26	2.159	2.202	2.232	2.246	2.399
193	2.268	2.165	2.203	2.223	2.243	2.409
194	2.265	2.168	2.203	2.24	2.246	2.413
195	2.269	2.155	2.203	2.245	2.25	2.399
196	2.308	2.161	2.206	2.228	2.25	2.41
197	2.267	2.152	2.228	2.243	2.253	2.403
198	2.259	2.156	2.214	2.242	2.228	2.407
199	2.276	2.166	2.224	2.253	2.262	2.406
200	2.263	2.16	2.209	2.257	2.247	2.417
201	2.284	2.151	2.212	2.228	2.241	2.406
202	2.265	2.152	2.206	2.242	2.239	2.407
203	2.265	2.148	2.211	2.246	2.241	2.42
204	2.267	2.15	2.218	2.255	2.243	2.408
205	2.276	2.154	2.216	2.242	2.252	2.406
206	2.262	2.168	2.218	2.253	2.252	2.439
207	2.277	2.163	2.218	2.245	2.25	2.412
208	2.276	2.15	2.219	2.23	2.25	2.428
209	2.265	2.15	2.219	2.231	2.234	2.419
210	2.317	2.151	2.228	2.253	2.247	2.428
211	2.286	2.159	2.206	2.246	2.247	2.414
212	2.264	2.151	2.207	2.26	2.23	2.412
213	2.311	2.161	2.233	2.248	2.238	2.42
214	2.286	2.16	2.209	2.227	2.255	2.408
215	2.248	2.155	2.22	2.245	2.265	2.437
216	2.272	2.148	2.225	2.243	2.262	2.437
217	2.265	2.154	2.22	2.252	2.263	2.422
218	2.299	2.155	2.225	2.249	2.264	2.414
219	2.284	2.139	2.228	2.25	2.259	2.424
220	2.299	2.173	2.218	2.248	2.262	2.443
221	2.293	2.158	2.214	2.245	2.265	2.42
222	2.282	2.16	2.209	2.245	2.247	2.409
223	2.31	2.155	2.226	2.239	2.257	2.424
224	2.288	2.169	2.228	2.257	2.256	2.424
225	2.282	2.15	2.211	2.255	2.255	2.421
226	2.255	2.152	2.227	2.249	2.259	2.431
227	2.286	2.145	2.212	2.261	2.259	2.42
228	2.293	2.146	2.219	2.263	2.265	2.436
229	2.285	2.145	2.214	2.254	2.264	2.431
230	2.281	2.16	2.219	2.243	2.253	2.431
231	2.293	2.158	2.223	2.26	2.272	2.434
232	2.301	2.159	2.217	2.255	2.264	2.424
233	2.297	2.15	2.213	2.248	2.275	2.437
234	2.291	2.138	2.224	2.265	2.264	2.445
235	2.284	2.166	2.232	2.245	2.27	2.435
236	2.299	2.156	2.231	2.254	2.269	2.426
237	2.299	2.154	2.22	2.259	2.277	2.437
238	2.296	2.163	2.219	2.247	2.271	2.452
239	2.296	2.17	2.221	2.267	2.268	2.458
240	2.3	2.166	2.218	2.269	2.291	2.45
241	2.317	2.154	2.226	2.274	2.265	2.453
242	2.32	2.177	2.223	2.259	2.274	2.421
243	2.318	2.16	2.241	2.254	2.272	2.446
244	2.325	2.167	2.22	2.259	2.286	2.453
245	2.319	2.158	2.225	2.254	2.284	2.472
246	2.332	2.165	2.209	2.265	2.274	2.453
247	2.321	2.166	2.218	2.262	2.293	2.477
248	2.332	2.158	2.223	2.277	2.283	2.473
249	2.323	2.185	2.214	2.26	2.294	2.48
250	2.335	2.175	2.221	2.259	2.307	2.464
251	2.358	2.159	2.226	2.265	2.33	2.473
252	2.344	2.163	2.218	2.262	2.325	2.475
253	2.343	2.163	2.225	2.276	2.304	2.482
254	2.376	2.163	2.232	2.262	2.301	2.485
255	2.351	2.167	2.234	2.283	2.3	2.49
256	2.361	2.175	2.221	2.272	2.306	2.464
257	2.357	2.182	2.218	2.269	2.315	2.48
258	2.368	2.17	2.226	2.254	2.314	2.494
259	2.397	2.17	2.217	2.281	2.298	2.493
260	2.363	2.176	2.217	2.275	2.314	2.499
261	2.35	2.167	2.236	2.267	2.304	2.496
262	2.364	2.168	2.227	2.261	2.322	2.489
263	2.377	2.167	2.214	2.283	2.327	2.504
264	2.376	2.177	2.223	2.269	2.327	2.509
265	2.39	2.166	2.223	2.255	2.339	2.511
266	2.405	2.169	2.221	2.275	2.342	2.516
267	2.413	2.18	2.226	2.257	2.352	2.516
268	2.398	2.189	2.223	2.283	2.346	2.521
269	2.399	2.202	2.221	2.263	2.358	2.504
270	2.416	2.176	2.23	2.252	2.358	2.533
271	2.423	2.177	2.232	2.247	2.358	2.54
272	2.419	2.18	2.227	2.272	2.361	2.533
273	2.423	2.18	2.243	2.259	2.369	2.535
274	2.431	2.188	2.223	2.263	2.378	2.53
275	2.417	2.176	2.236	2.278	2.37	2.555
276	2.449	2.156	2.227	2.264	2.368	2.554
277	2.441	2.185	2.224	2.267	2.383	2.554
278	2.455	2.189	2.232	2.277	2.402	2.553
279	2.461	2.167	2.224	2.27	2.387	2.566
280	2.442	2.19	2.23	2.292	2.399	2.575
281	2.445	2.19	2.252	2.267	2.388	2.557
282	2.477	2.197	2.233	2.265	2.392	2.577
283	2.43	2.194	2.225	2.289	2.387	2.591
284	2.488	2.203	2.225	2.275	2.394	2.586
285	2.475	2.189	2.219	2.281	2.407	2.606
286	2.467	2.21	2.236	2.269	2.414	2.604
287	2.451	2.217	2.228	2.292	2.399	2.57
288	2.481	2.203	2.226	2.288	2.409	2.581
289	2.495	2.21	2.228	2.279	2.4	2.57
290	2.46	2.207	2.23	2.281	2.408	2.597
291	2.5	2.23	2.227	2.29	2.4	2.598
292	2.493	2.22	2.225	2.299	2.407	2.605
293	2.486	2.227	2.231	2.279	2.408	2.65
294	2.494	2.214	2.238	2.296	2.429	2.608
295	2.49	2.217	2.221	2.29	2.424	2.61
296	2.486	2.22	2.233	2.29	2.428	2.625
297	2.496	2.22	2.236	2.284	2.406	2.624
298	2.479	2.228	2.228	2.301	2.424	2.619
299	2.494	2.238	2.239	2.313	2.413	2.61
300	2.5	2.241	2.218	2.296	2.424	2.606
301	2.488	2.242	2.239	2.293	2.419	2.611
302	2.524	2.263	2.228	2.303	2.412	2.622
303	2.456	2.24	2.235	2.298	2.428	2.609
304	2.482	2.262	2.227	2.306	2.402	2.652
305	2.48	2.249	2.235	2.298	2.423	2.623
306	2.49	2.248	2.236	2.319	2.416	2.619
307	2.497	2.259	2.235	2.3	2.419	2.618
308	2.499	2.269	2.235	2.333	2.409	2.622
309	2.481	2.275	2.234	2.328	2.414	2.637
310	2.494	2.262	2.252	2.312	2.415	2.612
311	2.489	2.269	2.246	2.319	2.403	2.634
312	2.503	2.274	2.239	2.326	2.414	2.62
313	2.471	2.282	2.238	2.342	2.415	2.625
314	2.482	2.294	2.234	2.327	2.406	2.616
315	2.471	2.29	2.234	2.329	2.402	2.627
316	2.478	2.3	2.234	2.325	2.413	2.626
317	2.461	2.303	2.24	2.334	2.405	2.617
318	2.488	2.312	2.235	2.34	2.395	2.613
319	2.478	2.319	2.234	2.337	2.402	2.625
320	2.488	2.311	2.235	2.344	2.399	2.632
321	2.474	2.35	2.235	2.348	2.401	2.647
322	2.464	2.329	2.255	2.34	2.408	2.605
323	2.474	2.323	2.22	2.342	2.413	2.634
324	2.473	2.322	2.243	2.366	2.394	2.622
325	2.442	2.343	2.242	2.366	2.392	2.604
326	2.483	2.356	2.238	2.348	2.414	2.598
327	2.477	2.355	2.232	2.384	2.391	2.616
328	2.479	2.342	2.24	2.352	2.4	2.635
329	2.478	2.35	2.247	2.37	2.388	2.603
330	2.464	2.365	2.242	2.373	2.386	2.603
331	2.506	2.366	2.253	2.363	2.368	2.595
332	2.42	2.359	2.255	2.365	2.415	2.599
333	2.466	2.39	2.256	2.379	2.394	2.626
334	2.451	2.368	2.241	2.374	2.386	2.601
335	2.466	2.385	2.243	2.388	2.384	2.622
336	2.456	2.373	2.242	2.397	2.395	2.593
337	2.475	2.37	2.242	2.394	2.362	2.603
338	2.446	2.385	2.271	2.413	2.387	2.599
339	2.47	2.388	2.264	2.401	2.387	2.599
340	2.456	2.38	2.242	2.413	2.387	2.611
341	2.45	2.384	2.254	2.406	2.398	2.582
342	2.477	2.377	2.252	2.386	2.391	2.597
343	2.493	2.381	2.253	2.408	2.384	2.593
344	2.446	2.39	2.26	2.421	2.376	2.59
345	2.488	2.393	2.254	2.408	2.362	2.582
346	2.449	2.399	2.247	2.422	2.38	2.602
347	2.438	2.397	2.261	2.395	2.38	2.596
348	2.458	2.393	2.265	2.412	2.379	2.594
349	2.466	2.391	2.261	2.392	2.385	2.581
350	2.455	2.391	2.269	2.415	2.35	2.593
351	2.464	2.39	2.257	2.429	2.384	2.573
352	2.438	2.406	2.253	2.405	2.376	2.593
353	2.419	2.41	2.254	2.412	2.407	2.577
354	2.441	2.392	2.272	2.417	2.374	2.613
355	2.478	2.408	2.264	2.413	2.358	2.587
356	2.464	2.4	2.259	2.419	2.381	2.57
357	2.46	2.385	2.257	2.408	2.37	2.586
358	2.461	2.4	2.277	2.437	2.361	2.598
359	2.457	2.4	2.272	2.401	2.376	2.58
360	2.412	2.414	2.272	2.406	2.361	2.56
361	2.426	2.421	2.279	2.424	2.368	2.54
362	2.416	2.398	2.27	2.42	2.381	2.576
363	2.445	2.376	2.288	2.409	2.362	2.551
364	2.441	2.394	2.286	2.403	2.371	2.568
365	2.446	2.403	2.29	2.415	2.38	2.572
366	2.479	2.394	2.281	2.415	2.384	2.57
367	2.436	2.387	2.283	2.412	2.386	2.573
368	2.446	2.37	2.29	2.413	2.377	2.604
369	2.442	2.395	2.274	2.414	2.362	2.576
370	2.438	2.374	2.292	2.412	2.356	2.587
371	2.429	2.358	2.297	2.413	2.357	2.596
372	2.438	2.368	2.298	2.408	2.364	2.586
373	2.441	2.39	2.3	2.445	2.363	2.575
374	2.442	2.374	2.299	2.423	2.368	2.541
375	2.435	2.384	2.299	2.414	2.371	2.554
376	2.439	2.385	2.305	2.417	2.362	2.566
377	2.428	2.361	2.314	2.408	2.354	2.564
378	2.439	2.385	2.315	2.408	2.362	2.548
379	2.439	2.374	2.313	2.414	2.362	2.564
380	2.466	2.37	2.317	2.41	2.373	2.57
381	2.455	2.369	2.319	2.393	2.368	2.553
382	2.409	2.362	2.323	2.406	2.343	2.558
383	2.449	2.365	2.326	2.412	2.348	2.566
384	2.427	2.371	2.327	2.403	2.361	2.552
385	2.45	2.366	2.329	2.406	2.383	2.56
386	2.438	2.373	2.334	2.401	2.364	2.562
387	2.392	2.368	2.33	2.402	2.38	2.56
388	2.439	2.357	2.341	2.416	2.368	2.566
389	2.443	2.361	2.349	2.4	2.359	2.575
390	2.435	2.342	2.337	2.401	2.357	2.536
391	2.457	2.365	2.364	2.403	2.371	2.553
392	2.432	2.363	2.363	2.397	2.37	2.554
393	2.445	2.368	2.363	2.387	2.346	2.511
394	2.471	2.358	2.363	2.401	2.359	2.544
395	2.427	2.359	2.374	2.407	2.376	2.576
396	2.424	2.361	2.379	2.393	2.366	2.568
397	2.455	2.37	2.373	2.399	2.362	2.533
398	2.458	2.358	2.39	2.397	2.364	2.543
399	2.461	2.361	2.386	2.388	2.352	2.557
400	2.417	2.361	2.383	2.402	2.358	2.581
401	2.385	2.344	2.392	2.386	2.363	2.554
402	2.409	2.349	2.402	2.403	2.368	2.558
403	2.429	2.352	2.399	2.381	2.361	2.547
404	2.437	2.347	2.413	2.398	2.364	2.565
405	2.429	2.348	2.41	2.377	2.361	2.569
406	2.431	2.346	2.417	2.387	2.363	2.561
407	2.43	2.356	2.419	2.373	2.359	2.552
408	2.426	2.341	2.422	2.381	2.368	2.552
409	2.432	2.33	2.432	2.4	2.362	2.533
410	2.434	2.351	2.434	2.385	2.359	2.567
411	2.436	2.349	2.432	2.359	2.361	2.56
412	2.429	2.341	2.436	2.371	2.355	2.558
413	2.428	2.354	2.449	2.386	2.369	2.547
414	2.417	2.337	2.453	2.374	2.361	2.548
415	2.444	2.341	2.449	2.384	2.35	2.562
416	2.421	2.342	2.435	2.38	2.348	2.559
