# Supplementary material for: Overexpression profiling reveals cellular requirements in the context of genetic backgrounds and environments
Source: PLoS Genet. 2023 Apr 28;19(4):e1010732. doi: 10.1371/journal.pgen.1010732 (PMC10171610; doi:10.1371/journal.pgen.1010732)
Supplement: S1 Data — (ZIP) [file pgen.1010732.s025.zip › S1_Data/Fig_6/Fig.6C/Fig.6C_Data.csv]

3	Na	NaCa	XY	X	Y
YAL001C	-6.673077695262637	-0.9387519060796463	False	False	False
YAL002W	-12.0	-3.142349664135144	False	False	False
YAL003W	-12.0	-12.0	False	False	False
YAL005C	-12.0	-12.0	False	False	False
YAL007C	-12.0	-12.0	False	False	False
YAL008W	-12.0	-12.0	False	False	False
YAL009W	-6.398756105314665	2.46934549126421	False	False	False
YAL010C	-12.0	-12.0	False	False	False
YAL011W	-7.495432124726339	-1.0381816683588225	False	False	False
YAL012W	-6.717824546062786	-3.1842805791760145	False	False	False
YAL013W	-3.9164317018632198	-2.6951267082696035	False	False	False
YAL014C	-9.033467142232048	-5.977125911050808	False	False	False
YAL015C	3.0687720424272165	-8.199709510041579	False	False	False
YAL016W	-12.0	-6.4579412274096795	False	False	False
YAL017W	-12.0	-12.0	False	False	False
YAL018C	-6.57392337751696	-2.0313887736739957	False	False	False
YAL019W	-12.0	-12.0	False	False	False
YAL020C	0.29377383870216206	-1.3267638702722753	False	False	False
YAL021C	-12.0	-12.0	False	False	False
YAL022C	-8.576924166751617	-5.551192343898146	False	False	False
YAL023C	-12.0	-12.0	False	False	False
YAL024C	-12.0	-12.0	False	False	False
YAL025C	-5.851924626592255	-7.464277759022506	False	False	False
YAL026C	-12.0	-12.0	False	False	False
YAL027W	-12.0	-3.930850066754199	False	False	False
YAL028W	-8.671281960125757	-2.6067057395595135	False	False	False
YAL029C	-12.0	-12.0	False	False	False
YAL030W	-6.886498329579503	-2.2611815501758405	False	False	False
YAL031C	-12.0	-9.568614418837242	False	False	False
YAL032C	-5.993826969934997	-6.647233021167119	False	False	False
YAL033W	-12.0	-2.7886937051968776	False	False	False
YAL034C	-7.306900959762517	-7.324319266560894	False	False	False
YAL034W-A	-2.790317565788397	-3.5710590045947233	False	False	False
YAL035W	-12.0	-12.0	False	False	False
YAL036C	-12.0	-5.210212066947492	False	False	False
YAL037C-A	-12.0	-7.308643881594744	False	False	False
YAL037W	-3.233806231917541	-2.720016999846432	False	False	False
YAL038W	-12.0	-12.0	False	False	False
YAL039C	-12.0	-12.0	False	False	False
YAL040C	-4.002272448685561	-1.2333690699013649	False	False	False
YAL041W	-4.558193423535545	-12.0	False	False	False
YAL042W	-12.0	5.999927498655558	False	False	False
YAL043C	-12.0	-0.81332075052309	False	False	False
YAL044C	-12.0	-6.39207741480914	False	False	False
YAL044W-A	-8.66535712616865	-4.204707902906891	False	False	False
YAL046C	-7.859485695286377	-0.6037287298206444	False	False	False
YAL047C	-12.0	-12.0	False	False	False
YAL048C	-7.420024722068316	0.2727648095327502	False	False	False
YAL049C	-5.424221224808684	-2.345641025209486	False	False	False
YAL051W	-12.0	-12.0	False	False	False
YAL053W	-12.0	-12.0	False	False	False
YAL054C	-5.321671277154921	-12.0	False	False	False
YAL055W	-8.864665934392058	-3.3795583993907465	False	False	False
YAL056W	-12.0	-12.0	False	False	False
YAL058W	-7.089272776793948	-3.7052461658972997	False	False	False
YAL059W	-8.158397137448768	-4.312300223054377	False	False	False
YAL060W	-6.692194338162399	-0.32487368803826755	False	False	False
YAL061W	-4.772185565899849	-1.7840435530421344	False	False	False
YAL062W	-8.30531152855955	-12.0	False	False	False
YAL063C	-12.0	-12.0	False	False	False
YAL063C-A	-12.0	-2.2147501199692474	False	False	False
YAL064C-A	-12.0	-12.0	False	False	False
YAL064W	-12.0	-12.0	False	False	False
YAL064W-B	-5.542489416535177	-4.1039393207437005	False	False	False
YAL065C	-8.08145534089267	-2.90246121876074	False	False	False
YAL067C	-12.0	-12.0	False	False	False
YAL067W-A	-12.0	-12.0	False	False	False
YAL068C	-12.0	-12.0	False	False	False
YAR002C-A	-12.0	-2.2166984915699093	False	False	False
YAR002W	-6.071535421357455	-3.497365442605383	False	False	False
YAR003W	-7.071461500677487	-4.584631867702662	False	False	False
YAR007C	-6.080394625447495	-5.324689242860205	False	False	False
YAR008W	-7.333860521560084	-2.1660182642632053	False	False	False
YAR009C	-6.9004159593412595	-3.5573871634139875	False	False	False
YAR010C	-12.0	-3.9331318242765887	False	False	False
YAR014C	-12.0	-12.0	False	False	False
YAR015W	-6.486018579765963	-2.4438891847458635	False	False	False
YAR018C	-3.320418420949757	-1.763838040881414	False	False	False
YAR019C	-12.0	0.02757533730716847	False	False	False
YAR020C	-5.384901502741393	-3.8793152583013497	False	False	False
YAR023C	-12.0	-12.0	False	False	False
YAR027W	-12.0	-12.0	False	False	False
YAR028W	-7.978949361887949	-2.955320925313608	False	False	False
YAR029W	-8.340457464749997	-3.635564571485896	False	False	False
YAR031W	-6.7344954951947	-2.830021320617865	False	False	False
YAR033W	-12.0	-3.6373586420404918	False	False	False
YAR035C-A	-12.0	-5.497394567522469	False	False	False
YAR035W	-2.7247773067045533	-1.2832872572257057	False	False	False
YAR042W	-12.0	-12.0	False	False	False
YAR050W	-12.0	-12.0	False	False	False
YAR064W	-4.321912322913707	-5.484240346368337	False	False	False
YAR066W	-7.6415990244760605	-2.547276631206183	False	False	False
YAR068W	-3.9473985459729257	-4.890046909750548	False	False	False
YAR071W	-12.0	-4.417034391590499	False	False	False
YBL001C	-5.215598037361493	-5.034716935290216	False	False	False
YBL002W	-12.0	-12.0	False	False	False
YBL003C	-12.0	-12.0	False	False	False
YBL004W	-12.0	-12.0	False	False	False
YBL005W	-12.0	-12.0	False	False	False
YBL006C	1.0859113371010005	-4.237626092495911	False	False	False
YBL007C	-12.0	-12.0	False	False	False
YBL008W	-12.0	-5.417034391590498	False	False	False
YBL008W-A	-4.562959174584984	-1.7843902369948745	False	False	False
YBL009W	-12.0	-12.0	False	False	False
YBL010C	-5.594478005917926	-2.842008305413841	False	False	False
YBL011W	-5.194887538865898	-0.49260921965579946	False	False	False
YBL013W	-6.8297629999259915	-1.6481884096769583	False	False	False
YBL014C	-12.0	-12.0	False	False	False
YBL015W	-12.0	-12.0	False	False	False
YBL016W	-6.838576705523397	-3.007841683892047	False	False	False
YBL017C	-12.0	-12.0	False	False	False
YBL018C	-8.02085813909085	-2.06203413411856	False	False	False
YBL019W	-6.983408792783841	-3.3472901967673314	False	False	False
YBL020W	-1.9052511150601745	-4.2424437706673075	False	False	False
YBL021C	-12.0	-3.0326683862166517	False	False	False
YBL022C	-12.0	-12.0	False	False	False
YBL023C	-12.0	-4.437473920867417	False	False	False
YBL024W	-12.0	-2.6080132364839557	False	False	False
YBL025W	-5.432381930516328	-2.0814900608900424	False	False	False
YBL026W	-12.0	-6.1943998689225355	False	False	False
YBL027W	-6.026291858172544	-5.2953881955748505	False	False	False
YBL028C	-5.635926947453943	-5.167026424784438	False	False	False
YBL029C-A	-7.631903109718554	-6.607204022836574	False	False	False
YBL029W	-12.0	-5.809351814369259	False	False	False
YBL030C	-12.0	-12.0	False	False	False
YBL031W	-6.573434636727612	-3.763838040881414	False	False	False
YBL032W	-12.0	-12.0	False	False	False
YBL033C	-12.0	-12.0	False	False	False
YBL034C	-12.0	-12.0	False	False	False
YBL035C	-6.598525617690442	-0.6998483470207667	False	False	False
YBL036C	-8.833488003189128	-4.599125142756316	False	False	False
YBL037W	-6.115584053909795	-2.0019968923116545	False	False	False
YBL038W	-9.039236668405703	-1.9959002579940313	False	False	False
YBL039C	-5.2050459670647715	-12.0	False	False	False
YBL039W-B	-5.475803120317105	-2.5219748951968657	False	False	False
YBL040C	-12.0	-6.073854399683215	False	False	False
YBL041W	-12.0	-4.957317770302623	False	False	False
YBL042C	-12.0	-12.0	False	False	False
YBL043W	-12.0	7.065429365952599	False	False	False
YBL044W	-12.0	-9.069066506121807	False	False	False
YBL045C	-12.0	-12.0	False	False	False
YBL046W	-12.0	-1.417179823568813	False	False	False
YBL047C	-12.0	-12.0	False	False	False
YBL049W	-5.546824797433922	-4.586667141126639	False	False	False
YBL050W	-12.0	-12.0	False	False	False
YBL051C	-2.688001418344653	-12.0	False	False	False
YBL052C	-12.0	-12.0	False	False	False
YBL054W	-12.0	-12.0	False	False	False
YBL055C	-5.842082649024932	-3.7230382372743627	False	False	False
YBL056W	-12.0	-2.8793152583013497	False	False	False
YBL057C	-7.5653082724105705	-2.1429212263422834	False	False	False
YBL058W	-4.700194686349976	0.6043473621723219	False	False	False
YBL059C-A	-6.855455541432467	-4.749673372827517	False	False	False
YBL059W	2.4784350479153505	-4.228563795954661	False	False	False
YBL060W	-7.3754342590104	-5.181674000812334	False	False	False
YBL061C	-5.222034427231788	-3.959485606985333	False	False	False
YBL063W	-12.0	-12.0	False	False	False
YBL064C	-10.468164117113021	-6.054798585247305	False	False	False
YBL066C	-12.0	-1.4855046704733734	False	False	False
YBL067C	-12.0	0.6704284496598409	False	False	False
YBL068W	-6.677459428788279	-3.775021518016676	False	False	False
YBL069W	-6.890291742067553	-2.459508153410235	False	False	False
YBL071C-B	-10.875004463425245	-2.197408092797072	False	False	False
YBL071W-A	-5.280263919163338	-1.7880389181178833	False	False	False
YBL072C	-5.6876979995806	-4.034290354982645	False	False	False
YBL074C	-5.240511593406218	-4.095106296703136	False	False	False
YBL075C	-12.0	-0.6514977638750478	False	False	False
YBL076C	-12.0	-12.0	False	False	False
YBL078C	-3.095376257016643	-6.690509904568128	False	False	False
YBL079W	-12.0	-12.0	False	False	False
YBL080C	-1.4648785176423471	-3.2109818376130486	False	False	False
YBL081W	-12.0	-3.212595137632834	False	False	False
YBL082C	-8.84398037700677	-0.3187907975813752	False	False	False
YBL084C	0.18006820885394964	-12.0	False	False	False
YBL085W	-12.0	-12.0	False	False	False
YBL086C	-5.998566139188471	-1.9781055298996093	False	False	False
YBL087C	-12.0	-7.434174763678603	False	False	False
YBL088C	-12.0	-12.0	False	False	False
YBL089W	-12.0	-4.578077198267808	False	False	False
YBL090W	-5.7064612023982075	-4.783447432573911	False	False	False
YBL091C	-12.0	-1.3257835480283198	False	False	False
YBL091C-A	-4.2840026887151	-2.7380210149620137	False	False	False
YBL092W	-12.0	-12.0	False	False	False
YBL093C	-12.0	-6.690052885996914	False	False	False
YBL095W	-6.944044545721623	-5.243657482260716	False	False	False
YBL097W	-12.0	-12.0	False	False	False
YBL098W	-12.0	-12.0	False	False	False
YBL099W	-12.0	-12.0	False	False	False
YBL100W-C	-5.016441616290422	-1.519205938319004	False	False	False
YBL101C	-12.0	-12.0	False	False	False
YBL102W	-12.0	-1.6733927634446795	False	False	False
YBL103C	-2.1889596138698257	-12.0	False	False	False
YBL104C	-12.0	-0.7500322413563835	False	False	False
YBL105C	-12.0	-5.7273121648563	False	False	False
YBL106C	-12.0	-1.1155458259800544	False	False	False
YBL107C	-12.0	-12.0	False	False	False
YBL108C-A	-3.031182903242255	-7.305665082748245	False	False	False
YBL111C	-12.0	0.4074272296886417	False	False	False
YBR001C	-9.00463974384184	-12.0	False	False	False
YBR002C	-12.0	-2.8026399021242554	False	False	False
YBR003W	-12.0	-7.548484003786441	False	False	False
YBR004C	-12.0	-12.0	False	False	False
YBR005W	-6.13286204534163	-12.0	False	False	False
YBR006W	-4.840580986517582	-2.8647752498299495	False	False	False
YBR007C	-12.0	-5.25782688155508	False	False	False
YBR008C	-5.870783653843571	-12.0	False	False	False
YBR009C	-12.0	-12.0	False	False	False
YBR010W	-12.0	-12.0	False	False	False
YBR011C	-12.0	-12.0	False	False	False
YBR013C	-12.0	-12.0	False	False	False
YBR014C	-12.0	-5.7012313582983625	False	False	False
YBR015C	-12.0	-7.809351814369259	False	False	False
YBR016W	-12.0	-12.0	False	False	False
YBR017C	-12.0	-12.0	False	False	False
YBR018C	-7.232709613076094	-1.887465568056233	False	False	False
YBR019C	-12.0	-1.5460925085331865	False	False	False
YBR020W	-12.0	-4.673655365978161	False	False	False
YBR021W	-8.308420492018943	-12.0	False	False	False
YBR022W	-4.977187773227317	-2.2442219026780528	False	False	False
YBR023C	-12.0	-12.0	False	False	False
YBR024W	-12.0	-12.0	False	False	False
YBR025C	-12.0	-12.0	False	False	False
YBR026C	-12.0	-4.876466010227795	False	False	False
YBR028C	-12.0	-3.059355617404959	False	False	False
YBR029C	-3.666544041119093	-1.3214736993666256	False	False	False
YBR030W	-6.5219043360875295	-1.7479419692008615	False	False	False
YBR031W	-12.0	-12.0	False	False	False
YBR033W	-12.0	-12.0	False	False	False
YBR034C	-12.0	-5.2137838825555045	False	False	False
YBR035C	-12.0	-3.473555572610517	False	False	False
YBR036C	-12.0	-1.7500322413563836	False	False	False
YBR037C	-12.0	-6.877822093252133	False	False	False
YBR038W	-12.0	-12.0	False	False	False
YBR039W	-12.0	-12.0	False	False	False
YBR040W	-12.0	-1.480282457012587	False	False	False
YBR041W	-8.82800746381321	-4.75310252219227	False	False	False
YBR042C	-12.0	-5.129995952178057	False	False	False
YBR043C	-1.2011801782009255	-3.3093842994544898	False	False	False
YBR044C	-12.0	-12.0	False	False	False
YBR045C	-12.0	-12.0	False	False	False
YBR046C	-3.621730228728307	-1.542881390848289	False	False	False
YBR047W	-12.0	-3.4623845825251216	False	False	False
YBR048W	-12.0	-12.0	False	False	False
YBR049C	-12.0	-12.0	False	False	False
YBR050C	-12.0	-12.0	False	False	False
YBR052C	-1.0549900696430645	-1.7132729074457713	False	False	False
YBR053C	-5.098096627180953	-12.0	False	False	False
YBR054W	-12.0	-12.0	False	False	False
YBR055C	-12.0	-2.8793152583013497	False	False	False
YBR056W	-12.0	-12.0	False	False	False
YBR057C	-12.0	-12.0	False	False	False
YBR058C	-12.0	-12.0	False	False	False
YBR058C-A	-6.633736274094985	-5.021619019669461	False	False	False
YBR059C	-12.0	-12.0	False	False	False
YBR060C	2.6355955068689396	-1.5573871634139875	False	False	False
YBR061C	-12.0	-12.0	False	False	False
YBR062C	-5.20853655604884	-2.3577339187258235	False	False	False
YBR063C	-7.119668177281353	-2.1509723496585775	False	False	False
YBR065C	-5.117354149461339	-6.364409712913362	False	False	False
YBR066C	-12.0	-5.417034391590499	False	False	False
YBR067C	-12.0	-12.0	False	False	False
YBR068C	-12.0	-12.0	False	False	False
YBR069C	-12.0	-12.0	False	False	False
YBR070C	-6.999373943563641	-5.574018717325322	False	False	False
YBR071W	-7.838576705523397	-6.508744610815905	False	False	False
YBR072C-A	-3.9947480481777506	-4.833099908457977	False	False	False
YBR072W	-12.0	-7.050846124127097	False	False	False
YBR073W	-12.0	-12.0	False	False	False
YBR074W	-12.0	-12.0	False	False	False
YBR076W	-12.0	-12.0	False	False	False
YBR077C	-12.0	-4.054326161789523	False	False	False
YBR078W	-12.0	-2.5573871634139875	False	False	False
YBR079C	-12.0	-12.0	False	False	False
YBR080C	-12.0	-2.990346570690094	False	False	False
YBR081C	-12.0	-12.0	False	False	False
YBR082C	-12.0	-2.4170343915904984	False	False	False
YBR083W	-12.0	-12.0	False	False	False
YBR084C-A	-12.0	-3.5199813675091374	False	False	False
YBR084W	-7.0573840151159635	-4.322921909776965	False	False	False
YBR085C-A	-5.225912582041013	-12.0	False	False	False
YBR085W	-6.188957823040351	-5.080949119471001	False	False	False
YBR086C	-12.0	-12.0	False	False	False
YBR087W	-4.795060558515948	-5.524230928569469	False	False	False
YBR088C	-7.36990124264248	-12.0	False	False	False
YBR091C	-9.320418420949757	-8.616566352854464	False	False	False
YBR092C	-7.066229896191092	-4.165261056434764	False	False	False
YBR093C	-4.693023798103725	-1.680068797424292	False	False	False
YBR094W	-8.698126701341167	-5.879315258301349	False	False	False
YBR095C	-6.270751247733347	-2.108519795824453	False	False	False
YBR096W	-12.0	-7.424495665766423	False	False	False
YBR097W	-12.0	-12.0	False	False	False
YBR098W	-4.380101101221833	-1.0168187820512846	False	False	False
YBR101C	-3.3694084304103025	-3.4127563926463647	False	False	False
YBR102C	-5.173504029838976	1.828770399776131	False	False	False
YBR103W	-12.0	-1.4659439920714448	False	False	False
YBR104W	-12.0	-4.914939168032071	False	False	False
YBR105C	-1.4640114692386492	-7.243887690597206	False	False	False
YBR106W	-1.4629721973774445	-2.8074327653607356	False	False	False
YBR107C	-6.386433547754804	-3.6412729046267915	False	False	False
YBR108W	-12.0	-12.0	False	False	False
YBR109C	6.482476199712724	-12.0	False	True	False
YBR110W	-12.0	-3.639426812926946	False	False	False
YBR111C	-6.613098617525103	-5.53819079838823	False	False	False
YBR111W-A	-7.660411217724871	-4.196039126200594	False	False	False
YBR112C	-12.0	-12.0	False	False	False
YBR114W	-12.0	-12.0	False	False	False
YBR115C	-0.9499979881918199	-12.0	False	False	False
YBR117C	-12.0	-12.0	False	False	False
YBR118W	-12.0	-12.0	False	False	False
YBR119W	-7.623187671924711	-3.661863980159475	False	False	False
YBR120C	-6.0573840151159635	-3.53815817528792	False	False	False
YBR121C	-12.0	-1.6120066056890918	False	False	False
YBR122C	-6.294278541926672	-4.053535545862667	False	False	False
YBR123C	-8.363624630346159	-3.3451339896693457	False	False	False
YBR125C	-12.0	-9.132245379923006	False	False	False
YBR126C	-12.0	-12.0	False	False	False
YBR127C	-12.0	-12.0	False	False	False
YBR128C	-12.0	0.008382547857353833	False	False	False
YBR129C	-6.012934294461394	5.381310122465652	False	False	False
YBR130C	-6.127598887593162	-4.846409241670526	False	False	False
YBR131W	-12.0	-2.4293879265236193	False	False	False
YBR132C	-12.0	-12.0	False	False	False
YBR133C	-12.0	-0.4896760678409931	False	False	False
YBR135W	-4.401753500451464	-1.8694640845819417	False	False	False
YBR136W	-12.0	-12.0	False	False	False
YBR137W	-6.316637184887624	-1.9518146653110182	False	False	False
YBR138C	-5.93022896517978	-4.0958070781981135	False	False	False
YBR139W	-0.5797348396241334	-5.321739703186318	False	False	False
YBR140C	-12.0	-12.0	False	False	False
YBR141C	-7.717824546062786	-2.2042278653573346	False	False	False
YBR142W	-5.635362385870813	-5.6360169330685395	False	False	False
YBR143C	-12.0	-12.0	False	False	False
YBR145W	0.29543984290501685	-5.476085129304635	False	False	False
YBR146W	-9.476922906629747	-3.9560750082246554	False	False	False
YBR147W	-7.181954472165921	-2.2529197992126644	False	False	False
YBR148W	-6.199120683264483	-1.7710537452849888	False	False	False
YBR149W	-7.372491435870316	-2.202462189537227	False	False	False
YBR150C	-3.5937174651381523	3.138790537475481	False	False	False
YBR151W	-6.838576705523397	-5.924983129221842	False	False	False
YBR152W	-6.845240379288696	-1.739079733682455	False	False	False
YBR153W	-6.184191777038288	-6.4541192485338925	False	False	False
YBR154C	-9.139066064062767	-7.946577972366141	False	False	False
YBR155W	-6.914440911987068	-5.4778631250409795	False	False	False
YBR156C	-12.0	-8.866621785517772	False	False	False
YBR157C	-12.0	-8.504497232840837	False	False	False
YBR158W	-5.477285006723505	-2.3647420854715917	False	False	False
YBR159W	-12.0	-0.08746343468722376	False	False	False
YBR160W	-8.911530339450358	-2.9686499442860907	False	False	False
YBR161W	-5.3784407570012736	-6.079999404312927	False	False	False
YBR162C	-1.3053260688316202	3.002083383208114	False	False	False
YBR162W-A	-1.2710593392616498	0.22001198462371496	False	False	False
YBR163W	-6.7231265340915165	-2.812925464563493	False	False	False
YBR164C	-4.312414549952239	-2.436395838916845	False	False	False
YBR165W	-4.901713555813347	-5.208429695450299	False	False	False
YBR166C	-7.811994665899445	-1.352350924182277	False	False	False
YBR167C	-4.147544084590256	-0.7409899578684526	False	False	False
YBR168W	-5.532365875943062	1.0009364488958803	False	False	False
YBR169C	-12.0	-12.0	False	False	False
YBR170C	-6.997677711015425	-3.1451619818599896	False	False	False
YBR171W	-5.3411394418108395	-4.5128917327148335	False	False	False
YBR172C	-12.0	-4.5749774446173515	False	False	False
YBR173C	-4.464042366800555	-4.663603997212223	False	False	False
YBR175W	-6.853066020332444	-2.537571486820695	False	False	False
YBR176W	-6.0306441025275825	-2.8146726562078634	False	False	False
YBR177C	-4.148268651981848	-1.0158504459562654	False	False	False
YBR179C	-12.0	-12.0	False	False	False
YBR180W	-8.911530339450358	-4.278543229175914	False	False	False
YBR181C	-12.0	-12.0	False	False	False
YBR182C	-12.0	-5.751710517386364	False	False	False
YBR182C-A	-9.97386065955368	-2.6995550199022227	False	False	False
YBR183W	-4.807095043234324	-7.133560645807483	False	False	False
YBR184W	-5.946088895147672	-4.013240612611672	False	False	False
YBR185C	-9.605820639812006	-3.8926595865701956	False	False	False
YBR186W	-7.183745477682814	-3.059111802850114	False	False	False
YBR187W	9.977170454653054	-2.5883255308121287	False	True	False
YBR188C	-5.748277744019466	-3.1149483708857315	False	False	False
YBR189W	-6.61994270825736	-3.4740121751676356	False	False	False
YBR191W	-9.133922760786808	-12.0	False	False	False
YBR192W	-1.211170475446538	-0.5662656731095881	False	False	False
YBR193C	-5.748612837712513	-1.2720286292794245	False	False	False
YBR194W	-7.5066279437921	-4.980947071172294	False	False	False
YBR195C	-12.0	-10.224251694304371	False	False	False
YBR196C	-5.725587856313641	-2.659204216377556	False	False	False
YBR196C-A	4.693616701333173	-0.8282456545858815	False	True	False
YBR196C-B	-5.683772793677602	-3.072448125360438	False	False	False
YBR197C	-5.681414389663064	-3.748332651698208	False	False	False
YBR198C	-12.0	-2.748531355764035	False	False	False
YBR199W	-12.0	-2.3977983617627894	False	False	False
YBR200W	-5.030261867850768	-4.726567622651452	False	False	False
YBR200W-A	-6.643798600185426	-4.362830223151258	False	False	False
YBR201C-A	-5.225587320340214	-0.6175775538860117	False	False	False
YBR201W	-12.0	-1.9677756618134195	False	False	False
YBR202W	-12.0	-12.0	False	False	False
YBR203W	-5.712735843728518	-3.3647420854715917	False	False	False
YBR204C	-5.219026055228628	-1.1516276271170363	False	False	False
YBR205W	-6.9578483415650485	-2.170540995928602	False	False	False
YBR207W	-9.379679175188766	-12.0	False	False	False
YBR208C	-12.0	-12.0	False	False	False
YBR210W	-12.0	-12.0	False	False	False
YBR211C	-0.8432849677361741	-2.8928220250818852	False	False	False
YBR212W	-12.0	-12.0	False	False	False
YBR213W	-5.724121407063788	-4.646731185790881	False	False	False
YBR214W	-6.773967624100321	-12.0	False	False	False
YBR215W	-6.793655959022432	-6.584209925857076	False	False	False
YBR216C	-12.0	-12.0	False	False	False
YBR217W	-6.0923122460078325	-5.14505984563267	False	False	False
YBR218C	-12.0	-12.0	False	False	False
YBR221C	-12.0	-12.0	False	False	False
YBR221W-A	-5.112130575763564	0.905467225482094	False	False	False
YBR222C	-12.0	-12.0	False	False	False
YBR223C	-8.071461500677486	-0.528007540632931	False	False	False
YBR225W	-12.0	-6.25782688155508	False	False	False
YBR227C	-12.0	-12.0	False	False	False
YBR228W	-5.285868547518954	-1.4781374164715197	False	False	False
YBR229C	-8.174564745284153	-0.11771583511283454	False	False	False
YBR230C	-12.0	-12.0	False	False	False
YBR230W-A	-12.0	-12.0	False	False	False
YBR231C	-12.0	-4.444912434155575	False	False	False
YBR233W	-2.8071516131918792	-12.0	False	False	False
YBR233W-A	-7.2913633005860845	-3.4460099554141204	False	False	False
YBR234C	-8.413281858717914	-3.5874426328038984	False	False	False
YBR235W	-12.0	-2.631740188379216	False	False	False
YBR236C	-12.0	-1.6046281562995723	False	False	False
YBR237W	-12.0	-2.4057985369114308	False	False	False
YBR238C	-12.0	-12.0	False	False	False
YBR239C	-12.0	-12.0	False	False	False
YBR240C	-12.0	-12.0	False	False	False
YBR241C	-12.0	-12.0	False	False	False
YBR242W	-6.0754888401160345	-6.345615554120909	False	False	False
YBR243C	-6.394882766428314	-3.1013086515745067	False	False	False
YBR244W	-12.0	-4.6283763519172165	False	False	False
YBR245C	-6.777514987325267	-0.20375020879928693	False	False	False
YBR246W	-4.7405446225628705	-3.282244148023406	False	False	False
YBR247C	-12.0	-2.8336057507271684	False	False	False
YBR248C	-12.0	-3.639426812926946	False	False	False
YBR249C	-12.0	-12.0	False	False	False
YBR250W	-12.0	-1.1975414198756844	False	False	False
YBR251W	-12.0	-12.0	False	False	False
YBR252W	-6.398412979498775	-3.7252913031283184	False	False	False
YBR253W	-8.322453948453255	-6.05629614447706	False	False	False
YBR254C	-5.490609150470741	-3.856069684087695	False	False	False
YBR255C-A	-5.20997650144803	-2.1656370736712702	False	False	False
YBR255W	-12.0	-4.108810697942854	False	False	False
YBR256C	-8.341067021987921	-3.6442383737858375	False	False	False
YBR257W	-0.7315936219309321	-4.52020082938798	False	False	False
YBR258C	-8.832053374500065	-4.451120037320351	False	False	False
YBR259W	-6.412969964534366	-5.702436610452747	False	False	False
YBR260C	-12.0	-12.0	False	False	False
YBR261C	-5.918169017742146	-1.4196960064547652	False	False	False
YBR262C	-7.457664640796368	-3.331111307590312	False	False	False
YBR263W	-12.0	-12.0	False	False	False
YBR264C	-12.0	-1.394497089035133	False	False	False
YBR265W	-4.702319796534807	-6.854800457907759	False	False	False
YBR267W	-8.565678390768092	-5.032016392952417	False	False	False
YBR268W	-7.993324430614006	-4.431642539017739	False	False	False
YBR269C	-1.8249842526878253	-1.1397313759936978	False	False	False
YBR270C	-6.610909342146274	-2.2404010995663435	False	False	False
YBR271W	-8.915365010243535	-4.807906148705257	False	False	False
YBR272C	-6.921262039836694	-5.353880739103361	False	False	False
YBR273C	-12.0	-3.636802730792063	False	False	False
YBR274W	-7.705079461982933	0.6234574153689234	False	False	False
YBR275C	-12.0	-12.0	False	False	False
YBR276C	-12.0	-12.0	False	False	False
YBR278W	-7.5812770366485855	-2.5074469139744275	False	False	False
YBR279W	-3.915569951010597	-3.9747246457527106	False	False	False
YBR280C	-9.203061470311598	-2.1745669834097536	False	False	False
YBR281C	-6.583544330452212	-6.25782688155508	False	False	False
YBR282W	-9.169546670517528	-4.055978814589669	False	False	False
YBR283C	-12.0	-6.364742085471592	False	False	False
YBR284W	-7.528201699898854	-12.0	False	False	False
YBR285W	-7.2857430041314135	-6.882818583648654	False	False	False
YBR286W	-5.174564745284153	-12.0	False	False	False
YBR287W	-12.0	-12.0	False	False	False
YBR288C	-3.9832259884946755	4.270899149448953	False	False	False
YBR289W	-12.0	-12.0	False	False	False
YBR290W	-12.0	-1.725742827876073	False	False	False
YBR291C	-6.185781675054882	-2.2609479275394477	False	False	False
YBR293W	-12.0	0.7645409314733747	False	False	False
YBR294W	-12.0	-12.0	False	False	False
YBR295W	-12.0	-2.5573871634139875	False	False	False
YBR296C	-12.0	-12.0	False	False	False
YBR296C-A	-3.5567574687304906	-2.078763136030013	False	False	False
YBR297W	-5.828416046105168	-5.4751583148107485	False	False	False
YBR298C	-12.0	-5.7273121648563	False	False	False
YBR298C-A	-7.5387905565146935	-4.578439589631427	False	False	False
YBR299W	-8.759527246005309	-5.464277759022506	False	False	False
YBR301W	-5.997123490298489	-3.7590210245836384	False	False	False
YBR302C	-4.568662249206914	-2.3647420854715917	False	False	False
YCL001W	-12.0	-1.355558453922524	False	False	False
YCL001W-A	-6.343081327046765	-4.272114607221437	False	False	False
YCL001W-B	-6.325779030301526	-0.9400798747921439	False	False	False
YCL002C	-2.649202011016724	-4.7701461539349665	False	False	False
YCL004W	-5.819808463323599	-3.9050264281633633	False	False	False
YCL005W	-6.832053374500064	-7.071227443023468	False	False	False
YCL005W-A	-12.0	-5.952674440374062	False	False	False
YCL008C	-12.0	-7.211450257940604	False	False	False
YCL009C	-12.0	-4.125607918063227	False	False	False
YCL010C	-7.117347600027245	-3.336767120959176	False	False	False
YCL011C	-12.0	-12.0	False	False	False
YCL012C	-12.0	-6.496556750120008	False	False	False
YCL014W	-12.0	-12.0	False	False	False
YCL016C	-5.8218886235460285	-4.237305474177468	False	False	False
YCL017C	-12.0	-12.0	False	False	False
YCL018W	-2.482000054016046	-0.05743435028514284	False	False	False
YCL021W-A	-12.0	-12.0	False	False	False
YCL024W	-12.0	-12.0	False	False	False
YCL025C	-12.0	-2.0428139905842295	False	False	False
YCL026C-A	-6.518779381449859	-0.6686242614673542	False	False	False
YCL026C-B	-5.5727762347433805	-0.8455921228103447	False	False	False
YCL027W	-8.124248915036922	-3.8564671027144652	False	False	False
YCL028W	-12.0	-3.273782129185104	False	False	False
YCL029C	-12.0	-12.0	False	False	False
YCL030C	-7.449701437894723	-4.697974814960122	False	False	False
YCL031C	-4.764207006814888	-5.069042303645694	False	False	False
YCL032W	-3.668593502825962	-5.295798837319816	False	False	False
YCL033C	-5.735822580918723	-6.005744500560436	False	False	False
YCL034W	-6.648391232507123	-5.282104811504389	False	False	False
YCL035C	-4.891305645999093	-7.581223023483666	False	False	False
YCL036W	-12.0	-3.593392716988354	False	False	False
YCL037C	-12.0	-12.0	False	False	False
YCL038C	-6.176395500261226	-0.2707107942445704	False	False	False
YCL039W	-7.350165764343809	0.16430203335117272	False	False	False
YCL043C	-12.0	-12.0	False	False	False
YCL044C	-7.4633763747918	-7.285307617977187	False	False	False
YCL045C	-5.008311172494393	-3.4287112378428195	False	False	False
YCL047C	-5.737340647475224	-4.501089812055662	False	False	False
YCL048W	-5.13286204534163	0.5457776297161291	False	False	False
YCL048W-A	-2.664750276955651	-5.9935527818108705	False	False	False
YCL049C	-12.0	-3.420282432786112	False	False	False
YCL050C	-12.0	-12.0	False	False	False
YCL051W	-12.0	-12.0	False	False	False
YCL052C	-6.5126821301380255	-1.5072796670454176	False	False	False
YCL054W	-12.0	-12.0	False	False	False
YCL055W	-3.913387484182814	2.7653012124293697	False	False	False
YCL056C	-5.098799595317416	-1.3337193347006848	False	False	False
YCL057C-A	-6.064521546375672	-5.673765147644745	False	False	False
YCL057W	-7.161294893597827	-5.91330322928675	False	False	False
YCL058W-A	-6.494750229438156	-0.8941276549206132	False	False	False
YCL059C	-4.670690421339647	-2.220739492139893	False	False	False
YCL061C	-6.930369181442887	-12.0	False	False	False
YCL063W	-8.096337171344809	-0.5777185208260984	False	False	False
YCL064C	-12.0	-12.0	False	False	False
YCL066W	-6.539904710035747	-1.7093008787207293	False	False	False
YCL067C	-12.0	-4.475928080644067	False	False	False
YCL068C	-7.925280479108618	-3.576905378039627	False	False	False
YCL069W	-4.300370347574639	-4.580629269990565	False	False	False
YCL073C	-8.536355820148906	-12.0	False	False	False
YCR002C	-12.0	-12.0	False	False	False
YCR003W	-9.442815052309484	-8.211450257940605	False	False	False
YCR004C	-12.0	-12.0	False	False	False
YCR005C	-12.0	-12.0	False	False	False
YCR007C	-12.0	-12.0	False	False	False
YCR008W	4.681592299529981	-12.0	False	False	False
YCR009C	-7.910469624005183	-5.325426432647895	False	False	False
YCR010C	0.42871069464055517	-2.42968758110528	False	False	False
YCR011C	-12.0	-12.0	False	False	False
YCR012W	-12.0	-12.0	False	False	False
YCR014C	-5.3954273132114245	-2.803637199475502	False	False	False
YCR015C	-12.0	-3.0934400636541977	False	False	False
YCR016W	-12.0	-12.0	False	False	False
YCR017C	-12.0	-3.5573871634139875	False	False	False
YCR018C	-12.0	-12.0	False	False	False
YCR019W	-12.0	-12.0	False	False	False
YCR020C	-5.263327872546984	-0.49465823854598223	False	False	False
YCR020C-A	-5.448294459324529	0.847623937760671	False	False	False
YCR020W-B	-6.2887365637432	-1.8267296031016302	False	False	False
YCR021C	-3.1328620453416303	-12.0	False	False	False
YCR023C	-5.314801993557553	-1.4555445797963702	False	False	False
YCR024C	-5.138720937136303	-3.08444978686401	False	False	False
YCR024C-A	-5.187365897182611	-6.6250571936020775	False	False	False
YCR024C-B	-12.0	-12.0	False	False	False
YCR026C	-12.0	-12.0	False	False	False
YCR027C	-12.0	-12.0	False	False	False
YCR028C	-12.0	-12.0	False	False	False
YCR028C-A	-12.0	-7.404271064561027	False	False	False
YCR030C	-12.0	-12.0	False	False	False
YCR031C	-12.0	-12.0	False	False	False
YCR032W	-12.0	-12.0	False	False	False
YCR033W	-12.0	-12.0	False	False	False
YCR034W	-12.0	-4.575571519730007	False	False	False
YCR035C	-4.545602081421477	0.47457427958002907	False	False	False
YCR036W	-7.383834513787256	-6.927393978770078	False	False	False
YCR037C	-12.0	-1.0408893819071112	False	False	False
YCR040W	-12.0	-12.0	False	False	False
YCR042C	-12.0	-12.0	False	False	False
YCR043C	-5.611941742694609	1.0238088089717978	False	False	False
YCR044C	-12.0	-2.2077277158576183	False	False	False
YCR045C	-5.2003250292517365	-2.621537243273204	False	False	False
YCR046C	-5.599789728618446	-1.7630192426392652	False	False	False
YCR047C	-7.130315450554284	-1.7171435308351852	False	False	False
YCR048W	-12.0	-3.9763564664158397	False	False	False
YCR050C	-12.0	-3.7241699604762024	False	False	False
YCR051W	-4.093615278627231	-7.265292945484736	False	False	False
YCR052W	-12.0	-5.69988947588805	False	False	False
YCR053W	-12.0	-4.541264297072445	False	False	False
YCR054C	-5.235691827076242	-5.080081793192453	False	False	False
YCR057C	-4.598208131397483	-2.6045811652912105	False	False	False
YCR059C	-2.9688099298049364	-4.268520960619761	False	False	False
YCR060W	-12.0	-3.098915479748212	False	False	False
YCR061W	-12.0	-12.0	False	False	False
YCR063W	-12.0	-9.351803029764094	False	False	False
YCR065W	-0.6198031761871108	-12.0	False	False	False
YCR066W	-7.098096627180953	-2.052324510090075	False	False	False
YCR067C	-6.9588360542287155	-1.5573871634139875	False	False	False
YCR068W	-8.412969964534366	-1.4418816570339903	False	False	False
YCR069W	-5.129219099705229	-2.5001866795075185	False	False	False
YCR071C	-5.623638649692938	-1.1984656866443784	False	False	False
YCR072C	-5.047973147755117	-2.7365738182996453	False	False	False
YCR073C	-1.8597177128737683	-12.0	False	False	False
YCR073W-A	-6.358153218147798	-2.4713286731777937	False	False	False
YCR075C	-2.073117216391755	-8.185218716367425	False	False	False
YCR075W-A	-5.552030957227644	-1.810928447998223	False	False	False
YCR076C	-6.814328994492875	-5.6607714587256766	False	False	False
YCR077C	-2.4164017203493846	-5.036225445362869	False	False	False
YCR079W	-12.0	-6.254029477030833	False	False	False
YCR081W	-12.0	-12.0	False	False	False
YCR082W	-5.6408791456300005	-1.4940322252916889	False	False	False
YCR083W	-12.0	-3.5560237774727064	False	False	False
YCR084C	-1.6832222129426475	-12.0	False	False	False
YCR086W	1.1625424469157801	-1.8775780348729068	False	False	False
YCR087C-A	-7.426968799462995	-1.095806775940277	False	False	False
YCR088W	-12.0	-12.0	False	False	False
YCR089W	-12.0	-12.0	False	False	False
YCR090C	-5.735555251218952	-1.4685056176413391	False	False	False
YCR091W	-12.0	-12.0	False	False	False
YCR092C	-12.0	-12.0	False	False	False
YCR093W	-12.0	-12.0	False	False	False
YCR094W	-5.430543660334411	-2.5933964650688597	False	False	False
YCR095C	-5.667998753892241	-0.320272919543492	False	False	False
YCR095W-A	-12.0	-12.0	False	False	False
YCR096C	-12.0	-12.0	False	False	False
YCR097W	-12.0	-12.0	False	False	False
YCR098C	-12.0	-12.0	False	False	False
YCR101C	-4.647601244179745	0.2581498293835226	False	False	False
YCR102C	-12.0	-2.4170343915904984	False	False	False
YCR104W	-8.46846507712607	-3.771023839285495	False	False	False
YCR105W	-6.773967624100321	-1.4381352275873107	False	False	False
YCR106W	-12.0	-4.6394268129269465	False	False	False
YCR107W	-12.0	-12.0	False	False	False
YCR108C	-4.366725060023315	-0.5136768499762044	False	False	False
YDL001W	-12.0	-4.7900479202042625	False	False	False
YDL002C	-6.044917772985498	-4.3656541217330425	False	False	False
YDL003W	-5.780051909960145	-12.0	False	False	False
YDL004W	-12.0	-1.5327251091797187	False	False	False
YDL005C	-5.710977652715203	-2.6232598719532727	False	False	False
YDL006W	-12.0	-3.193230833137328	False	False	False
YDL007C-A	-12.0	2.478236746316734	False	False	False
YDL007W	-12.0	-5.879315258301349	False	False	False
YDL008W	-12.0	-4.25782688155508	False	False	False
YDL010W	-4.588042043886972	-3.1300083685820597	False	False	False
YDL012C	-12.0	-4.982934616516564	False	False	False
YDL013W	-12.0	-5.364742085471592	False	False	False
YDL014W	-12.0	-12.0	False	False	False
YDL015C	-4.738329815236747	-3.0288757413907885	False	False	False
YDL017W	-6.652033547154255	-4.025217863609392	False	False	False
YDL018C	-8.393667402980395	-4.819132835161843	False	False	False
YDL019C	-12.0	-12.0	False	False	False
YDL020C	-4.921110904375029	-12.0	False	False	False
YDL021W	-12.0	-3.291503509506639	False	False	False
YDL022W	-12.0	-12.0	False	False	False
YDL024C	-12.0	-12.0	False	False	False
YDL025C	-12.0	-12.0	False	False	False
YDL027C	-7.36990124264248	-12.0	False	False	False
YDL028C	-12.0	-12.0	False	False	False
YDL029W	-9.016669027837107	-1.754731724615235	False	False	False
YDL030W	-12.0	-0.8489167248608224	False	False	False
YDL031W	-12.0	-12.0	False	False	False
YDL033C	-4.433097596869931	0.12235264669941961	False	False	False
YDL035C	-6.068789912572334	-3.7977298369516403	False	False	False
YDL036C	-12.0	-12.0	False	False	False
YDL037C	-12.0	-8.325571488190914	False	False	False
YDL040C	-4.323953970214016	-4.5573871634139875	False	False	False
YDL042C	-12.0	-12.0	False	False	False
YDL043C	-7.832053374500064	-3.8209872790700805	False	False	False
YDL044C	-12.0	-4.0359928931998805	False	False	False
YDL045C	-3.6956871514944116	-2.2741276415378193	False	False	False
YDL045W-A	-6.936968859371584	-0.6133553219991331	False	False	False
YDL046W	-4.298440124327066	-2.4170343915904984	False	False	False
YDL047W	-12.0	-12.0	False	False	False
YDL048C	-12.0	-12.0	False	False	False
YDL049C	-5.420461755305205	-5.102743671770099	False	False	False
YDL051W	-4.087880830894433	-5.7478520543902745	False	False	False
YDL052C	-6.869827639507837	-3.0020586835301972	False	False	False
YDL053C	-8.77396762410032	-3.5892950699801136	False	False	False
YDL054C	-12.0	-12.0	False	False	False
YDL055C	-12.0	-12.0	False	False	False
YDL056W	-12.0	-3.142349664135144	False	False	False
YDL057W	-12.0	-3.7966925438361963	False	False	False
YDL058W	-12.0	-12.0	False	False	False
YDL059C	-12.0	-5.504497232840838	False	False	False
YDL060W	-12.0	-12.0	False	False	False
YDL061C	-12.0	-6.705466993703193	False	False	False
YDL063C	-3.248498827810748	-2.243717999208169	False	False	False
YDL064W	-12.0	-6.015769966753384	False	False	False
YDL065C	-5.807095043234324	-4.401300877119264	False	False	False
YDL066W	-7.096337171344808	-7.188191038741495	False	False	False
YDL067C	-8.13286204534163	-4.997497856974499	False	False	False
YDL069C	-7.443200901245613	-6.639789016583548	False	False	False
YDL070W	-3.1259429789953073	-3.5006684928442193	False	False	False
YDL072C	-12.0	-12.0	False	False	False
YDL073W	-6.025946841425118	-12.0	False	False	False
YDL074C	-5.062472717450232	-12.0	False	False	False
YDL075W	-12.0	-12.0	False	False	False
YDL076C	-5.9215283987742975	-6.6127988459176805	False	False	False
YDL077C	-12.0	-12.0	False	False	False
YDL078C	-12.0	-2.6628551227848742	False	False	False
YDL079C	-4.416710175160978	1.8234667510285014	False	False	False
YDL080C	-12.0	-1.94052095464368	False	False	False
YDL081C	-12.0	-7.439402204618953	False	False	False
YDL082W	-7.226048932605046	-4.099161336850862	False	False	False
YDL083C	-12.0	-3.588555211009945	False	False	False
YDL084W	-12.0	-12.0	False	False	False
YDL085C-A	-5.189074508716373	-0.4963218075018355	False	False	False
YDL085W	-12.0	-12.0	False	False	False
YDL086W	-4.889081954351197	-0.9169308888243385	False	False	False
YDL087C	-7.769737636733548	-0.7340586586047935	False	False	False
YDL088C	-12.0	-2.200325164612114	False	False	False
YDL089W	-7.32568994962737	-3.6241304672665726	False	False	False
YDL090C	-3.662283226458167	-1.9332282743053755	False	False	False
YDL091C	-8.207579802512116	-4.490002719225349	False	False	False
YDL092W	-4.9665965605746205	-2.277883558452276	False	False	False
YDL093W	-4.123014259385283	-12.0	False	False	False
YDL095W	-12.0	-1.1099281864427661	False	False	False
YDL097C	-9.350165764343808	-5.7019687772614205	False	False	False
YDL098C	-3.738265351481112	-2.5838001179926624	False	False	False
YDL099W	-5.195629409062997	-3.066021171096971	False	False	False
YDL100C	-5.240511593406218	1.7851297589062665	False	False	False
YDL101C	-4.009424337181708	-6.050430043420576	False	False	False
YDL102W	-6.199976241200168	-12.0	False	False	False
YDL103C	-5.611189746343825	-2.8092585828170056	False	False	False
YDL104C	-7.283674764391867	-3.5788526989644462	False	False	False
YDL105W	-4.25134826030039	-1.640334607697161	False	False	False
YDL106C	-12.0	-12.0	False	False	False
YDL107W	-6.802832186720047	-1.7942200467307765	False	False	False
YDL108W	-7.03376299267089	-0.5185527292945393	False	False	False
YDL109C	-8.66535712616865	0.8133616333625636	False	False	False
YDL110C	-0.7405446225628705	-1.4170343915904982	False	False	False
YDL111C	-7.4281807350972535	-7.575958692091028	False	False	False
YDL112W	-8.317973450598618	-12.0	False	False	False
YDL113C	-7.619349587957049	-12.0	False	False	False
YDL114W	-3.477619727907732	-1.343217674120581	False	False	False
YDL115C	-12.0	-4.473763519100634	False	False	False
YDL116W	-4.679497563068438	-3.3986272586320023	False	False	False
YDL117W	-12.0	-4.001996892311654	False	False	False
YDL118W	-5.542247937521845	-3.528345273788998	False	False	False
YDL119C	-5.547972925355475	-3.528345273788998	False	False	False
YDL120W	-8.895362731614973	-1.5129707185391168	False	False	False
YDL121C	-12.0	-0.7847441388154518	False	False	False
YDL122W	-12.0	-12.0	False	False	False
YDL123W	-12.0	-12.0	False	False	False
YDL124W	-12.0	-2.913228257188344	False	False	False
YDL125C	-12.0	-4.580220361731405	False	False	False
YDL126C	-12.0	-12.0	False	False	False
YDL127W	-2.6685304534957504	-2.0240173555168868	False	False	False
YDL128W	-12.0	-1.9444102865232349	False	False	False
YDL129W	-12.0	-12.0	False	False	False
YDL130W	-12.0	-7.031744235705706	False	False	False
YDL130W-A	-8.344170967549061	-2.8046763141475486	False	False	False
YDL131W	-12.0	-12.0	False	False	False
YDL132W	-12.0	-12.0	False	False	False
YDL133C-A	-12.0	-12.0	False	False	False
YDL133W	-12.0	-1.3453116084207652	False	False	False
YDL134C	-12.0	-12.0	False	False	False
YDL135C	-2.765007148792134	-5.378116479042294	False	False	False
YDL136W	-7.784938741921324	-7.847142319350956	False	False	False
YDL137W	-12.0	-12.0	False	False	False
YDL138W	-12.0	-12.0	False	False	False
YDL139C	-7.075934977256795	-5.873748181154213	False	False	False
YDL140C	-12.0	-12.0	False	False	False
YDL141W	-6.5219043360875295	-1.174166677210309	False	False	False
YDL142C	-5.495432124726339	-1.267772532854064	False	False	False
YDL143W	-12.0	-5.814366033581757	False	False	False
YDL144C	-6.475917098545113	-3.9889780370946424	False	False	False
YDL145C	-12.0	-12.0	False	False	False
YDL146W	-12.0	-4.673655365978161	False	False	False
YDL147W	-0.5093679859730966	-12.0	False	False	False
YDL148C	-4.432503893014304	-6.843299146292596	False	False	False
YDL149W	-12.0	-3.6971423107832337	False	False	False
YDL150W	-8.695457852296682	-3.928755564990913	False	False	False
YDL153C	-12.0	-12.0	False	False	False
YDL154W	-12.0	-12.0	False	False	False
YDL155W	-12.0	-4.011570121428872	False	False	False
YDL156W	-12.0	-12.0	False	False	False
YDL157C	-6.471542233707102	-1.3546893763549868	False	False	False
YDL159W	-6.16827437834526	-0.4488873061970159	False	False	False
YDL159W-A	0.7371928425413815	-1.4213971022411451	False	False	False
YDL160C	-8.002242460923503	-12.0	False	False	False
YDL160C-A	-7.062472717450232	-3.9661832646081194	False	False	False
YDL161W	-12.0	-8.241339875267482	False	False	False
YDL164C	-12.0	-5.678994782342002	False	False	False
YDL165W	-5.832790796210302	-0.4716810598103142	False	False	False
YDL166C	-4.985590267956623	-0.9460771727925537	False	False	False
YDL167C	-12.0	-5.806750329540375	False	False	False
YDL168W	-7.59104527499627	-5.4371771864983875	False	False	False
YDL169C	-6.763868449927059	-1.7553402528106021	False	False	False
YDL170W	-5.495914171434337	0.18213877994199493	False	False	False
YDL171C	-12.0	-12.0	False	False	False
YDL173W	-7.669583730903308	-5.474403127452907	False	False	False
YDL174C	-12.0	-3.832071890869342	False	False	False
YDL175C	-4.766991818596603	-2.7875842335030048	False	False	False
YDL176W	-12.0	-5.433339514338254	False	False	False
YDL177C	-3.897712518155216	-3.035491104625951	False	False	False
YDL178W	-3.260407267148286	-1.6041199441909932	False	False	False
YDL179W	-12.0	-12.0	False	False	False
YDL180W	-12.0	-6.762560835549613	False	False	False
YDL181W	-2.0529498709953597	-2.296683742716129	False	False	False
YDL182W	-12.0	-12.0	False	False	False
YDL183C	-12.0	-5.805314676857573	False	False	False
YDL184C	-12.0	-12.0	False	False	False
YDL185W	-12.0	-12.0	False	False	False
YDL186W	-6.136961077346606	-6.270724960566431	False	False	False
YDL188C	-12.0	-12.0	False	False	False
YDL189W	1.7965018325222524	-3.1174741097315906	False	False	False
YDL190C	-5.025946841425118	-12.0	False	False	False
YDL191W	-4.657113150383709	-5.6284435541303335	False	False	False
YDL192W	-12.0	-12.0	False	False	False
YDL193W	-6.188959613869826	-4.00194915080512	False	False	False
YDL194W	-12.0	-4.001996892311655	False	False	False
YDL195W	-12.0	-12.0	False	False	False
YDL197C	-8.529871786578706	-2.9087710724873275	False	False	False
YDL198C	-12.0	-3.451262944641713	False	False	False
YDL199C	-8.158397137448768	-4.23504279786457	False	False	False
YDL200C	-5.501952363038357	-4.194758520683187	False	False	False
YDL201W	-0.5587062995770569	-3.826422081714169	False	False	False
YDL202W	-6.978949361887949	-1.9700482094563505	False	False	False
YDL203C	-6.939136676306016	-1.8871919881394184	False	False	False
YDL204W	-12.0	-12.0	False	False	False
YDL205C	-12.0	-12.0	False	False	False
YDL206W	-4.834460159251699	-5.56674016206165	False	False	False
YDL207W	-4.073512158415655	-1.5013955441942237	False	False	False
YDL208W	-6.516648610636034	-6.224336629790671	False	False	False
YDL209C	1.2083490038216718	-4.119815491067027	False	False	False
YDL210W	-12.0	-12.0	False	False	False
YDL211C	-12.0	-12.0	False	False	False
YDL212W	-6.969363313058751	-0.6950077288432394	False	False	False
YDL213C	-12.0	-3.2305862066840696	False	False	False
YDL214C	-5.36990124264248	-12.0	False	False	False
YDL215C	-12.0	-12.0	False	False	False
YDL216C	-6.940216967399235	-3.3701901409219275	False	False	False
YDL217C	-7.176661698547308	-0.5608036537784564	False	False	False
YDL218W	-2.969000322600996	-5.847381018924373	False	False	False
YDL219W	-6.362191748459924	-2.5064604385425833	False	False	False
YDL220C	-6.560723584978057	-4.711712365969452	False	False	False
YDL222C	-12.0	-9.111976015091624	False	False	False
YDL223C	-12.0	-12.0	False	False	False
YDL224C	-4.062472717450232	-12.0	False	False	False
YDL225W	-6.969363313058751	-12.0	False	False	False
YDL226C	-12.0	-12.0	False	False	False
YDL227C	-12.0	-12.0	False	False	False
YDL229W	-12.0	-12.0	False	False	False
YDL230W	-1.9557171200994008	2.7589367862606	False	False	False
YDL231C	-5.078433109036278	-2.924107280178533	False	False	False
YDL232W	-4.379816996201388	-3.099121644404054	False	False	False
YDL233W	-4.223690349427746	1.5485654143391518	False	False	False
YDL234C	-5.763178091395749	-2.3595763465034723	False	False	False
YDL235C	-2.0375785491309615	2.446307336424504	False	False	False
YDL236W	-7.787846577226086	-6.199476044213728	False	False	False
YDL237W	-6.645138456787612	-5.743974878949486	False	False	False
YDL238C	-6.538862021072406	-8.666329686133238	False	False	False
YDL239C	-12.0	-12.0	False	False	False
YDL240W	-2.9259252080360314	-12.0	False	False	False
YDL241W	-12.0	-12.0	False	False	False
YDL243C	-12.0	-12.0	False	False	False
YDL244W	-12.0	-1.4776635917739482	False	False	False
YDL245C	-12.0	-12.0	False	False	False
YDL246C	-12.0	-3.769985784666102	False	False	False
YDL247W	-12.0	-0.35237259417328287	False	False	False
YDL248W	-12.0	-0.4910349730342748	False	False	False
YDR001C	-12.0	-12.0	False	False	False
YDR002W	-12.0	-12.0	False	False	False
YDR003W	-5.545471532801843	-4.27504066433388	False	False	False
YDR003W-A	-8.232397718892544	-4.2525720540657455	False	False	False
YDR004W	-5.845614216349872	-5.025222652605588	False	False	False
YDR005C	-12.0	-9.185218716367425	False	False	False
YDR006C	-12.0	-12.0	False	False	False
YDR007W	-5.716385574939673	-3.828366598919068	False	False	False
YDR009W	-3.7753730170196276	-4.303740705928685	False	False	False
YDR011W	-12.0	-12.0	False	False	False
YDR012W	-12.0	-12.0	False	False	False
YDR013W	-6.022556172813699	-5.034141143994696	False	False	False
YDR014W	-12.0	-1.8793152583013497	False	False	False
YDR014W-A	-9.559228595519478	-2.933221149885578	False	False	False
YDR016C	-5.079880048088488	-1.372598659859006	False	False	False
YDR017C	-12.0	-12.0	False	False	False
YDR018C	-12.0	-4.564377409768396	False	False	False
YDR019C	-12.0	-3.680068797424292	False	False	False
YDR020C	-6.469952434598859	-1.6829207498539869	False	False	False
YDR021W	-6.311057422691042	-3.2406438012376197	False	False	False
YDR022C	-12.0	-12.0	False	False	False
YDR023W	-12.0	-12.0	False	False	False
YDR025W	-12.0	-4.920710907645194	False	False	False
YDR026C	-3.2519365039862187	-4.311468218707416	False	False	False
YDR027C	-7.5087289473397965	-12.0	False	False	False
YDR028C	-12.0	-12.0	False	False	False
YDR030C	-12.0	-1.057830767974063	False	False	False
YDR031W	-4.919532206509122	-5.905219241995368	False	False	False
YDR032C	-12.0	-12.0	False	False	False
YDR033W	-12.0	-12.0	False	False	False
YDR034C	-1.9028219431425912	-3.142349664135144	False	False	False
YDR034C-A	-9.911530339450358	-12.0	False	False	False
YDR034W-B	-12.0	-12.0	False	False	False
YDR035W	-12.0	-4.4269941052758695	False	False	False
YDR036C	-5.696529332942083	-3.425779254688159	False	False	False
YDR037W	-12.0	-6.001688770394711	False	False	False
YDR038C	2.8338312421238676	-1.5573871634139875	False	False	False
YDR039C	2.387285669750222	-12.0	False	False	False
YDR040C	-1.7283252481508709	-12.0	False	False	False
YDR041W	-5.058108378232806	-4.809351814369259	False	False	False
YDR042C	-5.096124400795897	-5.787595507774568	False	False	False
YDR043C	-12.0	-12.0	False	False	False
YDR044W	-12.0	-12.0	False	False	False
YDR045C	-7.0351653714544975	-2.8534819870588053	False	False	False
YDR046C	0.5564675590445767	-12.0	False	False	False
YDR047W	-6.793821672028686	-5.598592319270654	False	False	False
YDR049W	-5.916844378333412	-2.3571845173045523	False	False	False
YDR050C	-12.0	-6.842789382276235	False	False	False
YDR051C	-7.0058370388326185	-4.446745452422913	False	False	False
YDR052C	-8.044325370739973	-5.5325116090104345	False	False	False
YDR054C	-12.0	-12.0	False	False	False
YDR055W	-6.084427239569044	-1.4581492362548696	False	False	False
YDR056C	-2.920015719648005	-3.72173409258143	False	False	False
YDR057W	-8.290043018963456	-2.1316525687891312	False	False	False
YDR058C	-12.0	-6.729126337460021	False	False	False
YDR059C	-8.05992217934303	-3.572757076345466	False	False	False
YDR060W	-12.0	-12.0	False	False	False
YDR061W	-8.355254466678078	-3.081739890085511	False	False	False
YDR062W	-7.227040862989401	-3.276054814195869	False	False	False
YDR063W	-12.0	-3.016001967770834	False	False	False
YDR064W	-8.544675643746189	-3.7204494889534456	False	False	False
YDR065W	-6.672195598210499	-4.622155288297697	False	False	False
YDR066C	-8.920331263136884	-2.743614716435417	False	False	False
YDR067C	-7.3279810628794095	-4.2329080754635395	False	False	False
YDR068W	-5.998596686151766	-0.36146938208364904	False	False	False
YDR069C	-8.219271697492857	-1.489099547719669	False	False	False
YDR070C	-12.0	-5.652006292536228	False	False	False
YDR071C	-6.664108737185993	-1.3920580207205369	False	False	False
YDR072C	-12.0	-3.143386054834673	False	False	False
YDR073W	-5.986534153434458	-2.1611234740067333	False	False	False
YDR074W	-12.0	-12.0	False	False	False
YDR075W	-6.3630886841513155	-0.2721373537884414	False	False	False
YDR076W	-2.8034901096388074	-3.951602248079844	False	False	False
YDR077W	-6.149180962125201	-12.0	False	False	False
YDR078C	-7.218276850528822	-0.27020738428397384	False	False	False
YDR079C-A	-6.43247595112009	-3.6102988363726984	False	False	False
YDR079W	-4.469083643149393	-5.592964675087319	False	False	False
YDR080W	-6.682347693600789	-1.7273121648563	False	False	False
YDR081C	-5.434589249990723	-5.142349664135144	False	False	False
YDR082W	-7.240390509646075	-4.018331427872606	False	False	False
YDR083W	-7.412969964534366	-2.377057486428562	False	False	False
YDR084C	-5.415638509734625	-6.304697463839279	False	False	False
YDR085C	-12.0	-12.0	False	False	False
YDR086C	-4.757547493138182	-2.8356385058895346	False	False	False
YDR087C	-4.008398071294095	-1.560432089856063	False	False	False
YDR088C	-12.0	-12.0	False	False	False
YDR089W	-12.0	-12.0	False	False	False
YDR090C	-9.18666703206093	-6.004620772549417	False	False	False
YDR091C	-12.0	-12.0	False	False	False
YDR092W	-7.84906907934104	-5.240392172636842	False	False	False
YDR093W	-12.0	-12.0	False	False	False
YDR096W	-12.0	-12.0	False	False	False
YDR097C	-12.0	-12.0	False	False	False
YDR098C	-12.0	-12.0	False	False	False
YDR099W	-12.0	-12.0	False	False	False
YDR100W	-12.0	-5.93986661893046	False	False	False
YDR101C	-12.0	-5.431604446776717	False	False	False
YDR103W	-12.0	-12.0	False	False	False
YDR104C	-12.0	-12.0	False	False	False
YDR105C	-6.659279548649859	-3.0351172261825985	False	False	False
YDR106W	-12.0	-7.95619320269853	False	False	False
YDR107C	-12.0	-6.323924987199017	False	False	False
YDR108W	-4.677609406209123	1.2223803867155447	False	False	False
YDR109C	-6.392453913883677	-1.9244711538764496	False	False	False
YDR110W	-8.30531152855955	-6.2271533512341435	False	False	False
YDR111C	-7.284410066240626	-6.123788036171073	False	False	False
YDR113C	-12.0	-2.5849754163084233	False	False	False
YDR114C	-6.409504614734293	-3.6293733147030447	False	False	False
YDR115W	-6.416017921692967	-3.622172382573276	False	False	False
YDR116C	-6.3641429425745955	-4.306005377445235	False	False	False
YDR117C	-4.726980268286894	-3.9197774962178022	False	False	False
YDR118W	-5.94999798819182	-1.021760951848757	False	False	False
YDR119W	-12.0	-12.0	False	False	False
YDR119W-A	-12.0	-5.39354371739007	False	False	False
YDR120C	-12.0	-3.3430338101467214	False	False	False
YDR121W	-7.398756105314665	-1.7275055627242244	False	False	False
YDR122W	-12.0	-12.0	False	False	False
YDR123C	-5.4184577879693885	-6.709733850331237	False	False	False
YDR124W	-6.333565418323115	-3.953102055060465	False	False	False
YDR125C	-5.710760163594688	-3.946754699719427	False	False	False
YDR126W	-7.0351653714544975	-5.1099398853284965	False	False	False
YDR127W	-12.0	-12.0	False	False	False
YDR128W	-12.0	-12.0	False	False	False
YDR129C	-12.0	-12.0	False	False	False
YDR130C	-8.993210055013119	-8.669209690085124	False	False	False
YDR131C	-4.670593943451682	-3.572431435816643	False	False	False
YDR132C	-5.804087218233296	-12.0	False	False	False
YDR135C	-12.0	-12.0	False	False	False
YDR137W	-12.0	-4.843066177749151	False	False	False
YDR138W	-12.0	-12.0	False	False	False
YDR139C	-3.382580850982081	6.626511816825373	False	False	False
YDR140W	-12.0	-9.783356605836314	False	False	False
YDR141C	-12.0	-12.0	False	False	False
YDR142C	-6.5035459992400115	-1.342730390857145	False	False	False
YDR143C	-12.0	-12.0	False	False	False
YDR144C	-8.326567838729202	-1.464607438948502	False	False	False
YDR145W	-5.414568870810758	-2.501967165733676	False	False	False
YDR146C	-12.0	-12.0	False	False	False
YDR147W	-6.773967624100321	-3.485225638451507	False	False	False
YDR148C	-12.0	-12.0	False	False	False
YDR150W	-12.0	-12.0	False	False	False
YDR151C	-12.0	-12.0	False	False	False
YDR152W	-4.485958100152128	-4.563282539723831	False	False	False
YDR153C	-12.0	-12.0	False	False	False
YDR155C	-12.0	-12.0	False	False	False
YDR156W	-7.302154386842725	-2.721752459135174	False	False	False
YDR158W	0.7913041680689121	-3.8519049736957043	False	False	False
YDR159W	-12.0	-12.0	False	False	False
YDR160W	-12.0	-12.0	False	False	False
YDR161W	-12.0	-12.0	False	False	False
YDR162C	-6.023481854263808	-4.830478398465428	False	False	False
YDR163W	-7.930212774650848	-4.11258613255848	False	False	False
YDR164C	-5.316514469221197	-2.3547004082760714	False	False	False
YDR165W	-12.0	-5.524013098368329	False	False	False
YDR166C	-5.592988738426095	-3.436267998566135	False	False	False
YDR167W	-4.539556815998993	-3.0737372467112367	False	False	False
YDR168W	-12.0	-12.0	False	False	False
YDR169C	-12.0	-10.843299146292596	False	False	False
YDR169C-A	-7.1209992255790775	-3.0411228896278333	False	False	False
YDR170C	-12.0	-12.0	False	False	False
YDR170W-A	-12.0	-12.0	False	False	False
YDR171W	-12.0	-4.879315258301349	False	False	False
YDR172W	-12.0	-12.0	False	False	False
YDR173C	-4.334175186115668	-12.0	False	False	False
YDR174W	-4.569249066805247	-0.8661620622305249	False	False	False
YDR175C	-6.021839844490445	-1.0036305379863253	False	False	False
YDR176W	-9.161720674930699	-5.527013514370469	False	False	False
YDR177W	-12.0	-5.151702662782806	False	False	False
YDR178W	-7.2784550446882434	-2.9102440793912727	False	False	False
YDR179C	-7.761375314662671	-1.4832894497210638	False	False	False
YDR179W-A	-3.6831266516247503	-4.903136782482695	False	False	False
YDR180W	-6.027321320431146	-12.0	False	False	False
YDR181C	-4.599485306387887	-2.042508906065825	False	False	False
YDR182W	-5.042744143103697	-4.424940148730761	False	False	False
YDR182W-A	-5.960913170075027	-2.9817142009383497	False	False	False
YDR183W	-8.113885824687346	-4.182541341047362	False	False	False
YDR184C	-1.9552863963141105	-4.268594270861001	False	False	False
YDR185C	-2.424837183796585	-4.326981241446652	False	False	False
YDR186C	-8.241446125783995	-2.9929994117618164	False	False	False
YDR188W	-12.0	-12.0	False	False	False
YDR189W	-6.083846227161612	-5.7273121648563	False	False	False
YDR190C	-12.0	-12.0	False	False	False
YDR191W	-8.053603302142971	-4.550529266673838	False	False	False
YDR192C	-9.388344036315893	-3.7902641655549836	False	False	False
YDR194C	-12.0	-12.0	False	False	False
YDR194W-A	-4.316457569315436	-3.5782684831757328	False	False	False
YDR195W	-12.0	-6.261156142978023	False	False	False
YDR196C	-6.7104386752466985	-1.5898606463556562	False	False	False
YDR197W	-5.600744337429159	-0.751430821721588	False	False	False
YDR198C	-6.707869626090302	-2.246582282575081	False	False	False
YDR200C	0.7550786078763926	-2.4798843767410603	False	False	False
YDR201W	-2.2531172769441774	-2.079027680962002	False	False	False
YDR202C	-7.543214419215692	-1.771309284680882	False	False	False
YDR204W	-8.077888725872478	-6.1959876277372175	False	False	False
YDR205W	-8.954624440690763	0.0730899965595371	False	False	False
YDR206W	-12.0	-4.3346390901276886	False	False	False
YDR207C	-12.0	-12.0	False	False	False
YDR208W	-12.0	-12.0	False	False	False
YDR210W	-12.0	-6.908887487920174	False	False	False
YDR211W	-12.0	-12.0	False	False	False
YDR212W	-12.0	-12.0	False	False	False
YDR213W	-12.0	-12.0	False	False	False
YDR214W	-9.353367898072918	-1.543253995048051	False	False	False
YDR216W	-12.0	-12.0	False	False	False
YDR217C	-12.0	-1.5573871634139875	False	False	False
YDR218C	-7.155743071533718	-2.672099200284883	False	False	False
YDR219C	-12.0	-12.0	False	False	False
YDR221W	-8.992843762921252	-5.101707679637798	False	False	False
YDR222W	-12.0	-12.0	False	False	False
YDR223W	-5.919061178764142	-6.601781282772441	False	False	False
YDR224C	-6.8280074638132096	-2.360450863224131	False	False	False
YDR225W	-12.0	-12.0	False	False	False
YDR226W	-7.4633763747918	-4.352950984942605	False	False	False
YDR227W	-12.0	-12.0	False	False	False
YDR228C	-12.0	-4.738962486477861	False	False	False
YDR229W	-12.0	-12.0	False	False	False
YDR231C	-12.0	-7.794471999761938	False	False	False
YDR232W	-12.0	-7.995583460865523	False	False	False
YDR233C	-12.0	-12.0	False	False	False
YDR234W	-5.646721720768069	-5.291503509506639	False	False	False
YDR235W	-12.0	-6.1543223058012195	False	False	False
YDR236C	-7.772545238963821	-1.7096455007444062	False	False	False
YDR237W	-8.199976241200167	-2.6958415012722656	False	False	False
YDR238C	-12.0	-3.4170343915904984	False	False	False
YDR239C	-6.494412947328787	-0.8889395963398287	False	False	False
YDR240C	-12.0	-12.0	False	False	False
YDR242W	-12.0	-1.8204215692477814	False	False	False
YDR243C	-2.310938775964376	-4.621173190343269	False	False	False
YDR244W	-6.763868449927059	-5.903162000255718	False	False	False
YDR245W	-4.194887538865898	-3.6277764913053856	False	False	False
YDR246W	-5.528941635829039	-3.5783081046139333	False	False	False
YDR246W-A	-6.568365270675618	-2.8419422367121765	False	False	False
YDR247W	-12.0	6.853344915823867	False	False	False
YDR248C	-4.900301375967058	-3.9917656543124567	False	False	False
YDR249C	-2.6736076982510206	-3.812892853388892	False	False	False
YDR251W	-7.542810842286205	-2.5573871634139875	False	False	False
YDR252W	-6.314269991776543	-4.5309245246498415	False	False	False
YDR253C	-6.702367062736473	-2.3996637423979474	False	False	False
YDR254W	-5.710570928473801	-0.9961549255654808	False	False	False
YDR255C	-7.315426855811273	-1.5345797547615203	False	False	False
YDR256C	-8.01158032550284	-4.533624860261511	False	False	False
YDR257C	-12.0	-4.005407032189903	False	False	False
YDR258C	-12.0	-8.031744235705707	False	False	False
YDR259C	-12.0	-12.0	False	False	False
YDR260C	-5.298032800562958	-3.2511708477308257	False	False	False
YDR261C	-12.0	-12.0	False	False	False
YDR262W	-12.0	-2.019520372503837	False	False	False
YDR263C	-6.33505322536923	-2.3051231228990106	False	False	False
YDR264C	-12.0	-1.4170343915904984	False	False	False
YDR265W	-5.664023969832304	-2.342380825175227	False	False	False
YDR266C	2.2068781252631577	6.59718155704475	False	False	False
YDR267C	-8.175172850199594	-3.6628844304537043	False	False	False
YDR268W	-7.534960488912976	-0.523345117768318	False	False	False
YDR270W	-12.0	3.9053492325203187	False	False	False
YDR272W	-2.5875428225952666	-3.8093737234111753	False	False	False
YDR273W	-5.722397275852611	-3.2007323382471853	False	False	False
YDR275W	-5.127559069205682	-12.0	False	False	False
YDR276C	-12.0	-12.0	False	False	False
YDR277C	-12.0	-3.142349664135144	False	False	False
YDR279W	-12.0	-12.0	False	False	False
YDR280W	-3.8844043507566886	-2.5165396908260966	False	False	False
YDR281C	4.990620368448316	-1.6612873074657004	False	False	False
YDR282C	-5.90310389049961	-2.7106160180781105	False	False	False
YDR283C	-12.0	-12.0	False	False	False
YDR284C	-6.376308133021596	-6.448505943221697	False	False	False
YDR285W	-6.861384955841321	0.5034706117308443	False	False	False
YDR286C	-4.7641174151351695	-1.0004344056125862	False	False	False
YDR287W	-3.388209827972733	-3.497122862900992	False	False	False
YDR288W	-2.4673046559068865	-4.701807701445814	False	False	False
YDR289C	-12.0	-1.4762101876721698	False	False	False
YDR291W	-7.935377081404726	-3.7977298369516403	False	False	False
YDR292C	-6.940216967399235	-4.237135273788561	False	False	False
YDR293C	-12.0	-12.0	False	False	False
YDR294C	-2.9489752273899352	0.16792810913065798	False	False	False
YDR295C	-6.11511719392254	-3.8123124340210364	False	False	False
YDR296W	0.4222241176484736	-1.676377749382211	False	False	False
YDR297W	-6.199976241200168	-2.1718700326241986	False	False	False
YDR298C	-8.82291876147894	-4.601781282772441	False	False	False
YDR299W	-6.970424028503928	-2.1516455746199665	False	False	False
YDR300C	-5.357156512258489	-1.8372801848011209	False	False	False
YDR301W	-12.0	-12.0	False	False	False
YDR302W	-8.203061470311598	-1.41776267120187	False	False	False
YDR303C	-8.194464302721858	-1.7575008631185047	False	False	False
YDR304C	-8.62419916912686	-5.4097705261067395	False	False	False
YDR305C	-6.7748265465157536	-5.606942058048907	False	False	False
YDR306C	-12.0	-12.0	False	False	False
YDR307W	-12.0	-4.049302607090011	False	False	False
YDR308C	-5.155790046370684	-3.1794880444833704	False	False	False
YDR309C	-12.0	-12.0	False	False	False
YDR310C	-4.697073365581396	-12.0	False	False	False
YDR311W	-0.2807770031539491	-1.2531883561141417	False	False	False
YDR312W	-3.6710354500336164	-12.0	False	False	False
YDR313C	3.31165801782887	-1.8715585808660897	False	False	False
YDR314C	-12.0	-3.6394908927599654	False	False	False
YDR315C	-5.86216654185457	-2.9055790939689072	False	False	False
YDR316W	-12.0	-6.70713428291867	False	False	False
YDR317W	-12.0	-12.0	False	False	False
YDR318W	-6.628567113710566	-4.276714584338505	False	False	False
YDR319C	-5.626855561318807	-4.007531144468012	False	False	False
YDR320C	-12.0	-12.0	False	False	False
YDR320C-A	-7.435394955850175	-2.5229006959378335	False	False	False
YDR321W	-12.0	-12.0	False	False	False
YDR322C-A	-6.07161168672603	-3.7534776055480896	False	False	False
YDR322W	-12.0	-3.7431971541603097	False	False	False
YDR323C	-12.0	-3.8933542819094007	False	False	False
YDR324C	-5.167832444834109	-7.940596347647512	False	False	False
YDR325W	-6.96123881467687	1.0177290234418785	False	False	False
YDR326C	-12.0	-12.0	False	False	False
YDR328C	-3.2233548868040263	0.2702588945258996	False	False	False
YDR329C	-12.0	-1.2266583685616146	False	False	False
YDR330W	-2.45578418527485	-0.16452328145243197	False	False	False
YDR331W	-6.8665575513547275	-0.7464069399432942	False	False	False
YDR332W	-12.0	-12.0	False	False	False
YDR333C	-12.0	-5.805314676857573	False	False	False
YDR334W	-12.0	-12.0	False	False	False
YDR335W	-12.0	-12.0	False	False	False
YDR336W	-1.3692656813671993	-2.9907715519041593	False	False	False
YDR337W	-12.0	-5.751158906810668	False	False	False
YDR338C	-4.9211938766886005	-5.68625296525221	False	False	False
YDR339C	-12.0	-4.417034391590498	False	False	False
YDR341C	-12.0	-12.0	False	False	False
YDR342C	-12.0	-12.0	False	False	False
YDR343C	-12.0	-12.0	False	False	False
YDR345C	-12.0	-12.0	False	False	False
YDR346C	-12.0	-12.0	False	False	False
YDR347W	-6.531862291980062	-2.7107947064217606	False	False	False
YDR348C	-12.0	-6.117474109731591	False	False	False
YDR349C	-12.0	-4.364742085471592	False	False	False
YDR350C	-12.0	-12.0	False	False	False
YDR351W	-12.0	-12.0	False	False	False
YDR352W	-6.757823733257055	-3.1085630798841923	False	False	False
YDR353W	-4.551559061295777	-3.1427481915481836	False	False	False
YDR354W	-3.311136200378623	-4.139870686653793	False	False	False
YDR356W	-12.0	0.27087366253997885	False	False	False
YDR357C	-5.361635311671562	-2.857444890098225	False	False	False
YDR358W	-5.744395502115416	-0.7018663086652348	False	False	False
YDR359C	-5.909533060272646	-12.0	False	False	False
YDR361C	-7.353702585376983	0.1566225684471063	False	False	False
YDR362C	-7.589747069191581	-2.617506479129523	False	False	False
YDR363W	-6.454790140228993	-5.876466010227795	False	False	False
YDR363W-A	-12.0	-4.612178846079654	False	False	False
YDR364C	-2.638321308242085	-4.279866773102716	False	False	False
YDR365C	-3.4903563435923526	-0.8756347875869572	False	False	False
YDR366C	-5.088302597975206	0.42747217389697817	False	False	False
YDR367W	-4.542997008151872	-1.8847070788888554	False	False	False
YDR368W	-9.983383433672186	-1.9568152260643585	False	False	False
YDR369C	-7.516815633753261	-2.3221389128201326	False	False	False
YDR370C	-0.22594577077179562	-3.3070888938128147	False	False	False
YDR371W	-5.308869376375073	-0.1068480405017936	False	False	False
YDR372C	-4.690383833935872	0.7350045967150529	False	False	False
YDR373W	-8.199976241200167	-3.748749905719872	False	False	False
YDR374C	-7.104333575043447	0.23255673480398856	False	False	False
YDR374W-A	-6.793487404428404	-4.6214575177687545	False	False	False
YDR375C	-6.771489702676901	-3.536742234150757	False	False	False
YDR376W	-7.618666245426422	-6.1617397359289106	False	False	False
YDR377W	-9.119160212702653	-4.968320264360095	False	False	False
YDR378C	-4.929110066499442	-5.388101179649053	False	False	False
YDR379C-A	-6.197599545093414	-2.4710776922426194	False	False	False
YDR379W	-12.0	-12.0	False	False	False
YDR380W	-12.0	-3.3389351232147004	False	False	False
YDR381C-A	-12.0	-12.0	False	False	False
YDR381W	-12.0	-8.371230701977373	False	False	False
YDR382W	-12.0	-12.0	False	False	False
YDR383C	-5.076669825763956	-2.5563298096519933	False	False	False
YDR384C	-6.610024369135093	-6.415728262120844	False	False	False
YDR385W	-12.0	-12.0	False	False	False
YDR386W	-4.702518811338545	-4.562005259674175	False	False	False
YDR387C	-9.048338875512956	0.32844203813585227	False	False	False
YDR388W	-12.0	-12.0	False	False	False
YDR389W	-12.0	-12.0	False	False	False
YDR390C	-12.0	-3.9741475266217057	False	False	False
YDR391C	-12.0	-7.440030212775829	False	False	False
YDR392W	-6.654808064165479	-2.2618036220368687	False	False	False
YDR393W	-12.0	-12.0	False	False	False
YDR394W	-12.0	-12.0	False	False	False
YDR395W	-12.0	-12.0	False	False	False
YDR397C	-4.093164311116437	-4.802326034260049	False	False	False
YDR398W	-4.0591606146839165	-7.546317408535465	False	False	False
YDR399W	-7.379312110003325	-2.8539628934906047	False	False	False
YDR400W	-5.003747994003701	-3.1899337167243926	False	False	False
YDR402C	-5.558193423535545	-2.949704586192748	False	False	False
YDR403W	-12.0	-2.1069178145047305	False	False	False
YDR404C	-6.795827058064059	-4.837771867877644	False	False	False
YDR405W	-7.534960488912976	-2.2508470017941584	False	False	False
YDR406W	-12.0	-12.0	False	False	False
YDR407C	-12.0	-12.0	False	False	False
YDR408C	-4.461123687271639	-5.313677338912786	False	False	False
YDR409W	-12.0	-1.053098563828246	False	False	False
YDR410C	-12.0	-2.3849460162008396	False	False	False
YDR411C	-5.0105059879598945	-0.4628400100253027	False	False	False
YDR412W	-12.0	-3.4142823737403507	False	False	False
YDR414C	0.8415594181723718	-2.5696706658121418	False	False	False
YDR415C	-7.01630467085941	-1.1741634094678004	False	False	False
YDR416W	-12.0	-4.527013514370469	False	False	False
YDR418W	-12.0	-12.0	False	False	False
YDR419W	-12.0	-12.0	False	False	False
YDR420W	-12.0	-12.0	False	False	False
YDR421W	-12.0	-12.0	False	False	False
YDR422C	-5.415813063281592	-5.09590881795589	False	False	False
YDR423C	-7.398756105314665	-4.325479740068197	False	False	False
YDR424C	-7.864738937173567	-4.730302869833413	False	False	False
YDR425W	-12.0	-8.282171670233552	False	False	False
YDR427W	-4.366063799045133	-2.694120458823938	False	False	False
YDR428C	-1.7738312952126063	-4.337028194620062	False	False	False
YDR429C	-12.0	-5.126764729773244	False	False	False
YDR430C	-12.0	-6.58695939303281	False	False	False
YDR432W	-5.10752402860591	-0.6182512703095923	False	False	False
YDR434W	-5.682800859206212	0.14408300324012963	False	False	False
YDR435C	-5.985188560036618	-4.27258794203786	False	False	False
YDR436W	-12.0	-12.0	False	False	False
YDR437W	-6.789637049387161	-0.7177065795645982	False	False	False
YDR438W	-12.0	-2.0759974737554314	False	False	False
YDR439W	-5.313298529080788	-4.091734817809287	False	False	False
YDR440W	-12.0	-3.142349664135144	False	False	False
YDR441C	-12.0	-3.0311137846251577	False	False	False
YDR443C	-12.0	-3.5573871634139875	False	False	False
YDR444W	-12.0	-12.0	False	False	False
YDR446W	-12.0	-7.665911620192157	False	False	False
YDR447C	-12.0	-7.5515938609311455	False	False	False
YDR448W	-6.8681294102853885	-2.61270069651575	False	False	False
YDR449C	-8.044325370739973	-0.6693525425735138	False	False	False
YDR450W	-12.0	-12.0	False	False	False
YDR451C	2.3579465715287182	2.1383173608217447	False	False	False
YDR452W	-5.329916449942358	-3.759641292357565	False	False	False
YDR453C	-4.525537528926889	-0.5839725914135458	False	False	False
YDR454C	-6.274614731336632	-1.9960585847899661	False	False	False
YDR456W	-12.0	-3.464340106368855	False	False	False
YDR457W	-12.0	-12.0	False	False	False
YDR458C	-4.867684922594419	-5.404031113318222	False	False	False
YDR459C	-7.930369181442887	-4.993420185095636	False	False	False
YDR460W	-2.549734277698139	-4.205394237981314	False	False	False
YDR461C-A	-7.812271517279432	-5.930103973829869	False	False	False
YDR461W	-5.508733836566254	-2.824072292975876	False	False	False
YDR462W	-7.266837380744913	-3.0510293787212674	False	False	False
YDR463W	-0.8923234195596411	-12.0	False	False	False
YDR464W	-12.0	-12.0	False	False	False
YDR465C	-5.125797662873532	-1.8013270406652635	False	False	False
YDR466W	-12.0	-2.6909232702125694	False	False	False
YDR468C	-12.0	-4.273594197413397	False	False	False
YDR469W	-5.421829030638245	-2.656434308032595	False	False	False
YDR470C	-12.0	-3.8238993772525487	False	False	False
YDR471W	-6.961549117766753	-3.862750127581251	False	False	False
YDR472W	-8.21250689749403	-6.78876968526969	False	False	False
YDR473C	-6.275063876557402	-12.0	False	False	False
YDR475C	-12.0	-12.0	False	False	False
YDR476C	-5.515944280751208	-1.2990353939854804	False	False	False
YDR477W	-7.784938741921324	-1.46844912077577	False	False	False
YDR478W	-4.972515397354846	-4.257703133761461	False	False	False
YDR479C	-6.59750644029289	-4.754304786760845	False	False	False
YDR480W	-12.0	-8.394314315090416	False	False	False
YDR481C	-12.0	-12.0	False	False	False
YDR482C	-5.842784596669083	-0.6260810000315704	False	False	False
YDR483W	-12.0	-12.0	False	False	False
YDR484W	-2.410837941770511	-3.701698012200521	False	False	False
YDR485C	-12.0	-3.446662734463404	False	False	False
YDR486C	-12.0	-12.0	False	False	False
YDR487C	-6.199976241200168	-3.0021332583251383	False	False	False
YDR488C	-5.075743269080367	-1.2994834670214797	False	False	False
YDR489W	-5.441671053265551	-0.9097063392718064	False	False	False
YDR490C	-12.0	-12.0	False	False	False
YDR492W	-5.782601829850538	-1.829507303066702	False	False	False
YDR493W	-6.325180910384885	-4.27099177169206	False	False	False
YDR494W	-5.896918455382217	-3.734616732261336	False	False	False
YDR495C	-12.0	-5.001996892311655	False	False	False
YDR496C	-12.0	-6.016818782051285	False	False	False
YDR497C	-12.0	-12.0	False	False	False
YDR498C	-6.877275533508922	-3.5848706086973614	False	False	False
YDR499W	-12.0	-3.6632089722910104	False	False	False
YDR500C	-12.0	-12.0	False	False	False
YDR501W	-1.5398756848154704	2.8700845001587285	False	False	False
YDR502C	-12.0	-12.0	False	False	False
YDR503C	-6.293654335693789	-4.565988520586483	False	False	False
YDR504C	-6.407081961021303	-3.713407573395975	False	False	False
YDR505C	-12.0	-12.0	False	False	False
YDR506C	-12.0	-12.0	False	False	False
YDR507C	-12.0	-12.0	False	False	False
YDR508C	-12.0	-1.9199572427986955	False	False	False
YDR510W	-6.101971815092737	-8.48312358204827	False	False	False
YDR511W	-7.117339876591203	-8.098202478175846	False	False	False
YDR512C	-6.018882855032347	-0.6201653309241736	False	False	False
YDR513W	-6.008933194624741	-0.6168373132064191	False	False	False
YDR514C	-8.42195644741182	-12.0	False	False	False
YDR515W	-3.961884159260555	-6.6828714219614005	False	False	False
YDR516C	-6.598525617690442	-1.4668807259442986	False	False	False
YDR517W	-4.215530206875346	0.07279746240734725	False	False	False
YDR518W	-12.0	-6.125137206485421	False	False	False
YDR519W	-6.369757463292763	-1.136202029831743	False	False	False
YDR520C	-3.836880867126233	-5.001996892311655	False	False	False
YDR522C	-9.335556621956458	-1.5852131175791069	False	False	False
YDR523C	-7.593436915356173	-5.618376630431814	False	False	False
YDR524C	-9.170084147865325	-1.0586273583205188	False	False	False
YDR524C-B	-7.133922760786807	-12.0	False	False	False
YDR524W-C	-5.388727934330398	-1.0926852726787608	False	False	False
YDR525W-A	-12.0	-3.5506558488438578	False	False	False
YDR527W	-8.464071362479139	-12.0	False	False	False
YDR528W	-12.0	-12.0	False	False	False
YDR529C	-12.0	-7.228380128857194	False	False	False
YDR530C	-5.629274374426024	-3.574997370288587	False	False	False
YDR531W	-5.905380921670914	-1.699377549368704	False	False	False
YDR532C	-5.684396194513116	-2.5823817060825585	False	False	False
YDR533C	-12.0	-2.0142448383874583	False	False	False
YDR534C	-12.0	-12.0	False	False	False
YDR536W	-12.0	-12.0	False	False	False
YDR538W	-7.686934315813893	-3.776004866343695	False	False	False
YDR539W	-12.0	-12.0	False	False	False
YDR540C	-6.7405446225628705	-12.0	False	False	False
YDR541C	-12.0	-12.0	False	False	False
YDR542W	-12.0	-12.0	False	False	False
YDR545W	-12.0	-12.0	False	False	False
YEL001C	-12.0	-12.0	False	False	False
YEL002C	-7.468465077126069	-4.578086086773992	False	False	False
YEL003W	-6.477620799350176	-1.4761055800181813	False	False	False
YEL004W	-6.594511369763769	-1.8438715442924245	False	False	False
YEL005C	-5.8196464962408365	-3.871352678915622	False	False	False
YEL006W	-12.0	-12.0	False	False	False
YEL007W	-12.0	-12.0	False	False	False
YEL009C	-12.0	-12.0	False	False	False
YEL011W	-12.0	-12.0	False	False	False
YEL012W	-12.0	-5.177598334828457	False	False	False
YEL013W	-12.0	-12.0	False	False	False
YEL015W	-4.19269441410505	-6.940596347647512	False	False	False
YEL016C	-4.901433507348386	-0.4388944160281456	False	False	False
YEL017C-A	-12.0	-12.0	False	False	False
YEL017W	-7.5219043360875295	-2.4560057258647747	False	False	False
YEL018W	-12.0	-5.980865694261857	False	False	False
YEL019C	-7.9588360542287155	-5.331045647177643	False	False	False
YEL020C	-7.528201699898854	-12.0	False	False	False
YEL020W-A	-6.062472717450232	-2.7389624864778606	False	False	False
YEL021W	-2.994515262914516	-1.6646679173921206	False	False	False
YEL022W	-12.0	-12.0	False	False	False
YEL023C	-5.79263678162488	-1.9358987866677178	False	False	False
YEL024W	-12.0	-12.0	False	False	False
YEL025C	-12.0	-12.0	False	False	False
YEL026W	-12.0	-8.876466010227796	False	False	False
YEL027W	-12.0	-12.0	False	False	False
YEL029C	-5.969363313058751	-12.0	False	False	False
YEL030W	-5.717824546062786	-2.456458254563207	False	False	False
YEL031W	-12.0	-12.0	False	False	False
YEL032W	-12.0	-4.364742085471592	False	False	False
YEL034W	-12.0	-12.0	False	False	False
YEL035C	-5.68620242387269	-3.750150905882024	False	False	False
YEL036C	-6.017326219634332	-6.700508326701211	False	False	False
YEL037C	-2.1949351468099376	-5.83765079423819	False	False	False
YEL038W	-5.670379577755697	-1.9886009046136819	False	False	False
YEL039C	-5.723766664701179	-2.4438444814141382	False	False	False
YEL040W	-12.0	-5.659863675022907	False	False	False
YEL041W	-6.5547633289014495	-4.133009154545478	False	False	False
YEL042W	-1.3759572732866425	-2.960393992368791	False	False	False
YEL043W	-12.0	-2.2138755772296874	False	False	False
YEL044W	-6.638176196300756	-6.410692862879651	False	False	False
YEL046C	-12.0	-4.782088275306105	False	False	False
YEL047C	-6.635362385870813	-2.508506682723589	False	False	False
YEL048C	-12.0	-6.455053743252293	False	False	False
YEL049W	-12.0	-12.0	False	False	False
YEL050C	-12.0	-1.5573871634139875	False	False	False
YEL051W	-6.195907791093674	-1.498192170274395	False	False	False
YEL052W	-12.0	-4.229812505385484	False	False	False
YEL053C	-7.542810842286205	-3.809423457549304	False	False	False
YEL054C	-12.0	-12.0	False	False	False
YEL055C	-12.0	0.02757533730716847	False	False	False
YEL056W	-6.793280463276713	-4.6729582038580935	False	False	False
YEL057C	-10.027007556870295	-4.666208347536221	False	False	False
YEL058W	-6.539806516851557	-1.7913186587239704	False	False	False
YEL059C-A	-6.120119161802996	-3.523554304008368	False	False	False
YEL060C	-12.0	-12.0	False	False	False
YEL061C	-12.0	-12.0	False	False	False
YEL062W	-5.050716252409444	-0.3059287532487609	False	False	False
YEL063C	-12.0	-12.0	False	False	False
YEL064C	-12.0	-0.11458328603129159	False	False	False
YEL065W	-12.0	-12.0	False	False	False
YEL066W	-12.0	-12.0	False	False	False
YEL067C	-12.0	-12.0	False	False	False
YEL069C	-12.0	-2.5573871634139875	False	False	False
YEL070W	-12.0	-4.320956786285967	False	False	False
YEL071W	-12.0	-12.0	False	False	False
YEL072W	-12.0	-12.0	False	False	False
YEL073C	-12.0	-12.0	False	False	False
YEL075C	-5.080256872154456	-4.871696189775387	False	False	False
YEL077C	-12.0	-12.0	False	False	False
YER001W	-12.0	-12.0	False	False	False
YER002W	-12.0	-3.475203684267161	False	False	False
YER003C	-12.0	-4.453137235588997	False	False	False
YER004W	-5.2121968286542755	-5.2715872168071725	False	False	False
YER005W	-12.0	-3.253380976523888	False	False	False
YER006W	-12.0	-12.0	False	False	False
YER007C-A	-12.0	-12.0	False	False	False
YER007W	-5.997677711015425	-2.9756450733234443	False	False	False
YER008C	-12.0	-12.0	False	False	False
YER009W	-8.355631839592627	-3.912479405202371	False	False	False
YER010C	-12.0	-6.738962486477861	False	False	False
YER011W	-12.0	-3.3647420854715917	False	False	False
YER012W	-12.0	-12.0	False	False	False
YER013W	-6.8066338130206425	-12.0	False	False	False
YER014C-A	-12.0	-3.3104689491919457	False	False	False
YER014W	-12.0	-3.352031752568235	False	False	False
YER015W	-6.908619960191832	-3.01836094685969	False	False	False
YER016W	-12.0	-12.0	False	False	False
YER017C	-6.647435218171389	-5.016566947497873	False	False	False
YER018C	-7.838576705523397	-3.5282949856495165	False	False	False
YER019C-A	-7.466766847903621	-4.903705537261401	False	False	False
YER019W	-5.553071349572026	-0.22139513415195416	False	False	False
YER020W	-12.0	-5.690052885996914	False	False	False
YER021W	-12.0	-12.0	False	False	False
YER022W	-4.412936127904655	-1.3307892554669996	False	False	False
YER023W	-8.204312088678204	-4.757316797074196	False	False	False
YER024W	-12.0	-5.953763285170896	False	False	False
YER025W	-12.0	-12.0	False	False	False
YER026C	-12.0	-12.0	False	False	False
YER027C	-7.407881262200096	-4.960549784767183	False	False	False
YER028C	-12.0	-12.0	False	False	False
YER029C	-2.5452498821955536	-6.648820905663912	False	False	False
YER030W	-6.255277723404363	-1.244701847717261	False	False	False
YER031C	-12.0	-6.546317408535465	False	False	False
YER032W	-12.0	-12.0	False	False	False
YER033C	-12.0	-4.527284168070084	False	False	False
YER034W	-7.229851124105199	-6.285127253865942	False	False	False
YER035W	-8.166809377264968	-4.087291966681207	False	False	False
YER036C	-12.0	-12.0	False	False	False
YER037W	-6.133524901098035	-5.282104811504389	False	False	False
YER038C	-2.2045775073525724	-4.103143944153962	False	False	False
YER039C	-5.786095795466249	-4.085642232859882	False	False	False
YER039C-A	-5.191943472934047	-3.563300638930441	False	False	False
YER040W	-12.0	-12.0	False	False	False
YER041W	-12.0	-2.792719452831505	False	False	False
YER042W	-5.832220301217142	-3.1393929296078804	False	False	False
YER043C	-5.295133474240507	-6.940596347647512	False	False	False
YER044C	-12.0	-12.0	False	False	False
YER044C-A	-7.959713143025032	-4.214970427238467	False	False	False
YER045C	-5.694740932949745	-12.0	False	False	False
YER046W	-5.13286204534163	-2.6403091938823597	False	False	False
YER047C	-3.6142215151289134	-4.417034391590499	False	False	False
YER048C	-12.0	-12.0	False	False	False
YER048W-A	-12.0	-5.142349664135144	False	False	False
YER049W	-4.9722065817617676	-2.2578268815550797	False	False	False
YER050C	-6.975503594698495	-5.87931525830135	False	False	False
YER051W	-7.534960488912976	-4.63354943426293	False	False	False
YER052C	-12.0	-5.417034391590499	False	False	False
YER053C	-12.0	-1.7912373972130504	False	False	False
YER053C-A	-12.0	-4.294352757580193	False	False	False
YER054C	-7.9168800684330245	-12.0	False	False	False
YER055C	-8.174564745284153	-3.1302329875621755	False	False	False
YER056C	-12.0	0.7645409314733747	False	False	False
YER056C-A	-12.0	-2.5573871634139875	False	False	False
YER057C	-2.385039140033598	-2.48873049122151	False	False	False
YER058W	-4.83365105394349	-4.616253139892365	False	False	False
YER059W	-12.0	-0.9416990149789283	False	False	False
YER060W	-6.978949361887949	-5.520923023866298	False	False	False
YER060W-A	-7.60247269318624	-7.075844288449435	False	False	False
YER061C	-12.0	-6.909651743581361	False	False	False
YER062C	-6.859485695286377	-9.224389313648102	False	False	False
YER063W	-5.890291742067553	-5.986715786707381	False	False	False
YER064C	-12.0	-12.0	False	False	False
YER065C	-12.0	-12.0	False	False	False
YER066W	-12.0	-12.0	False	False	False
YER067W	-7.335368762415729	-5.007680086669718	False	False	False
YER068W	-12.0	-7.686670180358954	False	False	False
YER069W	-12.0	-12.0	False	False	False
YER070W	-12.0	-12.0	False	False	False
YER071C	-12.0	-6.270971298055907	False	False	False
YER072W	-12.0	-10.317901199571248	False	False	False
YER073W	-12.0	-2.7039410507859416	False	False	False
YER074W	-12.0	-3.797050455177423	False	False	False
YER074W-A	-12.0	-4.963383282876758	False	False	False
YER075C	-4.199976241200168	-12.0	False	False	False
YER076C	-12.0	-0.7880433504424841	False	False	False
YER077C	-12.0	-12.0	False	False	False
YER078C	-12.0	-6.6990436803618225	False	False	False
YER078W-A	-4.228629253218282	-5.960274092697562	False	False	False
YER079W	-12.0	-6.81407408359913	False	False	False
YER080W	-12.0	-4.919957242798696	False	False	False
YER081W	-2.8893012784703136	-5.051054432347383	False	False	False
YER082C	-2.000722783706937	-8.461428510948952	False	False	False
YER083C	-5.526804067042789	-0.29838167365426277	False	False	False
YER085C	-6.817360219613701	-4.979727863807837	False	False	False
YER086W	-8.089272776793948	-3.893494318344718	False	False	False
YER087C-B	-12.0	1.2284285482744732	False	False	False
YER087W	-6.5087289473397965	-2.1382901934332357	False	False	False
YER088C	-12.0	-12.0	False	False	False
YER089C	-12.0	-12.0	False	False	False
YER090W	-6.323808894061578	-2.745289326134594	False	False	False
YER091C	-12.0	-2.4170343915904984	False	False	False
YER092W	-6.468465077126069	0.17544881428021583	False	False	False
YER093C	-0.08544311743150527	-12.0	False	False	False
YER093C-A	-7.8033815355947365	-2.254652629829182	False	False	False
YER094C	-7.166809377264968	-0.9817584060265596	False	False	False
YER095W	-12.0	-2.7796044709752064	False	False	False
YER096W	-12.0	-5.001996892311655	False	False	False
YER098W	-12.0	-12.0	False	False	False
YER099C	-5.94999798819182	-7.843299146292596	False	False	False
YER100W	-2.9236987294254373	-3.060674522610638	False	False	False
YER101C	-6.232397718892545	-2.28455895749586	False	False	False
YER102W	-12.0	-12.0	False	False	False
YER103W	-12.0	-12.0	False	False	False
YER104W	-5.067729346845673	-4.64610899834994	False	False	False
YER105C	-12.0	0.17957843075221833	False	False	False
YER106W	-12.0	-6.247677602823961	False	False	False
YER107C	-12.0	-3.9838008939163063	False	False	False
YER109C	-12.0	-0.4699243221636481	False	False	False
YER110C	-12.0	-12.0	False	False	False
YER111C	-12.0	-12.0	False	False	False
YER112W	3.1390023395224054	-5.58695939303281	False	False	False
YER113C	-6.455447332026217	-7.203008667230394	False	False	False
YER114C	-12.0	-12.0	False	False	False
YER115C	-3.869170559235821	-8.163908788613734	False	False	False
YER116C	-7.461643811270055	-5.386100872495992	False	False	False
YER117W	-12.0	-12.0	False	False	False
YER118C	-12.0	0.5016307716763334	False	False	False
YER119C	-6.9004159593412595	-6.40648809273723	False	False	False
YER120W	-12.0	-4.2243893136481026	False	False	False
YER121W	-8.248339262761567	-6.2280573090498015	False	False	False
YER122C	-12.0	-6.420327941728696	False	False	False
YER123W	-12.0	-12.0	False	False	False
YER124C	-12.0	-12.0	False	False	False
YER125W	-12.0	-12.0	False	False	False
YER126C	-5.256096166041713	-12.0	False	False	False
YER127W	-6.124978053081432	-3.498831970169578	False	False	False
YER128W	-7.838576705523397	-5.563825105448785	False	False	False
YER129W	-12.0	-4.364742085471592	False	False	False
YER130C	-12.0	-12.0	False	False	False
YER131W	-12.0	-12.0	False	False	False
YER132C	-12.0	-12.0	False	False	False
YER133W	-12.0	-12.0	False	False	False
YER134C	-12.0	-12.0	False	False	False
YER136W	-12.0	-12.0	False	False	False
YER137C	-12.0	-12.0	False	False	False
YER138W-A	-12.0	-12.0	False	False	False
YER139C	-5.227309016558276	-3.5360411337726636	False	False	False
YER140W	-4.843214471853764	-5.199585750233468	False	False	False
YER141W	-12.0	-12.0	False	False	False
YER142C	-6.5931343654155405	-5.946365212002308	False	False	False
YER143W	3.011944196352948	-2.8260755342658985	False	False	False
YER144C	-12.0	-12.0	False	False	False
YER145C	-7.183488118411598	-4.4334635697075635	False	False	False
YER146W	-3.6145439752000947	-5.596187625923329	False	False	False
YER147C	-5.877873822124338	-5.891914919907472	False	False	False
YER148W	-5.176795351781442	-1.3590163105611588	False	False	False
YER149C	-6.911530339450359	-5.596571720120691	False	False	False
YER150W	-12.0	-9.394314315090416	False	False	False
YER151C	-12.0	-2.5573871634139875	False	False	False
YER152C	-12.0	-12.0	False	False	False
YER153C	-0.5034620607360769	-1.9138020373751186	False	False	False
YER154W	-7.598525617690442	-0.7760806023495082	False	False	False
YER155C	-12.0	-12.0	False	False	False
YER156C	-4.039531086653195	-1.5728521225345429	False	False	False
YER157W	-12.0	-12.0	False	False	False
YER158C	-12.0	-12.0	False	False	False
YER159C	-12.0	-7.171921893753967	False	False	False
YER161C	-3.236627860918301	-2.64354269229824	False	False	False
YER162C	-12.0	-5.664961905034084	False	False	False
YER163C	-7.729229309335036	-0.23442272939333797	False	False	False
YER164W	-12.0	-12.0	False	False	False
YER165W	-4.391393117492059	-1.7013878211742848	False	False	False
YER166W	-12.0	-12.0	False	False	False
YER167W	-12.0	-12.0	False	False	False
YER168C	-6.693721755552193	-2.6351799732480337	False	False	False
YER169W	-1.8704848313050608	-2.4170343915904984	False	False	False
YER170W	-4.958753839832112	-1.5813576822783058	False	False	False
YER171W	-12.0	-12.0	False	False	False
YER172C	-6.910469624005183	-12.0	False	False	False
YER173W	-9.049033863200293	-5.932426594760912	False	False	False
YER174C	-9.45585085567417	-8.553171079576527	False	False	False
YER175C	-3.868790660551873	-1.04252678403292	False	False	False
YER175W-A	-3.301814985778731	-2.0784539715631607	False	False	False
YER176W	-12.0	-12.0	False	False	False
YER177W	-12.0	-12.0	False	False	False
YER178W	-12.0	-12.0	False	False	False
YER179W	-12.0	-9.075753809549507	False	False	False
YER180C	-5.400771218696704	-2.474745219022654	False	False	False
YER180C-A	-12.0	-12.0	False	False	False
YER182W	-12.0	-7.181635016437827	False	False	False
YER183C	-5.233579804000452	-12.0	False	False	False
YER184C	-3.8448812823776057	-2.5573871634139875	False	False	False
YER185W	-2.6197709125154387	-5.016818782051285	False	False	False
YER186C	-7.232397718892545	-4.738962486477861	False	False	False
YER187W	-12.0	-12.0	False	False	False
YER188C-A	-7.447583239690569	0.02757533730716847	False	False	False
YER189W	-12.0	-12.0	False	False	False
YER190C-B	-6.482893562563537	-1.5025851347243764	False	False	False
YER190W	-12.0	-12.0	False	False	False
YFL001W	-12.0	-5.835835206278073	False	False	False
YFL002C	-12.0	-12.0	False	False	False
YFL003C	-12.0	-12.0	False	False	False
YFL004W	-12.0	-4.876466010227795	False	False	False
YFL005W	-12.0	-12.0	False	False	False
YFL007W	-12.0	-12.0	False	False	False
YFL008W	-12.0	-3.4170343915904984	False	False	False
YFL009W	-6.625963160601271	-1.0979555447766904	False	False	False
YFL010C	-12.0	-12.0	False	False	False
YFL010W-A	-12.0	-12.0	False	False	False
YFL011W	-12.0	-3.8793152583013497	False	False	False
YFL012W	-6.8280074638132096	-0.4559768221557255	False	False	False
YFL013C	-8.102671826802368	-3.446132883642266	False	False	False
YFL014W	-12.0	-12.0	False	False	False
YFL016C	-12.0	-12.0	False	False	False
YFL017C	-6.578452414773148	-0.9313352343554565	False	False	False
YFL017W-A	-4.655802364634974	-1.7435975609535195	False	False	False
YFL018C	-12.0	-12.0	False	False	False
YFL020C	-12.0	-12.0	False	False	False
YFL021W	-12.0	-12.0	False	False	False
YFL022C	-7.799055610191947	-3.3430338101467214	False	False	False
YFL023W	-12.0	-12.0	False	False	False
YFL024C	-4.993243678380705	-1.5573871634139878	False	False	False
YFL025C	-5.607421909157973	-12.0	False	False	False
YFL026W	-12.0	-3.1751008217535173	False	False	False
YFL027C	-6.226437663556223	-1.2476794942867302	False	False	False
YFL028C	-5.138977779077287	-2.774923390703399	False	False	False
YFL029C	-4.58497214429867	-1.570409145851584	False	False	False
YFL030W	-5.384901502741393	-1.64852841984803	False	False	False
YFL031W	-6.427859250014875	-0.2830984802753434	False	False	False
YFL033C	-12.0	-12.0	False	False	False
YFL034C-A	-4.8865379884921225	1.6656725167192805	False	False	False
YFL034C-B	-6.369926735448116	-2.439922344621966	False	False	False
YFL034W	-12.0	-12.0	False	False	False
YFL036W	-12.0	-12.0	False	False	False
YFL037W	-12.0	-12.0	False	False	False
YFL038C	-12.0	-0.3817664226158275	False	False	False
YFL039C	-7.659407859837465	-4.054145281315911	False	False	False
YFL040W	-5.541381948624638	-3.0946529221038475	False	False	False
YFL041W	-12.0	-7.390277177578729	False	False	False
YFL041W-A	-5.891094585732443	-4.106184579945841	False	False	False
YFL042C	-12.0	-0.26564883725925353	False	False	False
YFL044C	-4.415279375704239	-0.81613416452994	False	False	False
YFL045C	-8.811994665899444	-6.554394305476567	False	False	False
YFL046W	-5.757347027973467	-1.240036106192438	False	False	False
YFL047W	-12.0	-2.034348467177582	False	False	False
YFL048C	-2.9343721919688917	-1.948916421240595	False	False	False
YFL049W	-5.561847383241282	0.671009349916774	False	False	False
YFL050C	-8.271426284536743	-12.0	False	False	False
YFL051C	-12.0	-12.0	False	False	False
YFL052W	-12.0	-0.5573871634139875	False	False	False
YFL053W	-12.0	-12.0	False	False	False
YFL054C	-12.0	-12.0	False	False	False
YFL055W	-7.712735843728518	0.7645409314733747	False	False	False
YFL056C	-5.717325060831938	-1.0628072278077132	False	False	False
YFL057C	-5.804432628909142	-3.4040379638963993	False	False	False
YFL058W	-7.340373656511669	-1.3577022979357156	False	False	False
YFL059W	-1.4069129559734865	-3.2993637343718123	False	False	False
YFL060C	-3.502438427180125	-3.855539761302321	False	False	False
YFL061W	-5.781205356420058	-4.378812828393966	False	False	False
YFL062W	-12.0	-12.0	False	False	False
YFL066C	-5.326567838729203	-12.0	False	False	False
YFL067W	1.0762519132512423	-12.0	False	False	False
YFL068W	-7.362191748459924	-3.4861410666704002	False	False	False
YFR001W	-12.0	-12.0	False	False	False
YFR002W	-12.0	0.3552552893856476	False	False	False
YFR003C	-12.0	-4.149730377673638	False	False	False
YFR004W	-3.47172786413507	-6.45420240993548	False	False	False
YFR005C	-4.233242609899578	-1.9429418388481121	False	False	False
YFR006W	-12.0	-3.665706515129191	False	False	False
YFR007W	-12.0	-2.0099634513492446	False	False	False
YFR008W	-12.0	-1.4548163683355928	False	False	False
YFR009W	-12.0	-12.0	False	False	False
YFR010W	-7.492149355346127	-2.999361415059778	False	False	False
YFR011C	-12.0	-4.323924987199017	False	False	False
YFR012W	-4.14831762937248	-6.756508603213532	False	False	False
YFR012W-A	-6.508639480127975	-1.4652370099520542	False	False	False
YFR013W	-4.8280074638132096	-12.0	False	False	False
YFR014C	-7.008018190173969	-12.0	False	False	False
YFR015C	-12.0	-12.0	False	False	False
YFR016C	-12.0	-12.0	False	False	False
YFR017C	-12.0	-12.0	False	False	False
YFR018C	-8.560723584978058	-0.9415676866545044	False	False	False
YFR019W	-12.0	-12.0	False	False	False
YFR021W	-12.0	-12.0	False	False	False
YFR022W	-12.0	-3.9358987866677175	False	False	False
YFR023W	-8.84398037700677	-1.4818074621061297	False	False	False
YFR024C-A	-12.0	-5.6448500046643275	False	False	False
YFR025C	-12.0	-8.312274665577457	False	False	False
YFR026C	-12.0	-4.337930002257176	False	False	False
YFR027W	-5.600326590735288	-0.9839069261258104	False	False	False
YFR028C	-12.0	-12.0	False	False	False
YFR029W	-12.0	-1.7683686162961387	False	False	False
YFR030W	-6.56699726949582	-5.016818782051285	False	False	False
YFR031C	-12.0	0.02757533730716847	False	False	False
YFR031C-A	-5.988472136006456	-2.66820360100877	False	False	False
YFR032C	-12.0	-3.3521323098295777	False	False	False
YFR032C-A	-8.347874936312481	-0.12337124401737047	False	False	False
YFR032C-B	-8.84388186403871	-4.127983809438944	False	False	False
YFR033C	-7.158397137448768	-12.0	False	False	False
YFR034C	-12.0	-12.0	False	False	False
YFR035C	-12.0	-6.504556143167191	False	False	False
YFR036W	-12.0	-4.227391049568228	False	False	False
YFR037C	-7.838576705523397	-4.555926668855228	False	False	False
YFR038W	-2.8132941670601754	-4.364742085471592	False	False	False
YFR039C	-4.174150204115102	-2.967280863634318	False	False	False
YFR040W	-3.5678374746796124	-7.488124500976874	False	False	False
YFR041C	-7.515331682164043	-3.515044757749245	False	False	False
YFR042W	-6.8048015558353985	-1.0076705488389401	False	False	False
YFR043C	-5.794763397059882	-3.98189296421515	False	False	False
YFR044C	-8.098096627180954	-2.788936903573988	False	False	False
YFR045W	-6.598987831749502	-3.5527949534288203	False	False	False
YFR046C	-5.173051885440122	-0.42980464776001787	False	False	False
YFR047C	-5.254063316004444	0.3643215822988642	False	False	False
YFR048W	-8.070728934299613	-3.501059999580741	False	False	False
YFR049W	-6.5247978176455375	-2.6837028216401886	False	False	False
YFR050C	-12.0	-2.800177396597204	False	False	False
YFR051C	-4.849506361654314	-3.3157073077893533	False	False	False
YFR052W	-6.660080021266674	-3.2309209540222117	False	False	False
YFR053C	-12.0	-12.0	False	False	False
YFR055W	-7.782641980537548	-3.411549444944704	False	False	False
YFR057W	-6.490343422392069	-12.0	False	False	False
YGL001C	-6.671281960125756	-4.884308615481139	False	False	False
YGL002W	-6.504344266580411	-5.325399896259796	False	False	False
YGL003C	-7.560723584978057	-1.5176735635210556	False	False	False
YGL004C	-6.638445368819165	-2.4817428899531255	False	False	False
YGL005C	-6.714006337585489	-1.373918503913564	False	False	False
YGL006W	-12.0	-12.0	False	False	False
YGL006W-A	-0.1658881454337782	-2.761426772570141	False	False	False
YGL007C-A	-2.4515159333468586	-4.738962486477861	False	False	False
YGL008C	-12.0	-12.0	False	False	False
YGL009C	-6.523758395079484	-4.319617339700885	False	False	False
YGL010W	-6.4472607430902595	-5.458529072668944	False	False	False
YGL011C	-12.0	-4.942174759336968	False	False	False
YGL012W	-5.264106578619883	-3.482283464661215	False	False	False
YGL013C	-12.0	-12.0	False	False	False
YGL014W	-12.0	-12.0	False	False	False
YGL015C	-4.214592279313465	-3.378452234266586	False	False	False
YGL016W	-12.0	-12.0	False	False	False
YGL017W	-5.087550277666296	-12.0	False	False	False
YGL018C	-8.587084330448313	2.3274506854941985	False	False	False
YGL019W	-4.573556083922813	-0.7286400748177443	False	False	False
YGL020C	-6.828865026270216	-3.2904188772702825	False	False	False
YGL021W	-12.0	-12.0	False	False	False
YGL022W	-6.13286204534163	-1.8238993772525487	False	False	False
YGL023C	-12.0	-4.108727560311425	False	False	False
YGL025C	-12.0	-1.2722786654743905	False	False	False
YGL026C	-12.0	-1.1913601596270238	False	False	False
YGL027C	-8.850129794786216	-12.0	False	False	False
YGL028C	-12.0	-12.0	False	False	False
YGL029W	-12.0	-12.0	False	False	False
YGL030W	-3.8497262711382634	-4.34164837196704	False	False	False
YGL031C	-12.0	-4.241885337686059	False	False	False
YGL032C	-4.937196789017832	-2.9411136053052727	False	False	False
YGL033W	-12.0	-5.25782688155508	False	False	False
YGL035C	-12.0	-12.0	False	False	False
YGL036W	-12.0	-12.0	False	False	False
YGL037C	-12.0	-4.917761720718163	False	False	False
YGL038C	-6.104689328819272	-2.49821176002634	False	False	False
YGL039W	-5.491878321246017	-12.0	False	False	False
YGL040C	-12.0	-12.0	False	False	False
YGL041C-B	-6.953087559991355	-3.932351451128141	False	False	False
YGL043W	-0.09333116616379872	-4.459806635911731	False	False	False
YGL044C	-5.785696230197939	-3.3444239914589726	False	False	False
YGL045W	-12.0	-12.0	False	False	False
YGL047W	-12.0	-7.347771729153385	False	False	False
YGL048C	-6.41656944656423	-4.1866509738620215	False	False	False
YGL049C	-5.811994665899445	-12.0	False	False	False
YGL050W	-12.0	-12.0	False	False	False
YGL051W	-7.7063289072249574	-4.474044525309883	False	False	False
YGL053W	-12.0	-12.0	False	False	False
YGL054C	-12.0	-12.0	False	False	False
YGL055W	-3.6922791505937167	-0.22465850481220687	False	False	False
YGL056C	-12.0	-12.0	False	False	False
YGL057C	-7.869827639507837	-5.908887487920174	False	False	False
YGL058W	-4.716314087611931	-8.299032037411747	False	False	False
YGL059W	-5.727381525836457	-0.7972812965842719	False	False	False
YGL060W	-6.293533955930964	-2.2619252916524353	False	False	False
YGL061C	-6.283176609631189	-3.359691058739333	False	False	False
YGL062W	-12.0	-12.0	False	False	False
YGL063W	-6.546215370473543	-2.1366553243767497	False	False	False
YGL064C	-12.0	-8.738962486477861	False	False	False
YGL065C	-0.25646059177690234	-3.3954106619453404	False	False	False
YGL066W	-12.0	-12.0	False	False	False
YGL067W	-4.9526484110553	-3.1513778474951173	False	False	False
YGL068W	-9.875007272627395	-9.451262944641714	False	False	False
YGL070C	-6.317808380568143	-2.8154967082903513	False	False	False
YGL071W	-12.0	-12.0	False	False	False
YGL073W	-12.0	-12.0	False	False	False
YGL075C	-8.398756105314664	-7.546317408535465	False	False	False
YGL076C	-12.0	-12.0	False	False	False
YGL077C	-12.0	-12.0	False	False	False
YGL078C	-6.9963145359274295	-7.171140357844809	False	False	False
YGL079W	4.625963361783312	-4.0630525483283195	False	True	False
YGL080W	4.0844016630611755	-4.450394767688135	False	True	False
YGL081W	-5.642947541121159	-4.6118226389757115	False	False	False
YGL082W	-12.0	-5.09795554477669	False	False	False
YGL083W	-12.0	-2.832071890869342	False	False	False
YGL084C	-12.0	-3.5150653489148143	False	False	False
YGL085W	-7.989532851451632	-7.65319232263795	False	False	False
YGL086W	-12.0	-6.809351814369259	False	False	False
YGL087C	-5.030833242896218	-5.171223980729246	False	False	False
YGL089C	-8.1834881184116	-2.3887453471590745	False	False	False
YGL090W	-12.0	-1.2676712431688062	False	False	False
YGL091C	-7.042774872728612	-5.786091585758389	False	False	False
YGL092W	-4.199976241200168	-12.0	False	False	False
YGL093W	-5.381097449497679	-4.180017107295795	False	False	False
YGL094C	-12.0	-12.0	False	False	False
YGL095C	-12.0	-12.0	False	False	False
YGL096W	-12.0	-12.0	False	False	False
YGL097W	-12.0	-12.0	False	False	False
YGL098W	-12.0	-12.0	False	False	False
YGL099W	-12.0	-0.6643023673304995	False	False	False
YGL100W	-0.265448148982992	-2.2819910992283408	False	False	False
YGL101W	-4.701036008652409	-8.461428510948952	False	False	False
YGL103W	-3.5095837106867265	-4.8387871710469685	False	False	False
YGL104C	-9.101778134474417	-6.986715786707381	False	False	False
YGL105W	-12.0	-1.9724246626928315	False	False	False
YGL106W	-6.237956260757784	-1.6833740604342058	False	False	False
YGL107C	-8.120116961261777	-7.24992440575524	False	False	False
YGL108C	-12.0	-12.0	False	False	False
YGL110C	-9.407881262200096	-4.115652687228605	False	False	False
YGL111W	-5.75700169014516	-3.449199538757851	False	False	False
YGL112C	-6.947697518637078	-2.1948617311604885	False	False	False
YGL113W	-7.887282793203681	-3.5764698790408778	False	False	False
YGL114W	-8.837529758006582	-4.558190860316848	False	False	False
YGL115W	-4.461349298947586	-1.9497024493616195	False	False	False
YGL116W	-4.326567838729203	-12.0	False	False	False
YGL117W	-12.0	-1.3874621619716754	False	False	False
YGL119W	-12.0	-12.0	False	False	False
YGL120C	-3.0394254902108786	-12.0	False	False	False
YGL121C	-7.188959613869826	-8.843580367420474	False	False	False
YGL122C	-12.0	-6.016818782051285	False	False	False
YGL123W	-12.0	-12.0	False	False	False
YGL124C	-12.0	-0.34395532162951753	False	False	False
YGL125W	-12.0	-4.738962486477861	False	False	False
YGL126W	-12.0	-12.0	False	False	False
YGL127C	-5.553622080722966	-5.847068891734715	False	False	False
YGL128C	-5.560120132074583	-1.3009723547012564	False	False	False
YGL129C	-6.145653232229864	-3.415843618864976	False	False	False
YGL130W	-7.145246771825755	-3.391544527503225	False	False	False
YGL131C	-12.0	-2.142349664135144	False	False	False
YGL133W	-7.233353733228279	-12.0	False	False	False
YGL134W	-12.0	-7.461428510948952	False	False	False
YGL135W	-7.910469624005183	-1.5564944184182816	False	False	False
YGL136C	-5.8777898013304695	-1.6097199839238727	False	False	False
YGL137W	-7.595536580433897	-2.063130586227785	False	False	False
YGL138C	-6.180232736326999	-2.1203160977491917	False	False	False
YGL139W	-5.297849031579191	-1.3349947420775397	False	False	False
YGL140C	-6.63742011468612	-12.0	False	False	False
YGL141W	-12.0	1.8412807622321419	False	False	False
YGL142C	-7.42024288637201	-3.032213035810083	False	False	False
YGL143C	-12.0	-1.2454431570992475	False	False	False
YGL144C	-12.0	-1.9675042258078468	False	False	False
YGL145W	-3.3128856706739773	0.20147478870965815	False	False	False
YGL146C	-7.334314007062691	-2.9959739025467864	False	False	False
YGL147C	-12.0	-12.0	False	False	False
YGL148W	-7.697787794854533	-0.6427669816583852	False	False	False
YGL150C	-12.0	-12.0	False	False	False
YGL151W	-12.0	-4.5573871634139875	False	False	False
YGL153W	-5.258362684951731	-1.11361979447225	False	False	False
YGL154C	-4.681360513638186	-1.305609667990744	False	False	False
YGL155W	-5.42829814943619	-0.7694979454323376	False	False	False
YGL156W	-7.833488003189127	-0.7500322413563835	False	False	False
YGL157W	-12.0	-3.351060403485016	False	False	False
YGL158W	-12.0	-12.0	False	False	False
YGL159W	-12.0	-12.0	False	False	False
YGL160W	-6.376012864531812	-0.4321686286610006	False	False	False
YGL161C	-5.785744378368363	-3.743927174830341	False	False	False
YGL162W	-3.290768743306588	-1.1799685090024812	False	False	False
YGL163C	-6.720109369503863	-12.0	False	False	False
YGL164C	-6.436301941097697	-1.6101983961547255	False	False	False
YGL166W	-12.0	-6.686670180358954	False	False	False
YGL167C	-12.0	-12.0	False	False	False
YGL168W	-12.0	-12.0	False	False	False
YGL169W	-6.224360399827127	-1.5819074664265185	False	False	False
YGL170C	-7.255048804327598	-4.543737379554652	False	False	False
YGL171W	-7.910469624005183	-3.135901005312409	False	False	False
YGL172W	-7.3255071232840265	-2.055058357419058	False	False	False
YGL173C	-12.0	-12.0	False	False	False
YGL174W	-6.352130548996151	-1.445264030070689	False	False	False
YGL175C	-4.0521534090731395	-3.9410084682892084	False	False	False
YGL176C	-8.302787046783942	-2.807961872812526	False	False	False
YGL178W	-5.052900143819368	-2.2943527575801936	False	False	False
YGL179C	-5.275251318557866	-4.364665823634212	False	False	False
YGL180W	-12.0	-12.0	False	False	False
YGL181W	-8.133922760786808	-6.6448500046643275	False	False	False
YGL183C	-12.0	-12.0	False	False	False
YGL184C	-2.0046397438418406	-12.0	False	False	False
YGL185C	-4.565003923125754	-1.3125807205306586	False	False	False
YGL186C	-12.0	-12.0	False	False	False
YGL187C	-12.0	-9.026171780698947	False	False	False
YGL188C-A	-9.141424058845054	-2.9960988432224958	False	False	False
YGL189C	-7.1611959119991235	-2.875234736521035	False	False	False
YGL190C	-12.0	-12.0	False	False	False
YGL191W	-9.070728934299613	-7.4849511087017895	False	False	False
YGL192W	-5.336899160170453	-0.700200315740083	False	False	False
YGL193C	-5.895345896764157	-2.4970259756747812	False	False	False
YGL194C	-5.8092644911335976	-4.807323571890427	False	False	False
YGL194C-A	-6.750523489003466	-3.497663673850571	False	False	False
YGL195W	-12.0	-12.0	False	False	False
YGL196W	-5.549848268848637	-3.987776100291664	False	False	False
YGL197W	-12.0	-12.0	False	False	False
YGL198W	-6.080394625447495	-3.2092120254402685	False	False	False
YGL200C	-12.0	-12.0	False	False	False
YGL201C	-12.0	-12.0	False	False	False
YGL202W	-12.0	-12.0	False	False	False
YGL203C	-12.0	-12.0	False	False	False
YGL205W	-12.0	-12.0	False	False	False
YGL206C	-12.0	-12.0	False	False	False
YGL207W	-12.0	-12.0	False	False	False
YGL208W	-12.0	-6.813017766889263	False	False	False
YGL209W	-12.0	-12.0	False	False	False
YGL210W	-12.0	-2.4170343915904984	False	False	False
YGL211W	-3.3158817690017943	-2.0355609354611794	False	False	False
YGL212W	-3.9178245113969914	-3.5841634856296043	False	False	False
YGL213C	-4.5817219554212985	-4.75420594288086	False	False	False
YGL215W	-1.4850313192843285	-6.201243353188712	False	False	False
YGL216W	-12.0	-12.0	False	False	False
YGL219C	-4.720798097263685	-4.272625111492405	False	False	False
YGL220W	-6.414822407139282	-3.1009934317891767	False	False	False
YGL221C	-8.098096627180954	-2.814426720142922	False	False	False
YGL222C	-7.147952336346468	-3.456125935386895	False	False	False
YGL223C	-12.0	-12.0	False	False	False
YGL224C	-12.0	-12.0	False	False	False
YGL225W	-12.0	-12.0	False	False	False
YGL226C-A	-6.104341939777958	-4.330724759145719	False	False	False
YGL226W	-12.0	-4.5573871634139875	False	False	False
YGL227W	0.9440967309380595	-4.509069780899689	False	False	False
YGL228W	-12.0	-1.380640823124622	False	False	False
YGL229C	-4.566682373757109	-4.464277759022506	False	False	False
YGL230C	-6.199912396961881	-5.227025459803594	False	False	False
YGL231C	-4.617122342922087	-3.783093378193137	False	False	False
YGL232W	-2.079340930148554	3.0381023121345434	False	False	False
YGL233W	-12.0	-12.0	False	False	False
YGL234W	-8.593436915356174	-3.721264957641763	False	False	False
YGL235W	-5.506305470448711	-5.989776838410519	False	False	False
YGL236C	-5.528275870284316	-5.996566004073157	False	False	False
YGL237C	-7.241596982701652	-1.499285560823864	False	False	False
YGL238W	-12.0	-12.0	False	False	False
YGL240W	-5.734954978092226	-4.815114213379132	False	False	False
YGL241W	-12.0	-5.364742085471591	False	False	False
YGL242C	-6.576060074048562	-1.9475007567254872	False	False	False
YGL243W	-7.086260005507963	-3.832914759762688	False	False	False
YGL244W	-1.9830330160050005	-1.3113841391087353	False	False	False
YGL245W	-8.044325370739973	-7.686670180358954	False	False	False
YGL246C	-6.755042570317118	-2.5327298221414747	False	False	False
YGL247W	-8.648495933616566	-5.74557578251722	False	False	False
YGL248W	-11.721297857231942	-5.831007093946723	False	False	False
YGL249W	-6.272583274876406	-5.016818782051285	False	False	False
YGL250W	-5.981263794219918	-2.13130386785343	False	False	False
YGL251C	-12.0	-12.0	False	False	False
[truncated: 3,752 more rows]
