# Supplementary material for: Overexpression profiling reveals cellular requirements in the context of genetic backgrounds and environments
Source: PLoS Genet. 2023 Apr 28;19(4):e1010732. doi: 10.1371/journal.pgen.1010732 (PMC10171610; doi:10.1371/journal.pgen.1010732)
Supplement: S1 Data — (ZIP) [file pgen.1010732.s025.zip › S1_Data/S1_Fig/B/Y30-RPM.csv]

RPM	Pool a	Pool b
YAL001C	84.75034448	202.6357548
YAL002W	36.5303209	62.57868898
YAL003W	43.83638508	55.12884505
YAL005C	14.61212836	7.449843926
YAL007C	116.8970269	117.707534
YAL008W	127.1255167	67.04859533
YAL009W	270.3243746	29.7993757
YAL010C	48.22002358	25.32946935
YAL011W	131.5091552	289.0539443
YAL012W	115.435814	102.8078462
YAL013W	339.0013779	512.5492621
YAL014C	682.3863944	600.4574204
YAL015C	200.1861585	166.8765039
YAL016W	211.8758612	622.8069522
YAL017W	35.06910806	0
YAL018C	277.6304388	351.6326333
YAL019W	17.53455403	43.20909477
YAL020C	279.0916517	493.1796679
YAL021C	52.60366209	78.96834561
YAL022C	17.53455403	825.442707
YAL023C	30.68546955	25.32946935
YAL024C	11.68970269	40.2291572
YAL025C	176.8067531	110.2576901
YAL026C	23.37940537	40.2291572
YAL027W	282.0140773	360.572446
YAL028W	140.2764322	375.4721339
YAL029C	2.922425672	0
YAL030W	514.3469182	847.7922388
YAL031C	182.6516045	668.9959845
YAL032C	265.9407361	712.2050793
YAL033W	222.1043511	303.9536322
YAL034C	249.8673949	671.9759221
YAL034W-A	363.8419961	406.7614783
YAL035W	92.05640866	122.1774404
YAL036C	303.9322699	320.3432888
YAL037C-A	0	219.0254114
YAL037W	267.401949	607.9072643
YAL038W	0	11.91975028
YAL039C	51.14244926	0
YAL040C	115.435814	32.77931327
YAL041W	33.60789523	2.97993757
YAL042W	40.9139594	73.00847047
YAL043C	113.9746012	74.49843926
YAL044C	442.7474893	315.8733825
YAL044W-A	433.9802123	615.3571083
YAL046C	382.837763	369.5122587
YAL047C	59.90972627	107.2777525
YAL048C	207.4922227	202.6357548
YAL049C	331.6953137	327.7931327
YAL051W	49.68123642	0
YAL053W	48.22002358	29.7993757
YAL054C	97.90126	125.157378
YAL055W	575.7178573	514.0392309
YAL056W	87.67277015	235.4150681
YAL058W	200.1861585	0
YAL059W	254.2510334	153.4667849
YAL060W	201.6473714	242.864912
YAL061W	128.5867296	564.6981696
YAL062W	1.461212836	90.88809589
YAL063C	0	0
YAL063C-A	0	183.2661606
YAL064C-A	0	0
YAL064W	1.461212836	2.97993757
YAL064W-B	786.1325057	874.6116769
YAL065C	103.7461113	83.43825197
YAL067C	0	2.97993757
YAL067W-A	33.60789523	56.61881384
YAL068C	8.767277015	0
YAR002C-A	185.5740302	81.94828318
YAR002W	138.8152194	306.9335697
YAR003W	200.1861585	70.0285329
YAR007C	112.5133884	34.26928206
YAR008W	251.3286078	476.7900112
YAR009C	48.22002358	131.1172531
YAR010C	78.90549314	62.57868898
YAR014C	43.83638508	23.83950056
YAR015W	279.0916517	309.9135073
YAR018C	0	37.24921963
YAR019C	54.06487493	53.63887627
YAR020C	51.14244926	70.0285329
YAR023C	1.461212836	17.87962542
YAR027W	11.68970269	7.449843926
YAR028W	168.0394761	306.9335697
YAR029W	284.936503	493.1796679
YAR031W	232.3328409	260.7445374
YAR033W	138.8152194	224.9852866
YAR035C-A	641.472435	640.6865776
YAR035W	65.75457761	108.7677213
YAR042W	8.767277015	68.53856412
YAR050W	8.767277015	114.7275965
YAR064W	360.9195705	1272.433343
YAR066W	398.9111042	119.1975028
YAR068W	127.1255167	239.8849744
YAR071W	52.60366209	20.85956299
YBL001C	203.1085842	472.3201049
YBL002W	157.8109863	260.7445374
YBL003C	103.7461113	0
YBL004W	0	0
YBL005W	18.99576687	38.73918841
YBL006C	255.7122463	250.3147559
YBL007C	11.68970269	0
YBL008W	59.90972627	178.7962542
YBL008W-A	431.0577866	1031.058399
YBL009W	68.67700329	151.9768161
YBL010C	242.5613308	371.0022275
YBL011W	1.461212836	50.6589387
YBL013W	315.6219725	496.1596055
YBL014C	33.60789523	0
YBL015W	16.07334119	0
YBL016W	191.4188815	0
YBL017C	0	13.40971907
YBL018C	753.9858233	1059.367806
YBL019W	222.1043511	227.9652241
YBL020W	119.8194525	0
YBL021C	204.569797	506.589387
YBL022C	0	0
YBL023C	81.82791881	77.47837683
YBL024W	49.68123642	131.1172531
YBL025W	214.7982869	333.7530079
YBL026W	83.28913165	86.41818954
YBL027W	311.238334	691.3455163
YBL028C	282.0140773	692.8354851
YBL029C-A	188.4964558	305.443601
YBL029W	52.60366209	78.96834561
YBL030C	0	0
YBL031W	49.68123642	75.98840804
YBL032W	0	23.83950056
YBL033C	116.8970269	148.9968785
YBL034C	0	46.18903234
YBL035C	97.90126	83.43825197
YBL036C	289.3201415	771.8038307
YBL037W	54.06487493	71.51850169
YBL038W	379.9153373	585.5577326
YBL039C	135.8927937	104.297815
YBL039W-B	696.9985227	311.4034761
YBL040C	109.5909627	68.53856412
YBL041W	48.22002358	216.0454738
YBL042C	61.37093911	151.9768161
YBL043W	137.3540066	128.1373155
YBL044W	584.4851344	4198.732037
YBL045C	283.4752902	58.10878262
YBL046W	170.9619018	119.1975028
YBL047C	26.30183105	47.67900112
YBL049W	201.6473714	318.85332
YBL050W	70.13821612	49.16896991
YBL051C	32.14668239	31.28934449
YBL052C	0	0
YBL054W	185.5740302	248.8247871
YBL055C	169.500689	245.8448496
YBL056W	1.461212836	58.10878262
YBL057C	485.1226615	792.6633937
YBL058W	195.80252	143.0370034
YBL059C-A	464.6656818	455.9304483
YBL059W	368.2256346	1466.129285
YBL060W	80.36670597	171.3464103
YBL061C	122.7418782	119.1975028
YBL063W	14.61212836	5.959875141
YBL064C	283.4752902	518.5091372
YBL066C	39.45274657	74.49843926
YBL067C	134.4315809	0
YBL068W	236.7164794	254.7846623
YBL069W	169.500689	208.5956299
YBL071C-B	619.5542424	616.8470771
YBL071W-A	289.3201415	578.1078886
YBL072C	254.2510334	229.4551929
YBL074C	203.1085842	119.1975028
YBL075C	87.67277015	260.7445374
YBL076C	0	0
YBL078C	299.5486314	366.5323211
YBL079W	5.844851344	7.449843926
YBL080C	156.3497734	126.6473467
YBL081W	295.1649928	387.3918841
YBL082C	153.4273478	295.0138195
YBL084C	2.922425672	0
YBL085W	18.99576687	29.7993757
YBL086C	77.4442803	184.7561294
YBL087C	187.035243	135.5871594
YBL088C	0	1.489968785
YBL089W	219.1819254	146.0169409
YBL090W	346.3074421	354.6125709
YBL091C	360.9195705	259.2545686
YBL091C-A	311.238334	637.70664
YBL092W	112.5133884	77.47837683
YBL093C	339.0013779	154.9567537
YBL095W	261.5570976	449.9705731
YBL097W	36.5303209	31.28934449
YBL098W	32.14668239	137.0771282
YBL099W	0	0
YBL100W-C	254.2510334	449.9705731
YBL101C	42.37517224	233.9250993
YBL102W	244.0225436	479.7699488
YBL103C	23.37940537	20.85956299
YBL104C	36.5303209	77.47837683
YBL105C	68.67700329	172.8363791
YBL106C	62.83215194	0
YBL107C	17.53455403	0
YBL108C-A	116.8970269	479.7699488
YBL111C	20.4569797	84.92822075
YBR001C	46.75881075	116.2175652
YBR002C	150.5049221	153.4667849
YBR003W	108.1297499	156.4467224
YBR004C	0	0
YBR005W	68.67700329	37.24921963
YBR006W	83.28913165	44.69906355
YBR007C	23.37940537	144.5269722
YBR008C	18.99576687	46.18903234
YBR009C	0	52.14890748
YBR010W	0	0
YBR011C	0	14.89968785
YBR013C	5.844851344	28.30940692
YBR014C	127.1255167	151.9768161
YBR015C	0	178.7962542
YBR016W	54.06487493	0
YBR017C	7.306064179	0
YBR018C	216.2594997	187.7360669
YBR019C	51.14244926	123.6674092
YBR020W	156.3497734	0
YBR021W	64.29336478	105.7877837
YBR022W	198.7249457	262.2345062
YBR023C	0	0
YBR024W	83.28913165	32.77931327
YBR025C	0	0
YBR026C	59.90972627	17.87962542
YBR028C	94.97883433	135.5871594
YBR029C	43.83638508	83.43825197
YBR030W	156.3497734	137.0771282
YBR031W	48.22002358	26.81943813
YBR033W	0	73.00847047
YBR034C	116.8970269	241.3749432
YBR035C	61.37093911	519.999106
YBR036C	30.68546955	37.24921963
YBR037C	106.668537	111.7476589
YBR038W	11.68970269	0
YBR039W	59.90972627	40.2291572
YBR040W	311.238334	371.0022275
YBR041W	92.05640866	379.9420402
YBR042C	159.2721991	208.5956299
YBR043C	127.1255167	34.26928206
YBR044C	13.15091552	0
YBR045C	23.37940537	14.89968785
YBR046C	83.28913165	119.1975028
YBR047W	189.9576687	563.2082008
YBR048W	238.1776922	548.3085129
YBR049C	0	0
YBR050C	121.2806654	165.3865352
YBR052C	163.6558376	62.57868898
YBR053C	49.68123642	0
YBR054W	0	5.959875141
YBR055C	36.5303209	38.73918841
YBR056W	21.91819254	11.91975028
YBR057C	4.383638508	0
YBR058C	0	0
YBR058C-A	277.6304388	254.7846623
YBR059C	1.461212836	10.4297815
YBR060C	0	83.43825197
YBR061C	0	0
YBR062C	127.1255167	272.6642877
YBR063C	111.0521755	278.6241628
YBR065C	182.6516045	299.4837258
YBR066C	58.44851344	56.61881384
YBR067C	35.06910806	49.16896991
YBR068C	18.99576687	13.40971907
YBR069C	64.29336478	1.489968785
YBR070C	111.0521755	181.7761918
YBR071W	140.2764322	441.0307604
YBR072C-A	499.7347899	721.144892
YBR072W	109.5909627	86.41818954
YBR073W	0	0
YBR074W	11.68970269	20.85956299
YBR076W	1.461212836	0
YBR077C	292.2425672	476.7900112
YBR078W	10.22848985	29.7993757
YBR079C	1.461212836	5.959875141
YBR080C	74.52185463	140.0570658
YBR081C	2.922425672	0
YBR082C	33.60789523	5.959875141
YBR083W	36.5303209	47.67900112
YBR084C-A	125.6643039	105.7877837
YBR084W	24.84061821	58.10878262
YBR085C-A	80.36670597	74.49843926
YBR085W	21.91819254	96.84797104
YBR086C	5.844851344	16.38965664
YBR087W	172.4231146	478.27998
YBR088C	242.5613308	199.6558172
YBR091C	431.0577866	505.0994182
YBR092C	169.500689	354.6125709
YBR093C	81.82791881	14.89968785
YBR094W	67.21579045	177.3062854
YBR095C	156.3497734	379.9420402
YBR096W	227.9492024	253.2946935
YBR097W	18.99576687	8.939812711
YBR098W	58.44851344	113.2376277
YBR101C	176.8067531	297.993757
YBR102C	62.83215194	108.7677213
YBR103W	90.59519582	5.959875141
YBR104W	86.21155732	78.96834561
YBR105C	99.36247284	265.2144438
YBR106W	27.76304388	31.28934449
YBR107C	156.3497734	423.151135
YBR108W	61.37093911	169.8564415
YBR109C	222.1043511	259.2545686
YBR110W	61.37093911	61.08872019
YBR111C	159.2721991	438.0508228
YBR111W-A	204.569797	455.9304483
YBR112C	4.383638508	17.87962542
YBR114W	68.67700329	64.06865776
YBR115C	10.22848985	5.959875141
YBR117C	62.83215194	90.88809589
YBR118W	8.767277015	8.939812711
YBR119W	176.8067531	347.1627269
YBR120C	0	254.7846623
YBR121C	40.9139594	114.7275965
YBR122C	143.1988579	490.1997303
YBR123C	77.4442803	223.4953178
YBR125C	222.1043511	1086.187244
YBR126C	59.90972627	26.81943813
YBR127C	1.461212836	8.939812711
YBR128C	366.7644218	555.7583569
YBR129C	305.3934827	305.443601
YBR130C	144.6600708	198.1658484
YBR131W	90.59519582	636.2166713
YBR132C	282.0140773	239.8849744
YBR133C	75.98306747	208.5956299
YBR135W	263.0183105	284.584038
YBR136W	0	8.939812711
YBR137W	249.8673949	87.90815832
YBR138C	233.7940537	399.3116344
YBR139W	134.4315809	230.9451617
YBR140C	0	2.97993757
YBR141C	170.9619018	2.97993757
YBR142W	111.0521755	148.9968785
YBR143C	33.60789523	35.75925084
YBR145W	108.1297499	187.7360669
YBR146W	213.337074	423.151135
YBR147W	144.6600708	269.6843501
YBR148W	154.8885606	467.8501985
YBR149W	208.9534355	263.724475
YBR150C	55.52608776	101.3178774
YBR151W	169.500689	148.9968785
YBR152W	217.7207125	382.9219778
YBR153W	223.5655639	509.5693245
YBR154C	248.4061821	482.7498864
YBR155W	181.1903916	385.9019154
YBR156C	78.90549314	730.0847047
YBR157C	52.60366209	68.53856412
YBR158W	23.37940537	68.53856412
YBR159W	43.83638508	59.59875141
YBR160W	125.6643039	248.8247871
YBR161W	122.7418782	140.0570658
YBR162C	89.13398299	144.5269722
YBR162W-A	149.0437093	128.1373155
YBR163W	141.7376451	238.3950056
YBR164C	169.500689	265.2144438
YBR165W	203.1085842	435.0708853
YBR166C	108.1297499	214.5555051
YBR167C	175.3455403	402.291572
YBR168W	105.2073242	75.98840804
YBR169C	68.67700329	160.9166288
YBR170C	225.0267767	195.1859109
YBR171W	176.8067531	357.5925084
YBR172C	77.4442803	52.14890748
YBR173C	290.7813543	595.9875141
YBR175W	141.7376451	382.9219778
YBR176W	208.9534355	445.5006668
YBR177C	87.67277015	31.28934449
YBR179C	20.4569797	55.12884505
YBR180W	116.8970269	129.6272843
YBR181C	109.5909627	104.297815
YBR182C	90.59519582	101.3178774
YBR182C-A	292.2425672	390.3718217
YBR183W	65.75457761	98.33793982
YBR184W	0	242.864912
YBR185C	173.8843275	323.3232264
YBR186W	134.4315809	198.1658484
YBR187W	268.8631618	421.6611662
YBR188C	419.3680839	400.8016032
YBR189W	498.273577	469.3401673
YBR191W	188.4964558	162.4065976
YBR192W	176.8067531	369.5122587
YBR193C	280.5528645	552.7784193
YBR194W	296.6262057	594.4975453
YBR195C	187.035243	297.993757
YBR196C	111.0521755	144.5269722
YBR196C-A	450.0535535	1083.207307
YBR196C-B	280.5528645	385.9019154
YBR197C	265.9407361	469.3401673
YBR198C	52.60366209	165.3865352
YBR199W	100.8236857	134.0971907
YBR200W	43.83638508	128.1373155
YBR200W-A	195.80252	408.2514471
YBR201C-A	176.8067531	430.6009789
YBR201W	178.267966	475.3000425
YBR202W	11.68970269	19.36959421
YBR203W	27.76304388	131.1172531
YBR204C	169.500689	283.0940692
YBR205W	87.67277015	210.0855987
YBR207W	94.97883433	265.2144438
YBR208C	0	0
YBR210W	35.06910806	56.61881384
YBR211C	30.68546955	171.3464103
YBR212W	65.75457761	1.489968785
YBR213W	375.5316988	639.1966088
YBR214W	80.36670597	269.6843501
YBR215W	207.4922227	707.7351729
YBR216C	0	62.57868898
YBR217W	168.0394761	378.4520714
YBR218C	14.61212836	20.85956299
YBR221C	29.22425672	49.16896991
YBR221W-A	480.739023	934.2104283
YBR222C	0	2.97993757
YBR223C	108.1297499	229.4551929
YBR225W	30.68546955	280.1141316
YBR227C	135.8927937	4.469906355
YBR228W	94.97883433	375.4721339
YBR229C	49.68123642	78.96834561
YBR230C	0	0
YBR230W-A	201.6473714	1485.498879
YBR231C	99.36247284	205.6156924
YBR233W	37.99153373	114.7275965
YBR233W-A	318.5443982	1235.184123
YBR234C	140.2764322	414.2113223
YBR235W	64.29336478	147.5069097
YBR236C	83.28913165	73.00847047
YBR237W	64.29336478	470.8301361
YBR238C	14.61212836	2.97993757
YBR239C	68.67700329	148.9968785
YBR240C	1.461212836	5.959875141
YBR241C	0	32.77931327
YBR242W	238.1776922	396.3316969
YBR243C	105.2073242	263.724475
YBR244W	220.6431382	470.8301361
YBR245C	67.21579045	81.94828318
YBR246W	141.7376451	0
YBR247C	102.2848985	83.43825197
YBR248C	4.383638508	47.67900112
YBR249C	135.8927937	34.26928206
YBR250W	27.76304388	108.7677213
YBR251W	64.29336478	180.286223
YBR252W	214.7982869	239.8849744
YBR253W	347.7686549	1200.914841
YBR254C	328.7728881	767.3339244
YBR255C-A	296.6262057	411.2313847
YBR255W	97.90126	187.7360669
YBR256C	159.2721991	366.5323211
YBR257W	203.1085842	694.3254539
YBR258C	526.0366209	509.5693245
YBR259W	65.75457761	77.47837683
YBR260C	90.59519582	148.9968785
YBR261C	283.4752902	317.3633512
YBR262C	214.7982869	268.1943813
YBR263W	23.37940537	20.85956299
YBR264C	226.4879896	168.3664727
YBR265W	220.6431382	271.1743189
YBR267W	176.8067531	880.571552
YBR268W	238.1776922	283.0940692
YBR269C	210.4146484	439.5407916
YBR270C	134.4315809	98.33793982
YBR271W	138.8152194	357.5925084
YBR272C	100.8236857	210.0855987
YBR273C	102.2848985	128.1373155
YBR274W	92.05640866	192.2059733
YBR275C	4.383638508	26.81943813
YBR276C	125.6643039	335.2429767
YBR278W	452.9759791	274.1542565
YBR279W	147.5824964	232.4351305
YBR280C	134.4315809	233.9250993
YBR281C	73.06064179	144.5269722
YBR282W	374.070486	458.9103858
YBR283C	210.4146484	110.2576901
YBR284W	17.53455403	132.6072219
YBR285W	248.4061821	679.425766
YBR286W	18.99576687	29.7993757
YBR287W	163.6558376	193.6959421
YBR288C	169.500689	172.8363791
YBR289W	33.60789523	37.24921963
YBR290W	172.4231146	89.39812711
YBR291C	56.9873006	67.04859533
YBR293W	33.60789523	26.81943813
YBR294W	0	0
YBR295W	0	44.69906355
YBR296C	92.05640866	131.1172531
YBR296C-A	230.8716281	348.6526957
YBR297W	90.59519582	229.4551929
YBR298C	13.15091552	162.4065976
YBR298C-A	428.1353609	509.5693245
YBR299W	46.75881075	52.14890748
YBR301W	80.36670597	174.3263479
YBR302C	75.98306747	251.8047247
YCL001W	42.37517224	46.18903234
YCL001W-A	280.5528645	378.4520714
YCL001W-B	442.7474893	737.5345487
YCL002C	213.337074	238.3950056
YCL004W	134.4315809	211.5755675
YCL005W	8.767277015	308.4235385
YCL005W-A	603.4809012	429.1110101
YCL008C	309.7771212	157.9366912
YCL009C	198.7249457	219.0254114
YCL010C	236.7164794	503.6094494
YCL011C	13.15091552	7.449843926
YCL012C	211.8758612	311.4034761
YCL014W	14.61212836	31.28934449
YCL016C	149.0437093	199.6558172
YCL017C	0	0
YCL018W	37.99153373	89.39812711
YCL021W-A	0	0
YCL024W	0	0
YCL025C	51.14244926	74.49843926
YCL026C-A	197.2637328	213.0655363
YCL026C-B	220.6431382	159.42666
YCL027W	119.8194525	235.4150681
YCL028W	56.9873006	70.0285329
YCL029C	18.99576687	14.89968785
YCL030C	45.29759791	186.2460981
YCL031C	242.5613308	323.3232264
YCL032W	286.3977158	372.4921963
YCL033C	504.1184284	1498.908598
YCL034W	214.7982869	0
YCL035C	290.7813543	201.145786
YCL036W	182.6516045	204.1257236
YCL037C	39.45274657	4.469906355
YCL038C	141.7376451	314.3834137
YCL039W	113.9746012	199.6558172
YCL043C	10.22848985	11.91975028
YCL044C	0	184.7561294
YCL045C	94.97883433	98.33793982
YCL047C	223.5655639	371.0022275
YCL048W	64.29336478	52.14890748
YCL048W-A	249.8673949	421.6611662
YCL049C	105.2073242	162.4065976
YCL050C	132.9703681	120.6874716
YCL051W	96.44004717	1.489968785
YCL052C	141.7376451	148.9968785
YCL054W	37.99153373	43.20909477
YCL055W	36.5303209	47.67900112
YCL056C	293.70378	432.0909477
YCL057C-A	264.4795233	318.85332
YCL057W	97.90126	186.2460981
YCL058W-A	369.6868475	476.7900112
YCL059C	271.7855875	229.4551929
YCL061C	51.14244926	0
YCL063W	173.8843275	348.6526957
YCL064C	32.14668239	0
YCL066W	97.90126	153.4667849
YCL067C	134.4315809	20.85956299
YCL068C	238.1776922	308.4235385
YCL069W	92.05640866	137.0771282
YCL073C	94.97883433	229.4551929
YCR002C	29.22425672	102.8078462
YCR003W	248.4061821	251.8047247
YCR004C	103.7461113	169.8564415
YCR005C	0	2.97993757
YCR007C	5.844851344	35.75925084
YCR008W	30.68546955	61.08872019
YCR009C	154.8885606	134.0971907
YCR010C	153.4273478	303.9536322
YCR011C	35.06910806	41.71912598
YCR012W	48.22002358	22.34953178
YCR014C	125.6643039	229.4551929
YCR015C	78.90549314	93.86803346
YCR016W	94.97883433	0
YCR017C	42.37517224	44.69906355
YCR018C	0	0
YCR019W	0	0
YCR020C	328.7728881	373.9821651
YCR020C-A	1.461212836	499.139543
YCR020W-B	324.3892496	396.3316969
YCR021C	23.37940537	5.959875141
YCR023C	65.75457761	113.2376277
YCR024C	106.668537	195.1859109
YCR024C-A	375.5316988	323.3232264
YCR024C-B	0	31.28934449
YCR026C	39.45274657	98.33793982
YCR027C	21.91819254	25.32946935
YCR028C	45.29759791	0
YCR028C-A	191.4188815	202.6357548
YCR030C	46.75881075	111.7476589
YCR031C	0	0
YCR032W	0	2.97993757
YCR033W	17.53455403	31.28934449
YCR034W	77.4442803	116.2175652
YCR035C	159.2721991	214.5555051
YCR036W	245.4837564	822.4627694
YCR037C	65.75457761	210.0855987
YCR040W	4.383638508	17.87962542
YCR042C	0	17.87962542
YCR043C	201.6473714	525.9589812
YCR044C	106.668537	101.3178774
YCR045C	97.90126	201.145786
YCR046C	176.8067531	427.6210413
YCR047C	229.4104152	446.9906355
YCR048W	235.2552666	128.1373155
YCR050C	233.7940537	126.6473467
YCR051W	81.82791881	52.14890748
YCR052W	7.306064179	227.9652241
YCR053W	124.203091	199.6558172
YCR054C	157.8109863	262.2345062
YCR057C	77.4442803	105.7877837
YCR059C	175.3455403	293.5238507
YCR060W	170.9619018	272.6642877
YCR061W	30.68546955	1.489968785
YCR063W	153.4273478	452.9505107
YCR065W	55.52608776	227.9652241
YCR066W	141.7376451	0
YCR067C	21.91819254	40.2291572
YCR068W	94.97883433	169.8564415
YCR069W	157.8109863	2.97993757
YCR071C	324.3892496	284.584038
YCR072C	146.1212836	90.88809589
YCR073C	24.84061821	4.469906355
YCR073W-A	227.9492024	800.1132376
YCR075C	286.3977158	140.0570658
YCR075W-A	679.4639687	907.3909902
YCR076C	176.8067531	268.1943813
YCR077C	55.52608776	0
YCR079W	258.634672	341.2028518
YCR081W	33.60789523	11.91975028
YCR082W	225.0267767	174.3263479
YCR083W	223.5655639	219.0254114
YCR084C	33.60789523	61.08872019
YCR086W	379.9153373	257.7645998
YCR087C-A	368.2256346	411.2313847
YCR088W	2.922425672	0
YCR089W	23.37940537	7.449843926
YCR090C	140.2764322	7.449843926
YCR091W	0	8.939812711
YCR092C	0	0
YCR093W	8.767277015	4.469906355
YCR094W	149.0437093	207.1056611
YCR095C	96.44004717	196.6758796
YCR095W-A	36.5303209	62.57868898
YCR096C	17.53455403	4.469906355
YCR097W	45.29759791	129.6272843
YCR098C	10.22848985	4.469906355
YCR101C	137.3540066	174.3263479
YCR102C	10.22848985	0
YCR104W	238.1776922	266.7044125
YCR105W	89.13398299	104.297815
YCR106W	51.14244926	80.4583144
YCR107W	33.60789523	95.35800225
YCR108C	214.7982869	71.51850169
YDL001W	0	223.4953178
YDL002C	160.7334119	178.7962542
YDL003W	37.99153373	92.37806468
YDL004W	135.8927937	140.0570658
YDL005C	217.7207125	372.4921963
YDL006W	134.4315809	275.6442253
YDL007C-A	37.99153373	87.90815832
YDL007W	46.75881075	56.61881384
YDL008W	52.60366209	128.1373155
YDL010W	46.75881075	105.7877837
YDL012C	149.0437093	251.8047247
YDL013W	62.83215194	102.8078462
YDL014W	56.9873006	59.59875141
YDL015C	162.1946248	117.707534
YDL017W	122.7418782	159.42666
YDL018C	84.75034448	131.1172531
YDL019C	14.61212836	49.16896991
YDL020C	49.68123642	0
YDL021W	146.1212836	38.73918841
YDL022W	8.767277015	4.469906355
YDL024C	35.06910806	5.959875141
YDL025C	7.306064179	26.81943813
YDL027C	153.4273478	67.04859533
YDL028C	5.844851344	22.34953178
YDL029W	248.4061821	306.9335697
YDL030W	106.668537	190.7160045
YDL031W	45.29759791	16.38965664
YDL033C	156.3497734	34.26928206
YDL035C	102.2848985	168.3664727
YDL036C	100.8236857	187.7360669
YDL037C	102.2848985	378.4520714
YDL040C	36.5303209	105.7877837
YDL042C	191.4188815	281.6041004
YDL043C	271.7855875	174.3263479
YDL044C	168.0394761	107.2777525
YDL045C	173.8843275	226.4752553
YDL045W-A	388.6826143	339.712883
YDL046W	112.5133884	68.53856412
YDL047W	33.60789523	10.4297815
YDL048C	68.67700329	125.157378
YDL049C	172.4231146	303.9536322
YDL051W	149.0437093	189.2260357
YDL052C	112.5133884	81.94828318
YDL053C	321.4668239	323.3232264
YDL054C	32.14668239	26.81943813
YDL055C	24.84061821	35.75925084
YDL056W	73.06064179	78.96834561
YDL057W	157.8109863	171.3464103
YDL058W	7.306064179	16.38965664
YDL059C	59.90972627	55.12884505
YDL060W	45.29759791	53.63887627
YDL061C	283.4752902	150.4868473
YDL063C	96.44004717	64.06865776
YDL064W	536.2651108	493.1796679
YDL065C	229.4104152	210.0855987
YDL066W	124.203091	192.2059733
YDL067C	220.6431382	229.4551929
YDL069C	366.7644218	223.4953178
YDL070W	109.5909627	81.94828318
YDL072C	24.84061821	14.89968785
YDL073W	14.61212836	1.489968785
YDL074C	23.37940537	40.2291572
YDL075W	21.91819254	16.38965664
YDL076C	244.0225436	280.1141316
YDL077C	42.37517224	53.63887627
YDL078C	159.2721991	128.1373155
YDL079C	87.67277015	107.2777525
YDL080C	73.06064179	59.59875141
YDL081C	160.7334119	81.94828318
YDL082W	284.936503	259.2545686
YDL083C	160.7334119	159.42666
YDL084W	35.06910806	23.83950056
YDL085C-A	198.7249457	497.6495742
YDL085W	81.82791881	153.4667849
YDL086W	277.6304388	286.0740067
YDL087C	229.4104152	295.0138195
YDL088C	29.22425672	44.69906355
YDL089W	169.500689	201.145786
YDL090C	131.5091552	181.7761918
YDL091C	219.1819254	303.9536322
YDL092W	188.4964558	96.84797104
YDL093W	65.75457761	50.6589387
YDL095W	48.22002358	44.69906355
YDL097C	236.7164794	224.9852866
YDL098C	246.9449693	222.005349
YDL099W	55.52608776	327.7931327
YDL100C	188.4964558	156.4467224
YDL101C	194.3413072	247.3348183
YDL102W	73.06064179	99.82790861
YDL103C	159.2721991	217.5354426
YDL104C	207.4922227	308.4235385
YDL105W	185.5740302	338.2229142
YDL106C	157.8109863	116.2175652
YDL107W	216.2594997	278.6241628
YDL108W	301.0098442	405.2715096
YDL109C	105.2073242	177.3062854
YDL110C	26.30183105	4.469906355
YDL111C	330.2341009	175.8163166
YDL112W	26.30183105	93.86803346
YDL113C	4.383638508	266.7044125
YDL114W	226.4879896	95.35800225
YDL115C	189.9576687	95.35800225
YDL116W	89.13398299	113.2376277
YDL117W	67.21579045	67.04859533
YDL118W	457.3596176	444.010698
YDL119C	460.2820433	446.9906355
YDL120W	464.6656818	424.6411038
YDL121C	328.7728881	324.8131952
YDL122W	116.8970269	8.939812711
YDL123W	86.21155732	10.4297815
YDL124W	194.3413072	360.572446
YDL125C	352.1522934	318.85332
YDL126C	13.15091552	10.4297815
YDL127W	92.05640866	111.7476589
YDL128W	67.21579045	90.88809589
YDL129W	68.67700329	74.49843926
YDL130W	103.7461113	95.35800225
YDL130W-A	436.9026379	439.5407916
YDL131W	5.844851344	0
YDL132W	0	0
YDL133C-A	45.29759791	22.34953178
YDL133W	115.435814	132.6072219
YDL134C	128.5867296	71.51850169
YDL135C	178.267966	151.9768161
YDL136W	195.80252	224.9852866
YDL137W	13.15091552	1.489968785
YDL138W	33.60789523	8.939812711
YDL139C	261.5570976	259.2545686
YDL140C	5.844851344	4.469906355
YDL141W	90.59519582	107.2777525
YDL142C	214.7982869	92.37806468
YDL143W	210.4146484	216.0454738
YDL144C	191.4188815	99.82790861
YDL145C	18.99576687	22.34953178
YDL146W	11.68970269	16.38965664
YDL147W	143.1988579	62.57868898
YDL148C	124.203091	154.9567537
YDL149W	54.06487493	61.08872019
YDL150W	140.2764322	345.6727582
YDL153C	0	0
YDL154W	0	0
YDL155W	54.06487493	23.83950056
YDL156W	192.8800943	351.6326333
YDL157C	339.0013779	224.9852866
YDL159W	169.500689	239.8849744
YDL159W-A	0	441.0307604
YDL160C	65.75457761	67.04859533
YDL160C-A	225.0267767	244.3548808
YDL161W	132.9703681	146.0169409
YDL164C	96.44004717	104.297815
YDL165W	341.9238036	265.2144438
YDL166C	236.7164794	318.85332
YDL167C	105.2073242	143.0370034
YDL168W	147.5824964	196.6758796
YDL169C	189.9576687	129.6272843
YDL170W	106.668537	107.2777525
YDL171C	0	0
YDL173W	144.6600708	236.9050368
YDL174C	140.2764322	20.85956299
YDL175C	216.2594997	232.4351305
YDL176W	81.82791881	140.0570658
YDL177C	282.0140773	318.85332
YDL178W	109.5909627	67.04859533
YDL179W	0	0
YDL180W	140.2764322	233.9250993
YDL181W	366.7644218	515.5291997
YDL182W	24.84061821	1.489968785
YDL183C	118.3582397	289.0539443
YDL184C	83.28913165	62.57868898
YDL185W	0	0
YDL186W	336.0789523	257.7645998
YDL188C	78.90549314	37.24921963
YDL189W	58.44851344	25.32946935
YDL190C	58.44851344	7.449843926
YDL191W	356.535932	104.297815
YDL192W	0	0
YDL193W	102.2848985	146.0169409
YDL194W	52.60366209	8.939812711
YDL195W	0	0
YDL197C	78.90549314	165.3865352
YDL198C	83.28913165	10.4297815
YDL199C	121.2806654	174.3263479
YDL200C	331.6953137	292.0338819
YDL201W	217.7207125	0
YDL202W	214.7982869	190.7160045
YDL203C	134.4315809	314.3834137
YDL204W	87.67277015	287.5639755
YDL205C	62.83215194	31.28934449
YDL206W	200.1861585	28.30940692
YDL207W	106.668537	83.43825197
YDL208W	391.60504	479.7699488
YDL209C	289.3201415	341.2028518
YDL210W	21.91819254	14.89968785
YDL211C	13.15091552	0
YDL212W	111.0521755	13.40971907
YDL213C	284.936503	403.7815408
YDL214C	100.8236857	13.40971907
YDL215C	61.37093911	73.00847047
YDL216C	172.4231146	196.6758796
YDL217C	181.1903916	256.274631
YDL218W	73.06064179	303.9536322
YDL219W	141.7376451	388.8818529
YDL220C	68.67700329	44.69906355
YDL222C	216.2594997	400.8016032
YDL223C	43.83638508	26.81943813
YDL224C	5.844851344	10.4297815
YDL225W	108.1297499	107.2777525
YDL226C	8.767277015	1.489968785
YDL227C	0	0
YDL229W	46.75881075	46.18903234
YDL230W	166.5782633	157.9366912
YDL231C	58.44851344	80.4583144
YDL232W	346.3074421	512.5492621
YDL233W	149.0437093	256.274631
YDL234C	51.14244926	35.75925084
YDL235C	170.9619018	195.1859109
YDL236W	132.9703681	558.7382944
YDL237W	7.306064179	257.7645998
YDL238C	153.4273478	2202.173864
YDL239C	59.90972627	201.145786
YDL240W	0	0
YDL241W	0	7.449843926
YDL243C	0	0
YDL244W	169.500689	222.005349
YDL245C	36.5303209	14.89968785
YDL246C	118.3582397	266.7044125
YDL247W	20.4569797	184.7561294
YDL248W	103.7461113	123.6674092
YDR001C	65.75457761	116.2175652
YDR002W	16.07334119	5.959875141
YDR003W	217.7207125	227.9652241
YDR003W-A	391.60504	348.6526957
YDR004W	154.8885606	230.9451617
YDR005C	220.6431382	193.6959421
YDR006C	1.461212836	0
YDR007W	163.6558376	381.432009
YDR009W	81.82791881	160.9166288
YDR011W	2.922425672	5.959875141
YDR012W	54.06487493	64.06865776
YDR013W	284.936503	381.432009
YDR014W	43.83638508	120.6874716
YDR014W-A	93.5176215	330.7730703
YDR016C	255.7122463	315.8733825
YDR017C	58.44851344	26.81943813
YDR018C	134.4315809	204.1257236
YDR019C	55.52608776	4.469906355
YDR020C	252.7898206	335.2429767
YDR021W	203.1085842	296.5037882
YDR022C	132.9703681	146.0169409
YDR023W	32.14668239	13.40971907
YDR025W	173.8843275	135.5871594
YDR026C	130.0479424	277.134194
YDR027C	56.9873006	87.90815832
YDR028C	0	0
YDR030C	96.44004717	104.297815
YDR031W	314.1607597	384.4119466
YDR032C	20.4569797	4.469906355
YDR033W	0	0
YDR034C	17.53455403	20.85956299
YDR034C-A	350.6910806	426.1310726
YDR034W-B	471.971746	409.7414159
YDR035W	181.1903916	175.8163166
YDR036C	157.8109863	187.7360669
YDR037W	48.22002358	122.1774404
YDR038C	35.06910806	41.71912598
YDR039C	42.37517224	58.10878262
YDR040C	13.15091552	55.12884505
YDR041W	54.06487493	75.98840804
YDR042C	149.0437093	204.1257236
YDR043C	14.61212836	16.38965664
YDR044W	5.844851344	1.489968785
YDR045C	265.9407361	496.1596055
YDR046C	40.9139594	40.2291572
YDR047W	106.668537	107.2777525
YDR049W	115.435814	195.1859109
YDR050C	77.4442803	59.59875141
YDR051C	149.0437093	324.8131952
YDR052C	59.90972627	151.9768161
YDR054C	32.14668239	46.18903234
YDR055W	138.8152194	217.5354426
YDR056C	157.8109863	154.9567537
YDR057W	144.6600708	257.7645998
YDR058C	160.7334119	223.4953178
YDR059C	147.5824964	154.9567537
YDR060W	33.60789523	23.83950056
YDR061W	122.7418782	154.9567537
YDR062W	56.9873006	89.39812711
YDR063W	299.5486314	503.6094494
YDR064W	534.8038979	868.6518017
YDR065W	203.1085842	388.8818529
YDR066C	271.7855875	326.3031639
YDR067C	479.2778102	442.5207292
YDR068W	249.8673949	342.6928206
YDR069C	71.59942896	123.6674092
YDR070C	249.8673949	344.1827894
YDR071C	87.67277015	71.51850169
YDR072C	52.60366209	163.8965664
YDR073W	178.267966	296.5037882
YDR074W	30.68546955	32.77931327
YDR075W	147.5824964	180.286223
YDR076W	100.8236857	141.5470346
YDR077W	24.84061821	87.90815832
YDR078C	252.7898206	379.9420402
YDR079C-A	417.9068711	756.9041429
YDR079W	343.3850164	280.1141316
YDR080W	68.67700329	134.0971907
YDR081C	59.90972627	159.42666
YDR082W	125.6643039	348.6526957
YDR083W	185.5740302	466.3602298
YDR084C	312.6995469	896.9612087
YDR085C	97.90126	50.6589387
YDR086C	219.1819254	229.4551929
YDR087C	197.2637328	463.3802922
YDR088C	43.83638508	41.71912598
YDR089W	11.68970269	8.939812711
YDR090C	100.8236857	202.6357548
YDR091C	42.37517224	37.24921963
YDR092W	122.7418782	70.0285329
YDR093W	7.306064179	11.91975028
YDR096W	14.61212836	8.939812711
YDR097C	27.76304388	83.43825197
YDR098C	52.60366209	34.26928206
YDR099W	7.306064179	2.97993757
YDR100W	140.2764322	98.33793982
YDR101C	92.05640866	122.1774404
YDR103W	2.922425672	1.489968785
YDR104C	35.06910806	71.51850169
YDR105C	90.59519582	306.9335697
YDR106W	87.67277015	226.4752553
YDR107C	77.4442803	143.0370034
YDR108W	105.2073242	269.6843501
YDR109C	113.9746012	248.8247871
YDR110W	62.83215194	143.0370034
YDR111C	99.36247284	317.3633512
YDR113C	112.5133884	160.9166288
YDR114C	1053.534455	1491.458754
YDR115W	1054.995668	1485.498879
YDR116C	194.3413072	490.1997303
YDR117C	89.13398299	332.2630391
YDR118W	102.2848985	105.7877837
YDR119W	23.37940537	5.959875141
YDR119W-A	188.4964558	75.98840804
YDR120C	68.67700329	41.71912598
YDR121W	220.6431382	153.4667849
YDR122W	2.922425672	4.469906355
YDR123C	113.9746012	634.7267025
YDR124W	147.5824964	290.5439131
YDR125C	131.5091552	300.9736946
YDR126W	149.0437093	210.0855987
YDR127W	20.4569797	29.7993757
YDR128W	39.45274657	49.16896991
YDR129C	0	0
YDR130C	211.8758612	566.1881384
YDR131C	108.1297499	220.5153802
YDR132C	24.84061821	78.96834561
YDR135C	0	0
YDR137W	64.29336478	141.5470346
YDR138W	42.37517224	0
YDR139C	407.6783812	399.3116344
YDR140W	201.6473714	265.2144438
YDR141C	7.306064179	47.67900112
YDR142C	131.5091552	408.2514471
YDR143C	33.60789523	22.34953178
YDR144C	55.52608776	166.8765039
YDR145W	163.6558376	186.2460981
YDR146C	35.06910806	32.77931327
YDR147W	73.06064179	160.9166288
YDR148C	51.14244926	52.14890748
YDR150W	0	0
YDR151C	296.6262057	265.2144438
YDR152W	61.37093911	426.1310726
YDR153C	168.0394761	131.1172531
YDR155C	13.15091552	29.7993757
YDR156W	320.0056111	628.7668273
YDR158W	115.435814	189.2260357
YDR159W	0	1.489968785
YDR160W	0	0
YDR161W	0	0
YDR162C	359.4583576	1065.327681
YDR163W	330.2341009	621.3169834
YDR164C	61.37093911	186.2460981
YDR165W	124.203091	198.1658484
YDR166C	64.29336478	99.82790861
YDR167W	213.337074	260.7445374
YDR168W	99.36247284	131.1172531
YDR169C	194.3413072	883.5514896
YDR169C-A	106.668537	245.8448496
YDR170C	0	0
YDR170W-A	43.83638508	126.6473467
YDR171W	18.99576687	104.297815
YDR172W	397.4498914	14.89968785
YDR173C	137.3540066	175.8163166
YDR174W	644.3948606	637.70664
YDR175C	141.7376451	390.3718217
YDR176W	103.7461113	196.6758796
YDR177W	204.569797	1.489968785
YDR178W	182.6516045	371.0022275
YDR179C	296.6262057	557.2483256
YDR179W-A	135.8927937	518.5091372
YDR180W	23.37940537	70.0285329
YDR181C	173.8843275	308.4235385
YDR182W	149.0437093	168.3664727
YDR182W-A	398.9111042	406.7614783
YDR183W	239.6389051	309.9135073
YDR184C	118.3582397	177.3062854
YDR185C	168.0394761	293.5238507
YDR186C	67.21579045	600.4574204
YDR188W	43.83638508	44.69906355
YDR189W	65.75457761	120.6874716
YDR190C	35.06910806	41.71912598
YDR191W	219.1819254	175.8163166
YDR192C	99.36247284	174.3263479
YDR194C	43.83638508	47.67900112
YDR194W-A	406.2171684	569.1680759
YDR195W	170.9619018	397.8216656
YDR196C	227.9492024	317.3633512
YDR197W	239.6389051	177.3062854
YDR198C	143.1988579	193.6959421
YDR200C	149.0437093	205.6156924
YDR201W	337.5401651	557.2483256
YDR202C	198.7249457	363.5523836
YDR204W	175.3455403	295.0138195
YDR205W	67.21579045	208.5956299
YDR206W	17.53455403	56.61881384
YDR207C	26.30183105	1.489968785
YDR208W	59.90972627	53.63887627
YDR210W	90.59519582	59.59875141
YDR211W	36.5303209	55.12884505
YDR212W	39.45274657	25.32946935
YDR213W	23.37940537	11.91975028
YDR214W	124.203091	226.4752553
YDR216W	16.07334119	35.75925084
YDR217C	24.84061821	46.18903234
YDR218C	137.3540066	275.6442253
YDR219C	192.8800943	140.0570658
YDR221W	55.52608776	151.9768161
YDR222W	37.99153373	58.10878262
YDR223W	70.13821612	123.6674092
YDR224C	134.4315809	128.1373155
YDR225W	55.52608776	58.10878262
YDR226W	105.2073242	134.0971907
YDR227W	10.22848985	26.81943813
YDR228C	51.14244926	14.89968785
YDR229W	20.4569797	32.77931327
YDR231C	268.8631618	402.291572
YDR232W	87.67277015	116.2175652
YDR233C	5.844851344	2.97993757
YDR234W	49.68123642	65.55862655
YDR235W	163.6558376	220.5153802
YDR236C	184.1128173	314.3834137
YDR237W	127.1255167	259.2545686
YDR238C	37.99153373	0
YDR239C	67.21579045	157.9366912
YDR240C	26.30183105	44.69906355
YDR242W	43.83638508	81.94828318
YDR243C	131.5091552	144.5269722
YDR244W	67.21579045	105.7877837
YDR245W	56.9873006	56.61881384
YDR246W	244.0225436	259.2545686
YDR246W-A	363.8419961	983.3793982
YDR247W	89.13398299	4.469906355
YDR248C	211.8758612	269.6843501
YDR249C	135.8927937	178.7962542
YDR251W	21.91819254	17.87962542
YDR252W	388.6826143	420.1711974
YDR253C	222.1043511	192.2059733
YDR254W	151.9661349	189.2260357
YDR255C	189.9576687	284.584038
YDR256C	108.1297499	143.0370034
YDR257C	115.435814	388.8818529
YDR258C	59.90972627	137.0771282
YDR259C	187.035243	362.0624148
YDR260C	295.1649928	426.1310726
YDR261C	30.68546955	41.71912598
YDR262W	119.8194525	207.1056611
YDR263C	121.2806654	223.4953178
YDR264C	18.99576687	2.97993757
YDR265W	140.2764322	272.6642877
YDR266C	105.2073242	266.7044125
YDR267C	154.8885606	222.005349
YDR268W	97.90126	224.9852866
YDR270W	26.30183105	64.06865776
YDR272W	166.5782633	300.9736946
YDR273W	75.98306747	202.6357548
YDR275W	93.5176215	19.36959421
YDR276C	43.83638508	58.10878262
YDR277C	17.53455403	70.0285329
YDR279W	18.99576687	17.87962542
YDR280W	169.500689	239.8849744
YDR281C	147.5824964	177.3062854
YDR282C	122.7418782	162.4065976
YDR283C	13.15091552	73.00847047
YDR284C	276.169226	251.8047247
YDR285W	61.37093911	75.98840804
YDR286C	375.5316988	371.0022275
YDR287W	176.8067531	202.6357548
YDR288W	187.035243	277.134194
YDR289C	68.67700329	71.51850169
YDR291W	43.83638508	49.16896991
YDR292C	96.44004717	131.1172531
YDR293C	2.922425672	0
YDR294C	23.37940537	0
YDR295C	94.97883433	77.47837683
YDR296W	189.9576687	198.1658484
YDR297W	97.90126	105.7877837
YDR298C	102.2848985	146.0169409
YDR299W	84.75034448	180.286223
YDR300C	106.668537	110.2576901
YDR301W	27.76304388	35.75925084
YDR302W	189.9576687	233.9250993
YDR303C	7.306064179	122.1774404
YDR304C	296.6262057	385.9019154
YDR305C	170.9619018	220.5153802
YDR306C	42.37517224	40.2291572
YDR307W	77.4442803	90.88809589
YDR308C	169.500689	220.5153802
YDR309C	8.767277015	10.4297815
YDR310C	24.84061821	68.53856412
YDR311W	77.4442803	80.4583144
YDR312W	149.0437093	207.1056611
YDR313C	203.1085842	184.7561294
YDR314C	103.7461113	163.8965664
YDR315C	176.8067531	239.8849744
YDR316W	59.90972627	232.4351305
YDR317W	18.99576687	20.85956299
YDR318W	163.6558376	180.286223
YDR319C	245.4837564	449.9705731
YDR320C	83.28913165	132.6072219
YDR320C-A	353.6135063	540.858669
YDR321W	43.83638508	56.61881384
YDR322C-A	336.0789523	470.8301361
YDR322W	122.7418782	165.3865352
YDR323C	116.8970269	187.7360669
YDR324C	68.67700329	183.2661606
YDR325W	58.44851344	68.53856412
YDR326C	7.306064179	10.4297815
YDR328C	179.7291788	195.1859109
YDR329C	144.6600708	205.6156924
YDR330W	99.36247284	95.35800225
YDR331W	138.8152194	190.7160045
YDR332W	138.8152194	235.4150681
YDR333C	103.7461113	107.2777525
YDR334W	0	16.38965664
YDR335W	0	2.97993757
YDR336W	201.6473714	213.0655363
YDR337W	165.1170505	263.724475
YDR338C	59.90972627	114.7275965
YDR339C	86.21155732	141.5470346
YDR341C	24.84061821	4.469906355
YDR342C	61.37093911	0
YDR343C	0	0
YDR345C	1.461212836	13.40971907
YDR346C	18.99576687	17.87962542
YDR347W	181.1903916	238.3950056
YDR348C	36.5303209	23.83950056
YDR349C	20.4569797	37.24921963
YDR350C	26.30183105	23.83950056
YDR351W	20.4569797	16.38965664
YDR352W	87.67277015	71.51850169
YDR353W	102.2848985	90.88809589
YDR354W	153.4273478	166.8765039
YDR356W	23.37940537	37.24921963
YDR357C	178.267966	201.145786
YDR358W	121.2806654	114.7275965
YDR359C	48.22002358	77.47837683
YDR361C	179.7291788	189.2260357
YDR362C	106.668537	214.5555051
YDR363W	51.14244926	108.7677213
YDR363W-A	99.36247284	151.9768161
YDR364C	96.44004717	116.2175652
YDR365C	93.5176215	87.90815832
YDR366C	132.9703681	163.8965664
YDR367W	371.1480603	378.4520714
YDR368W	293.70378	376.9621026
YDR369C	93.5176215	116.2175652
YDR370C	144.6600708	148.9968785
YDR371W	140.2764322	187.7360669
YDR372C	96.44004717	117.707534
YDR373W	268.8631618	266.7044125
YDR374C	181.1903916	144.5269722
YDR374W-A	293.70378	479.7699488
YDR375C	141.7376451	227.9652241
YDR376W	71.59942896	80.4583144
YDR377W	254.2510334	265.2144438
YDR378C	160.7334119	108.7677213
YDR379C-A	282.0140773	341.2028518
YDR379W	64.29336478	81.94828318
YDR380W	116.8970269	227.9652241
YDR381C-A	13.15091552	19.36959421
YDR381W	131.5091552	192.2059733
YDR382W	4.383638508	8.939812711
YDR383C	184.1128173	213.0655363
YDR384C	124.203091	257.7645998
YDR385W	7.306064179	7.449843926
YDR386W	92.05640866	92.37806468
YDR387C	119.8194525	184.7561294
YDR388W	77.4442803	61.08872019
YDR389W	20.4569797	13.40971907
YDR390C	93.5176215	207.1056611
YDR391C	2.922425672	119.1975028
YDR392W	185.5740302	175.8163166
YDR393W	118.3582397	84.92822075
YDR394W	87.67277015	117.707534
YDR395W	13.15091552	10.4297815
YDR397C	173.8843275	208.5956299
YDR398W	61.37093911	138.567097
YDR399W	153.4273478	233.9250993
YDR400W	162.1946248	198.1658484
YDR402C	62.83215194	110.2576901
YDR403W	52.60366209	98.33793982
YDR404C	225.0267767	308.4235385
YDR405W	201.6473714	336.7329454
YDR406W	29.22425672	26.81943813
YDR407C	18.99576687	26.81943813
YDR408C	173.8843275	95.35800225
YDR409W	87.67277015	65.55862655
YDR410C	263.0183105	260.7445374
YDR411C	113.9746012	90.88809589
YDR412W	292.2425672	318.85332
YDR414C	141.7376451	169.8564415
YDR415C	141.7376451	196.6758796
YDR416W	51.14244926	233.9250993
YDR418W	37.99153373	28.30940692
YDR419W	29.22425672	26.81943813
YDR420W	0	0
YDR421W	84.75034448	110.2576901
YDR422C	77.4442803	87.90815832
YDR423C	203.1085842	271.1743189
YDR424C	372.6092731	371.0022275
YDR425W	179.7291788	402.291572
YDR427W	201.6473714	265.2144438
YDR428C	204.569797	297.993757
YDR429C	210.4146484	220.5153802
YDR430C	56.9873006	172.8363791
YDR432W	73.06064179	86.41818954
YDR434W	52.60366209	101.3178774
YDR435C	131.5091552	232.4351305
YDR436W	18.99576687	31.28934449
YDR437W	284.936503	244.3548808
YDR438W	153.4273478	20.85956299
YDR439W	73.06064179	73.00847047
YDR440W	43.83638508	55.12884505
YDR441C	260.0958848	369.5122587
YDR443C	24.84061821	92.37806468
YDR444W	40.9139594	67.04859533
YDR446W	147.5824964	183.2661606
YDR447C	213.337074	207.1056611
YDR448W	189.9576687	151.9768161
YDR449C	143.1988579	204.1257236
YDR450W	203.1085842	262.2345062
YDR451C	52.60366209	111.7476589
YDR452W	61.37093911	53.63887627
YDR453C	201.6473714	207.1056611
YDR454C	188.4964558	168.3664727
YDR456W	100.8236857	138.567097
YDR457W	0	0
YDR458C	100.8236857	86.41818954
YDR459C	151.9661349	263.724475
YDR460W	163.6558376	195.1859109
YDR461C-A	172.4231146	339.712883
YDR461W	273.2468003	180.286223
YDR462W	318.5443982	366.5323211
YDR463W	49.68123642	70.0285329
YDR464W	14.61212836	41.71912598
YDR465C	100.8236857	151.9768161
YDR466W	42.37517224	84.92822075
YDR468C	119.8194525	110.2576901
YDR469W	467.5881075	289.0539443
YDR470C	160.7334119	116.2175652
YDR471W	255.7122463	266.7044125
YDR472W	162.1946248	265.2144438
YDR473C	59.90972627	95.35800225
YDR475C	8.767277015	5.959875141
YDR476C	109.5909627	113.2376277
YDR477W	80.36670597	75.98840804
YDR478W	296.6262057	369.5122587
YDR479C	103.7461113	138.567097
YDR480W	96.44004717	135.5871594
YDR481C	56.9873006	105.7877837
YDR482C	293.70378	363.5523836
YDR483W	71.59942896	144.5269722
YDR484W	108.1297499	132.6072219
YDR485C	89.13398299	95.35800225
YDR486C	265.9407361	16.38965664
YDR487C	390.1438272	98.33793982
YDR488C	612.2481782	195.1859109
YDR489W	268.8631618	280.1141316
YDR490C	71.59942896	78.96834561
YDR492W	119.8194525	284.584038
YDR493W	206.0310099	198.1658484
YDR494W	173.8843275	165.3865352
YDR495C	27.76304388	20.85956299
YDR496C	86.21155732	99.82790861
YDR497C	33.60789523	14.89968785
YDR498C	131.5091552	189.2260357
YDR499W	65.75457761	78.96834561
YDR500C	2.922425672	70.0285329
YDR501W	48.22002358	175.8163166
YDR502C	109.5909627	83.43825197
YDR503C	147.5824964	284.584038
YDR504C	322.9280367	286.0740067
YDR505C	45.29759791	78.96834561
YDR506C	80.36670597	110.2576901
YDR507C	5.844851344	4.469906355
YDR508C	20.4569797	46.18903234
YDR510W	111.0521755	105.7877837
YDR511W	195.80252	216.0454738
YDR512C	634.1663708	567.6781071
YDR513W	626.8603066	569.1680759
YDR514C	128.5867296	92.37806468
YDR515W	191.4188815	230.9451617
YDR516C	111.0521755	37.24921963
YDR517W	106.668537	95.35800225
YDR518W	96.44004717	135.5871594
YDR519W	293.70378	147.5069097
YDR520C	49.68123642	43.20909477
YDR522C	130.0479424	213.0655363
YDR523C	103.7461113	151.9768161
YDR524C	71.59942896	86.41818954
YDR524C-B	83.28913165	65.55862655
YDR524W-C	350.6910806	475.3000425
YDR525W-A	140.2764322	134.0971907
YDR527W	45.29759791	50.6589387
YDR528W	52.60366209	49.16896991
YDR529C	210.4146484	220.5153802
YDR530C	187.035243	238.3950056
YDR531W	64.29336478	134.0971907
YDR532C	187.035243	202.6357548
YDR533C	108.1297499	150.4868473
YDR534C	0	184.7561294
YDR536W	2.922425672	16.38965664
YDR538W	116.8970269	160.9166288
YDR539W	5.844851344	49.16896991
YDR540C	18.99576687	23.83950056
YDR541C	21.91819254	46.18903234
YDR542W	36.5303209	32.77931327
YDR545W	115.435814	89.39812711
YEL001C	2.922425672	7.449843926
YEL002C	157.8109863	186.2460981
YEL003W	542.1099621	853.7521139
YEL004W	200.1861585	414.2113223
YEL005C	154.8885606	205.6156924
YEL006W	111.0521755	73.00847047
YEL007W	8.767277015	13.40971907
YEL009C	0	0
YEL011W	5.844851344	5.959875141
YEL012W	70.13821612	96.84797104
YEL013W	16.07334119	14.89968785
YEL015W	54.06487493	53.63887627
YEL016C	99.36247284	174.3263479
YEL017C-A	83.28913165	1.489968785
YEL017W	96.44004717	140.0570658
YEL018W	134.4315809	147.5069097
YEL019C	284.936503	306.9335697
YEL020C	37.99153373	71.51850169
YEL020W-A	81.82791881	0
YEL021W	213.337074	253.2946935
YEL022W	11.68970269	0
YEL023C	51.14244926	59.59875141
YEL024W	70.13821612	89.39812711
YEL025C	18.99576687	17.87962542
YEL026W	192.8800943	201.145786
YEL027W	2.922425672	0
YEL029C	26.30183105	40.2291572
YEL030W	64.29336478	83.43825197
YEL031W	2.922425672	0
YEL032W	26.30183105	35.75925084
YEL034W	219.1819254	192.2059733
YEL035C	489.5063	423.151135
YEL036C	153.4273478	137.0771282
YEL037C	127.1255167	129.6272843
YEL038W	248.4061821	260.7445374
YEL039C	286.3977158	341.2028518
YEL040W	89.13398299	163.8965664
YEL041W	105.2073242	199.6558172
YEL042W	97.90126	98.33793982
YEL043W	56.9873006	67.04859533
YEL044W	309.7771212	248.8247871
YEL046C	208.9534355	162.4065976
YEL047C	119.8194525	134.0971907
YEL048C	201.6473714	210.0855987
YEL049W	43.83638508	75.98840804
YEL050C	42.37517224	26.81943813
YEL051W	245.4837564	174.3263479
YEL052W	105.2073242	102.8078462
YEL053C	99.36247284	122.1774404
YEL054C	71.59942896	5.959875141
YEL055C	62.83215194	34.26928206
YEL056W	87.67277015	95.35800225
YEL057C	170.9619018	326.3031639
YEL058W	105.2073242	113.2376277
YEL059C-A	330.2341009	293.5238507
YEL060C	10.22848985	10.4297815
YEL061C	26.30183105	14.89968785
YEL062W	81.82791881	90.88809589
YEL063C	16.07334119	22.34953178
YEL064C	124.203091	126.6473467
YEL065W	94.97883433	75.98840804
YEL066W	182.6516045	122.1774404
YEL067C	182.6516045	122.1774404
YEL069C	62.83215194	55.12884505
YEL070W	93.5176215	102.8078462
YEL071W	13.15091552	1.489968785
YEL072W	103.7461113	5.959875141
YEL073C	4.383638508	0
YEL075C	185.5740302	162.4065976
YEL077C	37.99153373	13.40971907
YER001W	64.29336478	0
YER002W	105.2073242	265.2144438
YER003C	89.13398299	147.5069097
YER004W	154.8885606	287.5639755
YER005W	84.75034448	184.7561294
YER006W	113.9746012	101.3178774
YER007C-A	27.76304388	29.7993757
YER007W	111.0521755	140.0570658
YER008C	24.84061821	13.40971907
YER009W	233.7940537	418.6812286
YER010C	78.90549314	71.51850169
YER011W	39.45274657	104.297815
YER012W	59.90972627	56.61881384
YER013W	29.22425672	73.00847047
YER014C-A	170.9619018	1083.207307
YER014W	170.9619018	1084.697276
YER015W	43.83638508	436.5608541
YER016W	16.07334119	7.449843926
YER017C	121.2806654	31.28934449
YER018C	305.3934827	0
YER019C-A	293.70378	284.584038
YER019W	214.7982869	205.6156924
YER020W	54.06487493	56.61881384
YER021W	37.99153373	53.63887627
YER022W	65.75457761	73.00847047
YER023W	207.4922227	272.6642877
YER024W	36.5303209	49.16896991
YER025W	52.60366209	153.4667849
YER026C	30.68546955	58.10878262
YER027C	80.36670597	172.8363791
YER028C	111.0521755	65.55862655
YER029C	207.4922227	123.6674092
YER030W	211.8758612	219.0254114
YER031C	109.5909627	53.63887627
YER032W	43.83638508	32.77931327
YER033C	40.9139594	138.567097
YER034W	318.5443982	403.7815408
YER035W	325.8504624	256.274631
YER036C	109.5909627	122.1774404
YER037W	168.0394761	140.0570658
YER038C	176.8067531	150.4868473
YER039C	277.6304388	430.6009789
YER039C-A	410.6008069	308.4235385
YER040W	23.37940537	0
YER041W	70.13821612	128.1373155
YER042W	137.3540066	195.1859109
YER043C	84.75034448	46.18903234
YER044C	128.5867296	19.36959421
YER044C-A	169.500689	186.2460981
YER045C	48.22002358	0
YER046W	141.7376451	14.89968785
YER047C	42.37517224	19.36959421
YER048C	4.383638508	2.97993757
YER048W-A	84.75034448	75.98840804
YER049W	75.98306747	75.98840804
YER050C	355.0747191	341.2028518
YER051W	128.5867296	174.3263479
YER052C	59.90972627	25.32946935
YER053C	46.75881075	25.32946935
YER053C-A	70.13821612	61.08872019
YER054C	52.60366209	125.157378
YER055C	18.99576687	73.00847047
YER056C	42.37517224	20.85956299
YER056C-A	96.44004717	96.84797104
YER057C	207.4922227	275.6442253
YER058W	219.1819254	886.5314272
YER059W	77.4442803	104.297815
YER060W	81.82791881	143.0370034
YER060W-A	220.6431382	546.8185442
YER061C	138.8152194	108.7677213
YER062C	189.9576687	148.9968785
YER063W	92.05640866	90.88809589
YER064C	1.461212836	0
YER065C	0	0
YER066W	13.15091552	11.91975028
YER067W	87.67277015	146.0169409
YER068W	201.6473714	359.0824772
YER069W	27.76304388	35.75925084
YER070W	86.21155732	172.8363791
YER071C	284.936503	460.4003546
YER072W	130.0479424	274.1542565
YER073W	77.4442803	93.86803346
YER074W	226.4879896	144.5269722
YER074W-A	172.4231146	250.3147559
YER075C	11.68970269	1.489968785
YER076C	35.06910806	13.40971907
YER077C	64.29336478	71.51850169
YER078C	168.0394761	208.5956299
YER078W-A	654.6233505	417.1912598
YER079W	412.0620197	47.67900112
YER080W	0	204.1257236
YER081W	160.7334119	119.1975028
YER082C	144.6600708	120.6874716
YER083C	166.5782633	162.4065976
YER085C	220.6431382	300.9736946
YER086W	201.6473714	242.864912
YER087C-B	249.8673949	129.6272843
YER087W	140.2764322	141.5470346
YER088C	0	0
YER089C	32.14668239	46.18903234
YER090W	105.2073242	187.7360669
YER091C	29.22425672	8.939812711
YER092W	293.70378	248.8247871
YER093C	21.91819254	56.61881384
YER093C-A	185.5740302	250.3147559
YER094C	151.9661349	169.8564415
YER095W	141.7376451	0
YER096W	43.83638508	80.4583144
YER098W	35.06910806	46.18903234
YER099C	151.9661349	92.37806468
YER100W	236.7164794	269.6843501
YER101C	122.7418782	101.3178774
YER102W	21.91819254	31.28934449
YER103W	0	53.63887627
YER104W	201.6473714	411.2313847
YER105C	11.68970269	28.30940692
YER106W	251.3286078	348.6526957
YER107C	172.4231146	141.5470346
YER109C	17.53455403	95.35800225
YER110C	1.461212836	0
YER111C	18.99576687	22.34953178
YER112W	42.37517224	0
YER113C	92.05640866	169.8564415
YER114C	17.53455403	4.469906355
YER115C	203.1085842	244.3548808
YER116C	187.035243	269.6843501
YER117W	265.9407361	245.8448496
YER118C	103.7461113	55.12884505
YER119C	162.1946248	299.4837258
YER120W	20.4569797	29.7993757
YER121W	414.9844454	511.0592933
YER122C	150.5049221	303.9536322
YER123W	55.52608776	37.24921963
YER124C	51.14244926	62.57868898
YER125W	5.844851344	0
YER126C	124.203091	147.5069097
YER127W	317.0831854	338.2229142
YER128W	185.5740302	126.6473467
YER129W	55.52608776	77.47837683
YER130C	27.76304388	47.67900112
YER131W	87.67277015	120.6874716
YER132C	1.461212836	1.489968785
YER133W	0	0
YER134C	13.15091552	0
YER136W	17.53455403	22.34953178
YER137C	92.05640866	43.20909477
YER138W-A	0	14.89968785
YER139C	51.14244926	71.51850169
YER140W	100.8236857	363.5523836
YER141W	87.67277015	168.3664727
YER142C	226.4879896	593.0075765
YER143W	170.9619018	204.1257236
YER144C	90.59519582	0
YER145C	86.21155732	105.7877837
YER146W	264.4795233	479.7699488
YER147C	108.1297499	217.5354426
YER148W	166.5782633	125.157378
YER149C	103.7461113	138.567097
YER150W	121.2806654	274.1542565
YER151C	43.83638508	67.04859533
YER152C	138.8152194	0
YER153C	339.0013779	461.8903234
YER154W	159.2721991	137.0771282
YER155C	0	1.489968785
YER156C	116.8970269	44.69906355
YER157W	26.30183105	70.0285329
YER158C	56.9873006	102.8078462
YER159C	116.8970269	147.5069097
YER161C	62.83215194	55.12884505
YER162C	65.75457761	146.0169409
YER163C	111.0521755	156.4467224
YER164W	4.383638508	4.469906355
YER165W	92.05640866	113.2376277
YER166W	10.22848985	16.38965664
YER167W	27.76304388	28.30940692
YER168C	100.8236857	111.7476589
YER169W	16.07334119	13.40971907
YER170W	166.5782633	223.4953178
YER171W	92.05640866	116.2175652
YER172C	1.461212836	10.4297815
YER173W	65.75457761	159.42666
YER174C	200.1861585	220.5153802
YER175C	181.1903916	281.6041004
YER175W-A	179.7291788	369.5122587
YER176W	18.99576687	89.39812711
YER177W	16.07334119	16.38965664
YER178W	51.14244926	40.2291572
YER179W	166.5782633	207.1056611
YER180C	195.80252	242.864912
YER180C-A	128.5867296	190.7160045
YER182W	111.0521755	123.6674092
YER183C	68.67700329	80.4583144
YER184C	17.53455403	40.2291572
YER185W	59.90972627	108.7677213
YER186C	5.844851344	29.7993757
YER187W	2.922425672	7.449843926
YER188C-A	45.29759791	71.51850169
YER189W	125.6643039	46.18903234
YER190C-B	621.0154552	873.1217081
YER190W	708.6882254	914.8408341
YFL001W	203.1085842	156.4467224
YFL002C	7.306064179	7.449843926
YFL003C	87.67277015	92.37806468
YFL004W	59.90972627	38.73918841
YFL005W	18.99576687	8.939812711
YFL007W	0	2.97993757
YFL008W	23.37940537	50.6589387
YFL009W	45.29759791	107.2777525
YFL010C	0	0
YFL010W-A	0	0
YFL011W	42.37517224	62.57868898
YFL012W	94.97883433	137.0771282
YFL013C	56.9873006	157.9366912
YFL014W	201.6473714	250.3147559
YFL016C	39.45274657	22.34953178
YFL017C	276.169226	314.3834137
YFL017W-A	195.80252	379.9420402
YFL018C	14.61212836	41.71912598
YFL020C	29.22425672	46.18903234
YFL021W	0	0
YFL022C	78.90549314	123.6674092
YFL023W	80.36670597	43.20909477
YFL024C	37.99153373	86.41818954
YFL025C	23.37940537	55.12884505
YFL026W	116.8970269	156.4467224
YFL027C	134.4315809	204.1257236
YFL028C	201.6473714	281.6041004
YFL029C	127.1255167	157.9366912
YFL030W	90.59519582	98.33793982
YFL031W	83.28913165	154.9567537
YFL033C	11.68970269	14.89968785
YFL034C-A	207.4922227	385.9019154
YFL034C-B	214.7982869	330.7730703
YFL034W	35.06910806	58.10878262
YFL036W	7.306064179	23.83950056
YFL037W	1.461212836	0
YFL038C	130.0479424	110.2576901
YFL039C	214.7982869	4.469906355
YFL040W	0	245.8448496
YFL041W	105.2073242	165.3865352
YFL041W-A	163.6558376	300.9736946
YFL042C	67.21579045	92.37806468
YFL044C	220.6431382	454.4404795
YFL045C	204.569797	196.6758796
YFL046W	223.5655639	332.2630391
YFL047W	81.82791881	99.82790861
YFL048C	112.5133884	107.2777525
YFL049W	68.67700329	81.94828318
YFL050C	23.37940537	146.0169409
YFL051C	51.14244926	108.7677213
YFL052W	14.61212836	26.81943813
YFL053W	11.68970269	68.53856412
YFL054C	49.68123642	59.59875141
YFL055W	10.22848985	22.34953178
YFL056C	111.0521755	157.9366912
YFL057C	318.5443982	347.1627269
YFL058W	271.7855875	342.6928206
YFL059W	511.4244926	436.5608541
YFL060C	824.1240394	706.2452042
YFL061W	374.070486	286.0740067
YFL062W	27.76304388	50.6589387
YFL066C	0	43.20909477
YFL067W	0	20.85956299
YFL068W	18.99576687	178.7962542
YFR001W	222.1043511	178.7962542
YFR002W	58.44851344	52.14890748
YFR003C	638.5500093	785.2135498
YFR004W	230.8716281	208.5956299
YFR005C	170.9619018	196.6758796
YFR006W	26.30183105	47.67900112
YFR007W	68.67700329	77.47837683
YFR008W	1.461212836	114.7275965
YFR009W	23.37940537	315.8733825
YFR010W	115.435814	183.2661606
YFR011C	188.4964558	159.42666
YFR012W	143.1988579	156.4467224
YFR012W-A	279.0916517	245.8448496
YFR013W	29.22425672	7.449843926
YFR014C	125.6643039	247.3348183
YFR015C	83.28913165	89.39812711
YFR016C	21.91819254	40.2291572
YFR017C	116.8970269	151.9768161
YFR018C	293.70378	330.7730703
YFR019W	0	0
YFR021W	21.91819254	13.40971907
YFR022W	65.75457761	101.3178774
YFR023W	84.75034448	138.567097
YFR024C-A	92.05640866	47.67900112
YFR025C	37.99153373	230.9451617
YFR026C	84.75034448	184.7561294
YFR027W	141.7376451	159.42666
YFR028C	1.461212836	0
YFR029W	65.75457761	64.06865776
YFR030W	43.83638508	80.4583144
YFR031C	48.22002358	108.7677213
YFR031C-A	46.75881075	49.16896991
YFR032C	246.9449693	312.8934449
YFR032C-A	398.9111042	318.85332
YFR032C-B	562.5669418	853.7521139
YFR033C	312.6995469	280.1141316
YFR034C	45.29759791	98.33793982
YFR035C	356.535932	366.5323211
YFR036W	293.70378	421.6611662
YFR037C	140.2764322	309.9135073
YFR038W	84.75034448	41.71912598
YFR039C	151.9661349	184.7561294
YFR040W	286.3977158	661.5461406
YFR041C	320.0056111	573.6379823
YFR042W	407.6783812	519.999106
YFR043C	226.4879896	339.712883
YFR044C	151.9661349	345.6727582
YFR045W	315.6219725	633.2367337
YFR046C	255.7122463	427.6210413
YFR047C	170.9619018	183.2661606
YFR048W	83.28913165	196.6758796
YFR049W	333.1565266	371.0022275
YFR050C	105.2073242	335.2429767
YFR051C	102.2848985	141.5470346
YFR052W	273.2468003	345.6727582
YFR053C	39.45274657	58.10878262
YFR055W	1.461212836	278.6241628
YFR057W	0	47.67900112
YGL001C	166.5782633	222.005349
YGL002W	244.0225436	347.1627269
YGL003C	73.06064179	107.2777525
YGL004C	175.3455403	305.443601
YGL005C	350.6910806	362.0624148
YGL006W	7.306064179	8.939812711
YGL006W-A	59.90972627	35.75925084
YGL007C-A	71.59942896	22.34953178
YGL008C	14.61212836	8.939812711
YGL009C	77.4442803	117.707534
YGL010W	375.5316988	378.4520714
YGL011C	229.4104152	360.572446
YGL012W	55.52608776	26.81943813
YGL013C	23.37940537	50.6589387
YGL014W	26.30183105	4.469906355
YGL015C	410.6008069	348.6526957
YGL016W	17.53455403	10.4297815
YGL017W	111.0521755	8.939812711
YGL018C	517.2693439	396.3316969
YGL019W	271.7855875	323.3232264
YGL020C	318.5443982	557.2483256
YGL021W	83.28913165	110.2576901
YGL022W	56.9873006	35.75925084
YGL023C	84.75034448	75.98840804
YGL025C	321.4668239	359.0824772
YGL026C	100.8236857	58.10878262
YGL027C	87.67277015	74.49843926
YGL028C	51.14244926	77.47837683
YGL029W	156.3497734	144.5269722
YGL030W	185.5740302	157.9366912
YGL031C	130.0479424	86.41818954
YGL032C	460.2820433	376.9621026
YGL033W	56.9873006	99.82790861
YGL035C	0	0
YGL036W	0	4.469906355
YGL037C	176.8067531	108.7677213
YGL038C	97.90126	171.3464103
YGL039W	16.07334119	34.26928206
YGL040C	0	0
YGL041C-B	378.4541245	283.0940692
YGL043W	185.5740302	229.4551929
YGL044C	251.3286078	278.6241628
YGL045W	48.22002358	65.55862655
YGL047W	165.1170505	193.6959421
YGL048C	184.1128173	195.1859109
YGL049C	30.68546955	8.939812711
YGL050W	105.2073242	104.297815
YGL051W	108.1297499	99.82790861
YGL053W	241.1001179	141.5470346
YGL054C	17.53455403	5.959875141
YGL055W	14.61212836	19.36959421
YGL056C	90.59519582	157.9366912
YGL057C	248.4061821	17.87962542
YGL058W	463.204469	497.6495742
YGL059W	184.1128173	195.1859109
YGL060W	103.7461113	165.3865352
YGL061C	305.3934827	359.0824772
YGL062W	21.91819254	25.32946935
YGL063W	198.7249457	345.6727582
YGL064C	160.7334119	171.3464103
YGL065C	132.9703681	128.1373155
YGL066W	248.4061821	202.6357548
YGL067W	181.1903916	171.3464103
YGL068W	306.8546955	409.7414159
YGL070C	403.2947427	262.2345062
YGL071W	4.383638508	0
YGL073W	8.767277015	11.91975028
YGL075C	188.4964558	162.4065976
YGL076C	36.5303209	0
YGL077C	87.67277015	44.69906355
YGL078C	170.9619018	131.1172531
YGL079W	284.936503	205.6156924
YGL080W	394.5274657	239.8849744
YGL081W	197.2637328	205.6156924
YGL082W	0	201.145786
YGL083W	58.44851344	53.63887627
YGL084C	87.67277015	187.7360669
YGL085W	273.2468003	257.7645998
YGL086W	94.97883433	132.6072219
YGL087C	156.3497734	223.4953178
YGL089C	213.337074	247.3348183
YGL090W	217.7207125	317.3633512
YGL091C	254.2510334	208.5956299
YGL092W	5.844851344	4.469906355
YGL093W	78.90549314	89.39812711
YGL094C	78.90549314	120.6874716
YGL095C	29.22425672	25.32946935
YGL096W	21.91819254	10.4297815
YGL097W	0	0
YGL098W	18.99576687	13.40971907
YGL099W	58.44851344	16.38965664
YGL100W	195.80252	163.8965664
YGL101W	309.7771212	216.0454738
YGL103W	263.0183105	266.7044125
YGL104C	229.4104152	151.9768161
YGL105W	52.60366209	74.49843926
YGL106W	65.75457761	207.1056611
YGL107C	132.9703681	150.4868473
YGL108C	75.98306747	80.4583144
YGL110C	182.6516045	227.9652241
YGL111W	112.5133884	144.5269722
YGL112C	187.035243	183.2661606
YGL113W	100.8236857	166.8765039
YGL114W	74.52185463	89.39812711
YGL115W	99.36247284	198.1658484
YGL116W	0	37.24921963
YGL117W	46.75881075	29.7993757
YGL119W	30.68546955	25.32946935
YGL120C	46.75881075	44.69906355
YGL121C	214.7982869	232.4351305
YGL122C	0	86.41818954
YGL123W	29.22425672	41.71912598
YGL124C	37.99153373	34.26928206
YGL125W	71.59942896	80.4583144
YGL126W	0	0
YGL127C	371.1480603	297.993757
YGL128C	214.7982869	259.2545686
YGL129C	154.8885606	168.3664727
YGL130W	239.6389051	211.5755675
YGL131C	20.4569797	62.57868898
YGL133W	29.22425672	74.49843926
YGL134W	134.4315809	126.6473467
YGL135W	192.8800943	92.37806468
YGL136C	350.6910806	469.3401673
YGL137W	301.0098442	351.6326333
YGL138C	223.5655639	330.7730703
YGL139W	92.05640866	184.7561294
YGL140C	40.9139594	56.61881384
YGL141W	54.06487493	62.57868898
YGL142C	119.8194525	251.8047247
YGL143C	92.05640866	58.10878262
YGL144C	149.0437093	323.3232264
YGL145W	125.6643039	196.6758796
YGL146C	230.8716281	362.0624148
YGL147C	70.13821612	38.73918841
YGL148W	182.6516045	178.7962542
YGL150C	21.91819254	22.34953178
YGL151W	58.44851344	71.51850169
YGL153W	216.2594997	257.7645998
YGL154C	271.7855875	373.9821651
YGL155W	172.4231146	230.9451617
YGL156W	32.14668239	62.57868898
YGL157W	203.1085842	135.5871594
YGL158W	36.5303209	0
YGL159W	40.9139594	53.63887627
YGL160W	119.8194525	183.2661606
YGL161C	333.1565266	363.5523836
YGL162W	141.7376451	40.2291572
YGL163C	33.60789523	73.00847047
YGL164C	184.1128173	394.8417281
YGL166W	220.6431382	165.3865352
YGL167C	13.15091552	10.4297815
YGL168W	11.68970269	10.4297815
YGL169W	144.6600708	165.3865352
YGL170C	187.035243	205.6156924
YGL171W	160.7334119	186.2460981
YGL172W	121.2806654	143.0370034
YGL173C	0	35.75925084
YGL174W	328.7728881	372.4921963
YGL175C	366.7644218	309.9135073
YGL176C	127.1255167	171.3464103
YGL178W	93.5176215	131.1172531
YGL179C	157.8109863	257.7645998
YGL180W	10.22848985	19.36959421
YGL181W	0	75.98840804
YGL183C	0	7.449843926
YGL184C	0	7.449843926
YGL185C	168.0394761	184.7561294
YGL186C	87.67277015	150.4868473
YGL187C	208.9534355	219.0254114
YGL188C-A	452.9759791	360.572446
YGL189C	333.1565266	436.5608541
YGL190C	2.922425672	5.959875141
YGL191W	182.6516045	131.1172531
YGL192W	184.1128173	172.8363791
YGL193C	507.040854	497.6495742
YGL194C	102.2848985	222.005349
YGL194C-A	410.6008069	478.27998
YGL195W	0	0
YGL196W	131.5091552	169.8564415
YGL197W	43.83638508	105.7877837
YGL198W	198.7249457	13.40971907
YGL200C	32.14668239	31.28934449
YGL201C	14.61212836	0
YGL202W	17.53455403	11.91975028
YGL203C	7.306064179	37.24921963
YGL205W	32.14668239	50.6589387
YGL206C	0	7.449843926
YGL207W	52.60366209	55.12884505
YGL208W	122.7418782	189.2260357
YGL209W	42.37517224	47.67900112
YGL210W	43.83638508	14.89968785
YGL211W	299.5486314	449.9705731
YGL212W	350.6910806	712.2050793
YGL213C	105.2073242	117.707534
YGL215W	62.83215194	99.82790861
YGL216W	0	0
YGL219C	159.2721991	210.0855987
YGL220W	207.4922227	457.420417
YGL221C	274.7080131	412.7213535
YGL222C	403.2947427	490.1997303
YGL223C	18.99576687	0
YGL224C	8.767277015	1.489968785
YGL225W	30.68546955	23.83950056
YGL226C-A	470.5105332	722.6348608
YGL226W	49.68123642	128.1373155
YGL227W	61.37093911	61.08872019
YGL228W	36.5303209	41.71912598
YGL229C	97.90126	183.2661606
YGL230C	442.7474893	689.8555475
YGL231C	385.7601887	397.8216656
YGL232W	179.7291788	247.3348183
YGL233W	51.14244926	34.26928206
YGL234W	96.44004717	119.1975028
YGL235W	163.6558376	651.1163591
YGL236C	166.5782633	658.566203
YGL237C	225.0267767	311.4034761
YGL238W	27.76304388	17.87962542
YGL240W	295.1649928	467.8501985
YGL241W	51.14244926	147.5069097
YGL242C	423.7517224	558.7382944
YGL243W	236.7164794	293.5238507
YGL244W	119.8194525	134.0971907
YGL245W	97.90126	147.5069097
YGL246C	298.0874185	384.4119466
YGL247W	543.5711749	630.2567961
YGL248W	553.7996648	1375.241189
YGL249W	87.67277015	159.42666
YGL250W	360.9195705	439.5407916
YGL251C	68.67700329	117.707534
[truncated: 3,752 more rows]
