# Supplementary material for: Overexpression profiling reveals cellular requirements in the context of genetic backgrounds and environments
Source: PLoS Genet. 2023 Apr 28;19(4):e1010732. doi: 10.1371/journal.pgen.1010732 (PMC10171610; doi:10.1371/journal.pgen.1010732)
Supplement: S1 Data — (ZIP) [file pgen.1010732.s025.zip › S1_Data/S14_Fig/C/C.xlsx]

## Sheet: まとめ
44527	YPD	1.22622	cpm/µg protein		1.01199
	YPD+1M NaCl	1.05252	cpm/µg protein		0.868643
44530	WT YPD	1.02039	cpm/µg protein		0.842124
	can1∆ YPD	0.0635443	cpm/µg protein		0.0524428
44535	WT YPD	1.28798	cpm/µg protein		1.06296
	can1∆ YPD	0.0795559	cpm/µg protein		0.0656572
	WT YPD+1M NaCl	0.939946	cpm/µg protein		0.775733
44539	WT YPD	1.12086	cpm/µg protein		0.925044
	can1∆ YPD	0.0836008	cpm/µg protein		0.0689953
	WT YPD+1M NaCl	0.911638	cpm/µg protein		0.75237
	can1∆ YPD+1M NaCl	0.05659	cpm/µg protein		0.0467035
44544	can1∆ YPD+1M NaCl	0.0774568	cpm/µg protein		0.0639248
	can1∆ YPD+1M NaCl	0.08072	cpm/µg protein		0.0666178
Average	WT YPD	1.21169	cpm/µg protein		1	0.825295
	can1∆ YPD	0.075567	cpm/µg protein		0.0623651	0.825295
	WT YPD+1M NaCl	0.968036	cpm/µg protein		0.798916	0.825295
	can1∆ YPD+1M NaCl	0.0715889	cpm/µg protein		0.059082	0.825295
SD	WT YPD	0.0845002			0.0697376
	can1∆ YPD	0.0106066			0.00875357
	WT YPD+1M NaCl	0.074525			0.0615051
	can1∆ YPD+1M NaCl	0.0130915			0.0108044
	WT YPD	1.22622	1.28798	1.12086		significance
	can1∆ YPD	0.0635443	0.0795559	0.0836008		2.07882e-05
	WT YPD+1M NaCl	1.05252	0.939946	0.911638		0.0200227
	can1∆ YPD+1M NaCl	0.05659	0.0774568	0.08072		3.33098e-05
Relative uptake	WT YPD	1
	can1∆ YPD	0.0623651
	WT YPD+1M NaCl	0.798916
	can1∆ YPD+1M NaCl	0.059082
