# Supplementary material for: Overexpression profiling reveals cellular requirements in the context of genetic backgrounds and environments
Source: PLoS Genet. 2023 Apr 28;19(4):e1010732. doi: 10.1371/journal.pgen.1010732 (PMC10171610; doi:10.1371/journal.pgen.1010732)
Supplement: S1 Data — (ZIP) [file pgen.1010732.s025.zip › S1_Data/S15_Fig/A/YOC_YOCS1102.csv]

3	YOCS1000	YOCS1102	p_values	q_values	FC	NRPM
YAL001C	32	11	0.00011147239499305068	0.0002615576269298386	0.27014393343877563	68.53489918
YAL002W	22	4	7.065693932161754e-05	0.00017087807318697329	0.1428860474386912	33.22904203
YAL003W	11	0	0.0005869083672588343	0.0012386458789378186	0.0	0.0
YAL005C	2	0	0.37721330413679965	0.46642737305756504	0.0	0.0
YAL007C	66	21	4.145478584694259e-09	1.646453545619937e-08	0.25005058301770966	60.91991038
YAL008W	89	0	5.92461184679247e-26	9.933656772858163e-25	0.0	0.0
YAL009W	186	520	4.613084044894988e-21	5.458816119792402e-20	2.197065030508908	511.923763
YAL010C	30	2	3.998494981512596e-08	1.40130070924308e-07	0.052391550727520116	18.27597312
YAL011W	56	54	0.1729556153168348	0.23354490342500983	0.7578063587373445	179.4961645
YAL012W	61	12	2.218227435658612e-11	1.0959644314839069e-10	0.1545980185402233	38.94879516
YAL013W	153	165	0.15573473332116616	0.21559610945635743	0.8475103794157665	197.0007492
YAL014C	222	163	8.890587163196085e-08	3.029014619404069e-07	0.5770150519314716	135.0116933
YAL015C	125	85	8.143666479124993e-06	2.2185801004949233e-05	0.5343938174207052	124.7407689
YAL016W	84	59	0.0005282607539330807	0.0011293782884271922	0.5519824094506584	130.5426651
YAL017W	8	1	0.017460852050151795	0.029700491020533265	0.09823415761410022	20.3066368
YAL018C	117	232	9.982222924916489e-05	0.00023547073027561414	1.558312790869829	363.9574133
YAL019W	0	2	0.5881983678679543	0.6947481646351623		0.0
YAL020C	174	391	3.297956790972413e-10	1.4567242323258333e-09	1.765956580556928	409.3817979
YAL021C	31	0	1.0618588529384129e-09	4.444505286207287e-09	0.0	0.0
YAL022C	10	15	0.8399498306554172	0.9432255393343303	1.178809891369203	292.4155698
YAL023C	11	0	0.0005869083672588343	0.0012386458789378186	0.0	0.0
YAL024C	0	0	1.0	1.0		0.0
YAL025C	97	2	8.367326250848698e-27	1.4852004095256438e-25	0.016203572389954676	5.652362819
YAL026C	10	0	0.001159507089275553	0.002357131590817853	0.0	0.0
YAL027W	181	292	0.013569348782553904	0.023533572029091527	1.2678176363897133	295.8486255
YAL028W	92	131	0.4474159977148958	0.5442236469666594	1.1190151867345328	262.2204838
YAL029C	0	0	1.0	1.0		0.0
YAL030W	243	698	3.749312092723525e-29	7.840834125546543e-28	2.257364346161052	524.9641662
YAL031C	66	13	3.245684907093495e-12	1.772643295412601e-11	0.15479321805858215	38.76721569
YAL032C	150	213	0.3285929447157004	0.417713975477452	1.1159400304961786	260.7372164
YAL033W	153	267	0.0020742292459620354	0.004102095045917354	1.3714258866909677	316.8626508
YAL034C	105	111	0.19520120165824706	0.2611917428423869	0.8307803043935332	194.9437132
YAL034W-A	178	331	4.8566306904453344e-05	0.0001194120696911121	1.4613710638322326	340.8777008
YAL035W	23	0	1.9939186158008658e-07	6.467583733486058e-07	0.0	0.0
YAL036C	130	54	5.675400700689047e-13	3.31026667643638e-12	0.3264396622253176	76.73118484
YAL037C-A	0	0	1.0	1.0		0.0
YAL037W	141	263	0.00027594941934893383	0.0006151105080138444	1.465848706525297	342.1884328
YAL038W	0	0	1.0	1.0		0.0
YAL039C	16	2	0.00031967200575710005	0.0006984930490536028	0.09823415761410022	34.26744959
YAL040C	33	43	1.0	1.0	1.0240166733106206	243.6796415
YAL041W	16	12	0.22622349506493988	0.2981235838951579	0.5894049456846014	139.7574415
YAL042W	50	2813	0.0	0.0	44.213229658954226	10285.71767
YAL043C	53	44	0.04467228322439154	0.06958567194568682	0.6524230845313826	152.299776
YAL044C	294	21	3.339404340548895e-69	4.572598657737309e-67	0.056133804350914404	13.67589825
YAL044W-A	325	150	1.3172103070649653e-26	2.3025156461795185e-25	0.3627107358059085	84.91298279
YAL046C	266	252	0.0008847792299933353	0.0018316649934095287	0.7445115103384438	173.1768239
YAL047C	46	0	6.267637472834107e-14	4.050020573738085e-13	0.0	0.0
YAL048C	115	75	6.3311698778339085e-06	1.7463097346485756e-05	0.5125260397257403	118.1636193
YAL049C	192	445	2.3663045977356936e-12	1.3047572139576198e-11	1.8214250057614414	422.3359591
YAL051W	15	29	0.2408039381221962	0.3156024266501254	1.5193549710980834	353.3354802
YAL053W	14	0	7.764566837537694e-05	0.0001855944467276778	0.0	0.0
YAL054C	33	1	1.366368269272664e-09	5.665453436616504e-09	0.02381434123978187	5.538173672
YAL055W	225	305	0.4988727808122503	0.5975874531246097	1.065294864792909	247.4534413
YAL056W	31	14	0.0013149591894893464	0.0026534492276327126	0.35491050492836207	88.43212797
YAL058W	102	198	0.0005962521936285188	0.0012574427449789556	1.52551868294838	353.0988981
YAL059W	161	386	8.842617224741359e-12	4.577307980151895e-11	1.884143346039388	436.5926912
YAL060W	112	108	0.04601504290884006	0.07158033859040822	0.7578063587373445	177.8643812
YAL061W	68	40	0.00010784202867016408	0.00025324602159334977	0.4622783887722363	107.5057242
YAL062W	3	0	0.16997770955190644	0.22979356079760554	0.0	0.0
YAL063C	0	0	1.0	1.0		0.0
YAL063C-A	0	0	1.0	1.0		0.0
YAL064C-A	0	0	1.0	1.0		0.0
YAL064W	0	0	1.0	1.0		0.0
YAL064W-B	163	154	0.009234974276161649	0.01633159196254786	0.7424814857703771	173.7899284
YAL065C	51	32	0.0019981438210615863	0.003958430973105471	0.49309694802371873	118.2562966
YAL067C	0	0	1.0	1.0		0.0
YAL067W-A	8	8	0.8171040982635746	0.9232932918408955	0.7858732609128017	162.4530944
YAL068C	0	0	1.0	1.0		0.0
YAR002C-A	133	61	9.277939991429662e-12	4.7854199901983843e-11	0.3604381121479767	85.19626565
YAR002W	74	44	6.302498854622956e-05	0.00015306448865260396	0.4672759929751794	111.1376743
YAR003W	117	175	0.19486064778229858	0.2607967385143121	1.1754514586302591	271.0419742
YAR007C	56	57	0.2737960011022509	0.354081583615706	0.7999067120005303	189.2868644
YAR008W	107	42	1.4201728725227155e-11	7.133112829587893e-11	0.30847361643306237	72.76544853
YAR009C	15	7	0.038476842154539684	0.060508700910789644	0.3667408550926408	85.28787456
YAR010C	50	13	3.2523418862926945e-08	1.1510288115734945e-07	0.20432704783732844	51.1727247
YAR014C	12	0	0.0002981699516316073	0.000656499001467601	0.0	0.0
YAR015W	187	145	7.90517335531146e-06	2.1576958693116373e-05	0.6093669670179479	142.6894158
YAR018C	0	0	1.0	1.0		0.0
YAR019C	17	10	0.07334788588281653	0.10990716303076546	0.4622783887722363	111.6865024
YAR020C	25	20	0.1583018389695898	0.218295311892431	0.6286986087302413	153.5181742
YAR023C	4	0	0.07969715977452715	0.11698273758634653	0.0	0.0
YAR027W	2	1	0.834305583142988	0.9384343176006268	0.39293663045640087	91.37986559
YAR028W	127	263	6.750949496968348e-06	1.854979004159817e-05	1.627438327717062	379.9099923
YAR029W	153	223	0.214008053017874	0.28404346016750365	1.1454231188467634	265.8323362
YAR031W	171	218	1.0	1.0	1.0018735139122268	231.6373337
YAR033W	79	147	0.007499016631653978	0.013583258157052608	1.4623211310655932	342.3853191
YAR035C-A	253	681	2.849498287861766e-25	4.616187226336061e-24	2.115334745777146	492.6566664
YAR035W	31	63	0.04038382837483207	0.06329991741173596	1.5970972721776293	377.3104127
YAR042W	0	2	0.5881983678679543	0.6947481646351623		0.0
YAR050W	0	0	1.0	1.0		0.0
YAR064W	132	344	1.177231490244521e-12	6.723195928893982e-12	2.0480333466212413	477.6674791
YAR066W	179	295	0.007109131319959549	0.012929985522165517	1.2951542568116006	301.196205
YAR068W	38	40	0.46875941665454846	0.5661141128056085	0.8272350114871597	192.3786644
YAR071W	17	2	0.00016881538599693502	0.0003869498943277694	0.09245567775444727	30.4599552
YBL001C	146	134	0.0072882293759798785	0.013209772184450137	0.7212809380980509	167.7383834
YBL002W	105	11	1.5419240174106647e-23	2.184139168504614e-22	0.08232957971467447	20.88682642
YBL003C	64	5	9.239137965097395e-16	7.170618412587735e-15	0.061396348508812634	16.87012903
YBL004W	0	0	1.0	1.0		0.0
YBL005W	8	0	0.004590307189404173	0.008596176048929795	0.0	0.0
YBL006C	166	339	5.834126725725359e-07	1.80000336907975e-06	1.6048857557195169	372.0856802
YBL007C	3	0	0.16997770955190644	0.22979356079760554	0.0	0.0
YBL008W	39	34	0.13271335054297864	0.18579222954544067	0.6851202787444939	164.0151433
YBL008W-A	210	719	2.796921347262571e-39	1.1248317949725206e-37	2.6906803552204974	625.7345082
YBL009W	16	0	2.0409273537904195e-05	5.2259008066111766e-05	0.0	0.0
YBL010C	145	277	8.04392851081511e-05	0.00019187321802446161	1.5012889191230765	350.394519
YBL011W	3	2	0.7871187108834068	0.8950709822008386	0.5239155072752011	182.7597312
YBL013W	182	240	0.753542905088128	0.862126909275402	1.0363163880168815	242.0060177
YBL014C	4	0	0.07969715977452715	0.11698273758634653	0.0	0.0
YBL015W	2	0	0.37721330413679965	0.46642737305756504	0.0	0.0
YBL016W	125	65	2.2779307158066907e-09	9.238631556138418e-09	0.40865409567465694	95.03506024
YBL017C	4	0	0.07969715977452715	0.11698273758634653	0.0	0.0
YBL018C	429	989	2.200586205877728e-25	3.595332747159891e-24	1.8117218066264824	421.7532257
YBL019W	119	210	0.004989256571335943	0.009276823324200779	1.3868351663167091	324.0529686
YBL020W	105	68	1.3879936436549044e-05	3.654922822646225e-05	0.508946492781624	118.9662401
YBL021C	69	145	0.0006794625565647651	0.0014219756778762606	1.6514727946718297	386.7089964
YBL022C	0	0	1.0	1.0		0.0
YBL023C	39	38	0.28923462198624517	0.37120917452419017	0.7657226644791402	182.7597311
YBL024W	46	11	5.09174769851976e-08	1.7672082688103284e-07	0.18792621456610475	47.6764516
YBL025W	158	233	0.16707292260011686	0.22915248697192273	1.1589143657764736	268.9671515
YBL026W	58	27	1.1271364642123578e-05	2.998224701982086e-05	0.36583755249389044	86.73343173
YBL027W	179	172	0.009719870638292714	0.017152186572820312	0.755140787022357	175.6127026
YBL028C	189	182	0.008280202679658023	0.014876427869638642	0.7567668438419572	176.0264779
YBL029C-A	110	211	0.0005427816396185203	0.0011582698365291688	1.5074478004781924	352.2278455
YBL029W	23	62	0.0023792941880657397	0.004656891410729543	2.1184409641997264	500.6027419
YBL030C	2	0	0.37721330413679965	0.46642737305756504	0.0	0.0
YBL031W	32	0	5.53358654125712e-10	2.38201019451869e-09	0.0	0.0
YBL032W	0	0	1.0	1.0		0.0
YBL033C	61	1	1.9181764382359235e-17	1.702381588934382e-16	0.012883168211685274	2.9477376
YBL034C	0	0	1.0	1.0		0.0
YBL035C	63	100	0.19414553691831732	0.26002118835986093	1.2474178744647648	290.0948113
YBL036C	165	237	0.251947721464363	0.32863491633965786	1.1287997747656608	263.6170667
YBL037W	24	30	1.0	1.0	0.9823415761410021	228.449664
YBL038W	158	13	8.429014117946017e-37	2.9027101911561406e-35	0.06466045817636977	16.0920518
YBL039C	64	10	4.32287083767843e-13	2.5603326660647427e-12	0.12279269701762527	31.41182879
YBL039W-B	378	118	4.688241894628986e-47	2.899148294194763e-45	0.24532551531140373	57.05197957
YBL040C	79	20	1.510210857161845e-12	8.523280313579755e-12	0.19895525592729157	47.97442944
YBL041W	26	22	0.20304783379792982	0.27049527268285717	0.6649696823108322	161.6720699
YBL042C	32	2	1.1041752341295024e-08	4.1395774259965896e-08	0.04911707880705011	11.4224832
YBL043W	64	80	0.9822092825132678	1.0	0.9823415761410021	227.7467419
YBL044W	197	164	6.558882112557895e-05	0.00015915667100979095	0.6542295166989822	153.0728712
YBL045C	155	0	2.5846749730439265e-44	1.3763394231458909e-42	0.0	0.0
YBL046W	74	255	5.885893620777169e-15	4.2819691088331803e-14	2.70807677746979	632.2498808
YBL047C	5	12	0.3331235653949403	0.42300587868984363	1.8860958261907246	395.9794176
YBL049W	142	1105	6.000202822062223e-119	1.643198401413326e-116	6.115422206398915	1422.179598
YBL050W	22	0	3.8492270167293606e-07	1.2123167893324507e-06	0.0	0.0
YBL051C	5	0	0.03827373792850526	0.06023871560668685	0.0	0.0
YBL052C	0	0	1.0	1.0		0.0
YBL054W	79	2	8.548300477773014e-22	1.0664051203399697e-20	0.019895525592729158	4.56899328
YBL055C	110	119	0.24519386532187448	0.32033392082373924	0.8501719822602128	197.5780878
YBL056W	0	0	1.0	1.0		0.0
YBL057C	271	442	0.0014278157279502286	0.0028731169529187415	1.281756388647448	298.7548373
YBL058W	137	121	0.003966018734421356	0.007575082610978817	0.6940924421200657	162.7495416
YBL059C-A	220	477	4.6817819244037604e-11	2.241875757472608e-10	1.7039161157063931	395.2902783
YBL059W	227	499	6.030388061070197e-12	3.1729882652529465e-11	1.7275363753105204	402.5544739
YBL060W	61	54	0.0630564006868513	0.09551700107802123	0.6956910834310047	164.7833641
YBL061C	71	54	0.005239894877834703	0.009692710016863098	0.5977064237928351	139.608128
YBL063W	4	0	0.07969715977452715	0.11698273758634653	0.0	0.0
YBL064C	143	20	5.853103026180365e-29	1.2021855536986884e-27	0.10991234418360864	26.83884164
YBL066C	7	4	0.3134720473001301	0.3999950619088193	0.44907043480731523	114.224832
YBL067C	37	2	4.425095299500444e-10	1.927933565714171e-09	0.04247963572501631	9.878904387
YBL068W	125	190	0.13650864241749305	0.19073401422327563	1.1945273565874586	275.5900708
YBL069W	87	72	0.008256492112147334	0.014847744257961011	0.6503778711002498	153.3501192
YBL071C-B	278	377	0.4434853876198138	0.5398993361984651	1.065734602029231	247.8432325
YBL071W-A	128	200	0.07810382952856275	0.11645712305386682	1.227926970176253	286.9898903
YBL072C	119	46	6.119809165482177e-13	3.5658584104040526e-12	0.3037829411931839	72.18241481
YBL074C	105	46	4.4107366101156116e-10	1.927933565714171e-09	0.34428733335227507	81.03497515
YBL075C	69	2	5.215186249994606e-19	5.299034650833742e-18	0.022778935098921788	7.832559909
YBL076C	0	0	1.0	1.0		0.0
YBL078C	209	509	1.1843375149198264e-15	9.081500064405229e-15	1.9139210038498375	445.9687219
YBL079W	0	0	1.0	1.0		0.0
YBL080C	87	111	1.0	1.0	1.002665884612885	233.1762088
YBL081W	110	108	0.06408763751468867	0.0969915798281512	0.7715846561689327	179.436827
YBL082C	76	80	0.26903693323887706	0.3483031620951616	0.8272350114871597	192.2537431
YBL084C	0	0	1.0	1.0		0.0
YBL085W	2	0	0.37721330413679965	0.46642737305756504	0.0	0.0
YBL086C	35	23	0.01756341476851019	0.029804425592712333	0.5164310000284126	125.3209585
YBL087C	91	23	2.7283949855657245e-14	1.8352046271331559e-13	0.1986273077032356	48.20036864
YBL088C	0	0	1.0	1.0		0.0
YBL089W	120	224	0.0007957387769637221	0.0016568767944671855	1.4669634203705633	339.8424753
YBL090W	191	386	1.6470367382642307e-07	5.400289784354385e-07	1.5882046005881754	370.3037485
YBL091C	164	229	0.3910150075020823	0.4817324996025011	1.0973474192014123	256.3093791
YBL091C-A	207	430	6.122513623969159e-09	2.3807015450606246e-08	1.6324903487560618	380.5287156
YBL092W	51	0	2.4738076070317786e-15	1.8380965824340773e-14	0.0	0.0
YBL093C	222	14	1.038277545546083e-53	8.530191663479319e-52	0.04955957501251903	12.34863048
YBL095W	135	170	0.9737893161403851	1.0	0.9896181804087134	229.7934855
YBL097W	12	0	0.0002981699516316073	0.000656499001467601	0.0	0.0
YBL098W	8	1	0.017460852050151795	0.029700491020533265	0.09823415761410022	20.3066368
YBL099W	0	0	1.0	1.0		0.0
YBL100W-C	119	221	0.0009987689100208227	0.0020594908574864653	1.4594789131237749	339.4109293
YBL101C	10	1	0.0046520970862171	0.00868361257475967	0.07858732609128018	18.27597312
YBL102W	148	319	1.0664180585378869e-07	3.58653231266163e-07	1.6938754745350255	395.1561755
YBL103C	5	0	0.03827373792850526	0.06023871560668685	0.0	0.0
YBL104C	17	7	0.014600080834772225	0.025124196553194214	0.3235948721405655	71.07322882
YBL105C	26	2	5.240244842329321e-07	1.6219939767618905e-06	0.06045178930098474	14.05844086
YBL106C	30	29	0.35356938781583036	0.44664489196387436	0.7596774855490417	176.6677401
YBL107C	5	0	0.03827373792850526	0.06023871560668685	0.0	0.0
YBL108C-A	71	136	0.006082843089718723	0.01116223057082718	1.505334696959733	347.7511551
YBL111C	3	2	0.7871187108834068	0.8950709822008386	0.5239155072752011	182.7597312
YBR001C	13	20	0.7201330338813821	0.8301232868013286	1.2090357860196947	295.227258
YBR002C	84	211	1.0625736784612956e-07	3.5756941046406735e-07	1.9740387863404902	461.25075
YBR003W	76	2	5.851840873878908e-21	6.868150380750531e-20	0.020680875287178994	7.120509007
YBR004C	0	0	1.0	1.0		0.0
YBR005W	49	5	1.1874773464105224e-11	6.006316815485413e-11	0.08019114907273486	22.37874259
YBR006W	47	33	0.010949411955564427	0.019227501727160617	0.5517833534068608	132.2091672
YBR007C	10	5	0.13154005145610517	0.18441902387227227	0.39293663045640087	109.6558387
YBR008C	5	0	0.03827373792850526	0.06023871560668685	0.0	0.0
YBR009C	0	0	1.0	1.0		0.0
YBR010W	0	0	1.0	1.0		0.0
YBR011C	0	0	1.0	1.0		0.0
YBR013C	0	0	1.0	1.0		0.0
YBR014C	94	20	2.918267133194068e-16	2.3538505305749065e-15	0.1672070767899578	38.88504918
YBR015C	0	0	1.0	1.0		0.0
YBR016W	30	2	3.998494981512596e-08	1.40130070924308e-07	0.052391550727520116	12.18398208
YBR017C	1	0	0.9038719401770722	0.9981120445388523	0.0	0.0
YBR018C	107	149	0.5164360307253364	0.6172118895888216	1.0943468773458642	256.2052305
YBR019C	22	26	0.9125678127697796	1.0	0.9287593083514929	224.2960337
YBR020W	41	10	3.5065744570085395e-07	1.1147766557355505e-06	0.19167640510068334	44.57554419
YBR021W	34	0	1.5048080266496718e-10	6.846638418720144e-10	0.0	0.0
YBR022W	135	313	4.407120286438062e-09	1.744346095478685e-08	1.8220617086348665	421.9599675
YBR023C	0	0	1.0	1.0		0.0
YBR024W	51	67	0.9370444073060893	1.0	1.0324217349246612	243.6796414
YBR025C	0	0	1.0	1.0		0.0
YBR026C	35	14	0.00019656884283558718	0.0004455922014771233	0.3143493043651207	78.32559905
YBR028C	56	86	0.31143564201489876	0.3977495841056369	1.2068767935446598	278.9490634
YBR029C	20	10	0.020523815209554094	0.03428186502182561	0.39293663045640087	100.5178521
YBR030W	74	123	0.08016119276305023	0.1176038315255872	1.3062487985442517	306.2460359
YBR031W	11	0	0.0005869083672588343	0.0012386458789378186	0.0	0.0
YBR033W	0	0	1.0	1.0		0.0
YBR034C	104	23	1.7104738452251333e-17	1.5203918213121702e-16	0.17379889424033115	42.17532257
YBR035C	32	36	0.7001082825424768	0.8112679292568575	0.8841074185269021	211.3159391
YBR036C	13	2	0.0021512377763726093	0.004231110961668562	0.12090357860196949	28.11688172
YBR037C	110	172	0.1028910287513273	0.14774689297100707	1.2288200079727447	283.1952592
YBR038W	3	0	0.16997770955190644	0.22979356079760554	0.0	0.0
YBR039W	38	0	1.1181740586463333e-11	5.695853862953997e-11	0.0	0.0
YBR040W	225	352	0.017165659713586832	0.029267627931466905	1.229455057072472	286.7297115
YBR041W	56	42	0.011788028468380929	0.020637123811768257	0.5894049456846012	137.8713762
YBR042C	97	188	0.000863980203328708	0.0017892510440559596	1.5231358046557393	356.0988576
YBR043C	78	4	3.140555552020065e-20	3.507055335857746e-19	0.040301192867323164	9.372293903
YBR044C	5	0	0.03827373792850526	0.06023871560668685	0.0	0.0
YBR045C	3	0	0.16997770955190644	0.22979356079760554	0.0	0.0
YBR046C	69	65	0.09708078095427343	0.1400330000672251	0.7403153907149581	174.8136559
YBR047W	117	857	8.909773611644374e-90	1.7080036013522264e-87	5.756353714549326	1328.880079
YBR048W	142	639	1.0920474896782619e-47	7.05659001476369e-46	3.536429674107608	823.7058305
YBR049C	0	0	1.0	1.0		0.0
YBR050C	47	1422	8.423053962785666e-218	6.920140477140051e-215	23.776846319532	5533.342498
YBR052C	101	141	0.5179317528505176	0.6188708727702736	1.0971101959277727	256.9493249
YBR053C	18	11	0.07628413820179501	0.11398027508405381	0.48025588166893446	115.4271986
YBR054W	0	0	1.0	1.0		0.0
YBR055C	16	2	0.00031967200575710005	0.0006984930490536028	0.09823415761410022	34.26744959
YBR056W	6	1	0.0654194424566402	0.09866960754475158	0.13097887681880027	26.10853303
YBR057C	0	0	1.0	1.0		0.0
YBR058C	0	0	1.0	1.0		0.0
YBR058C-A	184	366	7.700639657144452e-07	2.3320894506707605e-06	1.5632044211635079	362.555791
YBR059C	0	0	1.0	1.0		0.0
YBR060C	0	0	1.0	1.0		0.0
YBR061C	0	0	1.0	1.0		0.0
YBR062C	87	398	1.029096390166556e-30	2.4255464507573212e-29	3.5951443430263805	828.6492358
YBR063C	50	162	3.1998631128211137e-09	1.2788334094394874e-08	2.5462293653574775	595.7967232
YBR065C	135	218	0.03338901805583003	0.05413595794730152	1.2690397842888208	295.1231214
YBR066C	31	10	8.871143862054727e-05	0.00021081796839122617	0.2535075035202586	58.95475199
YBR067C	20	0	1.43882083246822e-06	4.234728048886762e-06	0.0	0.0
YBR068C	8	2	0.04831923122481266	0.07451968323247456	0.19646831522820044	60.9199104
YBR069C	37	0	2.1405029015044315e-11	1.0612096712544814e-10	0.0	0.0
YBR070C	74	80	0.35204810851808543	0.4449733345247273	0.8495927145003261	194.9437133
YBR071W	84	93	0.395480982719597	0.48681745111738056	0.8700739674391735	202.341131
YBR072C-A	253	493	3.4447834326919955e-08	1.216888791241503e-07	1.5313656823320603	355.4460913
YBR072W	68	0	4.304240832587716e-20	4.742086020730259e-19	0.0	0.0
YBR073W	0	0	1.0	1.0		0.0
YBR074W	5	0	0.03827373792850526	0.06023871560668685	0.0	0.0
YBR076W	0	0	1.0	1.0		0.0
YBR077C	114	54	7.706372374087207e-10	3.2804846427369006e-09	0.3722557551692219	88.17355449
YBR078W	14	0	7.764566837537694e-05	0.0001855944467276778	0.0	0.0
YBR079C	1	0	0.9038719401770722	0.9981120445388523	0.0	0.0
YBR080C	43	24	0.0013568225766432645	0.002734087819998393	0.43862693632342425	106.2556576
YBR081C	0	0	1.0	1.0		0.0
YBR082C	12	0	0.0002981699516316073	0.000656499001467601	0.0	0.0
YBR083W	12	20	0.5732649506879582	0.6787825265403434	1.3097887681880027	319.8295295
YBR084C-A	46	2	1.3557811514488066e-12	7.697035934829305e-12	0.03416840264838268	11.9191129
YBR084W	21	2	1.3019518041606903e-05	3.436220663482391e-05	0.07484507246788588	17.40568868
YBR085C-A	7	0	0.009219513523299194	0.016309265540600942	0.0	0.0
YBR085W	5	0	0.03827373792850526	0.06023871560668685	0.0	0.0
YBR086C	5	0	0.03827373792850526	0.06023871560668685	0.0	0.0
YBR087W	89	146	0.06749269291813917	0.10166329936412215	1.2891853493625736	298.5075609
YBR088C	155	72	2.826400010550781e-13	1.7237143648650627e-12	0.3650508050691724	86.07393786
YBR091C	196	106	3.918593914140447e-13	2.342602245345292e-12	0.42501309008549487	98.83944646
YBR092C	86	32	4.762448099319132e-10	2.065523304614203e-09	0.2924179575489495	70.12873403
YBR093C	28	77	0.0004995823120600292	0.0010708527307704914	2.161151467510205	491.5606561
YBR094W	23	8	0.0013496065537765103	0.0027205002771709466	0.27334722118706145	63.56860216
YBR095C	89	100	0.43469349684268166	0.5300937871802931	0.8830036639469683	203.066368
YBR096W	160	72	3.110157447635088e-14	2.079827381552255e-13	0.35364296741076084	83.3841273
YBR097W	12	4	0.02471563980106399	0.04087996678053466	0.26195775363760054	60.91991039
YBR098W	17	31	0.29219637204037685	0.374759441481759	1.4330630051939328	324.9061888
YBR101C	128	231	0.0017204446103252786	0.0034343203588964514	1.4182556505535722	327.2674256
YBR102C	49	55	0.5890152504724713	0.6955701653936719	0.8821026398000836	208.8682642
YBR103W	61	103	0.09328516434816995	0.13486248872959414	1.3269663258035833	306.5647103
YBR104W	30	20	0.03267354789776982	0.053095669386853415	0.5239155072752011	121.8398208
YBR105C	74	18	4.0767350948900395e-12	2.1850236282118005e-11	0.19115836076257342	44.45506975
YBR106W	13	0	0.0001519533083790771	0.00035081632938100055	0.0	0.0
YBR107C	101	280	8.535126359505496e-12	4.4301003333498294e-11	2.178658545104797	508.470143
YBR108W	22	14	0.05745887541633396	0.08774455457231455	0.5001011660354193	124.6089076
YBR109C	107	27	1.3098877857308503e-16	1.0901830181965442e-15	0.19830446770696866	47.82497637
YBR110W	30	21	0.04649293433986154	0.0721481018317711	0.5501112826389611	134.0238029
YBR111C	100	48	1.2537006030313945e-08	4.6576435194015176e-08	0.37721916523814486	89.55226827
YBR111W-A	138	372	1.7646796305774385e-14	1.2096153224613647e-13	2.1184409641997264	490.4271923
YBR112C	1	0	0.9038719401770722	0.9981120445388523	0.0	0.0
YBR114W	25	24	0.397876839703151	0.4892430415079798	0.7544383304762897	182.7597311
YBR115C	7	2	0.0881303940882105	0.1280216964893404	0.22453521740365762	45.6899328
YBR117C	30	0	2.0386468978347162e-09	8.297422724308177e-09	0.0	0.0
YBR118W	4	0	0.07969715977452715	0.11698273758634653	0.0	0.0
YBR119W	105	274	2.2653906891137918e-10	1.0162450743442602e-09	2.050754985620073	474.140812
YBR120C	1	0	0.9038719401770722	0.9981120445388523	0.0	0.0
YBR121C	32	2	1.1041752341295024e-08	4.1395774259965896e-08	0.04911707880705011	11.4224832
YBR122C	117	60	5.004502483231339e-09	1.964566128400234e-08	0.4030119286732317	94.47748814
YBR123C	46	68	0.4891448001653058	0.5870248741132216	1.1617256900450113	274.1395967
YBR125C	96	136	0.45953094501032077	0.5562722346801938	1.1133204529598024	260.8133662
YBR126C	37	5	2.1317351913682483e-08	7.720156854885891e-08	0.10619908931254077	29.63671316
YBR127C	4	0	0.07969715977452715	0.11698273758634653	0.0	0.0
YBR128C	184	63	8.806741505454103e-22	1.0927218376135076e-20	0.26907617085601365	63.56860214
YBR129C	214	685	4.32946050114922e-34	1.2703432317402634e-32	2.5155288959124733	585.8559605
YBR130C	82	106	0.9731137968336139	1.0	1.0158849470336218	236.2503843
YBR131W	43	47	0.5386287140069734	0.6412034225324165	0.8589777503000391	204.0108627
YBR132C	84	0	1.4685171059974082e-24	2.2283487801031914e-23	0.0	0.0
YBR133C	27	35	1.0	1.0	1.0187245974795578	243.6796415
YBR135W	145	331	3.475585210262801e-09	1.386136653552106e-08	1.7939589611181888	417.1963518
YBR136W	0	0	1.0	1.0		0.0
YBR137W	153	177	0.4191843294662563	0.5127029091366312	0.9091474979187313	210.0550157
YBR138C	133	44	1.340073127355395e-16	1.1136937218816296e-15	0.25998814646739304	61.83599926
YBR139W	82	100	0.8331161841344512	0.9384343176006268	0.9583820255034169	222.8777209
YBR140C	0	0	1.0	1.0		0.0
YBR141C	135	256	0.0001950834012943322	0.0004425738228180294	1.490248554027239	345.362139
YBR142W	42	19	0.00015642725111783787	0.00036071095476290516	0.35551409422245794	82.67702125
YBR143C	10	0	0.001159507089275553	0.002357131590817853	0.0	0.0
YBR145W	39	4	1.8022671713994434e-09	7.377109254603701e-09	0.08060238573464633	23.43073476
YBR146W	105	14	6.078162806759393e-22	7.802570156623498e-21	0.10478310145504023	25.86222611
YBR147W	96	163	0.028709194724942867	0.04707914994671983	1.334347307591528	312.2145407
YBR148W	63	108	0.07028680800371934	0.10559546312157521	1.3472113044219458	313.3023962
YBR149W	117	142	0.7517220051044734	0.8610143898338631	0.9537948978599816	221.4800132
YBR150C	16	65	1.8249494717125583e-05	4.742559607690431e-05	3.1926101224582575	742.461408
YBR151W	115	13	3.8071347257311013e-25	6.0482960794694934e-24	0.08883784688579498	22.24901075
YBR152W	100	240	8.0057203863415e-08	2.7340200678058175e-07	1.8860958261907241	440.4509521
YBR153W	148	341	1.2300104519887036e-09	5.133374535113958e-09	1.8106944727788203	422.3231625
YBR154C	143	61	1.0223889651547944e-13	6.496971202878699e-13	0.3352326497600064	78.68821759
YBR155W	105	113	0.242283983444415	0.3171086000884913	0.8457493188871105	196.6842821
YBR156C	36	14	0.00012030801727929039	0.0002813710481387552	0.3056173792438674	76.14988797
YBR157C	25	4	1.1266209528366688e-05	2.998224701982086e-05	0.12573972174604828	36.55194623
YBR158W	15	4	0.004549931852926677	0.008593189293690974	0.20956620291008046	48.73592831
YBR159W	32	9	2.2938604944730786e-05	5.8345827968662874e-05	0.22102685463172553	51.4011744
YBR160W	42	41	0.2711920353790955	0.35087185499779033	0.7671619927958304	182.7597312
YBR161W	59	77	0.9522289324249456	1.0	1.0256312049200973	234.5416551
YBR162C	46	14	6.807093648530515e-07	2.081211885842583e-06	0.23917881853867878	59.5955645
YBR162W-A	87	50	6.4247974591372025e-06	1.7704365207234332e-05	0.45165129937517345	105.9175715
YBR163W	68	86	1.0	1.0	0.9938985358603083	233.8249501
YBR164C	105	85	0.0022626532237018477	0.004444166219094715	0.63618311597703	149.6889226
YBR165W	130	136	0.12414916580523476	0.17555491825569342	0.8221443344933925	191.1304058
YBR166C	71	119	0.07673666502587141	0.114626639107477	1.3171678598397665	308.8896864
YBR167C	84	54	9.400548230667975e-05	0.00022202280441302474	0.5052042391582298	119.6641097
YBR168W	79	134	0.0494736077438415	0.0760349326923657	1.3330002147128537	309.9975187
YBR169C	28	0	7.526558824297792e-09	2.870373991945398e-08	0.0	0.0
YBR170C	146	59	7.250331636060682e-15	5.21860541163767e-14	0.31757892050585823	74.59580864
YBR171W	143	198	0.4743427584683645	0.5723762492554687	1.0881322074177255	251.2946304
YBR172C	28	11	0.0008531684110734128	0.0017674969495976934	0.30873592393002924	75.62471634
YBR173C	145	385	1.6113523941842495e-14	1.1111376041910814e-13	2.086629003113301	486.5190084
YBR175W	66	134	0.002181476112287411	0.004289117648466633	1.5955608630653855	368.2472195
YBR176W	117	245	9.584183872115067e-06	2.5889451126601105e-05	1.6456320420823625	381.0075752
YBR177C	53	75	0.6147552322865112	0.7222589051848266	1.1120848031784931	258.6222611
YBR179C	8	0	0.004590307189404173	0.008596176048929795	0.0	0.0
YBR180W	58	51	0.06578990262032226	0.09920234136588184	0.6910264880440153	161.0763732
YBR181C	40	0	3.054371752824757e-12	1.6761156441312192e-11	0.0	0.0
YBR182C	37	77	0.01685480006726617	0.02875465891036718	1.635465975413128	380.3378189
YBR182C-A	158	388	1.7740065639346178e-12	9.876390851101633e-12	1.9298659824947284	447.1291536
YBR183W	38	139	2.449577166388051e-09	9.927778917475463e-09	2.8746416649178803	668.5158588
YBR184W	2	1	0.834305583142988	0.9384343176006268	0.39293663045640087	91.37986559
YBR185C	105	70	2.8289532769094906e-05	7.104502312448245e-05	0.5239155072752012	123.5803896
YBR186W	94	98	0.19016034644968577	0.2552187053517253	0.8193146762707934	188.5310911
YBR187W	128	10	2.3106772089888173e-30	5.211256717213603e-29	0.061396348508812634	15.58416312
YBR188C	184	244	0.7083111861891758	0.8191298812816555	1.0421362807756718	242.0331575
YBR189W	219	218	0.011564493896714186	0.02027046766229908	0.7822847985342045	181.9252118
YBR191W	89	2	1.4070524473349338e-24	2.1521166554848948e-23	0.017660073278939363	4.106960251
YBR192W	79	95	0.7680111379730061	0.8770516390950672	0.9450374656546351	222.0877745
YBR193C	163	400	8.38885941075114e-13	4.838949896813422e-12	1.9285233396633172	448.4901378
YBR194W	158	375	3.194386153840497e-11	1.5634821081478042e-10	1.8652055243183587	432.1865341
YBR195C	45	4	4.0742405688000074e-11	1.965684354963829e-10	0.06985540097002682	16.24530944
YBR196C	53	23	1.0641507544256128e-05	2.843834102556552e-05	0.34103933964140454	82.75912352
YBR196C-A	194	315	0.008453018553234859	0.015158500062255588	1.2760313257089306	296.1644874
YBR196C-B	130	141	0.2098216852496766	0.2788732405525514	0.8523702291438849	198.1059681
YBR197C	127	262	8.11154479709082e-06	2.2108764989606304e-05	1.6212503492846777	378.4709393
YBR198C	25	50	0.08088669230233655	0.11863794119631153	1.5717465218256035	372.8298515
YBR199W	66	8	1.2247823746736252e-14	8.548208054305848e-14	0.09525736495912748	22.15269469
YBR200W	33	57	0.19485774102719683	0.2607967385143121	1.3574174506675665	321.2140729
YBR200W-A	133	338	7.462605691256209e-12	3.8980422643428206e-11	1.9971816705904286	465.8311944
YBR201C-A	82	35	2.267601214996078e-08	8.181288950716715e-08	0.3354337089261959	80.23597953
YBR201W	107	157	0.2821619509297777	0.36294193240822	1.1531037566664475	265.6784981
YBR202W	4	0	0.07969715977452715	0.11698273758634653	0.0	0.0
YBR203W	5	9	0.722045546640725	0.8316611133047885	1.4145718696430434	274.1395969
YBR204C	82	91	0.4106478153605858	0.5033323926126874	0.8721276432081092	205.0475033
YBR205W	59	72	0.880584446699992	0.9841121556493692	0.9590317760291819	222.3576729
YBR207W	96	55	1.9055539704262538e-06	5.540364450920821e-06	0.45023988906462603	106.6098431
YBR208C	0	0	1.0	1.0		0.0
YBR210W	0	0	1.0	1.0		0.0
YBR211C	6	10	0.7853409390815175	0.8950645542326212	1.3097887681880027	261.0853303
YBR212W	5	11	0.4377475815158758	0.5333657502749579	1.728921174008164	365.5194624
YBR213W	207	282	0.4838020438405146	0.5809867517491751	1.0706099496493242	248.6586727
YBR214W	51	83	0.19377347046316729	0.2595833283563185	1.2789702089365207	291.712648
YBR215W	123	208	0.0141386841567725	0.024395911366816275	1.3289564086980712	309.0571064
YBR216C	0	0	1.0	1.0		0.0
YBR217W	110	331	1.0776490579082038e-15	8.274445570133617e-15	2.3647640851103398	546.6327095
YBR218C	7	12	0.690701346927385	0.8018214465440838	1.3472113044219458	296.9845632
YBR221C	33	1	1.366368269272664e-09	5.665453436616504e-09	0.02381434123978187	5.538173672
YBR221W-A	238	516	7.538520793829769e-12	3.934122784511343e-11	1.703826061474814	395.34218
YBR222C	1	0	0.9038719401770722	0.9981120445388523	0.0	0.0
YBR223C	68	113	0.09500294190168034	0.13713903586259127	1.3059364482815679	303.7036708
YBR225W	13	24	0.3568801019775286	0.45048671344880753	1.450842943223634	351.4610214
YBR227C	53	0	6.799214604360144e-16	5.2984123563245515e-15	0.0	0.0
YBR228W	43	147	4.560188752085337e-09	1.8024498634531115e-08	2.6865899849809733	629.0334933
YBR229C	28	38	0.8928296282213474	0.9956686429902983	1.0665422826673738	245.7803281
YBR230C	0	0	1.0	1.0		0.0
YBR230W-A	76	4	1.123723390767709e-19	1.19676541116761e-18	0.04136175057435799	11.86751501
YBR231C	28	7	3.793000245124595e-05	9.41862884702571e-05	0.19646831522820044	44.11441788
YBR233W	11	8	0.32285650973289115	0.4112398200385065	0.5715441897547648	132.9161681
YBR233W-A	135	231	0.007107767073379113	0.012929985522165517	1.3447164686730164	311.7666002
YBR234C	92	147	0.09864819782690615	0.14225822108890102	1.2556887973280637	290.8434432
YBR235W	22	19	0.27661622586496737	0.35740730508861546	0.6787087253337832	157.8379497
YBR236C	40	10	6.192504357751987e-07	1.9054624163419837e-06	0.19646831522820044	45.68993279
YBR237W	18	20	0.7992718935018877	0.9060935658445409	0.8731925121253353	201.9975976
YBR238C	8	0	0.004590307189404173	0.008596176048929795	0.0	0.0
YBR239C	36	38	0.4916658934930557	0.5894456021427066	0.8295328865190685	197.9897087
YBR240C	0	0	1.0	1.0		0.0
YBR241C	0	0	1.0	1.0		0.0
YBR242W	138	61	9.966774381612482e-13	5.714747703754076e-12	0.3473787602585573	82.10944443
YBR243C	86	15	1.87245137816061e-16	1.5449738702728363e-15	0.13707091760107007	34.00181043
YBR244W	130	60	1.9806185219301893e-11	9.853405812820517e-11	0.3627107358059085	85.10185955
YBR245C	27	16	0.019908744697796955	0.03333193326259979	0.4657026731335121	115.0709418
YBR246W	79	231	7.364861257511406e-11	3.468903938734488e-10	2.297933205960218	530.0032204
YBR247C	84	10	2.034267892563795e-18	1.9629319882775815e-17	0.09355634058485734	21.75711085
YBR248C	10	7	0.32385971471049485	0.41224374043825934	0.5501112826389613	127.9318119
YBR249C	59	10	8.858773114128644e-12	4.5815471384311e-11	0.1331988577818308	30.45995521
YBR250W	10	15	0.8399498306554172	0.9432255393343303	1.178809891369203	292.4155698
YBR251W	41	9	1.3640960102125266e-07	4.537256306959075e-07	0.17250876459061504	40.11798977
YBR252W	148	402	9.2851868658503e-16	7.196645507480468e-15	2.1346016951820697	494.3098769
YBR253W	166	590	3.994668638976113e-34	1.1781199662949551e-32	2.793163999629838	646.7724618
YBR254C	184	445	1.2131676849453694e-13	7.641760521490492e-13	1.9006173973162868	440.5991357
YBR255C-A	124	503	3.7447589507527953e-34	1.1101086972051199e-32	3.1878568567672523	742.8298749
YBR255W	28	37	0.9794187775826309	1.0	1.0384753804919165	248.0310637
YBR256C	105	157	0.22285615916786564	0.29436053545576374	1.1750676377458082	270.6913
YBR257W	117	239	2.8955167237613816e-05	7.268492657508383e-05	1.6053308492150393	371.7147074
YBR258C	201	455	6.95891428548472e-12	3.6481965410959545e-11	1.778966834404601	414.6190916
YBR259W	31	43	0.8032773833950685	0.9095586201821302	1.0900822651371123	259.4009088
YBR260C	24	23	0.4076788521136667	0.5000130259129233	0.7531285417081016	182.7597311
YBR261C	151	626	4.055272893251467e-43	2.0638826910698395e-41	3.257991134645126	758.8764996
YBR262C	102	236	4.0368290261595433e-07	1.2686231546144008e-06	1.8182949958374628	424.6476106
YBR263W	24	12	0.010131007221906456	0.017844846105109963	0.39293663045640087	98.99485437
YBR264C	130	67	7.993329168492936e-10	3.395098674150877e-09	0.40502698831659784	93.47253428
YBR265W	109	149	0.6129573872662448	0.721030463114783	1.0742671181285088	251.5042171
YBR267W	123	295	2.5757164220247715e-09	1.0416979706796386e-08	1.884817983490053	439.8120359
YBR268W	143	131	0.0076120217162674655	0.01376194180768758	0.7199258544026366	168.7012903
YBR269C	127	114	0.007959895732681235	0.014368286364924602	0.7054295412918064	165.4910951
YBR270C	66	95	0.48995898611200217	0.5876442396517465	1.131181208889639	259.1369323
YBR271W	86	106	0.8831990641575018	0.9862675374698628	0.9686344843808953	227.3871073
YBR272C	87	169	0.0015386146397629369	0.0030831264088071954	1.5265813918880864	357.116716
YBR273C	69	0	2.261599238715754e-20	2.540323676143418e-19	0.0	0.0
YBR274W	79	123	0.1831605444000605	0.2462263419459439	1.2235748239528432	283.2775833
YBR275C	0	0	1.0	1.0		0.0
YBR276C	21	1	3.371845731210583e-06	9.604499653388837e-06	0.03742253623394294	8.702844342
YBR278W	171	290	0.003247675735602881	0.006254984311939775	1.3327675185070906	311.012174
YBR279W	87	60	0.0002894771598500848	0.0006430216864804317	0.5419815592502082	128.1418805
YBR280C	96	162	0.03263917639259525	0.05308481431951789	1.326161127790353	310.3107934
YBR281C	42	26	0.004680648985070773	0.008731239803159915	0.4864929710412582	117.4883986
YBR282W	220	360	0.0036633742438421405	0.007022688425445383	1.2859744269482212	298.5351265
YBR283C	68	1	2.1238788512848929e-19	2.196839437722917e-18	0.011556959719305909	2.687643105
YBR284W	7	10	1.0	1.0	1.1226760870182881	251.2946304
YBR285W	169	122	1.7794299102221784e-06	5.192035217497589e-06	0.5673167919015492	133.0144789
YBR286W	7	0	0.009219513523299194	0.016309265540600942	0.0	0.0
YBR287W	94	20	2.918267133194068e-16	2.3538505305749065e-15	0.1672070767899578	40.82930164
YBR288C	61	265	5.93224234242552e-20	6.485993481233681e-19	3.414039576096598	796.9522702
YBR289W	5	0	0.03827373792850526	0.06023871560668685	0.0	0.0
YBR290W	91	9	7.463185769321645e-21	8.635972104500761e-20	0.07772372910126611	18.07513824
YBR291C	30	5	1.5804325070918408e-06	4.639646425872984e-06	0.13097887681880027	36.55194623
YBR293W	17	5	0.0034033178845260218	0.006537234854345074	0.23113919438611816	60.91991039
YBR294W	0	0	1.0	1.0		0.0
YBR295W	0	0	1.0	1.0		0.0
YBR296C	24	1	4.7564376214167534e-07	1.4818132589798348e-06	0.03274471920470007	7.614988798
YBR296C-A	101	103	0.1301448368911407	0.18264103390945588	0.8014351076635503	186.3787357
YBR297W	45	4	4.0742405688000074e-11	1.965684354963829e-10	0.06985540097002682	16.24530944
YBR298C	6	9	0.9582065410330972	1.0	1.1788098913692027	234.9767973
YBR298C-A	211	670	5.5856582198916684e-33	1.5669814840291214e-31	2.495426942234963	580.3271085
YBR299W	14	4	0.008069540007634948	0.014547938741037176	0.22453521740365762	65.27133255
YBR301W	36	62	0.1775898795855781	0.23940914146663375	1.3534483937942698	319.8295295
YBR302C	12	0	0.0002981699516316073	0.000656499001467601	0.0	0.0
YCL001W	24	1	4.7564376214167534e-07	1.4818132589798348e-06	0.03274471920470007	7.614988798
YCL001W-A	156	414	1.7011689392682619e-15	1.2889884808605762e-14	2.085586730883974	483.0910092
YCL001W-B	224	510	2.364817137452307e-13	1.46394654009561e-12	1.7892650136853967	416.9206367
YCL002C	142	285	9.554802296833312e-06	2.5829544960938944e-05	1.5772808405644263	368.093543
YCL004W	99	98	0.09002665474692886	0.13064428247529344	0.7779351471662078	182.7597311
YCL005W	4	2	0.47953828026218737	0.5773130939476323	0.39293663045640087	137.0697984
YCL005W-A	263	298	0.18355409374315362	0.24669773150663157	0.890457154950627	207.7762723
YCL008C	135	227	0.011729615495298948	0.020541114102760126	1.3214313350163407	308.6608793
YCL009C	153	2	2.303990082285231e-42	1.1229022850188443e-40	0.010272853083827473	2.389016094
YCL010C	145	326	9.787252459878817e-09	3.6981924373694534e-08	1.7668598831556785	412.154704
YCL011C	4	0	0.07969715977452715	0.11698273758634653	0.0	0.0
YCL012C	128	29	5.8871938941574294e-21	6.895570689470341e-20	0.17804941067555666	41.08552097
YCL014W	3	2	0.7871187108834068	0.8950709822008386	0.5239155072752011	121.8398208
YCL016C	112	169	0.180043447905357	0.24243265485921522	1.185826616913067	277.4031633
YCL017C	0	0	1.0	1.0		0.0
YCL018W	0	0	1.0	1.0		0.0
YCL021W-A	0	0	1.0	1.0		0.0
YCL024W	0	0	1.0	1.0		0.0
YCL025C	14	22	0.652334037551657	0.7615860840356434	1.234943695720117	300.2481297
YCL026C-A	92	173	0.0028413307220602714	0.005514847446023834	1.477783414542551	341.9375616
YCL026C-B	151	77	2.1721346582310965e-11	1.0750384182002612e-10	0.40074331847871353	92.58223225
YCL027W	76	136	0.020160961890107826	0.03372475038685576	1.4062995195281718	329.4484626
YCL028W	34	0	1.5048080266496718e-10	6.846638418720144e-10	0.0	0.0
YCL029C	14	0	7.764566837537694e-05	0.0001855944467276778	0.0	0.0
YCL030C	30	8	2.967317146224291e-05	7.441313347121812e-05	0.20956620291008046	48.73592832
YCL031C	138	170	0.8215515737256102	0.9273293622170725	0.968104741704176	226.4631451
YCL032W	130	385	1.4002451462771655e-17	1.2543317501931432e-16	2.3273938880879124	542.6558171
YCL033C	315	424	0.4722476641593374	0.5700873880311397	1.0578103575461206	246.5805897
YCL034W	117	354	7.81492697194188e-17	6.678104757152711e-16	2.3777703791720666	554.5273893
YCL035C	135	554	6.300285461379512e-38	2.4208357143740107e-36	3.224991011449572	745.8209618
YCL036W	97	5	7.344231242929262e-25	1.1477357032088637e-23	0.040508930974886684	11.30472564
YCL037C	11	1	0.0024026775909271906	0.004698333500653612	0.0714430237193456	16.61452102
YCL038C	64	65	0.23232172507204035	0.30532043896007866	0.7981525306145644	188.4709727
YCL039W	44	49	0.5905709865006976	0.6972641641070646	0.8751770405619836	207.6815127
YCL043C	5	0	0.03827373792850526	0.06023871560668685	0.0	0.0
YCL044C	0	0	1.0	1.0		0.0
YCL045C	42	31	0.027045521200211683	0.04452871240263882	0.5800493116261157	139.2455095
YCL047C	146	384	3.1784785822438115e-14	2.1230464955266157e-13	2.0669543300720266	481.9349075
YCL048W	25	2	9.967788546521655e-07	2.9872200068288708e-06	0.06286986087302414	21.93116774
YCL048W-A	117	78	9.51660688903882e-06	2.575529704417047e-05	0.5239155072752012	122.3560912
YCL049C	51	70	0.7491318793466886	0.8587197039535712	1.0786495738018849	250.8466899
YCL050C	51	2	5.4515606048295756e-14	3.5506143871319237e-13	0.03081855925148242	7.029220432
YCL051W	17	2	0.00016881538599693502	0.0003869498943277694	0.09245567775444727	20.3066368
YCL052C	89	190	5.9810056622099125e-05	0.0001459345081178159	1.6777069614992397	387.8567628
YCL054W	5	0	0.03827373792850526	0.06023871560668685	0.0	0.0
YCL055W	12	27	0.13260919639939867	0.18573684571187085	1.7682148370538038	426.4393726
YCL056C	166	421	2.2442333586485834e-14	1.520210370505065e-13	1.9930882099053588	464.6060635
YCL057C-A	164	297	0.00031799144573251107	0.0006984930490536028	1.423197307872574	332.0878042
YCL057W	63	51	0.019947430370459086	0.033386982555445345	0.63618311597703	150.8493019
YCL058W-A	214	915	2.4919459173954113e-64	2.924730810396125e-62	3.3601590361458578	782.2799706
YCL059C	141	80	4.591598691779172e-09	1.8136184118421718e-08	0.4458855381065542	104.9896328
YCL061C	14	8	0.10095643471005004	0.1451864106070262	0.44907043480731523	104.4341321
YCL063W	110	55	7.199543703659567e-09	2.782565580628103e-08	0.3929366304564009	93.04131768
YCL064C	22	0	3.8492270167293606e-07	1.2123167893324507e-06	0.0	0.0
YCL066W	51	7	3.918086967577003e-11	1.8967102820315944e-10	0.10786495738018848	25.08466899
YCL067C	76	1240	1.2495272455043697e-171	6.532755626268755e-169	12.822142678050978	2945.517225
YCL068C	122	291	4.266534191932846e-09	1.689864885523815e-08	1.8745009748002075	437.4249303
YCL069W	26	32	1.0	1.0	0.9672286288157559	231.9642741
YCL073C	31	26	0.14831624021237408	0.20593874661078249	0.6591195091526724	159.1778304
YCR002C	22	30	0.9148798133204944	1.0	1.0716453557901842	249.2178152
YCR003W	189	30	4.3587584217633745e-36	1.448972236043998e-34	0.12474178744647647	29.00948114
YCR004C	58	2	6.076612019337707e-16	4.7552477455797305e-15	0.027099077962510404	6.195245125
YCR005C	0	0	1.0	1.0		0.0
YCR007C	1	0	0.9038719401770722	0.9981120445388523	0.0	0.0
YCR008W	16	0	2.0409273537904195e-05	5.2259008066111766e-05	0.0	0.0
YCR009C	102	85	0.0046504668918952415	0.00868361257475967	0.6548943840940015	150.8211374
YCR010C	89	1	2.950882734368527e-25	4.74037056015458e-24	0.008830036639469682	2.03066368
YCR011C	10	0	0.001159507089275553	0.002357131590817853	0.0	0.0
YCR012W	32	0	5.53358654125712e-10	2.38201019451869e-09	0.0	0.0
YCR014C	50	75	0.41679075960706924	0.5101007998510865	1.1788098913692027	274.1395967
YCR015C	46	26	0.0010368669884251417	0.0021342240695894736	0.44418923442897484	107.2720161
YCR016W	44	10	6.268140629329497e-08	2.1495573499865197e-07	0.178607559298364	45.68993279
YCR017C	6	2	0.1585497335723673	0.218295311892431	0.26195775363760054	78.32559909
YCR018C	0	0	1.0	1.0		0.0
YCR019W	0	0	1.0	1.0		0.0
YCR020C	183	521	8.638417110273595e-22	1.0753146493762651e-20	2.237376879429343	521.3146429
YCR020C-A	0	0	1.0	1.0		0.0
YCR020W-B	184	480	3.706960248844038e-17	3.239928326915207e-16	2.050104158902961	475.1753011
YCR021C	16	4	0.0025471651029747135	0.004967178693055346	0.19646831522820044	53.75286211
YCR023C	24	41	0.3052147890221857	0.3909332409056993	1.342533487392703	319.8295295
YCR024C	74	86	0.6223805763261595	0.7303225248830327	0.9133121680878508	212.0012882
YCR024C-A	179	511	1.6822698025009457e-21	2.0453982313283166e-20	2.2434705940024675	522.7540914
YCR024C-B	0	0	1.0	1.0		0.0
YCR026C	15	2	0.0006045703101803929	0.0012735838292481463	0.10478310145504023	24.36796415
YCR027C	2	0	0.37721330413679965	0.46642737305756504	0.0	0.0
YCR028C	18	0	5.403445276690225e-06	1.5026699122942692e-05	0.0	0.0
YCR028C-A	133	4	1.805579722713149e-35	5.768827214068512e-34	0.023635286042490277	5.455514364
YCR030C	10	0	0.001159507089275553	0.002357131590817853	0.0	0.0
YCR031C	0	0	1.0	1.0		0.0
YCR032W	0	0	1.0	1.0		0.0
YCR033W	5	0	0.03827373792850526	0.06023871560668685	0.0	0.0
YCR034W	43	21	0.0003057852103116907	0.0006722365231278797	0.3837985692829962	93.50497873
YCR035C	86	144	0.05065547615124006	0.07778895683465463	1.3158808089702727	306.016294
YCR036W	151	305	3.5025959699496457e-06	9.962131267646098e-06	1.5873598978702288	370.3607797
YCR037C	40	2	6.42414735143347e-11	3.0382624521458786e-10	0.03929366304564009	9.137986559
YCR040W	6	1	0.0654194424566402	0.09866960754475158	0.13097887681880027	26.10853303
YCR042C	0	0	1.0	1.0		0.0
YCR043C	114	178	0.09893190859517112	0.1426315884509474	1.227065267039287	286.964841
YCR044C	63	41	0.0009464900986965134	0.0019551956025875175	0.5114413285305536	121.8398207
YCR045C	74	137	0.010921502775874215	0.01918435017228241	1.4549275235818087	336.2779054
YCR046C	133	73	4.240497764850403e-09	1.681869147976184e-08	0.4313439702754476	101.6858655
YCR047C	117	181	0.1115240095101667	0.15929817285676656	1.2157526514975823	281.8836532
YCR048W	117	297	1.502409079170828e-10	6.846638418720144e-10	1.9949090469324968	465.4905972
YCR050C	112	279	1.2876626139818143e-09	5.3623082498257884e-09	1.9576664267381398	452.855971
YCR051W	63	118	0.015591805247743578	0.026747339070077966	1.4719530918684223	342.3118773
YCR052W	6	5	0.6887471384869113	0.8000373244674261	0.6548943840940014	156.6511982
YCR053W	82	32	3.371513066978446e-09	1.3464980311245169e-08	0.30668224816109335	72.66350759
YCR054C	58	144	1.647856295888916e-05	4.307311944771905e-05	1.9511336133007493	456.8993277
YCR057C	26	30	0.8174942415844108	0.9234746382541635	0.9067768395147713	210.8766129
YCR059C	120	285	7.514791772915999e-09	2.870373991945398e-08	1.8664489946679041	431.9775464
YCR060W	84	247	1.2633675122529055e-11	6.362194888762223e-11	2.310841612445977	533.2283922
YCR061W	7	0	0.009219513523299194	0.016309265540600942	0.0	0.0
YCR063W	71	10	6.077294367840006e-15	4.40182870396069e-14	0.11068637477645095	25.383296
YCR065W	45	2	2.578695660856819e-12	1.4191462914437862e-11	0.03492770048501341	8.122654719
YCR066W	81	147	0.011982708575130516	0.020933340527210086	1.426214436471381	333.9313605
YCR067C	5	11	0.4377475815158758	0.5333657502749579	1.728921174008164	365.5194624
YCR068W	43	90	0.008663916388468144	0.01551734137342893	1.6448510112128412	386.7705937
YCR069W	133	326	1.1886444679076247e-10	5.486271536867375e-10	1.926275812462958	449.3415946
YCR071C	158	203	0.969716651156963	1.0	1.0096979238310049	235.9682604
YCR072C	82	77	0.06539816990925093	0.09866960754475158	0.737954159637631	171.6158451
YCR073C	5	2	0.27971636171166536	0.3602796855999524	0.3143493043651207	60.91991041
YCR073W-A	117	10	2.3250895966950622e-27	4.285766112369648e-26	0.06716865477887193	17.18253883
YCR075C	138	90	7.07187833044337e-07	2.158724643226105e-06	0.5125260397257403	120.5154749
YCR075W-A	261	804	1.7784806851679973e-37	6.556437448975098e-36	2.4208509646509295	562.9839996
YCR076C	138	19	3.8262693184421484e-28	7.484651309646529e-27	0.1081999417198785	25.16257168
YCR077C	30	4	5.089492556140814e-07	1.5804358364128412e-06	0.10478310145504023	24.36796416
YCR079W	58	0	2.700549055952749e-17	2.3783855468276047e-16	0.0	0.0
YCR081W	15	8	0.06585693242767839	0.09925136750303418	0.4191324058201609	97.47185663
YCR082W	150	409	4.0146971599465943e-16	3.193433384073702e-15	2.142814424755573	499.5432651
YCR083W	130	245	0.0003286840511916119	0.0007176393236153988	1.4810688378741261	343.1976631
YCR084C	10	12	1.0	1.0	0.9430479130953623	237.5876505
YCR086W	252	434	0.00014541045557416778	0.00033788102222506624	1.3534483937942698	315.4781073
YCR087C-A	186	224	0.6132353129333702	0.7211414102898716	0.9464280131422989	221.0803199
YCR088W	1	0	0.9038719401770722	0.9981120445388523	0.0	0.0
YCR089W	2	2	1.0	1.0	0.7858732609128017	182.7597312
YCR090C	109	116	0.2024893746570016	0.26981380761177387	0.8363421859255505	194.4965946
YCR091W	0	0	1.0	1.0		0.0
YCR092C	0	0	1.0	1.0		0.0
YCR093W	0	0	1.0	1.0		0.0
YCR094W	104	237	6.671081225637973e-07	2.042885416860702e-06	1.7908842580416733	418.2386155
YCR095C	69	129	0.011595207014295273	0.020318109548815393	1.4692413138804554	344.3299282
YCR095W-A	6	2	0.1585497335723673	0.218295311892431	0.26195775363760054	78.32559909
YCR096C	6	121	1.0576668641191937e-18	1.0433348431474242e-17	15.848444095074834	3185.241029
YCR097W	16	0	2.0409273537904195e-05	5.2259008066111766e-05	0.0	0.0
YCR098C	0	0	1.0	1.0		0.0
YCR101C	86	108	0.9849593582678083	1.0	0.9869106067277045	229.5122205
YCR102C	6	12	0.4998727415217884	0.5985359434711233	1.5717465218256035	339.4109294
YCR104W	59	59	0.22274853845621914	0.2943535948211664	0.7858732609128017	182.7597312
YCR105W	48	52	0.4813621510413212	0.5792663173548102	0.8513626993222018	201.7972032
YCR106W	21	30	0.7903248922841689	0.8984302145732863	1.1226760870182884	269.7881746
YCR107W	8	10	1.0	1.0	0.9823415761410021	203.066368
YCR108C	25	36	0.7290226386122739	0.8381865643061149	1.1316574957144345	270.4844021
YDL001W	3	0	0.16997770955190644	0.22979356079760554	0.0	0.0
YDL002C	74	136	0.01277170489927695	0.022228632734950342	1.4443076146505547	335.8827492
YDL003W	16	9	0.06989391260838718	0.10503263428555909	0.44205370926345106	102.8023488
YDL004W	59	2	3.1972872378144686e-16	2.5609469226561295e-15	0.02663977155636616	6.091991041
YDL005C	79	80	0.17281813986768932	0.23346890354218494	0.7958210237091663	187.3865597
YDL006W	84	397	1.5550904890312977e-31	3.939790926175768e-30	3.7141867212188373	865.9330118
YDL007C-A	8	0	0.004590307189404173	0.008596176048929795	0.0	0.0
YDL007W	28	2	1.4477457891629962e-07	4.776813559079972e-07	0.056133804350914404	12.60411939
YDL008W	17	4	0.0014172377649543904	0.0028528296766722784	0.18491135550889454	40.6132736
YDL010W	38	80	0.01277440987463239	0.022228632734950342	1.6544700229743194	384.7573288
YDL012C	66	277	4.077194384193929e-20	4.517908459248417e-19	3.2982862617097894	755.5887394
YDL013W	36	2	8.420265105694174e-10	3.5580414858814984e-09	0.043659625606266766	15.2299776
YDL014W	13	2	0.0021512377763726093	0.004231110961668562	0.12090357860196949	28.11688172
YDL015C	130	100	0.00017122784642787647	0.00039169902339169355	0.6045178930098475	140.5844086
YDL017W	61	90	0.417277473972119	0.5105878197475865	1.1594851390516747	272.641566
YDL018C	40	15	3.246597930794108e-05	8.103731231212668e-05	0.2947024728423007	73.10389245
YDL019C	0	0	1.0	1.0		0.0
YDL020C	32	32	0.4007469944079227	0.49214092778987045	0.7858732609128017	188.4709728
YDL021W	74	136	0.01277170489927695	0.022228632734950342	1.4443076146505547	338.3524752
YDL022W	2	0	0.37721330413679965	0.46642737305756504	0.0	0.0
YDL024C	5	4	0.717115827916658	0.8271426246186723	0.6286986087302414	152.299776
YDL025C	4	0	0.07969715977452715	0.11698273758634653	0.0	0.0
YDL027C	100	42	3.9083768727994566e-10	1.7171180592413807e-09	0.3300667695833767	78.5866844
YDL028C	11	0	0.0005869083672588343	0.0012386458789378186	0.0	0.0
YDL029W	140	100	1.0472301440285211e-05	2.8054699901960335e-05	0.5613380435091442	130.5426651
YDL030W	86	96	0.41905421596436854	0.5126527964286499	0.8772538726468485	206.1359758
YDL031W	20	0	1.43882083246822e-06	4.234728048886762e-06	0.0	0.0
YDL033C	79	146	0.008775978234585716	0.015713154055760414	1.4523733682692286	340.0719047
YDL035C	21	0	7.438065947438199e-07	2.256134876778327e-06	0.0	0.0
YDL036C	31	11	0.0001871002205359964	0.00042580663565592214	0.27885825387228447	70.74570238
YDL037C	38	27	0.026208008653234832	0.04322404868504546	0.5583836327538328	134.665065
YDL040C	20	11	0.03402799479711358	0.055063308406921835	0.432230293502041	109.6558387
YDL042C	43	0	4.3702219799684835e-13	2.572481740716351e-12	0.0	0.0
YDL043C	156	321	8.352025609161603e-07	2.520068167801069e-06	1.617085363801342	374.8320601
YDL044C	79	111	0.5480744703964746	0.6513693488840929	1.1042016703964683	253.5791271
YDL045C	105	393	1.0521303952423903e-24	1.6221989016190314e-23	2.9414113479879154	679.3144726
YDL045W-A	207	152	2.4716951908624877e-07	7.972360652075248e-07	0.5770663558393521	134.2003823
YDL046W	24	50	0.05896498317618383	0.0899728358307862	1.6372359602350037	388.3644287
YDL047W	6	0	0.018677342814831393	0.03135242222069333	0.0	0.0
YDL048C	15	9	0.1052942453240582	0.15108463195076313	0.4715239565476811	109.6558387
YDL049C	84	319	1.1826510786895911e-20	1.354865807478852e-19	2.98444726465695	696.2275472
YDL051W	94	31	4.022328197799346e-12	2.1605445262819005e-11	0.25917096902443465	61.56117261
YDL052C	69	60	0.03740656771184217	0.06023871560668685	0.6833680529676537	159.2620515
YDL053C	168	300	0.000487536351456709	0.001045421907989386	1.4033451087728603	326.3566628
YDL054C	8	0	0.004590307189404173	0.008596176048929795	0.0	0.0
YDL055C	4	0	0.07969715977452715	0.11698273758634653	0.0	0.0
YDL056W	14	8	0.10095643471005004	0.1451864106070262	0.44907043480731523	104.4341321
YDL057W	79	214	5.929792955164777e-09	2.3073233616476746e-08	2.12882123842202	491.1667776
YDL058W	0	0	1.0	1.0		0.0
YDL059C	30	16	0.005962403274145132	0.010955201670801485	0.4191324058201609	103.5638476
YDL060W	10	9	0.5985857141943702	0.7055680349112161	0.7072859348215217	164.4837581
YDL061C	119	20	1.1583018011711336e-22	1.5455669741380949e-21	0.13207953964921038	30.7159212
YDL063C	74	65	0.035075395975502674	0.056678449636166306	0.6902940805315151	160.8285634
YDL064W	289	343	0.4050126139761999	0.49684887862140054	0.9327146314639828	217.5409949
YDL065C	117	267	1.2023057268008717e-07	4.034107488233263e-07	1.7934030825958809	418.6291277
YDL066W	110	0	8.383525075104657e-32	2.1620472065886497e-30	0.0	0.0
YDL067C	124	392	9.192362758932494e-20	9.8813604161908e-19	2.4843735344985345	579.2304381
YDL069C	181	375	6.735977287424754e-08	2.3066176745805793e-07	1.628190457692269	379.6555741
YDL070W	56	4	3.801595934358712e-14	2.518776292453566e-13	0.056133804350914404	13.05426651
YDL072C	5	4	0.717115827916658	0.8271426246186723	0.6286986087302414	121.8398208
YDL073W	4	4	1.0	1.0	0.7858732609128017	228.4496639
YDL074C	5	0	0.03827373792850526	0.06023871560668685	0.0	0.0
YDL075W	6	0	0.018677342814831393	0.03135242222069333	0.0	0.0
YDL076C	130	70	3.405837364915114e-09	1.3592623654147688e-08	0.42316252510689323	97.65787165
YDL077C	11	12	0.8735566218886746	0.9773976911443127	0.8573162846321474	215.9887732
YDL078C	89	108	0.794989633088267	0.9021281333643693	0.9536439570627256	221.342341
YDL079C	58	83	0.5473031914663495	0.6505871546347616	1.1246117354441818	264.6865071
YDL080C	48	23	0.00010160194924201044	0.00023927633500851845	0.3765642708540508	91.37986557
YDL081C	97	10	6.327509293730339e-22	8.086556877387373e-21	0.08101786194977337	20.51384738
YDL082W	168	5	1.6558565394583464e-44	8.89984201721958e-43	0.023389085146214336	6.527133255
YDL083C	105	1	1.0341704877915077e-29	2.2443450850147025e-28	0.0074845072467885874	1.724148408
YDL084W	22	0	3.8492270167293606e-07	1.2123167893324507e-06	0.0	0.0
YDL085C-A	104	377	7.159746564887067e-23	9.66565786259754e-22	2.848790570808906	664.2613304
YDL085W	42	0	8.353260793844134e-13	4.8232532957226514e-12	0.0	0.0
YDL086W	133	191	0.30966047438191974	0.39601009298875256	1.1285849085289108	261.8646895
YDL087C	151	382	4.2210588171077737e-13	2.5155760888276485e-12	1.9881032163489423	463.5561393
YDL088C	21	2	1.3019518041606903e-05	3.436220663482391e-05	0.07484507246788588	26.10853302
YDL089W	117	141	0.7097595640723053	0.8204677895436839	0.9470780323820945	219.9312019
YDL090C	86	20	2.893223989910119e-14	1.939269366663531e-13	0.18276122346809343	42.50226305
YDL091C	123	53	7.830691325967693e-12	4.0755027887457194e-11	0.33862831567787394	80.23597954
YDL092W	127	149	0.5405476287390429	0.6432789276356976	0.9220087864252556	214.4188972
YDL093W	21	42	0.11421626848982729	0.16270937827223103	1.5717465218256035	374.2223067
YDL095W	27	2	2.754512131456707e-07	8.825180650700569e-07	0.05821283414168901	13.53775786
YDL097C	135	80	4.2314466636383464e-08	1.4793343320719836e-07	0.46570267313351216	108.8495457
YDL098C	196	343	0.0004134826651436152	0.0008912814120093446	1.3752782065974032	320.7619771
YDL099W	28	32	0.7754049099087812	0.884967977155269	0.8981408696146305	207.96797
YDL100C	138	510	3.7030741654735227e-31	9.10101689129839e-30	2.904314225112528	671.8721053
YDL101C	115	275	1.0299457436533602e-08	3.8866259657155344e-08	1.8792621456610479	434.842119
YDL102W	16	9	0.06989391260838718	0.10503263428555909	0.44205370926345106	96.75515182
YDL103C	74	129	0.03598863974053705	0.05810634546980809	1.369968252131776	321.0643925
YDL104C	123	236	0.0002460135489807498	0.0005513733126220935	1.5078543867920422	350.6609476
YDL105W	78	218	1.3537976235912517e-09	5.633639749112365e-09	2.1964150112691128	513.1330911
YDL106C	35	1	3.7355668375439175e-10	1.643706570980495e-09	0.022453521740365762	5.221706605
YDL107W	130	157	0.703017362041324	0.8141467678412514	0.9490930920254604	220.4277673
YDL108W	173	385	7.951324155309179e-10	3.379753526768891e-09	1.7489087020313796	407.7760475
YDL109C	69	121	0.03918236670031294	0.061567702429917964	1.3781255734847682	323.1403942
YDL110C	16	234	9.796526006584973e-33	2.7086452434552974e-31	11.493396440849727	2526.384519
YDL111C	132	116	0.004214443405723046	0.008010373955465111	0.6906158959536742	160.6070365
YDL112W	12	12	0.6994566425154845	0.8106761691065197	0.7858732609128017	197.9897087
YDL113C	2	0	0.37721330413679965	0.46642737305756504	0.0	0.0
YDL114W	130	333	6.950873688870723e-12	3.6473060752459423e-11	2.013044583722792	469.5519246
YDL115C	94	162	0.022263493541335975	0.03705481926641834	1.3543773219986583	311.6534364
YDL116W	39	36	0.20104748411535506	0.26806895630213745	0.725421471611817	173.3874372
YDL117W	11	2	0.007576386086472547	0.013706132866720233	0.1428860474386912	49.84356305
YDL118W	342	374	0.0465879741364335	0.07227608288606126	0.8594052619338827	200.394442
YDL119C	345	377	0.044566560467975865	0.06943979660019756	0.8587658532293515	200.2410967
YDL120W	255	4	2.798497104309769e-69	3.9254041089964594e-67	0.01232742370059297	2.866819312
YDL121C	173	254	0.16024513543017374	0.22036579958367508	1.153825481340183	268.3293163
YDL122W	21	0	7.438065947438199e-07	2.256134876778327e-06	0.0	0.0
YDL123W	25	0	5.3641538607503044e-08	1.8550360104134095e-07	0.0	0.0
YDL124W	123	154	0.9415010702616835	1.0	0.9839388795168412	228.8211268
YDL125C	115	4	1.7613291890886615e-30	4.035619189820276e-29	0.027334722118706148	7.946075267
YDL126C	3	0	0.16997770955190644	0.22979356079760554	0.0	0.0
YDL127W	92	45	7.764256141226519e-08	2.654710883959198e-07	0.3843945297943052	90.3972864
YDL128W	37	2	4.425095299500444e-10	1.927933565714171e-09	0.04247963572501631	9.878904387
YDL129W	81	25	3.481428334163147e-11	1.6910214822442787e-10	0.2425534755903709	58.66361739
YDL130W	43	1	2.108082097206409e-12	1.164609043326999e-11	0.018276122346809344	4.250226306
YDL130W-A	234	268	0.25733882612867953	0.33483082965029887	0.9000599740368841	210.0955884
YDL131W	1	0	0.9038719401770722	0.9981120445388523	0.0	0.0
YDL132W	0	0	1.0	1.0		0.0
YDL133C-A	13	0	0.0001519533083790771	0.00035081632938100055	0.0	0.0
YDL133W	91	0	1.6412013494116717e-26	2.842936433875459e-25	0.0	0.0
YDL134C	64	12	3.765718650671921e-12	2.039232387948608e-11	0.14735123642115036	37.12307039
YDL135C	112	159	0.40848986767068474	0.5009009017002362	1.115659361474424	257.1574979
YDL136W	110	32	1.8907574626344073e-15	1.4251305593198527e-14	0.22861767590190596	54.33397414
YDL137W	6	0	0.018677342814831393	0.03135242222069333	0.0	0.0
YDL138W	6	0	0.018677342814831393	0.03135242222069333	0.0	0.0
YDL139C	105	88	0.004537895684560605	0.008593189293690974	0.6586366377173958	151.7250599
YDL140C	0	0	1.0	1.0		0.0
YDL141W	39	68	0.13958700227750107	0.19465685016923098	1.3702405574889878	323.3441397
YDL142C	161	231	0.26297407511672677	0.34123734341071654	1.1275572873966286	261.7299854
YDL143W	119	45	3.124435479686606e-13	1.89542494131621e-12	0.2971789642107234	70.64661875
YDL144C	120	272	1.2109663593783225e-07	4.0607973952097566e-07	1.781312724735684	410.8317924
YDL145C	11	2	0.007576386086472547	0.013706132866720233	0.1428860474386912	49.84356305
YDL146W	10	9	0.5985857141943702	0.7055680349112161	0.7072859348215217	164.4837581
YDL147W	58	77	0.8750704704186894	0.9787106719910312	1.0433145015566505	242.6292982
YDL148C	27	5	9.75492421541961e-06	2.633829538163295e-05	0.14553208535422252	40.61327359
YDL149W	26	34	1.0	1.0	1.0276804181167407	246.022715
YDL150W	94	160	0.02899444049205848	0.04750627557544967	1.3376566143196624	309.7296497
YDL153C	0	0	1.0	1.0		0.0
YDL154W	0	0	1.0	1.0		0.0
YDL155W	37	2	4.425095299500444e-10	1.927933565714171e-09	0.04247963572501631	9.878904387
YDL156W	61	27	2.9182197929743954e-06	8.378772855414754e-06	0.34784554171550236	82.53665279
YDL157C	192	280	0.15852118940110377	0.218295311892431	1.1460651721645025	266.0905931
YDL159W	87	98	0.4508108436832622	0.5474267656297384	0.8852365467753399	203.5278825
YDL159W-A	0	0	1.0	1.0		0.0
YDL160C	14	9	0.15580202241360136	0.21559610945635743	0.5052042391582298	117.4883986
YDL160C-A	105	228	5.87240057541014e-06	1.627574732972709e-05	1.706467652267798	394.8299853
YDL161W	56	2	2.1953063742579253e-15	1.6439071560361106e-14	0.028066902175457202	6.527133255
YDL164C	63	16	3.2434391396936967e-10	1.433744695801572e-09	0.19958685991436234	49.31611791
YDL165W	238	318	0.5981451122304845	0.7053378184206512	1.0500323402112226	243.1698515
YDL166C	138	177	0.9895202471339745	1.0	1.0079678781272892	234.4092204
YDL167C	61	35	0.00017433618704518206	0.0003978600840066833	0.4509108874089846	107.858202
YDL168W	89	56	3.606977816997732e-05	8.972201308630604e-05	0.4944820518103022	115.7478297
YDL169C	135	93	5.137530848970403e-06	1.4426728472865618e-05	0.5413793575177079	127.2549239
YDL170W	43	70	0.23804521455062133	0.31212905355235365	1.279328564276654	301.7660677
YDL171C	0	0	1.0	1.0		0.0
YDL173W	97	159	0.05638158808485959	0.08619099231154373	1.2881840050013966	298.3832345
YDL174C	50	56	0.5764314464720469	0.6822509258408606	0.8801780522223379	208.3460934
YDL175C	117	218	0.000990223105854145	0.0020426015357845008	1.4642766741794084	337.6408593
YDL176W	30	16	0.005962403274145132	0.010955201670801485	0.4191324058201609	103.5638476
YDL177C	151	322	1.538453184534953e-07	5.058687400949409e-07	1.6758356954564384	390.9363786
YDL178W	82	47	1.1479977186579697e-05	3.0523046139630066e-05	0.45043955198660585	105.6923747
YDL179W	0	0	1.0	1.0		0.0
YDL180W	59	24	1.17645312965552e-06	3.501957530356571e-06	0.31967725867639396	76.14988801
YDL181W	212	374	0.0001589930670364619	0.0003663337854674248	1.386399054629188	323.2778263
YDL182W	14	0	7.764566837537694e-05	0.0001855944467276778	0.0	0.0
YDL183C	53	10	3.2008840507502896e-10	1.4160218596819166e-09	0.1482779737571324	34.48296814
YDL184C	16	0	2.0409273537904195e-05	5.2259008066111766e-05	0.0	0.0
YDL185W	0	0	1.0	1.0		0.0
YDL186W	204	385	5.604037236793567e-06	1.556195951173337e-05	1.4831431639775914	345.8100795
YDL188C	45	20	7.119089023259696e-05	0.0001720247099696072	0.3492770048501341	85.28787454
YDL189W	39	27	0.019023691219718312	0.031924496120396856	0.5440661037088628	131.2121147
YDL190C	20	4	0.00023709826324869336	0.0005324295634296116	0.15717465218256035	36.55194624
YDL191W	187	10	1.4848853430141547e-46	8.989026955446741e-45	0.0420253080702033	9.773247656
YDL192W	0	0	1.0	1.0		0.0
YDL193W	86	23	4.391386469855557e-13	2.5822968904027923e-12	0.21017540698830744	51.00271566
YDL194W	13	0	0.0001519533083790771	0.00035081632938100055	0.0	0.0
YDL195W	0	0	1.0	1.0		0.0
YDL197C	35	55	0.3834134767507026	0.4732798679530566	1.2349436957201172	292.4155698
YDL198C	27	2	2.754512131456707e-07	8.825180650700569e-07	0.05821283414168901	13.53775786
YDL199C	74	68	0.0626149840385518	0.09496275664707579	0.7221538073252773	168.1389527
YDL200C	209	445	6.861824422660066e-10	2.9427555745501892e-09	1.6732708186899368	390.0040196
YDL201W	153	262	0.003973479180291332	0.007586812339261437	1.345743753981399	310.9288933
YDL202W	135	195	0.28117816337382184	0.362000362113913	1.135150265762936	263.3890243
YDL203C	58	77	0.8750704704186894	0.9787106719910312	1.0433145015566505	241.6145598
YDL204W	47	2	7.128602929793082e-13	4.13689156904541e-12	0.03344141535799156	7.777009837
YDL205C	15	4	0.004549931852926677	0.008593189293690974	0.20956620291008046	60.91991038
YDL206W	64	12	3.765718650671921e-12	2.039232387948608e-11	0.14735123642115036	36.55194624
YDL207W	69	36	1.1688629311593226e-05	3.103476785363465e-05	0.41002083178059223	96.6015722
YDL208W	164	70	1.5606177495112852e-15	1.1919140341884994e-14	0.3354337089261959	78.00720235
YDL209C	125	209	0.017897691673247604	0.03036272118373067	1.3139800922462046	307.0363483
YDL210W	2	0	0.37721330413679965	0.46642737305756504	0.0	0.0
YDL211C	4	4	1.0	1.0	0.7858732609128017	182.7597312
YDL212W	110	190	0.012324397238048186	0.021497606465276042	1.3574174506675667	312.8319723
YDL213C	117	50	2.0064602513698648e-11	9.973338725694117e-11	0.33584327389435975	78.98937533
YDL214C	38	16	0.00016583090382990066	0.0003810201869459683	0.3308940045948639	81.76093234
YDL215C	22	0	3.8492270167293606e-07	1.2123167893324507e-06	0.0	0.0
YDL216C	112	162	0.3257538450403047	0.41447131920946734	1.1367095381060168	265.9806801
YDL217C	105	80	0.0006255503793343771	0.0013158523158566212	0.5987605797430869	140.9860783
YDL218W	48	15	5.176544202063081e-07	1.6048682321328722e-06	0.24558539403525054	60.91991037
YDL219W	117	244	1.1555630795701697e-05	3.0709996629427206e-05	1.6389151766044754	377.9099526
YDL220C	28	27	0.37041964512187797	0.46604318072542555	0.7578063587373445	176.4576715
YDL222C	107	2	1.3856642558587443e-29	2.995847795279563e-28	0.014689219830145827	3.416069741
YDL223C	14	8	0.10095643471005004	0.1451864106070262	0.44907043480731523	104.4341321
YDL224C	5	0	0.03827373792850526	0.06023871560668685	0.0	0.0
YDL225W	58	8	1.7054083936736903e-12	9.540665050600576e-12	0.10839631185004162	25.20823878
YDL226C	2	0	0.37721330413679965	0.46642737305756504	0.0	0.0
YDL227C	0	0	1.0	1.0		0.0
YDL229W	6	0	0.018677342814831393	0.03135242222069333	0.0	0.0
YDL230W	86	240	2.073578756677355e-10	9.31652455441521e-10	2.193134681617121	512.1522698
YDL231C	24	21	0.26678744565798584	0.3456396936199767	0.6876391032987015	167.5297536
YDL232W	204	543	5.246950394755404e-20	5.747659375283491e-19	2.0918097091943695	487.359283
YDL233W	91	111	0.8194789597700842	0.925353131285638	0.9585926589156153	224.9350537
YDL234C	22	11	0.01439544160880927	0.024794305089027288	0.39293663045640087	99.68712608
YDL235C	78	7	1.9262625051162107e-18	1.8712729167100215e-17	0.07052708751781554	16.40151433
YDL236W	74	188	3.82189284185739e-07	1.2123167893324507e-06	1.9965428790757664	466.7782322
YDL237W	5	0	0.03827373792850526	0.06023871560668685	0.0	0.0
YDL238C	115	172	0.19922651527992066	0.2659590736710361	1.1753930511043644	274.9342042
YDL239C	36	96	0.00015354322235316923	0.0003543447318431285	2.095662029100805	492.4359422
YDL240W	0	0	1.0	1.0		0.0
YDL241W	0	0	1.0	1.0		0.0
YDL243C	0	0	1.0	1.0		0.0
YDL244W	58	13	3.4379517760176655e-10	1.5173029234272892e-09	0.1761440067563176	44.11441785
YDL245C	0	0	1.0	1.0		0.0
YDL246C	53	33	0.0014534498962968418	0.002921632419994106	0.48931731339853696	115.0709419
YDL247W	4	12	0.20067206332002815	0.2676403145068372	2.357619782738406	593.9691262
YDL248W	48	40	0.059479043998482715	0.09068504295738973	0.6548943840940014	156.1072704
YDR001C	23	9	0.0027173485213601114	0.005284907455644911	0.3075156238354442	71.51467742
YDR002W	6	0	0.018677342814831393	0.03135242222069333	0.0	0.0
YDR003W	145	58	6.126926744377034e-15	4.432195686404066e-14	0.3143493043651207	74.36430439
YDR003W-A	243	664	2.1364312560100244e-25	3.5004604425395014e-24	2.147406770560084	498.095169
YDR004W	94	140	0.26451459577202885	0.34315890825286216	1.1704495375297048	274.1395967
YDR005C	91	27	8.425381016502227e-13	4.8551469164232775e-12	0.23317118730379832	56.23376341
YDR006C	0	0	1.0	1.0		0.0
YDR007W	105	96	0.022559592453549545	0.03750801277836468	0.7185126956917045	168.8351802
YDR009W	43	46	0.4762762777515511	0.5745888133730167	0.8407016279532298	199.7606364
YDR011W	0	0	1.0	1.0		0.0
YDR012W	30	2	3.998494981512596e-08	1.40130070924308e-07	0.052391550727520116	12.18398208
YDR013W	171	500	6.046664969975642e-22	7.779501172780743e-21	2.297875031908777	535.4539492
YDR014W	15	12	0.30998354429469094	0.396158969608615	0.6286986087302414	158.391767
YDR014W-A	64	70	0.43012572537496385	0.5249688129523381	0.8595488791233771	199.893456
YDR016C	189	419	1.7891007913426424e-10	8.09529398191309e-10	1.7422269646691213	403.9951952
YDR017C	23	0	1.9939186158008658e-07	6.467583733486058e-07	0.0	0.0
YDR018C	87	198	6.042511094956147e-06	1.671499822370986e-05	1.788539145525687	418.0366264
YDR019C	45	35	0.0362751279739889	0.058502036168931626	0.6112347584877347	146.2077849
YDR020C	127	254	3.3920125591347835e-05	8.441135537682449e-05	1.5717465218256037	365.5194623
YDR021W	140	288	3.17000906138664e-06	9.056493846018166e-06	1.6166535653063352	377.2683021
YDR022C	46	19	2.419835367227586e-05	6.127905414762592e-05	0.3245998251596355	75.48771505
YDR023W	17	0	1.0493072420295024e-05	2.8054699901960335e-05	0.0	0.0
YDR025W	99	1	4.839132487098022e-28	9.338876152114337e-27	0.007938113746593957	1.84605789
YDR026C	58	98	0.10165863398381793	0.1461597010102342	1.3278548201630098	308.800925
YDR027C	23	33	0.7583480025676934	0.8668772337043937	1.1275572873966284	270.1665591
YDR028C	0	0	1.0	1.0		0.0
YDR030C	56	75	0.8400628086368352	0.9432255393343303	1.0525088315796451	248.0310636
YDR031W	211	534	8.750254808454846e-18	7.987732603718067e-17	1.9888925181395076	463.3955268
YDR032C	14	2	0.0011415651308295687	0.002338846123049822	0.11226760870182881	26.10853302
YDR033W	0	0	1.0	1.0		0.0
YDR034C	4	4	1.0	1.0	0.7858732609128017	182.7597312
YDR034C-A	117	8	1.5532834309316172e-28	3.0909802807223977e-27	0.05373492382309755	12.39049025
YDR034W-B	243	51	2.5479798563299274e-40	1.1017618160716852e-38	0.16493636340145224	38.94879517
YDR035W	82	78	0.0772831944790143	0.11535314078609168	0.7475379798926651	176.0733995
YDR036C	76	15	7.003689002096525e-14	4.505393227187597e-13	0.15510656465384248	38.47573286
YDR037W	23	1	9.132517760394796e-07	2.7469199602526393e-06	0.03416840264838268	7.946075268
YDR038C	14	10	0.22685791399972677	0.298685866165849	0.5613380435091441	143.5969316
YDR039C	16	0	2.0409273537904195e-05	5.2259008066111766e-05	0.0	0.0
YDR040C	0	0	1.0	1.0		0.0
YDR041W	21	10	0.013080664669011	0.022717146186785827	0.3742253623394294	95.73128775
YDR042C	76	36	6.028412124760869e-07	1.8569575859399977e-06	0.37225575516922194	88.97513225
YDR043C	5	0	0.03827373792850526	0.06023871560668685	0.0	0.0
YDR044W	3	2	0.7871187108834068	0.8950709822008386	0.5239155072752011	121.8398208
YDR045C	184	147	2.7775660507973207e-05	6.984600943653429e-05	0.6278443986640319	147.0023924
YDR046C	17	13	0.2250488925156201	0.2968477479030576	0.6009619054039073	142.1464576
YDR047W	38	31	0.08348379262664912	0.12219783440973762	0.6411071339025489	153.9029315
YDR049W	47	96	0.009347519315589274	0.01652046207251196	1.605187937183595	377.184977
YDR050C	59	2	3.1972872378144686e-16	2.5609469226561295e-15	0.02663977155636616	6.091991041
YDR051C	89	72	0.005066764732484637	0.009414851042494071	0.6357626380418172	146.207785
YDR052C	35	18	0.001981162942778275	0.003926143378331447	0.4041633913265838	93.99071889
YDR054C	31	2	2.1012196510132706e-08	7.619239730754931e-08	0.05070150070405172	17.6864256
YDR055W	78	7	1.9262625051162107e-18	1.8712729167100215e-17	0.07052708751781554	16.40151433
YDR056C	96	841	4.927707416448959e-96	9.772153569654469e-94	6.88457721278819	1602.955142
YDR057W	97	164	0.03045601065408867	0.04968865738203233	1.3286929359762834	307.7077106
YDR058C	102	13	1.1630024908561088e-21	1.4261039072310195e-20	0.10016031756731787	25.08466898
YDR059C	73	4	7.6026781020565e-19	7.643881427434778e-18	0.04306154854316722	12.5177898
YDR060W	7	0	0.009219513523299194	0.016309265540600942	0.0	0.0
YDR061W	49	38	0.027351114527938106	0.04490329992868171	0.609452732952785	145.4618268
YDR062W	41	67	0.24277953116072348	0.3174681863813826	1.2842319141745786	303.1137004
YDR063W	169	441	6.941729678368583e-16	5.402149848484129e-15	2.050710698594944	475.1753011
YDR064W	317	418	0.659011565182075	0.7684459674294635	1.0362619024023696	240.8060609
YDR065W	176	169	0.010199240347231003	0.01795403466082813	0.754616938035588	176.5292857
YDR066C	189	461	2.35039629824602e-14	1.5902504836721012e-13	1.9168654670941885	446.7460095
YDR067C	174	342	3.1186363237214796e-06	8.9185865229847e-06	1.544647443863093	358.2090731
YDR068W	142	274	6.150909659039776e-05	0.00014957243741707294	1.5164033344373782	353.936099
YDR069C	40	4	9.594337379048512e-10	4.036359492824286e-09	0.07858732609128018	18.27597312
YDR070C	153	18	1.1569687514081694e-32	3.1836015738509007e-31	0.09245567775444727	21.36152702
YDR071C	68	236	4.5929696009508693e-14	3.015316001720143e-13	2.7274424937561945	636.9714157
YDR072C	38	11	4.50143825476628e-06	1.2690084021157293e-05	0.22748962815896895	57.71359931
YDR073W	74	100	0.7520366854207814	0.8612033010463787	1.0619908931254078	246.9726097
YDR074W	7	0	0.009219513523299194	0.016309265540600942	0.0	0.0
YDR075W	96	447	7.26728598765232e-35	2.2469979416660478e-33	3.659222371125233	852.8787452
YDR076W	47	93	0.016306139815857015	0.027884808231041835	1.5550258141466078	365.5194622
YDR077W	8	0	0.004590307189404173	0.008596176048929795	0.0	0.0
YDR078C	207	380	2.3807313591778458e-05	6.0395174444780724e-05	1.4426658895983802	334.766623
YDR079C-A	240	616	6.5691381658746934e-21	7.647593844523354e-20	2.0170747030095244	469.8448088
YDR079W	143	106	2.6201792267672452e-05	6.600372638255991e-05	0.5825354241731259	134.5314688
YDR080W	35	24	0.025151261085381113	0.041576574447262656	0.5388845217687783	130.5426651
YDR081C	17	7	0.014600080834772225	0.025124196553194214	0.3235948721405655	71.07322882
YDR082W	78	167	0.00016129532515055133	0.00037148955344045684	1.6825748022107423	393.6363439
YDR083W	101	60	2.5003275308571814e-06	7.2149441193977165e-06	0.4668554025224565	110.3796396
YDR084C	183	451	2.1359189969704558e-14	1.4536887753345668e-13	1.9367696211566865	451.406549
YDR085C	27	11	0.0013956821457698596	0.002811407362634838	0.3201705877792896	81.22654717
YDR086C	107	50	1.7939524292649202e-09	7.3535427089825775e-09	0.36723049575364575	87.10977839
YDR087C	114	209	0.0019468849733109096	0.003861497994297774	1.4407676450068034	336.6626626
YDR088C	12	2	0.004043690568096542	0.007702969346513155	0.13097887681880027	30.45995519
YDR089W	5	0	0.03827373792850526	0.06023871560668685	0.0	0.0
YDR090C	74	18	4.0767350948900395e-12	2.1850236282118005e-11	0.19115836076257342	43.86233549
YDR091C	14	2	0.0011415651308295687	0.002338846123049822	0.11226760870182881	26.10853302
YDR092W	91	20	1.6497909383391279e-15	1.2517081380459532e-14	0.17271939800281358	40.16697387
YDR093W	0	0	1.0	1.0		0.0
YDR096W	5	1	0.12614618816654963	0.17763631933051588	0.15717465218256035	36.55194622
YDR097C	8	2	0.04831923122481266	0.07451968323247456	0.19646831522820044	60.9199104
YDR098C	24	8	0.0007960829962295456	0.0016569935980152433	0.26195775363760054	60.9199104
YDR099W	4	0	0.07969715977452715	0.11698273758634653	0.0	0.0
YDR100W	109	43	1.0466635489266034e-11	5.369636101585099e-11	0.3100233965068851	73.77457036
YDR101C	50	15	1.773201555151469e-07	5.784278016832727e-07	0.23576197827384052	58.48311393
YDR103W	2	0	0.37721330413679965	0.46642737305756504	0.0	0.0
YDR104C	18	13	0.16268791272770294	0.22340453345201042	0.567575132881468	134.6650651
YDR105C	64	31	7.31498047038567e-06	2.0042140393133868e-05	0.3806573607546384	91.37986558
YDR106W	58	9	5.367306884889755e-12	2.8396855469182133e-11	0.12194585083129683	28.35926862
YDR107C	23	4	3.840525992934665e-05	9.516098658064307e-05	0.13667361059353073	39.73037634
YDR108W	53	70	0.909444357252014	1.0	1.0379458162999269	244.8290737
YDR109C	49	59	0.8501422512236143	0.9536118757142589	0.9462555590582715	223.7874259
YDR110W	35	31	0.1760077135469001	0.2374431997673522	0.6960591739513388	167.0946113
YDR111C	40	45	0.6469843629666152	0.7559543013858195	0.8841074185269021	210.1736908
YDR113C	44	37	0.07865942568290024	0.11698273758634653	0.6608479694039469	157.8379496
YDR114C	597	88	2.9411343600724996e-114	6.765785481910778e-112	0.11584061467391382	27.20002688
YDR115W	599	88	8.784104476075225e-115	2.104891035079526e-112	0.1154538346583081	27.10936013
YDR116C	101	106	0.1876170049797691	0.25192281009541256	0.8247778777896732	193.6167448
YDR117C	71	100	0.563586025399514	0.6689748673008472	1.1068637477645096	253.83296
YDR118W	40	91	0.0025432702281153307	0.004967178693055346	1.787861668576624	420.3473817
YDR119W	13	0	0.0001519533083790771	0.00035081632938100055	0.0	0.0
YDR119W-A	146	9	6.78338833377461e-36	2.216549222019192e-34	0.04844424211106312	11.26601083
YDR120C	25	4	1.1266209528366688e-05	2.998224701982086e-05	0.12573972174604828	29.24155699
YDR121W	120	195	0.03973159163468201	0.06236255007943675	1.2770440489833028	296.9845631
YDR122W	2	0	0.37721330413679965	0.46642737305756504	0.0	0.0
YDR123C	64	37	0.0001335570137855456	0.00031121814679119643	0.4543329789652135	106.8441505
YDR124W	79	129	0.0928427271497103	0.13442561023111377	1.2832614007310308	294.7000666
YDR125C	105	136	0.9428875466340821	1.0	1.017892985563248	236.7173661
YDR126W	91	193	6.28036864331519e-05	0.0001525914662767455	1.6667421907271511	389.6196465
YDR127W	3	0	0.16997770955190644	0.22979356079760554	0.0	0.0
YDR128W	16	10	0.10881526917454096	0.15559338961282573	0.4911707880705011	118.2562966
YDR129C	2	0	0.37721330413679965	0.46642737305756504	0.0	0.0
YDR130C	119	288	2.6398279306499308e-09	1.0661271368797578e-08	1.9019453709486296	443.8450613
YDR131C	56	91	0.17368406804233677	0.23441846404869252	1.2770440489833028	294.9806188
YDR132C	10	0	0.001159507089275553	0.002357131590817853	0.0	0.0
YDR135C	0	0	1.0	1.0		0.0
YDR137W	39	44	0.6621649579243014	0.7718100269604089	0.8866262430811097	210.8766129
YDR138W	21	2	1.3019518041606903e-05	3.436220663482391e-05	0.07484507246788588	26.10853302
YDR139C	228	700	1.1907523733953212e-32	3.260960428284044e-31	2.412768783504216	561.104438
YDR140W	84	22	5.527643996578022e-13	3.230638274829289e-12	0.20582394928668618	50.04135495
YDR141C	4	2	0.47953828026218737	0.5773130939476323	0.39293663045640087	91.37986559
YDR142C	71	70	0.1515231549707128	0.21013013364759328	0.7748046234351567	177.683072
YDR143C	32	0	5.53358654125712e-10	2.38201019451869e-09	0.0	0.0
YDR144C	38	48	1.0	1.0	0.9926820137845919	235.6638638
YDR145W	38	65	0.175469787535931	0.23677305211617533	1.3442568936666348	317.4247961
YDR146C	13	0	0.0001519533083790771	0.00035081632938100055	0.0	0.0
YDR147W	47	50	0.43515214690889625	0.5305405971747006	0.8360353839497892	198.3137508
YDR148C	33	4	7.815671881921816e-08	2.670702851629968e-07	0.09525736495912748	27.69086836
YDR150W	0	0	1.0	1.0		0.0
YDR151C	163	0	1.5502658097571456e-46	9.2870611165764e-45	0.0	0.0
YDR152W	28	83	0.00010004580139323028	0.00023586880966617655	2.3295528805629484	523.0709549
YDR153C	101	8	3.769443184550091e-24	5.601567895180251e-23	0.062247387002994196	14.47601831
YDR155C	5	0	0.03827373792850526	0.06023871560668685	0.0	0.0
YDR156W	169	149	0.0012495205904722215	0.0025276091860027246	0.692870508142056	160.1835291
YDR158W	79	44	9.52805772151212e-06	2.5774158022773375e-05	0.4377015630400415	104.1036443
YDR159W	1	0	0.9038719401770722	0.9981120445388523	0.0	0.0
YDR160W	0	0	1.0	1.0		0.0
YDR161W	0	0	1.0	1.0		0.0
YDR162C	164	75	2.927285237854302e-14	1.9598157628521647e-13	0.3593932595637813	83.57914537
YDR163W	151	396	1.5210932615715414e-14	1.0526843979901246e-13	2.0609656378905266	480.5007502
YDR164C	63	60	0.1282226189731078	0.18033951619328514	0.7484507246788589	176.9578349
YDR165W	87	118	0.702932170075738	0.8141467678412514	1.0658970665254093	247.1410001
YDR166C	28	38	0.8928296282213474	0.9956686429902983	1.0665422826673738	254.5581969
YDR167W	146	363	4.502821840738719e-12	2.4022011508430773e-11	1.9539177651462127	452.5479058
YDR168W	69	140	0.0017391535375929027	0.003470462177202215	1.5945254569245253	373.4655376
YDR169C	42	7	9.58224205598134e-09	3.625491714733466e-08	0.1309788768188003	30.4599552
YDR169C-A	56	43	0.01566722938833163	0.026848103758133252	0.6034383967723299	143.5969316
YDR170C	0	0	1.0	1.0		0.0
YDR170W-A	12	4	0.02471563980106399	0.04087996678053466	0.26195775363760054	60.91991039
YDR171W	4	5	1.0	1.0	0.9823415761410021	274.1395967
YDR172W	137	78	8.627546585379211e-09	3.275050852311277e-08	0.44743149161458784	105.3869982
YDR173C	33	36	0.60433469186925	0.7114695625261119	0.8573162846321474	204.9124258
YDR174W	173	18	4.852462823095031e-38	1.8855752497040216e-36	0.0817671600949736	19.01546336
YDR175C	92	100	0.30805702805079893	0.39404714597867985	0.8542100662095672	200.6384004
YDR176W	42	30	0.019772498267324527	0.03314241840145245	0.5613380435091442	134.8940873
YDR177W	115	56	1.472472760709534e-09	6.083470435948657e-09	0.3826861096618861	89.80435067
YDR178W	100	32	3.8152144394839294e-13	2.2903234072517828e-12	0.25147944349209655	60.31071129
YDR179C	168	359	2.6143507331431992e-08	9.39108748676236e-08	1.6793363134981896	391.6279953
YDR179W-A	78	154	0.0018051131999543924	0.003595845518856152	1.551595925391942	360.8333153
YDR180W	5	1	0.12614618816654963	0.17763631933051588	0.15717465218256035	30.45995521
YDR181C	128	152	0.605808081342184	0.7130581817025993	0.9332244973339522	216.7615416
YDR182W	79	72	0.04815266354649722	0.07451968323247456	0.7162389213382497	168.8792452
YDR182W-A	192	470	1.0017762761123742e-14	7.068975906653085e-14	1.9237522532761293	448.3324655
YDR183W	158	524	8.519790992770435e-28	1.627817873734976e-26	2.60631385264752	603.4519426
YDR184C	69	154	0.00011209145251179977	0.0002627957372178396	1.7539780026169778	404.6822619
YDR185C	117	438	2.2389636970366537e-27	4.1402830294719604e-26	2.941987079314591	685.739504
YDR186C	25	2	9.967788546521655e-07	2.9872200068288708e-06	0.06286986087302414	14.62077849
YDR188W	11	0	0.0005869083672588343	0.0012386458789378186	0.0	0.0
YDR189W	31	13	0.0007179190637357843	0.00149972849093516	0.3295597545763362	82.53665277
YDR190C	24	0	1.033777057273919e-07	3.482865762379794e-07	0.0	0.0
YDR191W	122	12	1.385116939971573e-27	2.594725577125901e-26	0.07729900927011164	19.47439758
YDR192C	61	72	0.7302952662831468	0.8391464688100654	0.9275881112413398	215.1848447
YDR194C	34	0	1.5048080266496718e-10	6.846638418720144e-10	0.0	0.0
YDR194W-A	194	457	3.76236077750978e-13	2.260954736829545e-12	1.8512581455523216	431.4636952
YDR195W	63	49	0.011884308670557937	0.020780376760224595	0.6112347584877347	145.0474056
YDR196C	146	285	2.801327791070127e-05	7.041274530788593e-05	1.5340676668503321	355.5733545
YDR197W	79	38	4.867154556116893e-07	1.5130273433636892e-06	0.37801498626185404	89.09536895
YDR198C	71	136	0.006082843089718723	0.01116223057082718	1.505334696959733	345.2128256
YDR200C	46	44	0.21058277804746606	0.2797554993187751	0.751704858264419	178.7866935
YDR201W	178	485	7.768927412151885e-19	7.756788463070397e-18	2.141283885071398	498.9956704
YDR202C	115	213	0.00133639665178253	0.0026957618886009577	1.4555739528211025	338.5028064
YDR204W	163	259	0.029437955147963026	0.04817805351620243	1.2487188624319978	290.3973642
YDR205W	24	45	0.15501109894243187	0.2148117662693797	1.4735123642115033	350.2894847
YDR206W	5	4	0.717115827916658	0.8271426246186723	0.6286986087302414	182.7597311
YDR207C	5	2	0.27971636171166536	0.3602796855999524	0.3143493043651207	73.10389244
YDR208W	5	0	0.03827373792850526	0.06023871560668685	0.0	0.0
YDR210W	34	32	0.2690855415038781	0.3483031620951616	0.7396454220355781	177.3844449
YDR211W	16	0	2.0409273537904195e-05	5.2259008066111766e-05	0.0	0.0
YDR212W	15	0	3.9767782385242355e-05	9.811433569177554e-05	0.0	0.0
YDR213W	6	5	0.6887471384869113	0.8000373244674261	0.6548943840940014	156.6511982
YDR214W	64	168	6.613193608175664e-07	2.026237423581153e-06	2.062917309896105	482.5999151
YDR216W	4	0	0.07969715977452715	0.11698273758634653	0.0	0.0
YDR217C	5	7	1.0	1.0	1.1002225652779225	213.2196865
YDR218C	79	116	0.3626421045091587	0.4571579883893406	1.1539404843782912	265.0016103
YDR219C	102	15	1.2160584488538326e-20	1.3903682185603163e-19	0.11556959719305909	28.38986115
YDR221W	46	23	0.0002415562859660842	0.0005415946201134309	0.39293663045640087	95.35290321
YDR222W	10	8	0.45336838813611613	0.5501839206944089	0.6286986087302414	146.207785
YDR223W	24	1	4.7564376214167534e-07	1.4818132589798348e-06	0.03274471920470007	7.614988798
YDR224C	69	4	9.719927045347681e-18	8.844826018638372e-17	0.045557870197843575	10.44341321
YDR225W	30	2	3.998494981512596e-08	1.40130070924308e-07	0.052391550727520116	12.18398208
YDR226W	79	55	0.0006749233033678454	0.0014129901411243098	0.5471269538000519	129.5512018
YDR227W	2	0	0.37721330413679965	0.46642737305756504	0.0	0.0
YDR228C	17	29	0.41532949396177044	0.5084205874359603	1.3406073274394854	294.4462336
YDR229W	22	2	6.851643571454664e-06	1.8781602564078063e-05	0.0714430237193456	16.61452102
YDR231C	187	159	0.00020797718840264036	0.00046997124184816694	0.6682023983162325	156.3719625
YDR232W	58	2	6.076612019337707e-16	4.7552477455797305e-15	0.027099077962510404	6.302059694
YDR233C	6	0	0.018677342814831393	0.03135242222069333	0.0	0.0
YDR234W	43	0	4.3702219799684835e-13	2.572481740716351e-12	0.0	0.0
YDR235W	107	53	9.002596391094903e-09	3.4129157445739476e-08	0.38926432549886447	91.37986559
YDR236C	110	263	2.194963979631226e-08	7.944139614134159e-08	1.8789515238187897	434.6717931
YDR237W	86	32	4.762448099319132e-10	2.065523304614203e-09	0.2924179575489495	70.12873403
YDR238C	27	16	0.019908744697796955	0.03333193326259979	0.4657026731335121	115.0709418
YDR239C	51	61	0.8171731621405247	0.9232932918408955	0.9399660571702139	217.9058334
YDR240C	22	2	6.851643571454664e-06	1.8781602564078063e-05	0.0714430237193456	24.92178152
YDR242W	24	7	0.0003610324853616365	0.0007829145472553683	0.2292130344329005	53.3049216
YDR243C	84	139	0.06590618362365717	0.09929957087232183	1.3004331341295172	298.8659134
YDR244W	48	57	0.799062541937241	0.9060935658445409	0.933224497333952	220.8346751
YDR245W	37	4	6.349000538999444e-09	2.463772071510513e-08	0.08495927145003263	19.75780877
YDR246W	119	342	5.148822283587493e-15	3.7625002481463366e-14	2.2585601280014975	526.7780485
YDR246W-A	133	497	8.367352090458147e-31	1.9884562757117688e-29	2.936684290779417	684.3183918
YDR247W	50	15	1.773201555151469e-07	5.784278016832727e-07	0.23576197827384052	58.48311393
YDR248C	119	203	0.012695229174870077	0.022110921558049	1.3406073274394854	311.7666002
YDR249C	63	90	0.5330020343802728	0.6352942382841346	1.1226760870182884	261.0853302
YDR251W	4	1	0.24160580295789524	0.3163649755944571	0.19646831522820044	45.68993279
YDR252W	171	435	6.683842821803597e-15	4.816889732856201e-14	1.999151277760636	465.9838759
YDR253C	82	259	1.6921091842176704e-13	1.0589031467285987e-12	2.4822094460538495	577.2532973
YDR254W	94	104	0.3617319908424429	0.4561106510271627	0.8694767993077807	204.1465082
YDR255C	96	106	0.3487643801221415	0.44101669966632273	0.8677350589245519	203.7009503
YDR256C	55	8245	0.0	0.0	117.80954611320092	27400.66804
YDR257C	84	70	0.010646530705110839	0.018718495287402152	0.6548943840940016	150.508014
YDR258C	24	24	0.4893405053901555	0.5870248741132216	0.7858732609128017	190.3747199
YDR259C	51	8	1.2306865011884003e-10	5.662142454667592e-10	0.12327423700592968	28.66819313
YDR260C	109	118	0.24965976846501534	0.325946272064087	0.8507618787863358	197.8499842
YDR261C	10	2	0.014136050547346145	0.024395911366816275	0.15717465218256035	54.82791935
YDR262W	69	40	7.417379557186572e-05	0.00017885681271857432	0.45557870197843575	104.4341321
YDR263C	76	95	0.969094451914271	1.0	0.9823415761410023	230.8543971
YDR264C	6	2	0.1585497335723673	0.218295311892431	0.26195775363760054	78.32559909
YDR265W	94	160	0.02899444049205848	0.04750627557544967	1.3376566143196624	309.7296497
YDR266C	41	65	0.3140220408105538	0.40060797619820204	1.2458966331544419	289.7410373
YDR267C	68	106	0.2178170467449546	0.28863268106687423	1.2250377302464264	284.8901691
YDR268W	63	114	0.02933547976715744	0.04802400914913818	1.4220563768898318	333.609033
YDR270W	12	4	0.02471563980106399	0.04087996678053466	0.26195775363760054	60.91991039
YDR272W	117	256	1.1410613978413725e-06	3.4046867992539475e-06	1.7195175623391217	398.0444992
YDR273W	51	47	0.1333839572860565	0.18668560193529107	0.7242361424098369	168.7012903
YDR275W	46	47	0.33916286481104746	0.4298205455108713	0.802957462236993	190.7058064
YDR276C	12	0	0.0002981699516316073	0.000656499001467601	0.0	0.0
YDR277C	5	0	0.03827373792850526	0.06023871560668685	0.0	0.0
YDR279W	11	0	0.0005869083672588343	0.0012386458789378186	0.0	0.0
YDR280W	107	159	0.23794162748712244	0.31206437848995233	1.1677929764965933	269.0629376
YDR281C	127	47	2.4183842943057063e-14	1.6343276235666412e-13	0.2908349863220605	69.07454405
YDR282C	61	81	0.8674629695484197	0.9711464936486202	1.0435366251465072	245.6770156
YDR283C	4	0	0.07969715977452715	0.11698273758634653	0.0	0.0
YDR284C	141	46	9.810565624815896e-18	8.913201091361172e-17	0.25638418441126865	60.91991039
YDR285W	22	14	0.05745887541633396	0.08774455457231455	0.5001011660354193	124.6089076
YDR286C	184	414	9.116851670385372e-11	4.238562163006166e-10	1.7682148370538038	409.9745321
YDR287W	135	198	0.22300636624370232	0.2944913001762416	1.1526141160054426	268.0476057
YDR288W	120	301	2.023221167005949e-10	9.10449525152677e-10	1.9712320961229444	459.9453234
YDR289C	51	9	3.6760283540567663e-10	1.6199876677532923e-09	0.13868351663167092	31.63149195
YDR291W	20	36	0.26473013702138815	0.34336107758457446	1.4145718696430434	338.1055026
YDR292C	30	36	0.9098287834803183	1.0	0.9430479130953622	225.4036684
YDR293C	0	0	1.0	1.0		0.0
YDR294C	25	20	0.1583018389695898	0.218295311892431	0.6286986087302413	146.2077849
YDR295C	38	25	0.01308280093386101	0.022717146186785827	0.517021882179475	125.0461318
YDR296W	78	27	7.613502101819011e-10	3.2433518953748984e-09	0.2720330518544314	65.60605731
YDR297W	47	58	0.953785965015702	1.0	0.9698010453817554	229.4217902
YDR298C	71	2	1.4455465961365208e-19	1.5225894641723684e-18	0.02213727495529019	5.0766592
YDR299W	20	2	2.4729020777802784e-05	6.248532446974684e-05	0.07858732609128018	18.27597312
YDR300C	50	72	0.5611514924764405	0.6663601555300454	1.1316574957144345	266.8292073
YDR301W	3	4	1.0	1.0	1.0478310145504022	243.6796416
YDR302W	109	380	5.975105367305346e-22	7.704670620487231e-21	2.739741643549217	638.8207115
YDR303C	3	0	0.16997770955190644	0.22979356079760554	0.0	0.0
YDR304C	141	190	0.6452927068081477	0.7544375598401417	1.0589781530030662	246.2719782
YDR305C	128	126	0.04678885207671907	0.07254858136781109	0.7735939912110393	179.9041104
YDR306C	11	0	0.0005869083672588343	0.0012386458789378186	0.0	0.0
YDR307W	39	1	2.8010455924082953e-11	1.3744721162064938e-10	0.020150596433661582	4.686146953
YDR308C	107	139	0.9230181373150486	1.0	1.0209007781951351	237.416847
YDR309C	5	0	0.03827373792850526	0.06023871560668685	0.0	0.0
YDR310C	4	0	0.07969715977452715	0.11698273758634653	0.0	0.0
YDR311W	33	33	0.39133889059956595	0.4820282629766768	0.7858732609128017	188.2979048
YDR312W	74	34	4.768983899943927e-07	1.484917509939227e-06	0.36107690366263867	86.44041338
YDR313C	82	35	2.267601214996078e-08	8.181288950716715e-08	0.3354337089261959	79.269281
YDR314C	45	51	0.6428566341008779	0.7520481087701686	0.890656362367842	211.1890227
YDR315C	115	275	1.0299457436533602e-08	3.8866259657155344e-08	1.8792621456610479	438.6233548
YDR316W	27	9	0.00034542918035120626	0.000750779749130683	0.2619577536376006	60.91991039
YDR317W	2	0	0.37721330413679965	0.46642737305756504	0.0	0.0
YDR318W	91	203	8.568269894671184e-06	2.3309422972684e-05	1.753101889728558	409.7031335
YDR319C	127	260	1.1674023666768314e-05	3.101030489957717e-05	1.6088743924199094	375.5928333
YDR320C	51	31	0.0013403625723462653	0.00270281386871086	0.4776876683979776	114.6727725
YDR320C-A	184	479	4.709910918830619e-17	4.0793219418968213e-16	2.0458331085719133	476.764516
YDR321W	21	0	7.438065947438199e-07	2.256134876778327e-06	0.0	0.0
YDR322C-A	222	318	0.18962430145337858	0.2545586735897246	1.1257103467129324	262.6142083
YDR322W	73	13	5.127175901554635e-14	3.3545997148014293e-13	0.13995003276529344	35.04981144
YDR323C	66	32	5.276046174379141e-06	1.4794023183254237e-05	0.38102945983650993	90.015987
YDR324C	37	23	0.008638209416707059	0.015480941837171172	0.4885158108376876	118.5468526
YDR325W	22	15	0.08394977935069088	0.12275494051508347	0.5358226778950921	132.9161681
YDR326C	1	0	0.9038719401770722	0.9981120445388523	0.0	0.0
YDR328C	96	277	1.7081269990598044e-12	9.546587338768645e-12	2.26757180492548	529.2417213
YDR329C	94	88	0.04520131356299025	0.07039067270532276	0.7357111378758144	169.2932247
YDR330W	56	193	1.233097389599014e-11	6.226113334138655e-11	2.70845605993162	622.0243483
YDR331W	87	221	3.4944488947049666e-08	1.233675604263245e-07	1.9962987432382666	458.9761432
YDR332W	86	2	9.620696614827938e-24	1.383215655796887e-22	0.018276122346809344	6.375339458
YDR333C	56	10	5.3551785848836416e-11	2.5473641060104073e-10	0.14033451087728602	35.26942181
YDR334W	0	0	1.0	1.0		0.0
YDR335W	2	0	0.37721330413679965	0.46642737305756504	0.0	0.0
YDR336W	132	216	0.02581548432194935	0.042601104830855295	1.285974426948221	300.4459216
YDR337W	105	12	5.393518297685778e-23	7.332889770683429e-22	0.08981408696146306	22.62739528
YDR338C	33	34	0.45780542074241826	0.554815872482849	0.8096876021525836	193.8360785
YDR339C	32	5	4.651903780451458e-07	1.4539727522487137e-06	0.12279269701762527	34.26744959
YDR341C	5	0	0.03827373792850526	0.06023871560668685	0.0	0.0
YDR342C	16	0	2.0409273537904195e-05	5.2259008066111766e-05	0.0	0.0
YDR343C	0	0	1.0	1.0		0.0
YDR345C	0	0	1.0	1.0		0.0
YDR346C	2	0	0.37721330413679965	0.46642737305756504	0.0	0.0
YDR347W	128	54	1.4383581121519755e-12	8.125734285840876e-12	0.3315402819475883	78.52957198
YDR348C	10	0	0.001159507089275553	0.002357131590817853	0.0	0.0
YDR349C	5	0	0.03827373792850526	0.06023871560668685	0.0	0.0
YDR350C	7	0	0.009219513523299194	0.016309265540600942	0.0	0.0
YDR351W	11	0	0.0005869083672588343	0.0012386458789378186	0.0	0.0
YDR352W	89	30	2.5011580288131623e-11	1.2304670507873822e-10	0.2649010991840905	61.60440376
YDR353W	79	1	1.8091157920928623e-22	2.3917758437531153e-21	0.009947762796364579	2.313414318
YDR354W	105	77	0.0002668655083784643	0.000596016908227009	0.5763070580027213	134.0238029
YDR356W	11	0	0.0005869083672588343	0.0012386458789378186	0.0	0.0
YDR357C	153	277	0.0005185705060529848	0.001109899136699187	1.4227901521101052	330.878729
YDR358W	49	18	2.8629905066517804e-06	8.224304896980215e-06	0.28868813666184556	67.13622778
YDR359C	10	4	0.07219073960730024	0.10822965158539721	0.3143493043651207	73.10389247
YDR361C	78	44	1.4017356013061223e-05	3.689419424764993e-05	0.44331312154055486	105.4383064
YDR362C	40	53	0.92931318790176	1.0	1.0412820707094625	246.7256371
YDR363W	28	4	1.7646451899397792e-06	5.151509892052624e-06	0.11226760870182881	31.51029848
YDR363W-A	42	10	1.9802700395053655e-07	6.448772931594199e-07	0.1871126811697147	43.51422171
YDR364C	82	152	0.007011929875974223	0.012773395222276768	1.4567406787651935	338.7741359
YDR365C	34	10	1.756664560501377e-05	4.577516034183697e-05	0.23113919438611816	53.75286211
YDR366C	64	56	0.04921280237623662	0.07571504185814253	0.6876391032987016	162.7703856
YDR367W	181	352	3.6586507118784196e-06	1.0370310221272353e-05	1.5283281096204764	356.4319619
YDR368W	151	255	0.006608450105571479	0.012084323229615763	1.327136963793142	309.8443124
YDR369C	34	43	1.0	1.0	0.9938985358603083	236.5125933
YDR370C	138	291	1.0010896815688087e-06	2.998576436824072e-06	1.6571675284465601	383.9269173
YDR371W	76	121	0.14355838280489017	0.19985578782641572	1.2511929548743292	287.1938633
YDR372C	51	14	4.461273178449694e-08	1.5549564878341934e-07	0.21572991476037695	53.75286209
YDR373W	143	267	0.00023887090277938	0.0005362008438267816	1.4673297948511754	338.8670016
YDR374C	87	152	0.02127557311112606	0.03547573817398839	1.3730199501005271	317.7527145
YDR374W-A	171	435	6.683842821803597e-15	4.816889732856201e-14	1.999151277760636	463.2746674
YDR375C	94	103	0.32829843064270836	0.417431853775418	0.8611164454682828	200.2580033
YDR376W	79	0	3.6462175289433254e-23	5.016602155251929e-22	0.0	0.0
YDR377W	125	2	1.3767929175030963e-34	4.209691226469382e-33	0.012573972174604828	4.386233548
YDR378C	117	160	0.5947962755837293	0.7018205541407524	1.074698476461951	249.3586163
YDR379C-A	138	319	3.621383755498086e-09	1.4432832971496531e-08	1.8166200741390128	420.7418272
YDR379W	13	2	0.0021512377763726093	0.004231110961668562	0.12090357860196949	42.17532257
YDR380W	58	114	0.008278846896139164	0.014876427869638642	1.544647443863093	362.3684324
YDR381C-A	1	0	0.9038719401770722	0.9981120445388523	0.0	0.0
YDR381W	87	59	0.00020701317197183405	0.0004681979526189039	0.5329485332627046	126.0411939
YDR382W	0	0	1.0	1.0		0.0
YDR383C	94	354	1.4966919814550952e-22	1.9924712003120952e-21	2.9595652591822534	682.9442586
YDR384C	61	0	3.904955221394356e-18	3.63388308709368e-17	0.0	0.0
YDR385W	3	0	0.16997770955190644	0.22979356079760554	0.0	0.0
YDR386W	46	65	0.653782428528231	0.7631221324265997	1.1104730860724372	262.2204838
YDR387C	78	11	2.689309356951889e-16	2.17834057913103e-15	0.11082828038513871	28.11688171
YDR388W	27	1	6.738163264293815e-08	2.3066176745805793e-07	0.029106417070844506	6.768878932
YDR389W	6	0	0.018677342814831393	0.03135242222069333	0.0	0.0
YDR390C	33	5	2.5177258368949507e-07	8.111731813996e-07	0.11907170619890935	33.22904203
YDR391C	4	0	0.07969715977452715	0.11698273758634653	0.0	0.0
YDR392W	76	152	0.001473772958116308	0.0029604150478962235	1.5717465218256037	360.7724564
YDR393W	58	0	2.700549055952749e-17	2.3783855468276047e-16	0.0	0.0
YDR394W	47	21	5.127138756302067e-05	0.00012574061828355302	0.3511348612589114	85.5471082
YDR395W	4	0	0.07969715977452715	0.11698273758634653	0.0	0.0
YDR397C	128	85	3.135385477363613e-06	8.962028767553747e-06	0.5218689623249074	121.363884
YDR398W	26	12	0.004121147948108802	0.007840132930722369	0.3627107358059085	91.37986557
YDR399W	82	116	0.5073940167994138	0.6069099398114453	1.1117231495839635	255.4232388
YDR400W	107	157	0.2821619509297777	0.36294193240822	1.1531037566664475	267.3707178
YDR402C	32	13	0.0004430613597579952	0.0009521845590314762	0.3192610122458257	79.95738237
YDR403W	39	37	0.24262826956082478	0.3173746739363798	0.7455720680454786	178.0735842
YDR404C	128	150	0.5324510482578192	0.6347690668596017	0.9209452276321897	215.5993704
YDR405W	94	126	0.753592761767944	0.862126909275402	1.0534045837767343	244.3209037
YDR406W	4	4	1.0	1.0	0.7858732609128017	182.7597312
YDR407C	1	0	0.9038719401770722	0.9981120445388523	0.0	0.0
YDR408C	102	256	4.604135404489961e-09	1.817322080385845e-08	1.972387792094875	456.0121447
YDR409W	21	2	1.3019518041606903e-05	3.436220663482391e-05	0.07484507246788588	26.10853302
YDR410C	109	185	0.019523799760163205	0.03275419265481289	1.333821589622645	311.8652292
YDR411C	71	57	0.011605599161291507	0.020330125122323323	0.6309123362257704	149.2966818
YDR412W	156	134	0.0009695682690839337	0.0020021497721729635	0.675044980527663	158.1574596
YDR414C	69	246	4.29022930484843e-15	3.139072357784138e-14	2.80180901716738	654.2268636
YDR415C	82	203	3.029143353550814e-07	9.67811301459485e-07	1.9455155117719363	446.9906679
YDR416W	18	26	0.7934330887717438	0.9008951023743926	1.135150265762936	259.7111969
YDR418W	18	0	5.403445276690225e-06	1.5026699122942692e-05	0.0	0.0
YDR419W	16	0	2.0409273537904195e-05	5.2259008066111766e-05	0.0	0.0
YDR420W	0	0	1.0	1.0		0.0
YDR421W	20	14	0.11689033694905042	0.16631279757397055	0.5501112826389613	137.0697984
YDR422C	25	56	0.023165614495970176	0.038471108566654484	1.7603561044446758	416.692187
YDR423C	101	322	1.112288885006557e-16	9.324742533050597e-16	2.5054573268705167	584.4692391
YDR424C	178	553	1.382964147489889e-26	2.4101293370346515e-25	2.441505130813367	568.8139946
YDR425W	37	33	0.17016810465832488	0.22999689069095802	0.7009139894627692	167.9413746
YDR427W	112	121	0.23651701608003736	0.3103375221255521	0.8490237908075804	195.6984732
YDR428C	151	313	8.304988194762056e-07	2.5071909243084818e-06	1.628995567322563	378.8330852
YDR429C	124	96	0.00028868070787753164	0.0006417482609214088	0.6084180084486207	142.9652735
YDR430C	46	22	0.00014154708139316793	0.00032930310076541617	0.3758524291322095	91.37986558
YDR432W	37	186	2.835328295944971e-16	2.293385798871945e-15	3.950606122426517	923.6775602
YDR434W	44	19	6.217678355960508e-05	0.00015113215648828774	0.3393543626668916	78.91897483
YDR435C	74	198	3.3705293970080345e-08	1.1921226668015502e-07	2.1027419683883073	484.9224867
YDR436W	5	0	0.03827373792850526	0.06023871560668685	0.0	0.0
YDR437W	158	388	1.7740065639346178e-12	9.876390851101633e-12	1.9298659824947284	449.9590849
YDR438W	84	136	0.09447789533923592	0.1365181849487301	1.27236623195406	292.4155699
YDR439W	18	46	0.014956907868997709	0.02571515012095839	2.0083427778882714	452.0898613
YDR440W	7	2	0.0881303940882105	0.1280216964893404	0.22453521740365762	45.6899328
YDR441C	138	90	7.07187833044337e-07	2.158724643226105e-06	0.5125260397257403	118.3336389
YDR443C	2	0	0.37721330413679965	0.46642737305756504	0.0	0.0
YDR444W	11	4	0.04253880087606099	0.06637022350467356	0.2857720948773824	83.07260507
YDR446W	51	16	2.3079057098117887e-07	7.473404131265539e-07	0.24654847401185936	59.74837366
YDR447C	105	2	4.985896814651157e-29	1.0351585769335307e-27	0.014969014493577175	5.221706605
YDR448W	101	33	4.885874807306491e-13	2.8672108180428197e-12	0.25677047138735104	61.5230778
YDR449C	79	32	1.4234928584329116e-08	5.2714149574035257e-08	0.31832840948366653	76.3426725
YDR450W	102	0	1.4145580005039963e-29	3.0354936794397325e-28	0.0	0.0
YDR451C	32	20	0.01606386029793786	0.027495018027809712	0.4911707880705011	119.9360736
YDR452W	27	40	0.6254486080506363	0.7336232806239464	1.1642566828337801	277.5240362
YDR453C	117	1515	2.0861002065781725e-197	1.1997162288031071e-194	10.1760511989991	2346.449091
YDR454C	94	51	6.769740204247273e-07	2.0708923358843653e-06	0.4263780458143924	101.1011279
YDR456W	34	13	0.00016552250667313786	0.00038076797435088633	0.30048095270195363	75.25400694
YDR457W	0	0	1.0	1.0		0.0
YDR458C	41	0	1.5970809062752955e-12	8.943342056464679e-12	0.0	0.0
YDR459C	74	91	0.8887640638756701	0.9917117057332128	0.9664117127441211	227.2148009
YDR460W	100	200	0.00024640993919670826	0.0005520465758941446	1.5717465218256035	365.5194624
YDR461C-A	63	95	0.33397364975995053	0.42371110958956004	1.1850469807415265	278.4910187
YDR461W	123	204	0.023052920909041992	0.03829501679604289	1.3033995546846469	304.599552
YDR462W	171	45	4.505247012735864e-25	7.11804273907801e-24	0.20680875287178996	49.16343645
YDR463W	13	0	0.0001519533083790771	0.00035081632938100055	0.0	0.0
YDR464W	0	0	1.0	1.0		0.0
YDR465C	89	108	0.794989633088267	0.9021281333643693	0.9536439570627256	221.7758535
YDR466W	15	4	0.004549931852926677	0.008593189293690974	0.20956620291008046	60.91991038
YDR468C	51	18	1.0411708549563134e-06	3.112148433915675e-06	0.27736703326334183	63.26298389
YDR469W	237	116	3.209081675126007e-18	3.0504840849007716e-17	0.3846468281260971	89.45202032
YDR470C	64	40	0.00045915570264834	0.0009860360141637802	0.4911707880705011	115.2792151
YDR471W	81	34	1.953067141342987e-08	7.108917170799694e-08	0.3298727268029044	78.97025419
YDR472W	89	42	5.608596044212724e-08	1.937239390406449e-07	0.37086153885772666	87.31853823
YDR473C	27	21	0.11788921151389674	0.16748538918389824	0.6112347584877347	148.9153365
YDR475C	4	0	0.07969715977452715	0.11698273758634653	0.0	0.0
YDR476C	81	86	0.2743387552116028	0.35470372779269954	0.834383956030876	196.297489
YDR477W	24	13	0.016820882990260924	0.028705311002074352	0.4256813496611009	106.6098432
YDR478W	171	400	1.7364424218049226e-11	8.676177556733372e-11	1.8383000255270219	426.0851872
YDR479C	69	93	0.7771531391312365	0.8867872426872502	1.0592204820998632	242.8093572
YDR480W	44	83	0.0417960699960225	0.06544219944109049	1.4824427421764215	344.7513112
YDR481C	28	2	1.4477457891629962e-07	4.776813559079972e-07	0.056133804350914404	19.58139977
YDR482C	169	346	3.9313200203574133e-07	1.2368173652667114e-06	1.6089476229339017	373.044863
YDR483W	50	4	1.7151583205386268e-12	9.567289526108285e-12	0.06286986087302414	18.27597311
YDR484W	58	95	0.15048749311250134	0.20884497415299114	1.2872062032192442	299.3478355
YDR485C	33	65	0.050143813116636744	0.07702378985944922	1.5479321805858217	365.5194622
YDR486C	110	0	8.383525075104657e-32	2.1620472065886497e-30	0.0	0.0
YDR487C	184	227	0.7930633206629836	0.9006530721036372	0.9695284251478586	226.4631451
YDR488C	296	437	0.0524458703295607	0.08040954419229634	1.160225050739508	270.4350076
YDR489W	169	346	3.9313200203574133e-07	1.2368173652667114e-06	1.6089476229339017	373.044863
YDR490C	34	14	0.00031926183536791063	0.0006984930490536028	0.3235948721405655	80.62929315
YDR492W	92	14	1.6777834001288923e-18	1.6354122600239422e-17	0.11958940926933939	29.79778225
YDR493W	120	394	5.82782248046448e-21	6.85394827917203e-20	2.580283873330366	601.584115
YDR494W	102	126	0.876088306407014	0.9796585359025349	0.9707846164216963	225.7620209
YDR495C	7	0	0.009219513523299194	0.016309265540600942	0.0	0.0
YDR496C	42	14	5.675572995553373e-06	1.5753002074047995e-05	0.2619577536376006	65.27133255
YDR497C	22	0	3.8492270167293606e-07	1.2123167893324507e-06	0.0	0.0
YDR498C	76	53	0.0008906841282088496	0.0018432257723386448	0.5480431951102434	128.1691621
YDR499W	35	15	0.0003700177073293239	0.0008005913599890677	0.3368028261054865	83.54730566
YDR500C	0	0	1.0	1.0		0.0
YDR501W	22	127	1.1757812814779939e-12	6.721588618071513e-12	4.536632006178446	1063.329345
YDR502C	30	23	0.08737274000363328	0.12727472840954787	0.6025028333664814	146.2077849
YDR503C	71	131	0.013696579735624095	0.02372561146372716	1.4499915095715075	335.0595071
YDR504C	204	395	1.1441738585899055e-06	3.4111684088909e-06	1.5216663630419445	354.7688899
YDR505C	17	0	1.0493072420295024e-05	2.8054699901960335e-05	0.0	0.0
YDR506C	46	30	0.0053350293634036065	0.009859175407755187	0.5125260397257403	119.191129
YDR507C	0	0	1.0	1.0		0.0
YDR508C	5	0	0.03827373792850526	0.06023871560668685	0.0	0.0
YDR510W	39	23	0.004106284264865071	0.007817027741555453	0.4634637179742164	112.4675269
YDR511W	127	0	1.563586203788112e-36	5.289520151756136e-35	0.0	0.0
YDR512C	241	579	4.512962631929622e-17	3.9146377219045637e-16	1.8880523571307561	439.8366974
YDR513W	241	579	4.512962631929622e-17	3.9146377219045637e-16	1.8880523571307561	439.8366974
YDR514C	73	181	1.3093858705847427e-06	3.889606478167797e-06	1.9485350715783167	455.6475488
YDR515W	71	715	1.3782695570247038e-86	2.477008819515335e-84	7.914075796516244	1817.443993
YDR516C	48	15	5.176544202063081e-07	1.6048682321328722e-06	0.24558539403525054	60.91991037
YDR517W	39	95	0.0007041190188150638	0.0014725049008019752	1.9143066611978505	445.1839605
YDR518W	55	127	0.0002405553907356622	0.0005397713820213786	1.8146528024713788	425.3317378
YDR519W	135	254	0.0002674427626898958	0.0005970742733810522	1.4786059871989012	343.8590497
YDR520C	28	10	0.00042774158487777505	0.0009199483375587451	0.28066902175457203	69.32265665
YDR522C	64	77	0.8052811696022254	0.9112006396972041	0.9455037670357147	219.3116774
YDR523C	69	100	0.4505566825182573	0.5473492778121035	1.1389467549460894	264.8691756
YDR524C	69	144	0.0008229666475172226	0.0017098559211963685	1.640083327122369	381.4116129
YDR524C-B	43	1	2.108082097206409e-12	1.164609043326999e-11	0.018276122346809344	4.250226306
YDR524W-C	187	513	4.285715120253323e-20	4.739836087803243e-19	2.1558983040014295	502.3449295
YDR525W-A	63	1	5.295257812099854e-18	4.880292897017029e-17	0.012474178744647646	2.900948113
YDR527W	16	13	0.3056099213387249	0.39117797854863273	0.6385220244916514	159.9147647
YDR528W	16	0	2.0409273537904195e-05	5.2259008066111766e-05	0.0	0.0
YDR529C	166	8	5.068237425906244e-42	2.408878796395604e-40	0.037873410164472376	8.807697889
YDR530C	82	116	0.5073940167994138	0.6069099398114453	1.1117231495839635	258.5381563
YDR531W	8	2	0.04831923122481266	0.07451968323247456	0.19646831522820044	60.9199104
YDR532C	97	157	0.07118265833509309	0.10682971505352827	1.271980432611442	297.6911084
YDR533C	28	44	0.4497356314682256	0.546582759208319	1.234943695720117	293.7209965
YDR534C	0	0	1.0	1.0		0.0
YDR536W	3	2	0.7871187108834068	0.8950709822008386	0.5239155072752011	182.7597312
YDR538W	76	65	0.022460051366561474	0.037353312726748134	0.6721284468333174	156.3076648
YDR539W	3	2	0.7871187108834068	0.8950709822008386	0.5239155072752011	121.8398208
YDR540C	3	0	0.16997770955190644	0.22979356079760554	0.0	0.0
YDR541C	1	7	0.15014373644804735	0.2084182062063047	5.501112826389613	1279.318119
YDR542W	6	1	0.0654194424566402	0.09866960754475158	0.13097887681880027	26.10853303
YDR545W	11	16	0.8824623592834833	0.985702964411943	1.1430883795095297	282.4468572
YEL001C	0	0	1.0	1.0		0.0
YEL002C	97	122	0.985978952020408	1.0	0.9884179157872351	231.7468756
YEL003W	261	541	7.742290952329698e-11	3.6288439500283695e-10	1.6289556864131254	379.5240394
YEL004W	120	236	0.00011284472710471009	0.00026434624259844713	1.5455507464618434	357.9674073
YEL005C	91	152	0.04609279899997752	0.07168190563787742	1.3126674248213832	307.2773501
YEL006W	58	2	6.076612019337707e-16	4.7552477455797305e-15	0.027099077962510404	9.292867687
YEL007W	0	0	1.0	1.0		0.0
YEL009C	0	0	1.0	1.0		0.0
YEL011W	0	0	1.0	1.0		0.0
YEL012W	32	13	0.0004430613597579952	0.0009521845590314762	0.3192610122458257	79.95738237
YEL013W	4	0	0.07969715977452715	0.11698273758634653	0.0	0.0
YEL015W	27	0	1.4474677044230109e-08	5.33272694947901e-08	0.0	0.0
YEL016C	58	152	2.4226379379103073e-06	6.997785424873017e-06	2.0595299251507906	473.936252
YEL017C-A	10	0	0.001159507089275553	0.002357131590817853	0.0	0.0
YEL017W	64	18	1.0647877357454135e-09	4.450286532174326e-09	0.22102685463172553	51.4011744
YEL018W	66	106	0.15808726145854612	0.218295311892431	1.2621600857084392	289.1422614
YEL019C	163	341	1.682785729203339e-07	5.511219093763328e-07	1.644066147062978	383.4590678
YEL020C	7	9	1.0	1.0	1.0104084783164595	205.6046976
YEL020W-A	43	7	5.225486479104168e-09	2.042948520824478e-08	0.12793285642766541	29.75158415
YEL021W	36	78	0.009921659362118793	0.01748681060114777	1.702725398644404	401.0560767
YEL022W	5	0	0.03827373792850526	0.06023871560668685	0.0	0.0
YEL023C	23	19	0.21167016501119298	0.2810053367911752	0.649199650319271	150.9754301
YEL024W	49	0	9.007319432648327e-15	6.395196797180313e-14	0.0	0.0
YEL025C	11	0	0.0005869083672588343	0.0012386458789378186	0.0	0.0
YEL026W	87	25	1.3973015211427756e-12	7.917124185312416e-12	0.22582564968758673	54.61785069
YEL027W	2	0	0.37721330413679965	0.46642737305756504	0.0	0.0
YEL029C	8	2	0.04831923122481266	0.07451968323247456	0.19646831522820044	60.9199104
YEL030W	34	67	0.046195101214462346	0.07180216948226296	1.5486326023869919	365.5194622
YEL031W	0	0	1.0	1.0		0.0
YEL032W	22	0	3.8492270167293606e-07	1.2123167893324507e-06	0.0	0.0
YEL034W	115	19	4.24667922368118e-22	5.4882364528967336e-21	0.12983993006385422	29.93478356
YEL035C	191	116	1.8774409291240071e-10	8.481667543905865e-10	0.47728428411458124	110.9954388
YEL036C	39	8	1.6425013170011178e-07	5.388491200270067e-07	0.16120477146929266	37.48917563
YEL037C	66	2	3.575084341135187e-18	3.359527785272624e-17	0.02381434123978187	8.307260506
YEL038W	112	239	6.4128996338768255e-06	1.7680050716407297e-05	1.6769974049835679	388.1622609
YEL039C	137	1271	6.954622658148206e-148	2.666402327134022e-145	7.290838792847963	1696.864073
YEL040W	61	18	5.4325215676643645e-09	2.1181309515686617e-08	0.23189702781033494	53.05927681
YEL041W	44	38	0.09897104335739723	0.1426522482076169	0.6787087253337832	161.9915799
YEL042W	51	13	1.8557353244419902e-08	6.767491344873739e-08	0.20032063513463574	50.16933796
YEL043W	26	5	1.7811532560393618e-05	4.63293187493549e-05	0.15112947325246184	42.17532257
YEL044W	132	25	1.067937992144821e-23	1.5239978642245326e-22	0.1488396327486367	35.99812886
YEL046C	59	5	2.180178773228438e-14	1.478562278872258e-13	0.0665994288909154	18.27597312
YEL047C	53	37	0.006172454817140175	0.01131944759355011	0.5486285029013899	131.0352789
YEL048C	107	308	1.0858731723958592e-13	6.877595390361879e-13	2.2621398538424575	527.782775
YEL049W	11	2	0.007576386086472547	0.013706132866720233	0.1428860474386912	49.84356305
YEL050C	6	0	0.018677342814831393	0.03135242222069333	0.0	0.0
YEL051W	110	38	2.0073989396994374e-13	1.2467118036945427e-12	0.27148349013351336	64.21287852
YEL052W	69	24	8.37872179452173e-09	3.1890158200062525e-08	0.27334722118706145	65.27133257
YEL053C	26	32	1.0	1.0	0.9672286288157559	231.9642741
YEL054C	28	0	7.526558824297792e-09	2.870373991945398e-08	0.0	0.0
YEL055C	24	4	2.0823802118355467e-05	5.315476519425756e-05	0.13097887681880027	30.45995519
YEL056W	28	54	0.09154998787850806	0.13268749503258565	1.515612717474689	346.6132833
YEL057C	92	75	0.004984502578281024	0.009270981347895915	0.6406575496571754	150.97543
YEL058W	69	49	0.002112967465304366	0.004177269127867105	0.5580839099235838	132.4345878
YEL059C-A	153	677	1.2336786643373576e-49	8.759118516795239e-48	3.4773607688755996	804.6175174
YEL060C	2	0	0.37721330413679965	0.46642737305756504	0.0	0.0
YEL061C	11	0	0.0005869083672588343	0.0012386458789378186	0.0	0.0
YEL062W	45	77	0.13540645914453162	0.18923998700855438	1.3447164686730164	312.7222067
YEL063C	6	0	0.018677342814831393	0.03135242222069333	0.0	0.0
YEL064C	64	75	0.690130946863135	0.8013210327902058	0.9209452276321897	214.17156
YEL065W	45	0	1.197105059350281e-13	7.548849995968713e-13	0.0	0.0
YEL066W	51	2	5.4515606048295756e-14	3.5506143871319237e-13	0.03081855925148242	7.167048281
YEL067C	51	2	5.4515606048295756e-14	3.5506143871319237e-13	0.03081855925148242	7.167048281
YEL069C	10	10	0.7528543198401959	0.8616249141096451	0.7858732609128017	182.7597312
YEL070W	31	36	0.802415628729566	0.9087617725135356	0.9126270126729311	218.1325823
YEL071W	10	2	0.014136050547346145	0.024395911366816275	0.15717465218256035	36.55194624
YEL072W	69	12	1.9143784989197825e-13	1.1940987795322852e-12	0.13667361059353073	33.94109294
YEL073C	0	0	1.0	1.0		0.0
YEL075C	69	100	0.4505566825182573	0.5473492778121035	1.1389467549460894	261.0853303
YEL077C	3	0	0.16997770955190644	0.22979356079760554	0.0	0.0
YER001W	23	7	0.0006260933820939193	0.001316512994669883	0.23917881853867878	55.62252689
YER002W	76	31	3.1286274215144695e-08	1.1086097536124285e-07	0.32055356695127446	75.95209607
YER003C	56	38	0.003311872781989803	0.006374357553287604	0.5332711413336869	125.0461319
YER004W	94	75	0.0030275347337519057	0.005860434955842211	0.6270265379623419	146.2077849
YER005W	56	56	0.23680645240202952	0.31064642056662223	0.7858732609128017	182.7597312
YER006W	56	20	3.45111445832843e-07	1.0977521708986063e-06	0.28066902175457203	67.33253255
YER007C-A	21	0	7.438065947438199e-07	2.256134876778327e-06	0.0	0.0
YER007W	74	131	0.02706041654236798	0.044540485270508946	1.3912080699942841	326.0038447
YER008C	6	0	0.018677342814831393	0.03135242222069333	0.0	0.0
YER009W	156	159	0.05527133563251627	0.08458367515236857	0.8009862082380479	185.0878806
YER010C	38	75	0.033379325815740546	0.05413550557425941	1.5510656465384247	365.5194622
YER011W	13	8	0.15195149553809806	0.21067334880414704	0.48361431440787794	112.4675269
YER012W	34	10	1.756664560501377e-05	4.577516034183697e-05	0.23113919438611816	59.12814832
YER013W	28	9	0.00020290652772545856	0.0004595964714254085	0.2526021195791149	58.7441993
YER014C-A	97	16	7.670019661242294e-19	7.68471830519241e-18	0.1296285791196374	31.70321867
YER014W	99	18	2.0133100517254748e-18	1.9492501864433005e-17	0.14288604743869124	33.22904203
YER015W	21	10	0.013080664669011	0.022717146186785827	0.3742253623394294	95.73128775
YER016W	4	0	0.07969715977452715	0.11698273758634653	0.0	0.0
YER017C	45	34	0.02732933346314959	0.0448803531543613	0.593770908245228	142.1464576
YER018C	160	264	0.010707276881040504	0.018819544420190692	1.296690880506123	302.6958047
YER019C-A	156	160	0.06234606472282052	0.09460480691845403	0.8060238573464633	187.4160301
YER019W	123	121	0.05103254433557286	0.07832617092977837	0.7730948339060895	181.2738797
YER020W	32	2	1.1041752341295024e-08	4.1395774259965896e-08	0.04911707880705011	17.1337248
YER021W	20	0	1.43882083246822e-06	4.234728048886762e-06	0.0	0.0
YER022W	31	36	0.802415628729566	0.9087617725135356	0.9126270126729311	218.1325823
YER023W	97	286	2.5959916468111376e-13	1.5950371753003048e-12	2.3171108517635184	540.7427097
YER024W	11	1	0.0024026775909271906	0.004698333500653612	0.0714430237193456	16.61452102
YER025W	15	1	0.00017214884800665747	0.00039318031171020135	0.052391550727520116	12.18398208
YER026C	5	0	0.03827373792850526	0.06023871560668685	0.0	0.0
YER027C	53	136	1.37388992956511e-05	3.622760653337436e-05	2.0165804430970007	472.4166633
YER028C	47	4	1.1484974893258214e-11	5.814268539711971e-11	0.06688283071598312	15.55401967
YER029C	109	67	2.4108143897046415e-06	6.96713243979467e-06	0.4830597108363094	112.3385503
YER030W	114	96	0.003367281400397995	0.006476667335681896	0.6617880091897278	155.506087
YER031C	53	2	1.508113121103483e-14	1.0449588625862809e-13	0.02965559475142648	6.768878933
YER032W	8	0	0.004590307189404173	0.008596176048929795	0.0	0.0
YER033C	10	14	0.9799232461204042	1.0	1.1002225652779225	274.1395967
YER034W	133	188	0.38309346766366104	0.4730879391311391	1.110858443997043	257.7730537
YER035W	187	262	0.33769003807767517	0.42821826954879283	1.1010630714393264	256.0590886
YER036C	16	0	2.0409273537904195e-05	5.2259008066111766e-05	0.0	0.0
YER037W	66	58	0.04791179778990139	0.07422972766425726	0.6906158959536742	160.9376737
YER038C	122	177	0.2903302154117836	0.37253214387174644	1.1401603867341465	266.6494438
YER039C	146	340	7.407139349504094e-10	3.164818603194505e-09	1.8301158130846067	423.9528458
YER039C-A	186	492	4.866324258821507e-18	4.499394021299436e-17	2.0787615288661208	484.4115454
YER040W	8	16	0.39665882557335985	0.4881628302744259	1.5717465218256035	345.2128255
YER041W	47	18	7.748101859502997e-06	2.120863102998655e-05	0.3009727382219241	69.99308854
YER042W	66	278	2.958644688713845e-20	3.310343502878078e-19	3.31019343232968	772.5752271
YER043C	32	16	0.002547935514608463	0.004967178693055346	0.39293663045640087	97.09110716
YER044C	55	20	5.715573603281284e-07	1.764372721012918e-06	0.2857720948773824	66.45808403
YER044C-A	78	108	0.6207619314761958	0.7285718097795106	1.0881322074177255	253.0519354
YER045C	16	16	0.6134654408933058	0.7211414102898716	0.7858732609128017	182.7597311
YER046W	53	40	0.015599126280827942	0.026747339070077966	0.5931118950285296	138.7620181
YER047C	6	4	0.48365137104359257	0.5809271167234129	0.5239155072752011	104.4341321
YER048C	0	0	1.0	1.0		0.0
YER048W-A	17	0	1.0493072420295024e-05	2.8054699901960335e-05	0.0	0.0
YER049W	28	47	0.2947830850185682	0.37799275851544833	1.3191444022464884	313.3023962
YER050C	171	56	3.657957856260188e-21	4.401028374759904e-20	0.257362003573783	60.91991038
YER051W	61	75	0.9101517046686656	1.0	0.9662376158763956	224.7045875
YER052C	25	10	0.001947199475476186	0.003861497994297774	0.31434930436512065	80.41428171
YER053C	12	0	0.0002981699516316073	0.000656499001467601	0.0	0.0
YER053C-A	31	4	2.728286683420924e-07	8.775378476707904e-07	0.10140300140810345	23.5819008
YER054C	16	1	8.922917968643634e-05	0.0002110888574153416	0.04911707880705011	10.75057242
YER055C	10	2	0.014136050547346145	0.024395911366816275	0.15717465218256035	36.55194624
YER056C	12	0	0.0002981699516316073	0.000656499001467601	0.0	0.0
YER056C-A	61	4	1.5824087479049318e-15	1.2037609403705372e-14	0.051532672846741095	11.7909504
YER057C	124	137	0.28086718676690997	0.36168096531493493	0.8682631995568858	203.3938943
YER058W	97	191	0.0005189509102666402	0.001110300106005747	1.5474411632406713	361.7512204
YER059W	39	2	1.222265588397311e-10	5.632411377302032e-10	0.040301192867323164	9.372293906
YER060W	53	85	0.21519673121818286	0.28548936591367235	1.2603627769356256	296.5535259
YER060W-A	104	50	6.5910286908676085e-09	2.5525256566450922e-08	0.3778236831311547	89.62256045
YER061C	115	4	1.7613291890886615e-30	4.035619189820276e-29	0.027334722118706148	7.946075267
YER062C	112	209	0.001221586997380737	0.0024771566179636684	1.466495638667639	339.6419783
YER063W	37	52	0.7222615612686556	0.8317433397789424	1.104470528850424	261.7909662
YER064C	0	4	0.20431310130006333	0.271865952238932		0.0
YER065C	0	0	1.0	1.0		0.0
YER066W	5	1	0.12614618816654963	0.17763631933051588	0.15717465218256035	36.55194622
YER067W	61	36	0.0002682706146042438	0.0005986900677489352	0.4637940556206699	109.0662912
YER068W	56	0	9.809603130456146e-17	8.29632758871372e-16	0.0	0.0
YER069W	5	0	0.03827373792850526	0.06023871560668685	0.0	0.0
YER070W	23	2	3.6044828071004305e-06	1.022663079607034e-05	0.06833680529676536	15.89215054
YER071C	151	173	0.37510461612491197	0.46642737305756504	0.9003713519067199	209.2117975
YER072W	109	0	1.59133699950468e-31	3.996410080415465e-30	0.0	0.0
YER073W	31	1	5.003799877524189e-09	1.964566128400234e-08	0.02535075035202586	5.895475199
YER074W	97	2	8.367326250848698e-27	1.4852004095256438e-25	0.016203572389954676	3.729790433
YER074W-A	92	0	8.638753296751343e-27	1.519311015584617e-25	0.0	0.0
YER075C	5	0	0.03827373792850526	0.06023871560668685	0.0	0.0
YER076C	16	2	0.00031967200575710005	0.0006984930490536028	0.09823415761410022	21.50114485
YER077C	27	0	1.4474677044230109e-08	5.33272694947901e-08	0.0	0.0
YER078C	76	14	2.48364973578411e-14	1.6744981981822294e-13	0.14476612701025296	35.60254503
YER078W-A	165	3223	0.0	0.0	15.350724363163396	3571.014383
YER079W	146	29	1.7907333565712942e-25	2.9678696062367473e-24	0.15609811346898117	36.30159044
YER080W	0	1	1.0	1.0		0.0
YER081W	73	29	3.6179392447051134e-08	1.273364051181096e-07	0.31219622693796234	72.60318085
YER082C	76	46	6.9265435333138e-05	0.00016786578954946339	0.4756601316051169	111.5546411
YER083C	59	103	0.06205384332477746	0.09423597912880781	1.3719482351528574	316.7835341
YER085C	101	145	0.3857404001255017	0.47584578316640075	1.1282338894292698	264.1873341
YER086W	71	4	2.7187808045479747e-18	2.6059514011592337e-17	0.04427454991058038	12.8704036
YER087C-B	94	172	0.0053349316539999725	0.009859175407755187	1.4379808603936373	336.3556753
YER087W	56	88	0.24894329761667613	0.3250846740675532	1.234943695720117	285.3616855
YER088C	0	0	1.0	1.0		0.0
YER089C	28	2	1.4477457891629962e-07	4.776813559079972e-07	0.056133804350914404	19.58139977
YER090W	44	25	0.0014425836379986323	0.002901818293854542	0.44651889824591007	107.9943866
YER091C	20	0	1.43882083246822e-06	4.234728048886762e-06	0.0	0.0
YER092W	92	83	0.027316457277218487	0.0448803531543613	0.7089943549539407	164.8810619
YER093C	5	4	0.717115827916658	0.8271426246186723	0.6286986087302414	146.2077849
YER093C-A	119	238	6.089272428549887e-05	0.00014819892398049262	1.5717465218256037	367.0552583
YER094C	82	85	0.2116555187340611	0.2810053367911752	0.8146247216779042	189.3655046
YER095W	58	30	5.5252769074023736e-05	0.00013510147744247896	0.4064861694376561	97.68192525
YER096W	6	5	0.6887471384869113	0.8000373244674261	0.6548943840940014	156.6511982
YER098W	5	0	0.03827373792850526	0.06023871560668685	0.0	0.0
YER099C	73	113	0.217428385636042	0.2881840621785844	1.216488746344474	282.9020495
YER100W	151	371	5.299771754304352e-12	2.8091232588944082e-11	1.9308541708519833	447.2803947
YER101C	48	26	0.00046881397867988605	0.0010060258176820987	0.4256813496611009	102.8023488
YER102W	18	0	5.403445276690225e-06	1.5026699122942692e-05	0.0	0.0
YER103W	0	0	1.0	1.0		0.0
YER104W	161	272	0.004921611869070367	0.009162897332153992	1.3276865029085843	307.9839914
YER105C	7	0	0.009219513523299194	0.016309265540600942	0.0	0.0
YER106W	196	98	7.84409756722244e-15	5.6039012557883544e-14	0.39293663045640087	92.31231316
YER107C	73	40	1.5872674363017074e-05	4.158712995977731e-05	0.4306154854316721	102.6458764
YER109C	14	10	0.22685791399972677	0.298685866165849	0.5613380435091441	143.5969316
YER110C	0	0	1.0	1.0		0.0
YER111C	0	0	1.0	1.0		0.0
YER112W	34	19	0.004857758266377186	0.009049876187215807	0.4391644693336245	102.130438
YER113C	64	80	0.9822092825132678	1.0	0.9823415761410021	231.3052847
YER114C	5	0	0.03827373792850526	0.06023871560668685	0.0	0.0
YER115C	128	131	0.0903652650129545	0.1311025830195513	0.8042921654654456	185.5932154
YER116C	92	78	0.009904040233764665	0.01746110833365438	0.6662838516434623	156.9349865
YER117W	138	44	1.0021403797918962e-17	9.090393255809455e-17	0.2505682860881397	59.59556451
YER118C	61	15	4.0410316142908995e-10	1.7726905273674267e-09	0.1932475231752791	47.16380159
YER119C	86	65	0.0017860590360467862	0.0035615899848491913	0.5939739762713037	140.257468
YER120W	16	0	2.0409273537904195e-05	5.2259008066111766e-05	0.0	0.0
YER121W	241	538	2.591522951332059e-13	1.5939944912417831e-12	1.7543560762285781	408.7447929
YER122C	49	27	0.0005026353441870162	0.0010769954785467698	0.4330322049927683	104.4341321
YER123W	16	2	0.00031967200575710005	0.0006984930490536028	0.09823415761410022	22.84496639
YER124C	14	8	0.10095643471005004	0.1451864106070262	0.44907043480731523	104.4341321
YER125W	0	0	1.0	1.0		0.0
YER126C	69	5	3.895257920593334e-17	3.399336616287142e-16	0.05694733774730447	15.89215053
YER127W	140	177	0.999621003257948	1.0	0.993568337011185	232.3659438
YER128W	102	144	0.45996036218767855	0.5566565746930427	1.1094681330533673	258.0137381
YER129W	8	0	0.004590307189404173	0.008596176048929795	0.0	0.0
YER130C	12	2	0.004043690568096542	0.007702969346513155	0.13097887681880027	45.68993279
YER131W	22	0	3.8492270167293606e-07	1.2123167893324507e-06	0.0	0.0
YER132C	0	0	1.0	1.0		0.0
YER133W	0	0	1.0	1.0		0.0
YER134C	2	0	0.37721330413679965	0.46642737305756504	0.0	0.0
YER136W	7	0	0.009219513523299194	0.016309265540600942	0.0	0.0
YER137C	45	0	1.197105059350281e-13	7.548849995968713e-13	0.0	0.0
YER138W-A	0	1	1.0	1.0		0.0
YER139C	25	5	3.243435670250505e-05	8.102953318684038e-05	0.15717465218256033	43.86233547
YER140W	61	111	0.029285215839134193	0.04796903340668207	1.4300316714970653	332.5627895
YER141W	42	4	2.7150200357390617e-10	1.2094562529461925e-09	0.07484507246788588	21.75711085
YER142C	112	190	0.018050597011385856	0.030595043740783985	1.3331778533342171	307.2951232
YER143W	84	191	9.15362581301385e-06	2.483136889181257e-05	1.7869261051707754	412.821981
YER144C	47	4	1.1484974893258214e-11	5.814268539711971e-11	0.06688283071598312	19.44252459
YER145C	44	7	2.8458081158037483e-09	1.1429236792612528e-08	0.12502529150885483	29.07541179
YER146W	145	218	0.13214046200844715	0.1851374723934352	1.1815197991654536	274.7698027
YER147C	66	77	0.6646785429944972	0.7744596560923359	0.9168521377316021	213.2196863
YER148W	94	29	8.525602098093053e-13	4.907981748361677e-12	0.24245026134543884	55.78981268
YER149C	58	40	0.0034396746186049617	0.006602659790252714	0.5419815592502081	129.1922237
YER150W	56	10	5.3551785848836416e-11	2.5473641060104073e-10	0.14033451087728602	35.8992329
YER151C	7	0	0.009219513523299194	0.016309265540600942	0.0	0.0
YER152C	66	0	1.559538313818044e-19	1.624801601950647e-18	0.0	0.0
YER153C	238	654	2.6602306329443115e-25	4.321747562164615e-24	2.1595004732645897	502.9732095
YER154W	87	13	1.1175765964046168e-17	1.0089769240067428e-16	0.11742933783754508	29.07541178
YER155C	0	0	1.0	1.0		0.0
YER156C	84	96	0.5193368730425355	0.6202920782694957	0.8981408696146307	208.561105
YER157W	10	1	0.0046520970862171	0.00868361257475967	0.07858732609128018	18.27597312
YER158C	17	1	4.628251349810856e-05	0.00011384548123508225	0.046227838877223634	10.1533184
YER159C	42	19	0.00015642725111783787	0.00036071095476290516	0.35551409422245794	82.67702125
YER161C	31	16	0.003914424873122893	0.007479022407086299	0.4056120056324138	100.2230784
YER162C	22	47	0.05650640586917529	0.08633590333518254	1.6789110574046218	398.7485043
YER163C	53	59	0.5405959063229571	0.6432789276356976	0.8748400451670811	203.066368
YER164W	1	0	0.9038719401770722	0.9981120445388523	0.0	0.0
YER165W	37	80	0.009189919472458076	0.016309265540600942	1.6991854290006523	400.0956275
YER166W	0	0	1.0	1.0		0.0
YER167W	5	0	0.03827373792850526	0.06023871560668685	0.0	0.0
YER168C	50	34	0.005859917029164795	0.010791028765522489	0.5343938174207051	127.9318117
YER169W	3	0	0.16997770955190644	0.22979356079760554	0.0	0.0
YER170W	122	126	0.113586047918542	0.16197207081069553	0.8116395973361723	190.249884
YER171W	45	34	0.02732933346314959	0.0448803531543613	0.593770908245228	142.1464576
YER172C	1	0	0.9038719401770722	0.9981120445388523	0.0	0.0
YER173W	50	19	3.464512781616872e-06	9.858690255852861e-06	0.29863183914686464	69.44869782
YER174C	128	2068	1.2203866623730768e-284	1.1697406158845942e-281	12.696764871622454	2954.139717
YER175C	79	391	2.6106906479716484e-32	6.950963850224514e-31	3.8895752533785504	906.8584128
YER175W-A	115	309	3.513596165471947e-12	1.913512457161853e-11	2.11160728367005	488.4096265
YER176W	6	0	0.018677342814831393	0.03135242222069333	0.0	0.0
YER177W	2	0	0.37721330413679965	0.46642737305756504	0.0	0.0
YER178W	41	0	1.5970809062752955e-12	8.943342056464679e-12	0.0	0.0
YER179W	92	2	2.0585141429847553e-25	3.382432810372951e-24	0.01708420132419134	3.9303168
YER180C	120	198	0.02809443476001152	0.046097316492104495	1.2966908805061228	301.5535564
YER180C-A	59	11	2.5746787580439132e-11	1.265553635684662e-10	0.14651874356001388	36.55194624
YER182W	47	5	4.1663008037592185e-11	2.005054052085294e-10	0.0836035383949789	23.33102951
YER183C	28	49	0.21644021446246356	0.28700661133816646	1.375278206597403	315.1029848
YER184C	5	7	1.0	1.0	1.1002225652779225	255.8636236
YER185W	39	29	0.036143289891937325	0.0583057672281996	0.5843672965761859	135.8982616
YER186C	0	2	0.5881983678679543	0.6947481646351623		0.0
YER187W	2	0	0.37721330413679965	0.46642737305756504	0.0	0.0
YER188C-A	5	40	1.7455514951198993e-05	4.554748933046525e-05	6.286986087302414	1498.629795
YER189W	21	27	1.0	1.0	1.0104084783164595	243.6796415
YER190C-B	181	350	5.075688082995181e-06	1.4260030368981575e-05	1.5196444271794511	354.4125173
YER190W	201	378	8.099152380345744e-06	2.2095932324178547e-05	1.477910908582284	344.6066572
YFL001W	135	159	0.5470046341400261	0.6503666840891648	0.9255840628528554	215.0114484
YFL002C	1	0	0.9038719401770722	0.9981120445388523	0.0	0.0
YFL003C	21	2	1.3019518041606903e-05	3.436220663482391e-05	0.07484507246788588	17.40568868
YFL004W	31	0	1.0618588529384129e-09	4.444505286207287e-09	0.0	0.0
YFL005W	15	1	0.00017214884800665747	0.00039318031171020135	0.052391550727520116	12.18398208
YFL007W	0	0	1.0	1.0		0.0
YFL008W	6	0	0.018677342814831393	0.03135242222069333	0.0	0.0
YFL009W	16	0	2.0409273537904195e-05	5.2259008066111766e-05	0.0	0.0
YFL010C	0	0	1.0	1.0		0.0
YFL010W-A	0	0	1.0	1.0		0.0
YFL011W	17	9	0.045648625098547335	0.0710487802278067	0.4160505498950128	91.3798656
YFL012W	53	90	0.11223446950173586	0.16016387943039279	1.3345017638141918	304.599552
YFL013C	26	18	0.06230737428707034	0.09457105028370058	0.5440661037088628	126.5259677
YFL014W	97	2	8.367326250848698e-27	1.4852004095256438e-25	0.016203572389954676	3.729790433
YFL016C	16	0	2.0409273537904195e-05	5.2259008066111766e-05	0.0	0.0
YFL017C	128	297	1.0670096737476342e-08	4.0238509073591115e-08	1.8234715507117356	425.4874991
YFL017W-A	92	233	1.644114124712937e-08	6.030166027566391e-08	1.9903094542682913	464.8454031
YFL018C	10	2	0.014136050547346145	0.024395911366816275	0.15717465218256035	36.55194624
YFL020C	15	0	3.9767782385242355e-05	9.811433569177554e-05	0.0	0.0
YFL021W	0	0	1.0	1.0		0.0
YFL022C	37	11	7.767846778579049e-06	2.1242456882362395e-05	0.2336379964875897	59.27342632
YFL023W	23	5	0.00010655729798047595	0.0002504336006071586	0.1708420132419134	47.6764516
YFL024C	14	0	7.764566837537694e-05	0.0001855944467276778	0.0	0.0
YFL025C	13	5	0.029681673561616027	0.048535486111132724	0.3022589465049237	84.35064514
YFL026W	66	5	2.6051411603971095e-16	2.1131405942797993e-15	0.05953585309945467	16.61452101
YFL027C	73	35	1.2884737180231905e-06	3.829463747985203e-06	0.37678854975271314	90.12808657
YFL028C	119	229	0.0002800731835896885	0.0006237777136177559	1.512310728983459	353.2330938
YFL029C	58	113	0.009868820459494668	0.01740435034116953	1.5310979048818378	356.0663727
YFL030W	45	40	0.121014236914962	0.17154372109882832	0.6985540097002682	162.4530944
YFL031W	33	45	0.8509266817503823	0.9543056448413512	1.0716453557901844	254.7559889
YFL033C	0	0	1.0	1.0		0.0
YFL034C-A	169	118	5.180895662634127e-07	1.605351883394874e-06	0.5487162413474	127.9318118
YFL034C-B	133	231	0.004841351698910965	0.009022233836823382	1.3649377689538138	315.0559545
YFL034W	11	9	0.44406601390636613	0.5403774113363334	0.6429872134741105	149.5306892
YFL036W	5	1	0.12614618816654963	0.17763631933051588	0.15717465218256035	36.55194622
YFL037W	0	0	1.0	1.0		0.0
YFL038C	41	2	3.37665251815077e-11	1.6429042835774178e-10	0.03833528102013667	13.37266326
YFL039C	78	72	0.058693318929422485	0.08960586067510186	0.725421471611817	171.0443637
YFL040W	0	2	0.5881983678679543	0.6947481646351623		0.0
YFL041W	53	35	0.003092133674983994	0.005977432189859815	0.5189729081499634	124.1386853
YFL041W-A	89	168	0.0030260133353444997	0.0058594621857125315	1.4834461554309066	343.1821619
YFL042C	23	24	0.5932520695407788	0.7001421407611367	0.8200416635611845	198.6518817
YFL044C	122	113	0.017440166221073958	0.029700491020533265	0.727899003960218	170.7754864
YFL045C	102	81	0.001788927920694248	0.0035648386943564173	0.624075824842519	146.9244898
YFL046W	161	149	0.005849903831525383	0.010776040017649738	0.7272988563727171	170.2730414
YFL047W	34	13	0.00016552250667313786	0.00038076797435088633	0.30048095270195363	75.25400694
YFL048C	68	100	0.39880040490044844	0.4901690806972599	1.155695971930591	271.4519535
YFL049W	32	34	0.5423834595767856	0.6452725022809462	0.8349903397198519	199.893456
YFL050C	8	0	0.004590307189404173	0.008596176048929795	0.0	0.0
YFL051C	22	35	0.49069704584035834	0.5884067369949751	1.2502529150885482	299.0613782
YFL052W	7	9	1.0	1.0	1.0104084783164595	205.6046976
YFL053W	8	2	0.04831923122481266	0.07451968323247456	0.19646831522820044	40.6132736
YFL054C	10	0	0.001159507089275553	0.002357131590817853	0.0	0.0
YFL055W	2	0	0.37721330413679965	0.46642737305756504	0.0	0.0
YFL056C	66	10	1.2832734176092928e-13	8.056883651387601e-13	0.11907170619890935	27.27757182
YFL057C	163	338	2.92623738420465e-07	9.354525401090017e-07	1.629602222015503	380.0953917
YFL058W	141	226	0.035438053575188554	0.057248383739019484	1.2596266451510156	294.2302055
YFL059W	243	706	4.6662886685618914e-30	1.0361322831235303e-28	2.2832367168906917	529.5538111
YFL060C	364	938	2.4557306270009484e-31	6.087459843052782e-30	2.0251349415829893	471.4598559
YFL061W	146	214	0.20565926608350735	0.27353062887286095	1.151896423529723	269.1324808
YFL062W	0	1	1.0	1.0		0.0
YFL066C	0	7	0.0494443081625876	0.07601700947381548		0.0
YFL067W	0	4	0.20431310130006333	0.271865952238932		0.0
YFL068W	16	46	0.005799883459854594	0.010690746723597364	2.259385625124305	505.2769038
YFR001W	94	19	1.0753758599091602e-16	9.028447547938074e-16	0.15884672295045993	36.94079672
YFR002W	35	4	2.23094207303273e-08	8.06420355877513e-08	0.08981408696146305	20.88682642
YFR003C	304	357	0.3223220586090904	0.41065001308393423	0.9228840596903626	215.2236308
YFR004W	114	65	1.6952350044056128e-07	5.54721283045891e-07	0.44808563122221157	105.8082654
YFR005C	110	162	0.2613869107215865	0.33971437820561445	1.157376984253399	270.8166925
YFR006W	24	4	2.0823802118355467e-05	5.315476519425756e-05	0.13097887681880027	30.45995519
YFR007W	23	5	0.00010655729798047595	0.0002504336006071586	0.1708420132419134	47.6764516
YFR008W	0	0	1.0	1.0		0.0
YFR009W	13	2	0.0021512377763726093	0.004231110961668562	0.12090357860196949	28.11688172
YFR010W	66	72	0.4130232758025383	0.5058127894251273	0.8573162846321474	202.1433389
YFR011C	110	36	4.515984585990498e-14	2.968163126175012e-13	0.25719488538964425	61.47372775
YFR012W	84	29	1.5441867521318237e-10	7.009169701270811e-10	0.27131338769608637	62.35332006
YFR012W-A	142	305	2.396195774493786e-07	7.74621804334669e-07	1.6879672153408771	393.8343501
YFR013W	12	2	0.004043690568096542	0.007702969346513155	0.13097887681880027	45.68993279
YFR014C	101	20	4.94971669101472e-18	4.5691525987200085e-17	0.15561846750748548	37.99954805
YFR015C	34	20	0.007596865387597683	0.013738859384929017	0.4622783887722363	112.8810104
YFR016C	4	0	0.07969715977452715	0.11698273758634653	0.0	0.0
YFR017C	66	7	3.5509302205284144e-15	2.6080970240432835e-14	0.08335019433923654	19.38360785
YFR018C	117	172	0.2515542519758809	0.32827059294606104	1.1553008621965974	266.3955404
YFR019W	0	0	1.0	1.0		0.0
YFR021W	2	0	0.37721330413679965	0.46642737305756504	0.0	0.0
YFR022W	28	18	0.03110112781453607	0.050698011922164665	0.5052042391582298	117.4883986
YFR023W	31	48	0.45941764627565884	0.5562722346801938	1.2168360168972414	288.8782847
YFR024C-A	36	0	4.0989646291494636e-11	1.9743003000199804e-10	0.0	0.0
YFR025C	20	1	6.48426495200676e-06	1.7842587434923865e-05	0.03929366304564009	9.137986559
YFR026C	47	20	2.8121453885968036e-05	7.0653770772478e-05	0.3344141535799156	81.65860328
YFR027W	55	77	0.6501425751813358	0.759335895586487	1.1002225652779225	255.8636235
YFR028C	0	0	1.0	1.0		0.0
YFR029W	22	4	7.065693932161754e-05	0.00017087807318697329	0.1428860474386912	33.22904203
YFR030W	20	20	0.545461926082041	0.6486665709052559	0.7858732609128017	191.8977177
YFR031C	14	9	0.15580202241360136	0.21559610945635743	0.5052042391582298	117.4883986
YFR031C-A	26	1	1.2920151254026652e-07	4.3174776212613175e-07	0.03022589465049237	7.029220429
YFR032C	114	236	2.081640399957877e-05	5.315476519425756e-05	1.6268955225914141	379.947862
YFR032C-A	215	633	1.0205621396156732e-27	1.9370471501418272e-26	2.313757089106063	536.4336554
YFR032C-B	223	410	1.037344895376585e-05	2.7942718938223608e-05	1.4448790895706218	336.8351996
YFR033C	89	4	2.8227597407357917e-23	3.921181465935154e-22	0.035320146557878726	8.12265472
YFR034C	12	0	0.0002981699516316073	0.000656499001467601	0.0	0.0
YFR035C	166	60	8.617489135024334e-19	8.58911265433708e-18	0.28405057623354285	67.15869638
YFR036W	148	36	5.006810704153006e-23	6.82326264445117e-22	0.19115836076257342	45.68993278
YFR037C	61	101	0.121301248662156	0.17186584899139176	1.3011999893802126	300.6692352
YFR038W	49	51	0.36516052429304424	0.45992951712862407	0.8179497205418957	193.9491025
YFR039C	81	118	0.3859967866319578	0.47595787305325676	1.1448524047865507	268.4988642
YFR040W	71	2	1.4455465961365208e-19	1.5225894641723684e-18	0.02213727495529019	5.0766592
YFR041C	189	1027	8.850257971751681e-89	1.6418655998562553e-86	4.270327190251044	993.0912376
YFR042W	197	484	3.0241811631140978e-15	2.2383611157103184e-14	1.9307749151360205	447.6690385
YFR043C	145	357	1.1901922248016817e-11	6.014758774019747e-11	1.9348741665232427	451.2274741
YFR044C	89	75	0.01018975445003064	0.01794282848809743	0.6622527479602262	152.299776
YFR045W	187	145	7.90517335531146e-06	2.1576958693116373e-05	0.6093669670179479	142.6894158
YFR046C	130	322	9.002256581842614e-11	4.188671327036964e-10	1.946547615491709	450.6213219
YFR047C	96	90	0.043742290431812984	0.06821093065980383	0.7367561821057517	171.3372479
YFR048W	26	26	0.46463859927082096	0.5616092022712256	0.7858732609128016	189.7889516
YFR049W	192	173	0.0011264723700269805	0.0023128677615227296	0.7081045528016391	164.7678405
YFR050C	71	43	0.00012462879229501155	0.00029123940856912286	0.47595141153873916	113.2595517
YFR051C	53	25	3.381402568404968e-05	8.418374965756265e-05	0.3706949343928311	89.65571714
YFR052W	169	73	9.681554019598933e-16	7.483685103052886e-15	0.339460047613222	79.55423592
YFR053C	22	0	3.8492270167293606e-07	1.2123167893324507e-06	0.0	0.0
YFR055W	0	0	1.0	1.0		0.0
YFR057W	0	0	1.0	1.0		0.0
YGL001C	89	177	0.0006646763761273319	0.0013925514896569347	1.5629164851861337	359.4274713
YGL002W	150	279	0.0001960505192942353	0.0004445924828316827	1.4617242652978113	341.1514981
YGL003C	49	30	0.0018493029189794931	0.003677503833696772	0.4811468944364093	115.6235034
YGL004C	97	126	0.9321437463394354	1.0	1.0208250605671445	237.3992384
YGL005C	155	321	6.233411723788075e-07	1.9159995095406317e-06	1.6275181726000603	379.6686027
YGL006W	4	13	0.14527071516054507	0.20214175729211098	2.5540880979666056	639.659059
YGL006W-A	24	42	0.25989430077632936	0.33792722671595526	1.375278206597403	327.4445183
YGL007C-A	26	45	0.25674166192770076	0.33420581660167653	1.360165259272157	323.3441397
YGL008C	5	0	0.03827373792850526	0.06023871560668685	0.0	0.0
YGL009C	42	1	4.023549274296497e-12	2.1605445262819005e-11	0.01871126811697147	4.351422171
YGL010W	174	308	0.0005579745109219886	0.001189366720649502	1.3910860020755342	323.505731
YGL011C	132	203	0.10057756313172855	0.14485889445794414	1.20857781791893	282.4468572
YGL012W	40	9	2.438439889927023e-07	7.869510553855393e-07	0.17682148370538042	41.12093952
YGL013C	8	0	0.004590307189404173	0.008596176048929795	0.0	0.0
YGL014W	11	0	0.0005869083672588343	0.0012386458789378186	0.0	0.0
YGL015C	143	244	0.00605410208377009	0.011116583998646803	1.3409305990400255	310.9453759
YGL016W	5	0	0.03827373792850526	0.06023871560668685	0.0	0.0
YGL017W	46	8	2.5335524389652466e-09	1.0253666485917758e-08	0.13667361059353073	31.78430108
YGL018C	192	288	0.08506253485038859	0.12435044177035708	1.1788098913692027	275.0914703
YGL019W	142	0	1.0576445128253393e-40	4.6788566101988663e-39	0.0	0.0
YGL020C	171	296	0.0015218202330168993	0.003052664164659989	1.360342018889996	317.4247962
YGL021W	46	4	2.1635043911657018e-11	1.0716893844611498e-10	0.06833680529676536	19.86518817
YGL022W	25	7	0.00020702962850110808	0.0004681979526189039	0.22004451305558448	51.17272474
YGL023C	41	41	0.3258858096443777	0.41454750968033977	0.7858732609128017	187.2172856
YGL025C	115	9	2.1471626267271664e-27	3.983332989131592e-26	0.061503124767088836	14.30293548
YGL026C	35	4	2.23094207303273e-08	8.06420355877513e-08	0.08981408696146305	26.10853302
YGL027C	26	11	0.002265773720839105	0.00444725756605655	0.3324848411554161	84.35064514
YGL028C	18	5	0.0019379098580314075	0.0038470554344282445	0.21829812803133383	57.71359932
YGL029W	74	13	2.8228843247849018e-14	1.8943299593743255e-13	0.138058816106303	34.57616535
YGL030W	66	2	3.575084341135187e-18	3.359527785272624e-17	0.02381434123978187	8.183271546
YGL031C	55	0	1.8700375640153066e-16	1.5449738702728363e-15	0.0	0.0
YGL032C	163	714	9.310392362270392e-52	7.5414178134390175e-50	3.4424141612990207	801.6761212
YGL033W	27	26	0.37926532063526464	0.4687631332416521	0.7567668438419571	182.7597311
YGL035C	0	0	1.0	1.0		0.0
YGL036W	0	0	1.0	1.0		0.0
YGL037C	64	33	2.0643294837856958e-05	5.281120489880577e-05	0.40521590015816344	97.09110718
YGL038C	58	20	1.2455956451435925e-07	4.172056234840304e-07	0.27099077962510404	63.02059694
YGL039W	2	1	0.834305583142988	0.9384343176006268	0.39293663045640087	91.37986559
YGL040C	0	0	1.0	1.0		0.0
YGL041C-B	158	389	1.4142086324636419e-12	8.005033312301579e-12	1.9348398638929107	448.2785858
YGL043W	92	113	0.8559829899526863	0.9596019834732745	0.9652573748168108	226.4631451
YGL044C	107	154	0.3591425312540464	0.4531436369552481	1.1310699269212288	263.0373701
YGL045W	26	7	0.00011811662372961214	0.0002764707786198614	0.21158126255344661	49.20454302
YGL047W	46	5	7.797877489615645e-11	3.6519212901286296e-10	0.0854210066209567	23.8382258
YGL048C	115	95	0.002132839011940148	0.0042106746012457565	0.6491996503192711	149.6739178
YGL049C	2	0	0.37721330413679965	0.46642737305756504	0.0	0.0
YGL050W	28	11	0.0008531684110734128	0.0017674969495976934	0.30873592393002924	78.32559906
YGL051W	64	127	0.004373219636722437	0.008297918156819928	1.5594672521238413	359.8960861
YGL053W	94	100	0.23958237507265837	0.3140729972744149	0.8360353839497892	196.3694983
YGL054C	3	0	0.16997770955190644	0.22979356079760554	0.0	0.0
YGL055W	15	0	3.9767782385242355e-05	9.811433569177554e-05	0.0	0.0
YGL056C	27	18	0.04427946787973701	0.06902987795510099	0.5239155072752012	121.8398208
YGL057C	120	63	6.476811306140939e-09	2.5116751059754918e-08	0.4125834619792209	96.6663041
YGL058W	189	180	0.006146120756437094	0.01127474975128221	0.7484507246788589	174.0568868
YGL059W	81	67	0.010903569107133037	0.019158700255154933	0.6500433145821941	151.1716295
YGL060W	61	42	0.0025926341046174375	0.005050893880641898	0.5410930648907815	128.8306301
YGL061C	122	267	6.592101863898368e-07	2.0208516961236415e-06	1.719902956259984	399.9741657
YGL062W	7	0	0.009219513523299194	0.016309265540600942	0.0	0.0
YGL063W	115	131	0.42222988234563763	0.5162083446789459	0.8952121493876264	206.3924551
YGL064C	64	47	0.005075023850328655	0.009427151861511659	0.5771256759828388	137.0697984
YGL065C	66	70	0.3287558325335124	0.41773636608489395	0.8335019433923655	196.6051653
YGL066W	51	34	0.0042148133523278435	0.008010373955465111	0.5239155072752012	125.4233449
YGL067W	100	16	1.2625080576133708e-19	1.3420857374000916e-18	0.12573972174604828	31.06915429
YGL068W	151	170	0.2985513032971575	0.3826540105330851	0.8847579758620947	205.6046976
YGL070C	156	331	1.306536412272434e-07	4.3609349431101383e-07	1.667461854885496	386.4728073
YGL071W	4	0	0.07969715977452715	0.11698273758634653	0.0	0.0
YGL073W	5	0	0.03827373792850526	0.06023871560668685	0.0	0.0
YGL075C	63	20	9.241660587262954e-09	3.501237815372151e-08	0.24948357489295292	58.01896226
YGL076C	3	0	0.16997770955190644	0.22979356079760554	0.0	0.0
YGL077C	37	0	2.1405029015044315e-11	1.0612096712544814e-10	0.0	0.0
YGL078C	64	0	5.653123806053316e-19	5.693715413067008e-18	0.0	0.0
YGL079W	161	273	0.004352156020422309	0.008263205438576659	1.3325677032869245	311.0320891
YGL080W	205	438	7.509617246421962e-10	3.2062218844968597e-09	1.6790853086819861	391.3732779
YGL081W	94	222	4.417051408004904e-07	1.3835763969191831e-06	1.8559985523685318	433.5682984
YGL082W	1	0	0.9038719401770722	0.9981120445388523	0.0	0.0
YGL083W	14	0	7.764566837537694e-05	0.0001855944467276778	0.0	0.0
YGL084C	64	101	0.20347430529825852	0.2709378860315547	1.2402062398780154	291.2733215
YGL085W	125	21	9.545993887179166e-24	1.3759150587761248e-22	0.1320267078333507	32.16571268
YGL086W	25	24	0.397876839703151	0.4892430415079798	0.7544383304762897	182.7597311
YGL087C	73	2	4.0075291517100384e-20	4.449285743529812e-19	0.02153077427158361	7.510673881
YGL089C	102	14	3.811341325063219e-21	4.566463325091369e-20	0.10786495738018848	26.61549483
YGL090W	97	155	0.08917714720663528	0.12944416294431083	1.2557768602214874	293.9228666
YGL091C	142	108	6.013552204375161e-05	0.00014648004543566943	0.5977064237928351	140.2873992
YGL092W	5	0	0.03827373792850526	0.06023871560668685	0.0	0.0
YGL093W	36	24	0.017982991546555038	0.030498432434160432	0.5239155072752012	126.91648
YGL094C	24	0	1.033777057273919e-07	3.482865762379794e-07	0.0	0.0
YGL095C	10	0	0.001159507089275553	0.002357131590817853	0.0	0.0
YGL096W	1	0	0.9038719401770722	0.9981120445388523	0.0	0.0
YGL097W	0	0	1.0	1.0		0.0
YGL098W	1	0	0.9038719401770722	0.9981120445388523	0.0	0.0
YGL099W	17	0	1.0493072420295024e-05	2.8054699901960335e-05	0.0	0.0
YGL100W	92	288	1.1361982753462286e-14	7.97835931809055e-14	2.4601249906835534	567.9307776
YGL101W	161	58	2.5308676536570494e-18	2.4298864567916014e-17	0.28310962194374223	66.56064283
YGL103W	92	80	0.01514364170648986	0.02602064041052381	0.6833680529676536	158.9215054
YGL104C	61	4	1.5824087479049318e-15	1.2037609403705372e-14	0.051532672846741095	14.738688
YGL105W	13	0	0.0001519533083790771	0.00035081632938100055	0.0	0.0
YGL106W	12	13	0.8407350178611492	0.9437960350809036	0.8513626993222018	213.2196863
YGL107C	64	46	0.0037379621764522214	0.007160899559219429	0.5648464062810763	132.1493441
YGL108C	41	0	1.5970809062752955e-12	8.943342056464679e-12	0.0	0.0
YGL110C	92	108	0.61905140723786	0.726860890776834	0.9225468715063324	216.530551
YGL111W	55	137	2.4972630133903157e-05	6.304547669011284e-05	1.9575388499100699	458.5607798
YGL112C	102	111	0.2834792938902022	0.3644733778588314	0.8552150192286372	198.8855898
YGL113W	33	30	0.2253457037382958	0.2971710942900571	0.7144302371934562	166.1452102
YGL114W	24	40	0.35627913253022203	0.44982684767976006	1.3097887681880027	304.5995519
YGL115W	58	169	3.113045884757942e-08	1.1037686117905625e-07	2.2898720878321295	535.6750738
YGL116W	0	0	1.0	1.0		0.0
YGL117W	13	2	0.0021512377763726093	0.004231110961668562	0.12090357860196949	42.17532257
YGL119W	10	1	0.0046520970862171	0.00868361257475967	0.07858732609128018	18.27597312
YGL120C	15	4	0.004549931852926677	0.008593189293690974	0.20956620291008046	48.73592831
YGL121C	101	121	0.7040763764895377	0.8152090278218906	0.9414917284202872	218.9497769
YGL122C	0	0	1.0	1.0		0.0
YGL123W	14	1	0.0003323678887049167	0.0007240332302810515	0.056133804350914404	13.05426651
YGL124C	6	4	0.48365137104359257	0.5809271167234129	0.5239155072752011	130.5426651
YGL125W	21	18	0.28156063851087376	0.3623305509232569	0.673605652210973	156.6511982
YGL126W	0	0	1.0	1.0		0.0
YGL127C	183	383	2.7997680516662845e-08	9.963778505651486e-08	1.6447511416918201	383.4958293
YGL128C	102	154	0.20108667666274058	0.26806895630213745	1.1865145311820733	277.7231208
YGL129C	97	98	0.12298803591868189	0.17412707891884283	0.7939750471077791	186.527973
YGL130W	120	247	1.6179286218683495e-05	4.2313358364551514e-05	1.6175891287121835	377.7034444
YGL131C	5	4	0.717115827916658	0.8271426246186723	0.6286986087302414	182.7597311
YGL133W	5	0	0.03827373792850526	0.06023871560668685	0.0	0.0
YGL134W	56	13	1.085268875219897e-09	4.5325935376831e-09	0.18243486414047183	45.68993278
YGL135W	168	126	7.466863602819231e-06	2.0448539323720667e-05	0.5894049456846013	138.1576539
YGL136C	176	103	2.0186346016230056e-10	9.090969141686692e-10	0.4599144651932874	107.3842488
YGL137W	146	255	0.002573705559005447	0.0050157169331888594	1.372586859813455	318.2754502
YGL138C	135	274	9.353969911284932e-06	2.5362885883922512e-05	1.5950316554822792	372.2883412
YGL139W	31	36	0.802415628729566	0.9087617725135356	0.9126270126729311	218.1325823
YGL140C	16	7	0.02385480863233612	0.03955853646037054	0.3438195516493508	79.9573824
YGL141W	26	29	0.7245418744908053	0.8338683850703664	0.8765509448642789	203.8473924
YGL142C	66	106	0.15808726145854612	0.218295311892431	1.2621600857084392	291.8700184
YGL143C	41	1	7.681032512438704e-12	4.001233512593749e-11	0.019167640510068334	4.457554419
YGL144C	69	114	0.10047112003799358	0.14474183650764055	1.298399300638542	304.5995519
YGL145W	61	100	0.1377379039462936	0.19220955739274082	1.2883168211685274	302.6021777
YGL146C	123	300	8.417999856381171e-10	3.5580414858814984e-09	1.9167640510068336	445.7554419
YGL147C	17	0	1.0493072420295024e-05	2.8054699901960335e-05	0.0	0.0
YGL148W	69	80	0.6283754180653149	0.7366055909689414	0.9111574039568715	208.8682643
YGL150C	2	0	0.37721330413679965	0.46642737305756504	0.0	0.0
YGL151W	23	15	0.05898314245395326	0.08997667168506238	0.5125260397257403	127.1372043
YGL153W	107	1213	5.131324242563207e-152	2.1078746942129286e-149	8.909011826983445	2052.662537
YGL154C	151	300	8.358875416632415e-06	2.2750540710389502e-05	1.5613376044625202	363.0988037
YGL155W	99	290	2.43112574948931e-13	1.5017619962742236e-12	2.3020529865122477	537.202846
YGL156W	11	9	0.44406601390636613	0.5403774113363334	0.6429872134741105	149.5306892
YGL157W	115	173	0.18227855332831525	0.24526999536526461	1.182226731634041	274.1395968
YGL158W	6	2	0.1585497335723673	0.218295311892431	0.26195775363760054	52.21706606
YGL159W	14	2	0.0011415651308295687	0.002338846123049822	0.11226760870182881	26.10853302
YGL160W	66	11	3.911136780517483e-13	2.3405772762493284e-12	0.1309788768188003	33.22904202
YGL161C	168	313	7.319267652426125e-05	0.00017656505146435673	1.4641567301530178	341.5866403
YGL162W	59	81	0.7197786992676071	0.8300475836150006	1.0789107480328295	249.7716327
YGL163C	8	4	0.19681114508371586	0.2630399477983848	0.39293663045640087	81.2265472
YGL164C	97	164	0.03045601065408867	0.04968865738203233	1.3286929359762834	307.7077106
YGL166W	122	1	1.9299170102858525e-34	5.810970013693161e-33	0.006441584105842637	1.498030583
YGL167C	17	0	1.0493072420295024e-05	2.8054699901960335e-05	0.0	0.0
YGL168W	13	0	0.0001519533083790771	0.00035081632938100055	0.0	0.0
YGL169W	105	55	5.636173630050406e-08	1.9444291869478035e-07	0.41164789857337236	97.47185662
YGL170C	104	34	2.2082451524011122e-13	1.369969565421661e-12	0.2569201045291852	61.50567874
YGL171W	69	30	4.4464479623275335e-07	1.3920262510258925e-06	0.34168402648382684	78.32559909
YGL172W	68	40	0.00010784202867016408	0.00025324602159334977	0.4622783887722363	110.1933673
YGL173C	0	0	1.0	1.0		0.0
YGL174W	153	314	1.2419621725593504e-06	3.6931357054750903e-06	1.6128379341609131	373.8267229
YGL175C	171	316	9.293863349512314e-05	0.0002195932954932018	1.4522570201663472	336.8304348
YGL176C	51	57	0.5641742377991071	0.6695348827038103	0.878328938667249	203.8473925
YGL178W	15	10	0.1586322647349261	0.21830441600635556	0.5239155072752011	121.8398208
YGL179C	53	19	7.721217089949462e-07	2.335861098595442e-06	0.28172815013855157	65.51763946
YGL180W	1	0	0.9038719401770722	0.9981120445388523	0.0	0.0
YGL181W	0	1	1.0	1.0		0.0
YGL183C	0	0	1.0	1.0		0.0
YGL184C	0	0	1.0	1.0		0.0
YGL185C	102	178	0.012628035478249228	0.02200055499406583	1.3714258866909679	320.7254105
YGL186C	25	8	0.0004664600671390929	0.001001348206837224	0.25147944349209655	58.48311398
YGL187C	127	9	1.112618161640602e-30	2.6010841656890656e-29	0.0556918058914584	12.95147701
YGL188C-A	228	405	6.103466839735613e-05	0.00014848154735752755	1.3959590818845822	325.4405739
YGL189C	171	385	4.0357913588575657e-10	1.7717432141060962e-09	1.7693637745697581	412.545358
YGL190C	2	0	0.37721330413679965	0.46642737305756504	0.0	0.0
YGL191W	97	5	7.344231242929262e-25	1.1477357032088637e-23	0.040508930974886684	11.30472564
YGL192W	68	77	0.5366858317611576	0.6391551498153691	0.8898858983865551	209.6361621
YGL193C	212	628	8.594187727727338e-28	1.636595153051653e-26	2.3279641879869786	539.6989244
YGL194C	82	129	0.15111402675062335	0.20966387643976717	1.2363128128994076	286.2501814
YGL194C-A	173	456	1.0485592312104863e-16	8.829083658406306e-16	2.0714347224059977	482.7814863
YGL195W	0	0	1.0	1.0		0.0
YGL196W	64	88	0.6964205989264789	0.8074828355697944	1.0805757337551025	251.2946304
YGL197W	11	0	0.0005869083672588343	0.0012386458789378186	0.0	0.0
YGL198W	89	182	0.0002710573409757276	0.0006046744639066755	1.6070666683834822	371.6114533
YGL200C	16	0	2.0409273537904195e-05	5.2259008066111766e-05	0.0	0.0
YGL201C	8	0	0.004590307189404173	0.008596176048929795	0.0	0.0
YGL202W	13	0	0.0001519533083790771	0.00035081632938100055	0.0	0.0
YGL203C	0	0	1.0	1.0		0.0
YGL205W	10	0	0.001159507089275553	0.002357131590817853	0.0	0.0
YGL206C	4	0	0.07969715977452715	0.11698273758634653	0.0	0.0
YGL207W	10	0	0.001159507089275553	0.002357131590817853	0.0	0.0
YGL208W	66	517	1.1888210759801007e-56	1.0852238107875491e-54	6.156007210483614	1434.386981
YGL209W	37	1	1.0223996032384174e-10	4.734154684560498e-10	0.021239817862508156	4.939452194
YGL210W	16	1	8.922917968643634e-05	0.0002110888574153416	0.04911707880705011	11.4224832
YGL211W	161	277	0.002630924357385086	0.005123754141321242	1.3520925048002863	314.4375499
YGL212W	169	1177	2.2566089176982115e-119	6.488878942841206e-117	5.473212000558388	1273.911026
YGL213C	49	29	0.0012219950139389544	0.0024771566179636684	0.4651086646218623	108.1639225
YGL215W	30	58	0.07735303861105437	0.1154274325511608	1.5193549710980834	359.4274713
YGL216W	0	0	1.0	1.0		0.0
YGL219C	81	167	0.00040746441365610006	0.0008792975020398617	1.6202572169436777	379.0572201
YGL220W	102	20	2.7546562006199908e-18	2.6359447270824573e-17	0.1540927962574121	35.48732645
YGL221C	130	420	9.469469007223242e-22	1.1686462716854264e-20	2.538975150641359	587.3423421
YGL222C	160	328	7.505548648065337e-07	2.2754038099643517e-06	1.611040184871244	375.7996971
YGL223C	2	0	0.37721330413679965	0.46642737305756504	0.0	0.0
YGL224C	0	0	1.0	1.0		0.0
YGL225W	5	2	0.27971636171166536	0.3602796855999524	0.3143493043651207	109.6558387
YGL226C-A	241	560	2.7368975618833727e-15	2.0309545649537133e-14	1.8260955440297468	425.4282539
YGL226W	23	4	3.840525992934665e-05	9.516098658064307e-05	0.13667361059353073	39.73037634
YGL227W	22	5	0.00019211281509536534	0.0004361787602105986	0.178607559298364	49.84356304
YGL228W	26	1	1.2920151254026652e-07	4.3174776212613175e-07	0.03022589465049237	7.029220429
YGL229C	28	38	0.8928296282213474	0.9956686429902983	1.0665422826673738	245.7803281
YGL230C	257	551	3.5984946619463248e-12	1.9560437429918065e-11	1.6848878084161627	392.5423019
YGL231C	194	622	3.6289807092356816e-31	8.95719659176584e-30	2.519655506637952	583.8939103
YGL232W	94	90	0.06272350383761918	0.09507719308649128	0.7524318455548102	174.9827213
YGL233W	31	2	2.1012196510132706e-08	7.619239730754931e-08	0.05070150070405172	11.7909504
YGL234W	23	14	0.03945525894137044	0.0619457259546332	0.47835763707735757	119.191129
YGL235W	86	29	5.547935752334817e-11	2.634696821773537e-10	0.2650037740287355	61.62828143
YGL236C	89	30	2.5011580288131623e-11	1.2304670507873822e-10	0.2649010991840905	61.60440376
YGL237C	125	336	3.866605568583252e-13	2.3163383984294042e-12	2.112427325333611	492.7202352
YGL238W	11	0	0.0005869083672588343	0.0012386458789378186	0.0	0.0
YGL240W	183	419	2.2927731190224005e-11	1.1308523334046164e-10	1.7993491602320433	419.4485633
YGL241W	25	26	0.5616425822012332	0.6668056338231404	0.8173081913493138	197.3805096
YGL242C	225	21	2.0189968131960031e-50	1.5690879287419208e-48	0.07334817101852815	17.79077029
YGL243W	115	182	0.075661927778995	0.11313877968200735	1.2437298564011297	288.3192311
YGL244W	61	56	0.09316799234809514	0.13476084607492334	0.7214574198543753	170.7754865
YGL245W	59	22	3.117639661301018e-07	9.944284909673963e-07	0.29303748712002775	70.05789697
YGL246C	184	314	0.001758840155995051	0.003508529218566611	1.3411098039490201	312.8767137
YGL247W	264	770	7.250956900742049e-33	2.014504982423552e-31	2.292130344329005	533.0492159
YGL248W	220	96	7.671781112098516e-20	8.308929034967714e-19	0.342926513852859	80.58042692
YGL249W	45	44	0.2545357849955311	0.33163463967134105	0.768409410670295	182.7597312
YGL250W	169	422	6.042217232382285e-14	3.925637200853662e-13	1.9623580834627354	454.7492135
YGL251C	14	9	0.15580202241360136	0.21559610945635743	0.5052042391582298	117.4883986
[truncated: 3,752 more rows]
