# Supplementary material for: Overexpression profiling reveals cellular requirements in the context of genetic backgrounds and environments
Source: PLoS Genet. 2023 Apr 28;19(4):e1010732. doi: 10.1371/journal.pgen.1010732 (PMC10171610; doi:10.1371/journal.pgen.1010732)
Supplement: S1 Data — (ZIP) [file pgen.1010732.s025.zip › S1_Data/S15_Fig/A/YOC_YOCS1101.csv]

3	YOCS1000	YOCS1101	p_values	q_values	FC	NRPM
YAL001C	32	10	0.00788252317685672	0.014538932261097816	0.37563286020217723	96.14295282
YAL002W	22	1	0.00017957621575636867	0.00045415251399071076	0.054637506938498503	13.9844295
YAL003W	11	0	0.0064823987886895315	0.012135506326091632	0.0	0.0
YAL005C	2	0	0.5620458006952985	0.6588514879328703	0.0	0.0
YAL007C	66	11	7.800151067059571e-08	3.380457331323255e-07	0.2003375254411612	51.27624149
YAL008W	89	0	1.9170040512064526e-17	2.6140338805693777e-16	0.0	0.0
YAL009W	186	295	3.2211705484214227e-12	2.499993498511687e-11	1.9064377421013725	487.9513304
YAL010C	30	2	1.936634687564966e-05	5.764796111897578e-05	0.08013501017646447	20.51049661
YAL011W	56	38	0.38560378437991216	0.47803564646882407	0.815659925010442	208.7675547
YAL012W	61	11	5.232624030986192e-07	2.010208470420948e-06	0.21675863408387933	55.47921211
YAL013W	153	129	0.9583988638158265	1.0	1.0134721875258743	257.713058
YAL014C	222	95	4.5670083097940965e-08	2.0551537394073435e-07	0.5143801328894679	131.6552147
YAL015C	125	69	0.007307302400546596	0.013564976147689952	0.6635178842611259	168.4790793
YAL016W	84	23	1.103440605997697e-06	4.024024683001113e-06	0.3291259346533363	84.23953962
YAL017W	8	0	0.026096556011220868	0.04338863649046869	0.0	0.0
YAL018C	117	123	0.07982958607757153	0.12046705576806975	1.2636674681673246	323.4347541
YAL019W	0	1	0.9265917468534098	1.0		0.0
YAL020C	174	265	4.22236361161415e-10	2.51896401767562e-09	1.8306704911002663	465.88128
YAL021C	31	0	9.677562224802134e-07	3.56082279941376e-06	0.0	0.0
YAL022C	10	5	0.49628731490731937	0.6008733364277881	0.6010125763234836	153.8287245
YAL023C	11	0	0.0064823987886895315	0.012135506326091632	0.0	0.0
YAL024C	0	0	1.0	1.0		0.0
YAL025C	97	0	6.586592946029692e-19	1.0293341313211075e-17	0.0	0.0
YAL026C	10	0	0.01026520018121128	0.018345297154178396	0.0	0.0
YAL027W	181	210	0.0011764033497763606	0.002579296860298837	1.3946148179881939	356.9506315
YAL028W	92	119	0.001711656972325402	0.0036057652922503254	1.5547934039672728	397.9482221
YAL029C	0	0	1.0	1.0		0.0
YAL030W	243	451	5.605504468226104e-25	1.5206252923003926e-23	2.2309191104682395	571.0020968
YAL031C	66	7	1.6376900199655856e-09	9.047411435948208e-09	0.12748751618982984	32.6303355
YAL032C	150	179	0.0012731523751339372	0.0027734467081042703	1.4344166821587143	367.1378891
YAL033W	153	190	0.0002531235545067114	0.0006307251135043749	1.4927109738753186	379.5773723
YAL034C	105	66	0.0866029491311669	0.1294317984546104	0.7555586673780936	196.3147532
YAL034W-A	178	220	9.51010569888304e-05	0.00025115859327898255	1.485649065069285	380.2507797
YAL035W	23	0	3.114336049432558e-05	8.973219749642607e-05	0.0	0.0
YAL036C	130	39	8.65427482507261e-09	4.3889536612868236e-08	0.3606075457940901	91.59267568
YAL037C-A	0	0	1.0	1.0		0.0
YAL037W	141	208	1.3637128058839256e-07	5.687246081681258e-07	1.7732002251813415	453.8492866
YAL038W	0	0	1.0	1.0		0.0
YAL039C	16	0	0.0006803506530454641	0.0015501967534328304	0.0	0.0
YAL040C	33	23	0.6042353584291801	0.7021534747072569	0.8377751063903105	214.427919
YAL041W	16	7	0.21744967068713336	0.28814586546583043	0.5258860042830482	126.682479
YAL042W	50	1900	0.0	0.0	45.67695580058476	11690.98306
YAL043C	53	25	0.024039995143285062	0.04068687818394126	0.5669929965315883	142.4340042
YAL044C	294	22	1.450447624299724e-42	1.191646326763959e-40	0.08994746040215401	23.02198598
YAL044W-A	325	98	6.11689660090687e-20	1.0660082530853155e-18	0.36245681525970086	92.77055388
YAL046C	266	178	0.027420220353415146	0.04548419015070393	0.804362696132181	205.1049661
YAL047C	46	0	1.5578496465400357e-09	8.656225427296372e-09	0.0	0.0
YAL048C	115	43	6.341607428475381e-06	2.0138367929962406e-05	0.4494528831636486	114.0454337
YAL049C	192	261	2.3323098261549596e-07	9.406110666351453e-07	1.6340029418794708	416.0548923
YAL051W	15	6	0.18320794531191611	0.2502884417989927	0.4808100610587869	123.0629796
YAL053W	14	0	0.0016642626017231476	0.0035110690471422674	0.0	0.0
YAL054C	33	0	4.086115026801536e-07	1.5824409103795038e-06	0.0	0.0
YAL055W	225	255	0.0008119186978148004	0.0018347129395414215	1.3622951729998962	347.1356173
YAL056W	31	0	9.677562224802134e-07	3.56082279941376e-06	0.0	0.0
YAL058W	102	133	0.0007299083331656427	0.0016578605150219632	1.5673465225690846	397.2664148
YAL059W	161	175	0.016328298852693893	0.028473028108502902	1.3065490789640948	332.3460098
YAL060W	112	92	0.9840676873843018	1.0	0.9873778039600087	252.7186189
YAL061W	68	26	0.0007975583039746182	0.001804389380864685	0.45959785248266394	117.6337305
YAL062W	3	0	0.3173044930874562	0.3996535566679721	0.0	0.0
YAL063C	0	0	1.0	1.0		0.0
YAL063C-A	0	1	0.9265917468534098	1.0		0.0
YAL064C-A	0	0	1.0	1.0		0.0
YAL064W	0	0	1.0	1.0		0.0
YAL064W-B	163	101	0.022994605211847	0.039078597687154874	0.7448131313947466	190.6343703
YAL065C	51	10	9.70126517980692e-06	3.0125257045933906e-05	0.23569120640136612	60.32499
YAL067C	0	0	1.0	1.0		0.0
YAL067W-A	8	0	0.026096556011220868	0.04338863649046869	0.0	0.0
YAL068C	0	1	0.9265917468534098	1.0		0.0
YAR002C-A	133	34	1.3139846571822934e-10	8.377744748841872e-10	0.3072846254886984	78.64927269
YAR002W	74	33	0.003384638859571861	0.006763397526545438	0.5360382437479718	137.1985921
YAR003W	117	132	0.01902006171953764	0.0327204232572722	1.3561309414478604	344.1591803
YAR007C	56	42	0.6842249790637984	0.7846416459812372	0.9015188644852253	230.7430868
YAR008W	107	38	5.068419808279732e-06	1.636635728097515e-05	0.4268874373886426	108.2498432
YAR009C	15	1	0.0037885024182805625	0.007515583790110906	0.08013501017646447	20.5104966
YAR010C	50	7	1.00245637578126e-06	3.6673833442226625e-06	0.1682835213705754	43.07204284
YAR014C	12	0	0.0041081753920095	0.00803063109430545	0.0	0.0
YAR015W	187	73	2.8109210883443262e-08	1.3153463937402945e-07	0.46923976547181073	120.101571
YAR018C	0	0	1.0	1.0		0.0
YAR019C	17	0	0.00043618877702944757	0.0010335894753590246	0.0	0.0
YAR020C	25	1	4.906399159250157e-05	0.00013723608184218277	0.04808100610587868	12.30629796
YAR023C	4	0	0.1861387003259071	0.2502884417989927	0.0	0.0
YAR027W	2	0	0.5620458006952985	0.6588514879328703	0.0	0.0
YAR028W	127	158	0.0008363026077230203	0.0018875888135852	1.495432867072605	382.7549366
YAR029W	153	123	0.8240171648999303	0.9252094329050173	0.966333946245601	245.7264041
YAR031W	171	148	0.76709287941182	0.8685865622164555	1.0403492549225213	264.7285027
YAR033W	79	66	1.0	1.0	1.004223545249365	260.9246719
YAR035C-A	253	457	5.006990440383179e-24	1.2519653053323332e-22	2.1712470148603322	555.7290681
YAR035W	31	20	0.45430020567155216	0.5555348677051024	0.7755000984819143	198.4886768
YAR042W	0	0	1.0	1.0		0.0
YAR050W	0	0	1.0	1.0		0.0
YAR064W	132	328	1.1306801064871628e-28	4.089648611577153e-27	2.986850379304585	764.482146
YAR066W	179	166	0.339799386278881	0.425192835180558	1.1147272365329415	285.3136119
YAR068W	38	27	0.6150959964511505	0.7130451674240207	0.8540705031965294	218.5987138
YAR071W	17	2	0.004745040625339664	0.009166519528494593	0.14141472384081968	34.18416101
YBL001C	146	95	0.07117449993358439	0.10840162847405821	0.7821396541196018	200.1880662
YBL002W	105	8	5.952990148821717e-16	7.0734806499739035e-15	0.09158286877310226	23.44056754
YBL003C	64	1	2.948297845658454e-12	2.303758275867088e-11	0.018781643010108862	4.733191525
YBL004W	0	0	1.0	1.0		0.0
YBL005W	8	0	0.026096556011220868	0.04338863649046869	0.0	0.0
YBL006C	166	186	0.006030753637553797	0.011461620677320518	1.3468474601947946	342.6603924
YBL007C	3	0	0.3173044930874562	0.3996535566679721	0.0	0.0
YBL008W	39	22	0.18098647836188342	0.24811757736810286	0.6780654707239303	173.5503559
YBL008W-A	210	381	1.945269563258925e-20	3.6087887930006707e-19	2.180817062659498	558.1785148
YBL009W	16	1	0.0024452865692272184	0.005040445541084492	0.07512657204043545	18.097497
YBL010C	145	166	0.005706838648772953	0.010910913919246427	1.3761115540648037	352.2147347
YBL011W	3	3	1.0	1.0	1.2020251526469672	307.6574491
YBL013W	182	157	0.7807769615295146	0.8826908405260937	1.0369118075031531	265.3968105
YBL014C	4	0	0.1861387003259071	0.2502884417989927	0.0	0.0
YBL015W	2	0	0.5620458006952985	0.6588514879328703	0.0	0.0
YBL016W	125	43	3.734185923209101e-07	1.4589200573624688e-06	0.41349665251055673	105.8341625
YBL017C	4	0	0.1861387003259071	0.2502884417989927	0.0	0.0
YBL018C	429	669	6.873667843780409e-25	1.847217933157997e-23	1.8744867765054105	479.7735045
YBL019W	119	110	0.4649558617695212	0.5672382607205169	1.111115687320726	284.3892385
YBL020W	105	59	0.018818044095946864	0.032411671636954305	0.6754236572016292	171.2432972
YBL021C	69	69	0.3188055093383065	0.4010171662739721	1.202025152646967	307.6574491
YBL022C	0	0	1.0	1.0		0.0
YBL023C	39	19	0.0712663673356388	0.10851280872312916	0.5856019974433943	149.8843983
YBL024W	46	4	2.3223324623210884e-07	9.372444905830582e-07	0.10452392631712758	26.75282166
YBL025W	158	183	0.0026375452591031003	0.005365589948744935	1.3922190059138924	354.0963093
YBL026W	58	24	0.004720754419229568	0.009134945715003112	0.4973897183366761	125.1487928
YBL027W	179	90	0.00010547223853029951	0.0002765943250050535	0.6043701884817153	154.6881029
YBL028C	189	99	0.00021255252606575397	0.0005326316241412423	0.6296322228150781	160.3057235
YBL029C-A	110	136	0.0023178087211169623	0.004805233581522584	1.4861401887271595	380.3764824
YBL029W	23	40	0.00585609240491581	0.011185117044394163	2.0904785263425514	535.0564331
YBL030C	2	0	0.5620458006952985	0.6588514879328703	0.0	0.0
YBL031W	32	0	6.286935250737886e-07	2.3771311391843246e-06	0.0	0.0
YBL032W	0	0	1.0	1.0		0.0
YBL033C	61	4	4.5823009588781284e-10	2.71678482623795e-09	0.07882132148504702	19.84886768
YBL034C	0	0	1.0	1.0		0.0
YBL035C	63	52	1.0	1.0	0.9921477450419411	253.9394817
YBL036C	165	188	0.0036433081937876986	0.007245043368766616	1.3695801739250295	350.5430328
YBL037W	24	19	0.9932845070371646	1.0	0.9516032458455157	243.5621472
YBL038W	158	19	3.8639530789798e-20	6.858516715189145e-19	0.14454732848286314	36.76409769
YBL039C	64	4	1.3135963349515302e-10	8.377744748841872e-10	0.07512657204043545	19.22859057
YBL039W-B	378	53	4.246962647627254e-43	3.6454152517170655e-41	0.16853791822827846	43.13715555
YBL040C	79	13	3.1804353969029365e-09	1.7142159294834854e-08	0.1978016073976022	49.99433547
YBL041W	26	12	0.12116741371649088	0.17125431218568177	0.5547808396832157	141.9957457
YBL042C	32	0	6.286935250737886e-07	2.3771311391843246e-06	0.0	0.0
YBL043W	64	70	0.13351110479787384	0.18745663176088195	1.3147150107076204	331.3234067
YBL044W	197	114	0.002325178729042642	0.0048170399390216985	0.6955881593997679	178.0352751
YBL045C	155	0	1.7266420944826796e-29	6.664374956624087e-28	0.0	0.0
YBL046W	74	103	0.0008389723907185178	0.0018928718003225562	1.6730890638194273	428.2259088
YBL047C	5	0	0.11174064652127394	0.1588678512098508	0.0	0.0
YBL049W	142	816	1.0590904668184907e-134	6.767588082970155e-132	6.907412144788206	1767.947031
YBL050W	22	0	4.822206101661561e-05	0.00013521456504463989	0.0	0.0
YBL051C	5	0	0.11174064652127394	0.1588678512098508	0.0	0.0
YBL052C	0	0	1.0	1.0		0.0
YBL054W	79	0	1.3031489497000343e-15	1.4781872997485006e-14	0.0	0.0
YBL055C	110	83	0.5488073833061888	0.6564457698406597	0.9069826151790752	232.8218533
YBL056W	0	0	1.0	1.0		0.0
YBL057C	271	313	8.440032329956544e-05	0.0002258661048375062	1.388316873721405	355.3386773
YBL058W	137	98	0.28143522402835053	0.3646167995915846	0.8598428099226479	220.0761314
YBL059C-A	220	326	2.6025219631584243e-11	1.80326551929206e-10	1.7811827261950515	453.8295403
YBL059W	227	354	7.858546544554249e-14	7.360667944255943e-13	1.8745238063305127	479.7829822
YBL060W	61	23	0.0013280084502616638	0.0028852952767113066	0.45322259853902036	116.001989
YBL061C	71	33	0.006849261767801565	0.012768267237156175	0.5586877470049284	141.0096642
YBL063W	4	0	0.1861387003259071	0.2502884417989927	0.0	0.0
YBL064C	143	8	9.270571375103352e-23	2.107314465542268e-21	0.06724616238584433	17.21160554
YBL066C	7	0	0.04198825364373436	0.06663202171774733	0.0	0.0
YBL067C	37	2	9.974262844377647e-07	3.653629657198462e-06	0.06497433257551175	16.63013238
YBL068W	125	114	0.5189696665076372	0.6246535270166224	1.0962469392140342	278.3567397
YBL069W	87	40	0.0022056475070762606	0.004580960207004541	0.5526552425963067	141.4517007
YBL071C-B	278	292	0.006008124999693728	0.011422389049004507	1.2625587934277498	323.1509897
YBL071W-A	128	96	0.48317706269046923	0.5874738451443738	0.9015188644852256	233.1466606
YBL072C	119	31	1.9051191711846136e-09	1.0434609860459726e-08	0.31313260279038646	80.14605814
YBL074C	105	30	1.0052219156047962e-07	4.28859884023975e-07	0.3434357578991335	87.07286296
YBL075C	69	3	4.803686744283177e-12	3.668791828203526e-11	0.05226196315856379	13.18531925
YBL076C	0	0	1.0	1.0		0.0
YBL078C	209	251	9.748712619830368e-05	0.0002568247653533873	1.443580446480329	369.4833479
YBL079W	0	0	1.0	1.0		0.0
YBL080C	87	60	0.2999466999432722	0.38590457972567305	0.8289828638944603	215.7138435
YBL081W	110	76	0.24059189809568626	0.3152526785026867	0.8304901054651774	215.3602143
YBL082C	76	52	0.3176793743147046	0.40003811729447475	0.8224382623373986	207.7686669
YBL084C	0	0	1.0	1.0		0.0
YBL085W	2	0	0.5620458006952985	0.6588514879328703	0.0	0.0
YBL086C	35	13	0.016142897219835646	0.028166808832304244	0.4464664852688735	114.2727668
YBL087C	91	10	1.566501467554388e-12	1.2617576946646058e-11	0.13209067611505135	33.80851087
YBL088C	0	0	1.0	1.0		0.0
YBL089W	120	125	0.0893225344157502	0.1330813200582848	1.2521095340072574	317.8279433
YBL090W	191	270	1.8249498818322408e-08	8.731519775721478e-08	1.6991978597627286	434.9084358
YBL091C	164	158	0.20703639989575434	0.27555342184690657	1.158048622672078	296.4016887
YBL091C-A	207	404	1.2627724462624574e-24	3.31607504039059e-23	2.345981457339975	600.4522194
YBL092W	51	0	1.8504515120711664e-10	1.144295338271105e-09	0.0	0.0
YBL093C	222	5	1.0646391377098267e-38	7.951609975284692e-37	0.02707263857312989	6.929221824
YBL095W	135	109	0.8665147873592018	0.9663227733377486	0.9705240121371811	246.5783967
YBL097W	12	0	0.0041081753920095	0.00803063109430545	0.0	0.0
YBL098W	8	0	0.026096556011220868	0.04338863649046869	0.0	0.0
YBL099W	0	0	1.0	1.0		0.0
YBL100W-C	119	125	0.07826237609976487	0.11822614261879373	1.2626314628644615	323.1695893
YBL101C	10	0	0.01026520018121128	0.018345297154178396	0.0	0.0
YBL102W	148	230	2.281801829161974e-09	1.2438523525602382e-08	1.8680120615459628	478.116306
YBL103C	5	0	0.11174064652127394	0.1588678512098508	0.0	0.0
YBL104C	17	0	0.00043618877702944757	0.0010335894753590246	0.0	0.0
YBL105C	26	0	8.430841941406552e-06	2.6293802605764145e-05	0.0	0.0
YBL106C	30	11	0.02553969657599251	0.043047712487846695	0.4407425559705547	112.8077313
YBL107C	5	1	0.3152558361346363	0.3996535566679721	0.24040503052939347	51.27624152
YBL108C-A	71	76	0.1474798854823211	0.20531513469107449	1.2866748112840776	329.0225497
YBL111C	3	0	0.3173044930874562	0.3996535566679721	0.0	0.0
YBR001C	13	2	0.025344535165720005	0.04275635721268869	0.18492694656107186	47.33191524
YBR002C	84	147	3.850266436322668e-08	1.7449079807164433e-07	2.103544017132193	538.4005359
YBR003W	76	0	4.627243762837696e-15	5.002120090240524e-14	0.0	0.0
YBR004C	0	0	1.0	1.0		0.0
YBR005W	49	6	5.611383009316703e-07	2.149970931817479e-06	0.14718675338534293	37.67234069
YBR006W	47	53	0.15458168884186615	0.2145268563053987	1.355475172133814	346.9328681
YBR007C	10	1	0.034281365591593525	0.056040970300527106	0.12020251526469673	30.7657449
YBR008C	5	0	0.11174064652127394	0.1588678512098508	0.0	0.0
YBR009C	0	0	1.0	1.0		0.0
YBR010W	0	0	1.0	1.0		0.0
YBR011C	0	0	1.0	1.0		0.0
YBR013C	0	0	1.0	1.0		0.0
YBR014C	94	18	8.139941426161745e-10	4.657990362373751e-09	0.2301750292302703	58.91312854
YBR015C	0	0	1.0	1.0		0.0
YBR016W	30	1	5.696660856816557e-06	1.8170547192208554e-05	0.04006750508823224	10.2552483
YBR017C	1	0	1.0	1.0	0.0	0.0
YBR018C	107	90	0.9957866781051674	1.0	1.0110491938152062	258.7772935
YBR019C	22	10	0.15225332678215436	0.21149973002999267	0.546375069384985	139.844295
YBR020W	41	4	1.829877669560078e-06	6.362531123119715e-06	0.11727074659970411	30.01536088
YBR021W	34	0	2.65686328896934e-07	1.0559516775993555e-06	0.0	0.0
YBR022W	135	257	1.6768251182804143e-15	1.8871665861508147e-14	2.2882997350390415	581.3820913
YBR023C	0	0	1.0	1.0		0.0
YBR024W	51	28	0.09554496497953262	0.1417279065249657	0.6599353779238252	168.909972
YBR025C	0	0	1.0	1.0		0.0
YBR026C	35	35	0.5151484759502545	0.6205737086698604	1.2020251526469672	307.657449
YBR028C	56	60	0.20333250746706993	0.27093726840665416	1.2878840921217507	329.2474454
YBR029C	20	17	1.0	1.0	1.0217213797499223	261.5088317
YBR030W	74	95	0.006088622408144595	0.011563958873592987	1.5431403986684038	394.9656441
YBR031W	11	0	0.0064823987886895315	0.012135506326091632	0.0	0.0
YBR033W	0	0	1.0	1.0		0.0
YBR034C	104	11	2.3872675887250794e-14	2.367099293578954e-13	0.1271372757607369	32.54069172
YBR035C	32	12	0.02348827260155187	0.03982342444915236	0.4507594322426128	115.3715434
YBR036C	13	0	0.002611395021578022	0.005316153192600072	0.0	0.0
YBR037C	110	127	0.013800515881516779	0.024278607168737535	1.387792676237862	352.0044689
YBR038W	3	0	0.3173044930874562	0.3996535566679721	0.0	0.0
YBR039W	38	1	1.8504571911646959e-07	7.510218282560456e-07	0.03163224085913072	8.096248658
YBR040W	225	257	0.0005781754659620034	0.001348372710765402	1.3729798410234249	351.4131751
YBR041W	56	27	0.024631070270076667	0.04166273091859144	0.5795478414547878	145.7324759
YBR042C	97	207	3.1258391879346407e-15	3.4372277571342485e-14	2.565146459772394	656.5473397
YBR043C	78	3	1.1010838095457233e-13	1.0213440304350733e-12	0.04623173664026797	11.83297881
YBR044C	5	0	0.11174064652127394	0.1588678512098508	0.0	0.0
YBR045C	3	0	0.3173044930874562	0.3996535566679721	0.0	0.0
YBR046C	69	66	0.46855778672204196	0.5711479083167578	1.1497631894884033	294.2810382
YBR047W	117	511	6.131849322210276e-73	1.2594380518582606e-70	5.249870538483763	1332.313191
YBR048W	142	383	1.379879445916892e-36	8.835172266679463e-35	3.242081925801327	829.8084716
YBR049C	0	0	1.0	1.0		0.0
YBR050C	47	809	9.094849744284426e-183	8.717413479896624e-180	20.690177627476523	5295.635665
YBR052C	101	86	0.9323192826727463	1.0	1.0235065656201898	261.9657486
YBR053C	18	3	0.008149550349225834	0.015002581324711195	0.20033752544116123	48.57749196
YBR054W	0	0	1.0	1.0		0.0
YBR055C	16	0	0.0006803506530454641	0.0015501967534328304	0.0	0.0
YBR056W	6	0	0.06812000153566662	0.10391462303225962	0.0	0.0
YBR057C	0	0	1.0	1.0		0.0
YBR058C	0	0	1.0	1.0		0.0
YBR058C-A	184	209	0.002343077805344527	0.004849333923160665	1.365343787517479	347.5697668
YBR059C	0	0	1.0	1.0		0.0
YBR060C	0	1	0.9265917468534098	1.0		0.0
YBR061C	0	0	1.0	1.0		0.0
YBR062C	87	271	2.1362999934386742e-30	9.168553180795385e-29	3.744239268589978	947.445099
YBR063C	50	121	4.668936762529597e-11	3.118589468212278e-10	2.9089008694056604	744.5310265
YBR065C	135	124	0.46291547890805784	0.5651086646572363	1.1040823624312885	282.5890643
YBR066C	31	9	0.005926689751978055	0.011271293903315409	0.34897504431686144	89.31990455
YBR067C	20	0	0.00011595177830633282	0.00030024253806380915	0.0	0.0
YBR068C	8	0	0.026096556011220868	0.04338863649046869	0.0	0.0
YBR069C	37	0	7.320919211058623e-08	3.1895913926362227e-07	0.0	0.0
YBR070C	74	38	0.018961424159535067	0.03262930889930765	0.6172561594673616	155.8797742
YBR071W	84	50	0.07242350607633702	0.11001256826334237	0.7154911622898614	186.7920226
YBR072C-A	253	509	2.8979076918938695e-32	1.4244330885539865e-30	2.418303567973543	616.5261479
YBR072W	68	0	1.36310703958195e-13	1.2518632107618513e-12	0.0	0.0
YBR073W	0	0	1.0	1.0		0.0
YBR074W	5	0	0.11174064652127394	0.1588678512098508	0.0	0.0
YBR076W	0	5	0.04523597144225704	0.07158835216412225		0.0
YBR077C	114	43	8.341720226203841e-06	2.627230724036051e-05	0.4533954523142069	116.0462308
YBR078W	14	0	0.0016642626017231476	0.0035110690471422674	0.0	0.0
YBR079C	1	0	1.0	1.0	0.0	0.0
YBR080C	43	16	0.007110114284740542	0.013237380139703095	0.4472651730779413	114.4771904
YBR081C	0	0	1.0	1.0		0.0
YBR082C	12	0	0.0041081753920095	0.00803063109430545	0.0	0.0
YBR083W	12	0	0.0041081753920095	0.00803063109430545	0.0	0.0
YBR084C-A	46	1	6.108678032074933e-09	3.167809500672943e-08	0.026130981579281894	6.688205413
YBR084W	21	0	7.47372113058187e-05	0.0002016957776723432	0.0	0.0
YBR085C-A	7	0	0.04198825364373436	0.06663202171774733	0.0	0.0
YBR085W	5	0	0.11174064652127394	0.1588678512098508	0.0	0.0
YBR086C	5	0	0.11174064652127394	0.1588678512098508	0.0	0.0
YBR087W	89	113	0.0033363400100365685	0.0066760089653140195	1.5261667668439023	386.2810194
YBR088C	155	46	2.2318610845342183e-10	1.3698434468683339e-09	0.35673004530168057	91.30479132
YBR091C	196	78	2.490736806829397e-08	1.1721953662909871e-07	0.4783569485023645	122.4351073
YBR092C	86	41	0.00394143529945534	0.007808196488862439	0.5730585030061123	146.6739001
YBR093C	28	33	0.21722326273769876	0.28814586546583043	1.4166725013339254	350.0929593
YBR094W	23	4	0.0026991157736318255	0.005477281162370016	0.20904785263425515	53.50564331
YBR095C	89	43	0.004040171655898576	0.00798729020043751	0.5807537254361751	146.9918923
YBR096W	160	46	4.554855550533595e-11	3.0544471491828334e-10	0.3455822313860031	88.45151659
YBR097W	12	0	0.0041081753920095	0.00803063109430545	0.0	0.0
YBR098W	17	17	0.715104515759001	0.8154999147590749	1.2020251526469674	290.5653686
YBR101C	128	156	0.0015663654894909167	0.003357498296706024	1.4649681547884914	372.0508687
YBR102C	49	29	0.1780470839700357	0.2445542822812695	0.7114026413624908	182.08298
YBR103W	61	70	0.07899138149226272	0.11923344749658868	1.3793731259883228	347.3551844
YBR104W	30	15	0.13945582681031754	0.19485190961762297	0.6010125763234836	153.8287245
YBR105C	74	9	5.113862992101953e-10	3.0010026599569727e-09	0.1461922482949014	37.41779785
YBR106W	13	0	0.002611395021578022	0.005316153192600072	0.0	0.0
YBR107C	101	210	7.474858031621349e-15	7.946008972246651e-14	2.499260218374882	639.6838048
YBR108W	22	5	0.008960941696880328	0.016370513246111426	0.2731875346924925	69.9221475
YBR109C	107	20	3.4548037737169245e-11	2.362494233370515e-10	0.22467759862560135	57.50606524
YBR110W	30	6	0.0009778215207605612	0.002183864685784073	0.24040503052939344	61.53148981
YBR111C	100	48	0.0020061192612436615	0.0041907707487876126	0.5769720732705442	147.6755756
YBR111W-A	138	207	7.091786397446648e-08	3.106234849330973e-07	1.8030377289704507	458.1661292
YBR112C	1	0	1.0	1.0	0.0	0.0
YBR114W	25	1	4.906399159250157e-05	0.00013723608184218277	0.04808100610587868	12.30629796
YBR115C	7	0	0.04198825364373436	0.06663202171774733	0.0	0.0
YBR117C	30	0	1.4904047164006812e-06	5.281156823179493e-06	0.0	0.0
YBR118W	4	0	0.1861387003259071	0.2502884417989927	0.0	0.0
YBR119W	105	212	2.527196550961957e-14	2.5015331092224123e-13	2.42694602248721	615.3148982
YBR120C	1	0	1.0	1.0	0.0	0.0
YBR121C	32	1	2.4139596036972985e-06	8.209746706601516e-06	0.037563286020217725	9.614295282
YBR122C	117	50	8.196028264525557e-05	0.00022005302777444667	0.5136859626696441	132.9705923
YBR123C	46	45	0.5038858196344245	0.6090473620675863	1.1758941710676853	300.9692437
YBR125C	96	103	0.08416320833836416	0.12614610663381087	1.2896728200274752	330.0908046
YBR126C	37	8	0.00035196122164940486	0.0008529831376762442	0.259897330302047	66.52052951
YBR127C	4	0	0.1861387003259071	0.2502884417989927	0.0	0.0
YBR128C	184	73	6.148784407311062e-08	2.7034907589025933e-07	0.47689041382189457	123.7318001
YBR129C	214	469	4.3495008198583265e-34	2.3822837347624033e-32	2.634344843885176	675.6962664
YBR130C	82	94	0.03986371174086844	0.0641814687070925	1.3779312725465234	352.6804905
YBR131W	43	40	0.6902765499289552	0.7911080985734199	1.1181629326948532	286.1929759
YBR132C	84	1	6.331500508729513e-16	7.476891052505838e-15	0.014309823245797229	3.662588678
YBR133C	27	12	0.09374803131334518	0.13927794577190603	0.5342334011764298	136.736644
YBR135W	145	212	1.5232394341683252e-07	6.293211196768706e-07	1.7574436714562554	449.8164082
YBR136W	0	0	1.0	1.0		0.0
YBR137W	153	90	0.010519584909201582	0.018764929532511878	0.7070736192040983	179.7998079
YBR138C	133	31	1.5741202173984835e-11	1.1330119362025881e-10	0.28017127618087206	71.70963098
YBR139W	82	88	0.11261880299749384	0.16007680080044168	1.2899782125967454	330.1689698
YBR140C	0	0	1.0	1.0		0.0
YBR141C	135	180	3.6986089316878134e-05	0.0001059825608676463	1.6027002035292897	407.1936826
YBR142W	42	16	0.009459727124320227	0.017194339662441726	0.45791434386551133	117.2028378
YBR143C	10	0	0.01026520018121128	0.018345297154178396	0.0	0.0
YBR145W	39	6	3.0123171442449422e-05	8.751204092726388e-05	0.1849269465610719	47.33191523
YBR146W	105	19	3.135805414772346e-11	2.1597625078270376e-10	0.21750931333611787	55.14614654
YBR147W	96	122	0.002205334428022936	0.004580960207004541	1.527573631488854	390.9813414
YBR148W	63	55	0.8659435496100438	0.9658730321581385	1.04938703802513	268.5898365
YBR149W	117	115	0.22793367319747476	0.30065287948593516	1.1814777141401815	299.8356495
YBR150C	16	14	1.0	1.0	1.0517720085660964	269.2002678
YBR151W	115	4	7.3800873482015e-20	1.2784000704670731e-18	0.04180957052685103	10.70112866
YBR152W	100	169	1.3825534127739965e-08	6.743905578340334e-08	2.0314225079733745	519.9410889
YBR153W	148	245	2.216641089549504e-11	1.5565205013430035e-10	1.9898389351250472	509.2978041
YBR154C	143	56	1.4140181049621563e-06	5.063523114344558e-06	0.47072313670091026	119.6445635
YBR155W	105	83	0.7834519146707606	0.885192919699714	0.9501722635209359	243.1958883
YBR156C	36	19	0.1379841721460431	0.19325396498318373	0.6344021638970105	162.3747648
YBR157C	25	0	1.302285339017633e-05	3.960572704754314e-05	0.0	0.0
YBR158W	15	0	0.0010630379677933246	0.0023387648633433093	0.0	0.0
YBR159W	32	6	0.0004568909510095878	0.0010804193500230836	0.2253797161213064	57.68577169
YBR160W	42	28	0.42978346910891085	0.5277994300331723	0.8013501017646448	205.104966
YBR161W	59	56	0.5395582217393328	0.6469973588871774	1.1409052296310198	292.2745767
YBR162C	46	9	2.769418965327653e-05	8.080633419380686e-05	0.23517883421353702	60.19384872
YBR162W-A	87	32	7.298597066038819e-05	0.00019930869918364833	0.4421241940770454	111.875436
YBR163W	68	52	0.7144729314976559	0.8151029218494383	0.9191957049653279	235.267461
YBR164C	105	73	0.2694718251380673	0.3503011904089116	0.8356936775545581	213.8951789
YBR165W	130	60	0.00017168597568542601	0.00043592319919067774	0.5547808396832157	143.2603388
YBR166C	71	100	0.0007924980019433149	0.0017943527595181117	1.6929931727422074	433.3203506
YBR167C	84	37	0.001441200723971312	0.0031100733071516007	0.5294634600944975	135.5157811
YBR168W	79	146	6.578032705523745e-09	3.3989457402935364e-08	2.221464206157686	568.582121
YBR169C	28	1	1.3462997356781182e-05	4.0814811702081484e-05	0.04292946973739168	10.60887755
YBR170C	146	40	9.437021464100025e-11	6.063945300563044e-10	0.32932195962930605	83.71631268
YBR171W	143	160	0.011495928339697	0.020405272802962175	1.3449232477168864	341.8416101
YBR172C	28	7	0.0043730328836931115	0.008482061421288056	0.3005062881617418	74.26214287
YBR173C	145	168	0.003985761078422372	0.007887856834826932	1.392691211342693	356.4582858
YBR175W	66	93	0.0012262150532346108	0.002683395270605878	1.6937627150934538	427.0469069
YBR176W	117	133	0.015961537741665123	0.027867274909628453	1.3664046607012532	346.7664468
YBR177C	53	50	0.5896904049004166	0.6870562233756677	1.1339859930631766	290.2428764
YBR179C	8	0	0.026096556011220868	0.04338863649046869	0.0	0.0
YBR180W	58	42	0.5585156074841107	0.6588514879328703	0.8704320070891831	219.0103875
YBR181C	40	0	2.023540223183199e-08	9.6256243370774e-08	0.0	0.0
YBR182C	37	35	0.6695638417812317	0.7692092796811554	1.1370508200714555	291.0273167
YBR182C-A	158	291	2.2091412087839484e-16	2.720507728418948e-15	2.2138564520270094	563.0711804
YBR183W	38	88	6.015889769707635e-08	2.6491104184983623e-07	2.7836371956035033	712.4698821
YBR184W	2	0	0.5620458006952985	0.6588514879328703	0.0	0.0
YBR185C	105	68	0.12430866806160572	0.175392333175244	0.7784543845713693	199.2448242
YBR186W	94	63	0.21127164165842127	0.2808003723544213	0.8056126023059462	204.0254662
YBR187W	128	9	1.477588954194654e-19	2.477438505998092e-18	0.08451739354548989	21.46447319
YBR188C	184	177	0.18418873203192732	0.2502884417989927	1.1562959348832238	294.3533432
YBR189W	219	165	0.36237614817288544	0.4520221015480605	0.9056353889805918	231.7967082
YBR191W	89	5	1.3168448535619879e-14	1.362081790078236e-13	0.06752950295769478	17.28412635
YBR192W	79	46	0.06513517774134084	0.10088672426352038	0.6999133800222848	179.1423121
YBR193C	163	329	1.7915745682055938e-21	3.615208891842235e-20	2.4261734676125903	620.9773051
YBR194W	158	234	1.8075312124695408e-08	8.662593335760274e-08	1.7802144665784199	452.7788873
YBR195C	45	0	2.386999794928686e-09	1.2987356500127601e-08	0.0	0.0
YBR196C	53	22	0.007340647083722525	0.013613692801834325	0.49895383694779777	127.7068656
YBR196C-A	194	245	1.5051407903874505e-05	4.5367215332904754e-05	1.5180214556624072	386.5439745
YBR196C-B	130	103	0.760968501625937	0.8619913044811431	0.9523737747895202	241.898605
YBR197C	127	185	1.122234384888245e-06	4.077049872073466e-06	1.7509815215723539	448.1624257
YBR198C	25	25	0.6104175528123124	0.7079071075264385	1.2020251526469672	307.657449
YBR199W	66	8	4.577308688009893e-09	2.41284163746516e-08	0.14570001850266268	37.291812
YBR200W	33	35	0.3780101865782254	0.46963417217787307	1.2748751618982985	326.3033551
YBR200W-A	133	201	8.032722014780093e-08	3.4603883376030196e-07	1.816594403624364	464.9559944
YBR201C-A	82	20	2.817495472241136e-07	1.1144027827275634e-06	0.2931768664992603	75.03840222
YBR201W	107	81	0.5701577652555182	0.6668654276966617	0.9099442744336855	230.7430869
YBR202W	4	0	0.1861387003259071	0.2502884417989927	0.0	0.0
YBR203W	5	1	0.3152558361346363	0.3996535566679721	0.24040503052939347	51.27624152
YBR204C	82	82	0.27064912607501496	0.35175211843105336	1.2020251526469672	307.6574491
YBR205W	59	40	0.3680883913017178	0.4585953939289816	0.8149323068792997	205.1049661
YBR207W	96	50	0.008615297824238647	0.015804331032598554	0.6260547670036287	160.2382547
YBR208C	0	0	1.0	1.0		0.0
YBR210W	0	0	1.0	1.0		0.0
YBR211C	6	10	0.2619809654892347	0.34118037421390146	2.003375254411612	439.5106416
YBR212W	5	0	0.11174064652127394	0.1588678512098508	0.0	0.0
YBR213W	207	197	0.1927232070404499	0.2585377102145154	1.1439563046930075	291.3871032
YBR214W	51	56	0.17977445169944423	0.24675008871682666	1.3198707558476503	331.3234068
YBR215W	123	134	0.03540136698300941	0.05764248627386384	1.3095233370300292	335.1715299
YBR216C	0	0	1.0	1.0		0.0
YBR217W	110	233	8.56295799608301e-17	1.0943460318994087e-15	2.546107823334031	645.8034743
YBR218C	7	2	0.287970419191293	0.37207770855293776	0.34343575789913344	76.91436228
YBR221C	33	1	1.5721798911523422e-06	5.513174728059219e-06	0.03642500462566567	9.322953
YBR221W-A	238	415	1.7882880330046587e-20	3.3282991837572143e-19	2.095968228355006	534.2169094
YBR222C	1	0	1.0	1.0	0.0	0.0
YBR223C	68	122	2.8695453408783366e-07	1.1295520366455382e-06	2.1565745385725	551.9736584
YBR225W	13	6	0.32672446956854057	0.4099023613631494	0.5547808396832157	141.9957457
YBR227C	53	0	7.902410409750958e-11	5.123648508058373e-10	0.0	0.0
YBR228W	43	66	0.0020823344564850402	0.004332672018540328	1.8449688389465078	479.3732345
YBR229C	28	11	0.04576336870655891	0.07234535221154564	0.47222416711130855	116.6976531
YBR230C	0	0	1.0	1.0		0.0
YBR230W-A	76	2	7.033317900610006e-14	6.630919876460351e-13	0.03163224085913072	7.991102574
YBR231C	28	7	0.0043730328836931115	0.008482061421288056	0.3005062881617418	74.26214287
YBR233W	11	4	0.23055433019365879	0.3036221554714293	0.43710005550798803	111.875436
YBR233W-A	135	202	1.1403578474631622e-07	4.794004371901057e-07	1.7985857839606474	456.9617993
YBR234C	92	105	0.031399192541206704	0.05162285771997706	1.3718765329122993	347.3551845
YBR235W	22	0	4.822206101661561e-05	0.00013521456504463989	0.0	0.0
YBR236C	40	10	0.0005259093223028685	0.0012334847114860508	0.3005062881617418	76.91436226
YBR237W	18	5	0.03836451759582467	0.06211552384391544	0.3338958757352687	80.96248659
YBR238C	8	0	0.026096556011220868	0.04338863649046869	0.0	0.0
YBR239C	36	14	0.019752999710323172	0.03391029890569211	0.4674542260293762	119.6445635
YBR240C	0	0	1.0	1.0		0.0
YBR241C	0	0	1.0	1.0		0.0
YBR242W	138	53	1.358752436889703e-06	4.874725679695996e-06	0.4616473412339801	118.1582956
YBR243C	86	10	1.1631986368675915e-11	8.457086423041111e-11	0.13977036658685665	35.77412197
YBR244W	130	53	1.1028670389936414e-05	3.4045025986325454e-05	0.49005640838684045	124.4720977
YBR245C	27	5	0.00134172383500457	0.0029074053410366547	0.2225972504901791	56.97360166
YBR246W	79	153	5.063836295870977e-10	2.9746805452046976e-09	2.3279727639871646	588.3948714
YBR247C	84	20	1.4054117326706865e-07	5.844195860151206e-07	0.2861964649159446	73.25177358
YBR248C	10	11	0.6728683357702683	0.7723883830368888	1.322227667911664	338.4231939
YBR249C	59	6	9.778785811460163e-09	4.9030337577774535e-08	0.12223984603189497	30.76574491
YBR250W	10	5	0.49628731490731937	0.6008733364277881	0.6010125763234836	153.8287245
YBR251W	41	7	3.396638162799752e-05	9.74753796120827e-05	0.20522380654948222	52.52688154
YBR252W	148	252	2.2826864143780116e-12	1.8182450926714604e-11	2.04669147612862	520.3334038
YBR253W	166	317	6.605814951472846e-19	1.0295404278027191e-17	2.295433574633064	583.9964752
YBR254C	184	317	1.3856712228230652e-15	1.5656179179676715e-14	2.07088029015809	527.1751965
YBR255C-A	124	329	4.675607792938771e-31	2.1172771982040057e-29	3.1892441550068726	816.2846832
YBR255W	28	14	0.15637267267194171	0.21669861217743056	0.6010125763234836	153.8287245
YBR256C	105	128	0.004315932734407388	0.008388282918410574	1.4653259003696362	371.510882
YBR257W	117	145	0.0015407325981704229	0.003306251183611232	1.489689291741968	378.053645
YBR258C	201	292	9.480568671709065e-10	5.419756504075431e-09	1.7462255948901215	446.9451499
YBR259W	31	20	0.45430020567155216	0.5555348677051024	0.7755000984819143	198.4886768
YBR260C	24	5	0.004228896158021963	0.008237581101648317	0.2504219068014515	64.09530188
YBR261C	151	394	3.301938316158793e-36	1.9988891848662337e-34	3.1364100009463916	802.7618207
YBR262C	102	167	5.6170470117177046e-08	2.479174011081237e-07	1.968021573451407	503.7136666
YBR263W	24	10	0.08880626057055803	0.13241503877139726	0.500843813602903	128.1906038
YBR264C	130	50	2.902389930000778e-06	9.784082349023725e-06	0.4623173664026796	119.7750374
YBR265W	109	81	0.4856909334007832	0.590156044366766	0.8932480492147187	228.6261777
YBR267W	123	156	0.0005334534350676692	0.0012506688565324768	1.5245197057961535	390.1996915
YBR268W	143	76	0.001835243523610906	0.0038505966816075594	0.6388385426655211	163.5102526
YBR269C	127	86	0.15916669170376563	0.22041118323822687	0.8139697884066077	210.757465
YBR270C	66	82	0.018311360919913082	0.03160619401160031	1.4934251896522925	376.5359825
YBR271W	86	113	0.0016274186406840824	0.0034702575463752905	1.5794051424314803	404.2475783
YBR272C	87	91	0.14562187471980842	0.20302337006390747	1.257290676906598	321.8026192
YBR273C	69	0	8.927585668021381e-14	8.334828762466065e-13	0.0	0.0
YBR274W	79	71	0.6961845733217391	0.7960429609523609	1.080301086556135	273.0459862
YBR275C	0	0	1.0	1.0		0.0
YBR276C	21	0	7.47372113058187e-05	0.0002016957776723432	0.0	0.0
YBR278W	171	193	0.004186820439237321	0.008173253342177132	1.3566716635138285	347.2391092
YBR279W	87	39	0.0015199517383226613	0.0032653128304421463	0.5388388615313991	137.9154082
YBR280C	96	73	0.6158200654777947	0.7137406683923413	0.914039959825298	237.1526169
YBR281C	42	8	5.453317075283696e-05	0.00015165389990307802	0.22895717193275567	58.60141886
YBR282W	220	255	0.0003494608304838016	0.0008472804536729944	1.393256426931712	354.9893643
YBR283C	68	1	5.430353805457651e-13	4.682153633461312e-12	0.01767684048010246	4.524374249
YBR284W	7	1	0.1298567187424205	0.18259315146397562	0.17171787894956672	38.45718113
YBR285W	169	49	1.6472194894826466e-11	1.1811919306751497e-10	0.3485161685189431	89.20245566
YBR286W	7	0	0.04198825364373436	0.06663202171774733	0.0	0.0
YBR287W	94	9	1.6167471382631686e-13	1.4782055313436379e-12	0.11508751461513515	29.45656426
YBR288C	61	230	2.010805530288669e-30	8.760714094462224e-29	4.5322259853902045	1160.01989
YBR289W	5	0	0.11174064652127394	0.1588678512098508	0.0	0.0
YBR290W	91	10	1.566501467554388e-12	1.2617576946646058e-11	0.13209067611505135	33.80851087
YBR291C	30	3	5.9196025333653565e-05	0.00016351409303258483	0.12020251526469672	30.76574491
YBR293W	17	3	0.012169426164342526	0.021507796518479987	0.21212208576122954	51.27624151
YBR294W	0	0	1.0	1.0		0.0
YBR295W	0	0	1.0	1.0		0.0
YBR296C	24	0	2.0130853915462515e-05	5.9340102956342864e-05	0.0	0.0
YBR296C-A	101	70	0.2716930373311979	0.3525511411759294	0.833086739458294	213.2279349
YBR297W	45	3	1.1284440004647415e-07	4.754345382177823e-07	0.08013501017646449	20.5104966
YBR298C	6	8	0.5397898858194381	0.647020338848154	1.6027002035292894	351.6085132
YBR298C-A	211	512	1.2116449846342217e-42	1.0098797545842622e-40	2.916762455712072	748.0012857
YBR299W	14	2	0.01670517288445182	0.02900708009012151	0.17171787894956672	43.95106415
YBR301W	36	17	0.06994434120317489	0.10658450086366157	0.5676229887499568	145.2826843
YBR302C	12	6	0.42799913780616994	0.5257204274932258	0.6010125763234836	153.8287245
YCL001W	24	1	7.557328649813217e-05	0.00020357000967248626	0.050084381360290295	12.81906038
YCL001W-A	156	216	1.2348405909111765e-06	4.452393879830831e-06	1.664342519049647	423.2739427
YCL001W-B	224	407	8.499465207452763e-22	1.7646362602188027e-20	2.1840367728898022	559.0025971
YCL002C	142	213	4.552798832731653e-08	2.0503638282724932e-07	1.8030377289704511	461.4861735
YCL004W	99	78	0.7764663510829489	0.8785083582683532	0.9470501202673075	242.3967781
YCL005W	4	1	0.4888117364996676	0.5928208132875555	0.3005062881617418	76.91436226
YCL005W-A	263	174	0.021336423933527842	0.03650870992017811	0.7952561846409593	203.5452325
YCL008C	135	154	0.008538532263004567	0.015683519337125286	1.3711990630195035	350.9573863
YCL009C	153	2	6.414536742189576e-28	2.1828402842800148e-26	0.015712747093424406	4.021666001
YCL010C	145	179	0.000465036405889685	0.0010987774734065646	1.4838793263710834	379.7978164
YCL011C	4	1	0.4888117364996676	0.5928208132875555	0.3005062881617418	76.91436226
YCL012C	128	17	7.329781800218273e-16	8.567799823791725e-15	0.15964396558592536	40.54400493
YCL014W	3	0	0.3173044930874562	0.3996535566679721	0.0	0.0
YCL016C	112	126	0.023335317620464157	0.039608199472176045	1.3522782967278382	346.1146301
YCL017C	0	0	1.0	1.0		0.0
YCL018W	0	0	1.0	1.0		0.0
YCL021W-A	0	0	1.0	1.0		0.0
YCL024W	0	0	1.0	1.0		0.0
YCL025C	14	4	0.08195885602594781	0.12334630809469456	0.34343575789913344	87.90212829
YCL026C-A	92	148	5.936920426996789e-07	2.2656422943369966e-06	1.9336926368668603	489.6054029
YCL026C-B	151	71	7.740086071926567e-05	0.0002082977772561988	0.5651906346883091	143.7084138
YCL027W	76	86	0.059708522449853425	0.09300750612381013	1.360186356942621	352.1868165
YCL028W	34	0	2.65686328896934e-07	1.0559516775993555e-06	0.0	0.0
YCL029C	14	0	0.0016642626017231476	0.0035110690471422674	0.0	0.0
YCL030C	30	6	0.0009778215207605612	0.002183864685784073	0.24040503052939344	61.53148981
YCL031C	138	145	0.05633967032942282	0.08821384265301133	1.2629974429986248	323.2632617
YCL032W	130	176	2.7195796535892213e-05	7.951348544886433e-05	1.6273571297374325	416.520854
YCL033C	315	338	0.0012814644740523726	0.0027894406473411033	1.2897920685545237	330.1213263
YCL034W	117	219	5.066317135640753e-13	4.394628936209648e-12	2.2499445164930414	575.8716353
YCL035C	135	379	7.948148027213125e-38	5.6431850993213185e-36	3.3745743174311156	857.3689206
YCL036W	97	2	1.0248839244105194e-17	1.4517506032721423e-16	0.02478402376591685	6.343452558
YCL037C	11	0	0.0064823987886895315	0.012135506326091632	0.0	0.0
YCL038C	64	38	0.11984255704096358	0.16954847368821194	0.7137024343841368	182.6716104
YCL039W	44	24	0.12014846181344951	0.16993945004651947	0.655650083261982	167.813154
YCL043C	5	0	0.11174064652127394	0.1588678512098508	0.0	0.0
YCL044C	0	0	1.0	1.0		0.0
YCL045C	42	14	0.00334697158288409	0.006692779406525175	0.4006750508823224	102.552483
YCL047C	146	233	4.629343251085425e-10	2.741848922450286e-09	1.918300414840708	490.9875728
YCL048W	25	5	0.0028917821976659056	0.005839409908278309	0.2404050305293934	61.5314898
YCL048W-A	117	66	0.01367664399909317	0.024090162217085702	0.6780654707239302	174.6868566
YCL049C	51	63	0.04354409784598223	0.06896780686098701	1.4848546003286067	386.0799359
YCL050C	51	3	9.132159809714263e-09	4.6028966753432713e-08	0.07070736192040984	17.74946822
YCL051W	17	1	0.0015795933159698707	0.003379944316043031	0.07070736192040984	17.0920805
YCL052C	89	153	3.777717181231325e-08	1.714731768686768e-07	2.0664027905054607	523.0176634
YCL054W	5	0	0.11174064652127394	0.1588678512098508	0.0	0.0
YCL055W	12	1	0.014164186960375257	0.024834829027170154	0.10016876272058059	25.63812075
YCL056C	166	226	1.4517781834224873e-06	5.179389784654296e-06	1.6364920752904495	418.8589367
YCL057C-A	164	181	0.00997037728314648	0.018054042744135832	1.326625320909153	339.54877
YCL057W	63	43	0.3656047575594765	0.4556985177122994	0.8204298660923744	209.9884175
YCL058W-A	214	481	3.231602320421752e-36	1.9983811768543544e-34	2.7017481234728566	692.948086
YCL059C	141	60	1.2951469350868931e-05	3.959803308710645e-05	0.5115000649561563	130.9180634
YCL061C	14	2	0.01670517288445182	0.02900708009012151	0.17171787894956672	43.95106415
YCL063W	110	55	0.0023776316251498844	0.0049186185166320085	0.6010125763234836	153.8287246
YCL064C	22	0	4.822206101661561e-05	0.00013521456504463989	0.0	0.0
YCL066W	51	1	7.290742185407898e-10	4.184536757313456e-09	0.023569120640136613	6.032499
YCL067C	76	484	2.4938060112685294e-84	7.170939185402656e-82	7.6550022879096336	1933.846823
YCL068C	122	197	6.347723628842019e-09	3.282891959484753e-08	1.940975041569283	496.7911267
YCL069W	26	11	0.0799559489480435	0.12053123522940974	0.5085491030429476	130.1627669
YCL073C	31	7	0.001477785371842778	0.0031830500649692194	0.27142503446867	69.47103688
YCR002C	22	5	0.008960941696880328	0.016370513246111426	0.2731875346924925	69.9221475
YCR003W	189	21	1.3268544117247575e-24	3.4685180553768546e-23	0.13355835029410748	34.18416101
YCR004C	58	0	9.445211257818526e-12	6.964026915860813e-11	0.0	0.0
YCR005C	0	0	1.0	1.0		0.0
YCR007C	1	0	1.0	1.0	0.0	0.0
YCR008W	16	0	0.0006803506530454641	0.0015501967534328304	0.0	0.0
YCR009C	102	76	0.5140065135173197	0.6197917503027071	0.8956265843251913	229.9963454
YCR010C	89	3	1.0916967758810302e-15	1.2506669637633077e-14	0.040517701774616874	10.2552483
YCR011C	10	0	0.01026520018121128	0.018345297154178396	0.0	0.0
YCR012W	32	0	6.286935250737886e-07	2.3771311391843246e-06	0.0	0.0
YCR014C	50	59	0.08336007775601352	0.1251380337183069	1.4183896801234213	363.0357897
YCR015C	46	15	0.0017016740406065895	0.0035860488851331977	0.39196472368922847	100.3230812
YCR016W	44	5	1.533988048742541e-06	5.4089302687420924e-06	0.13659376734624626	34.96107375
YCR017C	6	1	0.20248518391376855	0.2699958944326647	0.20033752544116118	43.95106416
YCR018C	0	0	1.0	1.0		0.0
YCR019W	0	0	1.0	1.0		0.0
YCR020C	183	350	8.722085782754398e-21	1.660950838960945e-19	2.2989552099805386	588.4158861
YCR020C-A	0	0	1.0	1.0		0.0
YCR020W-B	184	300	3.3808903078283215e-13	2.9867127742428077e-12	1.959823618446142	498.9039715
YCR021C	16	2	0.007226046972662451	0.013422802370730543	0.1502531440808709	36.19499401
YCR023C	24	6	0.008993204067024722	0.016403398854887147	0.3005062881617418	76.91436225
YCR024C	74	50	0.2944901206352109	0.37939352235060436	0.8121791571938968	205.1049661
YCR024C-A	179	298	1.0075495377710131e-13	9.376079921878796e-13	2.001136846306124	512.1894962
YCR024C-B	0	0	1.0	1.0		0.0
YCR026C	15	0	0.0010630379677933246	0.0023387648633433093	0.0	0.0
YCR027C	2	0	0.5620458006952985	0.6588514879328703	0.0	0.0
YCR028C	18	0	0.00028008560123054935	0.0006877763845759561	0.0	0.0
YCR028C-A	133	0	1.7609535036013523e-25	5.063621799605689e-24	0.0	0.0
YCR030C	10	0	0.01026520018121128	0.018345297154178396	0.0	0.0
YCR031C	0	0	1.0	1.0		0.0
YCR032W	0	0	1.0	1.0		0.0
YCR033W	5	0	0.11174064652127394	0.1588678512098508	0.0	0.0
YCR034W	43	14	0.0024544721848200617	0.005057567013579425	0.39135702644319864	100.1675415
YCR035C	86	132	9.79909743872969e-06	3.041263322727169e-05	1.8449688389465078	472.2184101
YCR036W	151	167	0.012841517741543976	0.022653855377797363	1.329392056238699	340.2569139
YCR037C	40	3	9.146976499574632e-07	3.3872673437896786e-06	0.09015188644852255	23.07430868
YCR040W	6	1	0.20248518391376855	0.2699958944326647	0.20033752544116118	43.95106416
YCR042C	0	0	1.0	1.0		0.0
YCR043C	114	91	0.8228154210023743	0.9241726677988455	0.9595113060602984	245.5862093
YCR044C	63	46	0.5638429367253742	0.6605542328595696	0.8776691590755634	224.6387723
YCR045C	74	156	1.3635118413213117e-11	9.888469860578643e-11	2.5339989704449577	639.9274941
YCR046C	133	59	5.9593550550789924e-05	0.0001645331297252006	0.5332292030539177	136.4796203
YCR047C	117	142	0.0028751626884847854	0.005809929944299367	1.4588681339817893	370.2318455
YCR048W	117	213	4.3085431659725805e-12	3.3082018354483727e-11	2.188302200972684	560.0943303
YCR050C	112	203	1.7109590304225945e-11	1.2238464407910872e-10	2.178670589172628	552.6943555
YCR051W	63	86	0.0033374240610811695	0.0066760089653140195	1.640859732184749	419.9768351
YCR052W	6	5	1.0	1.0	1.001687627205806	219.7553208
YCR053W	82	20	2.817495472241136e-07	1.1144027827275634e-06	0.2931768664992603	74.1343251
YCR054C	58	103	3.290034610440713e-06	1.1006974429694322e-05	2.134630874528235	546.3571938
YCR057C	26	17	0.5345937153559137	0.6415793942011393	0.7859395228845555	201.1606398
YCR059C	120	158	0.00016637490563527484	0.0004228113487885398	1.5826664509851736	401.7345203
YCR060W	84	160	3.8072711955474877e-10	2.28317170444146e-09	2.2895717193275567	579.1199043
YCR061W	7	0	0.04198825364373436	0.06663202171774733	0.0	0.0
YCR063W	71	5	2.3145290963961706e-11	1.6193256488289995e-10	0.08464965863711037	21.36510063
YCR065W	45	2	3.3749438093387157e-08	1.5391991948855634e-07	0.053423340117642985	13.6736644
YCR066W	81	105	0.0031734022039354515	0.006372289132274016	1.5581807534312537	398.8152117
YCR067C	5	3	0.9247456033393948	1.0	0.7212150915881804	153.8287246
YCR068W	43	72	0.0003058149474984833	0.0007474465631380269	2.012693278850736	515.1473566
YCR069W	133	151	0.010284866834469811	0.018369027691004933	1.3647052484939253	349.2952993
YCR071C	158	126	0.7682359426442907	0.8697096271943536	0.9585770204653031	245.3470796
YCR072C	82	80	0.34924560511198577	0.4364431714469861	1.1727074659970411	300.1536088
YCR073C	5	0	0.11174064652127394	0.1588678512098508	0.0	0.0
YCR073W-A	117	6	3.921258186014622e-19	6.299205538483266e-18	0.061642315520357295	15.77730508
YCR075C	138	43	7.577464410444442e-09	3.8943697787726526e-08	0.37454406930304046	98.09367938
YCR075W-A	261	505	5.773882488374237e-30	2.290041254526913e-28	2.3257574792594577	595.2759073
YCR076C	138	6	6.324976160027061e-23	1.4549975158526253e-21	0.05226196315856379	13.37641083
YCR077C	30	0	1.4904047164006812e-06	5.281156823179493e-06	0.0	0.0
YCR079W	58	0	9.445211257818526e-12	6.964026915860813e-11	0.0	0.0
YCR081W	15	0	0.0010630379677933246	0.0023387648633433093	0.0	0.0
YCR082W	150	266	4.589062592150288e-14	4.443046964218234e-13	2.131591270693955	545.5792096
YCR083W	130	164	0.00044294220506653037	0.0010487281273518388	1.5164009618007894	385.1589439
YCR084C	10	4	0.3186476827521789	0.40090632761054057	0.48081006105878693	123.0629796
YCR086W	252	316	1.222667606099128e-06	4.414037289815497e-06	1.5073013818906416	385.7926742
YCR087C-A	186	153	0.9609116187562471	1.0	0.9887626255644408	253.0730629
YCR088W	1	0	1.0	1.0	0.0	0.0
YCR089W	2	0	0.5620458006952985	0.6588514879328703	0.0	0.0
YCR090C	109	80	0.4361106729326302	0.5351125410786337	0.8822202955207098	225.8036323
YCR091W	0	0	1.0	1.0		0.0
YCR092C	0	0	1.0	1.0		0.0
YCR093W	0	0	1.0	1.0		0.0
YCR094W	104	170	4.5173694181205096e-08	2.0360024705024334e-07	1.9648488072113888	502.9015994
YCR095C	69	76	0.10740914727507547	0.15778033358338675	1.3239697333502827	343.3278779
YCR095W-A	6	0	0.06812000153566662	0.10391462303225962	0.0	0.0
YCR096C	6	43	6.257326090948581e-09	3.239053316745751e-08	8.614513593969932	1933.846823
YCR097W	16	0	0.0006803506530454641	0.0015501967534328304	0.0	0.0
YCR098C	0	0	1.0	1.0		0.0
YCR101C	86	73	0.9626792845981322	1.0	1.0203236760840535	261.1510904
YCR102C	6	1	0.20248518391376855	0.2699958944326647	0.20033752544116118	43.95106416
YCR104W	59	38	0.2576591710724432	0.33593241732886436	0.7741856915353349	194.8497178
YCR105W	48	19	0.0073362200494320575	0.013613692801834325	0.47580162292275785	121.7810736
YCR106W	21	7	0.04773962873727883	0.07530186639278402	0.4006750508823224	102.552483
YCR107W	8	2	0.19480666923712534	0.26114991952976874	0.3005062881617418	68.36832202
YCR108C	25	20	1.0	1.0	0.9616201221175736	246.1259592
YDL001W	3	0	0.3173044930874562	0.3996535566679721	0.0	0.0
YDL002C	74	76	0.22608778362520088	0.2985604692602825	1.2345123189347231	315.9725152
YDL003W	16	0	0.0006803506530454641	0.0015501967534328304	0.0	0.0
YDL004W	59	0	6.17869001180843e-12	4.663208170329433e-11	0.0	0.0
YDL005C	79	56	0.40594977211895733	0.5012059122919974	0.8520684626358249	221.980691
YDL006W	84	213	1.4554697647654297e-19	2.4474873149608146e-18	3.0479923513548104	780.1313887
YDL007C-A	8	1	0.08325966992439175	0.12501993778986345	0.1502531440808709	34.184161
YDL007W	28	0	3.540557193962366e-06	1.1661938386298722e-05	0.0	0.0
YDL008W	17	0	0.00043618877702944757	0.0010335894753590246	0.0	0.0
YDL010W	38	69	0.00011074454178780091	0.00028989160665527676	2.1826246192800194	558.6411575
YDL012C	66	156	1.67776033451231e-13	1.5291283175563067e-12	2.8411503608019224	716.3367471
YDL013W	36	0	1.1246206195732218e-07	4.745189422718708e-07	0.0	0.0
YDL014W	13	0	0.002611395021578022	0.005316153192600072	0.0	0.0
YDL015C	130	98	0.502465582635528	0.6077138939509825	0.9061420381492521	231.9263847
YDL017W	61	43	0.4626404777865485	0.565012823901134	0.8473292059642554	216.8732837
YDL018C	40	7	4.9938118708293136e-05	0.0001394823315645429	0.21035440171321929	53.84005358
YDL019C	0	0	1.0	1.0		0.0
YDL020C	32	32	0.5408276475067252	0.6481141489500264	1.2020251526469672	307.6574491
YDL021W	74	86	0.041460192767345486	0.06654690722997597	1.3969481503735024	361.7053792
YDL022W	2	0	0.5620458006952985	0.6588514879328703	0.0	0.0
YDL024C	5	0	0.11174064652127394	0.1588678512098508	0.0	0.0
YDL025C	4	0	0.1861387003259071	0.2502884417989927	0.0	0.0
YDL027C	100	17	3.6691827095338995e-11	2.497215356512362e-10	0.20434427594998442	52.30176635
YDL028C	11	0	0.0064823987886895315	0.012135506326091632	0.0	0.0
YDL029W	140	85	0.02551488706270756	0.04303111891426134	0.7298009855356586	186.7920226
YDL030W	86	96	0.05573617437482996	0.08731646385988753	1.341795519233824	347.0089831
YDL031W	20	2	0.0013382147086594635	0.00290527474122332	0.12020251526469673	30.76574491
YDL033C	79	92	0.03345717341095226	0.054865185140115895	1.3998267600445695	358.2846242
YDL035C	21	0	7.47372113058187e-05	0.0002016957776723432	0.0	0.0
YDL036C	31	8	0.003052230951074293	0.006139692269894459	0.3102000393927657	79.39547072
YDL037C	38	5	1.7346705742909303e-05	5.1823846611673455e-05	0.15816120429565358	40.48124329
YDL040C	20	7	0.0656994843301737	0.1017059850290253	0.42070880342643857	107.6801072
YDL042C	43	3	2.607101542510939e-07	1.044839092054384e-06	0.083862219952114	21.46447319
YDL043C	156	173	0.010543954471799896	0.018802568113898046	1.3330150731277264	339.0110744
YDL044C	79	68	0.9019987275968913	1.0	1.034654561772073	261.5088318
YDL045C	105	210	5.4331989295221124e-14	5.199056080479479e-13	2.4040503052939344	609.5100407
YDL045W-A	207	109	0.00012171403088515197	0.0003141729764903541	0.6329504426981616	162.0031978
YDL046W	24	40	0.008790319581561292	0.016104851198967502	2.003375254411612	512.7624151
YDL047W	6	0	0.06812000153566662	0.10391462303225962	0.0	0.0
YDL048C	15	1	0.0037885024182805625	0.007515583790110906	0.08013501017646447	20.5104966
YDL049C	84	218	1.5669004428784404e-20	2.9352587775224465e-19	3.1195414675837965	798.444332
YDL051W	94	16	1.4857046752048988e-10	9.389327018794917e-10	0.2046000259824625	51.81599143
YDL052C	69	41	0.10543798352290987	0.15516219120784408	0.7142468298337051	180.1993631
YDL053C	168	227	1.9091567720823267e-06	6.630169442177211e-06	1.6241649383979855	415.7038151
YDL054C	8	0	0.026096556011220868	0.04338863649046869	0.0	0.0
YDL055C	4	0	0.1861387003259071	0.2502884417989927	0.0	0.0
YDL056W	14	1	0.005874603699421566	0.011187035058070671	0.08585893947478336	21.97553207
YDL057W	79	132	8.061199356790302e-07	2.9948292959238387e-06	2.00844709049873	507.634791
YDL058W	0	0	1.0	1.0		0.0
YDL059C	30	25	1.0	1.0	1.001687627205806	256.3812076
YDL060W	10	0	0.01026520018121128	0.018345297154178396	0.0	0.0
YDL061C	119	8	1.8747717186909994e-18	2.852331257722735e-17	0.08080841362332553	20.68285371
YDL063C	74	37	0.013858842448876212	0.02436631089070226	0.6010125763234836	151.7776749
YDL064W	289	267	0.23275320328466437	0.3063074764508249	1.11052150780879	284.2371588
YDL065C	117	212	6.124119984239769e-12	4.652551390933014e-11	2.178028481719291	557.4647794
YDL066W	110	2	4.3558568690431414e-20	7.684212531861076e-19	0.021855002775399403	5.543377462
YDL067C	124	257	8.593090365987094e-18	1.2232391756136578e-16	2.49129406637315	637.6448741
YDL069C	181	188	0.037167149374156466	0.06024472267496444	1.2485123132465739	319.5558034
YDL070W	56	5	1.1326763776279956e-08	5.627963788570361e-08	0.1073236743434792	27.46941509
YDL072C	5	2	0.606294774144188	0.7039776390275035	0.48081006105878693	102.5524831
YDL073W	4	0	0.1861387003259071	0.2502884417989927	0.0	0.0
YDL074C	5	0	0.11174064652127394	0.1588678512098508	0.0	0.0
YDL075W	6	0	0.06812000153566662	0.10391462303225962	0.0	0.0
YDL076C	130	62	0.0003442232387433596	0.0008349337182678453	0.5732735343393228	145.608869
YDL077C	11	0	0.0064823987886895315	0.012135506326091632	0.0	0.0
YDL078C	89	58	0.17134771903238025	0.2358029988406841	0.7833422343092594	198.2681339
YDL079C	58	66	0.09744843577772838	0.14417956114168148	1.3678217254258591	355.3973979
YDL080C	48	28	0.1658890450933659	0.22894837972928903	0.7011813390440642	179.4668453
YDL081C	97	3	3.8129324905934224e-17	5.064243592009878e-16	0.037176035648875276	9.418085177
YDL082W	168	3	4.6484461695835116e-30	1.8850159900754412e-28	0.021464734868695847	5.493883018
YDL083C	105	2	3.5560492164465665e-19	5.760799730643438e-18	0.022895717193275565	5.804857531
YDL084W	22	0	4.822206101661561e-05	0.00013521456504463989	0.0	0.0
YDL085C-A	104	272	1.6709356653089046e-25	4.877944675731731e-24	3.143758091538222	804.6425589
YDL085W	42	0	8.599296881663942e-09	4.364921126782818e-08	0.0	0.0
YDL086W	133	150	0.012229653515185348	0.021607599805170796	1.3556674653913163	344.3926669
YDL087C	151	256	1.961121689561651e-12	1.5751970442275215e-11	2.0378704574677062	521.5914368
YDL088C	21	2	0.000876793594510407	0.001968933995325791	0.11447858596637783	29.30070944
YDL089W	117	96	0.9748408467170717	1.0	0.9862770483257167	250.2975857
YDL090C	86	15	1.2857772038507975e-09	7.249514411123467e-09	0.209655549880285	53.66118296
YDL091C	123	30	2.449066972104627e-10	1.4983600166567776e-09	0.2931768664992603	75.03840221
YDL092W	127	99	0.6755098339400905	0.7752658261802954	0.9370117331657462	239.8274603
YDL093W	21	19	0.9152994435375421	1.0	1.0875465666805895	278.3567397
YDL095W	27	1	2.0709066032897592e-05	6.0981996290421945e-05	0.04451945009803582	11.39472033
YDL097C	135	50	7.447811718523374e-07	2.777714993075741e-06	0.44519450098035823	115.3715434
YDL098C	196	275	2.0202678919896467e-08	9.6256243370774e-08	1.6865148825403877	431.6622371
YDL099W	28	26	0.7894133794083118	0.8903542547513633	1.1161662131721837	275.8308164
YDL100C	138	329	2.6731617571553723e-27	8.540751814111415e-26	2.8656976465279143	728.1964083
YDL101C	115	211	3.689088010347566e-12	2.847777872148839e-11	2.2054548452913925	559.618291
YDL102W	16	7	0.21744967068713336	0.28814586546583043	0.5258860042830482	126.682479
YDL103C	74	131	1.5416111528902992e-07	6.35541630127033e-07	2.1279093918480094	544.6368355
YDL104C	123	165	6.596976855748377e-05	0.00018100189254477685	1.6124727657459317	412.7112122
YDL105W	78	140	3.589638012806363e-08	1.6358168155031214e-07	2.1574810432125053	552.2056775
YDL106C	35	1	6.674943823478451e-07	2.5188715176394074e-06	0.034343575789913344	8.790212829
YDL107W	130	91	0.23112672946701956	0.3043062777392009	0.841417606852877	213.7162433
YDL108W	173	242	1.6930555593265791e-07	6.944909073956602e-07	1.681445589251827	430.3647553
YDL109C	69	49	0.44981700402293323	0.5506380566487631	0.8536120649232085	218.4813769
YDL110C	16	95	4.242705823413238e-17	5.596284676708608e-16	7.137024343841368	1719.262216
YDL111C	132	62	0.00022248777581059898	0.0005563161733420672	0.5645875716978179	144.5057715
YDL112W	12	0	0.0041081753920095	0.00803063109430545	0.0	0.0
YDL113C	2	0	0.5620458006952985	0.6588514879328703	0.0	0.0
YDL114W	130	203	1.6556575842626292e-08	7.967938717233791e-08	1.8770085075948792	480.4189397
YDL115C	94	91	0.3381030946821647	0.42325444003420315	1.1636626477752556	294.7034513
YDL116W	39	21	0.13612697003691474	0.19075687248593973	0.6472443129637516	165.6617033
YDL117W	11	3	0.12502197625215297	0.17631225733843348	0.327825041630991	83.90657702
YDL118W	342	407	1.1052010762879174e-06	4.025339702173409e-06	1.430480225518467	366.130356
YDL119C	345	410	1.1010366908348567e-06	4.017805843268566e-06	1.4284936596674103	365.621896
YDL120W	255	0	1.1390058983368083e-47	1.1772660509848597e-45	0.0	0.0
YDL121C	173	160	0.36229296122863397	0.4520221015480605	1.1116995631417037	284.5386812
YDL122W	21	0	7.47372113058187e-05	0.0002016957776723432	0.0	0.0
YDL123W	25	0	1.302285339017633e-05	3.960572704754314e-05	0.0	0.0
YDL124W	123	102	1.0	1.0	0.9968013460974849	255.1305675
YDL125C	115	4	7.3800873482015e-20	1.2784000704670731e-18	0.04180957052685103	10.70112866
YDL126C	3	0	0.3173044930874562	0.3996535566679721	0.0	0.0
YDL127W	92	59	0.13804334692243414	0.19325396498318373	0.7708639565888159	195.1805322
YDL128W	37	2	9.974262844377647e-07	3.653629657198462e-06	0.06497433257551175	16.63013238
YDL129W	81	16	1.924838083309093e-08	9.201782059111051e-08	0.23743706718952437	60.77184178
YDL130W	43	2	7.865667124173287e-08	3.3985591144863954e-07	0.05590814663474266	14.30964879
YDL130W-A	234	152	0.019774173299817687	0.03393651765062713	0.7808026632578591	199.8458643
YDL131W	1	0	1.0	1.0	0.0	0.0
YDL132W	0	0	1.0	1.0		0.0
YDL133C-A	13	0	0.002611395021578022	0.005316153192600072	0.0	0.0
YDL133W	91	0	8.250601174556743e-18	1.1773996862252067e-16	0.0	0.0
YDL134C	64	7	3.678844500702938e-09	1.960800252413586e-08	0.13147150107076205	33.65003349
YDL135C	112	120	0.06216803206549345	0.0965249331556838	1.2878840921217507	326.7158751
YDL136W	110	17	8.040680391178994e-13	6.7704177056618445e-12	0.18576752359089493	47.11870843
YDL137W	6	0	0.06812000153566662	0.10391462303225962	0.0	0.0
YDL138W	6	0	0.06812000153566662	0.10391462303225962	0.0	0.0
YDL139C	105	55	0.006429638297246566	0.012135506326091632	0.629632222815078	159.6335821
YDL140C	0	0	1.0	1.0		0.0
YDL141W	39	27	0.5410240183883717	0.6481920580643489	0.8321712595248235	212.9936186
YDL142C	161	205	5.8051466234636195e-05	0.00016081598377427398	1.5305289210722253	389.3196115
YDL143W	119	43	2.082345925731265e-06	7.1882181385837366e-06	0.4343452232253747	113.7556954
YDL144C	120	141	0.006293793891975798	0.011926065460544583	1.4123795543601865	358.50992
YDL145C	11	0	0.0064823987886895315	0.012135506326091632	0.0	0.0
YDL146W	10	7	0.9145909846060576	1.0	0.8414176068528771	215.3602143
YDL147W	58	29	0.0311332216788707	0.051273527455665914	0.6010125763234836	153.8287245
YDL148C	27	2	6.906859602425748e-05	0.0001890592554666848	0.08903890019607164	22.78944067
YDL149W	26	9	0.029937279887644587	0.04941713451028818	0.4160856297624117	106.4968093
YDL150W	94	98	0.13511732354827968	0.18952676286003817	1.2531751591425828	317.3729475
YDL153C	0	0	1.0	1.0		0.0
YDL154W	0	0	1.0	1.0		0.0
YDL155W	37	3	3.2045440880355955e-06	1.0739704574762652e-05	0.09746149886326762	24.94519857
YDL156W	61	12	1.205250638697631e-06	4.362112286438059e-06	0.2364639644551411	59.54660305
YDL157C	192	199	0.033420016746932416	0.05481988485784607	1.2458489863372213	317.2219293
YDL159W	87	79	0.6272434912221633	0.7254435151833213	1.091494104127706	276.1924827
YDL159W-A	0	1	0.9265917468534098	1.0		0.0
YDL160C	14	2	0.01670517288445182	0.02900708009012151	0.17171787894956672	43.95106415
YDL160C-A	105	159	1.8111743751300552e-06	6.305123384608321e-06	1.8202095168654076	461.4861737
YDL161W	56	2	3.2314706585086773e-10	1.9521205627188447e-09	0.04292946973739168	10.98776604
YDL164C	63	10	1.0098709790277981e-07	4.305239436907981e-07	0.19079764327729637	48.8345157
YDL165W	238	232	0.09421129179386777	0.13989391662962394	1.17172199753822	298.6465614
YDL166C	138	124	0.5749561762237749	0.6713853745102395	1.0800805719436517	276.4458238
YDL167C	61	26	0.005088320933152073	0.009803327868193492	0.5123385896528057	131.1326832
YDL168W	89	26	1.4478936594837904e-06	5.1751624833382715e-06	0.3511534153800128	88.87881863
YDL169C	135	103	0.5507410712914085	0.6582111182454052	0.917100672019538	234.7312389
YDL170W	43	42	0.527640932563747	0.6340290437054135	1.1740710793295959	300.5026247
YDL171C	0	0	1.0	1.0		0.0
YDL173W	97	132	0.00026122744781854315	0.0006492303597253421	1.635745568550512	414.3957478
YDL174C	50	20	0.006726267381330657	0.012547117648404998	0.4808100610587868	123.0629796
YDL175C	117	151	0.00041064443024607726	0.0009844168896811964	1.551331607262325	393.6972442
YDL176W	30	17	0.26008708521852997	0.3387906743129707	0.6811475864999481	174.3392212
YDL177C	151	252	7.204516762688012e-12	5.394944778934734e-11	2.0060287315697733	513.4415706
YDL178W	82	36	0.0015803634612832048	0.003379944316043031	0.5277183596986685	133.4417852
YDL179W	0	0	1.0	1.0		0.0
YDL180W	59	18	0.00016362837060259757	0.0004160153666381692	0.3667195380956849	92.29723476
YDL181W	212	204	0.15089872589732664	0.2097724402139737	1.1566657129244402	296.047734
YDL182W	14	0	0.0016642626017231476	0.0035110690471422674	0.0	0.0
YDL183C	53	1	3.118712625890353e-10	1.891953197415129e-09	0.022679719861263534	5.804857527
YDL184C	16	0	0.0006803506530454641	0.0015501967534328304	0.0	0.0
YDL185W	0	0	1.0	1.0		0.0
YDL186W	204	258	8.28455515091817e-06	2.6149548119061688e-05	1.5202082812888116	389.0961855
YDL188C	45	9	4.0231024072871966e-05	0.00011482313620004302	0.24040503052939344	61.5314898
YDL189W	39	12	0.0027152118295767913	0.0055080011399986336	0.3698538931221438	94.66383046
YDL190C	20	0	0.00011595177830633282	0.00030024253806380915	0.0	0.0
YDL191W	187	3	1.6418451064390824e-33	8.742825191788114e-32	0.019283825978293593	4.935681001
YDL192W	0	0	1.0	1.0		0.0
YDL193W	86	26	3.767367474417087e-06	1.2317299798392648e-05	0.36340295312582727	93.01271714
YDL194W	13	0	0.002611395021578022	0.005316153192600072	0.0	0.0
YDL195W	0	0	1.0	1.0		0.0
YDL197C	35	20	0.22531743515528108	0.29788518840874056	0.6868715157982669	175.8042566
YDL198C	27	5	0.00134172383500457	0.0029074053410366547	0.2225972504901791	56.97360166
YDL199C	74	33	0.003384638859571861	0.006763397526545438	0.5360382437479718	135.3692776
YDL200C	209	296	3.3138353486228365e-09	1.7827752188896102e-08	1.7023896898732167	435.7253824
YDL201W	153	240	6.23738060167089e-10	3.6233510949706354e-09	1.885529651210929	479.4661544
YDL202W	135	166	0.000851443585790245	0.0019195029642805562	1.4780457432547893	375.5230628
YDL203C	58	72	0.02811721007120945	0.0465731783178357	1.4921691550100282	375.4463786
YDL204W	47	0	1.0169422138106175e-09	5.767687052884478e-09	0.0	0.0
YDL205C	15	9	0.5662454956317626	0.6630987264056744	0.7212150915881803	184.5944694
YDL206W	64	6	1.2708096974411978e-09	7.172155613331039e-09	0.1126898580606532	28.39914915
YDL207W	69	25	0.0003697134015448731	0.0008911239615610081	0.4355163596546982	109.8776604
YDL208W	164	60	3.150284184659992e-08	1.4532968488173984e-07	0.4397652997488905	112.5576033
YDL209C	125	127	0.12699756372231105	0.17901053651152227	1.2212575550893185	312.5799683
YDL210W	2	0	0.5620458006952985	0.6588514879328703	0.0	0.0
YDL211C	4	0	0.1861387003259071	0.2502884417989927	0.0	0.0
YDL212W	110	130	0.00782988551783415	0.014460395508370007	1.4205751804009614	360.3195349
YDL213C	117	43	3.6461476029276915e-06	1.1968604374678741e-05	0.4417699278958939	114.7197267
YDL214C	38	8	0.00024337023411401007	0.0006080027004299182	0.25305792687304574	64.76998926
YDL215C	22	0	4.822206101661561e-05	0.00013521456504463989	0.0	0.0
YDL216C	112	112	0.18952206347409611	0.25465920257932867	1.2020251526469672	307.657449
YDL217C	105	66	0.0866029491311669	0.1294317984546104	0.7555586673780936	196.3147532
YDL218W	48	20	0.011457117061751008	0.020348943861065488	0.500843813602903	128.1906038
YDL219W	117	214	3.0267171097240616e-12	2.3586246745288724e-11	2.1985759202260766	557.9550348
YDL220C	28	17	0.37940373015876205	0.4707553079057262	0.7298009855356586	180.3509184
YDL222C	107	3	5.764153215590771e-19	9.107045368918277e-18	0.03370163979384021	8.625909786
YDL223C	14	0	0.0016642626017231476	0.0035110690471422674	0.0	0.0
YDL224C	5	0	0.11174064652127394	0.1588678512098508	0.0	0.0
YDL225W	58	6	1.469137849044507e-08	7.088271419268819e-08	0.12434742958416903	31.82663265
YDL226C	2	0	0.5620458006952985	0.6588514879328703	0.0	0.0
YDL227C	0	0	1.0	1.0		0.0
YDL229W	6	0	0.06812000153566662	0.10391462303225962	0.0	0.0
YDL230W	86	244	3.982854282559288e-25	1.1065408202414717e-23	3.4103969447193023	872.8885762
YDL231C	24	6	0.008993204067024722	0.016403398854887147	0.3005062881617418	76.91436225
YDL232W	204	403	4.456117683760656e-25	1.2203396571098824e-23	2.374588904493764	607.7742743
YDL233W	91	86	0.4395597251413015	0.5391145189353007	1.1359798145894415	290.7531935
YDL234C	22	7	0.034462024951759596	0.05624038180975296	0.3824625485694895	97.8910065
YDL235C	78	6	4.04944557081654e-12	3.117585204520204e-11	0.09246347328053595	23.66595761
YDL236W	74	127	6.034723503392074e-07	2.3014386517246564e-06	2.0629350592724975	528.0067032
YDL237W	5	0	0.11174064652127394	0.1588678512098508	0.0	0.0
YDL238C	115	141	0.002336999760705056	0.00483978596464342	1.473787361071499	377.2147854
YDL239C	36	48	0.04038437544377809	0.0649833640674784	1.6027002035292899	410.2099322
YDL240W	0	0	1.0	1.0		0.0
YDL241W	0	0	1.0	1.0		0.0
YDL243C	0	0	1.0	1.0		0.0
YDL244W	58	1	3.741263197476382e-11	2.5432629608376685e-10	0.0207245715973615	5.304438775
YDL245C	0	0	1.0	1.0		0.0
YDL246C	53	10	4.588272555838783e-06	1.4899579598322329e-05	0.2267971986126353	56.97360167
YDL247W	4	0	0.1861387003259071	0.2502884417989927	0.0	0.0
YDL248W	48	26	0.09710718891787432	0.14374863409696143	0.6510969576837738	166.6477849
YDR001C	23	0	3.114336049432558e-05	8.973219749642607e-05	0.0	0.0
YDR002W	6	0	0.06812000153566662	0.10391462303225962	0.0	0.0
YDR003W	145	46	4.964343945659678e-09	2.6073006421450964e-08	0.3813321173914516	99.72344897
YDR003W-A	243	557	7.18829329931336e-43	6.079393347698696e-41	2.7552593005117725	702.3163899
YDR004W	94	110	0.017746936691561997	0.030751019256755965	1.4066251786294297	360.0246743
YDR005C	91	20	1.1847661613484989e-08	5.858633012824778e-08	0.2641813522301027	67.61702176
YDR006C	0	0	1.0	1.0		0.0
YDR007W	105	76	0.3949970915293405	0.48873241682126445	0.8700372533444715	222.6853917
YDR009W	43	31	0.6230053526606818	0.721341611264663	0.8665762728385112	221.7995563
YDR011W	0	0	1.0	1.0		0.0
YDR012W	30	3	5.9196025333653565e-05	0.00016351409303258483	0.12020251526469672	30.76574491
YDR013W	171	356	2.7801605087831348e-24	7.043481535688021e-23	2.5024617213001186	640.5032272
YDR014W	15	2	0.010993645337120564	0.01954992403641941	0.16027002035292895	41.02099321
YDR014W-A	64	42	0.2714069778107575	0.3524911493015241	0.7888290064245723	201.900201
YDR016C	189	262	8.200756574787076e-08	3.5286189659312936e-07	1.6662994179550552	424.2434297
YDR017C	23	0	3.114336049432558e-05	8.973219749642607e-05	0.0	0.0
YDR018C	87	172	1.7520753690271035e-11	1.2501470778256665e-10	2.376417543164119	608.2423131
YDR019C	45	16	0.003967612021267039	0.007854642593565143	0.4273867209411439	109.3893152
YDR020C	127	207	1.6816633797762825e-09	9.28142619682668e-09	1.959206351164742	501.4574169
YDR021W	140	133	0.30009881794541804	0.3859392137747785	1.1419238950146189	292.2745765
YDR022C	46	7	4.8494432407034006e-06	1.572105303116418e-05	0.18291687105497326	46.81743789
YDR023W	17	0	0.00043618877702944757	0.0010335894753590246	0.0	0.0
YDR025W	99	1	1.1422583040317562e-18	1.7611601894066034e-17	0.012141668208555225	3.107651
YDR026C	58	56	0.4829304243911784	0.587298132940086	1.1605760094522442	302.3530101
YDR027C	23	12	0.249148879405115	0.32557491603245087	0.6271435579027654	160.5169299
YDR028C	0	0	1.0	1.0		0.0
YDR030C	56	41	0.6029794337049363	0.7009773040705658	0.8800541296165295	225.2492037
YDR031W	211	430	4.59046775247474e-28	1.5903481954507366e-26	2.4496247186644355	628.4377274
YDR032C	14	0	0.0016642626017231476	0.0035110690471422674	0.0	0.0
YDR033W	0	0	1.0	1.0		0.0
YDR034C	4	0	0.1861387003259071	0.2502884417989927	0.0	0.0
YDR034C-A	117	5	1.1369067625383626e-19	1.9344233110526992e-18	0.051368596266964404	13.03633259
YDR034W-B	243	29	2.299917083938452e-30	9.654615437759151e-29	0.1434515614270043	36.56584436
YDR035W	82	58	0.3886804720598135	0.4815384305937069	0.8502129128478548	217.6113665
YDR036C	76	11	1.624421751602244e-09	9.000047681565034e-09	0.17397732472521896	44.52936761
YDR037W	23	0	3.114336049432558e-05	8.973219749642607e-05	0.0	0.0
YDR038C	14	3	0.0398046417206331	0.0641222673768518	0.2575768184243501	65.92659622
YDR039C	16	0	0.0006803506530454641	0.0015501967534328304	0.0	0.0
YDR040C	0	0	1.0	1.0		0.0
YDR041W	21	11	0.2816766892858981	0.3646831697620892	0.6296322228150781	161.1539019
YDR042C	76	26	8.080935452898476e-05	0.0002170642680505331	0.4112191311686993	105.2512326
YDR043C	5	0	0.11174064652127394	0.1588678512098508	0.0	0.0
YDR044W	3	1	0.7505980373294562	0.8512501109606985	0.40067505088232236	102.552483
YDR045C	184	73	6.148784407311062e-08	2.7034907589025933e-07	0.47689041382189457	123.7318001
YDR046C	17	2	0.004745040625339664	0.009166519528494593	0.14141472384081968	34.18416101
YDR047W	38	23	0.2798942568834504	0.3628656157206319	0.7275415397600065	186.2137192
YDR049W	47	36	0.792608234478955	0.8934319789275715	0.9207001169210812	235.6525142
YDR050C	59	0	6.17869001180843e-12	4.663208170329433e-11	0.0	0.0
YDR051C	89	48	0.018588420609636853	0.03206418923995847	0.64828322839387	164.0839729
YDR052C	35	6	0.00014380670214879704	0.0003672434920327406	0.2060614547394801	52.74127697
YDR054C	31	0	9.677562224802134e-07	3.56082279941376e-06	0.0	0.0
YDR055W	78	2	3.029964157476995e-14	2.978687840965846e-13	0.030821157760178644	7.888652538
YDR056C	96	495	6.347134432517141e-78	1.460094804856243e-75	6.197942193335924	1586.358722
YDR057W	97	125	0.0014082897229433637	0.0030424771587705805	1.549001485369803	392.4202157
YDR058C	102	5	5.888888178911916e-17	7.644920071540053e-16	0.05892280160034153	15.0812475
YDR059C	73	0	1.644280526762727e-14	1.6886173766807934e-13	0.0	0.0
YDR060W	7	0	0.04198825364373436	0.06663202171774733	0.0	0.0
YDR061W	49	15	0.0006603807709548824	0.0015332457867426438	0.3679668834633573	94.18085173
YDR062W	41	50	0.08522081191101136	0.1275650414628387	1.4658843324963013	382.6958511
YDR063W	169	387	3.407927649008633e-30	1.409999417945946e-28	2.7525664738128772	700.3731341
YDR064W	317	372	7.255747351784259e-06	2.2977865099180216e-05	1.4105784125699428	359.9011668
YDR065W	176	94	0.0005882429483961561	0.0013690753525804507	0.6419907065273575	164.3170467
YDR066C	189	285	1.6639713218265188e-10	1.0456506744562592e-09	1.8125776111343157	463.9278993
YDR067C	174	251	2.1086007146094066e-08	1.002195265266008e-07	1.7339558236459125	441.2686841
YDR068W	142	188	3.1532653201928726e-05	9.08083568173721e-05	1.5914135823776752	407.3211297
YDR069C	40	5	7.751111152742927e-06	2.44926594722113e-05	0.1502531440808709	38.45718113
YDR070C	153	17	3.6650886878944846e-20	6.525673388260427e-19	0.13355835029410745	33.96218594
YDR071C	68	161	6.359519549297876e-14	6.04522263272927e-13	2.845971317296496	728.4242542
YDR072C	38	5	1.7346705742909303e-05	5.1823846611673455e-05	0.15816120429565358	40.48124329
YDR073W	74	58	0.8005817497444457	0.9017128168390732	0.9421278223449202	241.1369196
YDR074W	7	0	0.04198825364373436	0.06663202171774733	0.0	0.0
YDR075W	96	283	4.654360469322077e-30	1.8850159900754412e-28	3.5434699812405386	906.9485215
YDR076W	47	53	0.15458168884186615	0.2145268563053987	1.355475172133814	353.4787711
YDR077W	8	0	0.026096556011220868	0.04338863649046869	0.0	0.0
YDR078C	207	258	1.586129982943076e-05	4.765848240285073e-05	1.498176277212162	381.6135666
YDR079C-A	240	521	3.5476276986614722e-37	2.4002831641178971e-35	2.6093962688711247	667.8730456
YDR079W	143	55	8.964572943950401e-07	3.3261457419779843e-06	0.4623173664026797	117.5080535
YDR080W	35	12	0.009568334824309065	0.017375274257846993	0.4121229094789602	105.4825539
YDR081C	17	10	0.49595992397622446	0.6008733364277881	0.7070736192040984	170.920805
YDR082W	78	143	1.243185294599719e-08	6.116632932818247e-08	2.2037127798527734	564.0386564
YDR083W	101	52	0.005822641915055312	0.011124921479562492	0.6188644350261613	158.3978946
YDR084C	183	286	1.733324242535887e-11	1.2383040644501721e-10	1.8785748287269546	480.8198384
YDR085C	27	4	0.0005500242273087303	0.0012868955782150155	0.17807780039214327	45.57888134
YDR086C	107	36	1.7783977352660608e-06	6.198524470009162e-06	0.40441967752608243	103.5109174
YDR087C	114	139	0.0028717007296715845	0.005804973953019783	1.46562715980639	375.1261878
YDR088C	12	0	0.0041081753920095	0.00803063109430545	0.0	0.0
YDR089W	5	0	0.11174064652127394	0.1588678512098508	0.0	0.0
YDR090C	74	13	2.1333934919958884e-08	1.0114712260897242e-07	0.21116658087041312	53.32729117
YDR091C	14	1	0.005874603699421566	0.011187035058070671	0.08585893947478336	21.97553207
YDR092W	91	15	1.9239455531187146e-10	1.1859175644143332e-09	0.19813601417257704	50.71276631
YDR093W	0	0	1.0	1.0		0.0
YDR096W	5	0	0.11174064652127394	0.1588678512098508	0.0	0.0
YDR097C	8	0	0.026096556011220868	0.04338863649046869	0.0	0.0
YDR098C	24	0	2.0130853915462515e-05	5.9340102956342864e-05	0.0	0.0
YDR099W	4	0	0.1861387003259071	0.2502884417989927	0.0	0.0
YDR100W	109	26	1.7737751306037054e-09	9.743057092742989e-09	0.2867215960442307	73.3861805
YDR101C	50	9	6.123899799480275e-06	1.9479285258191957e-05	0.21636452747645407	55.3783408
YDR103W	2	0	0.5620458006952985	0.6588514879328703	0.0	0.0
YDR104C	18	0	0.00028008560123054935	0.0006877763845759561	0.0	0.0
YDR105C	64	32	0.02292262786832249	0.038967789793296674	0.6010125763234836	153.8287245
YDR106W	58	2	1.3890505267900597e-10	8.807529856195847e-10	0.041449143194723	10.60887755
YDR107C	23	10	0.11675525860344249	0.1653026814939433	0.5226196315856378	133.7641083
YDR108W	53	53	0.3947225024651586	0.48849776450981863	1.2020251526469672	313.4623064
YDR109C	49	41	1.0	1.0	1.0057761481331766	257.4276614
YDR110W	35	23	0.4539522195993465	0.5553455041301514	0.789902243168007	202.1748951
YDR111C	40	25	0.316792645731349	0.3996535566679721	0.7512657204043546	192.2859057
YDR113C	44	21	0.0457614874207276	0.07234535221154564	0.5736938228542343	146.8365098
YDR114C	597	50	2.533503897979446e-82	6.6228095078544515e-80	0.10067212333726692	25.72386698
YDR115W	599	50	1.1263942003343015e-82	3.08471097434408e-80	0.10033598936952981	26.15088317
YDR116C	101	79	0.7370169111994185	0.8371685278111507	0.9401978916743605	240.6429551
YDR117C	71	66	0.5729893951467413	0.6693605548423541	1.1173754940098568	282.0193283
YDR118W	40	55	0.01925362400435332	0.03310241902811239	1.65278458488958	423.0289926
YDR119W	13	0	0.002611395021578022	0.005316153192600072	0.0	0.0
YDR119W-A	146	4	1.7376560807442491e-25	5.021738753949838e-24	0.03293219596293061	8.428971207
YDR120C	25	3	0.0004688257014696614	0.0011059132933355302	0.14424301831763606	36.91889388
YDR121W	120	129	0.04961824322056473	0.07815790653559786	1.2921770390954896	330.7317577
YDR122W	2	0	0.5620458006952985	0.6588514879328703	0.0	0.0
YDR123C	64	16	8.462290670783351e-06	2.6377579212832006e-05	0.3005062881617418	75.73106442
YDR124W	79	98	0.009746276282584076	0.017681651388372563	1.4911198096126936	376.8803752
YDR125C	105	105	0.20551609854382558	0.2736566526338367	1.2020251526469672	307.6574491
YDR126W	91	79	0.8414663456669333	0.9422260424319575	1.0435163413089057	267.0872359
YDR127W	3	0	0.3173044930874562	0.3996535566679721	0.0	0.0
YDR128W	16	0	0.0006803506530454641	0.0015501967534328304	0.0	0.0
YDR129C	2	0	0.5620458006952985	0.6588514879328703	0.0	0.0
YDR130C	119	183	1.583480846386695e-07	6.518681709069351e-07	1.8484924616335714	473.1202786
YDR131C	56	56	0.378743114214093	0.4703415352721332	1.2020251526469672	302.25995
YDR132C	10	0	0.01026520018121128	0.018345297154178396	0.0	0.0
YDR135C	0	0	1.0	1.0		0.0
YDR137W	39	14	0.008291850535503452	0.015254776848906063	0.43149620864250104	110.4411355
YDR138W	21	0	7.47372113058187e-05	0.0002016957776723432	0.0	0.0
YDR139C	228	401	3.5459743569544646e-20	6.333198300262462e-19	2.11408809741857	541.0992854
YDR140W	84	7	1.062462187693528e-12	8.741373449821859e-12	0.1001687627205806	25.63812075
YDR141C	4	0	0.1861387003259071	0.2502884417989927	0.0	0.0
YDR142C	71	42	0.09573680317886407	0.14193925111669176	0.7110571325517271	179.4668453
YDR143C	32	0	6.286935250737886e-07	2.3771311391843246e-06	0.0	0.0
YDR144C	38	27	0.6150959964511505	0.7130451674240207	0.8540705031965294	218.5987138
YDR145W	38	32	1.0	1.0	1.012231707492183	259.0799571
YDR146C	13	0	0.002611395021578022	0.005316153192600072	0.0	0.0
YDR147W	47	41	0.9084977170864478	1.0	1.0485751331601203	268.38203
YDR148C	33	2	5.430771434144254e-06	1.745034278391338e-05	0.07285000925133134	18.645906
YDR150W	0	0	1.0	1.0		0.0
YDR151C	163	0	6.034527839414318e-31	2.711294500349355e-29	0.0	0.0
YDR152W	28	42	0.0197368274577246	0.03389265294397557	1.8030377289704507	445.5728574
YDR153C	101	6	3.001869914663738e-16	3.642142168614168e-15	0.07140743481071092	18.27668013
YDR155C	5	0	0.11174064652127394	0.1588678512098508	0.0	0.0
YDR156W	169	120	0.2042928423661429	0.2721538421236247	0.8535089841280241	217.169964
YDR158W	79	29	0.00015825874049959783	0.0004032547703204196	0.44124973957926644	112.9375446
YDR159W	1	0	1.0	1.0	0.0	0.0
YDR160W	0	0	1.0	1.0		0.0
YDR161W	0	0	1.0	1.0		0.0
YDR162C	164	71	3.930053423836039e-06	1.284189615936424e-05	0.520388938036187	133.193164
YDR163W	151	295	2.1753368818752515e-18	3.3008871788033175e-17	2.348327284972552	601.0526322
YDR164C	63	27	0.004639810306325194	0.008981335937959	0.5151536368487003	131.8531924
YDR165W	87	83	0.4143592730188089	0.5106021382325199	1.1467596283873365	293.6730196
YDR166C	28	17	0.37940373015876205	0.4707553079057262	0.7298009855356586	186.7920226
YDR167W	146	223	9.238276829186494e-09	4.652305608113094e-08	1.8359699249333814	466.7184432
YDR168W	69	90	0.005872386331144705	0.011187035058070671	1.5678588947569136	401.2923248
YDR169C	42	4	1.2117981392305898e-06	4.380296102272232e-06	0.11447858596637783	29.30070943
YDR169C-A	56	50	0.7903850975445634	0.8911007049556526	1.073236743434792	274.6941509
YDR170C	0	0	1.0	1.0		0.0
YDR170W-A	12	0	0.0041081753920095	0.00803063109430545	0.0	0.0
YDR171W	4	2	0.8537802058761024	0.9539982232510198	0.6010125763234836	153.8287245
YDR172W	137	0	3.28511992781861e-26	9.891478903081062e-25	0.0	0.0
YDR173C	33	27	1.0	1.0	0.9834751248929732	251.719731
YDR174W	173	14	4.446580162280074e-25	1.2203396571098824e-23	0.09727371177489909	24.8971346
YDR175C	92	58	0.11466278603932023	0.16266050382637656	0.7577984657991749	193.9579571
YDR176W	42	26	0.28596872132416273	0.3698237275321025	0.7441108087814559	190.4546113
YDR177W	115	45	1.6105339106794405e-05	4.8366477912884916e-05	0.47035766842707416	119.3498725
YDR178W	100	18	8.708314420259246e-11	5.633466392678393e-10	0.21636452747645407	55.37834084
YDR179C	168	277	1.3738049567335898e-12	1.111216920699701e-11	1.9819105195429163	507.268532
YDR179W-A	78	96	0.012080233701260282	0.021376438158753196	1.4794155724885751	378.6553218
YDR180W	5	0	0.11174064652127394	0.1588678512098508	0.0	0.0
YDR181C	128	110	0.8535499791280154	0.9539982232510198	1.0329903655559876	262.3435612
YDR182W	79	60	0.6548752712372938	0.7540763712502534	0.9129304956812411	237.5582833
YDR182W-A	192	390	1.8763121490454182e-25	5.341916420376337e-24	2.441613591314152	624.9291934
YDR183W	158	299	1.2480988760429772e-17	1.7464274053827647e-16	2.2747184850724254	578.5508005
YDR184C	69	96	0.0012979158346195971	0.0028220468676360315	1.6723828210740412	421.9302159
YDR185C	117	296	1.3957256565182548e-26	4.224641184545518e-25	3.0410208990042933	778.3470505
YDR186C	25	0	1.302285339017633e-05	3.960572704754314e-05	0.0	0.0
YDR188W	11	0	0.0064823987886895315	0.012135506326091632	0.0	0.0
YDR189W	31	8	0.003052230951074293	0.006139692269894459	0.3102000393927657	79.39547072
YDR190C	24	0	2.0130853915462515e-05	5.9340102956342864e-05	0.0	0.0
YDR191W	122	13	1.4011381995408105e-16	1.7593768090740613e-15	0.1280846474132014	32.78317079
YDR192C	61	50	1.0	1.0	0.9852665185630878	248.110846
YDR194C	34	0	2.65686328896934e-07	1.0559516775993555e-06	0.0	0.0
YDR194W-A	194	234	0.0001446437876990374	0.00036921723171645096	1.4498653903061356	371.0919746
YDR195W	63	39	0.17492251360060035	0.24037738965759917	0.7441108087814559	190.4546113
YDR196C	146	173	0.0018836401312653096	0.003949257890961282	1.4243174753967487	362.0730523
YDR197W	79	36	0.0032267350068188386	0.006472603077856694	0.5477582974087446	138.4458521
YDR198C	71	110	4.573483675478967e-05	0.00012963087539516778	1.862292490016428	470.0322138
YDR200C	46	21	0.028493912686485507	0.04714283425200752	0.5487506131649198	140.4523137
YDR201W	178	341	2.4033238368949148e-20	4.429972880122646e-19	2.302756050857392	589.3887085
YDR202C	115	157	5.903715118790249e-05	0.0001633891513386079	1.6410256431789032	420.0193
YDR204W	163	124	0.48904178604207915	0.5929747652388777	0.9144240425044413	234.0461576
YDR205W	24	26	0.42747145482506943	0.5251844342446004	1.3021939153675477	333.2955698
YDR206W	5	0	0.11174064652127394	0.1588678512098508	0.0	0.0
YDR207C	5	0	0.11174064652127394	0.1588678512098508	0.0	0.0
YDR208W	5	0	0.11174064652127394	0.1588678512098508	0.0	0.0
YDR210W	34	6	0.00021178122238260934	0.0005309301699748851	0.21212208576122954	54.292491
YDR211W	16	0	0.0006803506530454641	0.0015501967534328304	0.0	0.0
YDR212W	15	0	0.0010630379677933246	0.0023387648633433093	0.0	0.0
YDR213W	6	3	0.69425229482115	0.7947143605725385	0.6010125763234836	131.8531925
YDR214W	64	90	0.00154175745913397	0.0033072163921967408	1.6903478709097979	432.6432877
YDR216W	4	0	0.1861387003259071	0.2502884417989927	0.0	0.0
YDR217C	5	0	0.11174064652127394	0.1588678512098508	0.0	0.0
YDR218C	79	94	0.02255112234011818	0.03840435433166113	1.4302577765672775	361.4975028
YDR219C	102	10	1.851691224367404e-14	1.8781439561440815e-13	0.11784560320068306	29.86965525
YDR221W	46	23	0.058164321035188496	0.09082351622953273	0.6010125763234836	153.8287245
YDR222W	10	1	0.034281365591593525	0.056040970300527106	0.12020251526469673	30.7657449
YDR223W	24	0	2.0130853915462515e-05	5.9340102956342864e-05	0.0	0.0
YDR224C	69	2	1.3423154608005783e-12	1.0872755232484684e-11	0.03484130877237586	8.790212833
YDR225W	30	0	1.4904047164006812e-06	5.281156823179493e-06	0.0	0.0
YDR226W	79	52	0.2198898716177509	0.2910441085555087	0.7912064295904088	202.5087007
YDR227W	2	0	0.5620458006952985	0.6588514879328703	0.0	0.0
YDR228C	17	12	0.8027606436984175	0.9032824226001955	0.8484883430449182	205.104966
YDR229W	22	0	4.822206101661561e-05	0.00013521456504463989	0.0	0.0
YDR231C	187	73	2.8109210883443262e-08	1.3153463937402945e-07	0.46923976547181073	120.101571
YDR232W	58	3	4.849607197253691e-10	2.863895975416267e-09	0.062173714792084514	15.91331633
YDR233C	6	0	0.06812000153566662	0.10391462303225962	0.0	0.0
YDR234W	43	0	5.608107420918698e-09	2.916114446446965e-08	0.0	0.0
YDR235W	107	43	5.399079022926507e-05	0.00015036369714697503	0.4830568370450429	122.4932436
YDR236C	110	172	2.0376044183962692e-07	8.246490506824027e-07	1.8795302386843487	476.7304617
YDR237W	86	34	0.0002460595399619284	0.0006143636176836701	0.47521924639531266	121.6320147
YDR238C	27	0	5.461766129550354e-06	1.745034278391338e-05	0.0	0.0
YDR239C	51	27	0.07160191318300237	0.10896117100272312	0.6363662572836886	159.745214
YDR240C	22	1	0.00017957621575636867	0.00045415251399071076	0.054637506938498503	13.9844295
YDR242W	24	0	2.0130853915462515e-05	5.9340102956342864e-05	0.0	0.0
YDR243C	84	76	0.6520447799572282	0.7514848756581202	1.0875465666805895	278.7014538
YDR244W	48	50	0.31078560511036835	0.3988681131420952	1.2521095340072574	326.8860395
YDR245W	37	1	2.837183216209558e-07	1.1191111575048811e-06	0.03248716628775587	8.315066189
YDR246W	119	179	5.072520101420074e-07	1.951308568780391e-06	1.8080882548219088	462.7788518
YDR246W-A	133	251	6.044928778238922e-15	6.461781673541272e-14	2.2684835587548027	580.6166896
YDR247W	50	11	3.0923058978752426e-05	8.968154926213072e-05	0.2644455335823328	67.68463875
YDR248C	119	130	0.036569366729802495	0.05939294777268968	1.31313672137904	336.0963728
YDR249C	63	42	0.30961255532103293	0.39771762467081984	0.8013501017646448	205.104966
YDR251W	4	0	0.1861387003259071	0.2502884417989927	0.0	0.0
YDR252W	171	250	1.1342044915585202e-08	5.627963788570361e-08	1.757346714396151	449.7915922
YDR253C	82	131	3.351270049128695e-06	1.1205322123569257e-05	1.9203084755701552	491.5015345
YDR254W	94	76	0.9139196570197157	1.0	0.971850123416697	252.017272
YDR255C	96	70	0.44629658543382145	0.5469106462454523	0.8764766738050802	224.3335565
YDR256C	55	3737	0.0	0.0	81.67214537166757	20903.92521
YDR257C	84	43	0.011525770266427147	0.020439316929454988	0.6153223995692808	155.6384742
YDR258C	24	8	0.03221509037312246	0.052903764915998644	0.40067505088232236	102.552483
YDR259C	51	7	6.74455015454432e-07	2.543469373035042e-06	0.1649838444809563	42.227493
YDR260C	109	63	0.025244630073411576	0.04266290553987363	0.6947484827225591	180.6429058
YDR261C	10	1	0.034281365591593525	0.056040970300527106	0.12020251526469673	30.7657449
YDR262W	69	23	0.00012922964872205808	0.0003317855847323911	0.40067505088232236	101.0874476
YDR263C	76	81	0.14017325154062396	0.1958067451081196	1.2811057547947942	327.8980707
YDR264C	6	0	0.06812000153566662	0.10391462303225962	0.0	0.0
YDR265W	94	100	0.10018679111375468	0.1478127849397648	1.2787501623903905	323.8499464
YDR266C	41	42	0.4012356532665108	0.49568848016555705	1.2313428392968933	315.1612894
YDR267C	68	63	0.5974202068507086	0.6950765951038692	1.113640950246455	285.0355777
YDR268W	63	99	8.336079352947003e-05	0.00022318804636312016	1.8888966684452344	483.4617055
YDR270W	12	1	0.014164186960375257	0.024834829027170154	0.10016876272058059	25.63812075
YDR272W	117	157	9.953434103585781e-05	0.000262097983194697	1.6129739227826825	409.3408433
YDR273W	51	42	1.0	1.0	0.9899030668857377	248.4925551
YDR275W	46	35	0.7743985704154533	0.876341239366248	0.9145843552748663	234.0871895
YDR276C	12	0	0.0041081753920095	0.00803063109430545	0.0	0.0
YDR277C	5	0	0.11174064652127394	0.1588678512098508	0.0	0.0
YDR279W	11	0	0.0064823987886895315	0.012135506326091632	0.0	0.0
YDR280W	107	106	0.22736652888645548	0.3000424294690237	1.190791272715687	301.9600889
YDR281C	127	20	1.811920037054823e-14	1.841051613622312e-13	0.18929529962944366	48.44999197
YDR282C	61	66	0.16306485720074632	0.22542932542343558	1.3005518045032758	337.9188374
YDR283C	4	0	0.1861387003259071	0.2502884417989927	0.0	0.0
YDR284C	141	19	3.1266036224382506e-17	4.1913980029469416e-16	0.16197502056944948	41.45738676
YDR285W	22	2	0.0005743024796840769	0.00133988379742926	0.10927501387699701	27.96885901
YDR286C	184	256	9.658841372921128e-08	4.1238304926257914e-07	1.6723828210740412	425.731389
YDR287W	135	140	0.07666673632907525	0.11621254629112066	1.2465446027450031	319.0521693
YDR288W	120	229	5.1431518771160166e-14	4.946198402223112e-13	2.2938646663012956	587.1129652
YDR289C	51	3	9.132159809714263e-09	4.6028966753432713e-08	0.07070736192040984	17.74946822
YDR291W	20	5	0.018711840100462892	0.03224806485398924	0.3005062881617418	76.91436226
YDR292C	30	17	0.26008708521852997	0.3387906743129707	0.6811475864999481	174.3392212
YDR293C	0	0	1.0	1.0		0.0
YDR294C	25	18	0.7529796865351691	0.8536144642743461	0.8654581099058163	221.5133633
YDR295C	38	24	0.3510450430634683	0.43850131248001867	0.7591737806191373	194.3099678
YDR296W	78	30	0.00033777352693749416	0.0008203275141121321	0.46231736640267973	118.3297881
YDR297W	47	39	1.0	1.0	0.9974251266645047	255.2902237
YDR298C	71	1	1.5282108235254602e-13	1.3994809627539684e-12	0.016929931727422073	4.273020126
YDR299W	20	0	0.00011595177830633282	0.00030024253806380915	0.0	0.0
YDR300C	50	89	1.536852354582942e-05	4.629878413413567e-05	2.1396047717116016	547.6302591
YDR301W	3	0	0.3173044930874562	0.3996535566679721	0.0	0.0
YDR302W	109	314	1.9444928028578136e-32	9.7241548775959e-31	3.4627146599187864	886.2792567
YDR303C	3	0	0.3173044930874562	0.3996535566679721	0.0	0.0
YDR304C	141	166	0.002786392802581331	0.005646421778592402	1.4151501797120323	362.2066421
YDR305C	128	48	1.9529121471453107e-06	6.776652133686958e-06	0.4507594322426128	115.3715434
YDR306C	11	0	0.0064823987886895315	0.012135506326091632	0.0	0.0
YDR307W	39	0	3.105459263303886e-08	1.4356508218055183e-07	0.0	0.0
YDR308C	107	78	0.4155028070862248	0.5119015945914478	0.8762426346398453	224.2736545
YDR309C	5	0	0.11174064652127394	0.1588678512098508	0.0	0.0
YDR310C	4	0	0.1861387003259071	0.2502884417989927	0.0	0.0
YDR311W	33	10	0.0056908509213488894	0.010883965297199023	0.3642500462566567	93.22953
YDR312W	74	23	2.776745892919904e-05	8.093799102981433e-05	0.3736024123091925	95.62326119
YDR313C	82	33	0.0004528869979159034	0.0010713916598166847	0.48374182972377944	122.3216364
YDR314C	45	33	0.6620421148123881	0.7613285747422602	0.8814851119411092	225.6154626
YDR315C	115	174	5.936260359288771e-07	2.2656422943369966e-06	1.8187163179180201	465.4990968
YDR316W	27	3	0.00020529087785048803	0.0005155580080865313	0.13355835029410745	34.184161
YDR317W	2	0	0.5620458006952985	0.6588514879328703	0.0	0.0
YDR318W	91	130	8.246322258162868e-05	0.0002209906771048213	1.7171787894956676	439.5106413
YDR319C	127	170	5.44002724632206e-05	0.00015143076812002985	1.6090100468502713	411.8249318
YDR320C	51	23	0.01829903646949966	0.031602930551379145	0.5420897747231421	138.747477
YDR320C-A	184	328	3.350501485517699e-17	4.470703954341598e-16	2.1427404895011155	548.4328439
YDR321W	21	0	7.47372113058187e-05	0.0002016957776723432	0.0	0.0
YDR322C-A	222	208	0.2362638374763799	0.3105012178534417	1.1262217646422035	288.2556279
YDR322W	73	8	2.7490830542524656e-10	1.6783414697458522e-09	0.13172878385172243	33.71588481
YDR323C	66	34	0.028385832849070945	0.04697753229208834	0.6192250786363165	156.1246757
YDR324C	37	24	0.41028625120740225	0.5059082827388015	0.7796919909061409	199.5615886
YDR325W	22	5	0.008960941696880328	0.016370513246111426	0.2731875346924925	69.9221475
YDR326C	1	0	1.0	1.0	0.0	0.0
YDR328C	96	154	3.8198478685058644e-07	1.4903626249509653e-06	1.9282486823711766	493.5338244
YDR329C	94	79	1.0	1.0	1.0102126282884087	255.8414577
YDR330W	56	136	2.5078832050227177e-12	1.9838839493927992e-11	2.9192039421426346	734.0598786
YDR331W	87	227	1.8757507981286513e-21	3.771833160852404e-20	3.1363185017340407	793.6163745
YDR332W	86	0	6.792477837892701e-17	8.75864126585671e-16	0.0	0.0
YDR333C	56	5	1.1326763776279956e-08	5.627963788570361e-08	0.1073236743434792	26.98749553
YDR334W	0	0	1.0	1.0		0.0
YDR335W	2	0	0.5620458006952985	0.6588514879328703	0.0	0.0
YDR336W	132	136	0.09053673133537907	0.1347855920035633	1.238450157272633	316.980402
YDR337W	105	14	3.3223064344338666e-13	2.9440996919320157e-12	0.16027002035292895	41.0209932
YDR338C	33	16	0.09884004443555738	0.14590069187599858	0.5828000740106507	149.167248
YDR339C	32	2	8.296784437470802e-06	2.6159433826696593e-05	0.07512657204043545	19.22859057
YDR341C	5	0	0.11174064652127394	0.1588678512098508	0.0	0.0
YDR342C	16	0	0.0006803506530454641	0.0015501967534328304	0.0	0.0
YDR343C	0	0	1.0	1.0		0.0
YDR345C	0	0	1.0	1.0		0.0
YDR346C	2	0	0.5620458006952985	0.6588514879328703	0.0	0.0
YDR347W	128	68	0.00325491160318946	0.006524571847313553	0.6385758623437015	163.4430199
YDR348C	10	0	0.01026520018121128	0.018345297154178396	0.0	0.0
YDR349C	5	0	0.11174064652127394	0.1588678512098508	0.0	0.0
YDR350C	7	0	0.04198825364373436	0.06663202171774733	0.0	0.0
YDR351W	11	0	0.0064823987886895315	0.012135506326091632	0.0	0.0
YDR352W	89	15	4.122186407106991e-10	2.4643133084482644e-09	0.20258850887308438	51.85237904
YDR353W	79	2	1.9888681519117162e-14	1.999646982804944e-13	0.03043101652270803	7.788796179
YDR354W	105	60	0.024031330709847754	0.04068687818394126	0.686871515798267	178.7343275
YDR356W	11	0	0.0064823987886895315	0.012135506326091632	0.0	0.0
YDR357C	153	197	5.515854074890374e-05	0.00015321301477941638	1.5477055887023041	396.1341011
YDR358W	49	17	0.0020450468005036044	0.004262799619317226	0.41702913459180496	106.7382987
YDR359C	10	0	0.01026520018121128	0.018345297154178396	0.0	0.0
YDR361C	78	43	0.03655785610393457	0.05939294777268968	0.6626548918438409	169.6060295
YDR362C	40	19	0.056497908138622134	0.08843752577714095	0.5709619475073094	146.1372883
YDR363W	28	1	1.3462997356781182e-05	4.0814811702081484e-05	0.04292946973739168	10.60887755
YDR363W-A	42	6	9.206951061328041e-06	2.8621175974971654e-05	0.17171787894956678	43.95106415
YDR364C	82	98	0.018319032326824327	0.031608987372207235	1.4365666458463755	367.6881709
YDR365C	34	0	2.65686328896934e-07	1.0559516775993555e-06	0.0	0.0
YDR366C	64	39	0.14991493562586614	0.20860411197298723	0.7324840773942457	187.478758
YDR367W	181	284	1.5986792004007164e-11	1.149250510188065e-10	1.8860505157554626	482.7332349
YDR368W	151	151	0.12268965079520852	0.17323549759961804	1.2020251526469672	307.6574491
YDR369C	34	29	1.0	1.0	1.0252567478459427	262.4137065
YDR370C	138	212	1.668331895605353e-08	8.0222213475137e-08	1.8465893649359204	469.2329439
YDR371W	76	106	0.0006689001669476752	0.0015501967534328304	1.6765087655339281	427.5239876
YDR372C	51	6	2.5068014729311853e-07	1.0067468764544167e-06	0.14141472384081968	36.194994
YDR373W	143	187	5.0885351707793204e-05	0.00014199012987458454	1.5718790457691112	399.5273818
YDR374C	87	138	2.2447491819510633e-06	7.698003903041481e-06	1.9066605869572584	482.462818
YDR374W-A	171	308	1.469825403934258e-16	1.8376012821795472e-15	2.165051152136058	550.9214785
YDR375C	94	86	0.5737769652272123	0.6701444612148046	1.099725139655736	281.4738363
YDR376W	79	0	1.3031489497000343e-15	1.4781872997485006e-14	0.0	0.0
YDR377W	125	4	1.1285703058717703e-21	2.3097536758251072e-20	0.03846480488470295	9.845038369
YDR378C	117	115	0.22793367319747476	0.30065287948593516	1.1814777141401815	299.8356495
YDR379C-A	138	201	3.795351922114037e-07	1.481810516230674e-06	1.750775765811887	444.8859516
YDR379W	13	2	0.025344535165720005	0.04275635721268869	0.18492694656107186	47.33191524
YDR380W	58	50	0.9300406257902254	1.0	1.036228579868075	270.5263774
YDR381C-A	1	0	1.0	1.0	0.0	0.0
YDR381W	87	42	0.004452941814726497	0.008631233022073505	0.5802880047261221	148.5242858
YDR382W	0	0	1.0	1.0		0.0
YDR383C	94	190	5.398272202129295e-13	4.668490742021891e-12	2.429625308541742	615.3148982
YDR384C	61	0	2.64510587493936e-12	2.0809854838271218e-11	0.0	0.0
YDR385W	3	0	0.3173044930874562	0.3996535566679721	0.0	0.0
YDR386W	46	60	0.026642017165630895	0.044269933753118544	1.5678588947569139	407.9805301
YDR387C	78	20	1.1134984185366803e-06	4.052993294306613e-06	0.30821157760178647	78.88652538
YDR388W	27	0	5.461766129550354e-06	1.745034278391338e-05	0.0	0.0
YDR389W	6	0	0.06812000153566662	0.10391462303225962	0.0	0.0
YDR390C	33	5	0.0001278008257690256	0.0003284104329748285	0.18212502312832834	46.614765
YDR391C	4	1	0.4888117364996676	0.5928208132875555	0.3005062881617418	76.91436226
YDR392W	76	115	5.461044299001224e-05	0.0001517953879340553	1.8188538494000166	459.488398
YDR393W	58	0	9.445211257818526e-12	6.964026915860813e-11	0.0	0.0
YDR394W	47	26	0.11790947997989559	0.1668957468285453	0.6649500844430031	170.1934825
YDR395W	4	0	0.1861387003259071	0.2502884417989927	0.0	0.0
YDR397C	128	65	0.0013641282702687328	0.002951505523820723	0.6104033978285381	156.2322984
YDR398W	26	5	0.001972157162959829	0.004121321164310312	0.2311586832013398	59.16489404
YDR399W	82	73	0.7335075625880974	0.8336762830917289	1.0700955627223	274.2970028
YDR400W	107	145	0.00014251869529036896	0.00036443975838813336	1.6289125900356098	413.0586122
YDR402C	32	10	0.00788252317685672	0.014538932261097816	0.37563286020217723	96.14295282
YDR403W	39	25	0.3708705062829428	0.46146176582284815	0.7705289440044661	197.2163135
YDR404C	128	98	0.580800237009832	0.6779342729944274	0.9203005074953343	235.5502345
YDR405W	94	96	0.17928147634465202	0.2461321963375731	1.2276001558947751	310.8959485
YDR406W	4	0	0.1861387003259071	0.2502884417989927	0.0	0.0
YDR407C	1	0	1.0	1.0	0.0	0.0
YDR408C	102	119	0.014253982887593802	0.024984655771579385	1.4023626780881284	355.4488975
YDR409W	21	0	7.47372113058187e-05	0.0002016957776723432	0.0	0.0
YDR410C	109	119	0.04659075815584252	0.07361083795446438	1.312302689587056	335.882903
YDR411C	71	65	0.6371390713238532	0.7356327643411925	1.100445562282435	281.658228
YDR412W	156	90	0.006585546099344616	0.012295970558293257	0.6934760496040195	177.4946821
YDR414C	69	183	7.164226811559662e-18	1.0326182554706671e-16	3.187979752672391	815.9610604
YDR415C	82	130	4.568960693771738e-06	1.4862043523688498e-05	1.905649632245192	481.873113
YDR416W	18	14	0.990912838719096	1.0	0.9349084520587524	226.6949624
YDR418W	18	0	0.00028008560123054935	0.0006877763845759561	0.0	0.0
YDR419W	16	0	0.0006803506530454641	0.0015501967534328304	0.0	0.0
YDR420W	0	0	1.0	1.0		0.0
YDR421W	20	15	0.89346657033601	0.9931051886359477	0.9015188644852256	230.7430868
YDR422C	25	19	0.8840569027841985	0.9837870061749081	0.913539116011695	233.8196613
YDR423C	101	190	1.4455834462838863e-11	1.0457296100098905e-10	2.2612354356725124	578.7615377
YDR424C	178	387	4.712384996111383e-28	1.622809946864465e-26	2.613391764462788	668.8956897
YDR425W	37	27	0.6945346648728086	0.7948793746633875	0.8771534897694085	224.5067871
YDR427W	112	42	8.964461056436332e-06	2.79126234626775e-05	0.45075943224261267	114.3505563
YDR428C	151	247	3.553430507062684e-11	2.427052119491389e-10	1.9662265741973568	503.2542379
YDR429C	124	71	0.014157049029886496	0.024834829027170154	0.688256337402699	176.1587007
YDR430C	46	7	4.8494432407034006e-06	1.572105303116418e-05	0.18291687105497326	46.81743789
YDR432W	37	70	4.9086179855567726e-05	0.00013723608184218277	2.274101640142911	582.0546332
YDR434W	44	7	1.0602061634051681e-05	3.2798524183663916e-05	0.19123127428474476	48.94550325
YDR435C	74	135	3.788084249473104e-08	1.7180814289211216e-07	2.1928837244235213	553.7834084
YDR436W	5	0	0.11174064652127394	0.1588678512098508	0.0	0.0
YDR437W	158	218	1.2781777851257241e-06	4.602880677681928e-06	1.6584904004875878	424.4893917
YDR438W	84	101	0.014903036555473113	0.026074646556290194	1.4452921478255203	365.5694396
YDR439W	18	28	0.05028535744432762	0.07912204942881754	1.8698169041175048	453.389925
YDR440W	7	0	0.04198825364373436	0.06663202171774733	0.0	0.0
YDR441C	138	73	0.0020243283172736133	0.004225739438345027	0.6358538850958594	163.7888577
YDR443C	2	0	0.5620458006952985	0.6588514879328703	0.0	0.0
YDR444W	11	0	0.0064823987886895315	0.012135506326091632	0.0	0.0
YDR446W	51	11	2.1504793874360716e-05	6.326039364268464e-05	0.25926032704150276	65.08138347
YDR447C	105	1	9.15292267546177e-20	1.5666207829339476e-18	0.011447858596637783	2.930070943
YDR448W	101	18	5.984232343062583e-11	3.9331794519946193e-10	0.21422230443213275	54.83004042
YDR449C	79	16	4.0128690235583244e-08	1.8143089429625726e-07	0.24344813218166425	62.31036943
YDR450W	102	18	4.109390137988056e-11	2.767342234609989e-10	0.2121220857612295	54.29249101
YDR451C	32	8	0.0021450064903267376	0.0044582335836173	0.3005062881617418	76.91436225
YDR452W	27	9	0.021872409118122035	0.03737023910823524	0.40067505088232236	102.552483
YDR453C	117	878	6.258953590579534e-162	4.499405262427862e-159	9.02032550447895	2291.787269
YDR454C	94	46	0.0037419945394989275	0.0074316404654447355	0.5882250746995797	150.5557729
YDR456W	34	2	3.5549368154699096e-06	1.1695904820233094e-05	0.07070736192040984	18.097497
YDR457W	0	0	1.0	1.0		0.0
YDR458C	41	1	5.1414270219426796e-08	2.2809698488259232e-07	0.02931768664992603	7.50384022
YDR459C	74	53	0.45688440486830795	0.5582201428505713	0.8609099066255306	224.5067871
YDR460W	100	108	0.0693094825370407	0.10570109627963963	1.2981871648587247	332.270045
YDR461C-A	63	123	2.1248006146058095e-08	1.0090609690006615e-07	2.3468110123107455	600.6645432
YDR461W	123	108	0.7314678476006016	0.8323449923923742	1.055436719397337	270.138248
YDR462W	171	39	9.641842283797894e-15	1.0118656017175491e-13	0.27414608744579955	70.16748838
YDR463W	13	0	0.002611395021578022	0.005316153192600072	0.0	0.0
YDR464W	0	0	1.0	1.0		0.0
YDR465C	89	71	0.8538043566463221	0.9539982232510198	0.958918941999266	245.4345942
YDR466W	15	5	0.10762340395087058	0.15801434672490597	0.40067505088232236	102.552483
YDR468C	51	4	2.9262284884657587e-08	1.363755270434893e-07	0.09427648256054645	23.66595763
YDR469W	237	88	4.562897899058906e-11	3.0548574874840246e-10	0.4463215756663845	114.2356773
YDR470C	64	25	0.0014931120578102984	0.0032100513811091683	0.4695410752527216	118.3297881
YDR471W	81	23	2.958709895077445e-06	9.950608541865722e-06	0.3413157840849413	87.35952256
YDR472W	89	24	4.040667946307248e-07	1.568008188880768e-06	0.324141614196935	82.04198643
YDR473C	27	13	0.13846972681493144	0.1936623051830425	0.5787528512744656	148.1313643
YDR475C	4	0	0.1861387003259071	0.2502884417989927	0.0	0.0
YDR476C	81	75	0.5565470472399554	0.6588514879328703	1.1129862524508956	284.8680084
YDR477W	24	10	0.08880626057055803	0.13241503877139726	0.500843813602903	128.1906038
YDR478W	171	291	4.6253557586828524e-14	4.4679537087844924e-13	2.04555157555712	520.5134749
YDR479C	69	63	0.6550800818581579	0.7540763712502534	1.0975012263298396	276.8917042
YDR480W	44	41	0.6790558379492667	0.7791799928264631	1.1200688922392195	286.6808048
YDR481C	28	4	0.00036809688682981677	0.0008883446060252944	0.17171787894956672	43.95106415
YDR482C	169	220	1.27746677401013e-05	3.907825221985243e-05	1.5647664709013773	398.1449341
YDR483W	50	3	1.3887633229511613e-08	6.762724699654639e-08	0.07212150915881803	18.45944693
YDR484W	58	49	1.0	1.0	1.0155040082707136	259.9175
YDR485C	33	18	0.18993709105458606	0.25515725546716295	0.655650083261982	167.813154
YDR486C	110	0	2.771150573899545e-21	5.476593453778792e-20	0.0	0.0
YDR487C	184	114	0.015354292000593184	0.026856001610526578	0.7447329750095341	190.6138543
YDR488C	296	290	0.05231252150962908	0.08215437225611055	1.1776597779311502	301.4211494
YDR489W	169	198	0.0012230154749966332	0.002678431834236724	1.4082898238112396	358.3304407
YDR490C	34	5	8.590950601913558e-05	0.00022905218781457985	0.1767684048010246	45.2437425
YDR492W	92	10	1.0479593639462142e-12	8.659215951227986e-12	0.13065490789640946	33.44102707
YDR493W	120	196	4.208774651837392e-09	2.2246932925291213e-08	1.9633077493233797	502.5071667
YDR494W	102	81	0.8115971397049373	0.9120750110906526	0.9545493859255327	244.3162096
YDR495C	7	0	0.04198825364373436	0.06663202171774733	0.0	0.0
YDR496C	42	2	1.2009284137538064e-07	5.041269567516891e-07	0.057239292983188916	14.65035472
YDR497C	22	0	4.822206101661561e-05	0.00013521456504463989	0.0	0.0
YDR498C	76	45	0.08444333596836241	0.12653299248411992	0.7117254193304412	179.799808
YDR499W	35	10	0.0029310021387922765	0.005908234595231118	0.34343575789913344	87.90212829
YDR500C	0	0	1.0	1.0		0.0
YDR501W	22	127	3.6129125745468637e-22	7.752932916499632e-21	6.93896338118931	1776.022547
YDR502C	30	23	0.8753119534027596	0.9751877264663446	0.9215526170293414	235.870711
YDR503C	71	136	6.898432827979753e-09	3.5613004662218634e-08	2.3024707149294024	581.1307371
YDR504C	204	262	3.4549203670757146e-06	1.1531774249014762e-05	1.5437774019289483	395.1286845
YDR505C	17	0	0.00043618877702944757	0.0010335894753590246	0.0	0.0
YDR506C	46	9	2.769418965327653e-05	8.080633419380686e-05	0.23517883421353702	60.19384872
YDR507C	0	0	1.0	1.0		0.0
YDR508C	5	0	0.11174064652127394	0.1588678512098508	0.0	0.0
YDR510W	39	13	0.004843618107337642	0.009344397093357524	0.40067505088232236	102.552483
YDR511W	127	0	2.1872418569752207e-24	5.590590186428664e-23	0.0	0.0
YDR512C	241	387	4.574396007517061e-16	5.5267545040400455e-15	1.9302229629642171	494.0391402
YDR513W	241	386	6.218054881681213e-16	7.37320280918529e-15	1.9252353067291674	492.7625533
YDR514C	73	83	0.06085619074526349	0.09456469953418273	1.3666861324616202	349.8023049
YDR515W	71	436	6.409726869975815e-75	1.3652718233048485e-72	7.381450233156025	1867.309795
YDR516C	48	7	2.2089501880123418e-06	7.584282108214315e-06	0.17529533476101605	44.86671131
YDR517W	39	56	0.010875960822025561	0.01937659562808829	1.7259848345700042	441.7645422
YDR518W	55	106	2.948019384662789e-07	1.1588557403414695e-06	2.3166302941923367	598.5335823
YDR519W	135	193	1.3645774025040234e-06	4.892571472444288e-06	1.718450773784183	439.836205
YDR520C	28	13	0.1083210892649916	0.1588678512098508	0.5580831065860918	137.9154082
YDR522C	64	76	0.042980079091771865	0.06811199637828051	1.4274048687682737	359.7225559
YDR523C	69	76	0.10740914727507547	0.15778033358338675	1.3239697333502827	343.3278779
YDR524C	69	63	0.6550800818581579	0.7540763712502534	1.0975012263298396	280.9046274
YDR524C-B	43	0	5.608107420918698e-09	2.916114446446965e-08	0.0	0.0
YDR524W-C	187	417	3.057659060857485e-31	1.4067677807193116e-29	2.6804518109828095	686.0596593
YDR525W-A	63	0	1.1329569368844925e-12	9.293243664882804e-12	0.0	0.0
YDR527W	16	1	0.0024452865692272184	0.005040445541084492	0.07512657204043545	19.22859056
YDR528W	16	0	0.0006803506530454641	0.0015501967534328304	0.0	0.0
YDR529C	166	1	6.974632428803092e-31	3.1093884572129136e-29	0.007241115377391369	1.853358127
YDR530C	82	63	0.6952475361951067	0.7953786713065564	0.92350712947267	236.3709669
YDR531W	8	0	0.026096556011220868	0.04338863649046869	0.0	0.0
YDR532C	97	106	0.060548178818867544	0.0941369495505021	1.313553259593593	339.3747118
YDR533C	28	26	0.7894133794083118	0.8903542547513633	1.1161662131721837	285.681917
YDR534C	0	0	1.0	1.0		0.0
YDR536W	3	0	0.3173044930874562	0.3996535566679721	0.0	0.0
YDR538W	76	38	0.012543222304165432	0.02214121285182793	0.6010125763234837	153.8287245
YDR539W	3	0	0.3173044930874562	0.3996535566679721	0.0	0.0
YDR540C	3	0	0.3173044930874562	0.3996535566679721	0.0	0.0
YDR541C	1	0	1.0	1.0	0.0	0.0
YDR542W	6	0	0.06812000153566662	0.10391462303225962	0.0	0.0
YDR545W	11	0	0.0064823987886895315	0.012135506326091632	0.0	0.0
YEL001C	0	0	1.0	1.0		0.0
YEL002C	97	79	0.9485206601624337	1.0	0.9789689387537156	250.566376
YEL003W	261	512	4.2949444110745515e-31	1.9603353419118844e-29	2.357995701744242	603.5272563
YEL004W	120	207	1.1699902318695501e-10	7.49288844485722e-10	2.0734933883160185	526.3230741
YEL005C	91	123	0.0005083837516240228	0.001194328004734377	1.6247153162151315	415.8446837
YEL006W	58	0	9.445211257818526e-12	6.964026915860813e-11	0.0	0.0
YEL007W	0	0	1.0	1.0		0.0
YEL009C	0	0	1.0	1.0		0.0
YEL011W	0	0	1.0	1.0		0.0
YEL012W	32	9	0.004229799511940094	0.008237581101648317	0.33806957418195954	86.52865754
YEL013W	4	0	0.1861387003259071	0.2502884417989927	0.0	0.0
YEL015W	27	0	5.461766129550354e-06	1.745034278391338e-05	0.0	0.0
YEL016C	58	89	0.00031554697387275744	0.0007692711516499483	1.8444868721651737	464.0934401
YEL017C-A	10	0	0.01026520018121128	0.018345297154178396	0.0	0.0
YEL017W	64	12	3.938913992275398e-07	1.5326586176979578e-06	0.2253797161213064	57.68577169
YEL018W	66	40	0.13622141655967654	0.1908427202520584	0.7285000925133134	183.676089
YEL019C	163	219	3.6980313739081826e-06	1.212507322197603e-05	1.614990849261876	413.3557137
YEL020C	7	4	0.764172974140893	0.8654507235691761	0.6868715157982669	153.8287245
YEL020W-A	43	5	2.3021513720249853e-06	7.876069328087859e-06	0.13977036658685665	35.77412198
YEL021W	36	55	0.005538144572592976	0.010609550112252565	1.8364273165439777	470.0322139
YEL022W	5	0	0.11174064652127394	0.1588678512098508	0.0	0.0
YEL023C	23	5	0.0061659925348706195	0.011695456157005584	0.2613098157928189	66.88205413
YEL024W	49	0	4.3362524083720756e-10	2.576217727329319e-09	0.0	0.0
YEL025C	11	2	0.05795756122405926	0.09052524024974601	0.21855002775399401	55.93771801
YEL026W	87	25	1.482247340344402e-06	5.281156823179493e-06	0.34540952662269175	88.40731295
YEL027W	2	0	0.5620458006952985	0.6588514879328703	0.0	0.0
YEL029C	8	0	0.026096556011220868	0.04338863649046869	0.0	0.0
YEL030W	34	24	0.6275991264989726	0.7254919751749933	0.8484883430449182	217.169964
YEL031W	0	0	1.0	1.0		0.0
YEL032W	22	0	4.822206101661561e-05	0.00013521456504463989	0.0	0.0
YEL034W	115	19	7.203786366473629e-13	6.146732254241816e-12	0.1985954600025424	50.39216839
YEL035C	191	78	8.924357988572451e-08	3.818748719663703e-07	0.4908793817092327	125.6402148
YEL036C	39	6	3.0123171442449422e-05	8.751204092726388e-05	0.1849269465610719	47.33191523
YEL037C	66	0	3.178764528581211e-13	2.8321111188881014e-12	0.0	0.0
YEL038W	112	173	2.969960016755277e-07	1.166683063958989e-06	1.8566995661421903	471.0153866
YEL039C	137	675	4.2820132429002123e-103	1.5391161349949451e-100	5.922386700997831	1518.076171
YEL040W	61	8	3.361819631864932e-08	1.536870008176091e-07	0.15764264297009403	39.69773536
YEL041W	44	27	0.25822167374020166	0.3365894935811196	0.7376063436697299	188.7897983
YEL042W	51	3	9.132159809714263e-09	4.6028966753432713e-08	0.07070736192040984	18.097497
YEL043W	26	4	0.0008207093010411059	0.0018531210012906949	0.18492694656107186	47.33191523
YEL044W	132	19	1.044281943263977e-15	1.2073322676299577e-14	0.17301877197191196	44.28402675
YEL046C	59	1	2.4490035715760555e-11	1.705111324471416e-10	0.020373307671982494	5.127624152
YEL047C	53	36	0.4042626549563678	0.49923008989780354	0.8164699150054872	208.974871
YEL048C	107	155	1.043701726469318e-05	3.230532093070532e-05	1.7412513893484105	445.6720056
YEL049W	11	0	0.0064823987886895315	0.012135506326091632	0.0	0.0
YEL050C	6	0	0.06812000153566662	0.10391462303225962	0.0	0.0
YEL051W	110	22	5.894556002694238e-11	3.887567840767725e-10	0.24040503052939347	60.97715208
YEL052W	69	13	1.3989317107600713e-07	5.821458949769298e-07	0.22646850702044305	57.1363834
YEL053C	26	19	0.7793467475663649	0.8814204808759419	0.8784029961650914	224.8265974
YEL054C	28	0	3.540557193962366e-06	1.1661938386298722e-05	0.0	0.0
YEL055C	24	0	2.0130853915462515e-05	5.9340102956342864e-05	0.0	0.0
YEL056W	28	21	0.8291102731541371	0.9300201250067179	0.9015188644852253	222.7864287
YEL057C	92	53	0.039415703652509966	0.06365619536803842	0.6924710118509702	177.2374435
YEL058W	69	50	0.5143830986826483	0.6199113999421438	0.8710327193093964	227.398984
YEL059C-A	153	457	2.788350421666152e-48	2.9695931990744523e-46	3.590362710847477	912.983469
YEL060C	2	0	0.5620458006952985	0.6588514879328703	0.0	0.0
YEL061C	11	0	0.0064823987886895315	0.012135506326091632	0.0	0.0
YEL062W	45	36	0.9494058998964406	1.0	0.9616201221175738	246.1259592
YEL063C	6	0	0.06812000153566662	0.10391462303225962	0.0	0.0
YEL064C	64	32	0.02292262786832249	0.038967789793296674	0.6010125763234836	153.8287245
YEL065W	45	0	2.386999794928686e-09	1.2987356500127601e-08	0.0	0.0
YEL066W	51	0	1.8504515120711664e-10	1.144295338271105e-09	0.0	0.0
YEL067C	51	0	1.8504515120711664e-10	1.144295338271105e-09	0.0	0.0
YEL069C	10	0	0.01026520018121128	0.018345297154178396	0.0	0.0
YEL070W	31	9	0.005926689751978055	0.011271293903315409	0.34897504431686144	89.31990455
YEL071W	10	0	0.01026520018121128	0.018345297154178396	0.0	0.0
YEL072W	69	15	6.938575033343908e-07	2.5979000661953654e-06	0.261309815792819	65.92659623
YEL073C	0	0	1.0	1.0		0.0
YEL075C	69	50	0.5143830986826483	0.6199113999421438	0.8710327193093964	224.1504271
YEL077C	3	1	0.7505980373294562	0.8512501109606985	0.40067505088232236	102.552483
YER001W	23	2	0.00037608387829813353	0.0009045831802980201	0.10452392631712758	26.75282166
YER002W	76	31	0.0009040123327286132	0.0020292642176121213	0.49029973331652615	123.8620899
YER003C	56	20	0.0012434968347184183	0.002719144599416587	0.4292946973739168	107.9499822
YER004W	94	25	1.4783680392659915e-07	6.127722996850548e-07	0.31968754059759763	80.9624866
YER005W	56	33	0.14081681565444804	0.1966579666898326	0.7083362506669627	178.1174705
YER006W	56	8	2.430310323282704e-07	9.773926342097083e-07	0.17171787894956672	43.17999285
YER007C-A	21	0	7.47372113058187e-05	0.0002016957776723432	0.0	0.0
YER007W	74	108	0.00021576595839521113	0.0005402133333612796	1.754306979538817	449.0135743
YER008C	6	0	0.06812000153566662	0.10391462303225962	0.0	0.0
YER009W	156	86	0.002516003043819911	0.005176935064403688	0.6626548918438409	170.485338
YER010C	38	31	1.0	1.0	0.9805994666330523	250.9837084
YER011W	13	2	0.025344535165720005	0.04275635721268869	0.18492694656107186	47.33191524
YER012W	34	12	0.012970575804431029	0.02287451133127349	0.4242441715224591	108.584982
YER013W	28	0	3.540557193962366e-06	1.1661938386298722e-05	0.0	0.0
YER014C-A	97	15	1.9255817344357462e-11	1.370547098358908e-10	0.1858801782443764	47.09042588
YER014W	99	16	2.2116221078173282e-11	1.554894711742965e-10	0.1942666913368836	49.72241601
YER015W	21	3	0.002417457516322163	0.004992028070509429	0.17171787894956678	43.95106415
YER016W	4	0	0.1861387003259071	0.2502884417989927	0.0	0.0
YER017C	45	21	0.036200089418238005	0.05886952169887216	0.5609450712352514	143.5734762
YER018C	160	198	0.00020909009931441676	0.0005248699961402054	1.4875061264006222	380.7260931
YER019C-A	156	95	0.01908553568316186	0.03282324034505498	0.7320024968042428	186.1621507
YER019W	123	73	0.02606844959609093	0.04338863649046869	0.7133970418148667	185.0947254
YER020W	32	0	6.286935250737886e-07	2.3771311391843246e-06	0.0	0.0
YER021W	20	0	0.00011595177830633282	0.00030024253806380915	0.0	0.0
YER022W	31	6	0.0006691227687746778	0.0015501967534328304	0.2326500295445743	59.54660304
YER023W	97	185	1.468810281410934e-11	1.0598654866241255e-10	2.2925221983473087	586.7693616
YER024W	11	0	0.0064823987886895315	0.012135506326091632	0.0	0.0
YER025W	15	0	0.0010630379677933246	0.0023387648633433093	0.0	0.0
YER026C	5	0	0.11174064652127394	0.1588678512098508	0.0	0.0
YER027C	53	56	0.24835670559022885	0.3247102380496359	1.2700643122307578	325.0720216
YER028C	47	1	3.991782623954551e-09	2.1119357746423757e-08	0.02557500324780781	6.54590317
YER029C	109	98	0.6255223593750281	0.7241101225373966	1.0807198620128695	276.6094496
YER030W	114	60	0.004804183849015835	0.009277656586867047	0.6326448171826143	161.9249731
YER031C	53	8	7.890327862301973e-07	2.9351407203168593e-06	0.18143775889010827	45.57888134
YER032W	8	0	0.026096556011220868	0.04338863649046869	0.0	0.0
YER033C	10	0	0.01026520018121128	0.018345297154178396	0.0	0.0
YER034W	133	158	0.0028355641414312587	0.005742017386398299	1.4279697302121868	362.7602758
YER035W	187	192	0.045456607513253644	0.07191773034627832	1.23416486261079	315.883584
YER036C	16	0	0.0006803506530454641	0.0015501967534328304	0.0	0.0
YER037W	66	38	0.08556052437061637	0.12800691354199134	0.6920750878876478	174.4922846
YER038C	122	183	4.191827817149124e-07	1.6222881410783721e-06	1.8030377289704507	461.4861735
YER039C	146	214	1.1880440865264578e-07	4.990826546102015e-07	1.7618724840167874	447.8822729
YER039C-A	186	299	9.46086625504738e-13	7.862636103002526e-12	1.9322877453841032	494.5676197
YER040W	8	8	0.9064819673226511	1.0	1.2020251526469672	273.473288
YER041W	47	6	1.2528531310695488e-06	4.514510248609634e-06	0.1534500194868469	39.27541902
YER042W	66	166	2.164364761113063e-15	2.4216462531442073e-14	3.0232753839302506	773.805099
YER043C	32	9	0.004229799511940094	0.008237581101648317	0.33806957418195954	86.52865754
YER044C	55	11	4.947097454035583e-06	1.5992556187835095e-05	0.24040503052939347	61.53148977
YER044C-A	78	80	0.21567787462988805	0.2863258210979885	1.2328463104071459	315.5461014
YER045C	16	6	0.134965141549638	0.18935948500901884	0.4507594322426128	108.584982
YER046W	53	28	0.06448100424844005	0.09992731216189134	0.6350321561153789	159.5260847
YER047C	6	3	0.69425229482115	0.7947143605725385	0.6010125763234836	131.8531925
YER048C	0	0	1.0	1.0		0.0
YER048W-A	17	0	0.00043618877702944757	0.0010335894753590246	0.0	0.0
YER049W	28	13	0.1083210892649916	0.1588678512098508	0.5580831065860918	142.8409585
YER050C	171	34	2.0240032271365912e-16	2.5032349589811906e-15	0.23899915315787654	61.17165653
YER051W	61	50	1.0	1.0	0.9852665185630878	252.1782369
YER052C	25	1	4.906399159250157e-05	0.00013723608184218277	0.04808100610587868	12.30629796
YER053C	12	1	0.014164186960375257	0.024834829027170154	0.10016876272058059	25.63812075
YER053C-A	31	1	3.707663253192881e-06	1.2128993952851114e-05	0.03877500492409571	9.924433839
YER054C	16	0	0.0006803506530454641	0.0015501967534328304	0.0	0.0
YER055C	10	1	0.034281365591593525	0.056040970300527106	0.12020251526469673	30.7657449
YER056C	12	0	0.0041081753920095	0.00803063109430545	0.0	0.0
YER056C-A	61	1	1.0497388647699492e-11	7.680722915129744e-11	0.019705330371261754	4.962216921
YER057C	124	104	1.0	1.0	1.0081501280264884	258.0352798
YER058W	97	112	0.021181824484467846	0.03625496208636148	1.3879053308913436	355.2333432
YER059W	39	0	3.105459263303886e-08	1.4356508218055183e-07	0.0	0.0
YER060W	53	48	0.7441219445130033	0.844905291785643	1.0886265533406496	278.6331614
YER060W-A	104	39	1.9269439104125413e-05	5.738919952761536e-05	0.45075943224261267	115.3715434
YER061C	115	2	5.3392035124568125e-21	1.0269484749210411e-19	0.020904785263425516	5.350564332
YER062C	112	137	0.002867157380327123	0.005801907844567658	1.4703343385056653	373.0006242
YER063W	37	31	1.0	1.0	1.007102154920432	257.7670519
YER064C	0	0	1.0	1.0		0.0
YER065C	0	0	1.0	1.0		0.0
YER066W	5	0	0.11174064652127394	0.1588678512098508	0.0	0.0
YER067W	61	42	0.39749864482902353	0.49140470903089295	0.8276238755929938	208.4131107
YER068W	56	0	2.2081556639827515e-11	1.5543577997019345e-10	0.0	0.0
YER069W	5	0	0.11174064652127394	0.1588678512098508	0.0	0.0
YER070W	23	0	3.114336049432558e-05	8.973219749642607e-05	0.0	0.0
YER071C	151	100	0.08728416523021286	0.13031444294884584	0.7960431474483227	202.4062165
YER072W	109	0	4.2200403719751165e-21	8.144111469539898e-20	0.0	0.0
YER073W	31	1	3.707663253192881e-06	1.2128993952851114e-05	0.03877500492409571	9.924433839
YER074W	97	1	2.650427317552903e-18	3.959118832012141e-17	0.012392011882958425	3.139361725
YER074W-A	92	0	5.413210714349993e-18	7.841656125497937e-17	0.0	0.0
YER075C	5	0	0.11174064652127394	0.1588678512098508	0.0	0.0
YER076C	16	4	0.03958242328844483	0.0638537212712051	0.3005062881617418	72.38998802
YER077C	27	0	5.461766129550354e-06	1.745034278391338e-05	0.0	0.0
YER078C	76	14	2.358399449272678e-08	1.112646040423886e-07	0.22142568601391502	55.93771801
YER078W-A	165	1472	1.46155534202703e-286	2.1013511929993624e-283	10.723521361795974	2744.677363
YER079W	146	16	2.1321860311552687e-19	3.503486247192557e-18	0.13172878385172243	33.71588483
YER080W	0	0	1.0	1.0		0.0
YER081W	73	18	1.5393891203309556e-06	5.424648793519195e-06	0.2963897636663754	75.86074085
YER082C	76	22	8.02011904447677e-06	2.5328777937828612e-05	0.3479546494504379	87.90212831
YER083C	59	60	0.3148362069230534	0.3996535566679721	1.2223984603189497	312.7850732
YER085C	101	82	0.9283819379289112	1.0	0.975901609079716	249.7812952
YER086W	71	5	2.3145290963961706e-11	1.6193256488289995e-10	0.08464965863711037	21.66601753
YER087C-B	94	104	0.05250643949651049	0.08243640009402997	1.3299001688860062	340.3869649
YER087W	56	62	0.14342361423389705	0.200055591913447	1.3308135618591423	334.6449447
YER088C	0	0	1.0	1.0		0.0
YER089C	28	0	3.540557193962366e-06	1.1661938386298722e-05	0.0	0.0
YER090W	44	18	0.013775210450916366	0.024241504070752762	0.49173756244648653	125.8598655
YER091C	20	0	0.00011595177830633282	0.00030024253806380915	0.0	0.0
YER092W	92	37	0.00019270150118783113	0.0004860641812856214	0.4834231592167151	123.7318002
YER093C	5	0	0.11174064652127394	0.1588678512098508	0.0	0.0
YER093C-A	119	153	0.0004164585866112241	0.0009979388881671456	1.5454609105461008	395.5595772
YER094C	82	73	0.7335075625880974	0.8336762830917289	1.0700955627223	270.5902866
YER095W	58	19	0.0003993358956371515	0.0009581062727614761	0.3937668603498686	100.7843367
YER096W	6	0	0.06812000153566662	0.10391462303225962	0.0	0.0
YER098W	5	0	0.11174064652127394	0.1588678512098508	0.0	0.0
YER099C	73	69	0.4986692820776911	0.6035031652417512	1.136160760721106	290.7995066
YER100W	151	308	1.5642964149591488e-20	2.9352587775224465e-19	2.451812894140834	623.4111468
YER101C	48	11	6.358711072572987e-05	0.00017497104008788156	0.27546409748159667	70.50483206
YER102W	18	0	0.00028008560123054935	0.0006877763845759561	0.0	0.0
YER103W	0	0	1.0	1.0		0.0
YER104W	161	170	0.0341587348190494	0.0559837229821468	1.2692191052794064	322.8504096
YER105C	7	0	0.04198825364373436	0.06663202171774733	0.0	0.0
YER106W	196	63	1.4280903843900578e-11	1.0343762973082144e-10	0.3863652276365252	98.88989432
YER107C	73	21	1.136200263737039e-05	3.4980126963338925e-05	0.34578805761077136	88.50419765
YER109C	14	2	0.01670517288445182	0.02900708009012151	0.17171787894956672	43.95106415
YER110C	0	0	1.0	1.0		0.0
YER111C	0	0	1.0	1.0		0.0
YER112W	34	5	8.590950601913558e-05	0.00022905218781457985	0.1767684048010246	45.2437425
YER113C	64	46	0.5083016169463834	0.6137131793266817	0.8639555784650077	221.1287915
YER114C	5	0	0.11174064652127394	0.1588678512098508	0.0	0.0
YER115C	128	75	0.0186376449225157	0.03213945905528869	0.7043116128790824	178.87061
YER116C	92	58	0.11466278603932023	0.16266050382637656	0.7577984657991749	193.9579571
YER117W	138	43	7.577464410444442e-09	3.8943697787726526e-08	0.37454406930304046	98.09367938
YER118C	61	18	8.613708519129734e-05	0.00022933998932182917	0.3546959466827116	89.31990459
YER119C	86	49	0.04123460510824547	0.06620329815117802	0.6848747962755976	175.2931977
YER120W	16	0	0.0006803506530454641	0.0015501967534328304	0.0	0.0
YER121W	241	285	6.413912818715043e-05	0.00017640560794084272	1.4214820269891522	363.8272738
YER122C	49	14	0.0003561993300063238	0.000862527303943734	0.3434357578991335	87.90212829
YER123W	16	0	0.0006803506530454641	0.0015501967534328304	0.0	0.0
YER124C	14	3	0.0398046417206331	0.0641222673768518	0.2575768184243501	65.92659622
YER125W	0	0	1.0	1.0		0.0
YER126C	69	2	1.3423154608005783e-12	1.0872755232484684e-11	0.03484130877237586	8.917607219
YER127W	140	115	0.9696467492718072	1.0	0.9873778039600088	252.7186189
YER128W	102	116	0.024780540456735427	0.04190323086347705	1.3670089971279233	352.9011915
YER129W	8	0	0.026096556011220868	0.04338863649046869	0.0	0.0
YER130C	12	0	0.0041081753920095	0.00803063109430545	0.0	0.0
YER131W	22	0	4.822206101661561e-05	0.00013521456504463989	0.0	0.0
YER132C	0	0	1.0	1.0		0.0
YER133W	0	0	1.0	1.0		0.0
YER134C	2	0	0.5620458006952985	0.6588514879328703	0.0	0.0
YER136W	7	0	0.04198825364373436	0.06663202171774733	0.0	0.0
YER137C	45	3	1.1284440004647415e-07	4.754345382177823e-07	0.08013501017646449	20.5104966
YER138W-A	0	0	1.0	1.0		0.0
YER139C	25	16	0.5062085584612975	0.6115977772501937	0.7692960976940589	196.9007674
YER140W	61	86	0.0019016143429614854	0.003984037918532424	1.6946584119285109	438.7901321
YER141W	42	1	3.356454815052807e-08	1.5368607994720297e-07	0.028619646491594458	7.325177358
YER142C	112	118	0.0838839681795344	0.12579314237301234	1.2664193572530547	321.2706106
YER143W	84	153	4.772280902614577e-09	2.5110144072219975e-08	2.189402956606976	553.7834083
YER144C	47	0	1.0169422138106175e-09	5.767687052884478e-09	0.0	0.0
YER145C	44	4	5.308388151133976e-07	2.0365937463089727e-06	0.10927501387699701	27.968859
YER146W	145	169	0.0033185120580817157	0.006645112411569619	1.4009810399816376	358.5800613
YER147C	66	59	0.7553935696371286	0.8561821874227683	1.0745376364571373	275.0271135
YER148W	94	24	7.515611900979507e-08	3.264522963937549e-07	0.3069000389736938	77.72398714
YER149C	58	30	0.042743617840731184	0.0677907510324886	0.6217371479208451	159.1331633
YER150W	56	6	3.311999136992976e-08	1.5189240061281186e-07	0.12878840921217505	32.96329811
YER151C	7	0	0.04198825364373436	0.06663202171774733	0.0	0.0
YER152C	66	1	1.2650787118431796e-12	1.0305195002563917e-11	0.018212502312832834	4.591902225
YER153C	238	357	1.1797637260450954e-12	9.651239243933632e-12	1.803037728970451	461.4861736
YER154W	87	16	2.0753045438018268e-09	1.1323601927328563e-08	0.2210620970385227	55.93771803
YER155C	0	0	1.0	1.0		0.0
YER156C	84	43	0.011525770266427147	0.020439316929454988	0.6153223995692808	159.2579736
YER157W	10	0	0.01026520018121128	0.018345297154178396	0.0	0.0
YER158C	17	0	0.00043618877702944757	0.0010335894753590246	0.0	0.0
YER159C	42	5	3.4528240645092445e-06	1.1531469915791326e-05	0.1430982324579723	36.62588679
YER161C	31	19	0.3624193897127642	0.4520221015480605	0.7367250935578186	188.564243
YER162C	22	29	0.1331655865216455	0.18701716436776147	1.5844877012164567	405.5484556
YER163C	53	27	0.047374029239360606	0.07480726033925394	0.6123524362541154	153.8287245
YER164W	1	0	1.0	1.0	0.0	0.0
YER165W	37	60	0.0016282288329492814	0.0034706983018129418	1.9492299772653523	498.9039713
YER166W	0	0	1.0	1.0		0.0
YER167W	5	0	0.11174064652127394	0.1588678512098508	0.0	0.0
YER168C	50	22	0.015788342110719913	0.027581638966813555	0.5288910671646656	135.3692775
YER169W	3	0	0.3173044930874562	0.3996535566679721	0.0	0.0
YER170W	122	129	0.06573202279046896	0.10172897283853256	1.2709938089463833	325.3099256
YER171W	45	17	0.0065646664063275925	0.012269547124728625	0.4540983909999654	116.2261474
YER172C	1	0	1.0	1.0	0.0	0.0
YER173W	50	23	0.02327695591667602	0.03952340521901499	0.5529315702176049	141.5224265
YER174C	128	1024	6.768576793443767e-193	7.785217027819021e-190	9.616201221175738	2461.259592
YER175C	79	278	1.3642385916541338e-34	7.617219553983421e-33	4.229911296656416	1082.642669
YER175W-A	115	174	5.936260359288771e-07	2.2656422943369966e-06	1.8187163179180201	461.4861737
YER176W	6	0	0.06812000153566662	0.10391462303225962	0.0	0.0
YER177W	2	0	0.5620458006952985	0.6588514879328703	0.0	0.0
YER178W	41	0	1.3189436239037805e-08	6.439087250484415e-08	0.0	0.0
YER179W	92	1	2.1754644235076273e-17	2.936876971735297e-16	0.013065490789640947	3.308144614
YER180C	120	187	6.738985145285335e-08	2.956209273114871e-07	1.8731558628748572	479.4328581
YER180C-A	59	10	4.7075261159060246e-07	1.8145430759098892e-06	0.20373307671982493	51.27624152
YER182W	47	7	3.2745537107503776e-06	1.0967943151150507e-05	0.1790250227346547	45.82132219
YER183C	28	17	0.37940373015876205	0.4707553079057262	0.7298009855356586	180.3509184
YER184C	5	0	0.11174064652127394	0.1588678512098508	0.0	0.0
YER185W	39	18	0.04944302063336465	0.07790323607191235	0.5547808396832156	141.9957457
YER186C	0	0	1.0	1.0		0.0
YER187W	2	0	0.5620458006952985	0.6588514879328703	0.0	0.0
YER188C-A	5	3	0.9247456033393948	1.0	0.7212150915881804	184.5944693
YER189W	21	6	0.02594696713939981	0.04338863649046869	0.34343575789913355	87.90212829
YER190C-B	181	201	0.005476858553944032	0.010495639301476884	1.3348456115029856	341.6527473
YER190W	201	0	7.378335699385283e-38	5.304101075895595e-36	0.0	0.0
YFL001W	135	149	0.01992788170373723	0.034190109689198334	1.3266796129214675	337.0658817
YFL002C	1	0	1.0	1.0	0.0	0.0
YFL003C	21	0	7.47372113058187e-05	0.0002016957776723432	0.0	0.0
YFL004W	31	0	9.677562224802134e-07	3.56082279941376e-06	0.0	0.0
YFL005W	15	0	0.0010630379677933246	0.0023387648633433093	0.0	0.0
YFL007W	0	0	1.0	1.0		0.0
YFL008W	6	0	0.06812000153566662	0.10391462303225962	0.0	0.0
YFL009W	16	0	0.0006803506530454641	0.0015501967534328304	0.0	0.0
YFL010C	0	0	1.0	1.0		0.0
YFL010W-A	0	0	1.0	1.0		0.0
YFL011W	17	6	0.09850633837259179	0.14555754161890425	0.4242441715224591	102.552483
YFL012W	53	37	0.47534258853808975	0.5791727175174903	0.8391496348667508	210.8023262
YFL013C	26	7	0.008858994058826336	0.016215173403026816	0.32362215648187576	82.83085165
YFL014W	97	0	6.586592946029692e-19	1.0293341313211075e-17	0.0	0.0
YFL016C	16	0	0.0006803506530454641	0.0015501967534328304	0.0	0.0
YFL017C	128	233	4.2034741840243177e-13	3.662754550352098e-12	2.188061410677683	560.0327003
YFL017W-A	92	140	6.710121573492816e-06	2.1285112613986313e-05	1.8291687105497325	468.1743789
YFL018C	10	0	0.01026520018121128	0.018345297154178396	0.0	0.0
YFL020C	15	0	0.0010630379677933246	0.0023387648633433093	0.0	0.0
YFL021W	0	0	1.0	1.0		0.0
YFL022C	37	4	9.47225770342876e-06	2.943001299428352e-05	0.1299486651510235	33.26026476
YFL023W	23	3	0.0010669772641027481	0.002345636944134138	0.15678588947569136	40.12923248
YFL024C	14	0	0.0016642626017231476	0.0035110690471422674	0.0	0.0
YFL025C	13	0	0.002611395021578022	0.005316153192600072	0.0	0.0
YFL026W	66	10	3.153737554032539e-08	1.4532968488173984e-07	0.18212502312832834	46.61476499
YFL027C	73	43	0.08693637179100698	0.1298963559807953	0.708042213203008	181.2228809
YFL028C	119	161	6.256998884698181e-05	0.00017241974406276587	1.6262693241694262	416.242431
YFL029C	58	86	0.0007643276494500775	0.0017326165991278658	1.7823131573730893	461.4861734
YFL030W	45	26	0.1710070263044968	0.23539047589209217	0.6945034215293587	177.7576372
YFL031W	33	41	0.107439436949097	0.15778452550925862	1.4934251896522925	382.2410731
YFL033C	0	0	1.0	1.0		0.0
YFL034C-A	169	125	0.34782355536249565	0.4348550580195027	0.8890718584666917	226.2187126
YFL034C-B	133	128	0.2645668347403476	0.34423616891215814	1.1568362371339234	293.8817424
YFL034W	11	1	0.02202511939481886	0.03759764370424555	0.10927501387699701	27.968859
YFL036W	5	0	0.11174064652127394	0.1588678512098508	0.0	0.0
YFL037W	0	0	1.0	1.0		0.0
YFL038C	41	0	1.3189436239037805e-08	6.439087250484415e-08	0.0	0.0
YFL039C	78	42	0.02784589865015955	0.04615036401644598	0.6472443129637516	165.6617033
YFL040W	0	0	1.0	1.0		0.0
YFL041W	53	23	0.011164112021863546	0.019834664268686207	0.5216335568090612	133.5117231
YFL041W-A	89	166	4.0628539740443016e-10	2.4313707809291135e-09	2.241979498195467	567.4570727
YFL042C	23	14	0.4470454086900464	0.5477115776260028	0.731667484219893	187.2697516
YFL044C	122	79	0.0951250323516939	0.14117782220763653	0.7783605496648394	199.2208072
YFL045C	102	76	0.5140065135173197	0.6197917503027071	0.8956265843251913	229.234962
YFL046W	161	82	0.00033175776069027316	0.0008067394848751631	0.6122115684288901	156.6950983
YFL047W	34	11	0.00746244210425595	0.013826193473445866	0.38889049056225417	99.5362335
YFL048C	68	49	0.49992154644453435	0.6048913977703592	0.8661651835250206	221.6943382
YFL049W	32	21	0.4785105292726104	0.5826623023177604	0.7888290064245723	201.900201
YFL050C	8	0	0.026096556011220868	0.04338863649046869	0.0	0.0
YFL051C	22	9	0.09864854782694088	0.14572352917298984	0.49173756244648653	125.8598655
YFL052W	7	1	0.1298567187424205	0.18259315146397562	0.17171787894956672	38.45718113
YFL053W	8	0	0.026096556011220868	0.04338863649046869	0.0	0.0
YFL054C	10	0	0.01026520018121128	0.018345297154178396	0.0	0.0
YFL055W	2	0	0.5620458006952985	0.6588514879328703	0.0	0.0
YFL056C	66	6	5.605916124304552e-10	3.269738704956945e-09	0.10927501387699702	27.55141335
YFL057C	163	207	5.870058831426541e-05	0.00016253590919371226	1.526498199987253	390.7060856
YFL058W	141	140	0.15420143271793713	0.21410247212961286	1.1935001515643646	305.4754813
YFL059W	243	444	6.671392528578888e-24	1.632645890717327e-22	2.1962928715031005	559.8356862
YFL060C	364	624	5.294621990319422e-29	1.9644755526662578e-27	2.0606145473948008	527.4127698
YFL061W	146	126	0.8096795687936034	0.9105332812147073	1.0373641728323142	265.512593
YFL062W	0	0	1.0	1.0		0.0
YFL066C	0	0	1.0	1.0		0.0
YFL067W	0	6	0.022871463190821173	0.03892683776573322		0.0
YFL068W	16	24	0.09022217630717023	0.1343520807722776	1.8030377289704511	434.3399282
YFR001W	94	8	5.402084111726986e-14	5.177897621090316e-13	0.10230001299123125	26.18361268
YFR002W	35	0	1.7282408365565715e-07	7.054019198748647e-07	0.0	0.0
YFR003C	304	151	2.0797328911012389e-07	8.41107162920058e-07	0.5970585462160923	152.8166934
YFR004W	114	43	8.341720226203841e-06	2.627230724036051e-05	0.4533954523142069	118.7449803
YFR005C	110	111	0.1707392295525681	0.23507812045889853	1.212952654034667	310.454335
YFR006W	24	0	2.0130853915462515e-05	5.9340102956342864e-05	0.0	0.0
YFR007W	23	4	0.0026991157736318255	0.005477281162370016	0.20904785263425515	53.50564331
YFR008W	0	0	1.0	1.0		0.0
YFR009W	13	2	0.025344535165720005	0.04275635721268869	0.18492694656107186	47.33191524
YFR010W	66	43	0.24837425442190023	0.3247102380496359	0.7831375994518119	200.4434895
YFR011C	110	13	1.701363730849828e-14	1.7348480170420855e-13	0.14205751804009611	36.3595167
YFR012W	84	11	6.99978274893575e-11	4.5797213411978953e-10	0.15740805570376953	39.81449341
YFR012W-A	142	155	0.02217037438145314	0.03781192854915095	1.3120697088752107	335.8232718
YFR013W	12	0	0.0041081753920095	0.00803063109430545	0.0	0.0
YFR014C	101	18	5.984232343062583e-11	3.9331794519946193e-10	0.21422230443213275	54.83004042
YFR015C	34	10	0.004091894878596038	0.00803063109430545	0.3535368096020492	90.487485
YFR016C	4	0	0.1861387003259071	0.2502884417989927	0.0	0.0
YFR017C	66	8	4.577308688009893e-09	2.41284163746516e-08	0.14570001850266268	37.291812
YFR018C	117	120	0.12137059931267136	0.17149934069955108	1.2328463104071459	312.8719821
YFR019W	0	0	1.0	1.0		0.0
YFR021W	2	0	0.5620458006952985	0.6588514879328703	0.0	0.0
YFR022W	28	4	0.00036809688682981677	0.0008883446060252944	0.17171787894956672	43.95106415
YFR023W	31	33	0.3883411768470739	0.4812217427381	1.2795751624951586	327.5063167
YFR024C-A	36	2	1.5234893211776495e-06	5.378506498522199e-06	0.06677917514705374	17.0920805
YFR025C	20	0	0.00011595177830633282	0.00030024253806380915	0.0	0.0
YFR026C	47	19	0.009621541307362019	0.0174663775437623	0.4859250617083485	124.3721603
YFR027W	55	46	1.0	1.0	1.0053301276683726	262.9072745
YFR028C	0	0	1.0	1.0		0.0
YFR029W	22	3	0.0016070627971504483	0.003428122457868037	0.1639125208154955	41.95328851
YFR030W	20	8	0.10957468819516752	0.1588678512098508	0.48081006105878693	123.0629796
YFR031C	14	4	0.08195885602594781	0.12334630809469456	0.34343575789913344	87.90212829
YFR031C-A	26	0	8.430841941406552e-06	2.6293802605764145e-05	0.0	0.0
YFR032C	114	129	0.019364513241745884	0.033273174679797006	1.360186356942621	348.1386923
YFR032C-A	215	401	1.435423464279499e-22	3.187305151765019e-21	2.2419166800531807	571.1603569
YFR032C-B	223	306	1.1907397706957442e-08	5.883113763978715e-08	1.6494156803137756	422.1667238
YFR033C	89	3	1.0916967758810302e-15	1.2506669637633077e-14	0.040517701774616874	10.2552483
YFR034C	12	0	0.0041081753920095	0.00803063109430545	0.0	0.0
YFR035C	166	35	2.7231608202860774e-15	3.0059304947150155e-14	0.2534390382086979	64.86753444
YFR036W	148	34	7.535118990719788e-13	6.354027758889956e-12	0.2761409134459249	70.67806262
YFR037C	61	66	0.16306485720074632	0.22542932542343558	1.3005518045032758	327.5063168
YFR038W	49	28	0.13875131815555297	0.19400895470765503	0.686871515798267	175.8042566
YFR039C	81	106	0.0025052482693003393	0.0051566509651919295	1.573020570130599	406.4116918
YFR040W	71	0	3.830647933775895e-14	3.733907841889012e-13	0.0	0.0
YFR041C	189	653	4.447217183731651e-78	1.0656644176516968e-75	4.1530287020024845	1062.964626
YFR042W	197	350	3.820635625919991e-18	5.648451281405108e-17	2.135577682367708	543.8389251
YFR043C	145	221	1.193285599946933e-08	5.8906313178496234e-08	1.8320521292067569	468.9123878
YFR044C	89	68	0.6537632735053096	0.7531635789120664	0.9184012402246491	232.4522949
YFR045W	187	131	0.14578461020198225	0.20315175509367578	0.8420604010521535	215.5247371
YFR046C	130	188	1.2113915988778499e-06	4.380296102272232e-06	1.7383132976740756	441.5236674
YFR047C	96	103	0.08416320833836416	0.12614610663381087	1.2896728200274752	330.0908046
YFR048W	26	9	0.029937279887644587	0.04941713451028818	0.4160856297624117	106.4968093
YFR049W	192	90	7.008110744424175e-06	2.2205864953820073e-05	0.5634492903032658	143.4672042
YFR050C	71	33	0.006849261767801565	0.012768267237156175	0.5586877470049284	142.9957157
YFR051C	53	15	0.00017946332198788136	0.00045415251399071076	0.340195797918953	87.07286291
YFR052W	169	55	5.506752116807589e-10	3.2249828333768273e-09	0.39119161772534433	99.53623356
YFR053C	22	0	4.822206101661561e-05	0.00013521456504463989	0.0	0.0
YFR055W	0	0	1.0	1.0		0.0
YFR057W	0	0	1.0	1.0		0.0
YGL001C	89	134	1.455500425611315e-05	4.389398504295057e-05	1.8097906792662202	458.0677576
YGL002W	150	164	0.017799562743748543	0.030832917270872853	1.3142141668940175	336.3721443
YGL003C	49	12	9.252831426963091e-05	0.0002449955503520476	0.29437350677068586	75.34468139
YGL004C	97	118	0.00650784428375081	0.012175215509385462	1.4622574021890942	374.2637009
YGL005C	155	161	0.054782019823043065	0.08591529751904026	1.248555158555882	319.5667696
YGL006W	4	2	0.8537802058761024	0.9539982232510198	0.6010125763234836	153.8287245
YGL006W-A	24	13	0.2754721587692343	0.3572131646182337	0.6510969576837738	166.6477849
YGL007C-A	26	21	1.0	1.0	0.9708664694456273	248.492555
YGL008C	5	0	0.11174064652127394	0.1588678512098508	0.0	0.0
YGL009C	42	0	8.599296881663942e-09	4.364921126782818e-08	0.0	0.0
YGL010W	174	155	0.5727877838864104	0.6693605548423541	1.0707695325303443	274.0626701
YGL011C	132	120	0.5219940315536246	0.6278995347134271	1.0927501387699703	279.68859
YGL012W	40	10	0.0005259093223028685	0.0012334847114860508	0.3005062881617418	76.91436226
YGL013C	8	0	0.026096556011220868	0.04338863649046869	0.0	0.0
YGL014W	11	0	0.0064823987886895315	0.012135506326091632	0.0	0.0
YGL015C	143	135	0.32009748927104265	0.402554266520395	1.134778990261123	288.4288585
YGL016W	5	0	0.11174064652127394	0.1588678512098508	0.0	0.0
YGL017W	46	0	1.5578496465400357e-09	8.656225427296372e-09	0.0	0.0
YGL018C	192	151	0.6435859719871249	0.7427780302825517	0.9453426981754793	241.9597646
YGL019W	142	0	4.029965642954798e-27	1.2804603542891183e-25	0.0	0.0
YGL020C	171	206	0.00038794359507546137	0.0009311617759928957	1.4480536926624283	370.6282719
YGL021W	46	5	6.79911859396788e-07	2.5556686950267506e-06	0.13065490789640946	33.44102707
YGL022W	25	3	0.0004688257014696614	0.0011059132933355302	0.14424301831763606	36.91889388
YGL023C	41	23	0.1624198106394877	0.22464558224812262	0.6743067929482987	172.5883251
YGL025C	115	10	9.416329861147603e-17	1.200738648147669e-15	0.10452392631712758	26.75282165
YGL026C	35	6	0.00014380670214879704	0.0003672434920327406	0.2060614547394801	52.74127697
YGL027C	26	5	0.001972157162959829	0.004121321164310312	0.2311586832013398	59.16489404
YGL028C	18	5	0.03836451759582467	0.06211552384391544	0.3338958757352687	80.96248659
YGL029W	74	3	5.896227705030883e-13	5.0686405876879825e-12	0.04873074943163381	12.47259929
YGL030W	66	2	4.754037682461114e-12	3.6357008925310996e-11	0.03642500462566567	9.183804451
YGL031C	55	0	3.377045133615766e-11	2.3148255737096867e-10	0.0	0.0
YGL032C	163	489	8.838599267499276e-52	1.1295729863864075e-49	3.6060754579409013	922.9723475
YGL033W	27	10	0.03742118799835731	0.06063940608017832	0.4451945009803582	113.9472033
YGL035C	0	0	1.0	1.0		0.0
YGL036W	0	0	1.0	1.0		0.0
YGL037C	64	21	0.00019486938321611332	0.0004906715511715709	0.39441450321228616	100.9501005
YGL038C	58	18	0.0002246912303222934	0.0005615816017312078	0.37304228875250706	95.47989796
YGL039W	2	0	0.5620458006952985	0.6588514879328703	0.0	0.0
YGL040C	0	0	1.0	1.0		0.0
YGL041C-B	158	223	3.540282992881041e-07	1.385045407623052e-06	1.696529171140973	431.4944097
YGL043W	92	99	0.0873628042647444	0.13039799826798468	1.2934835881744537	331.066168
YGL044C	107	116	0.0556108755153581	0.0871439087435489	1.3031300720284877	336.4104816
YGL045W	26	1	3.186867833468065e-05	9.163838455137422e-05	0.046231736640267966	11.83297881
YGL047W	46	5	6.79911859396788e-07	2.5556686950267506e-06	0.13065490789640946	33.44102707
YGL048C	115	62	0.006941959180330281	0.012932687802422887	0.6480483431661911	164.4376021
YGL049C	2	0	0.5620458006952985	0.6588514879328703	0.0	0.0
YGL050W	28	6	0.0020731093504046494	0.004316600968203164	0.2575768184243501	65.92659621
YGL051W	64	72	0.09347072050183877	0.1389018381411046	1.3522782967278382	340.7897899
YGL053W	94	66	0.3279487439542845	0.41116922312646403	0.8439751071776578	216.0148046
YGL054C	3	0	0.3173044930874562	0.3996535566679721	0.0	0.0
YGL055W	15	0	0.0010630379677933246	0.0023387648633433093	0.0	0.0
YGL056C	27	6	0.0030063845291184565	0.00605382262848748	0.2671167005882149	68.368322
YGL057C	120	63	0.003601565046750369	0.0071719531107553225	0.6310632051396579	160.1852834
YGL058W	189	155	0.9378559196439986	1.0	0.9857878235993647	252.3116646
YGL059W	81	49	0.0929517128658271	0.13823772968486464	0.7271510182679184	186.1137655
YGL060W	61	14	5.72215166372184e-06	1.8221536111884995e-05	0.2758746251976646	70.60990632
YGL061C	122	177	2.244714468387294e-06	7.698003903041481e-06	1.7439217378566654	446.3554793
YGL062W	7	0	0.04198825364373436	0.06663202171774733	0.0	0.0
YGL063W	115	111	0.29316662284718764	0.3777730781972162	1.160215582120116	294.3963522
YGL064C	64	18	3.2337758647619686e-05	9.294075461392345e-05	0.33806957418195954	86.52865756
YGL065C	66	45	0.3494153936388191	0.43656048855460544	0.8195626040774776	209.7664426
YGL066W	51	16	0.000632380816914126	0.0014694230618477325	0.3771059302421858	96.51998402
YGL067W	100	28	1.4394043404168907e-07	5.972593334586969e-07	0.3365670427411508	86.14408574
YGL068W	151	132	0.7217861601142355	0.8224672492207189	1.050776954631786	267.1762058
YGL070C	156	245	3.862748764546356e-10	2.314027931761051e-09	1.8877959128109423	480.1023887
YGL071W	4	0	0.1861387003259071	0.2502884417989927	0.0	0.0
YGL073W	5	0	0.11174064652127394	0.1588678512098508	0.0	0.0
YGL075C	63	13	1.2886950877428357e-06	4.637850719404911e-06	0.24803693626048529	63.48487041
YGL076C	3	0	0.3173044930874562	0.3996535566679721	0.0	0.0
YGL077C	37	0	7.320919211058623e-08	3.1895913926362227e-07	0.0	0.0
YGL078C	64	3	3.9137122189447017e-11	2.644860043613511e-10	0.0563449290303266	14.42144292
YGL079W	161	190	0.001248310669837801	0.002723753941298188	1.41853900001816	363.0740082
YGL080W	205	257	1.2757182776699358e-05	3.9045533873761574e-05	1.506929093806198	385.6973874
YGL081W	94	96	0.17928147634465202	0.2461321963375731	1.2276001558947751	314.2033522
YGL082W	1	0	1.0	1.0	0.0	0.0
YGL083W	14	1	0.005874603699421566	0.011187035058070671	0.08585893947478336	21.97553207
YGL084C	64	41	0.2254919792155189	0.2979104921820467	0.7700473634144634	197.0930533
YGL085W	125	13	4.1963997277746344e-17	5.547929846995844e-16	0.1250106158752846	31.9963747
YGL086W	25	19	0.8840569027841985	0.9837870061749081	0.913539116011695	233.8196613
YGL087C	73	1	6.565502915457813e-14	6.230727271748825e-13	0.016466097981465304	4.214485602
YGL089C	102	7	6.461891487878296e-16	7.599660111817605e-15	0.08249192224047815	20.90875867
YGL090W	97	102	0.11304984262930115	0.16061009015837718	1.2639852120617594	323.5160804
YGL091C	142	99	0.19816881144194737	0.2651009152367153	0.8380316205073927	214.4935736
YGL092W	5	0	0.11174064652127394	0.1588678512098508	0.0	0.0
YGL093W	36	4	1.4269014850312888e-05	4.3076695225275284e-05	0.13355835029410748	34.184161
YGL094C	24	0	2.0130853915462515e-05	5.9340102956342864e-05	0.0	0.0
YGL095C	10	0	0.01026520018121128	0.018345297154178396	0.0	0.0
YGL096W	1	0	1.0	1.0	0.0	0.0
YGL097W	0	0	1.0	1.0		0.0
YGL098W	1	0	1.0	1.0	0.0	0.0
YGL099W	17	0	0.00043618877702944757	0.0010335894753590246	0.0	0.0
YGL100W	92	181	6.335796744045688e-12	4.775513378113597e-11	2.3648538329250117	598.7741752
YGL101W	161	33	3.4279332380289635e-15	3.7622221473100325e-14	0.24637782631894356	62.67096185
YGL103W	92	63	0.2663195524601074	0.3464383049531956	0.8231259197473797	210.6784705
YGL104C	61	3	1.3777540201993809e-10	8.745544558682825e-10	0.05911599111378527	14.88665076
YGL105W	13	0	0.002611395021578022	0.005316153192600072	0.0	0.0
YGL106W	12	15	0.38688287882284034	0.479517981920292	1.502531440808709	384.5718113
YGL107C	64	25	0.0014931120578102984	0.0032100513811091683	0.4695410752527216	118.3297881
YGL108C	41	0	1.3189436239037805e-08	6.439087250484415e-08	0.0	0.0
YGL110C	92	66	0.4013085661016925	0.49568848016555705	0.8623223921163025	220.7107787
YGL111W	55	98	5.367324193305081e-06	1.7292706686665278e-05	2.1417902719891417	548.1896363
YGL112C	102	105	0.14282865610834977	0.1992740420376321	1.237378833607172	316.7061976
YGL113W	33	13	0.028637869240090506	0.047367381650779555	0.4735250601336537	121.198389
YGL114W	24	24	0.6217403483007484	0.7201669170347642	1.2020251526469672	307.6574491
YGL115W	58	98	1.8123236491548342e-05	5.405950885004902e-05	2.0310080165414273	519.835
YGL116W	0	0	1.0	1.0		0.0
YGL117W	13	2	0.025344535165720005	0.04275635721268869	0.18492694656107186	47.33191524
YGL119W	10	0	0.01026520018121128	0.018345297154178396	0.0	0.0
YGL120C	15	0	0.0010630379677933246	0.0023387648633433093	0.0	0.0
YGL121C	101	59	0.03663250792276602	0.059461911674803095	0.7021731089719907	179.720688
YGL122C	0	0	1.0	1.0		0.0
YGL123W	14	0	0.0016642626017231476	0.0035110690471422674	0.0	0.0
YGL124C	6	0	0.06812000153566662	0.10391462303225962	0.0	0.0
YGL125W	21	8	0.08156896936583705	0.1228661977011338	0.45791434386551133	117.2028377
YGL126W	0	0	1.0	1.0		0.0
YGL127C	183	196	0.015814742482672214	0.027619369577238963	1.2874149175891016	329.5128962
YGL128C	102	124	0.005299612426981541	0.010183117630327712	1.46128547968847	374.0149381
YGL129C	97	53	0.01650290696823286	0.028733944285288276	0.6567766297967965	171.273219
YGL130W	120	165	3.0005798268047765e-05	8.728545565985973e-05	1.65278458488958	423.0289924
YGL131C	5	1	0.3152558361346363	0.3996535566679721	0.24040503052939347	61.53148977
YGL133W	5	0	0.11174064652127394	0.1588678512098508	0.0	0.0
YGL134W	56	14	3.317418086631289e-05	9.524948285679752e-05	0.3005062881617418	76.91436225
YGL135W	168	90	0.0008539182570681781	0.0019243275456109295	0.6439420460608754	164.8164905
YGL136C	176	83	2.056502725684473e-05	6.058886872649285e-05	0.566864134486922	146.0069249
YGL137W	146	155	0.039220486155334265	0.06339432711616845	1.276122593563561	324.4007116
YGL138C	135	163	0.001568598116114095	0.003359779428592983	1.4513340731959679	371.4678829
YGL139W	31	11	0.018918150925206583	0.03256856184960586	0.4265250541650529	109.1687722
YGL140C	16	0	0.0006803506530454641	0.0015501967534328304	0.0	0.0
YGL141W	26	7	0.008858994058826336	0.016215173403026816	0.32362215648187576	82.83085165
YGL142C	66	71	0.15511482839616203	0.21521480774579682	1.2930876642111315	326.0250581
YGL143C	41	0	1.3189436239037805e-08	6.439087250484415e-08	0.0	0.0
YGL144C	69	91	0.004612989860688609	0.00893242582115158	1.5852795491431018	405.7511285
YGL145W	61	50	1.0	1.0	0.9852665185630878	257.2218015
YGL146C	123	201	2.5949881346458145e-09	1.4079034681460452e-08	1.9642850055450438	502.7572948
YGL147C	17	0	0.00043618877702944757	0.0010335894753590246	0.0	0.0
YGL148W	69	88	0.00939607425215089	0.01708944434665394	1.5330175859845379	386.7693647
YGL150C	2	0	0.5620458006952985	0.6588514879328703	0.0	0.0
YGL151W	23	5	0.0061659925348706195	0.011695456157005584	0.2613098157928189	66.88205413
YGL153W	107	659	1.2780568153430138e-112	5.250074817884052e-110	7.403126874713564	1877.280176
YGL154C	151	186	0.0003823888571935674	0.0009189796563811977	1.4806402542538804	378.9687783
YGL155W	99	184	5.190105937831069e-11	3.4546642648688057e-10	2.2340669503741615	571.807784
YGL156W	11	0	0.0064823987886895315	0.012135506326091632	0.0	0.0
YGL157W	115	105	0.5340219257200732	0.6411607713603635	1.0975012263298396	278.4830358
YGL158W	6	0	0.06812000153566662	0.10391462303225962	0.0	0.0
YGL159W	14	0	0.0016642626017231476	0.0035110690471422674	0.0	0.0
YGL160W	66	7	1.6376900199655856e-09	9.047411435948208e-09	0.12748751618982984	32.6303355
YGL161C	168	204	0.00031809903925977183	0.0007748359063036627	1.4596019710713175	373.5840453
YGL162W	59	49	1.0	1.0	0.9982920759271423	251.2535835
YGL163C	8	1	0.08325966992439175	0.12501993778986345	0.1502531440808709	34.184161
YGL164C	97	86	0.7221587439804245	0.8227287909333242	1.0657130219344244	273.1244701
YGL166W	122	0	1.7866467701482138e-23	4.299165512603505e-22	0.0	0.0
YGL167C	17	0	0.00043618877702944757	0.0010335894753590246	0.0	0.0
YGL168W	13	0	0.002611395021578022	0.005316153192600072	0.0	0.0
YGL169W	105	46	0.0003084426335797368	0.0007532286988182873	0.526601495445338	137.7133343
YGL170C	104	35	2.523388425480536e-06	8.571770132863888e-06	0.4045276956023447	103.5385646
YGL171W	69	37	0.037960176144739136	0.061495485354477394	0.6445642122889534	162.6189374
YGL172W	68	21	5.6337040127805585e-05	0.00015636791398407815	0.3712136500821517	95.01185924
YGL173C	0	0	1.0	1.0		0.0
YGL174W	153	237	1.5272944532210936e-09	8.544231907076371e-09	1.861960530570792	473.4728275
YGL175C	171	215	6.100195867143108e-05	0.00016826007881026383	1.5113181743806896	384.5718113
YGL176C	51	38	0.6831145032612795	0.7835244332380571	0.8956265843251913	224.8265975
YGL178W	15	0	0.0010630379677933246	0.0023387648633433093	0.0	0.0
YGL179C	53	7	3.0459131839806554e-07	1.1948872251754946e-06	0.15875803902884472	40.63400269
YGL180W	1	0	1.0	1.0	0.0	0.0
YGL181W	0	0	1.0	1.0		0.0
YGL183C	0	0	1.0	1.0		0.0
YGL184C	0	0	1.0	1.0		0.0
YGL185C	102	101	0.24125043686586442	0.3160435677484251	1.1902405923268988	304.6411996
YGL186C	25	2	0.00016119999529886045	0.0004100226328897596	0.09616201221175737	24.61259592
YGL187C	127	4	4.891228465826907e-22	1.0418316632211311e-20	0.037859059925888734	9.689998394
YGL188C-A	228	295	5.538221057487657e-07	2.123353953440768e-06	1.5552518422405934	398.0655591
YGL189C	171	217	3.95825340689013e-05	0.00011308452728775528	1.525376948095859	390.419102
YGL190C	2	0	0.5620458006952985	0.6588514879328703	0.0	0.0
YGL191W	97	0	6.586592946029692e-19	1.0293341313211075e-17	0.0	0.0
YGL192W	68	28	0.0019699903110398835	0.004121321164310312	0.4949515334428689	126.682479
YGL193C	212	423	1.0821994194666546e-26	3.3281972520602837e-25	2.398380375328619	610.9816948
YGL194C	82	83	0.2365768658991584	0.3106286657045799	1.2166839959719302	307.6574491
YGL194C-A	173	317	1.4736227572041654e-17	2.0520107691721926e-16	2.2025547594745007	563.7422621
YGL195W	0	0	1.0	1.0		0.0
YGL196W	64	50	0.8110945701466259	0.9119462117132444	0.9390821505054432	240.357382
YGL197W	11	0	0.0064823987886895315	0.012135506326091632	0.0	0.0
YGL198W	89	148	1.9660597742205542e-07	7.962542085593245e-07	1.9988732875477657	505.925583
YGL200C	16	0	0.0006803506530454641	0.0015501967534328304	0.0	0.0
YGL201C	8	0	0.026096556011220868	0.04338863649046869	0.0	0.0
YGL202W	13	0	0.002611395021578022	0.005316153192600072	0.0	0.0
YGL203C	0	0	1.0	1.0		0.0
YGL205W	10	0	0.01026520018121128	0.018345297154178396	0.0	0.0
YGL206C	4	0	0.1861387003259071	0.2502884417989927	0.0	0.0
YGL207W	10	1	0.034281365591593525	0.056040970300527106	0.12020251526469673	30.7657449
YGL208W	66	362	3.112670656677565e-59	4.4752422366381687e-57	6.592925837245487	1687.454493
YGL209W	37	0	7.320919211058623e-08	3.1895913926362227e-07	0.0	0.0
YGL210W	16	1	0.0024452865692272184	0.005040445541084492	0.07512657204043545	19.22859056
YGL211W	161	182	0.005249066208967513	0.010092738137001726	1.3588110421226587	347.7866815
YGL212W	169	572	2.1355607329572273e-67	3.961809604915166e-65	4.068392824343581	1043.122593
YGL213C	49	18	0.003427261146633794	0.006846189251229923	0.4415602601560288	113.0170221
YGL215W	30	23	0.8753119534027596	0.9751877264663446	0.9215526170293414	235.870711
YGL216W	0	0	1.0	1.0		0.0
YGL219C	81	132	1.7042634034127745e-06	5.95095253978559e-06	1.958855804313576	501.3676946
YGL220W	102	7	6.461891487878296e-16	7.599660111817605e-15	0.08249192224047815	20.90875867
YGL221C	130	316	6.223807516686545e-27	1.9452780993730609e-25	2.9218457556649358	742.135526
YGL222C	160	314	1.2399301735735185e-19	2.0973054200650896e-18	2.3589743620696733	603.7777437
YGL223C	2	0	0.5620458006952985	0.6588514879328703	0.0	0.0
YGL224C	0	0	1.0	1.0		0.0
YGL225W	5	0	0.11174064652127394	0.1588678512098508	0.0	0.0
YGL226C-A	241	355	5.207941042953171e-12	3.9670025083475085e-11	1.770617963442628	453.1883586
YGL226W	23	2	0.00037608387829813353	0.0009045831802980201	0.10452392631712758	26.75282166
YGL227W	22	7	0.034462024951759596	0.05624038180975296	0.3824625485694895	97.8910065
YGL228W	26	3	0.0003103523780685397	0.0007569281281900644	0.13869520992080392	35.49893643
YGL229C	28	12	0.07200479300592581	0.10949221696908498	0.5151536368487002	127.3065306
YGL230C	257	281	0.0017258748574719377	0.0036330550165889876	1.3142765287696412	336.3881057
YGL231C	194	487	2.124768395672307e-42	1.7210624004945689e-40	3.017454893500376	769.9324878
YGL232W	94	81	0.8759960440013993	0.9757608462235227	1.0357876315362164	265.1090785
YGL233W	31	0	9.677562224802134e-07	3.56082279941376e-06	0.0	0.0
YGL234W	23	10	0.11675525860344249	0.1653026814939433	0.5226196315856378	133.7641083
YGL235W	86	19	3.305226308995662e-08	1.5189240061281186e-07	0.26556369651502765	67.97083176
YGL236C	89	19	1.126413998786382e-08	5.623269884566391e-08	0.2566121112392402	65.67968013
YGL237C	125	186	4.598406182468084e-07	1.7736709560948323e-06	1.7886134271386873	457.7942841
YGL238W	11	0	0.0064823987886895315	0.012135506326091632	0.0	0.0
YGL240W	183	360	2.144417643593815e-22	4.7432868724261656e-21	2.3646396445514113	605.2277685
YGL241W	25	15	0.3973488160999208	0.49132510027749826	0.7212150915881803	184.5944694
YGL242C	225	28	1.0253113632352632e-27	3.4282358430034877e-26	0.14958535232940037	38.1168521
YGL243W	115	155	9.69881783769677e-05	0.0002558619329568538	1.6201208579154776	411.0940053
YGL244W	61	39	0.23498236845932127	0.3088876802307558	0.7685078844792085	196.6990248
YGL245W	59	8	7.432290502860695e-08	3.2356625800114954e-07	0.16298646137585995	41.02099322
YGL246C	184	245	1.4461786367648066e-06	5.172247102011445e-06	1.6005226217310162	409.6525816
YGL247W	264	361	7.19596375472393e-10	4.150851309269541e-09	1.6436783337331633	420.6982542
YGL248W	220	45	2.5703741029768608e-20	4.722754462051095e-19	0.2458687812232433	62.92993278
YGL249W	45	23	0.07222096582970906	0.10976288966349282	0.6143684113528943	157.2471406
YGL250W	169	297	2.8117076410071625e-15	3.0977261769027186e-14	2.1124347357168594	537.4956611
YGL251C	14	2	0.01670517288445182	0.02900708009012151	0.17171787894956672	43.95106415
[truncated: 3,752 more rows]
