# Supplementary material for: Overexpression profiling reveals cellular requirements in the context of genetic backgrounds and environments
Source: PLoS Genet. 2023 Apr 28;19(4):e1010732. doi: 10.1371/journal.pgen.1010732 (PMC10171610; doi:10.1371/journal.pgen.1010732)
Supplement: S1 Data — (ZIP) [file pgen.1010732.s025.zip › S1_Data/S15_Fig/A/YOC_YOCS2102.csv]

3	YOCS2000	YOCS2102	p_values	q_values	FC	NRPM
YAL001C	36	23	0.017425662739577717	0.030778558481361008	0.5180485316394406	122.1394181
YAL002W	11	1	0.002918570384606191	0.005856489281880742	0.07371441556924847	17.37952193
YAL003W	52	0	3.580914159788659e-15	2.2605748993352994e-14	0.0	0.0
YAL005C	4	0	0.08574231661887353	0.1306235928146071	0.0	0.0
YAL007C	55	27	7.841996927080821e-05	0.00019928998819108176	0.3980578440739418	93.84941847
YAL008W	60	1	1.1574974661657159e-16	8.187906430404714e-16	0.013514309521028887	3.186245688
YAL009W	12	166	4.053530957288335e-24	4.39846349723872e-23	11.216876902453977	2644.583923
YAL010C	3	0	0.17928573670405268	0.25446008681762267	0.0	0.0
YAL011W	101	108	0.3360750621486527	0.4490631232381277	0.8670566900620514	204.4244759
YAL012W	42	7	1.9194778557005746e-08	7.172785671302147e-08	0.13514309521028886	31.86245689
YAL013W	352	430	0.9232489975831819	1.0	0.9905374592117765	233.537326
YAL014C	674	852	0.6501567039111404	0.789171196103008	1.0250022295474728	241.6630261
YAL015C	100	79	0.003633156319479851	0.007195000686407928	0.6405782712967693	151.0280457
YAL016W	459	522	0.21675289118138197	0.30263313357225724	0.9221528849643241	217.4144117
YAL017W	0	0	1.0	1.0		0.0
YAL018C	181	145	0.000120170251787513	0.00029648181811668266	0.6495828333312227	153.1510359
YAL019W	12	1	0.0015379082946840941	0.003215016576782343	0.06757154760514444	15.93122844
YAL020C	527	496	1.6801218598662145e-05	4.6386849813204994e-05	0.7631610082463371	179.9291683
YAL021C	22	0	5.899580831017108e-07	1.9018211524203693e-06	0.0	0.0
YAL022C	658	223	4.551957466170282e-71	2.094264591035623e-69	0.2748046525704658	64.79022388
YAL023C	8	0	0.0053438324003360314	0.010244126711444172	0.0	0.0
YAL024C	8	0	0.0053438324003360314	0.010244126711444172	0.0	0.0
YAL025C	50	0	1.253180770150734e-14	7.708066961643714e-14	0.0	0.0
YAL026C	8	0	0.0053438324003360314	0.010244126711444172	0.0	0.0
YAL027W	186	264	0.15499322533671467	0.2259951407537155	1.1508960366295569	271.3447941
YAL028W	157	164	0.15190985034307744	0.22173440338148181	0.8470115011906003	199.6984559
YAL029C	0	0	1.0	1.0		0.0
YAL030W	667	691	0.0014252970088012476	0.0030069270350755596	0.840034891666953	198.0535926
YAL031C	369	59	2.978045823931575e-66	1.2146625201014531e-64	0.12964947345377303	30.56723506
YAL032C	901	763	1.7851515249574575e-14	1.0898520615743459e-13	0.6866649166178718	161.8938153
YAL033W	192	520	1.697314473203558e-21	1.5897810318230717e-20	2.1960752971671944	517.7649245
YAL034C	539	454	2.0761983932242896e-09	8.373223674216613e-09	0.6829866258865064	161.026591
YAL034W-A	187	403	2.148769356035297e-10	9.513142853394144e-10	1.7474652632004197	411.9969024
YAL035W	20	0	2.1203397821253134e-06	6.4724384750545e-06	0.0	0.0
YAL036C	218	102	7.204490170674805e-17	5.159778701313923e-16	0.37939254251695775	89.44873219
YAL037C-A	89	103	0.7137847362062556	0.8539579816771741	0.938409357752343	221.2471724
YAL037W	675	326	6.227543402578698e-47	1.5988661655459862e-45	0.3916146581204815	92.3303195
YAL038W	0	0	1.0	1.0		0.0
YAL039C	0	0	1.0	1.0		0.0
YAL040C	4	1	0.2567162853910874	0.3517692059290311	0.2027146428154333	47.79368532
YAL041W	0	0	1.0	1.0		0.0
YAL042W	60	25	2.9182256514347687e-06	8.763820220052928e-06	0.3378577380257222	79.65614223
YAL043C	37	20	0.0034571221855763667	0.0068724195261837834	0.4383019304117477	103.337698
YAL044C	264	20	1.6093777067771866e-59	5.509244756949762e-58	0.0614286796410404	14.48293495
YAL044W-A	297	107	6.037081432718565e-31	8.745404362610698e-30	0.2921274987373921	68.87440173
YAL046C	415	186	8.410740872239153e-33	1.339893926765855e-31	0.36342095001128283	85.68313707
YAL047C	113	1	5.514126681560756e-31	8.008015794357553e-30	0.0071757395686879045	1.69181187
YAL048C	61	40	0.002238723087763144	0.004606403033175614	0.5317105385322841	125.3604861
YAL049C	217	171	1.2633600997645106e-05	3.539008248293084e-05	0.6389715008560202	150.6492201
YAL051W	0	0	1.0	1.0		0.0
YAL053W	10	0	0.0014040139066316224	0.0029631133860691596	0.0	0.0
YAL054C	56	0	2.929973943640182e-16	1.991758882963911e-15	0.0	0.0
YAL055W	184	162	0.0020078847075740047	0.004146263897040611	0.7139080899152217	168.3168918
YAL056W	61	24	9.849457843725426e-07	3.1174591116821646e-06	0.31902632311937046	75.21629167
YAL058W	0	0	1.0	1.0		0.0
YAL059W	64	279	3.8700688723034853e-22	3.772333234680906e-21	3.5348365840941183	833.4023881
YAL060W	139	70	4.1507254190275233e-10	1.7880765456799465e-09	0.40834604308144845	96.2750496
YAL061W	338	163	2.7299799923385985e-24	2.9962051404464275e-23	0.39103534649604293	92.19373621
YAL062W	27	21	0.14614051608230913	0.2141830040747604	0.6306677776480147	148.6914655
YAL063C	0	0	1.0	1.0		0.0
YAL063C-A	55	47	0.07880654327074141	0.12245783041070894	0.6929155063509356	163.3675062
YAL064C-A	0	0	1.0	1.0		0.0
YAL064W	1	0	0.9163575898756366	1.0	0.0	0.0
YAL064W-B	325	894	6.208138609394161e-37	1.133428734686534e-35	2.2304848083322755	525.8775963
YAL065C	9	15	0.6088380552067221	0.7451431486473418	1.3514309521028887	318.6245688
YAL067C	0	0	1.0	1.0		0.0
YAL067W-A	7	6	0.7049350517488673	0.8444165691153186	0.6950216325100571	163.864064
YAL068C	3	0	0.17928573670405268	0.25446008681762267	0.0	0.0
YAR002C-A	68	35	2.271287496490622e-05	6.158498063327472e-05	0.41735367638471565	98.39876392
YAR002W	108	5	5.039958725146987e-27	6.180128492179174e-26	0.03753974866952469	8.850682466
YAR003W	8	13	0.6918104314004772	0.8309527550092197	1.3176451783003167	310.6589548
YAR007C	7	0	0.01052368785275507	0.01922545388856239	0.0	0.0
YAR008W	309	366	0.6283977898291864	0.7666346392252122	0.9604344242129267	226.4399849
YAR009C	11	7	0.2474452091943335	0.3407704497309894	0.5160009089847393	121.6566536
YAR010C	17	6	0.009314128418801325	0.01731271898400983	0.28618537809237643	67.47343812
YAR014C	16	0	2.7804891084405072e-05	7.42712162686547e-05	0.0	0.0
YAR015W	294	135	7.068373621183658e-23	7.169350387200568e-22	0.372333017416102	87.78432
YAR018C	16	19	1.0	1.0	0.9628945533733082	227.0200053
YAR019C	5	7	1.0	1.0	1.1352019997664264	267.6446378
YAR020C	11	1	0.002918570384606191	0.005856489281880742	0.07371441556924847	17.37952193
YAR023C	1	0	0.9163575898756366	1.0	0.0	0.0
YAR027W	2	0	0.39005307204142015	0.5035230566352878	0.0	0.0
YAR028W	176	287	0.003965921427936747	0.007816317385902752	1.3222523292733945	311.7451748
YAR029W	207	209	0.0461050817123037	0.07477448531513214	0.8186929535927644	193.0218402
YAR031W	190	196	0.08813151814752629	0.13415679218274845	0.8364646314068407	197.2118384
YAR033W	64	60	0.1497447557251303	0.2189631553967008	0.7601799105578749	179.22632
YAR035C-A	89	50	7.490603547462735e-06	2.158239529131172e-05	0.455538523180749	107.40154
YAR035W	20	20	0.6133857752879381	0.7503896178857545	0.8108585712617332	191.1747413
YAR042W	7	0	0.01052368785275507	0.01922545388856239	0.0	0.0
YAR050W	7	0	0.01052368785275507	0.01922545388856239	0.0	0.0
YAR064W	579	714	1.0	1.0	0.9999188598978885	235.7491629
YAR066W	61	71	0.8072778361757805	0.9511687842341556	0.9437862058948043	222.5148628
YAR068W	71	85	0.9170304426331728	1.0	0.9707461768626384	228.8711691
YAR071W	15	5	0.012658955423208077	0.022863912796939306	0.2702861904205778	63.72491377
YBL001C	459	366	4.4072772011879804e-10	1.8971744898227603e-09	0.6465669653198134	152.4399898
YBL002W	181	8	1.1014239115851117e-44	2.639287048135824e-43	0.03583905287344677	8.449712323
YBL003C	0	0	1.0	1.0		0.0
YBL004W	0	0	1.0	1.0		0.0
YBL005W	14	0	0.0001017074219097487	0.00025365107693103416	0.0	0.0
YBL006C	203	487	6.694389935528675e-16	4.4100156379410555e-15	1.945261695588493	458.6310297
YBL007C	0	0	1.0	1.0		0.0
YBL008W	54	41	0.02371890892512802	0.0406216334807657	0.615651878180205	145.1511925
YBL008W-A	848	1329	5.0996490890591034e-08	1.8182319845740174e-07	1.2707913221778815	299.612301
YBL009W	127	2	4.437327222742585e-34	7.396831553041336e-33	0.012769426319082414	3.010625847
YBL010C	394	566	0.021672662326713086	0.037406807035092124	1.164837439934368	274.631735
YBL011W	26	37	0.6648506569383053	0.8047987765110614	1.1539141206416972	272.0563626
YBL013W	438	578	0.29947271493635824	0.4049535818478712	1.0700371100211912	252.280823
YBL014C	0	0	1.0	1.0		0.0
YBL015W	0	0	1.0	1.0		0.0
YBL016W	0	0	1.0	1.0		0.0
YBL017C	6	0	0.020903387555281903	0.03614413163873308	0.0	0.0
YBL018C	1033	1558	5.462810009710023e-07	1.7789705756422618e-06	1.2229599748555473	288.3351858
YBL019W	167	232	0.2610369362467255	0.3572640219788002	1.1264622067827672	265.5840718
YBL020W	0	0	1.0	1.0		0.0
YBL021C	562	500	1.117571312529864e-07	3.8881746027581654e-07	0.7214044228307236	170.0842894
YBL022C	0	0	1.0	1.0		0.0
YBL023C	19	28	0.6503012168896114	0.789171196103008	1.1949494734383437	281.7311978
YBL024W	77	20	1.4604307235354383e-11	7.154120179771981e-11	0.2106126159121385	49.65577696
YBL025W	294	405	0.15939037528973787	0.23141985566555984	1.116999052248306	263.35296
YBL026W	90	45	4.950498182971368e-07	1.6139634382238287e-06	0.40542928563086655	95.58737064
YBL027W	425	157	1.6518714634993293e-42	3.612134139385796e-41	0.29954069573668735	70.62219856
YBL028C	439	165	4.8794603381759395e-43	1.0834662704575223e-41	0.3047646110664829	71.85383215
YBL029C-A	280	279	0.013008800988611555	0.023452543725863653	0.8079626477929414	190.4919744
YBL029W	27	73	0.0005115528071511383	0.0011591568927999199	2.192321322300242	516.8798562
YBL030C	0	0	1.0	1.0		0.0
YBL031W	93	1	1.373818528038978e-25	1.5833327364232791e-24	0.008718909368405733	2.055642379
YBL032W	46	0	1.5384690772876773e-13	8.760134320278646e-13	0.0	0.0
YBL033C	163	13	6.9736545603779814e-37	1.269160992934613e-35	0.06466970200246953	15.24706526
YBL034C	9	0	0.002731785785042739	0.00550473022066601	0.0	0.0
YBL035C	29	32	0.760139869791737	0.9028427078009663	0.8947404924267401	210.9514387
YBL036C	644	242	1.931363573275392e-62	7.12004609609409e-61	0.30470151280332214	71.83895558
YBL037W	14	8	0.1177051751404818	0.17577835944765277	0.4633477550067047	109.2427093
YBL038W	226	16	8.315210361413202e-52	2.415190645883198e-50	0.057405916549503236	13.53449496
YBL039C	37	8	9.508989555219083e-07	3.0130137152652866e-06	0.17532077216469907	41.3350792
YBL039W-B	261	48	2.2424161531479475e-44	5.2637286925525905e-43	0.14912341540445667	35.15857312
YBL040C	106	51	1.6082738115006363e-08	6.04917115104e-08	0.3901300673051735	91.98030009
YBL041W	155	68	1.8457208042580477e-13	1.0468185744859993e-12	0.35573150223095396	83.87020908
YBL042C	33	0	5.487144978034344e-10	2.3427298269246853e-09	0.0	0.0
YBL043W	60	62	0.3751056269540496	0.4937588602913113	0.837887190303791	197.5472327
YBL044W	3233	801	0.0	0.0	0.20089629309639603	47.36497612
YBL045C	11	0	0.0007247800586511511	0.0016043918850280098	0.0	0.0
YBL046W	64	185	2.1014167289680364e-09	8.46898921394196e-09	2.343888057553448	552.6144867
YBL047C	5	15	0.12021719449301191	0.17897206459469622	2.4325757137851998	573.5242239
YBL049W	281	2297	2.4785490841343318e-262	7.502176727819232e-260	6.628263836968688	1562.734452
YBL050W	27	0	2.447218494174515e-08	9.010213546733441e-08	0.0	0.0
YBL051C	20	6	0.001941280316760807	0.004023172288897802	0.24325757137851997	57.35242239
YBL052C	0	0	1.0	1.0		0.0
YBL054W	111	1	1.9090484525914016e-30	2.71084880267979e-29	0.007305032173529129	1.722294966
YBL055C	134	149	0.4176519091938976	0.5361419932531485	0.9016263217761064	212.5748989
YBL056W	30	10	0.00022874094594259428	0.000541576443028349	0.2702861904205778	63.72491375
YBL057C	521	462	2.5430381472321194e-07	8.517770754066348e-07	0.7190338962052223	169.5253944
YBL058W	138	82	1.2460147645371547e-07	4.3115709451583496e-07	0.4818145133584212	113.5965854
YBL059C-A	469	682	0.006505300137152679	0.012347188478140285	1.179116301920047	277.9982379
YBL059W	1110	667	1.0107055807902837e-50	2.8080037657608317e-49	0.48724564597439285	114.8770743
YBL060W	101	139	0.4386189369519937	0.5599328538093042	1.1159340733206031	263.1018716
YBL061C	31	35	0.8146954296985855	0.9579459039453211	0.9154854836826021	215.8424499
YBL063W	4	0	0.08574231661887353	0.1306235928146071	0.0	0.0
YBL064C	423	62	1.8465136201690712e-78	9.832685027400305e-77	0.11884924685160156	28.02088407
YBL066C	10	4	0.08245367867395546	0.12774544882918046	0.3243434285046933	76.46989655
YBL067C	0	0	1.0	1.0		0.0
YBL068W	274	337	1.0	1.0	0.9972968558949054	235.1309774
YBL069W	118	97	0.0035954525031272866	0.007125240298237431	0.6665532323083739	157.1521179
YBL071C-B	612	948	1.1732846846213155e-05	3.291492790857164e-05	1.2560358260720965	296.1334227
YBL071W-A	533	437	2.298161249023008e-10	1.0158897266050207e-09	0.6648127497962053	156.7417673
YBL072C	196	82	1.0675099168228574e-17	7.952395766383747e-17	0.33923674920133734	79.98126933
YBL074C	39	19	0.0009381846292754041	0.0020398865039557086	0.39503366292238284	93.13641243
YBL075C	152	20	3.2619382550858954e-30	4.597893849264457e-29	0.10669191727128069	25.15457123
YBL076C	0	0	1.0	1.0		0.0
YBL078C	346	447	0.5396644964124194	0.6681615756443109	1.047554281369927	246.9800849
YBL079W	0	0	1.0	1.0		0.0
YBL080C	44	61	0.6213910436751262	0.7593752427062581	1.1241448374310392	265.0377095
YBL081W	123	77	2.7991292434987037e-06	8.445851143421324e-06	0.5076106503020607	119.6784966
YBL082C	136	106	0.0004506528837266411	0.0010284542596475845	0.631992709953998	149.0038425
YBL084C	0	0	1.0	1.0		0.0
YBL085W	4	0	0.08574231661887353	0.1306235928146071	0.0	0.0
YBL086C	76	52	0.0012273523489236195	0.002635736877766892	0.5547979698106597	130.8037703
YBL087C	71	7	5.481465835299743e-16	3.6359757807161275e-15	0.07994380280045256	18.84821393
YBL088C	0	0	1.0	1.0		0.0
YBL089W	69	53	0.01154938068697346	0.020979307748194682	0.6228333953169836	146.8443665
YBL090W	319	378	0.6258088823056952	0.7636382096626465	0.9608292787991699	226.5330791
YBL091C	209	279	0.411783028660512	0.5294353225635153	1.082437997043175	255.204559
YBL091C-A	699	619	1.932530012616714e-09	7.837785685866517e-09	0.7180564457954405	169.2949426
YBL092W	70	0	4.672249438514862e-20	3.9866626885606783e-19	0.0	0.0
YBL093C	167	3	3.599759971135375e-44	8.31414441526086e-43	0.014566321639432334	3.434276789
YBL095W	247	303	0.9847182202383572	1.0	0.9946969517907092	234.5180025
YBL097W	4	3	0.7811158558418987	0.9239402071054625	0.6081439284462999	143.381056
YBL098W	54	13	7.767402650631747e-09	2.987982116641015e-08	0.19520669308152838	46.02354885
YBL099W	0	0	1.0	1.0		0.0
YBL100W-C	273	416	0.007287837305024473	0.013755284654150227	1.2355940133512127	291.3138915
YBL101C	120	142	0.7862310014704248	0.9292261589511741	0.959515975993051	226.223444
YBL102W	474	738	8.102912420003186e-05	0.0002052856798565565	1.2624760033568758	297.6518124
YBL103C	7	0	0.01052368785275507	0.01922545388856239	0.0	0.0
YBL104C	22	9	0.005925281814390449	0.011279323954330987	0.33171487006161815	78.20784874
YBL105C	71	0	2.5041299154468975e-20	2.182007749050774e-19	0.0	0.0
YBL106C	0	0	1.0	1.0		0.0
YBL107C	0	0	1.0	1.0		0.0
YBL108C-A	299	513	6.05531443331375e-06	1.7570188348126832e-05	1.3912055085527397	328.0021482
YBL111C	12	7	0.1674319042264189	0.24217829004178448	0.473000833236011	111.5185991
YBR001C	37	58	0.29850842602349303	0.4043151102357768	1.2710755981940682	299.6793242
YBR002C	50	99	0.007537782451014588	0.014180499468689859	1.6054999710982318	378.5259878
YBR003W	106	0	8.677446326402723e-30	1.1996152361332227e-28	0.0	0.0
YBR004C	0	0	1.0	1.0		0.0
YBR005W	16	2	0.00042096929412560054	0.0009633881458481213	0.10135732140771665	23.89684266
YBR006W	33	50	0.4184550299345815	0.5369332613016016	1.228573592820808	289.6586989
YBR007C	39	125	9.863325347815743e-08	3.446171572010227e-07	2.59890567712094	612.7395554
YBR008C	10	0	0.0014040139066316224	0.0029631133860691596	0.0	0.0
YBR009C	17	0	1.4578867257088626e-05	4.0309166151690716e-05	0.0	0.0
YBR010W	0	0	1.0	1.0		0.0
YBR011C	0	0	1.0	1.0		0.0
YBR013C	11	0	0.0007247800586511511	0.0016043918850280098	0.0	0.0
YBR014C	75	16	1.1146193287998088e-12	6.041635966001603e-12	0.17298316186916976	40.7839448
YBR015C	125	15	8.108186055715573e-26	9.420237981095002e-25	0.09730302855140799	22.94096896
YBR016W	0	0	1.0	1.0		0.0
YBR017C	0	0	1.0	1.0		0.0
YBR018C	72	37	1.2359568633327558e-05	3.4639317353931184e-05	0.416691210231724	98.2425754
YBR019C	24	24	0.5602313627190942	0.6907998642790547	0.8108585712617332	191.1747413
YBR020W	0	0	1.0	1.0		0.0
YBR021W	27	0	2.447218494174515e-08	9.010213546733441e-08	0.0	0.0
YBR022W	209	237	0.40240792223170285	0.5181925572670227	0.91949034157431	216.7866684
YBR023C	0	0	1.0	1.0		0.0
YBR024W	12	13	0.9021738393932262	1.0	0.8784301188668777	207.1059699
YBR025C	0	0	1.0	1.0		0.0
YBR026C	4	1	0.2567162853910874	0.3517692059290311	0.2027146428154333	47.79368532
YBR028C	54	67	1.0	1.0	1.0060652643432617	237.1982902
YBR029C	21	28	0.899179034862724	1.0	1.0811447616823109	254.8996551
YBR030W	33	58	0.12653467368875496	0.18764850654564974	1.425145367672137	336.0040908
YBR031W	20	0	2.1203397821253134e-06	6.4724384750545e-06	0.0	0.0
YBR033W	20	33	0.3719486577021406	0.4898275086890338	1.3379166425818598	315.4383231
YBR034C	166	30	5.919502237554654e-29	7.862137960317971e-28	0.1465407056497108	34.54965205
YBR035C	198	116	1.0616165164382263e-10	4.826368842716394e-10	0.47504845589071243	112.0013636
YBR036C	22	6	0.0006590186995354028	0.0014833724231029753	0.22114324670774543	52.13856581
YBR037C	73	71	0.1789064151326451	0.25446008681762267	0.788643267939494	185.9370772
YBR038W	0	0	1.0	1.0		0.0
YBR039W	31	0	1.9418703417271774e-09	7.853513597238394e-09	0.0	0.0
YBR040W	211	146	7.012717243726913e-08	2.4696960727907824e-07	0.561068016133711	132.2820485
YBR041W	357	1061	1.0314054432838847e-49	2.784794696866489e-48	2.4098625885397733	568.1691892
YBR042C	140	193	0.34268729323141645	0.4560968811325795	1.117826458953675	263.5480363
YBR043C	10	0	0.0014040139066316224	0.0029631133860691596	0.0	0.0
YBR044C	0	0	1.0	1.0		0.0
YBR045C	3	0	0.17928573670405268	0.25446008681762267	0.0	0.0
YBR046C	83	68	0.014841124955851015	0.026542973082789734	0.6643178656120224	156.6250892
YBR047W	333	945	3.697932189380835e-41	7.677548022068297e-40	2.301085134661675	542.5229146
YBR048W	295	0	1.2301600515902176e-80	7.004604412569645e-79	0.0	0.0
YBR049C	0	0	1.0	1.0		0.0
YBR050C	86	2799	0.0	0.0	26.390617918158036	6222.070942
YBR052C	33	23	0.046016050601375445	0.07465801413321259	0.5651438526975716	133.2430015
YBR053C	0	0	1.0	1.0		0.0
YBR054W	0	0	1.0	1.0		0.0
YBR055C	9	0	0.002731785785042739	0.00550473022066601	0.0	0.0
YBR056W	4	0	0.08574231661887353	0.1306235928146071	0.0	0.0
YBR057C	0	0	1.0	1.0		0.0
YBR058C	0	0	1.0	1.0		0.0
YBR058C-A	160	274	0.0010886290882330205	0.002346837779899451	1.3885953032857181	327.3867444
YBR059C	3	0	0.17928573670405268	0.25446008681762267	0.0	0.0
YBR060C	18	16	0.4325508374915339	0.5527999703141804	0.720763174454874	169.9331034
YBR061C	0	0	1.0	1.0		0.0
YBR062C	263	1063	2.2196069780618407e-74	1.091022199216551e-72	3.277348521867766	772.6948674
YBR063C	186	418	6.365697539638053e-12	3.242615283477276e-11	1.822252057996798	429.6292573
YBR065C	245	269	0.20320258334204175	0.28509833051965894	0.8902896149771683	209.9020629
YBR066C	4	1	0.2567162853910874	0.3517692059290311	0.2027146428154333	47.79368532
YBR067C	22	0	5.899580831017108e-07	1.9018211524203693e-06	0.0	0.0
YBR068C	1	0	0.9163575898756366	1.0	0.0	0.0
YBR069C	0	0	1.0	1.0		0.0
YBR070C	178	115	5.321437904546529e-08	1.8961331715642557e-07	0.5238693016578614	123.5117711
YBR071W	198	161	9.586998174118054e-05	0.00024139591286932106	0.6593344948138335	155.4501685
YBR072C-A	852	1520	4.624671803707652e-18	3.5087714436837345e-17	1.4466021459129512	341.0629189
YBR072W	42	2	3.881154870184758e-11	1.837079971887452e-10	0.038612312917225396	9.103559112
YBR073W	0	0	1.0	1.0		0.0
YBR074W	6	1	0.07217044308691634	0.11284725888875906	0.1351430952102889	31.86245688
YBR076W	0	0	1.0	1.0		0.0
YBR077C	229	56	2.8393902639862965e-33	4.5868914067935935e-32	0.19828855891116617	46.75015509
YBR078W	8	0	0.0053438324003360314	0.010244126711444172	0.0	0.0
YBR079C	3	0	0.17928573670405268	0.25446008681762267	0.0	0.0
YBR080C	65	40	0.0006006435042614335	0.0013556910490610298	0.49898989000722044	117.6459947
YBR081C	0	0	1.0	1.0		0.0
YBR082C	4	0	0.08574231661887353	0.1306235928146071	0.0	0.0
YBR083W	20	0	2.1203397821253134e-06	6.4724384750545e-06	0.0	0.0
YBR084C-A	73	4	2.94036842008095e-18	2.2667639120490003e-17	0.04443060664447853	10.33376981
YBR084W	99	3	7.049638337050621e-26	8.290893676150945e-25	0.02457147185641616	5.79317398
YBR085C-A	21	4	0.00018202134319498216	0.00044113137156103773	0.15444925166890158	36.41423645
YBR085W	40	15	5.509258025232638e-05	0.00014233487377858446	0.30407196422314997	71.69052799
YBR086C	7	0	0.01052368785275507	0.01922545388856239	0.0	0.0
YBR087W	284	344	0.8537370746946831	0.9949021107536214	0.9821667201198458	231.5637711
YBR088C	100	26	1.1787284595382531e-14	7.281275371433398e-14	0.21082322852805066	49.70543275
YBR091C	461	255	7.288822062673201e-26	8.50264009785671e-25	0.4485226370319782	105.7474166
YBR092C	195	69	3.6308074684880885e-21	3.324963973132961e-20	0.2869191867541518	67.64644693
YBR093C	4	2	0.5042948140639738	0.6311211381401067	0.4054292856308666	95.58737067
YBR094W	69	38	6.26329344116286e-05	0.00016080446687556969	0.4465597928687806	105.2846401
YBR095C	271	315	0.5007515016084857	0.6283704747437052	0.9425108854149298	222.2141827
YBR096W	223	83	8.535221188455533e-23	8.62672355972017e-22	0.30179937854136263	71.15472436
YBR097W	8	0	0.0053438324003360314	0.010244126711444172	0.0	0.0
YBR098W	50	40	0.05114120866169984	0.08213155292193125	0.6486868570093866	152.9397931
YBR101C	131	222	0.0044594809305497415	0.008693720281895446	1.3741267390847693	323.9755159
YBR102C	42	36	0.1344381348989494	0.19870308758773014	0.695021632510057	163.864064
YBR103W	0	1	1.0	1.0		0.0
YBR104W	36	7	6.286703778135171e-07	2.0164435821559047e-06	0.15766694441200368	37.17286637
YBR105C	175	18	3.0891815066655527e-37	5.7869325227470984e-36	0.08340259590120684	19.66368767
YBR106W	10	0	0.0014040139066316224	0.0029631133860691596	0.0	0.0
YBR107C	350	462	0.3553240879041709	0.47073688770718425	1.070333314065488	252.3506585
YBR108W	152	135	0.0063507300211169	0.012069744993867579	0.7201704415811446	169.7933558
YBR109C	345	42	1.3307536938114705e-68	5.79785188871952e-67	0.09871321737099362	23.27344677
YBR110W	44	17	3.078160434937865e-05	8.195602158022066e-05	0.31328626616930605	73.86296825
YBR111C	302	79	1.8503748595457e-41	3.869638478999025e-40	0.21211201036316865	50.00928664
YBR111W-A	528	695	0.27112410240701573	0.3697497540770091	1.067323308763077	251.6409947
YBR112C	5	0	0.04199856101753049	0.06850077266358987	0.0	0.0
YBR114W	11	10	0.6303183623073683	0.76832575278289	0.7371441556924848	173.7952193
YBR115C	2	0	0.39005307204142015	0.5035230566352878	0.0	0.0
YBR117C	22	1	2.640990861191849e-06	7.989657255504642e-06	0.03685720778462424	8.689760965
YBR118W	3	0	0.17928573670405268	0.25446008681762267	0.0	0.0
YBR119W	283	378	0.32888430525988555	0.4402731935636876	1.0830549114379335	255.3500079
YBR120C	225	179	1.2849314271954692e-05	3.595932183844839e-05	0.6450830411371122	152.0901275
YBR121C	56	4	1.0541615351861984e-13	6.092947727493294e-13	0.05791846937583809	13.65533867
YBR122C	477	443	1.8626663785336813e-05	5.1032126263438095e-05	0.7530615242535593	177.5480302
YBR123C	124	108	0.009595594229661624	0.017795634445270558	0.7062316588408645	166.5070328
YBR125C	845	2224	2.926327106377239e-82	1.6999300190682323e-80	2.134141375723189	503.1628694
YBR126C	27	5	1.5124179681644629e-05	4.1796807952493156e-05	0.15015899467809876	35.40272988
YBR127C	8	0	0.0053438324003360314	0.010244126711444172	0.0	0.0
YBR128C	329	138	1.0996869761928973e-28	1.43083705884284e-27	0.34011696910066624	80.18879727
YBR129C	459	903	2.455289208770202e-16	1.6829997901832459e-15	1.5952184964038019	376.101942
YBR130C	123	163	0.5872997254103645	0.7206231535811833	1.074552415574492	253.3453889
YBR131W	261	128	1.344410146058615e-18	1.0620470810416339e-17	0.39766244107855114	93.75619497
YBR132C	72	2	2.996021567375762e-19	2.472040177041321e-18	0.022523849201714814	5.310409482
YBR133C	76	77	0.2557311314212639	0.35125620654494594	0.8215277629888613	193.6901984
YBR135W	178	498	7.380774887453369e-22	7.074472729624055e-21	2.26858184544013	534.8596696
YBR136W	0	0	1.0	1.0		0.0
YBR137W	86	39	1.0878538601040323e-07	3.787074787807682e-07	0.36771493347915807	85.699022
YBR138C	196	65	1.2604979364513552e-22	1.2629135248313143e-21	0.26890717924496255	63.39978666
YBR139W	108	135	0.9681476276502226	1.0	1.0135732140771665	238.9684266
YBR140C	0	0	1.0	1.0		0.0
YBR141C	11	20	0.3897832446281303	0.5035230566352878	1.4742883113849696	347.5904388
YBR142W	58	24	3.922837362276518e-06	1.1653015325646825e-05	0.3355276846600276	79.10678952
YBR143C	29	0	6.8858179547419984e-09	2.6631028283605402e-08	0.0	0.0
YBR145W	85	6	2.8696870168170175e-20	2.492986409926687e-19	0.05723707561847528	13.49468762
YBR146W	302	29	2.0865182127547733e-64	8.107815028076149e-63	0.07786390253837835	18.3578394
YBR147W	164	306	2.0131735516413394e-05	5.487090566582627e-05	1.5129434317444537	356.7040905
YBR148W	183	214	0.632819640567913	0.7707212522037415	0.94821712704924	223.5595336
YBR149W	314	439	0.0964819950287978	0.14613325083239823	1.133652588483761	267.2793358
YBR150C	26	76	0.0001346177263490538	0.0003304253283113139	2.3702019775342973	558.8184746
YBR151W	90	2	4.154332997180216e-24	4.4742997997774995e-23	0.01801907936137185	4.248327585
YBR152W	230	350	0.014705341936738397	0.026321326323741838	1.2339152171374201	290.9180846
YBR153W	374	461	1.0	1.0	0.9994807522771632	235.645871
YBR154C	538	126	2.0130838826414613e-78	1.062132606336793e-76	0.18990368025832413	44.77326657
YBR155W	239	271	0.366738042317446	0.4840740145438678	0.9194254092549361	216.7713594
YBR156C	510	107	1.503096729112743e-79	8.232675513454653e-78	0.170121308088246	40.10921042
YBR157C	214	2	1.7521507399232726e-57	5.661021856909405e-56	0.007578117488427414	1.786679825
YBR158W	16	6	0.015436284588172408	0.02750541969078851	0.30407196422314997	71.69052799
YBR159W	55	14	1.1007082919624234e-08	4.192167806010528e-08	0.2064003635938957	48.66266142
YBR160W	113	91	0.0028956310732230284	0.005826722988840321	0.6529923007505993	153.9548802
YBR161W	52	70	0.6983330069396811	0.837388057320706	1.091540384390795	257.3506133
YBR162C	47	9	8.534330761006651e-09	3.276430988421178e-08	0.15527079024160848	36.6079292
YBR162W-A	200	90	1.9493726681876745e-16	1.3474569969648217e-15	0.36488635706777994	86.02863361
YBR163W	153	132	0.0030319535066498874	0.0060755277410256105	0.6995642575591424	164.935071
YBR164C	217	133	1.3060263122680247e-10	5.886330189540291e-10	0.4969778339991268	117.1716156
YBR165W	345	267	1.010692774171441e-08	3.864690255491993e-08	0.6275340247156023	147.9526259
YBR166C	188	274	0.08558094496283393	0.1306235928146071	1.181783236838909	278.6270166
YBR167C	261	5794	0.0	0.0	18.000438934446294	4243.932763
YBR168W	57	81	0.4623693389004804	0.5860890606164123	1.1522727065298315	271.6693692
YBR169C	65	2	2.3307202847936752e-17	1.7140629613616913e-16	0.024949494500361023	5.882299733
YBR170C	132	101	0.0003441844261244922	0.000802678278443615	0.6204296643745081	146.277643
YBR171W	353	456	0.5360113491601619	0.6647835387147059	1.0474546982871114	246.9566064
YBR172C	11	0	0.0007247800586511511	0.0016043918850280098	0.0	0.0
YBR173C	610	969	1.0180065812522725e-06	3.2185573660152937e-06	1.2880687795944583	303.6857777
YBR175W	374	492	0.36422590015225687	0.4811998970309279	1.0666909547079486	251.4919057
YBR176W	374	673	4.517651279852858e-09	1.777087039017359e-08	1.459111814061889	344.0123019
YBR177C	17	50	0.0021309996558888677	0.004394183944430577	2.384878150769804	562.278651
YBR179C	23	0	3.116584317247738e-07	1.032458318461506e-06	0.0	0.0
YBR180W	61	47	0.018807820590715774	0.03310798170101206	0.6247598827754338	147.2985712
YBR181C	78	1	1.55169764083703e-21	1.4557607067624403e-20	0.01039562270848376	2.450958221
YBR182C	52	83	0.1688235977500841	0.2440685044396012	1.294255027206228	305.1442987
YBR182C-A	336	577	1.4749840068336514e-06	4.590169384902775e-06	1.3924565345774407	328.2971004
YBR183W	86	414	4.4131310800977955e-35	7.598777497497732e-34	3.9034354477018316	920.3063131
YBR184W	175	253	0.11644000486725313	0.17402454989385988	1.172269820166963	276.3840545
YBR185C	289	122	3.6250137863380177e-25	4.095767050143407e-24	0.34230015811048947	80.703524
YBR186W	126	171	0.44885721381652954	0.5714805925744656	1.1004509181409237	259.4514347
YBR187W	428	14	6.422016432220292e-107	5.512390522641626e-105	0.026523411209495945	6.253379387
YBR188C	295	297	0.015023599306429283	0.026832521618408326	0.8163559175075755	192.4708412
YBR189W	312	284	0.00023627447293281224	0.0005584934212234292	0.738089212302347	174.0180338
YBR191W	90	3	1.8658484301457582e-23	1.9334224003186045e-22	0.027028619042057774	6.372491376
YBR192W	196	100	1.8429129654576102e-13	1.0462578938150757e-12	0.41370335268455777	97.53813329
YBR193C	472	544	0.2959690945217712	0.4012537158403362	0.9345488617931841	220.33699
YBR194W	642	798	0.90306500559798	1.0	1.007889625960846	237.6284168
YBR195C	521	31	4.336347380623425e-121	4.45327389035095e-119	0.048246863165285474	11.37508058
YBR196C	93	41	1.642866575961821e-08	6.175245541409434e-08	0.3574752841046351	84.28133758
YBR196C-A	796	587	1.5160116800064353e-21	1.424605093417812e-20	0.5979572629781877	140.9793633
YBR196C-B	256	128	9.850417287880023e-18	7.357110366571171e-17	0.4054292856308666	95.58737066
YBR197C	412	579	0.04586083354788945	0.07446235283283802	1.139531827088698	268.6654739
YBR198C	53	35	0.004993455101584293	0.009672401579390795	0.5354726413992578	126.2474707
YBR199W	106	13	6.207136253449492e-22	5.959472553186649e-21	0.09944491911700502	23.22683774
YBR200W	93	38	2.7436180893726824e-09	1.0995503576294283e-08	0.33131855599941784	77.28340609
YBR200W-A	451	371	7.328908309894651e-09	2.8306616313098817e-08	0.6670255652729558	157.263479
YBR201C-A	266	62	1.240227371593442e-39	2.5026482856259243e-38	0.18899711059484006	44.55952617
YBR201W	552	577	0.005926989565290948	0.011279323954330987	0.847582238438442	199.8330176
YBR202W	4	4	1.0	1.0	0.8108585712617332	191.1747413
YBR203W	36	45	1.0	1.0	1.0135732140771665	238.9684266
YBR204C	164	229	0.24431098270358237	0.33701906009314037	1.1322354440179079	266.9452181
YBR205W	171	150	0.0026611829651554245	0.005432894296275771	0.7112794484752045	167.6971415
YBR207W	209	125	8.779195669289632e-11	4.01344628728813e-10	0.48496326032400316	114.3389601
YBR208C	0	0	1.0	1.0		0.0
YBR210W	10	0	0.0014040139066316224	0.0029631133860691596	0.0	0.0
YBR211C	95	88	0.061928519017267744	0.0984114155480262	0.7511110975898161	179.100547
YBR212W	0	0	1.0	1.0		0.0
YBR213W	459	558	0.8443675416166926	0.9859812653477358	0.9857496356515189	232.4085091
YBR214W	177	289	0.0036894293639939692	0.007301413720691438	1.3239442208736774	312.1440692
YBR215W	307	374	0.9040032942698	1.0	0.9878211910484959	232.8969162
YBR216C	26	16	0.037799470611679806	0.06306491310930391	0.4989898900072205	117.6459947
YBR217W	405	809	1.5382151373592687e-15	9.950815809846067e-15	1.6197150225944252	381.8774463
YBR218C	2	7	0.3050798813110088	0.4121480849000732	2.838004999416066	669.1115946
YBR221C	66	0	5.668202336821652e-19	4.6042135083419946e-18	0.0	0.0
YBR221W-A	555	614	0.06770284845806471	0.10664450328193101	0.8970579509093769	211.4978219
YBR222C	0	0	1.0	1.0		0.0
YBR223C	181	142	5.9718442448700514e-05	0.00015366477070356897	0.6361431885036802	149.9823937
YBR225W	90	72	0.007365363194067589	0.013874288807429644	0.6486868570093864	152.939793
YBR227C	3	22	0.0019700555469591317	0.0040813362574070484	5.94629618925271	1401.948103
YBR228W	366	748	1.5172448711649725e-15	9.826210871700177e-15	1.6571645117589522	390.7068484
YBR229C	24	36	0.5389430922118231	0.6675558309950883	1.2162878568925999	286.762112
YBR230C	0	0	1.0	1.0		0.0
YBR230W-A	636	23	9.679610033961751e-157	1.4273701873157444e-154	0.029323501790911737	6.913551966
YBR231C	61	14	4.0910624511219554e-10	1.7636956638982283e-09	0.1860986884862994	43.87617013
YBR233W	52	33	0.0033737666317473023	0.006713678857847314	0.5145833240699461	121.322432
YBR233W-A	1419	1164	3.3411456250911895e-25	3.789926723846042e-24	0.665144028857405	156.8198723
YBR234C	490	2295	4.274033503777953e-183	8.193322226742335e-181	3.79779677764424	895.400064
YBR235W	29	14	0.004576217942048266	0.008897170177389986	0.39144896543669877	92.2912544
YBR236C	70	4	1.874796548865212e-17	1.382301916990235e-16	0.04633477550067047	10.92427093
YBR237W	131	57	1.0923952980108066e-11	5.429874986050257e-11	0.3528163249001435	83.18290271
YBR238C	0	0	1.0	1.0		0.0
YBR239C	41	29	0.027756040692586696	0.047198400361639886	0.5735341113802503	135.2211585
YBR240C	1	1	1.0	1.0	0.8108585712617332	191.1747413
YBR241C	10	0	0.0014040139066316224	0.0029631133860691596	0.0	0.0
YBR242W	351	143	1.2636789289810546e-31	1.882750652997421e-30	0.3303497882918172	77.88600571
YBR243C	139	27	1.2922480064554258e-23	1.3536827477459295e-22	0.15750490233141584	37.13466199
YBR244W	662	102	1.6429859427716422e-119	1.629105544289606e-117	0.12493591279259335	29.45592691
YBR245C	19	9	0.023454803880797587	0.04019325897451338	0.38409090217661046	90.55645645
YBR246W	0	0	1.0	1.0		0.0
YBR247C	30	8	4.644315343932123e-05	0.00012168317787222615	0.2162289523364622	50.97993102
YBR248C	18	34	0.18211948513481319	0.2581634604412893	1.5316217457166073	361.1078446
YBR249C	5	4	0.7527087324716253	0.8947556677230916	0.6486868570093866	152.9397931
YBR250W	29	29	0.504251817086156	0.6311211381401067	0.8108585712617332	191.1747413
YBR251W	88	14	8.167541581875246e-17	5.827733453767313e-16	0.12900022724618482	30.41416337
YBR252W	136	263	2.1829892342486582e-05	5.930265038339176e-05	1.5680573841311458	369.698213
YBR253W	1057	1233	0.19099544749818903	0.2698144973132118	0.9458738111312366	223.007054
YBR254C	620	842	0.07235898850963986	0.11308058231492903	1.1011982532296443	259.6276326
YBR255C-A	277	416	0.012180687029994388	0.02206334838094417	1.2177515005230362	287.1071927
YBR255W	67	37	8.477480571144256e-05	0.00021430325610835436	0.4477875692042407	105.5741109
YBR256C	288	247	3.062401868938068e-05	8.161201644236714e-05	0.6954238441029448	163.9588928
YBR257W	547	576	0.00878639771519081	0.016422025758876295	0.8538474169044941	201.3101481
YBR258C	371	331	2.0112093381654355e-05	5.484336132664495e-05	0.7234344665434871	170.5629094
YBR259W	34	31	0.2730004895373336	0.3721322150578823	0.7393122267386392	174.3063818
YBR260C	103	18	1.0103167603638422e-18	8.081128913563916e-18	0.1417034396379728	33.40917808
YBR261C	143	268	5.782806036091166e-05	0.00014933505843538525	1.5196510286583533	358.2855291
YBR262C	227	445	1.2284038463910517e-08	4.6507903361388666e-08	1.5895685648082436	374.7698673
YBR263W	24	0	1.6478657633666677e-07	5.614263036209542e-07	0.0	0.0
YBR264C	150	19	3.2871810140643094e-30	4.622146213174534e-29	0.10270875235981954	24.21546723
YBR265W	279	157	1.050572446976754e-15	6.857936597688209e-15	0.4562895902799001	107.5786179
YBR267W	787	829	0.0016440356937004253	0.0034293976331052395	0.854131836818268	201.3772053
YBR268W	111	51	1.9974772397728005e-09	8.067058712031866e-09	0.3725566408499856	87.83704331
YBR269C	378	196	4.769038311420008e-24	5.1074002474816514e-23	0.42044518509867645	99.12764366
YBR270C	46	53	0.8130289554948749	0.9567688813282229	0.9342500929754753	220.2665498
YBR271W	211	121	8.74852568230787e-12	4.3712225194572166e-11	0.4649947256998565	109.6310128
YBR272C	67	51	0.011425949315115865	0.020781351837834076	0.6172207034977373	145.5210718
YBR273C	103	0	5.598669357565164e-29	7.453228582258624e-28	0.0	0.0
YBR274W	143	161	0.462039831694545	0.5858005008984409	0.9129246851268465	215.2386948
YBR275C	3	1	0.4759715849877356	0.6001562344364103	0.2702861904205778	63.72491375
YBR276C	141	5	7.123957573932153e-36	1.2645024693729572e-34	0.02875385004474231	6.779246145
YBR278W	221	213	0.011532894061466181	0.020955979067138072	0.7815062247907202	184.2543887
YBR279W	85	61	0.0014570196491060794	0.0030637367466212297	0.581910268787832	137.1959908
YBR280C	135	88	3.0712721746576633e-06	9.189847178177014e-06	0.5285596612669076	126.0337183
YBR281C	31	13	0.0010617488979841833	0.0022912262335110837	0.34003746536782364	80.17005282
YBR282W	461	428	2.534085392703974e-05	6.835612145140973e-05	0.752814465292889	177.4897815
YBR283C	33	2	1.0639639202730532e-08	4.062985727417217e-08	0.049142943712832315	11.58634796
YBR284W	25	11	0.004973373256939522	0.009636748517742315	0.3567777713551626	84.11688618
YBR285W	733	156	1.0106356868009027e-112	9.081509116862486e-111	0.17257017341995962	40.68657525
YBR286W	12	0	0.00037552169581684075	0.0008666233036286723	0.0	0.0
YBR287W	191	18	1.9924541519137805e-41	4.1516680534986055e-40	0.07641599100895916	18.01646777
YBR288C	104	0	3.0072386390184757e-29	4.059772162674942e-28	0.0	0.0
YBR289W	6	0	0.020903387555281903	0.03614413163873308	0.0	0.0
YBR290W	77	124	0.07613040678226722	0.11868418796552421	1.3057982186552586	307.8658171
YBR291C	43	12	1.2571900999827924e-06	3.926292522407722e-06	0.2262861129102511	53.3510906
YBR293W	15	13	0.45581392510202534	0.5789279777521528	0.7027440950935022	165.6847759
YBR294W	0	0	1.0	1.0		0.0
YBR295W	13	3	0.0073078478266885415	0.01378852783834836	0.18712120875270769	44.11724799
YBR296C	44	0	5.397643982018139e-13	2.9732778620739765e-12	0.0	0.0
YBR296C-A	239	208	0.00026457732526099067	0.0006230893519967066	0.7056844469558181	166.3780175
YBR297W	144	169	0.7036525170486628	0.8434150949451563	0.9516326287724508	224.3648005
YBR298C	82	86	0.33034161854386423	0.44191547993620917	0.8504126479086471	200.5003385
YBR298C-A	564	1257	2.7048868748520165e-32	4.1816678541059e-31	1.8071794753120543	426.0756202
YBR299W	30	6	7.304879267505236e-06	2.1057824895951186e-05	0.16217171425234664	38.23494827
YBR301W	86	85	0.16961887570285955	0.2450950136098355	0.8014299832238061	188.9517792
YBR302C	103	112	0.3929647969672141	0.5065995398696365	0.8817102910807196	207.8793304
YCL001W	18	1	3.344423664152461e-05	8.883963276000369e-05	0.04504769840342963	10.62081896
YCL001W-A	219	328	0.028724028519925726	0.04877233186244253	1.2144365816157465	286.3256399
YCL001W-B	515	700	0.09942481336458402	0.15019493082735033	1.1021378638508994	259.849163
YCL002C	286	446	0.0021519801113782733	0.004434266435161751	1.2644857439955701	298.1256455
YCL004W	154	84	9.482061882667617e-10	3.965915482707015e-09	0.44228649341549087	104.2771316
YCL005W	224	217	0.012662417363632704	0.022863912796939306	0.7855192409098041	185.2005307
YCL005W-A	396	232	4.5610383915981575e-20	3.9091701624561853e-19	0.47504845589071243	112.0013636
YCL008C	98	130	0.6322655690130842	0.7702095503906475	1.0756287169798502	253.5991467
YCL009C	398	25	4.686361200611919e-92	3.208483721990375e-90	0.050933327340561135	12.00846365
YCL010C	401	576	0.020590802527078476	0.03604800771178944	1.164724531288674	274.6051147
YCL011C	5	2	0.29929179618520174	0.40480412038125474	0.3243434285046933	76.46989653
YCL012C	348	50	2.6328483635595028e-65	1.0588469187993497e-63	0.1165026682847318	27.46763525
YCL014W	8	0	0.0053438324003360314	0.010244126711444172	0.0	0.0
YCL016C	143	318	3.75805244761244e-09	1.4843790952073585e-08	1.8031680116170015	425.1298443
YCL017C	0	0	1.0	1.0		0.0
YCL018W	0	0	1.0	1.0		0.0
YCL021W-A	0	0	1.0	1.0		0.0
YCL024W	0	0	1.0	1.0		0.0
YCL025C	23	14	0.04984656431253876	0.0802540849276065	0.493566086854968	116.3672338
YCL026C-A	139	212	0.05785107025268452	0.09236577041176809	1.2367051590466724	291.5758645
YCL026C-B	211	128	1.431450083421601e-10	6.416422002928782e-10	0.4918952470213358	115.9733028
YCL027W	106	208	0.00010861588644438757	0.0002698271978149775	1.5911187058720804	375.1353415
YCL028W	76	1	5.390787973217029e-21	4.897696940595755e-20	0.01066919172712807	2.515457121
YCL029C	11	0	0.0007247800586511511	0.0016043918850280098	0.0	0.0
YCL030C	93	19	8.447470753787872e-16	5.539498780505593e-15	0.16565927799970892	39.05720522
YCL031C	292	435	0.013727730338194919	0.02464050473625436	1.20795711814676	284.7979879
YCL032W	428	720	3.787760594765131e-07	1.2497654148304228e-06	1.3640611479169344	321.6023685
YCL033C	1792	562	1.710680614352786e-205	4.277445310062118e-203	0.2542982796032891	59.95547132
YCL034W	1	0	0.9163575898756366	1.0	0.0	0.0
YCL035C	297	839	1.9966293330616464e-36	3.5995659230211687e-35	2.290607209725906	540.052552
YCL036W	134	7	9.64078456548042e-33	1.527387108431898e-31	0.042358283573374116	9.986740216
YCL037C	0	0	1.0	1.0		0.0
YCL038C	149	130	0.0045390755966294655	0.008839899680398257	0.7074604984162773	166.7967542
YCL039W	95	69	0.0009395308483184865	0.0020420415376718125	0.5889393833374694	138.8532331
YCL043C	1	2	1.0	1.0	1.6217171425234664	382.3494828
YCL044C	145	51	3.6322459388882993e-16	2.4546470498879682e-15	0.2851985319610234	67.24077109
YCL045C	76	30	4.34333113353063e-08	1.5562926697155548e-07	0.32007575181384207	75.46371365
YCL047C	376	806	3.9107721091248657e-19	3.2038248432446017e-18	1.7381702352046726	409.8054295
YCL048W	36	4	2.2345734394329642e-08	8.285642714493215e-08	0.09009539680685925	21.24163793
YCL048W-A	405	705	3.260661975814917e-08	1.189097464991223e-07	1.4114945499741283	332.7856608
YCL049C	83	210	2.0908082709801242e-08	7.772616914290042e-08	2.0515698790959513	483.6951286
YCL050C	64	5	2.9419429674543243e-15	1.8695153597602008e-14	0.0633483258798229	14.93552667
YCL051W	0	0	1.0	1.0		0.0
YCL052C	161	314	2.307906296428646e-06	7.0040997945969095e-06	1.5814260333924488	372.8501166
YCL054W	9	0	0.002731785785042739	0.00550473022066601	0.0	0.0
YCL055W	18	10	0.05930877207219574	0.09437873497155443	0.45047698403429626	106.2081896
YCL056C	431	823	1.5110295660240332e-13	8.646697546471855e-13	1.5483447892074396	365.0506082
YCL057C-A	312	357	0.3532104905176391	0.46869255444553354	0.9278093267321755	218.7480213
YCL057W	126	44	2.6097674384605944e-14	1.5765517372465208e-13	0.2831569613929862	66.75943349
YCL058W-A	658	1544	8.23842930134996e-45	1.9823935946470133e-43	1.9026833343892342	448.5924022
YCL059C	169	141	0.0006953837713304547	0.0015579088698564258	0.6765151393367124	159.5008197
YCL061C	0	0	1.0	1.0		0.0
YCL063W	227	110	1.2056612593197377e-16	8.507678407788727e-16	0.3929270609638355	92.63974247
YCL064C	0	0	1.0	1.0		0.0
YCL066W	68	2	3.60540800764972e-18	2.753612410623312e-17	0.023848781507698036	5.62278651
YCL067C	3	1	0.4759715849877356	0.6001562344364103	0.2702861904205778	63.72491375
YCL068C	336	579	1.122272597064898e-06	3.5191874076991434e-06	1.3972830736920938	329.4350453
YCL069W	35	25	0.04749849527348946	0.0767961333477194	0.5791846937583809	136.5533867
YCL073C	53	33	0.0024123980120860813	0.0049495900704627374	0.5048742047478716	119.0333295
YCR002C	41	6	1.1513772385439696e-08	4.370673596611465e-08	0.11866222994074145	27.97679141
YCR003W	309	14	4.117501335089559e-75	2.0413577739741425e-73	0.03673792879502998	8.661638764
YCR004C	290	2	6.658752244476245e-78	3.481316741634808e-76	0.005592128077667125	1.318446492
YCR005C	2	0	0.39005307204142015	0.5035230566352878	0.0	0.0
YCR007C	9	0	0.002731785785042739	0.00550473022066601	0.0	0.0
YCR008W	17	0	1.4578867257088626e-05	4.0309166151690716e-05	0.0	0.0
YCR009C	106	58	4.766361057582699e-07	1.5565782193161897e-06	0.44367733144509924	103.6274299
YCR010C	142	8	2.887810220691763e-34	4.870321577477515e-33	0.04568217302883004	10.77040796
YCR011C	15	0	5.312470434251575e-05	0.00013743597601160957	0.0	0.0
YCR012W	10	0	0.0014040139066316224	0.0029631133860691596	0.0	0.0
YCR014C	112	306	2.0474994282785952e-13	1.160115193303468e-12	2.215381453625807	522.316704
YCR015C	35	34	0.38298717369897006	0.5032041067370427	0.7876911835113981	185.7126058
YCR016W	0	0	1.0	1.0		0.0
YCR017C	34	2	5.7014165728496605e-09	2.229017451424772e-08	0.04769756301539607	11.24557302
YCR018C	0	0	1.0	1.0		0.0
YCR019W	0	0	1.0	1.0		0.0
YCR020C	357	613	6.932886859706708e-07	2.2162886231335896e-06	1.392314577544657	328.2636314
YCR020C-A	506	580	0.24079038968537186	0.332401711733215	0.9294426310905242	219.1331027
YCR020W-B	411	677	3.91869030950475e-06	1.1646712129179234e-05	1.3356478168958477	314.903406
YCR021C	0	0	1.0	1.0		0.0
YCR023C	45	30	0.011242846989919912	0.020467747084213173	0.5405723808411554	127.4498275
YCR024C	167	136	0.0003688711281238428	0.0008583343557081896	0.6603399143209325	155.6872144
YCR024C-A	297	483	0.0001927680571334855	0.0004650205942007865	1.3186689896276673	310.9003368
YCR024C-B	14	16	0.9804541167876697	1.0	0.9266955100134094	218.4854187
YCR026C	31	1	8.983748024221761e-09	3.444368992486623e-08	0.026156728105217204	6.166927137
YCR027C	14	0	0.0001017074219097487	0.00025365107693103416	0.0	0.0
YCR028C	0	0	1.0	1.0		0.0
YCR028C-A	207	0	5.503667494403785e-57	1.73909844836902e-55	0.0	0.0
YCR030C	39	0	1.2501925930000245e-11	6.160974809205776e-11	0.0	0.0
YCR031C	0	0	1.0	1.0		0.0
YCR032W	0	0	1.0	1.0		0.0
YCR033W	6	0	0.020903387555281903	0.03614413163873308	0.0	0.0
YCR034W	122	36	4.663244465523042e-16	3.118409176886397e-15	0.2392697423395278	56.41221875
YCR035C	191	220	0.5213275256648635	0.6483898356614685	0.9339732234428342	220.2012727
YCR036W	609	453	2.2523398845124525e-16	1.5494266358649659e-15	0.6031509569483828	142.2038716
YCR037C	131	4	7.806550635401762e-34	1.2864032293465767e-32	0.02475904034386972	5.837396682
YCR040W	13	0	0.00019517057694504555	0.00046728808826434516	0.0	0.0
YCR042C	8	0	0.0053438324003360314	0.010244126711444172	0.0	0.0
YCR043C	417	311	1.496539426473796e-11	7.324764460979406e-11	0.6047410447539544	142.5787639
YCR044C	27	48	0.15776996423876144	0.2294146812483229	1.441526348909748	339.8662069
YCR045C	202	291	0.09822991256048523	0.148428856315121	1.1681180407780414	275.4051967
YCR046C	439	112	1.1168557187922077e-60	3.9405136434196232e-59	0.20687052387543078	48.77351033
YCR047C	372	273	5.80805347934447e-11	2.6872176636934873e-10	0.5950655643936913	140.2975924
YCR048W	56	83	0.3274504706593552	0.43873622738093065	1.2018082395486405	283.3482773
YCR050C	54	79	0.37812081303961687	0.4975000676712049	1.18625605795698	279.681566
YCR051W	60	0	2.403301499282208e-17	1.7606862321492965e-16	0.0	0.0
YCR052W	152	163	0.2363134803370881	0.327085156538771	0.8695391257609376	205.0097556
YCR053W	138	28	6.190863719493816e-23	6.301532256780342e-22	0.164522028951656	38.78907796
YCR054C	199	347	0.00010782464166277687	0.0002679773181515254	1.4139091669739772	333.3549509
YCR057C	32	35	0.7126552664182898	0.8527841109387401	0.8868765623175208	209.0973733
YCR059C	328	1016	7.466000633072171e-51	2.0944863239413686e-49	2.511683867079028	592.7582679
YCR060W	85	163	0.001103340863631649	0.0023774122543070864	1.554940554301912	366.6056805
YCR061W	0	0	1.0	1.0		0.0
YCR063W	234	5	7.837655158870546e-61	2.7823675813990438e-59	0.01732603784747293	4.08493037
YCR065W	164	13	3.7943666249485615e-37	7.016528122211953e-36	0.06427537455123496	15.15409535
YCR066W	0	2	0.5737949961931621	0.7055580549726054		0.0
YCR067C	4	18	0.021775119949017607	0.0375723716852086	3.648863570677799	860.2863359
YCR068W	85	182	2.768814815303769e-05	7.42712162686547e-05	1.736191293760417	409.3388579
YCR069W	1	0	0.9163575898756366	1.0	0.0	0.0
YCR071C	173	213	1.0	1.0	0.9983403218424806	235.3769936
YCR072C	65	65	0.2672988873074822	0.3654864243712149	0.8108585712617332	191.1747413
YCR073C	1	0	0.9163575898756366	1.0	0.0	0.0
YCR073W-A	492	54	2.5235513091800853e-100	1.988074462889681e-98	0.0889966724555561	20.98259356
YCR075C	119	38	1.024817158407793e-14	6.364712179269133e-14	0.2589296277978644	61.04739639
YCR075W-A	688	709	0.0008528084265409071	0.0018648293768200599	0.8356086148612919	197.0100168
YCR076C	356	15	4.958910905371899e-87	3.168744068532644e-85	0.03416538923855617	8.055115504
YCR077C	1	0	0.9163575898756366	1.0	0.0	0.0
YCR079W	276	62	5.141218453280423e-42	1.0991504581715877e-40	0.1821493891964763	42.94505059
YCR081W	0	0	1.0	1.0		0.0
YCR082W	269	424	0.0018199850793734083	0.0037827011895469717	1.2780819115798323	301.3311908
YCR083W	67	75	0.6226498157563086	0.7602673228056329	0.9076775051437311	214.0015761
YCR084C	17	40	0.03258730794048521	0.05484624172248477	1.9079025206158429	449.8229208
YCR086W	196	549	5.352687826022827e-24	5.69007535812519e-23	2.271231406238222	535.484352
YCR087C-A	296	269	0.00032206625980235305	0.0007526221292658807	0.7368951205047509	173.7365048
YCR088W	0	0	1.0	1.0		0.0
YCR089W	0	0	1.0	1.0		0.0
YCR090C	7	5	0.5130632104738967	0.640188006820434	0.5791846937583809	136.5533866
YCR091W	0	0	1.0	1.0		0.0
YCR092C	0	0	1.0	1.0		0.0
YCR093W	5	0	0.04199856101753049	0.06850077266358987	0.0	0.0
YCR094W	189	366	4.689335217882155e-07	1.5349098940261964e-06	1.5702340586338326	370.2114038
YCR095C	154	305	1.6629844985856315e-06	5.1557001894156155e-06	1.6059211963300561	378.6252993
YCR095W-A	18	5	0.0025308427304254364	0.005174147366753176	0.22523849201714813	53.1040948
YCR096C	0	0	1.0	1.0		0.0
YCR097W	49	3	2.0337771309492415e-12	1.0779956018515289e-11	0.04964440232214693	11.704576
YCR098C	2	0	0.39005307204142015	0.5035230566352878	0.0	0.0
YCR101C	169	268	0.011780212637258862	0.02137835370049723	1.2858585627109143	303.1646785
YCR102C	0	0	1.0	1.0		0.0
YCR104W	156	116	3.95360345109309e-05	0.00010429896076713928	0.602946117092058	142.1555769
YCR105W	35	45	0.9422733025786935	1.0	1.0425324487650856	245.796096
YCR106W	24	18	0.14528036270970074	0.213194020398951	0.6081439284462999	143.381056
YCR107W	28	17	0.027562478422531143	0.046896986215377696	0.4923069896946238	116.0703787
YCR108C	18	35	0.1483728556595801	0.21709540789085532	1.576669444120037	371.7286636
YDL001W	118	71	1.5204229783280809e-06	4.729017062393074e-06	0.4878894793185005	115.0288698
YDL002C	125	157	0.926261439122134	1.0	1.018438365504737	240.1154751
YDL003W	57	49	0.07756753910940688	0.12079364132634686	0.6970538595057004	164.3431987
YDL004W	85	1	1.9895486165131873e-23	2.057894621145205e-22	0.009539512603079215	2.249114603
YDL005C	231	198	0.00019204241066999962	0.000463659069589911	0.6950216325100571	163.864064
YDL006W	216	552	2.317757652154004e-20	2.028831698255354e-19	2.072194126557763	488.5576723
YDL007C-A	16	1	0.00011946803707762424	0.00029500243934453286	0.050678660703858326	11.94842133
YDL007W	37	1	2.0645669802144913e-10	9.154452354058243e-10	0.021915096520587384	5.166884899
YDL008W	43	1	4.7881572367209535e-12	2.456439988258894e-11	0.01885717607585426	4.445924215
YDL010W	46	71	0.27349525446233924	0.3727182958324438	1.2515425773822406	295.0740572
YDL012C	213	511	1.2878172713792034e-16	9.043024575948474e-16	1.945299201477679	458.6398723
YDL013W	54	3	9.18458148309579e-14	5.335406879725645e-13	0.04504769840342963	10.62081896
YDL014W	38	0	2.3459413447284018e-11	1.1261693383583504e-10	0.0	0.0
YDL015C	110	64	1.4659378609354352e-06	4.564487622219647e-06	0.4717722596431902	111.2289404
YDL017W	116	148	0.8321000827584898	0.9746247608847403	1.0345436943684183	243.912601
YDL018C	50	64	0.918023525194624	1.0	1.0378989712150186	244.7036689
YDL019C	2	0	0.39005307204142015	0.5035230566352878	0.0	0.0
YDL020C	0	0	1.0	1.0		0.0
YDL021W	4	5	1.0	1.0	1.0135732140771665	238.9684267
YDL022W	0	0	1.0	1.0		0.0
YDL024C	1	0	0.9163575898756366	1.0	0.0	0.0
YDL025C	51	1	3.201314609574681e-14	1.923799406443468e-13	0.015899187671798688	3.748524338
YDL027C	9	5	0.23046626702554365	0.3199158826125758	0.45047698403429626	106.2081896
YDL028C	7	0	0.01052368785275507	0.01922545388856239	0.0	0.0
YDL029W	259	137	2.307669216826124e-16	1.585592074786982e-15	0.4289097461886388	101.1233188
YDL030W	131	149	0.5380834049298864	0.6669219098602966	0.9222742528091471	217.4430264
YDL031W	0	1	1.0	1.0		0.0
YDL033C	26	30	0.9091633638359804	1.0	0.9356060437635383	220.58624
YDL035C	31	9	6.256323084296892e-05	0.00016069724902988578	0.2354105529469548	55.50234427
YDL036C	49	29	0.0019963545976236616	0.0041239350901342234	0.4798958891140869	113.1442347
YDL037C	300	302	0.014114042006102745	0.025310213775209506	0.8162642950701448	192.4492396
YDL040C	30	23	0.11109244666299728	0.16637829707262952	0.6216582379673288	146.5673017
YDL042C	44	0	5.397643982018139e-13	2.9732778620739765e-12	0.0	0.0
YDL043C	184	166	0.003991748816895558	0.007861831317111765	0.731535450160042	172.4728645
YDL044C	45	54	0.9725576069328474	1.0	0.9730302855140799	229.4096896
YDL045C	207	623	2.0591304847439095e-30	2.9167634033897105e-29	2.440410096116231	575.3713229
YDL045W-A	286	161	4.705396758322248e-16	3.1429427127887626e-15	0.4564623425634233	107.6193474
YDL046W	11	24	0.1561271377183686	0.2274859815095865	1.7691459736619635	417.1085265
YDL047W	0	0	1.0	1.0		0.0
YDL048C	28	10	0.0006253408643290935	0.0014092223004532197	0.28959234687919044	68.2766933
YDL049C	138	504	2.8626825563858504e-32	4.413749968304297e-31	2.9613965211298083	698.2034031
YDL051W	200	23	4.620074576024463e-41	9.55757154198442e-40	0.09324873569509932	21.98509525
YDL052C	55	51	0.16934454140391153	0.24476010495448486	0.7518870388063345	177.2711238
YDL053C	319	168	5.504793122527234e-20	4.683145746694397e-19	0.42703523502185325	100.6813685
YDL054C	20	0	2.1203397821253134e-06	6.4724384750545e-06	0.0	0.0
YDL055C	11	1	0.002918570384606191	0.005856489281880742	0.07371441556924847	17.37952193
YDL056W	15	3	0.0022688572037709792	0.004665068923449017	0.16217171425234664	38.23494826
YDL057W	179	284	0.009310425173848676	0.01731271898400983	1.2865018672532527	303.3163494
YDL058W	0	0	1.0	1.0		0.0
YDL059C	12	12	0.7571231522446863	0.8996312497023121	0.8108585712617332	191.1747414
YDL060W	6	2	0.17271023955570802	0.24912379926884295	0.2702861904205778	63.72491378
YDL061C	85	12	5.058824357761892e-17	3.6503511771002056e-16	0.11447415123695057	26.98937525
YDL063C	40	32	0.08530810274978327	0.1306235928146071	0.6486868570093866	152.9397931
YDL064W	487	340	4.391860922376103e-16	2.950653290255253e-15	0.5661024932833456	133.4690186
YDL065C	138	211	0.05568464141528917	0.0891047225318108	1.2397910038856936	292.3034089
YDL066W	233	7	3.003115071509521e-59	1.0099950161550442e-57	0.024360557934901855	5.743447164
YDL067C	414	881	2.3481310711609403e-20	2.0522951049006941e-19	1.7255227084096303	406.8235437
YDL069C	218	268	1.0	1.0	0.9968353077896537	235.0221591
YDL070W	23	0	3.116584317247738e-07	1.032458318461506e-06	0.0	0.0
YDL072C	5	3	0.5140469118954509	0.6406242978512263	0.48651514275703994	114.7048448
YDL073W	0	0	1.0	1.0		0.0
YDL074C	5	0	0.04199856101753049	0.06850077266358987	0.0	0.0
YDL075W	3	0	0.17928573670405268	0.25446008681762267	0.0	0.0
YDL076C	204	91	6.198512009124515e-17	4.455955320559386e-16	0.3617065195334202	85.27892874
YDL077C	8	10	1.0	1.0	1.0135732140771665	238.9684266
YDL078C	30	29	0.4198324839868217	0.5384604405459883	0.7838299522196754	184.80225
YDL079C	62	71	0.7343692193911131	0.8756702012685654	0.9285638477352107	218.9259135
YDL080C	19	10	0.03946376649288456	0.06557530225385122	0.42676766908512276	100.6182849
YDL081C	58	14	2.1406389666298184e-09	8.621018695439835e-09	0.19572448271834939	46.1456272
YDL082W	200	5	1.0462167311528571e-51	3.023513779326674e-50	0.02027146428154333	4.779368532
YDL083C	135	4	6.573894425903284e-35	1.118534521993189e-33	0.0240254391484958	5.664436779
YDL084W	27	0	2.447218494174515e-08	9.010213546733441e-08	0.0	0.0
YDL085C-A	300	618	2.1318359992823995e-13	1.2031588647569262e-12	1.6703686567991705	393.8199671
YDL085W	85	0	4.077647289319877e-24	4.4079980377591375e-23	0.0	0.0
YDL086W	271	375	0.15979955257947392	0.2319553828582924	1.1220367683511068	264.5406937
YDL087C	211	303	0.09789288158632956	0.14803627715040266	1.1644082800583182	274.5305527
YDL088C	11	2	0.00906268731253828	0.01689997235227226	0.14742883113849695	34.75904388
YDL089W	167	157	0.016692341408493964	0.029583252832125977	0.7623041657969589	179.727152
YDL090C	170	29	2.066504579295785e-30	2.920016667206403e-29	0.1383229327446486	32.61216176
YDL091C	277	62	2.96383247411576e-42	6.407894946857044e-41	0.18149181017410634	42.7900143
YDL092W	64	42	0.001734404406427545	0.0036126619852824378	0.5321259373905125	125.458424
YDL093W	16	9	0.08332191880297833	0.12895165636058353	0.4561079463347249	107.535792
YDL095W	12	0	0.00037552169581684075	0.0008666233036286723	0.0	0.0
YDL097C	176	79	1.1403445358702943e-14	7.051743468591464e-14	0.36396492687316434	85.81138957
YDL098C	136	568	7.945057945206821e-42	1.6922973423290529e-40	3.3865269740931216	798.4356843
YDL099W	113	123	0.371597813410518	0.48958969643158967	0.8826159669486123	208.0928601
YDL100C	89	184	6.7332864844834e-05	0.00017187363769313816	1.6763817653051563	395.2376673
YDL101C	243	451	2.817282504231199e-07	9.408938258904544e-07	1.5049268133293896	354.8140261
YDL102W	14	5	0.021266561375928725	0.036716900172010236	0.28959234687919044	68.27669334
YDL103C	178	185	0.11434941506991243	0.17107791000704123	0.8427462678843857	198.6928492
YDL104C	283	457	0.0004024019814385172	0.0009245760268689223	1.3094076574791946	308.7168084
YDL105W	406	517	0.6526744846211268	0.7918841689991771	1.0325465057692513	243.4417273
YDL106C	15	3	0.0022688572037709792	0.004665068923449017	0.16217171425234664	38.23494826
YDL107W	303	433	0.05330801693469405	0.08546819219164357	1.158751687644655	273.1969075
YDL108W	256	441	2.2743074993140843e-05	6.163780597811168e-05	1.396830585650095	329.328363
YDL109C	127	177	0.31985288941944273	0.43048770583927337	1.1300942292387937	266.4403875
YDL110C	0	1	1.0	1.0		0.0
YDL111C	134	55	8.732595783213786e-13	4.755791510346825e-12	0.33281508521936815	78.46724456
YDL112W	48	5	5.183610451397627e-11	2.402171128604976e-10	0.08446443450643054	19.91403555
YDL113C	98	38	2.75310389802285e-10	1.2095569532108028e-09	0.31441454804026386	74.12898133
YDL114W	61	79	0.8398969384002608	0.981757579825183	1.050128313601261	247.5869601
YDL115C	48	38	0.05119642763178768	0.08219727953947821	0.6419297022488721	151.3466702
YDL116W	71	66	0.11572933082956768	0.1730973684267474	0.7537558549756956	177.7117314
YDL117W	12	7	0.1674319042264189	0.24217829004178448	0.473000833236011	111.5185991
YDL118W	222	299	0.34165454916024685	0.45482761856957865	1.0921023099426048	257.4830976
YDL119C	227	301	0.43463733390211845	0.5552197483942877	1.075191321364677	253.4960227
YDL120W	257	3	2.357424082371927e-68	1.0042626590904409e-66	0.009465275150915175	2.231611766
YDL121C	225	192	0.00019859313701532972	0.00047469207438701627	0.691932647476679	163.1357793
YDL122W	0	0	1.0	1.0		0.0
YDL123W	10	0	0.0014040139066316224	0.0029631133860691596	0.0	0.0
YDL124W	358	480	0.244848268235026	0.3375982715463042	1.0871846765520445	256.3236755
YDL125C	219	14	3.8822921021876493e-51	1.0998552650089247e-49	0.05183570775189161	12.22121634
YDL126C	0	0	1.0	1.0		0.0
YDL127W	63	45	0.0062125104582881705	0.011814863639423037	0.5791846937583808	136.5533866
YDL128W	54	4	3.6117055318641037e-13	2.0126859024951996e-12	0.0600635978712395	14.16109195
YDL129W	36	11	2.2344110084002493e-05	6.061366844014072e-05	0.24776234121886292	58.41450429
YDL130W	58	1	4.034287522476946e-16	2.719951646162358e-15	0.013980320194167815	3.296116228
YDL130W-A	517	551	0.018466728039664645	0.03252745879207086	0.8641838931628918	203.7471615
YDL131W	3	0	0.17928573670405268	0.25446008681762267	0.0	0.0
YDL132W	0	0	1.0	1.0		0.0
YDL133C-A	17	0	1.4578867257088626e-05	4.0309166151690716e-05	0.0	0.0
YDL133W	65	11	2.084732045018255e-12	1.1029709283256657e-11	0.13722221975198562	32.35264853
YDL134C	41	6	1.1513772385439696e-08	4.370673596611465e-08	0.11866222994074145	27.97679141
YDL135C	164	17	6.607824215868969e-35	1.1209910638779481e-33	0.08405241287469187	19.81689392
YDL136W	136	19	1.3090869643060638e-26	1.5750123706535925e-25	0.11328171216156567	26.70823592
YDL137W	0	0	1.0	1.0		0.0
YDL138W	2	1	0.8556571067029966	0.9949219613119558	0.4054292856308666	95.58737062
YDL139C	73	31	3.1592044930482045e-07	1.0453731323084133e-06	0.3443372014947086	80.08671598
YDL140C	0	0	1.0	1.0		0.0
YDL141W	19	26	0.8455229058758267	0.987129969892789	1.1095959396213193	261.6075407
YDL142C	27	15	0.016971210742540682	0.030049702272275696	0.45047698403429626	106.2081896
YDL143W	235	78	7.745616945052712e-27	9.4175566704013e-26	0.269136036418788	63.45374393
YDL144C	62	138	0.00011934386069164823	0.00029500243934453286	1.804814239259987	425.5179727
YDL145C	11	3	0.022960694652024858	0.039452331922257236	0.22114324670774543	52.13856581
YDL146W	4	4	1.0	1.0	0.8108585712617332	191.1747413
YDL147W	13	4	0.017126069335963435	0.0302772901171613	0.24949494500361025	58.82299733
YDL148C	65	5	1.5931893468992326e-15	1.0283313057258683e-14	0.062373736250902555	14.70574933
YDL149W	7	8	1.0	1.0	0.9266955100134094	218.4854186
YDL150W	220	274	0.9494030381068155	1.0	1.009887493298704	238.0994505
YDL153C	0	0	1.0	1.0		0.0
YDL154W	0	0	1.0	1.0		0.0
YDL155W	20	0	2.1203397821253134e-06	6.4724384750545e-06	0.0	0.0
YDL156W	130	183	0.2724467032740123	0.37146538419365693	1.1414393733915167	269.1152128
YDL157C	304	469	0.0025959218498862466	0.005305311499181167	1.2509627300057662	294.9373476
YDL159W	165	171	0.12324642835600239	0.18324462499363228	0.8403443374894326	198.1265501
YDL159W-A	278	482	6.485319413064518e-06	1.8751670158136772e-05	1.4058770911804153	331.4612421
YDL160C	20	7	0.004132810356867986	0.008100815392756575	0.2838004999416066	66.91115946
YDL160C-A	201	269	0.40610870026342794	0.5227240678636916	1.0851788839273944	255.8507732
YDL161W	96	6	3.3470528715865825e-23	3.431176660337689e-22	0.050678660703858326	11.94842133
YDL164C	33	11	0.0001044652260479267	0.0002601903486364774	0.2702861904205777	63.72491376
YDL165W	319	488	0.003039449700089441	0.006088427455665056	1.240435682682526	292.4554037
YDL166C	277	235	2.6806745524461752e-05	7.224254616268957e-05	0.6879125063050806	162.1879574
YDL167C	93	34	2.0335629349044718e-10	9.030903813618238e-10	0.29644291852579496	69.89184092
YDL168W	86	57	0.00030570753436742456	0.0007158485464768155	0.5374295181618464	126.7088402
YDL169C	61	115	0.008693926986615993	0.016270346274008647	1.5286677982803167	360.4113977
YDL170W	33	38	0.8658299992981286	1.0	0.933715930543814	220.1406112
YDL171C	0	0	1.0	1.0		0.0
YDL173W	188	143	1.4058044503781833e-05	3.924651162196569e-05	0.6167700834597226	145.4148298
YDL174C	15	0	5.312470434251575e-05	0.00013743597601160957	0.0	0.0
YDL175C	235	247	0.08715426616596564	0.1327043115489723	0.8522641153261621	200.9368558
YDL176W	55	48	0.09683983678703109	0.14659802615483436	0.7076583894647853	166.8434106
YDL177C	310	345	0.20275290016284947	0.2846062799210513	0.9024071196299934	212.7589863
YDL178W	25	3	5.461688141786795e-06	1.5903882786539676e-05	0.09730302855140799	22.94096896
YDL179W	0	0	1.0	1.0		0.0
YDL180W	125	43	2.0841585962053693e-14	1.2656806849817402e-13	0.27893534851403623	65.76411102
YDL181W	422	385	2.0551454834589473e-05	5.596184505384662e-05	0.7397643363406808	174.4129749
YDL182W	1	0	0.9163575898756366	1.0	0.0	0.0
YDL183C	146	8	2.4731717297831745e-35	4.284099583729831e-34	0.04443060664447853	10.47532829
YDL184C	37	0	4.403536055995282e-11	2.0622749070056083e-10	0.0	0.0
YDL185W	0	0	1.0	1.0		0.0
YDL186W	206	182	0.0011819872572076627	0.0025411621368976703	0.7163896115030848	168.9019559
YDL188C	9	0	0.002731785785042739	0.00550473022066601	0.0	0.0
YDL189W	5	2	0.29929179618520174	0.40480412038125474	0.3243434285046933	76.46989653
YDL190C	0	1	1.0	1.0		0.0
YDL191W	39	0	1.2501925930000245e-11	6.160974809205776e-11	0.0	0.0
YDL192W	0	0	1.0	1.0		0.0
YDL193W	73	9	1.9156955128576963e-15	1.229594296254979e-14	0.09996886495007669	23.56948867
YDL194W	7	0	0.01052368785275507	0.01922545388856239	0.0	0.0
YDL195W	0	0	1.0	1.0		0.0
YDL197C	60	85	0.4596371188312558	0.5833972788343748	1.1487163092874555	270.8308835
YDL198C	1	0	0.9163575898756366	1.0	0.0	0.0
YDL199C	83	97	0.7757482010767963	0.9192927888713488	0.9476298965347967	223.4210833
YDL200C	258	490	1.891041157938896e-08	7.075717436113592e-08	1.5400027128614313	363.083811
YDL201W	1	0	0.9163575898756366	1.0	0.0	0.0
YDL202W	64	473	1.170103841083771e-52	3.4686944278725605e-51	5.992751628231247	1412.900823
YDL203C	190	156	0.00018563108019476295	0.0004491225671855624	0.6657575637727915	156.9645245
YDL204W	156	1	1.4366844849726094e-42	3.153577279800564e-41	0.00519781135424188	1.225479111
YDL205C	6	1	0.07217044308691634	0.11284725888875906	0.1351430952102889	31.86245688
YDL206W	15	2	0.0007809115699282502	0.0017193807192409523	0.1081144761682311	25.48996551
YDL207W	70	18	1.1045222987599085e-10	5.005601056082139e-10	0.2085064897530171	49.15921918
YDL208W	401	33	3.744233409375186e-88	2.4194479030692914e-86	0.06672900960508028	15.73258469
YDL209C	236	496	1.1549706301876165e-11	5.735955176346272e-11	1.7041773362111001	401.7909818
YDL210W	5	0	0.04199856101753049	0.06850077266358987	0.0	0.0
YDL211C	0	0	1.0	1.0		0.0
YDL212W	2	8	0.20849043336093362	0.29180542279355787	3.243434285046933	764.6989652
YDL213C	249	94	6.5409859075292225e-25	7.332789464756445e-24	0.3061072518016182	72.17038429
YDL214C	4	0	0.08574231661887353	0.1306235928146071	0.0	0.0
YDL215C	27	0	2.447218494174515e-08	9.010213546733441e-08	0.0	0.0
YDL216C	130	254	2.101260363266104e-05	5.716342643871033e-05	1.584292900772925	373.5260331
YDL217C	222	140	3.3940713194233946e-10	1.4720440541481102e-09	0.511352252147039	120.5606477
YDL218W	196	82	1.0675099168228574e-17	7.952395766383747e-17	0.33923674920133734	79.98126933
YDL219W	366	655	1.1372528071407531e-08	4.325622284303221e-08	1.4511266780776921	342.12966
YDL220C	18	17	0.5343818001408089	0.6631915694021995	0.7658108728583036	180.5539224
YDL222C	264	6	3.2219231440093666e-68	1.362447058911608e-66	0.01842860389231212	4.344880484
YDL223C	4	0	0.08574231661887353	0.1306235928146071	0.0	0.0
YDL224C	0	0	1.0	1.0		0.0
YDL225W	47	3	7.017462615348149e-12	3.555720484657904e-11	0.05175693008053616	12.20264306
YDL226C	0	0	1.0	1.0		0.0
YDL227C	0	0	1.0	1.0		0.0
YDL229W	30	0	3.655722498870247e-09	1.4449525835740749e-08	0.0	0.0
YDL230W	130	218	0.006324388789721141	0.012023656175102903	1.3597474502696756	320.5853355
YDL231C	19	22	0.9646296413931434	1.0	0.93888887198727	221.3602268
YDL232W	546	431	3.5974506357437636e-12	1.8655490176882222e-11	0.6400733410509286	150.9089991
YDL233W	147	136	0.018045429576502615	0.03182436844356533	0.7501820795346649	176.8691484
YDL234C	54	11	1.165200487572972e-09	4.800191979965733e-09	0.1651748941459086	38.94300286
YDL235C	150	26	8.528893540565928e-27	1.034803096029423e-25	0.14054881901870042	33.13695516
YDL236W	292	253	4.328555871067479e-05	0.0001137729653313943	0.7025589675658168	165.6411286
YDL237W	196	234	0.7743028294880344	0.9179582709514916	0.9680658452818651	228.239232
YDL238C	1959	793	7.252577860483553e-171	1.1917021507325977e-168	0.32823422512024225	77.387223
YDL239C	91	117	0.8193936384236548	0.9622897313813433	1.0425324487650858	245.796096
YDL240W	0	0	1.0	1.0		0.0
YDL241W	0	0	1.0	1.0		0.0
YDL243C	0	0	1.0	1.0		0.0
YDL244W	106	17	6.048614555233924e-20	5.138195318633722e-19	0.13004335576839118	30.37355705
YDL245C	1	0	0.9163575898756366	1.0	0.0	0.0
YDL246C	104	48	7.4381641011586455e-09	2.868168643929193e-08	0.37424241750541537	88.234496
YDL247W	68	45	0.001386268664154747	0.0029560367399161847	0.5365975839232058	126.5126965
YDL248W	17	27	0.504370153171958	0.6311211381401067	1.287834201415694	303.6304715
YDR001C	37	5	4.0099498260124977e-08	1.4431302534041223e-07	0.10957548260293692	25.8344245
YDR002W	3	0	0.17928573670405268	0.25446008681762267	0.0	0.0
YDR003W	125	48	6.398112840228778e-13	3.5143788867388448e-12	0.31136969136450554	73.41110068
YDR003W-A	172	350	7.002333252015132e-08	2.4675501551678326e-07	1.6500029066372477	389.018369
YDR004W	147	159	0.27570795634147366	0.3754668380108489	0.8770511076912626	206.7808427
YDR005C	96	17	1.9844516125768366e-17	1.4612780056247616e-16	0.14358953866093194	33.85386044
YDR006C	0	0	1.0	1.0		0.0
YDR007W	258	346	0.32779999588152975	0.43902603081385133	1.087430487040929	256.3816298
YDR009W	54	73	0.672663449993401	0.8125367571753936	1.096160661150121	258.4399281
YDR011W	0	0	1.0	1.0		0.0
YDR012W	32	2	1.9855254745949332e-08	7.400360987942619e-08	0.050678660703858326	11.94842133
YDR013W	536	1050	1.7187559872879219e-18	1.3448388684207944e-17	1.5884356340015295	374.5027583
YDR014W	35	20	0.007427117630479246	0.013981457771812159	0.4633477550067047	109.2427093
YDR014W-A	193	149	1.8634579230259085e-05	5.1032126263438095e-05	0.625999622373048	147.5908625
YDR016C	420	784	6.088623824829134e-12	3.109740285665395e-11	1.5136026663552353	356.8595172
YDR017C	2	0	0.39005307204142015	0.5035230566352878	0.0	0.0
YDR018C	148	146	0.06294382658507648	0.09980423123539423	0.7999010230014395	188.5912988
YDR019C	10	14	0.9193631330147556	1.0	1.1352019997664264	267.6446378
YDR020C	274	265	0.005349141035818519	0.01025088640352959	0.7842245305998515	184.895279
YDR021W	213	312	0.05815336078434462	0.09274541815606376	1.1877364987495809	280.030607
YDR022C	41	7	3.447522983349768e-08	1.2524766062693945e-07	0.13843926826419833	32.63958998
YDR023W	5	0	0.04199856101753049	0.06850077266358987	0.0	0.0
YDR025W	88	5	1.1454367190963293e-21	1.0852399623596359e-20	0.0460715097307803	10.86220121
YDR026C	112	130	0.6849470355945315	0.8240858580971027	0.941175127357369	221.8992534
YDR027C	44	20	0.00019066591140584578	0.00046052904514700505	0.3685720778462424	86.89760969
YDR028C	2	0	0.39005307204142015	0.5035230566352878	0.0	0.0
YDR030C	30	58	0.05627608421527785	0.09000104569579058	1.5676599044393509	369.6044999
YDR031W	619	974	2.256951448099209e-06	6.859518970325982e-06	1.2758905467026302	300.8145364
YDR032C	2	1	0.8556571067029966	0.9949219613119558	0.4054292856308666	95.58737062
YDR033W	0	0	1.0	1.0		0.0
YDR034C	6	3	0.32442524546645635	0.43536718570965705	0.4054292856308666	95.58737065
YDR034C-A	172	10	4.783190442120685e-41	9.859544169403606e-40	0.04714294018963565	11.11481054
YDR034W-B	281	21	1.9765495396309617e-63	7.5780909349451074e-62	0.06059797151778078	14.28708032
YDR035W	124	67	3.2744148827935934e-08	1.1933561464477792e-07	0.4381251957623881	103.2960296
YDR036C	69	3	8.413634234896827e-18	6.308580245748585e-17	0.035254720489640574	8.311945271
YDR037W	48	20	3.205239795329637e-05	8.52605645834447e-05	0.33785773802572217	79.65614222
YDR038C	16	7	0.02918503013780519	0.04945288990056501	0.35475062492700826	83.63894931
YDR039C	22	7	0.0014746396494470162	0.0030962587163087954	0.25800045449236964	60.82832678
YDR040C	17	3	0.0006923909257967755	0.0015518083453847451	0.14309268904618822	33.73671906
YDR041W	82	34	3.4058384715778015e-08	1.2396820917749327e-07	0.33620965149876747	79.26757564
YDR042C	55	26	4.630481787621797e-05	0.00012143137601738694	0.3833149609600921	90.37351407
YDR043C	2	0	0.39005307204142015	0.5035230566352878	0.0	0.0
YDR044W	0	0	1.0	1.0		0.0
YDR045C	380	185	9.657104008355092e-27	1.1643187662903594e-25	0.3947600939037386	93.07191355
YDR046C	7	4	0.33974751740388565	0.4527080566704695	0.4633477550067047	109.2427093
YDR047W	78	60	0.007167587905065486	0.01354165507294074	0.6237373625090256	147.0574933
YDR049W	70	93	0.6951853693932706	0.8339365130016106	1.0772835303905886	253.9892992
YDR050C	50	1	5.983208666516432e-14	3.5291726196036927e-13	0.016217171425234666	3.823494825
YDR051C	231	201	0.0003354005273041783	0.000782510520294657	0.705552263305664	166.3468529
YDR052C	44	24	0.0014582198349709318	0.003064317732276647	0.44228649341549087	104.2771316
YDR054C	47	0	8.216400731931725e-14	4.797210214146128e-13	0.0	0.0
YDR055W	116	14	5.256088000009503e-24	5.608119125798636e-23	0.09786224135917469	23.0728136
YDR056C	122	781	2.1340869660736425e-79	1.157842843574483e-77	5.190824132421423	1223.831745
YDR057W	179	244	0.33252950142470655	0.4447388750449971	1.1053044211612453	260.5957368
YDR058C	145	19	6.392784044755571e-29	8.451701388825124e-28	0.10625043347567538	25.05048335
YDR059C	102	7	3.316465369873732e-24	3.6123091557090594e-23	0.05564715685129541	13.11983519
YDR060W	0	0	1.0	1.0		0.0
YDR061W	105	56	2.797592317094525e-07	9.34860744660698e-07	0.43245790467292433	101.9598621
YDR062W	44	50	0.7700738438047859	0.9133212364861464	0.921430194615606	217.2440242
YDR063W	443	558	0.7639228215687481	0.9071484920177307	1.0213523312958175	240.8024958
YDR064W	619	521	1.218056996477902e-10	5.502785378432376e-10	0.6824835470555138	160.907981
YDR065W	344	277	1.2828370763926316e-07	4.425672481304154e-07	0.6529297216264537	153.940126
YDR066C	408	697	1.7674881591878114e-07	6.007579434686231e-07	1.3852167259054609	326.5901831
YDR067C	359	583	4.434712624075618e-05	0.00011642770697277396	1.316798181185489	310.4592596
YDR068W	326	519	0.00033141996897611983	0.00077385149881513	1.2909067438185262	304.3548796
YDR069C	47	6	3.1884375205257415e-10	1.3841543397360468e-09	0.10351386016107232	24.40528613
YDR070C	324	44	3.543345303341822e-62	1.2897328379442293e-60	0.11011659609727241	25.96200191
YDR071C	159	307	4.635174713191383e-06	1.3621302900134718e-05	1.5656200086625918	369.1235572
YDR072C	73	30	1.7211042237635076e-07	5.856846385126588e-07	0.333229549833589	78.5649622
YDR073W	82	133	0.058902588390524147	0.09378427071813521	1.3151730485098843	310.0761046
YDR074W	22	0	5.899580831017108e-07	1.9018211524203693e-06	0.0	0.0
YDR075W	145	520	1.5558896555197758e-32	2.431500382851693e-31	2.9079066003869056	685.5921759
YDR076W	61	42	0.0043814310119650425	0.008553160132318723	0.5582960654588983	131.6285104
YDR077W	31	0	1.9418703417271774e-09	7.853513597238394e-09	0.0	0.0
YDR078C	359	481	0.24836901706337294	0.3418789413909665	1.08641496595235	256.1422022
YDR079C-A	679	824	0.7755875026763841	0.919291782335508	0.9840168817668161	231.9999806
YDR079W	235	94	4.1689818037825144e-22	4.0568213796198375e-21	0.3243434285046933	76.46989655
YDR080W	37	27	0.04867679688937223	0.07859075208051086	0.5917076060558595	139.5058923
YDR081C	95	39	2.0550210207053425e-09	8.293632203562404e-09	0.33287878188639575	78.4822622
YDR082W	243	170	1.2160688883709535e-08	4.6101596420707674e-08	0.5672673132283731	133.7436462
YDR083W	275	84	1.4442342049336168e-33	2.3730831178780658e-32	0.2476804363126749	58.39519371
YDR084C	989	1481	2.381235838163127e-06	7.222830857213155e-06	1.2142381638408766	286.2788593
YDR085C	16	7	0.02918503013780519	0.04945288990056501	0.35475062492700826	83.63894931
YDR086C	165	29	3.6729292494498017e-29	4.935284138688273e-28	0.1425145367672137	33.60040909
YDR087C	408	1228	1.8308573471480084e-58	6.086277805461386e-57	2.440525307621099	575.3984861
YDR088C	17	3	0.0006923909257967755	0.0015518083453847451	0.14309268904618822	33.73671906
YDR089W	6	0	0.020903387555281903	0.03614413163873308	0.0	0.0
YDR090C	214	29	1.4270717712850578e-41	3.0173124105368997e-40	0.1098827035821975	25.90685747
YDR091C	12	0	0.00037552169581684075	0.0008666233036286723	0.0	0.0
YDR092W	35	10	1.6929108952743657e-05	4.671751707640536e-05	0.23167387750335236	54.62135464
YDR093W	0	0	1.0	1.0		0.0
YDR096W	5	0	0.04199856101753049	0.06850077266358987	0.0	0.0
YDR097C	17	0	1.4578867257088626e-05	4.0309166151690716e-05	0.0	0.0
YDR098C	25	5	4.839171386712385e-05	0.0001266154442446903	0.16217171425234664	38.23494827
YDR099W	0	0	1.0	1.0		0.0
YDR100W	66	17	3.984477164037687e-10	1.719034371371398e-09	0.20885751077953738	49.24197884
YDR101C	41	19	0.00040077642410638677	0.0009219460860143321	0.37576372814568126	88.5931728
YDR103W	2	0	0.39005307204142015	0.5035230566352878	0.0	0.0
YDR104C	30	7	1.9066577747975753e-05	5.2115916648578214e-05	0.18920033329440442	44.60743964
YDR105C	248	60	3.578475581614907e-36	6.431191584333541e-35	0.196175460789129	46.25195355
YDR106W	115	17	3.1282012644355823e-22	3.0805283342070262e-21	0.11986604966477797	28.26061393
YDR107C	32	4	2.537026359316743e-07	8.502586592325517e-07	0.10135732140771665	23.89684267
YDR108W	126	133	0.23386770985513605	0.32416804034150093	0.8559062696651628	201.7955603
YDR109C	121	175	0.19679157220585725	0.2769141991083643	1.1727293386016804	276.4923944
YDR110W	92	54	1.3726783619226894e-05	3.8340326660599255e-05	0.4759387266101478	112.2112612
YDR111C	143	67	1.7398056890895545e-11	8.466496915135442e-11	0.37991275716458833	89.5713823
YDR113C	111	50	1.146302140810195e-09	4.732507976884014e-09	0.36525160867645645	86.11474834
YDR114C	1387	82	0.0	0.0	0.04793828611641105	11.3023279
YDR115W	1390	83	0.0	0.0	0.04841817367965746	11.41547017
YDR116C	377	116	3.373051099289637e-45	8.184986021947132e-44	0.24949494500361022	58.82299734
YDR117C	185	167	0.003953835309313425	0.00779784186003481	0.7319642237876186	172.5739557
YDR118W	58	75	0.8541462596462555	0.9949219613119558	1.048524014562586	247.2087172
YDR119W	0	0	1.0	1.0		0.0
YDR119W-A	72	3	1.3098322009007418e-18	1.0375819541845958e-17	0.03378577380257222	7.965614221
YDR120C	26	0	4.617898503826787e-08	1.6485123709191714e-07	0.0	0.0
YDR121W	77	91	0.8433395468029581	0.9849808557400106	0.9582874024002301	225.9337852
YDR122W	5	0	0.04199856101753049	0.06850077266358987	0.0	0.0
YDR123C	376	124	2.399584111889689e-42	5.207550274519849e-41	0.2674108054161035	63.04698916
YDR124W	217	245	0.3676439469127911	0.4848282136059737	0.9154854836826021	215.8424499
YDR125C	234	244	0.07337006409830893	0.11456726544376178	0.8455106469566791	199.3446021
YDR126W	209	212	0.05009654515080945	0.08063398577170588	0.8224976895095094	193.9188764
YDR127W	3	0	0.17928573670405268	0.25446008681762267	0.0	0.0
YDR128W	18	8	0.020872320115817744	0.03614413163873308	0.360381587227437	84.96655168
YDR129C	0	0	1.0	1.0		0.0
YDR130C	1069	364	6.1872347593584734e-114	5.648061444614378e-112	0.2761015153781767	65.03514567
YDR131C	200	863	8.514607678647512e-65	3.377069569648403e-63	3.4988547349943793	824.9190087
YDR132C	22	0	5.899580831017108e-07	1.9018211524203693e-06	0.0	0.0
YDR135C	0	0	1.0	1.0		0.0
YDR137W	65	64	0.23291587756325255	0.3230043915761431	0.7983838240115527	188.2335914
YDR138W	0	0	1.0	1.0		0.0
YDR139C	503	627	0.8817014446194004	1.0	1.01075213554892	238.3033058
YDR140W	210	26	4.452541392324402e-42	9.590473987736942e-41	0.10039201358478603	23.66925369
YDR141C	15	2	0.0007809115699282502	0.0017193807192409523	0.1081144761682311	25.48996551
YDR142C	280	189	1.0888168133059204e-10	4.938316635112262e-10	0.54732953560167	129.0429504
YDR143C	11	0	0.0007247800586511511	0.0016043918850280098	0.0	0.0
YDR144C	80	65	0.014941685182317957	0.026702806551743497	0.6588225891501582	153.4118295
YDR145W	73	110	0.20941212069186388	0.29288159195012387	1.2218416827231597	288.071528
YDR146C	26	0	4.617898503826787e-08	1.6485123709191714e-07	0.0	0.0
YDR147W	55	82	0.315219708375288	0.4247489556856329	1.208916415335675	285.0241598
YDR148C	40	0	6.664593817872736e-12	3.382884293608659e-11	0.0	0.0
YDR150W	0	0	1.0	1.0		0.0
YDR151C	306	0	1.3648691117301727e-83	8.092126042845591e-82	0.0	0.0
YDR152W	359	459	0.6334411457229099	0.7713148484125459	1.0367244685491241	244.4267584
YDR153C	56	13	2.5764402991784127e-09	1.0332711409048154e-08	0.1882350254714738	44.37985067
YDR155C	13	0	0.00019517057694504555	0.00046728808826434516	0.0	0.0
YDR156W	482	187	1.9019812698033203e-45	4.674484736170468e-44	0.31458620918245667	74.16945357
YDR158W	190	76	3.9506017170554945e-18	3.009259665534589e-17	0.32434342850469333	76.46989653
YDR159W	0	0	1.0	1.0		0.0
YDR160W	0	0	1.0	1.0		0.0
YDR161W	0	0	1.0	1.0		0.0
YDR162C	1109	335	4.306541254154566e-132	4.953383750528582e-130	0.24493924379862997	57.74890743
YDR163W	582	912	6.7503874428966985e-06	1.9498482262229492e-05	1.2706237405338499	299.9012693
YDR164C	76	128	0.03657615148902696	0.06113032467695264	1.3656565410723929	321.9785116
YDR165W	167	216	0.6811555799803684	0.8205541978355883	1.0487751580391282	247.2679288
YDR166C	52	45	0.09956501193470363	0.1503672225936136	0.7017045328226538	165.43968
YDR167W	139	295	1.1967034378173895e-07	4.155942917202782e-07	1.720886895843247	405.7305662
YDR168W	64	109	0.04743370231685504	0.07671294207655607	1.3809935041801393	325.5944813
YDR169C	579	36	1.8206682269036927e-133	2.1368699944741095e-131	0.05041607696964144	11.88651241
YDR169C-A	208	184	0.0011628997231599523	0.0025010606985388503	0.7172979668853794	169.1161173
YDR170C	0	0	1.0	1.0		0.0
YDR170W-A	24	2	2.916093934837588e-06	8.761993844958709e-06	0.06757154760514444	15.93122844
YDR171W	27	26	0.4445147480265095	0.56683022525509	0.7808267723261135	184.0941953
YDR172W	2	0	0.39005307204142015	0.5035230566352878	0.0	0.0
YDR173C	92	99	0.3845974804037088	0.5035230566352878	0.8725543321186043	205.7206455
YDR174W	388	23	1.3158577089011064e-90	8.902938451635603e-89	0.048066358605721296	11.33252332
YDR175C	343	161	1.235025728551172e-25	1.4262315190557811e-24	0.38060708446979313	89.73508265
YDR176W	69	47	0.0019896501263752925	0.004114167457068727	0.5523239543377023	130.2204759
YDR177W	0	0	1.0	1.0		0.0
YDR178W	297	39	8.622977665416169e-58	2.8017369804411517e-56	0.10647637804447002	25.10375391
YDR179C	878	1235	0.003060187739041952	0.00612783415293533	1.140558468688201	268.6015991
YDR179W-A	343	284	7.055861684119098e-07	2.2543478080760516e-06	0.6713814409280824	158.2904564
YDR180W	14	4	0.009920824310416866	0.018357355408367887	0.23167387750335236	54.62135468
YDR181C	155	235	0.05135130020247909	0.08239992395771688	1.2293662209452085	289.8455755
YDR182W	166	179	0.2328817897699603	0.3230043915761431	0.8743595437099413	206.1462572
YDR182W-A	386	1010	8.851384743609703e-38	1.6800103518316634e-36	2.1216765724724107	500.2240642
YDR183W	392	751	1.2533807003582472e-12	6.755569266879362e-12	1.5534560893305143	366.2556907
YDR184C	158	165	0.1498491270979244	0.2190600737011091	0.8467826851783923	199.6445083
YDR185C	269	568	2.468287113970748e-13	1.3875971840122944e-12	1.7121474664560017	403.6700858
YDR186C	175	7	1.0379833226059768e-43	2.36882622551864e-42	0.032434342850469325	7.646989652
YDR188W	24	0	1.6478657633666677e-07	5.614263036209542e-07	0.0	0.0
YDR189W	64	42	0.001734404406427545	0.0036126619852824378	0.5321259373905125	125.458424
YDR190C	24	0	1.6478657633666677e-07	5.614263036209542e-07	0.0	0.0
YDR191W	144	17	1.068945952022867e-29	1.470695734469739e-28	0.09572635910728795	22.5692403
YDR192C	119	119	0.11990832957697473	0.1785584679951273	0.8108585712617333	191.1747414
YDR194C	13	0	0.00019517057694504555	0.00046728808826434516	0.0	0.0
YDR194W-A	472	524	0.10386673387674177	0.15637109594899	0.9001904477566698	212.2363654
YDR195W	190	87	2.554617245672755e-15	1.6324004199848907e-14	0.37128787210405684	87.53790789
YDR196C	378	374	0.0027830536496106055	0.005606074094189349	0.8022780572801276	189.1517282
YDR197W	171	41	1.6564619462545354e-25	1.9014596113592482e-24	0.19441638258322258	45.83721868
YDR198C	173	363	7.55907819798908e-09	2.9117386950191024e-08	1.7013968865202842	401.1354399
YDR200C	144	75	6.619546377365225e-10	2.803314522549883e-09	0.4223221725321527	99.57017778
YDR201W	462	945	2.5805794718217635e-19	2.141545821420918e-18	1.6585743503080908	391.0392436
YDR202C	299	186	1.1050929204545795e-13	6.368125636807903e-13	0.5044136931594728	118.9247555
YDR204W	438	573	0.36893089852229033	0.48641026992244196	1.060780733636925	250.098463
YDR205W	83	77	0.08434826707844574	0.1303646557291431	0.7522422890018489	177.3548805
YDR206W	13	5	0.03532815584596074	0.05911324535063143	0.3118686812545128	73.52874666
YDR207C	0	0	1.0	1.0		0.0
YDR208W	15	0	5.312470434251575e-05	0.00013743597601160957	0.0	0.0
YDR210W	53	41	0.030842070143172286	0.052015467857297305	0.6272679513534163	147.8898942
YDR211W	18	0	7.656291354107182e-06	2.1927953972843827e-05	0.0	0.0
YDR212W	16	0	2.7804891084405072e-05	7.42712162686547e-05	0.0	0.0
YDR213W	6	5	0.7275977068184303	0.8681580001237557	0.6757154760514443	159.3122844
YDR214W	124	299	2.1874172339151053e-10	9.676797317112133e-10	1.9552154258649859	460.9778037
YDR216W	9	0	0.002731785785042739	0.00550473022066601	0.0	0.0
YDR217C	11	3	0.022960694652024858	0.039452331922257236	0.22114324670774543	52.13856581
YDR218C	204	320	0.008101853589047064	0.015211805416457612	1.2719350137438952	299.8819472
YDR219C	91	8	1.039884414771212e-20	9.286297002095094e-20	0.0712842700010315	16.80657066
YDR221W	99	100	0.18055065030227951	0.2560026602288978	0.8190490618805387	193.1057993
YDR222W	25	7	0.00029934189211897885	0.0007020861425678007	0.2270403999532853	53.52892758
YDR223W	53	57	0.533837441987852	0.6629451800630828	0.8720554445645055	205.6030237
YDR224C	69	6	5.135806122578721e-16	3.4224821565411616e-15	0.07050944097928115	16.62389054
YDR225W	48	1	2.0909644533478254e-13	1.1812511366604465e-12	0.01689288690128611	3.982807109
YDR226W	195	115	2.0000476752079793e-10	8.895803696922729e-10	0.4781986445902529	112.7440783
YDR227W	0	0	1.0	1.0		0.0
YDR228C	3	2	0.8143338639882723	0.9577165750095202	0.5405723808411556	127.4498276
YDR229W	12	0	0.00037552169581684075	0.0008666233036286723	0.0	0.0
YDR231C	409	398	0.0008429425391683268	0.0018453606938549857	0.7890506390273101	186.0331223
YDR232W	66	6	3.2014621968553067e-15	2.02994587586713e-14	0.07371441556924847	17.37952194
YDR233C	0	0	1.0	1.0		0.0
YDR234W	62	2	1.5074109230079153e-16	1.0520776963857428e-15	0.026156728105217204	6.16692714
YDR235W	177	92	6.2934293460106e-12	3.208644695825085e-11	0.4214632121812399	99.36766214
YDR236C	353	518	0.012821651402806446	0.023136905308296162	1.1898717844577273	280.5340397
YDR237W	215	50	2.4095838856076744e-32	3.7554246412275707e-31	0.18857176075854262	44.45924217
YDR238C	0	0	1.0	1.0		0.0
YDR239C	76	60	0.011795892027456572	0.02140005522078951	0.6401515036276841	150.9274273
YDR240C	22	0	5.899580831017108e-07	1.9018211524203693e-06	0.0	0.0
YDR242W	37	14	0.00011926281464097574	0.00029500243934453286	0.30681135128822334	72.33638859
YDR243C	173	316	3.549095714881026e-05	9.401588878987e-05	1.4811058295879056	349.1977934
YDR244W	104	166	0.04472489989012491	0.07270008458680281	1.294255027206228	305.1442987
YDR245W	48	1	2.0909644533478254e-13	1.1812511366604465e-12	0.01689288690128611	3.982807109
YDR246W	193	475	2.045080951045839e-16	1.4102230874657819e-15	1.9956363800483072	470.507783
YDR246W-A	817	508	5.784682905354809e-35	9.871724447684125e-34	0.5041813392912613	118.8699737
YDR247W	0	0	1.0	1.0		0.0
YDR248C	221	283	0.7081049897484402	0.8476918809415652	1.0383392564120837	244.8074742
YDR249C	82	224	3.6515627830305545e-10	1.5801457912120934e-09	2.2150282922271733	522.2334394
YDR251W	7	0	0.01052368785275507	0.01922545388856239	0.0	0.0
YDR252W	559	627	0.10897083753860852	0.16354156750640333	0.9094961076585094	214.4303449
YDR253C	126	305	1.1815431157958882e-10	5.346226954321127e-10	1.9627925732922906	462.7642549
YDR254W	158	241	0.04234184951724942	0.06902153531000607	1.2368159219878336	291.6019789
YDR255C	251	193	8.070218018351154e-07	2.5656066237444713e-06	0.6234888615677868	146.9989047
YDR256C	119	42398	0.0	0.0	288.8973252466804	68112.82928
YDR257C	362	88	5.569117196978977e-52	1.6257864466916802e-50	0.19711479080395722	46.47341777
YDR258C	80	36	2.664777368626267e-07	8.915145228021909e-07	0.36488635706777994	84.96655173
YDR259C	140	43	1.1605626086417312e-17	8.63440564333583e-17	0.2490494183161038	58.71795628
YDR260C	279	266	0.0029861257915800975	0.005985782303024448	0.7730766306653084	182.2669577
YDR261C	11	1	0.002918570384606191	0.005856489281880742	0.07371441556924847	17.37952193
YDR262W	187	102	1.4344985469684289e-11	7.039079474074604e-11	0.44228649341549087	104.2771316
YDR263C	116	118	0.1587008049538962	0.23053506675672067	0.8248388914559011	194.4708575
YDR264C	9	2	0.03020840863331233	0.0509916519078894	0.1801907936137185	42.48327585
YDR265W	326	436	0.2839236545526266	0.3859241165994222	1.0844611566567965	255.6815559
YDR266C	71	598	2.2261159439063637e-70	1.0160629201115474e-68	6.829484867810091	1610.17599
YDR267C	184	191	0.10554032161152159	0.15876599256810375	0.8417064516901687	198.4476934
YDR268W	198	237	0.7932729190603999	0.9367787592436057	0.9705731383284383	228.8303722
YDR270W	22	2	1.0137081695276146e-05	2.8521700992922265e-05	0.07371441556924847	17.37952194
YDR272W	230	371	0.0015345013760650185	0.003215016576782343	1.3079501301656653	308.3731697
YDR273W	120	106	0.014344284119815268	0.025683056654127526	0.716258404614531	168.8710215
YDR275W	2	8	0.20849043336093362	0.29180542279355787	3.243434285046933	764.6989652
YDR276C	46	0	1.5384690772876773e-13	8.760134320278646e-13	0.0	0.0
YDR277C	22	0	5.899580831017108e-07	1.9018211524203693e-06	0.0	0.0
YDR279W	16	0	2.7804891084405072e-05	7.42712162686547e-05	0.0	0.0
YDR280W	212	268	0.8233023579393068	0.9651063718933864	1.0250476278214364	241.6737295
YDR281C	132	44	1.3749834963558715e-15	8.935062245810866e-15	0.2702861904205777	63.72491379
YDR282C	76	120	0.10564037944337329	0.15887495349865055	1.2803030072553683	301.8548546
YDR283C	6	0	0.020903387555281903	0.03614413163873308	0.0	0.0
YDR284C	146	46	5.631909118141782e-18	4.250539283258975e-17	0.25547598820575157	60.23313769
YDR285W	14	15	0.8476369804345503	0.9891964842692975	0.8687770406375713	204.83008
YDR286C	316	655	2.2337696985027083e-14	1.3536785601779848e-13	1.6807353296722634	396.2640999
YDR287W	133	163	1.0	1.0	0.993759000869643	234.2968635
YDR288W	188	331	0.00010642484328390181	0.00026472719451804466	1.4276286547214558	336.5895712
YDR289C	52	5	4.535849697787483e-12	2.337425771682421e-11	0.0779671703136282	18.38218666
YDR291W	38	28	0.04916375578326384	0.07931383319877303	0.5974747367191718	140.8655989
YDR292C	55	45	0.05055442466825742	0.08130271148410191	0.6634297401232362	156.4156974
YDR293C	0	0	1.0	1.0		0.0
YDR294C	0	0	1.0	1.0		0.0
YDR295C	58	64	0.6011126069421895	0.7360014056897023	0.8947404924267401	210.9514387
YDR296W	150	56	1.0306363614620016e-15	6.735442857690876e-15	0.30272053327104703	71.37190343
YDR297W	100	101	0.1779157684632926	0.25446008681762267	0.8189671569743506	193.0864888
YDR298C	124	5	2.5868217954181233e-31	3.8048112903963245e-30	0.032695910131521504	7.708658924
YDR299W	83	95	0.6734229397781271	0.8132833529323832	0.9280911357815018	218.8144629
YDR300C	104	87	0.008904605325066864	0.01663214849771339	0.6783143817285654	159.925024
YDR301W	8	3	0.11852242962189735	0.1767234878806149	0.30407196422314997	71.69052801
YDR302W	209	957	9.546258881539503e-76	4.858454409533953e-74	3.7128787210405676	875.3790788
YDR303C	34	10	2.8749308801774023e-05	7.672263337308697e-05	0.23848781507698036	56.22786508
YDR304C	296	335	0.2996303452773206	0.40507148934881776	0.9176946667995968	216.3633052
YDR305C	268	158	7.500514103266544e-14	4.406073197945444e-13	0.4780434860423651	112.7074967
YDR306C	28	0	1.2977257084180884e-08	4.8971263445619597e-08	0.0	0.0
YDR307W	34	4	7.541579845347619e-08	2.6526988189965845e-07	0.09539512603079214	22.49114604
YDR308C	294	290	0.007737287907333407	0.014546303613950448	0.7998264818568117	188.5737245
YDR309C	4	0	0.08574231661887353	0.1306235928146071	0.0	0.0
YDR310C	5	0	0.04199856101753049	0.06850077266358987	0.0	0.0
YDR311W	38	40	0.5578748683549903	0.6881892681058664	0.8535353381702455	201.2365698
YDR312W	135	49	1.1114460356727816e-14	6.887851455985093e-14	0.2943116295690736	69.38935054
YDR313C	122	47	1.3478966442255659e-12	7.244629533589933e-12	0.3123799413877169	73.64928558
YDR314C	56	134	3.0525957559370144e-05	8.138840144827896e-05	1.940268724090576	457.4538454
YDR315C	230	390	0.00014098600288791588	0.0003454667671957411	1.3749340990959824	324.1658658
YDR316W	69	7	1.843732623046437e-15	1.1873803264434556e-14	0.082261014475828	19.39453897
YDR317W	2	0	0.39005307204142015	0.5035230566352878	0.0	0.0
YDR318W	212	350	0.0008948448673873549	0.0019530371280245457	1.3386816034981444	315.6186767
YDR319C	361	15	2.2907977835467298e-88	1.4970884151337777e-86	0.033692184401457055	7.943548808
YDR320C	85	84	0.1721357830706564	0.24860695340013686	0.801319058658654	188.9256267
YDR320C-A	462	786	4.1229419739583836e-08	1.4800898434603412e-07	1.3795126342245074	325.2453391
YDR321W	46	0	1.5384690772876773e-13	8.760134320278646e-13	0.0	0.0
YDR322C-A	456	275	1.4854465960976998e-21	1.398167491678866e-20	0.48900462082670315	115.2917848
YDR322W	130	5	6.361258657584307e-33	1.0190417420548007e-31	0.031186868125451277	7.352874666
YDR323C	144	93	1.0453910663961742e-06	3.3015068769052157e-06	0.5236794939398693	123.4670205
YDR324C	57	49	0.07756753910940688	0.12079364132634686	0.6970538595057004	164.3431987
YDR325W	23	19	0.2517546114083626	0.3461249749484803	0.669839689303171	157.9269602
YDR326C	0	1	1.0	1.0		0.0
YDR328C	148	491	6.55860963784356e-28	8.32639382499742e-27	2.6900780979021017	634.2351215
YDR329C	147	159	0.27570795634147366	0.3754668380108489	0.8770511076912626	206.7808427
YDR330W	100	626	4.3321768466962056e-63	1.6499568904205218e-61	5.075974656098451	1196.753881
YDR331W	154	363	9.671069318020825e-12	4.815438930557383e-11	1.911309489402657	450.6261759
YDR332W	127	0	1.8827062975798857e-35	3.271131092864629e-34	0.0	0.0
YDR333C	47	28	0.002704315135765825	0.00550473022066601	0.4830646807516708	113.8913353
YDR334W	4	0	0.08574231661887353	0.1306235928146071	0.0	0.0
YDR335W	0	0	1.0	1.0		0.0
YDR336W	225	328	0.05849589182178765	0.09321415180579129	1.1820516061059934	278.6902895
YDR337W	201	12	1.4820444869319646e-47	3.8392963262818595e-46	0.048409466940999	11.41341739
YDR338C	79	92	0.7665622216497848	0.909719219295896	0.9442909943807526	222.6338759
YDR339C	55	1	2.6273874538250062e-15	1.673322840193534e-14	0.014742883113849694	3.475904387
YDR341C	1	0	0.9163575898756366	1.0	0.0	0.0
YDR342C	0	0	1.0	1.0		0.0
YDR343C	0	0	1.0	1.0		0.0
YDR345C	4	0	0.08574231661887353	0.1306235928146071	0.0	0.0
YDR346C	4	0	0.08574231661887353	0.1306235928146071	0.0	0.0
YDR347W	166	117	3.549020646021025e-06	1.0575345976822235e-05	0.5715087520338722	134.743643
YDR348C	13	0	0.00019517057694504555	0.00046728808826434516	0.0	0.0
YDR349C	13	0	0.00019517057694504555	0.00046728808826434516	0.0	0.0
YDR350C	9	0	0.002731785785042739	0.00550473022066601	0.0	0.0
YDR351W	9	0	0.002731785785042739	0.00550473022066601	0.0	0.0
YDR352W	61	29	1.851219493905129e-05	5.079371807942937e-05	0.3854901404359059	90.88635244
YDR353W	62	2	1.5074109230079153e-16	1.0520776963857428e-15	0.026156728105217204	6.16692714
YDR354W	146	159	0.30385472376556766	0.4106859027910176	0.8830583070590109	208.1971499
YDR356W	13	0	0.00019517057694504555	0.00046728808826434516	0.0	0.0
YDR357C	258	369	0.0738193045784341	0.1152061928441179	1.1597163286650372	273.4243393
YDR358W	79	40	3.34426379729832e-06	9.985909189129096e-06	0.41056130190467505	96.79733739
YDR359C	23	15	0.07357904284515611	0.11486239831772334	0.5288208073446086	124.6791791
YDR361C	120	52	7.291925853897401e-11	3.3575552910939917e-10	0.3513720475467511	82.84238793
YDR362C	246	136	1.8419719605026636e-14	1.1221589772087731e-13	0.44827953533168996	105.6901009
YDR363W	31	2	3.7053023008639384e-08	1.3410442751584966e-07	0.05231345621043441	12.33385428
YDR363W-A	84	19	1.2928159252639448e-13	7.420144097996953e-13	0.1834084863568206	43.24190577
YDR364C	155	161	0.14125506504836818	0.20755183420878015	0.8422466449879938	198.5750539
YDR365C	32	11	0.00017300987462118286	0.0004208882355949334	0.27873263387122077	65.71631732
YDR366C	73	47	0.0005703584190056253	0.0012893597750398393	0.5220596280726227	123.0851075
YDR367W	276	552	4.421570531042001e-11	2.0690359742898737e-10	1.6217171425234664	382.3494827
YDR368W	238	252	0.10024104309545398	0.1513484481076282	0.8585561342771294	202.4203143
YDR369C	75	74	0.1998319794181067	0.2807802867416398	0.80004712364491	188.6257447
YDR370C	144	258	0.00036847894247820766	0.0008579442907660615	1.4527882735106052	342.5214116
YDR371W	182	203	0.35060039030107615	0.46555133794077325	0.9044191756380872	213.2333653
YDR372C	89	23	3.1593281522121005e-13	1.767441264919435e-12	0.20954772066314453	49.40470842
YDR373W	255	446	9.162371187154877e-06	2.6085542919469156e-05	1.4182075403244434	334.3683711
YDR374C	111	219	5.9408973050891745e-05	0.0001530053757347418	1.5998020460028792	377.1825977
YDR374W-A	357	270	1.1691984117140378e-09	4.813214077142041e-09	0.6132543816265209	144.5859388
YDR375C	191	166	0.0011065658839000524	0.0023834683139734836	0.7047252504159567	166.1518695
YDR376W	136	7	2.816232750175748e-33	4.562297055284712e-32	0.04173536763847156	9.839876391
YDR377W	298	13	8.380860970312654e-73	3.918563531729111e-71	0.035373024920813866	8.33983771
YDR378C	115	127	0.4274468512748878	0.5467630875626956	0.8954699004368708	211.12341
YDR379C-A	311	297	0.0018063234327239893	0.003757022083759733	0.7743568992435201	182.5688044
YDR379W	41	3	2.8750420316392943e-10	1.2573662907952533e-09	0.059331114970370726	13.98839571
YDR380W	53	125	7.815397666798608e-05	0.00019870182131635186	1.912402290711635	450.8838238
YDR381C-A	2	0	0.39005307204142015	0.5035230566352878	0.0	0.0
YDR381W	151	258	0.0016515194845921983	0.0034437594473856895	1.3854404727518355	326.6429356
YDR382W	1	0	0.9163575898756366	1.0	0.0	0.0
YDR383C	150	375	1.1293297330815261e-13	6.501276571523381e-13	2.027146428154333	477.9368533
YDR384C	63	0	3.688824070730914e-18	2.8135845133651836e-17	0.0	0.0
YDR385W	0	0	1.0	1.0		0.0
YDR386W	37	102	2.4402800931989396e-05	6.591851017372992e-05	2.2353398450999133	527.0222598
YDR387C	104	29	1.8104715747121836e-14	1.1041380727645564e-13	0.22610479390952176	53.30834134
YDR388W	29	1	3.1677592683978804e-08	1.1559507330302164e-07	0.02796064038833563	6.592232456
YDR389W	2	0	0.39005307204142015	0.5035230566352878	0.0	0.0
YDR390C	80	6	6.150772979109742e-19	4.982126113078891e-18	0.06081439284462999	14.16109196
YDR391C	68	9	3.7951697580564943e-14	2.2711780726933298e-13	0.10731951678464116	25.3025393
YDR392W	178	489	8.054170931839123e-21	7.237427660782312e-20	2.2275833783538626	525.193531
YDR393W	55	1	2.6273874538250062e-15	1.673322840193534e-14	0.014742883113849694	3.475904387
YDR394W	92	24	1.5083770157201518e-13	8.640115754389037e-13	0.21152832293784346	49.87167166
YDR395W	0	0	1.0	1.0		0.0
YDR397C	286	190	2.5470814321473746e-11	1.2206887763566293e-10	0.5386822676214312	127.0041988
YDR398W	61	65	0.46476435864469934	0.5886059957202524	0.8640296251149616	203.7107899
YDR399W	213	67	1.1691348059852383e-25	1.3528559897829186e-24	0.2550587994109677	60.13477778
YDR400W	217	415	1.6041980108733428e-07	5.507906125691101e-07	1.55072030909502	365.6106805
YDR402C	61	21	1.2800445185224072e-07	4.418689091249918e-07	0.27914803272944916	65.81425522
YDR403W	46	56	1.0	1.0	0.987132173709936	232.7344677
YDR404C	230	290	0.8362483046576319	0.9782880390736455	1.0223868941995768	241.046413
YDR405W	142	143	0.09812278509371104	0.14831668865034062	0.8165688428903369	192.5210423
YDR406W	6	4	0.515640082073946	0.6421494395858084	0.5405723808411556	127.4498276
YDR407C	3	5	0.9533915287149866	1.0	1.3514309521028887	318.6245689
YDR408C	98	202	3.171770371374694e-05	8.440930775463148e-05	1.6713615448456134	394.0540586
YDR409W	18	5	0.0025308427304254364	0.005174147366753176	0.22523849201714813	53.1040948
YDR410C	211	398	6.1072529933575e-07	1.963265062314085e-06	1.529486783706966	360.6044884
YDR411C	69	107	0.15821127942313537	0.2299982477154832	1.2574183641305137	296.4593813
YDR412W	198	169	0.0004976974363873552	0.0011295414193621468	0.6920964572890552	163.1744004
YDR414C	185	375	2.9169698156840457e-08	1.0664649338842305e-07	1.6436322390440539	387.5163676
YDR415C	192	282	0.06812808417415643	0.10725557407215265	1.1909485265406707	280.7879013
YDR416W	112	15	1.8551668801262917e-22	1.8394939185528112e-21	0.10859713007969642	25.60376
YDR418W	20	0	2.1203397821253134e-06	6.4724384750545e-06	0.0	0.0
YDR419W	8	3	0.11852242962189735	0.1767234878806149	0.30407196422314997	71.69052801
YDR420W	0	0	1.0	1.0		0.0
YDR421W	33	30	0.2770465023932984	0.3769326792675323	0.7371441556924847	173.7952194
YDR422C	15	52	0.0003670367824941734	0.0008549325784220297	2.810976380374009	662.7391033
YDR423C	245	640	2.0741070618656045e-24	2.2938826370748252e-23	2.1181611657449357	499.3952425
YDR424C	439	1132	6.115821357518689e-41	1.2561460223960707e-39	2.0908699377409614	492.9608366
YDR425W	154	181	0.7009339312746086	0.8403316737044557	0.9530220870024267	224.6923908
YDR427W	174	147	0.0008343231068664904	0.0018294003563939492	0.685035689514223	161.5096952
YDR428C	288	430	0.013232536876807302	0.02379622250735422	1.2106568945921712	285.4345096
YDR429C	166	119	6.385653946136301e-06	1.84727846298943e-05	0.5812781324105196	137.0469532
YDR430C	41	22	0.0018462160100182312	0.003834448636191711	0.43509484311605195	102.5815685
YDR432W	57	108	0.010317683219285655	0.01905491207261137	1.536363608706442	362.2258257
YDR434W	40	23	0.004229076912367973	0.008281042329938103	0.46624367847549664	109.9254763
YDR435C	196	436	4.504184293697832e-12	2.3231895850274647e-11	1.8037466177046717	425.2662614
YDR436W	32	0	1.0320061656339405e-09	4.279068102783555e-09	0.0	0.0
YDR437W	270	421	0.0029051723581465646	0.005843877660615912	1.2643387351895916	298.0909855
YDR438W	0	1	1.0	1.0		0.0
YDR439W	32	48	0.45509962378656343	0.5784039638445362	1.2162878568925999	286.762112
YDR440W	15	4	0.005699680395472181	0.010879144359230174	0.2162289523364622	50.97993102
YDR441C	1839	15	0.0	0.0	0.006613854577991299	1.559337205
YDR443C	10	0	0.0014040139066316224	0.0029631133860691596	0.0	0.0
YDR444W	25	4	1.708452602804987e-05	4.71012028702372e-05	0.12973737140187733	30.58795862
YDR446W	62	20	3.7176725571102605e-08	1.3446751494302584e-07	0.26156728105217203	61.6692714
YDR447C	168	2	4.097693852694264e-45	9.901612330607023e-44	0.009653078229306349	2.275889778
YDR448W	46	25	0.001069286720611486	0.0023066271306214016	0.44068400612050723	103.8993159
YDR449C	102	37	2.1307735867657293e-11	1.0264729847999165e-10	0.29413497192827576	69.34770026
YDR450W	109	30	3.002102126542003e-15	1.9056389988678874e-14	0.22317208383350454	52.61690127
YDR451C	71	160	2.379599546821827e-05	6.433980721096534e-05	1.8272869211532017	430.8163185
YDR452W	19	48	0.009881050031547102	0.0183132190562125	2.0484848116085894	482.9677676
YDR453C	253	6269	0.0	0.0	20.09198570450516	4737.053175
YDR454C	134	99	0.00012150904626171008	0.000299527871860735	0.5990671533948626	141.2410402
YDR456W	35	9	7.246134144198045e-06	2.0909441777864005e-05	0.2085064897530171	49.15921921
YDR457W	0	0	1.0	1.0		0.0
YDR458C	24	2	2.916093934837588e-06	8.761993844958709e-06	0.06757154760514444	15.93122844
YDR459C	279	60	1.452772039170109e-43	3.276428234222469e-42	0.17437818736811467	41.1128476
YDR460W	251	190	3.7929175979003454e-07	1.250749375316794e-06	0.6137973248594794	144.7139476
YDR461C-A	150	224	0.07761947058274705	0.12084179082874344	1.2108821330841881	285.4876137
YDR461W	120	296	8.80910215913179e-11	4.023919500966396e-10	2.0001178091122753	471.564362
YDR462W	289	56	1.024553081858811e-47	2.6905044629086863e-46	0.15712138405071646	37.04424054
YDR463W	31	0	1.9418703417271774e-09	7.853513597238394e-09	0.0	0.0
YDR464W	3	0	0.17928573670405268	0.25446008681762267	0.0	0.0
YDR465C	103	139	0.5296533088645416	0.658033307254262	1.094265450537679	257.9930975
YDR466W	18	7	0.011208356475440755	0.02042390716558239	0.31533388882400737	74.34573273
YDR468C	51	5	8.345062856998368e-12	4.1732570861389234e-11	0.07949593835899345	18.7426217
YDR469W	339	434	0.631425991691672	0.7695127947062526	1.0380903242701836	244.7487839
YDR470C	71	7	5.481465835299743e-16	3.6359757807161275e-15	0.07994380280045256	18.84821393
YDR471W	136	16	3.795401721439883e-28	4.839768359201943e-27	0.09539512603079214	22.49114604
YDR472W	174	63	1.343367238136032e-18	1.0620470810416339e-17	0.2935867240775241	69.21844082
YDR473C	34	35	0.5284955686597764	0.6567368226798561	0.8347073527694313	196.7975278
YDR475C	2	1	0.8556571067029966	0.9949219613119558	0.4054292856308666	95.58737062
YDR476C	70	107	0.18562101682062382	0.2627384857827732	1.239455244642935	292.2242473
YDR477W	34	37	0.6835491170730013	0.8225760561386964	0.8824049157848273	208.0431008
YDR478W	279	621	1.2222627420549065e-16	8.614256163673734e-16	1.8048142392599869	425.5179726
YDR479C	119	91	0.0006848257237245007	0.00153724931192022	0.6200683192001489	146.1924493
YDR480W	124	202	0.016752009613017056	0.029670713669375143	1.3209147693134689	311.4298205
YDR481C	57	3	1.431009965372626e-14	8.792455460318346e-14	0.04267676690851227	10.06182849
YDR482C	270	367	0.24032989570044894	0.33184567351099203	1.1021670209372447	259.8560373
YDR483W	122	4	2.0435013864052863e-31	3.0367381067743673e-30	0.026585526926614204	6.268024305
YDR484W	55	172	7.290137470540997e-10	3.0804982066922312e-09	2.5357758955821477	597.8555547
YDR485C	29	94	3.520548469913561e-06	1.049594310548102e-05	2.6283001965035493	619.6698512
YDR486C	1	0	0.9163575898756366	1.0	0.0	0.0
YDR487C	85	158	0.0026358192193944243	0.00538302426517661	1.507242991286516	355.3601073
YDR488C	90	133	0.2077555578509455	0.291060222460606	1.1982687775312277	282.5137843
YDR489W	268	403	0.013082097655862558	0.023577293518917443	1.2193134485764123	287.4754506
YDR490C	18	6	0.005567172485534347	0.010643885958878998	0.2702861904205778	63.72491377
YDR492W	206	29	1.5908362278618636e-39	3.1989157854662854e-38	0.11414999304170032	26.91294902
YDR493W	258	112	7.920099618474532e-22	7.578784177345597e-21	0.35200062008261285	82.99058539
YDR494W	138	275	4.322766055300288e-06	1.27227367369662e-05	1.615841355775193	380.9641584
YDR495C	8	0	0.0053438324003360314	0.010244126711444172	0.0	0.0
YDR496C	67	10	2.1576343922807597e-13	1.216525038235946e-12	0.12102366735249749	28.53354347
YDR497C	18	5	0.0025308427304254364	0.005174147366753176	0.22523849201714813	53.1040948
YDR498C	105	155	0.1731235467728561	0.24965735142695472	1.196981700433987	282.2103325
YDR499W	35	0	1.5532258967000805e-10	6.940638797142317e-10	0.0	0.0
YDR500C	65	0	1.0581385281715428e-18	8.451881493770199e-18	0.0	0.0
YDR501W	80	38	7.968196071120977e-07	2.5345738719588905e-06	0.3851578213493233	89.68691571
YDR502C	38	29	0.06541363546220184	0.10334994987448429	0.6188131201734279	145.8965131
YDR503C	204	102	2.1147230805568907e-14	1.2828873877935316e-13	0.4054292856308666	95.58737067
YDR504C	525	828	1.1113059875099735e-05	3.1206644209813755e-05	1.278839803818505	301.5098777
YDR505C	43	3	8.344320451703383e-11	3.8237599137646344e-10	0.05657152822756278	13.33777265
YDR506C	75	19	1.7868548631765426e-11	8.679224930851601e-11	0.20541750471963907	48.43093444
YDR507C	2	0	0.39005307204142015	0.5035230566352878	0.0	0.0
YDR508C	21	2	1.8891411536496086e-05	5.1661677482828815e-05	0.07722462583445079	18.20711822
YDR510W	75	36	2.2090588733739193e-06	6.728971176257103e-06	0.3892121142056319	91.7638758
YDR511W	294	0	2.283487764635584e-80	1.287484130825416e-78	0.0	0.0
YDR512C	462	636	0.07669494714033782	0.11953188103091675	1.1162468643343342	263.1756179
YDR513W	465	631	0.12476200990186638	0.18528251199523393	1.1003263622928035	259.4220683
YDR514C	72	142	0.0013433484519311657	0.0028677048801247717	1.5991932933217519	377.0390732
YDR515W	113	1129	7.137823396044435e-141	9.546423802477103e-139	8.101409973048645	1910.055602
YDR516C	9	8	0.6649980500748676	0.8047987765110614	0.720763174454874	169.9331034
YDR517W	63	137	0.00021117263345126557	0.0005037137349557147	1.7632956232199595	415.7291995
YDR518W	58	134	6.679114328947954e-05	0.0001705665475389862	1.8733629060184873	441.6795748
YDR519W	174	364	8.501388103090784e-09	3.268147258079886e-08	1.696278850225695	399.9287692
YDR520C	12	29	0.06575756888795027	0.10380778991891354	1.9595748805491886	462.005625
YDR522C	149	235	0.021236025200476936	0.03668620634663348	1.2788709009832706	301.5172094
YDR523C	100	148	0.17794054571349288	0.25446008681762267	1.200070685467365	282.9386173
YDR524C	56	125	0.0002430484568304247	0.000574269381771476	1.8099521679949404	426.7293332
YDR524C-B	47	0	8.216400731931725e-14	4.797210214146128e-13	0.0	0.0
YDR524W-C	674	1080	9.924911915042833e-08	3.4655839965641365e-07	1.2992986008348246	306.3334135
YDR525W-A	93	0	2.8080997950319084e-26	3.3435573335876825e-25	0.0	0.0
YDR527W	24	11	0.007793669260076343	0.014642728492224453	0.37164351182829436	87.62175642
YDR528W	27	3	1.6059236344011621e-06	4.981481564962828e-06	0.09009539680685925	21.24163793
YDR529C	286	6	4.040480354061642e-74	1.9692205522210596e-72	0.01701101897751888	4.010658909
YDR530C	208	175	0.00021566980690250384	0.0005138015987971415	0.6822127402442467	160.8441333
YDR531W	138	702	4.130671989217291e-61	1.4847184131242901e-59	4.124802297287947	972.4975972
YDR532C	137	139	0.1179725245580394	0.17604047450266855	0.822695922667014	193.9656134
YDR533C	118	80	3.7558667135022466e-05	9.931029641081112e-05	0.5497346245842258	129.6099941
YDR534C	139	46	1.8699929545606345e-16	1.2941431385894354e-15	0.2683416854535232	63.26646117
YDR536W	1	1	1.0	1.0	0.8108585712617332	191.1747413
YDR538W	124	114	0.02731561610037945	0.04650447252613446	0.7454667509986902	175.7574234
YDR539W	4	0	0.08574231661887353	0.1306235928146071	0.0	0.0
YDR540C	3	0	0.17928573670405268	0.25446008681762267	0.0	0.0
YDR541C	2	1	0.8556571067029966	0.9949219613119558	0.4054292856308666	95.58737062
YDR542W	7	0	0.01052368785275507	0.01922545388856239	0.0	0.0
YDR545W	14	12	0.4637323431111303	0.5874283491700685	0.6950216325100571	163.864064
YEL001C	3	0	0.17928573670405268	0.25446008681762267	0.0	0.0
YEL002C	162	158	0.04060430106134666	0.06717932549016244	0.7908373719713201	186.4543773
YEL003W	685	912	0.13617012588198987	0.20069564170869394	1.0795664481616067	254.8066259
YEL004W	337	367	0.10692698083071676	0.16068384289455243	0.8830418268636678	208.1932643
YEL005C	258	370	0.06841726521342609	0.10765189938232925	1.1628591913443462	274.1653266
YEL006W	49	6	9.581391708224119e-11	4.362833231512027e-10	0.09928880464429386	23.409152
YEL007W	3	5	0.9533915287149866	1.0	1.3514309521028887	318.6245689
YEL009C	0	0	1.0	1.0		0.0
YEL011W	0	0	1.0	1.0		0.0
YEL012W	54	12	3.06936213833776e-09	1.2258265039986428e-08	0.1801907936137185	42.48327585
YEL013W	12	0	0.00037552169581684075	0.0008666233036286723	0.0	0.0
YEL015W	15	0	5.312470434251575e-05	0.00013743597601160957	0.0	0.0
YEL016C	141	275	1.0088523725251222e-05	2.8440735266627343e-05	1.5814617524608272	372.8585379
YEL017C-A	0	0	1.0	1.0		0.0
YEL017W	140	34	6.017846988380259e-21	5.44160975317215e-20	0.19692279587784953	46.42815147
YEL018W	132	100	0.00026596033356702213	0.0006260900034154499	0.614286796410404	144.8293495
YEL019C	306	545	2.7311775051422496e-07	9.131977809344813e-07	1.4441762135217144	340.4909608
YEL020C	28	11	0.0012290546074482905	0.0026374227788937008	0.3185515815671095	75.10436265
YEL020W-A	0	0	1.0	1.0		0.0
YEL021W	37	72	0.02939667142583121	0.04975287150381262	1.5778869494822916	372.0157128
YEL022W	0	0	1.0	1.0		0.0
YEL023C	27	30	0.794722050502657	0.9381047849837398	0.9009539680685925	212.4163793
YEL024W	95	2	1.862099903096041e-25	2.133254291375564e-24	0.01707070676340491	4.024731395
YEL025C	4	0	0.08574231661887353	0.1306235928146071	0.0	0.0
YEL026W	96	1	2.1280776172383496e-26	2.5391233146758815e-25	0.008446443450643056	1.991403554
YEL027W	0	0	1.0	1.0		0.0
YEL029C	6	0	0.020903387555281903	0.03614413163873308	0.0	0.0
YEL030W	88	101	0.6745574014723285	0.8144823883828177	0.9306444965617621	219.4164644
YEL031W	1	0	0.9163575898756366	1.0	0.0	0.0
YEL032W	16	0	2.7804891084405072e-05	7.42712162686547e-05	0.0	0.0
YEL034W	196	31	5.234756171637459e-36	9.349404578598455e-35	0.1282480393322129	30.23682133
YEL035C	231	84	3.8079104073048876e-24	4.1397528832533853e-23	0.29485766227699395	69.51808776
YEL036C	56	12	1.0002444112413593e-09	4.17143263890432e-09	0.17375540812751428	40.966016
YEL037C	111	12	9.175213110862306e-24	9.664221721715957e-23	0.08766038608234955	20.6675396
YEL038W	149	294	3.0197633790469435e-06	9.045134996301547e-06	1.599949127187581	377.2172748
YEL039C	222	2234	5.6193436674908014e-278	2.154456362115973e-275	8.159720937832038	1923.803478
YEL040W	79	23	6.290825327690459e-11	2.9035743546988627e-10	0.23607274859518815	55.658469
YEL041W	88	67	0.0034673644414505763	0.006890398376911633	0.6173582303924561	145.5534962
YEL042W	58	10	4.192185034504137e-11	1.9794134756513377e-10	0.13980320194167814	32.96116228
YEL043W	19	6	0.0032997701880747602	0.006578220723808707	0.2560606014510737	60.37097095
YEL044W	176	57	6.802480899344997e-21	6.141454890444753e-20	0.2626076054654477	61.9145469
YEL046C	37	5	4.0099498260124977e-08	1.4431302534041223e-07	0.10957548260293692	25.8344245
YEL047C	131	104	0.0009144475753637863	0.001992040911332248	0.6437350489406127	151.7723138
YEL048C	178	307	0.0004127190936360509	0.0009475239550901911	1.3985032661648993	329.722728
YEL049W	30	17	0.013136562535708721	0.023631020063453505	0.4594865237149822	108.3323534
YEL050C	6	0	0.020903387555281903	0.03614413163873308	0.0	0.0
YEL051W	202	41	5.857825035155325e-33	9.410154127703428e-32	0.16458020505807458	38.80279403
YEL052W	80	18	4.630497733994904e-13	2.565509871696021e-12	0.18244317853388997	43.0143168
YEL053C	48	25	0.000489447900073985	0.0011130149756130834	0.42232217253215276	99.57017778
YEL054C	1	0	0.9163575898756366	1.0	0.0	0.0
YEL055C	16	3	0.0012556233656363495	0.0026854183621326314	0.15203598211157499	35.84526399
YEL056W	66	88	0.6904423350315037	0.8300028989895857	1.0811447616823109	257.796242
YEL057C	159	76	2.7682283728607305e-12	1.4472801247565508e-11	0.3875801975842247	91.37912165
YEL058W	80	127	0.088399182426807	0.13449304183507063	1.2872379818780018	299.7431131
YEL059C-A	230	728	4.5565809637029485e-38	8.705945887792576e-37	2.566543651645834	605.1096161
YEL060C	2	0	0.39005307204142015	0.5035230566352878	0.0	0.0
YEL061C	3	0	0.17928573670405268	0.25446008681762267	0.0	0.0
YEL062W	45	114	4.1613578620691775e-05	0.00010947835802726368	2.0541750471963907	484.3093446
YEL063C	19	2	6.552072834096822e-05	0.0001675454462823069	0.08535353381702455	20.12365698
YEL064C	89	72	0.009305013204682263	0.01731271898400983	0.6559754733802785	154.6582176
YEL065W	41	0	3.553863791405616e-12	1.8446092657376984e-11	0.0	0.0
YEL066W	19	2	6.552072834096822e-05	0.0001675454462823069	0.08535353381702455	20.12365698
YEL067C	19	2	6.552072834096822e-05	0.0001675454462823069	0.08535353381702455	20.12365698
YEL069C	11	4	0.04947500860420951	0.0797004970540081	0.2948576622769939	69.51808775
YEL070W	57	34	0.0008973935628303158	0.0019576706134896518	0.4836700249631391	114.0340562
YEL071W	0	0	1.0	1.0		0.0
YEL072W	0	0	1.0	1.0		0.0
YEL073C	0	0	1.0	1.0		0.0
YEL075C	93	184	0.0002245014680358671	0.000533736230952572	1.6042793237866548	374.2143873
YEL077C	0	0	1.0	1.0		0.0
YER001W	0	0	1.0	1.0		0.0
YER002W	151	48	2.0876449916589268e-18	1.6312562971508817e-17	0.25775636702359733	60.77077871
YER003C	144	69	3.3228853947539406e-11	1.5793317277049515e-10	0.38853639872958057	91.60456355
YER004W	308	250	9.200067930299456e-07	2.918344769285834e-06	0.6581644247254328	155.1743031
YER005W	98	107	0.4228529677785726	0.5418510288980773	0.8853251747449535	208.7316053
YER006W	129	22	2.1767610125847772e-23	2.2434682049059236e-22	0.1382859578895979	32.60344425
YER007C-A	12	0	0.00037552169581684075	0.0008666233036286723	0.0	0.0
YER007W	139	214	0.04688793938776057	0.07595846180817212	1.2483721888489994	294.3265802
YER008C	0	0	1.0	1.0		0.0
YER009W	293	232	4.6490950739244303e-07	1.5226051121947267e-06	0.642045012057072	151.3738566
YER010C	32	0	1.0320061656339405e-09	4.279068102783555e-09	0.0	0.0
YER011W	30	8	4.644315343932123e-05	0.00012168317787222615	0.2162289523364622	50.97993102
YER012W	29	11	0.0007599447704958861	0.001676425920645125	0.3075670442716919	72.51455703
YER013W	11	11	0.7808358786167353	0.9239402071054625	0.8108585712617332	191.1747413
YER014C-A	1161	4298	4.4727157050995136e-268	1.5130934129427825e-265	3.0017830657045046	707.7252697
YER014W	1166	4298	1.0850153427409783e-266	3.4666240200574254e-264	2.9889109256285846	704.6904272
YER015W	475	1994	1.180657017610709e-143	1.6560874410437042e-141	3.4038989286229393	802.5314404
YER016W	2	0	0.39005307204142015	0.5035230566352878	0.0	0.0
YER017C	19	5	0.0014588944446137125	0.003064317732276647	0.21338383454256138	50.30914245
YER018C	0	0	1.0	1.0		0.0
YER019C-A	252	215	7.973070618511957e-05	0.0002021742906836961	0.691803939766955	163.1054341
YER019W	211	252	0.7662922944112471	0.9095865810441862	0.9684187675732548	228.3224399
YER020W	23	2	5.437703946585377e-06	1.587423116589467e-05	0.07050944097928115	16.62389055
YER021W	16	0	2.7804891084405072e-05	7.42712162686547e-05	0.0	0.0
YER022W	26	37	0.6648506569383053	0.8047987765110614	1.1539141206416972	272.0563626
YER023W	204	288	0.15179574946760382	0.22162410641995164	1.1447415123695055	269.8937525
YER024W	41	6	1.1513772385439696e-08	4.370673596611465e-08	0.11866222994074145	27.97679141
YER025W	67	0	3.036662305492802e-19	2.4984041371801293e-18	0.0	0.0
YER026C	0	0	1.0	1.0		0.0
YER027C	118	88	0.00040128352093699097	0.0009223747117940188	0.6047080870426484	144.1911184
YER028C	38	5	2.1992003627433032e-08	8.165010513968197e-08	0.10669191727128069	25.15457123
YER029C	100	88	0.02465223026046218	0.042144761066563015	0.7135555427103252	170.1455198
YER030W	173	91	1.8219739730373052e-11	8.842339509651934e-11	0.42652098257120064	100.560124
YER031C	24	3	1.0057921645283272e-05	2.8368370466907355e-05	0.10135732140771665	23.89684266
YER032W	18	0	7.656291354107182e-06	2.1927953972843827e-05	0.0	0.0
YER033C	25	18	0.10767592028057452	0.161724789118199	0.5838181713084479	137.6458137
YER034W	386	459	0.6217603852484446	0.7595038180891683	0.9642074720443926	227.3295499
YER035W	166	118	4.771843625457002e-06	1.3987193012234056e-05	0.5763934422221959	135.895298
YER036C	49	0	2.3450269478398457e-14	1.418112510728386e-13	0.0	0.0
YER037W	56	65	0.8094226028949234	0.9531100305587028	0.941175127357369	221.8992533
YER038C	141	189	0.48784990360782443	0.6136537173334642	1.0868955316912594	256.2555043
YER039C	323	360	0.19950736067270702	0.28039267625335734	0.9037432992390835	213.0740151
YER039C-A	156	278	0.00025945850431893563	0.000612036857398769	1.4449915564792426	340.6831928
YER040W	1	0	0.9163575898756366	1.0	0.0	0.0
YER041W	89	16	3.9019177331148737e-16	2.6337944698525395e-15	0.1457723274178397	34.36849281
YER042W	209	2031	1.4347173604452244e-249	3.929075971390708e-247	7.879683053744404	1857.779424
YER043C	20	6	0.001941280316760807	0.004023172288897802	0.24325757137851997	57.35242239
YER044C	3	0	0.17928573670405268	0.25446008681762267	0.0	0.0
YER044C-A	135	192	0.22443328957393158	0.31259768668919363	1.1532210791277984	271.8929654
YER045C	2	0	0.39005307204142015	0.5035230566352878	0.0	0.0
YER046W	3	3	1.0	1.0	0.8108585712617332	191.1747413
YER047C	10	4	0.08245367867395546	0.12774544882918046	0.3243434285046933	76.46989655
YER048C	1	0	0.9163575898756366	1.0	0.0	0.0
YER048W-A	47	3	7.017462615348149e-12	3.555720484657904e-11	0.05175693008053616	12.20264306
YER049W	48	65	0.6913401729738835	0.830734921598998	1.0980376485835972	258.8824622
YER050C	386	67	9.257694433699351e-67	3.802928620586069e-65	0.14074488154024903	33.18318049
YER051W	103	138	0.567438218494392	0.6992365962205375	1.0863930372244583	256.1370321
YER052C	4	1	0.2567162853910874	0.3517692059290311	0.2027146428154333	47.79368532
YER053C	6	3	0.32442524546645635	0.43536718570965705	0.4054292856308666	95.58737065
YER053C-A	18	2	0.0001219112501293174	0.00030026192697803184	0.09009539680685925	21.24163792
YER054C	65	1	5.1135305003227384e-18	3.869462356231062e-17	0.012474747250180511	2.941149865
YER055C	65	29	3.3483474980979347e-06	9.992914614198871e-06	0.36176767025523476	85.29334614
YER056C	5	0	0.04199856101753049	0.06850077266358987	0.0	0.0
YER056C-A	43	1	4.7881572367209535e-12	2.456439988258894e-11	0.01885717607585426	4.445924215
YER057C	145	125	0.0038693708299260983	0.007639118312016819	0.6990160097083907	164.8058115
YER058W	663	74	5.272931540281075e-134	6.452048784714141e-132	0.09050306828562331	21.33775393
YER059W	123	3	2.4526415057605477e-32	3.812200351251057e-31	0.01977703832345691	4.662798568
YER060W	85	122	0.31490389750593806	0.4244228531888094	1.163820537575664	274.3919816
YER060W-A	229	132	1.476407241818054e-12	7.891094839865826e-12	0.46739446029060605	110.1967941
YER061C	106	6	7.143994283491989e-26	8.367639740196014e-25	0.04589765497707924	10.82121178
YER062C	108	39	4.743173198791509e-12	2.4398916874999968e-11	0.2928100396222926	69.03532324
YER063W	14	10	0.2583690653938977	0.3536968567199014	0.5791846937583809	136.5533866
YER064C	0	0	1.0	1.0		0.0
YER065C	1	0	0.9163575898756366	1.0	0.0	0.0
YER066W	3	0	0.17928573670405268	0.25446008681762267	0.0	0.0
YER067W	84	55	0.00028744808297891165	0.0006755676032740993	0.5309193026118492	125.1739378
YER068W	102	0	1.0423691588970773e-28	1.3624238710947935e-27	0.0	0.0
YER069W	22	0	5.899580831017108e-07	1.9018211524203693e-06	0.0	0.0
YER070W	45	0	2.881342263193716e-13	1.613495555562518e-12	0.0	0.0
YER071C	633	308	1.3433478583139316e-43	3.041572257150953e-42	0.3945409793816964	93.02025327
YER072W	437	0	9.10398387980401e-119	8.874069710636078e-117	0.0	0.0
YER073W	55	6	2.5602645944412175e-12	1.3409910457769984e-11	0.08845729868309817	20.85542633
YER074W	88	4	2.7718459264479156e-22	2.7389838355673476e-21	0.03685720778462424	8.689760966
YER074W-A	236	136	6.593016554379258e-13	3.6179807446789227e-12	0.46727443089659204	110.168495
YER075C	2	0	0.39005307204142015	0.5035230566352878	0.0	0.0
YER076C	1	0	0.9163575898756366	1.0	0.0	0.0
YER077C	37	3	3.4054323109643797e-09	1.3553384927582108e-08	0.06574528956176216	15.5006547
YER078C	173	20	1.2155527857542957e-35	2.1378116424687936e-34	0.09374087529037377	22.10112616
YER078W-A	305	301	0.006760277868903795	0.012818449727684051	0.8002243604910876	188.6675316
YER079W	12	2	0.004930301089604028	0.009566181365152755	0.1351430952102889	31.8624569
YER080W	224	2	3.5957187729183206e-60	1.2457216062080279e-58	0.007239808671979761	1.706917334
YER081W	28	5	8.423418967689473e-06	2.4065117974755173e-05	0.14479617343959522	34.13834666
YER082C	90	37	5.765527643380408e-09	2.2525509155625494e-08	0.3333529681853792	78.5940603
YER083C	110	108	0.10547719268126826	0.1587125418916729	0.7961156881478836	187.698837
YER085C	196	226	0.5220554927582596	0.6491548408330272	0.9349695770671005	220.4361813
YER086W	59	4	1.6602802230716742e-14	1.0168553315106707e-13	0.05497346245842259	12.96099941
YER087C-B	39	19	0.0009381846292754041	0.0020398865039557086	0.39503366292238284	93.13641243
YER087W	56	154	1.899849597780795e-07	6.442237639644665e-07	2.2298610709697666	525.7305386
YER088C	0	0	1.0	1.0		0.0
YER089C	42	5	1.97180761809806e-09	7.968984969558639e-09	0.09653078229306349	22.75889778
YER090W	97	55	3.503224607408255e-06	1.0449711990251491e-05	0.4597651692721168	108.3980492
YER091C	4	0	0.08574231661887353	0.1306235928146071	0.0	0.0
YER092W	134	59	9.401134101472347e-12	4.6891519703007345e-11	0.3570198186898676	84.17395325
YER093C	9	3	0.06950376345593762	0.10915241497408444	0.2702861904205778	63.72491376
YER093C-A	364	286	1.0933122474970198e-08	4.166758605271942e-08	0.637103163134219	150.2087253
YER094C	117	96	0.003604178293732854	0.007140072120998155	0.6653198533429606	156.8613262
YER095W	0	0	1.0	1.0		0.0
YER096W	15	4	0.005699680395472181	0.010879144359230174	0.2162289523364622	50.97993102
YER098W	6	0	0.020903387555281903	0.03614413163873308	0.0	0.0
YER099C	83	73	0.04171230159600946	0.06850077266358987	0.7131647674952593	168.1416399
YER100W	218	425	3.658992871011813e-08	1.3267886507685332e-07	1.5808022604873242	372.7030508
YER101C	43	13	2.832502428703998e-06	8.533873391435669e-06	0.24514328898610538	57.79701483
YER102W	15	0	5.312470434251575e-05	0.00013743597601160957	0.0	0.0
YER103W	9	9	0.834778318775071	0.9769658346103854	0.8108585712617332	191.1747414
YER104W	494	328	1.3668448829096425e-18	1.0782887409620513e-17	0.5383838286920011	126.9338363
YER105C	12	0	0.00037552169581684075	0.0008666233036286723	0.0	0.0
YER106W	318	105	5.36651994629465e-36	9.555063842458368e-35	0.2677363206996289	63.12373535
YER107C	100	60	9.473460017971866e-06	2.6838358898205025e-05	0.48651514275703994	114.7048448
YER109C	40	17	0.00019689119189273072	0.00047081964431396853	0.34461489278623664	81.24926508
YER110C	0	0	1.0	1.0		0.0
YER111C	0	0	1.0	1.0		0.0
YER112W	0	0	1.0	1.0		0.0
YER113C	70	88	0.9682765827953116	1.0	1.0193650610147502	243.0650281
YER114C	4	0	0.08574231661887353	0.1306235928146071	0.0	0.0
YER115C	305	319	0.04337307966270796	0.07060248546284559	0.848078308958993	199.9499753
YER116C	315	136	1.5709848953251264e-26	1.8861657897734451e-25	0.35008497044951026	82.53893593
YER117W	0	0	1.0	1.0		0.0
YER118C	30	4	8.501730431355418e-07	2.6983141120709166e-06	0.1081144761682311	25.48996551
YER119C	157	170	0.26237126518464715	0.3589193972590166	0.877999726843915	207.004497
YER120W	17	0	1.4578867257088626e-05	4.0309166151690716e-05	0.0	0.0
YER121W	1031	728	2.2499125609970465e-31	3.317755676485645e-30	0.5725558097755012	134.990506
YER122C	125	49	1.2229343764618432e-12	6.597650655752402e-12	0.31785655993459944	74.9404986
YER123W	14	0	0.0001017074219097487	0.00025365107693103416	0.0	0.0
YER124C	6	2	0.17271023955570802	0.24912379926884295	0.2702861904205778	63.72491378
YER125W	0	0	1.0	1.0		0.0
YER126C	102	6	8.36802562703493e-25	9.362746183089082e-24	0.04769756301539607	11.24557302
YER127W	260	273	0.06949083429989136	0.10915241497408444	0.8514014998248198	200.7334784
YER128W	71	88	1.0	1.0	1.0050078066342607	239.641577
YER129W	25	0	8.720057950503631e-08	3.0560056839333566e-07	0.0	0.0
YER130C	22	0	5.899580831017108e-07	1.9018211524203693e-06	0.0	0.0
YER131W	39	0	1.2501925930000245e-11	6.160974809205776e-11	0.0	0.0
YER132C	0	0	1.0	1.0		0.0
YER133W	0	0	1.0	1.0		0.0
YER134C	0	0	1.0	1.0		0.0
YER136W	16	0	2.7804891084405072e-05	7.42712162686547e-05	0.0	0.0
YER137C	12	2	0.004930301089604028	0.009566181365152755	0.1351430952102889	31.8624569
YER138W-A	2	2	1.0	1.0	0.8108585712617332	191.1747413
YER139C	80	40	2.2404438963379307e-06	6.817350713142561e-06	0.4054292856308666	95.58737069
YER140W	211	1412	4.983974882416702e-146	7.165709887194613e-144	5.4262194437041105	1279.330496
YER141W	96	7	1.3087924859614202e-22	1.3090201020459352e-21	0.059125104154501375	13.93982489
YER142C	553	375	1.5059622711795947e-19	1.258835613597943e-18	0.5498588864794756	129.6392911
YER143W	126	169	0.5124559696733832	0.6399857289015476	1.0875801471685151	256.4169149
YER144C	0	0	1.0	1.0		0.0
YER145C	99	12	1.2255814418661652e-20	1.089384678851981e-19	0.09828588742566464	23.17269592
YER146W	561	401	3.9423482422305604e-17	2.8663014843322315e-16	0.579597659671934	136.6507509
YER147C	126	98	0.0007091386618630123	0.0015862529927554198	0.6306677776480147	148.6914655
YER148W	187	33	8.19939866739586e-33	1.3098539371164885e-31	0.14309268904618822	33.73671905
YER149C	120	82	3.9470880407832114e-05	0.00010417486609703648	0.5540866903621844	130.6360733
YER150W	182	9	2.504885358846794e-44	5.832224979242071e-43	0.04009740187558022	9.453696002
YER151C	6	0	0.020903387555281903	0.03614413163873308	0.0	0.0
YER152C	0	0	1.0	1.0		0.0
YER153C	426	594	0.05688407411601366	0.09094809848240049	1.1306337824635435	266.5675971
YER154W	105	8	2.0370833892092135e-24	2.257276796019689e-23	0.061779700667560625	14.56569458
YER155C	0	0	1.0	1.0		0.0
YER156C	35	20	0.007427117630479246	0.013981457771812159	0.4633477550067047	109.2427093
YER157W	14	0	0.0001017074219097487	0.00025365107693103416	0.0	0.0
YER158C	18	4	0.001039995943762228	0.0022476575244556834	0.1801907936137185	42.48327585
YER159C	54	8	4.913910373270522e-11	2.2845512171931101e-10	0.120127195742479	28.3221839
YER161C	24	17	0.106377300550913	0.15989959630640374	0.5743581546437277	135.4154418
YER162C	67	118	0.023331574430605663	0.04005369688072035	1.4280792747594704	336.695813
YER163C	71	82	0.746240960869185	0.8883526735579969	0.9364845470910158	220.7933632
YER164W	2	0	0.39005307204142015	0.5035230566352878	0.0	0.0
YER165W	58	29	6.38457156534743e-05	0.00016362598517073563	0.4054292856308666	95.58737067
YER166W	0	1	1.0	1.0		0.0
YER167W	19	2	6.552072834096822e-05	0.0001675454462823069	0.08535353381702455	20.12365698
YER168C	56	55	0.2684992666919296	0.36677892701788295	0.7963789539177738	187.7609067
YER169W	0	0	1.0	1.0		0.0
YER170W	224	423	2.5134295727585296e-07	8.433333414780807e-07	1.5312195341237196	361.013016
YER171W	73	47	0.0005703584190056253	0.0012893597750398393	0.5220596280726227	123.0851075
YER172C	0	0	1.0	1.0		0.0
YER173W	115	60	3.9270256183876714e-08	1.4168333959440087e-07	0.4230566458756869	99.74334328
YER174C	206	3482	0.0	0.0	13.705871578317259	3231.409947
YER175C	213	485	4.6653547466802124e-14	2.7717412343138326e-13	1.846321159915214	435.3039884
YER175W-A	307	492	0.00034683779892694187	0.0008085383792577392	1.2994867005236899	306.3777613
YER176W	12	6	0.10297961441950984	0.15511675288805685	0.4054292856308666	95.58737069
YER177W	1	0	0.9163575898756366	1.0	0.0	0.0
YER178W	61	0	1.2866059187162605e-17	9.547445985209309e-17	0.0	0.0
YER179W	156	15	6.564098074902766e-34	1.0847737939300518e-32	0.0779671703136282	18.38218666
YER180C	223	286	0.693687546962152	0.832685677849997	1.0399352079859001	245.1837489
YER180C-A	112	8	2.819636970786862e-26	3.3503578964866205e-25	0.05791846937583809	13.65533867
YER182W	68	12	1.05951881243465e-12	5.748389330482709e-12	0.14309268904618822	33.73671906
YER183C	36	39	0.6562361897356285	0.7958412787804037	0.8784301188668777	207.1059698
YER184C	7	4	0.33974751740388565	0.4527080566704695	0.4633477550067047	109.2427093
YER185W	54	59	0.5830792652136716	0.7165147124452619	0.8859380686007826	208.8761063
YER186C	5	8	0.8578700640254232	0.9968904300283308	1.297373714018773	305.8795861
YER187W	1	0	0.9163575898756366	1.0	0.0	0.0
YER188C-A	8	20	0.1249011661992685	0.18541729654413863	2.027146428154333	477.9368534
YER189W	10	25	0.07872321304195079	0.12236140492007	2.027146428154333	477.9368535
YER190C-B	317	449	0.0638783533449971	0.10120231682839624	1.1485031498312877	270.7806273
YER190W	331	0	2.632253994063301e-90	1.7602433395183773e-88	0.0	0.0
YFL001W	276	150	1.4767182711251022e-16	1.034422262757669e-15	0.4406840061205072	103.8993159
YFL002C	0	0	1.0	1.0		0.0
YFL003C	18	0	7.656291354107182e-06	2.1927953972843827e-05	0.0	0.0
YFL004W	22	1	2.640990861191849e-06	7.989657255504642e-06	0.03685720778462424	8.689760965
YFL005W	2	0	0.39005307204142015	0.5035230566352878	0.0	0.0
YFL007W	0	0	1.0	1.0		0.0
YFL008W	0	3	0.3275073246646384	0.43873622738093065		0.0
YFL009W	37	0	4.403536055995282e-11	2.0622749070056083e-10	0.0	0.0
YFL010C	0	0	1.0	1.0		0.0
YFL010W-A	0	0	1.0	1.0		0.0
YFL011W	17	30	0.2983298540292792	0.40426366411931774	1.4309268904618822	337.3671906
YFL012W	67	93	0.5099720799733338	0.637160424055321	1.1255201063782267	265.3619545
YFL013C	53	31	0.0010887433831980064	0.002346837779899451	0.4742757680964854	111.8191883
YFL014W	187	0	1.3181967592035796e-51	3.7904747810898933e-50	0.0	0.0
YFL016C	14	0	0.0001017074219097487	0.00025365107693103416	0.0	0.0
YFL017C	240	488	1.8583288105752198e-10	8.278271874220053e-10	1.6487457615655243	388.721974
YFL017W-A	421	686	7.268591887495429e-06	2.096372715395497e-05	1.3212564842887151	311.5103861
YFL018C	10	0	0.0014040139066316224	0.0029631133860691596	0.0	0.0
YFL020C	18	0	7.656291354107182e-06	2.1927953972843827e-05	0.0	0.0
YFL021W	0	0	1.0	1.0		0.0
YFL022C	51	19	4.13703714121745e-06	1.2207337403356363e-05	0.3020845657641751	71.22196245
YFL023W	10	8	0.49487410054360226	0.6214019546345538	0.6486868570093866	152.9397931
YFL024C	24	5	8.619015560206918e-05	0.00021768976059178738	0.16892886901286108	39.82807111
YFL025C	20	7	0.004132810356867986	0.008100815392756575	0.2838004999416066	66.91115946
YFL026W	118	35	1.6492255086837122e-15	1.0633067152959673e-14	0.24050889825559885	56.70437243
YFL027C	114	98	0.01031151141030823	0.019049631262667083	0.6970538595057004	164.3431986
YFL028C	209	365	6.61480467885117e-05	0.00016907440759143588	1.4160927201460891	333.8697636
YFL029C	68	145	0.00021258500177965062	0.0005068724482731222	1.7290366593081077	407.652022
YFL030W	71	53	0.0068379203702141535	0.012948594023411785	0.6052887926319981	142.7079055
YFL031W	62	129	0.0008063090550155207	0.00177462050340385	1.6871089627865095	397.7668004
YFL033C	4	0	0.08574231661887353	0.1306235928146071	0.0	0.0
YFL034C-A	216	408	4.0683992163470877e-07	1.3377566548434591e-06	1.5316217457166073	361.1078447
YFL034C-B	267	258	0.005817077767944078	0.011088503229514879	0.7835262598708882	184.7306489
YFL034W	8	0	0.0053438324003360314	0.010244126711444172	0.0	0.0
YFL036W	0	0	1.0	1.0		0.0
YFL037W	0	0	1.0	1.0		0.0
YFL038C	70	0	4.672249438514862e-20	3.9866626885606783e-19	0.0	0.0
YFL039C	0	0	1.0	1.0		0.0
YFL040W	163	270	0.0033131889603352197	0.006602269477092117	1.3431399646666746	316.6698169
YFL041W	198	169	0.0004976974363873552	0.0011295414193621468	0.6920964572890552	163.1744004
YFL041W-A	324	428	0.36977391342869725	0.48737772195746687	1.0711341620371044	252.5394731
YFL042C	37	43	0.8788481715647802	1.0	0.9423491503852576	222.1760507
YFL044C	395	155	5.0509367750877445e-37	9.280491180041412e-36	0.3181850089761232	75.01793648
YFL045C	125	60	7.270381714322445e-10	3.0744092087550286e-09	0.38921211420563195	91.76387585
YFL046W	276	106	6.0338127849572536e-27	7.383076026870036e-26	0.3114166976584918	73.42218326
YFL047W	38	9	1.38774356908963e-06	4.328044070409145e-06	0.19204545108830523	45.27822822
YFL048C	73	94	0.8422833158765632	0.9839470545614696	1.0441192561452455	246.1702149
YFL049W	35	56	0.2686060886300605	0.36683771448859603	1.297373714018773	305.8795861
YFL050C	26	20	0.14606106678600655	0.21417572541721666	0.6237373625090256	147.0574933
YFL051C	29	42	0.5843483745979019	0.7176142435004342	1.1743468963100965	276.8737632
YFL052W	17	7	0.018189164575142323	0.032048371774400584	0.3338829411077725	78.71901114
YFL053W	12	1	0.0015379082946840941	0.003215016576782343	0.06757154760514444	15.93122844
YFL054C	18	0	7.656291354107182e-06	2.1927953972843827e-05	0.0	0.0
YFL055W	0	0	1.0	1.0		0.0
YFL056C	92	16	6.925625629942894e-17	4.966243515935359e-16	0.1410188819585623	33.2477811
YFL057C	301	569	1.902693086769351e-09	7.722221553994735e-09	1.5328190267372963	361.3901256
YFL058W	183	314	0.00042731990495524296	0.0009775325272066836	1.3913092424928102	328.0266053
YFL059W	290	1115	8.036835902839556e-74	3.8516536064358574e-72	3.1176114032994224	735.0339194
YFL060C	659	1109	2.535821768859708e-10	1.1166547467620353e-09	1.364555622957909	321.7189502
YFL061W	101	198	0.00016541435957745108	0.00040309236522454285	1.5896039317804276	374.7782056
YFL062W	0	0	1.0	1.0		0.0
YFL066C	16	15	0.5587166297061454	0.6890798493330564	0.7601799105578749	179.2263199
YFL067W	12	16	0.9885620493016668	1.0	1.081144761682311	254.8996552
YFL068W	100	110	0.44801298647385757	0.570658402040123	0.8919444283879067	210.2922155
YFR001W	152	21	1.043836514425526e-29	1.4395932360818227e-28	0.11202651313484473	26.4122998
YFR002W	30	3	2.54610858395894e-07	8.523091074707721e-07	0.08108585712617332	19.11747413
YFR003C	523	355	1.6141424249149077e-18	1.2647047800661627e-17	0.5503915732273715	129.7648818
YFR004W	178	91	2.643754027137524e-12	1.3834603648833396e-11	0.4145400560944816	97.73540148
YFR005C	155	322	8.819000354850994e-08	3.088798479948116e-07	1.6844932899759877	397.1501077
YFR006W	13	4	0.017126069335963435	0.0302772901171613	0.24949494500361025	58.82299733
YFR007W	28	4	2.8357211008578624e-06	8.533873391435669e-06	0.11583693875167618	27.31067733
YFR008W	47	29	0.004022417295658268	0.007916811042892095	0.5003169907785162	117.958883
YFR009W	141	92	1.8852970886075625e-06	5.8198301430929105e-06	0.5290708408232585	124.738129
YFR010W	116	88	0.0006713290265809805	0.0015075412853835296	0.6151340885433838	146.6771721
YFR011C	123	37	6.182555686103446e-16	4.086882500089761e-15	0.24391680598930188	57.50784901
YFR012W	90	26	2.3331130340158887e-12	1.2298563756760198e-11	0.23424803169783404	55.22825859
YFR012W-A	205	285	0.20626436968922687	0.2890415180513508	1.1272911844370437	265.7795185
YFR013W	0	0	1.0	1.0		0.0
YFR014C	160	70	6.676774621127211e-14	3.93423471783838e-13	0.3547506249270083	83.63894931
YFR015C	39	25	0.013354533544095151	0.024008103286055398	0.519781135424188	122.5479111
YFR016C	5	0	0.04199856101753049	0.06850077266358987	0.0	0.0
YFR017C	64	33	4.180397024523378e-05	0.00010992895879302216	0.41809895080683124	98.57447598
YFR018C	186	384	7.018129282670959e-09	2.7124503699355297e-08	1.6740305987339008	394.6833368
YFR019W	0	0	1.0	1.0		0.0
YFR021W	1	0	0.9163575898756366	1.0	0.0	0.0
YFR022W	48	21	5.826661588281242e-05	0.00015026516051213195	0.3547506249270083	83.63894934
YFR023W	58	85	0.35219568543009616	0.4674538165032271	1.1883272165042642	280.1698794
YFR024C-A	14	2	0.0014463764877204928	0.003042469341946069	0.11583693875167618	27.31067734
YFR025C	136	33	2.1400290431636626e-20	1.876113876102778e-19	0.1967524474385088	46.38798869
YFR026C	77	44	4.4938293259483004e-05	0.00011790151666755783	0.46334775500670466	109.2427093
YFR027W	92	113	1.0	1.0	0.9959458538323462	234.812454
YFR028C	0	0	1.0	1.0		0.0
YFR029W	16	6	0.015436284588172408	0.02750541969078851	0.30407196422314997	71.69052799
YFR030W	33	23	0.046016050601375445	0.07465801413321259	0.5651438526975716	133.2430015
YFR031C	22	17	0.1936284678557425	0.27286383696113087	0.6265725323386121	147.7259365
YFR031C-A	24	0	1.6478657633666677e-07	5.614263036209542e-07	0.0	0.0
YFR032C	187	260	0.22860742241848325	0.31779581492112574	1.1273969440002707	265.8044531
YFR032C-A	169	296	0.00030490885346068955	0.0007142691715895827	1.420201994635935	334.8386002
YFR032C-B	469	621	0.25769046897475045	0.35293591023429144	1.0736528203700135	253.1332929
YFR033C	265	4	7.980710040808396e-70	3.585708081616335e-68	0.012239374660554464	2.885656473
YFR034C	78	0	3.189197930054303e-22	3.1352268881610763e-21	0.0	0.0
YFR035C	331	86	1.59706978632305e-45	3.9419520777441463e-44	0.21067624510123584	49.67077873
YFR036W	299	64	1.0348671416471038e-46	2.6334163414214573e-45	0.17356170087207667	40.92034596
YFR037C	143	226	0.02290139384214255	0.03940931058831892	1.281496762973089	302.1363045
YFR038W	29	30	0.5858243395688535	0.7189662349254111	0.8388192116500689	197.7669737
YFR039C	85	140	0.04089379842187997	0.06761938893738692	1.33553176443109	314.8760445
YFR040W	142	3	1.899787497287435e-37	3.57048297284315e-36	0.017130814885811266	4.038902985
YFR041C	446	570	0.5942604150664865	0.7280766184591743	1.0362990708950401	244.3264631
YFR042W	480	757	2.6873607450123854e-05	7.238881332349521e-05	1.2787915384273585	301.4984983
YFR043C	296	328	0.19517801306967542	0.2748454341732868	0.8985189573440828	211.8422809
YFR044C	174	121	1.2439737020925667e-06	3.890208135255221e-06	0.563872914498102	132.9433546
YFR045W	393	254	4.3544336554768815e-16	2.9289295851049762e-15	0.5240663539452424	123.5582298
YFR046C	295	534	1.2291041009766998e-07	4.2658887656710927e-07	1.4677914476398832	346.0586843
YFR047C	139	155	0.4214361909140507	0.5402763116243214	0.9041948096803502	213.180467
YFR048W	49	43	0.12563514660860536	0.18641066257639047	0.7115697666174393	167.7655893
YFR049W	398	299	7.687477108919153e-11	3.536854468271524e-10	0.6091625949931112	143.6212253
YFR050C	255	173	9.93823108799598e-10	4.150085825508384e-09	0.5501118934442347	129.6989421
YFR051C	58	68	0.8465361453502167	0.9881123141686821	0.9506617732034115	224.1359036
YFR052W	279	131	4.1977446056567215e-21	3.838033263454977e-20	0.3807257090870504	89.76305058
YFR053C	33	8	8.940931504965679e-06	2.5480325612020623e-05	0.19657177485132926	46.34539183
YFR055W	117	142	0.9475824740863491	1.0	0.9841189497364626	232.024045
YFR057W	17	5	0.004361931598171612	0.008523774590922508	0.23848781507698036	56.2278651
YGL001C	189	348	9.745160546080427e-06	2.7594494485725523e-05	1.4930094327993817	352.0042856
YGL002W	273	329	0.8096065385849416	0.9531314643606958	0.9771885345974735	230.3900729
YGL003C	88	35	4.115946429499643e-09	1.622399445925459e-08	0.3225005681154621	76.03540845
YGL004C	169	178	0.1565589825942659	0.2278842594025875	0.8540403886662042	201.3556447
YGL005C	257	420	0.00041780902427014253	0.0009588266953621667	1.3251385211281244	312.4256473
YGL006W	6	3	0.32442524546645635	0.43536718570965705	0.4054292856308666	95.58737065
YGL006W-A	17	23	0.8960159760093681	1.0	1.0970439493541098	258.6481794
YGL007C-A	5	9	0.6794341247481883	0.818995106146894	1.4595454282711198	344.1145345
YGL008C	0	0	1.0	1.0		0.0
YGL009C	12	1	0.0015379082946840941	0.003215016576782343	0.06757154760514444	15.93122844
YGL010W	371	404	0.08986510657789548	0.13668718009242978	0.8829834576542864	208.1795027
YGL011C	261	243	0.0018105015082266805	0.0037643507497511354	0.7549372904850619	177.9902764
YGL012W	43	8	3.072715228472633e-08	1.1226928385607441e-07	0.15085740860683408	35.56739373
YGL013C	14	0	0.0001017074219097487	0.00025365107693103416	0.0	0.0
YGL014W	1	0	0.9163575898756366	1.0	0.0	0.0
YGL015C	276	416	0.010744480090956068	0.01961012535800963	1.2221636436408734	288.1474362
YGL016W	3	0	0.17928573670405268	0.25446008681762267	0.0	0.0
YGL017W	0	0	1.0	1.0		0.0
YGL018C	314	296	0.001013963213825306	0.0021996614268990325	0.7643762327817613	180.2156797
YGL019W	298	302	0.017897021373269626	0.03158200979370163	0.821742578929676	193.7408452
YGL020C	518	540	0.006809731717882299	0.012903712391941054	0.845296580079799	199.2941319
YGL021W	64	13	2.908986760149984e-11	1.3883471251139054e-10	0.16470564728753959	38.83236934
YGL022W	15	2	0.0007809115699282502	0.0017193807192409523	0.1081144761682311	25.48996551
YGL023C	31	6	4.1017177342786165e-06	1.2109331976302014e-05	0.1569403686313032	37.00156284
YGL025C	100	58	4.223319020973196e-06	1.2442780578697156e-05	0.47029797133180523	110.88135
YGL026C	22	0	5.899580831017108e-07	1.9018211524203693e-06	0.0	0.0
YGL027C	25	11	0.004973373256939522	0.009636748517742315	0.3567777713551626	84.11688618
YGL028C	23	0	3.116584317247738e-07	1.032458318461506e-06	0.0	0.0
YGL029W	86	28	8.613376402576106e-11	3.940773881560476e-10	0.2640004650619596	62.24293905
YGL030W	47	1	3.90983263829614e-13	2.1767132142150146e-12	0.017252310026845387	4.067547686
YGL031C	41	0	3.553863791405616e-12	1.8446092657376984e-11	0.0	0.0
YGL032C	286	879	1.100948483111405e-43	2.502590800938217e-42	2.492114280206516	587.56153
YGL033W	24	18	0.14528036270970074	0.213194020398951	0.6081439284462999	143.381056
YGL035C	0	0	1.0	1.0		0.0
YGL036W	1	1	1.0	1.0	0.8108585712617332	191.1747413
YGL037C	84	26	5.156296841079868e-11	2.391440575245994e-10	0.25098003396196505	59.17313421
YGL038C	57	23	3.3309828611837023e-06	9.951419446580504e-06	0.32718854629859406	77.14068509
YGL039W	9	0	0.002731785785042739	0.00550473022066601	0.0	0.0
YGL040C	0	0	1.0	1.0		0.0
YGL041C-B	160	300	2.0017077135867597e-05	5.463607527687449e-05	1.5203598211157499	358.4526399
YGL043W	173	625	3.773251362283648e-39	7.457033877832735e-38	2.9294023528241806	690.6601925
YGL044C	186	287	0.0193066943275235	0.03393422954693999	1.2511634943662229	294.9846815
YGL045W	20	7	0.004132810356867986	0.008100815392756575	0.2838004999416066	66.91115946
YGL047W	71	22	1.7688066640211167e-09	7.194064444685603e-09	0.2512519516585652	59.23724378
YGL048C	117	110	0.047378518741898676	0.07664524930651456	0.7623456652888091	179.7369363
YGL049C	4	0	0.08574231661887353	0.1306235928146071	0.0	0.0
YGL050W	40	10	1.1360419675944775e-06	3.5584843984944663e-06	0.2027146428154333	47.79368532
YGL051W	40	12	6.11925437461419e-06	1.7741385905581103e-05	0.24325757137851997	57.3524224
YGL053W	16	9	0.08332191880297833	0.12895165636058353	0.4561079463347249	107.535792
YGL054C	5	0	0.04199856101753049	0.06850077266358987	0.0	0.0
YGL055W	26	4	9.404888713278087e-06	2.6670372283068184e-05	0.12474747250180512	29.41149867
YGL056C	53	56	0.4769236659503837	0.6010931411090635	0.8567562262388123	201.9959531
YGL057C	5	1	0.13655685045225974	0.20100804887405826	0.16217171425234664	38.23494825
YGL058W	288	238	5.171659096463424e-06	1.5120595558597434e-05	0.6700845137510157	157.9846821
YGL059W	76	34	4.844622108152577e-07	1.581238464471366e-06	0.36275251872235437	85.52554214
YGL060W	64	92	0.38872769193106127	0.5035230566352878	1.1656091961887416	274.8136906
YGL061C	223	228	0.05158872131454238	0.08275780649370523	0.8290392567160322	195.4611705
YGL062W	6	3	0.32442524546645635	0.43536718570965705	0.4054292856308666	95.58737065
YGL063W	179	121	2.9198645391812697e-07	9.740220977280442e-07	0.5481222744283225	129.2298531
YGL064C	65	51	0.01903329747734557	0.03348439699975968	0.6362121097592061	149.9986432
YGL065C	78	87	0.5711940568535019	0.7034126383221605	0.9044191756380872	213.2333653
YGL066W	45	25	0.0015659222856563018	0.003271201985037919	0.4504769840342962	106.2081896
YGL067W	71	141	0.0012118800928395902	0.002603482410878029	1.6102965992662588	379.6568807
YGL068W	223	116	1.1333576840760196e-14	7.016081852660052e-14	0.42179190253973564	99.44515694
YGL070C	198	307	0.013410469865708092	0.024091646078746164	1.2572403099866267	296.417402
YGL071W	0	0	1.0	1.0		0.0
YGL073W	5	0	0.04199856101753049	0.06850077266358987	0.0	0.0
YGL075C	42	13	4.756821032040716e-06	1.3950269125581928e-05	0.25098003396196505	59.17313424
YGL076C	0	0	1.0	1.0		0.0
YGL077C	13	1	0.0008109869987088011	0.0017815073451391576	0.06237373625090256	14.70574933
YGL078C	67	3	2.907275392002098e-17	2.1244905691745953e-16	0.036307100205749246	8.560063043
YGL079W	336	497	0.010968324466122491	0.020005973360187265	1.1993949699913138	282.7793048
YGL080W	167	141	0.001053574719479171	0.0022761488398665335	0.6846171170533197	161.4110091
YGL081W	104	414	1.9990884397434237e-29	2.724350146200102e-28	3.2278408509842076	761.022528
YGL082W	230	203	0.0005769540533382528	0.0013032453891391564	0.7156708259397038	168.7324891
YGL083W	20	8	0.008145203233920437	0.015288206200481864	0.3243434285046933	76.46989652
YGL084C	165	79	1.1390116567950395e-12	6.168037700779917e-12	0.3882292553313753	91.53214889
YGL085W	220	18	4.663219952830435e-49	1.2473571138943177e-47	0.06634297401232361	15.64156974
YGL086W	20	23	0.9399495129210979	1.0	0.9324873569509933	219.8509525
YGL087C	164	0	2.0376639794605413e-45	4.986640657820244e-44	0.0	0.0
YGL089C	103	22	5.79597689379895e-17	4.171797636575439e-16	0.17319309289085563	40.83343988
YGL090W	189	485	3.2947728025480342e-18	2.5298048581380164e-17	2.080774640539368	490.5806854
YGL091C	115	173	0.11069409447754187	0.16595457177798315	1.219813328941564	287.5933064
YGL092W	6	0	0.020903387555281903	0.03614413163873308	0.0	0.0
YGL093W	38	29	0.06541363546220184	0.10334994987448429	0.6188131201734279	145.8965131
YGL094C	18	0	7.656291354107182e-06	2.1927953972843827e-05	0.0	0.0
YGL095C	3	1	0.4759715849877356	0.6001562344364103	0.2702861904205778	63.72491375
YGL096W	4	0	0.08574231661887353	0.1306235928146071	0.0	0.0
YGL097W	0	0	1.0	1.0		0.0
YGL098W	4	0	0.08574231661887353	0.1306235928146071	0.0	0.0
YGL099W	5	0	0.04199856101753049	0.06850077266358987	0.0	0.0
YGL100W	97	366	1.0106894389499184e-24	1.1264486363180196e-23	3.0595282173380864	721.3397455
YGL101W	169	134	0.00014914498717519227	0.00036452733584552946	0.6429292813554571	151.5823393
YGL103W	106	120	0.5648785593019487	0.6962315890581885	0.9179530995415847	216.4242355
YGL104C	33	4	1.3838373830356256e-07	4.759837792965241e-07	0.09828588742566463	23.17269592
YGL105W	10	2	0.016590519201934318	0.029411860644366294	0.16217171425234664	38.23494828
YGL106W	80	116	0.2967190418839874	0.4021756327774715	1.1757449283295132	273.7811112
YGL107C	82	42	2.715534194882141e-06	8.20222539641134e-06	0.4153178047925951	97.91876991
YGL108C	60	0	2.403301499282208e-17	1.7606862321492965e-16	0.0	0.0
YGL110C	75	108	0.3381378289346397	0.4515046794063415	1.1676363426168959	275.2916275
YGL111W	98	144	0.20232834607168762	0.2841490398677108	1.1914656557315262	280.9098239
YGL112C	75	95	0.9235826518944799	1.0	1.0270875235981953	242.1546722
YGL113W	43	43	0.3867419421476207	0.5035230566352878	0.8108585712617332	191.1747413
YGL114W	13	54	5.032924169725082e-05	0.00013132643784069395	3.3681817575487383	794.1104639
YGL115W	106	313	1.581242056533631e-15	1.021766636755608e-14	2.394327667970967	559.2307855
YGL116W	9	0	0.002731785785042739	0.00550473022066601	0.0	0.0
YGL117W	14	2	0.0014463764877204928	0.003042469341946069	0.11583693875167618	27.31067734
YGL119W	5	2	0.29929179618520174	0.40480412038125474	0.3243434285046933	76.46989653
YGL120C	34	7	1.9806551847701207e-06	6.107639660918479e-06	0.16694147055388625	39.35950557
YGL121C	185	197	0.16634912961230053	0.24091509554277019	0.863454802911143	203.5752651
YGL122C	25	36	0.6403821477161262	0.7789419905912526	1.1676363426168959	275.2916275
YGL123W	16	2	0.00042096929412560054	0.0009633881458481213	0.10135732140771665	23.89684266
YGL124C	12	5	0.05792722863690977	0.09243604103520203	0.33785773802572217	79.65614223
YGL125W	9	8	0.6649980500748676	0.8047987765110614	0.720763174454874	169.9331034
YGL126W	0	0	1.0	1.0		0.0
YGL127C	224	254	0.3839896511771109	0.5035230566352878	0.9194557013414297	216.7785014
YGL128C	163	286	0.00036479152918021435	0.0008500470357842028	1.4227334440543296	335.4354357
YGL129C	103	54	2.3650665742746454e-07	7.963406246284241e-07	0.4251103189139185	100.2275343
YGL130W	130	219	0.005524174745770891	0.01057926372391888	1.365984823894766	322.0559104
YGL131C	20	12	0.06600922078142599	0.104119316707071	0.48651514275703994	114.7048448
YGL133W	23	0	3.116584317247738e-07	1.032458318461506e-06	0.0	0.0
YGL134W	83	13	5.050409320391263e-16	3.369478422455934e-15	0.12700194489641606	29.94303177
YGL135W	69	13	1.684915762970986e-12	8.997168572744792e-12	0.15277045545510917	36.01842952
YGL136C	245	110	6.790999662167281e-20	5.760330244413575e-19	0.36405895036241087	85.83355731
YGL137W	174	269	0.022578677098202195	0.03890053085433218	1.2535687107437141	295.5517552
YGL138C	188	301	0.005593530529831324	0.010687174111980047	1.2982363295201154	306.0829635
YGL139W	51	35	0.00931143814396348	0.01731271898400983	0.5564715685129542	131.1983519
YGL140C	6	7	1.0	1.0	0.946001666472022	223.0371982
YGL141W	25	30	1.0	1.0	0.9730302855140799	229.4096896
YGL142C	128	207	0.018124940534648817	0.03195479246314081	1.3113103457123343	309.165402
YGL143C	22	44	0.08081702184321175	0.12548020859079664	1.6217171425234664	382.3494826
YGL144C	160	283	0.0002965226515412684	0.0006960415383729938	1.4342060979191908	338.1403237
YGL145W	71	98	0.5184496448328977	0.6450895515867578	1.119213239206336	263.8749951
YGL146C	234	676	8.820923305774442e-31	1.2714067652007222e-29	2.3424803169783406	552.282586
YGL147C	24	0	1.6478657633666677e-07	5.614263036209542e-07	0.0	0.0
YGL148W	91	178	0.00038500038546563097	0.0008870742054538636	1.5860750075229508	373.9461973
YGL150C	2	0	0.39005307204142015	0.5035230566352878	0.0	0.0
YGL151W	22	17	0.1936284678557425	0.27286383696113087	0.6265725323386121	147.7259365
YGL153W	170	2062	4.078859910235596e-273	1.466095208985307e-270	9.83523749377467	2318.837156
YGL154C	454	480	0.020231334797721167	0.03544027000356212	0.8572954057392773	202.1230745
YGL155W	250	438	1.0111195544312053e-05	2.849068377037659e-05	1.4206242168505567	334.9381468
YGL156W	19	17	0.4250270702895209	0.5440308660661105	0.7255050374447087	171.0510844
YGL157W	158	151	0.02855614423385934	0.04850159051651656	0.7749344573450742	182.7049743
YGL158W	0	0	1.0	1.0		0.0
YGL159W	19	4	0.0005839647322770132	0.0013185634767668248	0.1707070676340491	40.24731397
YGL160W	133	13	5.578006902862934e-29	7.453228582258624e-28	0.07925685283009423	18.68625292
YGL161C	297	427	0.046020285185574446	0.07465801413321259	1.1657798314099665	274.853921
YGL162W	11	1	0.002918570384606191	0.005856489281880742	0.07371441556924847	17.37952193
YGL163C	10	0	0.0014040139066316224	0.0029631133860691596	0.0	0.0
YGL164C	269	338	0.8510625235358562	0.992589854563924	1.0188483163065643	240.2121285
YGL166W	96	1	2.1280776172383496e-26	2.5391233146758815e-25	0.008446443450643056	1.991403554
YGL167C	0	0	1.0	1.0		0.0
YGL168W	0	0	1.0	1.0		0.0
YGL169W	140	56	1.0698985964643108e-13	6.171501332263041e-13	0.3243434285046933	76.46989655
YGL170C	178	72	7.521131886591938e-17	5.379854412909233e-16	0.32798773669013925	77.32910885
YGL171W	135	45	6.49496178326155e-16	4.283546469671695e-15	0.2702861904205778	63.72491376
YGL172W	130	18	1.4273159224846232e-25	1.6416987740418136e-24	0.11227272525162459	26.47034879
YGL173C	2	0	0.39005307204142015	0.5035230566352878	0.0	0.0
YGL174W	317	467	0.01592329106203329	0.028316279189163098	1.1945455923634998	281.6359754
YGL175C	281	292	0.044400644447681145	0.0721934142546266	0.8426003658662851	198.6584501
YGL176C	91	109	0.8931136745913683	1.0	0.9712481787640541	228.9895253
YGL178W	36	8	1.6719622330709214e-06	5.180740734046804e-06	0.1801907936137185	42.48327585
YGL179C	110	41	7.1274368669188194e-12	3.605091417911181e-11	0.30222910383391877	71.25603994
YGL180W	17	0	1.4578867257088626e-05	4.0309166151690716e-05	0.0	0.0
YGL181W	41	8	9.723542619130212e-08	3.399397787393182e-07	0.15821630658765526	37.30238855
YGL183C	2	1	0.8556571067029966	0.9949219613119558	0.4054292856308666	95.58737062
YGL184C	0	0	1.0	1.0		0.0
YGL185C	122	86	7.650570148660473e-05	0.00019468331382719635	0.5715888289222054	134.7625226
YGL186C	42	10	3.7746105774305236e-07	1.2461415287487338e-06	0.19306156458612697	45.51779554
YGL187C	168	14	1.2493979893586349e-37	2.3635815252636544e-36	0.06757154760514443	15.93122844
YGL188C-A	311	450	0.03289592913725593	0.0553332812133252	1.1732680291568487	276.6194006
YGL189C	331	456	0.13398943579658154	0.19819270711577688	1.1170740437925992	263.3706406
YGL190C	0	0	1.0	1.0		0.0
YGL191W	130	3	3.209634963054242e-34	5.3678438791923404e-33	0.018712120875270768	4.411724799
YGL192W	78	108	0.4803132499389343	0.6049674770912858	1.1227272525162462	264.7034881
YGL193C	444	984	3.1215907918532767e-25	3.554904681969939e-24	1.7970379146881659	423.6845618
YGL194C	134	183	0.40035772320668217	0.5157371877072443	1.107366556275352	261.0819228
YGL194C-A	438	613	0.04629976629612654	0.0750479019078421	1.1348317447110559	267.5573435
YGL195W	0	0	1.0	1.0		0.0
YGL196W	124	100	0.0018253393034084726	0.0037924589356582825	0.6539182026304301	154.1731784
YGL197W	13	0	0.00019517057694504555	0.00046728808826434516	0.0	0.0
YGL198W	13	5	0.03532815584596074	0.05911324535063143	0.3118686812545128	73.52874666
YGL200C	19	0	4.026547834330848e-06	1.1893516484456448e-05	0.0	0.0
YGL201C	0	0	1.0	1.0		0.0
YGL202W	1	0	0.9163575898756366	1.0	0.0	0.0
YGL203C	4	0	0.08574231661887353	0.1306235928146071	0.0	0.0
YGL205W	12	1	0.0015379082946840941	0.003215016576782343	0.06757154760514444	15.93122844
YGL206C	0	0	1.0	1.0		0.0
YGL207W	11	3	0.022960694652024858	0.039452331922257236	0.22114324670774543	52.13856581
YGL208W	80	574	1.2757165460554777e-62	4.795193370173237e-61	5.817910248802936	1354.744464
YGL209W	20	2	3.519121450960666e-05	9.326482702522945e-05	0.08108585712617332	19.11747413
YGL210W	1	0	0.9163575898756366	1.0	0.0	0.0
YGL211W	335	420	0.8507277592643254	0.9924006782006359	1.016598805760979	239.6817652
YGL212W	524	1478	8.19203748857386e-63	3.0995004997887016e-61	2.2871163517649653	539.2295185
YGL213C	85	72	0.022665789306496327	0.03903892012628343	0.6868449074217033	161.9362515
YGL215W	50	108	0.0011967008850446395	0.002571833628509612	1.751454513925344	412.9374414
YGL216W	0	0	1.0	1.0		0.0
YGL219C	84	232	1.1287960367200273e-10	5.111579533210139e-10	2.2395141491990724	528.0064284
YGL220W	363	38	2.1118458212774417e-75	1.0561065494057885e-73	0.084883266413074	20.01278284
YGL221C	337	395	0.5163990003863876	0.6429553260926857	0.9504128654254735	224.077219
YGL222C	225	283	0.860445275733957	0.9994790508475029	1.0198798918536467	240.4553413
YGL223C	0	0	1.0	1.0		0.0
YGL224C	0	1	1.0	1.0		0.0
YGL225W	12	0	0.00037552169581684075	0.0008666233036286723	0.0	0.0
YGL226C-A	557	750	0.12261936103893847	0.18240660769139555	1.0918203383236982	257.4166176
YGL226W	42	6	6.348463732234716e-09	2.4769345267355397e-08	0.11583693875167618	27.31067734
YGL227W	19	17	0.4250270702895209	0.5440308660661105	0.7255050374447087	171.0510844
YGL228W	19	5	0.0014588944446137125	0.003064317732276647	0.21338383454256138	50.30914245
YGL229C	42	23	0.0019901954208946613	0.004114167457068727	0.444041598548092	104.6909298
YGL230C	511	440	3.335867348986858e-08	1.2149824651059796e-07	0.698195247270377	164.6123017
YGL231C	273	770	1.8260890263106765e-33	2.983476701793381e-32	2.287036995866427	539.2108088
YGL232W	161	85	1.0760470822557979e-10	4.88425159435919e-10	0.42809303451706415	100.930764
YGL233W	32	0	1.0320061656339405e-09	4.279068102783555e-09	0.0	0.0
YGL234W	24	12	0.013376579151189723	0.024040220843278785	0.4054292856308666	95.58737066
YGL235W	325	116	4.68954762146218e-34	7.794678719950578e-33	0.2894141362041878	68.23467691
YGL236C	338	120	1.4896655684882743e-35	2.611910574504898e-34	0.2878787826964733	67.87268923
YGL237C	319	607	3.1890184318383967e-10	1.3841543397360468e-09	1.5429189741563387	363.771373
YGL238W	13	0	0.00019517057694504555	0.00046728808826434516	0.0	0.0
YGL240W	585	923	3.321741787715214e-06	9.928969345712158e-06	1.2793546346574014	301.6312586
YGL241W	68	66	0.1926952798683891	0.2718818828565029	0.7870097897540352	185.5519548
YGL242C	514	1047	5.746340744747392e-21	5.2042843500853936e-20	1.6516905138346978	389.4162531
YGL243W	195	285	0.07443029785661738	0.11612822652561221	1.1851009887671484	279.4092373
YGL244W	73	76	0.3408336277486634	0.4538398224548653	0.8441815262450921	196.3416263
YGL245W	112	45	3.775908293400448e-11	1.788735469138878e-10	0.32579139023908926	76.81128
YGL246C	236	397	0.0001748319837848119	0.0004249614280416117	1.3640290372496107	321.5947979
YGL247W	660	1312	6.561425370002168e-24	6.962132343705253e-23	1.6118885537809	380.0322132
YGL248W	1146	262	7.36501572946464e-168	1.1765612627819763e-165	0.18537953374395644	43.70661624
YGL249W	86	73	0.0225305413222273	0.03882923078937046	0.6882869267686804	162.2762339
YGL250W	400	635	8.280566983208127e-05	0.00020950963801333013	1.2872379818780015	303.4899019
YGL251C	14	11	0.3537593260423506	0.46920430905663246	0.637103163134219	150.2087253
[truncated: 3,752 more rows]
