# Supplementary material for: Overexpression profiling reveals cellular requirements in the context of genetic backgrounds and environments
Source: PLoS Genet. 2023 Apr 28;19(4):e1010732. doi: 10.1371/journal.pgen.1010732 (PMC10171610; doi:10.1371/journal.pgen.1010732)
Supplement: S1 Data — (ZIP) [file pgen.1010732.s025.zip › S1_Data/S15_Fig/A/YOC_YOCS2101.csv]

3	YOCS2000	YOCS2101	p_values	q_values	FC	NRPM
YAL001C	36	11	0.030666415731489104	0.10188478155505132	2.225979978261305	406.7047721
YAL002W	11	3	0.506255061585847	0.7843407487015641	1.9868251045638092	443.6779333
YAL003W	52	0	0.013934966283622206	0.05425862633521415	0.0	0.0
YAL005C	4	0	1.0	1.0	0.0	0.0
YAL007C	55	4	0.29483749637406176	0.5490966456111493	0.5298200278836824	110.9194833
YAL008W	60	0	0.007544150932301668	0.03360682572553594	0.0	0.0
YAL009W	12	9	6.446734820329255e-05	0.0005721477153042214	5.463769037550476	1016.761931
YAL010C	3	0	1.0	1.0	0.0	0.0
YAL011W	101	11	0.5582357699853036	0.8404224903626913	0.7934186061129403	144.9640771
YAL012W	42	0	0.030439110838495067	0.10136382538053568	0.0	0.0
YAL013W	352	44	0.6109558233568917	0.8939127542110846	0.9106281729250792	155.9805234
YAL014C	674	75	0.09443770960631546	0.2400307969353163	0.8106482251558569	137.5796559
YAL015C	100	9	0.282347364587641	0.5303003571990605	0.6556522845060571	122.0114317
YAL016W	459	68	0.6027240624881753	0.8889328775383029	1.0792630197630568	183.4158777
YAL017W	0	0	1.0	1.0		0.0
YAL018C	181	22	0.6661929420079544	0.9504205137985897	0.8854726985348836	155.0421507
YAL019W	12	0	0.400689767253669	0.6712709521033885	0.0	0.0
YAL020C	527	47	0.0052428458517666055	0.024816137031695266	0.6497081461476846	111.1299567
YAL021C	22	0	0.15836670559319793	0.3484188691149508	0.0	0.0
YAL022C	658	46	8.47343269645143e-06	9.555041458292583e-05	0.5092874888091629	87.15102262
YAL023C	8	0	0.6133506743378438	0.8939127542110846	0.0	0.0
YAL024C	8	0	0.6133506743378438	0.8939127542110846	0.0	0.0
YAL025C	50	0	0.016268610214531458	0.06183792289740278	0.0	0.0
YAL026C	8	0	0.6133506743378438	0.8939127542110846	0.0	0.0
YAL027W	186	20	0.3505775021583938	0.6135500036530958	0.7833360627312509	137.7548421
YAL028W	157	23	0.8594151984932578	1.0	1.0672330179504113	186.5142905
YAL029C	0	0	1.0	1.0		0.0
YAL030W	667	78	0.1987731880783098	0.41523596245490724	0.8519220088534474	144.5112909
YAL031C	369	8	4.875026915184248e-09	1.0048845802589466e-07	0.15794092972142293	29.75888577
YAL032C	901	73	1.4483864450361049e-05	0.00015368395655724425	0.5902406803421157	100.2091669
YAL033W	192	59	4.616756749391367e-08	8.094807337118827e-07	2.2386275917741534	381.285724
YAL034C	539	51	0.01269913229450298	0.05019430228569528	0.6893066689303011	117.7104721
YAL034W-A	187	38	0.03427757606409982	0.11037533031614673	1.480379489674995	254.4623441
YAL035W	20	0	0.18893374317385958	0.3982983713316959	0.0	0.0
YAL036C	218	7	5.7402122891002296e-05	0.0005174288538340975	0.23392283341194695	44.77483731
YAL037C-A	89	12	1.0	1.0	0.9822506134922202	178.2189451
YAL037W	675	49	1.5315677525363146e-05	0.00016014629354247901	0.5288388796838979	90.37883827
YAL038W	0	0	1.0	1.0		0.0
YAL039C	0	0	1.0	1.0		0.0
YAL040C	4	0	1.0	1.0	0.0	0.0
YAL041W	0	0	1.0	1.0		0.0
YAL042W	60	7	0.8257979146273351	1.0	0.8499196280634073	162.6819089
YAL043C	37	1	0.1242916660463569	0.2923396831534595	0.19689257792974685	65.95212522
YAL044C	264	0	3.0964464104607126e-09	6.669536818936164e-08	0.0	0.0
YAL044W-A	297	14	6.053509101242807e-05	0.0005431159257604897	0.34340186992460897	61.62193516
YAL046C	415	17	3.0951703152632146e-07	4.696655536432387e-06	0.2984227265489416	52.92062095
YAL047C	113	0	0.0001480434990939965	0.0011991523426613717	0.0	0.0
YAL048C	61	8	1.0	1.0	0.9554131650361486	180.0168664
YAL049C	217	19	0.07255651374277011	0.19813509522064146	0.6378593653668758	112.4529324
YAL051W	0	0	1.0	1.0		0.0
YAL053W	10	0	0.4925392913596769	0.7688907341502449	0.0	0.0
YAL054C	56	0	0.010242251821522417	0.04228513296882658	0.0	0.0
YAL055W	184	13	0.024574397504410785	0.08649165241607493	0.5147028803489578	92.83478497
YAL056W	61	6	0.5517643049344778	0.8335162904329345	0.7165598737771114	140.0131183
YAL058W	0	0	1.0	1.0		0.0
YAL059W	64	13	0.262036256573193	0.5048477425636292	1.4797707810032537	266.9000068
YAL060W	139	5	0.002370869851821035	0.012790687164936936	0.2620512727841955	52.66680504
YAL061W	338	15	9.438199141884884e-06	0.00010438285243265378	0.323299943050324	57.75689074
YAL062W	27	6	0.41761280662438527	0.6895467272170083	1.6188945296445851	316.325934
YAL063C	0	0	1.0	1.0		0.0
YAL063C-A	55	13	0.11006895158295163	0.26765604251735936	1.7219150906219678	310.5745533
YAL064C-A	0	0	1.0	1.0		0.0
YAL064W	1	0	1.0	1.0	0.0	0.0
YAL064W-B	325	135	1.2163943937141069e-29	1.3199026713678922e-27	3.0260874669510325	510.570914
YAL065C	9	7	0.00045470943467779346	0.003128031051234438	5.666130853756049	1084.546059
YAL067C	0	1	0.24430583857953064	0.48067152845394484		0.0
YAL067W-A	7	1	1.0	1.0	1.0407179119143763	174.3020453
YAL068C	3	0	1.0	1.0	0.0	0.0
YAR002C-A	68	1	0.011622982291989558	0.0465161942666889	0.10713272622647992	35.88571519
YAR002W	108	1	0.0006095677175838476	0.004001853817151493	0.06745393873519105	11.29735479
YAR003W	8	1	1.0	1.0	0.9106281729250792	305.0285792
YAR007C	7	0	0.6890467999504986	0.9604236903818025	0.0	0.0
YAR008W	309	58	0.03434015361940572	0.11051495437336446	1.3674157677580479	232.9668113
YAR009C	11	4	0.1805549568421208	0.38788627448600554	2.649100139418412	554.5974166
YAR010C	17	1	0.6265194131411018	0.9078138435309843	0.42853090490591966	143.5428608
YAR014C	16	0	0.27207284576300705	0.516265258333999	0.0	0.0
YAR015W	294	23	0.010911582397593426	0.04450532650252468	0.5699169517626347	99.60116873
YAR018C	16	4	0.45601772642452565	0.7313323883623667	1.8212563458501585	381.2857239
YAR019C	5	1	1.0	1.0	1.4570050766801268	488.0457266
YAR020C	11	2	1.0	1.0	1.324550069709206	332.75845
YAR023C	1	0	1.0	1.0	0.0	0.0
YAR027W	2	0	1.0	1.0	0.0	0.0
YAR028W	176	27	0.6668312942405337	0.9504205137985897	1.1175891213171427	194.1090958
YAR029W	207	36	0.22431292984092696	0.4535948169884567	1.2669609362435885	218.0880662
YAR031W	190	12	0.010276072528044805	0.042333591052138735	0.46010686632004005	83.4815059
YAR033W	64	8	0.9450908136065774	1.0	0.9106281729250792	171.5785758
YAR035C-A	89	7	0.20035637959072405	0.4162751224805831	0.5729795245371284	109.673197
YAR035W	20	4	0.7054601833861996	0.9787878343658891	1.4570050766801268	305.0285791
YAR042W	7	0	0.6890467999504986	0.9604236903818025	0.0	0.0
YAR050W	7	0	0.6890467999504986	0.9604236903818025	0.0	0.0
YAR064W	579	86	0.5330426624341563	0.8176922783832576	1.0820590379489714	183.3332393
YAR066W	61	14	0.11491667119165642	0.275943956585894	1.67197303881326	300.0281106
YAR068W	71	16	0.0999142723937562	0.25004655375826457	1.6416958610480301	292.1400476
YAR071W	15	0	0.29896408523996576	0.5501895853488138	0.0	0.0
YBL001C	459	38	0.003080655332604537	0.01600438014255528	0.6031175698675906	103.6698439
YBL002W	181	1	3.20042496948299e-06	3.9753010798048975e-05	0.04024875902431289	13.48192615
YBL003C	0	0	1.0	1.0		0.0
YBL004W	0	0	1.0	1.0		0.0
YBL005W	14	0	0.32901908732426016	0.5858169570284273	0.0	0.0
YBL006C	203	48	0.0008564315708500191	0.0053246896907659024	1.7225675783410364	294.5103523
YBL007C	0	0	1.0	1.0		0.0
YBL008W	54	6	0.7687242469394808	1.0	0.8094472648222926	158.162967
YBL008W-A	848	105	0.3432009189051597	0.6050731099397834	0.9020373411050312	152.5142896
YBL009W	127	0	5.358247023258195e-05	0.000486045404270629	0.0	0.0
YBL010C	394	63	0.29175300006925836	0.5451174474978249	1.164864464858477	198.1911581
YBL011W	26	5	0.6758933914432035	0.9590582023661147	1.4009664198847374	281.5648423
YBL013W	438	68	0.38039686348284507	0.6478123665649518	1.1310085070119704	192.2097896
YBL014C	0	0	1.0	1.0		0.0
YBL015W	0	0	1.0	1.0		0.0
YBL016W	0	0	1.0	1.0		0.0
YBL017C	6	0	0.7787451151607712	1.0	0.0	0.0
YBL018C	1033	152	0.44969657044299916	0.7234661745578957	1.071949523985379	180.7139307
YBL019W	167	29	0.28825546626913945	0.5392834048516009	1.2650642881354395	219.1822126
YBL020W	0	0	1.0	1.0		0.0
YBL021C	562	29	1.263061828230989e-07	2.06947822625539e-06	0.37591767992636727	65.13065748
YBL022C	0	0	1.0	1.0		0.0
YBL023C	19	7	0.042988730312453365	0.13178474841520219	2.6839567202002335	513.7323438
YBL024W	77	3	0.03462038274092568	0.11116796267061059	0.28383215779482984	63.38256189
YBL025W	294	42	0.874246602863626	1.0	1.0407179119143763	178.4520939
YBL026W	90	9	0.44985481485290124	0.7234661745578957	0.7285025383400633	135.5682574
YBL027W	425	20	1.3380164567762457e-06	1.8105723865694562e-05	0.34282472392473573	60.28800152
YBL028C	439	17	6.7513557605369e-08	1.1659773867521833e-06	0.28210804445970566	50.02746628
YBL029C-A	280	30	0.22776605836768934	0.45688266538980865	0.7805384339357821	135.0840851
YBL029W	27	18	3.3414632366838654e-08	5.912847715128895e-07	4.856683588933756	858.5989638
YBL030C	0	0	1.0	1.0		0.0
YBL031W	93	1	0.0018246409464962193	0.010197774619338929	0.07833360627312509	13.11950879
YBL032W	46	0	0.022218786624143023	0.07986265117215408	0.0	0.0
YBL033C	163	0	4.01791731735321e-06	4.937402241901348e-05	0.0	0.0
YBL034C	9	0	0.5485742419423428	0.8293508058386997	0.0	0.0
YBL035C	29	6	0.5080882742838531	0.7869689376262965	1.507246631048407	294.5103523
YBL036C	644	19	5.265607267684029e-13	1.992270223450714e-11	0.2149308731127516	37.89174896
YBL037W	14	4	0.3368555618020448	0.5953461388824707	2.0814358238287527	435.7551132
YBL038W	226	2	3.6395988523645834e-07	5.422625129520394e-06	0.06446925118053658	16.19620774
YBL039C	37	1	0.1242916660463569	0.2923396831534595	0.19689257792974685	32.97606262
YBL039W-B	261	7	3.1649877997234696e-06	3.956922790480364e-05	0.195383822543312	37.39813997
YBL040C	106	3	0.004521884388446045	0.021945449044686247	0.20617996368115	46.04204969
YBL041W	155	9	0.013592951024243268	0.053215154077891784	0.4230014738748755	78.71705271
YBL042C	33	0	0.06271464866883322	0.17645398458633066	0.0	0.0
YBL043W	60	10	0.6997775593324883	0.9723171644651221	1.214170897233439	223.6876247
YBL044W	3233	84	7.432140646553206e-64	1.7096896343330996e-61	0.18927996665810495	32.07847724
YBL045C	11	0	0.44364752390099826	0.7183043102349778	0.0	0.0
YBL046W	64	25	7.5817572900231425e-06	8.700241938324427e-05	2.845713040390873	495.6714411
YBL047C	5	8	4.434328477268452e-07	6.522205389455465e-06	11.656040613441014	2196.20577
YBL049W	281	223	2.4300380583571232e-108	1.2704680794192561e-105	5.781354663695165	972.6178184
YBL050W	27	0	0.10314039605130335	0.2547939938535419	0.0	0.0
YBL051C	20	0	0.18893374317385958	0.3982983713316959	0.0	0.0
YBL052C	0	0	1.0	1.0		0.0
YBL054W	111	0	0.0001712650741203613	0.0013604218802019308	0.0	0.0
YBL055C	134	18	1.0	1.0	0.9785854992627717	173.0012837
YBL056W	30	1	0.2164974569315928	0.4405792196792605	0.2428341794466878	40.67047724
YBL057C	521	61	0.26553956552196845	0.5098891623762406	0.852949229150554	145.1959455
YBL058W	138	7	0.010779986336635294	0.04410201192461128	0.36953027307104663	70.73126473
YBL059C-A	469	27	8.100839602478063e-06	9.188940543165945e-05	0.4193937853983308	72.84264577
YBL059W	1110	75	1.6791433158185604e-09	3.786962042851977e-08	0.49223144482436715	83.53935862
YBL060W	101	33	1.493697689491829e-05	0.00015787072987412704	2.380255818338821	410.731552
YBL061C	31	1	0.19986770918377786	0.4155600851467485	0.2350008188193753	78.71705267
YBL063W	4	0	1.0	1.0	0.0	0.0
YBL064C	423	4	2.760941214382008e-12	9.451293407089838e-11	0.06888912892104618	14.42215504
YBL066C	10	2	0.9635279052210028	1.0	1.4570050766801268	366.0342951
YBL067C	0	0	1.0	1.0		0.0
YBL068W	274	36	0.8729717311008292	1.0	0.9571566197168716	164.7599625
YBL069W	118	16	1.0	1.0	0.9878000519865265	175.7791812
YBL071C-B	612	105	0.039436405844479785	0.12312636808447516	1.2498818059755987	211.3269895
YBL071W-A	533	38	9.265942418130589e-05	0.0007953497738308809	0.5193826727377563	89.27665732
YBL072C	196	8	0.0005293601972879709	0.003564813225530586	0.2973479748326789	56.0256574
YBL074C	39	1	0.10625545788431912	0.26090599189785146	0.1867955226512983	62.56996495
YBL075C	152	4	0.00042842892464043655	0.0029614119538547484	0.19171119430001668	40.13533937
YBL076C	0	0	1.0	1.0		0.0
YBL078C	346	28	0.008240193913597057	0.035873849505750705	0.5895396264023633	102.2639167
YBL079W	0	0	1.0	1.0		0.0
YBL080C	44	20	6.233793425613201e-06	7.33139999809847e-05	3.3113751742730155	582.3272873
YBL081W	123	10	0.1393647151272563	0.31906308785702664	0.5922784864553361	109.1159145
YBL082C	136	19	1.0	1.0	1.0177608991515592	179.428576
YBL084C	0	0	1.0	1.0		0.0
YBL085W	4	0	1.0	1.0	0.0	0.0
YBL086C	76	14	0.39349837752800076	0.6665711838478741	1.3419783601001167	240.8120361
YBL087C	71	1	0.009288202337321583	0.03921912749040853	0.10260599131550188	34.36941736
YBL088C	0	0	1.0	1.0		0.0
YBL089W	69	6	0.36559594507771476	0.6283748595761918	0.6334804681217941	123.7797132
YBL090W	319	52	0.28405738932495717	0.5331638531357143	1.1875276487048054	202.7149178
YBL091C	209	16	0.029166185610461817	0.0978615714386032	0.5577052925091395	99.24374824
YBL091C-A	699	68	0.0075880671005878605	0.03377629558473745	0.7087006095439815	120.440469
YBL092W	70	0	0.003539974529499052	0.017809162924597454	0.0	0.0
YBL093C	167	0	3.017761249805417e-06	3.781077330638552e-05	0.0	0.0
YBL095W	247	19	0.01764556588741883	0.06623998003821521	0.560386567953895	98.7946815
YBL097W	4	0	1.0	1.0	0.0	0.0
YBL098W	54	2	0.08061416457966292	0.21354770174925908	0.2698157549407642	67.78412871
YBL099W	0	0	1.0	1.0		0.0
YBL100W-C	273	47	0.17644831440271896	0.3804852853880903	1.2541985092301458	214.5255941
YBL101C	120	0	8.899696396795923e-05	0.0007696564507965918	0.0	0.0
YBL102W	474	76	0.23268204863208147	0.4656069804046975	1.1680631416422957	198.2042244
YBL103C	7	0	0.6890467999504986	0.9604236903818025	0.0	0.0
YBL104C	22	6	0.21867427131109035	0.444066290363729	1.9868251045638092	388.2181916
YBL105C	71	7	0.5057530871264736	0.7843407487015641	0.7182419392085131	137.4776695
YBL106C	0	0	1.0	1.0		0.0
YBL107C	0	0	1.0	1.0		0.0
YBL108C-A	299	69	0.00011600670349618591	0.0009682939793999494	1.6811597038616846	285.6454922
YBL111C	12	4	0.22862684011027123	0.4584494272922489	2.428341794466878	508.3809654
YBR001C	37	14	0.0015946434866130842	0.009076804629933431	2.756496091016456	494.640939
YBR002C	50	13	0.05829459799172356	0.16621330344591084	1.8941065996841648	341.6320087
YBR003W	106	1	0.0007051729148728758	0.004506054926037676	0.06872665456038334	22.80587508
YBR004C	0	0	1.0	1.0		0.0
YBR005W	16	1	0.6811606513344628	0.9604236903818025	0.4553140864625396	76.25714481
YBR006W	33	7	0.41706744981419885	0.6892399149084648	1.5453084146607405	295.7852888
YBR007C	39	59	1.8077587323158526e-47	3.1504304453177176e-45	11.0209358364266	1877.098949
YBR008C	10	0	0.4925392913596769	0.7688907341502449	0.0	0.0
YBR009C	17	0	0.24793921964317195	0.4835193123661858	0.0	0.0
YBR010W	0	0	1.0	1.0		0.0
YBR011C	0	0	1.0	1.0		0.0
YBR013C	11	0	0.44364752390099826	0.7183043102349778	0.0	0.0
YBR014C	75	2	0.01746891137063531	0.06583467188238773	0.19426734355735023	48.80457265
YBR015C	125	1	0.0001775912216675343	0.0013933521361664252	0.05828020306720507	19.52182907
YBR016W	0	0	1.0	1.0		0.0
YBR017C	0	0	1.0	1.0		0.0
YBR018C	72	11	0.8710037179632178	1.0	1.1129899891306525	203.3523861
YBR019C	24	0	0.13315081852729635	0.3071601914763262	0.0	0.0
YBR020W	0	1	0.24430583857953064	0.48067152845394484		0.0
YBR021W	27	0	0.10314039605130335	0.2547939938535419	0.0	0.0
YBR022W	209	19	0.10299403215299709	0.2547939938535419	0.662275034854603	116.7573509
YBR023C	0	0	1.0	1.0		0.0
YBR024W	12	1	0.9530913802610127	1.0	0.6070854486167195	203.3523861
YBR025C	0	0	1.0	1.0		0.0
YBR026C	4	3	0.054827296441956795	0.15868735875072648	5.463769037550475	1220.114317
YBR028C	54	14	0.04882230629110894	0.1449546120186719	1.8887102845853494	338.9206434
YBR029C	21	1	0.44956456154394353	0.7234661745578957	0.34690597063812545	58.10068177
YBR030W	33	14	0.0004572152319609485	0.0031340224064450714	3.090616829321481	554.5974165
YBR031W	20	0	0.18893374317385958	0.3982983713316959	0.0	0.0
YBR033W	20	19	1.2047732126545306e-11	3.827983837555914e-10	6.9207741142306025	1220.114316
YBR034C	166	1	9.334093486985328e-06	0.00010363006108813247	0.043885695080726705	14.70017249
YBR035C	198	25	0.7709654151502631	1.0	0.9198264372980599	160.2170315
YBR036C	22	1	0.4140563444768822	0.6864335650292736	0.3311375174273015	110.9194833
YBR037C	73	5	0.17363327398765277	0.3754003604146583	0.4989743413288105	100.2833685
YBR038W	0	0	1.0	1.0		0.0
YBR039W	31	0	0.0739022084920992	0.2006664782993685	0.0	0.0
YBR040W	211	21	0.18999549493765353	0.4002432569181119	0.7250499196749446	127.2157108
YBR041W	357	155	2.7273593597885e-36	3.8256204093033325e-34	3.162966202877026	533.1591972
YBR042C	140	28	0.08715022338551051	0.22541090370539438	1.4570050766801268	252.7379656
YBR043C	10	0	0.4925392913596769	0.7688907341502449	0.0	0.0
YBR044C	0	0	1.0	1.0		0.0
YBR045C	3	0	1.0	1.0	0.0	0.0
YBR046C	83	18	0.10485561220154113	0.2581441034978866	1.5798850229061614	279.3032773
YBR047W	333	84	6.12910539205372e-07	8.746522359727281e-06	1.8376640606776373	311.4405913
YBR048W	295	0	3.489227416273019e-10	8.879003040259351e-09	0.0	0.0
YBR049C	0	0	1.0	1.0		0.0
YBR050C	86	177	2.4742620858097233e-165	2.0327830364988168e-162	14.99359875420828	2525.352888
YBR052C	33	1	0.17045692971471985	0.37132492529899763	0.22075834495153435	73.94632221
YBR053C	0	0	1.0	1.0		0.0
YBR054W	0	0	1.0	1.0		0.0
YBR055C	9	0	0.5485742419423428	0.8293508058386997	0.0	0.0
YBR056W	4	0	1.0	1.0	0.0	0.0
YBR057C	0	0	1.0	1.0		0.0
YBR058C	0	0	1.0	1.0		0.0
YBR058C-A	160	34	0.026237926144110642	0.0906251608224777	1.5480678939726347	266.9000067
YBR059C	3	0	1.0	1.0	0.0	0.0
YBR060C	18	3	1.0	1.0	1.2141708972334389	271.1365148
YBR061C	0	0	1.0	1.0		0.0
YBR062C	263	82	4.442840382383857e-11	1.290443183792402e-09	2.2713767355089427	385.0550885
YBR063C	186	50	2.6731023113316442e-05	0.00026508592479811913	1.9583401568281273	334.5474739
YBR065C	245	40	0.3536211023657626	0.6158918715037858	1.1893918993307158	204.1823958
YBR066C	4	0	1.0	1.0	0.0	0.0
YBR067C	22	0	0.15836670559319793	0.3484188691149508	0.0	0.0
YBR068C	1	0	1.0	1.0	0.0	0.0
YBR069C	0	0	1.0	1.0		0.0
YBR070C	178	27	0.7064439108598592	0.9788708436356529	1.1050319401787478	191.9280948
YBR071W	198	28	0.9638609426564062	1.0	1.030205609773827	178.703612
YBR072C-A	852	157	0.0007886658338159308	0.004951547172789757	1.3424283863778164	226.265331
YBR072W	42	1	0.08409607903118409	0.22012012684007362	0.17345298531906272	29.05034089
YBR073W	0	0	1.0	1.0		0.0
YBR074W	6	0	0.7787451151607712	1.0	0.0	0.0
YBR076W	0	0	1.0	1.0		0.0
YBR077C	229	11	0.0005369138429007777	0.0036072330730401547	0.34993571710658067	63.93612138
YBR078W	8	0	0.6133506743378438	0.8939127542110846	0.0	0.0
YBR079C	3	0	1.0	1.0	0.0	0.0
YBR080C	65	14	0.1709044250352021	0.3718771654852241	1.5690823902709057	281.5648422
YBR081C	0	0	1.0	1.0		0.0
YBR082C	4	0	1.0	1.0	0.0	0.0
YBR083W	20	0	0.18893374317385958	0.3982983713316959	0.0	0.0
YBR084C-A	73	1	0.008001341401361821	0.03501956955801509	0.0997948682657621	16.48803132
YBR084W	99	0	0.00041185521474636097	0.0028568072402257263	0.0	0.0
YBR085C-A	21	6	0.1855245134621188	0.3954601471166216	2.0814358238287523	406.7047722
YBR085W	40	1	0.09826988242630053	0.2465750845696572	0.18212563458501585	61.00571583
YBR086C	7	0	0.6890467999504986	0.9604236903818025	0.0	0.0
YBR087W	284	36	0.7154665263352767	0.9898118818749523	0.9234539218395169	158.9585553
YBR088C	100	0	0.0003827270663504754	0.0026875010483291624	0.0	0.0
YBR091C	461	21	2.9032211915737087e-07	4.4287599662441374e-06	0.3318558200681417	58.22671359
YBR092C	195	16	0.05805518323067515	0.16561277716250633	0.5977456724841546	106.3689404
YBR093C	4	1	1.0	1.0	1.8212563458501585	610.0571583
YBR094W	69	12	0.5566702475794186	0.8388741438967919	1.2669609362435883	229.8766104
YBR095C	271	42	0.5184528390324075	0.8004355106779532	1.1290445243646738	193.5974746
YBR096W	223	5	7.571690534181913e-06	8.700241938324427e-05	0.16334137630943127	32.82818789
YBR097W	8	0	0.6133506743378438	0.8939127542110846	0.0	0.0
YBR098W	50	18	0.0005418473453989388	0.0036361307857518048	2.6226091380242282	463.6434404
YBR101C	131	15	0.5897748814390092	0.8719268234333527	0.8341632118397673	149.021596
YBR102C	42	11	0.08362909254241874	0.21961228822440645	1.90798283850969	348.6040904
YBR103W	0	0	1.0	1.0		0.0
YBR104W	36	1	0.13446434443186547	0.30969341002309103	0.20236181620557317	67.7841287
YBR105C	175	7	0.0009941824027695494	0.006031163500345652	0.29140101533602536	55.77665447
YBR106W	10	0	0.4925392913596769	0.7688907341502449	0.0	0.0
YBR107C	350	56	0.322247711276286	0.5825987386199059	1.1656040613441014	198.7043315
YBR108W	152	25	0.46927064030340826	0.7475832278074517	1.1981949643751044	208.7037647
YBR109C	345	2	8.522718040983908e-11	2.367833403560312e-09	0.042232031208119615	10.60968971
YBR110W	44	3	0.3305906836494198	0.5866174087219418	0.4967062761409523	110.9194833
YBR111C	302	7	1.9493610159334593e-07	3.088367824416894e-06	0.16885820425100806	32.32090905
YBR111W-A	528	55	0.058644856126016345	0.16712912169510405	0.7588568107708994	129.4060639
YBR112C	5	0	0.8870179514391464	1.0	0.0	0.0
YBR114W	11	2	1.0	1.0	1.324550069709206	332.75845
YBR115C	2	0	1.0	1.0	0.0	0.0
YBR117C	22	1	0.4140563444768822	0.6864335650292736	0.3311375174273015	55.45974169
YBR118W	3	0	1.0	1.0	0.0	0.0
YBR119W	283	44	0.49370295894704097	0.7698414970108269	1.1326541232142329	194.0111104
YBR120C	225	31	1.0	1.0	1.0037146083796429	173.5273694
YBR121C	56	1	0.0287128635508042	0.09667896854840455	0.13008973898929704	43.57551131
YBR122C	477	59	0.490809250362514	0.7688907341502449	0.9010828042361371	153.4734989
YBR123C	124	24	0.15493662095384092	0.3448299176105028	1.4100049129162517	245.9907897
YBR125C	845	174	1.1745280497470493e-06	1.604444373894366e-05	1.5001117357535034	252.6863969
YBR126C	27	1	0.2755539374804442	0.5214579448667439	0.2698157549407642	45.18941916
YBR127C	8	0	0.6133506743378438	0.8939127542110846	0.0	0.0
YBR128C	329	21	0.0006628650773428953	0.004283300067189877	0.46500162021706176	81.58819138
YBR129C	459	110	1.4801930543446045e-07	2.3844790631753e-06	1.7458666496167097	295.0603249
YBR130C	123	26	0.058736506199878774	0.1673074032469058	1.539924064783874	267.829972
YBR131W	261	21	0.02189895957266962	0.07930788192847794	0.586151467629936	102.8448849
YBR132C	72	0	0.003046272569368061	0.015892568290100818	0.0	0.0
YBR133C	76	23	0.001133332596371909	0.006768219897959345	2.204678734450192	385.2992578
YBR135W	178	57	1.754342777612875e-08	3.2441238951934546e-07	2.332845207044023	397.5653392
YBR136W	0	0	1.0	1.0		0.0
YBR137W	86	10	0.733391564815244	1.0	0.8470959748140271	154.2673274
YBR138C	196	5	4.8568738242539555e-05	0.0004483448051891573	0.18584248427042432	37.35043826
YBR139W	108	25	0.024545639804201377	0.08649165241607493	1.6863484683797765	293.7312243
YBR140C	0	0	1.0	1.0		0.0
YBR141C	11	2	1.0	1.0	1.324550069709206	332.75845
YBR142W	58	4	0.24479835843769243	0.4814758410995791	0.5024155436828024	105.1822687
YBR143C	29	0	0.08722609575303204	0.22541090370539438	0.0	0.0
YBR145W	85	1	0.003287354158912653	0.016804954460361482	0.08570618098118392	28.70857216
YBR146W	302	3	4.7295329059537665e-09	9.784008540338169e-08	0.0723678018218606	16.16045453
YBR147W	164	26	0.5675056849733129	0.851925135547252	1.1549430485879053	200.872479
YBR148W	183	39	0.015878500185623055	0.060797106902475494	1.5525463931837415	266.6916539
YBR149W	314	66	0.0019850788817368788	0.010977104470066144	1.531247373581025	260.3428638
YBR150C	26	29	1.4450536200913e-19	9.443753828573939e-18	8.125605235331477	1407.824212
YBR151W	90	0	0.000798675193585323	0.005008921524873711	0.0	0.0
YBR152W	230	30	0.8666491324598179	1.0	0.9502207021826914	164.4501905
YBR153W	374	47	0.6198946356724335	0.9016221673627125	0.9154978422990101	156.5922118
YBR154C	538	11	7.127542622676284e-13	2.6445482337426652e-11	0.14895033311785683	27.21444572
YBR155W	239	33	1.0	1.0	1.0058821659088741	173.572748
YBR156C	510	14	6.198390305419391e-11	1.782347132323346e-09	0.19998108895609584	35.88571519
YBR157C	214	1	3.067716234849043e-07	4.6673111287346155e-06	0.03404217468878801	11.40293754
YBR158W	16	5	0.18802262674797854	0.3982983713316959	2.276570432312698	457.5428686
YBR159W	55	0	0.011059395073436132	0.044822114917076245	0.0	0.0
YBR160W	113	13	0.6403921858104566	0.9239577171590406	0.8381002653469755	151.1646056
YBR161W	52	16	0.006634505329084115	0.0300197011389164	2.24154627181558	398.8835266
YBR162C	47	3	0.27112264742198416	0.516265258333999	0.46500162021706165	103.8395163
YBR162W-A	200	6	8.5652130771336e-05	0.0007436958836536068	0.218550761502019	42.70400108
YBR163W	153	28	0.1970445418093551	0.41192408576721234	1.3332072597073055	231.2634979
YBR164C	217	10	0.0005744893922075508	0.003819524271197254	0.3357154554562504	61.84911284
YBR165W	345	30	0.019253847639037383	0.07129998568712427	0.6334804681217943	109.6334603
YBR166C	188	33	0.228974886536161	0.45882737716705985	1.2787544555969197	220.6589721
YBR167C	261	452	0.0	0.0	12.616212541368146	2117.669676
YBR168W	57	18	0.002750591991180727	0.01457940510717084	2.3005343316002	406.7047722
YBR169C	65	0	0.005161306554518924	0.02453113553308953	0.0	0.0
YBR170C	132	27	0.07517864242846013	0.20326862839965876	1.490118828422857	258.8121278
YBR171W	353	40	0.2827871473118371	0.5309529494581701	0.825498627014236	141.7129943
YBR172C	11	0	0.44364752390099826	0.7183043102349778	0.0	0.0
YBR173C	610	120	0.00035999269988603244	0.002549652730350459	1.433119747554223	242.0226758
YBR175W	374	59	0.35741228663798963	0.6214928903779123	1.1492419722476934	195.7402647
YBR176W	374	56	0.5940894322098293	0.8774032677551947	1.0908059397605225	185.9532515
YBR177C	17	3	0.9529254213926497	1.0	1.2855927147177588	287.0857216
YBR179C	23	0	0.14516156726322596	0.3280252154541503	0.0	0.0
YBR180W	61	9	0.9850645598296541	1.0	1.0748398106656671	200.0187405
YBR181C	78	0	0.001944942589710939	0.010805778103628002	0.0	0.0
YBR182C	52	21	2.6734452509634688e-05	0.00026508592479811913	2.9420294817579484	516.2022109
YBR182C-A	336	72	0.0007174349057404998	0.004579320913333645	1.5610768678715645	265.0843604
YBR183W	86	48	9.772242421037979e-17	5.301902468244284e-15	4.06606067910733	695.181413
YBR184W	175	32	0.16446940092478865	0.3599176273662327	1.3321189272504017	230.0786997
YBR185C	289	17	0.0006475223159514526	0.004188864835811928	0.42853090490591966	75.99327923
YBR186W	126	34	0.0005744828931293661	0.003819524271197254	1.9658005002827106	338.9206435
YBR187W	428	1	9.083306452221002e-14	3.7318867235274496e-12	0.017021087344394004	2.850734386
YBR188C	295	27	0.05182827742488715	0.15238467457593355	0.6667650350909056	115.8074606
YBR189W	312	29	0.05257517010090069	0.153969974399601	0.6771337696109564	117.3186843
YBR191W	90	1	0.002274558186314952	0.012328920008951262	0.08094472648222925	13.55682574
YBR192W	196	17	0.08420523022920569	0.22012012684007362	0.6318644465194426	112.0513148
YBR193C	472	74	0.3180557348717873	0.5766514915660935	1.1421438101094212	193.8740969
YBR194W	642	84	0.7214565952013032	0.9971393604909143	0.9531808912860643	161.5416151
YBR195C	521	0	4.767077871639028e-17	2.636102388441928e-15	0.0	0.0
YBR196C	93	6	0.09271873045916977	0.23718942966328654	0.4700016376387505	91.83656149
YBR196C-A	796	45	3.001048645551376e-09	6.512841796439986e-08	0.4118418872525484	70.50911881
YBR196C-B	256	7	4.440225707575369e-06	5.398676119295126e-05	0.19919991282736108	38.1285724
YBR197C	412	60	0.7206932837673481	0.9963238160927931	1.0609260267088303	180.6479935
YBR198C	53	13	0.08668959140677385	0.22541090370539438	1.7868930185699665	322.2943478
YBR199W	106	7	0.07625307793087945	0.20559374176300407	0.48108658192268333	91.22350033
YBR200W	93	4	0.024665411008236233	0.08659410239219202	0.31333442509250037	64.89969772
YBR200W-A	451	60	0.8729198906218654	1.0	0.9691829778360046	165.0265484
YBR201C-A	266	16	0.0013448480316722218	0.007867976632906355	0.43819701554289525	77.97723076
YBR201W	552	53	0.014794350056466194	0.05733309108809776	0.6994680168844812	119.3590092
YBR202W	4	1	1.0	1.0	1.8212563458501585	305.0285793
YBR203W	36	27	2.7131668680960293e-13	1.054285314758126e-11	5.463769037550476	948.9778019
YBR204C	164	40	0.0013850982647917373	0.008078803367968845	1.7768354593660083	305.0285792
YBR205W	171	19	0.44452406777240716	0.719446632373909	0.8094472648222926	142.7034289
YBR207W	209	13	0.006154292091290168	0.02838278573938232	0.45313555016367574	81.73014562
YBR208C	0	0	1.0	1.0		0.0
YBR210W	10	0	0.4925392913596769	0.7688907341502449	0.0	0.0
YBR211C	95	20	0.10769273388882829	0.2629897718023998	1.5336895544001337	269.7094804
YBR212W	0	0	1.0	1.0		0.0
YBR213W	459	81	0.04290249240404167	0.13159052470167662	1.2855927147177588	217.9724923
YBR214W	177	41	0.0031781941824198293	0.016407356142815476	1.6874917554769828	289.5186514
YBR215W	307	57	0.04316629961838078	0.13218817311251752	1.3525942894261762	230.5101966
YBR216C	26	0	0.1122410739948793	0.27099009930501716	0.0	0.0
YBR217W	405	66	0.22099922285498413	0.44768106045756034	1.1871893217393628	201.8460721
YBR218C	2	2	0.11847846706776655	0.2829557246573274	7.285025383400634	1830.171475
YBR221C	66	0	0.004785479858069903	0.023032255322564123	0.0	0.0
YBR221W-A	555	63	0.17062673247462146	0.37141345134805	0.8269488273049368	140.6978672
YBR222C	0	0	1.0	1.0		0.0
YBR223C	181	28	0.6292050018739233	0.9112460251263995	1.126965252680761	195.4879291
YBR225W	90	10	0.6298452526242435	0.9119313587517565	0.8094472648222926	149.1250831
YBR227C	3	0	1.0	1.0	0.0	0.0
YBR228W	366	62	0.1441597416969194	0.32795200731763585	1.2340753381716922	210.0196774
YBR229C	24	6	0.29231146695202126	0.545629096540433	1.8212563458501583	355.8666757
YBR230C	0	0	1.0	1.0		0.0
YBR230W-A	636	5	2.8572228873884823e-18	1.6767233495276695e-16	0.057272212133652786	11.51051242
YBR231C	61	1	0.019667439017605745	0.07255127760760144	0.11942664562951857	20.00187405
YBR233W	52	3	0.19392045473321665	0.40672375462098065	0.42028992596542114	93.85494743
YBR233W-A	1419	98	2.489541803048335e-11	7.615614313473923e-10	0.5031236698895435	85.12425461
YBR234C	490	201	1.3432045636540631e-42	2.0877755258309506e-40	2.9883471470684233	502.9859021
YBR235W	29	1	0.23456580010874356	0.46774893079937035	0.2512077718414012	84.14581493
YBR236C	70	1	0.01000833633551196	0.041648293969268654	0.10407179119143763	34.86040904
YBR237W	131	11	0.1462818283222265	0.32977922174877483	0.611719688682496	111.7661969
YBR238C	0	0	1.0	1.0		0.0
YBR239C	41	11	0.0721863043651658	0.1974053430356959	1.9545190053026091	357.1066292
YBR240C	1	1	0.5745944650621368	0.8583989981466345	7.285025383400634	1220.114317
YBR241C	10	0	0.4925392913596769	0.7688907341502449	0.0	0.0
YBR242W	351	17	1.6462329896352687e-05	0.0001715124261484136	0.3528359872302301	62.56996494
YBR243C	139	6	0.0050365139524608145	0.024137493117168455	0.31446152734103455	61.44460588
YBR244W	662	17	3.0524386249085625e-14	1.3198928219435446e-12	0.18707769111451777	33.17531374
YBR245C	19	3	1.0	1.0	1.1502671658001	256.8661719
YBR246W	0	0	1.0	1.0		0.0
YBR247C	30	3	0.7962974594452035	1.0	0.7285025383400634	162.6819089
YBR248C	18	2	1.0	1.0	0.8094472648222927	203.3523861
YBR249C	5	0	0.8870179514391464	1.0	0.0	0.0
YBR250W	29	3	0.8441033607926691	1.0	0.7536233155242035	168.2916299
YBR251W	88	3	0.016030160046827044	0.06129617714714251	0.24835313807047615	55.45974164
YBR252W	136	29	0.04020530234568204	0.12518716501895907	1.5534245302839589	269.142864
YBR253W	1057	97	0.0001576514974760106	0.0012716041542560127	0.6685406454019502	113.1231817
YBR254C	620	100	0.14940801876274876	0.33490332394634553	1.1750040940968765	196.7926318
YBR255C-A	277	40	0.8309258683541408	1.0	1.0519892250398026	180.5945378
YBR255W	67	7	0.6094025331706227	0.8939127542110846	0.7611220549821557	145.6852915
YBR256C	288	32	0.2932389484133154	0.5468278833738576	0.8094472648222927	139.8047655
YBR257W	547	70	0.6234239505090814	0.9051530268562805	0.9322701587532803	158.3695
YBR258C	371	40	0.1677870931477649	0.3668986968413673	0.7854474806900954	134.8374312
YBR259W	34	7	0.45705868106771363	0.7319811959956617	1.4998581671707187	287.0857216
YBR260C	103	3	0.005585291978394803	0.026178495654236765	0.21218520534176602	47.38308025
YBR261C	143	16	0.5123349140552653	0.7926925183566939	0.8151077352056654	145.0485551
YBR262C	227	33	0.8314197730787228	1.0	1.0590565535340128	182.7483998
YBR263W	24	1	0.35152969258162936	0.6135500036530958	0.30354272430835977	101.676193
YBR264C	150	0	1.0206625586262648e-05	0.00011159373335854845	0.0	0.0
YBR265W	279	19	0.003401440839368101	0.017295920660659547	0.4961128397297923	87.46339186
YBR267W	787	79	0.009005045416366722	0.03841840963614616	0.7312795492867219	124.0268683
YBR268W	111	6	0.03053254426987348	0.10155735228226857	0.3937851558594937	76.9441461
YBR269C	378	32	0.010000572129356662	0.041648293969268654	0.6167217255788896	106.5179165
YBR270C	46	10	0.26088826796143405	0.5029729899585006	1.5837011703044857	291.766467
YBR271W	211	20	0.13595154593639341	0.3127429362720794	0.6905237330237567	121.4331784
YBR272C	67	5	0.2484257039109991	0.48430380447191723	0.5436586107015399	109.2639686
YBR273C	103	0	0.00030721078392932476	0.0022279561391898447	0.0	0.0
YBR274W	143	35	0.002745671667430116	0.01456675070054483	1.783048170762393	307.1616462
YBR275C	3	0	1.0	1.0	0.0	0.0
YBR276C	141	0	1.9500154911884965e-05	0.00019787945250160157	0.0	0.0
YBR278W	221	10	0.00044647693687238285	0.0030760964333775595	0.3296391576199382	60.72967187
YBR279W	85	1	0.003287354158912653	0.016804954460361482	0.08570618098118392	14.35428608
YBR280C	135	10	0.07427153125917832	0.20138405293330244	0.5396315098815285	99.41672209
YBR281C	31	4	1.0	1.0	0.9400032752775012	196.7926317
YBR282W	461	71	0.4025479985676914	0.6721990533573732	1.1219887249922884	190.5601536
YBR283C	33	0	0.06271464866883322	0.17645398458633066	0.0	0.0
YBR284W	25	5	0.6222751520969139	0.9037132322498362	1.4570050766801268	292.827436
YBR285W	733	8	6.771419092462411e-20	4.6360037143751585e-18	0.07950914470287186	14.98093977
YBR286W	12	0	0.400689767253669	0.6712709521033885	0.0	0.0
YBR287W	191	4	2.8510028080881055e-05	0.0002797972209780665	0.15256597661572008	31.94016536
YBR288C	104	0	0.0002855324876066047	0.0020971868917312687	0.0	0.0
YBR289W	6	0	0.7787451151607712	1.0	0.0	0.0
YBR290W	77	18	0.05739825978311492	0.1648838121941528	1.7029929467689793	301.067169
YBR291C	43	1	0.07781391596901087	0.20814317708734023	0.16941919496280541	56.7495031
YBR293W	15	3	0.8127478865120883	1.0	1.4570050766801268	325.3638178
YBR294W	0	0	1.0	1.0		0.0
YBR295W	13	3	0.6624726271878989	0.9472600892485348	1.6811597038616846	375.4197897
YBR296C	44	0	0.025995267024224156	0.09013834484181457	0.0	0.0
YBR296C-A	239	26	0.30089331838747835	0.5532089111401496	0.7925132216251736	137.8371822
YBR297W	144	36	0.0016228654779098443	0.009213326123849471	1.8212563458501585	313.5015952
YBR298C	82	16	0.2549175013033725	0.4937792354313557	1.4214683674928066	252.950529
YBR298C-A	564	149	6.9057390454725e-13	2.5788899513319705e-11	1.924590039231728	324.4984884
YBR299W	30	6	0.5546475644759097	0.8363340700841523	1.4570050766801268	284.6933406
YBR301W	86	24	0.0027696403773885925	0.0146583927728072	2.033030339553665	354.6843944
YBR302C	103	24	0.026024762757110412	0.09013834484181457	1.6974816427341282	296.1442516
YCL001W	18	0	0.22622294651072186	0.4545800717621109	0.0	0.0
YCL001W-A	219	43	0.039113702049953784	0.12231805355589137	1.4303931118092568	245.137123
YCL001W-B	515	82	0.23535331434231577	0.4691566415191189	1.1599457892016543	196.6397831
YCL002C	286	40	0.9793931245846581	1.0	1.0188846690070816	174.911493
YCL004W	154	21	1.0	1.0	0.9934125522819046	174.3020452
YCL005W	224	36	0.4329949483306912	0.7106603732448074	1.1708076509036733	201.5367398
YCL005W-A	396	32	0.004461592071468228	0.02170779695686445	0.5886889198707583	101.6761931
YCL008C	98	18	0.31864198701356705	0.5769867970135466	1.3380658867470552	236.5527757
YCL009C	398	2	2.0945865004254752e-12	7.256606604787294e-11	0.03660816775578208	9.196841584
YCL010C	401	55	1.0	1.0	0.9991930076983412	170.3900292
YCL011C	5	0	0.8870179514391464	1.0	0.0	0.0
YCL012C	348	2	6.908440281488794e-11	1.963270292677317e-09	0.04186796197356686	10.51822687
YCL014W	8	1	1.0	1.0	0.9106281729250792	305.0285792
YCL016C	143	41	3.478297197722275e-05	0.0003328400529800466	2.0887135714645173	358.3552538
YCL017C	0	0	1.0	1.0		0.0
YCL018W	0	11	2.081810012102862e-17	1.1853949880795603e-15		0.0
YCL021W-A	0	0	1.0	1.0		0.0
YCL024W	0	0	1.0	1.0		0.0
YCL025C	23	5	0.5157210568547226	0.797073850570145	1.5837011703044857	318.2906913
YCL026C-A	139	43	2.9772699492134074e-06	3.7548858504224355e-05	2.253640945944081	386.223237
YCL026C-B	211	28	0.9450264139518236	1.0	0.9667332262332594	167.6934369
YCL027W	106	37	7.845647292906124e-07	1.1058901368015471e-05	2.542886218734183	437.399472
YCL028W	76	0	0.002258026814250214	0.012285631228716159	0.0	0.0
YCL029C	11	0	0.44364752390099826	0.7183043102349778	0.0	0.0
YCL030C	93	8	0.2596033314841002	0.5015044539351899	0.6266688501850007	118.0755791
YCL031C	292	33	0.3293600496053207	0.5862425395481893	0.8233076631925375	142.0681054
YCL032W	428	57	0.8847804462755626	1.0	0.9702019786304582	165.3425943
YCL033C	1792	78	1.2924852836823336e-25	1.2185381748290328e-23	0.3170937387864115	53.78852176
YCL034W	1	0	1.0	1.0	0.0	0.0
YCL035C	297	62	0.003238613924531807	0.0166458177330991	1.5207797096661257	258.8121277
YCL036W	134	2	0.00024929613767164755	0.001866799593424017	0.10873172214030796	27.31599216
YCL037C	0	0	1.0	1.0		0.0
YCL038C	149	26	0.30968985520232345	0.5661240805049467	1.2712124830095064	221.0945406
YCL039W	95	14	0.9194957747568241	1.0	1.0735826880800934	192.6496288
YCL043C	1	0	1.0	1.0	0.0	0.0
YCL044C	145	11	0.07163796034877663	0.1964663376088767	0.5526570980510825	100.9749779
YCL045C	76	8	0.5830846287570166	0.8647033780251682	0.7668447772000667	144.4872217
YCL047C	376	54	0.8128261371971057	1.0	1.0462536454883888	178.4741687
YCL048W	36	1	0.13446434443186547	0.30969341002309103	0.20236181620557317	33.89206437
YCL048W-A	405	74	0.027770506949387184	0.09500784382268036	1.3310910577077701	225.9470957
YCL049C	83	54	3.174067940072089e-22	2.535286767132581e-20	4.739655068718485	808.5094868
YCL050C	64	0	0.005567206776116612	0.026115013188781917	0.0	0.0
YCL051W	0	0	1.0	1.0		0.0
YCL052C	161	25	0.6444967117439115	0.9273206377881499	1.131215121646061	197.0370946
YCL054W	9	0	0.5485742419423428	0.8293508058386997	0.0	0.0
YCL055W	18	6	0.10286324519357971	0.2547939938535419	2.4283417944668777	474.4889009
YCL056C	431	66	0.4477211928759104	0.7230678405586524	1.1155723324929046	189.669743
YCL057C-A	312	34	0.23065783429906683	0.46171709190878296	0.7938809712680178	136.8717983
YCL057W	126	6	0.011726238607318836	0.046864210028277016	0.3469059706381254	67.78412872
YCL058W-A	658	133	5.273107712293061e-05	0.0004813594040221809	1.4725051306873622	248.4731284
YCL059C	169	11	0.019289407986239526	0.07138570484482851	0.47417324980714187	86.63533607
YCL061C	0	0	1.0	1.0		0.0
YCL063W	227	24	0.26140289768223207	0.5037962682877067	0.7702229480247366	134.3738234
YCL064C	0	0	1.0	1.0		0.0
YCL066W	68	1	0.011622982291989558	0.0465161942666889	0.10713272622647992	35.88571519
YCL067C	3	1	0.9789380421819117	1.0	2.428341794466878	406.7047724
YCL068C	336	49	0.7506757839387517	1.0	1.0623995350792592	181.5646304
YCL069W	35	13	0.0029644328457630663	0.015540978391962983	2.705866570977378	488.0457266
YCL073C	53	12	0.1640866440868421	0.35935349967381147	1.6494397094492	299.273323
YCR002C	41	10	0.15056956990670184	0.33719844101769564	1.7768354593660083	327.3477435
YCR003W	309	1	3.7763801962916275e-10	9.52542215301454e-09	0.02357613392686289	7.897180043
YCR004C	290	1	1.4357822416639435e-09	3.289714610282605e-08	0.025120777184140117	4.207290748
YCR005C	2	0	1.0	1.0	0.0	0.0
YCR007C	9	0	0.5485742419423428	0.8293508058386997	0.0	0.0
YCR008W	17	0	0.24793921964317195	0.4835193123661858	0.0	0.0
YCR009C	106	13	0.8080596457171966	1.0	0.8934465092849833	159.6411256
YCR010C	142	0	1.814515911208385e-05	0.00018634430366713253	0.0	0.0
YCR011C	15	0	0.29896408523996576	0.5501895853488138	0.0	0.0
YCR012W	10	0	0.4925392913596769	0.7688907341502449	0.0	0.0
YCR014C	112	43	4.451212622072129e-09	9.308699559831569e-08	2.796929388269886	479.3306245
YCR015C	35	5	1.0	1.0	1.0407179119143763	209.1624543
YCR016W	0	0	1.0	1.0		0.0
YCR017C	34	0	0.057804663734442215	0.1651438753784288	0.0	0.0
YCR018C	0	0	1.0	1.0		0.0
YCR019W	0	0	1.0	1.0		0.0
YCR020C	357	65	0.042616241750093584	0.13078228724908655	1.326405181851656	225.5673526
YCR020C-A	506	70	1.0	1.0	1.007809835648309	171.2018112
YCR020W-B	411	72	0.065109285703849	0.18194533628903573	1.2762088262891622	216.711302
YCR021C	0	0	1.0	1.0		0.0
YCR023C	45	14	0.010797362682986035	0.04410201192461128	2.266452341502419	406.7047721
YCR024C	167	25	0.7689824777972244	1.0	1.0905726621857237	189.9579175
YCR024C-A	297	42	0.9225800831217098	1.0	1.030205609773827	176.6495475
YCR024C-B	14	1	0.8056134447971548	1.0	0.5203589559571882	87.15102268
YCR026C	31	0	0.0739022084920992	0.2006664782993685	0.0	0.0
YCR027C	14	0	0.32901908732426016	0.5858169570284273	0.0	0.0
YCR028C	0	0	1.0	1.0		0.0
YCR028C-A	207	0	1.745910318775526e-07	2.7813657183595707e-06	0.0	0.0
YCR030C	39	0	0.03863619972117976	0.12122028619558363	0.0	0.0
YCR031C	0	0	1.0	1.0		0.0
YCR032W	0	0	1.0	1.0		0.0
YCR033W	6	0	0.7787451151607712	1.0	0.0	0.0
YCR034W	122	2	0.0005886075557112437	0.003881974831302022	0.11942664562951857	30.00281106
YCR035C	191	26	1.0	1.0	0.9916788480021805	172.476893
YCR036W	609	47	0.00014573895521567405	0.001183820242154437	0.562226917930755	96.16664564
YCR037C	131	3	0.0007766071335992432	0.004891859392474532	0.16683264236795345	37.25539898
YCR040W	13	0	0.36272797568117787	0.6249944130065861	0.0	0.0
YCR042C	8	0	0.6133506743378438	0.8939127542110846	0.0	0.0
YCR043C	417	36	0.008734787290677082	0.0374041412573968	0.6289230546820691	108.2595437
YCR044C	27	8	0.08921626283231567	0.22977282917539069	2.1585260395261137	406.7047723
YCR045C	202	41	0.027816883661561615	0.09510992743022643	1.4786437659377523	253.6871351
YCR046C	439	19	2.8431077028266926e-07	4.348593723126678e-06	0.3152972261608475	55.58607365
YCR047C	372	21	5.9000898302972044e-05	0.0005310080847267484	0.41125143293390676	72.1572983
YCR048W	56	11	0.36547643636578375	0.628357245303325	1.4309871288822675	261.4530678
YCR050C	54	11	0.3121562023341544	0.569185263038593	1.4839866521742033	271.1365147
YCR051W	60	0	0.007544150932301668	0.03360682572553594	0.0	0.0
YCR052W	152	16	0.37094428869838947	0.6362363866103304	0.7668447772000667	136.4601539
YCR053W	138	14	0.33819360221836847	0.5973437980214488	0.7390605461420933	132.6211214
YCR054C	199	66	2.6043932221456263e-10	6.716531578726232e-09	2.4161390718816174	410.7922573
YCR057C	32	12	0.004180959461323476	0.020586213923006257	2.7318845187752374	495.6714413
YCR059C	328	90	4.51630244455179e-09	9.41059976761498e-08	1.9989398917867593	338.5073257
YCR060W	85	13	0.8350680463647047	1.0	1.114180352755391	200.9600051
YCR061W	0	0	1.0	1.0		0.0
YCR063W	234	2	2.070067275270859e-07	3.2705925549677775e-06	0.062265174217099435	15.64249124
YCR065W	164	1	1.0768712178001111e-05	0.00011685068629374413	0.044420886484150206	14.87944289
YCR066W	0	0	1.0	1.0		0.0
YCR067C	4	9	3.620641071658442e-09	7.711965482632481e-08	16.391307112651425	3050.285793
YCR068W	85	40	2.0414565144677187e-11	6.278297547969974e-10	3.428247239247357	588.5257293
YCR069W	1	0	1.0	1.0	0.0	0.0
YCR071C	173	33	0.10241055169303251	0.2547418178142863	1.3896291193769994	239.7912529
YCR072C	65	7	0.666728360250487	0.9504205137985897	0.7845411951354528	150.1679159
YCR073C	1	0	1.0	1.0	0.0	0.0
YCR073W-A	492	12	3.8265673135452664e-11	1.1170857167613617e-09	0.17768354593660082	32.23879293
YCR075C	119	5	0.009060133174310958	0.03856759873091215	0.3060935035042283	61.51836891
YCR075W-A	688	89	0.6369603824264194	0.9201605524577589	0.9423942719806052	159.6079774
YCR076C	356	1	1.397304739761273e-11	4.391201944462886e-10	0.02046355444775459	3.427287408
YCR077C	1	0	1.0	1.0	0.0	0.0
YCR079W	276	8	2.6486832750464692e-06	3.385017225509388e-05	0.21116015604059807	39.78633642
YCR081W	0	0	1.0	1.0		0.0
YCR082W	269	38	0.9378208960574598	1.0	1.0291113924506472	176.8938972
YCR083W	67	8	0.8447420539675805	1.0	0.8698537771224637	163.895953
YCR084C	17	12	5.1162034363792255e-06	6.12985124221186e-05	5.142370858871035	933.0285954
YCR086W	196	74	2.1081329814547773e-14	9.254864714768262e-13	2.7504687672022796	466.8804783
YCR087C-A	296	56	0.033201479016712006	0.1079376516818037	1.378248045508228	234.9544461
YCR088W	0	0	1.0	1.0		0.0
YCR089W	0	0	1.0	1.0		0.0
YCR090C	7	1	1.0	1.0	1.0407179119143763	348.6040904
YCR091W	0	0	1.0	1.0		0.0
YCR092C	0	0	1.0	1.0		0.0
YCR093W	5	0	0.8870179514391464	1.0	0.0	0.0
YCR094W	189	54	1.9346751857371414e-06	2.5460679618247828e-05	2.0814358238287523	355.0597218
YCR095C	154	38	0.0015039634524037756	0.008623423544141688	1.7976036660339225	308.9899892
YCR095W-A	18	5	0.26985166287211226	0.516265258333999	2.023618162055732	406.7047721
YCR096C	0	0	1.0	1.0		0.0
YCR097W	49	0	0.017582417997489237	0.06608920647291543	0.0	0.0
YCR098C	2	1	0.8069277952795433	1.0	3.642512691700317	610.0571585
YCR101C	169	31	0.16738990828977177	0.3661694037940196	1.3363064312746726	231.0275629
YCR102C	0	0	1.0	1.0		0.0
YCR104W	156	21	1.0	1.0	0.9806764939193161	172.0674036
YCR105W	35	5	1.0	1.0	1.0407179119143763	209.1624543
YCR106W	24	6	0.29231146695202126	0.545629096540433	1.8212563458501583	355.8666757
YCR107W	28	6	0.4623272676089891	0.7385678100053601	1.5610768678715643	305.0285792
YCR108C	18	1	0.5763995392419801	0.8583989981466345	0.40472363241114634	67.78412872
YDL001W	118	9	0.11233189536215617	0.2710955645101805	0.5556375292424212	103.3995184
YDL002C	125	20	0.6103982594899768	0.8939127542110846	1.1656040613441014	204.9792052
YDL003W	57	6	0.669380472522854	0.9528730439304292	0.7668447772000666	149.8386003
YDL004W	85	0	0.0011560103709038574	0.006860903656417011	0.0	0.0
YDL005C	231	21	0.08463867931390319	0.22115267820729542	0.6622750348546032	116.2013635
YDL006W	216	80	5.66284925596044e-15	2.605363685682279e-13	2.698157549407642	457.5428688
YDL007C-A	16	0	0.27207284576300705	0.516265258333999	0.0	0.0
YDL007W	37	0	0.04535211196118332	0.13653926613848036	0.0	0.0
YDL008W	43	1	0.07781391596901087	0.20814317708734023	0.16941919496280541	28.37475156
YDL010W	46	6	1.0	1.0	0.9502207021826913	185.6695699
YDL012C	213	37	0.21939895353938552	0.44522349393260624	1.2654738928911897	217.6729766
YDL013W	54	1	0.03342835475669565	0.1083078694116939	0.1349078774703821	22.59470958
YDL014W	38	0	0.04185392174867532	0.1292012367024325	0.0	0.0
YDL015C	110	12	0.5362520878972612	0.8210824700471644	0.7947300418255235	144.1953284
YDL017W	116	33	0.0002616140190056725	0.001951416632038421	2.0724641176915597	357.6197134
YDL018C	50	10	0.370871004366622	0.6362363866103304	1.4570050766801268	268.4251497
YDL019C	2	1	0.8069277952795433	1.0	3.642512691700317	1220.114316
YDL020C	0	0	1.0	1.0		0.0
YDL021W	4	0	1.0	1.0	0.0	0.0
YDL022W	0	0	1.0	1.0		0.0
YDL024C	1	0	1.0	1.0	0.0	0.0
YDL025C	51	0	0.015055450881739721	0.05796945556095088	0.0	0.0
YDL027C	9	0	0.5485742419423428	0.8293508058386997	0.0	0.0
YDL028C	7	0	0.6890467999504986	0.9604236903818025	0.0	0.0
YDL029W	259	29	0.3411685696759409	0.6018590319651338	0.8156978228518085	141.3259826
YDL030W	131	28	0.04309058982591425	0.13202662871008677	1.5571046621008988	270.1016426
YDL031W	0	0	1.0	1.0		0.0
YDL033C	26	2	0.6098722117257921	0.8939127542110846	0.560386567953895	140.7824212
YDL035C	31	0	0.0739022084920992	0.2006664782993685	0.0	0.0
YDL036C	49	13	0.0504959474690288	0.14892420199712034	1.9327618364124128	348.6040905
YDL037C	300	72	2.2920943414601025e-05	0.0002294855691524654	1.7484060920161522	296.8944837
YDL040C	30	2	0.4597321032158057	0.7348302739283209	0.4856683588933756	122.0114317
YDL042C	44	0	0.025995267024224156	0.09013834484181457	0.0	0.0
YDL043C	184	26	0.9741317642125187	1.0	1.0294057606979157	179.0385139
YDL044C	45	3	0.30952669156619655	0.5660057243870259	0.4856683588933755	108.4546059
YDL045C	207	79	1.4148989929056405e-15	6.954772742051571e-14	2.780275387867875	471.5417648
YDL045W-A	286	12	2.9947462314410248e-05	0.0002914176916584997	0.3056654007021245	55.45974168
YDL046W	11	5	0.04868896447668007	0.14463338569493137	3.3113751742730155	665.5168999
YDL047W	0	1	0.24430583857953064	0.48067152845394484		0.0
YDL048C	28	2	0.5298444122745788	0.814115265343299	0.5203589559571882	130.7265339
YDL049C	138	75	1.0311932288596702e-24	9.565148805116069e-23	3.959252925761214	671.947015
YDL051W	200	2	2.285091300462096e-06	2.953159566057868e-05	0.07285025383400634	18.30171475
YDL052C	55	7	1.0	1.0	0.9271850487964443	177.4711733
YDL053C	319	15	3.0648766652724494e-05	0.0002972361838445507	0.3425560525110016	61.19695633
YDL054C	20	0	0.18893374317385958	0.3982983713316959	0.0	0.0
YDL055C	11	1	1.0	1.0	0.662275034854603	221.8389666
YDL056W	15	3	0.8127478865120883	1.0	1.4570050766801268	325.3638178
YDL057W	179	39	0.011273590284512313	0.045593823998755494	1.587240167333099	272.651244
YDL058W	0	1	0.24430583857953064	0.48067152845394484		0.0
YDL059C	12	2	1.0	1.0	1.214170897233439	305.0285793
YDL060W	6	1	1.0	1.0	1.214170897233439	203.3523862
YDL061C	85	0	0.0011560103709038574	0.006860903656417011	0.0	0.0
YDL063C	40	3	0.4288499002416266	0.7044847102350008	0.5463769037550475	122.0114317
YDL064W	487	31	2.8470849502104644e-05	0.0002797972209780665	0.4637285151651328	80.1717826
YDL065C	138	35	0.0014794640100993365	0.008491414692695891	1.8476513653552333	318.2906913
YDL066W	233	1	7.991606243297112e-08	1.3517566913294616e-06	0.03126620336223448	5.236542133
YDL067C	414	58	0.9403183705294578	1.0	1.0206074208628908	173.8810258
YDL069C	218	18	0.04599351420798472	0.13798054262395418	0.6015158573450065	106.3402386
YDL070W	23	0	0.14516156726322596	0.3280252154541503	0.0	0.0
YDL072C	5	1	1.0	1.0	1.4570050766801268	244.0228634
YDL073W	0	0	1.0	1.0		0.0
YDL074C	5	0	0.8870179514391464	1.0	0.0	0.0
YDL075W	3	0	1.0	1.0	0.0	0.0
YDL076C	204	14	0.014043726939591744	0.05460816337362551	0.4999527223902395	89.71428798
YDL077C	8	5	0.012587294720100126	0.04982073773936395	4.553140864625396	915.0857376
YDL078C	30	6	0.5546475644759097	0.8363340700841523	1.4570050766801268	284.6933406
YDL079C	62	18	0.007099928821245065	0.03182516808338298	2.1150073693743776	373.9060003
YDL080C	19	1	0.5304277341751593	0.814115265343299	0.38342238860003336	128.433086
YDL081C	58	1	0.024672786339297162	0.08659410239219202	0.1256038859207006	21.03645374
YDL082W	200	1	8.283548499908353e-07	1.1619192054383644e-05	0.03642512691700317	6.100571585
YDL083C	135	0	3.0054801998592866e-05	0.0002919681863072763	0.0	0.0
YDL084W	27	0	0.10314039605130335	0.2547939938535419	0.0	0.0
YDL085C-A	300	54	0.07877162575136057	0.21021606482416455	1.3113045690121141	223.6876247
YDL085W	85	0	0.0011560103709038574	0.006860903656417011	0.0	0.0
YDL086W	271	34	0.6842347082892966	0.9604236903818025	0.9139884244856884	157.5793398
YDL087C	211	39	0.10599402916457686	0.26064919621773314	1.3465212793963255	231.3012923
YDL088C	11	0	0.44364752390099826	0.7183043102349778	0.0	0.0
YDL089W	167	32	0.10352610255426692	0.25552730291398673	1.3959330075977263	241.1004338
YDL090C	170	12	0.03121076802081871	0.10309771791368662	0.5142370858871035	93.30285954
YDL091C	277	8	2.476633456987269e-06	3.186380091976238e-05	0.21039784500796052	39.64270342
YDL092W	64	3	0.08539761511479704	0.2226299567203979	0.3414855648469047	76.25714479
YDL093W	16	1	0.6811606513344628	0.9604236903818025	0.4553140864625396	152.5142895
YDL095W	12	0	0.400689767253669	0.6712709521033885	0.0	0.0
YDL097C	176	15	0.09336288980788966	0.23800087734271871	0.6208828451761904	110.9194834
YDL098C	136	30	0.024136018916361364	0.08563000912276016	1.6069908933971986	278.1142927
YDL099W	113	18	0.6506682232966906	0.934330325138394	1.1604465212496584	205.1519648
YDL100C	89	27	0.00036738317153120275	0.002595602726628928	2.2100638803574957	383.8561894
YDL101C	243	65	1.751726201782493e-06	2.310591143681449e-05	1.9486693412388525	331.3890737
YDL102W	14	2	1.0	1.0	1.0407179119143763	261.4530679
YDL103C	178	27	0.7064439108598592	0.9788708436356529	1.1050319401787478	191.9280948
YDL104C	283	54	0.03196859723803921	0.10506352174495318	1.3900755148538313	237.1246906
YDL105W	406	42	0.0931698608994486	0.23789116628055357	0.7536233155242035	129.2239301
YDL106C	15	1	0.7407201599768038	1.0	0.4856683588933756	162.6819089
YDL107W	303	54	0.09071838334240916	0.2330648674931644	1.2983213554575388	221.4728958
YDL108W	256	67	2.598491930860955e-06	3.328268840619455e-05	1.9066277370618847	324.0928654
YDL109C	127	24	0.1876204391610262	0.3982983713316959	1.3766977102489386	240.1799835
YDL110C	0	1	0.24430583857953064	0.48067152845394484		0.0
YDL111C	134	5	0.003320618863598035	0.016944879400667523	0.27182930535076993	54.63198431
YDL112W	48	5	0.705239012717537	0.9787878343658891	0.7588568107708994	152.5142896
YDL113C	98	7	0.1211733364895949	0.2880809665777843	0.5203589559571881	99.6011687
YDL114W	61	8	1.0	1.0	0.9554131650361486	180.0168664
YDL115C	48	8	0.7612145886407811	1.0	1.214170897233439	228.7714344
YDL116W	71	5	0.19587114057508198	0.41006732051230305	0.5130299565775094	103.1082521
YDL117W	12	0	0.400689767253669	0.6712709521033885	0.0	0.0
YDL118W	222	59	6.7187548791146555e-06	7.807913937045212e-05	1.936110349642511	329.7606261
YDL119C	227	60	6.634293841643493e-06	7.739996026065822e-05	1.9255573700618414	327.8721291
YDL120W	257	1	1.467335402898831e-08	2.762093109973187e-07	0.028346402270041378	9.495053048
YDL121C	225	13	0.0024447374259295293	0.013126910180817901	0.42091257770759216	75.91822414
YDL122W	0	0	1.0	1.0		0.0
YDL123W	10	0	0.4925392913596769	0.7688907341502449	0.0	0.0
YDL124W	358	70	0.008102038932501355	0.03543332768122835	1.4244463040168838	241.977979
YDL125C	219	0	7.452958402878837e-08	1.2718683612746644e-06	0.0	0.0
YDL126C	0	0	1.0	1.0		0.0
YDL127W	63	14	0.14117780999786325	0.32193242874611877	1.6188945296445851	290.5034086
YDL128W	54	2	0.08061416457966292	0.21354770174925908	0.2698157549407642	67.78412871
YDL129W	36	2	0.29878440342452206	0.5501895853488138	0.40472363241114634	101.6761931
YDL130W	58	0	0.008788097022895626	0.03760024662600767	0.0	0.0
YDL130W-A	517	63	0.4068094659725914	0.6781336924082241	0.887730365868936	151.0392965
YDL131W	3	0	1.0	1.0	0.0	0.0
YDL132W	0	0	1.0	1.0		0.0
YDL133C-A	17	0	0.24793921964317195	0.4835193123661858	0.0	0.0
YDL133W	65	1	0.014554622585381365	0.056480185214931325	0.11207731359077898	18.77098949
YDL134C	41	0	0.03294939146101744	0.10738630317170864	0.0	0.0
YDL135C	164	1	1.0768712178001111e-05	0.00011685068629374413	0.044420886484150206	14.87944289
YDL136W	136	1	8.029355858460061e-05	0.0007017754641641916	0.05356636311323996	17.9428576
YDL137W	0	0	1.0	1.0		0.0
YDL138W	2	0	1.0	1.0	0.0	0.0
YDL139C	73	7	0.4593335034534646	0.7348302739283209	0.6985640778603347	131.9042505
YDL140C	0	0	1.0	1.0		0.0
YDL141W	19	10	0.0006263664696603765	0.004083995432177384	3.8342238860003337	706.3819729
YDL142C	27	6	0.41761280662438527	0.6895467272170083	1.6188945296445851	316.325934
YDL143W	235	15	0.004380162691900746	0.02142033642952482	0.4650016202170617	83.07161306
YDL144C	62	20	0.0011329318741558731	0.006768219897959345	2.350008188193753	413.2645265
YDL145C	11	2	1.0	1.0	1.324550069709206	332.75845
YDL146W	4	0	1.0	1.0	0.0	0.0
YDL147W	13	1	0.876265014324663	1.0	0.560386567953895	187.7098949
YDL148C	65	3	0.07970012131232372	0.2123982380292742	0.3362319407723369	75.08395794
YDL149W	7	3	0.20944002560309768	0.42849149314956053	3.1221537357431286	697.2081807
YDL150W	220	36	0.3773355990344155	0.643462834186901	1.1920950627382854	205.2010441
YDL153C	0	0	1.0	1.0		0.0
YDL154W	0	0	1.0	1.0		0.0
YDL155W	20	0	0.18893374317385958	0.3982983713316959	0.0	0.0
YDL156W	130	18	1.0	1.0	1.0086958223170108	178.3244001
YDL157C	304	55	0.07032215819074707	0.19331870542781376	1.3180144608126148	224.7579004
YDL159W	165	33	0.060572197949035546	0.17185530853719952	1.4570050766801268	251.4174956
YDL159W-A	278	33	0.48210326857437413	0.7656934265593001	0.8647692001878451	149.2226142
YDL160C	20	0	0.18893374317385958	0.3982983713316959	0.0	0.0
YDL160C-A	201	32	0.49701622349786156	0.7735697703210289	1.159805036163285	200.3172759
YDL161W	96	1	0.0014643083617949684	0.008429667055738601	0.07588568107708994	12.70952413
YDL164C	33	2	0.37090667328000815	0.6362363866103304	0.4415166899030687	110.9194833
YDL165W	319	59	0.04202191550415557	0.12925140366869903	1.3473871398766064	229.4885862
YDL166C	277	14	0.00020584073551312143	0.0015741889227871826	0.36819622876393093	66.07117236
YDL167C	93	13	1.0	1.0	1.0183368815506262	183.673123
YDL168W	86	21	0.02438427149431787	0.08617171013705434	1.778901547109457	312.1222671
YDL169C	61	9	0.9850645598296541	1.0	1.0748398106656671	200.0187405
YDL170W	33	9	0.10417555955355028	0.2569097954513154	1.9868251045638092	369.7316112
YDL171C	0	0	1.0	1.0		0.0
YDL173W	188	11	0.006440118847908721	0.029324721689883655	0.4262514851989732	77.87963721
YDL174C	15	1	0.7407201599768038	1.0	0.4856683588933756	81.34095448
YDL175C	235	46	0.03388149399501512	0.10946768087939997	1.426004968665656	244.0228633
YDL176W	55	13	0.11006895158295163	0.26765604251735936	1.7219150906219678	310.5745533
YDL177C	310	42	1.0	1.0	0.9870034390413762	169.2416632
YDL178W	25	1	0.32403648599876966	0.5838138568229713	0.29140101533602536	97.60914534
YDL179W	0	0	1.0	1.0		0.0
YDL180W	125	5	0.0060726235911694034	0.028073680283613536	0.29140101533602536	58.5654872
YDL181W	422	46	0.15632039382714744	0.34764059740909703	0.7941022929773203	135.8895092
YDL182W	1	0	1.0	1.0	0.0	0.0
YDL183C	146	1	3.9112579242213006e-05	0.0003705707466589242	0.04989743413288105	8.356947379
YDL184C	37	0	0.04535211196118332	0.13653926613848036	0.0	0.0
YDL185W	0	0	1.0	1.0		0.0
YDL186W	206	23	0.40094170065643187	0.6712709521033885	0.8133766204767698	142.1492408
YDL188C	9	0	0.5485742419423428	0.8293508058386997	0.0	0.0
YDL189W	5	1	1.0	1.0	1.4570050766801268	244.0228634
YDL190C	0	1	0.24430583857953064	0.48067152845394484		0.0
YDL191W	39	0	0.03863619972117976	0.12122028619558363	0.0	0.0
YDL192W	0	0	1.0	1.0		0.0
YDL193W	73	5	0.17363327398765277	0.3754003604146583	0.4989743413288105	100.2833685
YDL194W	7	1	1.0	1.0	1.0407179119143763	174.3020453
YDL195W	0	0	1.0	1.0		0.0
YDL197C	60	15	0.05349112077362583	0.15550786495386495	1.8212563458501585	325.3638178
YDL198C	1	0	1.0	1.0	0.0	0.0
YDL199C	83	14	0.576445301833125	0.8583989981466345	1.2287994622603478	220.5025872
YDL200C	258	51	0.021103390671815846	0.07694309326919181	1.4400631571838463	245.9145134
YDL201W	1	0	1.0	1.0	0.0	0.0
YDL202W	64	32	4.4088861465482663e-10	1.0976408757055878e-08	3.642512691700317	629.1214446
YDL203C	190	44	0.0021997409729152652	0.012025390052505408	1.687058509840147	288.9744434
YDL204W	156	0	6.63505136645879e-06	7.739996026065822e-05	0.0	0.0
YDL205C	6	0	0.7787451151607712	1.0	0.0	0.0
YDL206W	15	1	0.7407201599768038	1.0	0.4856683588933756	81.34095448
YDL207W	70	8	0.7505708521102807	1.0	0.832574329531501	156.8718407
YDL208W	401	1	5.99284933557768e-13	2.2526063090789044e-11	0.018167145594515294	6.085358187
YDL209C	236	46	0.036113337999254404	0.11487157457616819	1.419962574730632	242.9888682
YDL210W	5	0	0.8870179514391464	1.0	0.0	0.0
YDL211C	0	0	1.0	1.0		0.0
YDL212W	2	0	1.0	1.0	0.0	0.0
YDL213C	249	13	0.000587188277312654	0.003881974831302022	0.38034269069963145	68.60080496
YDL214C	4	1	1.0	1.0	1.8212563458501585	305.0285793
YDL215C	27	0	0.10314039605130335	0.2547939938535419	0.0	0.0
YDL216C	130	34	0.001018358286234264	0.006145412910947799	1.9053143310432425	328.492316
YDL217C	222	19	0.05792843551020558	0.16533931391603887	0.6234931634441985	109.9202087
YDL218W	196	7	0.000248862290039473	0.0018659804824211334	0.26017947797859403	49.80058435
YDL219W	366	63	0.11203315450033256	0.27099009930501716	1.2539797791099452	213.3533231
YDL220C	18	5	0.26985166287211226	0.516265258333999	2.023618162055732	406.7047721
YDL222C	264	0	3.0964464104607126e-09	6.669536818936164e-08	0.0	0.0
YDL223C	4	0	1.0	1.0	0.0	0.0
YDL224C	0	0	1.0	1.0		0.0
YDL225W	47	0	0.02054757227240969	0.07507565955440161	0.0	0.0
YDL226C	0	0	1.0	1.0		0.0
YDL227C	0	0	1.0	1.0		0.0
YDL229W	30	0	0.08027105407259459	0.21303130224803482	0.0	0.0
YDL230W	130	34	0.001018358286234264	0.006145412910947799	1.9053143310432425	328.492316
YDL231C	19	6	0.12749039743624763	0.2982901853766722	2.3005343316002	449.5158009
YDL232W	546	29	3.225313997844027e-07	4.881258105684474e-06	0.38693358263483224	67.03924817
YDL233W	147	15	0.3282513635732485	0.5858169570284273	0.7433699370816973	132.8015583
YDL234C	54	0	0.011943373240045196	0.04759968087560632	0.0	0.0
YDL235C	150	2	7.955510152217823e-05	0.0006985059371817512	0.09713367177867512	24.40228634
YDL236W	292	34	0.40971922420289186	0.682588429429557	0.8482563802589779	146.246579
YDL237W	196	23	0.5428531560963563	0.8293508058386997	0.8548754276439519	149.4017531
YDL238C	1959	97	1.7429858576976276e-24	1.5187744950937965e-22	0.360718459514988	61.03685709
YDL239C	91	16	0.44297263065098325	0.7183043102349778	1.280883583894617	227.9334438
YDL240W	0	0	1.0	1.0		0.0
YDL241W	0	0	1.0	1.0		0.0
YDL243C	0	0	1.0	1.0		0.0
YDL244W	106	3	0.004521884388446045	0.021945449044686247	0.20617996368115	45.61175016
YDL245C	1	0	1.0	1.0	0.0	0.0
YDL246C	104	17	0.5968476056404386	0.8810242761904935	1.1908214569020268	211.1736317
YDL247W	68	12	0.5268111389468311	0.8118142711905748	1.2855927147177588	233.2571488
YDL248W	17	6	0.08125253436447767	0.21464553290312866	2.5711854294355176	502.4000128
YDR001C	37	1	0.1242916660463569	0.2923396831534595	0.19689257792974685	32.97606262
YDR002W	3	0	1.0	1.0	0.0	0.0
YDR003W	125	8	0.04437426939964064	0.13539287247927523	0.46624162453764056	87.84823081
YDR003W-A	172	37	0.01666373282115392	0.06317279331210032	1.5671275534059501	269.5601397
YDR004W	147	17	0.5822546633919601	0.8639181035003	0.8424859286925903	149.401753
YDR005C	96	3	0.009139327437688369	0.03881851705623767	0.22765704323126978	50.83809651
YDR006C	0	0	1.0	1.0		0.0
YDR007W	258	48	0.06367861420352333	0.17872899477035756	1.3553535597024433	231.7271376
YDR009W	54	18	0.0014373020101798217	0.008334118170814019	2.428341794466878	429.2994818
YDR011W	0	0	1.0	1.0		0.0
YDR012W	32	1	0.18455719410346264	0.3941286384288948	0.2276570432312698	38.12857241
YDR013W	536	93	0.042350120638116676	0.1300349940148473	1.2640062698810801	213.9752719
YDR014W	35	8	0.2795575942080114	0.5259194387603119	1.665148659063002	313.7436814
YDR014W-A	193	28	0.8646579826835286	1.0	1.0568948742757396	183.3332392
YDR016C	420	62	0.6421358814248042	0.9255447253318417	1.0754085089781888	183.0171475
YDR017C	2	0	1.0	1.0	0.0	0.0
YDR018C	148	31	0.04125431822774634	0.12803755214666446	1.5259174789555383	263.8085008
YDR019C	10	0	0.4925392913596769	0.7688907341502449	0.0	0.0
YDR020C	274	41	0.6679703476981839	0.951101131372185	1.0900950391219926	187.0248223
YDR021W	213	27	0.7711279405019811	1.0	0.9234539218395169	160.3906144
YDR022C	41	1	0.09089975617930234	0.2330648674931644	0.17768354593660082	59.51777154
YDR023W	5	0	0.8870179514391464	1.0	0.0	0.0
YDR025W	88	0	0.000925833454657754	0.005676405328077551	0.0	0.0
YDR026C	112	27	0.011353731415723812	0.04585344759257559	1.7562114763555101	305.0285792
YDR027C	44	1	0.07201204263703692	0.19702248201979036	0.16556875871365076	55.45974166
YDR028C	2	0	1.0	1.0	0.0	0.0
YDR030C	30	4	1.0	1.0	0.9713367177867512	203.3523861
YDR031W	619	112	0.008218317744712569	0.03580571617412272	1.3181306024892907	222.7349238
YDR032C	2	0	1.0	1.0	0.0	0.0
YDR033W	0	0	1.0	1.0		0.0
YDR034C	6	0	0.7787451151607712	1.0	0.0	0.0
YDR034C-A	172	0	2.1108084925591227e-06	2.7464388327392567e-05	0.0	0.0
YDR034W-B	281	3	2.0558859494620086e-08	3.777444119922048e-07	0.07777607170890356	17.36817533
YDR035W	124	16	0.9177647614858763	1.0	0.9400032752775012	167.273737
YDR036C	69	1	0.010785085913125726	0.04410201192461128	0.10558007802029903	17.68281618
YDR037W	48	5	0.705239012717537	0.9787878343658891	0.7588568107708994	152.5142896
YDR038C	16	0	0.27207284576300705	0.516265258333999	0.0	0.0
YDR039C	22	0	0.15836670559319793	0.3484188691149508	0.0	0.0
YDR040C	17	0	0.24793921964317195	0.4835193123661858	0.0	0.0
YDR041W	82	11	1.0	1.0	0.9772595026513046	178.5533145
YDR042C	55	6	0.7345621346511932	1.0	0.7947300418255235	155.2872767
YDR043C	2	0	1.0	1.0	0.0	0.0
YDR044W	0	0	1.0	1.0		0.0
YDR045C	380	18	5.4658667534415875e-06	6.481278288462386e-05	0.34508014974003004	61.00571584
YDR046C	7	0	0.6890467999504986	0.9604236903818025	0.0	0.0
YDR047W	78	19	0.03425797757119566	0.11037533031614673	1.774557465187334	312.8498248
YDR049W	70	29	3.285472289900119e-07	4.959252267510652e-06	3.0180819445516915	522.9061356
YDR050C	50	0	0.016268610214531458	0.06183792289740278	0.0	0.0
YDR051C	231	31	0.9813391832935765	1.0	0.9776440990710809	169.0201651
YDR052C	44	5	0.8558385252914138	1.0	0.8278437935682539	166.379225
YDR054C	47	1	0.05712502329615582	0.16426300448809605	0.1550005400723539	25.95987909
YDR055W	116	5	0.011057582920728176	0.044822114917076245	0.3140097148017515	63.10936119
YDR056C	122	63	1.2261853530766373e-19	8.199758099469466e-18	3.7619393373298355	640.0599693
YDR057W	179	35	0.0688279998794298	0.18997142409962037	1.4244463040168838	245.3861196
YDR058C	145	2	0.00011363686588446422	0.0009512745497839211	0.10048310873656047	25.24374449
YDR059C	102	1	0.0009441259747955485	0.005757866894007634	0.07142181748431993	11.96190507
YDR060W	0	0	1.0	1.0		0.0
YDR061W	105	9	0.22067398123717114	0.4472682250740369	0.6244307471486258	116.2013635
YDR062W	44	13	0.02230791767624968	0.07998306393772564	2.1523938632774597	388.2181916
YDR063W	443	67	0.5015146017588032	0.7784643656450412	1.1017984214172516	187.2861705
YDR064W	619	64	0.035048423601400654	0.11247962284132543	0.7532174871367375	128.1218588
YDR065W	344	28	0.009034978082154822	0.03851753813971266	0.5929671823698189	102.8584744
YDR066C	408	77	0.0122738145662158	0.048781415045132726	1.3748699865731586	233.2571488
YDR067C	359	78	0.00027704239207554414	0.0020479059085172936	1.5828188855299428	268.4931226
YDR068W	326	75	6.287935723811704e-05	0.0005606498968626528	1.6760027722547473	284.4438284
YDR069C	47	5	0.7410244095874203	1.0	0.7750027003617695	155.7592745
YDR070C	324	5	7.011430589745142e-09	1.4000950458897332e-07	0.11242323122531842	22.59470956
YDR071C	159	55	1.7794392285075599e-09	3.981928016788707e-08	2.5199773338807225	429.7257971
YDR072C	73	4	0.09353637654924388	0.238126472569589	0.3991794730630484	83.56947376
YDR073W	82	22	0.007075580760463067	0.0317407682944018	1.9545190053026091	342.2271862
YDR074W	22	0	0.15836670559319793	0.3484188691149508	0.0	0.0
YDR075W	145	45	1.5602431782733221e-06	2.0818929276681846e-05	2.2608699465726105	387.0707487
YDR076W	61	9	0.9850645598296541	1.0	1.0748398106656671	200.0187405
YDR077W	31	0	0.0739022084920992	0.2006664782993685	0.0	0.0
YDR078C	359	48	0.9242464138947216	1.0	0.9740423910953493	166.5337089
YDR079C-A	679	100	0.5468889263661638	0.8293508058386997	1.0729050638292539	179.6928302
YDR079W	235	10	0.00018354883539569195	0.001434224663533457	0.31000108014470784	57.11173398
YDR080W	37	8	0.3438687531341411	0.6053226811369591	1.5751406234379748	296.7845635
YDR081C	95	8	0.23430232655235952	0.46774893079937035	0.6134758217600534	115.5897773
YDR082W	243	30	0.6488019838014933	0.9327173407739106	0.8993858498025473	155.6524437
YDR083W	275	10	1.3843692619642964e-05	0.000147708861327582	0.2649100139418412	48.80457267
YDR084C	989	160	0.05923969714175784	0.16840706785084	1.1785683127847335	198.6232609
YDR085C	16	1	0.6811606513344628	0.9604236903818025	0.4553140864625396	152.5142895
YDR086C	165	5	0.00040588030523826794	0.002836230419714798	0.22075834495153437	44.36779334
YDR087C	408	101	1.0570994702848133e-07	1.77241371825305e-06	1.8034008914790784	305.0285791
YDR088C	17	0	0.24793921964317195	0.4835193123661858	0.0	0.0
YDR089W	6	0	0.7787451151607712	1.0	0.0	0.0
YDR090C	214	9	0.00034300939437857366	0.002444420107894891	0.3063795721990921	57.01468772
YDR091C	12	0	0.400689767253669	0.6712709521033885	0.0	0.0
YDR092W	35	1	0.14549756244004486	0.32839736326244034	0.20814358238287525	34.86040906
YDR093W	0	0	1.0	1.0		0.0
YDR096W	5	0	0.8870179514391464	1.0	0.0	0.0
YDR097C	17	0	0.24793921964317195	0.4835193123661858	0.0	0.0
YDR098C	25	0	0.12221299715980595	0.28852501915683254	0.0	0.0
YDR099W	0	0	1.0	1.0		0.0
YDR100W	66	2	0.03361285744738339	0.10878308563866172	0.22075834495153435	55.45974167
YDR101C	41	1	0.09089975617930234	0.2330648674931644	0.17768354593660082	59.51777154
YDR103W	2	0	1.0	1.0	0.0	0.0
YDR104C	30	0	0.08027105407259459	0.21303130224803482	0.0	0.0
YDR105C	248	12	0.00032427691860508064	0.002336661679072708	0.35250122822906294	63.95760533
YDR106W	115	2	0.0009726291957174233	0.005919143391080319	0.12669609362435885	31.82906913
YDR107C	32	1	0.18455719410346264	0.3941286384288948	0.2276570432312698	38.12857241
YDR108W	126	34	0.0005744828931293661	0.003819524271197254	1.9658005002827106	338.9206435
YDR109C	121	28	0.016704537400839485	0.06328576718855591	1.685790997811717	292.4240923
YDR110W	92	11	0.777999835939563	1.0	0.8710356436674671	159.1453456
YDR111C	143	11	0.07954149936961781	0.21207378900077517	0.560386567953895	102.3872154
YDR113C	111	7	0.05672298404900051	0.1632702108437447	0.45941601516940933	87.93616696
YDR114C	1387	21	5.434114429348889e-34	7.102634564360332e-32	0.11029959124110549	19.35293077
YDR115W	1390	21	4.4285703757762106e-34	5.922955402578834e-32	0.1100615345693621	19.31116185
YDR116C	377	16	1.658164322594837e-06	2.2023332607951285e-05	0.3091787961124937	55.01841746
YDR117C	185	29	0.5752177972258803	0.8583989981466345	1.1419769519925318	197.8563757
YDR118W	58	17	0.00829410532141727	0.03605396802983426	2.13526606065191	378.6561671
YDR119W	0	0	1.0	1.0		0.0
YDR119W-A	72	1	0.008620495039808964	0.03708037918768987	0.10118090810278658	16.94603218
YDR120C	26	0	0.1122410739948793	0.27099009930501716	0.0	0.0
YDR121W	77	8	0.5579864709569582	0.840267136547124	0.7568857541195463	142.6107643
YDR122W	5	0	0.8870179514391464	1.0	0.0	0.0
YDR123C	376	26	0.000745573941371143	0.004732666376187023	0.5037517552351501	87.61459189
YDR124W	217	29	0.9700015962720602	1.0	0.9735748208231262	168.6793986
YDR125C	234	41	0.17609101326235382	0.37999978134026147	1.2764360714505383	218.9948773
YDR126W	209	22	0.2770139481564877	0.5237074486639625	0.7668447772000667	134.2709535
YDR127W	3	0	1.0	1.0	0.0	0.0
YDR128W	18	3	1.0	1.0	1.2141708972334389	271.1365148
YDR129C	0	0	1.0	1.0		0.0
YDR130C	1069	44	1.3187098048307316e-16	7.022129710723646e-15	0.2998513721886136	51.31321894
YDR131C	200	122	2.2002863818488918e-45	3.7217197005920516e-43	4.4438654838743865	750.3703047
YDR132C	22	0	0.15836670559319793	0.3484188691149508	0.0	0.0
YDR135C	0	0	1.0	1.0		0.0
YDR137W	65	18	0.01170163230786409	0.046798391795915426	2.0173916446340217	356.6488003
YDR138W	0	0	1.0	1.0		0.0
YDR139C	503	78	0.34755468481594565	0.6106895790945626	1.1296858447420466	191.6282923
YDR140W	210	3	2.9867937557825164e-06	3.7578577240748045e-05	0.10407179119143761	23.2402727
YDR141C	15	3	0.8127478865120883	1.0	1.4570050766801268	325.3638178
YDR142C	280	20	0.005358125582836241	0.02529932695147063	0.5203589559571882	91.50857373
YDR143C	11	0	0.44364752390099826	0.7183043102349778	0.0	0.0
YDR144C	80	14	0.4951912804452414	0.7715646312220491	1.2748794420951108	225.9470957
YDR145W	73	12	0.6795729013592537	0.9604236903818025	1.1975384191891452	217.2806318
YDR146C	26	0	0.1122410739948793	0.27099009930501716	0.0	0.0
YDR147W	55	22	1.954364962978781e-05	0.00019787945250160157	2.9140101533602536	510.2296233
YDR148C	40	0	0.03567521294729207	0.11404566406885863	0.0	0.0
YDR150W	0	0	1.0	1.0		0.0
YDR151C	306	0	1.610094473955035e-10	4.286876536905281e-09	0.0	0.0
YDR152W	359	39	0.18881321832035858	0.3982983713316959	0.7914094427649714	135.9458849
YDR153C	56	1	0.0287128635508042	0.09667896854840455	0.13008973898929704	43.57551131
YDR155C	13	1	0.876265014324663	1.0	0.560386567953895	93.85494747
YDR156W	482	25	1.1293229102705932e-06	1.550056338178086e-05	0.3778540136618586	65.81529508
YDR158W	190	11	0.005724194146276053	0.026764097996124864	0.42176462746003673	77.05985156
YDR159W	0	0	1.0	1.0		0.0
YDR160W	0	0	1.0	1.0		0.0
YDR161W	0	0	1.0	1.0		0.0
YDR162C	1109	32	1.0846140761409937e-21	8.207388884061652e-20	0.21020812648225454	36.30637732
YDR163W	582	105	0.011461663017968457	0.046192028042282125	1.3143087031908358	222.2201333
YDR164C	76	25	0.00016995867768151743	0.0013556620739894683	2.396389928750209	417.4075292
YDR165W	167	35	0.028840765777618214	0.09705280514165146	1.5268017270600132	263.0186551
YDR166C	52	20	9.206993219722004e-05	0.0007914711211752054	2.8019328397694747	492.7384739
YDR167W	139	22	0.6169501666923901	0.8984756669151521	1.1530256002504602	201.8894193
YDR168W	64	11	0.6078879557177377	0.8939127542110846	1.252113737771984	228.7714343
YDR169C	579	6	3.977515339352482e-16	2.0607829474428938e-14	0.07549249101969567	14.75095029
YDR169C-A	208	31	0.742748653254252	1.0	1.0857489754106715	187.7098948
YDR170C	0	0	1.0	1.0		0.0
YDR170W-A	24	1	0.35152969258162936	0.6135500036530958	0.30354272430835977	50.83809655
YDR171W	27	11	0.0032330951982811017	0.0166458177330991	2.9679733043484067	542.2730296
YDR172W	2	0	1.0	1.0	0.0	0.0
YDR173C	92	1	0.0019636498704181096	0.010869057174951442	0.07918505851522428	26.52422428
YDR174W	388	5	8.31283403907757e-11	2.3207334251813155e-09	0.09387919308505971	18.86774716
YDR175C	343	29	0.01422464437045411	0.05527427687464972	0.615935090724835	106.7155379
YDR176W	69	7	0.5557529252478661	0.8377811462910821	0.7390605461420933	141.4625294
YDR177W	0	0	1.0	1.0		0.0
YDR178W	297	3	6.70990625444908e-09	1.3445529919629498e-07	0.07358611498384478	16.43251605
YDR179C	878	94	0.024564121506036884	0.08649165241607493	0.7799457699768333	131.8667351
YDR179W-A	343	42	0.5345186250746861	0.8193008029862792	0.8920439244980368	152.9589376
YDR180W	14	3	0.7386741306758706	1.0	1.5610768678715643	348.6040905
YDR181C	155	33	0.028084697570590685	0.0952623664311031	1.5510054042078771	267.6379791
YDR182W	166	14	0.09824271638950888	0.2465750845696572	0.6143997311301739	110.2512937
YDR182W-A	386	100	1.2833062495008056e-08	2.4600980802930444e-07	1.8873122754923923	316.091792
YDR183W	392	59	0.5567697108770744	0.8388741438967919	1.0964706571955034	186.7521913
YDR184C	158	13	0.0937151463667795	0.2384760206882075	0.5994008226848623	108.1113952
YDR185C	269	65	4.840613185358189e-05	0.0004483448051891573	1.7603221186655804	299.358903
YDR186C	175	2	1.3439525173412441e-05	0.00014393055730408744	0.0832574329531501	20.91624543
YDR188W	24	0	0.13315081852729635	0.3071601914763262	0.0	0.0
YDR189W	64	5	0.2959352976424383	0.5501895853488138	0.5691426080781745	114.3857172
YDR190C	24	0	0.13315081852729635	0.3071601914763262	0.0	0.0
YDR191W	144	6	0.0036278859932926608	0.01817419194026663	0.3035427243083597	59.31111262
YDR192C	119	21	0.35002072963954656	0.6135500036530958	1.285592714717759	225.5673527
YDR194C	13	0	0.36272797568117787	0.6249944130065861	0.0	0.0
YDR194W-A	472	52	0.14942826104091855	0.33490332394634553	0.8025875422390528	137.0043618
YDR195W	190	12	0.010276072528044805	0.042333591052138735	0.46010686632004005	83.4815059
YDR196C	378	47	0.571687622564662	0.8573078272149599	0.905810034443994	154.9351513
YDR197W	171	5	0.00026945064719028164	0.0020046709857584858	0.21301243811112963	42.81102866
YDR198C	173	43	0.0005996405361543123	0.0039502093051815	1.8107288525215446	310.3180921
YDR200C	144	9	0.02604864660539962	0.09013834484181457	0.4553140864625396	84.73016092
YDR201W	462	81	0.048684315948516285	0.14463338569493137	1.2772447100767346	216.5570865
YDR202C	299	25	0.020294492896565423	0.07467282703016491	0.6091158347324945	106.0968971
YDR204W	438	64	0.6901637183825767	0.9615144245199124	1.0644785948347957	181.0671931
YDR205W	83	15	0.4074480488736407	0.6790013703483939	1.3165708524218012	235.2027598
YDR206W	13	1	0.876265014324663	1.0	0.560386567953895	187.7098949
YDR207C	0	0	1.0	1.0		0.0
YDR208W	15	0	0.29896408523996576	0.5501895853488138	0.0	0.0
YDR210W	53	1	0.03607489096975987	0.11481278249423851	0.13745330912076667	46.04204968
YDR211W	18	0	0.22622294651072186	0.4545800717621109	0.0	0.0
YDR212W	16	0	0.27207284576300705	0.516265258333999	0.0	0.0
YDR213W	6	2	0.561936227302027	0.8446668173585878	2.428341794466878	610.0571584
YDR214W	124	48	3.869998677006872e-10	9.718935542125117e-09	2.8200098258325035	482.1419477
YDR216W	9	0	0.5485742419423428	0.8293508058386997	0.0	0.0
YDR217C	11	1	1.0	1.0	0.662275034854603	221.8389666
YDR218C	204	44	0.008174567505277211	0.03565608046588994	1.5712799846550387	269.142864
YDR219C	91	16	0.44297263065098325	0.7183043102349778	1.280883583894617	227.9334438
YDR221W	99	19	0.22891989694483897	0.45882737716705985	1.3981361846930511	246.4877408
YDR222W	25	0	0.12221299715980595	0.28852501915683254	0.0	0.0
YDR223W	53	20	0.00012285777149225968	0.0010210333003641409	2.7490661824153335	483.4415216
YDR224C	69	1	0.010785085913125726	0.04410201192461128	0.10558007802029903	17.68281618
YDR225W	48	1	0.052895615396634385	0.15433926136278253	0.15177136215417988	25.41904827
YDR226W	195	9	0.0011520188840014774	0.006860903656417011	0.3362319407723369	62.56996498
YDR227W	0	0	1.0	1.0		0.0
YDR228C	3	0	1.0	1.0	0.0	0.0
YDR229W	12	0	0.400689767253669	0.6712709521033885	0.0	0.0
YDR231C	409	54	0.8434462889940273	1.0	0.9618370921849249	164.0740524
YDR232W	66	1	0.013502227465748627	0.05289598784435992	0.11037917247576717	36.97316111
YDR233C	0	0	1.0	1.0		0.0
YDR234W	62	0	0.006479307689496177	0.029386828487612395	0.0	0.0
YDR235W	177	11	0.012218441299915075	0.04862855080679003	0.45274169049382473	82.71961467
YDR236C	353	67	0.017880789745970457	0.06707920536795571	1.3827102002488454	235.0361856
YDR237W	215	9	0.00032165522257097566	0.00232391857412774	0.3049545509330498	56.74950312
YDR238C	0	0	1.0	1.0		0.0
YDR239C	76	26	6.104738531177511e-05	0.0005468590544050135	2.4922455259002168	433.4616651
YDR240C	22	1	0.4140563444768822	0.6864335650292736	0.3311375174273015	110.9194833
YDR242W	37	4	0.8296889103568474	1.0	0.7875703117189874	164.8803131
YDR243C	173	37	0.018138979480019125	0.06793171677717837	1.5580690126348173	268.0019885
YDR244W	104	35	3.937241362074561e-06	4.859028985684721e-05	2.4516912347982904	422.3472635
YDR245W	48	0	0.019005573370616743	0.0705623321203466	0.0	0.0
YDR246W	193	37	0.0768831801269795	0.2071954868370474	1.3966110838643702	240.2297618
YDR246W-A	817	67	5.1396311802809064e-05	0.0004706690910476989	0.5974255822372613	101.5517423
YDR247W	0	0	1.0	1.0		0.0
YDR248C	221	29	0.8957370118303439	1.0	0.9559535570978207	165.6263778
YDR249C	82	23	0.0032417520189655697	0.0166458177330991	2.04336077827091	357.1066292
YDR251W	7	0	0.6890467999504986	0.9604236903818025	0.0	0.0
YDR252W	559	68	0.37865922246896744	0.6450441908824146	0.8861927121131361	150.6044505
YDR253C	126	30	0.008722108954092679	0.03737768151638375	1.734529853190627	300.1868557
YDR254W	158	37	0.004372409048711252	0.02141828891351596	1.7059869568723	293.4452154
YDR255C	251	23	0.0758502756129236	0.20489193755280583	0.6675521267657951	116.6643171
YDR256C	119	1491	0.0	0.0	91.27708274496088	15297.56774
YDR257C	362	15	2.090450754935047e-06	2.736923164532698e-05	0.30186569268234664	53.92770461
YDR258C	80	6	0.19899809298820445	0.4153394295094976	0.5463769037550475	105.441978
YDR259C	140	10	0.05662286592768609	0.16306364644472843	0.5203589559571882	95.86612491
YDR260C	279	20	0.005641939429979538	0.026400971246389203	0.522224041820834	91.83656144
YDR261C	11	0	0.44364752390099826	0.7183043102349778	0.0	0.0
YDR262W	187	12	0.012180746947646565	0.04851210228248989	0.4674882598973668	84.82078138
YDR263C	116	21	0.2984823192236249	0.5501895853488138	1.318840802167356	231.4009911
YDR264C	9	0	0.5485742419423428	0.8293508058386997	0.0	0.0
YDR265W	326	47	0.8141111166622408	1.0	1.0502950706129748	179.6487337
YDR266C	71	85	1.31273601904646e-58	2.7961277205689597e-56	8.72150926181766	1477.884947
YDR267C	184	31	0.3408169545640969	0.6014232297324704	1.2273684069859765	212.1937942
YDR268W	198	28	0.9638609426564062	1.0	1.030205609773827	178.703612
YDR270W	22	1	0.4140563444768822	0.6864335650292736	0.3311375174273015	110.9194833
YDR272W	230	38	0.33390526944162335	0.5910400752720147	1.203612889431409	206.8889494
YDR273W	120	18	0.8255513071248624	1.0	1.092753807510095	193.1847669
YDR275W	2	0	1.0	1.0	0.0	0.0
YDR276C	46	0	0.022218786624143023	0.07986265117215408	0.0	0.0
YDR277C	22	0	0.15836670559319793	0.3484188691149508	0.0	0.0
YDR279W	16	1	0.6811606513344628	0.9604236903818025	0.4553140864625396	76.25714481
YDR280W	212	33	0.5656923441904975	0.8496465582239622	1.1339898002463251	195.6787111
YDR281C	132	11	0.1392235800402091	0.3188669091243499	0.6070854486167195	110.9194833
YDR282C	76	25	0.00016995867768151743	0.0013556620739894683	2.396389928750209	417.4075292
YDR283C	6	0	0.7787451151607712	1.0	0.0	0.0
YDR284C	146	10	0.040638521587411276	0.126330885215785	0.4989743413288105	91.92642114
YDR285W	14	4	0.3368555618020448	0.5953461388824707	2.0814358238287527	435.7551132
YDR286C	316	56	0.09153665771820582	0.2345932792056157	1.291017156552011	220.0839115
YDR287W	133	16	0.7089400326298629	0.9810187987618724	0.8763940310857905	155.9544616
YDR288W	188	36	0.08256032048388458	0.21750087178324334	1.3950048606511851	240.1288814
YDR289C	52	1	0.03893534719212544	0.12189285884698607	0.14009664198847374	23.46373687
YDR291W	38	4	0.7873949144315091	1.0	0.7668447772000667	160.5413575
YDR292C	55	8	1.0	1.0	1.0596400557673649	199.65507
YDR293C	0	0	1.0	1.0		0.0
YDR294C	0	0	1.0	1.0		0.0
YDR295C	58	28	1.4532904605297478e-08	2.7493004731929537e-07	3.5169088057796163	610.0571583
YDR296W	150	11	0.05495446240348569	0.15889548179107402	0.5342351947827131	97.60914531
YDR297W	100	10	0.41633339481207243	0.6887145677868757	0.7285025383400634	134.2125749
YDR298C	124	1	0.00019090928773520753	0.0014816724882121166	0.05875020470484382	9.83963159
YDR299W	83	18	0.10485561220154113	0.2581441034978866	1.5798850229061614	279.3032773
YDR300C	104	20	0.21140421483363805	0.432048912405207	1.4009664198847374	246.369237
YDR301W	8	2	0.7760919655263672	1.0	1.8212563458501585	457.5428689
YDR302W	209	62	7.904966338737796e-08	1.34380622219894e-06	2.1611080084729153	367.7856552
YDR303C	34	5	1.0	1.0	1.0713272622647991	215.3142912
YDR304C	296	28	0.07042671831575935	0.1934212306752302	0.689124022754114	119.538227
YDR305C	268	22	0.024190590447283826	0.0857707063269601	0.5980244717716938	104.7113033
YDR306C	28	0	0.09482698150531015	0.2400307969353163	0.0	0.0
YDR307W	34	0	0.057804663734442215	0.1651438753784288	0.0	0.0
YDR308C	294	28	0.07615229061912933	0.2055146988975189	0.6938119412762509	120.3514122
YDR309C	4	0	1.0	1.0	0.0	0.0
YDR310C	5	0	0.8870179514391464	1.0	0.0	0.0
YDR311W	38	6	0.9302246606765034	1.0	1.1502671658001	224.7579004
YDR312W	135	5	0.003104501896251664	0.016099179806441228	0.26981575494076426	54.22730295
YDR313C	122	12	0.32992871698894405	0.5863618667879028	0.7165598737771114	130.0121813
YDR314C	56	20	0.00027658512842710595	0.0020471571088600854	2.6017947797859406	457.5428686
YDR315C	230	37	0.42204658413155804	0.6962679017041281	1.1719388660253194	201.5841045
YDR316W	69	1	0.010785085913125726	0.04410201192461128	0.10558007802029903	17.68281618
YDR317W	2	0	1.0	1.0	0.0	0.0
YDR318W	212	40	0.07896055617129442	0.21062252251443148	1.3745330912076668	235.9655046
YDR319C	361	3	7.665085169135563e-11	2.1503368198877373e-09	0.06054037714737368	13.51927221
YDR320C	85	20	0.04084572383449787	0.1268378821664132	1.7141236196236784	301.4400076
YDR320C-A	462	67	0.7235112560121927	0.9994987348849677	1.0564863651252	179.5839254
YDR321W	46	0	0.022218786624143023	0.07986265117215408	0.0	0.0
YDR322C-A	456	25	5.1634017986908514e-06	6.173539239973199e-05	0.39939832145836807	69.56792156
YDR322W	130	3	0.0008333270824955468	0.005203544029784897	0.16811597038616846	37.54197897
YDR323C	144	7	0.0073729789631389545	0.03297200778927848	0.35413317835975305	67.7841287
YDR324C	57	14	0.07246965381600803	0.19808601668054288	1.7893044801334888	321.0827148
YDR325W	23	6	0.254341736597413	0.49299606578082983	1.9004414043653826	371.3391399
YDR326C	0	0	1.0	1.0		0.0
YDR328C	148	42	3.546325960690193e-05	0.00033822422222104975	2.067372068262342	354.492673
YDR329C	147	30	0.06046137539947995	0.17162555277512792	1.4867398741633946	257.3030191
YDR330W	100	53	3.002723013183336e-17	1.676568936778385e-15	3.8610634532023362	658.8617311
YDR331W	154	45	8.307275430732287e-06	9.386078782346048e-05	2.128741183461224	364.4497309
YDR332W	127	0	5.358247023258195e-05	0.000486045404270629	0.0	0.0
YDR333C	47	5	0.7410244095874203	1.0	0.7750027003617695	155.7592745
YDR334W	4	1	1.0	1.0	1.8212563458501585	305.0285793
YDR335W	0	0	1.0	1.0		0.0
YDR336W	225	45	0.026049370392470145	0.09013834484181457	1.4570050766801268	249.4455936
YDR337W	201	8	0.0003824518337317519	0.0026875010483291624	0.28995125904082125	54.63198432
YDR338C	79	25	0.000322755805999474	0.0023289443416599437	2.3053877795571625	401.5566105
YDR339C	55	0	0.011059395073436132	0.044822114917076245	0.0	0.0
YDR341C	1	0	1.0	1.0	0.0	0.0
YDR342C	0	0	1.0	1.0		0.0
YDR343C	0	0	1.0	1.0		0.0
YDR345C	4	0	1.0	1.0	0.0	0.0
YDR346C	4	0	1.0	1.0	0.0	0.0
YDR347W	166	25	0.7479942142187737	1.0	1.0971423770181679	191.1022424
YDR348C	13	0	0.36272797568117787	0.6249944130065861	0.0	0.0
YDR349C	13	0	0.36272797568117787	0.6249944130065861	0.0	0.0
YDR350C	9	0	0.5485742419423428	0.8293508058386997	0.0	0.0
YDR351W	9	0	0.5485742419423428	0.8293508058386997	0.0	0.0
YDR352W	61	8	1.0	1.0	0.9554131650361486	180.0168664
YDR353W	62	0	0.006479307689496177	0.029386828487612395	0.0	0.0
YDR354W	146	23	0.6196673185809578	0.9015195419071814	1.1476409850562643	200.5667371
YDR356W	13	0	0.36272797568117787	0.6249944130065861	0.0	0.0
YDR357C	258	46	0.12093876300681625	0.28764219439710514	1.2988804947148418	222.2688871
YDR358W	79	1	0.005123194393624621	0.024430755354672633	0.0922155111822865	30.88897004
YDR359C	23	3	1.0	1.0	0.9502207021826913	212.1937942
YDR361C	120	9	0.10086173610672762	0.2516511255313625	0.5463769037550475	101.6761931
YDR362C	246	18	0.011560621129143777	0.046395765606214834	0.5330506378098026	94.23647162
YDR363W	31	5	0.936871501371636	1.0	1.1750040940968765	236.151158
YDR363W-A	84	3	0.021218897378843426	0.07723410052261301	0.26017947797859403	58.10068174
YDR364C	155	22	0.9749364643421069	1.0	1.0340036028052513	181.0492211
YDR365C	32	2	0.3985030179705227	0.6712709521033885	0.4553140864625396	114.3857172
YDR366C	73	13	0.48286442149906494	0.7662674635875062	1.2973332874549073	233.9945265
YDR367W	276	63	0.00031945655851493805	0.0023109366893325897	1.66288622881971	282.925059
YDR368W	238	31	0.8561806903223863	1.0	0.9488898608631079	164.0489837
YDR369C	75	15	0.23924719199918512	0.4756420850563558	1.4570050766801266	260.2910541
YDR370C	144	24	0.4453248121381884	0.7204115315349428	1.2141708972334389	211.8254022
YDR371W	182	20	0.4018181408470227	0.6719393353708131	0.8005522399341357	140.7824211
YDR372C	89	3	0.014943933204764373	0.05779593803671817	0.24556265337305505	54.83659848
YDR373W	255	77	8.351923156937619e-10	2.001329586481177e-08	2.1997919785170543	373.2114381
YDR374C	111	25	0.0333181741963565	0.1081947034462147	1.6407714827478908	285.7925426
YDR374W-A	357	57	0.32441023315597306	0.5841212432310585	1.1631553133160675	198.2258554
YDR375C	191	28	0.8248566418390701	1.0	1.0679618363100405	185.2529591
YDR376W	136	2	0.00021608466428310355	0.0016394497418101958	0.10713272622647992	26.9142864
YDR377W	298	1	8.180449534925947e-10	1.968442061730507e-08	0.024446393904028973	8.188686688
YDR378C	115	16	1.0	1.0	1.0135687489948708	180.364725
YDR379C-A	311	29	0.05471357123472697	0.1584379396630991	0.6793110486129209	117.6959148
YDR379W	41	3	0.40204436364755947	0.6719393353708131	0.5330506378098024	119.0355431
YDR380W	53	29	2.8595171639979776e-10	7.308925871178831e-09	3.9861459645022337	690.6307454
YDR381C-A	2	0	1.0	1.0	0.0	0.0
YDR381W	151	24	0.5811231499685987	0.8635760298370572	1.1578848291497696	202.0056816
YDR382W	1	0	1.0	1.0	0.0	0.0
YDR383C	150	42	4.904401335026439e-05	0.00045200660380988867	2.0398071073521775	349.7661041
YDR384C	63	0	0.006005648122576633	0.027795833580220135	0.0	0.0
YDR385W	0	0	1.0	1.0		0.0
YDR386W	37	10	0.08659899170479993	0.22541090370539438	1.9689257792974686	362.7366887
YDR387C	104	8	0.145484094322675	0.32839736326244034	0.560386567953895	105.5868159
YDR388W	29	1	0.23456580010874356	0.46774893079937035	0.2512077718414012	42.07290748
YDR389W	2	0	1.0	1.0	0.0	0.0
YDR390C	80	0	0.0016757439796804465	0.009457510919668547	0.0	0.0
YDR391C	68	3	0.06475802545815414	0.18105172795811592	0.3213981786794397	71.77143039
YDR392W	178	49	1.7105367283054288e-05	0.00017692979720295901	2.00542833587995	342.7287407
YDR393W	55	0	0.011059395073436132	0.044822114917076245	0.0	0.0
YDR394W	92	1	0.0019636498704181096	0.010869057174951442	0.07918505851522428	13.26211214
YDR395W	0	0	1.0	1.0		0.0
YDR397C	286	17	0.0007686128473317316	0.0048521322557681535	0.4330259843280097	76.79041152
YDR398W	61	13	0.20290719452720207	0.4208147406151962	1.5525463931837415	280.0262366
YDR399W	213	10	0.0007385276470993229	0.004698310285916157	0.3420199710516729	63.01059851
YDR400W	217	46	0.009210390926957503	0.039033867517267944	1.5442910950987518	264.2643912
YDR402C	61	3	0.10499586317459106	0.25837878011000137	0.3582799368885557	80.00749616
YDR403W	46	15	0.005028374820814049	0.02411858514970942	2.3755517554567285	424.3875884
YDR404C	230	36	0.5229116434452324	0.8068861984044894	1.1402648426192297	196.2792596
YDR405W	142	25	0.3021926020229292	0.5548881399214131	1.2825748914437736	223.4012129
YDR406W	6	4	0.026027721893882416	0.09013834484181457	4.856683588933756	1016.761931
YDR407C	3	1	0.9789380421819117	1.0	2.428341794466878	813.4095444
YDR408C	98	15	0.8036526266623408	1.0	1.1150549056225458	199.2023375
YDR409W	18	1	0.5763995392419801	0.8583989981466345	0.40472363241114634	135.5682574
YDR410C	211	37	0.20049972596972943	0.4164225077832842	1.27746890609395	219.7362276
YDR411C	69	2	0.02701970455876845	0.09260448207239413	0.21116015604059807	53.04844853
YDR412W	198	15	0.031753825908001486	0.1044715405016685	0.5518958623788359	98.59509633
YDR414C	185	34	0.14264466046659893	0.32514841155109414	1.3388695299222786	230.8324383
YDR415C	192	41	0.01279902589276398	0.05051969657466414	1.5556564620803437	266.9000068
YDR416W	112	6	0.02866683419163586	0.09667896854840455	0.3902692169678911	76.2571448
YDR418W	20	0	0.18893374317385958	0.3982983713316959	0.0	0.0
YDR419W	8	0	0.6133506743378438	0.8939127542110846	0.0	0.0
YDR420W	0	0	1.0	1.0		0.0
YDR421W	33	12	0.0054872866094350155	0.025824374215107016	2.649100139418412	480.6510945
YDR422C	15	12	1.1248439089404258e-06	1.547602229740763e-05	5.828020306720507	1057.432408
YDR423C	245	54	0.001992670183965409	0.011008497817468845	1.6056790640964662	273.9032139
YDR424C	439	100	5.226908788648616e-06	6.236504656331575e-05	1.659459085057092	277.9303684
YDR425W	154	21	1.0	1.0	0.9934125522819046	174.3020452
YDR427W	174	18	0.3003783900663981	0.5524387979762889	0.7536233155242036	133.2308737
YDR428C	288	42	0.7778703951801322	1.0	1.0623995350792592	182.1698459
YDR429C	166	14	0.09824271638950888	0.2465750845696572	0.6143997311301739	110.2512937
YDR430C	41	3	0.40204436364755947	0.6719393353708131	0.5330506378098024	119.0355431
YDR432W	57	15	0.03557564655082911	0.11404566406885863	1.9171119430001666	342.4882293
YDR434W	40	12	0.026173414470357707	0.09045871792008844	2.18550761502019	396.537153
YDR435C	196	33	0.3241742598056099	0.583879163213925	1.2265603961848006	211.6524835
YDR436W	32	0	0.06806608556541538	0.18819618177245376	0.0	0.0
YDR437W	270	59	0.0014702645812765946	0.008454937186271893	1.591912954150509	271.1365148
YDR438W	0	0	1.0	1.0		0.0
YDR439W	32	4	1.0	1.0	0.9106281729250792	190.642862
YDR440W	15	1	0.7407201599768038	1.0	0.4856683588933756	162.6819089
YDR441C	1839	1	2.9285455113015598e-56	6.015023298391169e-54	0.003961405863730633	0.663466187
YDR443C	10	0	0.4925392913596769	0.7688907341502449	0.0	0.0
YDR444W	25	2	0.6539255575688477	0.9378368781991131	0.5828020306720507	146.413718
YDR446W	62	1	0.01823914641110518	0.06824549838013395	0.11750040940968765	39.35852634
YDR447C	168	1	8.091100250703918e-06	9.188940543165945e-05	0.04336324632976568	7.262585221
YDR448W	46	1	0.06170091977427325	0.1746269633965775	0.15837011703044857	53.04844854
YDR449C	102	6	0.053539484021674945	0.15550786495386495	0.42853090490591955	83.73333544
YDR450W	109	4	0.008310202215887309	0.03609665630178845	0.2673403810422251	55.96854663
YDR451C	71	27	5.377010418398988e-06	6.389088205829045e-05	2.770361765518551	481.1718431
YDR452W	19	1	0.5304277341751593	0.814115265343299	0.38342238860003336	128.433086
YDR453C	253	177	5.287939973781576e-76	1.520547139460892e-73	5.096638311707163	858.4203492
YDR454C	134	7	0.013861174053850116	0.05411786285383029	0.38056102749107784	72.84264575
YDR456W	35	3	0.5884519397972445	0.8704184942834242	0.6244307471486257	139.4416362
YDR457W	0	0	1.0	1.0		0.0
YDR458C	24	0	0.13315081852729635	0.3071601914763262	0.0	0.0
YDR459C	279	6	3.9002642464312814e-07	5.766174725250977e-06	0.15666721254625018	30.61218715
YDR460W	251	25	0.14877877367995826	0.3338379740278735	0.7256001377889078	126.3863435
YDR461C-A	150	44	9.56536470146631e-06	0.00010538393179718918	2.1369407791308523	366.034295
YDR461W	120	45	4.215818132393711e-09	8.848602218757749e-08	2.731884518775238	467.7104881
YDR462W	289	13	5.018379062974249e-05	0.0004602982135751979	0.3277001037515856	59.10588386
YDR463W	31	0	0.0739022084920992	0.2006664782993685	0.0	0.0
YDR464W	3	0	1.0	1.0	0.0	0.0
YDR465C	103	17	0.5720993354103141	0.8576733890105237	1.2023828302700077	213.2238611
YDR466W	18	2	1.0	1.0	0.8094472648222927	203.3523861
YDR468C	51	1	0.042027495193960554	0.12925140366869903	0.14284363496863986	23.92381014
YDR469W	339	42	0.5833963571438148	0.8649426269487184	0.9025695165275123	154.7637629
YDR470C	71	0	0.0032837193964592496	0.016804954460361482	0.0	0.0
YDR471W	136	1	8.029355858460061e-05	0.0007017754641641916	0.05356636311323996	8.971428802
YDR472W	174	4	9.300400350110557e-05	0.000797117770692784	0.16747184789426744	35.06075622
YDR473C	34	10	0.05254544480899502	0.153969974399601	2.1426545245295983	394.7428672
YDR475C	2	0	1.0	1.0	0.0	0.0
YDR476C	70	14	0.26025186363460573	0.5023941458367874	1.4570050766801268	261.4530677
YDR477W	34	7	0.45705868106771363	0.7319811959956617	1.4998581671707187	287.0857216
YDR478W	279	65	0.00014242314630556448	0.0011601636181349877	1.6972281359177104	288.6291931
YDR479C	119	19	0.6299953552983357	0.9119313587517565	1.1631553133160677	205.0612297
YDR480W	124	32	0.0018436133010000032	0.010293805916554386	1.8800065505550023	324.7078424
YDR481C	57	1	0.02661493720023772	0.09160008941638768	0.12780746286667777	21.40551433
YDR482C	270	48	0.11647470924261963	0.2791025220226273	1.2951156237156682	221.4281538
YDR483W	122	1	0.00022063437742217282	0.001671763247107926	0.05971332281475929	20.00187404
YDR484W	55	33	8.102225540067259e-13	2.986916607751718e-11	4.37101523004038	754.2524867
YDR485C	29	18	1.1857824769783629e-07	1.976647833363062e-06	4.521739893145221	799.3852419
YDR486C	1	0	1.0	1.0	0.0	0.0
YDR487C	85	19	0.0734192006042496	0.20030067489328246	1.6284174386424946	287.0857216
YDR488C	90	21	0.03850663480081174	0.12122028619558363	1.6998392561268145	298.2501663
YDR489W	268	48	0.10600912362254876	0.26064919621773314	1.3047806656836956	223.0806027
YDR490C	18	0	0.22622294651072186	0.4545800717621109	0.0	0.0
YDR492W	206	8	0.00027601606479767647	0.0020471571088600854	0.28291360712235475	53.30596528
YDR493W	258	9	1.954074384217152e-05	0.00019787945250160157	0.25412879244420816	47.2912526
YDR494W	138	28	0.07533555210810403	0.20359716173576423	1.4781210922841865	256.4008347
YDR495C	8	0	0.6133506743378438	0.8939127542110846	0.0	0.0
YDR496C	67	1	0.01252692785194476	0.049629537455647195	0.10873172214030796	18.21066145
YDR497C	18	0	0.22622294651072186	0.4545800717621109	0.0	0.0
YDR498C	105	20	0.22567911600826782	0.4545800717621109	1.3876238825525016	244.0228633
YDR499W	35	0	0.053297151442187746	0.15503890639555978	0.0	0.0
YDR500C	65	0	0.005161306554518924	0.02453113553308953	0.0	0.0
YDR501W	80	9	0.686046096427949	0.9604236903818025	0.8195653556325714	150.6313972
YDR502C	38	7	0.6248768660889263	0.9070335327807711	1.3419783601001167	256.8661719
YDR503C	204	23	0.426937606279401	0.7035295626684341	0.8213509010696792	143.5428608
YDR504C	525	72	1.0	1.0	0.9990891954378012	169.6539907
YDR505C	43	0	0.028126499426189017	0.0952623664311031	0.0	0.0
YDR506C	75	1	0.0068946377253996305	0.031050165668577347	0.09713367177867512	16.26819089
YDR507C	2	0	1.0	1.0	0.0	0.0
YDR508C	21	0	0.17290463042743492	0.37424709431244946	0.0	0.0
YDR510W	75	5	0.15376507932704353	0.3428859911631746	0.48566835889337556	97.60914528
YDR511W	294	1	1.0837146192763473e-09	2.5335133233570216e-08	0.024778997902723244	4.150048698
YDR512C	462	50	0.12522863233038162	0.2941952060996833	0.7884226605411943	134.687944
YDR513W	465	49	0.08944358043937455	0.23025516164138005	0.7676693414766259	131.1950878
YDR514C	72	14	0.3017340115117696	0.554577277150587	1.4165327134390122	254.1904826
YDR515W	113	76	5.879127191758759e-32	7.19380010208609e-30	4.8996630897207805	831.4053309
YDR516C	9	1	1.0	1.0	0.8094472648222927	271.1365148
YDR517W	63	21	0.0005197825911264256	0.003508532490103373	2.4283417944668777	426.0716661
YDR518W	58	21	0.00015253527487460393	0.0012320651205110214	2.637681604334712	462.8019822
YDR519W	174	37	0.01971883568657265	0.07264767715149219	1.5491145930219739	266.4617472
YDR520C	12	1	0.9530913802610127	1.0	0.6070854486167195	203.3523861
YDR522C	149	33	0.016539124151537122	0.06274175659333113	1.6134619976659124	278.4153474
YDR523C	100	25	0.009754005493560012	0.040855998247242266	1.8212563458501585	317.2297224
YDR524C	56	27	2.799340498428337e-08	5.046710723028642e-07	3.5124229527110202	610.0571583
YDR524C-B	47	0	0.02054757227240969	0.07507565955440161	0.0	0.0
YDR524W-C	674	87	0.6280002460733741	0.9097303312765679	0.9403519411807939	159.3027594
YDR525W-A	93	1	0.0018246409464962193	0.010197774619338929	0.07833360627312509	12.97993955
YDR527W	24	1	0.35152969258162936	0.6135500036530958	0.30354272430835977	101.676193
YDR528W	27	1	0.2755539374804442	0.5214579448667439	0.2698157549407642	45.18941916
YDR529C	286	0	6.572706316839887e-10	1.594921267010388e-08	0.0	0.0
YDR530C	208	26	0.7263713647122354	1.0	0.9106281729250792	158.3802238
YDR531W	138	68	7.538450872532298e-20	5.100427172698029e-18	3.5897226526901673	610.0571583
YDR532C	137	31	0.015470608284869469	0.05939350350219247	1.6484364006235013	284.9902053
YDR533C	118	16	1.0	1.0	0.9878000519865265	175.7791812
YDR534C	139	5	0.002370869851821035	0.012790687164936936	0.2620512727841955	52.66680504
YDR536W	1	1	0.5745944650621368	0.8583989981466345	7.285025383400634	2440.228634
YDR538W	124	29	0.012773426729553247	0.050453280990151596	1.7037559364404709	295.1889476
YDR539W	4	7	1.6924091845571532e-06	2.242637147554882e-05	12.748794420951109	2440.228633
YDR540C	3	1	0.9789380421819117	1.0	2.428341794466878	813.4095444
YDR541C	2	0	1.0	1.0	0.0	0.0
YDR542W	7	0	0.6890467999504986	0.9604236903818025	0.0	0.0
YDR545W	14	2	1.0	1.0	1.0407179119143763	261.4530679
YEL001C	3	0	1.0	1.0	0.0	0.0
YEL002C	162	30	0.16107064633149076	0.35342132279755945	1.349078774703821	233.4786655
YEL003W	685	111	0.1164148185067695	0.2790752902177705	1.180493164317475	199.4931437
YEL004W	337	47	0.9810847652777945	1.0	1.0160124421953405	173.7848285
YEL005C	258	46	0.12093876300681625	0.28764219439710514	1.2988804947148418	222.2688871
YEL006W	49	0	0.017582417997489237	0.06608920647291543	0.0	0.0
YEL007W	3	2	0.2184419392546485	0.44375118073242087	4.856683588933756	1220.114317
YEL009C	0	0	1.0	1.0		0.0
YEL011W	0	0	1.0	1.0		0.0
YEL012W	54	4	0.3134979161998381	0.5709076998306741	0.5396315098815284	112.9735478
YEL013W	12	0	0.400689767253669	0.6712709521033885	0.0	0.0
YEL015W	15	0	0.29896408523996576	0.5501895853488138	0.0	0.0
YEL016C	141	16	0.5483583541188877	0.8293508058386997	0.8266695470525541	147.1059814
YEL017C-A	0	0	1.0	1.0		0.0
YEL017W	140	2	0.00016237398172261225	0.0013042077777747807	0.10407179119143763	26.14530679
YEL018W	132	16	0.7307852039272218	1.0	0.8830333798061374	157.1359347
YEL019C	306	60	0.013921343432590681	0.05425862633521415	1.4284363496863988	243.225403
YEL020C	28	4	1.0	1.0	1.0407179119143763	217.8775565
YEL020W-A	0	0	1.0	1.0		0.0
YEL021W	37	19	1.4636933561562233e-06	1.9713584288652084e-05	3.7409589806651904	659.5212522
YEL022W	0	0	1.0	1.0		0.0
YEL023C	27	4	1.0	1.0	1.0792630197630568	225.9470957
YEL024W	95	1	0.0015756582085892732	0.008998620017474588	0.07668447772000668	25.68661718
YEL025C	4	0	1.0	1.0	0.0	0.0
YEL026W	96	0	0.0005133687489168859	0.0034693110164759236	0.0	0.0
YEL027W	0	0	1.0	1.0		0.0
YEL029C	6	0	0.7787451151607712	1.0	0.0	0.0
YEL030W	88	27	0.00030328973430446493	0.0022102914002732213	2.2351782426342854	388.2181915
YEL031W	1	0	1.0	1.0	0.0	0.0
YEL032W	16	1	0.6811606513344628	0.9604236903818025	0.4553140864625396	152.5142895
YEL034W	196	3	7.988887785237952e-06	9.097840327307616e-05	0.11150549056225459	24.90029218
YEL035C	231	15	0.005470080726341579	0.025785601850156083	0.4730535963247165	84.51008256
YEL036C	56	1	0.0287128635508042	0.09667896854840455	0.13008973898929704	43.57551131
YEL037C	111	0	0.0001712650741203613	0.0013604218802019308	0.0	0.0
YEL038W	149	29	0.10647094474191586	0.26090599189785146	1.4178908464336806	245.6606007
YEL039C	222	222	3.298418379414204e-132	2.371150512501386e-129	7.285025383400634	1225.610327
YEL040W	79	3	0.03010680816789409	0.1006067715128175	0.2766465335468595	61.77794009
YEL041W	88	17	0.25164927234684775	0.4895923427830587	1.4073344490660316	249.5688373
YEL042W	58	1	0.024672786339297162	0.08659410239219202	0.1256038859207006	42.07290747
YEL043W	19	2	0.98145940779075	1.0	0.7668447772000667	192.649629
YEL044W	176	7	0.0009311155181832056	0.005696643984118739	0.28974532774888884	55.45974166
YEL046C	37	2	0.27793704735083413	0.5240708063326712	0.3937851558594937	98.92818784
YEL047C	131	15	0.5897748814390092	0.8719268234333527	0.8341632118397673	149.021596
YEL048C	178	41	0.0035208608882502895	0.017809162924597454	1.6780114647158761	287.8921422
YEL049W	30	1	0.2164974569315928	0.4405792196792605	0.2428341794466878	81.34095444
YEL050C	6	0	0.7787451151607712	1.0	0.0	0.0
YEL051W	202	3	5.239937059769464e-06	6.239105182346622e-05	0.10819344628812821	24.16067954
YEL052W	80	3	0.028074107576002094	0.0952623664311031	0.2731884518775238	61.00571584
YEL053C	48	11	0.17692933931449478	0.3811732445189073	1.6694849836959786	305.0285791
YEL054C	1	0	1.0	1.0	0.0	0.0
YEL055C	16	2	1.0	1.0	0.9106281729250792	228.7714343
YEL056W	66	12	0.4685451555525445	0.7470422857326596	1.324550069709206	240.3255473
YEL057C	159	12	0.05602004914816665	0.16140846826207733	0.5498132364830667	99.75777436
YEL058W	80	19	0.04327415723036198	0.13244793945280028	1.7301935285576506	301.2627943
YEL059C-A	230	110	4.2081094666130534e-30	4.745262263233661e-28	3.4841425746698684	588.8377789
YEL060C	2	0	1.0	1.0	0.0	0.0
YEL061C	3	0	1.0	1.0	0.0	0.0
YEL062W	45	27	1.1715028494704752e-10	3.163057693570283e-09	4.37101523004038	759.1822415
YEL063C	19	0	0.20663625388296059	0.42365957079533206	0.0	0.0
YEL064C	89	19	0.10649676266677131	0.26090599189785146	1.5552301380293487	274.1829924
YEL065W	41	0	0.03294939146101744	0.10738630317170864	0.0	0.0
YEL066W	19	0	0.20663625388296059	0.42365957079533206	0.0	0.0
YEL067C	19	0	0.20663625388296059	0.42365957079533206	0.0	0.0
YEL069C	11	5	0.04868896447668007	0.14463338569493137	3.3113751742730155	665.5168999
YEL070W	57	7	0.9312668886608559	1.0	0.8946522400667444	171.2441146
YEL071W	0	0	1.0	1.0		0.0
YEL072W	0	0	1.0	1.0		0.0
YEL073C	0	0	1.0	1.0		0.0
YEL075C	93	37	2.110787160185729e-08	3.853694272453374e-07	2.8983434321056283	493.2377026
YEL077C	0	0	1.0	1.0		0.0
YER001W	0	0	1.0	1.0		0.0
YER002W	151	2	7.408234569350434e-05	0.0006524465085502963	0.09649040242914747	24.24068179
YER003C	144	10	0.045421449406428976	0.13662068804203611	0.505904540513933	93.20317698
YER004W	308	24	0.008691863976858569	0.03727584618263507	0.5676643155896597	99.03525298
YER005W	98	15	0.8036526266623408	1.0	1.1150549056225458	199.2023375
YER006W	129	3	0.0008941896912707896	0.005517687676500334	0.16941919496280541	37.83300206
YER007C-A	12	0	0.400689767253669	0.6712709521033885	0.0	0.0
YER007W	139	27	0.12352489817118698	0.2913829734956917	1.4150768730346557	245.7784235
YER008C	0	0	1.0	1.0		0.0
YER009W	293	29	0.1090748403768325	0.26568801652145857	0.7210434679816327	124.9263806
YER010C	32	1	0.18455719410346264	0.3941286384288948	0.2276570432312698	38.12857241
YER011W	30	4	1.0	1.0	0.9713367177867512	203.3523861
YER012W	29	1	0.23456580010874356	0.46774893079937035	0.2512077718414012	84.14581493
YER013W	11	0	0.44364752390099826	0.7183043102349778	0.0	0.0
YER014C-A	1161	643	2.071787184834081e-207	2.38296961999616e-204	4.034686754114218	676.7903703
YER014W	1166	643	2.910161384293587e-206	2.789389686845403e-203	4.0173853529387715	673.8881817
YER015W	475	0	1.1772912183277533e-15	5.939124382985008e-14	0.0	0.0
YER016W	2	0	1.0	1.0	0.0	0.0
YER017C	19	1	0.5304277341751593	0.814115265343299	0.38342238860003336	128.433086
YER018C	0	0	1.0	1.0		0.0
YER019C-A	252	18	0.008478828585003784	0.03668813009189512	0.5203589559571881	91.9927461
YER019W	211	28	0.9450264139518236	1.0	0.9667332262332594	167.6934369
YER020W	23	0	0.14516156726322596	0.3280252154541503	0.0	0.0
YER021W	16	1	0.6811606513344628	0.9604236903818025	0.4553140864625396	76.25714481
YER022W	26	6	0.37420009955043654	0.6404835632483811	1.6811597038616846	328.492316
YER023W	204	38	0.10180455008422495	0.2535634333193494	1.3570145322020788	233.2571488
YER024W	41	1	0.09089975617930234	0.2330648674931644	0.17768354593660082	59.51777154
YER025W	67	0	0.004437451549521739	0.021608623083234142	0.0	0.0
YER026C	0	0	1.0	1.0		0.0
YER027C	118	18	0.7752071917333669	1.0	1.1112750584848423	196.4590849
YER028C	38	1	0.11490993836819396	0.275943956585894	0.19171119430001668	32.10827151
YER029C	100	14	1.0	1.0	1.0199035536760888	183.0171475
YER030W	173	4	9.969846062121078e-05	0.0008469214874927374	0.1684398932578181	35.26341955
YER031C	24	0	0.13315081852729635	0.3071601914763262	0.0	0.0
YER032W	18	0	0.22622294651072186	0.4545800717621109	0.0	0.0
YER033C	25	7	0.15235171074747933	0.34012992566333605	2.0398071073521775	390.4365813
YER034W	386	46	0.4045579857948757	0.6747717448684252	0.8681636467265005	148.5631422
YER035W	166	6	0.0008437062449210863	0.005251249582836761	0.26331417048436023	51.45060372
YER036C	49	0	0.017582417997489237	0.06608920647291543	0.0	0.0
YER037W	56	8	1.0	1.0	1.0407179119143763	196.0898009
YER038C	141	37	0.0005501595961531786	0.003674759393120709	1.9116733275590314	328.8251349
YER039C	323	36	0.26831651415032326	0.5147058948894293	0.811953293505953	139.7654171
YER039C-A	156	19	0.7065367539439393	0.9788708436356529	0.887278732593667	156.4249124
YER040W	1	0	1.0	1.0	0.0	0.0
YER041W	89	2	0.006332936681157179	0.028951286846848123	0.1637084355820367	41.12744887
YER042W	209	161	2.473668368588018e-76	7.487403572499838e-74	5.611909505873215	945.734542
YER043C	20	0	0.18893374317385958	0.3982983713316959	0.0	0.0
YER044C	3	0	1.0	1.0	0.0	0.0
YER044C-A	135	29	0.03690517302661082	0.11693754825126106	1.5649313786564327	271.1365148
YER045C	2	0	1.0	1.0	0.0	0.0
YER046W	3	1	0.9789380421819117	1.0	2.428341794466878	813.4095444
YER047C	10	2	0.9635279052210028	1.0	1.4570050766801268	366.0342951
YER048C	1	0	1.0	1.0	0.0	0.0
YER048W-A	47	0	0.02054757227240969	0.07507565955440161	0.0	0.0
YER049W	48	8	0.7612145886407811	1.0	1.214170897233439	228.7714344
YER050C	386	10	8.684441497824831e-09	1.7104185977394043e-07	0.1887312275492392	34.77009711
YER051W	103	21	0.1271615022726518	0.2980056232966669	1.4852964373923623	260.6069414
YER052C	4	0	1.0	1.0	0.0	0.0
YER053C	6	1	1.0	1.0	1.214170897233439	203.3523862
YER053C-A	18	0	0.22622294651072186	0.4545800717621109	0.0	0.0
YER054C	65	0	0.005161306554518924	0.02453113553308953	0.0	0.0
YER055C	65	5	0.2792602151929334	0.5258643190402893	0.5603865679538949	112.6259369
YER056C	5	0	0.8870179514391464	1.0	0.0	0.0
YER056C-A	43	1	0.07781391596901087	0.20814317708734023	0.16941919496280541	28.37475156
YER057C	145	20	1.0	1.0	1.0048310873656048	176.7062114
YER058W	663	6	1.1937857194896302e-18	7.226801760826172e-17	0.06592783152398764	12.88205161
YER059W	123	1	0.0002052315989748907	0.0015716204070633775	0.05922784864553361	19.83925718
YER060W	85	16	0.3120891136473732	0.569185263038593	1.3712988956989427	244.0228633
YER060W-A	229	19	0.04195093006535836	0.12925140366869903	0.604434420456821	106.5602023
YER061C	106	1	0.0007051729148728758	0.004506054926037676	0.06872665456038334	11.51051243
YER062C	108	4	0.008898147406439046	0.03799053135444021	0.2698157549407642	56.48677391
YER063W	14	1	0.8056134447971548	1.0	0.5203589559571882	87.15102268
YER064C	0	0	1.0	1.0		0.0
YER065C	1	0	1.0	1.0	0.0	0.0
YER066W	3	0	1.0	1.0	0.0	0.0
YER067W	84	13	0.8049879180642122	1.0	1.1274444045739076	203.3523861
YER068W	102	0	0.0003305487180764638	0.002367354517631063	0.0	0.0
YER069W	22	0	0.15836670559319793	0.3484188691149508	0.0	0.0
YER070W	45	0	0.024030552302795487	0.08530846067492397	0.0	0.0
YER071C	633	16	9.084752935034654e-14	3.7318867235274496e-12	0.18413966213966848	32.76768307
YER072W	437	0	1.669828840441061e-14	7.444329970059334e-13	0.0	0.0
YER073W	55	2	0.07494243964105272	0.20282069194150318	0.2649100139418412	66.55169001
YER074W	88	1	0.0026351920705599136	0.014084562823224966	0.08278437935682538	13.86493542
YER074W-A	236	13	0.0012785695421250664	0.0075107798128307025	0.4012937711195264	72.37966286
YER075C	2	0	1.0	1.0	0.0	0.0
YER076C	1	0	1.0	1.0	0.0	0.0
YER077C	37	1	0.1242916660463569	0.2923396831534595	0.19689257792974685	32.97606262
YER078C	173	3	4.028571037147624e-05	0.0003791867763442878	0.12632991994336357	28.21073564
YER078W-A	305	31	0.1293465035988796	0.30201857174062385	0.7404452029030153	128.0119939
YER079W	12	0	0.400689767253669	0.6712709521033885	0.0	0.0
YER080W	224	1	1.510702324701049e-07	2.4268293489820482e-06	0.03252243474732426	5.446938917
YER081W	28	1	0.2542035173719538	0.49299606578082983	0.2601794779785941	87.15102261
YER082C	90	8	0.3019936938115497	0.5547000105749673	0.647557811857834	122.0114316
YER083C	110	11	0.3862542226321506	0.6552649068901174	0.7285025383400634	133.10338
YER085C	196	16	0.0553324923692204	0.1598278069389184	0.5946959496653578	105.8262417
YER086W	59	0	0.008141913023534309	0.035580654861964905	0.0	0.0
YER087C-B	39	1	0.10625545788431912	0.26090599189785146	0.1867955226512983	62.56996495
YER087W	56	16	0.013758241361011567	0.053752476947810816	2.0814358238287527	370.3918461
YER088C	0	0	1.0	1.0		0.0
YER089C	42	3	0.3767798639128206	0.642817092459264	0.5203589559571881	116.2013635
YER090W	97	15	0.7758424318206939	1.0	1.1265503170207165	201.2559698
YER091C	4	0	1.0	1.0	0.0	0.0
YER092W	134	9	0.04635821401298212	0.13900213179805013	0.48929274963138586	91.05330723
YER093C	9	3	0.3514172439818235	0.6135500036530958	2.4283417944668777	542.2730295
YER093C-A	364	30	0.008334599758959489	0.03617530808586869	0.6004141799506018	103.9108347
YER094C	117	7	0.039549738977227154	0.12334628463016993	0.435856219519696	83.42661993
YER095W	0	0	1.0	1.0		0.0
YER096W	15	1	0.7407201599768038	1.0	0.4856683588933756	81.34095448
YER098W	6	0	0.7787451151607712	1.0	0.0	0.0
YER099C	83	10	0.8174670708821989	1.0	0.8777139016145342	161.7018974
YER100W	218	52	0.0004103137684590114	0.0028568072402257263	1.737712476774463	296.6332972
YER101C	43	1	0.07781391596901087	0.20814317708734023	0.16941919496280541	56.7495031
YER102W	15	0	0.29896408523996576	0.5501895853488138	0.0	0.0
YER103W	9	1	1.0	1.0	0.8094472648222927	271.1365148
YER104W	494	38	0.0006192822499231835	0.004051754515709019	0.560386567953895	96.32481447
YER105C	12	0	0.400689767253669	0.6712709521033885	0.0	0.0
YER106W	318	14	1.640329167435663e-05	0.00017120749622363877	0.3207243879484556	57.55256209
YER107C	100	11	0.5803137865738841	0.8627771850332808	0.8013527921740697	146.413718
YER109C	40	5	1.0	1.0	0.9106281729250792	183.0171475
YER110C	0	0	1.0	1.0		0.0
YER111C	0	1	0.24430583857953064	0.48067152845394484		0.0
YER112W	0	0	1.0	1.0		0.0
YER113C	70	17	0.048338468840086864	0.14418803646231304	1.7692204502544397	313.7436813
YER114C	4	0	1.0	1.0	0.0	0.0
YER115C	305	34	0.28458147729684424	0.5337991115245111	0.8121011902807264	140.0131183
YER116C	315	4	5.062862099782703e-09	1.0375555181392885e-07	0.09250825883683345	19.36689392
YER117W	0	0	1.0	1.0		0.0
YER118C	30	2	0.4597321032158057	0.7348302739283209	0.4856683588933756	122.0114317
YER119C	157	26	0.4387556734936048	0.7183043102349778	1.2064373246395954	209.8285768
YER120W	17	0	0.24793921964317195	0.4835193123661858	0.0	0.0
YER121W	1031	55	1.856693453184753e-12	6.550824570101542e-11	0.3886289001814111	66.27197063
YER122C	125	7	0.02425394278465468	0.08589484609184274	0.40796142147043546	78.08731627
YER123W	14	0	0.32901908732426016	0.5858169570284273	0.0	0.0
YER124C	6	1	1.0	1.0	1.214170897233439	203.3523862
YER125W	0	0	1.0	1.0		0.0
YER126C	102	0	0.0003305487180764638	0.002367354517631063	0.0	0.0
YER127W	260	19	0.009175271201168327	0.03891370551468956	0.5323672395562001	93.85494743
YER128W	71	9	0.9573082564403131	1.0	0.9234539218395169	171.8470869
YER129W	25	1	0.32403648599876966	0.5838138568229713	0.29140101533602536	48.80457269
YER130C	22	1	0.4140563444768822	0.6864335650292736	0.3311375174273015	55.45974169
YER131W	39	0	0.03863619972117976	0.12122028619558363	0.0	0.0
YER132C	0	0	1.0	1.0		0.0
YER133W	0	0	1.0	1.0		0.0
YER134C	0	0	1.0	1.0		0.0
YER136W	16	0	0.27207284576300705	0.516265258333999	0.0	0.0
YER137C	12	0	0.400689767253669	0.6712709521033885	0.0	0.0
YER138W-A	2	0	1.0	1.0	0.0	0.0
YER139C	80	5	0.11303091899105377	0.27232543574258494	0.4553140864625396	91.50857376
YER140W	211	152	1.85834068956271e-67	4.646659698119628e-65	5.247980370980551	884.727443
YER141W	96	1	0.0014643083617949684	0.008429667055738601	0.07588568107708994	12.70952413
YER142C	553	26	3.0845397086174756e-08	5.509064554117734e-07	0.3425147558199213	59.57158509
YER143W	126	39	8.931448476839656e-06	9.935156709923571e-05	2.254888809147815	387.3378783
YER144C	0	0	1.0	1.0		0.0
YER145C	99	1	0.0011755820915781707	0.006962690637143213	0.07358611498384479	24.64877408
YER146W	561	49	0.002702149513590571	0.01436094329489305	0.636303464860305	108.7445915
YER147C	126	22	0.35881472881413634	0.6232387512564477	1.27198855900646	222.71928
YER148W	187	3	1.504315075135135e-05	0.00015787072987412704	0.1168720649743417	26.09870196
YER149C	120	10	0.16222594866036605	0.35554932574152637	0.6070854486167195	111.8438124
YER150W	182	4	5.33240389047835e-05	0.0004852318793376739	0.16011044798682714	33.51962408
YER151C	6	0	0.7787451151607712	1.0	0.0	0.0
YER152C	0	0	1.0	1.0		0.0
YER153C	426	73	0.0916583233673524	0.2348004533120907	1.248372894338606	211.9447405
YER154W	105	1	0.000758499734293179	0.004799611619648498	0.06938119412762508	23.2402727
YER155C	0	0	1.0	1.0		0.0
YER156C	35	8	0.2795575942080114	0.5259194387603119	1.665148659063002	313.7436814
YER157W	14	0	0.32901908732426016	0.5858169570284273	0.0	0.0
YER158C	18	0	0.22622294651072186	0.4545800717621109	0.0	0.0
YER159C	54	1	0.03342835475669565	0.1083078694116939	0.1349078774703821	45.18941913
YER161C	24	4	0.9443132548917297	1.0	1.214170897233439	254.1904826
YER162C	67	29	1.1650309026702162e-07	1.9477013724582595e-06	3.1532199420689313	546.3198433
YER163C	71	9	0.9573082564403131	1.0	0.9234539218395169	171.8470869
YER164W	2	0	1.0	1.0	0.0	0.0
YER165W	58	5	0.4157915275130444	0.6883180986550138	0.628019429603503	126.2187224
YER166W	0	0	1.0	1.0		0.0
YER167W	19	0	0.20663625388296059	0.42365957079533206	0.0	0.0
YER168C	56	15	0.030736730444055	0.10194171671497135	1.9513460848394555	348.6040905
YER169W	0	0	1.0	1.0		0.0
YER170W	224	45	0.024309652361281832	0.08603372967983497	1.4635095636295916	250.55919
YER171W	73	12	0.6795729013592537	0.9604236903818025	1.1975384191891452	217.2806318
YER172C	0	1	0.24430583857953064	0.48067152845394484		0.0
YER173W	115	12	0.4409500715150312	0.7183043102349778	0.7601765617461531	137.9259662
YER174C	206	187	6.832964472668278e-103	3.2746982235262724e-100	6.613105566485042	1113.502386
YER175C	213	36	0.28936467759661266	0.541182523856299	1.2312718957860225	211.9447404
YER175W-A	307	44	0.8525190194813433	1.0	1.0441078725395045	178.8441181
YER176W	12	3	0.5847362327252275	0.8662591639368323	1.8212563458501583	406.7047723
YER177W	1	0	1.0	1.0	0.0	0.0
YER178W	61	0	0.006991090704853055	0.031390779959933265	0.0	0.0
YER179W	156	4	0.0003246379206362535	0.002336661679072708	0.1867955226512983	39.1062281
YER180C	223	37	0.3298204378094296	0.5863618667879028	1.2087261846897912	207.9118566
YER180C-A	112	1	0.0004556711123915274	0.0031309015141740434	0.06504486949464852	21.78775566
YER182W	68	2	0.02905899382330574	0.0975588286502226	0.21426545245295983	53.8285728
YER183C	36	14	0.0011923947019872655	0.007055001986757987	2.8330654268780244	508.3809652
YER184C	7	0	0.6890467999504986	0.9604236903818025	0.0	0.0
YER185W	54	18	0.0014373020101798217	0.008334118170814019	2.428341794466878	429.2994818
YER186C	5	2	0.447226680222492	0.7224720893144808	2.9140101533602536	732.06859
YER187W	1	1	0.5745944650621368	0.8583989981466345	7.285025383400634	1220.114317
YER188C-A	8	8	1.9241927466591297e-05	0.0001965547510841324	7.285025383400634	1372.628607
YER189W	10	2	0.9635279052210028	1.0	1.4570050766801268	366.0342951
YER190C-B	317	50	0.4043320081371671	0.6747717448684252	1.149057631451204	196.2959941
YER190W	331	0	2.782429510106042e-11	8.42197479611571e-10	0.0	0.0
YFL001W	276	18	0.0023550013334803365	0.012728959275230652	0.47511035109134564	83.99337689
YFL002C	0	0	1.0	1.0		0.0
YFL003C	18	0	0.22622294651072186	0.4545800717621109	0.0	0.0
YFL004W	22	0	0.15836670559319793	0.3484188691149508	0.0	0.0
YFL005W	2	0	1.0	1.0	0.0	0.0
YFL007W	0	0	1.0	1.0		0.0
YFL008W	0	0	1.0	1.0		0.0
YFL009W	37	0	0.04535211196118332	0.13653926613848036	0.0	0.0
YFL010C	0	0	1.0	1.0		0.0
YFL010W-A	0	0	1.0	1.0		0.0
YFL011W	17	4	0.5178869791603998	0.7997765889235927	1.7141236196236787	358.857152
YFL012W	67	12	0.497416592950639	0.7737740941463687	1.3047806656836956	236.7385988
YFL013C	53	10	0.46341280551883046	0.7396855521895072	1.3745330912076668	253.2312733
YFL014W	187	0	7.23952417031416e-07	1.0254803818590328e-05	0.0	0.0
YFL016C	14	0	0.32901908732426016	0.5858169570284273	0.0	0.0
YFL017C	240	70	2.212817470763727e-08	4.027187745051327e-07	2.1247990701585184	360.9504853
YFL017W-A	421	86	0.0009181368951419638	0.0056352244225842405	1.4881524536162816	252.1376379
YFL018C	10	0	0.4925392913596769	0.7688907341502449	0.0	0.0
YFL020C	18	0	0.22622294651072186	0.4545800717621109	0.0	0.0
YFL021W	0	0	1.0	1.0		0.0
YFL022C	51	0	0.015055450881739721	0.05796945556095088	0.0	0.0
YFL023W	10	2	0.9635279052210028	1.0	1.4570050766801268	366.0342951
YFL024C	24	1	0.35152969258162936	0.6135500036530958	0.30354272430835977	101.676193
YFL025C	20	7	0.055532607629247326	0.1601645067581752	2.5497588841902217	488.0457266
YFL026W	118	6	0.01959054591543316	0.07240695987124429	0.37042501949494744	72.37966286
YFL027C	114	8	0.08359411758711688	0.21961228822440645	0.5112298514667111	96.32481444
YFL028C	209	39	0.09491393291979401	0.24014519499416426	1.3594066504910274	233.5147017
YFL029C	68	14	0.22198213024675828	0.44919747749792643	1.4998581671707187	269.1428639
YFL030W	71	21	0.002638255837550865	0.014087845238398351	2.1547258176255397	378.0635911
YFL031W	62	20	0.0011329318741558731	0.006768219897959345	2.350008188193753	413.2645265
YFL033C	4	0	1.0	1.0	0.0	0.0
YFL034C-A	216	43	0.03203495212641605	0.10516602571960791	1.4502596828066077	248.5418053
YFL034C-B	267	25	0.07999248989843837	0.21303130224803482	0.6821184815918196	118.8126301
YFL034W	8	0	0.6133506743378438	0.8939127542110846	0.0	0.0
YFL036W	0	0	1.0	1.0		0.0
YFL037W	0	0	1.0	1.0		0.0
YFL038C	70	1	0.01000833633551196	0.041648293969268654	0.10407179119143763	17.43020453
YFL039C	0	0	1.0	1.0		0.0
YFL040W	163	57	5.710057592715733e-10	1.3914636108350923e-08	2.5475242138272156	434.1511066
YFL041W	198	24	0.636253787219693	0.9193707362563955	0.8830333798061374	154.054838
YFL041W-A	324	47	0.783901740011711	1.0	1.0567783735179932	180.7576765
YFL042C	37	2	0.27793704735083413	0.5240708063326712	0.3937851558594937	98.92818784
YFL044C	395	20	8.201806658178786e-06	9.285155529761064e-05	0.368862044729146	64.86683707
YFL045C	125	14	0.5532114224089377	0.8348252139264762	0.8159228429408709	146.413718
YFL046W	276	15	0.000412798959594432	0.0028568072402257263	0.39592529257612136	70.73126475
YFL047W	38	3	0.4873685240913427	0.7688907341502449	0.57513358290005	128.433086
YFL048C	73	10	1.0	1.0	0.997948682657621	183.8528423
YFL049W	35	11	0.025131951887703237	0.08791597038088889	2.2895794062116277	418.3249084
YFL050C	26	6	0.37420009955043654	0.6404835632483811	1.6811597038616846	328.492316
YFL051C	29	9	0.05132717265111571	0.15106579831963482	2.2608699465726105	420.7290748
YFL052W	17	1	0.6265194131411018	0.9078138435309843	0.42853090490591966	143.5428608
YFL053W	12	1	0.9530913802610127	1.0	0.6070854486167195	203.3523861
YFL054C	18	1	0.5763995392419801	0.8583989981466345	0.40472363241114634	67.78412872
YFL055W	0	0	1.0	1.0		0.0
YFL056C	92	6	0.09846236993546802	0.24695032250278087	0.47511035109134564	92.83478497
YFL057C	301	52	0.14615672533850446	0.32962640291048595	1.2585425911522687	214.8374046
YFL058W	183	37	0.03952914256993727	0.12334628463016993	1.4729286294307293	253.3570712
YFL059W	290	119	9.018594589267587e-26	8.790836861504728e-24	2.989372484912674	504.8748895
YFL060C	659	84	0.5594949075294122	0.8418773451600339	0.9285920063818713	157.3743807
YFL061W	101	37	2.1538797729886395e-07	3.384416003950182e-06	2.6687716751071626	459.052911
YFL062W	0	0	1.0	1.0		0.0
YFL066C	16	4	0.45601772642452565	0.7313323883623667	1.8212563458501585	381.2857239
YFL067W	12	6	0.016065454500707257	0.06134955433835819	3.6425126917003166	711.7333516
YFL068W	100	7	0.10806406589788403	0.263560832476137	0.5099517768380444	97.60914535
YFR001W	152	0	8.841020465644262e-06	9.853625716651193e-05	0.0	0.0
YFR002W	30	1	0.2164974569315928	0.4405792196792605	0.2428341794466878	40.67047724
YFR003C	523	31	3.9487682297735105e-06	4.862819291097957e-05	0.4318083879262326	74.65326602
YFR004W	178	14	0.05462573919616823	0.15826328771645515	0.5729795245371284	102.8186222
YFR005C	155	37	0.003153520389632122	0.016294605355592396	1.7390060592633771	299.1248001
YFR006W	13	0	0.36272797568117787	0.6249944130065861	0.0	0.0
YFR007W	28	2	0.5298444122745788	0.814115265343299	0.5203589559571882	130.7265339
YFR008W	47	4	0.4766628172467412	0.758728995844453	0.6200021602894156	129.7993954
YFR009W	141	0	1.9500154911884965e-05	0.00019787945250160157	0.0	0.0
YFR010W	116	10	0.19788691427546481	0.41353475435981035	0.628019429603503	115.7004955
YFR011C	123	2	0.0005478921648454755	0.0036681348545126074	0.11845569729106722	29.75888577
YFR012W	90	1	0.002274558186314952	0.012328920008951262	0.08094472648222925	13.55682574
YFR012W-A	205	24	0.5240808026990696	0.8084733627474113	0.8528810204956838	148.7944289
YFR013W	0	0	1.0	1.0		0.0
YFR014C	160	7	0.002640885570708399	0.014088806045588128	0.3187198605237777	61.00571582
YFR015C	39	7	0.6679389634088799	0.951101131372185	1.307568658559088	250.2798598
YFR016C	5	1	1.0	1.0	1.4570050766801268	244.0228634
YFR017C	64	3	0.08539761511479704	0.2226299567203979	0.3414855648469047	76.25714479
YFR018C	186	45	0.0007885124635680699	0.004951547172789757	1.7625061411453145	301.7487019
YFR019W	0	0	1.0	1.0		0.0
YFR021W	1	0	1.0	1.0	0.0	0.0
YFR022W	48	10	0.3137232462591732	0.57113540373626	1.5177136215417988	279.6095309
YFR023W	58	18	0.0033672804035221257	0.017152550576311553	2.2608699465726105	399.692621
YFR024C-A	14	0	0.32901908732426016	0.5858169570284273	0.0	0.0
YFR025C	136	2	0.00021608466428310355	0.0016394497418101958	0.10713272622647992	26.9142864
YFR026C	77	9	0.7707804778660092	1.0	0.8514964733844896	158.4564048
YFR027W	92	15	0.6380579917512774	0.9212833318005514	1.1877758777283642	212.1937943
YFR028C	0	0	1.0	1.0		0.0
YFR029W	16	0	0.27207284576300705	0.516265258333999	0.0	0.0
YFR030W	33	13	0.0016633480753444384	0.009433841007204995	2.8698584843699466	517.6242555
YFR031C	22	1	0.4140563444768822	0.6864335650292736	0.3311375174273015	110.9194833
YFR031C-A	24	0	0.13315081852729635	0.3071601914763262	0.0	0.0
YFR032C	187	28	0.7456079687152859	1.0	1.0908059397605225	189.2155892
YFR032C-A	169	35	0.03375117735486972	0.10916930313152741	1.5087330675681787	259.9060083
YFR032C-B	469	72	0.41295793677027737	0.6864335650292736	1.118383427728882	189.9111836
YFR033C	265	0	2.885617446834744e-09	6.286055279070687e-08	0.0	0.0
YFR034C	78	0	0.001944942589710939	0.010805778103628002	0.0	0.0
YFR035C	331	6	1.0920091672700238e-08	2.1216705138411845e-07	0.13205484078671842	25.8030218
YFR036W	299	8	5.629963730210656e-07	8.09448035311037e-06	0.1949170671143982	36.72584899
YFR037C	143	46	4.056075526299375e-07	5.981151372243002e-06	2.343434738716288	401.0165936
YFR038W	29	8	0.12573100467171314	0.2951342889253152	2.0096621747312096	378.6561672
YFR039C	85	28	6.259937951808928e-05	0.0005590202354169742	2.39977306747315	416.2742962
YFR040W	142	1	5.213777970615023e-05	0.0004767001130207789	0.05130299565775094	8.592354345
YFR041C	446	72	0.22581893782853352	0.4545800717621109	1.1760579094279051	199.7048097
YFR042W	480	67	0.9500361327793378	1.0	1.0168681264330053	172.8495282
YFR043C	296	30	0.132436744502684	0.3071601914763262	0.7383471672365507	127.7822426
YFR044C	174	30	0.29448873564785566	0.5486480948791402	1.256038859207006	217.3766886
YFR045W	393	52	0.86004432806965	1.0	0.9639219336815088	164.5446788
YFR046C	295	61	0.004334900041194119	0.021325928260827527	1.5063950792794532	256.4308055
YFR047C	139	24	0.3575934575309532	0.6214928903779123	1.2578461093641382	219.445021
YFR048W	49	10	0.34179203069302627	0.6027739860520068	1.4867398741633946	273.903214
YFR049W	398	29	0.0010577760303021335	0.006376593239274183	0.5308184324588402	91.96841584
YFR050C	255	14	0.0007698145862024313	0.004854390005756779	0.3999621779121917	71.77143038
YFR051C	58	11	0.4222296066544837	0.696370079687392	1.3816427451277065	252.4374448
YFR052W	279	19	0.003401440839368101	0.017295920660659547	0.4961128397297923	87.46339186
YFR053C	33	2	0.37090667328000815	0.6362363866103304	0.4415166899030687	110.9194833
YFR055W	117	25	0.05793057164681244	0.16533931391603887	1.556629355427486	271.1365148
YFR057W	17	3	0.9529254213926497	1.0	1.2855927147177588	287.0857216
YGL001C	189	42	0.005944687369678766	0.027615425737498048	1.6188945296445851	277.5921461
YGL002W	273	37	1.0	1.0	0.9873477625854339	169.832762
YGL003C	88	7	0.21157598568695665	0.43224635654908977	0.5794906554977777	110.9194833
YGL004C	169	28	0.41556906705607344	0.6881479138034778	1.2069864540545427	209.3687289
YGL005C	257	37	0.8558858038083528	1.0	1.0488168839915308	180.4060079
YGL006W	6	4	0.026027721893882416	0.09013834484181457	4.856683588933756	1016.761931
YGL006W-A	17	5	0.22735763489336183	0.4562225255658492	2.1426545245295983	430.6285823
YGL007C-A	5	1	1.0	1.0	1.4570050766801268	488.0457266
YGL008C	0	0	1.0	1.0		0.0
YGL009C	12	0	0.400689767253669	0.6712709521033885	0.0	0.0
YGL010W	371	35	0.03961399629986087	0.12343182781012918	0.6872665456038335	118.3938421
YGL011C	261	18	0.005282911925767965	0.024985219148923987	0.5024155436828023	88.82058245
YGL012W	43	1	0.07781391596901087	0.20814317708734023	0.16941919496280541	56.7495031
YGL013C	14	1	0.8056134447971548	1.0	0.5203589559571882	87.15102268
YGL014W	1	0	1.0	1.0	0.0	0.0
YGL015C	276	48	0.1522518224574533	0.34012992566333605	1.2669609362435883	216.6144982
YGL016W	3	0	1.0	1.0	0.0	0.0
YGL017W	0	0	1.0	1.0		0.0
YGL018C	314	24	0.006498669410993144	0.029451416692373188	0.5568172267567363	97.14285961
YGL019W	298	40	0.9605093327981632	1.0	0.9778557561611589	167.8680771
YGL020C	518	64	0.4644511478438673	0.741137222877381	0.9000803562502713	153.1031478
YGL021W	64	0	0.005567206776116612	0.026115013188781917	0.0	0.0
YGL022W	15	0	0.29896408523996576	0.5501895853488138	0.0	0.0
YGL023C	31	1	0.19986770918377786	0.4155600851467485	0.2350008188193753	78.71705267
YGL025C	100	5	0.03163222368380567	0.10419067491727746	0.3642512691700317	73.20685901
YGL026C	22	0	0.15836670559319793	0.3484188691149508	0.0	0.0
YGL027C	25	1	0.32403648599876966	0.5838138568229713	0.29140101533602536	97.60914534
YGL028C	23	0	0.14516156726322596	0.3280252154541503	0.0	0.0
YGL029W	86	0	0.0010734786315960095	0.006444233413683352	0.0	0.0
YGL030W	47	0	0.02054757227240969	0.07507565955440161	0.0	0.0
YGL031C	41	0	0.03294939146101744	0.10738630317170864	0.0	0.0
YGL032C	286	115	3.87161846153657e-24	3.2743643782789437e-22	2.92929342339536	494.8715409
YGL033W	24	6	0.29231146695202126	0.545629096540433	1.8212563458501583	355.8666757
YGL035C	0	0	1.0	1.0		0.0
YGL036W	1	0	1.0	1.0	0.0	0.0
YGL037C	84	4	0.045155764449938816	0.13653926613848036	0.34690597063812545	72.62585218
YGL038C	57	1	0.02661493720023772	0.09160008941638768	0.12780746286667777	21.40551433
YGL039W	9	0	0.5485742419423428	0.8293508058386997	0.0	0.0
YGL040C	0	0	1.0	1.0		0.0
YGL041C-B	160	18	0.49224306361012016	0.7688907341502449	0.8195653556325714	144.8885751
YGL043W	173	26	0.7472637200587586	1.0	1.0948593061758176	190.4224656
YGL044C	186	41	0.007595230125499871	0.033782032831979704	1.6058389285990644	275.5096844
YGL045W	20	1	0.48825649434769836	0.7688907341502449	0.3642512691700317	122.0114316
YGL047W	71	2	0.02336181148428434	0.08313971401368765	0.20521198263100376	51.55412606
YGL048C	117	21	0.315196090425652	0.5725498155520924	1.3075686585590882	229.4232048
YGL049C	4	0	1.0	1.0	0.0	0.0
YGL050W	40	0	0.03567521294729207	0.11404566406885863	0.0	0.0
YGL051W	40	1	0.09826988242630053	0.2465750845696572	0.18212563458501585	61.00571583
YGL053W	16	1	0.6811606513344628	0.9604236903818025	0.4553140864625396	76.25714481
YGL054C	5	0	0.8870179514391464	1.0	0.0	0.0
YGL055W	26	0	0.1122410739948793	0.27099009930501716	0.0	0.0
YGL056C	53	11	0.28692711154062644	0.5373226370791738	1.5119864003284333	276.2522981
YGL057C	5	0	0.8870179514391464	1.0	0.0	0.0
YGL058W	288	27	0.0687771820613751	0.18997142409962037	0.6829711296938095	118.6222252
YGL059W	76	2	0.01624533540525578	0.06183792289740278	0.19171119430001668	48.16240723
YGL060W	64	12	0.41260116008596914	0.6864335650292736	1.3659422593876187	247.8357206
YGL061C	223	31	1.0	1.0	1.0127165331184738	175.0836687
YGL062W	6	1	1.0	1.0	1.214170897233439	406.7047722
YGL063W	179	17	0.17696619072604458	0.3811732445189073	0.6918739190939149	122.6930598
YGL064C	65	5	0.2792602151929334	0.5258643190402893	0.5603865679538949	112.6259369
YGL065C	78	9	0.741854363165005	1.0	0.8405798519308424	156.4249125
YGL066W	45	1	0.06665262354670129	0.1857925114958722	0.1618894529644585	54.22730296
YGL067W	71	18	0.0278838712684918	0.09522573851846576	1.8469078436790338	326.509465
YGL068W	223	9	0.00019202663353717794	0.001485586814871161	0.2940144773569763	54.71364651
YGL070C	198	39	0.04848396425085423	0.14447216497754545	1.4349292421849733	246.4877408
YGL071W	0	0	1.0	1.0		0.0
YGL073W	5	0	0.8870179514391464	1.0	0.0	0.0
YGL075C	42	1	0.08409607903118409	0.22012012684007362	0.17345298531906272	58.10068175
YGL076C	0	0	1.0	1.0		0.0
YGL077C	13	0	0.36272797568117787	0.6249944130065861	0.0	0.0
YGL078C	67	1	0.01252692785194476	0.049629537455647195	0.10873172214030796	36.42132288
YGL079W	336	49	0.7506757839387517	1.0	1.0623995350792592	181.5646304
YGL080W	167	16	0.2047519515313346	0.42365957079533206	0.6979665037988632	124.2032538
YGL081W	104	40	1.526317578288691e-08	2.8592353070808667e-07	2.8019328397694747	481.0066056
YGL082W	230	26	0.39861196849098923	0.6712709521033885	0.8235246085583325	143.2308111
YGL083W	20	2	0.9189977548014083	1.0	0.7285025383400634	183.0171475
YGL084C	165	10	0.013697960531910535	0.05355334535623214	0.44151668990306875	81.34095446
YGL085W	220	3	1.4797961935680119e-06	1.988305443838411e-05	0.09934125522819044	22.18389666
YGL086W	20	7	0.055532607629247326	0.1601645067581752	2.5497588841902217	488.0457266
YGL087C	164	1	1.0768712178001111e-05	0.00011685068629374413	0.044420886484150206	7.439721447
YGL089C	103	2	0.00230548244248658	0.012484773565668853	0.14145680356117737	35.53731019
YGL090W	189	83	2.3272955380727412e-20	1.6322288584702847e-18	3.19924395144049	542.2730296
YGL091C	115	19	0.537297727675145	0.8224645280435877	1.203612889431409	212.1937941
YGL092W	6	0	0.7787451151607712	1.0	0.0	0.0
YGL093W	38	4	0.7873949144315091	1.0	0.7668447772000667	160.5413575
YGL094C	18	0	0.22622294651072186	0.4545800717621109	0.0	0.0
YGL095C	3	0	1.0	1.0	0.0	0.0
YGL096W	4	0	1.0	1.0	0.0	0.0
YGL097W	0	0	1.0	1.0		0.0
YGL098W	4	0	1.0	1.0	0.0	0.0
YGL099W	5	0	0.8870179514391464	1.0	0.0	0.0
YGL100W	97	41	4.639634481382983e-10	1.1451733005336281e-08	3.0792375331899584	528.2969206
YGL101W	169	6	0.0006904480370133983	0.004441573446156659	0.25863995444025917	50.53727939
YGL103W	106	19	0.34876297535252976	0.6122514869512816	1.3058064366472832	230.2102484
YGL104C	33	0	0.06271464866883322	0.17645398458633066	0.0	0.0
YGL105W	10	0	0.4925392913596769	0.7688907341502449	0.0	0.0
YGL106W	80	12	0.8992422792043048	1.0	1.092753807510095	195.8208164
YGL107C	82	16	0.2549175013033725	0.4937792354313557	1.4214683674928066	252.950529
YGL108C	60	0	0.007544150932301668	0.03360682572553594	0.0	0.0
YGL110C	75	12	0.7422887191954026	1.0	1.1656040613441012	211.4864815
YGL111W	98	24	0.014739488771148198	0.057159001970919276	1.7840878489960734	311.2536522
YGL112C	75	26	4.7952785957397585e-05	0.0004455193409386001	2.525475466245553	439.2411539
YGL113W	43	1	0.07781391596901087	0.20814317708734023	0.16941919496280541	28.37475156
YGL114W	13	13	1.7420793237896358e-08	3.2318381261658696e-07	7.285025383400634	1313.969264
YGL115W	106	38	2.647761342733176e-07	4.071464032635961e-06	2.6116128732945665	444.7145641
YGL116W	9	0	0.5485742419423428	0.8293508058386997	0.0	0.0
YGL117W	14	1	0.8056134447971548	1.0	0.5203589559571882	87.15102268
YGL119W	5	0	0.8870179514391464	1.0	0.0	0.0
YGL120C	34	4	0.9656076784288572	1.0	0.8570618098118393	179.428576
YGL121C	185	15	0.06071658747565652	0.1721800269095171	0.5906777337892406	105.5234004
YGL122C	25	10	0.006195036665812263	0.02850212469206906	2.9140101533602536	536.8502994
YGL123W	16	0	0.27207284576300705	0.516265258333999	0.0	0.0
YGL124C	12	1	0.9530913802610127	1.0	0.6070854486167195	203.3523861
YGL125W	9	4	0.10020035139910552	0.2503267684171398	3.2377890592891707	677.841287
YGL126W	0	0	1.0	1.0		0.0
YGL127C	224	29	0.8413558479511112	1.0	0.9431506076724036	163.4081674
YGL128C	163	23	0.9910456214436234	1.0	1.0279483669829117	179.6487338
YGL129C	103	15	0.9420040951818126	1.0	1.0609260267088303	189.532321
YGL130W	130	40	7.854450496938911e-06	8.96248904918565e-05	2.2415462718155794	384.8052845
YGL131C	20	7	0.055532607629247326	0.1601645067581752	2.5497588841902217	488.0457266
YGL133W	23	0	0.14516156726322596	0.3280252154541503	0.0	0.0
YGL134W	83	3	0.02275827055192541	0.08124321163508567	0.26331417048436023	58.80068994
YGL135W	69	1	0.010785085913125726	0.04410201192461128	0.10558007802029903	35.36563235
YGL136C	245	19	0.019474123869205332	0.07202294943524107	0.56496115218209	99.60116869
YGL137W	174	34	0.07395553574872417	0.20067332808131594	1.4235107071012734	245.4252935
YGL138C	188	37	0.05586037575583387	0.161029083193885	1.4337549956692734	246.6188512
YGL139W	51	10	0.4008862937933424	0.6712709521033885	1.4284363496863988	263.1619115
YGL140C	6	4	0.026027721893882416	0.09013834484181457	4.856683588933756	1016.761931
YGL141W	25	4	1.0	1.0	1.1656040613441014	244.0228634
YGL142C	128	32	0.003096502848498129	0.016072191228982617	1.8212563458501585	314.5607222
YGL143C	22	2	0.8036517127477179	1.0	0.662275034854603	166.379225
YGL144C	160	36	0.0094059288072915	0.03963173973105192	1.6391307112651428	282.1514357
YGL145W	71	30	1.2420092028538005e-07	2.046646110490604e-06	3.0781797394650563	532.7259692
YGL146C	234	70	7.608021269945363e-09	1.5087493214984754e-07	2.1792810975984804	370.205626
YGL147C	24	0	0.13315081852729635	0.3071601914763262	0.0	0.0
YGL148W	91	27	0.0005323350550984148	0.0035806536863988107	2.1614910478221665	375.4197897
YGL150C	2	0	1.0	1.0	0.0	0.0
YGL151W	22	2	0.8036517127477179	1.0	0.662275034854603	166.379225
YGL153W	170	122	3.618339436811685e-54	7.175541414173794e-52	5.228077039852219	882.7885939
YGL154C	454	51	0.19646442190013022	0.411010145633921	0.8183618822762826	139.7487763
YGL155W	250	58	0.00037717153303245984	0.0026582273118500935	1.6901258889489472	287.9469788
YGL156W	19	5	0.31511635520234815	0.5725498155520924	1.9171119430001669	385.2992579
YGL157W	158	33	0.0358737225998464	0.11461654370650924	1.5215559345077274	262.5562454
YGL158W	0	1	0.24430583857953064	0.48067152845394484		0.0
YGL159W	19	0	0.20663625388296059	0.42365957079533206	0.0	0.0
YGL160W	133	8	0.027643213511334985	0.09462864339505209	0.43819701554289525	82.56412671
YGL161C	297	43	0.8076558749964612	1.0	1.0547343147684418	180.7576765
YGL162W	11	0	0.44364752390099826	0.7183043102349778	0.0	0.0
YGL163C	10	2	0.9635279052210028	1.0	1.4570050766801268	366.0342951
YGL164C	269	51	0.04152090916394036	0.12858737135262305	1.3811758161837633	235.8585296
YGL166W	96	0	0.0005133687489168859	0.0034693110164759236	0.0	0.0
YGL167C	0	0	1.0	1.0		0.0
YGL168W	0	0	1.0	1.0		0.0
YGL169W	140	11	0.09291443759733164	0.237383798588296	0.5723948515529069	104.5812271
YGL170C	178	8	0.0016885402092790157	0.009520387003493745	0.3274168711640734	61.69117332
YGL171W	135	8	0.024523228154784752	0.08647031582965489	0.43170520790522277	81.34095443
YGL172W	130	1	0.00012375479527027656	0.0010225773385048283	0.05603865679538949	18.77098949
YGL173C	2	0	1.0	1.0	0.0	0.0
YGL174W	317	40	0.6738783955979457	0.9573801020463897	0.9192461051609633	157.8065835
YGL175C	281	42	0.6675817809431793	0.951101131372185	1.08886500392465	186.7078847
YGL176C	91	17	0.30613742487816453	0.5606994683039249	1.3609388078880307	241.3412933
YGL178W	36	2	0.29878440342452206	0.5501895853488138	0.40472363241114634	101.6761931
YGL179C	110	8	0.10462346288596593	0.2577932883706898	0.5298200278836824	99.82753499
YGL180W	17	0	0.24793921964317195	0.4835193123661858	0.0	0.0
YGL181W	41	1	0.09089975617930234	0.2330648674931644	0.17768354593660082	59.51777154
YGL183C	2	1	0.8069277952795433	1.0	3.642512691700317	610.0571585
YGL184C	0	0	1.0	1.0		0.0
YGL185C	122	10	0.14664119532918513	0.3303304012291985	0.597133228147593	110.0103072
YGL186C	42	10	0.1699844868102657	0.3711392496757168	1.7345298531906272	319.5537496
YGL187C	168	2	2.2096037408737756e-05	0.00022215788660428468	0.08672649265953136	21.78775565
YGL188C-A	311	43	1.0	1.0	1.0072543134605378	172.620675
YGL189C	331	39	0.4102533187931966	0.6832802885547853	0.8583564651136698	147.4458389
YGL190C	0	0	1.0	1.0		0.0
YGL191W	130	1	0.00012375479527027656	0.0010225773385048283	0.05603865679538949	9.385494747
YGL192W	78	28	1.1612115715890132e-05	0.00012529320353111474	2.615137317118176	453.6322459
YGL193C	444	91	0.0005779526973253253	0.0038336862310472267	1.4931020493005804	252.81648
YGL194C	134	24	0.27934541726101264	0.5258643190402893	1.3047806656836956	227.633268
YGL194C-A	438	64	0.6901637183825767	0.9615144245199124	1.0644785948347957	181.0671931
YGL195W	0	0	1.0	1.0		0.0
YGL196W	124	21	0.4446032570782251	0.719446632373909	1.2337542988017203	216.4718949
YGL197W	13	3	0.6624726271878989	0.9472600892485348	1.6811597038616846	375.4197897
YGL198W	13	2	1.0	1.0	1.12077313590779	281.5648423
YGL200C	19	0	0.20663625388296059	0.42365957079533206	0.0	0.0
YGL201C	0	0	1.0	1.0		0.0
YGL202W	1	1	0.5745944650621368	0.8583989981466345	7.285025383400634	1220.114317
YGL203C	4	0	1.0	1.0	0.0	0.0
YGL205W	12	0	0.400689767253669	0.6712709521033885	0.0	0.0
YGL206C	0	0	1.0	1.0		0.0
YGL207W	11	3	0.506255061585847	0.7843407487015641	1.9868251045638092	443.6779333
YGL208W	80	57	1.0497969223940325e-25	1.0062303501146801e-23	5.190580585672952	873.6621036
YGL209W	20	1	0.48825649434769836	0.7688907341502449	0.3642512691700317	122.0114316
YGL210W	1	0	1.0	1.0	0.0	0.0
YGL211W	335	43	0.7372490065495769	1.0	0.9350928104066485	160.2538207
YGL212W	524	132	3.5384597269939754e-10	8.96461757266183e-09	1.8351590660474881	309.685504
YGL213C	85	13	0.8350680463647047	1.0	1.114180352755391	200.9600051
YGL215W	50	26	8.975866030048445e-09	1.755789304041109e-07	3.7882131993683297	658.8617311
YGL216W	0	0	1.0	1.0		0.0
YGL219C	84	41	3.002647080465004e-12	1.0217883644824994e-10	3.5557861990407855	610.0571583
YGL220W	363	5	4.701487034225618e-10	1.1505639120779374e-08	0.10034470225069743	20.16717879
YGL221C	337	40	0.42880114197965735	0.7044847102350008	0.8646914401662472	148.4412077
YGL222C	225	28	0.6941915030353114	0.9659558030380053	0.9065809366009677	157.2591785
YGL223C	0	0	1.0	1.0		0.0
YGL224C	0	0	1.0	1.0		0.0
YGL225W	12	0	0.400689767253669	0.6712709521033885	0.0	0.0
YGL226C-A	557	63	0.1621870776263534	0.35554932574152637	0.8239795316952243	140.1926683
YGL226W	42	2	0.1933458877956317	0.40611110325517824	0.34690597063812545	87.15102263
YGL227W	19	4	0.6431177485994977	0.9255681111600879	1.5336895544001334	321.0827149
YGL228W	19	1	0.5304277341751593	0.814115265343299	0.38342238860003336	64.21654301
YGL229C	42	8	0.5247837794862631	0.8093407122085007	1.3876238825525018	261.4530679
YGL230C	511	52	0.04550554236345547	0.136708401373008	0.7413333071170899	126.5480602
YGL231C	273	70	3.187398570186146e-06	3.974856759399163e-05	1.867955226512983	317.319108
YGL232W	161	10	0.01729368510602096	0.06525983139417751	0.45248604865842446	83.36184772
YGL233W	32	0	0.06806608556541538	0.18819618177245376	0.0	0.0
YGL234W	24	1	0.35152969258162936	0.6135500036530958	0.30354272430835977	101.676193
YGL235W	325	34	0.15242042024728816	0.340151275452912	0.7621257324172971	131.3969264
YGL236C	338	34	0.09780283755651745	0.24639263412640644	0.732813204247401	126.3431984
YGL237C	319	57	0.07836622288938193	0.20932845920446194	1.301712999541806	221.8389667
YGL238W	13	0	0.36272797568117787	0.6249944130065861	0.0	0.0
YGL240W	585	72	0.41527624403250196	0.6878610827854029	0.8966185087262318	152.2535814
YGL241W	68	24	7.273754668550354e-05	0.0006415853236017345	2.5711854294355176	448.57144
YGL242C	514	105	0.0002364902614160769	0.0017825104762829072	1.4881861191771721	251.6189058
YGL243W	195	47	0.000644123528882439	0.0041715702867149845	1.755877912922204	300.3358318
YGL244W	73	4	0.09353637654924388	0.238126472569589	0.3991794730630484	82.44015656
YGL245W	112	6	0.02866683419163586	0.09667896854840455	0.3902692169678911	76.2571448
YGL246C	236	42	0.14345881573648497	0.32661585482997824	1.296487568232316	222.3089645
YGL247W	660	100	0.38683217759114075	0.656051858840062	1.1037917247576718	186.7144636
YGL248W	1146	16	6.998673404611236e-29	7.453587175910967e-27	0.10171065107714672	18.09942703
YGL249W	86	11	0.9483408246454497	1.0	0.9318055722954298	170.2485093
YGL250W	400	86	0.00018525118531256395	0.001443603748960102	1.5662804574311362	265.3748639
YGL251C	14	5	0.12018422561643069	0.28632124338032017	2.6017947797859406	522.9061358
[truncated: 3,752 more rows]
