# Supplementary material for: Overexpression profiling reveals cellular requirements in the context of genetic backgrounds and environments
Source: PLoS Genet. 2023 Apr 28;19(4):e1010732. doi: 10.1371/journal.pgen.1010732 (PMC10171610; doi:10.1371/journal.pgen.1010732)
Supplement: S1 Data — (ZIP) [file pgen.1010732.s025.zip › S1_Data/S15_Fig/A/Genes_YOC.csv]

		Pool_a-1	Pool_a-2	Pool_b-1	Pool_b-2
YMR268C	PRP24	FALSE	FALSE	FALSE	TRUE
YDR256C	CTA1	TRUE	TRUE	TRUE	TRUE
YAL042W	ERV46	TRUE	TRUE	FALSE	FALSE
YGR088W	CTT1	FALSE	TRUE	TRUE	TRUE
