# Supplementary material for: Overexpression profiling reveals cellular requirements in the context of genetic backgrounds and environments
Source: PLoS Genet. 2023 Apr 28;19(4):e1010732. doi: 10.1371/journal.pgen.1010732 (PMC10171610; doi:10.1371/journal.pgen.1010732)
Supplement: S1 Data — (ZIP) [file pgen.1010732.s025.zip › S1_Data/S15_Fig/B/B_Data.csv]

	H2O2	H2O2+Cu	XY	X	Y
YAL001C	0.331638097	-0.309178274	FALSE	FALSE	FALSE
YAL002W	-12	-1.417131219	FALSE	FALSE	FALSE
YAL003W	-12	-12	FALSE	FALSE	FALSE
YAL005C	-12	-12	FALSE	FALSE	FALSE
YAL007C	-2.151926792	-1.608135092	FALSE	FALSE	FALSE
YAL008W	-12	-8.735623028	FALSE	FALSE	FALSE
YAL009W	-1.952167438	1.448901086	FALSE	FALSE	FALSE
YAL010C	-12	-3.801815798	FALSE	FALSE	FALSE
YAL011W	-2.150286886	-0.331877445	FALSE	FALSE	FALSE
YAL012W	-1.906628115	-2.692945768	FALSE	FALSE	FALSE
YAL013W	-0.677016144	-0.141122759	FALSE	FALSE	FALSE
YAL014C	-1.206213758	-0.403187312	FALSE	FALSE	FALSE
YAL015C	-1.186073581	-0.633917421	FALSE	FALSE	FALSE
YAL016W	-2.343099578	-0.30325325	FALSE	FALSE	FALSE
YAL017W	-12	-4.096297142	FALSE	FALSE	FALSE
YAL018C	-1.260807522	0.085871783	FALSE	FALSE	FALSE
YAL019W	-12	-2.584699625	FALSE	FALSE	FALSE
YAL020C	-0.219184662	-0.015667328	FALSE	FALSE	FALSE
YAL021C	-12	-12	FALSE	FALSE	FALSE
YAL022C	-1.503775961	-1.519516524	FALSE	FALSE	FALSE
YAL023C	-12	-12	FALSE	FALSE	FALSE
YAL024C	-12	-12	FALSE	FALSE	FALSE
YAL025C	-3.530549924	-7.295969487	FALSE	FALSE	FALSE
YAL026C	-12	-12	FALSE	FALSE	FALSE
YAL027W	-1.054923907	0.267916111	FALSE	FALSE	FALSE
YAL028W	-1.788120459	0.148297451	FALSE	FALSE	FALSE
YAL029C	-12	-12	FALSE	FALSE	FALSE
YAL030W	-0.329117609	0.319508273	FALSE	FALSE	FALSE
YAL031C	-0.922030287	-2.936177217	FALSE	FALSE	FALSE
YAL032C	-2.035178302	-0.538437041	FALSE	FALSE	FALSE
YAL033W	2.66434978	0.863827325	FALSE	FALSE	FALSE
YAL034C	-1.676797054	-0.62360451	FALSE	FALSE	FALSE
YAL034W-A	-1.947772775	0.649131423	FALSE	FALSE	FALSE
YAL035W	-3.115512424	-12	FALSE	FALSE	FALSE
YAL036C	-2.182749269	-1.651217381	FALSE	FALSE	FALSE
YAL037C-A	1.355934967	-0.272374585	FALSE	FALSE	FALSE
YAL037W	-1.439990453	-0.596566294	FALSE	FALSE	FALSE
YAL038W	-12	-12	FALSE	FALSE	FALSE
YAL039C	-12	-4.096297142	FALSE	FALSE	FALSE
YAL040C	-12	-0.003307527	FALSE	FALSE	FALSE
YAL041W	-3.019816369	-0.591245592	FALSE	FALSE	FALSE
YAL042W	2.573083661	4.620397406	FALSE	FALSE	TRUE
YAL043C	-0.251148296	-0.889101711	FALSE	FALSE	FALSE
YAL044C	-0.961134267	-4.099470259	FALSE	FALSE	FALSE
YAL044W-A	0.416095053	-1.488744634	FALSE	FALSE	FALSE
YAL046C	-0.012118806	-0.905278977	FALSE	FALSE	FALSE
YAL047C	-12	-8.829337462	FALSE	FALSE	FALSE
YAL048C	-2.927016043	-0.74593476	FALSE	FALSE	FALSE
YAL049C	-1.0220237	0.33048142	FALSE	FALSE	FALSE
YAL051W	-12	0.251453328	FALSE	FALSE	FALSE
YAL053W	-12	-12	FALSE	FALSE	FALSE
YAL054C	-12	-7.572030573	FALSE	FALSE	FALSE
YAL055W	-1.040298099	0.046950033	FALSE	FALSE	FALSE
YAL056W	-1.082970507	-1.445482222	FALSE	FALSE	FALSE
YAL058W	-3.183254482	0.880278246	FALSE	FALSE	FALSE
YAL059W	0.321213135	0.98089314	FALSE	FALSE	FALSE
YAL060W	1.478413937	-0.681531242	FALSE	FALSE	FALSE
YAL061W	-12	-1.521792546	FALSE	FALSE	FALSE
YAL062W	-3.530549924	-0.196335483	FALSE	FALSE	FALSE
YAL063C	-12	-12	FALSE	FALSE	FALSE
YAL063C-A	0.834731558	0.075860074	FALSE	FALSE	FALSE
YAL064C-A	-12	-12	FALSE	FALSE	FALSE
YAL064W	-12	-12	FALSE	FALSE	FALSE
YAL064W-B	-1.86960884	0.851820955	FALSE	FALSE	FALSE
YAL065C	-1.001924251	-0.282003474	FALSE	FALSE	FALSE
YAL067C	-12	-12	FALSE	FALSE	FALSE
YAL067W-A	-12	-0.740270577	FALSE	FALSE	FALSE
YAL068C	-12	-2.068161128	FALSE	FALSE	FALSE
YAR002C-A	-2.547300829	-1.558752331	FALSE	FALSE	FALSE
YAR002W	-2.225054086	-1.8908642	FALSE	FALSE	FALSE
YAR003W	-3.473724751	0.557512116	FALSE	FALSE	FALSE
YAR007C	-12	-0.151846667	FALSE	FALSE	FALSE
YAR008W	-0.556874824	-0.221038365	FALSE	FALSE	FALSE
YAR009C	-3.700474925	-0.45267298	FALSE	FALSE	FALSE
YAR010C	-3.234472495	-2.037015237	FALSE	FALSE	FALSE
YAR014C	-12	-12	FALSE	FALSE	FALSE
YAR015W	-2.71241156	-1.00625065	FALSE	FALSE	FALSE
YAR018C	-12	0.263260691	FALSE	FALSE	FALSE
YAR019C	-12	-1.099856933	FALSE	FALSE	FALSE
YAR020C	-1.127793521	-1.108141827	FALSE	FALSE	FALSE
YAR023C	-12	-12	FALSE	FALSE	FALSE
YAR027W	-12	-3.096297142	FALSE	FALSE	FALSE
YAR028W	-0.670376649	0.475020328	FALSE	FALSE	FALSE
YAR029W	-1.614757619	0.07192757	FALSE	FALSE	FALSE
YAR031W	-1.498695171	-0.2010722	FALSE	FALSE	FALSE
YAR033W	-1.924536727	0.180565224	FALSE	FALSE	FALSE
YAR035C-A	-1.268210131	1.001912713	FALSE	FALSE	FALSE
YAR035W	-1.754123687	0.312310308	FALSE	FALSE	FALSE
YAR042W	-12	-2.903652064	FALSE	FALSE	FALSE
YAR050W	-12	-12	FALSE	FALSE	FALSE
YAR064W	-1.159081865	0.364225432	FALSE	FALSE	FALSE
YAR066W	-0.947261154	0.439686223	FALSE	FALSE	FALSE
YAR068W	-0.386917447	0.114239634	FALSE	FALSE	FALSE
YAR071W	-12	-2.959482842	FALSE	FALSE	FALSE
YBL001C	-0.942515477	-0.678911943	FALSE	FALSE	FALSE
YBL002W	-5.797336464	-4.089073466	FALSE	FALSE	FALSE
YBL003C	-4.150583443	-4.389315624	FALSE	FALSE	FALSE
YBL004W	-12	-12	FALSE	FALSE	FALSE
YBL005W	-12	-12	FALSE	FALSE	FALSE
YBL006C	-0.562051489	0.731291638	FALSE	FALSE	FALSE
YBL007C	-12	-12	FALSE	FALSE	FALSE
YBL008W	0.82414549	-0.520909335	FALSE	FALSE	FALSE
YBL008W-A	0.361492595	0.407318043	FALSE	FALSE	FALSE
YBL009W	-3.630293862	-6.659602083	FALSE	FALSE	FALSE
YBL010C	-0.850808238	0.256775714	FALSE	FALSE	FALSE
YBL011W	-0.271597612	0.129195285	FALSE	FALSE	FALSE
YBL013W	-0.232221916	0.046148046	FALSE	FALSE	FALSE
YBL014C	-12	-12	FALSE	FALSE	FALSE
YBL015W	-12	-12	FALSE	FALSE	FALSE
YBL016W	-4.797423947	-1.031190859	FALSE	FALSE	FALSE
YBL017C	-12	-12	FALSE	FALSE	FALSE
YBL018C	-0.534844071	0.425189927	FALSE	FALSE	FALSE
YBL019W	-0.635048462	0.287540303	FALSE	FALSE	FALSE
YBL020W	-2.960149816	-0.504545677	FALSE	FALSE	FALSE
YBL021C	-0.160933035	-0.720202447	FALSE	FALSE	FALSE
YBL022C	-12	-12	FALSE	FALSE	FALSE
YBL023C	-12	0.122404386	FALSE	FALSE	FALSE
YBL024W	-0.16974145	-2.332608011	FALSE	FALSE	FALSE
YBL025W	-0.854984162	0.183639423	FALSE	FALSE	FALSE
YBL026W	-1.699438088	-1.004081961	FALSE	FALSE	FALSE
YBL027W	-0.871956911	-1.202127214	FALSE	FALSE	FALSE
YBL028C	-0.954849919	-1.23387261	FALSE	FALSE	FALSE
YBL029C-A	-1.484778792	-0.008472787	FALSE	FALSE	FALSE
YBL029W	1.405158284	1.481900282	FALSE	FALSE	FALSE
YBL030C	-12	-12	FALSE	FALSE	FALSE
YBL031W	-5.115512424	-5.16257239	FALSE	FALSE	FALSE
YBL032W	-12	-12	FALSE	FALSE	FALSE
YBL033C	-12	-4.830378239	FALSE	FALSE	FALSE
YBL034C	-12	-12	FALSE	FALSE	FALSE
YBL035C	-2.587805432	0.309324633	FALSE	FALSE	FALSE
YBL036C	-2.626961442	-1.054148187	FALSE	FALSE	FALSE
YBL037W	-12	0.177729727	FALSE	FALSE	FALSE
YBL038W	-2.215965075	-3.605566033	FALSE	FALSE	FALSE
YBL039C	-4.530549924	-2.905946333	FALSE	FALSE	FALSE
YBL039W-B	-4.542582807	-2.276731067	FALSE	FALSE	FALSE
YBL040C	-3.612430288	-2.010884674	FALSE	FALSE	FALSE
YBL041W	-1.518165396	-1.351986163	FALSE	FALSE	FALSE
YBL042C	-3.725142561	-6.118664955	FALSE	FALSE	FALSE
YBL043W	-2.525010606	0.180953038	FALSE	FALSE	FALSE
YBL044W	-1.736099242	-2.288584165	FALSE	FALSE	FALSE
YBL045C	-5.957938365	-12	FALSE	FALSE	FALSE
YBL046W	-1.286664603	1.284345376	FALSE	FALSE	FALSE
YBL047C	-0.121639905	1.84715906	FALSE	FALSE	FALSE
YBL049W	-0.266669835	2.621888745	FALSE	FALSE	FALSE
YBL050W	-12	-12	FALSE	FALSE	FALSE
YBL051C	-2.140180061	-3.575348196	FALSE	FALSE	FALSE
YBL052C	-12	-12	FALSE	FALSE	FALSE
YBL054W	-5.285437426	-7.208115658	FALSE	FALSE	FALSE
YBL055C	-0.803159982	-0.125670173	FALSE	FALSE	FALSE
YBL056W	-1.218438329	-2.176607512	FALSE	FALSE	FALSE
YBL057C	0.09695457	-0.015195128	FALSE	FALSE	FALSE
YBL058W	-3.423444521	-0.632854289	FALSE	FALSE	FALSE
YBL059C-A	-2.002563805	0.178040534	FALSE	FALSE	FALSE
YBL059W	-0.739249503	-0.484950749	FALSE	FALSE	FALSE
YBL060W	-1.592770612	0.259549917	FALSE	FALSE	FALSE
YBL061C	-2.553626758	-0.667048948	FALSE	FALSE	FALSE
YBL063W	-12	-12	FALSE	FALSE	FALSE
YBL064C	-3.22872106	-3.52082576	FALSE	FALSE	FALSE
YBL066C	-0.89607665	-0.83198082	FALSE	FALSE	FALSE
YBL067C	-0.276363886	-3.966875045	FALSE	FALSE	FALSE
YBL068W	-1.416703504	0.008190846	FALSE	FALSE	FALSE
YBL069W	-2.487378273	-0.485279079	FALSE	FALSE	FALSE
YBL071C-B	-1.613922484	0.233466434	FALSE	FALSE	FALSE
YBL071W-A	-0.835864292	-0.605934682	FALSE	FALSE	FALSE
YBL072C	-2.535593756	-1.692204078	FALSE	FALSE	FALSE
YBL074C	-3.809835495	-1.448597331	FALSE	FALSE	FALSE
YBL075C	2.145466785	-3.287472972	FALSE	FALSE	FALSE
YBL076C	-12	-12	FALSE	FALSE	FALSE
YBL078C	-2.824775613	0.253924596	FALSE	FALSE	FALSE
YBL079W	-12	-12	FALSE	FALSE	FALSE
YBL080C	-2.221532006	0.450153884	FALSE	FALSE	FALSE
YBL081W	-3.605249322	-0.513671575	FALSE	FALSE	FALSE
YBL082C	-0.881015712	-0.307226505	FALSE	FALSE	FALSE
YBL084C	-12	-12	FALSE	FALSE	FALSE
YBL085W	-0.55521756	-12	FALSE	FALSE	FALSE
YBL086C	-0.231881205	-0.433355064	FALSE	FALSE	FALSE
YBL087C	-5.382386448	-2.785348414	FALSE	FALSE	FALSE
YBL088C	-12	-12	FALSE	FALSE	FALSE
YBL089W	0.183712767	0.293001783	FALSE	FALSE	FALSE
YBL090W	-0.940054213	0.391773721	FALSE	FALSE	FALSE
YBL091C	-1.879592945	-0.019831111	FALSE	FALSE	FALSE
YBL091C-A	-1.225463728	0.022203218	FALSE	FALSE	FALSE
YBL092W	-12	-12	FALSE	FALSE	FALSE
YBL093C	-4.234557151	-5.121604668	FALSE	FALSE	FALSE
YBL095W	-0.107876239	-0.241730896	FALSE	FALSE	FALSE
YBL097W	-12	-3.931492006	FALSE	FALSE	FALSE
YBL098W	0.447889059	-2.45688735	FALSE	FALSE	FALSE
YBL099W	-12	-12	FALSE	FALSE	FALSE
YBL100W-C	-0.176123135	0.309505261	FALSE	FALSE	FALSE
YBL101C	-0.437440519	-1.375544261	FALSE	FALSE	FALSE
YBL102W	0.299987713	0.381677093	FALSE	FALSE	FALSE
YBL103C	-12	-12	FALSE	FALSE	FALSE
YBL104C	-1.877145655	-0.626481292	FALSE	FALSE	FALSE
YBL105C	-12	-2.081480481	FALSE	FALSE	FALSE
YBL106C	-12	-0.485126402	FALSE	FALSE	FALSE
YBL107C	-12	-2.805126722	FALSE	FALSE	FALSE
YBL108C-A	-0.22356786	0.474197825	FALSE	FALSE	FALSE
YBL111C	-12	0.088043509	FALSE	FALSE	FALSE
YBR001C	-1.071975997	0.585433814	FALSE	FALSE	FALSE
YBR002C	-2.783873123	1.059482068	FALSE	FALSE	FALSE
YBR003W	-3.752942345	-5.480693575	FALSE	FALSE	FALSE
YBR004C	-12	-12	FALSE	FALSE	FALSE
YBR005W	-5.343228521	-2.634120012	FALSE	FALSE	FALSE
YBR006W	-2.140180061	0.21428642	FALSE	FALSE	FALSE
YBR007C	-2.059167201	2.243468277	FALSE	FALSE	FALSE
YBR008C	-12	-12	FALSE	FALSE	FALSE
YBR009C	-12	-12	FALSE	FALSE	FALSE
YBR010W	-12	-12	FALSE	FALSE	FALSE
YBR011C	-12	-12	FALSE	FALSE	FALSE
YBR013C	-12	-12	FALSE	FALSE	FALSE
YBR014C	-5.802660139	-2.308973793	FALSE	FALSE	FALSE
YBR015C	0.449218422	-3.898218232	FALSE	FALSE	FALSE
YBR016W	-12	-4.183707272	FALSE	FALSE	FALSE
YBR017C	-12	-12	FALSE	FALSE	FALSE
YBR018C	-1.993662996	0.02042651	FALSE	FALSE	FALSE
YBR019C	-1.665156616	-0.731562931	FALSE	FALSE	FALSE
YBR020W	-12	-1.94082944	FALSE	FALSE	FALSE
YBR021W	-12	-12	FALSE	FALSE	FALSE
YBR022W	-1.496708915	0.458699291	FALSE	FALSE	FALSE
YBR023C	-12	-12	FALSE	FALSE	FALSE
YBR024W	-4.212461447	-0.09335771	FALSE	FALSE	FALSE
YBR025C	-12	-12	FALSE	FALSE	FALSE
YBR026C	-4.856317636	0.084673448	FALSE	FALSE	FALSE
YBR028C	-2.04886162	0.452568826	FALSE	FALSE	FALSE
YBR029C	-3.355508268	-0.461937793	FALSE	FALSE	FALSE
YBR030W	-1.087246628	0.826340366	FALSE	FALSE	FALSE
YBR031W	-12	-12	FALSE	FALSE	FALSE
YBR033W	-0.530549924	1.831936375	FALSE	FALSE	FALSE
YBR034C	-4.597294722	-3.065432776	FALSE	FALSE	FALSE
YBR035C	-2.691704195	-0.670763969	FALSE	FALSE	FALSE
YBR036C	-12	-2.503284676	FALSE	FALSE	FALSE
YBR037C	-2.797353759	0.211003766	FALSE	FALSE	FALSE
YBR038W	-12	-12	FALSE	FALSE	FALSE
YBR039W	-12	-6.591723084	FALSE	FALSE	FALSE
YBR040W	-1.228757112	0.094369995	FALSE	FALSE	FALSE
YBR041W	-0.41745056	1.118307675	FALSE	FALSE	FALSE
YBR042C	-3.104572826	0.723793158	FALSE	FALSE	FALSE
YBR043C	-5.421914812	-4.453302057	FALSE	FALSE	FALSE
YBR044C	-12	-12	FALSE	FALSE	FALSE
YBR045C	-12	-12	FALSE	FALSE	FALSE
YBR046C	-0.803628297	0.055065568	FALSE	FALSE	FALSE
YBR047W	0.401827793	1.59615116	FALSE	FALSE	FALSE
YBR048W	-0.316425118	0.390560464	FALSE	FALSE	FALSE
YBR049C	-12	-12	FALSE	FALSE	FALSE
YBR050C	-3.829299342	4.384584387	FALSE	FALSE	FALSE
YBR052C	-2.766094812	0.049228356	FALSE	FALSE	FALSE
YBR053C	-12	-1.303800631	FALSE	FALSE	FALSE
YBR054W	-12	-12	FALSE	FALSE	FALSE
YBR055C	-12	-4.740153332	FALSE	FALSE	FALSE
YBR056W	-12	-4.418225237	FALSE	FALSE	FALSE
YBR057C	-12	-12	FALSE	FALSE	FALSE
YBR058C	-12	-12	FALSE	FALSE	FALSE
YBR058C-A	-2.148725763	0.605090698	FALSE	FALSE	FALSE
YBR059C	-12	-12	FALSE	FALSE	FALSE
YBR060C	-1.267515518	-0.19453782	FALSE	FALSE	FALSE
YBR061C	-12	-12	FALSE	FALSE	FALSE
YBR062C	-1.364915887	1.527643613	FALSE	FALSE	FALSE
YBR063C	-0.550788999	0.979877693	FALSE	FALSE	FALSE
YBR065C	-0.760524646	0.110730273	FALSE	FALSE	FALSE
YBR066C	-12	-1.610092672	FALSE	FALSE	FALSE
YBR067C	-12	-12	FALSE	FALSE	FALSE
YBR068C	-12	-3.266222143	FALSE	FALSE	FALSE
YBR069C	-12	-12	FALSE	FALSE	FALSE
YBR070C	-0.304310157	-0.410533892	FALSE	FALSE	FALSE
YBR071W	-2.50961455	-0.335579574	FALSE	FALSE	FALSE
YBR072C-A	0.442114766	0.551118676	FALSE	FALSE	FALSE
YBR072W	-12	-4.84043854	FALSE	FALSE	FALSE
YBR073W	-12	-12	FALSE	FALSE	FALSE
YBR074W	-12	-4.975886126	FALSE	FALSE	FALSE
YBR076W	-12	-12	FALSE	FALSE	FALSE
YBR077C	0.229857481	-1.638903289	FALSE	FALSE	FALSE
YBR078W	-12	-12	FALSE	FALSE	FALSE
YBR079C	-12	-12	FALSE	FALSE	FALSE
YBR080C	-2.013267711	-0.421838909	FALSE	FALSE	FALSE
YBR081C	-12	-12	FALSE	FALSE	FALSE
YBR082C	-12	-12	FALSE	FALSE	FALSE
YBR083W	-12	-1.774369047	FALSE	FALSE	FALSE
YBR084C-A	-3.725142561	-4.265014567	FALSE	FALSE	FALSE
YBR084W	-3.725142561	-5.91843315	FALSE	FALSE	FALSE
YBR085C-A	-1.140180061	-0.46816818	FALSE	FALSE	FALSE
YBR085W	-2.725142561	-2.424287044	FALSE	FALSE	FALSE
YBR086C	-2.55521756	-12	FALSE	FALSE	FALSE
YBR087W	-1.166533198	0.035996265	FALSE	FALSE	FALSE
YBR088C	-2.853833559	-1.752673789	FALSE	FALSE	FALSE
YBR091C	0.245917114	-1.334827478	FALSE	FALSE	FALSE
YBR092C	-1.580234535	-1.243698596	FALSE	FALSE	FALSE
YBR093C	0.44478244	0.987808709	FALSE	FALSE	FALSE
YBR094W	-12	-0.676291998	FALSE	FALSE	FALSE
YBR095C	-0.287992342	-0.17201282	FALSE	FALSE	FALSE
YBR096W	-3.089747733	-1.782920898	FALSE	FALSE	FALSE
YBR097W	-12	-3.418225237	FALSE	FALSE	FALSE
YBR098W	-1.805954767	0.536351501	FALSE	FALSE	FALSE
YBR101C	-0.967565866	0.410915601	FALSE	FALSE	FALSE
YBR102C	-1.091621493	0.040624175	FALSE	FALSE	FALSE
YBR103W	-1.941180448	0.692800556	FALSE	FALSE	FALSE
YBR104W	3.86710187	-1.362248907	FALSE	FALSE	FALSE
YBR105C	-1.678530656	-2.529311494	FALSE	FALSE	FALSE
YBR106W	-12	-12	FALSE	FALSE	FALSE
YBR107C	-1.053133694	0.455750957	FALSE	FALSE	FALSE
YBR108W	-2.390842658	-0.357350199	FALSE	FALSE	FALSE
YBR109C	-5.0546162	-3.238291678	FALSE	FALSE	FALSE
YBR110W	-2.146225609	-1.327893156	FALSE	FALSE	FALSE
YBR111C	-2.100568399	-1.917887854	FALSE	FALSE	FALSE
YBR111W-A	-0.786181328	0.147574408	FALSE	FALSE	FALSE
YBR112C	-12	-12	FALSE	FALSE	FALSE
YBR114W	-2.140180061	-0.729182891	FALSE	FALSE	FALSE
YBR115C	-12	-3.266222143	FALSE	FALSE	FALSE
YBR117C	-0.140180061	-3.897227823	FALSE	FALSE	FALSE
YBR118W	-12	-12	FALSE	FALSE	FALSE
YBR119W	-2.056869105	0.503696771	FALSE	FALSE	FALSE
YBR120C	0.274434662	-0.498960134	FALSE	FALSE	FALSE
YBR121C	-3.033050264	-3.829628422	FALSE	FALSE	FALSE
YBR122C	0.500146692	-0.556232264	FALSE	FALSE	FALSE
YBR123C	-0.722660718	0.059176041	FALSE	FALSE	FALSE
YBR125C	-2.560079502	0.634801157	FALSE	FALSE	FALSE
YBR126C	-12	-2.305138299	FALSE	FALSE	FALSE
YBR127C	-12	-12	FALSE	FALSE	FALSE
YBR128C	0.634448639	-1.389022692	FALSE	FALSE	FALSE
YBR129C	-0.400271525	0.968562827	FALSE	FALSE	FALSE
YBR130C	-0.666806788	0.317422844	FALSE	FALSE	FALSE
YBR131W	-1.021517267	-0.914426488	FALSE	FALSE	FALSE
YBR132C	-12	-6.785132965	FALSE	FALSE	FALSE
YBR133C	0.414293374	0.268849984	FALSE	FALSE	FALSE
YBR135W	-0.864287541	1.029954853	FALSE	FALSE	FALSE
YBR136W	-12	-12	FALSE	FALSE	FALSE
YBR137W	-3.43769918	-0.314348901	FALSE	FALSE	FALSE
YBR138C	-2.290340106	-2.018908928	FALSE	FALSE	FALSE
YBR139W	-0.144689344	0.309266585	FALSE	FALSE	FALSE
YBR140C	-12	-12	FALSE	FALSE	FALSE
YBR141C	-3.17989192	0.842370074	FALSE	FALSE	FALSE
YBR142W	-1.814801373	-1.27636071	FALSE	FALSE	FALSE
YBR143C	-12	-12	FALSE	FALSE	FALSE
YBR145W	-1.454881606	-3.443122653	FALSE	FALSE	FALSE
YBR146W	-2.38266766	-3.35787413	FALSE	FALSE	FALSE
YBR147W	0.383713539	0.437582168	FALSE	FALSE	FALSE
YBR148W	-0.637542438	0.223088224	FALSE	FALSE	FALSE
YBR149W	-1.168833142	0.241119193	FALSE	FALSE	FALSE
YBR150C	1.452227118	1.911960498	FALSE	FALSE	FALSE
YBR151W	-0.385995159	-4.410305221	FALSE	FALSE	FALSE
YBR152W	-1.5079125	0.446514539	FALSE	FALSE	FALSE
YBR153W	-1.14614991	0.301892339	FALSE	FALSE	FALSE
YBR154C	-2.967448567	-2.210076981	FALSE	FALSE	FALSE
YBR155W	-1.446969667	-0.147399849	FALSE	FALSE	FALSE
YBR156C	-2.898702425	-2.427314775	FALSE	FALSE	FALSE
YBR157C	-5.362572482	-5.387282863	FALSE	FALSE	FALSE
YBR158W	-3.115512424	-0.656254948	FALSE	FALSE	FALSE
YBR159W	-4.230989642	-2.699278646	FALSE	FALSE	FALSE
YBR160W	0.028150993	-0.470816578	FALSE	FALSE	FALSE
YBR161W	-0.915055216	0.441987743	FALSE	FALSE	FALSE
YBR162C	-0.970167786	-1.863699819	FALSE	FALSE	FALSE
YBR162W-A	-1.661566205	-1.571258714	FALSE	FALSE	FALSE
YBR163W	-0.235231687	-0.063420557	FALSE	FALSE	FALSE
YBR164C	-2.360258516	-0.922605878	FALSE	FALSE	FALSE
YBR165W	-1.227915231	-0.691750816	FALSE	FALSE	FALSE
YBR166C	-0.292499977	0.334599093	FALSE	FALSE	FALSE
YBR167C	3.291354417	3.341223812	FALSE	FALSE	FALSE
YBR168W	-0.48363709	0.889595937	FALSE	FALSE	FALSE
YBR169C	-12	-6.038889557	FALSE	FALSE	FALSE
YBR170C	-1.967637963	-0.657002837	FALSE	FALSE	FALSE
YBR171W	-0.424378861	-0.011450751	FALSE	FALSE	FALSE
YBR172C	-12	-1.9416252	FALSE	FALSE	FALSE
YBR173C	-0.445864211	0.4280881	FALSE	FALSE	FALSE
YBR175W	-0.817353687	0.144833828	FALSE	FALSE	FALSE
YBR176W	-1.396757711	0.338506939	FALSE	FALSE	FALSE
YBR177C	-2.054465328	0.481691541	FALSE	FALSE	FALSE
YBR179C	-12	-12	FALSE	FALSE	FALSE
YBR180W	-1.712544182	-0.271416249	FALSE	FALSE	FALSE
YBR181C	-4.803145073	-8.399097557	FALSE	FALSE	FALSE
YBR182C	-0.136733134	0.809795291	FALSE	FALSE	FALSE
YBR182C-A	-0.718338796	0.726617721	FALSE	FALSE	FALSE
YBR183W	0.001878764	1.771742629	FALSE	FALSE	FALSE
YBR184W	0.259668975	0.097654532	FALSE	FALSE	FALSE
YBR185C	0.040596367	-1.151042697	FALSE	FALSE	FALSE
YBR186W	-0.708011706	0.226799569	FALSE	FALSE	FALSE
YBR187W	-0.65914597	-4.859691507	FALSE	FALSE	FALSE
YBR188C	-1.058872219	-0.157863379	FALSE	FALSE	FALSE
YBR189W	-1.069124816	-0.371878365	FALSE	FALSE	FALSE
YBR191W	-2.877145655	-4.362563139	FALSE	FALSE	FALSE
YBR192W	-1.527899023	-0.731011155	FALSE	FALSE	FALSE
YBR193C	-0.698457145	0.412181617	FALSE	FALSE	FALSE
YBR194W	-1.060382786	0.146534238	FALSE	FALSE	FALSE
YBR195C	-4.494405355	-5.477138247	FALSE	FALSE	FALSE
YBR196C	-1.656829176	-1.29089443	FALSE	FALSE	FALSE
YBR196C-A	-0.918387748	-0.565202411	FALSE	FALSE	FALSE
YBR196C-B	-0.624675321	-0.903454477	FALSE	FALSE	FALSE
YBR197C	-0.229391461	0.260577904	FALSE	FALSE	FALSE
YBR198C	-2.317917363	0.274242599	FALSE	FALSE	FALSE
YBR199W	-1.774594084	-2.256666471	FALSE	FALSE	FALSE
YBR200W	0.039449643	-0.700359644	FALSE	FALSE	FALSE
YBR200W-A	-0.172764399	0.086269827	FALSE	FALSE	FALSE
YBR201C-A	1.652538132	-1.762109067	FALSE	FALSE	FALSE
YBR201W	0.583290467	-0.399773735	FALSE	FALSE	FALSE
YBR202W	-12	-0.817754238	FALSE	FALSE	FALSE
YBR203W	0.132154205	1.362803483	FALSE	FALSE	FALSE
YBR204C	0.164681922	0.319046355	FALSE	FALSE	FALSE
YBR205W	-0.329251347	-0.39931115	FALSE	FALSE	FALSE
YBR207W	-6.244795441	-1.062719593	FALSE	FALSE	FALSE
YBR208C	-12	-12	FALSE	FALSE	FALSE
YBR210W	-12	-12	FALSE	FALSE	FALSE
YBR211C	-0.543780065	0.061510035	FALSE	FALSE	FALSE
YBR212W	-12	0.041206382	FALSE	FALSE	FALSE
YBR213W	-1.550659614	0.116970114	FALSE	FALSE	FALSE
YBR214W	-6.145259768	0.436973427	FALSE	FALSE	FALSE
YBR215W	-2.134909162	0.225878537	FALSE	FALSE	FALSE
YBR216C	-1.267515518	-2.216894225	FALSE	FALSE	FALSE
YBR217W	-1.161719988	0.65610453	FALSE	FALSE	FALSE
YBR218C	-12	0.8092782	FALSE	FALSE	FALSE
YBR221C	-12	-6.386778299	FALSE	FALSE	FALSE
YBR221W-A	-0.608720608	0.261660602	FALSE	FALSE	FALSE
YBR222C	-12	-12	FALSE	FALSE	FALSE
YBR223C	-1.509521193	0.15736257	FALSE	FALSE	FALSE
YBR225W	-3.790758534	-0.514796042	FALSE	FALSE	FALSE
YBR227C	-4.513153522	-2.864377811	FALSE	FALSE	FALSE
YBR228W	-0.46130216	0.484254058	FALSE	FALSE	FALSE
YBR229C	-1.148499237	0.134184778	FALSE	FALSE	FALSE
YBR230C	-12	-12	FALSE	FALSE	FALSE
YBR230W-A	-3.063784753	-4.718536906	FALSE	FALSE	FALSE
YBR231C	-2.784604918	-2.44753826	FALSE	FALSE	FALSE
YBR233W	-12	-1.192802696	FALSE	FALSE	FALSE
YBR233W-A	0.502053117	-0.684128427	FALSE	FALSE	FALSE
YBR234C	-0.568760593	1.438363848	FALSE	FALSE	FALSE
YBR235W	-2.140180061	-1.591714254	FALSE	FALSE	FALSE
YBR236C	-4.339086188	-2.748408435	FALSE	FALSE	FALSE
YBR237W	-2.958646836	-1.14449456	FALSE	FALSE	FALSE
YBR238C	-12	-12	FALSE	FALSE	FALSE
YBR239C	-1.008234609	-0.087473973	FALSE	FALSE	FALSE
YBR240C	-12	1.803211895	FALSE	FALSE	FALSE
YBR241C	-12	-12	FALSE	FALSE	FALSE
YBR242W	-1.375274695	-1.525843348	FALSE	FALSE	FALSE
YBR243C	-0.696333214	-2.406094304	FALSE	FALSE	FALSE
YBR244W	-3.725923173	-2.35305362	FALSE	FALSE	FALSE
YBR245C	-12	-0.961163899	FALSE	FALSE	FALSE
YBR246W	-1.863963655	1.461070228	FALSE	FALSE	FALSE
YBR247C	-4.586473275	-1.869297576	FALSE	FALSE	FALSE
YBR248C	-3.725142561	0.065898518	FALSE	FALSE	FALSE
YBR249C	-12	-2.625980458	FALSE	FALSE	FALSE
YBR250W	-2.662425279	-0.371282102	FALSE	FALSE	FALSE
YBR251W	-3.218546328	-2.454672779	FALSE	FALSE	FALSE
YBR252W	-1.83355444	0.956951956	FALSE	FALSE	FALSE
YBR253W	-2.030639856	0.01798184	FALSE	FALSE	FALSE
YBR254C	-1.10616905	0.375844906	FALSE	FALSE	FALSE
YBR255C-A	-0.443056845	0.887138443	FALSE	FALSE	FALSE
YBR255W	-2.805231898	-0.6101553	FALSE	FALSE	FALSE
YBR256C	-1.477428252	-0.159642727	FALSE	FALSE	FALSE
YBR257W	-0.445401755	-0.060609951	FALSE	FALSE	FALSE
YBR258C	-1.235331911	0.213037514	FALSE	FALSE	FALSE
YBR259W	-0.987048508	0.0488447	FALSE	FALSE	FALSE
YBR260C	-2.647732915	-2.079513958	FALSE	FALSE	FALSE
YBR261C	-1.905067618	1.289328375	FALSE	FALSE	FALSE
YBR262C	-1.124096934	0.571840689	FALSE	FALSE	FALSE
YBR263W	-2.713034127	-1.593381522	FALSE	FALSE	FALSE
YBR264C	-3.568209451	-1.924755809	FALSE	FALSE	FALSE
YBR265W	-2.417501135	-0.679961877	FALSE	FALSE	FALSE
YBR267W	-0.836313451	-0.208693127	FALSE	FALSE	FALSE
YBR268W	-2.538985693	-0.737821667	FALSE	FALSE	FALSE
YBR269C	-1.506800327	-0.831169384	FALSE	FALSE	FALSE
YBR270C	-0.941890422	0.450268114	FALSE	FALSE	FALSE
YBR271W	-1.084254678	-0.334612891	FALSE	FALSE	FALSE
YBR272C	-3.358038985	0.206295792	FALSE	FALSE	FALSE
YBR273C	-12	-12	FALSE	FALSE	FALSE
YBR274W	-0.060314936	0.30631435	FALSE	FALSE	FALSE
YBR275C	-12	-3.101417008	FALSE	FALSE	FALSE
YBR276C	-4.907959504	-6.19226012	FALSE	FALSE	FALSE
YBR278W	-0.876555432	-0.046507701	FALSE	FALSE	FALSE
YBR279W	-1.153737113	-1.096679688	FALSE	FALSE	FALSE
YBR280C	-1.52549963	-0.280698731	FALSE	FALSE	FALSE
YBR281C	-1.900124966	-1.060975772	FALSE	FALSE	FALSE
YBR282W	-1.526063575	0.087091934	FALSE	FALSE	FALSE
YBR283C	-1.761118116	-5.745796965	FALSE	FALSE	FALSE
YBR284W	-1.864759116	-0.359632191	FALSE	FALSE	FALSE
YBR285W	-3.039979462	-2.392669675	FALSE	FALSE	FALSE
YBR286W	-2.852478019	-12	FALSE	FALSE	FALSE
YBR287W	-2.996109023	-3.040189398	FALSE	FALSE	FALSE
YBR288C	1.167612263	0.806026419	FALSE	FALSE	FALSE
YBR289W	-12	-12	FALSE	FALSE	FALSE
YBR290W	1.358260667	-0.59485914	FALSE	FALSE	FALSE
YBR291C	-2.536677404	-2.626703974	FALSE	FALSE	FALSE
YBR293W	0.28665294	-0.794445204	FALSE	FALSE	FALSE
YBR294W	-12	-12	FALSE	FALSE	FALSE
YBR295W	-12	-0.312265323	FALSE	FALSE	FALSE
YBR296C	-12	-7.183759983	FALSE	FALSE	FALSE
YBR296C-A	-0.675500959	-0.428634392	FALSE	FALSE	FALSE
YBR297W	-3.283913656	-0.101622312	FALSE	FALSE	FALSE
YBR298C	0.230259373	0.036264223	FALSE	FALSE	FALSE
YBR298C-A	-0.077060609	1.03398668	FALSE	FALSE	FALSE
YBR299W	-2.538725695	-0.860029231	FALSE	FALSE	FALSE
YBR301W	-0.749915133	0.261469444	FALSE	FALSE	FALSE
YBR302C	0.595793296	0.047038452	FALSE	FALSE	FALSE
YCL001W	-2.426410177	-4.77629004	FALSE	FALSE	FALSE
YCL001W-A	-0.320234618	0.672885237	FALSE	FALSE	FALSE
YCL001W-B	-0.839999512	0.481647959	FALSE	FALSE	FALSE
YCL002C	0.682150229	0.406221965	FALSE	FALSE	FALSE
YCL004W	-2.480882853	-0.361329896	FALSE	FALSE	FALSE
YCL005W	-0.84286832	-0.258811637	FALSE	FALSE	FALSE
YCL005W-A	-2.751367261	-0.565032405	FALSE	FALSE	FALSE
YCL008C	-2.125842557	0.450101058	FALSE	FALSE	FALSE
YCL009C	-1.47883737	-4.986083707	FALSE	FALSE	FALSE
YCL010C	-0.499106261	0.261691357	FALSE	FALSE	FALSE
YCL011C	-12	-2.669655747	FALSE	FALSE	FALSE
YCL012C	-1.981367066	-3.265944867	FALSE	FALSE	FALSE
YCL014W	-12	-1.432330553	FALSE	FALSE	FALSE
YCL016C	-0.276557925	0.681939247	FALSE	FALSE	FALSE
YCL017C	-12	-12	FALSE	FALSE	FALSE
YCL018W	-12	-12	FALSE	FALSE	FALSE
YCL021W-A	-12	-12	FALSE	FALSE	FALSE
YCL024W	-12	-12	FALSE	FALSE	FALSE
YCL025C	-1.55521756	-0.132765595	FALSE	FALSE	FALSE
YCL026C-A	-0.80928327	0.777366348	FALSE	FALSE	FALSE
YCL026C-B	-0.745640424	-0.721899415	FALSE	FALSE	FALSE
YCL027W	-0.279553703	0.78697985	FALSE	FALSE	FALSE
YCL028W	-5.574944043	-8.297814221	FALSE	FALSE	FALSE
YCL029C	-12	-12	FALSE	FALSE	FALSE
YCL030C	-1.208237041	-1.627863237	FALSE	FALSE	FALSE
YCL031C	-1.072735151	0.029649508	FALSE	FALSE	FALSE
YCL032W	-1.526933314	0.400723085	FALSE	FALSE	FALSE
YCL033C	-2.24581832	-1.257142367	FALSE	FALSE	FALSE
YCL034W	-3.529574584	1.449355943	FALSE	FALSE	FALSE
YCL035C	-0.775309866	1.23694663	FALSE	FALSE	FALSE
YCL036W	-1.27663198	-4.208238827	FALSE	FALSE	FALSE
YCL037C	-12	-4.555728761	FALSE	FALSE	FALSE
YCL038C	-1.526803251	-0.205842012	FALSE	FALSE	FALSE
YCL039W	-0.536145956	-0.361760308	FALSE	FALSE	FALSE
YCL043C	-12	-3.101417008	FALSE	FALSE	FALSE
YCL044C	2.526383208	-1.469203135	FALSE	FALSE	FALSE
YCL045C	-1.656829176	-0.972766603	FALSE	FALSE	FALSE
YCL047C	-0.991067476	0.611622028	FALSE	FALSE	FALSE
YCL048W	-0.112028424	-2.752664184	FALSE	FALSE	FALSE
YCL048W-A	-2.112719263	0.107846904	FALSE	FALSE	FALSE
YCL049C	-0.221405392	1.259425406	FALSE	FALSE	FALSE
YCL050C	-4.725142561	-4.573670136	FALSE	FALSE	FALSE
YCL051W	-12	-3.364279518	FALSE	FALSE	FALSE
YCL052C	-0.648527225	0.628868115	FALSE	FALSE	FALSE
YCL054W	-12	-12	FALSE	FALSE	FALSE
YCL055W	-3.55521756	0.250220295	FALSE	FALSE	FALSE
YCL056C	-0.452434778	0.51570852	FALSE	FALSE	FALSE
YCL057C-A	-0.84380688	0.070846632	FALSE	FALSE	FALSE
YCL057W	-1.325261072	-1.089142398	FALSE	FALSE	FALSE
YCL058W-A	-0.551596916	0.9878996	FALSE	FALSE	FALSE
YCL059C	-4.027142182	-0.917069614	FALSE	FALSE	FALSE
YCL061C	-12	-1.436492408	FALSE	FALSE	FALSE
YCL063W	-1.425601788	-0.913670373	FALSE	FALSE	FALSE
YCL064C	-12	-12	FALSE	FALSE	FALSE
YCL066W	-1.90941778	-3.926007251	FALSE	FALSE	FALSE
YCL067C	1.385359101	3.55684956	FALSE	FALSE	FALSE
YCL068C	-0.870317863	0.467549293	FALSE	FALSE	FALSE
YCL069W	-3.291017391	0.247185054	FALSE	FALSE	FALSE
YCL073C	-3.337904846	-0.339460082	FALSE	FALSE	FALSE
YCR002C	-4.255657278	-0.30174993	FALSE	FALSE	FALSE
YCR003W	-2.377089069	-3.747094875	FALSE	FALSE	FALSE
YCR004C	-1.44626628	-6.187461475	FALSE	FALSE	FALSE
YCR005C	-12	-12	FALSE	FALSE	FALSE
YCR007C	-12	-12	FALSE	FALSE	FALSE
YCR008W	-12	-12	FALSE	FALSE	FALSE
YCR009C	-0.517568975	-0.422227895	FALSE	FALSE	FALSE
YCR010C	-12	-5.416057581	FALSE	FALSE	FALSE
YCR011C	-12	-12	FALSE	FALSE	FALSE
YCR012W	-12	-12	FALSE	FALSE	FALSE
YCR014C	2.328068843	0.978851495	FALSE	FALSE	FALSE
YCR015C	-12	-0.682266116	FALSE	FALSE	FALSE
YCR016W	-12	-2.4143202	FALSE	FALSE	FALSE
YCR017C	-12	-4.089323611	FALSE	FALSE	FALSE
YCR018C	-12	-12	FALSE	FALSE	FALSE
YCR019W	-12	-12	FALSE	FALSE	FALSE
YCR020C	0.034090024	0.756807933	FALSE	FALSE	FALSE
YCR020C-A	-1.646687943	-0.259964735	FALSE	FALSE	FALSE
YCR020W-B	-1.816995714	0.600032599	FALSE	FALSE	FALSE
YCR021C	-12	-2.276816677	FALSE	FALSE	FALSE
YCR023C	-4.014649179	0.17541323	FALSE	FALSE	FALSE
YCR024C	-0.334546933	-0.254381715	FALSE	FALSE	FALSE
YCR024C-A	-3.10993096	0.661527412	FALSE	FALSE	FALSE
YCR024C-B	-12	-0.680857491	FALSE	FALSE	FALSE
YCR026C	-12	-5.161822005	FALSE	FALSE	FALSE
YCR027C	-12	-12	FALSE	FALSE	FALSE
YCR028C	-12	-12	FALSE	FALSE	FALSE
YCR028C-A	-12	-7.505688078	FALSE	FALSE	FALSE
YCR030C	-12	-12	FALSE	FALSE	FALSE
YCR031C	-12	-12	FALSE	FALSE	FALSE
YCR032W	-12	-12	FALSE	FALSE	FALSE
YCR033W	-12	-12	FALSE	FALSE	FALSE
YCR034W	-1.285439533	-2.091989764	FALSE	FALSE	FALSE
YCR035C	-2.340430509	0.209686578	FALSE	FALSE	FALSE
YCR036W	-3.880144498	-0.419939886	FALSE	FALSE	FALSE
YCR037C	-4.947534983	-3.620732212	FALSE	FALSE	FALSE
YCR040W	-12	-4.005349192	FALSE	FALSE	FALSE
YCR042C	-12	-12	FALSE	FALSE	FALSE
YCR043C	-1.006105319	-0.520730226	FALSE	FALSE	FALSE
YCR044C	-0.247570488	0.062516617	FALSE	FALSE	FALSE
YCR045C	-0.75840473	0.557352484	FALSE	FALSE	FALSE
YCR046C	0.014899403	-1.707275032	FALSE	FALSE	FALSE
YCR047C	-0.751015122	-0.492339463	FALSE	FALSE	FALSE
YCR048W	-2.199536319	1.036422028	FALSE	FALSE	FALSE
YCR050C	-2.102239118	1.02530765	FALSE	FALSE	FALSE
YCR051W	-4.446288888	-0.075681465	FALSE	FALSE	FALSE
YCR052W	-0.981874759	-0.481842381	FALSE	FALSE	FALSE
YCR053W	-1.561278072	-1.405837325	FALSE	FALSE	FALSE
YCR054C	-1.097205166	0.869650462	FALSE	FALSE	FALSE
YCR057C	-3.55521756	0.392074023	FALSE	FALSE	FALSE
YCR059C	-0.329084005	0.980718681	FALSE	FALSE	FALSE
YCR060W	-3.100252612	0.955744957	FALSE	FALSE	FALSE
YCR061W	-12	-12	FALSE	FALSE	FALSE
YCR063W	-3.948930024	-4.227400823	FALSE	FALSE	FALSE
YCR065W	-0.492729891	-4.37813501	FALSE	FALSE	FALSE
YCR066W	-5.430691362	0.835766184	FALSE	FALSE	FALSE
YCR067C	-12	2.217113643	FALSE	FALSE	FALSE
YCR068W	-0.018972761	1.143823051	FALSE	FALSE	FALSE
YCR069W	-0.953857529	0.959045257	FALSE	FALSE	FALSE
YCR071C	-0.843891731	0.13382187	FALSE	FALSE	FALSE
YCR072C	-2.989429012	-0.091685801	FALSE	FALSE	FALSE
YCR073C	-12	-2.681259643	FALSE	FALSE	FALSE
YCR073W-A	-3.042094185	-3.216217077	FALSE	FALSE	FALSE
YCR075C	-4.482770214	-1.335451126	FALSE	FALSE	FALSE
YCR075W-A	0.222114046	0.414245582	FALSE	FALSE	FALSE
YCR076C	-3.580770091	-4.517914076	FALSE	FALSE	FALSE
YCR077C	-12	-4.050493452	FALSE	FALSE	FALSE
YCR079W	-3.946692472	-2.835419447	FALSE	FALSE	FALSE
YCR081W	-12	-2.003187738	FALSE	FALSE	FALSE
YCR082W	-1.1514221	0.631561244	FALSE	FALSE	FALSE
YCR083W	-1.541065544	0.52389735	FALSE	FALSE	FALSE
YCR084C	-0.877145655	1.155387845	FALSE	FALSE	FALSE
YCR086W	-0.314998906	0.929625805	FALSE	FALSE	FALSE
YCR087C-A	-3.231032513	0.006312716	FALSE	FALSE	FALSE
YCR088W	-12	-12	FALSE	FALSE	FALSE
YCR089W	-12	-1.096297142	FALSE	FALSE	FALSE
YCR090C	-2.991712639	0.00464777	FALSE	FALSE	FALSE
YCR091W	-12	-12	FALSE	FALSE	FALSE
YCR092C	-12	-12	FALSE	FALSE	FALSE
YCR093W	-12	-12	FALSE	FALSE	FALSE
YCR094W	-1.164729991	0.855038679	FALSE	FALSE	FALSE
YCR095C	-0.125772114	0.611253841	FALSE	FALSE	FALSE
YCR095W-A	-2.852478019	-0.384485794	FALSE	FALSE	FALSE
YCR096C	-1.212461447	3.863861226	FALSE	FALSE	FALSE
YCR097W	-12	-5.953859819	FALSE	FALSE	FALSE
YCR098C	-12	0.650957283	FALSE	FALSE	FALSE
YCR101C	-0.797371467	0.204177457	FALSE	FALSE	FALSE
YCR102C	-12	0.076781318	FALSE	FALSE	FALSE
YCR104W	-0.855495144	-0.414805617	FALSE	FALSE	FALSE
YCR105W	-1.793845213	-0.259315754	FALSE	FALSE	FALSE
YCR106W	-2.864759116	-0.026743942	FALSE	FALSE	FALSE
YCR107W	-0.550250175	-0.220731102	FALSE	FALSE	FALSE
YCR108C	-1.849921158	0.113514599	FALSE	FALSE	FALSE
YDL001W	-1.362572482	-1.188728963	FALSE	FALSE	FALSE
YDL002C	-1.688283126	0.243973344	FALSE	FALSE	FALSE
YDL003W	-0.658068642	-0.861433052	FALSE	FALSE	FALSE
YDL004W	-1.605840565	-6.808185051	FALSE	FALSE	FALSE
YDL005C	-1.765856209	-0.54387178	FALSE	FALSE	FALSE
YDL006W	0.420720705	1.382654007	FALSE	FALSE	FALSE
YDL007C-A	-12	-4.494198964	FALSE	FALSE	FALSE
YDL007W	-3.337904846	-5.660627862	FALSE	FALSE	FALSE
YDL008W	-12	-3.484435556	FALSE	FALSE	FALSE
YDL010W	-1.381138524	0.634916913	FALSE	FALSE	FALSE
YDL012C	-0.653480294	0.941888247	FALSE	FALSE	FALSE
YDL013W	-4.362572482	-4.134446931	FALSE	FALSE	FALSE
YDL014W	-12	-5.768722484	FALSE	FALSE	FALSE
YDL015C	-2.174306758	-0.439810221	FALSE	FALSE	FALSE
YDL017W	0.111153208	0.36669157	FALSE	FALSE	FALSE
YDL018C	-1.543780065	-0.451871121	FALSE	FALSE	FALSE
YDL019C	-12	0.650957283	FALSE	FALSE	FALSE
YDL020C	-12	0.242578321	FALSE	FALSE	FALSE
YDL021W	-2.157913743	0.70192472	FALSE	FALSE	FALSE
YDL022W	-12	-12	FALSE	FALSE	FALSE
YDL024C	-12	-1.681259643	FALSE	FALSE	FALSE
YDL025C	-12	-7.297814221	FALSE	FALSE	FALSE
YDL027C	0.381171264	-1.699797592	FALSE	FALSE	FALSE
YDL028C	-12	-12	FALSE	FALSE	FALSE
YDL029W	-0.469070281	-0.694570829	FALSE	FALSE	FALSE
YDL030W	-0.097718815	0.22481351	FALSE	FALSE	FALSE
YDL031W	-1.55521756	-3.489788759	FALSE	FALSE	FALSE
YDL033C	-0.89106285	0.522911494	FALSE	FALSE	FALSE
YDL035C	-4.255657278	-4.046969224	FALSE	FALSE	FALSE
YDL036C	-1.382530789	-0.371688013	FALSE	FALSE	FALSE
YDL037C	-1.628505827	0.04155704	FALSE	FALSE	FALSE
YDL040C	-2.255657278	-1.03074031	FALSE	FALSE	FALSE
YDL042C	-0.482458068	-5.341179623	FALSE	FALSE	FALSE
YDL043C	-0.269332887	0.28261167	FALSE	FALSE	FALSE
YDL044C	-2.54717116	0.055459251	FALSE	FALSE	FALSE
YDL045C	0.590737731	1.358279003	FALSE	FALSE	FALSE
YDL045W-A	-0.824303038	-1.020442402	FALSE	FALSE	FALSE
YDL046W	-1.140180061	1.120399556	FALSE	FALSE	FALSE
YDL047W	-12	-0.934005218	FALSE	FALSE	FALSE
YDL048C	-2.877145655	-1.548411941	FALSE	FALSE	FALSE
YDL049C	0.858310635	1.691127211	FALSE	FALSE	FALSE
YDL051W	-4.306702645	-2.868190612	FALSE	FALSE	FALSE
YDL052C	-3.828613651	-0.351258781	FALSE	FALSE	FALSE
YDL053C	-3.823756688	-0.253452336	FALSE	FALSE	FALSE
YDL054C	-12	-12	FALSE	FALSE	FALSE
YDL055C	-12	-2.103678701	FALSE	FALSE	FALSE
YDL056W	-0.803400829	-0.958128353	FALSE	FALSE	FALSE
YDL057W	-0.376347428	0.690146334	FALSE	FALSE	FALSE
YDL058W	-12	-12	FALSE	FALSE	FALSE
YDL059C	-2.55521756	-0.228675552	FALSE	FALSE	FALSE
YDL060W	-12	-0.991200139	FALSE	FALSE	FALSE
YDL061C	-2.096223082	-3.403994481	FALSE	FALSE	FALSE
YDL063C	-0.590054838	-0.557182929	FALSE	FALSE	FALSE
YDL064W	-1.660542479	-0.451097235	FALSE	FALSE	FALSE
YDL065C	-1.539685408	0.851798484	FALSE	FALSE	FALSE
YDL066W	-1.03155054	-5.611003546	FALSE	FALSE	FALSE
YDL067C	-2.817762544	0.672180674	FALSE	FALSE	FALSE
YDL069C	-1.384051584	0.205533198	FALSE	FALSE	FALSE
YDL070W	-1.55521756	-3.858104247	FALSE	FALSE	FALSE
YDL072C	-0.530549924	-0.416829037	FALSE	FALSE	FALSE
YDL073W	-12	-1.096297142	FALSE	FALSE	FALSE
YDL074C	-12	-12	FALSE	FALSE	FALSE
YDL075W	-12	-12	FALSE	FALSE	FALSE
YDL076C	-2.715585721	-1.12755591	FALSE	FALSE	FALSE
YDL077C	-12	0.384929362	FALSE	FALSE	FALSE
YDL078C	-2.536060092	0.023868519	FALSE	FALSE	FALSE
YDL079C	-0.929560022	0.480103688	FALSE	FALSE	FALSE
YDL080C	-1.536677404	-0.840188618	FALSE	FALSE	FALSE
YDL081C	-5.027336548	-3.383018796	FALSE	FALSE	FALSE
YDL082W	-4.654086363	-5.295068741	FALSE	FALSE	FALSE
YDL083C	-4.912901165	-6.185880916	FALSE	FALSE	FALSE
YDL084W	-12	-12	FALSE	FALSE	FALSE
YDL085C-A	1.387924851	0.905014339	FALSE	FALSE	FALSE
YDL085W	-4.362572482	-12	FALSE	FALSE	FALSE
YDL086W	-0.247519132	0.104985363	FALSE	FALSE	FALSE
YDL087C	-0.789573656	0.70520254	FALSE	FALSE	FALSE
YDL088C	0.20641567	-3.383972618	FALSE	FALSE	FALSE
YDL089W	0.294903527	0.030147556	FALSE	FALSE	FALSE
YDL090C	-2.62848897	-1.914512435	FALSE	FALSE	FALSE
YDL091C	-2.378550733	-2.103988833	FALSE	FALSE	FALSE
YDL092W	-3.457161083	-0.214474352	FALSE	FALSE	FALSE
YDL093W	-2.530549924	0.095158682	FALSE	FALSE	FALSE
YDL095W	0.046236806	-4.562218896	FALSE	FALSE	FALSE
YDL097C	-1.108511051	-1.072224447	FALSE	FALSE	FALSE
YDL098C	1.508717699	0.969061319	FALSE	FALSE	FALSE
YDL099W	0.023466666	-0.083309517	FALSE	FALSE	FALSE
YDL100C	-1.652855912	1.456552577	FALSE	FALSE	FALSE
YDL101C	-0.625197786	0.841131004	FALSE	FALSE	FALSE
YDL102W	-3.55521756	-0.798723689	FALSE	FALSE	FALSE
YDL103C	-0.598726453	0.268312192	FALSE	FALSE	FALSE
YDL104C	0.207473309	0.458124275	FALSE	FALSE	FALSE
YDL105W	-1.153795314	0.088804144	FALSE	FALSE	FALSE
YDL106C	-4.014649179	-3.218354909	FALSE	FALSE	FALSE
YDL107W	0.090042322	0.085594036	FALSE	FALSE	FALSE
YDL108W	-0.977555067	0.742507218	FALSE	FALSE	FALSE
YDL109C	-0.080599049	0.223781855	FALSE	FALSE	FALSE
YDL110C	-12	3.499027829	FALSE	FALSE	FALSE
YDL111C	-1.608938936	-0.994195751	FALSE	FALSE	FALSE
YDL112W	-12	-1.379419736	FALSE	FALSE	FALSE
YDL113C	-0.541710227	-1.503666347	FALSE	FALSE	FALSE
YDL114W	-2.968893595	0.88899712	FALSE	FALSE	FALSE
YDL115C	-1.041237276	0.336294554	FALSE	FALSE	FALSE
YDL116W	-1.313307628	-0.639090607	FALSE	FALSE	FALSE
YDL117W	-1.55521756	-2.056698054	FALSE	FALSE	FALSE
YDL118W	-2.54283455	0.422476494	FALSE	FALSE	FALSE
YDL119C	-2.54283455	0.416190415	FALSE	FALSE	FALSE
YDL120W	-0.527342675	-6.400702974	FALSE	FALSE	FALSE
YDL121C	-1.392341566	-0.22215098	FALSE	FALSE	FALSE
YDL122W	-12	-12	FALSE	FALSE	FALSE
YDL123W	-12	-12	FALSE	FALSE	FALSE
YDL124W	-1.462923855	0.147038169	FALSE	FALSE	FALSE
YDL125C	-5.532497483	-5.116762619	FALSE	FALSE	FALSE
YDL126C	-12	-12	FALSE	FALSE	FALSE
YDL127W	-1.788124736	-0.334190183	FALSE	FALSE	FALSE
YDL128W	-3.449721616	-3.179356689	FALSE	FALSE	FALSE
YDL129W	-4.230989642	-1.814434062	FALSE	FALSE	FALSE
YDL130W	-3.989981542	-5.489544541	FALSE	FALSE	FALSE
YDL130W-A	-0.464475915	-0.266037228	FALSE	FALSE	FALSE
YDL131W	-12	-12	FALSE	FALSE	FALSE
YDL132W	-12	-12	FALSE	FALSE	FALSE
YDL133C-A	-12	-12	FALSE	FALSE	FALSE
YDL133W	0.033885615	-4.481059034	FALSE	FALSE	FALSE
YDL134C	-12	-3.04549365	FALSE	FALSE	FALSE
YDL135C	-5.816627831	-0.705118792	FALSE	FALSE	FALSE
YDL136W	-4.50064004	-2.736564033	FALSE	FALSE	FALSE
YDL137W	-12	-12	FALSE	FALSE	FALSE
YDL138W	-12	-4.516454507	FALSE	FALSE	FALSE
YDL139C	-0.095126701	-0.6514214	FALSE	FALSE	FALSE
YDL140C	-12	-12	FALSE	FALSE	FALSE
YDL141W	-1.542831021	0.65949167	FALSE	FALSE	FALSE
YDL142C	-2.455406232	0.568409073	FALSE	FALSE	FALSE
YDL143W	-2.345582355	-1.488269898	FALSE	FALSE	FALSE
YDL144C	-1.784566583	0.897916947	FALSE	FALSE	FALSE
YDL145C	-12	-1.412434003	FALSE	FALSE	FALSE
YDL146W	-1.55521756	-0.399275906	FALSE	FALSE	FALSE
YDL147W	-1.854416634	-0.211955853	FALSE	FALSE	FALSE
YDL148C	-2.712756022	-2.622614559	FALSE	FALSE	FALSE
YDL149W	-2.877145655	0.06657212	FALSE	FALSE	FALSE
YDL150W	0.255503955	0.172058518	FALSE	FALSE	FALSE
YDL153C	-12	-12	FALSE	FALSE	FALSE
YDL154W	-12	-12	FALSE	FALSE	FALSE
YDL155W	-2.009063733	-4.209210362	FALSE	FALSE	FALSE
YDL156W	-2.38836333	-0.430660854	FALSE	FALSE	FALSE
YDL157C	3.035226202	0.298426619	FALSE	FALSE	FALSE
YDL159W	1.001245672	0.076688019	FALSE	FALSE	FALSE
YDL159W-A	1.450425872	-0.027085848	FALSE	FALSE	FALSE
YDL160C	-12	-2.071853705	FALSE	FALSE	FALSE
YDL160C-A	-2.085635807	0.439255693	FALSE	FALSE	FALSE
YDL161W	-1.530320324	-4.32118926	FALSE	FALSE	FALSE
YDL164C	-3.382386448	-1.954838641	FALSE	FALSE	FALSE
YDL165W	-1.289954204	0.267702198	FALSE	FALSE	FALSE
YDL166C	-2.590083323	-0.479724	FALSE	FALSE	FALSE
YDL167C	-3.752284386	-0.8126087	FALSE	FALSE	FALSE
YDL168W	-0.255691039	-0.421482092	FALSE	FALSE	FALSE
YDL169C	-3.315179019	-0.078314966	FALSE	FALSE	FALSE
YDL170W	-4.98708471	0.457122721	FALSE	FALSE	FALSE
YDL171C	-12	-12	FALSE	FALSE	FALSE
YDL173W	0.657124309	-0.169957723	FALSE	FALSE	FALSE
YDL174C	-3.839709545	-0.574779444	FALSE	FALSE	FALSE
YDL175C	0.614879203	0.324491348	FALSE	FALSE	FALSE
YDL176W	-2.370549422	-0.137953454	FALSE	FALSE	FALSE
YDL177C	-1.552325717	0.339651466	FALSE	FALSE	FALSE
YDL178W	-1.6441485	-1.043089948	FALSE	FALSE	FALSE
YDL179W	-12	-12	FALSE	FALSE	FALSE
YDL180W	-1.838065408	-1.746545519	FALSE	FALSE	FALSE
YDL181W	-0.614825731	-0.07976378	FALSE	FALSE	FALSE
YDL182W	-12	-12	FALSE	FALSE	FALSE
YDL183C	-0.921342644	-4.13463597	FALSE	FALSE	FALSE
YDL184C	-12	-12	FALSE	FALSE	FALSE
YDL185W	-12	-12	FALSE	FALSE	FALSE
YDL186W	-2.218112055	0.287710487	FALSE	FALSE	FALSE
YDL188C	-12	-1.77369097	FALSE	FALSE	FALSE
YDL189W	-12	-0.812548925	FALSE	FALSE	FALSE
YDL190C	-12	-1.899473055	FALSE	FALSE	FALSE
YDL191W	-12	-5.049704377	FALSE	FALSE	FALSE
YDL192W	-12	-12	FALSE	FALSE	FALSE
YDL193W	-0.892319321	-1.721754691	FALSE	FALSE	FALSE
YDL194W	-12	-2.670970812	FALSE	FALSE	FALSE
YDL195W	-12	-12	FALSE	FALSE	FALSE
YDL197C	0.547336341	0.298654179	FALSE	FALSE	FALSE
YDL198C	-3.363826727	-2.63346648	FALSE	FALSE	FALSE
YDL199C	-1.197717976	-0.236259449	FALSE	FALSE	FALSE
YDL200C	-0.787389469	0.686017672	FALSE	FALSE	FALSE
YDL201W	-3.091909365	0.934038415	FALSE	FALSE	FALSE
YDL202W	3.559629175	1.257547073	FALSE	FALSE	FALSE
YDL203C	-2.136825512	0.176268471	FALSE	FALSE	FALSE
YDL204W	-3.006480232	-7.303595967	FALSE	FALSE	FALSE
YDL205C	-6.098116023	-1.278131438	FALSE	FALSE	FALSE
YDL206W	-12	-2.523005503	FALSE	FALSE	FALSE
YDL207W	-2.035340799	-1.071541314	FALSE	FALSE	FALSE
YDL208W	-4.325901465	-2.644832706	FALSE	FALSE	FALSE
YDL209C	0.144491039	0.488392753	FALSE	FALSE	FALSE
YDL210W	-12	-12	FALSE	FALSE	FALSE
YDL211C	-12	-1.096297142	FALSE	FALSE	FALSE
YDL212W	-2.382664934	0.721395684	FALSE	FALSE	FALSE
YDL213C	-1.046664018	-1.517615968	FALSE	FALSE	FALSE
YDL214C	-12	-1.361364836	FALSE	FALSE	FALSE
YDL215C	-12	-12	FALSE	FALSE	FALSE
YDL216C	0.875405204	0.538320444	FALSE	FALSE	FALSE
YDL217C	0.547850819	-0.758918748	FALSE	FALSE	FALSE
YDL218W	-1.063127044	-1.761432405	FALSE	FALSE	FALSE
YDL219W	-0.497952799	0.522940826	FALSE	FALSE	FALSE
YDL220C	-0.148499237	0.01355657	FALSE	FALSE	FALSE
YDL222C	-3.523197623	-6.162639873	FALSE	FALSE	FALSE
YDL223C	-12	-2.266222143	FALSE	FALSE	FALSE
YDL224C	-12	-12	FALSE	FALSE	FALSE
YDL225W	-2.945587423	-3.531125327	FALSE	FALSE	FALSE
YDL226C	-12	-12	FALSE	FALSE	FALSE
YDL227C	-12	-12	FALSE	FALSE	FALSE
YDL229W	-12	-12	FALSE	FALSE	FALSE
YDL230W	0.081612388	1.120958982	FALSE	FALSE	FALSE
YDL231C	-1.813284581	-0.081193304	FALSE	FALSE	FALSE
YDL232W	-1.383855246	0.063957755	FALSE	FALSE	FALSE
YDL233W	-0.170275057	-0.193794219	FALSE	FALSE	FALSE
YDL234C	-5.05411188	-2.440821941	FALSE	FALSE	FALSE
YDL235C	-0.031283806	-3.313390484	FALSE	FALSE	FALSE
YDL236W	-2.044544483	0.03117094	FALSE	FALSE	FALSE
YDL237W	0.568556583	-0.384050478	FALSE	FALSE	FALSE
YDL238C	-2.934332742	-1.442422717	FALSE	FALSE	FALSE
YDL239C	-12	0.423950645	FALSE	FALSE	FALSE
YDL240W	-12	-12	FALSE	FALSE	FALSE
YDL241W	-12	-12	FALSE	FALSE	FALSE
YDL243C	-12	-12	FALSE	FALSE	FALSE
YDL244W	-3.488298753	-2.887718469	FALSE	FALSE	FALSE
YDL245C	-12	-12	FALSE	FALSE	FALSE
YDL246C	-1.977612343	-0.759287141	FALSE	FALSE	FALSE
YDL247W	-0.297087042	-0.286619602	FALSE	FALSE	FALSE
YDL248W	-4.276363886	0.013013101	FALSE	FALSE	FALSE
YDR001C	-12	-2.721408149	FALSE	FALSE	FALSE
YDR002W	-12	-12	FALSE	FALSE	FALSE
YDR003W	-4.386778028	-1.405283237	FALSE	FALSE	FALSE
YDR003W-A	-1.890529508	1.19112272	FALSE	FALSE	FALSE
YDR004W	-0.860142756	0.070888892	FALSE	FALSE	FALSE
YDR005C	-2.992947988	-2.14432181	FALSE	FALSE	FALSE
YDR006C	-12	-12	FALSE	FALSE	FALSE
YDR007W	0.916413153	0.031265381	FALSE	FALSE	FALSE
YDR009W	-0.939778544	0.374343938	FALSE	FALSE	FALSE
YDR011W	-12	-12	FALSE	FALSE	FALSE
YDR012W	-4.230989642	-3.163193429	FALSE	FALSE	FALSE
YDR013W	-0.92364223	0.698858555	FALSE	FALSE	FALSE
YDR014W	-2.86065379	-0.352635826	FALSE	FALSE	FALSE
YDR014W-A	-1.343530882	-0.341709052	FALSE	FALSE	FALSE
YDR016C	-0.225670893	0.484670737	FALSE	FALSE	FALSE
YDR017C	-12	-12	FALSE	FALSE	FALSE
YDR018C	-1.833948569	0.631440583	FALSE	FALSE	FALSE
YDR019C	-5.430691362	-0.749704721	FALSE	FALSE	FALSE
YDR020C	-0.958439076	0.28408199	FALSE	FALSE	FALSE
YDR021W	0.001755606	0.263367771	FALSE	FALSE	FALSE
YDR022C	-4.255657278	-2.158907104	FALSE	FALSE	FALSE
YDR023W	-12	-12	FALSE	FALSE	FALSE
YDR025W	-12	-5.995587839	FALSE	FALSE	FALSE
YDR026C	-1.661711187	0.346364376	FALSE	FALSE	FALSE
YDR027C	-2.752457678	-0.972250901	FALSE	FALSE	FALSE
YDR028C	-12	-12	FALSE	FALSE	FALSE
YDR030C	-2.742084233	0.177285319	FALSE	FALSE	FALSE
YDR031W	-1.257272654	0.590237338	FALSE	FALSE	FALSE
YDR032C	-12	-3.638260049	FALSE	FALSE	FALSE
YDR033W	-12	-12	FALSE	FALSE	FALSE
YDR034C	-12	-1.776210106	FALSE	FALSE	FALSE
YDR034C-A	-5.29366235	-4.740082533	FALSE	FALSE	FALSE
YDR034W-B	-3.339227735	-3.09416189	FALSE	FALSE	FALSE
YDR035W	-3.146882012	-0.44198865	FALSE	FALSE	FALSE
YDR036C	-2.497169476	-2.926368309	FALSE	FALSE	FALSE
YDR037W	-2.413194813	-1.616140758	FALSE	FALSE	FALSE
YDR038C	-12	-1.694300943	FALSE	FALSE	FALSE
YDR039C	-12	-3.957027099	FALSE	FALSE	FALSE
YDR040C	-0.55521756	-4.018954848	FALSE	FALSE	FALSE
YDR041W	-1.873873819	-0.804455518	FALSE	FALSE	FALSE
YDR042C	-2.993171352	-1.047727987	FALSE	FALSE	FALSE
YDR043C	-12	-12	FALSE	FALSE	FALSE
YDR044W	-12	-0.861779177	FALSE	FALSE	FALSE
YDR045C	-2.821552454	-1.219670323	FALSE	FALSE	FALSE
YDR046C	-0.451487074	-1.429657648	FALSE	FALSE	FALSE
YDR047W	-0.819099887	-0.055868637	FALSE	FALSE	FALSE
YDR049W	-5.299924288	0.731290624	FALSE	FALSE	FALSE
YDR050C	-12	-6.406444374	FALSE	FALSE	FALSE
YDR051C	-1.516906943	-0.441575966	FALSE	FALSE	FALSE
YDR052C	-2.283913656	-1.102054114	FALSE	FALSE	FALSE
YDR054C	-12	-4.258301154	FALSE	FALSE	FALSE
YDR055W	-3.844254641	-2.938818898	FALSE	FALSE	FALSE
YDR056C	-1.508414759	2.482477432	FALSE	FALSE	FALSE
YDR057W	-2.092646947	0.388658502	FALSE	FALSE	FALSE
YDR058C	-6.071148975	-3.451430591	FALSE	FALSE	FALSE
YDR059C	-6.297424831	-4.552405235	FALSE	FALSE	FALSE
YDR060W	-12	-12	FALSE	FALSE	FALSE
YDR061W	-2.331619456	-1.012376461	FALSE	FALSE	FALSE
YDR062W	-2.00785597	0.56110692	FALSE	FALSE	FALSE
YDR063W	-1.675568865	0.537956904	FALSE	FALSE	FALSE
YDR064W	-1.717776204	-0.148019538	FALSE	FALSE	FALSE
YDR065W	-2.019653355	-0.651480176	FALSE	FALSE	FALSE
YDR066C	-2.732477727	0.600102801	FALSE	FALSE	FALSE
YDR067C	-1.877228888	0.564532928	FALSE	FALSE	FALSE
YDR068W	-0.051989858	0.53816041	FALSE	FALSE	FALSE
YDR069C	-2.032673742	-1.903960228	FALSE	FALSE	FALSE
YDR070C	-1.45693402	-3.206799022	FALSE	FALSE	FALSE
YDR071C	-0.505126755	1.155280286	FALSE	FALSE	FALSE
YDR072C	-2.1787284	-1.804831186	FALSE	FALSE	FALSE
YDR073W	-1.087604276	0.385910347	FALSE	FALSE	FALSE
YDR074W	-12	-12	FALSE	FALSE	FALSE
YDR075W	-3.278356315	1.607937111	FALSE	FALSE	FALSE
YDR076W	-3.002485207	0.203465787	FALSE	FALSE	FALSE
YDR077W	-12	-12	FALSE	FALSE	FALSE
YDR078C	-1.231919647	0.267219528	FALSE	FALSE	FALSE
YDR079C-A	-1.868579369	0.458600058	FALSE	FALSE	FALSE
YDR079W	-4.741566701	-1.303105645	FALSE	FALSE	FALSE
YDR080W	-3.54717116	-0.405162526	FALSE	FALSE	FALSE
YDR081C	-1.312623856	-1.187253222	FALSE	FALSE	FALSE
YDR082W	-0.444195794	0.057465943	FALSE	FALSE	FALSE
YDR083W	-2.255256402	-1.576976082	FALSE	FALSE	FALSE
YDR084C	-0.526544071	0.292764394	FALSE	FALSE	FALSE
YDR085C	0.673085344	-1.661403227	FALSE	FALSE	FALSE
YDR086C	-0.401503575	-1.859054478	FALSE	FALSE	FALSE
YDR087C	6.27680372	0.854146945	FALSE	FALSE	FALSE
YDR088C	1.447445666	-3.86952355	FALSE	FALSE	FALSE
YDR089W	-12	-12	FALSE	FALSE	FALSE
YDR090C	-0.633931747	-2.359494952	FALSE	FALSE	FALSE
YDR091C	-12	-3.977256395	FALSE	FALSE	FALSE
YDR092W	-1.36754152	-2.237377135	FALSE	FALSE	FALSE
YDR093W	-12	-12	FALSE	FALSE	FALSE
YDR096W	-12	-4.418225237	FALSE	FALSE	FALSE
YDR097C	-2.140180061	-4.740153332	FALSE	FALSE	FALSE
YDR098C	-12	-3.158050161	FALSE	FALSE	FALSE
YDR099W	-12	-12	FALSE	FALSE	FALSE
YDR100W	-1.173087856	-1.780626203	FALSE	FALSE	FALSE
YDR101C	0.597199339	-1.969505294	FALSE	FALSE	FALSE
YDR103W	-12	-12	FALSE	FALSE	FALSE
YDR104C	-3.362572482	-2.492906061	FALSE	FALSE	FALSE
YDR105C	-1.573390895	-1.699698772	FALSE	FALSE	FALSE
YDR106W	-3.078779516	-3.275701254	FALSE	FALSE	FALSE
YDR107C	-12	-2.019717615	FALSE	FALSE	FALSE
YDR108W	-0.769782969	0.323019519	FALSE	FALSE	FALSE
YDR109C	-0.328838563	0.277306473	FALSE	FALSE	FALSE
YDR110W	-4.470427332	-0.589973036	FALSE	FALSE	FALSE
YDR111C	-2.066750551	-0.917334755	FALSE	FALSE	FALSE
YDR113C	-0.477263748	-1.110437818	FALSE	FALSE	FALSE
YDR114C	-0.700394002	-3.531796344	FALSE	FALSE	FALSE
YDR115W	-0.713764765	-3.53249083	FALSE	FALSE	FALSE
YDR116C	-0.861756761	-1.279639637	FALSE	FALSE	FALSE
YDR117C	-1.33109121	-0.072617524	FALSE	FALSE	FALSE
YDR118W	-1.923624508	0.720782892	FALSE	FALSE	FALSE
YDR119W	-12	-12	FALSE	FALSE	FALSE
YDR119W-A	-6.109806412	-4.275043145	FALSE	FALSE	FALSE
YDR120C	-12	-3.66629578	FALSE	FALSE	FALSE
YDR121W	-2.511168191	0.287371083	FALSE	FALSE	FALSE
YDR122W	-12	-12	FALSE	FALSE	FALSE
YDR123C	-2.208920348	-1.516954137	FALSE	FALSE	FALSE
YDR124W	-0.882830496	0.053364528	FALSE	FALSE	FALSE
YDR125C	-0.765181627	0.057447211	FALSE	FALSE	FALSE
YDR126W	-1.634252708	-0.049022053	FALSE	FALSE	FALSE
YDR127W	-12	-12	FALSE	FALSE	FALSE
YDR128W	-2.877145655	-1.008958583	FALSE	FALSE	FALSE
YDR129C	-12	-12	FALSE	FALSE	FALSE
YDR130C	-2.404471191	-1.161667407	FALSE	FALSE	FALSE
YDR131C	3.169971288	1.583856531	FALSE	FALSE	FALSE
YDR132C	-1.769340483	-12	FALSE	FALSE	FALSE
YDR135C	-12	-12	FALSE	FALSE	FALSE
YDR137W	-0.111786528	0.074258983	FALSE	FALSE	FALSE
YDR138W	-12	-4.488614565	FALSE	FALSE	FALSE
YDR139C	1.128269355	0.560934124	FALSE	FALSE	FALSE
YDR140W	-4.538725695	-3.12042794	FALSE	FALSE	FALSE
YDR141C	-12	-0.781198991	FALSE	FALSE	FALSE
YDR142C	-1.27676909	-0.872932054	FALSE	FALSE	FALSE
YDR143C	-12	-12	FALSE	FALSE	FALSE
YDR144C	-1.618095351	-0.121729027	FALSE	FALSE	FALSE
YDR145W	-3.312678074	0.221599387	FALSE	FALSE	FALSE
YDR146C	-12	-12	FALSE	FALSE	FALSE
YDR147W	-1.302354116	0.560893088	FALSE	FALSE	FALSE
YDR148C	-4.019816369	-4.466641236	FALSE	FALSE	FALSE
YDR150W	-12	-12	FALSE	FALSE	FALSE
YDR151C	-12	-12	FALSE	FALSE	FALSE
YDR152W	-2.859552372	-0.137644721	FALSE	FALSE	FALSE
YDR153C	-3.530089127	-3.320224352	FALSE	FALSE	FALSE
YDR155C	-12	-2.518967718	FALSE	FALSE	FALSE
YDR156W	-1.058103578	-1.120527619	FALSE	FALSE	FALSE
YDR158W	-2.809753696	-1.392887146	FALSE	FALSE	FALSE
YDR159W	-12	-12	FALSE	FALSE	FALSE
YDR160W	-12	-12	FALSE	FALSE	FALSE
YDR161W	-12	-12	FALSE	FALSE	FALSE
YDR162C	-1.797361853	-2.068644867	FALSE	FALSE	FALSE
YDR163W	-0.551563403	0.511318704	FALSE	FALSE	FALSE
YDR164C	-1.687339053	0.295791108	FALSE	FALSE	FALSE
YDR165W	-1.692353874	0.240056716	FALSE	FALSE	FALSE
YDR166C	-1.125328924	0.43925977	FALSE	FALSE	FALSE
YDR167W	-0.899994375	0.815337501	FALSE	FALSE	FALSE
YDR168W	-2.548248067	0.606567852	FALSE	FALSE	FALSE
YDR169C	-2.18287454	-4.047260402	FALSE	FALSE	FALSE
YDR169C-A	-0.1638794	-0.27918873	FALSE	FALSE	FALSE
YDR170C	-12	-12	FALSE	FALSE	FALSE
YDR170W-A	-12	-2.656341057	FALSE	FALSE	FALSE
YDR171W	-0.322201607	0.612683121	FALSE	FALSE	FALSE
YDR172W	-12	-1.929835996	FALSE	FALSE	FALSE
YDR173C	-2.864759116	-0.758310288	FALSE	FALSE	FALSE
YDR174W	0.521198085	-3.733508618	FALSE	FALSE	FALSE
YDR175C	-0.676902376	-0.884597011	FALSE	FALSE	FALSE
YDR176W	-2.20017117	-0.64379334	FALSE	FALSE	FALSE
YDR177W	-2.63065989	-0.977974025	FALSE	FALSE	FALSE
YDR178W	-2.150842279	-2.963475748	FALSE	FALSE	FALSE
YDR179C	-1.489639759	0.063356328	FALSE	FALSE	FALSE
YDR179W-A	-1.213972792	-0.179007626	FALSE	FALSE	FALSE
YDR180W	-1.55521756	-0.751318242	FALSE	FALSE	FALSE
YDR181C	-0.135257617	0.245778462	FALSE	FALSE	FALSE
YDR182W	-0.502703453	-0.419888998	FALSE	FALSE	FALSE
YDR182W-A	-0.36661503	1.012314433	FALSE	FALSE	FALSE
YDR183W	-2.424419172	0.721315571	FALSE	FALSE	FALSE
YDR184C	-2.444307738	0.075559975	FALSE	FALSE	FALSE
YDR185C	-0.190089786	1.085760872	FALSE	FALSE	FALSE
YDR186C	-2.542831021	-4.371373537	FALSE	FALSE	FALSE
YDR188W	-12	-12	FALSE	FALSE	FALSE
YDR189W	-3.55521756	-1.17115094	FALSE	FALSE	FALSE
YDR190C	-12	-12	FALSE	FALSE	FALSE
YDR191W	-4.01760159	-2.744309286	FALSE	FALSE	FALSE
YDR192C	-1.344549006	-0.024332899	FALSE	FALSE	FALSE
YDR194C	-12	-12	FALSE	FALSE	FALSE
YDR194W-A	-0.861102639	0.1276431	FALSE	FALSE	FALSE
YDR195W	-2.078500601	-1.089223573	FALSE	FALSE	FALSE
YDR196C	-1.219286167	0.031024587	FALSE	FALSE	FALSE
YDR197W	-2.774747146	-1.764922679	FALSE	FALSE	FALSE
YDR198C	-0.518473183	0.728276105	FALSE	FALSE	FALSE
YDR200C	-1.753762086	-1.07668498	FALSE	FALSE	FALSE
YDR201W	0.000105443	0.721759297	FALSE	FALSE	FALSE
YDR202C	-2.480297698	-0.219922346	FALSE	FALSE	FALSE
YDR204W	-1.094527617	0.024095693	FALSE	FALSE	FALSE
YDR205W	-1.40819411	0.08722169	FALSE	FALSE	FALSE
YDR206W	-0.546948062	-1.413115074	FALSE	FALSE	FALSE
YDR207C	-12	-2.418225237	FALSE	FALSE	FALSE
YDR208W	-12	-12	FALSE	FALSE	FALSE
YDR210W	-2.479841838	-1.24401918	FALSE	FALSE	FALSE
YDR211W	-12	-12	FALSE	FALSE	FALSE
YDR212W	-12	-12	FALSE	FALSE	FALSE
YDR213W	-12	0.060428443	FALSE	FALSE	FALSE
YDR214W	-0.498180372	1.082814988	FALSE	FALSE	FALSE
YDR216W	-12	-12	FALSE	FALSE	FALSE
YDR217C	-2.89607665	-1.100232911	FALSE	FALSE	FALSE
YDR218C	-0.951813706	0.392692672	FALSE	FALSE	FALSE
YDR219C	-3.123688195	-1.521795264	FALSE	FALSE	FALSE
YDR221W	-1.011291033	-0.251138736	FALSE	FALSE	FALSE
YDR222W	-2.880406837	-2.341867229	FALSE	FALSE	FALSE
YDR223W	-0.666554103	0.111726929	FALSE	FALSE	FALSE
YDR224C	-3.55521756	-4.014402602	FALSE	FALSE	FALSE
YDR225W	-2.127793521	-4.139596252	FALSE	FALSE	FALSE
YDR226W	-1.911784234	-1.060365031	FALSE	FALSE	FALSE
YDR227W	-2.140180061	-12	FALSE	FALSE	FALSE
YDR228C	-12	0.19203705	FALSE	FALSE	FALSE
YDR229W	-12	-5.183759983	FALSE	FALSE	FALSE
YDR231C	0.72123057	-0.453331079	FALSE	FALSE	FALSE
YDR232W	1.355781445	-3.897737137	FALSE	FALSE	FALSE
YDR233C	-12	-12	FALSE	FALSE	FALSE
YDR234W	-4.140180061	-7.230700025	FALSE	FALSE	FALSE
YDR235W	-3.724551447	-1.216017193	FALSE	FALSE	FALSE
YDR236C	-0.41465757	0.461476575	FALSE	FALSE	FALSE
YDR237W	-1.375071489	-1.823700736	FALSE	FALSE	FALSE
YDR238C	-12	-1.851184644	FALSE	FALSE	FALSE
YDR239C	-0.364937719	0.244644533	FALSE	FALSE	FALSE
YDR240C	-3.700474925	-3.199032518	FALSE	FALSE	FALSE
YDR242W	-12	-1.557137832	FALSE	FALSE	FALSE
YDR243C	-0.310736513	0.429143152	FALSE	FALSE	FALSE
YDR244W	-1.519908132	0.599870463	FALSE	FALSE	FALSE
YDR245W	-4.530549924	-4.855639572	FALSE	FALSE	FALSE
YDR246W	-1.48826367	0.870029036	FALSE	FALSE	FALSE
YDR246W-A	-2.56273828	-0.247938721	FALSE	FALSE	FALSE
YDR247W	-12	-1.748067084	FALSE	FALSE	FALSE
YDR248C	-0.485728249	0.152622396	FALSE	FALSE	FALSE
YDR249C	-1.543452134	0.61884286	FALSE	FALSE	FALSE
YDR251W	-12	-4.555728761	FALSE	FALSE	FALSE
YDR252W	-1.699685654	0.15893224	FALSE	FALSE	FALSE
YDR253C	-1.58967018	0.998882234	FALSE	FALSE	FALSE
YDR254W	-1.893246548	0.268023776	FALSE	FALSE	FALSE
YDR255C	-0.975216548	-0.535833543	FALSE	FALSE	FALSE
YDR256C	1.153658978	7.225057925	FALSE	FALSE	TRUE
YDR257C	-3.513134499	-1.657588201	FALSE	FALSE	FALSE
YDR258C	-1.918878047	-1.104268316	FALSE	FALSE	FALSE
YDR259C	-12	-1.791249825	FALSE	FALSE	FALSE
YDR260C	-1.725284981	-0.599647797	FALSE	FALSE	FALSE
YDR261C	-12	-3.392054547	FALSE	FALSE	FALSE
YDR262W	-2.804479849	-1.238434265	FALSE	FALSE	FALSE
YDR263C	-0.530693971	0.126357025	FALSE	FALSE	FALSE
YDR264C	-0.55521756	-3.198024819	FALSE	FALSE	FALSE
YDR265W	-1.095858877	0.087864606	FALSE	FALSE	FALSE
YDR266C	2.947021616	2.259839471	FALSE	FALSE	FALSE
YDR267C	-0.082795127	0.038209137	FALSE	FALSE	FALSE
YDR268W	-0.837436129	0.176258145	FALSE	FALSE	FALSE
YDR270W	2.041103321	-2.403596049	FALSE	FALSE	FALSE
YDR272W	-0.579295226	0.471305346	FALSE	FALSE	FALSE
YDR273W	-0.490986807	-0.231904757	FALSE	FALSE	FALSE
YDR275W	-2.072623105	0.0536216	FALSE	FALSE	FALSE
YDR276C	-12	-12	FALSE	FALSE	FALSE
YDR277C	-12	-12	FALSE	FALSE	FALSE
YDR279W	-12	-3.103930219	FALSE	FALSE	FALSE
YDR280W	-1.585254459	0.123496691	FALSE	FALSE	FALSE
YDR281C	-1.391631483	-1.58694189	FALSE	FALSE	FALSE
YDR282C	-1.573090762	0.585358575	FALSE	FALSE	FALSE
YDR283C	-12	-12	FALSE	FALSE	FALSE
YDR284C	-5.599611679	-1.797002504	FALSE	FALSE	FALSE
YDR285W	0.457168979	-0.481541437	FALSE	FALSE	FALSE
YDR286C	0.599566539	0.644481499	FALSE	FALSE	FALSE
YDR287W	0.103457619	0.162655352	FALSE	FALSE	FALSE
YDR288W	-0.181436658	0.792181227	FALSE	FALSE	FALSE
YDR289C	-12	-3.195449556	FALSE	FALSE	FALSE
YDR291W	-1.55521756	-0.439669249	FALSE	FALSE	FALSE
YDR292C	-0.523500215	-0.283157056	FALSE	FALSE	FALSE
YDR293C	-12	-12	FALSE	FALSE	FALSE
YDR294C	-0.015976751	-0.169334235	FALSE	FALSE	FALSE
YDR295C	-1.587033256	0.535687968	FALSE	FALSE	FALSE
YDR296W	-0.85600237	-1.370034739	FALSE	FALSE	FALSE
YDR297W	-0.752621681	-0.272062405	FALSE	FALSE	FALSE
YDR298C	-1.277734369	-4.898269231	FALSE	FALSE	FALSE
YDR299W	-1.123688195	-0.183952709	FALSE	FALSE	FALSE
YDR300C	-0.539336151	0.307344535	FALSE	FALSE	FALSE
YDR301W	-2.55521756	-0.257745656	FALSE	FALSE	FALSE
YDR302W	-1.220318621	1.550658699	FALSE	FALSE	FALSE
YDR303C	-2.405019042	-0.946604097	FALSE	FALSE	FALSE
YDR304C	-1.024542496	-0.082716129	FALSE	FALSE	FALSE
YDR305C	-2.887106974	-0.863901357	FALSE	FALSE	FALSE
YDR306C	-3.725142561	-12	FALSE	FALSE	FALSE
YDR307W	-2.167495177	-5.289959896	FALSE	FALSE	FALSE
YDR308C	-1.266467712	-0.37081142	FALSE	FALSE	FALSE
YDR309C	-12	-12	FALSE	FALSE	FALSE
YDR310C	-12	-12	FALSE	FALSE	FALSE
YDR311W	-0.768162871	-0.357600322	FALSE	FALSE	FALSE
YDR312W	-2.697681986	-1.68086809	FALSE	FALSE	FALSE
YDR313C	-0.876989594	-1.116432884	FALSE	FALSE	FALSE
YDR314C	-0.756400098	0.637407026	FALSE	FALSE	FALSE
YDR315C	0.010936417	0.551449153	FALSE	FALSE	FALSE
YDR316W	-3.350185943	-3.006889108	FALSE	FALSE	FALSE
YDR317W	-12	-12	FALSE	FALSE	FALSE
YDR318W	-1.391206065	0.524692764	FALSE	FALSE	FALSE
YDR319C	-4.300524216	-0.920143879	FALSE	FALSE	FALSE
YDR320C	0.045569069	-0.143503807	FALSE	FALSE	FALSE
YDR320C-A	-0.359910663	0.546997631	FALSE	FALSE	FALSE
YDR321W	-12	-12	FALSE	FALSE	FALSE
YDR322C-A	-2.740948158	-0.52198004	FALSE	FALSE	FALSE
YDR322W	-0.602728602	-3.14350647	FALSE	FALSE	FALSE
YDR323C	-1.188252937	-1.163026954	FALSE	FALSE	FALSE
YDR324C	-1.230989642	-0.07852588	FALSE	FALSE	FALSE
YDR325W	-0.452317812	-0.318864397	FALSE	FALSE	FALSE
YDR326C	0.469450076	-1.516454507	FALSE	FALSE	FALSE
YDR328C	-2.473779824	1.154737394	FALSE	FALSE	FALSE
YDR329C	-0.013368034	0.038190233	FALSE	FALSE	FALSE
YDR330W	-0.527533243	1.876532775	FALSE	FALSE	FALSE
YDR331W	-0.287205103	1.147703622	FALSE	FALSE	FALSE
YDR332W	-4.877145655	-7.831006762	FALSE	FALSE	FALSE
YDR333C	-3.243270739	-1.609965843	FALSE	FALSE	FALSE
YDR334W	-12	-0.349042717	FALSE	FALSE	FALSE
YDR335W	-12	-12	FALSE	FALSE	FALSE
YDR336W	-1.280838137	0.347685682	FALSE	FALSE	FALSE
YDR337W	-3.073368763	-2.767269459	FALSE	FALSE	FALSE
YDR338C	-1.001656255	0.30134813	FALSE	FALSE	FALSE
YDR339C	-12	-4.400684242	FALSE	FALSE	FALSE
YDR341C	-12	-12	FALSE	FALSE	FALSE
YDR342C	-12	-12	FALSE	FALSE	FALSE
YDR343C	-12	-12	FALSE	FALSE	FALSE
YDR345C	-12	-12	FALSE	FALSE	FALSE
YDR346C	-12	-12	FALSE	FALSE	FALSE
YDR347W	-1.217109821	-0.604897965	FALSE	FALSE	FALSE
YDR348C	-12	-12	FALSE	FALSE	FALSE
YDR349C	-12	-12	FALSE	FALSE	FALSE
YDR350C	-12	-12	FALSE	FALSE	FALSE
YDR351W	-12	-12	FALSE	FALSE	FALSE
YDR352W	-0.377242188	-1.321388697	FALSE	FALSE	FALSE
YDR353W	-2.313266277	-5.762381675	FALSE	FALSE	FALSE
YDR354W	-1.305546339	-0.279837733	FALSE	FALSE	FALSE
YDR356W	-12	-12	FALSE	FALSE	FALSE
YDR357C	-1.382168618	0.404282445	FALSE	FALSE	FALSE
YDR358W	-0.969768603	-1.763404902	FALSE	FALSE	FALSE
YDR359C	0.457168979	-0.996918694	FALSE	FALSE	FALSE
YDR361C	-1.046994487	-1.017870015	FALSE	FALSE	FALSE
YDR362C	-3.248179765	-1.005591521	FALSE	FALSE	FALSE
YDR363W	-2.125328924	-1.635669807	FALSE	FALSE	FALSE
YDR363W-A	-1.970869112	-2.331573374	FALSE	FALSE	FALSE
YDR364C	-2.801617785	0.169609683	FALSE	FALSE	FALSE
YDR365C	-1.538725695	-2.156578803	FALSE	FALSE	FALSE
YDR366C	-0.76815817	-0.299122543	FALSE	FALSE	FALSE
YDR367W	-0.625574889	0.731147424	FALSE	FALSE	FALSE
YDR368W	-0.503672485	0.085425863	FALSE	FALSE	FALSE
YDR369C	2.480901001	0.062560367	FALSE	FALSE	FALSE
YDR370C	-0.530279746	0.684835293	FALSE	FALSE	FALSE
YDR371W	1.343090826	0.045088977	FALSE	FALSE	FALSE
YDR372C	-2.021642174	-2.306495671	FALSE	FALSE	FALSE
YDR373W	0.258556897	0.721733773	FALSE	FALSE	FALSE
YDR374C	0.319221667	0.714393741	FALSE	FALSE	FALSE
YDR374W-A	-0.993742666	0.400987061	FALSE	FALSE	FALSE
YDR375C	-1.319691305	-0.156767986	FALSE	FALSE	FALSE
YDR376W	0.629283804	-4.622600238	FALSE	FALSE	FALSE
YDR377W	-3.16316327	-5.203277159	FALSE	FALSE	FALSE
YDR378C	-3.469258528	0.117827273	FALSE	FALSE	FALSE
YDR379C-A	0.26693604	0.119814609	FALSE	FALSE	FALSE
YDR379W	-4.382386448	-2.072752423	FALSE	FALSE	FALSE
YDR380W	-1.339730863	1.011999677	FALSE	FALSE	FALSE
YDR381C-A	-12	-12	FALSE	FALSE	FALSE
YDR381W	-3.081584448	-0.092663533	FALSE	FALSE	FALSE
YDR382W	-12	-12	FALSE	FALSE	FALSE
YDR383C	1.398274673	1.210020573	FALSE	FALSE	FALSE
YDR384C	-12	-12	FALSE	FALSE	FALSE
YDR385W	-12	-12	FALSE	FALSE	FALSE
YDR386W	-0.908014301	0.758180456	FALSE	FALSE	FALSE
YDR387C	0.115563361	-1.733988336	FALSE	FALSE	FALSE
YDR388W	-2.72410827	-3.8227004	FALSE	FALSE	FALSE
YDR389W	-12	-12	FALSE	FALSE	FALSE
YDR390C	-3.538725695	-3.817874452	FALSE	FALSE	FALSE
YDR391C	-1.953763194	-2.438465505	FALSE	FALSE	FALSE
YDR392W	-1.944797435	0.912695357	FALSE	FALSE	FALSE
YDR393W	-12	-8.33663347	FALSE	FALSE	FALSE
YDR394W	-2.723493521	-1.798758613	FALSE	FALSE	FALSE
YDR395W	-12	-12	FALSE	FALSE	FALSE
YDR397C	-1.777790162	-1.006590003	FALSE	FALSE	FALSE
YDR398W	0.93077092	-0.258358914	FALSE	FALSE	FALSE
YDR399W	-1.14004414	-0.87094996	FALSE	FALSE	FALSE
YDR400W	-0.181499903	0.526448613	FALSE	FALSE	FALSE
YDR402C	0.390164379	-1.632466461	FALSE	FALSE	FALSE
YDR403W	-0.449021824	0.261208154	FALSE	FALSE	FALSE
YDR404C	-0.349602377	-0.013407703	FALSE	FALSE	FALSE
YDR405W	-1.268765673	0.11794755	FALSE	FALSE	FALSE
YDR406W	-12	0.662726427	FALSE	FALSE	FALSE
YDR407C	-12	0.289285282	FALSE	FALSE	FALSE
YDR408C	-0.571026542	0.689660045	FALSE	FALSE	FALSE
YDR409W	-1.852478019	-2.743498455	FALSE	FALSE	FALSE
YDR410C	-1.90634357	0.416071985	FALSE	FALSE	FALSE
YDR411C	-4.297996628	-0.260866053	FALSE	FALSE	FALSE
YDR412W	-2.598480452	-0.601945567	FALSE	FALSE	FALSE
YDR414C	-1.293365129	0.929664379	FALSE	FALSE	FALSE
YDR415C	-1.016504687	0.599892764	FALSE	FALSE	FALSE
YDR416W	-12	-1.490620426	FALSE	FALSE	FALSE
YDR418W	-12	-12	FALSE	FALSE	FALSE
YDR419W	-12	-4.516454507	FALSE	FALSE	FALSE
YDR420W	-12	-12	FALSE	FALSE	FALSE
YDR421W	-3.405019042	0.304405515	FALSE	FALSE	FALSE
YDR422C	-1.748287723	1.257701377	FALSE	FALSE	FALSE
YDR423C	-0.856556946	0.97437897	FALSE	FALSE	FALSE
YDR424C	-0.805807148	1.013067622	FALSE	FALSE	FALSE
YDR425W	-2.578391793	-0.220172571	FALSE	FALSE	FALSE
YDR427W	-1.284940331	-0.555870936	FALSE	FALSE	FALSE
YDR428C	-0.906867632	0.463423885	FALSE	FALSE	FALSE
YDR429C	-0.955343343	-0.67803253	FALSE	FALSE	FALSE
YDR430C	-0.864759116	-1.424634643	FALSE	FALSE	FALSE
YDR432W	-3.027354374	1.239368012	FALSE	FALSE	FALSE
YDR434W	-0.715842701	-0.494620437	FALSE	FALSE	FALSE
YDR435C	-2.441508113	0.721559786	FALSE	FALSE	FALSE
YDR436W	-12	-12	FALSE	FALSE	FALSE
YDR437W	-0.89573813	0.646273081	FALSE	FALSE	FALSE
YDR438W	-2.279478618	0.697405337	FALSE	FALSE	FALSE
YDR439W	-0.454870252	0.503564616	FALSE	FALSE	FALSE
YDR440W	-12	-2.006829375	FALSE	FALSE	FALSE
YDR441C	-4.726844959	-4.266784881	FALSE	FALSE	FALSE
YDR443C	-2.343228521	-12	FALSE	FALSE	FALSE
YDR444W	-12	-1.91444298	FALSE	FALSE	FALSE
YDR446W	-3.487351079	-2.148657369	FALSE	FALSE	FALSE
YDR447C	-4.55288012	-5.635864846	FALSE	FALSE	FALSE
YDR448W	-3.080886807	-1.870884675	FALSE	FALSE	FALSE
YDR449C	-2.482809778	-1.637177047	FALSE	FALSE	FALSE
YDR450W	-12	-2.554182531	FALSE	FALSE	FALSE
YDR451C	-0.248184671	0.59701176	FALSE	FALSE	FALSE
YDR452W	-1.650109235	-0.029605662	FALSE	FALSE	FALSE
YDR453C	-0.020080753	3.464331253	FALSE	FALSE	FALSE
YDR454C	-1.657833154	-1.008259672	FALSE	FALSE	FALSE
YDR456W	-1.271756491	-1.780964037	FALSE	FALSE	FALSE
YDR457W	-12	-12	FALSE	FALSE	FALSE
YDR458C	-3.002262639	-5.522098559	FALSE	FALSE	FALSE
YDR459C	-2.035741755	-1.55311658	FALSE	FALSE	FALSE
YDR460W	-1.10508085	-0.152784249	FALSE	FALSE	FALSE
YDR461C-A	-0.601606657	0.711969228	FALSE	FALSE	FALSE
YDR461W	-2.023190182	0.780681321	FALSE	FALSE	FALSE
YDR462W	-0.673241738	-2.072716201	FALSE	FALSE	FALSE
YDR463W	-12	-12	FALSE	FALSE	FALSE
YDR464W	-12	-12	FALSE	FALSE	FALSE
YDR465C	-1.879934185	0.082359613	FALSE	FALSE	FALSE
YDR466W	-1.157913743	-1.21907082	FALSE	FALSE	FALSE
YDR468C	-1.419071639	-2.657304689	FALSE	FALSE	FALSE
YDR469W	-1.521659144	-0.523154088	FALSE	FALSE	FALSE
YDR470C	-1.008348773	-1.789928261	FALSE	FALSE	FALSE
YDR471W	-1.661794457	-2.400856525	FALSE	FALSE	FALSE
YDR472W	-3.516636242	-1.881140696	FALSE	FALSE	FALSE
YDR473C	0.393520232	0.041043493	FALSE	FALSE	FALSE
YDR475C	-12	-4.101417008	FALSE	FALSE	FALSE
YDR476C	-0.206889433	0.214823295	FALSE	FALSE	FALSE
YDR477W	-3.955854159	-0.268509373	FALSE	FALSE	FALSE
YDR478W	-1.937657649	0.859454733	FALSE	FALSE	FALSE
YDR479C	-1.65714008	-0.062386735	FALSE	FALSE	FALSE
YDR480W	-1.327558075	0.510073653	FALSE	FALSE	FALSE
YDR481C	-2.303691235	-3.411910459	FALSE	FALSE	FALSE
YDR482C	-0.235663146	0.446498658	FALSE	FALSE	FALSE
YDR483W	-5.401320293	-4.329391349	FALSE	FALSE	FALSE
YDR484W	-2.090090966	1.10607227	FALSE	FALSE	FALSE
YDR485C	-0.039019533	1.097428033	FALSE	FALSE	FALSE
YDR486C	-12	-12	FALSE	FALSE	FALSE
YDR487C	-2.301463827	0.16990943	FALSE	FALSE	FALSE
YDR488C	-3.293334216	0.441771911	FALSE	FALSE	FALSE
YDR489W	-0.871964733	0.445457681	FALSE	FALSE	FALSE
YDR490C	-12	-2.089004349	FALSE	FALSE	FALSE
YDR492W	-5.441267514	-2.605576703	FALSE	FALSE	FALSE
YDR493W	-2.293519677	0.052132299	FALSE	FALSE	FALSE
YDR494W	-3.314524174	0.326417623	FALSE	FALSE	FALSE
YDR495C	-12	-12	FALSE	FALSE	FALSE
YDR496C	-3.123688195	-2.898840602	FALSE	FALSE	FALSE
YDR497C	-12	-4.516454507	FALSE	FALSE	FALSE
YDR498C	-2.187917739	-0.057158224	FALSE	FALSE	FALSE
YDR499W	-12	-2.304552967	FALSE	FALSE	FALSE
YDR500C	-12	-12	FALSE	FALSE	FALSE
YDR501W	1.249009651	0.911039579	FALSE	FALSE	FALSE
YDR502C	-1.115512424	-0.196745538	FALSE	FALSE	FALSE
YDR503C	-3.145770732	-0.045583842	FALSE	FALSE	FALSE
YDR504C	-0.382259486	0.284173277	FALSE	FALSE	FALSE
YDR505C	-12	-5.838382602	FALSE	FALSE	FALSE
YDR506C	-2.761118116	-1.999917814	FALSE	FALSE	FALSE
YDR507C	-12	-12	FALSE	FALSE	FALSE
YDR508C	-12	-5.216894225	FALSE	FALSE	FALSE
YDR510W	-2.386073404	-1.237648992	FALSE	FALSE	FALSE
YDR511W	-5.331616651	-7.06671914	FALSE	FALSE	FALSE
YDR512C	-1.850898162	0.399035221	FALSE	FALSE	FALSE
YDR513W	-1.838540956	0.384144403	FALSE	FALSE	FALSE
YDR514C	-0.211237	0.712694092	FALSE	FALSE	FALSE
YDR515W	-2.104185943	2.797952856	FALSE	FALSE	FALSE
YDR516C	-4.062101967	-1.666156096	FALSE	FALSE	FALSE
YDR517W	-0.662738459	0.959341853	FALSE	FALSE	FALSE
YDR518W	-2.942460218	1.134127063	FALSE	FALSE	FALSE
YDR519W	-1.164531231	0.695184975	FALSE	FALSE	FALSE
YDR520C	-12	-0.55351015	FALSE	FALSE	FALSE
YDR522C	-0.758559724	0.374652839	FALSE	FALSE	FALSE
YDR523C	-1.580528699	0.45326676	FALSE	FALSE	FALSE
YDR524C	-2.839291425	0.946535554	FALSE	FALSE	FALSE
YDR524C-B	-12	-7.588150238	FALSE	FALSE	FALSE
YDR524W-C	-1.47506381	0.465638604	FALSE	FALSE	FALSE
YDR525W-A	-4.969095775	-5.434148942	FALSE	FALSE	FALSE
YDR527W	-12	-1.537309764	FALSE	FALSE	FALSE
YDR528W	-12	-3.359641259	FALSE	FALSE	FALSE
YDR529C	-2.219322632	-6.107720456	FALSE	FALSE	FALSE
YDR530C	-2.385467722	-0.260177944	FALSE	FALSE	FALSE
YDR531W	4.201711512	1.655238146	FALSE	FALSE	FALSE
YDR532C	-0.835490202	0.335195126	FALSE	FALSE	FALSE
YDR533C	-1.523968068	-0.314660892	FALSE	FALSE	FALSE
YDR534C	-12	-2.128843189	FALSE	FALSE	FALSE
YDR536W	-12	0.145805967	FALSE	FALSE	FALSE
YDR538W	-3.220122851	-0.085385881	FALSE	FALSE	FALSE
YDR539W	-2.127793521	1.711077439	FALSE	FALSE	FALSE
YDR540C	-12	-0.934005218	FALSE	FALSE	FALSE
YDR541C	-1.55521756	0.27244199	FALSE	FALSE	FALSE
YDR542W	-1.55521756	-4.79673686	FALSE	FALSE	FALSE
YDR545W	0.252137362	-0.477236171	FALSE	FALSE	FALSE
YEL001C	-12	-12	FALSE	FALSE	FALSE
YEL002C	-0.201192725	0.022207182	FALSE	FALSE	FALSE
YEL003W	-0.507221088	0.443745891	FALSE	FALSE	FALSE
YEL004W	0.065222855	0.225587714	FALSE	FALSE	FALSE
YEL005C	-1.795734524	0.310727497	FALSE	FALSE	FALSE
YEL006W	-5.665156616	-5.140866997	FALSE	FALSE	FALSE
YEL007W	-12	1.42017846	FALSE	FALSE	FALSE
YEL009C	-12	-12	FALSE	FALSE	FALSE
YEL011W	-12	-12	FALSE	FALSE	FALSE
YEL012W	-1.844254641	-1.554666864	FALSE	FALSE	FALSE
YEL013W	-12	-12	FALSE	FALSE	FALSE
YEL015W	-12	-12	FALSE	FALSE	FALSE
YEL016C	0.59493381	0.498488024	FALSE	FALSE	FALSE
YEL017C-A	-12	-12	FALSE	FALSE	FALSE
YEL017W	-1.053298868	-2.536197633	FALSE	FALSE	FALSE
YEL018W	-1.419264187	-0.2771408	FALSE	FALSE	FALSE
YEL019C	-1.524568033	0.567607501	FALSE	FALSE	FALSE
YEL020C	-1.059167201	-0.576066399	FALSE	FALSE	FALSE
YEL020W-A	-12	-2.649959299	FALSE	FALSE	FALSE
YEL021W	-1.153692995	1.13807266	FALSE	FALSE	FALSE
YEL022W	-12	-12	FALSE	FALSE	FALSE
YEL023C	-1.803400829	-0.493640333	FALSE	FALSE	FALSE
YEL024W	-1.117960295	-5.229003828	FALSE	FALSE	FALSE
YEL025C	-12	-3.390089223	FALSE	FALSE	FALSE
YEL026W	-12	-2.612315737	FALSE	FALSE	FALSE
YEL027W	-12	-12	FALSE	FALSE	FALSE
YEL029C	-12	-3.903652064	FALSE	FALSE	FALSE
YEL030W	-1.544594029	0.466736608	FALSE	FALSE	FALSE
YEL031W	-12	-12	FALSE	FALSE	FALSE
YEL032W	-2.115512424	-3.59697023	FALSE	FALSE	FALSE
YEL034W	-3.157032694	-2.863386844	FALSE	FALSE	FALSE
YEL035C	-0.872374435	-1.177886622	FALSE	FALSE	FALSE
YEL036C	-3.283913656	-2.627903474	FALSE	FALSE	FALSE
YEL037C	-3.187129219	-5.108658702	FALSE	FALSE	FALSE
YEL038W	-1.046843533	0.718220231	FALSE	FALSE	FALSE
YEL039C	-0.955518166	2.831498203	FALSE	FALSE	FALSE
YEL040W	-4.131374542	-2.147304217	FALSE	FALSE	FALSE
YEL041W	-0.60801383	-0.212829963	FALSE	FALSE	FALSE
YEL042W	-3.763674446	-2.874596127	FALSE	FALSE	FALSE
YEL043W	-12	-1.728628686	FALSE	FALSE	FALSE
YEL044W	-3.779391617	-2.196564069	FALSE	FALSE	FALSE
YEL046C	-12	-3.114747765	FALSE	FALSE	FALSE
YEL047C	-2.859415647	-0.540359034	FALSE	FALSE	FALSE
YEL048C	-1.027835112	0.784787341	FALSE	FALSE	FALSE
YEL049W	-12	-2.033015523	FALSE	FALSE	FALSE
YEL050C	-12	-12	FALSE	FALSE	FALSE
YEL051W	-3.737426024	-2.445837667	FALSE	FALSE	FALSE
YEL052W	-1.497512683	-2.039725745	FALSE	FALSE	FALSE
YEL053C	-2.132661822	-0.042687518	FALSE	FALSE	FALSE
YEL054C	-12	-12	FALSE	FALSE	FALSE
YEL055C	-12	-2.120242132	FALSE	FALSE	FALSE
YEL056W	-2.497963685	0.209947232	FALSE	FALSE	FALSE
YEL057C	-5.256008973	-0.870937119	FALSE	FALSE	FALSE
YEL058W	-1.995061148	0.127323817	FALSE	FALSE	FALSE
YEL059C-A	-0.421127517	1.698979236	FALSE	FALSE	FALSE
YEL060C	-12	-12	FALSE	FALSE	FALSE
YEL061C	-12	-12	FALSE	FALSE	FALSE
YEL062W	-3.076419324	1.050462587	FALSE	FALSE	FALSE
YEL063C	-12	-5.160310697	FALSE	FALSE	FALSE
YEL064C	-2.523285838	-0.099472454	FALSE	FALSE	FALSE
YEL065W	-12	-12	FALSE	FALSE	FALSE
YEL066W	-12	-5.420417241	FALSE	FALSE	FALSE
YEL067C	-12	-5.420417241	FALSE	FALSE	FALSE
YEL069C	-2.140180061	0.052444185	FALSE	FALSE	FALSE
YEL070W	-2.209913075	-0.6229093	FALSE	FALSE	FALSE
YEL071W	-12	-3.418225237	FALSE	FALSE	FALSE
YEL072W	-12	-2.077885455	FALSE	FALSE	FALSE
YEL073C	-12	-12	FALSE	FALSE	FALSE
YEL075C	-1.090165531	0.699357629	FALSE	FALSE	FALSE
YEL077C	0.10392335	-2.068161128	FALSE	FALSE	FALSE
YER001W	-12	-2.289432434	FALSE	FALSE	FALSE
YER002W	-1.563762072	-1.926038944	FALSE	FALSE	FALSE
YER003C	-2.029195205	-1.190936234	FALSE	FALSE	FALSE
YER004W	0.337928354	-0.898039321	FALSE	FALSE	FALSE
YER005W	-0.897839017	-0.197391419	FALSE	FALSE	FALSE
YER006W	-4.492039799	-2.52290129	FALSE	FALSE	FALSE
YER007C-A	-12	-12	FALSE	FALSE	FALSE
YER007W	-0.687751297	0.485071332	FALSE	FALSE	FALSE
YER008C	-12	-12	FALSE	FALSE	FALSE
YER009W	-1.306549338	-0.543519929	FALSE	FALSE	FALSE
YER010C	-3.083718808	-0.212898155	FALSE	FALSE	FALSE
YER011W	-1.706602406	-1.066565662	FALSE	FALSE	FALSE
YER012W	-2.877145655	-1.637627039	FALSE	FALSE	FALSE
YER013W	-2.756851421	-2.275621269	FALSE	FALSE	FALSE
YER014C-A	0.540661022	1.492553711	FALSE	FALSE	FALSE
YER014W	0.530053286	1.485220898	FALSE	FALSE	FALSE
YER015W	-7.256855566	0.504853734	FALSE	FALSE	FALSE
YER016W	-12	-12	FALSE	FALSE	FALSE
YER017C	-2.509996996	-0.837562438	FALSE	FALSE	FALSE
YER018C	-3.731228703	0.728595586	FALSE	FALSE	FALSE
YER019C-A	-0.473869543	-0.571889262	FALSE	FALSE	FALSE
YER019W	0.495698449	-0.229727642	FALSE	FALSE	FALSE
YER020W	-0.864759116	-5.072493937	FALSE	FALSE	FALSE
YER021W	-12	-3.518967718	FALSE	FALSE	FALSE
YER022W	-1.710562801	-0.107537832	FALSE	FALSE	FALSE
YER023W	-1.145757163	0.691543931	FALSE	FALSE	FALSE
YER024W	-1.854485347	-3.188112139	FALSE	FALSE	FALSE
YER025W	-12	-7.453849147	FALSE	FALSE	FALSE
YER026C	-12	-12	FALSE	FALSE	FALSE
YER027C	-1.491240803	0.159263074	FALSE	FALSE	FALSE
YER028C	-12	-3.507435037	FALSE	FALSE	FALSE
YER029C	-2.104758366	-0.246527604	FALSE	FALSE	FALSE
YER030W	-2.100447713	-1.118391464	FALSE	FALSE	FALSE
YER031C	-2.121639905	-3.320583354	FALSE	FALSE	FALSE
YER032W	-12	-12	FALSE	FALSE	FALSE
YER033C	0.781561671	-0.007325114	FALSE	FALSE	FALSE
YER034W	-1.876342298	-0.03699062	FALSE	FALSE	FALSE
YER035W	0.294686671	-0.141664061	FALSE	FALSE	FALSE
YER036C	-12	-12	FALSE	FALSE	FALSE
YER037W	-0.767615995	-0.256107026	FALSE	FALSE	FALSE
YER038C	-0.774948075	0.590296517	FALSE	FALSE	FALSE
YER039C	-1.421980693	0.232484155	FALSE	FALSE	FALSE
YER039C-A	-1.418377519	0.813029408	FALSE	FALSE	FALSE
YER040W	-12	0.553258322	FALSE	FALSE	FALSE
YER041W	-1.595220102	-2.467770652	FALSE	FALSE	FALSE
YER042W	-1.24686311	2.412718222	FALSE	FALSE	FALSE
YER043C	-5.019816369	-1.698707933	FALSE	FALSE	FALSE
YER044C	-4.276363886	-1.751666558	FALSE	FALSE	FALSE
YER044C-A	-0.866620753	0.320187876	FALSE	FALSE	FALSE
YER045C	-12	-0.612173662	FALSE	FALSE	FALSE
YER046W	-3.754123687	-0.383488352	FALSE	FALSE	FALSE
YER047C	-0.530549924	-0.452051087	FALSE	FALSE	FALSE
YER048C	-12	-12	FALSE	FALSE	FALSE
YER048W-A	-4.078779516	-5.931492006	FALSE	FALSE	FALSE
YER049W	-0.404206704	0.058159689	FALSE	FALSE	FALSE
YER050C	0.12862722	-2.402638348	FALSE	FALSE	FALSE
YER051W	0.652692007	0.174094643	FALSE	FALSE	FALSE
YER052C	-4.150583443	-2.336405627	FALSE	FALSE	FALSE
YER053C	-12	-1.875836322	FALSE	FALSE	FALSE
YER053C-A	-2.397102383	-3.898667533	FALSE	FALSE	FALSE
YER054C	-12	-6.630984227	FALSE	FALSE	FALSE
YER055C	-1.868876157	-1.447999925	FALSE	FALSE	FALSE
YER056C	-12	-12	FALSE	FALSE	FALSE
YER056C-A	-12	-4.097266857	FALSE	FALSE	FALSE
YER057C	-1.073890811	-0.134948554	FALSE	FALSE	FALSE
YER058W	-4.31686926	-1.827269551	FALSE	FALSE	FALSE
YER059W	-4.599611679	-4.982443837	FALSE	FALSE	FALSE
YER060W	-1.564377383	0.275055288	FALSE	FALSE	FALSE
YER060W-A	-1.132966127	-1.083896542	FALSE	FALSE	FALSE
YER061C	-4.106260911	-4.693780705	FALSE	FALSE	FALSE
YER062C	1.046623574	0.012762427	FALSE	FALSE	FALSE
YER063W	-1.877145655	0.059141934	FALSE	FALSE	FALSE
YER064C	-12	-12	FALSE	FALSE	FALSE
YER065C	-12	-12	FALSE	FALSE	FALSE
YER066W	-12	-4.096297142	FALSE	FALSE	FALSE
YER067W	0.793516157	-0.439325634	FALSE	FALSE	FALSE
YER068W	-5.413198555	-12	FALSE	FALSE	FALSE
YER069W	-12	-12	FALSE	FALSE	FALSE
YER070W	-1.864759116	-6.183759983	FALSE	FALSE	FALSE
YER071C	-2.315528658	-1.336911167	FALSE	FALSE	FALSE
YER072W	-12	-12	FALSE	FALSE	FALSE
YER073W	-12	-3.169071934	FALSE	FALSE	FALSE
YER074W	-12	-4.901578264	FALSE	FALSE	FALSE
YER074W-A	-0.099303026	-1.892174629	FALSE	FALSE	FALSE
YER075C	-12	-12	FALSE	FALSE	FALSE
YER076C	-3.343228521	-2.162606698	FALSE	FALSE	FALSE
YER077C	-2.140180061	-3.933376504	FALSE	FALSE	FALSE
YER078C	-2.750699356	-2.916674557	FALSE	FALSE	FALSE
YER078W-A	1.859149526	2.555537464	FALSE	FALSE	FALSE
YER079W	-12	-2.61957519	FALSE	FALSE	FALSE
YER080W	-5.449721616	-5.700597017	FALSE	FALSE	FALSE
YER081W	-2.356217947	-1.688789209	FALSE	FALSE	FALSE
YER082C	-2.668107286	-1.1402706	FALSE	FALSE	FALSE
YER083C	0.424683903	-0.048673306	FALSE	FALSE	FALSE
YER085C	-1.807363446	-0.21587354	FALSE	FALSE	FALSE
YER086W	-2.197974844	-4.24710948	FALSE	FALSE	FALSE
YER087C-B	-0.787720879	0.307795213	FALSE	FALSE	FALSE
YER087W	-2.11009781	0.759381024	FALSE	FALSE	FALSE
YER088C	-12	-12	FALSE	FALSE	FALSE
YER089C	-12	-2.531822317	FALSE	FALSE	FALSE
YER090W	-3.946358783	-0.633325398	FALSE	FALSE	FALSE
YER091C	-12	-12	FALSE	FALSE	FALSE
YER092W	-2.390289179	-0.985054952	FALSE	FALSE	FALSE
YER093C	-12	-0.181996548	FALSE	FALSE	FALSE
YER093C-A	-1.318346391	-0.219075129	FALSE	FALSE	FALSE
YER094C	-2.009138346	-0.431873408	FALSE	FALSE	FALSE
YER095W	-3.970414921	-1.070137573	FALSE	FALSE	FALSE
YER096W	-3.140180061	-1.610501983	FALSE	FALSE	FALSE
YER098W	-12	-12	FALSE	FALSE	FALSE
YER099C	-2.840253169	0.028701817	FALSE	FALSE	FALSE
YER100W	-0.973801813	0.93547595	FALSE	FALSE	FALSE
YER101C	-2.025762553	-1.715231921	FALSE	FALSE	FALSE
YER102W	-12	-12	FALSE	FALSE	FALSE
YER103W	-12	-0.517710565	FALSE	FALSE	FALSE
YER104W	-2.012985188	-0.44000593	FALSE	FALSE	FALSE
YER105C	-12	-12	FALSE	FALSE	FALSE
YER106W	-4.069590122	-1.582940396	FALSE	FALSE	FALSE
YER107C	-2.867946429	-0.954863343	FALSE	FALSE	FALSE
YER109C	-1.858605499	-0.96035326	FALSE	FALSE	FALSE
YER110C	-12	-12	FALSE	FALSE	FALSE
YER111C	-12	-12	FALSE	FALSE	FALSE
YER112W	-12	-1.447820676	FALSE	FALSE	FALSE
YER113C	0.935100174	0.205113797	FALSE	FALSE	FALSE
YER114C	-12	-12	FALSE	FALSE	FALSE
YER115C	-0.928572555	-0.377962554	FALSE	FALSE	FALSE
YER116C	-2.431494394	-1.559586553	FALSE	FALSE	FALSE
YER117W	-4.335843862	-1.42647829	FALSE	FALSE	FALSE
YER118C	-2.203606028	-1.722675115	FALSE	FALSE	FALSE
YER119C	-2.603641777	-0.234612175	FALSE	FALSE	FALSE
YER120W	-12	-12	FALSE	FALSE	FALSE
YER121W	-2.241415074	-0.52709051	FALSE	FALSE	FALSE
YER122C	-3.419799187	-1.494474419	FALSE	FALSE	FALSE
YER123W	-12	-5.003187738	FALSE	FALSE	FALSE
YER124C	-3.55521756	-1.039873882	FALSE	FALSE	FALSE
YER125W	-12	-12	FALSE	FALSE	FALSE
YER126C	-4.703431572	-4.865323004	FALSE	FALSE	FALSE
YER127W	-0.587244804	-0.321256948	FALSE	FALSE	FALSE
YER128W	-3.468854917	0.275212881	FALSE	FALSE	FALSE
YER129W	-12	-3.393436836	FALSE	FALSE	FALSE
YER130C	-12	-3.060361776	FALSE	FALSE	FALSE
YER131W	-12	-12	FALSE	FALSE	FALSE
YER132C	-12	-12	FALSE	FALSE	FALSE
YER133W	-12	-12	FALSE	FALSE	FALSE
YER134C	-12	-12	FALSE	FALSE	FALSE
YER136W	-12	-12	FALSE	FALSE	FALSE
YER137C	-12	-4.32433102	FALSE	FALSE	FALSE
YER138W-A	-12	-0.777438786	FALSE	FALSE	FALSE
YER139C	-3.877145655	-1.272341603	FALSE	FALSE	FALSE
YER140W	4.21004454	1.995138175	FALSE	FALSE	FALSE
YER141W	-3.394202869	-4.077574338	FALSE	FALSE	FALSE
YER142C	-2.066177576	-0.784709459	FALSE	FALSE	FALSE
YER143W	-0.623572623	0.856891061	FALSE	FALSE	FALSE
YER144C	-2.797423947	-4.650885994	FALSE	FALSE	FALSE
YER145C	-12	-3.408138451	FALSE	FALSE	FALSE
YER146W	-4.778087382	-0.449753731	FALSE	FALSE	FALSE
YER147C	-1.787662575	-0.080607383	FALSE	FALSE	FALSE
YER148W	-1.22972497	-2.442632347	FALSE	FALSE	FALSE
YER149C	-1.481813519	-0.828460626	FALSE	FALSE	FALSE
YER150W	-1.139373216	-3.269718822	FALSE	FALSE	FALSE
YER151C	-12	-12	FALSE	FALSE	FALSE
YER152C	-12	-6.527592747	FALSE	FALSE	FALSE
YER153C	-0.742912337	0.588087429	FALSE	FALSE	FALSE
YER154W	-1.871027432	-3.03262804	FALSE	FALSE	FALSE
YER155C	-12	-12	FALSE	FALSE	FALSE
YER156C	-2.731387805	-0.142916626	FALSE	FALSE	FALSE
YER157W	-12	-5.681259643	FALSE	FALSE	FALSE
YER158C	-12	-4.229418354	FALSE	FALSE	FALSE
YER159C	-3.346080617	-2.38330417	FALSE	FALSE	FALSE
YER161C	-3.363826727	-0.474668174	FALSE	FALSE	FALSE
YER162C	-1.824701948	0.975867325	FALSE	FALSE	FALSE
YER163C	-1.115569466	-0.256018036	FALSE	FALSE	FALSE
YER164W	-12	-12	FALSE	FALSE	FALSE
YER165W	-2.381095296	0.160505674	FALSE	FALSE	FALSE
YER166W	-12	-12	FALSE	FALSE	FALSE
YER167W	-12	-5.101417008	FALSE	FALSE	FALSE
YER168C	-2.096926654	-0.11362133	FALSE	FALSE	FALSE
YER169W	-12	-12	FALSE	FALSE	FALSE
YER170W	-1.855170378	0.348020678	FALSE	FALSE	FALSE
YER171W	-2.398774624	-0.521970703	FALSE	FALSE	FALSE
YER172C	-12	1.650957283	FALSE	FALSE	FALSE
YER173W	-1.936975779	-0.974035294	FALSE	FALSE	FALSE
YER174C	-12	3.391150627	FALSE	FALSE	FALSE
YER175C	-0.96811334	1.185951159	FALSE	FALSE	FALSE
YER175W-A	-0.672758513	0.45670882	FALSE	FALSE	FALSE
YER176W	-12	-0.644041327	FALSE	FALSE	FALSE
YER177W	-12	-12	FALSE	FALSE	FALSE
YER178W	-12	-12	FALSE	FALSE	FALSE
YER179W	-2.992271281	-3.672078533	FALSE	FALSE	FALSE
YER180C	-1.686133567	0.367633866	FALSE	FALSE	FALSE
YER180C-A	-3.960071659	-3.229171686	FALSE	FALSE	FALSE
YER182W	-2.311655732	-2.689929349	FALSE	FALSE	FALSE
YER183C	-2.868495467	0.53415135	FALSE	FALSE	FALSE
YER184C	-0.55521756	-1.360865601	FALSE	FALSE	FALSE
YER185W	-2.953763194	0.155601649	FALSE	FALSE	FALSE
YER186C	-2.55521756	1.001819656	FALSE	FALSE	FALSE
YER187W	-12	0.065994782	FALSE	FALSE	FALSE
YER188C-A	0.038014439	2.02663717	FALSE	FALSE	FALSE
YER189W	-3.580846555	0.043100189	FALSE	FALSE	FALSE
YER190C-B	-0.135488161	0.319515589	FALSE	FALSE	FALSE
YER190W	-12	-1.589337153	FALSE	FALSE	FALSE
YFL001W	-1.109005786	-0.503488723	FALSE	FALSE	FALSE
YFL002C	-12	-12	FALSE	FALSE	FALSE
YFL003C	-12	-5.381699361	FALSE	FALSE	FALSE
YFL004W	-12	-7.244374962	FALSE	FALSE	FALSE
YFL005W	-12	-5.183759983	FALSE	FALSE	FALSE
YFL007W	-12	-12	FALSE	FALSE	FALSE
YFL008W	-12	-2.516454507	FALSE	FALSE	FALSE
YFL009W	-12	-12	FALSE	FALSE	FALSE
YFL010C	-12	-12	FALSE	FALSE	FALSE
YFL010W-A	-12	-12	FALSE	FALSE	FALSE
YFL011W	-3.140180061	-0.107905182	FALSE	FALSE	FALSE
YFL012W	-1.877398163	0.209520146	FALSE	FALSE	FALSE
YFL013C	-1.398247082	-0.505039106	FALSE	FALSE	FALSE
YFL014W	-12	-8.246044261	FALSE	FALSE	FALSE
YFL016C	-12	-12	FALSE	FALSE	FALSE
YFL017C	-1.768926703	0.919389974	FALSE	FALSE	FALSE
YFL017W-A	-1.282014428	0.487023787	FALSE	FALSE	FALSE
YFL018C	-12	-4.418225237	FALSE	FALSE	FALSE
YFL020C	-12	-12	FALSE	FALSE	FALSE
YFL021W	-12	-12	FALSE	FALSE	FALSE
YFL022C	-3.86065379	-2.58682324	FALSE	FALSE	FALSE
YFL023W	-0.537554887	-1.282902845	FALSE	FALSE	FALSE
YFL024C	-2.852478019	-2.958642232	FALSE	FALSE	FALSE
YFL025C	-12	-0.301939393	FALSE	FALSE	FALSE
YFL026W	-1.217287305	-2.181255143	FALSE	FALSE	FALSE
YFL027C	-2.456712692	-0.812043214	FALSE	FALSE	FALSE
YFL028C	0.504839386	0.526143513	FALSE	FALSE	FALSE
YFL029C	-0.584271229	0.730252433	FALSE	FALSE	FALSE
YFL030W	-1.891815361	0.070192514	FALSE	FALSE	FALSE
YFL031W	-1.447345016	0.736458808	FALSE	FALSE	FALSE
YFL033C	-12	-12	FALSE	FALSE	FALSE
YFL034C-A	-0.251170895	0.133293917	FALSE	FALSE	FALSE
YFL034C-B	-1.815522561	-0.119099184	FALSE	FALSE	FALSE
YFL034W	-12	-1.947854051	FALSE	FALSE	FALSE
YFL036W	-0.55521756	-3.418225237	FALSE	FALSE	FALSE
YFL037W	-12	-12	FALSE	FALSE	FALSE
YFL038C	-1.710831349	-4.767314801	FALSE	FALSE	FALSE
YFL039C	-4.991712639	-0.29168531	FALSE	FALSE	FALSE
YFL040W	0.000553118	0.750967808	FALSE	FALSE	FALSE
YFL041W	-2.862819521	-0.585534626	FALSE	FALSE	FALSE
YFL041W-A	-0.686072507	0.259931975	FALSE	FALSE	FALSE
YFL042C	-2.437678825	-0.495740565	FALSE	FALSE	FALSE
YFL044C	-1.419301291	-1.191575043	FALSE	FALSE	FALSE
YFL045C	-2.567823812	-0.53015463	FALSE	FALSE	FALSE
YFL046W	-1.260012389	-1.040105944	FALSE	FALSE	FALSE
YFL047W	-12	-1.441093429	FALSE	FALSE	FALSE
YFL048C	-2.161688022	0.051132232	FALSE	FALSE	FALSE
YFL049W	-2.607930856	0.344058209	FALSE	FALSE	FALSE
YFL050C	-1.706602406	-0.396297516	FALSE	FALSE	FALSE
YFL051C	-0.747028342	0.366563105	FALSE	FALSE	FALSE
YFL052W	-12	-1.190989664	FALSE	FALSE	FALSE
YFL053W	-12	-2.176122128	FALSE	FALSE	FALSE
YFL054C	-12	-3.156397639	FALSE	FALSE	FALSE
YFL055W	-12	-12	FALSE	FALSE	FALSE
YFL056C	-1.761879829	-2.241801046	FALSE	FALSE	FALSE
YFL057C	-1.627795892	0.526513044	FALSE	FALSE	FALSE
YFL058W	-1.292734311	0.414404674	FALSE	FALSE	FALSE
YFL059W	-0.783714698	1.404808546	FALSE	FALSE	FALSE
YFL060C	-1.672174867	0.586897643	FALSE	FALSE	FALSE
YFL061W	-2.691699767	0.604822052	FALSE	FALSE	FALSE
YFL062W	-0.530549924	-12	FALSE	FALSE	FALSE
YFL066C	-12	0.397723847	FALSE	FALSE	FALSE
YFL067W	-1.542831021	1.350422717	FALSE	FALSE	FALSE
YFL068W	0.383127077	-0.226919993	FALSE	FALSE	FALSE
YFR001W	-2.344032326	-3.486356772	FALSE	FALSE	FALSE
YFR002W	-2.864759116	-3.423070787	FALSE	FALSE	FALSE
YFR003C	-1.97159613	-0.736269894	FALSE	FALSE	FALSE
YFR004W	-3.516986615	-1.092449449	FALSE	FALSE	FALSE
YFR005C	-1.572712405	0.534838951	FALSE	FALSE	FALSE
YFR006W	-2.530549924	-3.500587589	FALSE	FALSE	FALSE
YFR007W	-1.102005144	-1.9854598	FALSE	FALSE	FALSE
YFR008W	-2.202334932	-1.050066937	FALSE	FALSE	FALSE
YFR009W	-12	-2.157248474	FALSE	FALSE	FALSE
YFR010W	-0.412719958	-0.52364594	FALSE	FALSE	FALSE
YFR011C	-2.618424361	-2.361098741	FALSE	FALSE	FALSE
YFR012W	-4.002262639	-2.36991188	FALSE	FALSE	FALSE
YFR012W-A	-0.825178832	0.30445612	FALSE	FALSE	FALSE
YFR013W	-12	-3.681259643	FALSE	FALSE	FALSE
YFR014C	-2.725318142	-1.926038876	FALSE	FALSE	FALSE
YFR015C	-2.115512424	-0.628200894	FALSE	FALSE	FALSE
YFR016C	-12	-1.518967718	FALSE	FALSE	FALSE
YFR017C	-3.928191021	-2.117723196	FALSE	FALSE	FALSE
YFR018C	-1.252065445	0.544198236	FALSE	FALSE	FALSE
YFR019W	-12	-12	FALSE	FALSE	FALSE
YFR021W	-12	-12	FALSE	FALSE	FALSE
YFR022W	-1.856560113	-0.603348634	FALSE	FALSE	FALSE
YFR023W	0.325767697	0.571902914	FALSE	FALSE	FALSE
YFR024C-A	-4.604778869	-4.553092653	FALSE	FALSE	FALSE
YFR025C	-1.428302847	-3.092931654	FALSE	FALSE	FALSE
YFR026C	2.266257626	-0.89695358	FALSE	FALSE	FALSE
YFR027W	-1.422316023	0.081346737	FALSE	FALSE	FALSE
YFR028C	-12	-12	FALSE	FALSE	FALSE
YFR029W	-12	-2.635741541	FALSE	FALSE	FALSE
YFR030W	-2.679996157	0.270780284	FALSE	FALSE	FALSE
YFR031C	-1.55521756	-1.156135542	FALSE	FALSE	FALSE
YFR031C-A	-12	-6.740153332	FALSE	FALSE	FALSE
YFR032C	-0.955981601	0.341841176	FALSE	FALSE	FALSE
YFR032C-A	-2.727800055	1.052232592	FALSE	FALSE	FALSE
YFR032C-B	0.048268506	0.303209828	FALSE	FALSE	FALSE
YFR033C	-7.217050451	-6.030589213	FALSE	FALSE	FALSE
YFR034C	-12	-12	FALSE	FALSE	FALSE
YFR035C	-2.997609002	-2.284608005	FALSE	FALSE	FALSE
YFR036W	-2.447207811	-2.333998146	FALSE	FALSE	FALSE
YFR037C	-0.036638658	0.640054665	FALSE	FALSE	FALSE
YFR038W	-3.223106065	0.027373146	FALSE	FALSE	FALSE
YFR039C	0.31875012	0.69045545	FALSE	FALSE	FALSE
YFR040W	-12	-5.377303455	FALSE	FALSE	FALSE
YFR041C	-1.363922948	1.112338625	FALSE	FALSE	FALSE
YFR042W	-0.786148537	0.49146245	FALSE	FALSE	FALSE
YFR043C	-1.883863788	0.275894965	FALSE	FALSE	FALSE
YFR044C	-1.490334429	-0.256035063	FALSE	FALSE	FALSE
YFR045W	-0.78618913	-0.48774433	FALSE	FALSE	FALSE
YFR046C	-1.021413433	0.642241441	FALSE	FALSE	FALSE
YFR047C	-1.173080699	0.062056447	FALSE	FALSE	FALSE
YFR048W	-2.023630486	-0.205703305	FALSE	FALSE	FALSE
YFR049W	-1.263769489	-0.791427171	FALSE	FALSE	FALSE
YFR050C	-3.027695933	-1.137749174	FALSE	FALSE	FALSE
YFR051C	-1.820304461	-0.459251894	FALSE	FALSE	FALSE
YFR052W	-1.605664494	-1.323959277	FALSE	FALSE	FALSE
YFR053C	-12	-2.599113952	FALSE	FALSE	FALSE
YFR055W	-1.398855073	0.131276748	FALSE	FALSE	FALSE
YFR057W	-0.55521756	-0.606037582	FALSE	FALSE	FALSE
YGL001C	-2.040448078	0.636569942	FALSE	FALSE	FALSE
YGL002W	-0.654969263	0.179404068	FALSE	FALSE	FALSE
YGL003C	-0.805791255	-1.269372282	FALSE	FALSE	FALSE
YGL004C	-0.526011884	0.141927817	FALSE	FALSE	FALSE
YGL005C	-0.036279348	0.358763179	FALSE	FALSE	FALSE
YGL006W	-12	1.078704742	FALSE	FALSE	FALSE
YGL006W-A	-2.712756022	0.361788095	FALSE	FALSE	FALSE
YGL007C-A	-1.872198582	0.45032173	FALSE	FALSE	FALSE
YGL008C	-12	-12	FALSE	FALSE	FALSE
YGL009C	-12	-6.046021726	FALSE	FALSE	FALSE
YGL010W	-0.483365868	-0.106913093	FALSE	FALSE	FALSE
YGL011C	-2.03841111	-0.286305469	FALSE	FALSE	FALSE
YGL012W	-2.89607665	-2.262330391	FALSE	FALSE	FALSE
YGL013C	-12	-2.808474335	FALSE	FALSE	FALSE
YGL014W	-12	-12	FALSE	FALSE	FALSE
YGL015C	0.209032547	0.274610223	FALSE	FALSE	FALSE
YGL016W	-12	-12	FALSE	FALSE	FALSE
YGL017W	-12	-3.619859098	FALSE	FALSE	FALSE
YGL018C	1.085213776	-0.263396158	FALSE	FALSE	FALSE
YGL019W	-1.416345001	-0.928492972	FALSE	FALSE	FALSE
YGL020C	-1.369144442	-0.028431617	FALSE	FALSE	FALSE
YGL021W	-12	-3.460603432	FALSE	FALSE	FALSE
YGL022W	-1.212461447	-2.708569742	FALSE	FALSE	FALSE
YGL023C	-12	-0.817026007	FALSE	FALSE	FALSE
YGL025C	0.758373893	-2.183236167	FALSE	FALSE	FALSE
YGL026C	-2.530549924	-3.209210362	FALSE	FALSE	FALSE
YGL027C	-1.121639905	-1.699069341	FALSE	FALSE	FALSE
YGL028C	-4.014649179	-2.793045589	FALSE	FALSE	FALSE
YGL029W	-2.413194813	-3.150905597	FALSE	FALSE	FALSE
YGL030W	-12	-5.378826045	FALSE	FALSE	FALSE
YGL031C	-12	-12	FALSE	FALSE	FALSE
YGL032C	0.372271814	1.590491016	FALSE	FALSE	FALSE
YGL033W	-12	-0.198352614	FALSE	FALSE	FALSE
YGL035C	-12	-12	FALSE	FALSE	FALSE
YGL036W	-12	-1.516454507	FALSE	FALSE	FALSE
YGL037C	-0.54200902	-1.506031123	FALSE	FALSE	FALSE
YGL038C	0.330516432	-1.783227885	FALSE	FALSE	FALSE
YGL039W	-12	-4.555728761	FALSE	FALSE	FALSE
YGL040C	-12	-12	FALSE	FALSE	FALSE
YGL041C-B	-0.013683628	0.661141295	FALSE	FALSE	FALSE
YGL043W	-2.355127804	0.677361478	FALSE	FALSE	FALSE
YGL044C	0.093423595	0.39054253	FALSE	FALSE	FALSE
YGL045W	-12	-2.264044755	FALSE	FALSE	FALSE
YGL047W	-2.123688195	-2.556659555	FALSE	FALSE	FALSE
YGL048C	-1.134446748	-0.264136012	FALSE	FALSE	FALSE
YGL049C	-12	-12	FALSE	FALSE	FALSE
YGL050W	-12	-2.394517171	FALSE	FALSE	FALSE
YGL051W	-2.42141718	0.185169609	FALSE	FALSE	FALSE
YGL053W	-12	-0.133561998	FALSE	FALSE	FALSE
YGL054C	-12	-12	FALSE	FALSE	FALSE
YGL055W	-3.55521756	-4.874006512	FALSE	FALSE	FALSE
YGL056C	-2.275691289	-0.259497915	FALSE	FALSE	FALSE
YGL057C	-3.212461447	-0.739176161	FALSE	FALSE	FALSE
YGL058W	-2.545854125	-0.39379337	FALSE	FALSE	FALSE
YGL059W	-1.018655701	-0.892779356	FALSE	FALSE	FALSE
YGL060W	-1.613017537	-0.329122331	FALSE	FALSE	FALSE
YGL061C	-1.596809067	0.31287731	FALSE	FALSE	FALSE
YGL062W	0.457168979	-1.633816222	FALSE	FALSE	FALSE
YGL063W	-1.201153883	-0.314824619	FALSE	FALSE	FALSE
YGL064C	-2.642680401	-0.915545936	FALSE	FALSE	FALSE
YGL065C	-0.111397629	-0.220311739	FALSE	FALSE	FALSE
YGL066W	-0.271597612	-1.291166196	FALSE	FALSE	FALSE
YGL067W	-0.722553745	-0.359020884	FALSE	FALSE	FALSE
YGL068W	-2.79358433	-0.623543599	FALSE	FALSE	FALSE
YGL070C	-2.354958591	0.661344122	FALSE	FALSE	FALSE
YGL071W	-12	-12	FALSE	FALSE	FALSE
YGL073W	-12	-12	FALSE	FALSE	FALSE
YGL075C	-2.530549924	-1.995124246	FALSE	FALSE	FALSE
YGL076C	-12	-12	FALSE	FALSE	FALSE
YGL077C	-12	-7.160310697	FALSE	FALSE	FALSE
YGL078C	-2.852478019	-4.370028187	FALSE	FALSE	FALSE
YGL079W	0.110262298	0.250435131	FALSE	FALSE	FALSE
YGL080W	-0.279120353	0.392308309	FALSE	FALSE	FALSE
YGL081W	-1.117741804	1.161279196	FALSE	FALSE	FALSE
YGL082W	-0.393622264	-0.598059281	FALSE	FALSE	FALSE
YGL083W	-12	-1.795773861	FALSE	FALSE	FALSE
YGL084C	-1.907164108	-0.756113864	FALSE	FALSE	FALSE
YGL085W	-1.256853876	-3.307981146	FALSE	FALSE	FALSE
YGL086W	-1.416548273	0.28530412	FALSE	FALSE	FALSE
YGL087C	-4.150583443	-5.628344148	FALSE	FALSE	FALSE
YGL089C	-3.127793521	-3.005553528	FALSE	FALSE	FALSE
YGL090W	0.30455629	1.009174867	FALSE	FALSE	FALSE
YGL091C	-0.400527366	-0.089889076	FALSE	FALSE	FALSE
YGL092W	-12	-12	FALSE	FALSE	FALSE
YGL093W	-12	-1.008400645	FALSE	FALSE	FALSE
YGL094C	-12	-12	FALSE	FALSE	FALSE
YGL095C	-12	-5.216894225	FALSE	FALSE	FALSE
YGL096W	-12	-12	FALSE	FALSE	FALSE
YGL097W	-12	-12	FALSE	FALSE	FALSE
YGL098W	-12	-12	FALSE	FALSE	FALSE
YGL099W	-1.55521756	-12	FALSE	FALSE	FALSE
YGL100W	0.12247266	1.462558837	FALSE	FALSE	FALSE
YGL101W	-0.109776149	-1.503167341	FALSE	FALSE	FALSE
YGL103W	-2.011542559	-0.105010618	FALSE	FALSE	FALSE
YGL104C	0.667328836	-4.117572514	FALSE	FALSE	FALSE
YGL105W	-12	-5.040016463	FALSE	FALSE	FALSE
YGL106W	-1.530549924	0.046950627	FALSE	FALSE	FALSE
YGL107C	-0.722035942	-0.48485292	FALSE	FALSE	FALSE
YGL108C	-12	-12	FALSE	FALSE	FALSE
YGL110C	-0.465477787	0.052297272	FALSE	FALSE	FALSE
YGL111W	-0.995158298	0.764367217	FALSE	FALSE	FALSE
YGL112C	-2.432639089	0.450601234	FALSE	FALSE	FALSE
YGL113W	-2.279861626	-0.872806892	FALSE	FALSE	FALSE
YGL114W	-12	1.369165286	FALSE	FALSE	FALSE
YGL115W	-0.349746948	1.20429067	FALSE	FALSE	FALSE
YGL116W	-12	-12	FALSE	FALSE	FALSE
YGL117W	-0.55521756	-2.121289459	FALSE	FALSE	FALSE
YGL119W	-12	-3.684329381	FALSE	FALSE	FALSE
YGL120C	-3.140180061	-1.537522677	FALSE	FALSE	FALSE
YGL121C	-2.917237491	-0.413236114	FALSE	FALSE	FALSE
YGL122C	-12	0.815174523	FALSE	FALSE	FALSE
YGL123W	-12	-4.684329381	FALSE	FALSE	FALSE
YGL124C	-12	-1.413115074	FALSE	FALSE	FALSE
YGL125W	-12	-0.024246352	FALSE	FALSE	FALSE
YGL126W	-12	-12	FALSE	FALSE	FALSE
YGL127C	-1.899360775	0.294611408	FALSE	FALSE	FALSE
YGL128C	1.601475763	0.329251223	FALSE	FALSE	FALSE
YGL129C	-1.390214346	-0.41760365	FALSE	FALSE	FALSE
YGL130W	-0.891696161	0.801512661	FALSE	FALSE	FALSE
YGL131C	-0.55521756	0.202321895	FALSE	FALSE	FALSE
YGL133W	-12	-12	FALSE	FALSE	FALSE
YGL134W	-2.754123687	-2.209115854	FALSE	FALSE	FALSE
YGL135W	-1.069226137	-0.85530142	FALSE	FALSE	FALSE
YGL136C	-0.112226866	-1.033490024	FALSE	FALSE	FALSE
YGL137W	0.040665912	0.429463347	FALSE	FALSE	FALSE
YGL138C	0.072337468	0.52932442	FALSE	FALSE	FALSE
YGL139W	0.414889851	-0.262782355	FALSE	FALSE	FALSE
YGL140C	-2.55521756	-0.267040715	FALSE	FALSE	FALSE
YGL141W	0.463322596	-0.293238669	FALSE	FALSE	FALSE
YGL142C	0.338356676	0.494003873	FALSE	FALSE	FALSE
YGL143C	-1.907164108	-1.509447131	FALSE	FALSE	FALSE
YGL144C	2.273783225	0.528848819	FALSE	FALSE	FALSE
YGL145W	-0.339589336	0.676766016	FALSE	FALSE	FALSE
YGL146C	-1.209484063	1.052047569	FALSE	FALSE	FALSE
YGL147C	-12	-12	FALSE	FALSE	FALSE
YGL148W	-1.13062322	0.628666694	FALSE	FALSE	FALSE
YGL150C	-12	-12	FALSE	FALSE	FALSE
YGL151W	-0.961985561	-0.979893981	FALSE	FALSE	FALSE
YGL153W	-0.649142962	2.95145267	FALSE	FALSE	FALSE
YGL154C	-0.29442125	-0.008803218	FALSE	FALSE	FALSE
YGL155W	0.008954902	0.787767093	FALSE	FALSE	FALSE
YGL156W	-0.55521756	-0.214587155	FALSE	FALSE	FALSE
YGL157W	-0.37728314	0.194704348	FALSE	FALSE	FALSE
YGL158W	-0.530549924	-0.557861436	FALSE	FALSE	FALSE
YGL159W	-12	-3.821832905	FALSE	FALSE	FALSE
YGL160W	-0.035414307	-2.321202429	FALSE	FALSE	FALSE
YGL161C	0.819757936	0.31040945	FALSE	FALSE	FALSE
YGL162W	-12	0.066233688	FALSE	FALSE	FALSE
YGL163C	-0.55521756	-1.021464223	FALSE	FALSE	FALSE
YGL164C	1.343357556	0.186597791	FALSE	FALSE	FALSE
YGL166W	-0.533772627	-8.059318548	FALSE	FALSE	FALSE
YGL167C	-12	-12	FALSE	FALSE	FALSE
YGL168W	-12	-12	FALSE	FALSE	FALSE
YGL169W	-0.215772244	-1.119637066	FALSE	FALSE	FALSE
YGL170C	-0.96679735	-1.628091522	FALSE	FALSE	FALSE
YGL171W	-0.999131316	-1.326289038	FALSE	FALSE	FALSE
YGL172W	-2.813284581	-2.197599605	FALSE	FALSE	FALSE
YGL173C	-12	-12	FALSE	FALSE	FALSE
YGL174W	-0.412212726	0.364903272	FALSE	FALSE	FALSE
YGL175C	-0.290625319	0.244755877	FALSE	FALSE	FALSE
YGL176C	-1.16974145	0.033461505	FALSE	FALSE	FALSE
YGL178W	-3.790758534	-1.890609902	FALSE	FALSE	FALSE
YGL179C	-2.986529189	-1.611339475	FALSE	FALSE	FALSE
YGL180W	-12	-12	FALSE	FALSE	FALSE
YGL181W	3.000215668	-2.678469224	FALSE	FALSE	FALSE
YGL183C	-12	0.803211895	FALSE	FALSE	FALSE
YGL184C	-12	-12	FALSE	FALSE	FALSE
YGL185C	-0.394378614	-0.045985354	FALSE	FALSE	FALSE
YGL186C	-0.907164108	-0.741561665	FALSE	FALSE	FALSE
YGL187C	0.420032741	-4.015106234	FALSE	FALSE	FALSE
YGL188C-A	0.240364362	0.36214846	FALSE	FALSE	FALSE
YGL189C	0.465707	0.298000161	FALSE	FALSE	FALSE
YGL190C	-12	-12	FALSE	FALSE	FALSE
YGL191W	-3.354302984	-5.119989607	FALSE	FALSE	FALSE
YGL192W	3.473034851	0.315808262	FALSE	FALSE	FALSE
YGL193C	2.612337936	0.902267155	FALSE	FALSE	FALSE
YGL194C	0.190061416	0.262195015	FALSE	FALSE	FALSE
YGL194C-A	0.454414635	0.48528182	FALSE	FALSE	FALSE
YGL195W	-12	-12	FALSE	FALSE	FALSE
YGL196W	-0.396248666	-0.080220618	FALSE	FALSE	FALSE
YGL197W	-12	-1.349042717	FALSE	FALSE	FALSE
YGL198W	-3.138460865	0.964419993	FALSE	FALSE	FALSE
YGL200C	-1.55521756	-12	FALSE	FALSE	FALSE
YGL201C	-12	-12	FALSE	FALSE	FALSE
YGL202W	-12	-2.156397639	FALSE	FALSE	FALSE
YGL203C	-12	-12	FALSE	FALSE	FALSE
YGL205W	-12	-5.975886126	FALSE	FALSE	FALSE
YGL206C	-12	-12	FALSE	FALSE	FALSE
YGL207W	-12	-0.908787972	FALSE	FALSE	FALSE
YGL208W	0.607311835	2.592226922	FALSE	FALSE	FALSE
YGL209W	-12	-3.726132109	FALSE	FALSE	FALSE
YGL210W	-12	-3.84488452	FALSE	FALSE	FALSE
YGL211W	-0.49450251	0.126899799	FALSE	FALSE	FALSE
YGL212W	-0.454174279	1.448119266	FALSE	FALSE	FALSE
YGL213C	-0.344955731	-0.535747229	FALSE	FALSE	FALSE
YGL215W	-12	1.026650508	FALSE	FALSE	FALSE
YGL216W	-12	-12	FALSE	FALSE	FALSE
YGL219C	-0.498863282	1.21258368	FALSE	FALSE	FALSE
YGL220W	-0.450264705	-3.42323327	FALSE	FALSE	FALSE
YGL221C	-0.594253777	0.555186073	FALSE	FALSE	FALSE
YGL222C	0.83873286	0.55312608	FALSE	FALSE	FALSE
YGL223C	-12	-12	FALSE	FALSE	FALSE
YGL224C	-12	-12	FALSE	FALSE	FALSE
YGL225W	-12	-4.183759983	FALSE	FALSE	FALSE
YGL226C-A	-0.700680261	0.290327328	FALSE	FALSE	FALSE
YGL226W	-2.877145655	-2.476431136	FALSE	FALSE	FALSE
YGL227W	-2.140180061	-0.665446831	FALSE	FALSE	FALSE
YGL228W	0.469450076	-2.584573297	FALSE	FALSE	FALSE
YGL229C	-0.3697761	-0.233962755	FALSE	FALSE	FALSE
YGL230C	-0.904892583	0.01464696	FALSE	FALSE	FALSE
YGL231C	0.31522864	1.272645964	FALSE	FALSE	FALSE
YGL232W	0.638025419	-0.662035924	FALSE	FALSE	FALSE
YGL233W	-12	-6.073577065	FALSE	FALSE	FALSE
YGL234W	-1.275691289	-1.159741418	FALSE	FALSE	FALSE
YGL235W	0.052304279	-1.236097347	FALSE	FALSE	FALSE
YGL236C	-0.087420484	-1.27584852	FALSE	FALSE	FALSE
YGL237C	-0.589760042	0.617925163	FALSE	FALSE	FALSE
YGL238W	-12	-12	FALSE	FALSE	FALSE
YGL240W	-1.362881521	0.384067478	FALSE	FALSE	FALSE
YGL241W	-2.465418317	0.383650471	FALSE	FALSE	FALSE
YGL242C	-0.946375523	-0.026460694	FALSE	FALSE	FALSE
YGL243W	-1.768633175	0.515785168	FALSE	FALSE	FALSE
YGL244W	-0.179553978	-0.52353278	FALSE	FALSE	FALSE
YGL245W	-2.595220102	-1.75721909	FALSE	FALSE	FALSE
YGL246C	-0.618915313	0.497155314	FALSE	FALSE	FALSE
YGL247W	-1.098772492	0.590199242	FALSE	FALSE	FALSE
YGL248W	-3.47016684	-2.641479	FALSE	FALSE	FALSE
YGL249W	-0.888658567	-0.432101465	FALSE	FALSE	FALSE
YGL250W	0.044062648	0.664511798	FALSE	FALSE	FALSE
YGL251C	-1.725142561	-0.152730445	FALSE	FALSE	FALSE
[truncated: 3,752 more rows]
