# Supplementary material for: Overexpression profiling reveals cellular requirements in the context of genetic backgrounds and environments
Source: PLoS Genet. 2023 Apr 28;19(4):e1010732. doi: 10.1371/journal.pgen.1010732 (PMC10171610; doi:10.1371/journal.pgen.1010732)
Supplement: S1 Data — (ZIP) [file pgen.1010732.s025.zip › S1_Data/S2_Fig/2C/2C_rawdata.csv]

	0M_Rep1	0M_Rep2	0M_Rep3	0.1M_Rep1	0.1M_Rep2	0.1M_Rep3	0.5M_Rep1	0.5M_Rep2	0.5M_Rep3	1M_Rep1	1M_Rep2	1M_Rep3	1.5M_Rep1	1.5M_Rep2	1.5M_Rep3	2M_Rep1	2M_Rep2	2M_Rep3	3M_Rep1	3M_Rep2	3M_Rep3
1	-0.002	0.004	0.013	0.001	0.006	0.006	0.002	0.006	0.01	-0.002	0.004	0.008	0	0.005	0.003	-0.001	0.002	-0.004	0.002	0.002	-0.003
2	0	0.006	0.016	0.005	0.009	0.01	0.002	0.005	0.009	-0.002	0.004	0.006	0.001	0.009	0.005	-0.001	0.004	-0.005	0	0.002	0
3	0	0.006	0.019	0.006	0.01	0.012	0.002	0.005	0.01	-0.003	0.003	0.005	0.002	0.009	0.005	0	0.003	-0.001	0.002	0.004	0
4	0.001	0.009	0.042	0.008	0.012	0.012	0.004	0.005	0.01	-0.001	0.003	0.008	0.002	0.009	0.005	0	0.002	-0.004	0.003	0.003	0
5	0.002	0.01	0.022	0.009	0.013	0.011	0.005	0.009	0.009	-0.002	0.004	0.009	0.001	0.009	0.006	0.001	0.005	-0.005	0.002	0.001	0
6	0.003	0.011	0.022	0.009	0.015	0.015	0.005	0.006	0.011	-0.003	0.005	0.008	0.002	0.006	0.006	0	0.003	-0.004	0.003	0.004	-0.001
7	0.004	0.012	0.024	0.01	0.016	0.016	0.005	0.01	0.011	-0.004	0.005	0.006	0.004	0.009	0.005	0.004	0.003	-0.005	0.004	0.003	0
8	0.003	0.013	0.023	0.013	0.015	0.017	0.006	0.009	0.012	-0.004	0.003	0.006	0.011	0.009	0.008	0.003	0.003	-0.001	0.004	0.004	0.001
9	0.004	0.016	0.025	0.012	0.018	0.019	0.006	0.009	0.012	-0.004	0.004	0.006	0.004	0.01	0.008	0.001	0.004	-0.005	0.003	0.004	0.003
10	0.008	0.017	0.026	0.013	0.02	0.022	0.008	0.012	0.015	-0.003	0.004	0.006	0.004	0.011	0.008	0.003	0.004	-0.004	0.003	0.005	0.001
11	0.009	0.019	0.026	0.016	0.023	0.025	0.009	0.012	0.013	-0.005	0.003	0.004	0.004	0.011	0.004	0.001	0.002	-0.003	0.004	0.004	0
12	0.009	0.022	0.031	0.018	0.025	0.026	0.01	0.015	0.015	-0.003	0.005	0.006	0.004	0.01	0.008	0.002	0.003	-0.004	0.004	0.004	0.002
13	0.015	0.024	0.031	0.019	0.027	0.027	0.013	0.016	0.016	-0.002	0.005	0.008	0.005	0.01	0.006	0.002	0.006	-0.003	0.005	0.004	0
14	0.015	0.028	0.035	0.023	0.032	0.03	0.012	0.018	0.018	-0.003	0.006	0.004	0.008	0.009	0.009	0.002	0.008	-0.004	0.004	0.005	0.001
15	0.017	0.03	0.037	0.027	0.033	0.035	0.015	0.019	0.02	-0.002	0.005	0.008	0.016	0.01	0.009	0.004	0.003	-0.003	0.004	0.003	0
16	0.019	0.031	0.038	0.028	0.037	0.037	0.016	0.02	0.019	0	0.006	0.008	0.005	0.01	0.008	0.004	0.004	-0.003	0.003	0.005	0.002
17	0.023	0.035	0.041	0.032	0.041	0.039	0.018	0.024	0.022	-0.001	0.006	0.009	0.005	0.011	0.008	0.002	0.003	-0.004	0.003	0.004	0
18	0.025	0.044	0.045	0.033	0.045	0.044	0.023	0.025	0.022	0.001	0.008	0.01	0.004	0.011	0.008	0.002	0.004	-0.004	0.005	0.003	0
19	0.027	0.044	0.047	0.038	0.052	0.045	0.025	0.027	0.024	-0.001	0.008	0.009	0.004	0.011	0.008	0.003	0.003	-0.003	0.003	0.002	0.001
20	0.034	0.049	0.053	0.042	0.053	0.048	0.024	0.033	0.024	0.002	0.01	0.009	0.004	0.01	0.008	0.002	0.002	-0.004	0.003	0.003	0.002
21	0.037	0.054	0.054	0.045	0.059	0.055	0.028	0.034	0.027	0.002	0.01	0.011	0.005	0.01	0.005	0.003	0.005	-0.006	0.004	0.003	0.002
22	0.042	0.057	0.06	0.051	0.061	0.059	0.032	0.039	0.03	0.002	0.011	0.012	0.003	0.008	0.008	0.003	0.004	-0.005	0.004	0.002	0
23	0.044	0.063	0.062	0.053	0.067	0.064	0.034	0.04	0.033	0.004	0.011	0.013	0.003	0.009	0.006	0.002	0.004	-0.004	0.004	0.003	0.001
24	0.048	0.068	0.066	0.06	0.074	0.069	0.038	0.044	0.034	0.005	0.012	0.013	0.004	0.01	0.006	0.002	0.005	-0.005	0.004	0.004	0.001
25	0.059	0.076	0.073	0.066	0.08	0.077	0.041	0.047	0.035	0.005	0.012	0.012	0.004	0.009	0.008	0.001	0.003	-0.004	0.004	0.003	-0.001
26	0.06	0.083	0.077	0.069	0.085	0.08	0.042	0.051	0.039	0.008	0.015	0.015	0.004	0.011	0.008	0.001	0.002	-0.005	0.004	0.002	0
27	0.067	0.089	0.082	0.078	0.092	0.088	0.048	0.055	0.042	0.008	0.013	0.016	0.003	0.009	0.009	0	0.003	-0.004	0.005	0.003	0
28	0.07	0.099	0.09	0.084	0.102	0.097	0.051	0.059	0.044	0.009	0.016	0.016	0.003	0.01	0.008	0.002	0.003	-0.003	0.005	0.004	0
29	0.082	0.104	0.095	0.09	0.109	0.102	0.055	0.064	0.048	0.011	0.016	0.018	0.002	0.009	0.006	0	0.003	-0.004	0.004	0.002	-0.001
30	0.085	0.115	0.103	0.103	0.117	0.115	0.062	0.068	0.051	0.011	0.018	0.018	0.003	0.01	0.005	0.001	0.003	-0.005	0.003	0.003	0.001
31	0.091	0.125	0.11	0.107	0.125	0.124	0.066	0.07	0.054	0.011	0.018	0.018	0.003	0.012	0.008	0.002	0.002	-0.003	0.005	0.003	0.001
32	0.106	0.132	0.118	0.113	0.136	0.127	0.074	0.08	0.056	0.012	0.018	0.018	0.003	0.012	0.008	0.003	0.003	-0.003	0.005	0.005	0.001
33	0.11	0.143	0.122	0.122	0.147	0.135	0.075	0.085	0.06	0.015	0.022	0.019	0.004	0.01	0.008	0.004	0.002	-0.002	0.003	0.004	0
34	0.119	0.154	0.133	0.133	0.157	0.146	0.082	0.09	0.063	0.015	0.02	0.019	0.004	0.01	0.009	0.004	0.005	-0.004	0.003	0.003	0
35	0.129	0.161	0.142	0.142	0.168	0.155	0.09	0.096	0.066	0.017	0.022	0.022	0.003	0.011	0.006	0.001	0.003	-0.004	0.005	0.003	0.001
36	0.139	0.175	0.154	0.155	0.179	0.168	0.097	0.103	0.073	0.02	0.023	0.022	0.003	0.01	0.006	0.006	0.004	-0.002	0.005	0.004	0.003
37	0.148	0.187	0.166	0.17	0.193	0.179	0.103	0.113	0.076	0.018	0.025	0.023	0.003	0.011	0.006	0.005	0.004	-0.003	0.004	0.004	0.002
38	0.164	0.201	0.177	0.18	0.208	0.197	0.113	0.117	0.084	0.02	0.026	0.024	0.003	0.009	0.006	0.003	0.004	-0.001	0.006	0.004	0.001
39	0.179	0.216	0.185	0.195	0.226	0.213	0.119	0.131	0.084	0.023	0.028	0.027	0.004	0.011	0.008	0.004	0.004	-0.003	0.005	0.004	0
40	0.194	0.227	0.207	0.211	0.242	0.216	0.127	0.137	0.09	0.026	0.031	0.028	0.001	0.009	0.005	0.006	0.003	-0.002	0.006	0.004	0
41	0.208	0.256	0.215	0.233	0.257	0.237	0.136	0.143	0.098	0.027	0.032	0.028	0.003	0.012	0.006	0.004	0.004	-0.003	0.005	0.004	0
42	0.224	0.286	0.234	0.245	0.278	0.256	0.153	0.151	0.102	0.028	0.033	0.03	0.002	0.01	0.005	0.004	0.004	-0.004	0.005	0.004	0.002
43	0.24	0.293	0.248	0.269	0.295	0.277	0.16	0.164	0.109	0.032	0.038	0.033	0.001	0.01	0.008	0.004	0.005	-0.003	0.004	0.003	0
44	0.253	0.304	0.258	0.282	0.317	0.295	0.172	0.176	0.119	0.034	0.04	0.034	0.002	0.008	0.005	0.003	0.003	-0.002	0.009	0.003	-0.001
45	0.277	0.335	0.275	0.308	0.337	0.316	0.182	0.191	0.125	0.037	0.044	0.038	0	0.009	0.005	0.002	0.003	-0.005	0.004	0.003	0
46	0.3	0.361	0.298	0.33	0.365	0.335	0.197	0.2	0.134	0.041	0.045	0.039	0.001	0.009	0.005	0.002	0.003	-0.003	0.005	0.002	-0.001
47	0.317	0.382	0.328	0.354	0.391	0.36	0.211	0.211	0.141	0.046	0.047	0.042	0	0.009	0.005	0.002	0.006	-0.004	0.005	0.003	0.001
48	0.342	0.422	0.347	0.382	0.41	0.376	0.229	0.228	0.154	0.047	0.049	0.042	0	0.009	0.006	0.003	0.004	-0.003	0.003	0.003	-0.001
49	0.367	0.434	0.366	0.404	0.439	0.411	0.242	0.241	0.16	0.049	0.054	0.045	0	0.009	0.006	0.005	0.003	-0.002	0.005	0.002	-0.001
50	0.418	0.465	0.383	0.431	0.474	0.429	0.263	0.26	0.169	0.054	0.061	0.048	0	0.01	0.004	0.002	0.003	-0.005	0.005	0.002	0.001
51	0.427	0.495	0.413	0.465	0.506	0.463	0.275	0.273	0.182	0.059	0.061	0.053	0.001	0.009	0.004	0.006	0.002	-0.005	0.005	0.002	-0.001
52	0.449	0.516	0.437	0.512	0.524	0.499	0.293	0.293	0.191	0.059	0.063	0.055	0.002	0.01	0.005	0.003	0.002	-0.004	0.004	0.001	0
53	0.481	0.565	0.47	0.539	0.569	0.526	0.32	0.315	0.202	0.064	0.067	0.057	-0.001	0.011	0.004	0.005	0.003	-0.004	0.006	0.002	0
54	0.527	0.6	0.494	0.568	0.594	0.554	0.34	0.328	0.219	0.066	0.07	0.062	0	0.01	0.006	0.003	0.002	-0.004	0.006	0.001	-0.001
55	0.543	0.625	0.532	0.598	0.648	0.584	0.367	0.362	0.228	0.075	0.073	0.06	0.002	0.009	0.005	0.004	0.004	-0.002	0.004	0.003	0
56	0.576	0.666	0.561	0.656	0.673	0.623	0.382	0.364	0.241	0.076	0.077	0.062	0.001	0.011	0.006	0.005	0.004	-0.004	0.008	0.002	0.003
57	0.613	0.703	0.59	0.693	0.722	0.656	0.417	0.388	0.258	0.078	0.078	0.067	0.001	0.01	0.008	0.006	0.004	0	0.005	0.003	0.001
58	0.663	0.746	0.627	0.737	0.757	0.7	0.439	0.411	0.274	0.082	0.083	0.067	0.003	0.01	0.006	0.004	0.005	-0.003	0.006	0.003	0
59	0.707	0.794	0.666	0.789	0.802	0.737	0.468	0.432	0.285	0.093	0.085	0.073	0.001	0.013	0.006	0.006	0.004	-0.005	0.008	0.005	-0.001
60	0.754	0.851	0.717	0.825	0.84	0.772	0.504	0.471	0.307	0.091	0.091	0.076	0.001	0.012	0.006	0.008	0.005	-0.002	0.009	0.002	0.003
61	0.8	0.895	0.747	0.874	0.882	0.832	0.528	0.488	0.33	0.096	0.102	0.081	0.002	0.01	0.006	0.003	0.005	-0.002	0.005	0.003	0
62	0.832	0.943	0.823	0.923	0.947	0.865	0.554	0.507	0.339	0.102	0.099	0.085	0.001	0.015	0.01	0.006	0.003	-0.003	0.008	0.003	0.001
63	0.891	0.991	0.845	0.99	0.992	0.924	0.587	0.543	0.36	0.107	0.105	0.086	0.001	0.012	0.008	0.005	0.004	-0.001	0.006	0.003	0.001
64	0.942	1.032	0.898	1.039	1.028	0.967	0.633	0.571	0.38	0.112	0.111	0.093	0.001	0.012	0.005	0.005	0.004	-0.001	0.005	0.003	0
65	1.013	1.09	0.959	1.079	1.086	1.02	0.656	0.603	0.402	0.119	0.114	0.102	0.001	0.012	0.008	0.005	0.004	-0.005	0.006	0.004	0
66	1.042	1.173	0.994	1.175	1.136	1.063	0.702	0.648	0.426	0.125	0.124	0.1	0.002	0.013	0.009	0.006	0.003	-0.004	0.006	0.004	0
67	1.106	1.211	1.025	1.228	1.2	1.126	0.749	0.671	0.453	0.133	0.126	0.106	0.002	0.012	0.008	0.005	0.003	-0.002	0.005	0.003	0.002
68	1.197	1.272	1.09	1.287	1.296	1.168	0.821	0.699	0.477	0.142	0.14	0.114	0.002	0.013	0.009	0.004	0.003	-0.005	0.006	0.002	0
69	1.223	1.328	1.141	1.353	1.305	1.232	0.83	0.731	0.509	0.143	0.141	0.118	0.001	0.013	0.009	0.003	0.005	0.002	0.003	0.001	0.002
70	1.296	1.408	1.213	1.419	1.385	1.306	0.883	0.775	0.533	0.149	0.151	0.119	0.001	0.012	0.006	0.003	0.002	-0.005	0.008	0.001	0
71	1.36	1.456	1.258	1.519	1.441	1.355	0.934	0.834	0.562	0.161	0.156	0.128	0.002	0.013	0.008	0.008	0.002	-0.002	0.005	0.001	-0.001
72	1.425	1.536	1.327	1.57	1.505	1.419	0.975	0.848	0.594	0.168	0.165	0.137	0.001	0.017	0.009	0.006	0.003	-0.005	0.006	0.002	-0.002
73	1.494	1.604	1.378	1.621	1.555	1.471	1.018	0.894	0.614	0.19	0.169	0.14	0	0.016	0.01	0.006	0.002	-0.004	0.005	0.002	-0.001
74	1.586	1.655	1.44	1.701	1.639	1.562	1.09	0.943	0.651	0.182	0.175	0.148	0.001	0.016	0.006	0.003	0.002	-0.004	0.008	0.002	-0.002
75	1.651	1.747	1.5	1.76	1.716	1.614	1.126	0.986	0.686	0.194	0.185	0.149	0.003	0.015	0.008	0.003	0.004	-0.004	0.004	0.001	0
76	1.69	1.807	1.574	1.838	1.771	1.693	1.175	1.048	0.738	0.204	0.195	0.16	0.003	0.016	0.01	0.004	0.002	-0.005	0.005	0.002	0
77	1.775	1.882	1.651	1.908	1.839	1.753	1.238	1.073	0.77	0.208	0.205	0.166	0.002	0.017	0.01	0.004	0.003	-0.004	0.005	0.001	0.001
78	1.861	1.964	1.726	1.972	1.89	1.86	1.303	1.11	0.804	0.221	0.212	0.169	0.002	0.018	0.01	0.005	0.003	-0.004	0.003	0.001	-0.001
79	1.928	2.036	1.771	2.09	1.984	1.913	1.36	1.163	0.845	0.228	0.223	0.182	0.004	0.017	0.011	0.004	0.004	-0.002	0.005	0.003	0
80	1.998	2.104	1.838	2.129	2.052	1.981	1.421	1.223	0.876	0.241	0.227	0.185	0.005	0.023	0.012	0.005	0.004	0	0.011	0.003	0
81	2.069	2.185	1.907	2.206	2.15	2.041	1.486	1.259	0.911	0.25	0.234	0.194	0.005	0.022	0.013	0.008	0.004	-0.004	0.008	0.003	0
82	2.139	2.257	1.963	2.261	2.201	2.116	1.531	1.308	0.955	0.262	0.247	0.208	0.005	0.022	0.013	0.009	0.003	0.002	0.004	0.003	0.001
83	2.234	2.322	2.028	2.332	2.265	2.197	1.618	1.373	1.013	0.267	0.257	0.201	0.005	0.023	0.013	0.002	0.004	-0.003	0.005	0.002	0
84	2.274	2.383	2.097	2.417	2.357	2.277	1.681	1.404	1.057	0.287	0.267	0.221	0.006	0.023	0.015	0.005	0.004	-0.002	0.005	0.002	0
85	2.392	2.482	2.161	2.495	2.429	2.346	1.753	1.464	1.093	0.295	0.284	0.223	0.004	0.026	0.016	0.004	0.004	-0.003	0.005	0.002	0
86	2.458	2.561	2.227	2.56	2.471	2.448	1.796	1.527	1.138	0.308	0.286	0.235	0.011	0.024	0.013	0.005	0.005	-0.004	0.009	0.002	-0.001
87	2.565	2.637	2.283	2.638	2.567	2.522	1.861	1.582	1.18	0.321	0.309	0.258	0.008	0.024	0.016	0.006	0.006	-0.004	0.008	0.002	0.001
88	2.602	2.733	2.371	2.676	2.623	2.609	1.925	1.646	1.243	0.337	0.32	0.256	0.008	0.026	0.017	0.006	0.004	-0.003	0.009	0.002	0
89	2.682	2.816	2.401	2.736	2.746	2.699	1.988	1.7	1.296	0.353	0.324	0.264	0.006	0.027	0.016	0.005	0.004	-0.004	0.005	0.002	-0.001
90	2.689	2.828	2.468	2.685	2.764	2.783	2.051	1.774	1.348	0.368	0.337	0.274	0.009	0.026	0.017	0.005	0.004	-0.005	0.008	0.002	-0.001
91	2.705	2.953	2.523	2.683	2.8	2.863	2.112	1.816	1.404	0.383	0.353	0.289	0.009	0.026	0.017	0.006	0.004	-0.004	0.006	0.002	0.001
92	2.756	2.906	2.554	2.706	2.775	2.936	2.189	1.856	1.463	0.398	0.374	0.296	0.006	0.028	0.018	0.004	0.003	-0.004	0.005	0.001	-0.002
93	2.72	2.908	2.584	2.735	2.807	3.054	2.239	1.904	1.512	0.42	0.383	0.311	0.006	0.028	0.017	0.005	0.004	-0.001	0.004	0.002	-0.002
94	2.721	2.888	2.579	2.712	2.791	3.071	2.35	1.966	1.573	0.438	0.407	0.323	0.008	0.027	0.018	0.009	0.003	-0.003	0.005	0	-0.001
95	2.755	2.874	2.644	2.698	2.792	3.091	2.362	2.027	1.639	0.448	0.412	0.338	0.006	0.03	0.019	0.003	0.002	-0.005	0.005	0.001	-0.001
96	2.728	2.931	2.575	2.754	2.771	3.097	2.422	2.064	1.687	0.476	0.426	0.359	0.009	0.031	0.02	0.003	0.004	-0.002	0.005	0.001	-0.002
97	2.755	2.928	2.587	2.689	2.831	3.092	2.517	2.124	1.754	0.485	0.451	0.365	0.009	0.032	0.018	0.003	0.003	-0.004	0.004	0	-0.002
98	2.773	2.881	2.59	2.673	2.722	3.097	2.526	2.172	1.814	0.51	0.462	0.387	0.008	0.035	0.02	0.005	0.003	-0.001	0.004	0	-0.003
99	2.771	2.908	2.577	2.718	2.797	3.093	2.593	2.203	1.868	0.517	0.475	0.395	0.01	0.034	0.02	0.006	0.003	-0.004	0.004	0	-0.003
100	2.797	2.882	2.58	2.749	2.754	3.082	2.675	2.265	1.938	0.543	0.487	0.408	0.01	0.033	0.024	0.005	0.003	-0.004	0.004	0.001	-0.003
101	2.721	2.897	2.583	2.724	2.784	3.08	2.699	2.337	2.003	0.56	0.505	0.424	0.01	0.038	0.023	0.004	0.006	-0.004	0.006	0	-0.002
102	2.732	2.906	2.586	2.77	2.801	3.102	2.682	2.341	2.067	0.584	0.528	0.44	0.011	0.037	0.024	0.004	0.003	-0.003	0.005	0	-0.001
103	2.766	2.917	2.586	2.753	2.805	3.04	2.712	2.332	2.097	0.606	0.54	0.448	0.011	0.035	0.025	0.005	0.003	-0.004	0.004	0	-0.001
104	2.746	2.947	2.548	2.718	2.806	3.153	2.741	2.444	2.168	0.629	0.582	0.475	0.016	0.038	0.025	0.006	0.003	-0.002	0.004	0.001	-0.001
105	2.65	3.037	2.583	2.792	2.816	3.102	2.805	2.5	2.214	0.671	0.585	0.488	0.015	0.04	0.027	0.003	0.004	-0.001	0.005	0.001	-0.001
106	2.778	2.891	2.633	2.771	2.791	3.111	2.733	2.529	2.271	0.676	0.613	0.514	0.016	0.042	0.026	0.004	0.003	-0.004	0.005	0.002	0
107	2.771	2.967	2.593	2.761	2.794	3.133	2.726	2.559	2.332	0.702	0.625	0.514	0.017	0.041	0.028	0.006	0.004	-0.004	0.005	0.002	-0.001
108	2.728	2.987	2.593	2.702	2.841	3.113	2.79	2.597	2.393	0.715	0.649	0.558	0.017	0.046	0.031	0.009	0.004	-0.004	0.004	0.001	-0.002
109	2.654	2.802	2.589	2.742	2.853	3.133	2.748	2.625	2.466	0.77	0.667	0.555	0.017	0.051	0.032	0.008	0.004	-0.002	0.008	0.001	0
110	2.788	2.922	2.601	2.727	2.78	3.131	2.765	2.678	2.518	0.787	0.693	0.584	0.018	0.046	0.033	0.004	0.005	-0.003	0.004	0.002	-0.001
111	2.772	2.93	2.616	2.755	2.853	3.14	2.758	2.681	2.587	0.794	0.731	0.612	0.02	0.049	0.033	0.005	0.005	-0.003	0.01	0.001	-0.002
112	2.769	2.944	2.595	2.74	2.841	3.107	2.862	2.699	2.625	0.854	0.731	0.629	0.019	0.048	0.032	0.006	0.003	-0.001	0.004	0	-0.002
113	2.777	2.915	2.681	2.743	2.771	3.169	2.783	2.747	2.685	0.862	0.771	0.655	0.019	0.049	0.033	0.004	0.004	-0.005	0.008	0.001	-0.002
114	2.786	2.959	2.594	2.757	2.827	3.073	2.79	2.746	2.737	0.892	0.809	0.677	0.018	0.052	0.035	0.005	0.004	-0.004	0.004	0.001	0
115	2.831	2.975	2.622	2.82	2.793	3.105	2.805	2.772	2.792	0.918	0.817	0.705	0.02	0.051	0.037	0.004	0.004	-0.003	0.005	0	-0.001
116	2.8	2.951	2.575	2.782	2.857	3.112	2.822	2.735	2.791	0.968	0.855	0.722	0.022	0.052	0.039	0.009	0.005	-0.004	0.003	-0.001	-0.002
117	2.817	2.935	2.613	2.834	2.865	3.145	2.78	2.768	2.843	0.984	0.874	0.754	0.02	0.056	0.037	0.004	0.002	-0.001	0.004	-0.001	-0.002
118	2.802	2.973	2.639	2.756	2.88	3.145	2.807	2.783	2.884	1.006	0.924	0.772	0.02	0.061	0.038	0.009	0.003	-0.005	0.005	0	-0.001
119	2.855	2.907	2.608	2.778	2.827	3.163	2.856	2.749	2.867	1.03	0.948	0.808	0.023	0.056	0.039	0.003	0.002	-0.005	0.003	0	-0.002
120	2.855	3.01	2.63	2.783	2.892	3.182	2.76	2.8	2.902	1.059	0.972	0.827	0.025	0.06	0.038	0.005	0.003	-0.003	0.003	0	-0.003
121	2.82	3	2.638	2.794	2.853	3.199	2.85	2.814	2.881	1.1	0.993	0.839	0.024	0.062	0.041	0.008	0.003	-0.002	0.003	0.001	-0.001
122	2.88	2.978	2.56	2.797	2.887	3.269	2.765	2.768	2.911	1.123	1.014	0.896	0.025	0.062	0.042	0.003	0.002	-0.003	0.002	-0.001	-0.002
123	2.849	2.988	2.548	2.806	2.869	3.279	2.786	2.816	2.944	1.16	1.073	0.927	0.025	0.061	0.046	0.003	0.004	-0.003	0.004	-0.001	-0.004
124	2.85	3.027	2.64	2.778	2.853	3.214	2.862	2.792	2.939	1.201	1.081	0.938	0.028	0.07	0.045	0.004	0.003	-0.003	0.002	0.003	-0.002
125	2.873	2.98	2.624	2.819	2.929	3.198	2.903	2.766	2.909	1.223	1.105	0.957	0.027	0.066	0.045	0.008	0.004	-0.003	0.004	0	-0.003
126	2.807	3.058	2.642	2.78	2.86	3.226	2.782	2.807	2.959	1.268	1.13	1.005	0.028	0.069	0.049	0.003	0.002	-0.004	0.002	-0.002	-0.004
127	2.762	3.019	2.652	2.807	2.894	3.225	2.793	2.801	2.94	1.309	1.18	1.034	0.031	0.074	0.049	0.004	0.003	-0.004	0.003	-0.001	-0.003
128	2.874	3.06	2.67	2.833	2.924	3.444	2.764	2.816	2.964	1.346	1.195	1.054	0.032	0.073	0.052	0.004	0.002	-0.003	0.004	0	-0.001
129	2.871	3.03	2.656	2.836	2.908	3.24	2.834	2.792	2.946	1.385	1.239	1.097	0.032	0.076	0.051	0.012	0.003	-0.003	0.003	0	-0.002
130	2.84	3.037	2.655	2.846	2.859	3.236	2.837	2.79	2.951	1.417	1.264	1.139	0.034	0.076	0.053	0.01	0.004	0.004	0.004	0	-0.002
131	2.916	3.047	2.659	2.842	2.917	3.295	2.824	2.793	3.068	1.439	1.306	1.161	0.032	0.08	0.053	0.006	0.004	-0.003	0.005	0.001	-0.003
132	2.91	3.059	2.699	2.852	2.939	3.284	2.831	2.735	2.882	1.471	1.368	1.201	0.034	0.081	0.055	0.005	0.005	-0.005	0.004	0	-0.002
133	2.964	3.082	2.722	2.886	2.969	3.252	2.834	2.777	2.944	1.5	1.375	1.237	0.034	0.086	0.056	0.009	0.003	-0.004	0.003	0.001	-0.003
134	2.958	3.083	2.677	2.859	3.005	3.309	2.957	2.813	2.989	1.537	1.427	1.247	0.037	0.081	0.06	0.01	0.003	-0.005	0.005	-0.001	-0.001
135	2.964	3.029	2.684	2.928	2.933	3.271	2.845	2.805	2.915	1.586	1.442	1.308	0.038	0.083	0.061	0.013	0.004	0.003	0.006	0.001	-0.002
136	2.894	3.058	2.653	2.872	2.926	3.344	2.886	2.804	3.012	1.631	1.482	1.332	0.038	0.095	0.061	0.005	0.005	-0.004	0.005	0.001	-0.002
137	2.937	3.131	2.697	2.849	3.004	3.301	2.851	2.812	2.994	1.665	1.522	1.37	0.044	0.09	0.063	0.008	0.005	-0.005	0.005	0	-0.003
138	2.923	3.09	2.713	2.939	3.008	3.313	2.826	2.776	3.022	1.693	1.548	1.406	0.046	0.09	0.068	0.004	0.004	-0.003	0.005	0.001	0
139	2.988	3.149	2.742	2.944	2.9	3.344	2.871	2.829	2.901	1.733	1.578	1.456	0.04	0.093	0.073	0.004	0.003	-0.004	0.003	-0.002	-0.003
140	2.971	3.114	2.711	2.913	2.979	3.354	2.837	2.807	2.981	1.777	1.633	1.49	0.042	0.098	0.066	0.004	0.004	0	0.002	-0.001	-0.001
141	2.971	3.242	2.69	2.958	3.051	3.38	2.824	2.82	2.998	1.811	1.666	1.522	0.044	0.099	0.066	0.005	0.003	-0.004	0.004	-0.002	-0.002
142	2.981	3.162	2.678	2.921	2.998	3.383	2.867	2.807	2.993	1.853	1.693	1.552	0.046	0.103	0.069	0.006	0.005	-0.005	0.008	0	-0.004
143	2.953	3.157	2.744	2.971	3.048	3.318	2.902	2.802	3.03	1.9	1.731	1.588	0.047	0.104	0.073	0.012	0.003	-0.006	0.005	-0.001	-0.004
144	3.009	3.197	2.771	2.976	3.087	3.43	2.897	2.802	2.981	1.97	1.751	1.629	0.046	0.106	0.076	0.004	0.002	-0.004	0.003	-0.002	-0.003
145	2.96	3.161	2.739	2.962	3.013	3.427	2.87	2.828	2.996	1.962	1.8	1.659	0.047	0.106	0.076	0.003	0.004	-0.005	0.005	-0.001	-0.003
146	2.942	3.285	2.756	2.988	3.063	3.454	2.972	2.79	3.016	2.007	1.865	1.713	0.051	0.112	0.074	0.005	0.004	-0.004	0.004	-0.002	-0.002
147													0.049	0.112	0.078	0.006	0.004	-0.005	0.003	0	-0.004
148													0.052	0.114	0.076	0.006	0.003	-0.004	0.004	-0.001	-0.004
149													0.053	0.117	0.084	0.006	0.004	-0.004	0.002	0.001	-0.003
150													0.057	0.126	0.089	0.006	0.003	-0.008	0.002	0	-0.003
151													0.057	0.129	0.085	0.011	0.003	-0.004	0.002	-0.002	-0.002
152													0.059	0.126	0.088	0.006	0.004	-0.003	0.004	0	-0.002
153													0.061	0.129	0.091	0.005	0.003	-0.005	0.004	0	-0.003
154													0.064	0.128	0.096	0.01	0.005	-0.005	0.003	-0.001	-0.004
155													0.064	0.143	0.093	0.005	0.006	-0.003	0.003	0	0.001
156													0.063	0.14	0.093	0.011	0.004	-0.005	0.003	-0.001	-0.004
157													0.064	0.141	0.098	0.008	0.004	-0.002	0.006	0	-0.002
158													0.067	0.144	0.104	0.009	0.006	-0.003	0.004	-0.001	-0.003
159													0.066	0.148	0.099	0.005	0.004	-0.002	0.004	0	-0.003
160													0.067	0.155	0.104	0.004	0.003	-0.003	0.002	-0.001	-0.003
161													0.07	0.157	0.105	0.01	0.005	-0.005	0.002	0	-0.002
162													0.073	0.166	0.109	0.005	0.004	-0.004	0.004	-0.001	-0.003
163													0.076	0.16	0.109	0.008	0.002	-0.005	0.003	-0.002	-0.002
164													0.076	0.164	0.112	0.008	0.003	-0.006	0.002	-0.002	-0.003
165													0.08	0.176	0.117	0.003	0.003	-0.003	0.004	-0.001	-0.003
166													0.082	0.169	0.113	0.009	0.003	-0.006	0.003	-0.002	-0.006
167													0.083	0.172	0.118	0.005	0.003	-0.002	0.004	-0.002	-0.006
168													0.083	0.183	0.126	0.004	0.002	-0.008	0.002	-0.002	-0.004
169													0.083	0.182	0.126	0.004	0.003	-0.004	0.004	-0.003	-0.004
170													0.085	0.193	0.129	0.006	0.003	-0.005	0.003	-0.001	-0.002
171													0.089	0.198	0.127	0.008	0.002	-0.003	0.004	-0.002	-0.004
172													0.092	0.189	0.131	0.003	0.002	-0.004	0.004	-0.002	-0.003
173													0.096	0.205	0.137	0.004	0.001	-0.005	0.004	-0.002	-0.005
174													0.092	0.204	0.136	0.004	0.003	-0.006	0.001	-0.002	-0.003
175													0.098	0.202	0.143	0.008	0.002	-0.004	0.003	-0.002	-0.005
176													0.098	0.209	0.147	0.006	0.004	-0.004	0.002	-0.002	-0.002
177													0.103	0.223	0.153	0.004	0.003	-0.006	0.004	-0.002	-0.004
178													0.104	0.219	0.146	0.006	0.003	-0.004	0.005	-0.001	-0.002
179													0.114	0.221	0.158	0.005	0.002	-0.005	0.004	-0.002	-0.003
180													0.109	0.23	0.158	0.006	0.002	-0.004	0.004	-0.001	-0.003
181													0.112	0.234	0.161	0.004	0.005	-0.005	0.003	-0.001	-0.002
182													0.117	0.235	0.157	0.011	0.003	-0.004	0.003	-0.001	-0.004
183													0.117	0.25	0.161	0.013	0.005	-0.003	0.005	-0.001	-0.002
184													0.119	0.249	0.168	0.005	0.003	-0.004	0.004	-0.001	-0.004
185													0.121	0.245	0.17	0.008	0.004	-0.004	0.002	-0.001	-0.003
186													0.128	0.255	0.173	0.005	0.003	-0.003	0.006	-0.001	-0.004
187													0.125	0.263	0.177	0.004	0.005	-0.003	0.005	-0.001	-0.002
188													0.127	0.265	0.19	0.005	0.002	-0.002	0.003	-0.002	-0.005
189													0.137	0.271	0.185	0.008	0.003	-0.003	0.003	-0.002	-0.005
190													0.133	0.274	0.185	0.005	0.003	-0.006	0.002	-0.002	-0.005
191													0.136	0.28	0.19	0.004	0	-0.005	0.003	-0.002	-0.005
192													0.141	0.289	0.192	0.006	0.002	-0.009	0.004	-0.004	-0.004
193													0.142	0.289	0.205	0.01	0.003	-0.008	0.003	-0.002	-0.004
194													0.156	0.304	0.2	0.004	0.004	-0.004	0.002	-0.003	-0.004
195													0.144	0.317	0.207	0.005	0.003	-0.006	0.002	-0.003	-0.003
196													0.151	0.307	0.213	0.006	0.002	-0.005	0.002	-0.003	-0.006
197													0.164	0.314	0.215	0.003	0.002	-0.005	0.003	-0.003	-0.005
198													0.165	0.321	0.222	0.004	0.002	-0.005	0.003	-0.003	-0.005
199													0.161	0.331	0.221	0.004	0.002	-0.003	0.002	-0.002	-0.004
200													0.166	0.349	0.229	0.004	0.003	-0.005	0.003	-0.002	-0.004
201													0.165	0.382	0.231	0.005	0.004	-0.005	0.003	-0.002	-0.003
202													0.178	0.359	0.235	0.008	0.006	-0.005	0.003	-0.002	-0.004
203													0.173	0.378	0.235	0.008	0.005	-0.006	0.009	-0.003	-0.006
204													0.183	0.374	0.238	0.003	0.002	-0.008	0.005	-0.002	-0.004
205													0.184	0.378	0.245	0.005	0.004	-0.008	0.003	-0.002	-0.004
206													0.19	0.373	0.25	0.006	0.004	-0.004	0.003	-0.002	-0.005
207													0.189	0.395	0.256	0.005	0.003	-0.005	0.003	-0.002	-0.002
208													0.193	0.393	0.263	0.005	0.003	-0.005	0.003	-0.002	-0.004
209													0.198	0.403	0.264	0.009	0.002	-0.003	0.002	-0.002	-0.004
210													0.2	0.412	0.269	0.01	0.003	-0.005	0.004	-0.002	-0.003
211													0.2	0.444	0.274	0.004	0.003	-0.006	0.001	-0.002	-0.003
212													0.212	0.429	0.28	0.008	0.003	-0.008	0.001	-0.003	-0.003
213													0.213	0.441	0.289	0.009	0.003	-0.001	0.002	-0.002	-0.006
214													0.216	0.451	0.288	0.003	0.002	-0.005	0	-0.003	-0.003
215													0.215	0.446	0.302	0.003	0.001	-0.005	0.002	-0.002	-0.002
216													0.231	0.462	0.309	0.004	0.001	-0.006	0.001	-0.002	-0.005
217													0.222	0.473	0.302	0.006	0.003	-0.004	0.003	-0.002	-0.005
218													0.229	0.478	0.314	0.005	0.003	-0.008	0.003	-0.002	-0.005
219													0.235	0.489	0.321	0.008	0.004	-0.009	0.002	0.001	-0.004
220													0.235	0.534	0.324	0.006	0.002	-0.004	0.001	-0.004	-0.006
221													0.244	0.505	0.324	0.006	0.003	-0.004	0.002	-0.003	-0.006
222													0.271	0.514	0.33	0.003	0.001	-0.005	0.002	-0.003	-0.004
223													0.252	0.521	0.35	0.001	0.003	-0.006	0.002	-0.004	-0.006
224													0.257	0.532	0.359	0.005	0.002	-0.006	0.004	-0.002	-0.004
225													0.263	0.553	0.354	0.005	0.004	-0.006	0.003	-0.003	-0.004
226													0.272	0.593	0.357	0.009	0.003	-0.005	0.003	-0.002	-0.005
227													0.277	0.584	0.38	0.006	0.004	-0.008	0.004	-0.002	-0.003
228													0.277	0.585	0.371	0.006	0.003	-0.004	0.004	-0.002	-0.005
229													0.281	0.597	0.378	0.008	0.002	-0.005	0.001	-0.002	-0.006
230													0.294	0.611	0.388	0.009	0.003	-0.004	0.003	-0.003	-0.004
231													0.299	0.613	0.386	0.009	0.003	-0.005	0.003	-0.003	-0.005
232													0.303	0.62	0.395	0.004	0.003	-0.002	0.003	-0.002	-0.003
233													0.306	0.634	0.4	0.004	0.004	-0.006	0.003	-0.001	-0.005
234													0.314	0.634	0.415	0.005	0.003	-0.008	0.003	-0.003	-0.004
235													0.317	0.655	0.426	0.005	0.002	-0.001	0.002	-0.002	-0.005
236													0.32	0.674	0.425	0.006	0.001	-0.008	0.002	-0.004	-0.005
237													0.33	0.679	0.437	0.005	0.002	-0.005	0.001	-0.004	-0.006
238													0.35	0.695	0.441	0.004	0.001	-0.009	0.004	-0.004	-0.006
239													0.344	0.722	0.44	0.006	0.002	-0.009	0.002	-0.004	-0.006
240													0.351	0.712	0.455	0.004	0.002	-0.005	0.001	-0.003	-0.006
241													0.35	0.757	0.458	0.004	0.001	-0.008	0.002	-0.003	-0.004
242													0.361	0.764	0.473	0.004	0.001	-0.008	0.003	-0.003	-0.006
243													0.365	0.775	0.47	0.005	0.002	-0.009	0.002	-0.003	-0.006
244													0.386	0.772	0.48	0.004	0.001	-0.008	0.001	-0.005	-0.005
245													0.376	0.793	0.494	0.005	0.003	-0.008	0	-0.003	-0.006
246													0.383	0.808	0.503	0.004	0.002	-0.004	0.002	-0.001	-0.008
247													0.39	0.814	0.51	0.003	0.001	-0.006	0.001	-0.003	-0.004
248													0.397	0.85	0.527	0.006	0.002	-0.009	0.003	-0.004	-0.005
249													0.409	0.862	0.524	0.004	0.002	-0.005	0.005	-0.003	-0.003
250													0.426	0.87	0.54	0.008	0.002	0	0.001	-0.002	-0.006
251													0.42	0.895	0.539	0.005	0.002	-0.008	0.003	-0.002	-0.004
252													0.422	0.888	0.56	0.004	0.003	-0.005	0.001	-0.004	-0.005
253													0.441	0.914	0.568	0.005	0.003	-0.006	0.003	-0.003	-0.005
254													0.452	0.94	0.592	0.006	0.003	-0.005	0.002	-0.002	-0.005
255													0.465	0.95	0.594	0.005	0.003	-0.004	0.006	-0.002	-0.002
256													0.458	0.961	0.587	0.005	0.003	-0.004	0.004	-0.001	-0.004
257													0.475	0.99	0.607	0.006	0.002	-0.005	0.001	-0.001	-0.006
258													0.477	0.999	0.609	0.005	0.004	-0.008	0.004	-0.002	-0.005
259													0.485	1.014	0.626	0.006	0.002	-0.006	0.002	-0.004	-0.006
260													0.492	1.07	0.635	0.005	0.001	-0.005	0.004	-0.004	-0.005
261													0.502	1.048	0.652	0.004	0.003	-0.008	0.001	-0.003	-0.008
262													0.506	1.054	0.659	0.004	0.003	-0.006	0.02	-0.003	-0.006
263													0.516	1.097	0.679	0.008	0.002	-0.006	0.002	-0.003	-0.008
264													0.543	1.097	0.68	0.008	0.002	-0.008	0.009	-0.003	-0.006
265													0.554	1.114	0.683	0.005	0.002	-0.006	0.003	-0.004	-0.005
266													0.545	1.139	0.691	0.005	0.001	-0.009	0.002	-0.004	-0.006
267													0.565	1.161	0.737	0.005	0.001	-0.009	0.003	-0.004	-0.005
268													0.599	1.164	0.723	0.009	0.002	-0.009	0.002	-0.002	-0.005
269													0.576	1.188	0.738	0.005	0.002	-0.008	0.002	-0.002	-0.005
270													0.599	1.194	0.738	0.005	0.001	-0.009	0.002	-0.004	-0.004
271													0.593	1.241	0.757	0.006	0.005	-0.009	0.001	-0.004	-0.005
272													0.606	1.25	0.764	0.011	0.001	-0.01	0.003	-0.002	-0.005
273													0.612	1.266	0.799	0.004	0.003	-0.005	0.004	-0.004	-0.006
274													0.618	1.275	0.793	0.008	0.002	-0.004	0.002	-0.003	-0.006
275													0.64	1.313	0.821	0.01	0.002	-0.008	0.002	-0.003	-0.005
276													0.65	1.331	0.808	0.006	0.002	-0.006	0.002	-0.003	-0.008
277													0.661	1.368	0.845	0.016	0.002	-0.008	0.003	-0.004	-0.005
278													0.67	1.362	0.846	0.006	0.003	-0.008	0	-0.004	-0.006
279													0.678	1.391	0.868	0.006	0.003	-0.005	0.004	-0.004	-0.004
280													0.689	1.41	0.883	0.008	0.002	-0.004	0.003	-0.002	-0.005
281													0.702	1.424	0.884	0.008	0.003	-0.006	0.002	-0.003	-0.004
282													0.72	1.455	0.904	0.008	0.004	-0.01	0.002	-0.003	-0.005
283													0.715	1.466	0.913	0.009	0.003	-0.006	0.003	-0.003	-0.004
284													0.743	1.493	0.924	0.005	0.002	-0.008	0.003	-0.004	-0.006
285													0.766	1.512	0.947	0.005	0.005	-0.008	0.002	-0.004	-0.009
286													0.76	1.521	0.957	0.002	0	-0.003	0.001	-0.004	-0.005
287													0.771	1.545	0.972	0.003	0.001	-0.01	0.001	-0.004	-0.003
288													0.793	1.559	1.003	0.006	0.001	-0.005	0.004	-0.005	-0.006
289													0.802	1.582	1.001	0.009	0.001	-0.006	0.001	-0.004	-0.006
290													0.812	1.639	1.042	0.005	0.004	-0.009	0.003	-0.004	-0.005
291													0.831	1.643	1.044	0.003	0.001	-0.01	0.001	-0.004	-0.005
292													0.841	1.666	1.05	0.008	0.001	-0.009	0.001	-0.003	-0.009
293													0.851	1.68	1.076	0.002	0.001	-0.002	0.004	-0.005	-0.008
294													0.862	1.712	1.11	0.004	0.002	-0.008	0.003	-0.004	-0.006
295													0.881	1.723	1.103	0.005	0.001	-0.01	0.003	-0.004	-0.008
296													0.898	1.747	1.12	0.004	0.001	-0.009	0.002	-0.004	-0.006
297													0.898	1.748	1.135	0.011	0.002	-0.011	0.002	-0.005	-0.006
298													0.916	1.783	1.139	0.005	0.001	-0.002	0.006	-0.003	-0.005
299													0.934	1.802	1.159	0.008	0.002	-0.009	0.003	-0.003	-0.002
300													0.969	1.829	1.199	0.005	0.004	-0.008	0.001	-0.003	-0.006
301													0.984	1.841	1.216	0.013	0.002	-0.008	0.002	-0.003	-0.006
302													0.985	1.886	1.219	0.006	0.003	-0.005	0.002	-0.003	-0.006
303													0.999	1.867	1.246	0.003	0.002	-0.01	0.003	-0.004	-0.005
304													1.012	1.899	1.241	0.004	0.003	-0.009	0.002	-0.003	-0.006
305													1.033	1.936	1.281	0.005	0.002	-0.005	0.003	-0.004	-0.004
306													1.04	1.96	1.294	0.005	0.003	-0.008	0.004	-0.003	-0.008
307													1.059	1.967	1.293	0.005	0.001	-0.01	0.002	-0.004	-0.004
308													1.095	2.008	1.312	0.004	0.003	-0.011	0.004	-0.004	-0.008
309													1.122	2.021	1.335	0.003	0.001	-0.01	0.004	-0.005	-0.005
310													1.098	2.017	1.374	0.006	0.001	-0.008	0.002	-0.002	-0.006
311													1.149	2.059	1.383	0.006	0.001	-0.008	0.001	-0.004	-0.008
312													1.15	2.069	1.388	0.005	0.002	-0.005	0.004	-0.005	-0.006
313													1.181	2.081	1.413	0.002	0.001	-0.004	0.001	-0.004	-0.006
314													1.177	2.085	1.442	0.008	0.001	-0.009	0.004	-0.005	-0.005
315													1.213	2.109	1.466	0.002	0.002	-0.01	0.004	-0.004	-0.009
316													1.21	2.131	1.476	0.004	0	-0.009	0.002	-0.004	-0.003
317													1.23	2.141	1.491	0.004	-0.001	-0.01	0.003	-0.005	-0.006
318													1.261	2.156	1.542	0.003	0	-0.01	0.001	-0.004	-0.006
319													1.268	2.175	1.522	0.006	0	-0.01	0.001	-0.005	-0.008
320													1.29	2.176	1.541	0.002	0.002	-0.009	0.001	-0.005	-0.009
321													1.296	2.209	1.567	0.009	0.001	-0.011	0.002	-0.004	-0.005
322													1.331	2.22	1.591	0.004	0.001	-0.006	0.002	-0.003	-0.006
323													1.362	2.219	1.601	0.009	0.003	-0.004	0.003	-0.004	-0.002
324													1.375	2.236	1.623	0.009	0.001	-0.009	0.004	-0.004	-0.006
325													1.374	2.253	1.646	0.005	0.001	-0.008	0.002	-0.004	-0.006
326													1.403	2.241	1.653	0.003	0.001	-0.009	0.004	-0.004	-0.008
327													1.424	2.281	1.697	0.005	0.001	-0.009	0.003	0.002	-0.005
328													1.45	2.288	1.7	0.005	0.003	-0.008	0.002	-0.003	-0.006
329													1.469	2.3	1.745	0.005	0.001	-0.008	0.002	-0.003	-0.005
330													1.5	2.31	1.739	0.005	0.004	-0.006	0.003	-0.003	-0.005
331													1.512	2.319	1.774	0.006	0.002	-0.004	0.001	-0.004	-0.008
332													1.528	2.321	1.795	0.004	0.001	-0.011	0.003	-0.003	-0.006
333													1.53	2.323	1.802	0.003	0.001	-0.011	0.003	-0.005	-0.006
334													1.571	2.336	1.816	0.002	0.002	-0.01	0.003	-0.006	-0.005
335													1.572	2.368	1.84	0.003	0.001	-0.009	0.001	-0.005	-0.005
336													1.618	2.355	1.867	0.006	0.002	-0.009	0.002	-0.004	-0.008
337													1.632	2.364	1.88	0.005	0.002	-0.011	0.002	-0.004	-0.006
338													1.661	2.378	1.901	0.005	0.002	-0.009	0.002	-0.005	-0.004
339													1.682	2.379	1.941	0.005	0.003	-0.012	0	-0.003	-0.008
340													1.68	2.387	1.94	0.003	0.001	-0.01	0.002	-0.004	-0.008
341													1.703	2.406	1.959	0.003	0.001	-0.012	0.001	-0.003	-0.005
342													1.71	2.412	1.983	0.005	0.001	-0.008	0.001	-0.004	-0.008
343													1.753	2.42	2.012	0.003	0.001	-0.012	0.001	-0.004	-0.004
344													1.762	2.407	2.01	0.005	0.001	-0.006	0.002	-0.003	-0.003
345													1.781	2.414	2.041	0.002	0.002	-0.006	0.001	-0.004	-0.006
346													1.829	2.409	2.071	0.004	0.001	-0.008	0.003	-0.003	-0.006
347													1.81	2.421	2.068	0.004	0.002	-0.01	0.004	-0.004	-0.006
348													1.836	2.43	2.079	0.004	0.001	-0.008	0.001	-0.003	-0.005
349													1.865	2.419	2.11	0.006	0.003	-0.009	0.009	-0.003	-0.006
350													1.886	2.429	2.118	0.006	0.003	-0.008	0.003	-0.004	-0.006
351													1.907	2.438	2.147	0.005	0.002	-0.006	0.002	-0.004	-0.006
352													1.938	2.434	2.147	0.002	0.001	-0.011	0.003	-0.004	-0.002
353													1.933	2.45	2.18	0.006	0.001	-0.01	0.004	-0.003	-0.006
354													1.976	2.431	2.211	0.008	0.001	-0.001	0.002	-0.003	-0.005
355													1.973	2.463	2.205	0.006	0.001	-0.008	0.001	-0.003	-0.008
356													1.979	2.421	2.218	0.003	0.001	-0.011	0.003	-0.004	-0.006
357													2.016	2.452	2.227	0.004	0.001	-0.008	0.002	-0.004	-0.008
358													2.029	2.449	2.267	0.003	0	-0.011	0.001	-0.004	-0.005
359													2.05	2.468	2.26	0.003	-0.001	-0.011	0.001	-0.003	-0.005
360													2.049	2.426	2.269	0.005	-0.001	-0.009	0.002	-0.004	-0.006
361													2.08	2.438	2.253	0.005	0.001	-0.01	0.003	-0.005	-0.009
362													2.1	2.46	2.267	0.004	0.003	-0.008	0.005	-0.004	-0.006
363													2.102	2.439	2.297	0.002	0	-0.011	0.002	-0.005	-0.005
364													2.13	2.437	2.314	0.008	0.001	-0.011	0.018	-0.004	-0.006
365													2.136	2.441	2.336	0.01	0.003	-0.01	0.002	-0.004	-0.006
366													2.158	2.448	2.372	0.006	-0.001	-0.009	0.002	-0.004	-0.006
367													2.179	2.443	2.35	0.008	0	-0.006	0.002	-0.002	-0.005
368													2.18	2.439	2.361	0.008	0.004	-0.009	0.002	-0.004	-0.004
369													2.224	2.459	2.38	0.003	0	-0.01	0.003	-0.004	-0.005
370													2.21	2.408	2.344	0.005	0.003	-0.008	0.004	-0.004	-0.006
371													2.226	2.457	2.377	0.003	0	-0.009	0.003	-0.003	-0.005
372													2.243	2.486	2.399	0.006	0.004	-0.011	0.001	-0.004	-0.006
373													2.257	2.424	2.339	0.004	0.005	-0.01	0.004	-0.003	-0.008
374													2.263	2.445	2.423	0.009	0	-0.01	0.003	-0.003	-0.005
375													2.278	2.453	2.412	0.01	0.001	-0.011	0.003	-0.003	-0.005
376													2.292	2.436	2.431	0.003	0.002	-0.012	0.003	-0.004	-0.006
377													2.299	2.45	2.416	0.009	0.001	-0.01	0.003	-0.004	-0.003
378													2.311	2.448	2.446	0.003	0	-0.009	0.003	-0.003	-0.005
379													2.341	2.455	2.431	0.005	0	-0.011	0.001	-0.003	-0.005
380													2.317	2.455	2.435	0.006	0.001	-0.008	0.002	-0.004	-0.005
381													2.329	2.351	2.486	0.006	-0.001	-0.009	0.003	-0.004	-0.005
382													2.35	2.463	2.458	0.005	0	-0.01	0.002	-0.004	-0.008
383													2.357	2.468	2.445	0.004	0	-0.01	0.002	-0.005	-0.005
384													2.374	2.47	2.479	0.01	-0.001	-0.01	0.001	-0.004	-0.004
385													2.357	2.455	2.459	0.005	0.001	-0.009	0.003	-0.005	-0.003
386													2.399	2.465	2.474	0.006	0.001	-0.01	0.001	-0.002	-0.008
387													2.363	2.445	2.48	0.004	-0.002	-0.01	0.004	-0.003	-0.005
388													2.394	2.47	2.503	0.004	0.002	-0.009	0.004	-0.003	-0.008
389													2.386	2.443	2.497	0.005	0	-0.009	0.003	-0.004	-0.006
390													2.376	2.453	2.481	0.009	0	-0.009	0.002	-0.005	-0.006
391													2.4	2.445	2.485	0.003	0.001	-0.01	0.004	-0.004	-0.006
392													2.386	2.467	2.482	0.004	0	-0.009	0.008	-0.004	-0.005
393													2.374	2.468	2.497	0.002	0.001	-0.012	0.003	-0.003	-0.004
394													2.406	2.451	2.501	0.012	0.001	-0.009	0.003	-0.005	-0.003
395													2.387	2.455	2.501	0.004	0.001	-0.009	0.006	-0.003	-0.003
396													2.403	2.458	2.526	0.003	0	-0.009	0.003	-0.003	-0.005
397													2.416	2.493	2.486	0.005	0	-0.011	0.003	-0.003	-0.006
398													2.412	2.474	2.5	0.006	0.002	-0.012	0.004	-0.003	-0.005
399													2.451	2.424	2.499	0.005	0	-0.01	0.008	-0.004	-0.005
400													2.408	2.458	2.483	0.005	0	-0.006	0.003	-0.004	-0.005
401													2.434	2.448	2.512	0.008	0	-0.005	0.003	-0.003	-0.003
402													2.407	2.431	2.502	0.006	0.001	-0.011	0.004	-0.004	-0.005
403													2.442	2.458	2.504	0.008	0	-0.008	0.006	-0.003	-0.006
404													2.429	2.463	2.507	0.004	0.003	-0.012	0.003	-0.003	-0.005
405													2.412	2.451	2.522	0.005	0.001	-0.009	0.009	-0.004	-0.004
406													2.43	2.459	2.504	0.008	-0.001	-0.012	0.003	-0.003	-0.004
407													2.423	2.461	2.499	0.003	0.002	-0.009	0.003	-0.003	-0.004
408													2.441	2.474	2.507	0.004	0	-0.008	0.004	-0.005	-0.005
409													2.4	2.459	2.508	0.003	-0.002	-0.012	0.005	-0.005	-0.006
410													2.401	2.455	2.506	0.006	-0.001	-0.012	0.003	-0.004	-0.005
411													2.431	2.415	2.55	0.006	0.001	-0.011	0.003	-0.004	-0.003
412													2.439	2.468	2.503	0.009	0.002	-0.009	0.003	-0.002	-0.005
413													2.424	2.445	2.514	0.005	-0.001	-0.011	0.004	-0.004	-0.005
414													2.432	2.455	2.51	0.003	0.001	-0.011	0.003	-0.004	-0.008
415													2.424	2.46	2.521	0.003	0	-0.013	0.003	-0.005	-0.005
416													2.429	2.481	2.519	0.002	0.001	-0.01	0.004	-0.003	-0.005
417													2.423	2.471	2.508	0.004	0.001	-0.006	0.005	-0.003	-0.005
418													2.388	2.46	2.569	0.012	0.001	-0.009	0.006	-0.002	-0.004
419													2.452	2.444	2.526	0.005	0.001	-0.011	0.003	-0.002	-0.005
420													2.426	2.495	2.543	0.004	0	-0.011	0.004	-0.003	-0.003
421													2.431	2.485	2.539	0.004	-0.001	-0.012	0.004	-0.002	-0.001
422													2.402	2.485	2.528	0.008	0.001	-0.011	0.002	-0.002	-0.005
423													2.419	2.46	2.507	0.006	0	-0.012	0.004	-0.003	-0.004
424													2.434	2.464	2.508	0.006	0	-0.01	0.006	-0.003	-0.004
425													2.457	2.475	2.521	0.004	0.001	-0.005	0.005	-0.002	-0.004
426													2.422	2.523	2.512	0.008	0.002	-0.006	0.002	-0.004	-0.004
427													2.387	2.499	2.51	0.002	0.002	-0.011	0.003	-0.003	-0.003
428													2.42	2.472	2.503	0.004	0.001	-0.013	0.008	-0.003	-0.005
429													2.441	2.478	2.522	0.002	0.001	-0.01	0.006	-0.004	-0.003
430													2.488	2.504	2.526	0.005	0	-0.012	0.005	-0.003	-0.005
431													2.437	2.504	2.511	0.004	-0.001	-0.01	0.005	-0.004	-0.004
432													2.452	2.487	2.523	0.003	0	-0.011	0.005	-0.003	-0.005
433													2.438	2.477	2.533	0.006	-0.001	-0.013	0.004	-0.002	-0.005
434													2.434	2.493	2.526	0.005	0	-0.01	0.002	-0.003	-0.002
435													2.432	2.48	2.529	0.004	0	-0.009	0.004	-0.004	-0.004
436													2.42	2.472	2.526	0.006	0.002	-0.013	0.005	-0.004	-0.004
437													2.434	2.475	2.531	0.004	-0.001	-0.012	0.005	-0.004	-0.005
438													2.442	2.499	2.53	0.004	0	-0.01	0.005	-0.004	-0.005
439													2.452	2.493	2.515	0.005	0.001	-0.012	0.005	-0.003	-0.005
440													2.406	2.466	2.538	0.005	0	-0.013	0.005	-0.003	-0.003
441													2.463	2.499	2.538	0.005	0.003	-0.013	0.008	-0.002	-0.004
442													2.431	2.493	2.536	0.006	0.003	-0.01	0.008	-0.002	0
443													2.428	2.483	2.521	0.006	0.002	-0.013	0.005	-0.003	-0.004
444													2.446	2.48	2.525	0.009	0.001	-0.01	0.005	-0.003	-0.002
445													2.442	2.509	2.551	0.003	0.001	-0.012	0.005	-0.001	-0.004
446													2.422	2.461	2.508	0.004	0	-0.006	0.008	-0.002	-0.004
447													2.461	2.489	2.51	0.008	0	-0.01	0.006	-0.003	-0.002
448													2.443	2.48	2.536	0.005	-0.001	-0.012	0.006	-0.004	-0.003
449													2.458	2.479	2.51	0.008	0.001	-0.013	0.009	-0.003	-0.003
450													2.457	2.514	2.504	0.008	0.001	-0.012	0.004	-0.003	-0.003
451													2.466	2.487	2.536	0.004	0.002	-0.015	0.006	-0.002	-0.003
452													2.432	2.507	2.55	0.004	0	-0.016	0.006	-0.003	-0.004
453													2.471	2.487	2.524	0.003	0	-0.009	0.005	-0.003	-0.004
454													2.463	2.5	2.544	0.003	0.001	-0.013	0.006	-0.003	-0.004
455													2.464	2.516	2.525	0.004	-0.001	-0.008	0.008	-0.004	-0.005
456													2.457	2.519	2.516	0.004	-0.002	-0.011	0.006	-0.003	-0.004
457													2.446	2.503	2.522	0.01	0	-0.009	0.008	-0.001	-0.003
458													2.453	2.509	2.536	0.005	0.001	-0.009	0.004	-0.003	-0.003
459													2.457	2.486	2.523	0.005	-0.001	-0.01	0.009	-0.003	-0.002
460													2.46	2.502	2.53	0.005	0	-0.009	0.008	-0.003	-0.003
461													2.459	2.515	2.516	0.01	0.001	-0.013	0.008	-0.003	-0.002
462													2.468	2.496	2.522	0.004	-0.001	-0.01	0.004	-0.003	-0.001
463													2.463	2.506	2.543	0.005	0.001	-0.013	0.005	-0.003	-0.005
464													2.461	2.49	2.521	0.008	-0.001	-0.01	0.005	-0.002	-0.003
465													2.472	2.48	2.545	0.008	0	-0.012	0.005	-0.003	-0.004
466													2.452	2.502	2.533	0.006	0	-0.01	0.008	-0.003	-0.003
467													2.468	2.511	2.539	0.004	-0.001	-0.01	0.008	-0.003	-0.001
468													2.464	2.487	2.528	0.006	-0.001	-0.009	0.009	-0.002	-0.001
469													2.465	2.499	2.561	0.011	0	-0.01	0.008	-0.002	-0.003
470													2.48	2.506	2.564	0.005	0	-0.012	0.006	-0.002	-0.002
471													2.46	2.508	2.526	0.005	-0.001	-0.013	0.01	-0.002	-0.001
472													2.472	2.508	2.54	0.005	0	-0.011	0.008	-0.002	-0.001
473													2.428	2.501	2.537	0.011	0	-0.013	0.006	-0.002	-0.002
474													2.466	2.51	2.541	0.009	0.002	-0.013	0.009	-0.002	-0.002
475													2.456	2.525	2.568	0.006	-0.001	-0.012	0.008	-0.003	-0.001
476													2.461	2.526	2.564	0.005	0	-0.009	0.008	-0.002	-0.002
477													2.464	2.501	2.537	0.006	0	-0.011	0.006	-0.003	-0.003
478													2.458	2.521	2.567	0.004	0	-0.012	0.006	-0.002	-0.002
479													2.464	2.516	2.541	0.003	-0.002	-0.012	0.006	-0.003	-0.003
480													2.48	2.518	2.561	0.003	-0.001	-0.012	0.008	-0.003	-0.004
481													2.467	2.515	2.56	0.009	-0.001	-0.013	0.005	-0.003	-0.002
482													2.468	2.51	2.54	0.006	-0.001	-0.012	0.006	-0.003	-0.002
483													2.46	2.521	2.553	0.004	-0.001	-0.013	0.006	0	-0.003
484													2.466	2.53	2.546	0.004	-0.001	-0.012	0.006	-0.002	-0.003
485													2.474	2.516	2.537	0.002	0	-0.01	0.005	-0.003	-0.002
486													2.475	2.536	2.564	0.005	0	-0.015	0.01	-0.002	-0.003
487													2.486	2.531	2.564	0.005	-0.001	-0.011	0.006	-0.002	-0.003
488													2.464	2.528	2.56	0.008	-0.001	-0.011	0.008	-0.002	-0.002
489													2.479	2.523	2.575	0.003	-0.001	-0.011	0.009	-0.002	-0.001
490													2.507	2.497	2.554	0.013	0.003	-0.01	0.009	-0.002	-0.002
491													2.472	2.529	2.547	0.009	0.001	-0.008	0.01	0	-0.002
492													2.487	2.516	2.553	0.006	0	-0.005	0.009	-0.002	0
493													2.459	2.515	2.562	0.005	0	-0.01	0.008	-0.002	-0.002
494													2.48	2.525	2.553	0.004	0	-0.01	0.009	-0.002	-0.001
495													2.482	2.531	2.557	0.003	-0.001	-0.013	0.009	-0.002	0
496													2.489	2.546	2.56	0.01	0	-0.01	0.009	-0.001	0
497													2.493	2.532	2.558	0.008	0	-0.012	0.009	0.001	-0.001
498													2.492	2.54	2.564	0.005	0	-0.012	0.009	-0.001	-0.001
499													2.479	2.5	2.56	0.013	0	-0.012	0.008	-0.002	0.001
500													2.481	2.533	2.565	0.008	0	-0.013	0.009	-0.002	-0.001
501													2.483	2.54	2.554	0.009	-0.002	-0.013	0.009	-0.002	-0.001
502													2.473	2.533	2.564	0.004	-0.002	-0.015	0.008	-0.002	-0.003
503													2.499	2.536	2.573	0.008	0	-0.012	0.008	-0.002	-0.001
504													2.495	2.526	2.547	0.002	0	-0.015	0.008	-0.003	-0.002
505													2.493	2.543	2.511	0.006	0	-0.011	0.011	-0.003	-0.003
506													2.485	2.544	2.541	0.004	0	-0.01	0.008	-0.003	-0.001
507													2.471	2.564	2.608	0.004	-0.001	-0.013	0.01	-0.002	-0.003
508													2.482	2.531	2.562	0.005	-0.002	-0.011	0.009	-0.001	-0.001
509													2.501	2.554	2.555	0.003	-0.001	-0.015	0.009	-0.002	0.001
510													2.494	2.536	2.553	0.006	-0.002	-0.013	0.01	-0.002	-0.001
511													2.489	2.528	2.567	0.003	0	-0.013	0.01	-0.003	0
512													2.485	2.54	2.572	0.006	-0.001	-0.013	0.009	-0.002	-0.002
513													2.488	2.587	2.56	0.008	0	-0.013	0.01	-0.002	0.003
514													2.504	2.516	2.514	0.005	0	-0.01	0.012	-0.001	-0.001
515													2.56	2.472	2.611	0.008	0.001	-0.01	0.01	-0.001	-0.001
516													2.502	2.539	2.582	0.003	0	-0.01	0.011	-0.002	0
517													2.474	2.544	2.567	0.005	-0.001	-0.009	0.012	0	-0.001
518													2.461	2.552	2.56	0.006	0	-0.013	0.012	0	0
519													2.48	2.559	2.593	0.006	0	-0.012	0.011	-0.001	0
520													2.5	2.55	2.58	0.01	0.003	-0.008	0.011	-0.002	-0.001
521													2.486	2.545	2.581	0.004	-0.002	-0.012	0.009	0.001	0
522													2.489	2.532	2.568	0.006	-0.001	-0.012	0.012	-0.002	0.001
523													2.507	2.55	2.559	0.002	-0.001	-0.011	0.009	0	-0.001
524													2.502	2.523	2.56	0.008	0	-0.013	0.01	-0.002	-0.002
525													2.479	2.545	2.562	0.005	-0.001	-0.013	0.01	-0.002	0.001
526													2.506	2.537	2.575	0.005	-0.001	-0.013	0.012	-0.002	-0.001
527													2.496	2.539	2.575	0.008	0	-0.013	0.011	0.001	0
528													2.551	2.548	2.583	0.006	-0.003	-0.013	0.009	-0.002	-0.001
529													2.501	2.552	2.57	0.008	0	-0.015	0.011	-0.001	0
530													2.459	2.56	2.572	0.006	0.002	-0.013	0.011	-0.001	0
531													2.524	2.537	2.573	0.004	-0.002	-0.005	0.009	-0.002	-0.001
532													2.493	2.599	2.519	0.01	0.002	-0.011	0.012	-0.002	-0.001
533													2.506	2.558	2.574	0.004	-0.002	-0.013	0.009	-0.002	-0.001
534													2.503	2.541	2.554	0.004	-0.001	-0.012	0.011	-0.003	0.001
535													2.511	2.618	2.501	0.01	0	-0.008	0.012	-0.001	0
536													2.517	2.58	2.726	0.004	-0.002	-0.011	0.012	-0.002	-0.001
537													2.537	2.558	2.547	0.004	0	-0.015	0.011	-0.001	0.001
538													2.503	2.521	2.613	0.012	-0.002	-0.008	0.016	-0.001	0
539													2.547	2.562	2.579	0.003	-0.002	-0.013	0.011	0.001	0.003
540													2.519	2.577	2.593	0.008	0	-0.009	0.012	-0.002	0
541													2.511	2.567	2.581	0.008	-0.001	-0.012	0.013	-0.002	0
542													2.529	2.561	2.594	0.006	-0.002	-0.013	0.015	-0.001	0.002
543													2.521	2.544	2.601	0.011	0.001	-0.012	0.012	0	0.001
544													2.525	2.555	2.582	0.002	-0.001	-0.011	0.017	-0.001	0.002
545													2.522	2.564	2.577	0.005	-0.001	-0.009	0.012	-0.001	0.001
546													2.519	2.557	2.587	0.01	0.001	-0.015	0.013	0	0.001
547													2.539	2.562	2.564	0.003	0	-0.015	0.015	-0.002	0
548													2.514	2.573	2.589	0.003	0	-0.013	0.013	-0.003	0.001
549													2.517	2.558	2.601	0.006	0.001	-0.011	0.013	-0.001	0.002
550													2.521	2.572	2.579	0.005	0.003	-0.009	0.012	-0.001	0.002
551													2.523	2.566	2.599	0.003	-0.002	-0.013	0.018	-0.002	0.001
552													2.499	2.577	2.586	0.008	0.002	-0.01	0.013	-0.001	0.003
553													2.548	2.558	2.576	0.003	-0.002	-0.015	0.012	-0.002	0.003
554													2.504	2.568	2.606	0.005	0.001	-0.013	0.012	0	0.001
555													2.539	2.575	2.582	0.012	0.001	-0.012	0.013	-0.001	0.001
556													2.551	2.579	2.59	0.008	-0.001	-0.013	0.012	-0.003	0.001
557													2.536	2.584	2.591	0.004	-0.002	-0.015	0.013	-0.001	0.004
558													2.545	2.56	2.598	0.003	0	-0.015	0.015	-0.001	0.003
559													2.532	2.584	2.576	0.008	-0.001	-0.009	0.016	0	0.002
560													2.55	2.57	2.616	0.005	-0.001	-0.009	0.016	-0.001	0.004
561													2.566	2.568	2.57	0.009	-0.001	-0.015	0.018	-0.001	0.002
562													2.54	2.583	2.564	0.003	-0.001	-0.011	0.015	0	0.006
563													2.551	2.572	2.584	0.006	0	-0.012	0.017	-0.001	0.003
564													2.547	2.564	2.57	0.006	-0.001	-0.011	0.015	0	0.003
565													2.539	2.584	2.613	0.008	0	-0.008	0.016	-0.001	0.003
566													2.56	2.558	2.594	0.005	-0.002	-0.011	0.015	-0.001	0.003
567													2.538	2.548	2.574	0.01	0	-0.012	0.017	0	0.003
568													2.566	2.584	2.612	0.012	0	-0.009	0.018	-0.001	0.002
569													2.547	2.525	2.59	0.006	0.001	-0.012	0.015	0	0
570													2.568	2.561	2.608	0.006	0	-0.013	0.017	0	0.004
571													2.568	2.573	2.595	0.002	-0.003	-0.015	0.016	-0.001	0.005
572													2.559	2.601	2.582	0.009	0.001	-0.009	0.015	0	0.003
573													2.53	2.586	2.589	0.004	-0.002	-0.011	0.017	-0.001	0.003
574													2.551	2.582	2.589	0.011	-0.002	-0.013	0.016	0	0.003
575													2.548	2.613	2.598	0.003	-0.001	-0.012	0.017	-0.001	0.002
576													2.531	2.564	2.593	0.006	-0.002	-0.013	0.016	-0.001	0.003
577													2.567	2.619	2.535	0.001	0	-0.012	0.018	-0.001	0.003
578													2.575	2.596	2.617	0.008	-0.003	-0.012	0.019	-0.001	0.003
579													2.574	2.564	2.582	0.006	-0.002	-0.013	0.023	-0.002	0.003
580													2.575	2.596	2.603	0.006	0	-0.013	0.017	0.001	0.006
581													2.566	2.645	2.627	0.005	-0.001	-0.013	0.017	0	0.004
582													2.564	2.588	2.612	0.004	-0.001	-0.012	0.018	-0.001	0.002
583													2.569	2.579	2.605	0.011	-0.002	-0.012	0.02	0	0.003
584													2.568	2.64	2.507	0.008	0.001	-0.005	0.019	0	0.006
585													2.573	2.606	2.594	0.008	0.001	-0.012	0.019	0	0.005
586													2.558	2.566	2.59	0.018	-0.001	-0.013	0.022	-0.001	0.006
587													2.564	2.603	2.593	0.01	-0.001	-0.016	0.019	0.003	0.003
588													2.564	2.675	2.595	0.01	0	-0.013	0.022	0.001	0.006
589													2.57	2.572	2.598	0.008	0	-0.009	0.019	0.001	0.006
590													2.565	2.596	2.623	0.008	0.002	-0.011	0.019	0.001	0.005
591													2.59	2.602	2.595	0.008	-0.002	-0.01	0.02	0.001	0.004
592													2.515	2.59	2.608	0.011	0.002	-0.011	0.02	-0.001	0.005
593													2.568	2.564	2.609	0.016	-0.001	-0.012	0.022	0	0.01
594													2.583	2.593	2.606	0.008	-0.002	-0.013	0.022	0.003	0.004
595													2.582	2.579	2.583	0.009	-0.001	-0.013	0.023	0.001	0.006
596													2.618	2.583	2.612	0.006	-0.002	-0.013	0.025	0	0.004
597													2.59	2.604	2.616	0.006	-0.001	-0.005	0.02	0	0.005
598													2.59	2.612	2.632	0.004	-0.001	-0.015	0.02	0.002	0.005
599													2.599	2.593	2.613	0.003	-0.001	-0.013	0.024	0	0.004
