# Supplementary material for: Overexpression profiling reveals cellular requirements in the context of genetic backgrounds and environments
Source: PLoS Genet. 2023 Apr 28;19(4):e1010732. doi: 10.1371/journal.pgen.1010732 (PMC10171610; doi:10.1371/journal.pgen.1010732)
Supplement: S1 Data — (ZIP) [file pgen.1010732.s025.zip › S1_Data/S2_Fig/2D/2D_rawdata.csv]

	30C_Rep1	30C_Rep2	30C_Rep3	37C_Rep1	37C_Rep2	37C_Rep3	40C_Rep1	40C_Rep2	40C_Rep3	42C_Rep1	42C_Rep2	42C_Rep3	43C_Rep1	43C_Rep2	43C_Rep3
1	0.001	0.006	0.003	0.012	0.011	0.012	0.005	0.001	0.009	0.01	0.002	0.01	0.017	0.015	0.017
2	0.001	0.008	0	0.016	0.016	0.018	0.011	0.004	0.011	0.016	0.009	0.017	0.022	0.02	0.02
3	0.001	0.005	0.001	0.02	0.018	0.02	0.016	0.008	0.016	0.018	0.012	0.019	0.025	0.033	0.022
4	0	0.005	-0.001	0.02	0.018	0.02	0.018	0.01	0.018	0.02	0.013	0.023	0.024	0.027	0.027
5	-0.002	0.004	0	0.019	0.019	0.019	0.018	0.011	0.019	0.022	0.016	0.028	0.025	0.03	0.026
6	0	0.005	-0.001	0.019	0.018	0.02	0.019	0.012	0.022	0.025	0.018	0.025	0.027	0.031	0.028
7	-0.002	0.006	-0.001	0.018	0.018	0.018	0.019	0.012	0.022	0.024	0.018	0.027	0.03	0.034	0.03
8	0	0.005	0	0.018	0.015	0.019	0.019	0.011	0.02	0.026	0.02	0.03	0.031	0.033	0.03
9	-0.001	0.006	0.001	0.018	0.018	0.019	0.02	0.012	0.02	0.028	0.022	0.032	0.033	0.037	0.032
10	0.003	0.01	0.002	0.019	0.018	0.019	0.019	0.012	0.022	0.03	0.025	0.03	0.032	0.038	0.03
11	0.003	0.011	0.004	0.02	0.019	0.02	0.022	0.013	0.024	0.028	0.023	0.033	0.034	0.04	0.032
12	0.005	0.012	0.006	0.023	0.02	0.022	0.022	0.013	0.023	0.028	0.024	0.033	0.035	0.04	0.033
13	0.009	0.015	0.006	0.024	0.024	0.025	0.022	0.015	0.025	0.03	0.026	0.033	0.034	0.04	0.033
14	0.01	0.017	0.009	0.025	0.024	0.024	0.025	0.016	0.025	0.03	0.026	0.033	0.035	0.041	0.037
15	0.013	0.022	0.011	0.027	0.026	0.026	0.027	0.017	0.026	0.032	0.026	0.034	0.037	0.042	0.042
16	0.018	0.025	0.016	0.031	0.03	0.031	0.026	0.018	0.03	0.031	0.028	0.037	0.038	0.042	0.038
17	0.02	0.031	0.023	0.037	0.033	0.034	0.03	0.022	0.033	0.033	0.032	0.039	0.035	0.042	0.039
18	0.027	0.035	0.025	0.04	0.037	0.039	0.034	0.024	0.034	0.035	0.032	0.04	0.04	0.045	0.037
19	0.032	0.041	0.028	0.044	0.044	0.042	0.037	0.028	0.038	0.037	0.033	0.041	0.038	0.044	0.038
20	0.037	0.046	0.034	0.052	0.046	0.046	0.04	0.031	0.042	0.039	0.031	0.042	0.041	0.046	0.039
21	0.041	0.056	0.04	0.054	0.053	0.053	0.042	0.037	0.044	0.038	0.034	0.045	0.04	0.046	0.039
22	0.048	0.063	0.047	0.061	0.059	0.057	0.047	0.04	0.048	0.039	0.038	0.045	0.039	0.046	0.041
23	0.056	0.07	0.054	0.069	0.064	0.061	0.053	0.041	0.052	0.041	0.038	0.046	0.041	0.045	0.041
24	0.063	0.081	0.06	0.075	0.074	0.069	0.055	0.045	0.054	0.042	0.037	0.049	0.044	0.048	0.04
25	0.071	0.089	0.07	0.081	0.077	0.074	0.059	0.052	0.06	0.045	0.041	0.052	0.041	0.049	0.04
26	0.082	0.098	0.075	0.093	0.085	0.084	0.063	0.056	0.064	0.046	0.045	0.054	0.042	0.049	0.045
27	0.092	0.113	0.086	0.099	0.095	0.093	0.071	0.062	0.071	0.048	0.047	0.061	0.044	0.052	0.041
28	0.105	0.122	0.098	0.11	0.103	0.099	0.076	0.063	0.075	0.051	0.047	0.061	0.045	0.054	0.045
29	0.114	0.136	0.111	0.126	0.114	0.114	0.084	0.073	0.081	0.054	0.052	0.068	0.046	0.053	0.044
30	0.127	0.147	0.121	0.135	0.126	0.12	0.092	0.078	0.09	0.055	0.055	0.07	0.047	0.056	0.047
31	0.14	0.161	0.136	0.143	0.137	0.133	0.096	0.082	0.092	0.059	0.057	0.073	0.051	0.055	0.047
32	0.153	0.175	0.144	0.158	0.149	0.141	0.1	0.09	0.096	0.062	0.059	0.08	0.048	0.059	0.048
33	0.172	0.198	0.163	0.17	0.16	0.157	0.111	0.096	0.106	0.066	0.063	0.084	0.051	0.062	0.057
34	0.192	0.216	0.175	0.194	0.183	0.175	0.122	0.11	0.113	0.067	0.063	0.088	0.051	0.061	0.052
35	0.208	0.235	0.194	0.202	0.193	0.19	0.131	0.115	0.119	0.074	0.069	0.086	0.053	0.061	0.051
36	0.223	0.258	0.215	0.228	0.211	0.206	0.139	0.127	0.131	0.073	0.071	0.095	0.053	0.064	0.054
37	0.25	0.281	0.25	0.257	0.226	0.226	0.148	0.139	0.139	0.076	0.077	0.097	0.054	0.062	0.052
38	0.266	0.303	0.264	0.269	0.253	0.247	0.157	0.144	0.151	0.083	0.075	0.102	0.054	0.066	0.055
39	0.294	0.33	0.273	0.286	0.263	0.275	0.171	0.154	0.163	0.084	0.08	0.111	0.059	0.066	0.057
40	0.321	0.36	0.302	0.31	0.287	0.293	0.179	0.166	0.176	0.089	0.084	0.118	0.055	0.07	0.056
41	0.356	0.382	0.335	0.34	0.313	0.31	0.201	0.183	0.178	0.092	0.088	0.12	0.056	0.07	0.055
42	0.376	0.42	0.357	0.358	0.333	0.354	0.212	0.187	0.195	0.098	0.089	0.12	0.057	0.07	0.059
43	0.405	0.459	0.389	0.401	0.361	0.374	0.221	0.201	0.201	0.1	0.095	0.126	0.059	0.071	0.061
44	0.434	0.482	0.429	0.42	0.391	0.398	0.237	0.215	0.224	0.107	0.098	0.131	0.061	0.073	0.061
45	0.465	0.524	0.452	0.455	0.422	0.444	0.252	0.236	0.238	0.113	0.1	0.132	0.059	0.071	0.06
46	0.5	0.568	0.484	0.491	0.467	0.484	0.271	0.251	0.247	0.113	0.105	0.146	0.06	0.073	0.06
47	0.538	0.6	0.528	0.518	0.489	0.503	0.287	0.266	0.26	0.118	0.114	0.144	0.061	0.074	0.063
48	0.593	0.628	0.565	0.557	0.517	0.553	0.31	0.285	0.275	0.122	0.115	0.154	0.063	0.073	0.06
49	0.618	0.686	0.627	0.601	0.568	0.582	0.324	0.293	0.291	0.127	0.118	0.166	0.061	0.071	0.061
50	0.669	0.724	0.657	0.643	0.6	0.62	0.345	0.313	0.303	0.129	0.118	0.166	0.062	0.074	0.061
51	0.712	0.77	0.707	0.678	0.637	0.673	0.361	0.325	0.323	0.136	0.125	0.178	0.064	0.073	0.062
52	0.763	0.822	0.757	0.736	0.68	0.72	0.39	0.349	0.338	0.148	0.131	0.178	0.062	0.077	0.062
53	0.81	0.879	0.808	0.766	0.739	0.76	0.419	0.381	0.358	0.151	0.136	0.193	0.062	0.075	0.062
54	0.855	0.931	0.873	0.824	0.775	0.821	0.429	0.394	0.379	0.153	0.139	0.198	0.063	0.074	0.063
55	0.91	0.986	0.918	0.876	0.823	0.879	0.454	0.41	0.403	0.162	0.146	0.211	0.066	0.075	0.06
56	0.978	1.049	0.975	0.924	0.866	0.933	0.477	0.431	0.417	0.169	0.149	0.213	0.064	0.075	0.062
57	1.034	1.106	1.026	0.992	0.921	0.984	0.511	0.454	0.445	0.175	0.16	0.226	0.066	0.075	0.067
58	1.08	1.168	1.1	1.04	0.984	1.052	0.532	0.476	0.461	0.185	0.163	0.236	0.067	0.074	0.066
59	1.156	1.245	1.159	1.093	1.043	1.119	0.557	0.511	0.483	0.189	0.171	0.241	0.067	0.076	0.064
60	1.216	1.306	1.214	1.16	1.112	1.184	0.591	0.536	0.521	0.191	0.173	0.255	0.067	0.076	0.066
61	1.296	1.373	1.297	1.241	1.146	1.248	0.623	0.557	0.545	0.205	0.176	0.259	0.067	0.077	0.062
62	1.363	1.447	1.364	1.279	1.214	1.327	0.655	0.603	0.551	0.205	0.18	0.272	0.067	0.075	0.069
63	1.42	1.519	1.434	1.366	1.313	1.398	0.678	0.632	0.591	0.218	0.191	0.275	0.068	0.075	0.064
64	1.497	1.594	1.556	1.42	1.363	1.487	0.72	0.65	0.604	0.224	0.194	0.294	0.068	0.074	0.064
65	1.567	1.645	1.595	1.483	1.424	1.557	0.749	0.687	0.635	0.233	0.201	0.296	0.068	0.076	0.067
66	1.64	1.729	1.658	1.557	1.507	1.655	0.788	0.722	0.669	0.237	0.208	0.304	0.066	0.074	0.066
67	1.725	1.812	1.767	1.643	1.587	1.742	0.823	0.751	0.701	0.252	0.209	0.324	0.069	0.075	0.067
68	1.793	1.887	1.828	1.715	1.658	1.836	0.867	0.8	0.725	0.255	0.219	0.331	0.067	0.074	0.066
69	1.885	1.95	1.893	1.785	1.738	1.907	0.912	0.824	0.759	0.26	0.219	0.343	0.066	0.073	0.066
70	1.944	2.034	1.972	1.879	1.812	2.008	0.96	0.865	0.786	0.269	0.223	0.351	0.064	0.077	0.064
71	2.045	2.121	2.063	1.935	1.898	2.107	0.999	0.918	0.831	0.278	0.231	0.366	0.063	0.075	0.064
72	2.115	2.195	2.138	2.013	2.01	2.163	1.068	0.94	0.859	0.294	0.233	0.369	0.063	0.073	0.066
73	2.194	2.317	2.232	2.076	2.067	2.286	1.097	0.991	0.896	0.298	0.248	0.382	0.066	0.074	0.067
74	2.274	2.365	2.315	2.172	2.177	2.37	1.131	1.039	0.937	0.304	0.252	0.398	0.062	0.071	0.066
75	2.351	2.459	2.399	2.225	2.278	2.473	1.184	1.069	0.979	0.323	0.257	0.41	0.066	0.075	0.064
76	2.439	2.521	2.467	2.308	2.339	2.565	1.238	1.112	1.013	0.325	0.265	0.424	0.064	0.076	0.064
77	2.541	2.608	2.572	2.365	2.464	2.692	1.273	1.159	1.049	0.339	0.273	0.436	0.063	0.074	0.064
78	2.591	2.676	2.67	2.444	2.559	2.77	1.344	1.209	1.103	0.337	0.275	0.448	0.064	0.074	0.074
79	2.688	2.757	2.736	2.509	2.664	2.84	1.389	1.254	1.143	0.353	0.285	0.463	0.062	0.073	0.063
80	2.769	2.805	2.819	2.569	2.748	2.878	1.457	1.308	1.178	0.368	0.292	0.475	0.066	0.075	0.063
81	2.852	2.852	2.922	2.581	2.846	2.871	1.491	1.368	1.261	0.376	0.303	0.497	0.063	0.075	0.067
82	2.911	2.864	2.976	2.594	2.964	2.86	1.541	1.421	1.264	0.391	0.306	0.502	0.063	0.073	0.067
83	2.928	2.911	3.027	2.612	3.018	2.88	1.604	1.48	1.309	0.402	0.309	0.518	0.064	0.075	0.068
84	2.954	2.882	3.068	2.609	3.041	2.889	1.654	1.53	1.378	0.408	0.313	0.535	0.064	0.076	0.068
85	2.981	2.879	3.048	2.576	3.032	2.873	1.715	1.575	1.422	0.419	0.322	0.555	0.062	0.075	0.066
86	2.958	2.887	3.049	2.608	3.061	2.88	1.778	1.657	1.48	0.434	0.328	0.567	0.064	0.073	0.068
87	2.957	2.878	3.069	2.599	3.075	2.872	1.834	1.696	1.533	0.447	0.328	0.579	0.063	0.075	0.066
88	2.964	2.907	3.071	2.634	3.075	2.894	1.905	1.756	1.587	0.465	0.342	0.6	0.066	0.074	0.064
89	2.968	2.886	3.09	2.608	3.084	2.902	1.966	1.805	1.622	0.47	0.342	0.62	0.063	0.075	0.064
90	2.964	2.906	3.096	2.646	3.07	2.924	2.02	1.877	1.683	0.495	0.35	0.632	0.061	0.075	0.063
91	2.981	2.874	3.081	2.595	3.106	2.923	2.078	1.933	1.737	0.503	0.369	0.657	0.063	0.074	0.063
92	2.98	2.866	3.106	2.66	3.087	2.945	2.152	2.005	1.787	0.513	0.375	0.672	0.062	0.074	0.063
93	2.993	2.902	3.082	2.632	3.106	2.945	2.196	2.064	1.845	0.542	0.379	0.7	0.061	0.071	0.062
94	2.986	2.893	3.117	2.638	3.134	2.94	2.261	2.129	1.923	0.546	0.379	0.712	0.061	0.071	0.063
95	2.96	2.902	3.095	2.616	3.154	2.955	2.333	2.185	1.969	0.564	0.388	0.737	0.06	0.073	0.063
96	2.981	2.918	3.118	2.623	3.119	2.95	2.366	2.24	2.037	0.575	0.395	0.753	0.063	0.074	0.06
97	2.987	2.913	3.095	2.639	3.132	2.962	2.429	2.323	2.079	0.592	0.402	0.781	0.06	0.069	0.062
98	2.987	2.945	3.114	2.593	3.143	2.996	2.482	2.388	2.15	0.607	0.408	0.805	0.057	0.069	0.062
99	2.966	2.881	3.204	2.66	3.133	2.973	2.541	2.434	2.181	0.628	0.419	0.805	0.059	0.07	0.063
100	3.013	2.914	3.134	2.63	3.116	2.996	2.584	2.501	2.247	0.642	0.423	0.848	0.06	0.071	0.061
101	2.994	2.93	3.08	2.649	3.163	2.989	2.633	2.532	2.317	0.672	0.436	0.854	0.057	0.069	0.063
102	3.011	2.928	3.122	2.648	3.165	2.95	2.644	2.555	2.37	0.686	0.441	0.883	0.056	0.069	0.063
103	3.029	2.958	3.06	2.654	3.174	3.003	2.626	2.681	2.419	0.699	0.454	0.905	0.057	0.068	0.061
104	3.034	2.964	3.16	2.647	3.162	3.019	2.62	2.727	2.502	0.724	0.46	0.932	0.061	0.067	0.062
105	3.042	2.994	3.151	2.659	3.18	3.024	2.645	2.711	2.533	0.734	0.461	0.946	0.061	0.069	0.062
106	3.055	2.938	3.174	2.666	3.281	3.032	2.635	2.733	2.596	0.771	0.478	0.981	0.059	0.068	0.063
107	3.085	3.02	3.164	2.558	3.199	3.168	2.646	2.686	2.608	0.776	0.487	0.997	0.059	0.07	0.062
108	3.039	2.99	3.176	2.681	3.019	3.049	2.657	2.674	2.679	0.795	0.49	1.021	0.06	0.069	0.061
109	3.122	3.03	3.185	2.682	3.186	3.06	2.649	2.702	2.721	0.811	0.497	1.046	0.061	0.069	0.061
110	3.089	3.025	3.409	2.704	3.209	3.048	2.654	2.684	2.707	0.83	0.51	1.076	0.059	0.068	0.061
111	3.08	3.003	3.242	2.681	3.231	3.071	2.63	2.705	2.705	0.85	0.517	1.115	0.056	0.067	0.061
112	3.112	3.189	3.24	2.693	3.216	3.096	2.63	2.695	2.702	0.87	0.535	1.13	0.057	0.068	0.061
113	3.163	3.067	3.12	2.695	3.191	3.24	2.637	2.713	2.71	0.895	0.542	1.163	0.061	0.067	0.063
114	3.087	3.052	3.346	2.698	3.223	3.117	2.628	2.741	2.721	0.91	0.548	1.177	0.059	0.067	0.066
115	3.16	3.071	3.226	2.698	3.192	3.105	2.632	2.71	2.708	0.94	0.551	1.199	0.056	0.068	0.06
116	3.191	3.081	3.273	2.699	3.248	3.139	2.649	2.707	2.697	0.959	0.56	1.218	0.056	0.066	0.059
117	3.207	3.088	3.342	2.707	3.193	3.088	2.631	2.724	2.689	0.975	0.57	1.267	0.057	0.066	0.06
118	3.08	3.117	3.328	2.702	3.257	3.147	2.641	2.71	2.706	0.989	0.584	1.29	0.057	0.066	0.059
119	3.177	3.056	3.368	2.703	3.287	3.161	2.661	2.702	2.698	1.012	0.59	1.313	0.057	0.067	0.061
120				2.726	3.272	3.18	2.633	2.7	2.684	1.047	0.604	1.325	0.056	0.062	0.061
121				2.735	3.317	3.133	2.615	2.719	2.704	1.064	0.601	1.366	0.057	0.063	0.057
122				2.706	3.235	3.317	2.626	2.669	2.704	1.088	0.615	1.398	0.056	0.064	0.057
123				2.721	3.299	3.211	2.648	2.711	2.708	1.113	0.622	1.425	0.055	0.062	0.059
124				2.732	3.311	3.243	2.652	2.706	2.702	1.136	0.638	1.45	0.054	0.063	0.056
125				2.722	3.328	3.242	2.644	2.734	2.703	1.166	0.641	1.473	0.055	0.063	0.057
126				2.748	3.415	3.265	2.638	2.702	2.697	1.199	0.662	1.512	0.054	0.062	0.059
127				2.732	3.308	3.263	2.645	2.713	2.761	1.216	0.657	1.528	0.054	0.064	0.059
128				2.725	3.338	3.288	2.646	2.706	2.7	1.221	0.673	1.57	0.054	0.064	0.059
129										1.261	0.681	1.593	0.055	0.062	0.06
130										1.27	0.696	1.61	0.055	0.063	0.062
131										1.301	0.691	1.647	0.054	0.062	0.06
132										1.33	0.707	1.693	0.054	0.061	0.059
133										1.354	0.717	1.7	0.054	0.063	0.059
134										1.383	0.723	1.717	0.057	0.062	0.062
135										1.396	0.73	1.76	0.054	0.062	0.061
136										1.41	0.752	1.773	0.054	0.061	0.061
137										1.437	0.745	1.804	0.055	0.064	0.06
138										1.461	0.753	1.845	0.055	0.063	0.06
139										1.484	0.756	1.864	0.054	0.061	0.059
140										1.508	0.779	1.887	0.053	0.061	0.059
141										1.536	0.778	1.916	0.054	0.061	0.06
142										1.552	0.795	1.923	0.054	0.062	0.062
143										1.573	0.793	1.957	0.053	0.06	0.062
144										1.589	0.809	1.972	0.054	0.06	0.056
145										1.604	0.825	2.005	0.055	0.062	0.056
146										1.627	0.824	2.045	0.053	0.06	0.056
147										1.651	0.837	2.056	0.053	0.06	0.054
148										1.659	0.838	2.075	0.056	0.059	0.059
149										1.702	0.85	2.094	0.055	0.062	0.056
150										1.707	0.845	2.111	0.053	0.061	0.056
151										1.729	0.861	2.143	0.054	0.062	0.059
152										1.746	0.874	2.159	0.053	0.062	0.056
153										1.746	0.873	2.177	0.054	0.06	0.06
154										1.793	0.885	2.198	0.054	0.062	0.059
155										1.798	0.888	2.211	0.054	0.06	0.057
156										1.814	0.891	2.225	0.053	0.06	0.057
157										1.838	0.894	2.243	0.059	0.075	0.056
158										1.849	0.906	2.235	0.056	0.061	0.059
