# Supplementary material for: Overexpression profiling reveals cellular requirements in the context of genetic backgrounds and environments
Source: PLoS Genet. 2023 Apr 28;19(4):e1010732. doi: 10.1371/journal.pgen.1010732 (PMC10171610; doi:10.1371/journal.pgen.1010732)
Supplement: S1 Data — (ZIP) [file pgen.1010732.s025.zip › S1_Data/S2_Fig/2B/2B_rawdata.csv]

	0mM	1mM	2mM	3mM	4mM	5mM
1	0.002	0.002	0.001	0	-0.002	0
2	0.003	0.002	0.002	0.001	-0.002	0.001
3	0.003	0.002	0.002	0.002	-0.002	-0.001
4	0.003	0.001	0.003	0.001	-0.002	0
5	0.003	0.002	0.002	0.001	-0.001	0.001
6	0.003	0.002	0.004	0.002	-0.002	0
7	0.005	0.003	0.003	0.002	-0.001	0
8	0.005	0.003	0.003	0.002	-0.002	0
9	0.006	0.005	0.002	0.002	-0.001	-0.001
10	0.008	0.003	0.003	0.002	-0.002	-0.001
11	0.008	0.005	0.002	0	-0.003	-0.001
12	0.01	0.005	0.003	0	-0.003	0.001
13	0.011	0.008	0.003	0.001	-0.003	-0.001
14	0.015	0.01	0.003	0.001	-0.002	-0.001
15	0.015	0.01	0.002	0.001	-0.004	-0.001
16	0.019	0.012	0.003	-0.001	-0.004	-0.002
17	0.02	0.015	0.003	0	-0.003	-0.002
18	0.023	0.017	0.003	0.001	-0.003	-0.001
19	0.026	0.02	0.003	0	-0.003	-0.002
20	0.031	0.022	0.003	0	-0.004	-0.001
21	0.033	0.025	0.003	0	-0.004	-0.001
22	0.038	0.03	0.004	0.001	-0.004	-0.002
23	0.044	0.032	0.005	0	-0.003	-0.002
24	0.047	0.035	0.005	0	-0.004	-0.002
25	0.052	0.041	0.006	0	-0.004	-0.002
26	0.057	0.045	0.008	0	-0.004	-0.002
27	0.067	0.049	0.006	0	-0.003	-0.001
28	0.07	0.056	0.008	0	-0.004	-0.002
29	0.081	0.061	0.009	0	-0.004	-0.002
30	0.088	0.068	0.01	0.001	-0.004	-0.002
31	0.096	0.075	0.01	0	-0.004	-0.001
32	0.106	0.081	0.012	0	-0.003	-0.001
33	0.117	0.09	0.015	0.002	-0.004	-0.002
34	0.128	0.096	0.015	0	-0.003	-0.001
35	0.142	0.109	0.017	0	-0.004	-0.002
36	0.157	0.115	0.016	0.001	-0.003	-0.002
37	0.168	0.128	0.019	0.001	-0.004	0
38	0.184	0.139	0.02	0.002	-0.004	-0.002
39	0.2	0.149	0.022	0.001	-0.004	-0.003
40	0.221	0.161	0.023	0.001	-0.004	-0.002
41	0.237	0.175	0.025	0.001	-0.004	-0.002
42	0.26	0.191	0.027	0.001	-0.004	-0.002
43	0.281	0.207	0.028	0.001	-0.003	-0.001
44	0.306	0.224	0.033	0.002	-0.003	-0.002
45	0.333	0.242	0.034	0.001	-0.004	-0.002
46	0.361	0.258	0.037	0.002	-0.003	-0.002
47	0.39	0.278	0.041	0.001	-0.004	-0.002
48	0.425	0.302	0.045	0.002	-0.004	-0.002
49	0.455	0.324	0.045	0.002	-0.003	-0.003
50	0.492	0.35	0.049	0.002	-0.003	-0.002
51	0.528	0.375	0.053	0.002	-0.004	-0.001
52	0.569	0.404	0.054	0.001	-0.003	-0.001
53	0.606	0.434	0.057	0.002	-0.004	-0.001
54	0.65	0.468	0.063	0.002	-0.003	-0.002
55	0.693	0.498	0.066	0.003	-0.004	-0.002
56	0.741	0.538	0.073	0.003	-0.004	-0.002
57	0.792	0.574	0.076	0.003	-0.004	-0.002
58	0.841	0.615	0.081	0.003	-0.003	-0.002
59	0.891	0.664	0.084	0.003	-0.004	-0.002
60	0.953	0.713	0.089	0.003	-0.003	-0.002
61	1.008	0.763	0.096	0.004	-0.003	-0.002
62	1.064	0.812	0.1	0.004	-0.003	-0.001
63	1.129	0.862	0.106	0.005	-0.002	-0.002
64	1.19	0.919	0.112	0.004	-0.003	-0.002
65	1.253	0.977	0.118	0.006	-0.003	-0.001
66	1.322	1.039	0.128	0.005	-0.002	-0.001
67	1.39	1.097	0.133	0.005	-0.003	-0.002
68	1.461	1.158	0.142	0.005	-0.003	-0.002
69	1.53	1.225	0.149	0.008	-0.002	-0.002
70	1.6	1.293	0.158	0.006	-0.004	-0.001
71	1.669	1.36	0.166	0.008	-0.004	-0.001
72	1.738	1.433	0.176	0.008	-0.003	-0.002
73	1.81	1.508	0.184	0.008	-0.003	-0.002
74	1.887	1.582	0.194	0.008	-0.004	-0.002
75	1.958	1.654	0.205	0.008	-0.002	-0.001
76	2.025	1.731	0.216	0.01	-0.002	-0.002
77	2.109	1.804	0.229	0.009	-0.003	-0.002
78	2.181	1.877	0.238	0.01	-0.003	-0.002
79	2.259	1.952	0.255	0.011	-0.003	-0.002
80	2.333	2.03	0.266	0.011	-0.003	-0.003
81	2.374	2.101	0.284	0.012	-0.004	-0.002
82	2.401	2.183	0.301	0.012	-0.003	-0.002
83	2.407	2.257	0.321	0.015	-0.003	-0.002
84	2.403	2.336	0.339	0.012	-0.003	-0.002
85	2.416	2.416	0.362	0.015	-0.003	-0.001
86	2.412	2.482	0.381	0.017	-0.003	-0.002
87	2.412	2.545	0.41	0.016	-0.003	-0.002
88	2.409	2.56	0.432	0.017	-0.003	-0.001
89	2.409	2.572	0.459	0.017	-0.003	-0.001
90	2.392	2.576	0.484	0.018	-0.003	-0.002
91	2.41	2.576	0.521	0.019	-0.002	0.001
92	2.42	2.572	0.555	0.018	-0.002	-0.001
93	2.413	2.576	0.586	0.02	-0.002	-0.002
94	2.41	2.581	0.627	0.022	-0.003	-0.001
95	2.412	2.581	0.666	0.023	-0.002	-0.001
96	2.417	2.573	0.705	0.022	-0.002	-0.001
97	2.422	2.577	0.744	0.024	-0.002	-0.001
98	2.421	2.575	0.794	0.024	-0.002	-0.001
99	2.422	2.576	0.837	0.026	-0.002	-0.001
100	2.419	2.573	0.887	0.026	-0.002	-0.001
101	2.421	2.588	0.939	0.027	-0.003	-0.002
102	2.424	2.573	0.992	0.03	-0.003	-0.001
103	2.437	2.583	1.046	0.031	-0.002	-0.001
104	2.434	2.574	1.103	0.032	-0.002	-0.002
105	2.448	2.581	1.166	0.032	-0.002	-0.001
106	2.435	2.586	1.222	0.033	-0.003	-0.002
107	2.43	2.581	1.282	0.037	-0.002	-0.001
108	2.443	2.588	1.346	0.038	-0.002	-0.002
109	2.443	2.579	1.413	0.037	-0.002	-0.001
110	2.443	2.59	1.479	0.04	-0.002	-0.002
111	2.441	2.593	1.548	0.04	-0.002	-0.002
112	2.444	2.596	1.62	0.045	-0.002	-0.002
113	2.435	2.594	1.693	0.048	-0.003	-0.003
114	2.445	2.59	1.761	0.047	-0.002	-0.002
115	2.45	2.598	1.835	0.049	-0.002	-0.001
116	2.446	2.608	1.905	0.052	-0.002	-0.001
117	2.446	2.602	1.978	0.055	-0.002	-0.002
118	2.46	2.606	2.049	0.057	-0.002	-0.002
119	2.434	2.611	2.125	0.059	-0.002	-0.002
120	2.441	2.602	2.196	0.06	-0.002	-0.002
121	2.458	2.62	2.269	0.064	-0.002	-0.001
122	2.465	2.61	2.342	0.068	-0.001	-0.002
123	2.471	2.61	2.422	0.07	-0.001	-0.001
124	2.464	2.62	2.481	0.074	-0.002	-0.001
125	2.472	2.624	2.523	0.077	-0.002	-0.001
126	2.468	2.622	2.531	0.081	-0.003	-0.001
127	2.466	2.623	2.538	0.084	-0.001	-0.002
128	2.468	2.63	2.54	0.089	-0.002	-0.001
129	2.47	2.626	2.54	0.091	-0.001	-0.001
130	2.468	2.637	2.543	0.097	-0.001	-0.001
131	2.482	2.632	2.552	0.103	-0.002	-0.001
132	2.482	2.612	2.543	0.107	-0.001	-0.002
133	2.481	2.644	2.547	0.113	-0.001	-0.001
134	2.483	2.64	2.551	0.12	-0.002	-0.002
135	2.486	2.64	2.551	0.128	-0.001	-0.002
136	2.486	2.64	2.557	0.135	-0.001	-0.001
137	2.488	2.645	2.55	0.146	-0.001	-0.002
138	2.494	2.627	2.554	0.154	-0.001	-0.002
139	2.497	2.647	2.56	0.164	0	-0.001
140	2.501	2.653	2.554	0.176	0	-0.001
141	2.494	2.652	2.561	0.186	-0.001	-0.002
142	2.497	2.655	2.558	0.194	-0.001	-0.002
143	2.502	2.65	2.566	0.209	0	-0.001
144	2.509	2.683	2.576	0.256	0	-0.002
145	2.501	2.67	2.577	0.275	0	-0.001
146	2.509	2.676	2.581	0.295	0	-0.002
147	2.521	2.675	2.575	0.316	0	0
148	2.523	2.681	2.574	0.339	0	-0.001
149	2.519	2.676	2.582	0.361	0.001	-0.002
150	2.515	2.682	2.584	0.388	0	-0.001
151	2.515	2.684	2.588	0.41	0	-0.002
152	2.529	2.684	2.593	0.437	0	-0.001
153	2.521	2.684	2.589	0.469	0	-0.002
154	2.522	2.688	2.598	0.499	0.001	-0.001
155	2.526	2.688	2.595	0.536	0	-0.003
156	2.526	2.689	2.593	0.574	0.001	-0.002
157	2.536	2.69	2.601	0.612	0	-0.002
158	2.535	2.695	2.596	0.652	0.001	-0.003
159	2.529	2.692	2.602	0.695	0	-0.002
160	2.53	2.699	2.599	0.738	0	-0.003
161	2.531	2.705	2.608	0.788	0.002	-0.002
162	2.546	2.698	2.605	0.836	0.002	-0.002
163	2.538	2.703	2.613	0.888	0.002	-0.002
164	2.543	2.711	2.619	0.945	0.002	-0.002
165	2.55	2.704	2.619	0.997	0.002	-0.003
166	2.547	2.711	2.623	1.057	0.002	-0.003
167	2.546	2.713	2.628	1.117	0.001	-0.002
168	2.55	2.71	2.625	1.175	0.002	-0.002
169	2.547	2.713	2.627	1.243	0.003	-0.002
170	2.557	2.714	2.635	1.312	0.001	-0.003
171	2.558	2.718	2.632	1.378	0.002	-0.002
172	2.559	2.721	2.633	1.446	0.002	-0.002
173	2.557	2.724	2.634	1.518	0.003	-0.003
174	2.557	2.725	2.641	1.587	0.002	-0.002
175	2.566	2.728	2.641	1.664	0.003	-0.003
176	2.562	2.734	2.652	1.736	0.003	-0.003
177	2.569	2.734	2.649	1.809	0.003	-0.003
178	2.573	2.734	2.655	1.885	0.003	-0.002
179	2.574	2.732	2.654	1.96	0.003	-0.002
180	2.572	2.739	2.64	2.036	0.005	-0.003
181	2.569	2.737	2.659	2.112	0.004	-0.002
182	2.574	2.74	2.663	2.189	0.004	-0.001
183	2.574	2.743	2.652	2.269	0.005	-0.002
184	2.569	2.747	2.673	2.351	0.006	-0.001
185	2.591	2.746	2.668	2.424	0.005	-0.002
186	2.58	2.739	2.664	2.457	0.005	-0.002
187	2.583	2.747	2.674	2.459	0.006	-0.002
188	2.581	2.753	2.677	2.465	0.005	-0.001
189	2.604	2.75	2.675	2.463	0.008	-0.002
190	2.586	2.748	2.684	2.463	0.006	-0.002
191	2.591	2.757	2.678	2.47	0.008	-0.001
192	2.577	2.76	2.677	2.472	0.008	-0.002
193	2.584	2.762	2.683	2.468	0.009	-0.002
194	2.588	2.754	2.689	2.472	0.008	-0.002
195	2.587	2.77	2.689	2.466	0.009	-0.002
196	2.598	2.775	2.692	2.481	0.01	-0.003
197	2.601	2.756	2.705	2.481	0.01	-0.002
198	2.597	2.766	2.696	2.487	0.011	-0.002
199	2.601	2.763	2.705	2.496	0.011	-0.002
200	2.598	2.771	2.704	2.489	0.011	-0.002
201	2.594	2.763	2.713	2.489	0.012	-0.002
202	2.613	2.78	2.702	2.495	0.012	-0.002
203	2.608	2.777	2.708	2.496	0.012	-0.002
204	2.608	2.77	2.711	2.495	0.012	-0.001
205	2.606	2.773	2.714	2.503	0.015	-0.002
206	2.611	2.786	2.714	2.506	0.016	-0.002
207	2.609	2.792	2.719	2.504	0.013	-0.002
208	2.61	2.79	2.719	2.506	0.015	-0.001
209	2.615	2.794	2.726	2.516	0.018	-0.002
210	2.616	2.784	2.725	2.517	0.018	-0.001
211	2.615	2.798	2.729	2.514	0.017	-0.002
212	2.622	2.792	2.733	2.517	0.022	-0.002
213	2.622	2.793	2.724	2.521	0.02	-0.001
214	2.617	2.79	2.735	2.528	0.02	-0.002
215	2.631	2.8	2.732	2.523	0.022	-0.001
216	2.627	2.804	2.735	2.526	0.023	-0.002
217	2.622	2.794	2.737	2.532	0.025	-0.002
218	2.624	2.804	2.746	2.536	0.026	-0.002
219	2.628	2.797	2.735	2.543	0.027	-0.003
220	2.632	2.805	2.742	2.541	0.03	-0.003
221	2.624	2.809	2.744	2.547	0.03	-0.003
222	2.622	2.811	2.753	2.548	0.03	-0.002
223	2.633	2.806	2.746	2.547	0.034	-0.003
224	2.633	2.809	2.753	2.557	0.034	-0.003
225	2.638	2.811	2.749	2.557	0.038	-0.003
226	2.637	2.814	2.757	2.561	0.039	-0.003
227	2.635	2.821	2.76	2.567	0.04	-0.003
228	2.642	2.819	2.77	2.562	0.044	-0.002
229	2.64	2.822	2.764	2.57	0.046	-0.002
230	2.656	2.816	2.772	2.576	0.051	-0.003
231	2.647	2.826	2.775	2.58	0.053	-0.003
232	2.647	2.827	2.765	2.567	0.055	-0.003
233	2.657	2.824	2.771	2.584	0.059	-0.003
234	2.649	2.835	2.775	2.588	0.063	-0.002
235	2.655	2.833	2.78	2.589	0.064	-0.003
236	2.661	2.828	2.773	2.597	0.071	-0.002
237	2.647	2.834	2.783	2.594	0.075	-0.002
238	2.663	2.833	2.788	2.596	0.08	-0.002
239	2.667	2.836	2.782	2.602	0.085	-0.002
240	2.656	2.844	2.788	2.603	0.09	-0.003
241	2.65	2.841	2.788	2.605	0.096	-0.003
242	2.66	2.845	2.788	2.605	0.103	-0.002
243	2.66	2.852	2.795	2.611	0.11	-0.003
244	2.669	2.842	2.794	2.612	0.12	-0.003
245	2.673	2.848	2.788	2.616	0.125	-0.003
246	2.659	2.84	2.802	2.62	0.134	-0.002
247	2.674	2.855	2.805	2.62	0.143	-0.002
248	2.677	2.848	2.8	2.628	0.155	-0.003
249	2.668	2.858	2.805	2.63	0.164	-0.003
250	2.669	2.85	2.804	2.632	0.178	-0.002
251	2.673	2.857	2.802	2.63	0.187	-0.003
252	2.675	2.867	2.805	2.637	0.204	-0.002
253	2.676	2.859	2.804	2.639	0.22	-0.003
254	2.686	2.866	2.816	2.647	0.235	-0.002
255	2.681	2.871	2.82	2.648	0.251	-0.003
256	2.683	2.864	2.815	2.652	0.27	-0.002
257	2.682	2.875	2.813	2.654	0.286	-0.002
258	2.683	2.86	2.823	2.652	0.303	-0.002
259	2.688	2.867	2.816	2.654	0.331	-0.002
260	2.682	2.873	2.821	2.659	0.357	0.001
261	2.689	2.884	2.82	2.661	0.378	-0.002
262	2.683	2.863	2.829	2.664	0.403	-0.003
263	2.688	2.873	2.833	2.66	0.434	-0.002
264	2.681	2.886	2.835	2.67	0.462	-0.003
265	2.689	2.882	2.83	2.673	0.495	-0.003
266	2.695	2.887	2.837	2.675	0.528	-0.003
267	2.695	2.888	2.83	2.679	0.563	-0.002
268	2.693	2.874	2.833	2.689	0.605	-0.002
269	2.706	2.888	2.842	2.685	0.642	-0.001
270	2.692	2.891	2.831	2.683	0.681	-0.002
271	2.704	2.891	2.84	2.696	0.727	-0.002
272	2.705	2.88	2.848	2.697	0.773	-0.003
273	2.7	2.889	2.845	2.697	0.822	-0.003
274	2.708	2.892	2.844	2.703	0.87	-0.002
275	2.699	2.896	2.846	2.697	0.923	-0.003
276	2.708	2.891	2.862	2.703	0.975	-0.003
277	2.706	2.9	2.852	2.705	1.033	-0.003
278	2.713	2.887	2.858	2.707	1.087	-0.002
279	2.71	2.897	2.855	2.71	1.148	-0.003
280	2.71	2.894	2.853	2.718	1.21	-0.002
281	2.704	2.907	2.862	2.717	1.273	-0.003
282	2.717	2.906	2.857	2.722	1.338	-0.002
283	2.718	2.904	2.869	2.728	1.405	-0.002
284	2.714	2.908	2.856	2.725	1.471	-0.002
285	2.715	2.906	2.877	2.727	1.535	-0.002
286	2.719	2.906	2.865	2.735	1.606	-0.003
287	2.743	2.915	2.873	2.742	1.672	-0.003
288	2.719	2.915	2.87	2.74	1.74	-0.002
289	2.729	2.902	2.866	2.737	1.809	-0.002
290	2.739	2.921	2.869	2.737	1.877	-0.002
291	2.735	2.917	2.867	2.739	1.948	-0.003
292	2.743	2.93	2.874	2.742	2.023	-0.003
293	2.736	2.916	2.878	2.737	2.095	-0.003
294	2.731	2.918	2.885	2.748	2.168	-0.003
295	2.732	2.917	2.877	2.747	2.225	-0.003
296	2.731	2.913	2.875	2.755	2.249	-0.003
297	2.731	2.935	2.88	2.763	2.254	-0.002
298	2.736	2.928	2.887	2.758	2.257	-0.003
299	2.736	2.926	2.889	2.766	2.259	-0.002
300	2.737	2.918	2.88	2.765	2.256	-0.003
301	2.744	2.936	2.896	2.764	2.259	-0.002
302	2.747	2.925	2.889	2.769	2.261	-0.002
303	2.742	2.924	2.891	2.772	2.263	-0.003
304	2.737	2.932	2.891	2.764	2.267	-0.003
305	2.75	2.929	2.899	2.782	2.265	-0.003
306	2.743	2.94	2.896	2.775	2.271	-0.003
307	2.742	2.932	2.899	2.782	2.276	-0.003
308	2.751	2.942	2.894	2.788	2.274	-0.003
309	2.75	2.931	2.895	2.785	2.272	-0.003
310	2.747	2.935	2.902	2.786	2.277	-0.004
311	2.754	2.935	2.896	2.795	2.282	-0.003
312	2.751	2.935	2.904	2.798	2.286	-0.003
313	2.749	2.944	2.909	2.791	2.288	-0.003
314	2.754	2.944	2.906	2.797	2.29	-0.003
315	2.76	2.945	2.914	2.795	2.292	0.001
316	2.754	2.939	2.91	2.802	2.293	-0.003
317	2.754	2.947	2.903	2.804	2.297	-0.003
318	2.749	2.949	2.916	2.804	2.3	-0.003
319	2.772	2.952	2.914	2.805	2.307	-0.003
320	2.771	2.952	2.914	2.808	2.304	-0.003
321	2.764	2.945	2.916	2.808	2.308	-0.003
322	2.77	2.943	2.918	2.808	2.312	-0.003
323	2.765	2.954	2.922	2.815	2.315	-0.003
324	2.763	2.951	2.928	2.819	2.318	-0.002
325	2.762	2.952	2.921	2.826	2.319	-0.004
326	2.775	2.96	2.921	2.828	2.323	-0.003
327	2.769	2.953	2.929	2.824	2.326	-0.004
328	2.763	2.954	2.926	2.83	2.326	-0.003
329	2.777	2.957	2.922	2.826	2.337	-0.003
330	2.766	2.96	2.931	2.835	2.336	-0.003
331	2.775	2.961	2.931	2.838	2.336	-0.003
332	2.776	2.96	2.931	2.834	2.339	-0.004
333	2.778	2.965	2.922	2.838	2.343	-0.004
334	2.785	2.967	2.932	2.85	2.344	-0.004
335	2.773	2.973	2.946	2.841	2.351	-0.003
336	2.773	2.973	2.94	2.844	2.356	-0.004
337	2.787	2.969	2.936	2.842	2.356	-0.003
338	2.78	2.965	2.935	2.843	2.361	-0.004
339	2.777	2.968	2.935	2.853	2.363	-0.003
340	2.787	2.964	2.933	2.85	2.363	-0.003
341	2.78	2.975	2.939	2.862	2.364	-0.004
342	2.773	2.978	2.932	2.863	2.372	-0.004
343	2.779	2.982	2.939	2.855	2.373	-0.003
344	2.778	2.975	2.945	2.866	2.374	-0.004
345	2.779	2.981	2.951	2.869	2.378	-0.003
346	2.788	2.975	2.946	2.859	2.385	-0.003
347	2.786	2.982	2.95	2.862	2.386	-0.003
348	2.786	2.991	2.961	2.865	2.387	-0.003
349	2.792	2.981	2.952	2.864	2.393	-0.003
350	2.788	2.984	2.95	2.875	2.395	-0.003
351	2.788	2.993	2.955	2.873	2.394	-0.003
352	2.786	2.983	2.951	2.875	2.403	-0.003
353	2.8	2.989	2.955	2.878	2.405	-0.003
354	2.792	2.988	2.953	2.879	2.408	-0.003
355	2.797	2.988	2.961	2.881	2.408	-0.004
356	2.797	2.991	2.957	2.886	2.41	-0.003
357	2.788	2.993	2.959	2.881	2.416	-0.003
358	2.799	2.988	2.973	2.887	2.416	-0.003
359	2.808	2.993	2.964	2.886	2.426	-0.003
360	2.805	2.99	2.959	2.891	2.422	-0.003
361	2.808	3.003	2.973	2.895	2.427	-0.003
362	2.809	2.981	2.967	2.901	2.428	-0.003
363	2.808	3.002	2.968	2.889	2.435	-0.003
364	2.801	3.002	2.966	2.894	2.434	-0.004
365	2.815	2.998	2.972	2.896	2.439	-0.003
366	2.804	3	2.975	2.906	2.442	-0.003
367	2.801	3.009	2.969	2.9	2.445	-0.004
368	2.805	2.996	2.98	2.906	2.449	-0.003
369	2.805	3.001	2.976	2.914	2.451	-0.003
370	2.807	3.016	2.979	2.907	2.451	-0.004
371	2.811	3.001	2.973	2.904	2.456	-0.004
372	2.804	3.019	2.976	2.913	2.457	-0.003
373	2.811	3.008	2.978	2.916	2.459	-0.003
374	2.815	2.997	2.98	2.908	2.466	-0.003
375	2.811	3.018	2.998	2.923	2.467	-0.003
376	2.816	3.015	2.979	2.917	2.467	-0.003
377	2.797	3.004	3.005	2.881	2.464	-0.002
378	2.83	3.004	2.98	2.922	2.474	-0.003
379	2.814	3.01	3.012	2.914	2.475	-0.004
380	2.812	3.012	2.993	2.923	2.483	-0.003
381	2.829	3.008	2.991	2.93	2.478	-0.003
382	2.812	3.012	2.988	2.938	2.481	-0.003
383	2.83	3.018	2.986	2.931	2.485	-0.003
384	2.819	3.023	2.989	2.935	2.494	-0.003
385	2.821	3.009	2.99	2.928	2.49	-0.003
386	2.833	3.026	3.003	2.94	2.494	-0.003
387	2.822	3.038	2.989	2.943	2.497	-0.003
388	2.838	3.026	2.996	2.936	2.501	-0.002
389	2.837	3.022	2.994	2.93	2.497	-0.003
390	2.836	3.025	3.002	2.945	2.504	-0.002
391	2.809	3.036	3.011	2.94	2.501	-0.003
392	2.831	3.03	3.004	2.947	2.509	-0.003
393	2.817	3.033	2.989	2.954	2.512	-0.003
394	2.828	3.036	3.005	2.945	2.514	-0.003
395	2.824	3.025	3.004	2.946	2.516	0.002
396	2.843	3.039	3.001	2.945	2.521	-0.002
397	2.831	3.04	3.004	2.949	2.521	-0.003
398	2.822	3.034	3.009	2.961	2.526	-0.003
399	2.831	3.051	2.996	2.962	2.53	-0.003
400	2.83	3.039	3.005	2.957	2.525	-0.004
401	2.826	3.033	3.003	2.957	2.53	-0.003
402	2.841	3.034	3.005	2.961	2.535	-0.003
403	2.834	3.041	3.049	2.957	2.538	-0.003
404	2.837	3.042	2.989	2.962	2.539	-0.003
405	2.838	3.032	3.009	2.966	2.544	-0.003
406	2.843	3.041	3.016	2.973	2.54	-0.003
407	2.852	3.032	3.019	2.973	2.545	-0.003
408	2.846	3.049	3.009	2.962	2.554	-0.003
409	2.846	3.04	3.015	2.971	2.55	-0.003
410	2.84	3.042	3.009	2.979	2.551	-0.003
411	2.842	3.039	3.018	2.982	2.557	-0.003
412	2.85	3.046	3.018	2.972	2.552	-0.003
413	2.858	3.047	3.025	2.975	2.554	-0.003
414	2.855	3.046	3.019	2.986	2.557	-0.003
415	2.848	3.055	3.029	2.976	2.558	-0.003
416	2.848	3.044	3.019	2.962	2.566	-0.004
417	2.842	3.047	3.015	2.979	2.566	-0.002
418	2.851	3.047	3.019	2.982	2.57	-0.003
419	2.852	3.066	3.017	2.98	2.574	-0.003
420	2.862	3.053	3.036	2.99	2.575	-0.003
421	2.843	3.059	3.026	2.983	2.576	-0.002
422	2.858	3.058	3.033	2.987	2.574	-0.004
423	2.842	3.047	3.026	2.993	2.574	-0.003
424	2.858	3.046	3.019	2.993	2.587	-0.003
425	2.864	3.059	3.033	2.99	2.582	-0.003
426	2.874	3.067	3.032	3	2.588	-0.003
427	2.859	3.073	3.032	2.995	2.588	-0.003
428	2.865	3.066	3.032	3.003	2.584	-0.003
429	2.866	3.059	3.038	3.004	2.591	-0.003
430	2.859	3.061	3.039	3.002	2.595	-0.003
431	2.864	3.062	3.038	3.008	2.597	-0.003
432	2.853	3.056	3.044	3.013	2.596	-0.003
433	2.864	3.055	3.045	3.013	2.599	-0.003
434	2.86	3.076	3.031	3.005	2.604	-0.003
435	2.859	3.06	3.047	3.013	2.599	-0.003
436	2.871	3.068	3.042	3.009	2.601	-0.004
437	2.867	3.069	3.047	3.022	2.606	-0.003
438	2.857	3.067	3.04	3.007	2.606	-0.003
439	2.862	3.071	3.04	3.015	2.615	-0.003
440	2.859	3.06	3.048	3.008	2.61	-0.003
441	2.864	3.08	3.076	3.018	2.613	-0.003
442	2.891	3.07	3.047	3.015	2.616	-0.002
443	2.875	3.07	3.04	3.016	2.619	-0.002
444	2.873	3.069	3.052	3.033	2.619	-0.003
445	2.87	3.077	3.058	3.023	2.627	-0.003
446	2.875	3.078	3.059	3.029	2.623	-0.003
447	2.867	3.084	3.045	3.027	2.624	-0.003
448	2.874	3.089	3.053	3.027	2.627	-0.004
449	2.886	3.074	3.045	3.033	2.634	-0.004
450	2.895	3.08	3.048	3.042	2.63	-0.002
451	2.872	3.088	3.048	3.032	2.637	-0.002
452	2.875	3.092	3.067	3.037	2.635	-0.003
453	2.872	3.083	3.053	3.034	2.633	-0.003
454	2.878	3.084	3.055	3.029	2.634	-0.002
455	2.893	3.081	3.051	3.045	2.638	-0.003
456	2.869	3.088	3.051	3.039	2.644	-0.003
457	2.886	3.078	3.062	3.046	2.644	-0.003
458	2.879	3.084	3.06	3.047	2.645	-0.003
459	2.887	3.084	3.069	3.04	2.644	-0.003
460	2.881	3.085	3.07	3.04	2.652	-0.003
461	2.893	3.097	3.066	3.04	2.653	-0.003
462	2.879	3.089	3.064	3.049	2.654	-0.003
463	2.888	3.091	3.066	3.04	2.657	-0.003
464	2.894	3.097	3.055	3.053	2.657	-0.002
465	2.894	3.089	3.07	3.046	2.652	-0.002
466	2.881	3.091	3.074	3.051	2.656	-0.003
467	2.882	3.097	3.061	3.052	2.661	-0.003
468	2.884	3.096	3.062	3.048	2.664	-0.003
469	2.902	3.097	3.063	3.036	2.669	-0.002
470	2.889	3.097	3.067	3.047	2.673	-0.002
471	2.885	3.097	3.075	3.06	2.671	-0.001
472	2.894	3.095	3.058	3.063	2.671	-0.002
473	2.897	3.1	3.077	3.062	2.67	-0.002
474	2.894	3.099	3.077	3.054	2.67	-0.002
475	2.889	3.093	3.071	3.058	2.678	-0.003
476	2.891	3.089	3.076	3.058	2.67	-0.002
477	2.903	3.109	3.071	3.068	2.676	0
478	2.9	3.09	3.078	3.068	2.681	-0.001
479	2.896	3.097	3.08	3.064	2.678	-0.001
480	2.894	3.098	3.08	3.084	2.684	-0.001
481	2.894	3.102	3.075	3.081	2.688	0
482	2.903	3.103	3.066	3.069	2.681	-0.001
483	2.899	3.099	3.081	3.096	2.681	0
484	2.906	3.099	3.074	3.088	2.685	-0.001
485	2.918	3.106	3.088	3.073	2.69	-0.001
486	2.884	3.1	3.084	3.076	2.685	-0.001
487	2.897	3.097	3.087	3.074	2.69	-0.001
488	2.91	3.103	3.088	3.09	2.691	-0.001
489	2.903	3.12	3.078	3.082	2.69	0.001
490	2.906	3.105	3.085	3.078	2.695	0.001
491	2.896	3.113	3.078	3.078	2.693	0.001
492	2.909	3.113	3.085	3.084	2.695	0.001
493	2.916	3.12	3.095	3.093	2.702	0.001
494	2.911	3.109	3.078	3.076	2.699	0.001
495	2.92	3.112	3.083	3.097	2.698	0.001
496	2.917	3.107	3.093	3.09	2.704	0.002
497	2.915	3.107	3.093	3.077	2.702	0.001
498	2.923	3.119	3.1	3.106	2.704	0.002
499	2.928	3.119	3.099	3.091	2.71	0.001
500	2.915	3.117	3.093	3.096	2.715	0.002
501	2.915	3.118	3.097	3.102	2.714	0.002
502	2.922	3.128	3.103	3.089	2.714	0.003
503	2.92	3.113	3.097	3.109	2.717	0.003
504	2.923	3.105	3.098	3.097	2.718	0.003
505	2.926	3.119	3.104	3.102	2.714	0.002
506	2.92	3.129	3.103	3.102	2.715	0.003
507	2.921	3.106	3.102	3.106	2.719	0.003
508	2.925	3.117	3.113	3.117	2.719	0.004
509	2.923	3.132	3.106	3.106	2.72	0.004
510	2.924	3.131	3.095	3.112	2.722	0.003
511	2.921	3.121	3.103	3.106	2.728	0.005
512	2.921	3.129	3.106	3.105	2.721	0.005
513	2.924	3.122	3.122	3.107	2.732	0.005
514	2.92	3.124	3.111	3.116	2.725	0.006
515	2.93	3.099	3.107	3.104	2.736	0.008
516	2.928	3.133	3.104	3.109	2.731	0.008
517	2.923	3.141	3.106	3.12	2.736	0.009
518	2.923	3.129	3.117	3.116	2.734	0.006
519	2.928	3.135	3.11	3.125	2.736	0.009
520	2.921	3.147	3.12	3.121	2.74	0.008
521	2.914	3.135	3.136	3.117	2.742	0.01
522	2.924	3.126	3.116	3.122	2.729	0.01
523	2.935	3.135	3.124	3.122	2.742	0.011
524	2.924	3.143	3.118	3.127	2.742	0.011
525	2.924	3.153	3.11	3.131	2.736	0.011
526	2.93	3.154	3.111	3.129	2.747	0.012
527	2.931	3.143	3.114	3.134	2.746	0.012
528	2.929	3.134	3.116	3.129	2.746	0.012
529	2.926	3.146	3.105	3.122	2.754	0.013
530	2.93	3.124	3.121	3.122	2.748	0.015
531	2.926	3.138	3.113	3.125	2.758	0.016
532	2.925	3.174	3.129	3.132	2.75	0.017
533	2.95	3.111	3.088	3.156	2.749	0.018
534	2.918	3.146	3.124	3.122	2.76	0.02
535	2.943	3.154	3.124	3.132	2.762	0.022
536	2.929	3.138	3.112	3.128	2.765	0.022
537	2.944	3.141	3.121	3.146	2.762	0.023
538	2.911	3.146	3.116	3.129	2.771	0.023
539	2.965	3.14	3.122	3.156	2.76	0.025
540	2.924	3.161	3.121	3.146	2.764	0.026
541	2.92	3.149	3.127	3.143	2.764	0.027
542	2.952	3.15	3.143	3.151	2.77	0.028
543	2.945	3.168	3.127	3.148	2.769	0.03
544	2.95	3.164	3.141	3.153	2.771	0.032
545	2.935	3.147	3.125	3.145	2.762	0.035
546	2.951	3.138	3.127	3.17	2.761	0.037
547	2.924	3.176	3.133	3.16	2.771	0.038
548	2.971	3.157	3.134	3.156	2.778	0.038
549	2.965	3.155	3.119	3.145	2.778	0.041
550	2.939	3.149	3.136	3.153	2.775	0.042
551	2.957	3.15	3.124	3.15	2.78	0.045
552	2.952	3.151	3.132	3.183	2.782	0.047
553	2.937	3.171	3.139	3.153	2.78	0.051
554	2.942	3.155	3.133	3.16	2.778	0.052
555	2.967	3.189	3.14	3.146	2.777	0.055
556	2.957	3.131	3.133	3.168	2.783	0.059
557	2.946	3.168	3.136	3.161	2.798	0.063
558	2.967	3.158	3.136	3.174	2.787	0.063
559	2.953	3.139	3.141	3.156	2.787	0.068
560	2.945	3.16	3.138	3.162	2.776	0.073
561	2.96	3.165	3.135	3.17	2.794	0.077
562	2.971	3.174	3.133	3.169	2.787	0.081
563	2.966	3.178	3.142	3.183	2.791	0.085
564	2.976	3.165	3.142	3.171	2.793	0.09
565	2.971	3.19	3.145	3.163	2.797	0.095
566	2.968	3.164	3.151	3.175	2.794	0.1
567	2.972	3.149	3.113	3.171	2.795	0.106
568	2.966	3.175	3.154	3.162	2.792	0.112
569	2.937	3.186	3.155	3.171	2.805	0.125
570	2.984	3.161	3.139	3.169	2.8	0.125
571	2.974	3.168	3.146	3.161	2.805	0.132
572	2.967	3.163	3.148	3.186	2.797	0.137
573	2.993	3.171	3.133	3.182	2.801	0.147
574	2.965	3.157	3.15	3.183	2.805	0.154
575	2.967	3.175	3.175	3.172	2.815	0.165
576	2.972	3.177	3.154	3.174	2.804	0.173
577	2.966	3.17	3.151	3.177	2.805	0.182
578	2.969	3.194	3.147	3.157	2.808	0.192
579	2.978	3.19	3.155	3.178	2.811	0.202
580	2.983	3.191	3.16	3.19	2.801	0.215
581	2.978	3.175	3.158	3.174	2.804	0.228
582	2.938	3.18	3.153	3.16	2.816	0.241
583	2.982	3.176	3.169	3.194	2.816	0.255
584	2.965	3.186	3.154	3.184	2.813	0.272
585	2.982	3.19	3.156	3.19	2.815	0.284
586	2.953	3.162	3.105	3.138	2.794	0.307
587	2.951	3.154	3.125	3.143	2.792	0.327
588	2.953	3.169	3.131	3.155	2.798	0.345
589	2.957	3.178	3.128	3.153	2.805	0.367
590	2.965	3.175	3.145	3.156	2.8	0.387
591	2.965	3.184	3.142	3.165	2.802	0.413
592	2.983	3.199	3.154	3.171	2.812	0.42
593	2.989	3.199	3.154	3.175	2.826	0.446
594	3.004	3.233	3.165	3.189	2.828	0.478
595	3.025	3.223	3.168	3.199	2.842	0.496
596	3.031	3.241	3.171	3.199	2.85	0.517
597	3.063	3.25	3.184	3.206	2.845	0.543
598	3.062	3.27	3.192	3.23	2.853	0.57
599	3.049	3.267	3.187	3.226	2.86	0.615
600	3.064	3.285	3.196	3.23	2.867	0.633
601	3.066	3.292	3.201	3.25	2.875	0.67
602	3.193	3.299	3.212	3.259	2.882	0.705
603	3.084	3.3	3.213	3.263	2.88	0.732
604	3.084	3.322	3.226	3.287	2.904	0.772
605	3.112	3.327	3.231	3.284	2.911	0.804
606	3.097	3.34	3.244	3.301	2.913	0.843
607	3.089	3.361	3.24	3.315	2.911	0.884
608	3.126	3.351	3.264	3.316	2.929	0.921
609	3.125	3.354	3.267	3.332	2.944	0.963
610	3.171	3.385	3.263	3.349	2.96	1.007
611	3.161	3.385	3.284	3.353	2.958	1.049
612	3.165	3.364	3.265	3.367	2.961	1.109
613	3.164	3.388	3.281	3.367	2.967	1.181
614	3.143	3.437	3.287	3.382	2.979	1.195
615	3.179	3.425	3.31	3.418	3.004	1.246
616	3.174	3.424	3.309	3.416	3.011	1.304
617	3.198	3.44	3.329	3.427	3.022	1.363
618	3.176	3.438	3.324	3.448	3.026	1.429
619	3.255	3.446	3.335	3.458	3.032	1.469
620	3.274	3.481	3.334	3.467	3.045	1.536
621	3.202	3.45	3.34	3.48	3.06	1.587
622	3.216	3.46	3.346	3.484	3.075	1.673
623	3.25	3.461	3.363	3.484	3.068	1.719
624	3.221	3.491	3.358	3.525	3.078	1.777
625	3.244	3.512	3.352	3.528	3.105	1.835
626	3.235	3.509	3.393	3.563	3.105	1.9
627	3.243	3.511	3.374	3.549	3.099	1.96
628	3.234	3.523	3.389	3.532	3.12	2.029
629	3.264	3.524	3.412	3.588	3.131	2.097
630	3.25	3.524	3.386	3.584	3.128	2.159
631	3.243	3.517	3.415	3.581	3.128	2.23
632	3.265	3.521	3.398	3.593	3.135	2.293
633	3.262	3.557	3.429	3.612	3.158	2.357
634	3.252	3.547	3.431	3.612	3.156	2.426
635	3.235	3.579	3.427	3.607	3.162	2.428
636	3.249	3.531	3.431	3.635	3.167	2.459
637	3.251	3.57	3.422	3.662	3.176	2.449
638	3.26	3.589	3.452	3.654	3.178	2.46
639	3.251	3.578	3.43	3.661	3.187	2.463
640	3.242	3.574	3.439	3.662	3.185	2.46
641	3.245	3.601	3.467	3.683	3.19	2.475
642	3.255	3.577	3.458	3.681	3.205	2.472
643	3.269	3.594	3.447	3.677	3.193	2.461
644	3.264	3.586	3.43	3.687	3.209	2.48
645	3.248	3.601	3.46	3.684	3.206	2.481
646	3.267	3.594	3.463	3.705	3.208	2.482
647	3.254	3.611	3.47	3.678	3.222	2.472
648	3.281	3.601	3.465	3.71	3.226	2.495
649	3.256	3.607	3.456	3.713	3.228	2.503
650	3.249	3.604	3.469	3.706	3.233	2.49
651	3.287	3.619	3.483	3.756	3.237	2.493
652	3.241	3.62	3.496	3.728	3.237	2.51
653	3.238	3.633	3.465	3.738	3.228	2.504
654	3.31	3.612	3.461	3.724	3.235	2.509
655	3.276	3.605	3.46	3.739	3.238	2.521
656	3.263	3.606	3.494	3.742	3.252	2.522
657	3.26	3.59	3.463	3.751	3.263	2.537
658	3.273	3.632	3.467	3.721	3.257	2.55
659	3.243	3.627	3.469	3.749	3.262	2.551
660	3.303	3.585	3.467	3.748	3.267	2.56
661	3.257	3.598	3.495	3.741	3.259	2.557
662	3.252	3.614	3.48	3.752	3.257	2.568
663	3.33	3.614	3.469	3.774	3.269	2.577
664	3.271	3.622	3.492	3.742	3.279	2.597
665	3.258	3.612	3.476	3.759	3.28	2.606
666	3.264	3.592	3.47	3.735	3.278	2.613
667	3.272	3.626	3.48	3.76	3.277	2.626
668	3.272	3.616	3.482	3.748	3.281	2.62
669	3.254	3.619	3.455	3.759	3.283	2.642
670	3.284	3.591	3.49	3.729	3.283	2.649
671	3.281	3.627	3.482	3.772	3.291	2.655
672	3.256	3.628	3.48	3.757	3.289	2.673
673	3.255	3.614	3.484	3.739	3.285	2.679
674	3.299	3.625	3.48	3.746	3.288	2.692
675	3.267	3.612	3.474	3.748	3.3	2.705
676	3.249	3.606	3.476	3.745	3.294	2.713
677	3.33	3.616	3.496	3.766	3.293	2.734
678	3.27	3.629	3.495	3.741	3.299	2.735
679	3.277	3.628	3.485	3.767	3.294	2.761
680	3.276	3.616	3.475	3.749	3.296	2.779
681	3.277	3.615	3.482	3.756	3.293	2.782
682	3.269	3.639	3.489	3.77	3.291	2.788
683	3.269	3.652	3.483	3.763	3.303	2.801
684	3.248	3.633	3.487	3.736	3.294	2.814
685	3.266	3.603	3.466	3.748	3.291	2.827
686	3.323	3.637	3.499	3.801	3.295	2.845
687	3.256	3.659	3.487	3.792	3.285	2.858
688	3.26	3.647	3.485	3.736	3.292	2.877
689	3.267	3.62	3.48	3.772	3.301	2.884
690	3.283	3.599	3.482	3.777	3.296	2.903
691	3.259	3.64	3.488	3.765	3.301	2.91
692	3.251	3.639	3.488	3.766	3.299	2.929
693	3.262	3.61	3.487	3.775	3.298	2.946
694	3.281	3.637	3.488	3.771	3.292	2.964
695	3.274	3.63	3.488	3.764	3.296	2.981
696	3.28	3.657	3.483	3.763	3.306	2.981
697	3.26	3.629	3.487	3.787	3.309	2.997
