# Supplementary material for: Overexpression profiling reveals cellular requirements in the context of genetic backgrounds and environments
Source: PLoS Genet. 2023 Apr 28;19(4):e1010732. doi: 10.1371/journal.pgen.1010732 (PMC10171610; doi:10.1371/journal.pgen.1010732)
Supplement: S1 Data — (ZIP) [file pgen.1010732.s025.zip › S1_Data/S7_Fig/B&C/B&C_other_yeast.csv]

Species	Medium	Ca	GR
YPS128	YPD	0	0.84219718
YPS128	YPD	5	0.82694861
YPS128	YPD	50	0.78251783
YPS128	NaCl	0	0.16044322
YPS128	NaCl	5	0.42223967
YPS128	NaCl	50	0.52153838
DBVPG6044	YPD	0	0.71357455
DBVPG6044	YPD	5	0.75307214
DBVPG6044	YPD	50	0.65919454
DBVPG6044	NaCl	0	0.07636724
DBVPG6044	NaCl	5	0.18723376
DBVPG6044	NaCl	50	0.44882655
UWOPS03-461.4	YPD	0	0.95438197
UWOPS03-461.4	YPD	5	0.94685203
UWOPS03-461.4	YPD	50	0.84810411
UWOPS03-461.4	NaCl	0	0
UWOPS03-461.4	NaCl	5	0.17858794
UWOPS03-461.4	NaCl	50	0.30137639
