# Supplementary material for: Overexpression profiling reveals cellular requirements in the context of genetic backgrounds and environments
Source: PLoS Genet. 2023 Apr 28;19(4):e1010732. doi: 10.1371/journal.pgen.1010732 (PMC10171610; doi:10.1371/journal.pgen.1010732)
Supplement: S1 Data — (ZIP) [file pgen.1010732.s025.zip › S1_Data/S7_Fig/B&C/B&C_W303.csv]

Species	Medium	Ca	rep1	rep2	rep3
W303	YPD	0	0.76407397	0.67000028	0.77013184
W303	YPD	5	0.72873315	0.75671505	0.74071822
W303	YPD	50	0.58294257	0.59484694	0.62392753
W303	NaCl	0	0.38336365	0.41383748	0.4144125
W303	NaCl	5	0.4848905	0.47918958	0.48717727
W303	NaCl	50	0.40861271	0.40848964	0.39686986
