# Supplementary material for: Overexpression profiling reveals cellular requirements in the context of genetic backgrounds and environments
Source: PLoS Genet. 2023 Apr 28;19(4):e1010732. doi: 10.1371/journal.pgen.1010732 (PMC10171610; doi:10.1371/journal.pgen.1010732)
Supplement: S1 Data — (ZIP) [file pgen.1010732.s025.zip › S1_Data/S7_Fig/D_growth/D_data.csv]

	BY4741	BY4741	BY4741	CEN.PK2-1C	CEN.PK2-1C	CEN.PK2-1C	W303	W303	W303
	Rep1	Rep2	Rep3	Rep1	Rep2	Rep3	Rep1	Rep2	Rep3
0	0.73400166	0.75365099	0.72995414	0.82078847	0.80003266	0.77574997	0.76407397	0.67000028	0.77013184
5	0.7219812	0.72037123	0.73795907	0.79744871	0.80191828	0.77858502	0.72873315	0.75671506	0.74071822
20	0.73382189	0.70874412	0.70869414	0.80427795	0.83063327	0.75580401	0.69545929	0.6941702	0.70543858
50	0.629262	0.61840565	0.61358652	0.74891889	0.74607714	0.73452386	0.58294257	0.59484694	0.62392753
