# Supplementary material for: Overexpression profiling reveals cellular requirements in the context of genetic backgrounds and environments
Source: PLoS Genet. 2023 Apr 28;19(4):e1010732. doi: 10.1371/journal.pgen.1010732 (PMC10171610; doi:10.1371/journal.pgen.1010732)
Supplement: S1 Data — (ZIP) [file pgen.1010732.s025.zip › S1_Data/S7_Fig/D_growth/D_statics.xlsx]

## Sheet: BY4741
BY4741	Rep1	Rep2	Rep3	Mean	Std	p-value	p*n
0	0.734002	0.753651	0.729954	0.739202	0.0126756	-	-
5	0.721981	0.720371	0.737959	0.726771	0.00972297	0.253393	0.76018
20	0.733822	0.708744	0.708694	0.717087	0.0144931	0.118775	0.356325
50	0.629262	0.618406	0.613587	0.620418	0.00802917	0.00044045	0.00132135

## Sheet: CEN.PK2-1C
CEN.PK2-1C	Rep1	Rep2	Rep3	Mean	Std	p-value	p*n
0	0.820788	0.800033	0.77575	0.798857	0.0225423	-	-
5	0.797449	0.801918	0.778585	0.792651	0.0123845	0.703201	2.1096
20	0.804278	0.830633	0.755804	0.796905	0.0379556	0.943421	2.83026
50	0.748919	0.746077	0.734524	0.743173	0.0076242	0.0392318	0.117695

## Sheet: W303
W303	Rep1	Rep2	Rep3	Mean	Std	p-value	p*n
0	0.764074	0.67	0.770132	0.734735	0.056144	-	-
5	0.728733	0.756715	0.740718	0.742055	0.0140388	0.844889	2.53467
20	0.695459	0.69417	0.705439	0.698356	0.00616745	0.378324	1.13497
50	0.582943	0.594847	0.623928	0.600572	0.0210838	0.0403943	0.121183
