# Supplementary material for: Overexpression profiling reveals cellular requirements in the context of genetic backgrounds and environments
Source: PLoS Genet. 2023 Apr 28;19(4):e1010732. doi: 10.1371/journal.pgen.1010732 (PMC10171610; doi:10.1371/journal.pgen.1010732)
Supplement: S1 Data — (ZIP) [file pgen.1010732.s025.zip › S1_Data/S12_Fig/C-E/C-E_rawdata.csv]

	Control-1	Control-2	Control-3	AddCa-1	AddCa-2	AddCa-3
1	0.002	0.004	0.005	0.005	0.009	0.009
2	0.002	0.004	0.006	0.005	0.009	0.009
3	0.001	0.004	0.006	0.005	0.009	0.009
4	0.001	0.005	0.008	0.005	0.01	0.011
5	0.001	0.005	0.008	0.006	0.009	0.01
6	0.002	0.003	0.006	0.005	0.01	0.009
7	0.002	0.004	0.006	0.004	0.009	0.01
8	0.002	0.004	0.006	0.005	0.009	0.01
9	0.001	0.004	0.006	0.005	0.009	0.01
10	0.001	0.003	0.006	0.005	0.009	0.01
11	0.002	0.004	0.005	0.004	0.013	0.01
12	0.001	0.004	0.008	0.005	0.009	0.01
13	0.001	0.004	0.006	0.004	0.009	0.01
14	0.002	0.005	0.009	0.005	0.009	0.01
15	0.001	0.004	0.006	0.006	0.011	0.01
16	0.003	0.005	0.006	0.005	0.009	0.01
17	0.002	0.005	0.006	0.005	0.01	0.01
18	0.003	0.004	0.006	0.005	0.01	0.011
19	0.001	0.005	0.006	0.005	0.01	0.011
20	0.002	0.005	0.006	0.006	0.01	0.01
21	0.002	0.005	0.006	0.006	0.01	0.01
22	0.004	0.006	0.008	0.006	0.01	0.011
23	0.003	0.006	0.008	0.006	0.01	0.011
24	0.003	0.005	0.006	0.006	0.009	0.011
25	0.002	0.005	0.008	0.006	0.009	0.011
26	0.003	0.004	0.006	0.005	0.009	0.01
27	0.002	0.004	0.008	0.005	0.009	0.009
28	0.003	0.006	0.006	0.005	0.009	0.009
29	0.002	0.005	0.005	0.005	0.009	0.01
30	0.003	0.008	0.008	0.006	0.009	0.01
31	0.003	0.006	0.006	0.006	0.01	0.011
32	0.004	0.009	0.006	0.006	0.01	0.011
33	0.003	0.008	0.008	0.006	0.01	0.011
34	0.005	0.01	0.009	0.009	0.011	0.011
35	0.004	0.008	0.008	0.008	0.01	0.011
36	0.005	0.009	0.009	0.009	0.012	0.011
37	0.008	0.009	0.01	0.009	0.012	0.012
38	0.009	0.011	0.011	0.01	0.012	0.012
39	0.011	0.012	0.011	0.011	0.012	0.013
40	0.009	0.012	0.012	0.012	0.013	0.015
41	0.01	0.013	0.013	0.013	0.015	0.016
42	0.012	0.015	0.015	0.015	0.015	0.016
43	0.013	0.016	0.013	0.016	0.017	0.017
44	0.015	0.018	0.017	0.017	0.016	0.018
45	0.017	0.018	0.016	0.018	0.017	0.018
46	0.017	0.019	0.018	0.02	0.018	0.019
47	0.017	0.022	0.019	0.019	0.018	0.02
48	0.018	0.025	0.018	0.02	0.019	0.024
49	0.022	0.025	0.02	0.024	0.02	0.023
50	0.023	0.026	0.023	0.024	0.02	0.024
51	0.024	0.028	0.022	0.026	0.022	0.026
52	0.025	0.03	0.023	0.026	0.024	0.028
53	0.027	0.032	0.025	0.03	0.025	0.027
54	0.031	0.037	0.027	0.032	0.027	0.031
55	0.032	0.037	0.028	0.034	0.027	0.028
56	0.033	0.039	0.033	0.037	0.03	0.034
57	0.037	0.045	0.033	0.037	0.031	0.035
58	0.037	0.042	0.035	0.042	0.033	0.035
59	0.042	0.045	0.038	0.04	0.034	0.037
60	0.044	0.051	0.041	0.045	0.037	0.04
61	0.046	0.052	0.042	0.047	0.039	0.045
62	0.047	0.056	0.045	0.051	0.039	0.042
63	0.053	0.057	0.047	0.052	0.042	0.049
64	0.054	0.061	0.048	0.056	0.042	0.047
65	0.057	0.067	0.051	0.057	0.046	0.053
66	0.06	0.068	0.055	0.066	0.047	0.052
67	0.066	0.073	0.057	0.064	0.049	0.055
68	0.068	0.076	0.061	0.069	0.052	0.059
69	0.073	0.078	0.064	0.071	0.056	0.062
70	0.074	0.088	0.067	0.081	0.057	0.066
71	0.083	0.096	0.069	0.085	0.064	0.07
72	0.084	0.093	0.074	0.085	0.061	0.071
73	0.091	0.103	0.076	0.089	0.064	0.083
74	0.092	0.107	0.08	0.093	0.066	0.077
75	0.097	0.109	0.083	0.096	0.07	0.078
76	0.105	0.111	0.088	0.1	0.073	0.085
77	0.106	0.119	0.092	0.107	0.076	0.086
78	0.111	0.125	0.098	0.114	0.078	0.093
79	0.121	0.131	0.105	0.119	0.084	0.097
80	0.126	0.135	0.106	0.125	0.086	0.099
81	0.127	0.14	0.111	0.125	0.09	0.1
82	0.133	0.146	0.115	0.132	0.099	0.109
83	0.139	0.149	0.121	0.137	0.098	0.113
84	0.144	0.161	0.129	0.146	0.103	0.118
85	0.155	0.165	0.126	0.149	0.114	0.12
86	0.16	0.171	0.136	0.158	0.113	0.127
87	0.173	0.184	0.142	0.171	0.113	0.135
88	0.173	0.191	0.149	0.168	0.12	0.142
89	0.18	0.197	0.163	0.177	0.126	0.146
90	0.187	0.213	0.161	0.18	0.132	0.15
91	0.192	0.215	0.166	0.201	0.141	0.154
92	0.199	0.236	0.169	0.2	0.156	0.165
93	0.206	0.227	0.178	0.208	0.151	0.17
94	0.223	0.242	0.185	0.221	0.169	0.173
95	0.24	0.251	0.193	0.224	0.16	0.182
96	0.237	0.258	0.201	0.236	0.163	0.184
97	0.249	0.278	0.214	0.24	0.173	0.199
98	0.255	0.281	0.221	0.259	0.177	0.177
99	0.269	0.307	0.233	0.264	0.189	0.185
100	0.277	0.303	0.236	0.281	0.198	0.195
101	0.285	0.347	0.247	0.287	0.205	0.2
102	0.306	0.322	0.253	0.296	0.218	0.23
103	0.308	0.343	0.265	0.329	0.218	0.222
104	0.321	0.356	0.279	0.317	0.227	0.223
105	0.337	0.378	0.288	0.331	0.234	0.236
106	0.357	0.375	0.295	0.34	0.273	0.255
107	0.358	0.389	0.314	0.353	0.257	0.272
108	0.378	0.404	0.317	0.381	0.259	0.28
109	0.381	0.426	0.331	0.38	0.27	0.289
110	0.403	0.438	0.339	0.409	0.286	0.31
111	0.413	0.451	0.36	0.418	0.3	0.321
112	0.427	0.488	0.367	0.452	0.316	0.344
113	0.46	0.488	0.388	0.449	0.327	0.365
114	0.471	0.516	0.394	0.476	0.352	0.372
115	0.478	0.521	0.415	0.498	0.378	0.388
116	0.487	0.546	0.432	0.52	0.382	0.409
117	0.511	0.564	0.442	0.546	0.418	0.43
118	0.54	0.604	0.459	0.567	0.409	0.445
119	0.562	0.599	0.473	0.585	0.444	0.471
120	0.59	0.622	0.485	0.616	0.466	0.498
121	0.575	0.651	0.498	0.647	0.466	0.504
122	0.599	0.671	0.52	0.674	0.504	0.536
123	0.615	0.695	0.542	0.702	0.52	0.597
124	0.641	0.727	0.579	0.753	0.55	0.607
125	0.659	0.751	0.599	0.758	0.578	0.619
126	0.671	0.77	0.607	0.797	0.616	0.654
127	0.712	0.779	0.628	0.833	0.635	0.674
128	0.731	0.821	0.648	0.87	0.695	0.716
129	0.75	0.848	0.669	0.902	0.681	0.752
130	0.767	0.873	0.686	0.93	0.715	0.779
131	0.808	0.892	0.708	0.978	0.744	0.804
132	0.83	0.914	0.741	1.005	0.783	0.834
133	0.851	0.959	0.756	1.044	0.827	0.87
134	0.87	0.982	0.797	1.078	0.853	0.914
135	0.891	1.019	0.821	1.134	0.906	0.947
136	0.938	1.032	0.824	1.152	0.939	0.985
137	0.96	1.081	0.856	1.199	0.971	1.022
138	1.008	1.116	0.887	1.253	1.006	1.072
139	1.018	1.124	0.908	1.294	1.022	1.128
140	1.037	1.158	0.946	1.323	1.076	1.158
141	1.073	1.186	0.968	1.385	1.136	1.178
142	1.097	1.235	0.992	1.449	1.143	1.229
143	1.124	1.258	1.03	1.487	1.189	1.266
144	1.157	1.283	1.051	1.515	1.229	1.316
145	1.185	1.303	1.105	1.556	1.28	1.354
146	1.216	1.353	1.107	1.603	1.327	1.402
147	1.247	1.384	1.138	1.693	1.361	1.457
148	1.281	1.419	1.186	1.705	1.41	1.498
149	1.318	1.444	1.216	1.756	1.466	1.53
150	1.361	1.499	1.264	1.811	1.505	1.601
151	1.377	1.521	1.267	1.845	1.551	1.624
152	1.429	1.564	1.331	1.904	1.593	1.683
153	1.453	1.588	1.344	1.936	1.652	1.704
154	1.514	1.63	1.384	2.002	1.675	1.755
155	1.53	1.654	1.432	2.038	1.731	1.805
156	1.556	1.703	1.448	2.082	1.782	1.854
157	1.606	1.74	1.495	2.15	1.842	1.887
158	1.635	1.782	1.536	2.179	1.868	1.947
159	1.681	1.793	1.552	2.24	1.913	1.977
160	1.698	1.849	1.586	2.281	1.955	2.043
161	1.731	1.901	1.65	2.326	2.009	2.075
162	1.773	1.906	1.659	2.371	2.053	2.116
163	1.822	1.942	1.72	2.41	2.094	2.148
164	1.849	1.969	1.74	2.437	2.134	2.199
165	1.884	2.002	1.793	2.478	2.21	2.247
166	1.914	2.027	1.817	2.564	2.232	2.278
167	1.985	2.065	1.863	2.622	2.269	2.325
168	1.984	2.096	1.883	2.628	2.328	2.355
169	2.013	2.141	1.913	2.65	2.385	2.397
170	2.053	2.156	1.95	2.682	2.402	2.43
171	2.09	2.184	1.991	2.721	2.42	2.446
172	2.115	2.218	2.014	2.753	2.467	2.501
173	2.168	2.256	2.039	2.779	2.517	2.517
174	2.17	2.274	2.085	2.826	2.528	2.547
175	2.206	2.306	2.108	2.856	2.551	2.588
176	2.238	2.328	2.152	2.864	2.588	2.61
177	2.27	2.365	2.173	2.863	2.645	2.596
178	2.283	2.385	2.199	2.893	2.638	2.645
179	2.301	2.403	2.234	2.894	2.678	2.649
180	2.343	2.416	2.259	2.954	2.703	2.662
181	2.369	2.436	2.283	2.908	2.714	2.649
182	2.407	2.472	2.303	2.922	2.72	2.663
183	2.443	2.485	2.343	2.932	2.722	2.632
184	2.451	2.483	2.369	2.939	2.729	2.657
185	2.487	2.511	2.383	2.923	2.74	2.659
186	2.487	2.506	2.414	2.922	2.743	2.655
187	2.537	2.511	2.417	2.931	2.744	2.656
188	2.516	2.525	2.436	2.899	2.753	2.652
189	2.538	2.559	2.456	2.913	2.747	2.682
190	2.531	2.541	2.456	2.92	2.742	2.668
191	2.562	2.54	2.477	2.909	2.749	2.641
192	2.577	2.544	2.483	2.899	2.775	2.654
193	2.593	2.547	2.495	2.913	2.741	2.668
194	2.591	2.553	2.507	2.908	2.754	2.659
195	2.603	2.545	2.494	2.885	2.735	2.645
196	2.613	2.558	2.499	2.903	2.753	2.655
197	2.613	2.553	2.51	2.953	2.761	2.657
198	2.615	2.538	2.514	2.928	2.755	2.649
199	2.606	2.553	2.506	2.962	2.746	2.653
200	2.61	2.557	2.516	2.913	2.783	2.673
201	2.633	2.553	2.514	2.924	2.725	2.671
202	2.622	2.558	2.512	2.901	2.746	2.669
203	2.616	2.552	2.511	2.891	2.742	2.669
204	2.611	2.564	2.506	2.916	2.763	2.663
205	2.62	2.568	2.496	2.929	2.744	2.654
206	2.61	2.569	2.51	2.92	2.761	2.659
207	2.616	2.568	2.519	2.921	2.757	2.684
208	2.617	2.561	2.512	2.929	2.762	2.691
209	2.623	2.559	2.509	2.932	2.756	2.668
210	2.62	2.56	2.511	2.908	2.729	2.683
211	2.627	2.572	2.528	2.923	2.713	2.664
212	2.616	2.561	2.518	2.925	2.753	2.684
213	2.626	2.57	2.516	2.936	2.757	2.678
214	2.619	2.572	2.521	2.935	2.776	2.676
215	2.626	2.562	2.507	2.982	2.77	2.667
216	2.631	2.559	2.516	2.937	2.765	2.688
217	2.619	2.559	2.523	2.921	2.749	2.681
218	2.626	2.559	2.522	2.918	2.751	2.679
219	2.612	2.569	2.532	2.938	2.769	2.693
220	2.63	2.581	2.529	2.93	2.793	2.71
221	2.642	2.58	2.507	2.947	2.775	2.681
222	2.623	2.58	2.524	2.96	2.777	2.703
223	2.622	2.59	2.541	2.965	2.769	2.681
224	2.633	2.582	2.529	2.925	2.787	2.702
225	2.62	2.597	2.525	2.94	2.769	2.686
226	2.624	2.581	2.541	2.979	2.77	2.715
227	2.624	2.584	2.53	2.966	2.787	2.725
228	2.637	2.59	2.529	2.959	2.787	2.713
229	2.657	2.594	2.532	2.981	2.801	2.711
230	2.641	2.591	2.531	2.967	2.783	2.711
231	2.639	2.603	2.528	2.962	2.807	2.74
232	2.627	2.599	2.529	2.981	2.799	2.726
233	2.641	2.605	2.509	2.971	2.805	2.721
234	2.641	2.593	2.548	2.986	2.805	2.739
235	2.642	2.597	2.539	2.978	2.823	2.741
236	2.639	2.601	2.552	2.995	2.815	2.748
237	2.64	2.597	2.553	2.983	2.823	2.749
238	2.633	2.59	2.555	2.991	2.823	2.729
239	2.704	2.612	2.538	2.997	2.84	2.775
240	2.656	2.609	2.545	2.998	2.813	2.761
241	2.609	2.609	2.548	3.032	2.855	2.768
242	2.657	2.611	2.537	2.997	2.829	2.757
243	2.647	2.62	2.564	3.009	2.845	2.762
244	2.641	2.626	2.564	2.998	2.856	2.775
245	2.646	2.626	2.569	3.023	2.86	2.799
246	2.649	2.632	2.555	3.03	2.869	2.801
247	2.681	2.627	2.562	3.005	2.869	2.812
248	2.66	2.635	2.569	3.046	2.869	2.802
249	2.664	2.61	2.577	3.042	2.881	2.802
250	2.649	2.641	2.551	3.042	2.891	2.813
251	2.666	2.65	2.573	3.053	2.904	2.816
252	2.667	2.647	2.573	3.067	2.9	2.821
253	2.67	2.656	2.575	3.074	2.914	2.812
254	2.674	2.655	2.577	3.074	2.911	2.844
255	2.668	2.648	2.58	3.093	2.928	2.821
256	2.67	2.648	2.579	3.1	2.95	2.864
257	2.673	2.673	2.584	3.091	2.949	2.849
258	2.682	2.666	2.589	3.12	2.947	2.878
259	2.685	2.659	2.596	3.133	2.96	2.872
260	2.695	2.684	2.593	3.151	2.979	2.909
261	2.696	2.689	2.604	3.16	2.991	2.896
262	2.686	2.688	2.601	3.151	2.995	2.908
263	2.727	2.691	2.615	3.165	2.988	2.922
264	2.7	2.7	2.615	3.191	3.009	2.957
265	2.721	2.703	2.616	3.174	3.003	2.93
266	2.671	2.714	2.616	3.202	3.026	2.936
267	2.702	2.719	2.617	3.207	3.054	2.967
268	2.724	2.718	2.641	3.24	3.082	2.982
269	2.722	2.719	2.631	3.231	3.07	2.984
270	2.72	2.732	2.618	3.235	3.084	3.008
271	2.725	2.726	2.623	3.262	3.111	3.005
272	2.728	2.731	2.639	3.285	3.1	3.012
273	2.732	2.746	2.653	3.231	3.134	3.039
274	2.773	2.747	2.65	3.284	3.179	3.041
275	2.74	2.761	2.653	3.305	3.142	3.041
276	2.753	2.766	2.686	3.291	3.179	3.058
277	2.756	2.769	2.675	3.278	3.186	3.082
278	2.753	2.785	2.677	3.33	3.199	3.076
279	2.757	2.784	2.697	3.346	3.214	3.077
280	2.763	2.775	2.679	3.361	3.237	3.106
281	2.762	2.786	2.695	3.393	3.244	3.122
282	2.753	2.799	2.688	3.387	3.266	3.138
283	2.766	2.8	2.711	3.404	3.302	3.127
284	2.773	2.805	2.683	3.451	3.298	3.172
285	2.814	2.815	2.707	3.417	3.315	3.185
