# Supplementary material for: Overexpression profiling reveals cellular requirements in the context of genetic backgrounds and environments
Source: PLoS Genet. 2023 Apr 28;19(4):e1010732. doi: 10.1371/journal.pgen.1010732 (PMC10171610; doi:10.1371/journal.pgen.1010732)
Supplement: S1 Data — (ZIP) [file pgen.1010732.s025.zip › S1_Data/S12_Fig/C-E/E_statics.xlsx]

## Sheet: for-ttest
	Control-1	Control-2	Control-3	AddCa-1	AddCa-2	AddCa-3	p-value	p*n
15	0.355293	0.365566	0.337933	0.362128	0.338778	0.324638	0.464066	2.32033
18	0.334507	0.264201	0.310931	0.336882	0.359978	0.413217	0.0950869	0.475435
21	0.259634	0.281371	0.298908	0.360317	0.377747	0.380456	0.00490777	0.0245389
24	0.232413	0.217677	0.259529	0.274595	0.291794	0.298882	0.0313002	0.156501
27	0.150503	0.119296	0.155807	0.129651	0.153009	0.136471	0.880833	4.40416
