# Supplementary material for: Overexpression profiling reveals cellular requirements in the context of genetic backgrounds and environments
Source: PLoS Genet. 2023 Apr 28;19(4):e1010732. doi: 10.1371/journal.pgen.1010732 (PMC10171610; doi:10.1371/journal.pgen.1010732)
Supplement: S1 Data — (ZIP) [file pgen.1010732.s025.zip › S1_Data/S12_Fig/B/B_rawdata.csv]

	wt_woCa_rep1	wt_woCa_rep2	wt_wCa_rep1	wt_wCa_rep2	yor008c-a_del_woCa_rep1	yor008c-a_del_woCa_rep2	yor008c-a_del_wCa_rep1	yor008c-a_del_wCa_rep2	hog1_del_woCa_rep1	hog1_del_woCa_rep2	hog1_del_wCa_rep1	hog1_del_wCa_rep2	rim101_del_woCa_rep1	rim101_del_woCa_rep2	rim101_del_wCa_rep1	rim101_del_wCa_rep2	crz1_del_woCa_rep1	crz1_del_woCa_rep2	crz1_del_wCa_rep1	crz1_del_wCa_rep2	hal5_del_woCa_rep1	hal5_del_woCa_rep2	hal5_del_wCa_rep1	hal5_del_wCa_rep2	cnb1_del_woCa_rep1	cnb1_del_woCa_rep2	cnb1_del_wCa_rep1	cnb1_del_wCa_rep2	gpd1_del_woCa_rep1	gpd1_del_woCa_rep2	gpd1_del_wCa_rep1	gpd1_del_wCa_rep2
1	0	0.001	0.003	-0.005	-0.001	0	0.003	0.002	0	0.001	0.006	-0.001	0.002	0.003	0.003	-0.012	-0.001	-0.001	0.008	-0.001	0	-0.001	0.008	0.002	-0.001	0.002	0	0.005	-0.002	0.001	0	0
2	-0.001	0.001	0.002	-0.008	-0.002	0	0.005	0.001	-0.001	0.003	0.009	-0.001	0.002	0.003	0.004	-0.013	0	0	0.01	-0.001	0	-0.002	0.009	0.001	-0.002	0.002	-0.001	0.004	-0.002	0.001	0.002	0.001
3	-0.002	0.001	0.003	-0.009	-0.001	0	0.005	0.001	0.001	0.004	0.01	-0.001	0	0.003	0.005	-0.013	-0.001	0	0.011	-0.001	-0.001	-0.001	0.01	0	-0.003	0	-0.001	0.003	0.001	0.002	0.002	0.001
4	-0.001	0.001	0.002	-0.009	-0.002	0	0.005	0	0	0.004	0.01	-0.003	0.001	0.003	0.004	-0.015	-0.002	0	0.011	-0.002	-0.001	0	0.012	0	-0.002	0.002	-0.002	0.002	0.001	0.001	0.002	0.001
5	-0.003	0	0.001	-0.011	-0.002	-0.017	0.005	0.001	0	0.003	0.01	-0.001	0.001	0.002	0.003	-0.016	-0.002	0	0.01	-0.002	-0.002	-0.002	0.011	-0.001	-0.003	0.001	-0.003	0.002	0.002	0.003	0.002	-0.001
6	-0.003	0	0.001	-0.011	-0.002	-0.004	0.003	-0.001	0.001	0.003	0.009	-0.002	-0.001	0.003	0.003	-0.017	-0.002	-0.002	0.01	-0.003	-0.002	-0.003	0.011	-0.002	-0.003	0.002	-0.003	0.002	-0.001	0.003	0.003	0.001
7	-0.003	-0.001	0	-0.011	-0.003	0.003	0.002	-0.001	-0.001	0.002	0.009	-0.003	0	0.001	0.001	-0.016	-0.002	-0.001	0.009	-0.004	-0.003	-0.002	0.009	-0.002	-0.004	0.001	-0.003	0.004	0.002	0.001	0.005	0.001
8	-0.003	-0.001	-0.001	-0.012	-0.002	0.002	0.002	-0.002	0	0.002	0.008	-0.003	-0.001	0.001	0	-0.017	-0.002	-0.002	0.008	-0.004	-0.002	-0.003	0.008	-0.002	-0.004	0	-0.003	0.002	0.001	0.004	0.004	0.002
9	-0.003	-0.003	-0.002	-0.013	-0.003	0.002	0.001	-0.003	-0.002	0.002	0.008	-0.003	-0.001	0.002	0	-0.019	-0.003	-0.002	0.006	-0.003	-0.003	-0.004	0.006	-0.003	-0.005	-0.001	-0.003	0.003	0.004	0.004	0.005	0.001
10	-0.002	-0.002	0.001	-0.012	-0.004	0.002	0.001	-0.002	-0.001	0.001	0.006	-0.004	-0.002	0.001	-0.001	-0.02	-0.004	-0.004	0.006	-0.004	-0.003	-0.004	0.005	-0.003	-0.005	0	-0.003	0.002	0	0.004	0.004	0.001
11	-0.002	-0.001	0	-0.011	-0.003	0.003	0	-0.004	0	0.001	0.006	0.012	-0.001	0.001	-0.002	-0.018	-0.003	-0.004	0.006	-0.003	-0.005	-0.004	0.005	-0.002	-0.003	0	-0.003	0.001	0.003	0.006	0.004	0.002
12	-0.003	-0.002	0	-0.01	-0.003	0.003	0	-0.002	-0.002	0	0.004	-0.002	-0.002	0	-0.002	-0.018	-0.003	-0.003	0.008	-0.003	-0.003	-0.005	0.005	-0.002	-0.003	0	-0.003	0.002	0.003	0.004	0.006	0.002
13	-0.002	-0.001	0.002	-0.009	-0.004	0.002	0.002	-0.002	-0.002	-0.001	0.008	-0.002	-0.004	0	0	-0.017	-0.002	-0.003	0.009	-0.002	-0.003	-0.004	0.01	-0.002	0	0	-0.003	0.003	0.002	0.003	0.005	0.001
14	-0.002	0.001	0.003	-0.008	-0.004	0.004	0.004	-0.001	-0.002	0.001	0.008	-0.001	-0.002	0.001	0.001	-0.015	-0.002	-0.002	0.011	0	-0.003	-0.005	0.009	-0.002	0	0.003	0	0.004	0.001	0.005	0.005	0.002
15	-0.001	0.002	0.004	-0.008	-0.003	0.004	0.005	0	-0.001	0.004	0.009	-0.001	-0.001	0.002	0.002	-0.015	-0.001	-0.001	0.012	0.001	-0.002	-0.002	0.008	-0.001	-0.002	0.002	0.002	0.008	0.003	0.006	0.006	0.001
16	0	0.002	0.005	-0.008	-0.003	0.005	0.005	0	0.001	0.004	0.01	-0.001	-0.002	0.003	0.002	-0.012	-0.001	0.001	0.012	0.002	-0.002	-0.001	0.011	0.001	-0.001	0.003	0.002	0.006	0.002	0.006	0.008	0.003
17	0	0.002	0.006	-0.006	-0.002	0.006	0.005	0.001	-0.001	0.005	0.009	0.001	-0.001	0.003	0.004	-0.012	0.002	0	0.012	0.003	0	0	0.011	0.001	0	0.005	0.002	0.008	0.004	0.003	0.005	0.003
18	0	0.003	0.006	-0.006	0	0.008	0.004	0.002	0.001	0.004	0.011	0.015	0.001	0.002	0.005	-0.01	0.002	0.001	0.013	0.004	0.001	-0.001	0.01	0.01	0.001	0.004	0.003	0.008	0.001	0.006	0.006	0.002
19	0	0.003	0.006	-0.004	-0.001	0.008	0.006	0.002	0.002	0.006	0.011	0.002	0.001	0.004	0.005	-0.01	0.003	0.003	0.015	0.004	0.001	-0.001	0.011	0.003	0.003	0.003	0.001	0.01	0.001	0.005	0.005	0.003
20	0.002	0.002	0.006	-0.005	-0.001	0.009	0.005	0.002	0.002	0.005	0.011	0.003	0.002	0.005	0.004	-0.01	0.004	0.003	0.015	0.005	0	0.001	0.01	0.004	0.002	0.003	0.003	0.008	0.002	0.005	0.006	0.001
21	0	0.002	0.006	-0.004	0.001	0.01	0.009	0.003	0.001	0.005	0.01	0.001	0.001	0.003	0.005	-0.009	0.005	0.004	0.015	0.008	0.002	0	0.011	0.003	0.001	0.004	0.002	0.009	0.004	0.005	0.005	0.001
22	0.002	0.003	0.006	-0.004	0	0.011	0.009	0.004	0.002	0.005	0.01	0.006	0.003	0.004	0.006	-0.006	0.004	0.002	0.015	0.009	0.003	0.002	0.011	0.004	0.002	0.003	0.004	0.01	0.001	0.006	0.004	0.002
23	0.002	0.003	0.008	-0.004	0.001	0.01	0.006	0.003	0.002	0.005	0.01	0.002	0.001	0.003	0.005	-0.01	0.005	0.003	0.016	0.009	0.003	0.001	0.01	0.004	0.003	0.004	0.005	0.008	0.001	0.005	0.006	0.002
24	0.002	0.002	0.006	-0.002	0.002	0.01	0.008	0.004	0.002	0.006	0.01	0.005	0.002	0.003	0.005	-0.008	0.005	0.003	0.015	0.009	0.002	-0.001	0.011	0.005	0.002	0.005	0.004	0.01	0.003	0.005	0.006	0.001
25	0.001	0.003	0.009	-0.002	0.001	0.011	0.009	0.004	0.002	0.006	0.011	0.002	0.002	0.003	0.006	-0.006	0.005	0.004	0.016	0.01	0.002	0.001	0.009	0.005	0.002	0.004	0.004	0.01	0.004	0.005	0.006	0.002
26	0.002	0.004	0.01	-0.002	0.001	0.011	0.011	0.003	0.003	0.006	0.012	0.006	0.003	0.004	0.009	-0.009	0.006	0.004	0.017	0.01	0.003	0.002	0.011	0.005	0.004	0.008	0.004	0.009	0.003	0.008	0.008	0.002
27	0.003	0.004	0.011	-0.002	0.002	0.013	0.011	0.003	0.002	0.006	0.012	0.002	0.002	0.005	0.008	-0.009	0.005	0.005	0.018	0.009	0.003	0.001	0.015	0.005	0.004	0.005	0.004	0.012	0.004	0.008	0.006	0.001
28	0.004	0.005	0.013	0	0.003	0.013	0.01	0.004	0.003	0.006	0.012	0.02	0.002	0.005	0.009	-0.008	0.008	0.006	0.018	0.01	0.004	0.002	0.013	0.006	0.005	0.004	0.003	0.011	0.002	0.005	0.009	0.002
29	0.003	0.004	0.013	0	0.003	0.013	0.01	0.008	0.001	0.006	0.011	0.003	0.004	0.005	0.01	-0.005	0.008	0.006	0.022	0.01	0.006	0.002	0.011	0.006	0.005	0.005	0.004	0.011	0.004	0.008	0.009	0.004
30	0.003	0.004	0.015	0.001	0.002	0.012	0.009	0.004	0.003	0.006	0.011	0.016	0.004	0.005	0.009	-0.005	0.008	0.005	0.017	0.012	0.004	0.002	0.012	0.008	0.003	0.005	0.006	0.011	0.004	0.01	0.008	0.004
31	0.005	0.005	0.015	0.002	0.003	0.013	0.011	0.005	0.002	0.006	0.011	0.003	0.005	0.005	0.009	-0.004	0.008	0.005	0.017	0.011	0.005	0.002	0.012	0.01	0.009	0.005	0.008	0.012	0.004	0.009	0.01	0.003
32	0.004	0.004	0.016	0.001	0.003	0.013	0.011	0.005	0.003	0.006	0.011	0.004	0.004	0.005	0.009	-0.003	0.009	0.006	0.018	0.012	0.003	0.001	0.013	0.01	0.005	0.009	0.008	0.013	0.004	0.008	0.01	0.004
33	0.004	0.005	0.017	0.004	0.004	0.013	0.017	0.006	0.003	0.006	0.013	0.011	0.005	0.006	0.011	-0.003	0.006	0.005	0.018	0.013	0.005	0.002	0.013	0.01	0.006	0.006	0.01	0.013	0.005	0.009	0.009	0.004
34	0.005	0.005	0.023	0.008	0.003	0.013	0.011	0.008	0.002	0.006	0.012	0.005	0.004	0.008	0.01	-0.001	0.01	0.008	0.02	0.015	0.008	0.004	0.013	0.012	0.004	0.008	0.01	0.013	0.006	0.011	0.009	0.006
35	0.005	0.009	0.023	0.005	0.003	0.015	0.011	0.008	0.003	0.009	0.013	0.005	0.006	0.006	0.013	0.001	0.008	0.006	0.022	0.018	0.006	0.003	0.015	0.012	0.006	0.006	0.011	0.015	0.005	0.011	0.01	0.005
36	0.006	0.008	0.025	0.011	0.005	0.016	0.013	0.008	0.004	0.01	0.015	0.004	0.008	0.006	0.016	0.004	0.013	0.01	0.022	0.018	0.006	0.003	0.017	0.012	0.008	0.008	0.012	0.017	0.005	0.01	0.011	0.005
37	0.008	0.009	0.027	0.013	0.004	0.016	0.013	0.01	0.003	0.01	0.018	0.008	0.006	0.008	0.016	0.006	0.011	0.008	0.023	0.018	0.006	0.005	0.017	0.013	0.008	0.008	0.012	0.019	0.006	0.009	0.011	0.004
38	0.009	0.01	0.03	0.013	0.003	0.016	0.016	0.008	0.004	0.009	0.016	0.006	0.009	0.009	0.017	0.005	0.013	0.009	0.024	0.022	0.006	0.005	0.019	0.02	0.006	0.008	0.015	0.017	0.004	0.011	0.011	0.004
39	0.011	0.01	0.034	0.017	0.005	0.016	0.013	0.011	0.006	0.009	0.016	0.009	0.009	0.009	0.019	0.008	0.013	0.009	0.024	0.022	0.009	0.004	0.017	0.019	0.009	0.01	0.017	0.019	0.008	0.008	0.012	0.009
40	0.011	0.015	0.035	0.022	0.004	0.017	0.018	0.011	0.005	0.01	0.016	0.01	0.01	0.011	0.02	0.01	0.013	0.011	0.026	0.023	0.009	0.005	0.018	0.019	0.01	0.009	0.017	0.023	0.009	0.011	0.011	0.008
41	0.011	0.012	0.04	0.028	0.005	0.017	0.017	0.013	0.005	0.01	0.019	0.01	0.01	0.009	0.023	0.013	0.016	0.011	0.026	0.026	0.009	0.005	0.023	0.022	0.01	0.009	0.02	0.027	0.008	0.011	0.012	0.006
42	0.013	0.013	0.045	0.026	0.006	0.018	0.019	0.013	0.006	0.011	0.019	0.01	0.011	0.01	0.024	0.016	0.015	0.01	0.026	0.028	0.01	0.006	0.022	0.024	0.008	0.01	0.023	0.024	0.009	0.01	0.013	0.006
43	0.017	0.012	0.046	0.031	0.006	0.019	0.018	0.015	0.008	0.012	0.018	0.015	0.015	0.011	0.026	0.018	0.017	0.012	0.028	0.033	0.012	0.008	0.022	0.027	0.011	0.01	0.024	0.023	0.008	0.012	0.013	0.006
44	0.018	0.015	0.054	0.033	0.008	0.018	0.019	0.016	0.009	0.013	0.02	0.011	0.012	0.012	0.027	0.022	0.015	0.012	0.027	0.032	0.015	0.008	0.024	0.032	0.011	0.009	0.025	0.026	0.008	0.012	0.013	0.008
45	0.018	0.016	0.056	0.037	0.009	0.019	0.022	0.016	0.006	0.015	0.022	0.016	0.016	0.015	0.031	0.028	0.017	0.012	0.032	0.033	0.012	0.009	0.028	0.034	0.011	0.01	0.027	0.03	0.008	0.012	0.013	0.009
46	0.019	0.02	0.061	0.041	0.01	0.023	0.023	0.017	0.009	0.015	0.023	0.013	0.018	0.015	0.038	0.028	0.019	0.016	0.033	0.035	0.015	0.01	0.028	0.039	0.013	0.012	0.031	0.031	0.009	0.015	0.013	0.009
47	0.023	0.02	0.067	0.044	0.01	0.023	0.024	0.019	0.008	0.019	0.023	0.016	0.018	0.015	0.037	0.033	0.019	0.016	0.034	0.038	0.016	0.01	0.03	0.04	0.01	0.011	0.032	0.033	0.009	0.012	0.015	0.009
48	0.023	0.022	0.075	0.049	0.011	0.022	0.024	0.022	0.011	0.017	0.024	0.018	0.019	0.017	0.039	0.037	0.019	0.018	0.035	0.039	0.018	0.012	0.034	0.046	0.012	0.013	0.035	0.035	0.006	0.015	0.016	0.01
49	0.025	0.023	0.081	0.059	0.012	0.024	0.027	0.023	0.013	0.022	0.024	0.017	0.022	0.017	0.04	0.041	0.02	0.019	0.04	0.044	0.019	0.011	0.037	0.048	0.016	0.013	0.039	0.037	0.01	0.015	0.019	0.011
50	0.03	0.025	0.082	0.061	0.012	0.023	0.03	0.024	0.011	0.019	0.025	0.02	0.023	0.02	0.046	0.046	0.023	0.018	0.038	0.044	0.019	0.013	0.037	0.055	0.017	0.013	0.041	0.04	0.009	0.015	0.017	0.01
51	0.031	0.026	0.09	0.07	0.011	0.026	0.039	0.025	0.013	0.02	0.028	0.026	0.023	0.02	0.049	0.052	0.025	0.019	0.04	0.046	0.022	0.013	0.038	0.06	0.015	0.013	0.042	0.041	0.01	0.015	0.018	0.01
52	0.033	0.03	0.093	0.069	0.012	0.027	0.03	0.026	0.015	0.019	0.028	0.023	0.025	0.02	0.055	0.056	0.025	0.019	0.041	0.049	0.023	0.017	0.041	0.063	0.016	0.017	0.048	0.042	0.01	0.016	0.02	0.011
53	0.037	0.033	0.104	0.077	0.016	0.027	0.048	0.027	0.016	0.024	0.034	0.028	0.027	0.02	0.057	0.063	0.027	0.019	0.044	0.055	0.022	0.018	0.045	0.064	0.02	0.015	0.051	0.046	0.01	0.017	0.018	0.013
54	0.041	0.035	0.109	0.084	0.016	0.026	0.034	0.027	0.017	0.024	0.032	0.027	0.027	0.022	0.064	0.069	0.03	0.022	0.045	0.057	0.025	0.018	0.047	0.071	0.018	0.015	0.054	0.048	0.011	0.019	0.019	0.012
55	0.041	0.037	0.115	0.089	0.017	0.03	0.038	0.032	0.016	0.024	0.033	0.051	0.028	0.022	0.071	0.074	0.03	0.023	0.049	0.06	0.026	0.02	0.048	0.078	0.022	0.017	0.057	0.052	0.01	0.017	0.019	0.015
56	0.044	0.04	0.127	0.095	0.016	0.031	0.039	0.034	0.018	0.026	0.035	0.028	0.032	0.025	0.074	0.083	0.031	0.025	0.049	0.064	0.027	0.02	0.053	0.081	0.02	0.017	0.063	0.055	0.011	0.018	0.023	0.013
57	0.049	0.045	0.144	0.107	0.017	0.031	0.042	0.035	0.019	0.026	0.035	0.033	0.035	0.025	0.08	0.093	0.034	0.024	0.052	0.068	0.03	0.019	0.057	0.09	0.02	0.019	0.066	0.057	0.012	0.018	0.023	0.013
58	0.052	0.044	0.143	0.114	0.02	0.032	0.042	0.039	0.024	0.031	0.041	0.034	0.034	0.028	0.088	0.096	0.033	0.028	0.049	0.069	0.03	0.024	0.061	0.092	0.024	0.019	0.069	0.059	0.015	0.018	0.024	0.013
59	0.053	0.047	0.153	0.121	0.02	0.031	0.045	0.04	0.023	0.03	0.04	0.048	0.038	0.03	0.097	0.103	0.034	0.025	0.057	0.073	0.034	0.026	0.068	0.1	0.024	0.022	0.077	0.063	0.015	0.019	0.023	0.015
60	0.06	0.048	0.163	0.139	0.023	0.037	0.053	0.045	0.022	0.03	0.04	0.034	0.04	0.03	0.097	0.115	0.038	0.028	0.061	0.076	0.034	0.027	0.071	0.111	0.025	0.022	0.08	0.068	0.013	0.02	0.023	0.016
61	0.064	0.056	0.18	0.15	0.023	0.037	0.052	0.046	0.024	0.034	0.048	0.038	0.047	0.031	0.104	0.121	0.04	0.033	0.061	0.082	0.038	0.028	0.076	0.125	0.03	0.022	0.088	0.071	0.013	0.019	0.024	0.017
62	0.067	0.056	0.189	0.154	0.026	0.039	0.057	0.049	0.026	0.035	0.045	0.037	0.045	0.035	0.113	0.141	0.04	0.031	0.062	0.086	0.04	0.028	0.081	0.125	0.026	0.025	0.09	0.075	0.013	0.022	0.023	0.013
63	0.074	0.063	0.198	0.173	0.025	0.042	0.057	0.057	0.027	0.038	0.047	0.061	0.051	0.037	0.118	0.143	0.044	0.032	0.068	0.089	0.042	0.028	0.088	0.137	0.027	0.024	0.095	0.082	0.015	0.02	0.026	0.015
64	0.073	0.063	0.216	0.175	0.028	0.041	0.064	0.057	0.031	0.039	0.047	0.044	0.048	0.038	0.131	0.155	0.044	0.033	0.068	0.095	0.04	0.031	0.093	0.148	0.032	0.025	0.103	0.085	0.016	0.023	0.026	0.017
65	0.08	0.067	0.237	0.195	0.031	0.044	0.064	0.059	0.027	0.04	0.055	0.046	0.054	0.038	0.142	0.157	0.045	0.035	0.07	0.098	0.042	0.033	0.098	0.162	0.033	0.026	0.106	0.088	0.016	0.023	0.025	0.016
66	0.082	0.071	0.238	0.201	0.034	0.045	0.069	0.066	0.027	0.04	0.054	0.062	0.055	0.041	0.146	0.185	0.046	0.037	0.077	0.102	0.045	0.037	0.107	0.164	0.032	0.027	0.112	0.095	0.018	0.023	0.026	0.017
67	0.089	0.078	0.251	0.215	0.03	0.049	0.073	0.066	0.031	0.044	0.054	0.047	0.057	0.04	0.158	0.191	0.048	0.04	0.081	0.106	0.049	0.039	0.109	0.177	0.033	0.028	0.119	0.099	0.018	0.022	0.026	0.019
68	0.097	0.083	0.277	0.231	0.033	0.048	0.077	0.074	0.031	0.045	0.061	0.054	0.062	0.045	0.166	0.2	0.054	0.042	0.086	0.115	0.049	0.039	0.112	0.187	0.033	0.03	0.125	0.103	0.018	0.025	0.027	0.018
69	0.097	0.085	0.295	0.245	0.034	0.049	0.081	0.075	0.035	0.046	0.061	0.063	0.062	0.049	0.177	0.212	0.052	0.04	0.086	0.119	0.054	0.041	0.124	0.199	0.04	0.033	0.128	0.109	0.018	0.025	0.03	0.019
70	0.106	0.091	0.304	0.262	0.038	0.051	0.091	0.08	0.039	0.047	0.06	0.063	0.066	0.049	0.185	0.228	0.053	0.044	0.092	0.121	0.053	0.041	0.133	0.211	0.039	0.032	0.14	0.11	0.018	0.026	0.028	0.022
71	0.11	0.096	0.318	0.277	0.038	0.057	0.088	0.089	0.037	0.048	0.063	0.06	0.071	0.051	0.194	0.24	0.06	0.042	0.095	0.129	0.056	0.041	0.135	0.23	0.041	0.033	0.154	0.115	0.018	0.026	0.031	0.02
72	0.115	0.099	0.338	0.294	0.044	0.057	0.096	0.092	0.038	0.049	0.07	0.056	0.071	0.052	0.214	0.255	0.055	0.048	0.096	0.141	0.057	0.044	0.143	0.237	0.04	0.034	0.15	0.126	0.02	0.026	0.031	0.022
73	0.12	0.109	0.368	0.32	0.045	0.059	0.099	0.1	0.045	0.057	0.067	0.082	0.075	0.055	0.222	0.269	0.061	0.051	0.104	0.141	0.061	0.045	0.156	0.249	0.044	0.034	0.16	0.129	0.022	0.03	0.033	0.022
74	0.128	0.112	0.386	0.333	0.048	0.062	0.102	0.098	0.039	0.054	0.066	0.067	0.078	0.056	0.234	0.291	0.062	0.051	0.107	0.151	0.062	0.046	0.165	0.265	0.046	0.039	0.171	0.136	0.022	0.028	0.034	0.024
75	0.133	0.114	0.396	0.36	0.047	0.064	0.111	0.103	0.04	0.057	0.074	0.076	0.082	0.059	0.251	0.332	0.067	0.055	0.117	0.161	0.062	0.051	0.172	0.273	0.047	0.038	0.176	0.142	0.022	0.027	0.034	0.024
76	0.142	0.122	0.427	0.369	0.057	0.066	0.115	0.107	0.045	0.059	0.075	0.074	0.086	0.063	0.279	0.325	0.068	0.055	0.117	0.162	0.064	0.048	0.183	0.295	0.047	0.04	0.186	0.151	0.022	0.03	0.037	0.024
77	0.166	0.129	0.441	0.396	0.056	0.068	0.124	0.112	0.044	0.059	0.075	0.099	0.091	0.068	0.278	0.352	0.069	0.055	0.119	0.169	0.064	0.051	0.194	0.303	0.051	0.04	0.19	0.158	0.022	0.028	0.034	0.023
78	0.153	0.144	0.471	0.427	0.061	0.071	0.122	0.12	0.049	0.061	0.077	0.074	0.097	0.069	0.296	0.367	0.074	0.056	0.125	0.177	0.073	0.055	0.2	0.335	0.049	0.042	0.198	0.162	0.022	0.028	0.037	0.025
79	0.162	0.146	0.497	0.438	0.057	0.074	0.132	0.125	0.046	0.064	0.08	0.071	0.093	0.07	0.313	0.387	0.075	0.06	0.133	0.182	0.071	0.056	0.215	0.344	0.052	0.042	0.209	0.169	0.024	0.03	0.035	0.026
80	0.169	0.151	0.517	0.462	0.066	0.076	0.139	0.134	0.052	0.066	0.081	0.071	0.098	0.074	0.331	0.416	0.075	0.063	0.14	0.192	0.07	0.056	0.224	0.372	0.054	0.044	0.222	0.175	0.024	0.031	0.037	0.025
81	0.179	0.155	0.542	0.492	0.061	0.084	0.148	0.14	0.051	0.068	0.083	0.077	0.106	0.075	0.35	0.436	0.08	0.062	0.143	0.2	0.077	0.059	0.241	0.378	0.056	0.046	0.228	0.18	0.027	0.033	0.04	0.027
82	0.19	0.162	0.572	0.516	0.062	0.082	0.154	0.148	0.053	0.069	0.09	0.08	0.109	0.08	0.372	0.452	0.08	0.067	0.149	0.214	0.074	0.061	0.256	0.402	0.055	0.046	0.242	0.19	0.026	0.035	0.041	0.027
83	0.208	0.166	0.59	0.554	0.067	0.085	0.157	0.146	0.053	0.071	0.095	0.081	0.113	0.086	0.381	0.485	0.081	0.074	0.156	0.222	0.08	0.062	0.264	0.42	0.06	0.049	0.257	0.197	0.027	0.035	0.039	0.028
84	0.207	0.173	0.629	0.586	0.068	0.09	0.171	0.164	0.053	0.075	0.091	0.09	0.118	0.085	0.401	0.505	0.085	0.073	0.158	0.228	0.084	0.062	0.28	0.442	0.06	0.052	0.262	0.207	0.026	0.035	0.044	0.027
85	0.206	0.19	0.671	0.601	0.069	0.091	0.172	0.165	0.061	0.077	0.097	0.085	0.12	0.091	0.427	0.532	0.091	0.074	0.164	0.244	0.083	0.068	0.308	0.459	0.064	0.052	0.266	0.214	0.028	0.034	0.04	0.027
86	0.222	0.193	0.687	0.629	0.073	0.093	0.173	0.171	0.059	0.078	0.092	0.084	0.121	0.092	0.451	0.567	0.089	0.075	0.175	0.252	0.086	0.067	0.31	0.484	0.063	0.056	0.281	0.223	0.027	0.035	0.041	0.028
87	0.231	0.2	0.721	0.667	0.076	0.097	0.185	0.186	0.061	0.077	0.1	0.092	0.129	0.096	0.477	0.574	0.1	0.08	0.177	0.26	0.086	0.068	0.327	0.513	0.067	0.056	0.296	0.23	0.03	0.038	0.044	0.031
88	0.25	0.22	0.766	0.705	0.077	0.098	0.19	0.185	0.063	0.078	0.098	0.095	0.135	0.104	0.498	0.613	0.097	0.078	0.199	0.278	0.091	0.07	0.342	0.531	0.068	0.057	0.301	0.24	0.03	0.039	0.046	0.034
89	0.247	0.221	0.792	0.737	0.084	0.102	0.199	0.193	0.066	0.082	0.103	0.107	0.141	0.104	0.528	0.641	0.098	0.081	0.194	0.279	0.095	0.074	0.353	0.563	0.068	0.057	0.314	0.255	0.028	0.04	0.046	0.037
90	0.273	0.235	0.817	0.763	0.086	0.106	0.204	0.207	0.064	0.085	0.104	0.098	0.146	0.11	0.545	0.666	0.103	0.086	0.2	0.295	0.097	0.075	0.374	0.584	0.071	0.06	0.325	0.26	0.031	0.039	0.048	0.034
91	0.272	0.24	0.86	0.808	0.084	0.109	0.22	0.211	0.068	0.088	0.109	0.121	0.15	0.111	0.576	0.714	0.107	0.086	0.223	0.308	0.095	0.076	0.387	0.604	0.074	0.06	0.345	0.277	0.031	0.041	0.048	0.035
92	0.284	0.245	0.888	0.831	0.095	0.111	0.228	0.229	0.069	0.088	0.112	0.11	0.16	0.111	0.584	0.737	0.111	0.09	0.213	0.332	0.097	0.075	0.416	0.642	0.076	0.062	0.351	0.273	0.031	0.045	0.052	0.035
93	0.296	0.256	0.921	0.881	0.096	0.118	0.231	0.234	0.07	0.095	0.114	0.104	0.172	0.119	0.634	0.764	0.112	0.095	0.227	0.333	0.105	0.08	0.439	0.665	0.081	0.064	0.366	0.287	0.032	0.045	0.049	0.035
94	0.324	0.269	0.955	0.914	0.099	0.12	0.238	0.245	0.076	0.097	0.117	0.11	0.171	0.122	0.662	0.802	0.11	0.095	0.236	0.34	0.105	0.078	0.452	0.706	0.08	0.066	0.38	0.299	0.037	0.044	0.052	0.038
95	0.314	0.293	1.006	0.952	0.103	0.125	0.251	0.247	0.075	0.096	0.118	0.107	0.177	0.127	0.673	0.814	0.122	0.095	0.262	0.364	0.104	0.085	0.471	0.732	0.084	0.068	0.4	0.307	0.033	0.045	0.053	0.038
96	0.335	0.295	1.03	1.011	0.106	0.122	0.259	0.257	0.074	0.096	0.121	0.112	0.187	0.134	0.709	0.868	0.119	0.096	0.258	0.366	0.11	0.088	0.512	0.761	0.092	0.067	0.413	0.315	0.037	0.046	0.057	0.039
97	0.364	0.309	1.075	1.03	0.107	0.132	0.263	0.277	0.073	0.103	0.12	0.111	0.194	0.135	0.747	0.892	0.125	0.104	0.271	0.393	0.111	0.09	0.516	0.786	0.085	0.069	0.417	0.337	0.038	0.048	0.056	0.039
98	0.358	0.314	1.12	1.073	0.114	0.141	0.284	0.279	0.078	0.104	0.126	0.129	0.191	0.14	0.781	0.927	0.126	0.107	0.28	0.411	0.112	0.093	0.542	0.846	0.088	0.074	0.439	0.342	0.038	0.048	0.056	0.04
99	0.371	0.327	1.18	1.134	0.114	0.141	0.287	0.285	0.081	0.105	0.124	0.121	0.198	0.144	0.795	0.977	0.135	0.107	0.284	0.417	0.117	0.092	0.562	0.85	0.093	0.075	0.445	0.353	0.037	0.048	0.06	0.041
100	0.395	0.353	1.197	1.16	0.121	0.14	0.302	0.302	0.078	0.106	0.128	0.144	0.204	0.147	0.817	1.004	0.132	0.114	0.301	0.432	0.114	0.091	0.601	0.885	0.092	0.08	0.462	0.366	0.04	0.047	0.059	0.044
101	0.405	0.359	1.235	1.21	0.122	0.143	0.308	0.317	0.082	0.111	0.135	0.121	0.211	0.151	0.863	1.046	0.14	0.115	0.32	0.458	0.12	0.098	0.607	0.928	0.093	0.082	0.487	0.375	0.039	0.051	0.064	0.045
102	0.427	0.368	1.282	1.236	0.129	0.15	0.314	0.318	0.09	0.109	0.136	0.127	0.219	0.161	0.927	1.099	0.137	0.121	0.331	0.465	0.12	0.1	0.643	0.953	0.097	0.078	0.505	0.385	0.042	0.052	0.062	0.044
103	0.425	0.386	1.31	1.277	0.133	0.156	0.329	0.324	0.086	0.11	0.14	0.14	0.229	0.168	0.914	1.106	0.144	0.12	0.345	0.484	0.133	0.103	0.664	0.996	0.098	0.081	0.512	0.408	0.044	0.054	0.068	0.045
104	0.444	0.411	1.354	1.331	0.134	0.158	0.343	0.34	0.086	0.117	0.142	0.129	0.227	0.171	0.95	1.159	0.147	0.122	0.35	0.491	0.128	0.103	0.695	1.021	0.102	0.083	0.553	0.419	0.044	0.053	0.067	0.047
105	0.461	0.413	1.402	1.37	0.137	0.164	0.344	0.358	0.088	0.114	0.142	0.141	0.245	0.176	1.012	1.182	0.151	0.125	0.362	0.51	0.133	0.104	0.725	1.064	0.105	0.084	0.55	0.427	0.045	0.057	0.067	0.049
106	0.496	0.43	1.448	1.427	0.144	0.165	0.36	0.373	0.091	0.115	0.151	0.135	0.251	0.179	1.014	1.237	0.16	0.127	0.376	0.529	0.131	0.107	0.761	1.1	0.106	0.088	0.561	0.441	0.048	0.059	0.071	0.049
107	0.5	0.458	1.479	1.457	0.154	0.173	0.375	0.383	0.093	0.128	0.157	0.137	0.258	0.186	1.068	1.274	0.168	0.132	0.396	0.548	0.143	0.112	0.785	1.148	0.107	0.084	0.58	0.456	0.048	0.06	0.068	0.051
108	0.54	0.466	1.536	1.536	0.156	0.177	0.396	0.395	0.093	0.126	0.149	0.141	0.271	0.189	1.108	1.323	0.164	0.14	0.419	0.571	0.141	0.112	0.802	1.178	0.113	0.093	0.603	0.485	0.049	0.062	0.071	0.052
109	0.534	0.48	1.577	1.578	0.156	0.179	0.4	0.41	0.095	0.128	0.151	0.153	0.278	0.194	1.141	1.341	0.172	0.137	0.419	0.586	0.142	0.118	0.851	1.224	0.117	0.089	0.623	0.49	0.051	0.062	0.076	0.054
110	0.554	0.503	1.622	1.601	0.161	0.184	0.417	0.419	0.099	0.121	0.151	0.149	0.288	0.2	1.17	1.412	0.175	0.146	0.44	0.62	0.142	0.113	0.867	1.257	0.114	0.092	0.629	0.495	0.052	0.061	0.076	0.055
111	0.596	0.521	1.651	1.672	0.18	0.193	0.433	0.439	0.097	0.125	0.162	0.155	0.286	0.209	1.221	1.449	0.183	0.15	0.46	0.629	0.149	0.119	0.898	1.291	0.117	0.097	0.667	0.524	0.053	0.064	0.078	0.059
112	0.606	0.528	1.718	1.725	0.168	0.201	0.427	0.476	0.104	0.131	0.16	0.154	0.301	0.214	1.235	1.511	0.187	0.154	0.462	0.655	0.15	0.124	0.94	1.332	0.118	0.098	0.674	0.528	0.057	0.069	0.085	0.061
113	0.622	0.551	1.771	1.769	0.173	0.193	0.465	0.487	0.107	0.135	0.164	0.164	0.313	0.222	1.291	1.52	0.186	0.155	0.484	0.685	0.151	0.121	0.955	1.374	0.122	0.097	0.698	0.546	0.06	0.069	0.083	0.062
114	0.656	0.589	1.81	1.804	0.175	0.199	0.467	0.482	0.106	0.134	0.169	0.162	0.318	0.227	1.348	1.569	0.192	0.163	0.504	0.681	0.156	0.12	0.994	1.411	0.126	0.102	0.72	0.555	0.059	0.073	0.086	0.061
115	0.666	0.597	1.85	1.847	0.179	0.212	0.484	0.498	0.11	0.139	0.166	0.16	0.322	0.233	1.384	1.606	0.197	0.161	0.51	0.705	0.16	0.125	1.035	1.45	0.127	0.104	0.746	0.578	0.06	0.073	0.09	0.066
116	0.681	0.623	1.87	1.893	0.189	0.216	0.489	0.519	0.11	0.143	0.171	0.16	0.354	0.253	1.388	1.652	0.204	0.165	0.524	0.734	0.164	0.134	1.069	1.486	0.133	0.102	0.752	0.599	0.062	0.074	0.089	0.068
117	0.741	0.635	1.919	1.936	0.19	0.219	0.535	0.541	0.111	0.142	0.172	0.17	0.338	0.251	1.44	1.698	0.199	0.172	0.555	0.758	0.163	0.132	1.11	1.521	0.132	0.109	0.768	0.618	0.064	0.077	0.093	0.07
118	0.744	0.666	1.956	1.969	0.195	0.22	0.527	0.548	0.112	0.141	0.176	0.19	0.36	0.26	1.48	1.784	0.216	0.173	0.563	0.782	0.163	0.134	1.131	1.582	0.137	0.113	0.81	0.633	0.067	0.077	0.091	0.071
119	0.79	0.696	1.992	2.041	0.202	0.23	0.54	0.562	0.112	0.147	0.18	0.168	0.359	0.269	1.536	1.793	0.22	0.177	0.58	0.797	0.17	0.135	1.187	1.613	0.139	0.11	0.824	0.645	0.068	0.078	0.097	0.076
120	0.779	0.701	2.036	2.076	0.211	0.24	0.554	0.583	0.118	0.155	0.18	0.183	0.379	0.285	1.574	1.848	0.223	0.182	0.607	0.816	0.175	0.14	1.218	1.653	0.143	0.115	0.838	0.674	0.071	0.08	0.1	0.074
121	0.803	0.739	2.066	2.11	0.222	0.237	0.56	0.605	0.12	0.148	0.185	0.178	0.387	0.278	1.611	1.889	0.23	0.185	0.618	0.869	0.182	0.148	1.276	1.705	0.146	0.114	0.861	0.684	0.068	0.081	0.106	0.074
122	0.856	0.76	2.111	2.144	0.214	0.249	0.576	0.62	0.127	0.149	0.186	0.184	0.39	0.286	1.679	1.909	0.227	0.187	0.636	0.862	0.18	0.141	1.281	1.741	0.151	0.121	0.887	0.702	0.073	0.086	0.107	0.078
123	0.882	0.796	2.144	2.169	0.228	0.251	0.614	0.637	0.126	0.156	0.193	0.184	0.407	0.293	1.696	1.962	0.236	0.193	0.662	0.89	0.186	0.144	1.313	1.787	0.149	0.12	0.919	0.724	0.073	0.086	0.11	0.081
124	0.892	0.811	2.174	2.24	0.224	0.255	0.615	0.662	0.131	0.161	0.198	0.19	0.416	0.31	1.742	1.996	0.245	0.2	0.686	0.919	0.182	0.148	1.353	1.825	0.158	0.124	0.937	0.744	0.076	0.091	0.109	0.082
125	0.923	0.858	2.212	2.254	0.229	0.264	0.64	0.683	0.128	0.155	0.199	0.185	0.433	0.314	1.81	2.059	0.244	0.208	0.696	0.938	0.186	0.153	1.406	1.868	0.156	0.122	0.963	0.756	0.077	0.091	0.111	0.085
126	0.94	0.859	2.238	2.322	0.236	0.26	0.643	0.699	0.127	0.166	0.202	0.19	0.432	0.321	1.82	2.089	0.247	0.219	0.746	0.969	0.191	0.158	1.441	1.903	0.157	0.126	0.998	0.789	0.076	0.092	0.115	0.085
127	0.982	0.883	2.288	2.341	0.248	0.27	0.667	0.716	0.133	0.168	0.201	0.187	0.447	0.329	1.868	2.13	0.257	0.208	0.746	0.986	0.191	0.156	1.477	1.938	0.162	0.131	1.014	0.802	0.078	0.092	0.117	0.089
128	0.988	0.914	2.308	2.383	0.25	0.273	0.691	0.736	0.131	0.176	0.202	0.199	0.465	0.337	1.909	2.188	0.266	0.216	0.776	1.03	0.194	0.158	1.516	1.973	0.164	0.128	1.022	0.824	0.082	0.103	0.122	0.09
129	1.028	0.953	2.356	2.397	0.255	0.278	0.706	0.757	0.134	0.165	0.208	0.197	0.481	0.344	1.948	2.205	0.269	0.228	0.792	1.047	0.199	0.163	1.552	2.032	0.17	0.129	1.046	0.838	0.083	0.098	0.122	0.088
130	1.049	0.975	2.372	2.443	0.262	0.285	0.728	0.78	0.134	0.17	0.212	0.204	0.487	0.352	1.993	2.262	0.273	0.223	0.816	1.077	0.208	0.162	1.617	2.065	0.165	0.136	1.07	0.866	0.085	0.1	0.126	0.093
131	1.091	1.017	2.401	2.444	0.267	0.291	0.752	0.804	0.134	0.173	0.218	0.201	0.505	0.365	2.058	2.296	0.279	0.235	0.845	1.093	0.205	0.164	1.642	2.094	0.168	0.136	1.091	0.877	0.085	0.103	0.128	0.096
132	1.132	1.062	2.424	2.509	0.275	0.308	0.782	0.834	0.134	0.17	0.216	0.209	0.516	0.375	2.095	2.35	0.287	0.234	0.85	1.127	0.208	0.171	1.676	2.137	0.176	0.139	1.131	0.901	0.086	0.11	0.132	0.099
133	1.152	1.087	2.452	2.516	0.285	0.3	0.768	0.848	0.142	0.18	0.218	0.234	0.518	0.386	2.14	2.395	0.292	0.248	0.894	1.151	0.214	0.173	1.731	2.179	0.178	0.148	1.142	0.921	0.091	0.109	0.139	0.103
134	1.185	1.097	2.481	2.548	0.286	0.304	0.79	0.856	0.14	0.184	0.219	0.222	0.54	0.393	2.184	2.427	0.299	0.248	0.898	1.175	0.209	0.17	1.789	2.209	0.182	0.143	1.19	0.953	0.095	0.114	0.137	0.103
135	1.229	1.138	2.503	2.56	0.301	0.323	0.808	0.892	0.139	0.183	0.223	0.24	0.563	0.403	2.23	2.448	0.307	0.257	0.924	1.204	0.22	0.176	1.807	2.227	0.186	0.147	1.211	0.971	0.096	0.112	0.139	0.105
136	1.264	1.163	2.506	2.581	0.299	0.328	0.861	0.903	0.146	0.183	0.226	0.222	0.563	0.417	2.252	2.497	0.313	0.259	0.969	1.264	0.221	0.187	1.847	2.268	0.187	0.151	1.224	0.991	0.1	0.12	0.143	0.107
137	1.296	1.201	2.525	2.599	0.31	0.324	0.867	0.934	0.151	0.19	0.222	0.221	0.582	0.43	2.315	2.524	0.322	0.27	0.971	1.262	0.226	0.187	1.886	2.304	0.189	0.156	1.266	1.012	0.1	0.117	0.149	0.111
138	1.331	1.235	2.544	2.612	0.311	0.346	0.866	0.976	0.147	0.186	0.226	0.219	0.592	0.441	2.361	2.573	0.325	0.271	1.021	1.326	0.236	0.19	1.938	2.336	0.189	0.151	1.282	1.048	0.103	0.121	0.148	0.113
139	1.359	1.27	2.562	2.605	0.321	0.35	0.888	0.972	0.148	0.191	0.229	0.22	0.618	0.445	2.399	2.587	0.343	0.275	1.037	1.319	0.23	0.195	1.962	2.358	0.194	0.153	1.322	1.071	0.105	0.122	0.157	0.118
140	1.399	1.306	2.567	2.61	0.325	0.343	0.918	0.993	0.162	0.187	0.238	0.231	0.634	0.458	2.429	2.632	0.353	0.28	1.048	1.346	0.234	0.189	1.98	2.391	0.197	0.158	1.346	1.085	0.106	0.129	0.158	0.121
141	1.439	1.332	2.58	2.63	0.337	0.366	0.931	1.022	0.149	0.192	0.235	0.237	0.654	0.466	2.496	2.649	0.342	0.284	1.075	1.386	0.237	0.19	2.025	2.412	0.2	0.161	1.374	1.107	0.11	0.139	0.161	0.12
142	1.47	1.364	2.576	2.64	0.345	0.359	0.978	1.08	0.154	0.199	0.244	0.233	0.667	0.47	2.53	2.697	0.349	0.315	1.101	1.402	0.248	0.199	2.068	2.439	0.2	0.165	1.391	1.138	0.112	0.135	0.164	0.126
143	1.501	1.41	2.589	2.631	0.358	0.372	0.978	1.065	0.153	0.197	0.247	0.237	0.699	0.488	2.617	2.707	0.354	0.293	1.142	1.45	0.248	0.204	2.093	2.467	0.209	0.16	1.417	1.194	0.115	0.137	0.173	0.133
144	1.552	1.461	2.589	2.625	0.353	0.374	1.019	1.108	0.158	0.199	0.249	0.242	0.691	0.504	2.612	2.728	0.376	0.306	1.157	1.457	0.249	0.201	2.136	2.489	0.208	0.168	1.448	1.181	0.119	0.142	0.176	0.132
145	1.584	1.478	2.602	2.63	0.361	0.381	1.03	1.114	0.162	0.202	0.258	0.24	0.718	0.517	2.685	2.753	0.387	0.318	1.182	1.522	0.252	0.206	2.183	2.517	0.212	0.171	1.472	1.252	0.115	0.143	0.18	0.137
146	1.628	1.512	2.594	2.615	0.372	0.4	1.039	1.161	0.168	0.201	0.257	0.251	0.73	0.546	2.693	2.782	0.386	0.32	1.228	1.537	0.267	0.216	2.212	2.502	0.221	0.177	1.515	1.23	0.128	0.143	0.187	0.14
147	1.672	1.56	2.606	2.631	0.378	0.398	1.061	1.188	0.163	0.204	0.253	0.252	0.768	0.538	2.736	2.783	0.388	0.323	1.262	1.557	0.265	0.209	2.239	2.537	0.218	0.17	1.526	1.275	0.124	0.148	0.185	0.139
148	1.719	1.579	2.608	2.654	0.383	0.401	1.086	1.204	0.172	0.201	0.255	0.258	0.796	0.564	2.768	2.772	0.397	0.329	1.265	1.594	0.265	0.213	2.268	2.547	0.223	0.173	1.569	1.289	0.128	0.149	0.194	0.144
149	1.739	1.617	2.601	2.628	0.405	0.413	1.123	1.237	0.173	0.211	0.266	0.263	0.779	0.56	2.802	2.788	0.424	0.349	1.29	1.608	0.272	0.216	2.305	2.557	0.219	0.18	1.587	1.324	0.132	0.161	0.195	0.143
150	1.768	1.658	2.598	2.637	0.397	0.415	1.121	1.245	0.172	0.211	0.266	0.251	0.81	0.586	2.819	2.798	0.411	0.349	1.328	1.657	0.278	0.221	2.329	2.567	0.224	0.177	1.613	1.354	0.128	0.155	0.2	0.151
151	1.842	1.683	2.606	2.657	0.425	0.436	1.157	1.276	0.17	0.214	0.265	0.259	0.826	0.591	2.851	2.802	0.412	0.35	1.36	1.69	0.272	0.23	2.349	2.579	0.228	0.186	1.673	1.368	0.134	0.16	0.206	0.156
152	1.849	1.745	2.611	2.661	0.417	0.437	1.185	1.299	0.184	0.221	0.27	0.266	0.874	0.614	2.888	2.797	0.43	0.353	1.391	1.726	0.289	0.224	2.381	2.577	0.226	0.192	1.696	1.404	0.14	0.165	0.211	0.157
153	1.891	1.775	2.608	2.663	0.42	0.441	1.216	1.342	0.175	0.218	0.266	0.264	0.868	0.625	2.918	2.815	0.434	0.368	1.414	1.742	0.287	0.228	2.422	2.583	0.237	0.187	1.727	1.427	0.14	0.168	0.215	0.16
154	1.942	1.831	2.606	2.67	0.436	0.453	1.216	1.37	0.179	0.215	0.27	0.27	0.883	0.658	2.928	2.797	0.441	0.368	1.453	1.756	0.284	0.24	2.46	2.61	0.238	0.194	1.756	1.444	0.146	0.17	0.218	0.166
155	1.984	1.871	2.618	2.637	0.439	0.455	1.246	1.396	0.173	0.228	0.271	0.275	0.902	0.661	2.943	2.799	0.459	0.382	1.47	1.805	0.293	0.235	2.456	2.603	0.242	0.193	1.761	1.504	0.15	0.184	0.229	0.168
156	1.989	1.88	2.606	2.655	0.453	0.475	1.283	1.403	0.179	0.224	0.281	0.291	0.918	0.692	2.937	2.812	0.47	0.391	1.512	1.831	0.289	0.245	2.475	2.586	0.25	0.194	1.804	1.505	0.151	0.182	0.23	0.177
157	2.023	1.934	2.617	2.649	0.461	0.469	1.312	1.446	0.179	0.23	0.275	0.271	0.954	0.686	2.945	2.811	0.467	0.402	1.548	1.875	0.301	0.249	2.481	2.594	0.249	0.205	1.832	1.535	0.153	0.183	0.23	0.177
158	2.068	1.95	2.616	2.663	0.456	0.48	1.363	1.47	0.179	0.233	0.28	0.28	0.972	0.7	2.954	2.815	0.477	0.401	1.559	1.89	0.299	0.244	2.501	2.598	0.249	0.202	1.864	1.56	0.155	0.193	0.238	0.182
159	2.109	2.001	2.617	2.659	0.467	0.491	1.364	1.498	0.184	0.233	0.282	0.277	0.984	0.724	2.965	2.808	0.487	0.413	1.603	1.957	0.304	0.251	2.537	2.589	0.255	0.206	1.884	1.623	0.157	0.201	0.243	0.182
160	2.131	2.012	2.605	2.652	0.48	0.495	1.367	1.515	0.184	0.241	0.284	0.281	1.022	0.737	2.974	2.807	0.512	0.425	1.63	1.964	0.313	0.255	2.54	2.59	0.258	0.211	1.919	1.625	0.168	0.198	0.25	0.19
161	2.16	2.059	2.638	2.647	0.494	0.514	1.402	1.551	0.189	0.241	0.28	0.288	1.023	0.753	2.949	2.822	0.505	0.437	1.655	2.003	0.325	0.256	2.514	2.588	0.266	0.212	1.951	1.649	0.168	0.199	0.266	0.198
162	2.198	2.079	2.627	2.653	0.494	0.51	1.419	1.578	0.187	0.24	0.295	0.284	1.041	0.758	2.984	2.819	0.517	0.449	1.687	2.023	0.316	0.262	2.516	2.59	0.269	0.211	1.97	1.68	0.17	0.206	0.264	0.201
163	2.232	2.126	2.626	2.674	0.507	0.524	1.444	1.62	0.194	0.241	0.289	0.294	1.077	0.792	2.969	2.838	0.538	0.452	1.722	2.076	0.325	0.263	2.54	2.581	0.271	0.216	2.005	1.702	0.172	0.214	0.27	0.204
164	2.263	2.156	2.625	2.664	0.518	0.526	1.477	1.655	0.193	0.242	0.294	0.308	1.105	0.8	2.987	2.807	0.542	0.46	1.768	2.09	0.327	0.269	2.533	2.603	0.275	0.219	2.025	1.754	0.184	0.224	0.279	0.211
165	2.292	2.18	2.618	2.663	0.521	0.542	1.507	1.678	0.193	0.244	0.306	0.317	1.108	0.817	2.983	2.802	0.589	0.456	1.776	2.11	0.33	0.28	2.539	2.594	0.282	0.219	2.06	1.793	0.182	0.222	0.284	0.219
166	2.333	2.199	2.632	2.659	0.536	0.545	1.519	1.69	0.2	0.251	0.306	0.314	1.134	0.832	3.012	2.815	0.569	0.471	1.833	2.148	0.345	0.275	2.53	2.625	0.275	0.224	2.09	1.796	0.189	0.227	0.301	0.221
167	2.359	2.228	2.632	2.671	0.563	0.562	1.549	1.713	0.195	0.249	0.31	0.3	1.157	0.856	2.993	2.811	0.594	0.483	1.864	2.199	0.343	0.281	2.536	2.611	0.282	0.231	2.122	1.834	0.191	0.231	0.301	0.227
168	2.393	2.263	2.628	2.673	0.593	0.571	1.564	1.753	0.2	0.258	0.317	0.317	1.181	0.875	2.994	2.822	0.578	0.511	1.882	2.213	0.345	0.282	2.537	2.605	0.286	0.226	2.141	1.848	0.192	0.233	0.301	0.231
169	2.437	2.291	2.625	2.655	0.564	0.574	1.606	1.775	0.202	0.253	0.308	0.304	1.193	0.895	2.976	2.813	0.592	0.503	1.911	2.241	0.344	0.284	2.533	2.577	0.293	0.233	2.181	1.892	0.201	0.241	0.308	0.238
170	2.453	2.305	2.619	2.684	0.583	0.583	1.624	1.807	0.201	0.256	0.322	0.307	1.226	0.923	2.973	2.822	0.626	0.51	1.951	2.263	0.356	0.294	2.533	2.591	0.288	0.24	2.228	1.899	0.202	0.245	0.316	0.241
171	2.463	2.337	2.624	2.677	0.582	0.601	1.655	1.845	0.208	0.257	0.324	0.309	1.252	0.93	3.023	2.814	0.615	0.523	1.978	2.276	0.357	0.293	2.538	2.591	0.296	0.249	2.233	1.951	0.206	0.252	0.328	0.249
172	2.504	2.347	2.632	2.693	0.594	0.604	1.675	1.876	0.209	0.255	0.325	0.306	1.279	0.956	2.983	2.82	0.642	0.535	2.01	2.322	0.368	0.295	2.547	2.613	0.296	0.238	2.257	1.969	0.211	0.26	0.339	0.259
173	2.526	2.376	2.648	2.688	0.616	0.627	1.697	1.911	0.211	0.259	0.32	0.315	1.301	0.992	2.983	2.824	0.636	0.557	2.053	2.33	0.369	0.31	2.546	2.597	0.302	0.244	2.321	2.009	0.212	0.259	0.34	0.259
174	2.545	2.393	2.637	2.695	0.613	0.629	1.727	1.943	0.208	0.271	0.32	0.33	1.331	1.005	3.003	2.822	0.665	0.543	2.067	2.369	0.375	0.308	2.546	2.602	0.306	0.248	2.329	2.042	0.22	0.264	0.35	0.269
175	2.593	2.437	2.634	2.696	0.652	0.64	1.748	1.952	0.212	0.266	0.33	0.317	1.359	1.014	3.007	2.823	0.651	0.553	2.098	2.387	0.381	0.311	2.56	2.631	0.316	0.249	2.37	2.073	0.229	0.275	0.359	0.28
176	2.59	2.419	2.645	2.705	0.652	0.644	1.803	1.977	0.212	0.273	0.337	0.317	1.373	1.032	2.994	2.837	0.674	0.571	2.138	2.414	0.386	0.316	2.55	2.59	0.31	0.245	2.368	2.074	0.234	0.288	0.369	0.279
177	2.618	2.426	2.65	2.684	0.656	0.655	1.807	2.017	0.216	0.266	0.34	0.317	1.41	1.062	3.002	2.834	0.684	0.589	2.163	2.426	0.386	0.316	2.547	2.613	0.316	0.255	2.392	2.122	0.235	0.285	0.382	0.289
178	2.632	2.445	2.655	2.698	0.663	0.678	1.833	2.052	0.219	0.272	0.351	0.33	1.42	1.065	3.001	2.831	0.689	0.593	2.172	2.446	0.394	0.329	2.562	2.606	0.331	0.259	2.413	2.137	0.238	0.298	0.38	0.302
179	2.63	2.455	2.652	2.703	0.67	0.677	1.86	2.063	0.226	0.273	0.344	0.338	1.461	1.11	3.008	2.836	0.712	0.611	2.207	2.461	0.398	0.33	2.547	2.584	0.32	0.258	2.437	2.174	0.248	0.295	0.395	0.299
180	2.648	2.464	2.641	2.693	0.683	0.692	1.896	2.098	0.219	0.273	0.371	0.328	1.48	1.119	2.993	2.838	0.713	0.634	2.235	2.482	0.408	0.352	2.565	2.603	0.327	0.265	2.46	2.224	0.244	0.302	0.412	0.304
181	2.663	2.47	2.653	2.697	0.7	0.7	1.929	2.131	0.229	0.282	0.358	0.328	1.527	1.148	3.02	2.829	0.735	0.636	2.254	2.503	0.407	0.344	2.565	2.606	0.332	0.27	2.45	2.238	0.253	0.309	0.417	0.32
182	2.669	2.474	2.661	2.72	0.71	0.706	1.957	2.16	0.222	0.278	0.356	0.338	1.552	1.153	2.998	2.845	0.741	0.65	2.285	2.524	0.419	0.346	2.539	2.618	0.336	0.27	2.503	2.296	0.27	0.317	0.432	0.322
183	2.673	2.474	2.662	2.711	0.712	0.739	1.965	2.163	0.223	0.289	0.375	0.35	1.577	1.19	3.007	2.867	0.76	0.663	2.3	2.537	0.412	0.352	2.572	2.604	0.343	0.272	2.503	2.297	0.259	0.321	0.433	0.335
184	2.685	2.478	2.66	2.703	0.751	0.723	1.985	2.196	0.241	0.282	0.376	0.338	1.581	1.213	3.025	2.841	0.763	0.67	2.335	2.564	0.441	0.36	2.564	2.617	0.347	0.273	2.546	2.304	0.269	0.345	0.441	0.338
185	2.708	2.46	2.671	2.726	0.751	0.737	2.023	2.231	0.229	0.282	0.382	0.349	1.61	1.238	3.009	2.845	0.775	0.685	2.355	2.553	0.431	0.347	2.574	2.632	0.356	0.284	2.553	2.348	0.272	0.337	0.455	0.365
186	2.707	2.481	2.66	2.728	0.794	0.75	2.068	2.25	0.231	0.279	0.381	0.356	1.643	1.257	3.011	2.851	0.797	0.691	2.38	2.573	0.437	0.376	2.568	2.631	0.349	0.284	2.575	2.361	0.281	0.346	0.476	0.359
187	2.71	2.478	2.668	2.733	0.761	0.767	2.059	2.275	0.229	0.286	0.386	0.35	1.667	1.288	3.023	2.845	0.815	0.708	2.386	2.569	0.449	0.367	2.564	2.641	0.356	0.28	2.605	2.397	0.284	0.361	0.47	0.362
188	2.704	2.471	2.673	2.719	0.771	0.772	2.085	2.327	0.229	0.284	0.391	0.36	1.713	1.294	3.015	2.821	0.829	0.729	2.402	2.577	0.448	0.367	2.564	2.62	0.359	0.303	2.617	2.42	0.3	0.364	0.488	0.375
189	2.721	2.492	2.663	2.741	0.804	0.792	2.103	2.317	0.233	0.293	0.409	0.353	1.722	1.335	3.027	2.878	0.856	0.732	2.422	2.582	0.451	0.386	2.595	2.642	0.366	0.295	2.631	2.465	0.304	0.369	0.496	0.386
190	2.703	2.481	2.667	2.729	0.805	0.781	2.138	2.35	0.237	0.293	0.398	0.375	1.758	1.356	3.036	2.849	0.863	0.743	2.435	2.573	0.461	0.401	2.562	2.637	0.372	0.298	2.599	2.441	0.313	0.38	0.505	0.386
191	2.719	2.494	2.693	2.743	0.861	0.81	2.147	2.365	0.237	0.289	0.404	0.366	1.785	1.364	3.062	2.857	0.911	0.779	2.443	2.593	0.47	0.387	2.553	2.644	0.372	0.296	2.632	2.47	0.323	0.385	0.52	0.408
192	2.718	2.479	2.674	2.736	0.843	0.818	2.173	2.391	0.244	0.289	0.417	0.361	1.804	1.397	3.034	2.884	0.894	0.773	2.473	2.584	0.469	0.382	2.576	2.666	0.381	0.301	2.646	2.494	0.316	0.397	0.54	0.405
193	2.714	2.487	2.685	2.76	0.845	0.851	2.203	2.401	0.238	0.299	0.434	0.359	1.845	1.41	3.022	2.878	0.894	0.79	2.501	2.572	0.48	0.403	2.57	2.623	0.379	0.308	2.648	2.536	0.327	0.408	0.55	0.415
194	2.733	2.468	2.676	2.762	0.88	0.851	2.217	2.429	0.24	0.303	0.449	0.361	1.856	1.432	3.056	2.87	0.917	0.8	2.482	2.601	0.509	0.401	2.573	2.655	0.386	0.318	2.676	2.54	0.336	0.42	0.577	0.431
195	2.726	2.494	2.682	2.742	0.862	0.859	2.245	2.457	0.249	0.304	0.456	0.374	1.883	1.472	3.026	2.874	0.94	0.829	2.48	2.572	0.495	0.413	2.599	2.65	0.389	0.314	2.682	2.55	0.345	0.42	0.569	0.446
196	2.721	2.481	2.685	2.76	0.892	0.87	2.264	2.449	0.242	0.299	0.461	0.367	1.929	1.499	3.063	2.877	0.962	0.843	2.503	2.586	0.505	0.413	2.597	2.652	0.389	0.316	2.685	2.566	0.346	0.431	0.591	0.447
197	2.721	2.508	2.689	2.764	0.897	0.875	2.279	2.468	0.242	0.301	0.487	0.371	1.959	1.528	3.078	2.873	0.979	0.852	2.509	2.597	0.505	0.42	2.589	2.644	0.397	0.33	2.7	2.579	0.35	0.449	0.601	0.466
198	2.734	2.494	2.681	2.772	0.905	0.89	2.304	2.475	0.252	0.304	0.487	0.369	1.96	1.544	3.027	2.875	0.99	0.869	2.496	2.594	0.513	0.424	2.584	2.663	0.409	0.325	2.686	2.613	0.36	0.453	0.615	0.484
199	2.735	2.488	2.704	2.76	0.92	0.908	2.323	2.49	0.26	0.311	0.502	0.379	2.013	1.565	3.045	2.869	1.01	0.898	2.499	2.594	0.518	0.429	2.588	2.656	0.402	0.335	2.683	2.631	0.372	0.476	0.633	0.487
200	2.743	2.494	2.695	2.791	0.947	0.917	2.328	2.514	0.249	0.31	0.525	0.39	2.018	1.608	3.034	2.88	1.02	0.901	2.51	2.612	0.524	0.441	2.604	2.661	0.409	0.34	2.695	2.637	0.376	0.473	0.643	0.502
201	2.717	2.48	2.71	2.799	0.945	0.937	2.34	2.514	0.256	0.31	0.541	0.382	2.052	1.615	3.037	2.889	1.036	0.92	2.496	2.597	0.533	0.445	2.597	2.659	0.419	0.36	2.7	2.66	0.386	0.481	0.667	0.507
202	2.729	2.502	2.699	2.783	0.948	0.961	2.358	2.515	0.256	0.308	0.562	0.383	2.068	1.652	3.075	2.894	1.061	0.939	2.519	2.599	0.571	0.445	2.589	2.678	0.417	0.339	2.699	2.669	0.407	0.492	0.678	0.528
203	2.735	2.501	2.71	2.78	0.981	0.992	2.377	2.55	0.263	0.314	0.594	0.379	2.103	1.695	3.056	2.894	1.088	0.971	2.511	2.627	0.55	0.448	2.606	2.675	0.424	0.353	2.703	2.69	0.401	0.507	0.698	0.538
204	2.732	2.499	2.715	2.784	0.985	0.97	2.392	2.548	0.259	0.309	0.609	0.395	2.138	1.705	3.061	2.914	1.112	0.971	2.507	2.61	0.563	0.455	2.64	2.67	0.431	0.351	2.728	2.689	0.415	0.517	0.712	0.542
205	2.741	2.501	2.719	2.798	0.998	0.989	2.409	2.54	0.262	0.322	0.629	0.389	2.159	1.748	3.074	2.907	1.119	0.998	2.508	2.601	0.568	0.462	2.615	2.668	0.437	0.359	2.705	2.692	0.413	0.525	0.728	0.569
206	2.746	2.509	2.71	2.792	1.037	0.99	2.421	2.553	0.26	0.325	0.658	0.391	2.177	1.759	3.074	2.903	1.138	1.017	2.517	2.605	0.574	0.487	2.615	2.688	0.447	0.358	2.698	2.697	0.427	0.545	0.742	0.594
207	2.748	2.516	2.722	2.802	1.052	1.013	2.409	2.545	0.267	0.318	0.679	0.396	2.205	1.788	3.068	2.894	1.153	1.017	2.507	2.601	0.589	0.498	2.622	2.677	0.455	0.372	2.715	2.703	0.436	0.55	0.764	0.596
208	2.744	2.502	2.731	2.804	1.048	1.019	2.438	2.554	0.262	0.316	0.709	0.402	2.219	1.822	3.102	2.922	1.184	1.048	2.529	2.604	0.593	0.488	2.626	2.685	0.458	0.365	2.718	2.704	0.449	0.574	0.783	0.609
209	2.739	2.503	2.726	2.815	1.061	1.043	2.431	2.553	0.265	0.325	0.737	0.401	2.242	1.846	3.081	2.909	1.218	1.066	2.516	2.633	0.599	0.498	2.64	2.695	0.453	0.369	2.707	2.717	0.452	0.577	0.81	0.614
210	2.757	2.511	2.736	2.815	1.071	1.058	2.43	2.558	0.269	0.328	0.774	0.417	2.274	1.865	3.092	2.935	1.229	1.095	2.517	2.611	0.608	0.509	2.628	2.693	0.474	0.378	2.706	2.722	0.46	0.585	0.815	0.627
211	2.746	2.523	2.727	2.824	1.087	1.078	2.448	2.561	0.279	0.324	0.802	0.41	2.304	1.899	3.087	2.936	1.26	1.103	2.526	2.61	0.614	0.497	2.627	2.702	0.476	0.385	2.712	2.75	0.477	0.611	0.827	0.647
212	2.761	2.535	2.735	2.836	1.102	1.085	2.449	2.548	0.28	0.322	0.846	0.401	2.307	1.911	3.129	2.926	1.275	1.129	2.516	2.627	0.634	0.511	2.659	2.704	0.475	0.387	2.706	2.721	0.484	0.618	0.851	0.669
213	2.751	2.524	2.727	2.852	1.131	1.097	2.434	2.557	0.277	0.33	0.885	0.407	2.325	1.956	3.111	2.949	1.298	1.156	2.512	2.626	0.64	0.524	2.646	2.702	0.475	0.387	2.724	2.728	0.495	0.63	0.884	0.683
214	2.751	2.521	2.735	2.85	1.139	1.117	2.435	2.568	0.274	0.329	0.916	0.41	2.352	2.005	3.106	2.954	1.303	1.155	2.525	2.609	0.641	0.523	2.667	2.71	0.49	0.404	2.717	2.727	0.509	0.651	0.898	0.703
215	2.741	2.516	2.743	2.849	1.152	1.136	2.455	2.552	0.273	0.331	0.961	0.419	2.37	2.012	3.11	2.945	1.337	1.179	2.526	2.623	0.654	0.527	2.67	2.719	0.495	0.396	2.72	2.726	0.512	0.657	0.912	0.727
216	2.755	2.522	2.747	2.858	1.168	1.158	2.446	2.574	0.277	0.34	1.012	0.429	2.377	2.041	3.124	2.955	1.357	1.201	2.561	2.628	0.651	0.547	2.692	2.741	0.495	0.4	2.733	2.742	0.528	0.674	0.928	0.731
217	2.742	2.51	2.747	2.855	1.188	1.173	2.46	2.568	0.28	0.336	1.069	0.419	2.385	2.051	3.129	2.949	1.37	1.225	2.536	2.63	0.694	0.555	2.683	2.718	0.496	0.415	2.704	2.718	0.536	0.692	0.949	0.747
218	2.743	2.547	2.75	2.875	1.194	1.187	2.46	2.554	0.277	0.331	1.116	0.417	2.415	2.086	3.136	2.982	1.425	1.25	2.54	2.631	0.698	0.571	2.693	2.728	0.516	0.413	2.728	2.743	0.553	0.712	0.983	0.764
219	2.751	2.536	2.749	2.874	1.25	1.188	2.449	2.575	0.279	0.339	1.157	0.426	2.42	2.094	3.157	2.975	1.418	1.258	2.543	2.635	0.721	0.565	2.691	2.747	0.51	0.437	2.719	2.761	0.572	0.712	0.988	0.793
220	2.741	2.554	2.755	2.852	1.233	1.199	2.452	2.564	0.275	0.35	1.197	0.423	2.442	2.129	3.149	2.974	1.441	1.298	2.535	2.638	0.736	0.585	2.682	2.736	0.516	0.422	2.747	2.765	0.58	0.73	1.01	0.796
221	2.754	2.547	2.768	2.859	1.251	1.221	2.455	2.577	0.282	0.343	1.246	0.426	2.448	2.15	3.129	2.988	1.461	1.318	2.539	2.64	0.718	0.589	2.704	2.74	0.524	0.436	2.754	2.746	0.587	0.765	1.036	0.819
222	2.754	2.558	2.765	2.848	1.273	1.26	2.457	2.575	0.284	0.339	1.309	0.431	2.453	2.177	3.126	2.978	1.507	1.349	2.536	2.632	0.739	0.604	2.705	2.762	0.546	0.432	2.728	2.747	0.598	0.77	1.065	0.851
223	2.766	2.561	2.772	2.882	1.295	1.268	2.453	2.565	0.291	0.344	1.357	0.429	2.456	2.198	3.161	3.004	1.512	1.362	2.551	2.655	0.741	0.6	2.713	2.763	0.535	0.437	2.74	2.75	0.609	0.795	1.071	0.862
224	2.766	2.516	2.769	2.897	1.305	1.274	2.451	2.575	0.284	0.342	1.411	0.433	2.456	2.221	3.155	2.989	1.556	1.374	2.558	2.659	0.759	0.611	2.713	2.76	0.531	0.442	2.729	2.76	0.619	0.801	1.107	0.889
225	2.769	2.56	2.76	2.888	1.311	1.281	2.45	2.581	0.286	0.35	1.458	0.465	2.48	2.241	3.163	2.984	1.567	1.4	2.555	2.65	0.781	0.623	2.713	2.771	0.545	0.447	2.741	2.749	0.636	0.834	1.136	0.905
226	2.764	2.544	2.777	2.918	1.332	1.305	2.464	2.58	0.287	0.356	1.499	0.449	2.472	2.262	3.177	3.015	1.62	1.424	2.561	2.661	0.783	0.625	2.74	2.768	0.557	0.469	2.74	2.765	0.654	0.841	1.157	0.917
227	2.764	2.547	2.78	2.888	1.345	1.318	2.463	2.568	0.292	0.358	1.574	0.453	2.474	2.291	3.198	2.989	1.614	1.458	2.56	2.652	0.793	0.65	2.746	2.77	0.557	0.458	2.757	2.747	0.691	0.862	1.166	0.948
228	2.755	2.559	2.776	2.892	1.393	1.325	2.459	2.595	0.292	0.352	1.595	0.452	2.479	2.301	3.206	3.017	1.639	1.476	2.567	2.67	0.809	0.647	2.748	2.787	0.558	0.461	2.75	2.76	0.702	0.875	1.194	0.967
229	2.769	2.562	2.787	2.884	1.379	1.355	2.464	2.59	0.293	0.347	1.646	0.453	2.477	2.323	3.198	3.001	1.666	1.497	2.588	2.661	0.818	0.665	2.769	2.793	0.568	0.477	2.753	2.763	0.702	0.894	1.232	0.984
230	2.778	2.588	2.782	2.906	1.407	1.373	2.471	2.579	0.292	0.345	1.702	0.46	2.47	2.35	3.215	3.01	1.682	1.543	2.569	2.648	0.837	0.691	2.765	2.792	0.575	0.478	2.749	2.769	0.731	0.919	1.246	1.004
231	2.76	2.568	2.769	2.922	1.429	1.392	2.466	2.573	0.298	0.352	1.725	0.455	2.481	2.355	3.23	3.023	1.718	1.555	2.567	2.667	0.844	0.689	2.779	2.809	0.59	0.485	2.756	2.763	0.723	0.928	1.279	1.022
232	2.776	2.591	2.776	2.907	1.441	1.403	2.463	2.586	0.3	0.36	1.777	0.471	2.493	2.377	3.227	3.034	1.732	1.573	2.575	2.674	0.867	0.702	2.792	2.795	0.587	0.487	2.757	2.778	0.749	0.953	1.31	1.049
233	2.775	2.573	2.785	2.916	1.454	1.419	2.475	2.581	0.303	0.358	1.81	0.46	2.481	2.391	3.249	3.016	1.79	1.596	2.581	2.657	0.902	0.715	2.793	2.802	0.592	0.492	2.76	2.783	0.75	0.992	1.324	1.072
234	2.771	2.582	2.797	2.922	1.469	1.447	2.471	2.58	0.306	0.356	1.86	0.462	2.48	2.397	3.255	3.054	1.791	1.628	2.586	2.695	0.927	0.713	2.811	2.824	0.605	0.495	2.775	2.775	0.775	1.003	1.355	1.107
235	2.777	2.572	2.815	2.913	1.5	1.465	2.464	2.581	0.301	0.369	1.89	0.461	2.493	2.414	3.26	3.051	1.819	1.636	2.569	2.664	0.948	0.739	2.802	2.812	0.606	0.5	2.779	2.794	0.794	1.019	1.388	1.121
236	2.765	2.599	2.812	2.945	1.519	1.493	2.465	2.59	0.299	0.353	1.928	0.474	2.474	2.428	3.249	3.036	1.846	1.711	2.584	2.679	0.935	0.744	2.828	2.822	0.608	0.509	2.762	2.771	0.824	1.051	1.407	1.149
237	2.776	2.601	2.814	2.932	1.535	1.526	2.463	2.57	0.31	0.358	1.966	0.467	2.485	2.453	3.289	3.059	1.875	1.703	2.588	2.695	0.94	0.765	2.834	2.83	0.618	0.525	2.761	2.78	0.825	1.07	1.432	1.178
238	2.778	2.597	2.82	2.928	1.544	1.523	2.461	2.588	0.303	0.358	2.018	0.473	2.482	2.455	3.291	3.056	1.893	1.723	2.586	2.714	0.974	0.779	2.834	2.829	0.621	0.514	2.775	2.779	0.853	1.102	1.471	1.197
239	2.784	2.613	2.822	2.954	1.578	1.53	2.475	2.602	0.304	0.361	2.037	0.482	2.497	2.456	3.296	3.058	1.911	1.741	2.594	2.676	0.998	0.776	2.852	2.863	0.629	0.527	2.771	2.799	0.88	1.124	1.486	1.225
240	2.777	2.606	2.807	2.932	1.588	1.548	2.474	2.591	0.311	0.372	2.057	0.478	2.487	2.481	3.277	3.09	1.943	1.771	2.591	2.697	1.001	0.79	2.882	2.848	0.638	0.531	2.773	2.776	0.877	1.148	1.518	1.25
241	2.784	2.605	2.821	2.946	1.627	1.566	2.475	2.574	0.304	0.366	2.102	0.477	2.482	2.479	3.311	3.091	1.965	1.792	2.616	2.691	1.018	0.809	2.879	2.856	0.652	0.529	2.761	2.775	0.906	1.164	1.555	1.275
242	2.783	2.599	2.812	2.965	1.624	1.585	2.468	2.589	0.306	0.371	2.115	0.487	2.483	2.481	3.299	3.068	1.976	1.814	2.597	2.715	1.03	0.837	2.9	2.863	0.672	0.547	2.769	2.785	0.924	1.196	1.578	1.327
243	2.788	2.631	2.827	2.967	1.681	1.616	2.463	2.608	0.315	0.373	2.152	0.485	2.488	2.487	3.331	3.078	2.025	1.854	2.622	2.724	1.048	0.855	2.906	2.86	0.658	0.547	2.785	2.792	0.963	1.222	1.617	1.342
244	2.793	2.602	2.836	2.955	1.662	1.637	2.474	2.596	0.311	0.378	2.175	0.509	2.493	2.474	3.35	3.096	2.041	1.871	2.622	2.707	1.083	0.86	2.903	2.856	0.659	0.557	2.776	2.785	0.968	1.238	1.637	1.354
245	2.805	2.642	2.835	2.947	1.689	1.647	2.486	2.597	0.309	0.376	2.194	0.49	2.487	2.501	3.34	3.104	2.045	1.9	2.624	2.717	1.09	0.873	2.944	2.879	0.672	0.56	2.795	2.792	0.984	1.288	1.674	1.388
246	2.793	2.639	2.821	2.94	1.716	1.676	2.486	2.609	0.313	0.379	2.226	0.494	2.496	2.485	3.343	3.109	2.074	1.934	2.616	2.702	1.113	0.906	2.935	2.886	0.68	0.574	2.793	2.792	1.008	1.313	1.691	1.415
247	2.805	2.62	2.837	2.964	1.739	1.697	2.479	2.605	0.315	0.376	2.242	0.488	2.494	2.482	3.357	3.1	2.093	1.951	2.648	2.714	1.158	0.914	2.953	2.904	0.685	0.579	2.791	2.787	1.034	1.337	1.732	1.455
248	2.798	2.653	2.855	3	1.751	1.719	2.493	2.581	0.311	0.372	2.276	0.489	2.489	2.496	3.382	3.105	2.122	1.978	2.632	2.733	1.15	0.925	2.958	2.9	0.689	0.574	2.786	2.797	1.041	1.349	1.76	1.478
249	2.802	2.649	2.843	2.974	1.767	1.73	2.481	2.615	0.328	0.375	2.285	0.503	2.485	2.507	3.373	3.11	2.152	1.996	2.652	2.729	1.174	0.963	2.971	2.886	0.698	0.592	2.807	2.768	1.091	1.403	1.797	1.492
250	2.807	2.671	2.841	3.011	1.791	1.744	2.482	2.603	0.322	0.383	2.305	0.491	2.497	2.501	3.39	3.131	2.154	2.023	2.641	2.739	1.219	0.962	2.983	2.908	0.707	0.599	2.801	2.793	1.099	1.417	1.821	1.548
251	2.814	2.664	2.848	2.995	1.812	1.77	2.495	2.603	0.32	0.374	2.319	0.512	2.483	2.483	3.459	3.124	2.16	2.061	2.66	2.755	1.219	1.011	3.002	2.928	0.724	0.596	2.816	2.799	1.121	1.442	1.863	1.551
252	2.808	2.662	2.845	2.983	1.842	1.781	2.495	2.62	0.323	0.383	2.336	0.516	2.48	2.511	3.401	3.139	2.192	2.078	2.65	2.729	1.244	0.996	3.047	2.911	0.724	0.612	2.763	2.732	1.128	1.472	1.889	1.6
253	2.823	2.675	2.838	2.995	1.86	1.795	2.49	2.603	0.317	0.393	2.35	0.509	2.48	2.518	3.414	3.132	2.198	2.092	2.667	2.746	1.272	1.005	3.026	2.93	0.729	0.62	2.802	2.828	1.185	1.512	1.927	1.643
254	2.814	2.667	2.85	3.005	1.875	1.807	2.489	2.623	0.323	0.389	2.357	0.516	2.488	2.525	3.444	3.156	2.219	2.119	2.664	2.756	1.297	1.046	3.034	2.925	0.741	0.618	2.798	2.824	1.213	1.563	1.976	1.655
255	2.816	2.653	2.871	2.942	1.891	1.828	2.501	2.63	0.318	0.39	2.38	0.516	2.497	2.503	3.474	3.161	2.234	2.134	2.668	2.769	1.311	1.051	3.049	2.932	0.758	0.633	2.819	2.834	1.225	1.595	1.996	1.68
256	2.826	2.693	2.855	3.026	1.938	1.847	2.5	2.633	0.325	0.389	2.401	0.512	2.494	2.497	3.437	3.136	2.24	2.147	2.671	2.775	1.355	1.085	3.059	2.959	0.746	0.632	2.811	2.801	1.265	1.611	2.022	1.731
257	2.821	2.693	2.858	3.038	1.945	1.857	2.503	2.632	0.328	0.383	2.407	0.531	2.503	2.504	3.482	3.176	2.262	2.192	2.682	2.758	1.361	1.086	3.063	2.944	0.768	0.644	2.84	2.826	1.287	1.653	2.064	1.753
258	2.836	2.704	2.853	3.008	1.988	1.871	2.502	2.623	0.321	0.401	2.437	0.536	2.503	2.508	3.476	3.164	2.289	2.199	2.691	2.757	1.386	1.106	3.087	2.95	0.768	0.65	2.848	2.863	1.317	1.661	2.104	1.791
259	2.84	2.692	2.867	3.026	1.995	1.9	2.509	2.645	0.331	0.394	2.434	0.519	2.487	2.514	3.499	3.157	2.27	2.217	2.718	2.771	1.434	1.136	3.102	2.947	0.783	0.662	2.849	2.824	1.344	1.715	2.14	1.819
260	2.824	2.692	2.865	3.032	2.009	1.903	2.507	2.633	0.329	0.395	2.452	0.529	2.497	2.506	3.492	3.175	2.304	2.24	2.71	2.787	1.428	1.185	3.113	2.969	0.796	0.67	2.828	2.828	1.37	1.744	2.166	1.843
261	2.84	2.699	2.864	3.033	2.046	1.914	2.517	2.605	0.332	0.39	2.457	0.529	2.495	2.502	3.535	3.187	2.298	2.267	2.714	2.777	1.461	1.188	3.125	2.959	0.788	0.686	2.843	2.846	1.404	1.79	2.209	1.885
262	2.841	2.682	2.873	3.016	2.053	1.927	2.508	2.633	0.337	0.398	2.463	0.531	2.49	2.51	3.521	3.193	2.293	2.268	2.727	2.79	1.482	1.19	3.135	2.968	0.802	0.677	2.851	2.846	1.437	1.804	2.24	1.918
263	2.856	2.718	2.865	3.019	2.104	1.962	2.517	2.639	0.331	0.405	2.481	0.539	2.499	2.496	3.524	3.193	2.31	2.283	2.722	2.788	1.498	1.218	3.165	2.981	0.814	0.684	2.848	2.85	1.46	1.846	2.263	1.942
264	2.865	2.72	2.877	3.027	2.111	1.964	2.521	2.639	0.343	0.397	2.48	0.538	2.509	2.504	3.572	3.19	2.3	2.314	2.731	2.812	1.531	1.236	3.187	2.984	0.818	0.699	2.842	2.836	1.505	1.875	2.279	1.972
265	2.846	2.735	2.875	3.026	2.108	1.963	2.512	2.637	0.339	0.397	2.506	0.551	2.494	2.514	3.56	3.218	2.313	2.322	2.726	2.794	1.543	1.274	3.183	2.987	0.836	0.715	2.829	2.871	1.54	1.913	2.337	2.006
266	2.843	2.715	2.887	3.059	2.152	1.969	2.51	2.644	0.337	0.407	2.51	0.547	2.495	2.518	3.557	3.192	2.322	2.336	2.741	2.822	1.569	1.298	3.202	2.996	0.846	0.713	2.863	2.886	1.537	1.96	2.384	2.056
267	2.87	2.729	2.872	3.068	2.152	1.998	2.525	2.647	0.34	0.4	2.511	0.545	2.5	2.507	3.588	3.207	2.319	2.342	2.756	2.831	1.606	1.301	3.201	2.997	0.859	0.741	2.878	2.88	1.582	2.01	2.381	2.089
268	2.864	2.731	2.877	3.064	2.176	2.028	2.525	2.664	0.337	0.412	2.523	0.561	2.516	2.514	3.608	3.215	2.326	2.361	2.748	2.815	1.645	1.331	3.22	2.993	0.855	0.744	2.864	2.886	1.621	2.012	2.391	2.115
269	2.862	2.746	2.892	3.06	2.195	2	2.518	2.655	0.356	0.408	2.526	0.554	2.516	2.503	3.577	3.216	2.327	2.376	2.758	2.821	1.657	1.377	3.241	3.009	0.862	0.742	2.904	2.892	1.652	2.071	2.437	2.152
270	2.866	2.734	2.88	3.073	2.197	2.016	2.528	2.648	0.342	0.403	2.541	0.548	2.497	2.515	3.639	3.237	2.326	2.381	2.77	2.819	1.681	1.377	3.273	3	0.888	0.749	2.901	2.92	1.665	2.086	2.446	2.17
271	2.862	2.749	2.892	3.06	2.212	2.023	2.535	2.653	0.337	0.407	2.546	0.554	2.494	2.521	3.648	3.231	2.342	2.409	2.782	2.846	1.709	1.413	3.284	3.002	0.89	0.758	2.871	2.91	1.711	2.123	2.461	2.184
272	2.867	2.755	2.888	3.049	2.224	2.017	2.524	2.664	0.343	0.405	2.551	0.569	2.495	2.503	3.649	3.222	2.339	2.405	2.788	2.843	1.734	1.433	3.266	3.055	0.898	0.763	2.908	2.885	1.744	2.161	2.506	2.226
273	2.871	2.754	2.899	3.062	2.239	2.029	2.528	2.673	0.344	0.403	2.552	0.56	2.504	2.512	3.657	3.225	2.337	2.426	2.808	2.86	1.766	1.468	3.283	3.038	0.905	0.78	2.897	2.918	1.778	2.19	2.508	2.243
274	2.862	2.762	2.897	3.07	2.259	2.023	2.532	2.667	0.347	0.412	2.561	0.569	2.511	2.515	3.662	3.24	2.327	2.394	2.794	2.841	1.788	1.506	3.301	3.037	0.93	0.788	2.918	2.931	1.81	2.234	2.532	2.267
275	2.888	2.769	2.917	3.093	2.297	2.042	2.539	2.659	0.351	0.408	2.572	0.569	2.51	2.528	3.692	3.266	2.321	2.429	2.799	2.863	1.827	1.523	3.309	3.031	0.918	0.781	2.91	2.922	1.838	2.284	2.57	2.3
276	2.877	2.782	2.897	3.084	2.284	2.031	2.544	2.669	0.35	0.412	2.576	0.569	2.503	2.521	3.719	3.262	2.325	2.414	2.812	2.865	1.855	1.538	3.315	3.038	0.953	0.799	2.922	2.946	1.886	2.293	2.562	2.32
277	2.886	2.766	2.899	3.068	2.291	2.027	2.547	2.673	0.353	0.417	2.594	0.567	2.516	2.529	3.715	3.259	2.339	2.417	2.83	2.87	1.916	1.57	3.349	3.045	0.945	0.811	2.901	2.921	1.944	2.335	2.58	2.344
278	2.899	2.776	2.906	3.092	2.301	2.032	2.545	2.676	0.364	0.422	2.59	0.569	2.516	2.537	3.721	3.258	2.339	2.421	2.838	2.869	1.916	1.58	3.343	3.055	0.957	0.833	2.939	2.945	1.977	2.369	2.619	2.365
279	2.893	2.804	2.929	3.091	2.311	2.034	2.554	2.682	0.352	0.415	2.587	0.589	2.503	2.504	3.77	3.26	2.329	2.413	2.853	2.879	1.974	1.623	3.382	3.06	0.986	0.817	2.92	2.925	2.012	2.402	2.624	2.394
280	2.892	2.802	2.907	3.11	2.319	2.031	2.558	2.685	0.349	0.415	2.583	0.584	2.512	2.529	3.763	3.281	2.337	2.428	2.843	2.863	1.972	1.637	3.394	3.066	0.994	0.843	2.95	2.972	2.017	2.408	2.646	2.398
281	2.899	2.785	2.908	3.056	2.328	2.042	2.552	2.696	0.353	0.412	2.596	0.59	2.507	2.521	3.793	3.291	2.34	2.444	2.866	2.875	1.999	1.653	3.385	3.069	1.001	0.846	2.925	2.931	2.074	2.435	2.633	2.42
282	2.907	2.787	2.901	3.097	2.34	2.034	2.547	2.684	0.347	0.427	2.597	0.591	2.518	2.526	3.806	3.293	2.342	2.437	2.875	2.886	2.012	1.683	3.392	3.058	1.001	0.855	2.931	2.952	2.095	2.466	2.663	2.442
283	2.902	2.816	2.889	3.077	2.348	2.045	2.553	2.685	0.366	0.415	2.608	0.593	2.508	2.539	3.794	3.285	2.33	2.436	2.874	2.9	2.031	1.727	3.418	3.075	1.023	0.866	2.933	2.951	2.145	2.48	2.681	2.437
284	2.913	2.845	2.911	3.097	2.347	2.035	2.56	2.702	0.356	0.425	2.605	0.613	2.528	2.533	3.809	3.291	2.339	2.435	2.888	2.908	2.086	1.747	3.426	3.084	1.037	0.887	2.939	2.968	2.147	2.529	2.674	2.473
285	2.916	2.815	2.92	3.071	2.362	2.038	2.559	2.71	0.362	0.427	2.608	0.613	2.519	2.541	3.84	3.293	2.344	2.436	2.892	2.925	2.09	1.773	3.451	3.067	1.046	0.899	2.973	2.987	2.156	2.552	2.655	2.48
286	2.92	2.833	2.903	3.098	2.377	2.038	2.569	2.718	0.357	0.425	2.62	0.611	2.519	2.54	3.845	3.307	2.354	2.441	2.9	2.909	2.116	1.8	3.441	3.088	1.063	0.906	2.965	2.993	2.231	2.554	2.647	2.48
287	2.942	2.834	2.914	3.105	2.365	2.046	2.555	2.708	0.357	0.424	2.613	0.608	2.521	2.547	3.869	3.303	2.351	2.435	2.924	2.918	2.159	1.836	3.462	3.09	1.068	0.913	2.936	3.034	2.257	2.599	2.678	2.486
288	2.926	2.842	2.922	3.171	2.366	2.042	2.57	2.707	0.364	0.425	2.62	0.625	2.517	2.54	3.855	3.334	2.35	2.442	2.929	2.916	2.151	1.856	3.469	3.099	1.097	0.926	2.969	3.003	2.284	2.612	2.649	2.501
289	2.932	2.829	2.931	3.097	2.381	2.057	2.582	2.722	0.368	0.423	2.623	0.62	2.518	2.539	3.906	3.311	2.348	2.438	2.921	2.932	2.191	1.894	3.492	3.104	1.08	0.935	2.998	2.998	2.291	2.617	2.671	2.518
290	2.93	2.824	2.914	3.117	2.399	2.043	2.58	2.708	0.364	0.436	2.623	0.632	2.525	2.545	3.927	3.309	2.343	2.434	2.924	2.929	2.201	1.925	3.502	3.11	1.102	0.955	2.968	3.011	2.355	2.642	2.673	2.512
291	2.929	2.824	2.933	3.134	2.37	2.058	2.581	2.708	0.369	0.436	2.62	0.64	2.517	2.552	3.904	3.321	2.364	2.456	2.938	2.937	2.21	1.948	3.512	3.091	1.12	0.979	2.995	3.018	2.428	2.659	2.663	2.509
292	2.936	2.84	2.946	3.126	2.386	2.053	2.576	2.72	0.374	0.432	2.63	0.648	2.521	2.545	3.927	3.316	2.356	2.443	2.962	2.94	2.235	1.969	3.527	3.102	1.116	0.971	3.003	3.024	2.416	2.674	2.646	2.514
293	2.944	2.842	2.921	3.146	2.374	2.041	2.584	2.717	0.365	0.438	2.635	0.644	2.522	2.55	3.942	3.334	2.357	2.457	2.969	2.957	2.241	1.993	3.535	3.117	1.139	0.996	3.016	3.032	2.406	2.664	2.67	2.504
294	2.946	2.866	2.931	3.111	2.383	2.068	2.58	2.725	0.372	0.434	2.64	0.647	2.532	2.551	3.949	3.318	2.362	2.459	2.988	2.959	2.262	2.013	3.532	3.132	1.155	0.988	3.022	3.042	2.43	2.679	2.673	2.519
295	2.944	2.855	2.924	3.113	2.377	2.045	2.597	2.732	0.371	0.434	2.64	0.659	2.531	2.547	3.973	3.36	2.361	2.448	2.979	2.96	2.284	2.044	3.559	3.119	1.15	1	3.022	3.069	2.489	2.696	2.682	2.525
296	2.958	2.856	2.936	3.141	2.378	2.05	2.584	2.724	0.374	0.441	2.64	0.657	2.535	2.562	3.948	3.344	2.361	2.455	2.973	2.967	2.298	2.074	3.567	3.125	1.177	1.03	3.026	3.06	2.519	2.698	2.683	2.537
297	2.952	2.844	2.933	3.135	2.384	2.058	2.595	2.732	0.383	0.43	2.65	0.666	2.543	2.552	4.013	3.324	2.381	2.448	2.997	2.974	2.307	2.097	3.577	3.092	1.19	1.027	3.02	3.055	2.516	2.698	2.667	2.552
298	2.959	2.878	2.929	3.157	2.395	2.049	2.586	2.735	0.367	0.433	2.64	0.679	2.526	2.553	4.002	3.315	2.371	2.456	3.011	2.967	2.34	2.139	3.598	3.128	1.211	1.04	3.029	3.106	2.555	2.705	2.673	2.518
299	2.944	2.877	2.929	3.139	2.388	2.065	2.605	2.74	0.369	0.431	2.646	0.669	2.536	2.566	4.006	3.328	2.366	2.455	3.016	2.972	2.327	2.14	3.599	3.127	1.235	1.052	3.041	3.067	2.531	2.699	2.695	2.533
300	2.966	2.86	2.94	3.154	2.393	2.064	2.611	2.735	0.379	0.429	2.639	0.701	2.533	2.559	4.019	3.292	2.373	2.457	3.033	2.986	2.329	2.181	3.6	3.125	1.231	1.068	3.045	3.083	2.564	2.689	2.686	2.519
301	2.988	2.873	2.943	3.149	2.394	2.068	2.605	2.743	0.376	0.437	2.645	0.717	2.547	2.57	3.996	3.35	2.377	2.468	3.041	2.981	2.357	2.189	3.621	3.143	1.251	1.079	3.073	3.087	2.526	2.69	2.691	2.519
302	2.974	2.918	2.937	3.14	2.397	2.057	2.604	2.757	0.368	0.438	2.642	0.685	2.551	2.565	4.027	3.351	2.379	2.48	3.041	3	2.358	2.221	3.612	3.117	1.261	1.087	3.08	3.112	2.647	2.721	2.683	2.545
303	2.987	2.886	2.942	3.112	2.402	2.059	2.602	2.766	0.375	0.44	2.65	0.693	2.537	2.58	4.028	3.351	2.376	2.453	3.037	2.991	2.358	2.233	3.628	3.139	1.277	1.113	3.059	3.107	2.59	2.696	2.673	2.522
304	2.976	2.887	2.939	3.162	2.386	2.069	2.613	2.75	0.379	0.446	2.644	0.715	2.538	2.581	4.028	3.371	2.371	2.452	3.069	3.005	2.359	2.257	3.629	3.163	1.291	1.13	3.082	3.114	2.649	2.7	2.686	2.523
305	2.974	2.884	2.931	3.146	2.392	2.074	2.619	2.758	0.385	0.437	2.648	0.723	2.551	2.569	4.028	3.359	2.387	2.463	3.064	3.008	2.369	2.267	3.618	3.147	1.295	1.124	3.096	3.122	2.617	2.713	2.688	2.533
306	2.979	2.884	2.938	3.162	2.402	2.074	2.606	2.756	0.375	0.447	2.654	0.72	2.547	2.58	4.028	3.356	2.386	2.455	3.081	3.002	2.376	2.294	3.645	3.151	1.345	1.151	3.11	3.093	2.615	2.689	2.695	2.522
307	2.994	2.899	2.932	3.153	2.392	2.081	2.612	2.76	0.381	0.445	2.65	0.724	2.533	2.586	4.022	3.365	2.395	2.482	3.08	3.008	2.368	2.298	3.672	3.161	1.331	1.167	3.097	3.157	2.627	2.703	2.686	2.533
308	3.002	2.869	2.945	3.169	2.392	2.073	2.623	2.756	0.383	0.449	2.653	0.729	2.552	2.595	4.028	3.369	2.391	2.46	3.1	3.026	2.372	2.328	3.692	3.168	1.348	1.173	3.1	3.18	2.601	2.699	2.688	2.545
309	2.991	2.901	2.938	3.12	2.417	2.081	2.616	2.765	0.378	0.447	2.652	0.742	2.56	2.59	4.028	3.365	2.39	2.464	3.096	3.027	2.377	2.325	3.691	3.161	1.362	1.192	3.117	3.191	2.657	2.706	2.685	2.537
310	2.983	2.886	2.943	3.154	2.406	2.079	2.622	2.768	0.385	0.451	2.65	0.756	2.558	2.603	4.028	3.367	2.402	2.47	3.093	3.026	2.409	2.352	3.686	3.158	1.386	1.207	3.116	3.184	2.642	2.702	2.69	2.533
311	3.009	2.925	2.94	3.169	2.407	2.098	2.617	2.772	0.389	0.448	2.656	0.76	2.548	2.608	4.028	3.361	2.397	2.475	3.124	3.042	2.372	2.362	3.692	3.167	1.403	1.218	3.099	3.215	2.667	2.697	2.712	2.554
312	3.003	2.902	2.957	3.182	2.4	2.082	2.632	2.765	0.387	0.448	2.655	0.765	2.555	2.608	4.028	3.374	2.405	2.478	3.134	3.031	2.409	2.38	3.707	3.158	1.431	1.253	3.252	3.265	2.584	2.7	2.673	2.545
313	3.005	2.918	2.957	3.169	2.409	2.094	2.624	2.775	0.39	0.46	2.65	0.779	2.548	2.595	4.028	3.371	2.4	2.487	3.151	3.041	2.401	2.387	3.725	3.193	1.425	1.238	3.148	3.214	2.611	2.711	2.696	2.544
314	3.008	2.953	2.953	3.183	2.415	2.101	2.638	2.757	0.397	0.458	2.654	0.789	2.557	2.608	4.028	3.382	2.41	2.482	3.157	3.044	2.388	2.401	3.708	3.164	1.436	1.248	3.14	3.226	2.661	2.7	2.706	2.54
315	3.034	2.908	2.943	3.158	2.42	2.122	2.64	2.794	0.391	0.446	2.662	0.785	2.559	2.609	4.028	3.366	2.413	2.489	3.15	3.066	2.392	2.41	3.713	3.18	1.45	1.282	3.154	3.22	2.657	2.722	2.705	2.545
316	3.007	2.955	2.951	3.191	2.423	2.097	2.645	2.784	0.39	0.452	2.659	0.812	2.569	2.604	4.028	3.385	2.422	2.49	3.178	3.062	2.381	2.426	3.739	3.185	1.473	1.299	3.161	3.222	2.616	2.706	2.718	2.548
317	3.027	2.966	2.922	3.178	2.429	2.102	2.639	2.784	0.396	0.459	2.653	0.822	2.574	2.606	4.028	3.346	2.424	2.502	3.176	3.063	2.402	2.421	3.745	3.175	1.492	1.299	3.183	3.198	2.641	2.74	2.698	2.561
318	3.034	2.923	2.939	3.157	2.409	2.104	2.631	2.786	0.39	0.468	2.654	0.838	2.573	2.612	4.028	3.395	2.429	2.497	3.177	3.052	2.4	2.438	3.744	3.215	1.504	1.325	3.169	3.25	2.656	2.712	2.708	2.55
319	3.032	2.929	2.957	3.18	2.415	2.109	2.648	2.801	0.394	0.461	2.663	0.845	2.562	2.62	4.028	3.393	2.43	2.489	3.198	3.077	2.383	2.438	3.765	3.154	1.531	1.34	3.176	3.265	2.678	2.729	2.695	2.544
320	3.026	2.94	2.938	3.194	2.421	2.109	2.647	2.8	0.395	0.465	2.652	0.862	2.573	2.628	4.028	3.392	2.448	2.499	3.2	3.084	2.409	2.455	3.766	3.198	1.553	1.351	3.201	3.267	2.648	2.708	2.708	2.554
321	3.045	2.929	2.962	3.176	2.421	2.116	2.645	2.794	0.397	0.461	2.661	0.876	2.559	2.611	4.028	3.398	2.443	2.496	3.202	3.067	2.394	2.446	3.771	3.202	1.558	1.371	3.206	3.267	2.596	2.74	2.708	2.555
322	3.046	2.95	2.957	3.171	2.424	2.126	2.641	2.801	0.398	0.461	2.666	0.869	2.575	2.632	4.028	3.398	2.449	2.497	3.226	3.093	2.39	2.458	3.766	3.201	1.567	1.382	3.207	3.288	2.659	2.685	2.699	2.551
323	3.04	2.936	2.957	3.172	2.431	2.125	2.639	2.807	0.397	0.466	2.659	0.875	2.576	2.628	4.028	3.402	2.442	2.497	3.219	3.099	2.398	2.448	3.756	3.189	1.596	1.407	3.22	3.288	2.663	2.71	2.71	2.555
324	3.052	2.952	2.978	3.205	2.434	2.138	2.647	2.809	0.398	0.461	2.66	0.891	2.567	2.625	4.028	3.394	2.455	2.501	3.23	3.093	2.397	2.456	3.772	3.205	1.61	1.404	3.219	3.325	2.673	2.74	2.698	2.573
325	3.047	2.94	2.953	3.205	2.427	2.141	2.648	2.8	0.401	0.468	2.656	0.903	2.581	2.641	4.028	3.397	2.468	2.508	3.259	3.096	2.394	2.471	3.799	3.213	1.614	1.433	3.187	3.371	2.626	2.711	2.719	2.569
326	3.044	2.949	2.971	3.18	2.423	2.136	2.659	2.806	0.396	0.467	2.657	0.919	2.588	2.649	4.028	3.386	2.46	2.512	3.251	3.102	2.395	2.456	3.799	3.208	1.642	1.437	3.225	3.331	2.692	2.717	2.712	2.564
327	3.053	2.98	2.96	3.182	2.434	2.131	2.654	2.815	0.403	0.467	2.659	0.93	2.594	2.662	4.028	3.419	2.46	2.516	3.26	3.112	2.416	2.45	3.796	3.207	1.678	1.471	3.194	3.429	2.55	2.706	2.731	2.565
328	3.058	2.995	2.953	3.179	2.415	2.148	2.655	2.809	0.407	0.463	2.663	0.945	2.596	2.654	4.028	3.401	2.464	2.539	3.28	3.103	2.408	2.472	3.816	3.205	1.666	1.475	3.244	3.358	2.707	2.715	2.708	2.565
329	3.074	2.944	2.961	3.184	2.43	2.134	2.653	2.822	0.405	0.469	2.657	0.961	2.583	2.656	4.028	3.426	2.459	2.525	3.288	3.117	2.409	2.459	3.806	3.221	1.71	1.502	3.244	3.376	2.653	2.732	2.732	2.58
330	3.06	2.971	2.951	3.192	2.434	2.162	2.662	2.824	0.403	0.467	2.661	0.968	2.613	2.657	4.028	3.421	2.49	2.517	3.271	3.118	2.405	2.471	3.811	3.233	1.725	1.507	3.221	3.394	2.584	2.722	2.739	2.57
331	3.074	2.961	2.996	3.196	2.444	2.162	2.663	2.822	0.408	0.467	2.666	0.985	2.587	2.666	4.028	3.405	2.482	2.554	3.301	3.117	2.406	2.477	3.831	3.223	1.725	1.531	3.267	3.322	2.631	2.736	2.748	2.601
332	3.063	2.959	2.965	3.208	2.456	2.16	2.673	2.798	0.408	0.463	2.663	1.019	2.604	2.675	4.028	3.41	2.482	2.525	3.314	3.121	2.417	2.466	3.824	3.242	1.781	1.537	3.338	3.433	2.685	2.769	2.733	2.551
333	3.066	3.001	2.973	3.205	2.444	2.153	2.686	2.827	0.411	0.466	2.664	1.026	2.602	2.678	4.028	3.412	2.495	2.54	3.296	3.119	2.422	2.465	3.824	3.221	1.761	1.564	3.287	3.455	2.646	2.751	2.746	2.586
334	3.08	2.991	2.982	3.216	2.443	2.163	2.67	2.814	0.403	0.468	2.664	1.033	2.61	2.688	4.028	3.414	2.519	2.538	3.306	3.127	2.427	2.48	3.874	3.218	1.803	1.569	3.281	3.43	2.722	2.717	2.75	2.573
335	3.082	2.991	2.976	3.222	2.45	2.181	2.679	2.811	0.404	0.48	2.655	1.054	2.609	2.699	4.028	3.429	2.49	2.547	3.336	3.14	2.421	2.493	3.859	3.227	1.82	1.607	3.284	3.412	2.589	2.77	2.743	2.574
336	3.078	3.004	2.971	3.22	2.456	2.175	2.686	2.828	0.408	0.477	2.667	1.077	2.606	2.682	4.028	3.41	2.504	2.56	3.338	3.126	2.419	2.481	3.87	3.222	1.822	1.627	3.289	3.453	2.7	2.735	2.754	2.602
337	3.088	2.973	2.965	3.231	2.45	2.173	2.675	2.817	0.408	0.47	2.67	1.087	2.626	2.704	4.028	3.419	2.518	2.567	3.34	3.143	2.429	2.463	3.843	3.214	1.854	1.628	3.308	3.467	2.691	2.778	2.749	2.604
338	3.078	2.995	2.969	3.215	2.459	2.19	2.679	2.823	0.416	0.478	2.662	1.1	2.61	2.691	4.028	3.414	2.517	2.547	3.352	3.151	2.421	2.471	3.85	3.213	1.838	1.645	3.273	3.466	2.61	2.724	2.776	2.586
339	3.088	3.01	2.965	3.23	2.486	2.203	2.677	2.807	0.413	0.471	2.663	1.151	2.619	2.7	4.028	3.43	2.526	2.555	3.368	3.168	2.421	2.49	3.855	3.256	1.868	1.661	3.308	3.465	2.641	2.769	2.794	2.606
340	3.082	2.974	2.974	3.223	2.47	2.202	2.677	2.824	0.415	0.477	2.659	1.152	2.63	2.698	4.028	3.414	2.528	2.569	3.351	3.141	2.444	2.483	3.869	3.193	1.909	1.676	3.365	3.412	2.762	2.756	2.749	2.613
341	3.087	3.015	2.973	3.212	2.475	2.201	2.677	2.836	0.425	0.473	2.66	1.16	2.619	2.717	4.028	3.425	2.538	2.559	3.386	3.16	2.441	2.466	3.882	3.231	1.923	1.69	3.303	3.498	2.705	2.777	2.733	2.609
342	3.078	3.03	2.972	3.229	2.481	2.213	2.679	2.826	0.408	0.482	2.655	1.18	2.623	2.715	4.028	3.4	2.548	2.553	3.392	3.156	2.456	2.479	3.87	3.252	1.92	1.713	3.324	3.596	2.605	2.773	2.772	2.61
343	3.093	2.996	2.972	3.242	2.472	2.206	2.691	2.826	0.423	0.48	2.663	1.199	2.62	2.703	4.028	3.436	2.55	2.577	3.407	3.158	2.444	2.481	3.869	3.238	1.958	1.724	3.302	3.476	2.747	2.808	2.794	2.586
344	3.106	3.003	2.957	3.24	2.483	2.209	2.686	2.833	0.415	0.477	2.656	1.213	2.639	2.718	4.028	3.388	2.565	2.572	3.394	3.165	2.443	2.493	3.903	3.247	1.95	1.749	3.257	3.557	2.71	2.719	2.797	2.622
345	3.085	3.007	2.976	3.209	2.493	2.216	2.679	2.845	0.424	0.484	2.659	1.237	2.63	2.721	4.028	3.429	2.565	2.588	3.403	3.177	2.443	2.479	3.894	3.242	1.958	1.77	3.432	3.494	2.699	2.787	2.772	2.624
346	3.102	3.025	2.973	3.172	2.493	2.234	2.682	2.843	0.419	0.48	2.668	1.247	2.634	2.737	4.028	3.411	2.56	2.591	3.4	3.178	2.471	2.482	3.89	3.241	2.002	1.774	3.361	3.528	2.624	2.765	2.805	2.625
347	3.109	3.01	2.976	3.241	2.496	2.248	2.698	2.848	0.415	0.484	2.662	1.268	2.645	2.734	4.028	3.418	2.573	2.587	3.434	3.17	2.465	2.47	3.887	3.243	1.983	1.793	3.396	3.596	2.639	2.726	2.801	2.603
348	3.116	3.015	2.957	3.255	2.504	2.225	2.69	2.862	0.425	0.483	2.664	1.312	2.641	2.736	4.028	3.43	2.586	2.599	3.447	3.192	2.457	2.487	3.906	3.258	2.035	1.809	3.4	3.572	2.704	2.76	2.794	2.631
349	3.116	3.01	2.967	3.221	2.501	2.232	2.69	2.856	0.42	0.487	2.657	1.316	2.648	2.751	4.028	3.407	2.586	2.604	3.454	3.186	2.456	2.489	3.912	3.251	2.056	1.822	3.298	3.557	2.616	2.807	2.819	2.624
350	3.105	2.998	2.981	3.229	2.523	2.225	2.697	2.863	0.422	0.478	2.668	1.355	2.64	2.748	4.028	3.425	2.581	2.612	3.455	3.184	2.465	2.477	3.91	3.264	2.031	1.841	3.376	3.561	2.64	2.756	2.815	2.598
351	3.111	3.046	2.981	3.204	2.503	2.238	2.693	2.859	0.42	0.497	2.661	1.359	2.645	2.753	4.028	3.439	2.597	2.611	3.445	3.175	2.46	2.501	3.913	3.258	2.086	1.854	3.387	3.604	2.698	2.776	2.814	2.64
352	3.113	3.03	2.964	3.243	2.506	2.247	2.699	2.848	0.424	0.484	2.668	1.378	2.655	2.772	4.028	3.445	2.604	2.632	3.443	3.189	2.473	2.504	3.906	3.252	2.143	1.882	3.396	3.644	2.692	2.77	2.808	2.645
353	3.114	3.052	2.989	3.251	2.5	2.243	2.711	2.849	0.427	0.492	2.663	1.42	2.647	2.77	4.028	3.466	2.617	2.647	3.463	3.177	2.485	2.489	3.923	3.274	2.134	1.893	3.375	3.562	2.671	2.78	2.827	2.679
354	3.126	3.027	2.982	3.259	2.506	2.249	2.7	2.856	0.424	0.488	2.663	1.428	2.663	2.775	4.028	3.429	2.616	2.634	3.467	3.194	2.473	2.496	3.931	3.256	2.147	1.904	3.339	3.669	2.631	2.769	2.836	2.634
355	3.122	3.025	2.995	3.24	2.518	2.255	2.711	2.862	0.424	0.49	2.657	1.447	2.657	2.773	4.028	3.473	2.625	2.639	3.478	3.207	2.486	2.494	3.947	3.256	2.127	1.927	3.487	3.7	2.625	2.787	2.802	2.648
356	3.128	3.034	2.996	3.237	2.537	2.27	2.7	2.85	0.429	0.496	2.678	1.473	2.659	2.77	4.028	3.439	2.63	2.655	3.467	3.206	2.488	2.496	3.923	3.258	2.151	1.925	3.315	3.656	2.693	2.797	2.859	2.674
357	3.134	3.047	2.982	3.255	2.531	2.272	2.703	2.871	0.424	0.484	2.666	1.508	2.67	2.78	4.028	3.431	2.63	2.659	3.503	3.205	2.494	2.51	3.919	3.257	2.161	1.952	3.405	3.59	2.668	2.819	2.833	2.654
358	3.116	3.034	2.995	3.25	2.529	2.271	2.705	2.862	0.431	0.489	2.669	1.533	2.659	2.778	3.973	3.453	2.64	2.655	3.501	3.211	2.515	2.5	3.971	3.251	2.159	1.952	3.381	3.67	2.682	2.779	2.828	2.713
359	3.129	3.031	3.005	3.236	2.528	2.279	2.712	2.859	0.417	0.483	2.663	1.544	2.667	2.8	3.982	3.455	2.653	2.657	3.492	3.221	2.518	2.515	3.968	3.274	2.185	1.971	3.448	3.712	2.702	2.83	2.821	2.697
360	3.136	3.067	2.989	3.228	2.536	2.281	2.703	2.86	0.423	0.489	2.675	1.559	2.681	2.799	4.028	3.433	2.657	2.666	3.512	3.193	2.517	2.502	3.946	3.23	2.201	1.991	3.497	3.746	2.784	2.823	2.899	2.66
361	3.135	3.044	2.997	3.251	2.561	2.281	2.708	2.87	0.434	0.494	2.663	1.6	2.675	2.829	3.879	3.467	2.662	2.664	3.521	3.225	2.518	2.522	3.946	3.278	2.225	1.989	3.458	3.712	2.718	2.814	2.874	2.718
362	3.14	3.049	2.989	3.255	2.548	2.289	2.702	2.884	0.436	0.492	2.66	1.635	2.676	2.802	3.957	3.396	2.667	2.663	3.527	3.201	2.514	2.521	3.971	3.283	2.187	1.999	3.445	3.705	2.677	2.799	2.86	2.722
363	3.15	3.011	2.988	3.223	2.558	2.297	2.711	2.897	0.433	0.495	2.669	1.635	2.681	2.822	4.028	3.459	2.676	2.686	3.534	3.227	2.544	2.507	3.978	3.257	2.226	2.015	3.438	3.643	2.737	2.764	2.878	2.681
364	3.142	3.037	2.991	3.231	2.546	2.286	2.705	2.87	0.432	0.488	2.669	1.676	2.684	2.812	4.028	3.455	2.681	2.682	3.536	3.222	2.552	2.51	3.963	3.27	2.263	2.024	3.458	3.895	2.749	2.852	2.881	2.721
365	3.148	3.037	2.997	3.221	2.551	2.301	2.719	2.881	0.434	0.495	2.677	1.716	2.685	2.815	4.028	3.458	2.685	2.67	3.568	3.225	2.548	2.511	3.989	3.285	2.294	2.028	3.501	3.821	2.811	2.845	2.863	2.749
366	3.149	3.041	2.987	3.281	2.567	2.286	2.724	2.893	0.44	0.499	2.67	1.707	2.69	2.843	3.968	3.456	2.691	2.691	3.559	3.236	2.559	2.522	3.984	3.3	2.299	2.041	3.44	3.794	2.751	2.857	2.958	2.695
367	3.15	3.061	2.998	3.236	2.562	2.301	2.714	2.884	0.433	0.503	2.664	1.765	2.691	2.831	4.028	3.436	2.698	2.714	3.557	3.214	2.555	2.529	3.955	3.286	2.322	2.054	3.501	3.812	2.702	2.84	2.904	2.727
368	3.14	3.029	3.002	3.244	2.576	2.322	2.724	2.874	0.43	0.502	2.666	1.771	2.696	2.84	4.028	3.446	2.702	2.71	3.562	3.241	2.566	2.526	3.997	3.287	2.275	2.066	3.487	3.745	2.766	2.844	2.892	2.7
369	3.142	3.064	2.997	3.252	2.59	2.323	2.713	2.871	0.436	0.497	2.663	1.784	2.703	2.852	4.028	3.462	2.713	2.71	3.585	3.249	2.579	2.543	4.004	3.295	2.34	2.076	3.531	3.808	2.746	2.855	2.949	2.717
370	3.15	3.081	2.986	3.26	2.597	2.326	2.737	2.882	0.43	0.496	2.673	1.809	2.689	2.837	3.941	3.476	2.719	2.717	3.583	3.245	2.579	2.525	4.004	3.296	2.348	2.093	3.543	3.767	2.84	2.878	2.935	2.702
371	3.16	3.077	2.989	3.244	2.589	2.339	2.731	2.897	0.434	0.5	2.676	1.838	2.702	2.841	3.976	3.461	2.718	2.729	3.586	3.256	2.577	2.552	3.998	3.315	2.272	2.08	3.511	3.872	2.656	2.865	2.911	2.725
372	3.153	3.082	2.994	3.299	2.595	2.342	2.718	2.881	0.43	0.505	2.673	1.868	2.697	2.853	4.028	3.461	2.746	2.737	3.575	3.258	2.593	2.525	3.995	3.279	2.292	2.11	3.492	3.895	2.815	2.817	2.978	2.746
373	3.154	3.041	2.998	3.271	2.584	2.336	2.739	2.88	0.442	0.498	2.683	1.905	2.702	2.856	4.028	3.466	2.746	2.741	3.597	3.259	2.593	2.535	4.01	3.296	2.326	2.118	3.553	3.838	2.836	2.843	2.952	2.729
374	3.161	3.044	2.996	3.283	2.591	2.349	2.725	2.884	0.431	0.491	2.67	1.905	2.705	2.857	4.017	3.465	2.74	2.749	3.61	3.25	2.608	2.546	4.008	3.288	2.308	2.103	3.539	3.896	2.741	2.859	2.943	2.764
375	3.154	3.036	3	3.269	2.598	2.356	2.735	2.892	0.432	0.499	2.678	1.943	2.711	2.869	3.957	3.481	2.748	2.758	3.614	3.259	2.615	2.548	4.008	3.317	2.348	2.114	3.502	3.919	2.706	2.877	2.986	2.784
376	3.172	3.064	3	3.254	2.602	2.35	2.733	2.891	0.439	0.497	2.677	1.956	2.706	2.874	3.979	3.455	2.768	2.777	3.619	3.269	2.616	2.551	4.004	3.292	2.293	2.124	3.563	3.879	2.725	2.855	2.92	2.762
377	3.162	3.055	3.018	3.267	2.609	2.355	2.731	2.899	0.442	0.507	2.675	1.973	2.714	2.881	3.977	3.462	2.761	2.77	3.627	3.265	2.625	2.559	4.017	3.308	2.265	2.139	3.456	3.957	2.727	2.83	3.02	2.775
378	3.171	3.042	2.984	3.267	2.62	2.381	2.728	2.892	0.444	0.507	2.671	1.991	2.71	2.887	3.973	3.466	2.769	2.776	3.627	3.236	2.638	2.566	3.996	3.292	2.335	2.125	3.536	3.908	2.83	2.924	2.964	2.797
379	3.169	3.076	3.005	3.263	2.625	2.369	2.728	2.888	0.438	0.497	2.673	2.038	2.722	2.886	3.985	3.482	2.778	2.792	3.649	3.273	2.667	2.564	3.999	3.296	2.366	2.125	3.567	3.966	2.698	2.875	2.955	2.833
380	3.186	3.1	3.003	3.258	2.634	2.368	2.726	2.887	0.436	0.506	2.679	2.031	2.721	2.916	3.967	3.475	2.775	2.777	3.627	3.258	2.668	2.567	4.013	3.302	2.354	2.146	3.655	3.944	2.704	2.896	2.98	2.793
381	3.174	3.082	3	3.251	2.632	2.37	2.732	2.891	0.445	0.502	2.681	2.042	2.722	2.918	3.888	3.461	2.787	2.808	3.62	3.278	2.66	2.572	3.968	3.309	2.358	2.155	3.561	3.857	2.891	2.93	2.975	2.815
382	3.172	3.092	3.015	3.266	2.627	2.38	2.727	2.903	0.446	0.506	2.677	2.073	2.72	2.894	4.028	3.473	2.794	2.819	3.647	3.279	2.666	2.573	3.985	3.303	2.354	2.143	3.523	3.941	2.736	2.933	2.951	2.77
383	3.174	3.091	3.007	3.279	2.638	2.376	2.734	2.859	0.439	0.503	2.689	2.081	2.725	2.917	4.028	3.476	2.8	2.817	3.647	3.274	2.679	2.588	4.006	3.303	2.335	2.132	3.538	3.96	2.896	2.923	3.026	2.802
384	3.156	3.095	3.009	3.305	2.627	2.392	2.739	2.909	0.44	0.503	2.67	2.1	2.722	2.902	4.028	3.47	2.811	2.83	3.645	3.289	2.69	2.586	4.006	3.281	2.329	2.143	3.521	3.988	2.902	2.877	3.015	2.786
385	3.16	3.069	3.015	3.292	2.645	2.397	2.732	2.91	0.455	0.514	2.675	2.109	2.735	2.926	4.028	3.467	2.812	2.822	3.634	3.284	2.705	2.588	4.024	3.307	2.349	2.137	3.62	4.012	2.735	2.928	3.007	2.808
386	3.172	3.063	3.005	3.286	2.645	2.403	2.734	2.907	0.444	0.514	2.683	2.139	2.736	2.911	4.028	3.461	2.815	2.808	3.666	3.28	2.693	2.589	4.021	3.301	2.321	2.139	3.535	3.985	2.706	2.909	3.067	2.788
387	3.189	3.076	3.002	3.293	2.646	2.412	2.746	2.911	0.441	0.511	2.69	2.152	2.751	2.915	4.028	3.495	2.835	2.848	3.677	3.287	2.717	2.594	3.984	3.309	2.372	2.123	3.605	4.007	2.957	2.913	3.017	2.822
388	3.164	3.08	3.011	3.301	2.659	2.405	2.736	2.918	0.447	0.517	2.677	2.166	2.736	2.939	3.967	3.482	2.828	2.841	3.685	3.276	2.727	2.604	4.008	3.342	2.312	2.132	3.599	4.022	2.906	2.951	3.07	2.867
389	3.182	3.113	3.025	3.294	2.655	2.403	2.755	2.901	0.453	0.505	2.683	2.179	2.76	2.952	4.028	3.468	2.834	2.852	3.694	3.295	2.763	2.617	4.021	3.321	2.296	2.139	3.588	4.004	2.913	2.95	3.062	2.875
390	3.189	3.063	3.019	3.274	2.664	2.416	2.74	2.906	0.441	0.51	2.678	2.202	2.746	2.952	4.028	3.46	2.835	2.858	3.687	3.3	2.754	2.611	4.019	3.32	2.376	2.127	3.633	4.005	2.852	2.932	3.001	2.889
391	3.192	3.081	3.003	3.284	2.671	2.413	2.753	2.911	0.447	0.513	2.69	2.204	2.754	2.939	3.996	3.476	2.842	2.879	3.692	3.284	2.736	2.618	4.022	3.311	2.327	2.148	3.63	4.022	2.71	2.953	3.076	2.882
392	3.158	3.091	3.005	3.283	2.668	2.419	2.746	2.92	0.451	0.513	2.685	2.199	2.75	2.975	4.028	3.48	2.844	2.869	3.714	3.298	2.762	2.627	4.012	3.318	2.339	2.153	3.565	4.022	2.91	2.959	3.062	2.884
393	3.197	3.083	3.005	3.296	2.683	2.427	2.747	2.909	0.446	0.518	2.679	2.196	2.751	2.952	3.921	3.467	2.86	2.871	3.681	3.279	2.776	2.64	4.021	3.325	2.38	2.14	3.629	4.022	2.897	3.027	3.088	2.936
394	3.189	3.049	3.017	3.251	2.682	2.453	2.754	2.899	0.455	0.512	2.683	2.201	2.758	2.958	4.022	3.476	2.867	2.886	3.694	3.288	2.782	2.646	4.018	3.332	2.358	2.172	3.557	4.022	2.984	2.961	3.083	2.935
395	3.201	3.104	3.025	3.311	2.674	2.43	2.756	2.909	0.445	0.519	2.693	2.204	2.757	2.986	4.028	3.484	2.871	2.895	3.701	3.308	2.807	2.617	4.024	3.325	2.366	2.153	3.665	4.002	2.907	3.01	3.046	2.939
396	3.19	3.129	3.009	3.306	2.681	2.451	2.77	2.925	0.454	0.518	2.688	2.209	2.755	2.974	3.982	3.484	2.875	2.907	3.723	3.296	2.809	2.623	4.019	3.325	2.336	2.154	3.629	4.022	2.884	2.973	3.055	2.925
397	3.207	3.128	3.019	3.309	2.697	2.438	2.754	2.908	0.458	0.52	2.689	2.198	2.762	2.983	4.028	3.467	2.873	2.899	3.714	3.296	2.802	2.622	4.024	3.306	2.328	2.126	3.68	4.022	2.726	3.003	3.045	2.928
398	3.197	3.09	3.026	3.27	2.693	2.45	2.757	2.904	0.448	0.516	2.693	2.212	2.769	2.986	4.028	3.49	2.881	2.916	3.729	3.327	2.83	2.622	4.021	3.316	2.368	2.166	3.643	3.999	2.929	3.039	3.143	2.916
399	3.186	3.074	3.032	3.318	2.71	2.458	2.751	2.922	0.448	0.518	2.689	2.198	2.763	2.994	3.975	3.465	2.88	2.932	3.731	3.335	2.83	2.645	4.021	3.322	2.384	2.137	3.69	4.022	2.911	3.031	3.125	2.94
400	3.17	3.089	3.002	3.316	2.712	2.461	2.762	2.914	0.448	0.512	2.686	2.224	2.771	2.984	4.028	3.49	2.9	2.917	3.741	3.31	2.842	2.648	4.024	3.343	2.344	2.156	3.612	4.022	3.063	3.039	3.1	2.975
401	3.186	3.095	3.02	3.306	2.704	2.478	2.756	2.923	0.456	0.512	2.684	2.207	2.771	2.996	4.028	3.482	2.895	2.94	3.735	3.301	2.858	2.65	4.024	3.342	2.323	2.16	3.666	4.022	2.922	2.967	3.147	3.017
402	3.202	3.111	3.019	3.331	2.705	2.46	2.758	2.922	0.451	0.507	2.684	2.219	2.766	3.009	4.028	3.502	2.904	2.939	3.722	3.315	2.866	2.662	4.024	3.311	2.332	2.165	3.697	4.022	2.878	3.025	3.12	2.952
403	3.199	3.102	3.037	3.279	2.731	2.477	2.761	2.921	0.454	0.517	2.689	2.232	2.773	2.975	3.967	3.482	2.917	2.96	3.746	3.301	2.877	2.662	4.021	3.34	2.346	2.151	3.619	4.022	2.886	2.987	3.112	2.981
404	3.202	3.104	3.037	3.336	2.721	2.467	2.762	2.926	0.451	0.517	2.692	2.22	2.769	3.001	4.028	3.487	2.903	2.967	3.715	3.324	2.909	2.67	4.024	3.346	2.346	2.153	3.795	4.022	2.99	2.994	3.129	2.942
405	3.2	3.116	3.016	3.328	2.747	2.477	2.753	2.922	0.453	0.517	2.686	2.209	2.787	3.016	4.028	3.488	2.922	2.959	3.761	3.32	2.891	2.681	4.024	3.329	2.407	2.148	3.645	4.022	3.031	3.058	3.133	2.933
406	3.213	3.103	3.015	3.3	2.747	2.479	2.749	2.928	0.455	0.521	2.686	2.202	2.784	3.009	4.028	3.491	2.932	2.982	3.735	3.311	2.902	2.674	4.022	3.33	2.407	2.173	3.775	4.022	2.974	3.091	3.109	2.965
407	3.201	3.131	3.017	3.301	2.747	2.494	2.76	2.926	0.462	0.524	2.692	2.206	2.793	3.031	4.028	3.495	2.938	2.981	3.765	3.345	2.918	2.697	4.015	3.32	2.45	2.177	3.779	4.022	3.09	3.096	3.128	2.98
408	3.216	3.085	3.023	3.329	2.754	2.494	2.771	2.928	0.451	0.513	2.695	2.213	2.787	3.011	4.026	3.505	2.937	2.995	3.741	3.34	2.916	2.712	4.024	3.336	2.336	2.168	3.777	4.022	2.938	3.029	3.192	2.972
409	3.211	3.153	3.025	3.298	2.744	2.492	2.763	2.935	0.46	0.52	2.686	2.219	2.815	3.039	4.028	3.509	2.931	3	3.745	3.345	2.937	2.722	4.024	3.342	2.343	2.165	3.691	4.021	2.892	2.971	3.218	2.994
410	3.216	3.131	3.002	3.309	2.756	2.5	2.763	2.929	0.466	0.527	2.696	2.212	2.795	3.039	4.002	3.497	2.95	2.991	3.753	3.344	2.95	2.712	4.024	3.322	2.41	2.174	3.73	4.022	2.88	3.049	3.155	3.046
411	3.22	3.107	3.005	3.281	2.757	2.501	2.758	2.929	0.456	0.527	2.692	2.216	2.799	3.026	4.028	3.512	2.938	2.997	3.774	3.337	2.958	2.724	4.022	3.34	2.356	2.166	3.712	4.022	2.984	3.051	3.174	2.998
