# Supplementary material for: Overexpression profiling reveals cellular requirements in the context of genetic backgrounds and environments
Source: PLoS Genet. 2023 Apr 28;19(4):e1010732. doi: 10.1371/journal.pgen.1010732 (PMC10171610; doi:10.1371/journal.pgen.1010732)
Supplement: S1 Data — (ZIP) [file pgen.1010732.s025.zip › S1_Data/S12_Fig/B/B_statics.csv]

	Na-1	Na-2	NaCa-1	NaCa-2	p-values
wt	0.354967045	0.354693003	0.5115419	0.528023471	0.031733273
cnb1	0.112044368	0.107746843	0.349982656	0.317226591	0.043194406
crz1	0.190360053	0.18537437	0.335491853	0.356145538	0.032084141
hog1	0.053754242	0.055163084	0.103497845	0.075925762	0.236552622
gpd1	0.180449271	0.187820186	0.202686441	0.206504952	0.066668716
rim101	0.263100765	0.244703198	0.485037531	0.527827008	0.027737239
