# Supplementary material for: Overexpression profiling reveals cellular requirements in the context of genetic backgrounds and environments
Source: PLoS Genet. 2023 Apr 28;19(4):e1010732. doi: 10.1371/journal.pgen.1010732 (PMC10171610; doi:10.1371/journal.pgen.1010732)
Supplement: S1 Data — (ZIP) [file pgen.1010732.s025.zip › S1_Data/S6_Fig/A/A_statics.csv]

NCS2		rep1	rep2	rep3	Mean	Std	p-value	Ratio
30˚C	Vector	0.70384932	0.73045257	0.7122955	0.715532463	0.01359381	-	-
30˚C	NCS2oe	0.69628731	0.75241341	0.7039576	0.717552773	0.030432817	0.923526655	1.002823506
40˚C	Vector	0.38361764	0.37056311	0.35771067	0.370630473	0.012953616	-	-
40˚C	NCS2oe	0.39915682	0.39953849	0.46745513	0.422050147	0.039322332	0.141505943	1.138735687
