# Supplementary material for: Overexpression profiling reveals cellular requirements in the context of genetic backgrounds and environments
Source: PLoS Genet. 2023 Apr 28;19(4):e1010732. doi: 10.1371/journal.pgen.1010732 (PMC10171610; doi:10.1371/journal.pgen.1010732)
Supplement: S1 Data — (ZIP) [file pgen.1010732.s025.zip › S1_Data/S6_Fig/A/A_rawdata.csv]

	Vector_30C_Rep1	Vector_30C_Rep2	Vector_30C_Rep3	NCS2-oe_30C_Rep1	NCS2-oe_30C_Rep2	NCS2-oe_30C_Rep3	Vector_40C_Rep1	Vector_40C_Rep2	Vector_40C_Rep3	NCS2-oe_40C_Rep1	NCS2-oe_40C_Rep2	NCS2-oe_40C_Rep3
1	-0.008	0	0	0.002	-0.008	0.001	0.008	0.008	0.01	0.009	0.009	0.008
2	-0.009	-0.001	0	0.003	-0.008	0.003	0.009	0.008	0.011	0.015	0.017	0.013
3	-0.008	0.001	0.001	0.003	-0.009	0.002	0.009	0.009	0.011	0.015	0.018	0.016
4	-0.006	0.001	0.002	0.002	-0.009	0.003	0.01	0.005	0.012	0.018	0.022	0.02
5	-0.008	0	0.001	0.003	-0.006	0.003	0.009	0.008	0.012	0.02	0.022	0.02
6	-0.006	-0.001	0	0.004	-0.008	0.002	0.01	0.009	0.011	0.023	0.026	0.022
7	-0.005	0	0.001	0.003	-0.009	0.003	0.012	0.008	0.012	0.024	0.026	0.023
8	-0.005	0.002	0.001	0.004	-0.009	0.002	0.01	0.006	0.012	0.023	0.028	0.026
9	-0.005	0.003	0.001	0.005	-0.008	0.004	0.011	0.01	0.012	0.026	0.033	0.025
10	-0.005	0.003	0.002	0.005	-0.008	0.005	0.009	0.01	0.012	0.026	0.032	0.027
11	-0.003	0.003	0.002	0.006	-0.008	0.003	0.012	0.009	0.013	0.023	0.031	0.026
12	-0.004	0.004	0.004	0.008	-0.008	0.005	0.011	0.011	0.015	0.028	0.064	0.024
13	-0.002	0.004	0.003	0.009	-0.003	0.006	0.01	0.013	0.013	0.028	0.034	0.027
14	-0.002	0.004	0.003	0.01	-0.004	0.008	0.012	0.013	0.015	0.025	0.032	0.028
15	-0.001	0.006	0.004	0.011	-0.003	0.009	0.013	0.016	0.012	0.027	0.034	0.027
16	0.001	0.008	0.006	0.012	-0.003	0.009	0.013	0.018	0.013	0.032	0.033	0.032
17	0.002	0.008	0.006	0.012	0	0.01	0.017	0.018	0.016	0.031	0.04	0.031
18	0.004	0.01	0.011	0.017	0.001	0.01	0.017	0.019	0.02	0.033	0.041	0.034
19	0.005	0.011	0.012	0.018	0.002	0.012	0.02	0.022	0.02	0.035	0.041	0.039
20	0.008	0.013	0.012	0.019	0.004	0.015	0.022	0.022	0.019	0.037	0.053	0.039
21	0.008	0.016	0.015	0.02	0.005	0.017	0.024	0.023	0.024	0.04	0.049	0.041
22	0.011	0.016	0.015	0.024	0.008	0.02	0.023	0.027	0.025	0.04	0.046	0.047
23	0.015	0.018	0.019	0.026	0.011	0.024	0.025	0.028	0.024	0.045	0.073	0.048
24	0.016	0.022	0.023	0.026	0.013	0.025	0.027	0.03	0.028	0.045	0.055	0.055
25	0.019	0.025	0.024	0.03	0.018	0.027	0.028	0.033	0.028	0.052	0.056	0.057
26	0.022	0.025	0.027	0.034	0.02	0.032	0.033	0.037	0.032	0.054	0.064	0.063
27	0.025	0.028	0.031	0.039	0.024	0.035	0.035	0.038	0.033	0.06	0.064	0.069
28	0.031	0.033	0.035	0.042	0.031	0.039	0.039	0.04	0.035	0.062	0.07	0.07
29	0.032	0.039	0.037	0.046	0.031	0.042	0.04	0.047	0.042	0.063	0.103	0.077
30	0.04	0.039	0.042	0.052	0.038	0.051	0.045	0.046	0.037	0.073	0.073	0.09
31	0.041	0.047	0.047	0.056	0.042	0.053	0.048	0.051	0.04	0.077	0.083	0.092
32	0.049	0.048	0.053	0.061	0.048	0.062	0.051	0.053	0.046	0.083	0.098	0.097
33	0.057	0.057	0.057	0.068	0.06	0.066	0.054	0.055	0.048	0.084	0.093	0.1
34	0.063	0.061	0.064	0.073	0.062	0.071	0.062	0.062	0.053	0.1	0.098	0.109
35	0.067	0.067	0.071	0.083	0.068	0.078	0.061	0.063	0.055	0.095	0.109	0.121
36	0.076	0.076	0.081	0.092	0.074	0.086	0.066	0.069	0.06	0.104	0.115	0.125
37	0.086	0.08	0.09	0.099	0.091	0.1	0.073	0.073	0.063	0.112	0.131	0.137
38	0.091	0.093	0.096	0.106	0.097	0.113	0.073	0.074	0.069	0.119	0.126	0.147
39	0.105	0.098	0.105	0.118	0.109	0.119	0.081	0.082	0.069	0.122	0.148	0.154
40	0.114	0.109	0.119	0.134	0.117	0.131	0.086	0.085	0.073	0.131	0.146	0.166
41	0.125	0.124	0.127	0.139	0.129	0.139	0.093	0.092	0.076	0.136	0.153	0.178
42	0.142	0.126	0.141	0.15	0.142	0.156	0.1	0.096	0.082	0.144	0.157	0.186
43	0.161	0.142	0.154	0.169	0.155	0.164	0.099	0.103	0.089	0.154	0.177	0.198
44	0.171	0.156	0.17	0.184	0.176	0.186	0.111	0.107	0.092	0.164	0.178	0.212
45	0.186	0.17	0.186	0.198	0.186	0.199	0.115	0.112	0.096	0.169	0.187	0.224
46	0.199	0.186	0.204	0.213	0.212	0.218	0.119	0.121	0.104	0.179	0.209	0.235
47	0.218	0.205	0.223	0.241	0.23	0.233	0.127	0.124	0.11	0.194	0.207	0.248
48	0.23	0.216	0.236	0.25	0.242	0.251	0.132	0.134	0.113	0.199	0.227	0.257
49	0.267	0.236	0.253	0.27	0.265	0.278	0.142	0.137	0.117	0.208	0.231	0.278
50	0.278	0.259	0.272	0.289	0.293	0.302	0.148	0.147	0.125	0.223	0.243	0.289
51	0.303	0.28	0.3	0.328	0.321	0.323	0.151	0.153	0.132	0.23	0.251	0.313
52	0.331	0.307	0.328	0.344	0.345	0.344	0.164	0.165	0.135	0.251	0.267	0.322
53	0.35	0.336	0.366	0.373	0.372	0.375	0.179	0.168	0.141	0.251	0.278	0.336
54	0.383	0.361	0.379	0.401	0.407	0.411	0.182	0.175	0.154	0.27	0.298	0.353
55	0.427	0.396	0.41	0.444	0.436	0.439	0.193	0.189	0.157	0.28	0.31	0.379
56	0.444	0.419	0.442	0.473	0.467	0.476	0.197	0.197	0.166	0.296	0.322	0.404
57	0.49	0.455	0.48	0.498	0.5	0.503	0.208	0.201	0.172	0.301	0.328	0.413
58	0.526	0.488	0.512	0.543	0.553	0.542	0.218	0.214	0.179	0.315	0.345	0.436
59	0.563	0.536	0.564	0.584	0.587	0.596	0.231	0.224	0.189	0.325	0.366	0.454
60	0.614	0.572	0.586	0.641	0.616	0.618	0.238	0.243	0.194	0.337	0.372	0.477
61	0.649	0.62	0.628	0.677	0.67	0.67	0.255	0.242	0.207	0.358	0.397	0.498
62	0.694	0.694	0.683	0.737	0.723	0.722	0.264	0.257	0.218	0.375	0.407	0.524
63	0.767	0.728	0.714	0.771	0.78	0.756	0.282	0.267	0.224	0.391	0.43	0.548
64	0.818	0.771	0.775	0.825	0.821	0.807	0.287	0.275	0.233	0.408	0.441	0.582
65	0.863	0.826	0.829	0.884	0.885	0.876	0.299	0.287	0.252	0.432	0.468	0.597
66	0.925	0.894	0.875	0.953	0.942	0.92	0.309	0.3	0.258	0.437	0.477	0.62
67	0.979	0.953	0.933	1.014	1.014	0.99	0.32	0.309	0.265	0.458	0.499	0.649
68	1.042	1.018	1.006	1.079	1.059	1.043	0.337	0.323	0.28	0.483	0.512	0.666
69	1.117	1.087	1.065	1.172	1.128	1.107	0.359	0.342	0.285	0.496	0.533	0.695
70	1.19	1.15	1.124	1.221	1.243	1.181	0.367	0.351	0.292	0.514	0.551	0.738
71	1.252	1.217	1.202	1.287	1.26	1.243	0.379	0.374	0.308	0.534	0.569	0.759
72	1.326	1.279	1.26	1.359	1.353	1.308	0.391	0.385	0.328	0.556	0.586	0.795
73	1.404	1.378	1.334	1.449	1.403	1.397	0.41	0.396	0.34	0.568	0.618	0.827
74	1.471	1.456	1.431	1.533	1.495	1.477	0.42	0.41	0.361	0.589	0.654	0.841
75	1.538	1.53	1.477	1.621	1.593	1.566	0.447	0.427	0.362	0.612	0.664	0.889
76	1.63	1.598	1.565	1.676	1.661	1.629	0.462	0.445	0.376	0.641	0.696	0.92
77	1.712	1.675	1.644	1.739	1.755	1.689	0.482	0.463	0.394	0.648	0.708	0.962
78	1.813	1.765	1.711	1.854	1.82	1.789	0.509	0.48	0.408	0.676	0.738	0.992
79	1.887	1.828	1.79	1.948	1.905	1.847	0.514	0.503	0.413	0.702	0.763	1.023
80	1.996	1.909	1.913	2.039	1.983	1.937	0.551	0.518	0.438	0.721	0.783	1.073
81	2.034	2.009	1.952	2.117	2.085	2.03	0.561	0.535	0.452	0.749	0.804	1.108
82	2.124	2.079	2.039	2.184	2.187	2.101	0.584	0.563	0.477	0.78	0.833	1.151
83	2.179	2.191	2.121	2.256	2.285	2.181	0.615	0.568	0.491	0.803	0.875	1.168
84	2.298	2.245	2.228	2.325	2.323	2.326	0.636	0.609	0.503	0.834	0.895	1.233
85	2.408	2.332	2.304	2.416	2.443	2.366	0.65	0.628	0.528	0.848	0.924	1.267
86	2.431	2.429	2.412	2.525	2.525	2.45	0.678	0.642	0.543	0.882	0.96	1.318
87	2.615	2.503	2.511	2.569	2.593	2.55	0.707	0.655	0.57	0.909	0.981	1.373
88	2.604	2.48	2.574	2.595	2.735	2.676	0.728	0.683	0.583	0.933	1.001	1.397
89	2.721	2.602	2.598	2.69	2.749	2.684	0.758	0.707	0.605	0.954	1.043	1.429
90	2.855	2.729	2.756	2.755	2.968	2.802	0.771	0.727	0.621	0.996	1.07	1.484
91	2.924	2.753	2.871	2.899	2.918	2.859	0.807	0.761	0.648	1.02	1.09	1.523
92	2.858	2.793	3.019	2.899	3.038	3.001	0.825	0.779	0.683	1.046	1.141	1.591
93	2.916	2.9	2.988	2.93	3.207	2.997	0.861	0.811	0.696	1.08	1.171	1.624
94	3.009	2.884	3.102	3	3.127	2.997	0.887	0.832	0.723	1.117	1.193	1.674
95	3.017	2.893	3.185	2.967	3.104	3.113	0.946	0.861	0.742	1.156	1.245	1.708
96	2.967	2.835	3.077	2.964	3.212	3.264	0.957	0.896	0.773	1.202	1.275	1.762
97	2.923	3.017	3.18	2.902	3.147	3.061	0.981	0.913	0.8	1.213	1.299	1.822
98	2.949	2.894	3.22	2.955	3.128	3.081	1.03	0.94	0.818	1.267	1.323	1.863
99	3.06	2.897	3.204	3.007	3.204	3.08	1.057	0.978	0.852	1.282	1.368	1.921
100	3.039	2.917	3.192	2.953	3.106	3.112	1.112	1.011	0.888	1.322	1.398	1.963
101	2.989	2.863	3.17	3.022	3.175	3.12	1.121	1.025	0.914	1.359	1.442	2.016
102	2.988	2.892	3.145	3.074	3.186	3.097	1.159	1.076	0.948	1.4	1.471	2.06
103	3.013	2.895	3.243	3.005	3.114	3.031	1.203	1.091	0.967	1.432	1.516	2.143
104	3.058	2.85	3.229	3.008	3.063	3.129	1.244	1.13	1.021	1.45	1.562	2.136
105	3.089	2.896	3.169	2.895	3.244	3.122	1.288	1.145	1.041	1.502	1.593	2.19
106	3.093	2.909	3.207	3.005	3.106	3.139	1.315	1.193	1.072	1.543	1.624	2.262
107	2.991	2.933	3.145	2.994	3.325	3.162	1.366	1.246	1.102	1.595	1.667	2.286
108	3.063	2.836	3.187	2.994	3.219	3.063	1.405	1.254	1.149	1.645	1.691	2.356
109	2.878	2.893	3.16	2.984	3.041	3.18	1.449	1.289	1.182	1.661	1.752	2.347
110							1.475	1.32	1.223	1.691	1.797	2.422
111							1.531	1.363	1.259	1.715	1.819	2.483
112							1.571	1.39	1.275	1.777	1.864	2.547
113							1.63	1.427	1.323	1.79	1.883	2.584
114							1.668	1.471	1.369	1.845	1.941	2.561
115							1.713	1.504	1.397	1.886	1.972	2.57
116							1.762	1.557	1.443	1.927	1.996	2.579
117							1.807	1.58	1.477	1.969	2.053	2.496
118							1.858	1.606	1.508	2.008	2.109	2.573
119							1.904	1.653	1.565	2.061	2.146	2.543
120							1.938	1.695	1.598	2.088	2.181	2.564
121							1.991	1.712	1.633	2.122	2.202	2.55
122							2.066	1.748	1.689	2.158	2.255	2.519
123							2.066	1.804	1.732	2.205	2.281	2.557
124							2.161	1.842	1.77	2.238	2.312	2.517
125							2.181	1.857	1.813	2.252	2.336	2.523
126							2.248	1.911	1.847	2.279	2.348	2.573
127							2.24	1.933	1.9	2.314	2.401	2.582
128							2.285	1.95	1.94	2.34	2.412	2.524
129							2.371	1.999	1.977	2.305	2.42	2.551
130							2.393	2.058	2.041	2.326	2.503	2.507
131							2.429	2.069	2.085	2.364	2.456	2.522
132							2.492	2.117	2.11	2.342	2.474	2.566
133							2.525	2.14	2.125	2.342	2.432	2.529
134							2.581	2.177	2.18	2.326	2.452	2.517
135							2.586	2.207	2.207	2.312	2.424	2.596
136							2.627	2.241	2.285	2.311	2.406	2.5
137							2.583	2.288	2.33	2.314	2.451	2.567
138							2.572	2.314	2.37	2.337	2.45	2.531
139							2.56	2.313	2.391	2.308	2.455	2.532
140							2.631	2.366	2.403	2.346	2.459	2.531
141							2.591	2.364	2.475	2.325	2.458	2.582
142							2.547	2.413	2.466	2.325	2.473	2.502
143							2.656	2.422	2.488	2.315	2.471	2.516
144							2.611	2.457	2.492	2.333	2.437	2.541
145							2.611	2.466	2.495	2.333	2.45	2.528
146							2.56	2.504	2.523	2.315	2.451	2.582
147							2.518	2.508	2.493	2.329	2.451	2.537
148							2.613	2.479	2.482	2.346	2.432	2.546
149							2.605	2.479	2.479	2.343	2.446	2.529
150							2.606	2.516	2.486	2.325	2.45	2.558
151							2.584	2.492	2.472	2.308	2.458	2.551
152							2.584	2.511	2.487	2.343	2.436	2.54
153							2.59	2.5	2.457	2.308	2.424	2.569
154							2.591	2.521	2.49	2.35	2.444	2.525
155							2.519	2.519	2.486	2.339	2.463	2.543
156							2.529	2.514	2.445	2.323	2.409	2.562
157							2.608	2.538	2.459	2.305	2.429	2.55
158							2.57	2.486	2.439	2.342	2.415	2.541
159							2.576	2.466	2.461	2.31	2.467	2.557
160							2.558	2.483	2.448	2.307	2.455	2.572
161							2.568	2.495	2.494	2.286	2.421	2.587
162							2.508	2.504	2.456	2.34	2.448	2.546
163							2.587	2.464	2.464	2.328	2.492	2.511
164							2.59	2.482	2.478	2.304	2.395	2.522
165							2.637	2.521	2.435	2.337	2.453	2.526
166							2.5	2.489	2.451	2.321	2.474	2.564
167							2.503	2.506	2.432	2.304	2.437	2.572
168							2.583	2.482	2.438	2.321	2.443	2.531
169							2.562	2.516	2.478	2.284	2.441	2.493
170							2.545	2.528	2.453	2.32	2.428	2.584
171							2.552	2.537	2.448	2.315	2.461	2.54
172							2.526	2.503	2.46	2.341	2.432	2.523
173							2.531	2.489	2.458	2.327	2.419	2.555
174							2.543	2.471	2.452	2.315	2.456	2.533
175							2.525	2.501	2.474	2.344	2.423	2.559
176							2.606	2.515	2.49	2.311	2.422	2.572
177							2.575	2.518	2.444	2.304	2.455	2.58
178							2.602	2.481	2.478	2.329	2.459	2.582
179							2.637	2.496	2.456	2.301	2.444	2.567
180							2.566	2.492	2.467	2.339	2.458	2.553
181							2.597	2.496	2.446	2.334	2.429	2.583
182							2.576	2.478	2.49	2.355	2.442	2.546
183							2.544	2.471	2.481	2.314	2.444	2.519
184							2.533	2.478	2.463	2.328	2.458	2.567
185							2.525	2.465	2.464	2.322	2.457	2.555
186							2.53	2.47	2.446	2.327	2.444	2.566
187							2.61	2.449	2.467	2.339	2.466	2.567
188							2.548	2.524	2.465	2.325	2.471	2.559
189							2.615	2.5	2.453	2.33	2.475	2.568
190							2.609	2.512	2.444	2.326	2.436	2.579
191							2.603	2.475	2.473	2.329	2.455	2.559
192							2.547	2.523	2.456	2.321	2.458	2.59
193							2.594	2.496	2.437	2.329	2.436	2.586
194							2.611	2.528	2.444	2.312	2.445	2.605
195							2.601	2.473	2.49	2.351	2.446	2.575
196							2.54	2.502	2.461	2.326	2.478	2.59
197							2.588	2.53	2.455	2.339	2.493	2.596
198							2.569	2.472	2.436	2.369	2.438	2.564
199							2.649	2.5	2.438	2.342	2.445	2.604
200							2.608	2.463	2.43	2.311	2.483	2.561
201							2.55	2.504	2.439	2.34	2.45	2.561
202							2.626	2.516	2.431	2.315	2.464	2.613
203							2.603	2.524	2.446	2.346	2.439	2.567
204							2.603	2.502	2.474	2.368	2.444	2.575
205							2.531	2.5	2.475	2.335	2.48	2.574
206							2.562	2.492	2.443	2.341	2.441	2.576
207							2.574	2.475	2.473	2.342	2.429	2.555
208							2.567	2.546	2.473	2.357	2.457	2.633
209							2.547	2.489	2.461	2.339	2.479	2.613
210							2.606	2.492	2.493	2.365	2.49	2.622
211							2.575	2.501	2.428	2.383	2.486	2.593
212							2.625	2.517	2.445	2.342	2.471	2.622
213							2.602	2.515	2.431	2.337	2.444	2.642
214							2.555	2.493	2.46	2.344	2.481	2.637
215							2.605	2.543	2.458	2.37	2.531	2.57
216							2.593	2.509	2.474	2.373	2.46	2.543
217							2.569	2.483	2.461	2.39	2.482	2.584
218							2.611	2.489	2.46	2.368	2.495	2.573
219							2.605	2.551	2.468	2.371	2.464	2.59
220							2.57	2.495	2.464	2.346	2.501	2.635
221							2.574	2.489	2.457	2.392	2.465	2.598
222							2.63	2.519	2.434	2.365	2.47	2.625
223							2.645	2.53	2.477	2.373	2.47	2.587
224							2.564	2.522	2.485	2.356	2.489	2.62
225							2.623	2.519	2.474	2.343	2.473	2.638
226							2.591	2.552	2.449	2.359	2.473	2.605
227							2.586	2.497	2.468	2.395	2.553	2.56
228							2.634	2.53	2.46	2.346	2.435	2.639
229							2.566	2.503	2.495	2.4	2.49	2.574
230							2.661	2.526	2.473	2.363	2.514	2.616
231							2.541	2.473	2.474	2.398	2.502	2.605
232							2.61	2.521	2.51	2.356	2.481	2.595
233							2.56	2.541	2.459	2.393	2.53	2.652
234							2.611	2.544	2.458	2.403	2.515	2.633
235							2.702	2.551	2.464	2.349	2.466	2.637
236							2.611	2.569	2.479	2.401	2.493	2.644
237							2.678	2.541	2.466	2.384	2.507	2.608
238							2.608	2.486	2.456	2.348	2.492	2.67
239							2.599	2.523	2.461	2.445	2.461	2.583
240							2.588	2.503	2.474	2.415	2.482	2.622
241							2.595	2.55	2.478	2.361	2.465	2.64
242							2.633	2.526	2.483	2.432	2.483	2.603
243							2.678	2.492	2.499	2.387	2.576	2.667
244							2.667	2.521	2.444	2.427	2.529	2.669
245							2.588	2.516	2.465	2.379	2.507	2.626
246							2.575	2.543	2.471	2.364	2.488	2.667
247							2.633	2.496	2.499	2.398	2.517	2.661
248							2.572	2.543	2.497	2.374	2.51	2.641
249							2.644	2.528	2.466	2.386	2.54	2.654
250							2.695	2.494	2.487	2.365	2.529	2.695
251							2.576	2.586	2.483	2.39	2.503	2.668
252							2.656	2.575	2.496	2.385	2.525	2.679
253							2.561	2.511	2.471	2.424	2.506	2.673
254							2.597	2.502	2.453	2.366	2.477	2.675
255							2.681	2.518	2.499	2.42	2.57	2.735
256							2.656	2.564	2.468	2.379	2.535	2.642
257							2.605	2.483	2.5	2.409	2.551	2.65
258							2.624	2.591	2.501	2.395	2.546	2.625
259							2.593	2.51	2.48	2.453	2.525	2.661
260							2.719	2.612	2.478	2.431	2.539	2.675
261							2.593	2.509	2.436	2.388	2.514	2.678
262							2.589	2.561	2.467	2.432	2.576	2.718
263							2.692	2.547	2.529	2.417	2.535	2.63
264							2.631	2.526	2.502	2.435	2.53	2.645
265							2.602	2.562	2.461	2.429	2.561	2.717
266							2.67	2.583	2.46	2.449	2.545	2.688
267							2.691	2.537	2.524	2.392	2.537	2.712
268							2.604	2.551	2.474	2.423	2.515	2.64
269							2.693	2.545	2.494	2.434	2.57	2.684
270							2.682	2.558	2.496	2.441	2.509	2.659
271							2.646	2.552	2.508	2.432	2.57	2.679
272							2.634	2.554	2.506	2.439	2.522	2.72
273							2.682	2.539	2.48	2.472	2.54	2.67
274							2.677	2.579	2.517	2.446	2.568	2.648
275							2.61	2.547	2.489	2.443	2.537	2.655
276							2.674	2.591	2.487	2.445	2.59	2.654
277							2.699	2.55	2.519	2.403	2.543	2.685
278							2.634	2.541	2.522	2.471	2.573	2.66
279							2.646	2.538	2.537	2.436	2.584	2.702
280							2.625	2.559	2.514	2.474	2.577	2.686
281							2.579	2.56	2.523	2.46	2.541	2.69
282							2.593	2.559	2.503	2.437	2.568	2.71
283							2.704	2.584	2.508	2.439	2.572	2.712
284							2.64	2.562	2.518	2.421	2.595	2.742
285							2.624	2.57	2.558	2.459	2.583	2.67
286							2.622	2.587	2.538	2.458	2.531	2.722
287							2.656	2.582	2.526	2.43	2.547	2.705
288							2.714	2.594	2.5	2.471	2.57	2.71
289							2.678	2.558	2.502	2.436	2.565	2.724
290							2.657	2.559	2.536	2.449	2.586	2.718
291							2.646	2.575	2.544	2.465	2.575	2.678
292							2.692	2.576	2.555	2.483	2.584	2.704
293							2.635	2.62	2.532	2.492	2.568	2.699
294							2.624	2.633	2.523	2.47	2.597	2.681
295							2.699	2.596	2.494	2.468	2.599	2.765
296							2.689	2.605	2.557	2.49	2.569	2.706
297							2.608	2.597	2.539	2.461	2.611	2.7
298							2.637	2.568	2.554	2.472	2.568	2.758
299							2.692	2.596	2.548	2.495	2.562	2.708
300							2.602	2.594	2.526	2.514	2.598	2.677
301							2.659	2.58	2.558	2.45	2.608	2.66
302							2.64	2.58	2.55	2.479	2.599	2.751
303							2.624	2.628	2.544	2.485	2.609	2.734
304							2.674	2.61	2.54	2.474	2.626	2.681
305							2.634	2.602	2.533	2.453	2.57	2.753
306							2.689	2.619	2.521	2.482	2.606	2.74
307							2.721	2.573	2.521	2.495	2.599	2.702
308							2.66	2.589	2.559	2.471	2.575	2.726
309							2.603	2.596	2.533	2.482	2.584	2.746
310							2.676	2.624	2.536	2.492	2.587	2.744
311							2.69	2.562	2.544	2.485	2.618	2.743
312							2.734	2.584	2.533	2.545	2.609	2.742
313							2.726	2.583	2.526	2.471	2.616	2.779
314							2.733	2.609	2.609	2.51	2.608	2.711
315							2.656	2.58	2.553	2.472	2.626	2.77
316							2.802	2.663	2.561	2.453	2.597	2.776
317							2.75	2.635	2.557	2.488	2.594	2.731
318							2.678	2.557	2.558	2.522	2.613	2.721
319							2.692	2.648	2.543	2.525	2.666	2.777
320							2.679	2.663	2.526	2.499	2.57	2.741
321							2.733	2.657	2.538	2.463	2.598	2.773
322							2.765	2.674	2.54	2.496	2.59	2.761
323							2.784	2.586	2.558	2.493	2.596	2.785
324							2.676	2.589	2.559	2.531	2.633	2.747
325							2.624	2.638	2.574	2.54	2.591	2.742
326							2.685	2.632	2.554	2.509	2.573	2.754
327							2.631	2.63	2.568	2.499	2.553	2.697
328							2.729	2.623	2.561	2.537	2.689	2.808
329							2.724	2.663	2.552	2.509	2.638	2.811
330							2.784	2.626	2.565	2.518	2.627	2.764
331							2.708	2.597	2.575	2.525	2.598	2.788
332							2.662	2.603	2.61	2.519	2.613	2.748
333							2.678	2.634	2.56	2.528	2.626	2.741
334							2.731	2.666	2.565	2.528	2.671	2.757
335							2.684	2.616	2.603	2.538	2.617	2.765
336							2.754	2.623	2.562	2.499	2.62	2.783
337							2.637	2.62	2.57	2.517	2.655	2.753
338							2.695	2.657	2.574	2.528	2.647	2.772
339							2.793	2.661	2.548	2.494	2.638	2.811
340							2.801	2.637	2.608	2.506	2.603	2.775
341							2.708	2.616	2.554	2.533	2.633	2.721
342							2.721	2.676	2.608	2.535	2.638	2.733
343							2.663	2.635	2.594	2.514	2.637	2.808
344							2.697	2.695	2.577	2.522	2.656	2.743
345							2.668	2.66	2.599	2.54	2.633	2.779
346							2.71	2.602	2.587	2.546	2.619	2.754
347							2.734	2.627	2.584	2.535	2.667	2.764
348							2.717	2.633	2.595	2.537	2.673	2.778
349							2.676	2.635	2.601	2.514	2.618	2.84
350							2.737	2.653	2.612	2.547	2.66	2.731
351							2.718	2.66	2.604	2.541	2.649	2.783
352							2.748	2.689	2.597	2.523	2.618	2.787
353							2.727	2.65	2.589	2.532	2.663	2.823
354							2.739	2.64	2.615	2.565	2.628	2.715
355							2.728	2.697	2.569	2.522	2.682	2.809
356							2.758	2.682	2.623	2.548	2.627	2.795
357							2.757	2.685	2.583	2.554	2.663	2.735
358							2.733	2.655	2.624	2.559	2.649	2.826
359							2.753	2.64	2.583	2.551	2.661	2.79
360							2.797	2.677	2.602	2.572	2.674	2.784
361							2.842	2.631	2.618	2.54	2.673	2.764
362							2.798	2.67	2.601	2.58	2.698	2.74
363							2.794	2.674	2.602	2.55	2.715	2.842
364							2.778	2.671	2.625	2.568	2.664	2.761
365							2.857	2.696	2.615	2.591	2.631	2.765
366							2.706	2.662	2.612	2.515	2.675	2.714
367							2.79	2.662	2.59	2.532	2.662	2.79
368							2.685	2.603	2.623	2.591	2.624	2.763
369							2.742	2.65	2.581	2.555	2.628	2.764
370							2.74	2.693	2.662	2.53	2.686	2.755
371							2.664	2.727	2.573	2.593	2.639	2.775
372							2.726	2.685	2.625	2.591	2.691	2.831
373							2.684	2.677	2.62	2.568	2.65	2.787
374							2.732	2.627	2.586	2.546	2.589	2.798
375							2.713	2.686	2.597	2.555	2.675	2.833
376							2.727	2.679	2.616	2.581	2.63	2.851
377							2.814	2.71	2.602	2.522	2.622	2.852
378							2.843	2.656	2.646	2.602	2.617	2.823
379							2.72	2.683	2.602	2.591	2.703	2.829
380							2.761	2.627	2.661	2.558	2.686	2.833
381							2.692	2.631	2.655	2.581	2.637	2.792
382							2.75	2.748	2.577	2.545	2.635	2.779
