# Supplementary material for: Overexpression profiling reveals cellular requirements in the context of genetic backgrounds and environments
Source: PLoS Genet. 2023 Apr 28;19(4):e1010732. doi: 10.1371/journal.pgen.1010732 (PMC10171610; doi:10.1371/journal.pgen.1010732)
Supplement: S1 Data — (ZIP) [file pgen.1010732.s025.zip › S1_Data/S6_Fig/B/B_rawdata.csv]

	Vector_30C_Rep1	Vector_30C_Rep2	Vector_30C_Rep3	NCS6-oe_30C_Rep1	NCS6-oe_30C_Rep2	NCS6-oe_30C_Rep3	Vector_40C_Rep1	Vector_40C_Rep2	Vector_40C_Rep3	NCS6-oe_40C_Rep1	NCS6-oe_40C_Rep2	NCS6-oe_40C_Rep3
1	-0.001	0.001	0	0.001	0.003	0.002	0.011	0.012	0.013	0.011	0.01	0.008
2	0	0.001	0.002	0	0.003	0.002	0.015	0.016	0.015	0.016	0.019	0.017
3	0	0.001	0.001	0	0.002	0.002	0.013	0.018	0.013	0.023	0.024	0.026
4	0.001	0.002	0.001	0.001	0.001	0.001	0.015	0.017	0.015	0.03	0.028	0.027
5	0.002	0.003	0.002	0.002	0.004	0.004	0.015	0.015	0.015	0.031	0.03	0.03
6	0.002	0.003	0.001	0.003	0.001	0.001	0.016	0.016	0.016	0.031	0.032	0.033
7	0	0.002	0	0.001	0.002	0.001	0.015	0.017	0.016	0.03	0.033	0.033
8	0	0.001	0	0	0.002	0.002	0.016	0.019	0.016	0.032	0.033	0.033
9	0.001	0.003	0	0.002	0.003	0.002	0.018	0.018	0.017	0.032	0.035	0.034
10	0.001	0.002	0.002	0.001	0.005	0.004	0.018	0.02	0.018	0.034	0.034	0.037
11	0.001	0.004	0.003	0.003	0.004	0.004	0.02	0.022	0.019	0.035	0.037	0.035
12	0.003	0.004	0.001	0.003	0.003	0.002	0.026	0.025	0.02	0.034	0.038	0.037
13	0.002	0.004	0.001	0.004	0.002	0.003	0.026	0.024	0.02	0.037	0.038	0.039
14	0.004	0.005	0.002	0.005	0.005	0.004	0.028	0.027	0.023	0.038	0.04	0.044
15	0.005	0.006	0.003	0.005	0.004	0.004	0.028	0.03	0.024	0.041	0.044	0.041
16	0.006	0.008	0.003	0.005	0.005	0.006	0.033	0.03	0.03	0.044	0.046	0.047
17	0.009	0.012	0.003	0.011	0.005	0.004	0.034	0.033	0.027	0.048	0.051	0.051
18	0.008	0.01	0.005	0.01	0.01	0.008	0.038	0.034	0.031	0.049	0.054	0.052
19	0.009	0.012	0.006	0.01	0.009	0.01	0.04	0.035	0.032	0.052	0.059	0.057
20	0.011	0.012	0.009	0.01	0.011	0.011	0.045	0.04	0.037	0.059	0.062	0.063
21	0.01	0.015	0.01	0.012	0.013	0.015	0.047	0.042	0.037	0.067	0.067	0.066
22	0.013	0.018	0.015	0.015	0.018	0.016	0.049	0.046	0.041	0.063	0.075	0.071
23	0.012	0.019	0.011	0.018	0.016	0.018	0.049	0.051	0.042	0.067	0.081	0.077
24	0.017	0.022	0.015	0.018	0.019	0.019	0.055	0.054	0.049	0.08	0.085	0.082
25	0.022	0.026	0.016	0.023	0.023	0.022	0.059	0.055	0.052	0.081	0.091	0.092
26	0.023	0.03	0.017	0.025	0.024	0.025	0.062	0.06	0.054	0.085	0.1	0.093
27	0.024	0.03	0.019	0.025	0.027	0.026	0.067	0.064	0.059	0.093	0.102	0.102
28	0.03	0.037	0.024	0.033	0.034	0.031	0.073	0.069	0.06	0.095	0.111	0.11
29	0.033	0.04	0.025	0.035	0.037	0.035	0.081	0.071	0.067	0.1	0.117	0.117
30	0.035	0.046	0.032	0.04	0.042	0.04	0.081	0.076	0.068	0.107	0.131	0.121
31	0.038	0.049	0.039	0.042	0.047	0.047	0.088	0.081	0.071	0.115	0.134	0.135
32	0.042	0.052	0.038	0.049	0.048	0.047	0.091	0.084	0.078	0.126	0.146	0.146
33	0.045	0.055	0.044	0.051	0.056	0.056	0.103	0.092	0.077	0.132	0.156	0.149
34	0.049	0.06	0.047	0.054	0.066	0.061	0.106	0.096	0.091	0.141	0.158	0.161
35	0.057	0.067	0.053	0.062	0.071	0.068	0.11	0.099	0.09	0.15	0.173	0.171
36	0.062	0.076	0.06	0.069	0.076	0.073	0.117	0.103	0.097	0.16	0.185	0.187
37	0.064	0.08	0.061	0.075	0.084	0.082	0.128	0.109	0.105	0.166	0.205	0.198
38	0.073	0.092	0.067	0.081	0.089	0.086	0.134	0.115	0.11	0.183	0.212	0.211
39	0.08	0.096	0.074	0.085	0.095	0.096	0.134	0.118	0.117	0.183	0.22	0.22
40	0.085	0.102	0.081	0.093	0.11	0.107	0.142	0.124	0.118	0.199	0.236	0.237
41	0.09	0.112	0.086	0.1	0.117	0.114	0.153	0.133	0.125	0.209	0.243	0.244
42	0.102	0.122	0.097	0.114	0.129	0.121	0.16	0.139	0.135	0.221	0.264	0.263
43	0.118	0.134	0.109	0.122	0.143	0.139	0.165	0.146	0.136	0.235	0.275	0.277
44	0.121	0.149	0.115	0.132	0.149	0.143	0.178	0.154	0.144	0.249	0.295	0.287
45	0.132	0.156	0.121	0.142	0.158	0.157	0.18	0.157	0.151	0.256	0.307	0.302
46	0.14	0.17	0.136	0.156	0.172	0.172	0.193	0.169	0.164	0.26	0.317	0.331
47	0.156	0.18	0.15	0.17	0.193	0.192	0.198	0.171	0.169	0.284	0.335	0.333
48	0.162	0.198	0.163	0.182	0.212	0.205	0.214	0.176	0.172	0.294	0.357	0.346
49	0.175	0.211	0.177	0.195	0.226	0.22	0.228	0.185	0.187	0.303	0.366	0.379
50	0.209	0.236	0.191	0.218	0.243	0.241	0.23	0.202	0.192	0.324	0.389	0.39
51	0.207	0.245	0.204	0.23	0.269	0.257	0.236	0.204	0.197	0.339	0.409	0.401
52	0.223	0.269	0.222	0.245	0.287	0.287	0.255	0.218	0.212	0.35	0.422	0.42
53	0.248	0.306	0.245	0.271	0.308	0.3	0.263	0.219	0.218	0.369	0.444	0.446
54	0.267	0.317	0.258	0.286	0.331	0.321	0.271	0.235	0.228	0.381	0.467	0.469
55	0.292	0.339	0.295	0.306	0.353	0.349	0.28	0.24	0.243	0.401	0.485	0.494
56	0.311	0.361	0.299	0.338	0.388	0.373	0.288	0.249	0.25	0.424	0.518	0.504
57	0.335	0.393	0.332	0.347	0.417	0.398	0.308	0.255	0.258	0.426	0.524	0.532
58	0.356	0.42	0.367	0.372	0.438	0.424	0.324	0.282	0.269	0.449	0.567	0.556
59	0.382	0.456	0.382	0.409	0.483	0.461	0.335	0.278	0.281	0.469	0.577	0.575
60	0.405	0.481	0.413	0.429	0.514	0.514	0.344	0.293	0.292	0.482	0.593	0.599
61	0.444	0.517	0.441	0.468	0.541	0.541	0.356	0.298	0.303	0.509	0.621	0.628
62	0.467	0.554	0.474	0.516	0.578	0.562	0.378	0.306	0.316	0.524	0.65	0.659
63	0.499	0.591	0.52	0.569	0.62	0.597	0.385	0.327	0.332	0.55	0.659	0.677
64	0.54	0.638	0.558	0.564	0.664	0.672	0.394	0.344	0.343	0.567	0.703	0.7
65	0.575	0.681	0.606	0.611	0.698	0.683	0.415	0.349	0.357	0.599	0.741	0.737
66	0.628	0.724	0.636	0.65	0.746	0.72	0.429	0.352	0.366	0.621	0.75	0.763
67	0.655	0.783	0.685	0.707	0.799	0.793	0.44	0.367	0.391	0.651	0.792	0.786
68	0.706	0.825	0.71	0.766	0.853	0.854	0.463	0.391	0.398	0.658	0.822	0.831
69	0.756	0.885	0.763	0.793	0.923	0.882	0.478	0.391	0.415	0.708	0.861	0.848
70	0.805	0.932	0.817	0.866	0.948	0.917	0.505	0.41	0.436	0.728	0.881	0.889
71	0.858	0.99	0.881	0.888	1.007	0.979	0.51	0.424	0.44	0.736	0.916	0.925
72	0.91	1.051	0.932	0.969	1.068	1.033	0.54	0.445	0.47	0.767	0.939	0.956
73	0.96	1.115	1	1.008	1.15	1.117	0.554	0.449	0.484	0.79	0.976	0.978
74	1.019	1.18	1.052	1.078	1.19	1.159	0.577	0.466	0.497	0.817	1.012	1.021
75	1.078	1.237	1.116	1.129	1.254	1.237	0.589	0.474	0.518	0.851	1.043	1.047
76	1.145	1.31	1.202	1.189	1.342	1.301	0.605	0.492	0.527	0.866	1.07	1.098
77	1.209	1.398	1.284	1.273	1.412	1.357	0.641	0.512	0.55	0.906	1.116	1.128
78	1.28	1.471	1.339	1.323	1.47	1.425	0.656	0.538	0.569	0.932	1.163	1.16
79	1.351	1.56	1.405	1.405	1.546	1.498	0.672	0.546	0.594	0.975	1.197	1.19
80	1.413	1.633	1.482	1.461	1.622	1.557	0.696	0.576	0.612	0.994	1.247	1.247
81	1.495	1.678	1.569	1.536	1.703	1.647	0.722	0.582	0.627	1.034	1.26	1.281
82	1.562	1.748	1.638	1.601	1.756	1.716	0.763	0.615	0.664	1.068	1.318	1.31
83	1.639	1.822	1.7	1.684	1.842	1.79	0.763	0.626	0.678	1.097	1.373	1.352
84	1.693	1.922	1.782	1.762	1.94	1.897	0.793	0.643	0.707	1.122	1.414	1.403
85	1.785	1.999	1.862	1.848	2.008	1.95	0.823	0.654	0.73	1.153	1.421	1.436
86	1.848	2.067	1.944	1.907	2.076	2.016	0.841	0.686	0.749	1.196	1.476	1.487
87	1.947	2.143	2.031	2.031	2.173	2.105	0.875	0.708	0.781	1.233	1.518	1.531
88	2.015	2.221	2.129	2.081	2.254	2.197	0.899	0.728	0.816	1.273	1.555	1.569
89	2.115	2.315	2.19	2.196	2.365	2.252	0.926	0.75	0.841	1.31	1.635	1.629
90	2.192	2.395	2.299	2.265	2.421	2.352	0.967	0.772	0.858	1.347	1.645	1.666
91	2.254	2.451	2.385	2.337	2.492	2.424	0.985	0.797	0.881	1.395	1.689	1.715
92	2.346	2.536	2.475	2.413	2.584	2.508	1.021	0.83	0.914	1.424	1.761	1.761
93	2.409	2.637	2.574	2.507	2.673	2.581	1.052	0.837	0.963	1.458	1.795	1.805
94	2.487	2.739	2.642	2.581	2.733	2.647	1.106	0.862	0.984	1.507	1.846	1.835
95	2.598	2.785	2.725	2.673	2.8	2.75	1.11	0.896	1.012	1.536	1.892	1.922
96	2.669	2.872	2.853	2.772	2.94	2.819	1.164	0.924	1.032	1.584	1.948	1.922
97	2.78	2.957	2.928	2.92	3.008	2.921	1.195	0.943	1.062	1.616	1.97	1.986
98	2.806	2.995	3.083	2.995	3.083	2.973	1.224	0.978	1.119	1.674	2.022	2.052
99	2.964	2.968	3.165	3.087	3.178	3.077	1.241	1.008	1.142	1.745	2.069	2.057
100	3.041	3.017	3.201	3.127	3.097	3.105	1.284	1.033	1.187	1.763	2.112	2.136
101	2.98	3.004	3.309	3.111	3.199	3.076	1.34	1.055	1.213	1.8	2.163	2.201
102	3.111	2.982	3.208	3.156	3.187	3.064	1.371	1.087	1.245	1.84	2.231	2.201
103	2.991	3.047	3.357	3.132	3.258	3.093	1.406	1.105	1.29	1.926	2.29	2.277
104	3.131	3.016	3.284	3.18	3.153	3.151	1.447	1.161	1.33	1.928	2.272	2.284
105	3.062	3.015	3.245	3.112	3.182	3.062	1.475	1.173	1.351	1.972	2.305	2.321
106	3.009	3.04	3.315	3.163	3.236	3.151	1.515	1.199	1.406	1.999	2.398	2.349
107	3.121	3.075	3.233	3.204	3.14	3.118	1.549	1.237	1.443	2.037	2.423	2.378
108	3.1	3.024	3.264	3.145	3.109	3.163	1.613	1.265	1.473	2.098	2.464	2.369
109	3.004	3.055	3.281	3.233	3.177	3.088	1.628	1.291	1.509	2.145	2.461	2.398
110	3.084	3.052	3.369	3.171	3.163	3.155	1.676	1.326	1.546	2.146	2.502	2.414
111							1.688	1.367	1.588	2.202	2.55	2.416
112							1.744	1.381	1.638	2.252	2.561	2.428
113							1.765	1.414	1.671	2.268	2.559	2.431
114							1.84	1.455	1.713	2.31	2.533	2.401
115							1.876	1.501	1.746	2.334	2.521	2.398
116							1.921	1.521	1.788	2.322	2.507	2.395
117							1.967	1.558	1.839	2.313	2.532	2.397
118							1.979	1.581	1.882	2.329	2.545	2.431
119							2.046	1.621	1.918	2.311	2.528	2.403
120							2.037	1.655	1.965	2.303	2.522	2.421
121							2.11	1.695	1.999	2.298	2.509	2.408
122							2.131	1.729	2.035	2.319	2.547	2.388
123							2.156	1.758	2.082	2.336	2.512	2.407
124							2.236	1.803	2.123	2.332	2.53	2.399
125							2.21	1.825	2.18	2.325	2.572	2.42
126							2.267	1.862	2.211	2.329	2.544	2.395
127							2.296	1.906	2.262	2.288	2.544	2.432
128							2.364	1.937	2.291	2.356	2.541	2.393
129							2.388	1.936	2.334	2.325	2.568	2.415
130							2.373	1.966	2.37	2.305	2.586	2.414
131							2.39	2.014	2.387	2.341	2.512	2.408
132							2.423	2.065	2.444	2.314	2.552	2.424
133							2.456	2.108	2.467	2.326	2.529	2.424
134							2.427	2.131	2.473	2.322	2.55	2.423
135							2.402	2.161	2.461	2.313	2.598	2.409
136							2.391	2.202	2.496	2.3	2.559	2.417
137							2.393	2.194	2.512	2.311	2.583	2.436
138							2.429	2.271	2.49	2.289	2.547	2.415
139							2.435	2.263	2.489	2.32	2.553	2.429
140							2.408	2.296	2.474	2.326	2.531	2.412
141							2.403	2.33	2.467	2.32	2.588	2.41
142							2.408	2.351	2.471	2.306	2.558	2.42
143							2.434	2.346	2.504	2.307	2.558	2.397
144							2.419	2.317	2.455	2.305	2.548	2.435
145							2.405	2.326	2.45	2.328	2.552	2.406
146							2.431	2.347	2.468	2.328	2.547	2.42
147							2.386	2.318	2.472	2.32	2.562	2.417
148							2.43	2.329	2.479	2.326	2.564	2.392
149							2.434	2.329	2.49	2.326	2.543	2.422
150							2.414	2.327	2.482	2.306	2.574	2.408
151							2.415	2.308	2.456	2.329	2.512	2.479
152							2.395	2.347	2.453	2.294	2.547	2.452
153							2.437	2.308	2.448	2.322	2.568	2.421
154							2.419	2.356	2.459	2.305	2.576	2.402
155							2.388	2.347	2.466	2.323	2.526	2.423
