# Supplementary material for: Overexpression profiling reveals cellular requirements in the context of genetic backgrounds and environments
Source: PLoS Genet. 2023 Apr 28;19(4):e1010732. doi: 10.1371/journal.pgen.1010732 (PMC10171610; doi:10.1371/journal.pgen.1010732)
Supplement: S1 Data — (ZIP) [file pgen.1010732.s025.zip › S1_Data/S6_Fig/B/B_statics.csv]

NCS6		rep1	rep2	rep3	Mean	Std	p-value	Ratio
30˚C	Vector	0.6542866	0.66149504	0.68014505	0.665308897	0.013344437	-	-
30˚C	NCS6oe	0.63969229	0.67537976	0.66558274	0.660218263	0.018438603	0.720018462	0.992348466
40˚C	Vector	0.36321742	0.32617563	0.35960513	0.34966606	0.020423329	-	-
40˚C	NCS6oe	0.42029679	0.4644515	0.46556708	0.450105123	0.025820799	0.007097669	1.287242815
