# Supplementary material for: Overexpression profiling reveals cellular requirements in the context of genetic backgrounds and environments
Source: PLoS Genet. 2023 Apr 28;19(4):e1010732. doi: 10.1371/journal.pgen.1010732 (PMC10171610; doi:10.1371/journal.pgen.1010732)
Supplement: S1 Data — (ZIP) [file pgen.1010732.s025.zip › S1_Data/S4_Fig/A-E/gTOW6000strains(from Makanae 2013).xlsx]

## Sheet: gTOW6000
NBRP#	serial#	locus	gene	plate#	行	列	well#	chr	Leu	Notes	Source	Distribution terms	LMO	primer name_Up_	Up Primer	primer name_Down_	Down Primer	size_1st set	PC1_icPCR	PC2_icPCR	備考	1st PCR evaluation
BYgTOW00A01	1	YAL068C	PAU8	0	A	1	1	1	+		H. Moriya	B-3-2	P1	864（upYAL068C）	cggccgctctagaactagtggatccCCTCGGCACCCCTATAATTGGCA	865（downYAL068C）	attgggtaccgggccccccctcgagCCACACCACACCCACACACCCAC	2502	P	N		G
BYgTOW00B01	2	YAL067W-A		0	B	1	2	1	+		H. Moriya	B-3-2	P1	866（upYAL067W-A）	cggccgctctagaactagtggatccGGCGATTGAAGTTAATTTGACCA	867（downYAL067W-A）	attgggtaccgggccccccctcgagTTATCAGTATCTGATGAAAAATA	5113	N	P		A
BYgTOW00C01	3	YAL067C	SEO1	0	C	1	3	1	+		H. Moriya	B-3-2	P1	868（upYAL067C）	cggccgctctagaactagtggatccGTATTGCTGGCAATCGTATGGTA	869（downYAL067C）	attgggtaccgggccccccctcgagGTGTTGGGAGTCGTATACTGTTA	8905	P	P		A
BYgTOW00D01	4	YAL065C		0	D	1	4	1	+		H. Moriya	B-3-2	P1	870（upYAL065C）	cggccgctctagaactagtggatccTTCCGAAACTGCTTCACCTGCCA	871（downYAL065C）	attgggtaccgggccccccctcgagAATCTCTTTAACAATTGAATACA	3076	P	P		E
BYgTOW00E01	5	YAL064W-B		0	E	1	5	1	+		H. Moriya	B-3-2	P1	872（upYAL064W-B）	cggccgctctagaactagtggatccTGTCTCACTGGTAGCACTGTTCA	873（downYAL064W-B）	attgggtaccgggccccccctcgagACAGCCCAATTGTACTATCCCTG	1458	P	P		A
BYgTOW00F01	6	YAL064C-A		0	F	1	6	1	+		H. Moriya	B-3-2	P1	874（upYAL064C-A）	cggccgctctagaactagtggatccCCGAAAAGTTGCAGTATATCGCA	875（downYAL064C-A）	attgggtaccgggccccccctcgagGAGATGGATTCAGTGCACACATG	9145	N	P		B
BYgTOW00G01	7	YAL064W		0	G	1	7	1	+		H. Moriya	B-3-2	P1	876（upYAL064W）	cggccgctctagaactagtggatccTGGTGGTAAAAAGTAACCTGTCA	877（downYAL064W）	attgggtaccgggccccccctcgagACCATTATTTCCTCTTCTGTTTA	8699	P	P		A
BYgTOW00H01	8	YAL063C-A		0	H	1	8	1	+		H. Moriya	B-3-2	P1	878（upYAL063C-A）	cggccgctctagaactagtggatccTCCTTATTGCTGGCAATTATTTA	879（downYAL063C-A）	attgggtaccgggccccccctcgagCTAATATTGAATAGCGAACCATA	2195	P	P		B
BYgTOW00A02	9	YAL063C	FLO9	0	A	2	9	1	+		H. Moriya	B-3-2	P1	880（upYAL063C）	cggccgctctagaactagtggatccCTGAAACTCTGGTTCGCTTGTCA	881（downYAL063C）	attgggtaccgggccccccctcgagGAGCAAAACTGTGCGAGGGCACA	8927	N	N		G
BYgTOW00B02	10	YAL062W	GDH3	0	B	2	10	1	+		H. Moriya	B-3-2	P1	882（upYAL062W）	cggccgctctagaactagtggatccTAAACAATAATGTGCCAGAGACA	883（downYAL062W）	attgggtaccgggccccccctcgagACCGAAATACGCTAAGGCTCTCA	5526	P	N		A
BYgTOW00C02	11	YAL061W	BDH2	0	C	2	11	1	+		H. Moriya	B-3-2	P1	884（upYAL061W）	cggccgctctagaactagtggatccCTTGACCAGGGAGACGTTTTTTA	885（downYAL061W）	attgggtaccgggccccccctcgagCTTGAAATATGCCAAAGCTCTCA	2261	P	P		A
BYgTOW00D02	12	YAL060W	BDH1	0	D	2	12	1	+		H. Moriya	B-3-2	P1	886（upYAL060W）	cggccgctctagaactagtggatccGAGGCTAAACTGCGTCACACATG	887（downYAL060W）	attgggtaccgggccccccctcgagCTTTTGTCGTCTTTGTTCCCACA	1854	P	P		A
BYgTOW00E02	13	YAL059W	ECM1	0	E	2	13	1	+		H. Moriya	B-3-2	P1	888（upYAL059W）	cggccgctctagaactagtggatccAACAATCACGGTGAAATGAAGTA	889（downYAL059W）	attgggtaccgggccccccctcgagCCATAAATACGCAGAAAATTTCA	1207	P	P		A
BYgTOW00F02	14	YAL058W	CNE1	0	F	2	14	1	+		H. Moriya	B-3-2	P1	890（upYAL058W）	cggccgctctagaactagtggatccCTGCCAGACGATGTTGAAGAATA	891（downYAL058W）	attgggtaccgggccccccctcgagCCATGGTGAACTGGAAATTTCCA	2158	P	N		A
BYgTOW00G02	15	YAL056W	GPB2	0	G	2	15	1	-		H. Moriya	B-3-2	P1	892（upYAL056W）	cggccgctctagaactagtggatccCTTTGTTGTGTAGTATTTACATA	893（downYAL056W）	attgggtaccgggccccccctcgagTCTACTTCTTGATGGTGGTGGCA	3251	P	P		A
BYgTOW00H02	16	YAL055W	PEX22	0	H	2	16	1	+		H. Moriya	B-3-2	P1	894（upYAL055W）	cggccgctctagaactagtggatccCCTAGCGTAAATCCTAGTGCATA	895（downYAL055W）	attgggtaccgggccccccctcgagCTAATTGATTCGGTCAAGTTGTA	1026	P	P		A
BYgTOW00A03	17	YAL054C	ACS1	0	A	3	17	1	+		H. Moriya	B-3-2	P1	896（upYAL054C）	cggccgctctagaactagtggatccTGCGAAGGTGTTTAGGAAGATCA	897（downYAL054C）	attgggtaccgggccccccctcgagCTGATTGACACTTTATGCAATTA	3226	P	P		B
BYgTOW00B03	18	YAL053W	FLC2	0	B	3	18	1	slow		H. Moriya	B-3-2	P1	898（upYAL053W）	cggccgctctagaactagtggatccTGATTGTACGGCAGAGGGCGACA	899（downYAL053W）	attgggtaccgggccccccctcgagCTTCTGCGTACTATTTTCGACCA	3588	P	P		A
BYgTOW00C03	19	YAL051W	OAF1	0	C	3	19	1	+		H. Moriya	B-3-2	P1	900（upYAL051W）	cggccgctctagaactagtggatccCGCAACAACAACCCATATTTGTA	901（downYAL051W）	attgggtaccgggccccccctcgagTTCAATCATTTTTCGAATGTTTA	3651	P	P		A
BYgTOW00D03	20	YAL049C		0	D	3	20	1	+		H. Moriya	B-3-2	P1	902（upYAL049C）	cggccgctctagaactagtggatccAAATCATCAAAATTCTCAAAATA	903（downYAL049C）	attgggtaccgggccccccctcgagTTGTTTGGCAATGACTTTGCTTA	1140	P	P		A
BYgTOW00E03	21	YAL048C	GEM1	0	E	3	21	1	-		H. Moriya	B-3-2	P1	904（upYAL048C）	cggccgctctagaactagtggatccAACCTATCAATCAACAATCCCTA	905（downYAL048C）	attgggtaccgggccccccctcgagCTTGCCAGGTTGATTAGATGCCA	2440	P	P		A
BYgTOW00F03	22	YAL047C	SPC72	0	F	3	22	1	-		H. Moriya	B-3-2	P1	906（upYAL047C）	cggccgctctagaactagtggatccGGGAAGGGTCCGGCATCATCATG	907（downYAL047C）	attgggtaccgggccccccctcgagTACCCGAATCGTTTCTTTAGTCA	2286	P	P		A
BYgTOW00G03	23	YAL046C		0	G	3	23	1	+		H. Moriya	B-3-2	P1	908（upYAL046C）	cggccgctctagaactagtggatccTGTGCTCATTGCTCTCTTGAACA	909（downYAL046C）	attgggtaccgggccccccctcgagACTAGGAATCCATCGACGTACCA	707	P	P		A
BYgTOW00H03	24	YAL044W-A		0	H	3	24	1	+		H. Moriya	B-3-2	P1	910（upYAL044W-A）	cggccgctctagaactagtggatccTAGCATGGTCTGTGGGAGCTTCA	911（downYAL044W-A）	attgggtaccgggccccccctcgagAAGACACTGGTTCATGATGACTG	611	P	P		B
BYgTOW00A04	25	YAL044C	GCV3	0	A	4	25	1	+		H. Moriya	B-3-2	P1	912（upYAL044C）	cggccgctctagaactagtggatccTCACTGCTTGACAGGCTAAAATG	913（downYAL044C）	attgggtaccgggccccccctcgagGAGTATGAATCCAAAGCGAAATA	891	P	P		A
BYgTOW00B04	26	YAL043C	PTA1	0	B	4	26	1	+		H. Moriya	B-3-2	P1	914（upYAL043C）	cggccgctctagaactagtggatccCGACAGCAACGTGGACCTTTTCA	915（downYAL043C）	attgggtaccgggccccccctcgagCCATAGTCTAGTAGTGCGTAACA	2900	P	P		A
BYgTOW00C04	27	YAL042W	ERV46	0	C	4	27	1	slow		H. Moriya	B-3-2	P1	916（upYAL042W）	cggccgctctagaactagtggatccTTGTTCCATCTCTGCAGATGACA	917（downYAL042W）	attgggtaccgggccccccctcgagGGCAAAACGGGTTTGGATCGCCA	1834	P	P		A
BYgTOW00D04	28	YAL041W	CDC24	0	D	4	28	1	+		H. Moriya	B-3-2	P1	918（upYAL041W）	cggccgctctagaactagtggatccATCTGGGGCAAGAAGAGCCAGTA	919（downYAL041W）	attgggtaccgggccccccctcgagAGCAACCTCAAGAAAACTCGCTG	3261	P	P		A
BYgTOW00E04	29	YAL040C	CLN3	0	E	4	29	1	+		H. Moriya	B-3-2	P1	920（upYAL040C）	cggccgctctagaactagtggatccTCCTCTTCGTCCTCCGCCCCTTA	921（downYAL040C）	attgggtaccgggccccccctcgagTTCTTGAACATTCGTCTGTATTG	3358	P	P		B
BYgTOW00F04	30	YAL039C	CYC3	0	F	4	30	1	-		H. Moriya	B-3-2	P1	922（upYAL039C）	cggccgctctagaactagtggatccGGTCAATCTTTCTAATCTAGACA	923（downYAL039C）	attgggtaccgggccccccctcgagTATGGTATCCTTCAATATGGCCA	4312	P	P		A
BYgTOW00G04	31	YAL038W	CDC19	0	G	4	31	1	+		H. Moriya	B-3-2	P1	924（upYAL038W）	cggccgctctagaactagtggatccTTGATCTGCCCAAAACCAACCCA	925（downYAL038W）	attgggtaccgggccccccctcgagAATAACATAATACTCTTTTTATA	3947	N	P		D
BYgTOW00H04	32	YAL037C-A		0	H	4	32	1	+		H. Moriya	B-3-2	P1	926（upYAL037C-A）	cggccgctctagaactagtggatccTGAATCTTCGATTTCCATATCCA	927（downYAL037C-A）	attgggtaccgggccccccctcgagACTTTGCAAGTCTCTACCGTTTA	778	N	P		C
BYgTOW00A05	33	YAL037W		0	A	5	33	1	+		H. Moriya	B-3-2	P1	928（upYAL037W）	cggccgctctagaactagtggatccCATTTTTGGAAACGAGATTGACA	929（downYAL037W）	attgggtaccgggccccccctcgagGTTGTTACCATCTTGAAAAAGTG	1571	P	P		A
BYgTOW00B05	34	YAL036C	RBG1	0	B	5	34	1	+		H. Moriya	B-3-2	P1	930（upYAL036C）	cggccgctctagaactagtggatccGTTCTTTTTACTCTTTTTCGCCA	931（downYAL036C）	attgggtaccgggccccccctcgagACCACAAAGCGAGGTCGCTTTTG	1650	P	P		C
BYgTOW00C05	35	YAL035W	FUN12	0	C	5	35	1	+		H. Moriya	B-3-2	P1	932（upYAL035W）	cggccgctctagaactagtggatccGATTTTTTCAACTGTAGTAGACA	933（downYAL035W）	attgggtaccgggccccccctcgagGGATCTCATAGTGGGAGCAGACA	3612	P	P		A
BYgTOW00D05	36	YAL034W-A	MTW1	0	D	5	36	1	+		H. Moriya	B-3-2	P1	934（upYAL034W-A）	cggccgctctagaactagtggatccAAGGTCGTTTTCGGCATCGAATG	935（downYAL034W-A）	attgggtaccgggccccccctcgagTCGAATTTTACGAAGTACTTATA	1321	P	P		A
BYgTOW00E05	37	YAL034C	FUN19	0	E	5	37	1	+		H. Moriya	B-3-2	P1	936（upYAL034C）	cggccgctctagaactagtggatccATATCTACTTTTTAAACGTACCA	937（downYAL034C）	attgggtaccgggccccccctcgagGATTTACTTGATGATGTGTTATA	2165	P	P		A
BYgTOW00F05	38	YAL033W	POP5	0	F	5	38	1	-		H. Moriya	B-3-2	P1	938（upYAL033W）	cggccgctctagaactagtggatccAGATTCAGGAGAATATAATCCCA	939（downYAL033W）	attgggtaccgggccccccctcgagAAATCGGATAACTATGGCGCCTA	1430	P	P		A
BYgTOW00G05	39	YAL032C	PRP45	0	G	5	39	1	+		H. Moriya	B-3-2	P1	940（upYAL032C）	cggccgctctagaactagtggatccAAAATCAGAAGCAAATTGAGATA	941（downYAL032C）	attgggtaccgggccccccctcgagGAAAACGAAAACGAGGACGATTA	1568	P	P		C
BYgTOW00H05	40	YAL031C	GIP4	0	H	5	40	1	+		H. Moriya	B-3-2	P1	942（upYAL031C）	cggccgctctagaactagtggatccGTCAAAGGGAGTAGATGACGACA	943（downYAL031C）	attgggtaccgggccccccctcgagAGGTGGTAGTCTGTTACTAAACA	2858	P	P		A
BYgTOW00A06	41	YAL030W	SNC1	0	A	6	41	1	+		H. Moriya	B-3-2	P1	944（upYAL030W）	cggccgctctagaactagtggatccTTTTCTCTTTTGCACATCTACCA	945（downYAL030W）	attgggtaccgggccccccctcgagATTATAAAATTAGACAGAAAATA	870	P	P		C
BYgTOW00B06	42	YAL029C	MYO4	0	B	6	42	1	-		H. Moriya	B-3-2	P1	946（upYAL029C）	cggccgctctagaactagtggatccGCTCTTTATTTGAGCATTTTGCA	947（downYAL029C）	attgggtaccgggccccccctcgagATTGCTGTTCACTTTAGTCGATA	5194	P	P		B
BYgTOW00C06	43	YAL028W	FRT2	0	C	6	43	1	+		H. Moriya	B-3-2	P1	948（upYAL028W）	cggccgctctagaactagtggatccCTTAGTTCCTACTTCAAATGACA	949（downYAL028W）	attgggtaccgggccccccctcgagTACCGTTGCTATACTTGGTGCCA	2463	P	P		A
BYgTOW00D06	44	YAL027W		0	D	6	44	1	+		H. Moriya	B-3-2	P1	950（upYAL027W）	cggccgctctagaactagtggatccAAGCATCTAGTATCGCATAAATA	951（downYAL027W）	attgggtaccgggccccccctcgagGATGATATTTCATTTGATATATG	1190	P	P		A
BYgTOW00E06	45	YAL026C	DRS2	0	E	6	45	1	+		H. Moriya	B-3-2	P1	952（upYAL026C）	cggccgctctagaactagtggatccGCTGAGCAAGAAGTGGCACAATA	953（downYAL026C）	attgggtaccgggccccccctcgagTCGAAGCAACCCCAGGAGGAATG	4799	N	P		A
BYgTOW00F06	46	YAL025C	MAK16	0	F	6	46	1	-		H. Moriya	B-3-2	P1	954（upYAL025C）	cggccgctctagaactagtggatccGAGATTAATGAACTATCCACATG	955（downYAL025C）	attgggtaccgggccccccctcgagGGGGGTTTCTCTGTCGTCATTCA	1914	P	P		A
BYgTOW00G06	47	YAL024C	LTE1	0	G	6	47	1	+		H. Moriya	B-3-2	P1	956（upYAL024C）	cggccgctctagaactagtggatccATTGCCGACAAGCAAGAAGCATG	957（downYAL024C）	attgggtaccgggccccccctcgagTTGCCAAACAATTTCGTCGGACA	5173	P	P		A
BYgTOW00H06	48	YAL023C	PMT2	0	H	6	48	1	-		H. Moriya	B-3-2	P1	958（upYAL023C）	cggccgctctagaactagtggatccATAATTGACTTTATTATCAGGTA	959（downYAL023C）	attgggtaccgggccccccctcgagATCTTTCTGGCTAAATATTTCCA	3051	P	P		A
BYgTOW00A07	49	YAL022C	FUN26	0	A	7	49	1	+		H. Moriya	B-3-2	P1	960（upYAL022C）	cggccgctctagaactagtggatccAACACAGGCAGTAAGAAAGTATA	961（downYAL022C）	attgggtaccgggccccccctcgagCCCGGTAGACGAAGACGAGGACA	2341	N	P		B
BYgTOW00B07	50	YAL021C	CCR4	0	B	7	50	1	+		H. Moriya	B-3-2	P1	962（upYAL021C）	cggccgctctagaactagtggatccGCCACCACGTGGATCGTGCTCTA	963（downYAL021C）	attgggtaccgggccccccctcgagATCAGTGTCCGCACTAGTACTCA	3230	P	N		E
BYgTOW00C07	51	YAL020C	ATS1	0	C	7	51	1	+		H. Moriya	B-3-2	P1	964（upYAL020C）	cggccgctctagaactagtggatccATCATTTGAATGCGAACCACTCA	965（downYAL020C）	attgggtaccgggccccccctcgagGCCTAGTAAAGAAGGGTCGTTCA	1606	P	P		A
BYgTOW00D07	52	YAL019W	FUN30	0	D	7	52	1	+		H. Moriya	B-3-2	P1	966（upYAL019W）	cggccgctctagaactagtggatccCCCAAACGCATACACACAACTCA	967（downYAL019W）	attgggtaccgggccccccctcgagATCAATCAACAACCGAATCAATA	3995	N	P		A
BYgTOW00E07	53	YAL018C		0	E	7	53	1	+		H. Moriya	B-3-2	P1	968（upYAL018C）	cggccgctctagaactagtggatccGTTGGAAGCACCGATGTAGGGCA	969（downYAL018C）	attgggtaccgggccccccctcgagAAACCGAAGGGAACCAAAGAATA	1957	P	P		A
BYgTOW00F07	54	YAL017W	PSK1	0	F	7	54	1	+		H. Moriya	B-3-2	P1	970（upYAL017W）	cggccgctctagaactagtggatccCGCTAATGAACCTGTAAAACTCA	971（downYAL017W）	attgggtaccgggccccccctcgagCGTTGTTGATCTTGCTCCAGACA	5384	P	N		B
BYgTOW00G07	55	YAL016W	TPD3	0	G	7	55	1	+		H. Moriya	B-3-2	P1	972（upYAL016W）	cggccgctctagaactagtggatccAACGACAAATGGTTGGTTATTTG	973（downYAL016W）	attgggtaccgggccccccctcgagATTTCTGTTAAAGTAGAGGACTA	2654	P	P		A
BYgTOW00H07	56	YAL015C	NTG1	0	H	7	56	1	+		H. Moriya	B-3-2	P1	974（upYAL015C）	cggccgctctagaactagtggatccCTGTTGCTTCTATTAGTATTATA	975（downYAL015C）	attgggtaccgggccccccctcgagTGTCAAGAACTTTTAAAAAATTG	1512	P	P		A
BYgTOW00A08	57	YAL014C	SYN8	0	A	8	57	1	+		H. Moriya	B-3-2	P1	976（upYAL014C）	cggccgctctagaactagtggatccTTCCTGTGGTGTTTGCTGACTCA	977（downYAL014C）	attgggtaccgggccccccctcgagTGAGTATTTACTGATCTTTTGCA	1214	P	P		A
BYgTOW00B08	58	YAL013W	DEP1	0	B	8	58	1	+		H. Moriya	B-3-2	P1	978（upYAL013W）	cggccgctctagaactagtggatccATAACCCAGCTTCAACACATCCA	979（downYAL013W）	attgggtaccgggccccccctcgagTTTATCAGATTCTTGTAGAGTCA	1828	P	P		A
BYgTOW00C08	59	YAL012W	CYS3	0	C	8	59	1	+		H. Moriya	B-3-2	P1	980（upYAL012W）	cggccgctctagaactagtggatccACCACTTCTTTTTGTTATTCTTA	981（downYAL012W）	attgggtaccgggccccccctcgagCCTGGTTCTCAAGACAGCAGGCA	1715	P	P		A
BYgTOW00D08	60	YAL011W	SWC3	0	D	8	60	1	+		H. Moriya	B-3-2	P1	982（upYAL011W）	cggccgctctagaactagtggatccGCCTTGAAACAAGCCACCAACTA	983（downYAL011W）	attgggtaccgggccccccctcgagATACAATTCCAGTACTCCACATG	2246	P	P		A
BYgTOW00E08	61	YAL010C	MDM10	0	E	8	61	1	+		H. Moriya	B-3-2	P1	984（upYAL010C）	cggccgctctagaactagtggatccATCGCCTATGCTCTCTGGCTCCA	985（downYAL010C）	attgggtaccgggccccccctcgagAGAAGCAGAAGACACAAAAGATA	1823	P	P		A
BYgTOW00F08	62	YAL009W	SPO7	0	F	8	62	1	+		H. Moriya	B-3-2	P1	986（upYAL009W）	cggccgctctagaactagtggatccTACTTGGTCCATATAGGGTAGCA	987（downYAL009W）	attgggtaccgggccccccctcgagTTGCATATTAAAAGCCAAAGTCA	1295	P	P		A
BYgTOW00G08	63	YAL008W	FUN14	0	G	8	63	1	+		H. Moriya	B-3-2	P1	988（upYAL008W）	cggccgctctagaactagtggatccGAACTCCGACCTAAATCAGAATG	989（downYAL008W）	attgggtaccgggccccccctcgagGGTCGTCAAAAAAATTACGTTTA	1111	P	P		A
BYgTOW00H08	64	YAL007C	ERP2	0	H	8	64	1	+		H. Moriya	B-3-2	P1	990（upYAL007C）	cggccgctctagaactagtggatccCCAACCGTTGAAGAAGTTGATTA	991（downYAL007C）	attgggtaccgggccccccctcgagGCAAGTTTAAATGCTAACAAATG	2039	P	P		A
BYgTOW00A09	65	YAL005C	SSA1	0	A	9	65	1	-		H. Moriya	B-3-2	P1	992（upYAL005C）	cggccgctctagaactagtggatccCTTGGAGAAATCGGTGGATGCCA	993（downYAL005C）	attgggtaccgggccccccctcgagTAGAGCAATTGTAGATTTGATCA	3875	P	P		A
BYgTOW00B09	66	YAL003W	EFB1	0	B	9	66	1	-		H. Moriya	B-3-2	P1	994（upYAL003W）	cggccgctctagaactagtggatccATCAATACCGACAGCTTTTGACA	995（downYAL003W）	attgggtaccgggccccccctcgagGTGGTCAAGGCCATTTTGCTCCA	2322	P	P		A
BYgTOW00C09	67	YAL002W	VPS8	0	C	9	67	1	+		H. Moriya	B-3-2	P1	996（upYAL002W）	cggccgctctagaactagtggatccATTGCTGCTATGCAAAAATTATA	997（downYAL002W）	attgggtaccgggccccccctcgagTATTCTATATATGAATCTACATA	4480	P	P		C
BYgTOW00D09	68	YAL001C	TFC3	0	D	9	68	1	+		H. Moriya	B-3-2	P1	11613（upYAL001C）	cggccgctctagaactagtggatccCAAGACTTAAATCATTACATAAA	11614（downYAL001C）	attgggtaccgggccccccctcgagGAATCTAACCCAAAAATAGTATA	3957	P	P		B
BYgTOW00E09	69	YAR002W	NUP60	0	E	9	69	1	+		H. Moriya	B-3-2	P1	11615（upYAR002W）	cggccgctctagaactagtggatccAAGTATTTTAATTTTCGGAGCTT	11616（downYAR002W）	attgggtaccgggccccccctcgagTTTGTTAAGCAAAAAATTTTATG	2506	P	P		B
BYgTOW00F09	70	YAR002C-A	ERP1	0	F	9	70	1	+		H. Moriya	B-3-2	P1	1002（upYAR002C-A）	cggccgctctagaactagtggatccTGGATCCTGTAAAAGGATGTTCA	1003（downYAR002C-A）	attgggtaccgggccccccctcgagTTCAAGTCCCTATATACCTTTTG	1175	P	P		A
BYgTOW00G09	71	YAR003W	SWD1	0	G	9	71	1	+		H. Moriya	B-3-2	P1	1004（upYAR003W）	cggccgctctagaactagtggatccCTGTAAAAGAGAGGTTAAAAGCA	1005（downYAR003W）	attgggtaccgggccccccctcgagTTATCCAAGGCTTTGTTAGCTTA	2076	P	P		A
BYgTOW00H09	72	YAR007C	RFA1	0	H	9	72	1	+		H. Moriya	B-3-2	P1	1006（upYAR007C）	cggccgctctagaactagtggatccTATGTCAAATACTAGCGGTGGCA	1007（downYAR007C）	attgggtaccgggccccccctcgagATAATTAAGATGCAGTCATCATA	2726	P	P		A
BYgTOW00A10	73	YAR008W	SEN34	0	A	10	73	1	+		H. Moriya	B-3-2	P1	1008（upYAR008W）	cggccgctctagaactagtggatccCCTCGAAAGTTGAACACTGCTCA	1009（downYAR008W）	attgggtaccgggccccccctcgagTTAACTAACAAATGGATTCATTA	2023	P	P		A
BYgTOW00B10	74	YAR009C		0	B	10	74	1	+		H. Moriya	B-3-2	P1	1010（upYAR009C）	cggccgctctagaactagtggatccCATCTTAGGCCAGAAACTTACTG	1011（downYAR009C）	attgggtaccgggccccccctcgagATAGAATGGGCTGGATTTGGTTA	4797	P	P		A
BYgTOW00C10	75	YAR010C		0	C	10	75	1	+		H. Moriya	B-3-2	P1	1012（upYAR010C）	cggccgctctagaactagtggatccTTGGATGAAATTATTCGTAAATG	1013（downYAR010C）	attgggtaccgggccccccctcgagTAGATACCCAGTAAAAGTCTCCA	2601	P	P		A
BYgTOW00D10	76	YAR014C	BUD14	0	D	10	76	1	slow		H. Moriya	B-3-2	P1	1014（upYAR014C）	cggccgctctagaactagtggatccCAGTTCAGTCTTCGTAATTGACA	1015（downYAR014C）	attgggtaccgggccccccctcgagTTGAGATAATTGTTGGGATTCCA	3549	P	P		A
BYgTOW00E10	77	YAR015W	ADE1	0	E	10	77	1	+		H. Moriya	B-3-2	P1	1016（upYAR015W）	cggccgctctagaactagtggatccAACATGCTCTTCCTTATTACTCA	1017（downYAR015W）	attgggtaccgggccccccctcgagCACTGGCAAACAAGATATCGATA	1571	P	P		A
BYgTOW00F10	78	YAR018C	KIN3	0	F	10	78	1	+		H. Moriya	B-3-2	P1	1018（upYAR018C）	cggccgctctagaactagtggatccCCCATTACAACATTTCAAACATA	1019（downYAR018C）	attgggtaccgggccccccctcgagACAGGGTCTAAATGGTCTCACTA	1965	N	P		A
BYgTOW00G10	79	YAR019C	CDC15	0	G	10	79	1	+		H. Moriya	B-3-2	P1	1020（upYAR019C）	cggccgctctagaactagtggatccTTGGCTGAATACTACTCTTTCTA	1021（downYAR019C）	attgggtaccgggccccccctcgagTTGGAAAAACTGTCGTCTATGCA	5202	P	P		A
BYgTOW00H10	80	YAR020C	PAU7	0	H	10	80	1	+		H. Moriya	B-3-2	P1	1022（upYAR020C）	cggccgctctagaactagtggatccGATGTGGGCATACCTGCAATATG	1023（downYAR020C）	attgggtaccgggccccccctcgagATCGGTATCGGCCATACTGTTCA	4192	P	P		A
BYgTOW00A11	81	YAR023C		0	A	11	81	1	slow		H. Moriya	B-3-2	P1	1024（upYAR023C）	cggccgctctagaactagtggatccGGTATTTTCTGAAGGGGTTTGCA	1025（downYAR023C）	attgggtaccgggccccccctcgagAGCGATTGAAGTTAATTTGACCA	6789	P	N		B
BYgTOW00B11	82	YAR027W	UIP3	0	B	11	82	1	slow		H. Moriya	B-3-2	P1	1026（upYAR027W）	cggccgctctagaactagtggatccGACAAAAAGGAGGAAATTGATCA	1027（downYAR027W）	attgggtaccgggccccccctcgagGGTATTTTCTGAAGGTGTTTGCA	5114	P	P		A
BYgTOW00C11	83	YAR028W		0	C	11	83	1	+		H. Moriya	B-3-2	P1	1028（upYAR028W）	cggccgctctagaactagtggatccTACCCAGAGGTTGATTTGCCTTA	1029（downYAR028W）	attgggtaccgggccccccctcgagATGGTCAAATAGATATTTATTCA	1890	P	P		A
BYgTOW00D11	84	YAR029W		0	D	11	84	1	+		H. Moriya	B-3-2	P1	1030（upYAR029W）	cggccgctctagaactagtggatccTATCCTGACGCTGATTTACCTTG	1031（downYAR029W）	attgggtaccgggccccccctcgagATAAAAATGGTATTGAGGCGACA	1286	P	P		A
BYgTOW00E11	85	YAR031W	PRM9	0	E	11	85	1	+		H. Moriya	B-3-2	P1	1032（upYAR031W）	cggccgctctagaactagtggatccTTTCCAAGACAGCGGATATTGTA	1033（downYAR031W）	attgggtaccgggccccccctcgagGGTACTTTCTGGAGGGGTCTGCA	1608	P	P		A
BYgTOW00F11	86	YAR033W	MST28	0	F	11	86	1	+		H. Moriya	B-3-2	P1	1034（upYAR033W）	cggccgctctagaactagtggatccCCTGGTGTCGATGAGTTTTTTTA	1035（downYAR033W）	attgggtaccgggccccccctcgagGGGTAGTCTCTTTAAGTTTGGCA	2507	P	P		A
BYgTOW00G11	87	YAR035W	YAT1	0	G	11	87	1	+		H. Moriya	B-3-2	P1	1036（upYAR035W）	cggccgctctagaactagtggatccGCGCTTCTTAAAAAGACGGAATA	1037（downYAR035W）	attgggtaccgggccccccctcgagCCAAAGCGTTTTCCTCTTATTTA	3572	P	N		A
BYgTOW00H11	88	YAR035C-A		0	H	11	88	1	+		H. Moriya	B-3-2	P1	1038（upYAR035C-A）	cggccgctctagaactagtggatccAGACGATAGATCAGGTTGTTCCA	1039（downYAR035C-A）	attgggtaccgggccccccctcgagTTCGACGTGAGCGTGTCCGGTTG	409	P	P		C
BYgTOW00A12	89	YAR042W	SWH1	0	A	12	89	1	-		H. Moriya	B-3-2	P1	20000 (YAR042W_1)	cggccgctctagaactagtggatccGCTTCGAGACCGTGTACGAGCCT	20001 (YAR042W_2)	attgggtaccgggccccccctcgagAGAGCACTTTCGAAATTAGAATA	5067	P	P		A
BYgTOW00B12	90	YAR050W	FLO1	0	B	12	90	1	slow		H. Moriya	B-3-2	P1	20002 (YAR050W_1)	cggccgctctagaactagtggatccAAAAAAAAGTGCATTTATTTAGG	20003 (YAR050W_2)	attgggtaccgggccccccctcgagTACTCGAAAACATCCTAAGCGAA	6144	P	P		B
BYgTOW00C12	91	YAR064W		0	C	12	91	1	slow		H. Moriya	B-3-2	P1	1044（upYAR064W）	cggccgctctagaactagtggatccTCCTTATTGCTGGCAATTATTTA	1045（downYAR064W）	attgggtaccgggccccccctcgagGAATTTGTTAAAACGATTGAACA	13079	P	N		D
BYgTOW00D12	92	YAR066W		0	D	12	92	1	+		H. Moriya	B-3-2	P1	1046（upYAR066W）	cggccgctctagaactagtggatccATCTGTTCTGAGCCAAAGTTATA	1047（downYAR066W）	attgggtaccgggccccccctcgagAAACCACGACTGTACTTGTGGCA	1955	P	N		A
BYgTOW00E12	93	YAR068W		0	E	12	93	1	+		H. Moriya	B-3-2	P1	1048（upYAR068W）	cggccgctctagaactagtggatccGGTGGTTCTGTTTCCGGTTTGTA	1049（downYAR068W）	attgggtaccgggccccccctcgagTGAATAAACGGCTGACTTCAACA	3846	P	P		B
BYgTOW00F12	94	YAR071W	PHO11	0	F	12	94	1	+		H. Moriya	B-3-2	P1	1050（upYAR071W）	cggccgctctagaactagtggatccCCGAAGGTATGGCTGCTGGTTTG	1051（downYAR071W）	attgggtaccgggccccccctcgagCCCACACACACCACACCCACACC	7349	P	N		G
BYgTOW01A01	95	YBL113C-112C		1	A	1	1	2	+		H. Moriya	B-3-2	P1	189 (upYBL113C-112C)	cggccgctctagaactagtggatccTCGCACAAAGGAGTTTGTCACTG	190 (downYBL113C-112C)	attgggtaccgggccccccctcgagAAATAGCCCTCATGTACGTCTCC	2929	P	P		A
BYgTOW01B01	96	YBL111C		1	B	1	2	2	+		H. Moriya	B-3-2	P1	191 (upYBL111C)	cggccgctctagaactagtggatccGGTATCTACACTATCGCAAACTA	192 (downYBL111C)	attgggtaccgggccccccctcgagTTTCGTTCCGATGAGAACTTGCA	4752	P	N		E
BYgTOW01C01	97	YBL108C-A	PAU9	1	C	1	3	2	+		H. Moriya	B-3-2	P1	20162 (YBL108C-A_1)	cggccgctctagaactagtggatccGACTTTTAAGTATGTGCCCTCGT	20163 (YBL108C-A_2)	attgggtaccgggccccccctcgagTACAGTTACAACAAACTATCCCA	1629	P	P		B
BYgTOW01D01	98	YBL107C		1	D	1	4	2	-		H. Moriya	B-3-2	P1	195 (upYBL107C)	cggccgctctagaactagtggatccATGAAGAGCGCTGTAGGTTTTTA	196 (downYBL107C)	attgggtaccgggccccccctcgagGTCTGGGGCAATACCAGTCAACA	3160	P	P		A
BYgTOW01E01	99	YBL106C	SRO77	1	E	1	5	2	+		H. Moriya	B-3-2	P1	197 (upYBL106C)	cggccgctctagaactagtggatccATGCCAGATGATTTGGATTTATG	198 (downYBL106C)	attgggtaccgggccccccctcgagAAACGTACGCCTATTATCAACCA	3736	P	P		B
BYgTOW01F01	100	YBL105C	PKC1	1	F	1	6	2	+		H. Moriya	B-3-2	P1	199 (upYBL105C)	cggccgctctagaactagtggatccTGCACCTGCCAGTGTAATAAGTA	200 (downYBL105C)	attgggtaccgggccccccctcgagCAAATGCCTGCTTTTCTTAAACA	4344	P	P		A
BYgTOW01G01	101	YBL104C		1	G	1	7	2	+		H. Moriya	B-3-2	P1	201 (upYBL104C)	cggccgctctagaactagtggatccCTTTTAGAATTTGGTTCGGGGTA	202 (downYBL104C)	attgggtaccgggccccccctcgagCTGCTCCAATTGTGAAAAACTCA	4425	P	P		D
BYgTOW01H01	102	YBL103C	RTG3	1	H	1	8	2	-		H. Moriya	B-3-2	P1	203 (upYBL103C)	cggccgctctagaactagtggatccGTCAGAAGGTGGTTCCTCGCTCA	204 (downYBL103C)	attgggtaccgggccccccctcgagGGTCACTTTTTTGATGAGACCCA	2851	P	P		B
BYgTOW01A02	103	YBL102W	SFT2	1	A	2	9	2	+		H. Moriya	B-3-2	P1	205 (upYBL102W)	cggccgctctagaactagtggatccCTCACTTTCGTTATTGTTCATCA	206 (downYBL102W)	attgggtaccgggccccccctcgagCCTTTGATGAGTGATGAAGAATG	1457	P	P		E
BYgTOW01B02	104	YBL101C	ECM21	1	B	2	10	2	+		H. Moriya	B-3-2	P1	207 (upYBL101C)	cggccgctctagaactagtggatccGAAAAAAAAAATAGAACGACTCA	208 (downYBL101C)	attgggtaccgggccccccctcgagGCAAGAGGTGTTCTGCGCATCTG	3728	P	P		B
BYgTOW01C02	105	YBL100W-C		1	C	2	11	2	+		H. Moriya	B-3-2	P1	209 (upYBL100W-C)	cggccgctctagaactagtggatccCGGTCTTGATGTTATAAACGGCA	210 (downYBL100W-C)	attgggtaccgggccccccctcgagTTGATGTAATTGTTGGGATTCCA	1679	P	P		A
BYgTOW01D02	106	YBL100W-B-A		1	D	2	12	2	slow		H. Moriya	B-3-2	P1	211 (upYBL100W-B-A)	cggccgctctagaactagtggatccCAGATCAGAGATTGGAAAAATTA	212 (downYBL100W-B-A)	attgggtaccgggccccccctcgagAATAGCAGCAGTACGAGCCAACA	8550	P	P		E
BYgTOW01E02	107	YBL099W	ATP1	1	E	2	13	2	+		H. Moriya	B-3-2	P1	213 (upYBL099W)	cggccgctctagaactagtggatccAGGCCAGCAACAGAAAGAATCTA	214 (downYBL099W)	attgggtaccgggccccccctcgagTATAATGGCCACTGATTCAGACA	7940	P	P		A
BYgTOW01F02	108	YBL098W	BNA4	1	F	2	14	2	slow		H. Moriya	B-3-2	P1	215 (upYBL098W)	cggccgctctagaactagtggatccGAATCATTTGTTGCCACTTTTTA	216 (downYBL098W)	attgggtaccgggccccccctcgagTTCATACCTTAGTTGTGTAGTCA	2187	P	P		A
BYgTOW01G02	109	YBL097W	BRN1	1	G	2	15	2	+		H. Moriya	B-3-2	P1	217 (upYBL097W)	cggccgctctagaactagtggatccTTTTTGACAAGAGAACGTTCCTG	218 (downYBL097W)	attgggtaccgggccccccctcgagTAGAAATGGAATAGTTCTGGACA	2796	P	P		A
BYgTOW01H02	110	YBL095W		1	H	2	16	2	+		H. Moriya	B-3-2	P1	219 (upYBL095W)	cggccgctctagaactagtggatccGCGACAACACAGGCAGCGTCATA	220 (downYBL095W)	attgggtaccgggccccccctcgagATGAAAAGAAGGAGGCTGGAGTA	1207	P	P		A
BYgTOW01A03	111	YBL093C	ROX3	1	A	3	17	2	slow		H. Moriya	B-3-2	P1	221 (upYBL093C)	cggccgctctagaactagtggatccCTTTGGGTGAGGTAAGGAGGCCA	222 (downYBL093C)	attgggtaccgggccccccctcgagTTTAAATGGCTTGATATGTTTTG	1935	P	P		A
BYgTOW01B03	112	YBL092W	RPL32	1	B	3	18	2	-		H. Moriya	B-3-2	P1	223 (upYBL092W)	cggccgctctagaactagtggatccAGTTTCGTCCACTCTAGAAGCCA	224 (downYBL092W)	attgggtaccgggccccccctcgagCTCGTCGGCTGGATATACTACTG	1693	P	P		A
BYgTOW01C03	113	YBL091C-A	SCS22	1	C	3	19	2	+		H. Moriya	B-3-2	P1	225 (upYBL091C-A)	cggccgctctagaactagtggatccGTTTCGAAAGGTGATGACTACTG	226 (downYBL091C-A)	attgggtaccgggccccccctcgagGGTCGTTTGGCTTTGGAAGCTTA	1039	P	P		B
BYgTOW01D03	114	YBL091C	MAP2	1	D	3	20	2	+		H. Moriya	B-3-2	P1	227 (upYBL091C)	cggccgctctagaactagtggatccAAGCCTCAGCGTGCTCTTCAACA	228 (downYBL091C)	attgggtaccgggccccccctcgagCAGCTTTTCTGGCACTATTCTCA	1691	P	P		A
BYgTOW01E03	115	YBL090W	MRP21	1	E	3	21	2	+		H. Moriya	B-3-2	P1	229 (upYBL090W)	cggccgctctagaactagtggatccATTTTCTATTTCAGCGTCTGTCA	230 (downYBL090W)	attgggtaccgggccccccctcgagTCCCGAACGTACGTTTGACGGCA	992	P	P		A
BYgTOW01F03	116	YBL089W	AVT5	1	F	3	22	2	+		H. Moriya	B-3-2	P1	231 (upYBL089W)	cggccgctctagaactagtggatccGATGCCAAGAGGAAAGGATACTA	232 (downYBL089W)	attgggtaccgggccccccctcgagATGGGATGGTCACCTTTTTATTA	1707	P	P		A
BYgTOW01G03	117	YBL088C	TEL1	1	G	3	23	2	+		H. Moriya	B-3-2	P1	233 (upYBL088C)	cggccgctctagaactagtggatccTCTAACTCCGGTGTTGTTGTGTA	234 (downYBL088C)	attgggtaccgggccccccctcgagTTTTTGGGCACATCATCACATTG	8914	P	P		A
BYgTOW01H03	118	YBL087C	RPL23A	1	H	3	24	2	+		H. Moriya	B-3-2	P1	235 (upYBL087C)	cggccgctctagaactagtggatccTCTATAATAACCCCATCGGGCTA	236 (downYBL087C)	attgggtaccgggccccccctcgagTTCTACAATCCCATGATCCTCCA	1866	P	P		B
BYgTOW01A04	119	YBL086C		1	A	4	25	2	+		H. Moriya	B-3-2	P1	237 (upYBL086C)	cggccgctctagaactagtggatccTAGGGTATTTCCTTCGAGACTCA	238 (downYBL086C)	attgggtaccgggccccccctcgagACCTTGAGCACCGTTACCGGACA	3184	P	P		A
BYgTOW01B04	120	YBL085W	BOI1	1	B	4	26	2	+		H. Moriya	B-3-2	P1	239 (upYBL085W)	cggccgctctagaactagtggatccCTTGCTATTATGATTAAATGGCA	240 (downYBL085W)	attgggtaccgggccccccctcgagCAAAAATGTCATATGCAAGAATA	4613	P	P		A
BYgTOW01C04	121	YBL084C	CDC27	1	C	4	27	2	+		H. Moriya	B-3-2	P1	241 (upYBL084C)	cggccgctctagaactagtggatccTCTATGGAAAAAAAGCTCAACTG	242 (downYBL084C)	attgggtaccgggccccccctcgagGAATACCCTGGTGGCAGACTTTG	2979	P	P		A
BYgTOW01D04	122	YBL082C	ALG3	1	D	4	28	2	+		H. Moriya	B-3-2	P1	243 (upYBL082C)	cggccgctctagaactagtggatccAATGCTGATTATCTGGCCTGGCA	244 (downYBL082C)	attgggtaccgggccccccctcgagTGCTAACTCAGGATTTACCGCCA	2467	P	P		A
BYgTOW01E04	123	YBL081W		1	E	4	29	2	+		H. Moriya	B-3-2	P1	245 (upYBL081W)	cggccgctctagaactagtggatccTTGCGGAGACTGTTCACCTTCCA	246 (downYBL081W)	attgggtaccgggccccccctcgagGAGATCTTAAATATTCAATGGTA	1989	P	P		A
BYgTOW01F04	124	YBL080C	PET112	1	F	4	30	2	+		H. Moriya	B-3-2	P1	247 (upYBL080C)	cggccgctctagaactagtggatccGTTGTGGAAAAAACTTTGAAACA	248 (downYBL080C)	attgggtaccgggccccccctcgagACTGACATGAGCGTTTGGAGTTG	2333	P	P		A
BYgTOW01G04	125	YBL079W	NUP170	1	G	4	31	2	-		H. Moriya	B-3-2	P1	249 (upYBL079W)	cggccgctctagaactagtggatccATAAAAACGTGCAAGCCGCAACA	250 (downYBL079W)	attgggtaccgggccccccctcgagGGAGAAAATACATTTGGCAGGTA	5729	P	P		A
BYgTOW01H04	126	YBL078C	ATG8	1	H	4	32	2	+		H. Moriya	B-3-2	P1	251 (upYBL078C)	cggccgctctagaactagtggatccAAATTAAAAGTGTTCAAATTATG	252 (downYBL078C)	attgggtaccgggccccccctcgagGGGATTTGTTTCTACAAAGAATA	1323	P	P		A
BYgTOW01A05	127	YBL076C	ILS1	1	A	5	33	2	slow		H. Moriya	B-3-2	P1	20164 (YBL076C_1)	cggccgctctagaactagtggatccATTGTCCCTAGGAATTGAAACTG	20165 (YBL076C_2)	attgggtaccgggccccccctcgagACATAAACAAATTGCCCTACGGT	4719	N	N		B
BYgTOW01B05	128	YBL075C	SSA3	1	B	5	34	2	+		H. Moriya	B-3-2	P1	255 (upYBL075C)	cggccgctctagaactagtggatccGGTCTCTATTACCAAAGGCCATA	256 (downYBL075C)	attgggtaccgggccccccctcgagGAAGTGTGCGTTACTCTCGGACA	2507	P	P		A
BYgTOW01C05	129	YBL074C	AAR2	1	C	5	35	2	+		H. Moriya	B-3-2	P1	257 (upYBL074C)	cggccgctctagaactagtggatccAGAAGATTGACTGCTAAGAAATA	258 (downYBL074C)	attgggtaccgggccccccctcgagATCAATACCAACTGCTCTAGACA	2121	P	P		A
BYgTOW01D05	130	YBL072C	RPS8A	1	D	5	36	2	+		H. Moriya	B-3-2	P1	259 (upYBL072C)	cggccgctctagaactagtggatccGGTACTCACAAGAAGACGTTATA	260 (downYBL072C)	attgggtaccgggccccccctcgagAGATGTAAATGGTACAGTATTCA	1715	P	P		A
BYgTOW01E05	131	YBL071C-B		1	E	5	37	2	+		H. Moriya	B-3-2	P1	261 (upYBL071C-B)	cggccgctctagaactagtggatccTTCGATTTCGTCATATGTTGACA	262 (downYBL071C-B)	attgggtaccgggccccccctcgagACGAGAATCACGAGAAATACCCA	899	P	P		A
BYgTOW01F05	132	YBL071W-A	KTI11	1	F	5	38	2	+		H. Moriya	B-3-2	P1	263 (upYBL071W-A)	cggccgctctagaactagtggatccATAACGTATATGAAACAGTTCCA	264 (downYBL071W-A)	attgggtaccgggccccccctcgagGTTCTTCAAAATATCTTTAGCCA	1231	P	P		A
BYgTOW01G05	133	YBL069W	AST1	1	G	5	39	2	+		H. Moriya	B-3-2	P1	265 (upYBL069W)	cggccgctctagaactagtggatccGAGCCTATTGCCGCTGCTGCCTA	266 (downYBL069W)	attgggtaccgggccccccctcgagATCTTCTCGAGACTCTGAATTCA	2234	P	P		A
BYgTOW01H05	134	YBL068W	PRS4	1	H	5	40	2	+		H. Moriya	B-3-2	P1	267 (upYBL068W)	cggccgctctagaactagtggatccATCATGAACGTCGAAAAATTCTA	268 (downYBL068W)	attgggtaccgggccccccctcgagATGTTTAGTTTTAGGAAAAGCTG	1659	P	P		A
BYgTOW01A06	135	YBL067C	UBP13	1	A	6	41	2	+		H. Moriya	B-3-2	P1	269 (upYBL067C)	cggccgctctagaactagtggatccATGAACATGGAACAAGGTTTTTA	270 (downYBL067C)	attgggtaccgggccccccctcgagTTGTTCACCCATGCTCCAGTATA	3322	P	N		F
BYgTOW01B06	136	YBL066C	SEF1	1	B	6	42	2	+		H. Moriya	B-3-2	P1	271 (upYBL066C)	cggccgctctagaactagtggatccTTAAGATTCACCAAGTCGAAATA	272 (downYBL066C)	attgggtaccgggccccccctcgagTATAGTTAGCCATCTTCTGATCA	4535	P	P		A
BYgTOW01C06	137	YBL064C	PRX1	1	C	6	43	2	+		H. Moriya	B-3-2	P1	273 (upYBL064C)	cggccgctctagaactagtggatccGTTGGGCAAGGAAGAACGAGCCA	274 (downYBL064C)	attgggtaccgggccccccctcgagAGAATCTCGATTATCCTTCACCA	1817	P	P		A
BYgTOW01D06	138	YBL063W	KIP1	1	D	6	44	2	-		H. Moriya	B-3-2	P1	275 (upYBL063W)	cggccgctctagaactagtggatccAGCGCTACAAATTCTACTAAACA	276 (downYBL063W)	attgggtaccgggccccccctcgagAAAAAAGACTGTGTAATTATGTA	4206	P	P		A
BYgTOW01E06	139	YBL061C	SKT5	1	E	6	45	2	+		H. Moriya	B-3-2	P1	277 (upYBL061C)	cggccgctctagaactagtggatccTACCTCGTTTAAACTGGCGCACA	278 (downYBL061C)	attgggtaccgggccccccctcgagCAAAATAAAAAACTTCATCAATA	2757	P	P		A
BYgTOW01F06	140	YBL060W	YEL1	1	F	6	46	2	+		H. Moriya	B-3-2	P1	279 (upYBL060W)	cggccgctctagaactagtggatccATGTACCTGCGGTGAACTTGCCA	280 (downYBL060W)	attgggtaccgggccccccctcgagGACAATGATGCGAACTCGAAATA	2765	P	P		A
BYgTOW01G06	141	YBL059C-A		1	G	6	47	2	+		H. Moriya	B-3-2	P1	281 (upYBL059C-A)	cggccgctctagaactagtggatccAAATCGCTGCGCGTCCAATAACA	282 (downYBL059C-A)	attgggtaccgggccccccctcgagGCCATGGGTTCTGTTCAGTTCTA	645	P	P		A
BYgTOW01H06	142	YBL059W		1	H	6	48	2	+		H. Moriya	B-3-2	P1	283 (upYBL059W)	cggccgctctagaactagtggatccTTCAGCTTCTAACTGTGGATGCA	284 (downYBL059W)	attgggtaccgggccccccctcgagGGTTTCATCAGGTATTTCCGCCA	944	P	P		A
BYgTOW01A07	143	YBL058W	SHP1	1	A	7	49	2	+		H. Moriya	B-3-2	P1	285 (upYBL058W)	cggccgctctagaactagtggatccCACAATTCATCTCTTTGTAAATA	286 (downYBL058W)	attgggtaccgggccccccctcgagACAGGTGATTTGAAATTGTATTG	1603	P	P		A
BYgTOW01B07	144	YBL057C	PTH2	1	B	7	50	2	+		H. Moriya	B-3-2	P1	287 (upYBL057C)	cggccgctctagaactagtggatccTGGATTGGACAATATTTGACCCA	288 (downYBL057C)	attgggtaccgggccccccctcgagGTTGTCGTGCAAAGATGGGCATG	1101	P	P		A
BYgTOW01C07	145	YBL056W	PTC3	1	C	7	51	2	+		H. Moriya	B-3-2	P1	289 (upYBL056W)	cggccgctctagaactagtggatccTTCCATTAAAAAGGACGTTATCA	290 (downYBL056W)	attgggtaccgggccccccctcgagACCTGTAAGATATTTGGAGAGTA	2175	P	P		A
BYgTOW01D07	146	YBL055C		1	D	7	52	2	+		H. Moriya	B-3-2	P1	291 (upYBL055C)	cggccgctctagaactagtggatccGCTACTGAGTTTCGGCAACGTCA	292 (downYBL055C)	attgggtaccgggccccccctcgagTCCAAGATTGAAGAAATTGAATA	2467	P	P		A
BYgTOW01E07	147	YBL054W		1	E	7	53	2	+		H. Moriya	B-3-2	P1	293 (upYBL054W)	cggccgctctagaactagtggatccGGATTTCAATAAGATGCCCCACA	294 (downYBL054W)	attgggtaccgggccccccctcgagCTAATAGAGGATGACGAAGAATA	2596	P	P		A
BYgTOW01F07	148	YBL052C	SAS3	1	F	7	54	2	+		H. Moriya	B-3-2	P1	295 (upYBL052C)	cggccgctctagaactagtggatccCAAAACAAGAAGAATCTATGGTA	296 (downYBL052C)	attgggtaccgggccccccctcgagTCTATCTTTAAAAATATATTTTA	3633	P	N		C
BYgTOW01G07	149	YBL051C	PIN4	1	G	7	55	2	slow		H. Moriya	B-3-2	P1	297 (upYBL051C)	cggccgctctagaactagtggatccCAATAACTCTACAGGGTCTGACA	298 (downYBL051C)	attgggtaccgggccccccctcgagTTCGTCGTTTGCTGTTAATGACA	3297	P	P		D
BYgTOW01H07	150	YBL050W	SEC17	1	H	7	56	2	+		H. Moriya	B-3-2	P1	299 (upYBL050W)	cggccgctctagaactagtggatccATTCTCAAAAGAACTGGTCTCCA	300 (downYBL050W)	attgggtaccgggccccccctcgagATATATGGAGTAACGCAATCCCA	2115	P	P		A
BYgTOW01A08	151	YBL049W	MOH1	1	A	8	57	2	+		H. Moriya	B-3-2	P1	301 (upYBL049W)	cggccgctctagaactagtggatccCAACAAGAAGATGATTTGTTATG	302 (downYBL049W)	attgggtaccgggccccccctcgagAACTTTTTGTTGGATAGTGCTTA	1822	P	P		A
BYgTOW01B08	152	YBL047C	EDE1	1	B	8	58	2	+		H. Moriya	B-3-2	P1	303 (upYBL047C)	cggccgctctagaactagtggatccATCATCCAACATCGTCGAGCTCA	304 (downYBL047C)	attgggtaccgggccccccctcgagAAAAACATTTGTAAATGTACTTG	5226	P	P		C
BYgTOW01C08	153	YBL046W	PSY4	1	C	8	59	2	+		H. Moriya	B-3-2	P1	305 (upYBL046W)	cggccgctctagaactagtggatccAGTTCTAAAAGTAATAGATGCCA	306 (downYBL046W)	attgggtaccgggccccccctcgagGACATGTCCATGATGAGATGGTA	2149	P	P		B
BYgTOW01D08	154	YBL045C	COR1	1	D	8	60	2	+		H. Moriya	B-3-2	P1	307 (upYBL045C)	cggccgctctagaactagtggatccTTGCCTCTCTAGCATTTCACCCA	308 (downYBL045C)	attgggtaccgggccccccctcgagCCATTAGGCAAGAAGTCCAGATG	2295	P	P		A
BYgTOW01E08	155	YBL044W		1	E	8	61	2	+		H. Moriya	B-3-2	P1	309 (upYBL044W)	cggccgctctagaactagtggatccCTTTGAAGTTACTGTTCTTAGCA	310 (downYBL044W)	attgggtaccgggccccccctcgagAATCGATGGGGTTGTAGAGTTCA	1218	P	P		A
BYgTOW01F08	156	YBL043W	ECM13	1	F	8	62	2	+		H. Moriya	B-3-2	P1	311 (upYBL043W)	cggccgctctagaactagtggatccAATTGGAAAAAAAGGCAAAACTA	312 (downYBL043W)	attgggtaccgggccccccctcgagTATGAAAAGATACGATATATCTA	2021	P	P		A
BYgTOW01G08	157	YBL042C	FUI1	1	G	8	63	2	+		H. Moriya	B-3-2	P1	313 (upYBL042C)	cggccgctctagaactagtggatccGTATTCTGATGCAATAGTGGCCA	314 (downYBL042C)	attgggtaccgggccccccctcgagCATTCTTGTCCTATCACAGCATA	3832	P	P		A
BYgTOW01H08	158	YBL041W	PRE7	1	H	8	64	2	+		H. Moriya	B-3-2	P1	315 (upYBL041W)	cggccgctctagaactagtggatccGAATCCAGAATCAGATACCGGCA	316 (downYBL041W)	attgggtaccgggccccccctcgagAAGGGTTTCAAACTGCCAAAATA	1898	P	P		A
BYgTOW01A09	159	YBL040C	ERD2	1	A	9	65	2	-		H. Moriya	B-3-2	P1	317 (upYBL040C)	cggccgctctagaactagtggatccCGGATTATTGTTAAAAAAGCCCA	318 (downYBL040C)	attgggtaccgggccccccctcgagTTTTATGAGCTAAAAAGAGATTA	1467	P	P		A
BYgTOW01B09	160	YBL039W-B		1	B	9	66	2	+		H. Moriya	B-3-2	P1	319 (upYBL039W-B)	cggccgctctagaactagtggatccACCTAAGATTCTAAACGGATTCA	320 (downYBL039W-B)	attgggtaccgggccccccctcgagGGCGAAAACAAATTCAACTTTTA	1167	P	P		G
BYgTOW01C09	161	YBL039C	URA7	1	C	9	67	2	+		H. Moriya	B-3-2	P1	321 (upYBL039C)	cggccgctctagaactagtggatccCATTCTTGTTAAATAGGGGAACA	322 (downYBL039C)	attgggtaccgggccccccctcgagAGTAAGAAAAAAAATGATAAATA	2661	P	P		A
BYgTOW01D09	162	YBL038W	MRPL16	1	D	9	68	2	+		H. Moriya	B-3-2	P1	323 (upYBL038W)	cggccgctctagaactagtggatccACCTGAAACAACAACGTACTTCA	324 (downYBL038W)	attgggtaccgggccccccctcgagTATAAGTGTTTTTTTGCGATCCA	1527	P	P		A
BYgTOW01E09	163	YBL037W	APL3	1	E	9	69	2	+		H. Moriya	B-3-2	P1	325 (upYBL037W)	cggccgctctagaactagtggatccTACAAACTCTTCAGAGGACGTTG	326 (downYBL037W)	attgggtaccgggccccccctcgagAAAAATGAAGCTAGAATCATTTA	3608	P	P		A
BYgTOW01F09	164	YBL036C		1	F	9	70	2	+		H. Moriya	B-3-2	P1	327 (upYBL036C)	cggccgctctagaactagtggatccAGAGTTGACTTGATTGCTAGTTG	328 (downYBL036C)	attgggtaccgggccccccctcgagATAAAGAATGTGCTTACGAAGTA	1253	P	P		A
BYgTOW01G09	165	YBL035C	POL12	1	G	9	71	2	+		H. Moriya	B-3-2	P1	329 (upYBL035C)	cggccgctctagaactagtggatccATGTTCATCGCCTCAAACGAATA	330 (downYBL035C)	attgggtaccgggccccccctcgagATCATAAGTAATACCAGTGGACA	2674	P	P		D
BYgTOW01H09	166	YBL034C	STU1	1	H	9	72	2	-		H. Moriya	B-3-2	P1	331 (upYBL034C)	cggccgctctagaactagtggatccTCAACATCGACGCTGGCAATATA	332 (downYBL034C)	attgggtaccgggccccccctcgagGATGACATCGATAGATCCGCTCA	5092	P	P		A
BYgTOW01A10	167	YBL033C	RIB1	1	A	10	73	2	+		H. Moriya	B-3-2	P1	333 (upYBL033C)	cggccgctctagaactagtggatccAGCAGCTTCGAAGAACTGTGACA	334 (downYBL033C)	attgggtaccgggccccccctcgagGGTCTCATTGTTGAAGGACGACA	1841	P	P		A
BYgTOW01B10	168	YBL032W	HEK2	1	B	10	74	2	+		H. Moriya	B-3-2	P1	335 (upYBL032W)	cggccgctctagaactagtggatccGTTGTCGTAGTTATCTATGGTCA	336 (downYBL032W)	attgggtaccgggccccccctcgagCTCTTCTTGGAGTTTATCATTCA	2052	P	P		G
BYgTOW01C10	169	YBL031W	SHE1	1	C	10	75	2	-		H. Moriya	B-3-2	P1	337 (upYBL031W)	cggccgctctagaactagtggatccGATAACAAAGAGGAGCAGTCGTA	338 (downYBL031W)	attgggtaccgggccccccctcgagTTGTTTGGTAAGAAGTTCAAATA	1758	P	P		A
BYgTOW01D10	170	YBL030C	PET9	1	D	10	76	2	-		H. Moriya	B-3-2	P1	339 (upYBL030C)	cggccgctctagaactagtggatccTTACGACAAAAGCAGCCCAACTG	340 (downYBL030C)	attgggtaccgggccccccctcgagAGTGATAGACCTATTTGGCGGTG	1819	P	P		A
BYgTOW01E10	171	YBL029C-A		1	E	10	77	2	+		H. Moriya	B-3-2	P1	341 (upYBL029C-A)	cggccgctctagaactagtggatccGAATTCGGGGATATTGGCGCACA	342 (downYBL029C-A)	attgggtaccgggccccccctcgagTTTGACTTGGGCGTTGGAAGACA	2183	P	P		A
BYgTOW01F10	172	YBL029W		1	F	10	78	2	+		H. Moriya	B-3-2	P1	343 (upYBL029W)	cggccgctctagaactagtggatccACATACAATAGGTATGAATGACA	344 (downYBL029W)	attgggtaccgggccccccctcgagAAAACTTCTTTCACCAGATTCTG	2792	P	P		A
BYgTOW01G10	173	YBL028C		1	G	10	79	2	slow		H. Moriya	B-3-2	P1	345 (upYBL028C)	cggccgctctagaactagtggatccTTAGTATCACTGTTAAACATACA	346 (downYBL028C)	attgggtaccgggccccccctcgagAAGGAACGTAAAAGAACAACCTA	1205	P	P		A
BYgTOW01H10	174	YBL027W	RPL19B	1	H	10	80	2	-		H. Moriya	B-3-2	P1	347 (upYBL027W)	cggccgctctagaactagtggatccGCTAGCACGTAATGATTTGGCCA	348 (downYBL027W)	attgggtaccgggccccccctcgagCTTGAAAAAGGAGAAGAAAAGCA	2831	P	P		A
BYgTOW01A11	175	YBL026W	LSM2	1	A	11	81	2	+		H. Moriya	B-3-2	P1	349 (upYBL026W)	cggccgctctagaactagtggatccGCTTTGCTAAAGGAAGACGCTTA	350 (downYBL026W)	attgggtaccgggccccccctcgagGGCTTCATATACATTTCTATCCA	2151	P	P		A
BYgTOW01B11	176	YBL025W	RRN10	1	B	11	82	2	+		H. Moriya	B-3-2	P1	351 (upYBL025W)	cggccgctctagaactagtggatccGAGGTAATGACTGAAAGAAAATA	352 (downYBL025W)	attgggtaccgggccccccctcgagTTTGAAATTCTTTCTTCTAGCCA	1542	P	P		F
BYgTOW01C11	177	YBL024W	NCL1	1	C	11	83	2	+		H. Moriya	B-3-2	P1	353 (upYBL024W)	cggccgctctagaactagtggatccAGGCATGCGCCAGGTAATATCTG	354 (downYBL024W)	attgggtaccgggccccccctcgagGCAATTTATACCTTGGGTCACTA	3048	P	P		A
BYgTOW01D11	178	YBL023C	MCM2	1	D	11	84	2	+		H. Moriya	B-3-2	P1	355 (upYBL023C)	cggccgctctagaactagtggatccGATGCTAAAAAGGAAAAGGACTA	356 (downYBL023C)	attgggtaccgggccccccctcgagGAAGCTCCTAGCGCTGCTAATTG	3332	P	P		A
BYgTOW01E11	179	YBL022C	PIM1	1	E	11	85	2	+		H. Moriya	B-3-2	P1	357 (upYBL022C)	cggccgctctagaactagtggatccCAGGACGACGAAGAGGTGCCTTG	358 (downYBL022C)	attgggtaccgggccccccctcgagTCTACGTCTTCTATTATCAGACA	4180	P	N		B
BYgTOW01F11	180	YBL021C	HAP3	1	F	11	86	2	+		H. Moriya	B-3-2	P1	359 (upYBL021C)	cggccgctctagaactagtggatccCAATTGTGAGTTTTTTTTCGCCA	360 (downYBL021C)	attgggtaccgggccccccctcgagCTTTGTGGTTCTTGTTCTTAGCA	1172	P	P		A
BYgTOW01G11	181	YBL020W	RFT1	1	G	11	87	2	+		H. Moriya	B-3-2	P1	361 (upYBL020W)	cggccgctctagaactagtggatccATGTTCGGACTCGTTGGTATTCA	362 (downYBL020W)	attgggtaccgggccccccctcgagTAACGTGTTTTCGCTTGATGACA	2305	P	P		A
BYgTOW01H11	182	YBL019W	APN2	1	H	11	88	2	+		H. Moriya	B-3-2	P1	363 (upYBL019W)	cggccgctctagaactagtggatccGTTTCCAATTCTAAAGATGTATA	364 (downYBL019W)	attgggtaccgggccccccctcgagGAACAAGACTGTAAATGTATATA	1919	P	P		A
BYgTOW01A12	183	YBL018C	POP8	1	A	12	89	2	+		H. Moriya	B-3-2	P1	365 (upYBL018C)	cggccgctctagaactagtggatccGCGCCATCTAACGAAAACCAGTA	366 (downYBL018C)	attgggtaccgggccccccctcgagTGTGGGTTTTTTCAGTGGGTTTA	975	P	P		A
BYgTOW01B12	184	YBL017C	PEP1	1	B	12	90	2	+		H. Moriya	B-3-2	P1	367 (upYBL017C)	cggccgctctagaactagtggatccATTGTATACAATTCTCTTTGGCA	368 (downYBL017C)	attgggtaccgggccccccctcgagTTCTCTAAAAGTCTTTTTCCCCA	6023	P	P		C
BYgTOW01C12	185	YBL016W	FUS3	1	C	12	91	2	+		H. Moriya	B-3-2	P1	369 (upYBL016W)	cggccgctctagaactagtggatccATAGACAAAATGAAGTAATATCA	370 (downYBL016W)	attgggtaccgggccccccctcgagCTTTAACAAATTAGAAATTGTCA	2585	P	N		G
BYgTOW01D12	186	YBL015W	ACH1	1	D	12	92	2	slow		H. Moriya	B-3-2	P1	371 (upYBL015W)	cggccgctctagaactagtggatccATTTGGAACGAAATATTTAGTTA	372 (downYBL015W)	attgggtaccgggccccccctcgagAAAAGGATCCGGGGGTTTGGATA	5598	P	N		G
BYgTOW01E12	187	YBL014C	RRN6	1	E	12	93	2	slow		H. Moriya	B-3-2	P1	20008 (YBL014C_1)	cggccgctctagaactagtggatccCCTCCGAGGCAGGCCCTCAGAAT	20009 (YBL014C_2)	attgggtaccgggccccccctcgagAATAAGGATAAGTCTGAGAAGTC	4185	P	N		A
BYgTOW01F12	188	YBL013W	FMT1	1	F	12	94	2	+		H. Moriya	B-3-2	P1	375 (upYBL013W)	cggccgctctagaactagtggatccGCTTGGAATTTGTCCCTCACTCA	376 (downYBL013W)	attgggtaccgggccccccctcgagCTCCGTGAGTTTTGGTGCAGGCA	1836	P	P		A
BYgTOW01G12	189	YBL011W	SCT1	1	G	12	95	2	+		H. Moriya	B-3-2	P1	377 (upYBL011W)	cggccgctctagaactagtggatccAGTGAAAAGTTAGTTTTCCTGTA	378 (downYBL011W)	attgggtaccgggccccccctcgagAGGTTCAGTTGGGTAGGATACTA	2892	P	P		A
BYgTOW01H12	190	YBL010C		1	H	12	96	2	+		H. Moriya	B-3-2	P1	379 (upYBL010C)	cggccgctctagaactagtggatccATCTGCTACCGCATCAAAATTCA	380 (downYBL010C)	attgggtaccgggccccccctcgagGAAGGGAAAGAAGGAGATGCGTA	1423	P	P		A
BYgTOW02A01	191	YBL009W	ALK2	2	A	1	1	2	slow		H. Moriya	B-3-2	P1	381 (upYBL009W)	cggccgctctagaactagtggatccTTCTATCTGATCTCTATCGCTCA	382 (downYBL009W)	attgggtaccgggccccccctcgagAACAGTACAAGGGTTCATTTTCA	2506	P	P		A
BYgTOW02B01	192	YBL008W-A		2	B	1	2	2	+		H. Moriya	B-3-2	P1	383 (upYBL008W-A)	cggccgctctagaactagtggatccTTGAAGGGAGAAATAATGCAGTA	384 (downYBL008W-A)	attgggtaccgggccccccctcgagCCATGGAAACTTTACCACTTTCA	475	P	P		A
BYgTOW02C01	193	YBL008W	HIR1	2	C	1	3	2	+		H. Moriya	B-3-2	P1	385 (upYBL008W)	cggccgctctagaactagtggatccTTGCCAGTAACCAAAGGTCTCTG	386 (downYBL008W)	attgggtaccgggccccccctcgagGCATCAAATCCGTTTGGATTCTA	3030	P	P		A
BYgTOW02D01	194	YBL007C	SLA1	2	D	1	4	2	+		H. Moriya	B-3-2	P1	387 (upYBL007C)	cggccgctctagaactagtggatccAGAGAACATGCCTGCGTAGATTA	388 (downYBL007C)	attgggtaccgggccccccctcgagGGTTGTTGGTCGTTATATAAATA	4458	P	P		C
BYgTOW02E01	195	YBL006C	LDB7	2	E	1	5	2	+		H. Moriya	B-3-2	P1	389 (upYBL006C)	cggccgctctagaactagtggatccTCTAGTTGATTTCTTCACTTTCA	390 (downYBL006C)	attgggtaccgggccccccctcgagATAGATGCCCAGAAACACAGTCA	1150	P	P		A
BYgTOW02F01	196	YBL005W	PDR3	2	F	1	6	2	slow		H. Moriya	B-3-2	P1	391 (upYBL005W)	cggccgctctagaactagtggatccGTATCCCATATTACTTCCACTCA	392 (downYBL005W)	attgggtaccgggccccccctcgagTTGAGATAATTGTTGGGATTCCA	4247	P	P		B
BYgTOW02G01	197	YBL005W-B-A		2	G	1	7	2	+		H. Moriya	B-3-2	P1	393 (upYBL005W-B-A)	cggccgctctagaactagtggatccAATACTTCATATCCCTTCTTATG	394 (downYBL005W-B-A)	attgggtaccgggccccccctcgagAGTAGTTTGTCTTTGTTTAGCCA	7282	P	P		B
BYgTOW02H01	198	YBL004W	UTP20	2	H	1	8	2	+		H. Moriya	B-3-2	P1	20004 (YBL004W_1)	cggccgctctagaactagtggatccCCACTATCGTCTATCAACTAATA	20005 (YBL004W_2)	attgggtaccgggccccccctcgagATTTGGCTGCTGAAATTTTAGAA	8982: 4 primers	P	P
BYgTOW02A02	199	YBL003C	HTA2	2	A	2	9	2	+		H. Moriya	B-3-2	P1	397 (upYBL003C)	cggccgctctagaactagtggatccTTTCTTTTCGGCGGCAGAGGACA	398 (downYBL003C)	attgggtaccgggccccccctcgagCGTAACAAAAGAAAGAGAGCCTA	1421	P	P		A
BYgTOW02B02	200	YBL002W	HTB2	2	B	2	10	2	+		H. Moriya	B-3-2	P1	399 (upYBL002W)	cggccgctctagaactagtggatccTTTACCACCTTTACCACCGGACA	400 (downYBL002W)	attgggtaccgggccccccctcgagGTTTTAAAAAAAATTTCTCAATG	1406	P	P		A
BYgTOW02C02	201	YBL001C	ECM15	2	C	2	11	2	+		H. Moriya	B-3-2	P1	11617(upYBL001C)	cggccgctctagaactagtggatccTTTATGTAGGATCAATTTGCTCA	11618 (downYBL001C)	attgggtaccgggccccccctcgagTACTCCTCCTCTACTCAAGCCTA	1342	P	P		B
BYgTOW02D02	202	YBR001C	NTH2	2	D	2	12	2	-		H. Moriya	B-3-2	P1	11619 (upYBR001C)	cggccgctctagaactagtggatccTTGAAAGAAAAAAAGTTGAATTA	11620 (downYBR001C)	attgggtaccgggccccccctcgagAATATTTCAACAAGAAGTATCAA	3408	P	P		F
BYgTOW02E02	203	YBR002C	RER2	2	E	2	13	2	+		H. Moriya	B-3-2	P1	405 (upYBR002C)	cggccgctctagaactagtggatccAGCAGCGCCAGACCTTTGAAACA	406 (downYBR002C)	attgggtaccgggccccccctcgagTACTTTTGGTAAAAAATCTACCA	1572	P	P		G
BYgTOW02F02	204	YBR003W	COQ1	2	F	2	14	2	+		H. Moriya	B-3-2	P1	407 (upYBR003W)	cggccgctctagaactagtggatccAGGTATACCACTATCCGTTTCCA	408 (downYBR003W)	attgggtaccgggccccccctcgagGCAGCTTTTTTACCACCAGCCTG	1844	P	P		A
BYgTOW02G02	205	YBR004C	GPI18	2	G	2	15	2	+		H. Moriya	B-3-2	P1	409 (upYBR004C)	cggccgctctagaactagtggatccATTTTCGTATGAAATAAGTCCCA	410 (downYBR004C)	attgggtaccgggccccccctcgagAGTATACTAACAAGAAGAAAGTA	1722	P	P		C
BYgTOW02H02	206	YBR005W	RCR1	2	H	2	16	2	+		H. Moriya	B-3-2	P1	411 (upYBR005W)	cggccgctctagaactagtggatccATAAAGTGTCAACCCCACAATCA	412 (downYBR005W)	attgggtaccgggccccccctcgagTTTAGAATACTTACTCAAAGTCA	1389	P	P		A
BYgTOW02A03	207	YBR006W	UGA2	2	A	3	17	2	+		H. Moriya	B-3-2	P1	413 (upYBR006W)	cggccgctctagaactagtggatccGCAAAGGTAAATGCAAGGTCATG	414 (downYBR006W)	attgggtaccgggccccccctcgagTACATGAAACAAGGTCCGAAATA	2304	P	P		A
BYgTOW02B03	208	YBR007C	DSF2	2	B	3	18	2	+		H. Moriya	B-3-2	P1	415 (upYBR007C)	cggccgctctagaactagtggatccAGATCTTCGTACACAGAGGAGTA	416 (downYBR007C)	attgggtaccgggccccccctcgagGGGAATTTGCCAAACAGCATTTA	4105	P	P		A
BYgTOW02C03	209	YBR008C	FLR1	2	C	3	19	2	+		H. Moriya	B-3-2	P1	417 (upYBR008C)	cggccgctctagaactagtggatccACCTTATACGGTTTCGGTGGTTA	418 (downYBR008C)	attgggtaccgggccccccctcgagAGTGTTTTTTAAATTTTGATTCA	4400	P	P		C
BYgTOW02D03	210	YBR009C	HHF1	2	D	3	20	2	+		H. Moriya	B-3-2	P1	419 (upYBR009C)	cggccgctctagaactagtggatccTGCTGTTTGCTTTGTTCTGGCCA	420 (downYBR009C)	attgggtaccgggccccccctcgagTCTGTACGTTGAAGTGTATACCA	2165	P	P		C
BYgTOW02E03	211	YBR010W	HHT1	2	E	3	21	2	+		H. Moriya	B-3-2	P1	421 (upYBR010W)	cggccgctctagaactagtggatccACCACCTTTACCTCTACCGGACA	422 (downYBR010W)	attgggtaccgggccccccctcgagTTCTTCATCTCCGGTTCTGTTTA	1474	P	P		F
BYgTOW02F03	212	YBR011C	IPP1	2	F	3	22	2	+		H. Moriya	B-3-2	P1	423 (upYBR011C)	cggccgctctagaactagtggatccATTAGATAATTGTTGGGATTCCA	424 (downYBR011C)	attgggtaccgggccccccctcgagAGATTAAGAGGTGAAAGATCATA	3174	P	P		C
BYgTOW02G03	213	YBR012W-B-A		2	G	3	23	2	+		H. Moriya	B-3-2	P1	425 (upYBR012W-B-A)	cggccgctctagaactagtggatccAATTTGTCTGGTAGTGTAGGTCA	426 (downYBR012W-B-A)	attgggtaccgggccccccctcgagCTGTTGTTAACTGTGAATTACTG	7563	N	P		D
BYgTOW02H03	214	YBR013C		2	H	3	24	2	+		H. Moriya	B-3-2	P1	427 (upYBR013C)	cggccgctctagaactagtggatccAATTCGCAATCTGAGAGTGCCTA	428 (downYBR013C)	attgggtaccgggccccccctcgagCATCTTAGGCCAGAAACTTACTG	5582	P	P		A
BYgTOW02A04	215	YBR014C		2	A	4	25	2	+		H. Moriya	B-3-2	P1	429 (upYBR014C)	cggccgctctagaactagtggatccGATAAGGCGATTGCCGGTAAATA	430 (downYBR014C)	attgggtaccgggccccccctcgagTATCCTGAATAAGGGATATATCA	1877	P	P		C
BYgTOW02B04	216	YBR015C	MNN2	2	B	4	26	2	+		H. Moriya	B-3-2	P1	431 (upYBR015C)	cggccgctctagaactagtggatccGCCGTAGTAATCGTTAGCAGACA	432 (downYBR015C)	attgggtaccgggccccccctcgagTCTTTTGTTTATAACAATAGCCA	2957	P	P		G
BYgTOW02C04	217	YBR016W		2	C	4	27	2	slow		H. Moriya	B-3-2	P1	433 (upYBR016W)	cggccgctctagaactagtggatccTGAAAACCTTTTGGTAAGCAGCA	434 (downYBR016W)	attgggtaccgggccccccctcgagTTCTTACAACAGTTCACCAGCTA	1490	P	N		G
BYgTOW02D04	218	YBR017C	KAP104	2	D	4	28	2	-		H. Moriya	B-3-2	P1	435 (upYBR017C)	cggccgctctagaactagtggatccATTCATTATCTACAAAGACTGTA	436 (downYBR017C)	attgggtaccgggccccccctcgagTGCACCATGGATATGCTATTCTA	3840	P	N		G
BYgTOW02E04	219	YBR018C	GAL7	2	E	4	29	2	+		H. Moriya	B-3-2	P1	437 (upYBR018C)	cggccgctctagaactagtggatccAAGATTGTCTACAGATTTTCCTG	438 (downYBR018C)	attgggtaccgggccccccctcgagGGCGGGCTTCCATGTCGATGCCA	2596	P	P		C
BYgTOW02F04	220	YBR019C	GAL10	2	F	4	30	2	+		H. Moriya	B-3-2	P1	439 (upYBR019C)	cggccgctctagaactagtggatccTTCTTCTGAATGAGATTTAGTCA	440 (downYBR019C)	attgggtaccgggccccccctcgagAAAATCAAATTCTTCAGCAGTCA	3540	P	P		G
BYgTOW02G04	221	YBR020W	GAL1	2	G	4	31	2	+		H. Moriya	B-3-2	P1	441 (upYBR020W)	cggccgctctagaactagtggatccTTCACTTTGTAACTGAGCTGTCA	442 (downYBR020W)	attgggtaccgggccccccctcgagATGTAATGATAGATTGTCTGGCA	3137	P	N		G
BYgTOW02H04	222	YBR021W	FUR4	2	H	4	32	2	slow		H. Moriya	B-3-2	P1	443 (upYBR021W)	cggccgctctagaactagtggatccGGCAGCTGTCTATATGAATTATA	444 (downYBR021W)	attgggtaccgggccccccctcgagTTTGACATAAGTGATGTTCGACA	3177	P	P		A
BYgTOW02A05	223	YBR022W	POA1	2	A	5	33	2	+		H. Moriya	B-3-2	P1	445 (upYBR022W)	cggccgctctagaactagtggatccGAACACGAAAAGACTTTCATTTA	446 (downYBR022W)	attgggtaccgggccccccctcgagGAAAGTGACTCCTTCGTTGCATA	1130	P	P		A
BYgTOW02B05	224	YBR023C	CHS3	2	B	5	34	2	+		H. Moriya	B-3-2	P1	447 (upYBR023C)	cggccgctctagaactagtggatccATATTTTCTTGAACTATTCAACA	448 (downYBR023C)	attgggtaccgggccccccctcgagAGTTTTACAGTATATCAGCTGTA	5220	P	P		D
BYgTOW02C05	225	YBR024W	SCO2	2	C	5	35	2	+		H. Moriya	B-3-2	P1	449 (upYBR024W)	cggccgctctagaactagtggatccATCATCTCCATTCAAGCCGGTCA	450 (downYBR024W)	attgggtaccgggccccccctcgagAGAGCTGGTGCTGGTAAGAATTG	2802	P	P		A
BYgTOW02D05	226	YBR025C	OLA1	2	D	5	36	2	+		H. Moriya	B-3-2	P1	451 (upYBR025C)	cggccgctctagaactagtggatccAAAATGGTTGTTTTAGAATGGTA	452 (downYBR025C)	attgggtaccgggccccccctcgagTGGTACTCTTTTATCTTCAATTG	2573	P	P		B
BYgTOW02E05	227	YBR026C	ETR1	2	E	5	37	2	+		H. Moriya	B-3-2	P1	453 (upYBR026C)	cggccgctctagaactagtggatccAGCTATTTGGAGAAGTACTTTTG	454 (downYBR026C)	attgggtaccgggccccccctcgagTTCGACTTGCTTCTTTGGAGGCA	2606	P	P		B
BYgTOW02F05	228	YBR028C		2	F	5	38	2	+		H. Moriya	B-3-2	P1	455 (upYBR028C)	cggccgctctagaactagtggatccAAATCATTGACCAATCACTCTTG	456 (downYBR028C)	attgggtaccgggccccccctcgagGTAACGTTTGAATGTGGGAAGCA	2396	P	P		B
BYgTOW02G05	229	YBR029C	CDS1	2	G	5	39	2	+		H. Moriya	B-3-2	P1	457 (upYBR029C)	cggccgctctagaactagtggatccATCGTCCTTAAAAGTTACGGACA	458 (downYBR029C)	attgggtaccgggccccccctcgagTTCTTCATCTAGTGAGAAAATCA	2336	P	P		B
BYgTOW02H05	230	YBR030W		2	H	5	40	2	+		H. Moriya	B-3-2	P1	459 (upYBR030W)	cggccgctctagaactagtggatccTTTCATCTCAGGGTTGTCAGACA	460 (downYBR030W)	attgggtaccgggccccccctcgagAACAGTAACTTGTGGACGGGACA	2470	P	P		A
BYgTOW02A06	231	YBR031W	RPL4A	2	A	6	41	2	-		H. Moriya	B-3-2	P1	461 (upYBR031W)	cggccgctctagaactagtggatccAGATGTCTCAAGAGACTATCCTA	462 (downYBR031W)	attgggtaccgggccccccctcgagTAAATTAGGAACATGGTGTGACA	2040	P	P		A
BYgTOW02B06	232	YBR033W	EDS1	2	B	6	42	2	+		H. Moriya	B-3-2	P1	463 (upYBR033W)	cggccgctctagaactagtggatccACCGAAACTTTGAAACACGATTA	464 (downYBR033W)	attgggtaccgggccccccctcgagGAAGGTTCTTATTTAATGCATTA	3722	P	P		G
BYgTOW02C06	233	YBR034C	HMT1	2	C	6	43	2	+		H. Moriya	B-3-2	P1	465 (upYBR034C)	cggccgctctagaactagtggatccAAAGTCGTTAGACTAGCCCCATG	466 (downYBR034C)	attgggtaccgggccccccctcgagTGTTGCTGTTGCTTCTTTAACTA	1612	P	P		A
BYgTOW02D06	234	YBR035C	PDX3	2	D	6	44	2	+		H. Moriya	B-3-2	P1	467 (upYBR035C)	cggccgctctagaactagtggatccGGGGAAGGTAAATACCACCATTA	468 (downYBR035C)	attgggtaccgggccccccctcgagATCTTTCACGGCTGTCTTGCTCA	3151	P	P		A
BYgTOW02E06	235	YBR036C	CSG2	2	E	6	45	2	slow		H. Moriya	B-3-2	P1	469 (upYBR036C)	cggccgctctagaactagtggatccTGGTACTCCTTCTTATTCAAATA	470 (downYBR036C)	attgggtaccgggccccccctcgagGGTCTCCTCAGCTTGTTTAGTCA	3655	P	P		A
BYgTOW02F06	236	YBR037C	SCO1	2	F	6	46	2	slow		H. Moriya	B-3-2	P1	471 (upYBR037C)	cggccgctctagaactagtggatccCACCATAAACGGGTTTCTCGTCA	472 (downYBR037C)	attgggtaccgggccccccctcgagAAACCAAAGTAGTGTGGTAGACA	1630	P	P		A
BYgTOW02G06	237	YBR038W	CHS2	2	G	6	47	2	slow		H. Moriya	B-3-2	P1	473 (upYBR038W)	cggccgctctagaactagtggatccGGCACTTCTTGACAACTTCAGCA	474 (downYBR038W)	attgggtaccgggccccccctcgagGTTTGATACAATTCTTGACAACA	4170	P	P		B
BYgTOW02H06	238	YBR039W	ATP3	2	H	6	48	2	-		H. Moriya	B-3-2	P1	475 (upYBR039W)	cggccgctctagaactagtggatccAATGTTTTCCACAAAAAGGGCTA	476 (downYBR039W)	attgggtaccgggccccccctcgagCCAAATCATTGAGATTGCGACCA	2226	P	P		A
BYgTOW02A07	239	YBR040W	FIG1	2	A	7	49	2	+		H. Moriya	B-3-2	P1	477 (upYBR040W)	cggccgctctagaactagtggatccACTGGTGCTTCCTCTTTGGGATG	478 (downYBR040W)	attgggtaccgggccccccctcgagGACAACAACCTGTATGGGAGACA	1802	P	P		A
BYgTOW02B07	240	YBR041W	FAT1	2	B	7	50	2	+		H. Moriya	B-3-2	P1	479 (upYBR041W)	cggccgctctagaactagtggatccTCTACATTGCATTCCAAAGTTTA	480 (downYBR041W)	attgggtaccgggccccccctcgagAAACTTTATTGTTTTATTTTTTG	2598	P	P		C
BYgTOW02C07	241	YBR042C	CST26	2	C	7	51	2	+		H. Moriya	B-3-2	P1	481 (upYBR042C)	cggccgctctagaactagtggatccAAATTGTACGACAAAATTGATTA	482 (downYBR042C)	attgggtaccgggccccccctcgagGATGCACAAACAATTAAATTATG	1647	P	P		A
BYgTOW02D07	242	YBR043C	QDR3	2	D	7	52	2	+		H. Moriya	B-3-2	P1	483 (upYBR043C)	cggccgctctagaactagtggatccCTGAACGGCACAAAGCCTAGATA	484 (downYBR043C)	attgggtaccgggccccccctcgagATGAGCTATTTTTTGATGCAGCA	2774	P	P		A
BYgTOW02E07	243	YBR044C	TCM62	2	E	7	53	2	slow		H. Moriya	B-3-2	P1	485 (upYBR044C)	cggccgctctagaactagtggatccAATGAAGCAGAAATTATAGACTG	486 (downYBR044C)	attgggtaccgggccccccctcgagCGATTGTGAACCTTGGGCTTGCA	4470	P	P		E
BYgTOW02F07	244	YBR045C	GIP1	2	F	7	54	2	slow		H. Moriya	B-3-2	P1	487 (upYBR045C)	cggccgctctagaactagtggatccCTAGTTCTTGAAATACCACAATA	488 (downYBR045C)	attgggtaccgggccccccctcgagTTTCCTCAAACAATTCCTCAGCA	4493	P	P		B
BYgTOW02G07	245	YBR046C	ZTA1	2	G	7	55	2	+		H. Moriya	B-3-2	P1	489 (upYBR046C)	cggccgctctagaactagtggatccCTTACTCAAGTGGTTGATAAGCA	490 (downYBR046C)	attgggtaccgggccccccctcgagCTTTGGCTGCAAAATAGTTTCCA	1787	P	P		A
BYgTOW02H07	246	YBR047W	FMP23	2	H	7	56	2	+		H. Moriya	B-3-2	P1	491 (upYBR047W)	cggccgctctagaactagtggatccCTGTTCTGGTATAGTACATTTCA	492 (downYBR047W)	attgggtaccgggccccccctcgagTTGAACAGTTAATTCAGTGGACA	1366	P	P		A
BYgTOW02A08	247	YBR048W	RPS11B	2	A	8	57	2	slow		H. Moriya	B-3-2	P1	493 (upYBR048W)	cggccgctctagaactagtggatccTTTGACAAAATGCAGAAAGAATG	494 (downYBR048W)	attgggtaccgggccccccctcgagATTTCAATGAAAACAGAAAATTA	2072	P	P		C
BYgTOW02B08	248	YBR049C	REB1	2	B	8	58	2	+		H. Moriya	B-3-2	P1	495 (upYBR049C)	cggccgctctagaactagtggatccAGTATACCCAACCTGCTCCTATA	496 (downYBR049C)	attgggtaccgggccccccctcgagAACAAGCAATTTGCTAAATTTTA	3417	P	P		F
BYgTOW02C08	249	YBR050C	REG2	2	C	8	59	2	+		H. Moriya	B-3-2	P1	497 (upYBR050C)	cggccgctctagaactagtggatccTACGACCGTATCAAAGATTTGTA	498 (downYBR050C)	attgggtaccgggccccccctcgagTTTATCGTTATGACCTGAAGGCA	1948	P	P		E
BYgTOW02D08	250	YBR052C	RFS1	2	D	8	60	2	+		H. Moriya	B-3-2	P1	499 (upYBR052C)	cggccgctctagaactagtggatccACAAAGCGACAACCTCTCCACTA	500 (downYBR052C)	attgggtaccgggccccccctcgagAGAGTCGCAATTACTCAAAGTCA	1522	P	P		A
BYgTOW02E08	251	YBR053C		2	E	8	61	2	+		H. Moriya	B-3-2	P1	501 (upYBR053C)	cggccgctctagaactagtggatccCAATAGTTCAACATAATCAGACA	502 (downYBR053C)	attgggtaccgggccccccctcgagAATCAAAATAGCGACTTTCGGCA	3795	P	P		B
BYgTOW02F08	252	YBR054W	YRO2	2	F	8	62	2	+		H. Moriya	B-3-2	P1	503 (upYBR054W)	cggccgctctagaactagtggatccTTCAAAATCGCCAACACTACTCA	504 (downYBR054W)	attgggtaccgggccccccctcgagTTGCGCTTGATGAATGACAAATA	3897	P	P		A
BYgTOW02G08	253	YBR055C	PRP6	2	G	8	63	2	+		H. Moriya	B-3-2	P1	505 (upYBR055C)	cggccgctctagaactagtggatccTTTGTTTCTAAGTGAGCCAATCA	506 (downYBR055C)	attgggtaccgggccccccctcgagGATGTAGCCACCGACTCTGAGTA	3790	P	P		A
BYgTOW02H08	254	YBR056W		2	H	8	64	2	+		H. Moriya	B-3-2	P1	507 (upYBR056W)	cggccgctctagaactagtggatccATCCAAAAAAGATGGCCTCTCCA	508 (downYBR056W)	attgggtaccgggccccccctcgagTCAAAGGAGGACGTTGCTAATTG	4938	P	P		A
BYgTOW02A09	255	YBR057C	MUM2	2	A	9	65	2	slow		H. Moriya	B-3-2	P1	509 (upYBR057C)	cggccgctctagaactagtggatccATTTATTTCTATACAAGATGCTA	510 (downYBR057C)	attgggtaccgggccccccctcgagTTAGATGAGTTTAATAAGTATTA	4334	P	P		C
BYgTOW02B09	256	YBR058C	UBP14	2	B	9	66	2	+		H. Moriya	B-3-2	P1	511 (upYBR058C)	cggccgctctagaactagtggatccATACTAAAGTATTGCTTCCTTTG	512 (downYBR058C)	attgggtaccgggccccccctcgagATAATCATAAGCCATGTAATTCA	3077	P	P		G
BYgTOW02C09	257	YBR058C-A	TSC3	2	C	9	67	2	+		H. Moriya	B-3-2	P1	513 (upYBR058C-A)	cggccgctctagaactagtggatccTCAGTCTTTAGAAGCGAGAAATG	514 (downYBR058C-A)	attgggtaccgggccccccctcgagGTTTTCTAGTACTGCTTCTGCCA	890	P	P		A
BYgTOW02D09	258	YBR059C	AKL1	2	D	9	68	2	-		H. Moriya	B-3-2	P1	515 (upYBR059C)	cggccgctctagaactagtggatccAAAACCGTTTTAAATACTCTATA	516 (downYBR059C)	attgggtaccgggccccccctcgagCATCGAGCTTTTATGTTGTGTCA	4132	P	P		A
BYgTOW02E09	259	YBR060C	ORC2	2	E	9	69	2	+		H. Moriya	B-3-2	P1	517 (upYBR060C)	cggccgctctagaactagtggatccGGGAAACTCACTAGATCAGTTTG	518 (downYBR060C)	attgggtaccgggccccccctcgagAGAAGTACCATTCGTGATCGACA	4646	P	P		A
BYgTOW02F09	260	YBR061C	TRM7	2	F	9	70	2	+		H. Moriya	B-3-2	P1	519 (upYBR061C)	cggccgctctagaactagtggatccGAAGATTGGGGTATGTACGGTTA	520 (downYBR061C)	attgggtaccgggccccccctcgagTACAAAGTCTTCCCCATTTAGCA	3508	P	N		C
BYgTOW02G09	261	YBR062C		2	G	9	71	2	+		H. Moriya	B-3-2	P1	521 (upYBR062C)	cggccgctctagaactagtggatccCTGTGGTACTCTAACTATTCATA	522 (downYBR062C)	attgggtaccgggccccccctcgagTTTATCTTTGCTGCTCTTACCCA	1297	P	P		A
BYgTOW02H09	262	YBR063C		2	H	9	72	2	+		H. Moriya	B-3-2	P1	523 (upYBR063C)	cggccgctctagaactagtggatccCGCGCTAACAAGTTAACAATATA	524 (downYBR063C)	attgggtaccgggccccccctcgagTTACATACCTTCATATGTAGACA	2030	P	P		A
BYgTOW02A10	263	YBR065C	ECM2	2	A	10	73	2	+		H. Moriya	B-3-2	P1	525 (upYBR065C)	cggccgctctagaactagtggatccAAGAGGAGGGAGGCTAGCAGTTG	526 (downYBR065C)	attgggtaccgggccccccctcgagGCTTTTTAAACCTAGTTCCTCCA	1899	P	P		A
BYgTOW02B10	264	YBR066C	NRG2	2	B	10	74	2	+		H. Moriya	B-3-2	P1	527 (upYBR066C)	cggccgctctagaactagtggatccGGTGCAGCTGCTTTATTGTTATA	528 (downYBR066C)	attgggtaccgggccccccctcgagTGGCTCATTAATTTCATCATTCA	2470	P	P		E
BYgTOW02C10	265	YBR067C	TIP1	2	C	10	75	2	+		H. Moriya	B-3-2	P1	529 (upYBR067C)	cggccgctctagaactagtggatccAAAGCTTATCATTTCTGGTGTTA	530 (downYBR067C)	attgggtaccgggccccccctcgagGTTGTCTTTGTAACCTATGGACA	3207	P	P		A
BYgTOW02D10	266	YBR068C	BAP2	2	D	10	76	2	+		H. Moriya	B-3-2	P1	531 (upYBR068C)	cggccgctctagaactagtggatccAGGATGACCAATTTCTGGTGCTA	532 (downYBR068C)	attgggtaccgggccccccctcgagGAAAGCAATCTTGGAAACGGACA	3885	P	P		A
BYgTOW02E10	267	YBR069C	TAT1	2	E	10	77	2	+		H. Moriya	B-3-2	P1	533 (upYBR069C)	cggccgctctagaactagtggatccAAGTGGTTCGGCATCCTTGTTTA	534 (downYBR069C)	attgggtaccgggccccccctcgagTCCAAAATCTTCTGAAGATAGCA	3577	P	P		A
BYgTOW02F10	268	YBR070C	ALG14	2	F	10	78	2	+		H. Moriya	B-3-2	P1	535 (upYBR070C)	cggccgctctagaactagtggatccGGAATTTTTAGAGCGTCTTAGCA	536 (downYBR070C)	attgggtaccgggccccccctcgagAATGAAACTGACACTATCGTCCA	2024	P	P		B
BYgTOW02G10	269	YBR071W		2	G	10	79	2	+		H. Moriya	B-3-2	P1	537 (upYBR071W)	cggccgctctagaactagtggatccTGACGCCAAGTAGGCCGTTTTCA	538 (downYBR071W)	attgggtaccgggccccccctcgagAAAAAATGGACTGTTAAATGACA	2142	P	P		A
BYgTOW02H10	270	YBR072W	HSP26	2	H	10	80	2	+		H. Moriya	B-3-2	P1	539 (upYBR072W)	cggccgctctagaactagtggatccAGGACATCGTTGGACTTTTTTTA	540 (downYBR072W)	attgggtaccgggccccccctcgagTTAGATTCCTTCGTTAAAACTTA	1858	P	P		A
BYgTOW02A11	271	YBR072C-A		2	A	11	81	2	+		H. Moriya	B-3-2	P1	541 (upYBR072C-A)	cggccgctctagaactagtggatccGTTCTCATATTTCGGTATCTGCA	542 (downYBR072C-A)	attgggtaccgggccccccctcgagTCTCAAGAATCGTGGGGTAACTA	584	P	P		C
BYgTOW02B11	272	YBR073W	RDH54	2	B	11	82	2	+		H. Moriya	B-3-2	P1	543 (upYBR073W)	cggccgctctagaactagtggatccACTCGATCGCGTTAATATATGCA	544 (downYBR073W)	attgggtaccgggccccccctcgagTCTGAATACACTTTTTAATTTCA	3311	P	P		G
BYgTOW02C11	273	YBR074W		2	C	11	83	2	+		H. Moriya	B-3-2	P1	545 (upYBR074W)	cggccgctctagaactagtggatccGAGATATGTCTCAGAGAACAATG	546 (downYBR074W)	attgggtaccgggccccccctcgagGTGATCCACTATTATTGGATACA	4432	P	P		A
BYgTOW02D11	274	YBR076W	ECM8	2	D	11	84	2	+		H. Moriya	B-3-2	P1	547 (upYBR076W)	cggccgctctagaactagtggatccGTCAAGGATGCTATAATTTTATA	548 (downYBR076W)	attgggtaccgggccccccctcgagTTGTTTGGCTACAAGCTAGGTTG	2634	P	P		A
BYgTOW02E11	275	YBR077C	SLM4	2	E	11	85	2	+		H. Moriya	B-3-2	P1	549 (upYBR077C)	cggccgctctagaactagtggatccAGTCAAAGCGTTCTTGAATTGCA	550 (downYBR077C)	attgggtaccgggccccccctcgagTACGAGACGGCTGATAAATACTA	1776	P	P		A
BYgTOW02F11	276	YBR078W	ECM33	2	F	11	86	2	+		H. Moriya	B-3-2	P1	551 (upYBR078W)	cggccgctctagaactagtggatccGTTTTTAGAATGGAGCATCACCA	552 (downYBR078W)	attgggtaccgggccccccctcgagAGATTGGCCAAGGGGGGCAGGTA	3136	P	P		C
BYgTOW02G11	277	YBR079C	RPG1	2	G	11	87	2	+		H. Moriya	B-3-2	P1	553 (upYBR079C)	cggccgctctagaactagtggatccGAGTTGATGACCCAATCCGCATA	554 (downYBR079C)	attgggtaccgggccccccctcgagTCACTGAATTTTATATGTAGATA	3800	P	P		A
BYgTOW02H11	278	YBR080C	SEC18	2	H	11	88	2	+		H. Moriya	B-3-2	P1	555 (upYBR080C)	cggccgctctagaactagtggatccAGCCTTCCTCGCCTTAATCAATA	556 (downYBR080C)	attgggtaccgggccccccctcgagAGGACGGAATGGTGGGGGGGCCA	3022	P	P		C
BYgTOW02A12	279	YBR081C	SPT7	2	A	12	89	2	+	no growth (y)	H. Moriya	B-3-2	P1	557 (upYBR081C)	cggccgctctagaactagtggatccTGGACAAAGAAATACGCTGTATA	558 (downYBR081C)	attgggtaccgggccccccctcgagTCCAAAACCAGGTATCTTGAACA	5784	P	N		A
BYgTOW02B12	280	YBR082C	UBC4	2	B	12	90	2	-		H. Moriya	B-3-2	P1	559 (upYBR082C)	cggccgctctagaactagtggatccAAAGTCGTCTTCTTTAAGACTCA	560 (downYBR082C)	attgggtaccgggccccccctcgagCTTTATTGGTATTCTTTCAGTCA	3964	P	P		A
BYgTOW02C12	281	YBR083W	TEC1	2	C	12	91	2	-		H. Moriya	B-3-2	P1	561 (upYBR083W)	cggccgctctagaactagtggatccAGCAATACGTTTAGAAGAAGACA	562 (downYBR083W)	attgggtaccgggccccccctcgagCAATAAAGATAGTCTCGACAACA	3931	P	P		A
BYgTOW02D12	282	YBR084W	MIS1	2	D	12	92	2	+		H. Moriya	B-3-2	P1	563 (upYBR084W)	cggccgctctagaactagtggatccCAATCGCATGGGAACTTTTATTA	564 (downYBR084W)	attgggtaccgggccccccctcgagGCTTTATTGAAGGAAGACGCTTA	3603	P	P		A
BYgTOW02E12	283	YBR084C-A	RPL19A	2	E	12	93	2	+		H. Moriya	B-3-2	P1	565 (upYBR084C-A)	cggccgctctagaactagtggatccTTGTTGCTTAGCGTCGCTACTCA	566 (downYBR084C-A)	attgggtaccgggccccccctcgagGGTGAAATTGAAGGTCTATTTTA	2048	P	P		A
BYgTOW02F12	284	YBR085W	AAC3	2	F	12	94	2	+		H. Moriya	B-3-2	P1	567 (upYBR085W)	cggccgctctagaactagtggatccCATTATTCACTGCATCACATACA	568 (downYBR085W)	attgggtaccgggccccccctcgagTTGGATTTGGCCGGCCAGGCTTG	3692	P	P		C
BYgTOW02G12	285	YBR085C-A		2	G	12	95	2	+		H. Moriya	B-3-2	P1	569 (upYBR085C-A)	cggccgctctagaactagtggatccCATAAGCTGAAAAAGAAGCTTTA	570 (downYBR085C-A)	attgggtaccgggccccccctcgagTTGTTCGGTAAAAAATTCAAATG	3341	P	P		D
BYgTOW02H12	286	YBR086C	IST2	2	H	12	96	2	+		H. Moriya	B-3-2	P1	571 (upYBR086C)	cggccgctctagaactagtggatccGTATTTATCTACCCACAATGACA	572 (downYBR086C)	attgggtaccgggccccccctcgagTTGTTTGTATAGAGCAGATGACA	4647	P	P		A
BYgTOW03A01	287	YBR087W	RFC5	3	A	1	1	2	+		H. Moriya	B-3-2	P1	573 (upYBR087W)	cggccgctctagaactagtggatccTAGAGATGTAATTGTCTGCGACA	574 (downYBR087W)	attgggtaccgggccccccctcgagCCTAAATTTAATGACGAAGAATA	1995	P	P		A
BYgTOW03B01	288	YBR088C	POL30	3	B	1	2	2	+		H. Moriya	B-3-2	P1	575 (upYBR088C)	cggccgctctagaactagtggatccTTGTACAATGCTACACGTGCTTG	576 (downYBR088C)	attgggtaccgggccccccctcgagAAAGTTATGTGCTGTCTAGATTA	1407	P	P		A
BYgTOW03C01	289	YBR089C-A 90C	NHP6B	3	C	1	3	2	+		H. Moriya	B-3-2	P1	577 (upYBR089C-A 90C)	cggccgctctagaactagtggatccATAGCTGATGATTCCAAAAAATA	578 (downYBR089C-A-90C)	attgggtaccgggccccccctcgagTTCTTCAAATTTTGCTTCTAACA	1435	P	P		A
BYgTOW03D01	290	YBR091C	MRS5	3	D	1	4	2	+		H. Moriya	B-3-2	P1	579 (upYBR091C)	cggccgctctagaactagtggatccAACGATACCCTATTAAAACAATA	580 (downYBR091C)	attgggtaccgggccccccctcgagACGTGACCCAGGTGCGGGTACCA	686	N	P		A
BYgTOW03E01	291	YBR092C	PHO3	3	E	1	5	2	+		H. Moriya	B-3-2	P1	581 (upYBR092C)	cggccgctctagaactagtggatccAACGCCAGTCTATTGAGACAATA	582 (downYBR092C)	attgggtaccgggccccccctcgagTAGACTATTTAAAAAGAACGACA	2110	P	P		A
BYgTOW03F01	292	YBR093C	PHO5	3	F	1	6	2	+		H. Moriya	B-3-2	P1	583 (upYBR093C)	cggccgctctagaactagtggatccATCGTTAGTTATTAAAACCCGCA	584 (downYBR093C)	attgggtaccgggccccccctcgagCGAATAAACAACAGACTTAAACA	2981	P	P		A
BYgTOW03G01	293	YBR094W	PBY1	3	G	1	7	2	slow		H. Moriya	B-3-2	P1	585 (upYBR094W)	cggccgctctagaactagtggatccTGAATAAACAACAGATTTAAACA	586 (downYBR094W)	attgggtaccgggccccccctcgagGATGAAGAAGCTAATAGAGCCTA	3501	P	P		A
BYgTOW03H01	294	YBR095C	RXT2	3	H	1	8	2	+		H. Moriya	B-3-2	P1	587 (upYBR095C)	cggccgctctagaactagtggatccCCTAAAAATAGTGCAAACACCCA	588 (downYBR095C)	attgggtaccgggccccccctcgagGATTACACTTCAAACGGTTGGTG	1770	P	P		A
BYgTOW03A02	295	YBR096W		3	A	2	9	2	+		H. Moriya	B-3-2	P1	589 (upYBR096W)	cggccgctctagaactagtggatccTTTCATACTGCTCCTAATAGTCA	590 (downYBR096W)	attgggtaccgggccccccctcgagCACTAGTGATAATTGTGCCCCCA	1299	P	P		A
BYgTOW03B02	296	YBR097W	VPS15	3	B	2	10	2	slow		H. Moriya	B-3-2	P1	591 (upYBR097W)	cggccgctctagaactagtggatccCAAGAGTACTGTTCAGAAATCTA	592 (downYBR097W)	attgggtaccgggccccccctcgagAACAAAATCAACGATCTGGCTCA	4848	P	P		A
BYgTOW03C02	297	YBR098W	MMS4	3	C	2	11	2	+		H. Moriya	B-3-2	P1	20010 (YBR098W_1)	cggccgctctagaactagtggatccGTGAGAATGAGAGCATTTGTGAA	20011 (YBR098W_2)	attgggtaccgggccccccctcgagGCATATTTGTCATCTGTTAAGAT	3576	P	P		A
BYgTOW03D02	298	YBR101C	FES1	3	D	2	12	2	+		H. Moriya	B-3-2	P1	595 (upYBR101C)	cggccgctctagaactagtggatccAAGAACAGTGATAAAATTCGCTA	596 (downYBR101C)	attgggtaccgggccccccctcgagGATCCAAATGATACTATTGAATG	1518	P	P		A
BYgTOW03E02	299	YBR102C	EXO84	3	E	2	13	2	slow		H. Moriya	B-3-2	P1	597 (upYBR102C)	cggccgctctagaactagtggatccTAGTTCTTCACTTGTTATACTCA	598 (downYBR102C)	attgggtaccgggccccccctcgagAGACCACTGTAATAGCTTTTCCA	3062	P	P		A
BYgTOW03F02	300	YBR103W	SIF2	3	F	2	14	2	+		H. Moriya	B-3-2	P1	599 (upYBR103W)	cggccgctctagaactagtggatccCTTCTTCAAAGAAAACTCAACCA	600 (downYBR103W)	attgggtaccgggccccccctcgagCGGCGTAGGAAATTCTTCACTCA	2390	P	P		A
BYgTOW03G02	301	YBR104W	YMC2	3	G	2	15	2	-		H. Moriya	B-3-2	P1	601 (upYBR104W)	cggccgctctagaactagtggatccGAAGGTTCAGTTGTAGCCATATA	602 (downYBR104W)	attgggtaccgggccccccctcgagGATTGTTCTTTTGAGTTTGCTTG	1611	P	P		A
BYgTOW03H02	302	YBR105C	VID24	3	H	2	16	2	+		H. Moriya	B-3-2	P1	603 (upYBR105C)	cggccgctctagaactagtggatccGATGTTACTGACTTGAGGATTCA	604 (downYBR105C)	attgggtaccgggccccccctcgagATGAGATTTCTGGGGGAAGAGTA	2048	P	P		A
BYgTOW03A03	303	YBR106W	PHO88	3	A	3	17	2	+		H. Moriya	B-3-2	P1	605 (upYBR106W)	cggccgctctagaactagtggatccGTCTACCTTAGGATTATTGATCA	606 (downYBR106W)	attgggtaccgggccccccctcgagTCGATTCAGTTTACCAGCGAGTA	1870	P	P		A
BYgTOW03B03	304	YBR107C	IML3	3	B	3	18	2	+		H. Moriya	B-3-2	P1	607 (upYBR107C)	cggccgctctagaactagtggatccTTTGTTGTTCTCCCAAAATCCCA	608 (downYBR107C)	attgggtaccgggccccccctcgagAACGCTGGTGTTAAGGCTGAATG	1644	P	P		B
BYgTOW03C03	305	YBR108W		3	C	3	19	2	+		H. Moriya	B-3-2	P1	609 (upYBR108W)	cggccgctctagaactagtggatccTAAAAACTTCCAAGTATAAGGCA	610 (downYBR108W)	attgggtaccgggccccccctcgagTTCGCTGCTTTGTTATCTAAATA	3435	P	P		A
BYgTOW03D03	306	YBR109C	CMD1	3	D	3	20	2	+		H. Moriya	B-3-2	P1	611 (upYBR109C)	cggccgctctagaactagtggatccCCACCGAGGAATTTCCAAAAACA	612 (downYBR109C)	attgggtaccgggccccccctcgagGACAGACTGCATAAATTAAAATA	1253	P	P		A
BYgTOW03E03	307	YBR110W	ALG1	3	E	3	21	2	+		H. Moriya	B-3-2	P1	613 (upYBR110W)	cggccgctctagaactagtggatccTTCTTCGGTAAGATTGGAGGACA	614 (downYBR110W)	attgggtaccgggccccccctcgagGCCAAGCAATACCACATCAAATA	2862	P	P		A
BYgTOW03F03	308	YBR111C	YSA1	3	F	3	22	2	slow		H. Moriya	B-3-2	P1	615 (upYBR111C)	cggccgctctagaactagtggatccTAATTGCGCAGTATCCATAGTCA	616 (downYBR111C)	attgggtaccgggccccccctcgagAGAGATTTGAAGCTAATTCATTG	1964	P	P		A
BYgTOW03G03	309	YBR111W-A	SUS1	3	G	3	23	2	+		H. Moriya	B-3-2	P1	617 (upYBR111W-A)	cggccgctctagaactagtggatccAACTCTTACGTTTCTCAAAAACA	618 (downYBR111W-A)	attgggtaccgggccccccctcgagGAAGATGAAAACTACGACGACTA	1043	P	P		A
BYgTOW03H03	310	YBR112C	CYC8	3	H	3	24	2	+		H. Moriya	B-3-2	P1	619 (upYBR112C)	cggccgctctagaactagtggatccACGGATAAAGCCCCCTTCTTGCA	620 (downYBR112C)	attgggtaccgggccccccctcgagGAAGAGATTGTAGATACACAATG	4715	P	P		A
BYgTOW03A04	311	YBR114W	RAD16	3	A	4	25	2	+		H. Moriya	B-3-2	P1	621 (upYBR114W)	cggccgctctagaactagtggatccTGTTTGTTCACCGCCCGGATTCA	622 (downYBR114W)	attgggtaccgggccccccctcgagCGTGGAAGCTCCGCAGCAGCTTA	4024	P	P		E
BYgTOW03B04	312	YBR115C	LYS2	3	B	4	26	2	+		H. Moriya	B-3-2	P1	623 (upYBR115C)	cggccgctctagaactagtggatccTCTCCTATGGGAAGAGCTTTCTA	624 (downYBR115C)	attgggtaccgggccccccctcgagTTACAGTTCTTATTCAATAACTA	4818	P	P		A
BYgTOW03C04	313	YBR117C	TKL2	3	C	4	27	2	-		H. Moriya	B-3-2	P1	625 (upYBR117C)	cggccgctctagaactagtggatccAATGTGAGACTTCTCTTTACCCA	626 (downYBR117C)	attgggtaccgggccccccctcgagTATCCAGACCTTTTCGTTAGTCA	3791	P	P		A
BYgTOW03D04	314	YBR118W	TEF2	3	D	4	28	2	-		H. Moriya	B-3-2	P1	627 (upYBR118W)	cggccgctctagaactagtggatccATCAATGTCGGAGAACTGTGCCA	628 (downYBR118W)	attgggtaccgggccccccctcgagCAAGGTATATACATACGCTGACA	2947	P	P		B
BYgTOW03E04	315	YBR119W	MUD1	3	E	4	29	2	+		H. Moriya	B-3-2	P1	629 (upYBR119W)	cggccgctctagaactagtggatccGCTCAAAAGGCTGCTAAGAAATA	630 (downYBR119W)	attgggtaccgggccccccctcgagAGAACTGTATTATTTGGTAAATA	1434	P	P		A
BYgTOW03F04	316	YBR120C	CBP6	3	F	4	30	2	+		H. Moriya	B-3-2	P1	631 (upYBR120C)	cggccgctctagaactagtggatccGAAGCTGAAGCTGAAACTGACTA	632 (downYBR120C)	attgggtaccgggccccccctcgagGTTACCATAGGATTTGCTAAGTA	1087	P	P		A
BYgTOW03G04	317	YBR121C	GRS1	3	G	4	31	2	slow		H. Moriya	B-3-2	P1	633 (upYBR121C)	cggccgctctagaactagtggatccAGTAAGAAGAGAGACAAGAAGTG	634 (downYBR121C)	attgggtaccgggccccccctcgagCCTGACGACCTGGGAAGAAGACA	3093	P	P		A
BYgTOW03H04	318	YBR122C	MRPL36	3	H	4	32	2	+		H. Moriya	B-3-2	P1	635 (upYBR122C)	cggccgctctagaactagtggatccTTTGTTGATGAAGTCGATCTGTA	636 (downYBR122C)	attgggtaccgggccccccctcgagCTTCTTGATATCTTCTACACTCA	1421	P	P		A
BYgTOW03A05	319	YBR123C	TFC1	3	A	5	33	2	+		H. Moriya	B-3-2	P1	637 (upYBR123C)	cggccgctctagaactagtggatccGAAAGAGAAAGGGGCCTAGTGTA	638 (downYBR123C)	attgggtaccgggccccccctcgagCTTCGCAAATATAGACTTCAACA	2742	P	P		A
BYgTOW03B05	320	YBR125C	PTC4	3	B	5	34	2	slow		H. Moriya	B-3-2	P1	639 (upYBR125C)	cggccgctctagaactagtggatccAGCTCCTCTGCCACCAAAAACTG	640 (downYBR125C)	attgggtaccgggccccccctcgagAGCAAGAGGCTCCTCCACTGGCA	2260	P	P		A
BYgTOW03C05	321	YBR126C	TPS1	3	C	5	35	2	+		H. Moriya	B-3-2	P1	641 (upYBR126C)	cggccgctctagaactagtggatccAGCCAAGAAGAATCTCTAATCTA	642 (downYBR126C)	attgggtaccgggccccccctcgagCGGATGGGAAAGCAATTGACCCA	2935	P	P		A
BYgTOW03D05	322	YBR127C	VMA2	3	D	5	36	2	+		H. Moriya	B-3-2	P1	643 (upYBR127C)	cggccgctctagaactagtggatccGACCGATGGTACGTGGTAGGCTA	644 (downYBR127C)	attgggtaccgggccccccctcgagCGCCTTAGCGTTATCCGTAGTCA	2735	P	P		G
BYgTOW03E05	323	YBR128C	ATG14	3	E	5	37	2	+		H. Moriya	B-3-2	P1	645 (upYBR128C)	cggccgctctagaactagtggatccAAATTAAAGGCCGAAAATATATA	646 (downYBR128C)	attgggtaccgggccccccctcgagCAACTCCTTATCAGACAAAACCA	1577	P	P		A
BYgTOW03F05	324	YBR129C	OPY1	3	F	5	38	2	+		H. Moriya	B-3-2	P1	647 (upYBR129C)	cggccgctctagaactagtggatccGTTGTTCACGGGGCCCAATCCTA	648 (downYBR129C)	attgggtaccgggccccccctcgagATGGTGGCAAATTGGGCAATGCA	1523	P	P		A
BYgTOW03G05	325	YBR130C	SHE3	3	G	5	39	2	+		H. Moriya	B-3-2	P1	649 (upYBR130C)	cggccgctctagaactagtggatccAACCGTAATATAGTGTAGTCTCA	650 (downYBR130C)	attgggtaccgggccccccctcgagCGGAGCAGTCGCACCTGCTATCA	1870	P	P		A
BYgTOW03H05	326	YBR131W	CCZ1	3	H	5	40	2	+		H. Moriya	B-3-2	P1	651 (upYBR131W)	cggccgctctagaactagtggatccCTGGGTATTATCCTGGTCCGACA	652 (downYBR131W)	attgggtaccgggccccccctcgagTTTCAATATTATAGCAAAGCATA	2829	P	P		A
BYgTOW03A06	327	YBR132C	AGP2	3	A	6	41	2	+		H. Moriya	B-3-2	P1	653 (upYBR132C)	cggccgctctagaactagtggatccAGAGCCTTTTCCCTGCCTCTGTG	654 (downYBR132C)	attgggtaccgggccccccctcgagTGGTGGGAATCCAGGGAAATTTA	2573	P	P		A
BYgTOW03B06	328	YBR133C	HSL7	3	B	6	42	2	+		H. Moriya	B-3-2	P1	655 (upYBR133C)	cggccgctctagaactagtggatccGAAGGCGTGATAGTGATGGTACA	656 (downYBR133C)	attgggtaccgggccccccctcgagGATGGTCATACGTTCCTTTGTCA	3458	P	P		A
BYgTOW03C06	329	YBR135W	CKS1	3	C	6	43	2	+		H. Moriya	B-3-2	P1	657 (upYBR135W)	cggccgctctagaactagtggatccACCAACAAATACGTTGCTATGCA	658 (downYBR135W)	attgggtaccgggccccccctcgagAAGATATTTGACGTGTGATTCCA	1427	P	P		A
BYgTOW03D06	330	YBR136W	MEC1	3	D	6	44	2	+		H. Moriya	B-3-2	P1	659 (upYBR136W)	cggccgctctagaactagtggatccCAAGTTCCACCCCAAATCTCCTA	660 (downYBR136W)	attgggtaccgggccccccctcgagTAACTTCTTGTCTAAAACCACCA	7784	P	P		A
BYgTOW03E06	331	YBR137W		3	E	6	45	2	+		H. Moriya	B-3-2	P1	661 (upYBR137W)	cggccgctctagaactagtggatccATTGGTTGGCTTCCATTTTGGTA	662 (downYBR137W)	attgggtaccgggccccccctcgagGATCGTTTAAATTTTCAACCTTG	1034	P	P		A
BYgTOW03F06	332	YBR138C		3	F	6	46	2	-		H. Moriya	B-3-2	P1	663 (upYBR138C)	cggccgctctagaactagtggatccGAAAACTAAGTTTAGATACTTCA	664 (downYBR138C)	attgggtaccgggccccccctcgagGAAGAAGATTTGAATTTGGATTG	2127	P	P		A
BYgTOW03G06	333	YBR139W		3	G	6	47	2	+		H. Moriya	B-3-2	P1	665 (upYBR139W)	cggccgctctagaactagtggatccAGGCTGGATTTGATCTTTCTCCA	666 (downYBR139W)	attgggtaccgggccccccctcgagCTGGCAAGAATGTCGTGCTCCTA	2060	P	P		A
BYgTOW03H06	334	YBR140C	IRA1	3	H	6	48	2	+		H. Moriya	B-3-2	P1	667 (upYBR140C)	cggccgctctagaactagtggatccAACAATTTTGGTATTACCCTCTA	668 (downYBR140C)	attgggtaccgggccccccctcgagTCCACCTTGGAAAATGCTAGTTA	9881	P	P		A
BYgTOW03A07	335	YBR141C		3	A	7	49	2	+		H. Moriya	B-3-2	P1	669 (upYBR141C)	cggccgctctagaactagtggatccTTGAGGAGCCCTTTTCTTACCCA	670 (downYBR141C)	attgggtaccgggccccccctcgagGTCTTGCGGATCGCTTTGATTCA	1735	P	P		A
BYgTOW03B07	336	YBR142W	MAK5	3	B	7	50	2	+		H. Moriya	B-3-2	P1	671 (upYBR142W)	cggccgctctagaactagtggatccACTCTTCGACTTTCTTGAATGCA	672 (downYBR142W)	attgggtaccgggccccccctcgagGGATCCGACTATGATTTCATTTA	2877	P	P		A
BYgTOW03C07	337	YBR143C	SUP45	3	C	7	51	2	+		H. Moriya	B-3-2	P1	673 (upYBR143C)	cggccgctctagaactagtggatccTTCAGGAATGACTTGCGAAGGCA	674 (downYBR143C)	attgggtaccgggccccccctcgagAAAAAGAAAAAGAGAAATAATTA	3170	P	P		A
BYgTOW03D07	338	YBR145W	ADH5	3	D	7	52	2	+		H. Moriya	B-3-2	P1	675 (upYBR145W)	cggccgctctagaactagtggatccATTTTTTTCAACCTCGTTATCCA	676 (downYBR145W)	attgggtaccgggccccccctcgagAAACAAAGAAAGCCTTGAAAACA	3124	P	P		A
BYgTOW03E07	339	YBR146W	MRPS9	3	E	7	53	2	+		H. Moriya	B-3-2	P1	677 (upYBR146W)	cggccgctctagaactagtggatccTATGTTGTTGAGACTTCTAAATG	678 (downYBR146W)	attgggtaccgggccccccctcgagCAAAATAATTGGGATCAGCTTCA	1804	P	P		A
BYgTOW03F07	340	YBR147W		3	F	7	54	2	+		H. Moriya	B-3-2	P1	679 (upYBR147W)	cggccgctctagaactagtggatccATGCCAACATGGGTCAAGAGATA	680 (downYBR147W)	attgggtaccgggccccccctcgagTACTGTATCGGCTAAGCTGGACA	1826	P	P		A
BYgTOW03G07	341	YBR148W	YSW1	3	G	7	55	2	+		H. Moriya	B-3-2	P1	681 (upYBR148W)	cggccgctctagaactagtggatccGAGAAAATACTAATAGATAATTA	682 (downYBR148W)	attgggtaccgggccccccctcgagGGTTGAGGCTACTGAAGAAGACA	2568	P	P		C
BYgTOW03H07	342	YBR149W	ARA1	3	H	7	56	2	+		H. Moriya	B-3-2	P1	683 (upYBR149W)	cggccgctctagaactagtggatccGGCGCCTCCACCTTAACATCTTA	684 (downYBR149W)	attgggtaccgggccccccctcgagAAGAATGTGTGTGTAAAAATGTA	1550	P	P		A
BYgTOW03A08	343	YBR150C	TBS1	3	A	8	57	2	+		H. Moriya	B-3-2	P1	685 (upYBR150C)	cggccgctctagaactagtggatccCTTGAAAATATTCAAAAAAGCCA	686 (downYBR150C)	attgggtaccgggccccccctcgagAACTTGGACAATTTAAAGTATTA	4053	P	P		A
BYgTOW03B08	344	YBR151W	APD1	3	B	8	58	2	+		H. Moriya	B-3-2	P1	687 (upYBR151W)	cggccgctctagaactagtggatccTGTAATACCAGAATCCATATTCA	688 (downYBR151W)	attgggtaccgggccccccctcgagCCTCTTGAAATGTCTAAAACTCA	1929	P	P		A
BYgTOW03C08	345	YBR152W	SPP381	3	C	8	59	2	+		H. Moriya	B-3-2	P1	689 (upYBR152W)	cggccgctctagaactagtggatccATTAAGAAATATCAAAGCTGGTA	690 (downYBR152W)	attgggtaccgggccccccctcgagTTCACACAGTGGTGTCAAAGACA	1528	P	P		A
BYgTOW03D08	346	YBR153W	RIB7	3	D	8	60	2	+		H. Moriya	B-3-2	P1	691 (upYBR153W)	cggccgctctagaactagtggatccGAAACTGAATATTCGGTTATATA	692 (downYBR153W)	attgggtaccgggccccccctcgagGCCAGTTACAGAATCTGTATGTA	1157	P	P		A
BYgTOW03E08	347	YBR154C	RPB5	3	E	8	61	2	+		H. Moriya	B-3-2	P1	693 (upYBR154C)	cggccgctctagaactagtggatccTCCATTTGCGTTAACGGAGCTCA	694 (downYBR154C)	attgggtaccgggccccccctcgagTGTGCGAGACTGGCCGATGACTA	1623	P	P		A
BYgTOW03F08	348	YBR155W	CNS1	3	F	8	62	2	+		H. Moriya	B-3-2	P1	695 (upYBR155W)	cggccgctctagaactagtggatccGTTTCTTTCATTTTCTTGGTCCA	696 (downYBR155W)	attgggtaccgggccccccctcgagCAAATTGTGCCCAAAAGGTCTTG	2141	P	P		A
BYgTOW03G08	349	YBR156C	SLI15	3	G	8	63	2	+		H. Moriya	B-3-2	P1	697 (upYBR156C)	cggccgctctagaactagtggatccGACTTAGATATTGACAATAAATG	698 (downYBR156C)	attgggtaccgggccccccctcgagGCCTTAGAAAGAAGATCTGTGTG	2661	P	P		A
BYgTOW03H08	350	YBR157C	ICS2	3	H	8	64	2	+		H. Moriya	B-3-2	P1	699 (upYBR157C)	cggccgctctagaactagtggatccGCTGCTTACGCGTTCTAGTTTCA	700 (downYBR157C)	attgggtaccgggccccccctcgagAGCTGCTTTGATTGCCCAGTCCA	3395	P	P		A
BYgTOW03A09	351	YBR158W	AMN1	3	A	9	65	2	+		H. Moriya	B-3-2	P1	701 (upYBR158W)	cggccgctctagaactagtggatccTTCTTTTTGCTCAAATTTGCCCA	702 (downYBR158W)	attgggtaccgggccccccctcgagTTGAAGCTGTTGCATAAAAGTCA	4421	P	P		A
BYgTOW03B09	352	YBR159W	IFA38	3	B	9	66	2	slow		H. Moriya	B-3-2	P1	703 (upYBR159W)	cggccgctctagaactagtggatccGAAATAGAGAATAATGTGGACTA	704 (downYBR159W)	attgggtaccgggccccccctcgagGTAATTTGCTAATTCACCGCTCA	1926	P	P		A
BYgTOW03C09	353	YBR160W	CDC28	3	C	9	67	2	+		H. Moriya	B-3-2	P1	705 (upYBR160W)	cggccgctctagaactagtggatccGCAAGACAGGTTAAAAAGGAATA	706 (downYBR160W)	attgggtaccgggccccccctcgagAAGAATTTTCAACTCCTTCTTCA	1953	P	P		A
BYgTOW03D09	354	YBR161W	CSH1	3	D	9	68	2	+		H. Moriya	B-3-2	P1	707 (upYBR161W)	cggccgctctagaactagtggatccCACCCCTACTTCCAAGAATCATA	708 (downYBR161W)	attgggtaccgggccccccctcgagGGTTCTTCTGCGGCCTTGCCATA	2276	P	P		A
BYgTOW03E09	355	YBR162C	TOS1	3	E	9	69	2	-		H. Moriya	B-3-2	P1	709 (upYBR162C)	cggccgctctagaactagtggatccTTGTCTTGGTGTCTGTACGGCCA	710 (downYBR162C)	attgggtaccgggccccccctcgagGCAAAATTTACCGACTTAACCTG	2513	P	P		A
BYgTOW03F09	356	YBR162W-A	YSY6	3	F	9	70	2	slow		H. Moriya	B-3-2	P1	711 (upYBR162W-A)	cggccgctctagaactagtggatccGGTCATGGAAAGCTTTTGTAACA	712 (downYBR162W-A)	attgggtaccgggccccccctcgagGTTGATTAGTGCCCGGCCCAGCA	1199	P	P		C
BYgTOW03G09	357	YBR163W	DEM1	3	G	9	71	2	+		H. Moriya	B-3-2	P1	713 (upYBR163W)	cggccgctctagaactagtggatccCAACTAATCAGCTATATCCTATG	714 (downYBR163W)	attgggtaccgggccccccctcgagGTTATAAAAGAGGAACAGTTATA	2493	P	P		A
BYgTOW03H09	358	YBR164C	ARL1	3	H	9	72	2	+		H. Moriya	B-3-2	P1	715 (upYBR164C)	cggccgctctagaactagtggatccTTTCCTTGTTAAAGAGTAAGCCA	716 (downYBR164C)	attgggtaccgggccccccctcgagATTCTTGAATCAAGTATGAAGTA	1418	P	P		A
BYgTOW03A10	359	YBR165W	UBS1	3	A	10	73	2	+		H. Moriya	B-3-2	P1	717 (upYBR165W)	cggccgctctagaactagtggatccCATTGAACTAAAAATGTTACCCA	718 (downYBR165W)	attgggtaccgggccccccctcgagGCCGCTGAAAAAAGAAATACATA	1462	P	P		A
BYgTOW03B10	360	YBR166C	TYR1	3	B	10	74	2	+		H. Moriya	B-3-2	P1	719 (upYBR166C)	cggccgctctagaactagtggatccGTAGAATTGCGTATTTATGTTTA	720 (downYBR166C)	attgggtaccgggccccccctcgagTACACAAAGAGGAAAAAAATCTA	1829	P	P		A
BYgTOW03C10	361	YBR167C	POP7	3	C	10	75	2	+		H. Moriya	B-3-2	P1	721 (upYBR167C)	cggccgctctagaactagtggatccTTTGGTTTTAGAATTTGTGTCCA	722 (downYBR167C)	attgggtaccgggccccccctcgagCTCAATCTTATCCTCTGATACCA	1217	P	P		A
BYgTOW03D10	362	YBR168W	PEX32	3	D	10	76	2	+		H. Moriya	B-3-2	P1	723 (upYBR168W)	cggccgctctagaactagtggatccGTGTGTATTCTTTTTGAGTGCCA	724 (downYBR168W)	attgggtaccgggccccccctcgagGATGAAAACATGGACCTTGATTA	2071	P	P		A
BYgTOW03E10	363	YBR169C	SSE2	3	E	10	77	2	+		H. Moriya	B-3-2	P1	725 (upYBR169C)	cggccgctctagaactagtggatccATGATCCTTCAGGAAAGCGGCTA	726 (downYBR169C)	attgggtaccgggccccccctcgagAAACGACGCCTCTTCCATTTGTA	2778	P	P		A
BYgTOW03F10	364	YBR170C	NPL4	3	F	10	78	2	+		H. Moriya	B-3-2	P1	727 (upYBR170C)	cggccgctctagaactagtggatccTTTTGTTTCATTAAATTCGGACA	728 (downYBR170C)	attgggtaccgggccccccctcgagATCTAAGCCAAATGGAGTGCTCA	2414	P	P		A
BYgTOW03G10	365	YBR171W	SEC66	3	G	10	79	2	+		H. Moriya	B-3-2	P1	729 (upYBR171W)	cggccgctctagaactagtggatccTTTTGATCTAAATCTGATAAGCA	730 (downYBR171W)	attgggtaccgggccccccctcgagAAGAAGAAGGGTAGAAAACACTG	1110	P	P		A
BYgTOW03H10	366	YBR172C	SMY2	3	H	10	80	2	-		H. Moriya	B-3-2	P1	731 (upYBR172C)	cggccgctctagaactagtggatccATCGAAAAACAATTAGGCATTTA	732 (downYBR172C)	attgggtaccgggccccccctcgagAATGATGGAAGATTAGTCAATTA	2788	P	P		A
BYgTOW03A11	367	YBR173C	UMP1	3	A	11	81	2	+		H. Moriya	B-3-2	P1	733 (upYBR173C)	cggccgctctagaactagtggatccCACAGGAGTAACAAACTGGAACA	734 (downYBR173C)	attgggtaccgggccccccctcgagTCTTTGCGAGTCTGGTGCTATCA	1082	P	P		A
BYgTOW03B11	368	YBR175W	SWD3	3	B	11	82	2	slow		H. Moriya	B-3-2	P1	735 (upYBR175W)	cggccgctctagaactagtggatccGGTATCTTGTGGGACGATATTCA	736 (downYBR175W)	attgggtaccgggccccccctcgagTAATTGTCTTTTCATTATATTCA	1594	P	P		A
BYgTOW03C11	369	YBR176W	ECM31	3	C	11	83	2	+		H. Moriya	B-3-2	P1	737 (upYBR176W)	cggccgctctagaactagtggatccTGCTGTTTATGGAGATGGGTTTA	738 (downYBR176W)	attgggtaccgggccccccctcgagAAGTTTGATGAATTAGTCGTATG	1498	P	P		A
BYgTOW03D11	370	YBR177C	EHT1	3	D	11	84	2	+		H. Moriya	B-3-2	P1	739 (upYBR177C)	cggccgctctagaactagtggatccGAAATAAATTTAGACATCGATTA	740 (downYBR177C)	attgggtaccgggccccccctcgagCTCTCTTCAATTAACGAAAAGTA	1935	P	P		A
BYgTOW03E11	371	YBR179C	FZO1	3	E	11	85	2	+		H. Moriya	B-3-2	P1	741 (upYBR179C)	cggccgctctagaactagtggatccTTTCTGAAACGGTTCGCTTCCCA	742 (downYBR179C)	attgggtaccgggccccccctcgagTGGCCATTTGGAAACTTCTGACA	3625	P	P		A
BYgTOW03F11	372	YBR180W	DTR1	3	F	11	86	2	+		H. Moriya	B-3-2	P1	743 (upYBR180W)	cggccgctctagaactagtggatccGAATTGTTGTTTTCCTTCAGACA	744 (downYBR180W)	attgggtaccgggccccccctcgagAGAGCTTCTTCTTTGAAGGCTTA	2644	P	P		A
BYgTOW03G11	373	YBR181C	RPS6B	3	G	11	87	2	+		H. Moriya	B-3-2	P1	745 (upYBR181C)	cggccgctctagaactagtggatccAGTTCGACAAACTCTCCAGATTA	746 (downYBR181C)	attgggtaccgggccccccctcgagAAATATACTGCCAAAGAATTTTA	2093	P	P		A
BYgTOW03H11	374	YBR182C	SMP1	3	H	11	88	2	+		H. Moriya	B-3-2	P1	747 (upYBR182C)	cggccgctctagaactagtggatccAGTGGCACTCACACTACGCACTA	748 (downYBR182C)	attgggtaccgggccccccctcgagTTGGGTGATATTACATACCTTCA	2633	P	P		A
BYgTOW03A12	375	YBR182C-A		3	A	12	89	2	+		H. Moriya	B-3-2	P1	749 (upYBR182C-A)	cggccgctctagaactagtggatccATAGTTCCAACGAAATATTCCCA	750 (downYBR182C-A)	attgggtaccgggccccccctcgagAATTTCAATTTTTCTTCTACCCA	1297	P	P		A
BYgTOW03B12	376	YBR183W	YPC1	3	B	12	90	2	+		H. Moriya	B-3-2	P1	751 (upYBR183W)	cggccgctctagaactagtggatccGGTATACAGCGTGAAAATCTTCA	752 (downYBR183W)	attgggtaccgggccccccctcgagATTCAATACATTATTTTGGTACA	1854	P	P		A
BYgTOW03C12	377	YBR184W		3	C	12	91	2	+		H. Moriya	B-3-2	P1	753 (upYBR184W)	cggccgctctagaactagtggatccATTGAAGTTAAAAAGGAGAAGTA	754 (downYBR184W)	attgggtaccgggccccccctcgagATATATCGTTTACCTCCAAGCTA	2104	P	P		A
BYgTOW03D12	378	YBR185C	MBA1	3	D	12	92	2	+		H. Moriya	B-3-2	P1	755 (upYBR185C)	cggccgctctagaactagtggatccTTGTAGGTCAACTATGTAGCTCA	756 (downYBR185C)	attgggtaccgggccccccctcgagATGGGAGAGTTAATGCACTATTG	1665	P	P		A
BYgTOW03E12	379	YBR186W	PCH2	3	E	12	93	2	+		H. Moriya	B-3-2	P1	757 (upYBR186W)	cggccgctctagaactagtggatccGCATGTAGATCTTAATACACTCA	758 (downYBR186W)	attgggtaccgggccccccctcgagTGCCTTCTTTATCATATTTCCCA	2721	P	P		A
BYgTOW03F12	380	YBR187W	GDT1	3	F	12	94	2	+		H. Moriya	B-3-2	P1	759 (upYBR187W)	cggccgctctagaactagtggatccAAGCTGAGCGCAGCGCGGAAGTG	760 (downYBR187W)	attgggtaccgggccccccctcgagCGTGACAATGATGATAGCGGCTG	1371	P	P		A
BYgTOW03G12	381	YBR188C	NTC20	3	G	12	95	2	+		H. Moriya	B-3-2	P1	761 (upYBR188C)	cggccgctctagaactagtggatccTATAGTCTAATACGTACTTGGCA	762 (downYBR188C)	attgggtaccgggccccccctcgagCAAGCATTCACAACTCAGGATTG	1078	P	P		A
BYgTOW03H12	382	YBR189W	RPS9B	3	H	12	96	2	+		H. Moriya	B-3-2	P1	763 (upYBR189W)	cggccgctctagaactagtggatccTGATAAATCTCGCAGAGAGGGCA	764 (downYBR189W)	attgggtaccgggccccccctcgagTTAAATGACATACGATTTACCCA	2209	P	P		A
BYgTOW04A01	383	YBR191W	RPL21A	4	A	1	1	2	slow		H. Moriya	B-3-2	P1	765 (upYBR191W)	cggccgctctagaactagtggatccGAAGAAGCCGAAGACGAAGAATA	766 (downYBR191W)	attgggtaccgggccccccctcgagTTCTTCAATGGATTTTTTAGGCA	2190	P	P		A
BYgTOW04B01	384	YBR192W	RIM2	4	B	1	2	2	+		H. Moriya	B-3-2	P1	767 (upYBR192W)	cggccgctctagaactagtggatccGTTCCATACGAAACTTTCATCTA	768 (downYBR192W)	attgggtaccgggccccccctcgagACTTCAACATCATCTAGTAATTG	1988	P	P		A
BYgTOW04C01	385	YBR193C	MED8	4	C	1	3	2	+		H. Moriya	B-3-2	P1	769 (upYBR193C)	cggccgctctagaactagtggatccACTTGGGTCCTTCTTTTGATCCA	770 (downYBR193C)	attgggtaccgggccccccctcgagATTGTTATAAGGCTACTATCGTA	1299	P	P		A
BYgTOW04D01	386	YBR194W	SOY1	4	D	1	4	2	+		H. Moriya	B-3-2	P1	771 (upYBR194W)	cggccgctctagaactagtggatccCAGTGATGCAGTAGATTGTGACA	772 (downYBR194W)	attgggtaccgggccccccctcgagGGAAACCTTGTTGGACATTCGTG	907	P	P		A
BYgTOW04E01	387	YBR195C	MSI1	4	E	1	5	2	+		H. Moriya	B-3-2	P1	773 (upYBR195C)	cggccgctctagaactagtggatccAATCAATTCAAGGAATGGATGTG	774 (downYBR195C)	attgggtaccgggccccccctcgagGAGAATATCAAAATACCAAAGTG	1873	P	P		A
BYgTOW04F01	388	YBR196C	PGI1	4	F	1	6	2	+		H. Moriya	B-3-2	P1	775 (upYBR196C)	cggccgctctagaactagtggatccTTTCTCATTGTTCTCATATCTTA	776 (downYBR196C)	attgggtaccgggccccccctcgagTATGTCCTTCGCGCACTGATTCA	2188	P	P		A
BYgTOW04G01	389	YBR196C-A		4	G	1	7	2	+		H. Moriya	B-3-2	P1	777 (upYBR196C-A)	cggccgctctagaactagtggatccCTACGTGGGGTTAGAGGCGAGTA	778 (downYBR196C-A)	attgggtaccgggccccccctcgagGTTAGTGAATGAGTTATTGGACA	672	P	P		A
BYgTOW04H01	390	YBR196C-B		4	H	1	8	2	+		H. Moriya	B-3-2	P1	779 (upYBR196C-B)	cggccgctctagaactagtggatccATTAAAGATGTTCACCGATGCTG	780 (downYBR196C-B)	attgggtaccgggccccccctcgagTGGATATATATAGACACGGGACA	1076	P	P		A
BYgTOW04A02	391	YBR197C		4	A	2	9	2	+		H. Moriya	B-3-2	P1	781 (upYBR197C)	cggccgctctagaactagtggatccGCAGGAGGTGCTTTCAGGCCATA	782 (downYBR197C)	attgggtaccgggccccccctcgagTTCTTTTGAAAGTACTACCCACA	1543	P	P		A
BYgTOW04B02	392	YBR198C	TAF5	4	B	2	10	2	+		H. Moriya	B-3-2	P1	783 (upYBR198C)	cggccgctctagaactagtggatccTATCCTTTTTGAAAGAAACCTCA	784 (downYBR198C)	attgggtaccgggccccccctcgagTGGTGGGGTTTGCTTCACTCCCA	3099	P	P		A
BYgTOW04C02	393	YBR199W	KTR4	4	C	2	11	2	slow		H. Moriya	B-3-2	P1	785 (upYBR199W)	cggccgctctagaactagtggatccATTCGTACTTTGCTTCTGTGACA	786 (downYBR199W)	attgggtaccgggccccccctcgagTGAGAGTTTGAAGTTTTTCAGCA	2395	P	P		A
BYgTOW04D02	394	YBR200W	BEM1	4	D	2	12	2	+		H. Moriya	B-3-2	P1	787 (upYBR200W)	cggccgctctagaactagtggatccGAGGAAGAGTTAGAAATGTATTG	788 (downYBR200W)	attgggtaccgggccccccctcgagACACATATGGAAGCACAAAAGCA	2726	P	P		A
BYgTOW04E02	395	YBR200W-A		4	E	2	13	2	+		H. Moriya	B-3-2	P1	789 (upYBR200W-A)	cggccgctctagaactagtggatccAAAATTTCCGTTCACGATATTTG	790 (downYBR200W-A)	attgggtaccgggccccccctcgagGAGATTCAGTATTACAGCATCCA	1096	P	P		A
BYgTOW04F02	396	YBR201W	DER1	4	F	2	14	2	+		H. Moriya	B-3-2	P1	791 (upYBR201W)	cggccgctctagaactagtggatccTTTATTAGCGATAGGACAGGCTA	792 (downYBR201W)	attgggtaccgggccccccctcgagCAACGATCATACACCAGGTTTTA	1393	P	P		A
BYgTOW04G02	397	YBR201C-A		4	G	2	15	2	+		H. Moriya	B-3-2	P1	793 (upYBR201C-A)	cggccgctctagaactagtggatccAATTGATGGAAGTGCCGCACTCA	794 (downYBR201C-A)	attgggtaccgggccccccctcgagTTCCGCAACACTGAAACACCCTA	1606	P	P		A
BYgTOW04H02	398	YBR202W	CDC47	4	H	2	16	2	slow		H. Moriya	B-3-2	P1	795 (upYBR202W)	cggccgctctagaactagtggatccTGAAAATGATTTCATGGCCAGCA	796 (downYBR202W)	attgggtaccgggccccccctcgagTTGAAGTCTTGAAGCACTTGACA	4517	P	P		B
BYgTOW04A03	399	YBR203W	COS111	4	A	3	17	2	+		H. Moriya	B-3-2	P1	797 (upYBR203W)	cggccgctctagaactagtggatccGATATCGATCTACAAGACGCTTG	798 (downYBR203W)	attgggtaccgggccccccctcgagGTGATTGATAATTCCAAATTGTA	3991	P	P		F
BYgTOW04B03	400	YBR204C		4	B	3	18	2	+		H. Moriya	B-3-2	P1	799 (upYBR204C)	cggccgctctagaactagtggatccCTTCTTTTTGTGGTGCACAGACA	800 (downYBR204C)	attgggtaccgggccccccctcgagTACTATGCTGGAAGCATCATATG	1726	P	P		F
BYgTOW04C03	401	YBR205W	KTR3	4	C	3	19	2	+		H. Moriya	B-3-2	P1	801 (upYBR205W)	cggccgctctagaactagtggatccTTCTGCACGTTCTGCCATATTCA	802 (downYBR205W)	attgggtaccgggccccccctcgagAGAAAAATAATCCTCAAACGCCA	1811	P	P		A
BYgTOW04D03	402	YBR207W	FTH1	4	D	3	20	2	+		H. Moriya	B-3-2	P1	803 (upYBR207W)	cggccgctctagaactagtggatccTACAAGCTTCCACCAGGAATTTA	804 (downYBR207W)	attgggtaccgggccccccctcgagGCCGTCATAGAGACATTGGCATG	1913	P	P		A
BYgTOW04E03	403	YBR208C	DUR1,2	4	E	3	21	2	slow		H. Moriya	B-3-2	P1	805 (upYBR208C)	cggccgctctagaactagtggatccTAGCGATAATCCGGTTCCTGACA	806 (downYBR208C)	attgggtaccgggccccccctcgagGATAGCAGTGGTTCAGCAAATTG	9053	P	P		B
BYgTOW04F03	404	YBR210W	ERV15	4	F	3	22	2	slow		H. Moriya	B-3-2	P1	807 (upYBR210W)	cggccgctctagaactagtggatccAGTTGTATCGGAACTAACTGTCA	808 (downYBR210W)	attgggtaccgggccccccctcgagAACGAATTACAACCAAGTCTATA	3994	P	P		A
BYgTOW04G03	405	YBR211C	AME1	4	G	3	23	2	+		H. Moriya	B-3-2	P1	809 (upYBR211C)	cggccgctctagaactagtggatccGGCGTTAGCAACGTTAGACATCA	810 (downYBR211C)	attgggtaccgggccccccctcgagAATGATGCAAATTTGATAAGCTA	1954	P	P		A
BYgTOW04H03	406	YBR212W	NGR1	4	H	3	24	2	+		H. Moriya	B-3-2	P1	811 (upYBR212W)	cggccgctctagaactagtggatccAGCTAATTTAGTGTCTCTATCCA	812 (downYBR212W)	attgggtaccgggccccccctcgagGGCTAGCTGTAGCGATTTGACCA	3282	P	P		A
BYgTOW04A04	407	YBR213W	MET8	4	A	4	25	2	+		H. Moriya	B-3-2	P1	813 (upYBR213W)	cggccgctctagaactagtggatccATTCATCCTTCTCTTCTACATTG	814 (downYBR213W)	attgggtaccgggccccccctcgagGAACGTGTTCGAAGTAGAAGCCA	1557	P	P		F
BYgTOW04B04	408	YBR214W	SDS24	4	B	4	26	2	+		H. Moriya	B-3-2	P1	815 (upYBR214W)	cggccgctctagaactagtggatccCTTAGCGAGTACTGCTCGTCTTG	816 (downYBR214W)	attgggtaccgggccccccctcgagCCAGAACATACCTTTTTGGTCCA	2210	P	P		B
BYgTOW04C04	409	YBR215W	HPC2	4	C	4	27	2	+		H. Moriya	B-3-2	P1	817 (upYBR215W)	cggccgctctagaactagtggatccCAGAGAGGCAGTATCGCCATGTG	818 (downYBR215W)	attgggtaccgggccccccctcgagGACTATTTTACTGGTATAAAATG	2624	P	P		A
BYgTOW04D04	410	YBR216C	YBP1	4	D	4	28	2	+		H. Moriya	B-3-2	P1	819 (upYBR216C)	cggccgctctagaactagtggatccTTCGCTCTCTAGGATCCTACTCA	820 (downYBR216C)	attgggtaccgggccccccctcgagAGAGGTGGTGTTAAAAATAAATA	2561	P	P		F
BYgTOW04E04	411	YBR217W	ATG12	4	E	4	29	2	+		H. Moriya	B-3-2	P1	821 (upYBR217W)	cggccgctctagaactagtggatccAAGTATGTCATCAATTGGTTCCA	822 (downYBR217W)	attgggtaccgggccccccctcgagCTACCCCCATCCCAAAAAAAGTA	1153	P	P		A
BYgTOW04F04	412	YBR218C	PYC2	4	F	4	30	2	+		H. Moriya	B-3-2	P1	823 (upYBR218C)	cggccgctctagaactagtggatccCAGAATTGGCGCAGGGAGTGTTA	824 (downYBR218C)	attgggtaccgggccccccctcgagTGTGCATCCGTAGCGTTTGGTTA	4153	P	P		A
BYgTOW04G04	413	YBR219C-220C		4	G	4	31	2	+		H. Moriya	B-3-2	P1	825 (upYBR219C-220C)	cggccgctctagaactagtggatccAAAGAAGTCTTGTCAATTGAATA	826 (downYBR219C-220C)	attgggtaccgggccccccctcgagGGCCAATTTCTTGCTACTGCTCA	2950	P	P		A
BYgTOW04H04	414	YBR221C	PDB1	4	H	4	32	2	-		H. Moriya	B-3-2	P1	827 (upYBR221C)	cggccgctctagaactagtggatccCGAGACTTCGAAGTGGGAGAACA	828 (downYBR221C)	attgggtaccgggccccccctcgagCCCGCTCTTTCGCTTAGGTTCCA	1907	P	P		A
BYgTOW04A05	415	YBR221W-A		4	A	5	33	2	+		H. Moriya	B-3-2	P1	829 (upYBR221W-A)	cggccgctctagaactagtggatccTGATGTTGGCAGTCTGGAAAACA	830 (downYBR221W-A)	attgggtaccgggccccccctcgagAGCAGAAATAAGAGTAAGTTGTA	513	P	P		B
BYgTOW04B05	416	YBR222C	PCS60	4	B	5	34	2	+		H. Moriya	B-3-2	P1	831 (upYBR222C)	cggccgctctagaactagtggatccCTTGCTCGTCATGAGAACGACTA	832 (downYBR222C)	attgggtaccgggccccccctcgagACTGTGGTTTCATTAGATAGATA	2067	N	P		A
BYgTOW04C05	417	YBR223C	TDP1	4	C	5	35	2	+		H. Moriya	B-3-2	P1	833 (upYBR223C)	cggccgctctagaactagtggatccTTTTGCTTCCTTATTGGAGCCCA	834 (downYBR223C)	attgggtaccgggccccccctcgagAGTAACAGTAGCGGCACTTGTCA	2322	P	P		A
BYgTOW04D05	418	YBR225W		4	D	5	36	2	+		H. Moriya	B-3-2	P1	835 (upYBR225W)	cggccgctctagaactagtggatccATTGAAATTTGTTTCTCGTGACA	836 (downYBR225W)	attgggtaccgggccccccctcgagATTCCCAAGAGAAGCTTAACATA	3321	P	P		A
BYgTOW04E05	419	YBR227C	MCX1	4	E	5	37	2	+		H. Moriya	B-3-2	P1	837 (upYBR227C)	cggccgctctagaactagtggatccATGCTGCTGTATTTTCTGCGACA	838 (downYBR227C)	attgggtaccgggccccccctcgagCCAAAGCTGCCATATACCAAATA	2030	P	P		A
BYgTOW04F05	420	YBR228W	SLX1	4	F	5	38	2	+		H. Moriya	B-3-2	P1	839 (upYBR228W)	cggccgctctagaactagtggatccGTTTTGGCTTGCAGATTTCAACA	840 (downYBR228W)	attgggtaccgggccccccctcgagGAAGATTGGGAAGTTATTTTTTG	1269	P	P		A
BYgTOW04G05	421	YBR229C	ROT2	4	G	5	39	2	+		H. Moriya	B-3-2	P1	841 (upYBR229C)	cggccgctctagaactagtggatccTACTCCAGATACGACAAGAAATA	842 (downYBR229C)	attgggtaccgggccccccctcgagATGAAGTTAGCTCACGGGAAGTA	3368	P	P		A
BYgTOW04H05	422	YBR230C	OM14	4	H	5	40	2	+	no growth(x)	H. Moriya	B-3-2	P1	843 (upYBR230C)	cggccgctctagaactagtggatccTAACTGGTATAATTCGTTTCTCA	844 (downYBR230C)	attgggtaccgggccccccctcgagTACGAGCCATTTCAAAAGGACCA	1187	P	P		A
BYgTOW04A06	423	YBR230W-A		4	A	6	41	2	slow		H. Moriya	B-3-2	P1	845 (upYBR230W-A)	cggccgctctagaactagtggatccTTAGTGTACATACGTTGCAGACA	846 (downYBR230W-A)	attgggtaccgggccccccctcgagCAGCAGGATAGCGAAGCTTCATA	2175	P	P		A
BYgTOW04B06	424	YBR231C	SWC5	4	B	6	42	2	+		H. Moriya	B-3-2	P1	847 (upYBR231C)	cggccgctctagaactagtggatccTGGTTTTGTAGTCTCTGTGGACA	848 (downYBR231C)	attgggtaccgggccccccctcgagAAGAAAGAGTATGCCGCCAATTA	2912	P	P		A
BYgTOW04C06	425	YBR233W	PBP2	4	C	6	43	2	slow		H. Moriya	B-3-2	P1	849 (upYBR233W)	cggccgctctagaactagtggatccAATCTTTGTCTCTACTTCTGGCA	850 (downYBR233W)	attgggtaccgggccccccctcgagTAAAGGTGAAAGATTGTGTTCCA	1933	P	P		A
BYgTOW04D06	426	YBR233W-A	DAD3	4	D	6	44	2	+		H. Moriya	B-3-2	P1	851 (upYBR233W-A)	cggccgctctagaactagtggatccCGTAAAAGAAGGTCGCCCCTCTA	852 (downYBR233W-A)	attgggtaccgggccccccctcgagAAGATCGTCATTTATACAATTTA	815	P	P		A
BYgTOW04E06	427	YBR234C	ARC40	4	E	6	45	2	+		H. Moriya	B-3-2	P1	853 (upYBR234C)	cggccgctctagaactagtggatccAATCTGATAAAACCTACTAACCA	854 (downYBR234C)	attgggtaccgggccccccctcgagTCTTTGGGTAGCAATTCTAAATA	1686	P	P		A
BYgTOW04F06	428	YBR235W		4	F	6	46	2	+		H. Moriya	B-3-2	P1	855 (upYBR235W)	cggccgctctagaactagtggatccGTCTTTAGAATTGGAAAATGACA	856 (downYBR235W)	attgggtaccgggccccccctcgagCCGGAAAGCGTAAAGCCCAACTG	3837	P	P		A
BYgTOW04G06	429	YBR236C	ABD1	4	G	6	47	2	slow		H. Moriya	B-3-2	P1	857 (upYBR236C)	cggccgctctagaactagtggatccTTGCTTCGAATCAATAGTTTCCA	858 (downYBR236C)	attgggtaccgggccccccctcgagATGACAGTAACTACTGCATTATA	1752	P	P		A
BYgTOW04H06	430	YBR237W	PRP5	4	H	6	48	2	+		H. Moriya	B-3-2	P1	859 (upYBR237W)	cggccgctctagaactagtggatccTGGCTTCTCTGGTTTGGTTGACA	860 (downYBR237W)	attgggtaccgggccccccctcgagAATTTGAAGCCAACGTGTGTTTA	3460	P	P		A
BYgTOW04A07	431	YBR238C		4	A	7	49	2	+		H. Moriya	B-3-2	P1	861 (upYBR238C)	cggccgctctagaactagtggatccAACTTCATGCCCATACTCAATTG	862 (downYBR238C)	attgggtaccgggccccccctcgagTCTTTGAAGAGTACTAAATACTA	3882	P	P		B
BYgTOW04B07	432	YBR239C		4	B	7	50	2	+		H. Moriya	B-3-2	P1	863 (upYBR239C)	cggccgctctagaactagtggatccGATGTATATGCCATGCAGGACTA	864 (downYBR239C)	attgggtaccgggccccccctcgagTGTTTGCTGAGCTAAACGGATCA	3234	P	P		B
BYgTOW04C07	433	YBR240C	THI2	4	C	7	51	2	+		H. Moriya	B-3-2	P1	865 (upYBR240C)	cggccgctctagaactagtggatccAGCGAGGTTTGGGCTGGCTACTG	866 (downYBR240C)	attgggtaccgggccccccctcgagATCGTTTTCATCTGGAGTGCACA	2692	P	P		B
BYgTOW04D07	434	YBR241C		4	D	7	52	2	+		H. Moriya	B-3-2	P1	867 (upYBR241C)	cggccgctctagaactagtggatccCTTATTTGTGATCGTTGCTGTCA	868 (downYBR241C)	attgggtaccgggccccccctcgagCTGCTGCCTCTTACTATTGACCA	2874	P	P		A
BYgTOW04E07	435	YBR242W		4	E	7	53	2	+		H. Moriya	B-3-2	P1	869 (upYBR242W)	cggccgctctagaactagtggatccCATTAGTCTTTCAGTTTCAGCCA	870 (downYBR242W)	attgggtaccgggccccccctcgagGACAACCTATGGACAGTACGTTG	1438	P	P		A
BYgTOW04F07	436	YBR243C	ALG7	4	F	7	54	2	+		H. Moriya	B-3-2	P1	871 (upYBR243C)	cggccgctctagaactagtggatccTAAATCATAAAAAGATGTGGTCA	872 (downYBR243C)	attgggtaccgggccccccctcgagTTGACTCAATCGATAACTAAATA	2188	P	P		A
BYgTOW04G07	437	YBR244W	GPX2	4	G	7	55	2	+		H. Moriya	B-3-2	P1	873 (upYBR244W)	cggccgctctagaactagtggatccTGCCAGTGAAAAAAGTCGCAACA	874 (downYBR244W)	attgggtaccgggccccccctcgagCCGGAAAACGAAACCACTCATTA	1403	P	P		A
BYgTOW04H07	438	YBR245C	ISW1	4	H	7	56	2	+		H. Moriya	B-3-2	P1	875 (upYBR245C)	cggccgctctagaactagtggatccATCTGATTCTTGAATAGAGTCCA	876 (downYBR245C)	attgggtaccgggccccccctcgagATCCAAAGCCTGTTAAGTAAATG	3621	P	P		A
BYgTOW04A08	439	YBR246W		4	A	8	57	2	+		H. Moriya	B-3-2	P1	877 (upYBR246W)	cggccgctctagaactagtggatccTGCAATAGCTAACATATAGGCCA	878 (downYBR246W)	attgggtaccgggccccccctcgagGATTTAATGATTGATGTCAATTG	1511	P	P		F
BYgTOW04B08	440	YBR247C	ENP1	4	B	8	58	2	+		H. Moriya	B-3-2	P1	879 (upYBR247C)	cggccgctctagaactagtggatccAAGGTTAGAATGGATGAAGAGTA	880 (downYBR247C)	attgggtaccgggccccccctcgagTCCTTGCAAACATGGATAGTTTA	2099	P	P		A
BYgTOW04C08	441	YBR248C	HIS7	4	C	8	59	2	+		H. Moriya	B-3-2	P1	881 (upYBR248C)	cggccgctctagaactagtggatccAGAAGAGAAGTTAACAAGAAATA	882 (downYBR248C)	attgggtaccgggccccccctcgagTTTAGTAGAGGATGCTCTGGCCA	2473	P	P		A
BYgTOW04D08	442	YBR249C	ARO4	4	D	8	60	2	+		H. Moriya	B-3-2	P1	883 (upYBR249C)	cggccgctctagaactagtggatccAGAAGATGAAGACGAAAACAACA	884 (downYBR249C)	attgggtaccgggccccccctcgagGTCAATCACGTGAACGACCGGCA	2614	P	P		B
BYgTOW04E08	443	YBR250W	SPO23	4	E	8	61	2	+		H. Moriya	B-3-2	P1	885 (upYBR250W)	cggccgctctagaactagtggatccAGCGAACATTGGAGATTCACTCA	886 (downYBR250W)	attgggtaccgggccccccctcgagAGTCGATAATTGCCTCTTGAACA	3442	P	P		B
BYgTOW04F08	444	YBR251W	MRPS5	4	F	8	62	2	+		H. Moriya	B-3-2	P1	887 (upYBR251W)	cggccgctctagaactagtggatccGTAGCAGGTGAGAATAGCTTATG	888 (downYBR251W)	attgggtaccgggccccccctcgagTACTTTGTCGCTAGTAGCAGTCA	2053	P	P		B
BYgTOW04G08	445	YBR252W	DUT1	4	G	8	63	2	+		H. Moriya	B-3-2	P1	889 (upYBR252W)	cggccgctctagaactagtggatccAGGAAAGTTTACTATTCAAGCTG	890 (downYBR252W)	attgggtaccgggccccccctcgagCTCATATAGTGCCTGGTTGCTCA	1003	P	P		A
BYgTOW04H08	446	YBR253W	SRB6	4	H	8	64	2	+		H. Moriya	B-3-2	P1	891 (upYBR253W)	cggccgctctagaactagtggatccGGCTTTGGTAGCACTGGTAACTA	892 (downYBR253W)	attgggtaccgggccccccctcgagGCACGTAAGCATTTGTCCAAATA	728	P	P		A
BYgTOW04A09	447	YBR254C	TRS20	4	A	9	65	2	+		H. Moriya	B-3-2	P1	893 (upYBR254C)	cggccgctctagaactagtggatccGTCGTGCTCATTTGTATGAGTCA	894 (downYBR254C)	attgggtaccgggccccccctcgagTTCGTGGCGGAAAAAACTACGTA	867	P	P		A
BYgTOW04B09	448	YBR255W		4	B	9	66	2	+		H. Moriya	B-3-2	P1	895 (upYBR255W)	cggccgctctagaactagtggatccAATAATGGCAAAATACTGAGGCA	896 (downYBR255W)	attgggtaccgggccccccctcgagAACTCTTCCCGGTCAACTACATG	2401	P	P		A
BYgTOW04C09	449	YBR255C-A		4	C	9	67	2	+		H. Moriya	B-3-2	P1	897 (upYBR255C-A)	cggccgctctagaactagtggatccGTTAGAAACTACCTAAATAAATA	898 (downYBR255C-A)	attgggtaccgggccccccctcgagATCATTAAGGCATTGCTGTGGTA	892	P	P		A
BYgTOW04D09	450	YBR256C	RIB5	4	D	9	68	2	+		H. Moriya	B-3-2	P1	899 (upYBR256C)	cggccgctctagaactagtggatccAATAAACGTTTGAGTTCTATCCA	900 (downYBR256C)	attgggtaccgggccccccctcgagAATGGGGAGAACGTTACCACCCA	1857	P	P		A
BYgTOW04E09	451	YBR257W	POP4	4	E	9	69	2	+		H. Moriya	B-3-2	P1	901 (upYBR257W)	cggccgctctagaactagtggatccGCATTCTACAATACCAGTAAACA	902 (downYBR257W)	attgggtaccgggccccccctcgagGAGGAAGCAAATGGAAGTACGTA	1678	P	P		A
BYgTOW04F09	452	YBR258C	SHG1	4	F	9	70	2	+		H. Moriya	B-3-2	P1	903 (upYBR258C)	cggccgctctagaactagtggatccGGCAACAGCCTCGTCAATGGACA	904 (downYBR258C)	attgggtaccgggccccccctcgagATGCTATATTATATACAGAATTA	709	P	P		A
BYgTOW04G09	453	YBR259W		4	G	9	71	2	+		H. Moriya	B-3-2	P1	905 (upYBR259W)	cggccgctctagaactagtggatccACTATCTTCTTGATTATACGCCA	906 (downYBR259W)	attgggtaccgggccccccctcgagGATCAAGCTTTTGAGCCTGAATA	2523	P	P		A
BYgTOW04H09	454	YBR260C	RGD1	4	H	9	72	2	+		H. Moriya	B-3-2	P1	907 (upYBR260C)	cggccgctctagaactagtggatccGCACTCAAGCCCATGCCAAACTA	908 (downYBR260C)	attgggtaccgggccccccctcgagACATCATTAATAAGGTTAATTTA	2425	P	P		A
BYgTOW04A10	455	YBR261C		4	A	10	73	2	+		H. Moriya	B-3-2	P1	909 (upYBR261C)	cggccgctctagaactagtggatccATCTACTCCTGGGGTAAGAATTA	910 (downYBR261C)	attgggtaccgggccccccctcgagTGGTTTCTTCGCAGTCTCTTCCA	1127	P	P		A
BYgTOW04B10	456	YBR262C	FMP51	4	B	10	74	2	+		H. Moriya	B-3-2	P1	911 (upYBR262C)	cggccgctctagaactagtggatccCAATGCAGAAGCTCTGGGAAACA	912 (downYBR262C)	attgggtaccgggccccccctcgagATGGGAATCTGCAGGCACGTCCA	780	P	P		F
BYgTOW04C10	457	YBR263W	SHM1	4	C	10	75	2	+		H. Moriya	B-3-2	P1	913 (upYBR263W)	cggccgctctagaactagtggatccTGCTAACGGACCCAATTTCGACA	914 (downYBR263W)	attgggtaccgggccccccctcgagAGCGGCAGTGGCTGTATATGTTA	1776	P	P		A
BYgTOW04D10	458	YBR264C	YPT10	4	D	10	76	2	+		H. Moriya	B-3-2	P1	915 (upYBR264C)	cggccgctctagaactagtggatccTTGGTCTTCTAACGTAAACTTCA	916 (downYBR264C)	attgggtaccgggccccccctcgagTACCCTGTCCCAGGTGATATCTA	892	P	P		A
BYgTOW04E10	459	YBR265W	TSC10	4	E	10	77	2	+		H. Moriya	B-3-2	P1	917 (upYBR265W)	cggccgctctagaactagtggatccTACCACTTTGATGGTTGCTTCCA	918 (downYBR265W)	attgggtaccgggccccccctcgagCGTATAAACACCACTGCTACTCA	1518	P	P		A
BYgTOW04F10	460	YBR267W	REI1	4	F	10	78	2	+		H. Moriya	B-3-2	P1	919 (upYBR267W)	cggccgctctagaactagtggatccAATGACGGCAAGAAGGCCAACTG	920 (downYBR267W)	attgggtaccgggccccccctcgagGTAACCCAAACTGCGCGCCAACA	1801	P	P		A
BYgTOW04G10	461	YBR268W	MRPL37	4	G	10	79	2	-		H. Moriya	B-3-2	P1	921 (upYBR268W)	cggccgctctagaactagtggatccTACAGAGACCAACTTCTGCAGTA	922 (downYBR268W)	attgggtaccgggccccccctcgagAACGGAAGAGTAACGGATTTCTA	1184	P	P		A
BYgTOW04H10	462	YBR269C	FMP21	4	H	10	80	2	+		H. Moriya	B-3-2	P1	923 (upYBR269C)	cggccgctctagaactagtggatccGAGGGCATACGCATGAGTATATA	924 (downYBR269C)	attgggtaccgggccccccctcgagAACAATTTCTTGAGCCAACTTTA	1191	P	P		A
BYgTOW04A11	463	YBR270C	BIT2	4	A	11	81	2	+		H. Moriya	B-3-2	P1	925 (upYBR270C)	cggccgctctagaactagtggatccGTACAAATCGAGAGGATCAAACA	926 (downYBR270C)	attgggtaccgggccccccctcgagTGTGCTTTTGATGGCGCACAACA	2322	P	P		A
BYgTOW04B11	464	YBR271W		4	B	11	82	2	+		H. Moriya	B-3-2	P1	927 (upYBR271W)	cggccgctctagaactagtggatccTTTACGATTTAGGTCTGTTGCCA	928 (downYBR271W)	attgggtaccgggccccccctcgagACTAAGATTGCAGATTGCAGATG	2009	P	P		A
BYgTOW04C11	465	YBR272C	HSM3	4	C	11	83	2	+		H. Moriya	B-3-2	P1	929 (upYBR272C)	cggccgctctagaactagtggatccAAAAAGGACGAAGATAAAAAATA	930 (downYBR272C)	attgggtaccgggccccccctcgagTATAGGCAAATCGTTCGCAATTA	1996	P	P		A
BYgTOW04D11	466	YBR273C	UBX7	4	D	11	84	2	slow		H. Moriya	B-3-2	P1	931 (upYBR273C)	cggccgctctagaactagtggatccAGGTGACACCTGCGAGAGACTCA	932 (downYBR273C)	attgggtaccgggccccccctcgagGTAATTTGTTTCTTTCTCACTCA	1837	P	P		A
BYgTOW04E11	467	YBR274W	CHK1	4	E	11	85	2	+		H. Moriya	B-3-2	P1	933 (upYBR274W)	cggccgctctagaactagtggatccATCTCTAAACAGTGCTTCTAACA	934 (downYBR274W)	attgggtaccgggccccccctcgagAACAGGGATAATGATATGAATTG	2031	P	P		A
BYgTOW04F11	468	YBR275C	RIF1	4	F	11	86	2	+		H. Moriya	B-3-2	P1	935 (upYBR275C)	cggccgctctagaactagtggatccGAGGTTAATATGAAGTACACATG	936 (downYBR275C)	attgggtaccgggccccccctcgagGATATTATCCTAATTCCCAACTG	6490	P	P		A
BYgTOW04G11	469	YBR276C	PPS1	4	G	11	87	2	-		H. Moriya	B-3-2	P1	937 (upYBR276C)	cggccgctctagaactagtggatccTTTTTCTTTAACTAAGTTGGACA	938 (downYBR276C)	attgggtaccgggccccccctcgagTTTATCTGAAAAATCTTTCGACA	3235	P	P		A
BYgTOW04H11	470	YBR278W	DPB3	4	H	11	88	2	-		H. Moriya	B-3-2	P1	939 (upYBR278W)	cggccgctctagaactagtggatccGATTGAGGGCACTTCCAAAACCA	940 (downYBR278W)	attgggtaccgggccccccctcgagAATATATTCCTGTTTTTTGGACA	1260	P	P		F
BYgTOW04A12	471	YBR279W	PAF1	4	A	12	89	2	+		H. Moriya	B-3-2	P1	941 (upYBR279W)	cggccgctctagaactagtggatccCATACGAAAAGCACCGATCCTTA	942 (downYBR279W)	attgggtaccgggccccccctcgagGCATTAATCATCAAGAAGCATTG	1931	P	P		A
BYgTOW04B12	472	YBR280C	SAF1	4	B	12	90	2	+		H. Moriya	B-3-2	P1	943 (upYBR280C)	cggccgctctagaactagtggatccTCTAAAGTATTCAATAGGTTATA	944 (downYBR280C)	attgggtaccgggccccccctcgagAAGGAAACTTTACAAGAAGAATA	2422	P	P		A
BYgTOW04C12	473	YBR281C	DUG2	4	C	12	91	2	+		H. Moriya	B-3-2	P1	945 (upYBR281C)	cggccgctctagaactagtggatccTTGAGAAATGGGTGAGCCTTTCA	946 (downYBR281C)	attgggtaccgggccccccctcgagTTCTCTGCTCTCAACTTCACTCA	3589	P	P		B
BYgTOW04D12	474	YBR282W	MRPL27	4	D	12	92	2	+		H. Moriya	B-3-2	P1	947 (upYBR282W)	cggccgctctagaactagtggatccTGCGACACCCCTGCTATCGTACA	948 (downYBR282W)	attgggtaccgggccccccctcgagTTGGGTGTTCCAGGTGCTATGTA	1383	P	P		A
BYgTOW04E12	475	YBR283C	SSH1	4	E	12	93	2	+		H. Moriya	B-3-2	P1	949 (upYBR283C)	cggccgctctagaactagtggatccAACCGATTCATTGTTCTGTACCA	950 (downYBR283C)	attgggtaccgggccccccctcgagTCATGTTATAAGGAGCGTGGATA	2605	P	P		A
BYgTOW04F12	476	YBR284W		4	F	12	94	2	+		H. Moriya	B-3-2	P1	951 (upYBR284W)	cggccgctctagaactagtggatccATCAATTAGACGAAAACCAGACA	952 (downYBR284W)	attgggtaccgggccccccctcgagTGAGAACCTAGAAAATATGGTCA	3553	P	P		A
BYgTOW04G12	477	YBR285W		4	G	12	95	2	-		H. Moriya	B-3-2	P1	953 (upYBR285W)	cggccgctctagaactagtggatccGAGTGGCGACTCATAATTGCGTG	954 (downYBR285W)	attgggtaccgggccccccctcgagCAATTGCTTCAAAGAAAAGTGCA	1114	P	P		A
BYgTOW04H12	478	YBR286W	APE3	4	H	12	96	2	-		H. Moriya	B-3-2	P1	955 (upYBR286W)	cggccgctctagaactagtggatccAGCTACTTGAGATACAAGAAATA	956 (downYBR286W)	attgggtaccgggccccccctcgagAGCAAAACTAAATGTTTCAACCA	2261	P	P		A
BYgTOW05A01	479	YBR287W	ZSP1	5	A	1	1	2	+		H. Moriya	B-3-2	P1	957 (upYBR287W)	cggccgctctagaactagtggatccAGGGCCGACTTCTTGATTATTTA	958 (downYBR287W)	attgggtaccgggccccccctcgagGGCAATTTTCAAGTAAGGCTGTA	1745	P	P		A
BYgTOW05B01	480	YBR288C	APM3	5	B	1	2	2	+		H. Moriya	B-3-2	P1	959 (upYBR288C)	cggccgctctagaactagtggatccGGTACCCTGCGGCTGATTATTCA	960 (downYBR288C)	attgggtaccgggccccccctcgagTTACAGTGGGCTAACCCAACTTA	1859	P	P		A
BYgTOW05C01	481	YBR289W	SNF5	5	C	1	3	2	slow		H. Moriya	B-3-2	P1	961 (upYBR289W)	cggccgctctagaactagtggatccAGTGATATAGAATGACAAATACA	962 (downYBR289W)	attgggtaccgggccccccctcgagTATAAGTAGTTCTTGCTCTGGCA	3174	P	P		A
BYgTOW05D01	482	YBR290W	BSD2	5	D	1	4	2	+		H. Moriya	B-3-2	P1	963 (upYBR290W)	cggccgctctagaactagtggatccAACAATAACACACAGAATACATA	964 (downYBR290W)	attgggtaccgggccccccctcgagAAGGTCTTAGTTATGCTAGCCTG	1335	P	P		A
BYgTOW05E01	483	YBR291C	CTP1	5	E	1	5	2	+		H. Moriya	B-3-2	P1	965 (upYBR291C)	cggccgctctagaactagtggatccGGTGATCCAATTTGAAATACTCA	966 (downYBR291C)	attgggtaccgggccccccctcgagAACCAAAGTCAAAATCAAGCATA	3495	P	P		A
BYgTOW05F01	484	YBR293W	VBA2	5	F	1	6	2	+		H. Moriya	B-3-2	P1	967 (upYBR293W)	cggccgctctagaactagtggatccACTTTTGGTAGCTTTACTGGACA	968 (downYBR293W)	attgggtaccgggccccccctcgagTTCAGTCGAGCTCTTACGTGACA	4708	P	P		A
BYgTOW05G01	485	YBR294W	SUL1	5	G	1	7	2	+		H. Moriya	B-3-2	P1	969 (upYBR294W)	cggccgctctagaactagtggatccGCGAAACCTAAAACAAGAAGATA	970 (downYBR294W)	attgggtaccgggccccccctcgagGGAGAAGAGTTTTTCCGGCTTCA	4464	P	P		A
BYgTOW05H01	486	YBR295W	PCA1	5	H	1	8	2	-		H. Moriya	B-3-2	P1	971 (upYBR295W)	cggccgctctagaactagtggatccGATTTTTCTAAATGGGACGTTTA	972 (downYBR295W)	attgggtaccgggccccccctcgagGGTGTGGAATACCAAATGACATA	5029	P	P		A
BYgTOW05A02	487	YBR296C	PHO89	5	A	2	9	2	+		H. Moriya	B-3-2	P1	973 (upYBR296C)	cggccgctctagaactagtggatccAGAGTCCATAAACTAGTAAAATG	974 (downYBR296C)	attgggtaccgggccccccctcgagCTTCTGCGTTATGCAAAGATTTA	3670	P	P		A
BYgTOW05B02	488	YBR296C-A		5	B	2	10	2	+		H. Moriya	B-3-2	P1	975 (upYBR296C-A)	cggccgctctagaactagtggatccGCATGCATACTTGACTAAAGTCA	976 (downYBR296C-A)	attgggtaccgggccccccctcgagATAGTCAAATTGATGTAAAGCCA	2047	P	P		A
BYgTOW05C02	489	YBR297W	MAL33	5	C	2	11	2	+		H. Moriya	B-3-2	P1	977 (upYBR297W)	cggccgctctagaactagtggatccAAACCAATCATCTAGCACTTTCA	978 (downYBR297W)	attgggtaccgggccccccctcgagACCTCATCTGTTGTGAACAAATG	2435	P	P		A
BYgTOW05D02	490	YBR298C	MAL31	5	D	2	12	2	+		H. Moriya	B-3-2	P1	979 (upYBR298C)	cggccgctctagaactagtggatccGGGTCCGCGAAAACTTCCGGATA	980 (downYBR298C)	attgggtaccgggccccccctcgagGATGAAGACGACATAATTCCTTA	3152	P	P		A
BYgTOW05E02	491	YBR298C-A		5	E	2	13	2	+		H. Moriya	B-3-2	P1	981 (upYBR298C-A)	cggccgctctagaactagtggatccTTCTGGATGATCAGAAATAGTCA	982 (downYBR298C-A)	attgggtaccgggccccccctcgagTATTAATGAGGATAATCCCTTCA	922	P	P		A
BYgTOW05F02	492	YBR299W	MAL32	5	F	2	14	2	+		H. Moriya	B-3-2	P1	983 (upYBR299W)	cggccgctctagaactagtggatccTGGGCAAGGTATAAAAAGTTCCA	984 (downYBR299W)	attgggtaccgggccccccctcgagAGCGATTGAAGTTAGTTTGACCA	3847	P	P		A
BYgTOW05G02	493	YBR301W	DAN3	5	G	2	15	2	+		H. Moriya	B-3-2	P1	985 (upYBR301W)	cggccgctctagaactagtggatccGGTAGAATCTACCTCGTCAAATA	986 (downYBR301W)	attgggtaccgggccccccctcgagCGCAGTGAGGTGCTCTTAGTGTA	3281	P	P		A
BYgTOW05H02	494	YBR302C	COS2	5	H	2	16	2	+		H. Moriya	B-3-2	P1	20012 (YBR302C_1)	cggccgctctagaactagtggatccAATTTATATACACTTATGCCAAT	20013 (YBR302C_2)	attgggtaccgggccccccctcgagCGCCTTCAAATGTGTCAAATTTT	2640	P	P		A
BYgTOW05A03	495	YCL073C		5	A	3	17	3	+		H. Moriya	B-3-2	P1	20014 (YCL073C_1)	cggccgctctagaactagtggatccAATTTCTATCGATTAAGCTCTAT	20015 (YCL073C_2)	attgggtaccgggccccccctcgagAATACCAGGAGACATATCACTTT	3348	P	P		A
BYgTOW05B03	496	YCL069W	VBA3	5	B	3	18	3	+		H. Moriya	B-3-2	P1	991 (upYCL069W)	cggccgctctagaactagtggatccGGCACCAACAACACTAGAACTCA	992 (downYCL069W)	attgggtaccgggccccccctcgagGTCCCTCGTCTAATACAAGTTTG	3223	P	P		A
BYgTOW05C03	497	YCL068C		5	C	3	19	3	+		H. Moriya	B-3-2	P1	993 (upYCL068C)	cggccgctctagaactagtggatccCCTCTGGCAAAGAAGAAAGAATG	994 (downYCL068C)	attgggtaccgggccccccctcgagGAAGATAATTTAGAAGACAAGTA	1350	P	P		A
BYgTOW05D03	498	YCL067C	HMLALPHA2	5	D	3	20	3	+		H. Moriya	B-3-2	P1	995 (upYCL067C)	cggccgctctagaactagtggatccGAAAGCAGGCTTCGAAGTAAACA	996 (downYCL067C)	attgggtaccgggccccccctcgagGACATTATCTATCAGTACAAACA	1043	P	P		A
BYgTOW05E03	499	YCL066W	HMLALPHA1	5	E	3	21	3	+		H. Moriya	B-3-2	P1	997 (upYCL066W)	cggccgctctagaactagtggatccGTCTTTAATGGGTATTTTATTCA	998 (downYCL066W)	attgggtaccgggccccccctcgagATTGTGAATTTAAAAAGTGCTTG	2826	P	P		A
BYgTOW05F03	500	YCL064C	CHA1	5	F	3	22	3	+		H. Moriya	B-3-2	P1	999 (upYCL064C)	cggccgctctagaactagtggatccATCCTCTAGGGCTTGGGTTGCCA	1000 (downYCL064C)	attgggtaccgggccccccctcgagGTGTTTGTACATTTGGCCTTATA	3527	P	P		A
BYgTOW05G03	501	YCL063W	VAC17	5	G	3	23	3	+		H. Moriya	B-3-2	P1	1001 (upYCL063W)	cggccgctctagaactagtggatccTGTTTTATTGTAGACTATCGACA	1002 (downYCL063W)	attgggtaccgggccccccctcgagGGACAAGATAGCTTTGATAATTA	1982	P	P		A
BYgTOW05H03	502	YCL061C	MRC1	5	H	3	24	3	+		H. Moriya	B-3-2	P1	1003 (upYCL061C)	cggccgctctagaactagtggatccGCATACAAGCCAAACCAAAATTA	1004 (downYCL061C)	attgggtaccgggccccccctcgagTTGAATACAGAACTGCTGTTTTA	3914	P	P		A
BYgTOW05A04	503	YCL059C	KRR1	5	A	4	25	3	+		H. Moriya	B-3-2	P1	1005 (upYCL059C)	cggccgctctagaactagtggatccCTTTTTCATGCTACACTTGCCCA	1006 (downYCL059C)	attgggtaccgggccccccctcgagCAAAGCATGCAAGGCATCATCCA	1524	P	P		A
BYgTOW05B04	504	YCL058W-A		5	B	4	26	3	+		H. Moriya	B-3-2	P1	1007 (upYCL058W-A)	cggccgctctagaactagtggatccATCTCTGTTATGTGTAGACACCA	1008 (downYCL058W-A)	attgggtaccgggccccccctcgagGGCCTCAGATCCTCGAAGGTTTA	699	P	P		A
BYgTOW05C04	505	YCL057C-A		5	C	4	27	3	+		H. Moriya	B-3-2	P1	1009 (upYCL057C-A)	cggccgctctagaactagtggatccATTCTTGCACAGCAACAATCGCA	1010 (downYCL057C-A)	attgggtaccgggccccccctcgagATGATATCCGGCTTTTCCTTATA	889	P	P		A
BYgTOW05D04	506	YCL057W	PRD1	5	D	4	28	3	+		H. Moriya	B-3-2	P1	1011 (upYCL057W)	cggccgctctagaactagtggatccTTGTGTTTGTGCTTGTTCGGACA	1012 (downYCL057W)	attgggtaccgggccccccctcgagACACTTTGTAGAATAATTGTATA	2646	P	P		A
BYgTOW05E04	507	YCL056C		5	E	4	29	3	+		H. Moriya	B-3-2	P1	1013 (upYCL056C)	cggccgctctagaactagtggatccGTAAGTTGGATCTTGGAATGCCA	1014 (downYCL056C)	attgggtaccgggccccccctcgagAAGGAGCTGGGCTTACAGAACTA	1069	P	P		A
BYgTOW05F04	508	YCL055W	KAR4	5	F	4	30	3	+		H. Moriya	B-3-2	P1	1015 (upYCL055W)	cggccgctctagaactagtggatccAGCCGTATTTTTCTTCGAAACCA	1016 (downYCL055W)	attgggtaccgggccccccctcgagATTCTTCTTTTGTGTCTTACCCA	4136	P	P		A
BYgTOW05G04	509	YCL054W	SPB1	5	G	4	31	3	+		H. Moriya	B-3-2	P1	1017 (upYCL054W)	cggccgctctagaactagtggatccAGTCCAGTACAAAAAGCACAATA	1018 (downYCL054W)	attgggtaccgggccccccctcgagAAAAGATCAGTAAAACGGGAATA	5253	P	P		A
BYgTOW05H04	510	YCL052C	PBN1	5	H	4	32	3	+		H. Moriya	B-3-2	P1	1019 (upYCL052C)	cggccgctctagaactagtggatccATGTTGAGTATGCGTATTGGGCA	1020 (downYCL052C)	attgggtaccgggccccccctcgagAAGAAGCATCACAAGAAAAAGTA	1937	P	P		A
BYgTOW05A05	511	YCL051W	LRE1	5	A	5	33	3	+		H. Moriya	B-3-2	P1	1021 (upYCL051W)	cggccgctctagaactagtggatccAGTCACTCTATGTCTTGTCACCA	1022 (downYCL051W)	attgggtaccgggccccccctcgagAAACCAAACGAATACAACTATTG	2489	P	P		A
BYgTOW05B05	512	YCL050C	APA1	5	B	5	34	3	+		H. Moriya	B-3-2	P1	1023 (upYCL050C)	cggccgctctagaactagtggatccTTCTCTAAAAGAAGTATAAGTTG	1024 (downYCL050C)	attgggtaccgggccccccctcgagAGACATATTTTTTCAAGGAAGTA	2216	P	P		A
BYgTOW05C05	513	YCL049C		5	C	5	35	3	+		H. Moriya	B-3-2	P1	1025 (upYCL049C)	cggccgctctagaactagtggatccAGCGACAATGTTTTTGATTTGCA	1026 (downYCL049C)	attgggtaccgggccccccctcgagTGCAATGTCAGCGGGGATACTCA	2733	P	P		A
BYgTOW05D05	514	YCL048W-A		5	D	5	36	3	+		H. Moriya	B-3-2	P1	1027 (upYCL048W-A)	cggccgctctagaactagtggatccAGTTACGAGGTATTTACTAAACA	1028 (downYCL048W-A)	attgggtaccgggccccccctcgagACTTTTCCTAGTAATACGGTTCA	1487	P	P		A
BYgTOW05E05	515	YCL048W	SPS22	5	E	5	37	3	+		H. Moriya	B-3-2	P1	1029 (upYCL048W)	cggccgctctagaactagtggatccGCCGGTGTTGCCTTCTTATTCTA	1030 (downYCL048W)	attgggtaccgggccccccctcgagAATAATAAGACAATATTTGATTG	1980	P	P		A
BYgTOW05F05	516	YCL047C		5	F	5	38	3	+		H. Moriya	B-3-2	P1	1031 (upYCL047C)	cggccgctctagaactagtggatccAAATCCCAATGGCTAATTAAATA	1032 (downYCL047C)	attgggtaccgggccccccctcgagCTTGTTGCTATGTTATTGTTTTA	1113	P	P		A
BYgTOW05G05	517	YCL045C		5	G	5	39	3	+		H. Moriya	B-3-2	P1	1033 (upYCL045C)	cggccgctctagaactagtggatccCTCACTAATGAAAAGACACATTA	1034 (downYCL045C)	attgggtaccgggccccccctcgagAAACTGCTCGAACGTCTTCTTCA	2720	P	P		A
BYgTOW05H05	518	YCL044C	MGR1	5	H	5	40	3	+		H. Moriya	B-3-2	P1	1035 (upYCL044C)	cggccgctctagaactagtggatccGATGCCATTCACGATGAATTGTA	1036 (downYCL044C)	attgggtaccgggccccccctcgagCAAGTCTGTACACGTTATCTTCA	1794	P	P		A
BYgTOW05A06	519	YCL043C	PDI1	5	A	6	41	3	slow		H. Moriya	B-3-2	P1	1037 (upYCL043C)	cggccgctctagaactagtggatccGTCTAAAATTTTTTTTTTTTCCA	1038 (downYCL043C)	attgggtaccgggccccccctcgagTGATGGAGGAGTAAATACAGCCA	2266	P	P		A
BYgTOW05B06	520	YCL042W-040W	GLK1	5	B	6	42	3	+		H. Moriya	B-3-2	P1	1039 (upYCL042W-040W)	cggccgctctagaactagtggatccGACGGCACCAGCAGAAAACTTCA	1040 (downYCL042W-040W)	attgggtaccgggccccccctcgagTGCGATCTTATTAGTGTGTGACA	2470	P	P		A
BYgTOW05C06	521	YCL039W	GID7	5	C	6	43	3	+		H. Moriya	B-3-2	P1	1041 (upYCL039W)	cggccgctctagaactagtggatccGCCTTGTGTGCGCTTGTAGCATG	1042 (downYCL039W)	attgggtaccgggccccccctcgagGAAAGTGAAAGAAGGTTGGATTA	2647	P	P		A
BYgTOW05D06	522	YCL038C	ATG22	5	D	6	44	3	+		H. Moriya	B-3-2	P1	1043 (upYCL038C)	cggccgctctagaactagtggatccGGTGAATCCGAGTCTTCCTTATA	1044 (downYCL038C)	attgggtaccgggccccccctcgagATCTGGAAAATTTCAAGAAATTA	2538	P	P		A
BYgTOW05E06	523	YCL037C	SRO9	5	E	6	45	3	+		H. Moriya	B-3-2	P1	1045 (upYCL037C)	cggccgctctagaactagtggatccTCTCACCATTTTTTGAACCTGCA	1046 (downYCL037C)	attgggtaccgggccccccctcgagATCATTTATAGTTCCATAGCTCA	2545	P	P		A
BYgTOW05F06	524	YCL036W	GFD2	5	F	6	46	3	+		H. Moriya	B-3-2	P1	1047 (upYCL036W)	cggccgctctagaactagtggatccTGCGGCGGCGGTTTCAGCAGACA	1048 (downYCL036W)	attgggtaccgggccccccctcgagTTAGAACCTATTCTTGCAAATTA	2209	P	P		A
BYgTOW05G06	525	YCL035C	GRX1	5	G	6	47	3	+		H. Moriya	B-3-2	P1	1049 (upYCL035C)	cggccgctctagaactagtggatccCGGATGATCCGAAAGAAACCCCA	1050 (downYCL035C)	attgggtaccgggccccccctcgagACAAGCACTCTTCCGACACACTA	978	P	P		A
BYgTOW05H06	526	YCL034W	LSB5	5	H	6	48	3	+		H. Moriya	B-3-2	P1	1051 (upYCL034W)	cggccgctctagaactagtggatccCTTGATAGTTTCTTGAGATACCA	1052 (downYCL034W)	attgggtaccgggccccccctcgagTCTTTAAACCTCAAGAAGGATTA	1649	P	P		A
BYgTOW05A07	527	YCL033C		5	A	7	49	3	+		H. Moriya	B-3-2	P1	1053 (upYCL033C)	cggccgctctagaactagtggatccGATGGCCTGTTTACCGTCCTCCA	1054 (downYCL033C)	attgggtaccgggccccccctcgagTTCGGTGATCATAACAAAATTTG	765	P	P		A
BYgTOW05B07	528	YCL032W	STE50	5	B	7	50	3	+		H. Moriya	B-3-2	P1	1055 (upYCL032W)	cggccgctctagaactagtggatccGTACAGCCTGCTCCACTTATTCA	1056 (downYCL032W)	attgggtaccgggccccccctcgagAGAAAATTCAATCCATACACTTA	1439	P	P		A
BYgTOW05C07	529	YCL031C	RRP7	5	C	7	51	3	+		H. Moriya	B-3-2	P1	1057 (upYCL031C)	cggccgctctagaactagtggatccTTGATCCCAAAGGATTTCCAGTA	1058 (downYCL031C)	attgggtaccgggccccccctcgagGTCACCCCCGGTGGAAGACTCTA	1499	P	P		A
BYgTOW05D07	530	YCL030C	HIS4	5	D	7	52	3	+		H. Moriya	B-3-2	P1	1059 (upYCL030C)	cggccgctctagaactagtggatccCCTGACAACCAGCAGTTCTTCTA	1060 (downYCL030C)	attgggtaccgggccccccctcgagGGCGCTAATGTCTTCAATACCCA	3077	P	P		A
BYgTOW05E07	531	YCL029C	BIK1	5	E	7	53	3	slow		H. Moriya	B-3-2	P1	1061 (upYCL029C)	cggccgctctagaactagtggatccTGAGATTAACTTATCCGTATCCA	1062 (downYCL029C)	attgggtaccgggccccccctcgagTAACGGTAGAATCGGCAAAACCA	1863	P	P		A
BYgTOW05F07	532	YCL028W	RNQ1	5	F	7	54	3	slow		H. Moriya	B-3-2	P1	1063 (upYCL028W)	cggccgctctagaactagtggatccTATCTTTCTTTGATATCTATCCA	1064 (downYCL028W)	attgggtaccgggccccccctcgagCGTCTGCATTATTGTTGCTACCA	1928	P	P		A
BYgTOW05G07	533	YCL027W	FUS1	5	G	7	55	3	+		H. Moriya	B-3-2	P1	1065 (upYCL027W)	cggccgctctagaactagtggatccAACGGCAACCAGAACCGCTACTG	1066 (downYCL027W)	attgggtaccgggccccccctcgagAACGATGTTGAAATCTTCAATTA	2084	P	P		A
BYgTOW05H07	534	YCL026C-B	HBN1	5	H	7	56	3	+		H. Moriya	B-3-2	P1	1067 (upYCL026C-B)	cggccgctctagaactagtggatccAACGTAATCAACGTTTATCACTG	1068 (downYCL026C-B)	attgggtaccgggccccccctcgagGACTGTCTCCAAGAATACGACTG	1409	P	P		A
BYgTOW05A08	535	YCL026C-A	FRM2	5	A	8	57	3	+		H. Moriya	B-3-2	P1	1069 (upYCL026C-A)	cggccgctctagaactagtggatccAGGGTCGTTGCCTTCTGGTGTTA	1070 (downYCL026C-A)	attgggtaccgggccccccctcgagCAAATAAGTTGCAACAGCAGACA	2078	P	P		A
BYgTOW05B08	536	YCL025C	AGP1	5	B	8	58	3	+		H. Moriya	B-3-2	P1	1071 (upYCL025C)	cggccgctctagaactagtggatccGGTCTCGGTATTCGCCACAGTCA	1072 (downYCL025C)	attgggtaccgggccccccctcgagTAAGTAGTTTCCAGTTGGGGACA	3923	P	P		B
BYgTOW05C08	537	YCL024W	KCC4	5	C	8	59	3	+		H. Moriya	B-3-2	P1	1073 (upYCL024W)	cggccgctctagaactagtggatccGTATAGAGACTTCGACGACGACA	1074 (downYCL024W)	attgggtaccgggccccccctcgagTTCTTCGGCATCGGTTAGAACCA	5747	P	P		A
BYgTOW05D08	538	YCL021W-A		5	D	8	60	3		no growth (x)	H. Moriya	B-3-2	P1	1075 (upYCL021W-A)	cggccgctctagaactagtggatccAAAGAAGGTGTTTTGGACAAATA	1076 (downYCL021W-A)	attgggtaccgggccccccctcgagTTGATGTAATTGTTGGGATTCCA	2873	P	P		F
BYgTOW05E08	539	YCL019W-020W		5	E	8	61	3	+		H. Moriya	B-3-2	P1	1077 (upYCL019W-020W)	cggccgctctagaactagtggatccTATATTGACTTTCGTGTACATTG	1078 (downYCL019W-020W)	attgggtaccgggccccccctcgagGACGATCTTCTTAGGGGCAGACA	7373	P	N		G
BYgTOW05F08	540	YCL018W	LEU2	5	F	8	62	3	+		H. Moriya	B-3-2	P1	1079 (upYCL018W)	cggccgctctagaactagtggatccAGGCCAGCAACAGAAAGAATCTA	1080 (downYCL018W)	attgggtaccgggccccccctcgagTCCATCAAATGGTCAGGTCATTG	6405	N	P		F
BYgTOW05G08	541	YCL017C	NFS1	5	G	8	63	3	+		H. Moriya	B-3-2	P1	1081 (upYCL017C)	cggccgctctagaactagtggatccAAGACCGTGGTCACGAGCAGGTA	1082 (downYCL017C)	attgggtaccgggccccccctcgagGAAGTTAAGAAAATCCTTGCTTA	2249	P	N		F
BYgTOW05H08	542	YCL016C	DCC1	5	H	8	64	3	+		H. Moriya	B-3-2	P1	1083 (upYCL016C)	cggccgctctagaactagtggatccAAGAGACGACAGGTCTTTCTCCA	1084 (downYCL016C)	attgggtaccgggccccccctcgagTCTTGTAGCAGTTGATTTCAACA	2057	P	P		A
BYgTOW05A09	543	YCL014W	BUD3	5	A	9	65	3	+		H. Moriya	B-3-2	P1	1085 (upYCL014W)	cggccgctctagaactagtggatccTGCGGAATGTAGGTTGATGGACA	1086 (downYCL014W)	attgggtaccgggccccccctcgagGCATTCACCTTTGATAGTAGGTA	5600	P	P		A
BYgTOW05B09	544	YCL012C		5	B	9	66	3	+		H. Moriya	B-3-2	P1	1087 (upYCL012C)	cggccgctctagaactagtggatccATCTCTTATGCTAGACGTGATTA	1088 (downYCL012C)	attgggtaccgggccccccctcgagCCAGAGAAACTGAAATTTTATTG	930	P	P		A
BYgTOW05C09	545	YCL011C	GBP2	5	C	9	67	3	slow		H. Moriya	B-3-2	P1	1089 (upYCL011C)	cggccgctctagaactagtggatccTTGGCAAACCTAGCAAGGAAATA	1090 (downYCL011C)	attgggtaccgggccccccctcgagTTTGAGATAGAACAAACTCTTCA	1829	P	P		A
BYgTOW05D09	546	YCL010C	SGF29	5	D	9	68	3	+		H. Moriya	B-3-2	P1	1091 (upYCL010C)	cggccgctctagaactagtggatccATTTCCCAACTACCACCTGGTTA	1092 (downYCL010C)	attgggtaccgggccccccctcgagATACATCCCTAGCTCTCTCTCCA	1307	P	P		A
BYgTOW05E09	547	YCL009C	ILV6	5	E	9	69	3	slow		H. Moriya	B-3-2	P1	1093 (upYCL009C)	cggccgctctagaactagtggatccCGAATCACCTCACCGTTATCGTG	1094 (downYCL009C)	attgggtaccgggccccccctcgagTACAACATCCCAATATCCGTCCA	1392	P	P		A
BYgTOW05F09	548	YCL008C	STP22	5	F	9	70	3	+		H. Moriya	B-3-2	P1	1095 (upYCL008C)	cggccgctctagaactagtggatccTTATGACACATACAAACTACTCA	1096 (downYCL008C)	attgggtaccgggccccccctcgagGCTTTGCAATAACGATCTCAGCA	1521	P	P		A
BYgTOW05G09	549	YCL005W-A	VMA9	5	G	9	71	3	+		H. Moriya	B-3-2	P1	1097 (upYCL005W-A)	cggccgctctagaactagtggatccAGAGATCTTGCCGTTTGCAGACA	1098 (downYCL005W-A)	attgggtaccgggccccccctcgagCACGCTCCAATCCACCACAAACA	1214	P	P		A
BYgTOW05H09	550	YCL005W	LDB16	5	H	9	72	3	+		H. Moriya	B-3-2	P1	1099 (upYCL005W)	cggccgctctagaactagtggatccTTGAGACCTGAATTTGCAGAATA	1100 (downYCL005W)	attgggtaccgggccccccctcgagGAGTTGGAGCAAACGAGTCGTCA	1734	P	P		A
BYgTOW05A10	551	YCL004W	PGS1	5	A	10	73	3	+		H. Moriya	B-3-2	P1	1101 (upYCL004W)	cggccgctctagaactagtggatccATTTTACGAAGGAATTCTAGGTG	1102 (downYCL004W)	attgggtaccgggccccccctcgagGTCAAGTTCAGTATGTTTACGTA	2098	P	P		A
BYgTOW05B10	552	YCL002C		5	B	10	74	3	+		H. Moriya	B-3-2	P1	1103 (upYCL002C)	cggccgctctagaactagtggatccTGTATCAGAGCTATCGTAATCCA	1104 (downYCL002C)	attgggtaccgggccccccctcgagTCCATTTTGGGTAAAAAACTTTA	1290	P	P		A
BYgTOW05C10	553	YCL001W	RER1	5	C	10	75	3	slow		H. Moriya	B-3-2	P1	1105 (upYCL001W)	cggccgctctagaactagtggatccGCCCTGCAGAACAATAACAAGCA	1106 (downYCL001W)	attgggtaccgggccccccctcgagATTGATAAATTGTAAAAAGGTCA	1450	P	P		A
BYgTOW05D10	554	YCL001W-A		5	D	10	76	3	+		H. Moriya	B-3-2	P1	1107 (upYCL001W-A)	cggccgctctagaactagtggatccAAATATTCTCATTCTTCTAACTG	1108 (downYCL001W-A)	attgggtaccgggccccccctcgagCAAATGTTCAAGGAAATCGTCCA	1334	P	P		A
BYgTOW05E10	555	YCL001W-B		5	E	10	77	3	+		H. Moriya	B-3-2	P1	11621 (upYCL001W-B)	cggccgctctagaactagtggatccGAAATTTCAATTTTGATGAACTG	11622 (downYCL001W-B)	attgggtaccgggccccccctcgagCTTATTTGTACTATTTTTTCAAT	867	P	P		A
BYgTOW05F10	556	YCR002C	CDC10	5	F	10	78	3	+		H. Moriya	B-3-2	P1	11623 (upYCR002C)	cggccgctctagaactagtggatccTTTACCAAAAATCAAAGAATTCA	11624 (downYCR002C)	attgggtaccgggccccccctcgagAAAGAAATAGTAAGAAATATATA	4142	P	P		B
BYgTOW05G10	557	YCR003W	MRPL32	5	G	10	79	3	+		H. Moriya	B-3-2	P1	1113 (upYCR003W)	cggccgctctagaactagtggatccCTGTACTGAGCTGAGAGGATCCA	1114 (downYCR003W)	attgggtaccgggccccccctcgagTTATCCTGCTGTACTGTCATGTA	1273	P	P		A
BYgTOW05H10	558	YCR004C	YCP4	5	H	10	80	3	slow		H. Moriya	B-3-2	P1	1115 (upYCR004C)	cggccgctctagaactagtggatccAAAAACATTGAAAGCAAACTATA	1116 (downYCR004C)	attgggtaccgggccccccctcgagGTTCGGACTTTAAAAAAGGACTA	1821	P	P		A
BYgTOW05A11	559	YCR005C	CIT2	5	A	11	81	3	+		H. Moriya	B-3-2	P1	1117 (upYCR005C)	cggccgctctagaactagtggatccTATCCTGACGCCGATATACCATG	1118 (downYCR005C)	attgggtaccgggccccccctcgagAGTAATTATCGCAATCTTTACCA	5739	P	P		A
BYgTOW05B11	560	YCR007C		5	B	11	82	3	+		H. Moriya	B-3-2	P1	1119 (upYCR007C)	cggccgctctagaactagtggatccATTATTATCATTCATACCAGTCA	1120 (downYCR007C)	attgggtaccgggccccccctcgagTGAATTTAGATAAGGAACTGTCA	6188	P	P		A
BYgTOW05C11	561	YCR008W	SAT4	5	C	11	83	3	+		H. Moriya	B-3-2	P1	1121 (upYCR008W)	cggccgctctagaactagtggatccGTTGTTGTCTAAATGAGGCTGCA	1122 (downYCR008W)	attgggtaccgggccccccctcgagATTTGTGCGCTCGGGATAAAATA	4061	P	P		A
BYgTOW05D11	562	YCR009C	RVS161	5	D	11	84	3	+		H. Moriya	B-3-2	P1	1123 (upYCR009C)	cggccgctctagaactagtggatccTCTACTGAAAGGGTAATCTTTTA	1124 (downYCR009C)	attgggtaccgggccccccctcgagCATAATGGGCGCGCATTGAAATA	2038	P	P		A
BYgTOW05E11	563	YCR010C	ADY2	5	E	11	85	3	+		H. Moriya	B-3-2	P1	1125 (upYCR010C)	cggccgctctagaactagtggatccTGGATAGTTGTGGAACAAAAGTA	1126 (downYCR010C)	attgggtaccgggccccccctcgagTTTCTTAAAACCTTCCCAACTCA	2228	P	P		A
BYgTOW05F11	564	YCR011C	ADP1	5	F	11	86	3	+		H. Moriya	B-3-2	P1	1127 (upYCR011C)	cggccgctctagaactagtggatccAGACAACTTTGAAGATAAAGACA	1128 (downYCR011C)	attgggtaccgggccccccctcgagGCTCGTTTGTTCCTTGTCAGACA	4668	P	P		A
BYgTOW05G11	565	YCR012W	PGK1	5	G	11	87	3	slow		H. Moriya	B-3-2	P1	1129 (upYCR012W)	cggccgctctagaactagtggatccGAGATAACGTCGATGACTTCCCA	1130 (downYCR012W)	attgggtaccgggccccccctcgagGAATGGGAAAAAAAAACTGCATA	2358	P	P		A
BYgTOW05H11	566	YCR014C	POL4	5	H	11	88	3	+		H. Moriya	B-3-2	P1	1131 (upYCR014C)	cggccgctctagaactagtggatccATCATGCAGGTAACAAAAATGTA	1132 (downYCR014C)	attgggtaccgggccccccctcgagGCTTTCTTATCCGAAAAGAAATA	2267	P	P		A
BYgTOW05A12	567	YCR015C		5	A	12	89	3	+		H. Moriya	B-3-2	P1	1133 (upYCR015C)	cggccgctctagaactagtggatccGGCAGGAACGTGATTTTCGGACA	1134 (downYCR015C)	attgggtaccgggccccccctcgagGAAAAATTTACCCTTTAGAGACA	2747	P	P		A
BYgTOW05B12	568	YCR016W		5	B	12	90	3	+		H. Moriya	B-3-2	P1	1135 (upYCR016W)	cggccgctctagaactagtggatccATCTGAAATAATAATGGTTTTCA	1136 (downYCR016W)	attgggtaccgggccccccctcgagGATGAGCCACGTTATTACTTATA	2649	P	P		A
BYgTOW05C12	569	YCR017C	CWH43	5	C	12	91	3	+		H. Moriya	B-3-2	P1	1137 (upYCR017C)	cggccgctctagaactagtggatccAGGATAGATCGAAACAATCCATA	1138 (downYCR017C)	attgggtaccgggccccccctcgagAAGAATTTCTTCGTTGATGTTTA	3778	P	P		A
BYgTOW05D12	570	YCR018C	SRD1	5	D	12	92	3		no growth (y)	H. Moriya	B-3-2	P1	20134 (YNL036W_1)	cggccgctctagaactagtggatccTATAGTTTCCCAGTCGATCGGGA	20135 (YNL036W_2)	attgggtaccgggccccccctcgagTATGTTGTTATCGTTACCATTTG	2166	N	N		G
BYgTOW05E12	571	YCR019W	MAK32	5	E	12	93	3	+		H. Moriya	B-3-2	P1	1141 (upYCR019W)	cggccgctctagaactagtggatccGTTGTCATAATTATTATATCGCA	1142 (downYCR019W)	attgggtaccgggccccccctcgagTTTGAATCTTGTTACAACGCCTA	5155	P	P		G
BYgTOW05F12	572	YCR020C	PET18	5	F	12	94	3	+		H. Moriya	B-3-2	P1	1143 (upYCR020C)	cggccgctctagaactagtggatccGAATTGATGGCTAATATTGTTTA	1144 (downYCR020C)	attgggtaccgggccccccctcgagCTTTACAAAAGTCTAACACGATG	948	P	P		A
BYgTOW05G12	573	YCR020C-A	MAK31	5	G	12	95	3	+		H. Moriya	B-3-2	P1	1145 (upYCR020C-A)	cggccgctctagaactagtggatccGCTGATTGTGTTGTTCTGTGACA	1146 (downYCR020C-A)	attgggtaccgggccccccctcgagTAACTTATCAGTGGTACAGCTCA	707	P	P		A
BYgTOW05H12	574	YCR020W-B	HTL1	5	H	12	96	3	+		H. Moriya	B-3-2	P1	1147 (upYCR020W-B)	cggccgctctagaactagtggatccATCTGACAGTTTCAAGATGTCCA	1148 (downYCR020W-B)	attgggtaccgggccccccctcgagCAAGCTGTCGAAGATACTGCTTA	1057	P	P		A
BYgTOW06A01	575	YCR021C	HSP30	6	A	1	1	3	+		H. Moriya	B-3-2	P1	1149 (upYCR021C)	cggccgctctagaactagtggatccAGTAACCAACGCTGTACCACATG	1150 (downYCR021C)	attgggtaccgggccccccctcgagTTGAAAAATGAAAGGAAAAAGTA	3026	P	P		A
BYgTOW06B01	576	YCR023C		6	B	1	2	3	+		H. Moriya	B-3-2	P1	1151 (upYCR023C)	cggccgctctagaactagtggatccTCTGCAGAATCCATCGATTTTTG	1152 (downYCR023C)	attgggtaccgggccccccctcgagAAAGCTTGATAGCGTATCGTTCA	3683	P	P		E
BYgTOW06C01	577	YCR024C	SLM5	6	C	1	3	3	+		H. Moriya	B-3-2	P1	1153 (upYCR024C)	cggccgctctagaactagtggatccACTATTATTTTTTTCCACTCTTA	1154 (downYCR024C)	attgggtaccgggccccccctcgagGAAAGTAAGCTTTTGACGCGCCA	2272	P	P		A
BYgTOW06D01	578	YCR024C-B		6	D	1	4	3	+		H. Moriya	B-3-2	P1	20170 (YCR024C-B_1)	cggccgctctagaactagtggatccAGGAGGTTTATGTCGTCATTTGG	20171 (YCR024C-B_2)	attgggtaccgggccccccctcgagATTTGATCCATCCATTAATTGAA	1767	N	N		D
BYgTOW06E01	579	YCR024C-A	PMP1	6	E	1	5	3	+		H. Moriya	B-3-2	P1	1157 (upYCR024C-A)	cggccgctctagaactagtggatccGATTTAGTCGATTCTGATACCTA	1158 (downYCR024C-A)	attgggtaccgggccccccctcgagAAAGGGTATCGCACACACACACA	1292	P	P		A
BYgTOW06F01	580	YCR026C	NPP1	6	F	1	6	3	+		H. Moriya	B-3-2	P1	1159 (upYCR026C)	cggccgctctagaactagtggatccAATAATAAATGTTCTATAATGTG	1160 (downYCR026C)	attgggtaccgggccccccctcgagAATAACACCACCTGGTAAAGTCA	4349	P	P		A
BYgTOW06G01	581	YCR027C	RHB1	6	G	1	7	3	slow		H. Moriya	B-3-2	P1	1161 (upYCR027C)	cggccgctctagaactagtggatccGAAATTTCAAATCCTTTCCGATA	1162 (downYCR027C)	attgggtaccgggccccccctcgagCTCTAAATCATTCTGAAGTTCCA	4593	P	P		A
BYgTOW06H01	582	YCR028C	FEN2	6	H	1	8	3	+		H. Moriya	B-3-2	P1	1163 (upYCR028C)	cggccgctctagaactagtggatccGAAAATGCTGCTTCTTCAGAATA	1164 (downYCR028C)	attgggtaccgggccccccctcgagAGAAGACATAGTGGCGTATTCCA	4997	P	N		A
BYgTOW06A02	583	YCR028C-A	RIM1	6	A	2	9	3	slow		H. Moriya	B-3-2	P1	1165 (upYCR028C-A)	cggccgctctagaactagtggatccGGTAACTACCATGGTCTCGCTTG	1166 (downYCR028C-A)	attgggtaccgggccccccctcgagGATAGATTTCGATTCCTTCATCA	1448	P	P		A
BYgTOW06B02	584	YCR030C	SYP1	6	B	2	10	3	+		H. Moriya	B-3-2	P1	1167 (upYCR030C)	cggccgctctagaactagtggatccGGTAGAAGAGGTAGAAGATTATG	1168 (downYCR030C)	attgggtaccgggccccccctcgagACGAGCTTGAGTACGTAAAAACA	4106	P	P		A
BYgTOW06C02	585	YCR031C	RPS14A	6	C	2	11	3	+		H. Moriya	B-3-2	P1	1169 (upYCR031C)	cggccgctctagaactagtggatccAGCAGCATTAATAATTGAATTCA	1170 (downYCR031C)	attgggtaccgggccccccctcgagATATTTGGTTCTTTGTTCCGTCA	3128	P	P		E
BYgTOW06D02	586	YCR032W	BPH1	6	D	2	12	3	+		H. Moriya	B-3-2	P1	20018 (YCR032W_1)	cggccgctctagaactagtggatccAGCAGTCTCTATTACATTTTAAA	20019 (YCR032W_2)	attgggtaccgggccccccctcgagTCTCCAAGCCTTCGTGTAGGTGG	8004	P	P		B
BYgTOW06E02	587	YCR033W	SNT1	6	E	2	13	3	-		H. Moriya	B-3-2	P1	1173 (upYCR033W)	cggccgctctagaactagtggatccGGCAGATTAGCTATTTGGTACTA	1174 (downYCR033W)	attgggtaccgggccccccctcgagATATTGAGTAACGAGTGAATTCA	4615	P	P		A
BYgTOW06F02	588	YCR034W	FEN1	6	F	2	14	3	+		H. Moriya	B-3-2	P1	1175 (upYCR034W)	cggccgctctagaactagtggatccTCTAAAAAGGAAAATAATAATTG	1176 (downYCR034W)	attgggtaccgggccccccctcgagTTGTCAACAAGATTTAACATATA	1711	P	P		A
BYgTOW06G02	589	YCR035C	RRP43	6	G	2	15	3	+		H. Moriya	B-3-2	P1	1177 (upYCR035C)	cggccgctctagaactagtggatccAGAACCTATTACTGTAATACCCA	1178 (downYCR035C)	attgggtaccgggccccccctcgagCCTCAACACAGAAGAAAAAGGTA	1708	P	P		A
BYgTOW06H02	590	YCR036W	RBK1	6	H	2	16	3	+		H. Moriya	B-3-2	P1	1179 (upYCR036W)	cggccgctctagaactagtggatccTTCTAACGTGGTACTTTCAGCCA	1180 (downYCR036W)	attgggtaccgggccccccctcgagTCCGTCTTAAAAGGTAGCACTTA	1442	P	P		A
BYgTOW06A03	591	YCR037C	PHO87	6	A	3	17	3	+		H. Moriya	B-3-2	P1	1181 (upYCR037C)	cggccgctctagaactagtggatccGCTAAGGTTCCAAGGCTTACCTA	1182 (downYCR037C)	attgggtaccgggccccccctcgagAAAGATGTTCAGAAAGATGCATA	3369	P	P		A
BYgTOW06B03	592	YCR038C-039C	BUD5, MATALPHA2	6	B	3	18	3	+		H. Moriya	B-3-2	P1	1183 (upYCR038C-039C)	cggccgctctagaactagtggatccGAAAGCAGGCTTCGAAGTAAACA	1184 (downYCR038C-039C)	attgggtaccgggccccccctcgagTTTGAGAAAGTGTGAGAATCTCA	3303	N	N		G
BYgTOW06C03	593	YCR040W	MATALPHA1	6	C	3	19	3	+		H. Moriya	B-3-2	P1	1185 (upYCR040W)	cggccgctctagaactagtggatccGTCTTTAATGGGTATTTTATTCA	1186 (downYCR040W)	attgggtaccgggccccccctcgagACAAAGAATGATGCTAAGAATTG	1042	N	N		G
BYgTOW06D03	594	YCR042C	TAF2	6	D	3	20	3	+		H. Moriya	B-3-2	P1	1187 (upYCR042C)	cggccgctctagaactagtggatccGAGTACCAACATGTAAAGATCTA	1188 (downYCR042C)	attgggtaccgggccccccctcgagGTGTTTGTACATTTGGCCTTATA	5338	N	P		C
BYgTOW06E03	595	YCR043C		6	E	3	21	3	+		H. Moriya	B-3-2	P1	1189 (upYCR043C)	cggccgctctagaactagtggatccTGGGGTAATAGACAATTGTACTA	1190 (downYCR043C)	attgggtaccgggccccccctcgagGGCGTTTTTGGAAAAGGACATCA	1526	P	P		A
BYgTOW06F03	596	YCR044C	PER1	6	F	3	22	3	+		H. Moriya	B-3-2	P1	1191 (upYCR044C)	cggccgctctagaactagtggatccCGTGATTTTATGAAAAATTTGTA	1192 (downYCR044C)	attgggtaccgggccccccctcgagAGCATCAAGTGGAGCTGGGATCA	1537	P	P		A
BYgTOW06G03	597	YCR045C		6	G	3	23	3	+		H. Moriya	B-3-2	P1	1193 (upYCR045C)	cggccgctctagaactagtggatccGCAGGTCTAAGAAGAAAGAAATA	1194 (downYCR045C)	attgggtaccgggccccccctcgagGGTCACAACCACAGCTAACCTCA	2010	P	P		A
BYgTOW06H03	598	YCR046C	IMG1	6	H	3	24	3	+		H. Moriya	B-3-2	P1	1195 (upYCR046C)	cggccgctctagaactagtggatccAGGAAAAGAAGACACAGGTTCTA	1196 (downYCR046C)	attgggtaccgggccccccctcgagGATGAGTATGCACTGTGGCTTCA	1154	P	P		A
BYgTOW06A04	599	YCR047C	BUD23	6	A	4	25	3	+		H. Moriya	B-3-2	P1	1197 (upYCR047C)	cggccgctctagaactagtggatccCAACAAATCCTTAGTCTCCGTCA	1198 (downYCR047C)	attgggtaccgggccccccctcgagCAATCTGACGTTCCTGCTCCACA	1552	P	P		A
BYgTOW06B04	600	YCR048W	ARE1	6	B	4	26	3	+		H. Moriya	B-3-2	P1	1199 (upYCR048W)	cggccgctctagaactagtggatccTGCCAACTCCTCAGGACGTGACA	1200 (downYCR048W)	attgggtaccgggccccccctcgagAGCCACCCATATATTAGCGTTCA	2572	P	P		A
BYgTOW06C04	601	YCR050C		6	C	4	27	3	+		H. Moriya	B-3-2	P1	1201 (upYCR050C)	cggccgctctagaactagtggatccAGCCACCCATATATTAGCGTTCA	1202 (downYCR050C)	attgggtaccgggccccccctcgagTGCCAACTCCTCAGGACGTGACA	2572	P	P		B
BYgTOW06D04	602	YCR051W		6	D	4	28	3	+		H. Moriya	B-3-2	P1	1203 (upYCR051W)	cggccgctctagaactagtggatccCCTGACCTTATGAACTGCCACCA	1204 (downYCR051W)	attgggtaccgggccccccctcgagGACCGGATTGGTCTGTGTTACCA	1268	P	P		B
BYgTOW06E04	603	YCR052W	RSC6	6	E	4	29	3	+		H. Moriya	B-3-2	P1	1205 (upYCR052W)	cggccgctctagaactagtggatccCCAGATTCCAAGAGAAGAAAATA	1206 (downYCR052W)	attgggtaccgggccccccctcgagGTAAACTTGGGAAGCGTTAGGCA	2004	P	P		A
BYgTOW06F04	604	YCR053W	THR4	6	F	4	30	3	+		H. Moriya	B-3-2	P1	1207 (upYCR053W)	cggccgctctagaactagtggatccCTGTACTCCCAAGGAAGACTATA	1208 (downYCR053W)	attgggtaccgggccccccctcgagATTATTAGCATAGATGAAGATTA	1977	P	P		A
BYgTOW06G04	605	YCR054C	CTR86	6	G	4	31	3	+		H. Moriya	B-3-2	P1	1209 (upYCR054C)	cggccgctctagaactagtggatccGAAAATGAGAAAGAGCTTCCTTG	1210 (downYCR054C)	attgggtaccgggccccccctcgagGAACTTGCTAAAATGAAATTATA	2262	P	P		A
BYgTOW06H04	606	YCR057C	PWP2	6	H	4	32	3	+		H. Moriya	B-3-2	P1	1211 (upYCR057C)	cggccgctctagaactagtggatccGTCAGGGCCGGCTTCGACTCGTA	1212 (downYCR057C)	attgggtaccgggccccccctcgagATCTAGAAAATTGTTCATAGGCA	3433	P	P		B
BYgTOW06A05	607	YCR059C	YIH1	6	A	5	33	3	+		H. Moriya	B-3-2	P1	1213 (upYCR059C)	cggccgctctagaactagtggatccCTTCTGCTTTTCAAATTGGCTCA	1214 (downYCR059C)	attgggtaccgggccccccctcgagAGAGAACTTGAAATCGGATTTCA	1217	P	P		A
BYgTOW06B05	608	YCR060W	TAH1	6	B	5	34	3	+		H. Moriya	B-3-2	P1	1215 (upYCR060W)	cggccgctctagaactagtggatccCAACTGTTCGTGATCGTCATCCA	1216 (downYCR060W)	attgggtaccgggccccccctcgagTAAAATTGAAACAAAACGCACCA	1379	P	P		A
BYgTOW06C05	609	YCR061W		6	C	5	35	3	+		H. Moriya	B-3-2	P1	1217 (upYCR061W)	cggccgctctagaactagtggatccCCGGAGGGATACGACCGGTCCTG	1218 (downYCR061W)	attgggtaccgggccccccctcgagTCTTCTGGTCTTTATGCGCGGCA	3630	P	P		B
BYgTOW06D05	610	YCR063W	BUD31	6	D	5	36	3	+		H. Moriya	B-3-2	P1	1219 (upYCR063W)	cggccgctctagaactagtggatccAAAACCAGGAAAACCAGTCTTTA	1220 (downYCR063W)	attgggtaccgggccccccctcgagGATGGATATGTCTTCATTCATCA	1898	P	P		A
BYgTOW06E05	611	YCR065W	HCM1	6	E	5	37	3	+		H. Moriya	B-3-2	P1	1221 (upYCR065W)	cggccgctctagaactagtggatccCGTGGATGTGCAAGCACAGACTA	1222 (downYCR065W)	attgggtaccgggccccccctcgagTGCAGTGGTTATTTGGTGGTCCA	2755	P	P		B
BYgTOW06F05	612	YCR066W	RAD18	6	F	5	38	3	+		H. Moriya	B-3-2	P1	1223 (upYCR066W)	cggccgctctagaactagtggatccGATAGCGGTAATGAAAAGAATTG	1224 (downYCR066W)	attgggtaccgggccccccctcgagGCTGGCCTTCATGACGAATTGTG	2167	P	P		E
BYgTOW06G05	613	YCR067C	SED4	6	G	5	39	3	+		H. Moriya	B-3-2	P1	1225 (upYCR067C)	cggccgctctagaactagtggatccTCTTGAAGGGCTTTTATGCAACA	1226 (downYCR067C)	attgggtaccgggccccccctcgagAAAGACCCACCCGGTAACAATTA	4297	P	P		A
BYgTOW06H05	614	YCR068W	ATG15	6	H	5	40	3	+		H. Moriya	B-3-2	P1	1227 (upYCR068W)	cggccgctctagaactagtggatccATAGTTTGCAGAGTTGCCACTCA	1228 (downYCR068W)	attgggtaccgggccccccctcgagGAGCAGCAAGGATTTCAACCACA	2779	P	P		B
BYgTOW06A06	615	YCR069W	CPR4	6	A	6	41	3	+		H. Moriya	B-3-2	P1	1229 (upYCR069W)	cggccgctctagaactagtggatccTTCTGCACCAAATACGAGTTGTA	1230 (downYCR069W)	attgggtaccgggccccccctcgagAGGGTATTAACCAAGAAATTTTA	1373	P	P		A
BYgTOW06B06	616	YCR071C	IMG2	6	B	6	42	3	+		H. Moriya	B-3-2	P1	1231 (upYCR071C)	cggccgctctagaactagtggatccATGGTAAGATTGTGGACGCATTG	1232 (downYCR071C)	attgggtaccgggccccccctcgagACGGTTTCATTAAGACACAAGTA	840	P	P		A
BYgTOW06C06	617	YCR072C	RSA4	6	C	6	43	3	+		H. Moriya	B-3-2	P1	1233 (upYCR072C)	cggccgctctagaactagtggatccCAAGTACCTATCCTAAGCTCATA	1234 (downYCR072C)	attgggtaccgggccccccctcgagTCTAGTAACACACGAACTGATCA	2092	P	P		A
BYgTOW06D06	618	YCR073C	SSK22	6	D	6	44	3	+		H. Moriya	B-3-2	P1	1235 (upYCR073C)	cggccgctctagaactagtggatccTATCTTGGGTACCGTCGTAGTCA	1236 (downYCR073C)	attgggtaccgggccccccctcgagAGGTGGAGGAATCAGGGTGGACA	4658	P	P		A
BYgTOW06E06	619	YCR073W-A	SOL2	6	E	6	45	3	+		H. Moriya	B-3-2	P1	1237 (upYCR073W-A)	cggccgctctagaactagtggatccTGTATTCAGTATATCCATCATCA	1238 (downYCR073W-A)	attgggtaccgggccccccctcgagCTGGCGTCAGAGTACCCGCTGTA	1496	P	P		B
BYgTOW06F06	620	YCR075C	ERS1	6	F	6	46	3	+		H. Moriya	B-3-2	P1	1239 (upYCR075C)	cggccgctctagaactagtggatccATCAGATTGTTTTTCCGCTTCCA	1240 (downYCR075C)	attgggtaccgggccccccctcgagTTCCACCAAGGTTTGTCTATTTA	1111	P	P		A
BYgTOW06G06	621	YCR075W-A		6	G	6	47	3	+		H. Moriya	B-3-2	P1	1241 (upYCR075W-A)	cggccgctctagaactagtggatccTAGTATATCGTCTAACGACACCA	1242 (downYCR075W-A)	attgggtaccgggccccccctcgagGGGTCAGGATCTGGCTTTATTTA	524	P	P		A
BYgTOW06H06	622	YCR076C		6	H	6	48	3	+		H. Moriya	B-3-2	P1	1243 (upYCR076C)	cggccgctctagaactagtggatccGGTGAAATATCAGAACTAAAGTA	1244 (downYCR076C)	attgggtaccgggccccccctcgagGCTGTATATACCAGCGCTCAATA	1082	P	P		B
BYgTOW06A07	623	YCR077C	PAT1	6	A	7	49	3	+		H. Moriya	B-3-2	P1	1245 (upYCR077C)	cggccgctctagaactagtggatccCGCATAAGCATTCCCCAGCCGCA	1246 (downYCR077C)	attgggtaccgggccccccctcgagCAGTTCAACCTTATTCTCAATCA	2846	P	P		A
BYgTOW06B07	624	YCR079W	PTC6	6	B	7	50	3	+		H. Moriya	B-3-2	P1	1247 (upYCR079W)	cggccgctctagaactagtggatccATTTTCTAACCCAAAGAAGGACA	1248 (downYCR079W)	attgggtaccgggccccccctcgagGTATCGACCAGAACCGTTATTCA	1789	P	P		A
BYgTOW06C07	625	YCR081W	SRB8	6	C	7	51	3	+		H. Moriya	B-3-2	P1	1249 (upYCR081W)	cggccgctctagaactagtggatccTCTAACGAAACAAAATTAAACTA	1250 (downYCR081W)	attgggtaccgggccccccctcgagGTGCGTTCCCTTTGGGGTGATCA	4756	P	P		A
BYgTOW06D07	626	YCR082W	AHC2	6	D	7	52	3	+		H. Moriya	B-3-2	P1	1251 (upYCR082W)	cggccgctctagaactagtggatccTTTGAGAGGAAAAATCCACATTG	1252 (downYCR082W)	attgggtaccgggccccccctcgagCATCACAGGCTTATAGAACAACA	970	P	P		A
BYgTOW06E07	627	YCR083W	TRX3	6	E	7	53	3	+		H. Moriya	B-3-2	P1	1253 (upYCR083W)	cggccgctctagaactagtggatccTTGTATGAAGATGGCTTATTATG	1254 (downYCR083W)	attgggtaccgggccccccctcgagTATAAAAAAATAGCGCCAAATTA	1088	P	P		B
BYgTOW06F07	628	YCR084C	TUP1	6	F	7	54	3	+		H. Moriya	B-3-2	P1	1255 (upYCR084C)	cggccgctctagaactagtggatccTTTGTATACAGTCAATGGATCCA	1256 (downYCR084C)	attgggtaccgggccccccctcgagGAGAAGGGAATCAAAGATCTATA	3477	P	P		C
BYgTOW06G07	629	YCR086W	CSM1	6	G	7	55	3	+		H. Moriya	B-3-2	P1	1257 (upYCR086W)	cggccgctctagaactagtggatccCGTATTCGAAACGCTGGCAGTCA	1258 (downYCR086W)	attgggtaccgggccccccctcgagCAAATCAGGTATGCAAAGGAATA	1600	P	P		B
BYgTOW06H07	630	YCR087C-A	LUG1	6	H	7	56	3	+		H. Moriya	B-3-2	P1	1259 (upYCR087C-A)	cggccgctctagaactagtggatccATAATCAATAGGTTCCAAAGCCA	1260 (downYCR087C-A)	attgggtaccgggccccccctcgagGAGAAAAAAGATGAAACCGAGTA	1150	P	P		B
BYgTOW06A08	631	YCR088W	ABP1	6	A	8	57	3	-		H. Moriya	B-3-2	P1	1261 (upYCR088W)	cggccgctctagaactagtggatccCACCTCACAGTTGAACGTAACCA	1262 (downYCR088W)	attgggtaccgggccccccctcgagACCTAATGACGCAAATGAGTTCA	3013	P	P		A
BYgTOW06B08	632	YCR089W	FIG2	6	B	8	58	3	+		H. Moriya	B-3-2	P1	1263 (upYCR089W)	cggccgctctagaactagtggatccAATTATGTGTCTTTGGGCAACTA	1264 (downYCR089W)	attgggtaccgggccccccctcgagTCAAGCATTATTAAAGGTAAGTA	5515	P	P		B
BYgTOW06C08	633	YCR090C		6	C	8	59	3	+		H. Moriya	B-3-2	P1	1265 (upYCR090C)	cggccgctctagaactagtggatccGGAACGGTATTCTTGCTGAGTCA	1266 (downYCR090C)	attgggtaccgggccccccctcgagGTAATGGTGATCAACTTCATTTA	2187	P	P		A
BYgTOW06D08	634	YCR091W	KIN82	6	D	8	60	3	+		H. Moriya	B-3-2	P1	1267 (upYCR091W)	cggccgctctagaactagtggatccTTTCAGAACCAAAAATAACGGCA	1268 (downYCR091W)	attgggtaccgggccccccctcgagTTACTATCATTGGATATCCACTG	3947	P	P		D
BYgTOW06E08	635	YCR092C	MSH3	6	E	8	61	3	+		H. Moriya	B-3-2	P1	1269 (upYCR092C)	cggccgctctagaactagtggatccATCACGGTATGTGGCCGATAGCA	1270 (downYCR092C)	attgggtaccgggccccccctcgagAAAGACATCATACCTGAACTATA	3597	P	P		E
BYgTOW06F08	636	YCR093W	CDC39	6	F	8	62	3	+		H. Moriya	B-3-2	P1	1271 (upYCR093W)	cggccgctctagaactagtggatccTTTAGGTTCATTACCTATCACCA	1272 (downYCR093W)	attgggtaccgggccccccctcgagACCTCTTTTGAACAATGAAACCA	6901	P	P		A
BYgTOW06G08	637	YCR094W	CDC50	6	G	8	63	3	+		H. Moriya	B-3-2	P1	1273 (upYCR094W)	cggccgctctagaactagtggatccACCCCTCTACAATCCAACGCATA	1274 (downYCR094W)	attgggtaccgggccccccctcgagTATAGGGAACATATTTTTACATA	1773	P	P		B
BYgTOW06H08	638	YCR095C	OCA4	6	H	8	64	3	+		H. Moriya	B-3-2	P1	1275 (upYCR095C)	cggccgctctagaactagtggatccACCCAACTTGATTAGAACTGTCA	1276 (downYCR095C)	attgggtaccgggccccccctcgagACAACATTGAGGGAAATTTTATA	1748	P	P		B
BYgTOW06A09	639	YCR095W-A		6	A	9	65	3	+		H. Moriya	B-3-2	P1	1277 (upYCR095W-A)	cggccgctctagaactagtggatccAAAGTTAGCAGGTGGAACCAGCA	1278 (downYCR095W-A)	attgggtaccgggccccccctcgagCCTCTGGCAAAGAAGAAAGAATG	3967	P	P		A
BYgTOW06B09	640	YCR096C	HMRA2	6	B	9	66	3	+		H. Moriya	B-3-2	P1	1279 (upYCR096C)	cggccgctctagaactagtggatccCGCCATACTACAAATATCATCCA	1280 (downYCR096C)	attgggtaccgggccccccctcgagCTATGCAAGATTTATAAAAGGTG	4084	P	P		A
BYgTOW06C09	641	YCR097W	HMRA1	6	C	9	67	3	+		H. Moriya	B-3-2	P1	1281 (upYCR097W)	cggccgctctagaactagtggatccTCTATCGTTTTCTATGCTGCGCA	1282 (downYCR097W)	attgggtaccgggccccccctcgagGTCAGACAGGTCGATCAAAGTTG	3557	P	P		A
BYgTOW06D09	642	YCR098C	GIT1	6	D	9	68	3	+		H. Moriya	B-3-2	P1	1283 (upYCR098C)	cggccgctctagaactagtggatccAACAAGTTTGACTTTGAAATTTA	1284 (downYCR098C)	attgggtaccgggccccccctcgagAATAAACGTATGAGATCTAAATA	6557	P	P		A
BYgTOW06E09	643	YCR099C-100C		6	E	9	69	3	+		H. Moriya	B-3-2	P1	1285 (upYCR099C-100C)	cggccgctctagaactagtggatccAAAAGAAAAAAGACGACGATATA	1286 (downYCR099C-100C)	attgggtaccgggccccccctcgagCGATGTGATATCTTTGTCTTCCA	3923	P	P		A
BYgTOW06F09	644	YCR101C		6	F	9	70	3	+		H. Moriya	B-3-2	P1	1287 (upYCR101C)	cggccgctctagaactagtggatccAAACTAGTTGCCGTATTAAACTA	1288 (downYCR101C)	attgggtaccgggccccccctcgagTATCCAGATGTCCGTAGATGACA	2186	P	P		A
BYgTOW06G09	645	YCR102C		6	G	9	71	3	+		H. Moriya	B-3-2	P1	1289 (upYCR102C)	cggccgctctagaactagtggatccAGCGATTGAAGTTAATTTGACCA	1290 (downYCR102C)	attgggtaccgggccccccctcgagATATATGGCATGAAGTAATATCA	4817	P	N		E
BYgTOW06H09	646	YCR104W	PAU3	6	H	9	72	3	+		H. Moriya	B-3-2	P1	20172 (YCR104W_1)	cggccgctctagaactagtggatccGCATTCTTTACGGGGAGCTTTCG	20173 (YCR104W_2)	attgggtaccgggccccccctcgagTTTCTGACTAATAAAAACATATA	1875	P	P		C
BYgTOW06A10	647	YCR105W	ADH7	6	A	10	73	3	+		H. Moriya	B-3-2	P1	1293 (upYCR105W)	cggccgctctagaactagtggatccATCTACACTGCTATTCCAAAATA	1294 (downYCR105W)	attgggtaccgggccccccctcgagTTTTTTTACTGTAATCGAATCCA	2829	P	P		A
BYgTOW06B10	648	YCR106W	RDS1	6	B	10	74	3	+		H. Moriya	B-3-2	P1	1295 (upYCR106W)	cggccgctctagaactagtggatccTATGATAAGAAATTCCATAAATA	1296 (downYCR106W)	attgggtaccgggccccccctcgagTGAGTCGGACGCGGACCCAATCA	3781	P	P		A
BYgTOW06C10	649	YCR107W	AAD3	6	C	10	75	3	+		H. Moriya	B-3-2	P1	1297 (upYCR107W)	cggccgctctagaactagtggatccCTGAGCGATATGCCTTCTTTGTG	1298 (downYCR107W)	attgggtaccgggccccccctcgagATACCCTGTGCCATTTACCCATA	2587	P	P		A
BYgTOW06D10	650	YCR108C		6	D	10	76	3	+		H. Moriya	B-3-2	P1	1299 (upYCR108C)	cggccgctctagaactagtggatccCACACACACCACACCCACCACAC	1300 (downYCR108C)	attgggtaccgggccccccctcgagAAATATGGTACGAATAATGTTTA	1662	P	P		A
BYgTOW06E10	651	YDL248W	COS7	6	E	10	77	4	+		H. Moriya	B-3-2	P1	20026 (YDL248W_1)	cggccgctctagaactagtggatccTCAATTTATATACACTTATGCCA	20027 (YDL248W_2)	attgggtaccgggccccccctcgagGCTTTTTAATTACTAGTAGGTTG	2652	P	P		B
BYgTOW06F10	652	YDL247W	MPH2	6	F	10	78	4	+		H. Moriya	B-3-2	P1	1303 (upYDL247W)	cggccgctctagaactagtggatccGAAGAGTCTTTAATGAAGAAATG	1304 (downYDL247W)	attgggtaccgggccccccctcgagACTATTATCTTTGGTCCTGAATG	5776	P	P		F
BYgTOW06G10	653	YDL246C	SOR2	6	G	10	79	4	+		H. Moriya	B-3-2	P1	1305 (upYDL246C)	cggccgctctagaactagtggatccAAGTTCCCAAAGAGTTTTAATTG	1306 (downYDL246C)	attgggtaccgggccccccctcgagAGCAATGTATCCCATCACCTATG	3889	P	P		A
BYgTOW06H10	654	YDL245C	HXT15	6	H	10	80	4	-		H. Moriya	B-3-2	P1	20020 (YDL132W_1)	cggccgctctagaactagtggatccACTCAAGATCAAATAACACCATC	20021 (YDL132W_2)	attgggtaccgggccccccctcgagATGCGAACAAACGCATGCTCAAC	3204	P	N		A
BYgTOW06A11	655	YDL244W	THI13	6	A	11	81	4	+		H. Moriya	B-3-2	P1	1309 (upYDL244W)	cggccgctctagaactagtggatccTGGTGAGGACTGTTCGCTTGCCA	1310 (downYDL244W)	attgggtaccgggccccccctcgagTCTGCGCAGATTTCCTTCGATTA	4263	P	P		A
BYgTOW06B11	656	YDL243C	AAD4	6	B	11	82	4	+		H. Moriya	B-3-2	P1	1311 (upYDL243C)	cggccgctctagaactagtggatccTAGAGCATTTTCAGTTACGTTCA	1312 (downYDL243C)	attgggtaccgggccccccctcgagAAGAGATTGGCTCTTCCAGCTTA	3455	P	P		B
BYgTOW06C11	657	YDL241W		6	C	11	83	4	+		H. Moriya	B-3-2	P1	1313 (upYDL241W)	cggccgctctagaactagtggatccCTGTTCCTTATTCATAGAGCCCA	1314 (downYDL241W)	attgggtaccgggccccccctcgagATAACCAGCAGAATTTTGAATCA	4303	N	P		E
BYgTOW06D11	658	YDL240W	LRG1	6	D	11	84	4	slow		H. Moriya	B-3-2	P1	1315 (upYDL240W)	cggccgctctagaactagtggatccCTAGTGTTGTATACAATTGTCTA	1316 (downYDL240W)	attgggtaccgggccccccctcgagTTGTTTAAATATTTCTTTTCTTA	5443	P	P		C
BYgTOW06E11	659	YDL239C	ADY3	6	E	11	85	4	+		H. Moriya	B-3-2	P1	1317 (upYDL239C)	cggccgctctagaactagtggatccGGCCAGCAAGTCTACCAGATTTA	1318 (downYDL239C)	attgggtaccgggccccccctcgagATACAAGGTGAAATAAACAAATA	3155	P	P		A
BYgTOW06F11	660	YDL238C	GUD1	6	F	11	86	4	+		H. Moriya	B-3-2	P1	1319 (upYDL238C)	cggccgctctagaactagtggatccTAGACACCCTTTCAGTCCTAACA	1320 (downYDL238C)	attgggtaccgggccccccctcgagCAAAAATGCTAACCAATGATTCA	1928	P	P		A
BYgTOW06G11	661	YDL237W		6	G	11	87	4	+		H. Moriya	B-3-2	P1	1321 (upYDL237W)	cggccgctctagaactagtggatccAAATAATAAATCACTTTTTGTCA	1322 (downYDL237W)	attgggtaccgggccccccctcgagTGGTACACCTTGTTGAGCAGTCA	1888	P	P		A
BYgTOW06H11	662	YDL236W	PHO13	6	H	11	88	4	+		H. Moriya	B-3-2	P1	1323 (upYDL236W)	cggccgctctagaactagtggatccTTCATGGCATCGTCATTGATATA	1324 (downYDL236W)	attgggtaccgggccccccctcgagAAATATTACAACACAAACCTATA	1632	P	P		A
BYgTOW06A12	663	YDL235C	YPD1	6	A	12	89	4	+		H. Moriya	B-3-2	P1	1325 (upYDL235C)	cggccgctctagaactagtggatccAGGAGCAAAAATTCCGTTAAATA	1326 (downYDL235C)	attgggtaccgggccccccctcgagACCTTAACCAATAATGAGTTATA	1050	P	P		A
BYgTOW06B12	664	YDL234C	GYP7	6	B	12	90	4	+		H. Moriya	B-3-2	P1	1327 (upYDL234C)	cggccgctctagaactagtggatccCGGTTGCGGTGGGCCTTGGTACA	1328 (downYDL234C)	attgggtaccgggccccccctcgagGATTTCTGAGGGAATAGTAGACA	2926	P	P		A
BYgTOW06C12	665	YDL233W		6	C	12	91	4	+		H. Moriya	B-3-2	P1	1329 (upYDL233W)	cggccgctctagaactagtggatccTTTGCAGAATAGTATCTTACTCA	1330 (downYDL233W)	attgggtaccgggccccccctcgagGTTCAGCTGTTCATCAGAGATCA	2056	P	P		A
BYgTOW06D12	666	YDL232W	OST4	6	D	12	92	4	+		H. Moriya	B-3-2	P1	1331 (upYDL232W)	cggccgctctagaactagtggatccACAAAAAAGAAGATGAAGTTTTA	1332 (downYDL232W)	attgggtaccgggccccccctcgagATACTGGGCGAAGAAAACTTTTA	740	P	P		A
BYgTOW06E12	667	YDL231C	BRE4	6	E	12	93	4	+		H. Moriya	B-3-2	P1	1333 (upYDL231C)	cggccgctctagaactagtggatccAATATACCATGGTGCAGCTGCCA	1334 (downYDL231C)	attgggtaccgggccccccctcgagTCCACCATGTCTCCTAAGAACTA	4149	P	P		A
BYgTOW06F12	668	YDL230W	PTP1	6	F	12	94	4	+		H. Moriya	B-3-2	P1	1335 (upYDL230W)	cggccgctctagaactagtggatccTCGATCTCGCTCATATCTTTTCA	1336 (downYDL230W)	attgggtaccgggccccccctcgagACCTTGGAAAACACCTTCAGCCA	1867	P	P		A
BYgTOW06G12	669	YDL229W	SSB1	6	G	12	95	4	slow		H. Moriya	B-3-2	P1	1337 (upYDL229W)	cggccgctctagaactagtggatccAACAGTCTTTCCGTGAACCAATA	1338 (downYDL229W)	attgggtaccgggccccccctcgagAACGCAGGTGCGCGCATCTGCTA	2610	P	P		A
BYgTOW06H12	670	YDL227C	HO	6	H	12	96	4	+		H. Moriya	B-3-2	P1	1339 (upYDL227C)	cggccgctctagaactagtggatccGAGGACAAATGGGACGATTTCTA	1340 (downYDL227C)	attgggtaccgggccccccctcgagACCAAGGCCATGTCTTCTCGTTA	5255	N	N		B
BYgTOW07A01	671	YDL226C	GCS1	7	A	1	1	4	slow		H. Moriya	B-3-2	P1	1341 (upYDL226C)	cggccgctctagaactagtggatccTGGCGGTGTTGAAGCAGTGCTCA	1342 (downYDL226C)	attgggtaccgggccccccctcgagAATAGTCGTGTTTTCAGAAAGCA	4460	P	P		F
BYgTOW07B01	672	YDL225W	SHS1	7	B	1	2	4	slow		H. Moriya	B-3-2	P1	1343 (upYDL225W)	cggccgctctagaactagtggatccTGGGTCCACTTTCCAATCTGACA	1344 (downYDL225W)	attgggtaccgggccccccctcgagAATGGAAGTTACGGGAAATCATG	2270	P	P		A
BYgTOW07C01	673	YDL224C	WHI4	7	C	1	3	4	slow		H. Moriya	B-3-2	P1	1345 (upYDL224C)	cggccgctctagaactagtggatccTTTGGATTTAGGAGTGAAATTTA	1346 (downYDL224C)	attgggtaccgggccccccctcgagTCTATTGCATCGGGTAGAGATTG	3211	P	P		A
BYgTOW07D01	674	YDL223C	HBT1	7	D	1	4	4	+		H. Moriya	B-3-2	P1	1347 (upYDL223C)	cggccgctctagaactagtggatccGGGCCAGTGACGGTACGCGACTA	1348 (downYDL223C)	attgggtaccgggccccccctcgagCGTCTGATTATGCACTAATGACA	4572	P	P		F
BYgTOW07E01	675	YDL222C	FMP45	7	E	1	5	4	+		H. Moriya	B-3-2	P1	1349 (upYDL222C)	cggccgctctagaactagtggatccGCCGGAGCCGTTCCCACCTCGTA	1350 (downYDL222C)	attgggtaccgggccccccctcgagGGAAATGGACTCGTTCATATTCA	1885	P	P		A
BYgTOW07F01	676	YDL220C	CDC13	7	F	1	6	4	+		H. Moriya	B-3-2	P1	1351 (upYDL220C)	cggccgctctagaactagtggatccGACTTTTTGTAAGACAATCTTCA	1352 (downYDL220C)	attgggtaccgggccccccctcgagATTAACGAACCTTTTGAAAATCA	3487	P	P		A
BYgTOW07G01	677	YDL219W	DTD1	7	G	1	7	4	+		H. Moriya	B-3-2	P1	1353 (upYDL219W)	cggccgctctagaactagtggatccCTCAGGCTCTTCTAAGGTATCCA	1354 (downYDL219W)	attgggtaccgggccccccctcgagGAAAACTCCAGTAACTCGTTTCA	1521	P	P		A
BYgTOW07H01	678	YDL218W		7	H	1	8	4	+		H. Moriya	B-3-2	P1	1355 (upYDL218W)	cggccgctctagaactagtggatccATCATTCTTGACAGTGACCAATA	1356 (downYDL218W)	attgggtaccgggccccccctcgagCCTCAAAACGATTTTAAAGAATG	2264	P	P		A
BYgTOW07A02	679	YDL217C	TIM22	7	A	2	9	4	+		H. Moriya	B-3-2	P1	1357 (upYDL217C)	cggccgctctagaactagtggatccTACAAGGACACCTTTACATTATG	1358 (downYDL217C)	attgggtaccgggccccccctcgagAGGAACGTCAATCAAATGCCATA	1597	P	P		A
BYgTOW07B02	680	YDL216C	RRI1	7	B	2	10	4	+		H. Moriya	B-3-2	P1	1359 (upYDL216C)	cggccgctctagaactagtggatccAGAGAAGCGGAGGCAAGTGCTTG	1360 (downYDL216C)	attgggtaccgggccccccctcgagCAAACCAAATCCTGTGTACACCA	2080	P	P		A
BYgTOW07C02	681	YDL215C	GDH2	7	C	2	11	4	+		H. Moriya	B-3-2	P1	1361 (upYDL215C)	cggccgctctagaactagtggatccGGCGGCCTGCATCAGCGAACGTA	1362 (downYDL215C)	attgggtaccgggccccccctcgagTACAGTCTTATTTGAAAGTGACA	4173	P	P		A
BYgTOW07D02	682	YDL214C	PRR2	7	D	2	12	4	+		H. Moriya	B-3-2	P1	1363 (upYDL214C)	cggccgctctagaactagtggatccGATAGAGCCAAACTACTTAAATG	1364 (downYDL214C)	attgggtaccgggccccccctcgagGCGATTTTTGTTATCAAAAAGCA	3417	P	P		A
BYgTOW07E02	683	YDL213C	NOP6	7	E	2	13	4	+		H. Moriya	B-3-2	P1	1365 (upYDL213C)	cggccgctctagaactagtggatccACAGAAATCTGAATATGAGAACA	1366 (downYDL213C)	attgggtaccgggccccccctcgagTCGCAGGATTCTAGACAACGACA	1927	P	P		A
BYgTOW07F02	684	YDL212W	SHR3	7	F	2	14	4	slow		H. Moriya	B-3-2	P1	1367 (upYDL212W)	cggccgctctagaactagtggatccCTTTTTATCTTCCTCGGACCCCA	1368 (downYDL212W)	attgggtaccgggccccccctcgagAGCTTTTTGAGAGAAATTATTTA	1374	P	P		B
BYgTOW07G02	685	YDL211C		7	G	2	15	4	+		H. Moriya	B-3-2	P1	1369 (upYDL211C)	cggccgctctagaactagtggatccCTCGTTTTTGCTTGACATACTCA	1370 (downYDL211C)	attgggtaccgggccccccctcgagAAGAGGAAGAACGCCAAAAAATA	5258	P	N		G
BYgTOW07H02	686	YDL210W	UGA4	7	H	2	16	4	+		H. Moriya	B-3-2	P1	1371 (upYDL210W)	cggccgctctagaactagtggatccCGAAGACGTTACATTTAGTAGCA	1372 (downYDL210W)	attgggtaccgggccccccctcgagTACCTCTCCTCTGATGAGGATTA	5841	P	P		A
BYgTOW07A03	687	YDL209C	CWC2	7	A	3	17	4	+		H. Moriya	B-3-2	P1	1373 (upYDL209C)	cggccgctctagaactagtggatccATGTTCCTTGTTGTCTTTACCCA	1374 (downYDL209C)	attgggtaccgggccccccctcgagATTATGTCCAAACAGGAACCATA	1573	P	P		A
BYgTOW07B03	688	YDL208W	NHP2	7	B	3	18	4	slow		H. Moriya	B-3-2	P1	1375 (upYDL208W)	cggccgctctagaactagtggatccGGATTTATCCCTCCAAGATGTCA	1376 (downYDL208W)	attgggtaccgggccccccctcgagAACCTCATCGAACACAAATCTCA	1068	P	P		A
BYgTOW07C03	689	YDL207W	GLE1	7	C	3	19	4	+		H. Moriya	B-3-2	P1	1377 (upYDL207W)	cggccgctctagaactagtggatccGTCAAAGAAGTTCAAGCTTTATG	1378 (downYDL207W)	attgggtaccgggccccccctcgagTAGCCATCTTAAAGGTTTATGCA	2240	P	P		A
BYgTOW07D03	690	YDL206W		7	D	3	20	4	+		H. Moriya	B-3-2	P1	1379 (upYDL206W)	cggccgctctagaactagtggatccTCCTTTCCGGAAATGTCTCCTTA	1380 (downYDL206W)	attgggtaccgggccccccctcgagATTAATTTAGACAGAATCAAATG	2944	P	P		A
BYgTOW07E03	691	YDL205C	HEM3	7	E	3	21	4	+		H. Moriya	B-3-2	P1	1381 (upYDL205C)	cggccgctctagaactagtggatccATTGGTAGTCGTATTCCTATTCA	1382 (downYDL205C)	attgggtaccgggccccccctcgagTTTTTAGAAGTTCACCAAGTGTA	2187	P	P		A
BYgTOW07F03	692	YDL204W	RTN2	7	F	3	22	4	+		H. Moriya	B-3-2	P1	1383 (upYDL204W)	cggccgctctagaactagtggatccAATATGTAGAGTTTCAGGGCCCA	1384 (downYDL204W)	attgggtaccgggccccccctcgagGCTCTTCGAAGTTTGACAAATTA	2383	P	P		A
BYgTOW07G03	693	YDL203C	ACK1	7	G	3	23	4	+		H. Moriya	B-3-2	P1	1385 (upYDL203C)	cggccgctctagaactagtggatccAGGCATAAACCTTAGCTGCAACA	1386 (downYDL203C)	attgggtaccgggccccccctcgagAAGCAAAAATTGCAACACGCATA	2735	P	P		A
BYgTOW07H03	694	YDL202W	MRPL11	7	H	3	24	4	+		H. Moriya	B-3-2	P1	1387 (upYDL202W)	cggccgctctagaactagtggatccTTGCGGTTGGCCCTGATTAACCA	1388 (downYDL202W)	attgggtaccgggccccccctcgagTTGGCTTAGTGGCTTGGCTTTCA	1654	P	P		A
BYgTOW07A04	695	YDL201W	TRM8	7	A	4	25	4	+		H. Moriya	B-3-2	P1	1389 (upYDL201W)	cggccgctctagaactagtggatccGCAGAATCGAAGGGATCAAAGTA	1390 (downYDL201W)	attgggtaccgggccccccctcgagAGCTTAAGCCTTAGTAGATTGTA	1323	P	P		B
BYgTOW07B04	696	YDL200C	MGT1	7	B	4	26	4	+		H. Moriya	B-3-2	P1	1391 (upYDL200C)	cggccgctctagaactagtggatccCCTGGAGACATGGCAGTTGCCTA	1392 (downYDL200C)	attgggtaccgggccccccctcgagTTACCAACGCCAGCCATATTGTA	915	P	P		B
BYgTOW07C04	697	YDL199C		7	C	4	27	4	+		H. Moriya	B-3-2	P1	1393 (upYDL199C)	cggccgctctagaactagtggatccTTCGATAACCTGTTGAGCAAATG	1394 (downYDL199C)	attgggtaccgggccccccctcgagTGTATAGTAAAGCAGTTCCTTCA	2628	P	P		A
BYgTOW07D04	698	YDL198C	GGC1	7	D	4	28	4	-		H. Moriya	B-3-2	P1	1395 (upYDL198C)	cggccgctctagaactagtggatccCATTGTTCAGGACTACATAAATA	1396 (downYDL198C)	attgggtaccgggccccccctcgagTGACATGTTTAACGGAGGTTTCA	1610	P	P		B
BYgTOW07E04	699	YDL197C	ASF2	7	E	4	29	4	+		H. Moriya	B-3-2	P1	1397 (upYDL197C)	cggccgctctagaactagtggatccAGAAAACTCAGCAAGTTTGACCA	1398 (downYDL197C)	attgggtaccgggccccccctcgagTTGTTTCTTATCGGTATGAGGCA	2703	P	P		A
BYgTOW07F04	700	YDL195W	SEC31	7	F	4	30	4	-		H. Moriya	B-3-2	P1	1399 (upYDL195W)	cggccgctctagaactagtggatccCAAGACACCACGATTTTTTGGCA	1400 (downYDL195W)	attgggtaccgggccccccctcgagAGAACTGTTACTATTAGGATCCA	5132	P	N		F
BYgTOW07G04	701	YDL194W	SNF3	7	G	4	31	4	+		H. Moriya	B-3-2	P1	1401 (upYDL194W)	cggccgctctagaactagtggatccATAGCTGAAGCGACTTTGAATTA	1402 (downYDL194W)	attgggtaccgggccccccctcgagATCCTTTTTGATCATCGTGGGCA	3689	P	P		A
BYgTOW07H04	702	YDL193W	NUS1	7	H	4	32	4	+		H. Moriya	B-3-2	P1	1403 (upYDL193W)	cggccgctctagaactagtggatccAATGAAAATAATGATTTGAAATA	1404 (downYDL193W)	attgggtaccgggccccccctcgagCAACTTAGAGGCAAACAAACCCA	2133	P	P		B
BYgTOW07A05	703	YDL192W	ARF1	7	A	5	33	4	+		H. Moriya	B-3-2	P1	1405 (upYDL192W)	cggccgctctagaactagtggatccTGTAAAGTGAATGTTGGTAAATG	1406 (downYDL192W)	attgggtaccgggccccccctcgagTTTTGTTCATCTCAAACATACCA	1911	P	P		A
BYgTOW07B05	704	YDL191W	RPL35A	7	B	5	34	4	slow		H. Moriya	B-3-2	P1	1407 (upYDL191W)	cggccgctctagaactagtggatccAACAGTTTGAAAAACTCAACTTA	1408 (downYDL191W)	attgggtaccgggccccccctcgagGCAAAACATAAAGCAAGCGAGTG	1887	P	P		A
BYgTOW07C05	705	YDL190C	UFD2	7	C	5	35	4	+		H. Moriya	B-3-2	P1	1409 (upYDL190C)	cggccgctctagaactagtggatccGTTTCGAGAATCTAGTGCTGTCA	1410 (downYDL190C)	attgggtaccgggccccccctcgagAGAAAGTACGCTATTAAGGCTTA	3745	P	P		A
BYgTOW07D05	706	YDL189W	RBS1	7	D	5	36	4	+		H. Moriya	B-3-2	P1	1411 (upYDL189W)	cggccgctctagaactagtggatccTAAAATATCTTCTATGGCGGTCA	1412 (downYDL189W)	attgggtaccgggccccccctcgagAAGACACCGGATTATTTCTTATA	2319	P	P		A
BYgTOW07E05	707	YDL188C	PPH22	7	E	5	37	4	slow		H. Moriya	B-3-2	P1	1413 (upYDL188C)	cggccgctctagaactagtggatccTTCTATACTTGTGTTACACTGCA	1414 (downYDL188C)	attgggtaccgggccccccctcgagAAATTTGATAAATTAAACATTTA	2073	P	P		A
BYgTOW07F05	708	YDL186W		7	F	5	38	4	+		H. Moriya	B-3-2	P1	1415 (upYDL186W)	cggccgctctagaactagtggatccAGGGTCATCAATTTCCATATCCA	1416 (downYDL186W)	attgggtaccgggccccccctcgagAGCGTTTTCAATTGCACCAGCCA	1835	P	P		A
BYgTOW07G05	709	YDL185W	TFP1	7	G	5	39	4	+		H. Moriya	B-3-2	P1	1417 (upYDL185W)	cggccgctctagaactagtggatccATATTTTTTTGCCACCACGATTA	1418 (downYDL185W)	attgggtaccgggccccccctcgagAAGGTGAGAGCCAGATCCAAATA	4004	P	N		F
BYgTOW07H05	710	YDL184C	RPL41A	7	H	5	40	4	-		H. Moriya	B-3-2	P1	1419 (upYDL184C)	cggccgctctagaactagtggatccTCTCAAGAGAAAAACAAAATTTA	1420 (downYDL184C)	attgggtaccgggccccccctcgagAGATTTGCTGAATCTACCGATTA	915	P	P		A
BYgTOW07A06	711	YDL183C		7	A	6	41	4	+		H. Moriya	B-3-2	P1	1421 (upYDL183C)	cggccgctctagaactagtggatccTGGATTTGGTTTAGCAGCAGTCA	1422 (downYDL183C)	attgggtaccgggccccccctcgagCTTCTTTCTCCACTTGGCTCTCA	2999	P	P		A
BYgTOW07B06	712	YDL182W	LYS20	7	B	6	42	4	-		H. Moriya	B-3-2	P1	1423 (upYDL182W)	cggccgctctagaactagtggatccCGGTATAAATATTGAACGTATCA	1424 (downYDL182W)	attgggtaccgggccccccctcgagTGCTAATGCTGAACGTGGTAACA	3392	P	P		A
BYgTOW07C06	713	YDL181W	INH1	7	C	6	43	4	+		H. Moriya	B-3-2	P1	1425 (upYDL181W)	cggccgctctagaactagtggatccAAGCGGACTAAGCCATCCGCCTA	1426 (downYDL181W)	attgggtaccgggccccccctcgagTGCTGCATGATTTAATCGGACCA	1219	P	P		A
BYgTOW07D06	714	YDL180W		7	D	6	44	4	+		H. Moriya	B-3-2	P1	1427 (upYDL180W)	cggccgctctagaactagtggatccAAAATTGACTCGATGACCAAATA	1428 (downYDL180W)	attgggtaccgggccccccctcgagAAGAGCATCGTAGTCAGAAATCA	2901	P	P		B
BYgTOW07E06	715	YDL179W	PCL9	7	E	6	45	4	+		H. Moriya	B-3-2	P1	1429 (upYDL179W)	cggccgctctagaactagtggatccATACTTTCAACAGTTTATATATA	1430 (downYDL179W)	attgggtaccgggccccccctcgagTCTCACCAAAATGTTTCTTAGCA	2029	P	P		F
BYgTOW07F06	716	YDL178W	DLD2	7	F	6	46	4	+		H. Moriya	B-3-2	P1	1431 (upYDL178W)	cggccgctctagaactagtggatccTGGTCATCGTTTTTCAAGCAATA	1432 (downYDL178W)	attgggtaccgggccccccctcgagAAGAAGGGTGGATTTCTTCCTTA	2050	P	P		A
BYgTOW07G06	717	YDL177C		7	G	6	47	4	+		H. Moriya	B-3-2	P1	1433 (upYDL177C)	cggccgctctagaactagtggatccAAATTGAATCCTGCCAGTAGCCA	1434 (downYDL177C)	attgggtaccgggccccccctcgagTTAAACCCTTACAAATACATTTG	1029	P	P		B
BYgTOW07H06	718	YDL176W		7	H	6	48	4	+		H. Moriya	B-3-2	P1	1435 (upYDL176W)	cggccgctctagaactagtggatccTAGCTTACCAACATTCTTACTCA	1436 (downYDL176W)	attgggtaccgggccccccctcgagGGTACCTTGGGGAAAAGAAGATA	2809	P	P		A
BYgTOW07A07	719	YDL175C	AIR2	7	A	7	49	4	+		H. Moriya	B-3-2	P1	1437 (upYDL175C)	cggccgctctagaactagtggatccGAGCCCGCTAATGATTACAGGTG	1438 (downYDL175C)	attgggtaccgggccccccctcgagGTGAAAAAGGTAAAAAGAGACTA	1649	P	P		A
BYgTOW07B07	720	YDL174C	DLD1	7	B	7	50	4	+		H. Moriya	B-3-2	P1	1439 (upYDL174C)	cggccgctctagaactagtggatccGTTTTGTGGGTTGAACGTAGCCA	1440 (downYDL174C)	attgggtaccgggccccccctcgagAAATGGTGCCGTATTTTTTTCCA	2719	P	P		A
BYgTOW07C07	721	YDL173W		7	C	7	51	4	+		H. Moriya	B-3-2	P1	1441 (upYDL173W)	cggccgctctagaactagtggatccTGTGCAAGTACGCTTCCACAACA	1442 (downYDL173W)	attgggtaccgggccccccctcgagAAAGAATTAGCTAGTCAAGTCTA	1660	P	P		A
BYgTOW07D07	722	YDL171C	GLT1	7	D	7	52	4	slow		H. Moriya	B-3-2	P1	1443 (upYDL171C)	cggccgctctagaactagtggatccCAGCTTCTCCACGCCATAATTCA	1444 (downYDL171C)	attgggtaccgggccccccctcgagTCTTTGAAAACTATGTTTAATTG	7286	N	N		G
BYgTOW07E07	723	YDL170W	UGA3	7	E	7	53	4	+		H. Moriya	B-3-2	P1	1445 (upYDL170W)	cggccgctctagaactagtggatccATTGTCTGATTTCAACACTGGCA	1446 (downYDL170W)	attgggtaccgggccccccctcgagCACCTAAAATGGTTAATTAAATA	2470	P	P		B
BYgTOW07F07	724	YDL169C	UGX2	7	F	7	54	4	+		H. Moriya	B-3-2	P1	1447 (upYDL169C)	cggccgctctagaactagtggatccTTTACCAACAGTAGCGGCGGACA	1448 (downYDL169C)	attgggtaccgggccccccctcgagGATTACAATATTAATTTTGCCTG	1746	P	P		B
BYgTOW07G07	725	YDL168W	SFA1	7	G	7	55	4	+		H. Moriya	B-3-2	P1	1449 (upYDL168W)	cggccgctctagaactagtggatccAATAAGTTTCTCCTTATCCTCCA	1450 (downYDL168W)	attgggtaccgggccccccctcgagTTTAATAGTTCAATACGTTGGTA	2306	P	P		A
BYgTOW07H07	726	YDL167C	NRP1	7	H	7	56	4	+		H. Moriya	B-3-2	P1	1451 (upYDL167C)	cggccgctctagaactagtggatccGAAGACGATGAAGACAGTGAGTA	1452 (downYDL167C)	attgggtaccgggccccccctcgagTTGAAGTCTGATGAAATAAAATA	2731	P	P		A
BYgTOW07A08	727	YDL166C	FAP7	7	A	8	57	4	+		H. Moriya	B-3-2	P1	1453 (upYDL166C)	cggccgctctagaactagtggatccCGCTTTTAAACCAAATTTTTCCA	1454 (downYDL166C)	attgggtaccgggccccccctcgagCAGCTCTAGTACCACATAGTGCA	1182	P	P		A
BYgTOW07B08	728	YDL165W	CDC36	7	B	8	58	4	+		H. Moriya	B-3-2	P1	1455 (upYDL165W)	cggccgctctagaactagtggatccCGGTCCATACCGTCTTGCTTCCA	1456 (downYDL165W)	attgggtaccgggccccccctcgagAACCAATCCCACATGCAAAATTA	991	P	P		A
BYgTOW07C08	729	YDL164C	CDC9	7	C	8	59	4	+		H. Moriya	B-3-2	P1	1457 (upYDL164C)	cggccgctctagaactagtggatccAGATCTAACAAATTGTTTCGACA	1458 (downYDL164C)	attgggtaccgggccccccctcgagTTGTTTTATAATGCTATTATGTA	2895	P	P		A
BYgTOW07D08	730	YDL161W	ENT1	7	D	8	60	4	slow		H. Moriya	B-3-2	P1	1459 (upYDL161W)	cggccgctctagaactagtggatccGCAACCGGTCAGTAATCTGCGCA	1460 (downYDL161W)	attgggtaccgggccccccctcgagGGGCTTCTTCTGATGGATATGTA	2158	P	P		A
BYgTOW07E08	731	YDL160C-A		7	E	8	61	4	+		H. Moriya	B-3-2	P1	1461 (upYDL160C-A)	cggccgctctagaactagtggatccGGTCAGTCACAACCCCAGTATTA	1462 (downYDL160C-A)	attgggtaccgggccccccctcgagGGATATACTCTAATTGATTTATG	1378	P	P		B
BYgTOW07F08	732	YDL160C	DHH1	7	F	8	62	4	+		H. Moriya	B-3-2	P1	1463 (upYDL160C)	cggccgctctagaactagtggatccAGTGTTTATTATCTGATTGTACA	1464 (downYDL160C)	attgggtaccgggccccccctcgagTATTAACGCTTCTTTAGATAACA	2620	P	P		A
BYgTOW07G08	733	YDL159W-A		7	G	8	63	4	+		H. Moriya	B-3-2	P1	1465 (upYDL159W-A)	cggccgctctagaactagtggatccGAAGTTATTATTGATGGAACCCA	1466 (downYDL159W-A)	attgggtaccgggccccccctcgagCTGTAAAGTCTTTCGTTGAAACA	597	P	P		G
BYgTOW07H08	734	YDL159W	STE7	7	H	8	64	4	+		H. Moriya	B-3-2	P1	1467 (upYDL159W)	cggccgctctagaactagtggatccAATTTTTTTCCCTCCCTTTTTTG	1468 (downYDL159W)	attgggtaccgggccccccctcgagGATGGTGAAACACAGGCTAACTA	1965	P	P		A
BYgTOW07A09	735	YDL157C		7	A	9	65	4	slow		H. Moriya	B-3-2	P1	1469 (upYDL157C)	cggccgctctagaactagtggatccCTGAAATTCTGTTAATTCCGGCA	1470 (downYDL157C)	attgggtaccgggccccccctcgagCAATCGGAAAGATCAACCCATTG	936	P	P		A
BYgTOW07B09	736	YDL156W		7	B	9	66	4	+		H. Moriya	B-3-2	P1	1471 (upYDL156W)	cggccgctctagaactagtggatccGAACACTGCCAAAATATTACTCA	1472 (downYDL156W)	attgggtaccgggccccccctcgagCAAAGACTGTGAGTTATGATGCA	2231	P	P		B
BYgTOW07C09	737	YDL155W	CLB3	7	C	9	67	4	-		H. Moriya	B-3-2	P1	1473 (upYDL155W)	cggccgctctagaactagtggatccGGAACCATAAAGCAGGAAGAATG	1474 (downYDL155W)	attgggtaccgggccccccctcgagGCTTATGAGCCATTCATGGGACA	1894	P	P		A
BYgTOW07D09	738	YDL154W	MSH5	7	D	9	68	4	-		H. Moriya	B-3-2	P1	1475 (upYDL154W)	cggccgctctagaactagtggatccCACAGAGTAGAAAGATCTAACTA	1476 (downYDL154W)	attgggtaccgggccccccctcgagAGGTCTGTTAAATTCAAGAATTA	3176	P	P		D
BYgTOW07E09	739	YDL153C	SAS10	7	E	9	69	4	-		H. Moriya	B-3-2	P1	1477 (upYDL153C)	cggccgctctagaactagtggatccCCCATTTCCTTTATTACTGCTCA	1478 (downYDL153C)	attgggtaccgggccccccctcgagAAATTGAAAAATTTCCTTCGCTA	2350	P	P		D
BYgTOW07F09	740	YDL150W	RPC53	7	F	9	70	4	+		H. Moriya	B-3-2	P1	1479 (upYDL150W)	cggccgctctagaactagtggatccTCTGTTTGAGCCTTTGCGTACCA	1480 (downYDL150W)	attgggtaccgggccccccctcgagTAACTGGTATTCATCTCTCTCCA	1953	P	P		B
BYgTOW07G09	741	YDL149W	ATG9	7	G	9	71	4	+		H. Moriya	B-3-2	P1	1481 (upYDL149W)	cggccgctctagaactagtggatccATAGTAGTCACACCTCAAATCTA	1482 (downYDL149W)	attgggtaccgggccccccctcgagAAACTACGTGGCGGAAAGAAATA	3589	P	P		A
BYgTOW07H09	742	YDL148C	NOP14	7	H	9	72	4	+		H. Moriya	B-3-2	P1	1483 (upYDL148C)	cggccgctctagaactagtggatccCTTAATTGGTGCATCTCTTGACA	1484 (downYDL148C)	attgggtaccgggccccccctcgagAAGAAGTCTGACGTCGGAAGATA	3052	P	P		A
BYgTOW07A10	743	YDL147W	RPN5	7	A	10	73	4	+		H. Moriya	B-3-2	P1	1485 (upYDL147W)	cggccgctctagaactagtggatccATTCTTAAGTTGTGAACCGGCCA	1486 (downYDL147W)	attgggtaccgggccccccctcgagTGGAGATAATGGATCTAATATCA	2210	P	P		A
BYgTOW07B10	744	YDL146W	LDB17	7	B	10	74	4	+		H. Moriya	B-3-2	P1	1487 (upYDL146W)	cggccgctctagaactagtggatccATGCACGGTTTGCAAGCTAAATG	1488 (downYDL146W)	attgggtaccgggccccccctcgagTCCGGATTAAGAATACGTGTATA	2356	P	P		D
BYgTOW07C10	745	YDL145C	COP1	7	C	10	75	4	+		H. Moriya	B-3-2	P1	1489 (upYDL145C)	cggccgctctagaactagtggatccACTGCCACTCTTGTGGACGAGTA	1490 (downYDL145C)	attgggtaccgggccccccctcgagAGAAAATGTGGAACTCCAAAATA	4483	P	P		A
BYgTOW07D10	746	YDL144C		7	D	10	76	4	+		H. Moriya	B-3-2	P1	1491 (upYDL144C)	cggccgctctagaactagtggatccGTTAGATGGAACTTTAGCAGACA	1492 (downYDL144C)	attgggtaccgggccccccctcgagTTCAAATTTAGTTAACATCTTCA	1866	P	P		A
BYgTOW07E10	747	YDL143W	CCT4	7	E	10	77	4	+		H. Moriya	B-3-2	P1	1493 (upYDL143W)	cggccgctctagaactagtggatccCCCGATAACTAGTATTCTAGACA	1494 (downYDL143W)	attgggtaccgggccccccctcgagAACGCTTTTAAACTTTTAAAATA	2033	P	P		A
BYgTOW07F10	748	YDL142C	CRD1	7	F	10	78	4	+		H. Moriya	B-3-2	P1	1495 (upYDL142C)	cggccgctctagaactagtggatccGCCATTATAGACTAATACATTCA	1496 (downYDL142C)	attgggtaccgggccccccctcgagGATGATATTGCATTCAGCCGTTA	1503	P	P		B
BYgTOW07G10	749	YDL141W	BPL1	7	G	10	79	4	+		H. Moriya	B-3-2	P1	1497 (upYDL141W)	cggccgctctagaactagtggatccATAAATGGGCACCATTTGAATCA	1498 (downYDL141W)	attgggtaccgggccccccctcgagAATGAAAATGAAAATTCCAGATG	2836	P	P		A
BYgTOW07H10	750	YDL140C	RPO21	7	H	10	80	4	slow		H. Moriya	B-3-2	P1	20022 (YDL140C_1)	cggccgctctagaactagtggatccCGACATCAGCGACGAGGAAGATG	20023 (YDL140C_2)	attgggtaccgggccccccctcgagTACGGAGCTGCGGAAATATTGCC	6702	P	P		B
BYgTOW07A11	751	YDL139C	SCM3	7	A	11	81	4	+		H. Moriya	B-3-2	P1	1501 (upYDL139C)	cggccgctctagaactagtggatccTAGGCAGTTTTGGCTATCGTTCA	1502 (downYDL139C)	attgggtaccgggccccccctcgagACTAGAATACTGTTGTCCTACCA	2836	P	P		A
BYgTOW07B11	752	YDL138W	RGT2	7	B	11	82	4	+		H. Moriya	B-3-2	P1	1503 (upYDL138W)	cggccgctctagaactagtggatccAGAAATTTTCTTATTGGTTTTCA	1504 (downYDL138W)	attgggtaccgggccccccctcgagTAACTTAGAAGCGTATAGACCCA	4528	P	P		A
BYgTOW07C11	753	YDL137W	ARF2	7	C	11	83	4	-		H. Moriya	B-3-2	P1	1505 (upYDL137W)	cggccgctctagaactagtggatccAGCCAATACACTTCCCCCCAATA	1506 (downYDL137W)	attgggtaccgggccccccctcgagTGTATATTCATCTCTACATACCA	2003	P	P		A
BYgTOW07D11	754	YDL136W	RPL35B	7	D	11	84	4	+		H. Moriya	B-3-2	P1	1507 (upYDL136W)	cggccgctctagaactagtggatccAACAACTTGAAGAATCAATCCTA	1508 (downYDL136W)	attgggtaccgggccccccctcgagGGGGTCGAAATTGTCAAAAAATA	1652	P	P		A
BYgTOW07E11	755	YDL135C	RDI1	7	E	11	85	4	+		H. Moriya	B-3-2	P1	1509 (upYDL135C)	cggccgctctagaactagtggatccAAGACGCCAGATTACTTTTTATG	1510 (downYDL135C)	attgggtaccgggccccccctcgagAGAAAGTACGCTATCAAGGCTTA	1341	P	P		A
BYgTOW07F11	756	YDL134C	PPH21	7	F	11	86	4	-		H. Moriya	B-3-2	P1	1511 (upYDL134C)	cggccgctctagaactagtggatccAAGGTGAGAGCCAGATCCAAATA	1512 (downYDL134C)	attgggtaccgggccccccctcgagAAAGTCGGTACTTTCTTCGGCCA	2482	P	P		A
BYgTOW07G11	757	YDL133C-A	RPL41B	7	G	11	87	4	-		H. Moriya	B-3-2	P1	1513 (upYDL133C-A)	cggccgctctagaactagtggatccTTGGCTGGAATTAGAATCCCCCA	1514 (downYDL133C-A)	attgggtaccgggccccccctcgagAGGCACATCTAAATCTGTATCCA	1702	P	P		B
BYgTOW07H11	758	YDL133W		7	H	11	88	4	-		H. Moriya	B-3-2	P1	1515 (upYDL133W)	cggccgctctagaactagtggatccCTTCTTTCTCCACTTAGCTCTCA	1516 (downYDL133W)	attgggtaccgggccccccctcgagAGATCTAGGCAGAGTCTCAGACA	2549	P	P		A
BYgTOW07A12	759	YDL132W	CDC53	7	A	12	89	4	+		H. Moriya	B-3-2	P1	20024 (YDL245C_1)	cggccgctctagaactagtggatccCCATTTTTTCAGAATCCTCGATA	20025 (YDL245C_2)	attgggtaccgggccccccctcgagGTTATCTCTTCTAATATGATGGT	3948	P	P		A
BYgTOW07B12	760	YDL131W	LYS21	7	B	12	90	4	-		H. Moriya	B-3-2	P1	1519 (upYDL131W)	cggccgctctagaactagtggatccGAATCGTATGCTTACCTTGCTTA	1520 (downYDL131W)	attgggtaccgggccccccctcgagACGGGAAATGCAACGGTTTAACA	2466	P	P		A
BYgTOW07C12	761	YDL130W-A	STF1	7	C	12	91	4	+		H. Moriya	B-3-2	P1	1521 (upYDL130W-A)	cggccgctctagaactagtggatccAAAAAGGCAAAGGTCACCAAATA	1522 (downYDL130W-A)	attgggtaccgggccccccctcgagAAAGGAAATAATAGAGTCAGACA	1237	P	P		A
BYgTOW07D12	762	YDL130W	RPP1B	7	D	12	92	4	+		H. Moriya	B-3-2	P1	1523 (upYDL130W)	cggccgctctagaactagtggatccAAAATTAATAACCTTTCAAAGTG	1524 (downYDL130W)	attgggtaccgggccccccctcgagGCTCCGTCTACTTCTTAGCTCCA	1639	P	P		E
BYgTOW07E12	763	YDL129W		7	E	12	93	4	+		H. Moriya	B-3-2	P1	1525 (upYDL129W)	cggccgctctagaactagtggatccATGGGTTTCGGTTTATTCGACTA	1526 (downYDL129W)	attgggtaccgggccccccctcgagTAATAGTGGGGTAGTTGCATCCA	2171	P	P		A
BYgTOW07F12	764	YDL128W	VCX1	7	F	12	94	4	+		H. Moriya	B-3-2	P1	1527 (upYDL128W)	cggccgctctagaactagtggatccGAACCTAAATCACGAAAAAAATA	1528 (downYDL128W)	attgggtaccgggccccccctcgagCAGCAAGGCTTCGTAGTTTGACA	3074	P	P		A
BYgTOW07G12	765	YDL127W	PCL2	7	G	12	95	4	+		H. Moriya	B-3-2	P1	1529 (upYDL127W)	cggccgctctagaactagtggatccGACTCTATTGGAAATAGTTTATG	1530 (downYDL127W)	attgggtaccgggccccccctcgagGAAGATGATGATTTGTATAGTTA	2316	P	P		A
BYgTOW07H12	766	YDL126C	CDC48	7	H	12	96	4	+		H. Moriya	B-3-2	P1	1531 (upYDL126C)	cggccgctctagaactagtggatccGCCAAACTAGAAGGCTCCGATTA	1532 (downYDL126C)	attgggtaccgggccccccctcgagTGGTCAAATTACTTCAAATCGTG	3212	P	P		A
BYgTOW08A01	767	YDL125C	HNT1	8	A	1	1	4	+		H. Moriya	B-3-2	P1	1533 (upYDL125C)	cggccgctctagaactagtggatccAAAGAACTGTTGGTGAAATGACA	1534 (downYDL125C)	attgggtaccgggccccccctcgagAAGTGGTTTATGTTCTTCACCCA	1641	P	P		A
BYgTOW08B01	768	YDL124W		8	B	1	2	4	+		H. Moriya	B-3-2	P1	1535 (upYDL124W)	cggccgctctagaactagtggatccCGGTGCCGATATCAATGGCTCCA	1536 (downYDL124W)	attgggtaccgggccccccctcgagACAACAAACACAGTAGCAACACA	1858	P	P		A
BYgTOW08C01	769	YDL123W	SNA4	8	C	1	3	4	-		H. Moriya	B-3-2	P1	1537 (upYDL123W)	cggccgctctagaactagtggatccAACTACGCTGCTCAAAAAGTATA	1538 (downYDL123W)	attgggtaccgggccccccctcgagCTTGCTTTCAATAAACAAATCCA	1401	P	P		A
BYgTOW08D01	770	YDL122W	UBP1	8	D	1	4	4	+		H. Moriya	B-3-2	P1	1539 (upYDL122W)	cggccgctctagaactagtggatccTCTCCTCCTCCTTATGTGCCATG	1540 (downYDL122W)	attgggtaccgggccccccctcgagGAAGCTTACGAAGGATTTGTATA	3339	P	P		A
BYgTOW08E01	771	YDL121C		8	E	1	5	4	+		H. Moriya	B-3-2	P1	1541 (upYDL121C)	cggccgctctagaactagtggatccACTTGCGAGAGACCGCTTAATCA	1542 (downYDL121C)	attgggtaccgggccccccctcgagATTTCTGGTAAAGATGTAAACTA	988	P	P		A
BYgTOW08F01	772	YDL120W	YFH1	8	F	1	6	4	+		H. Moriya	B-3-2	P1	1543 (upYDL120W)	cggccgctctagaactagtggatccTAAAAAATAACCGTATAGATTCA	1544 (downYDL120W)	attgggtaccgggccccccctcgagGAGTTGGTCAAAAGATTCATGTA	1153	P	P		A
BYgTOW08G01	773	YDL119C		8	G	1	7	4	+		H. Moriya	B-3-2	P1	1545 (upYDL119C)	cggccgctctagaactagtggatccCAAAGATGTTAAGTTAGTGGCCA	1546 (downYDL119C)	attgggtaccgggccccccctcgagAAGGCCATTTCTAAAAGCCAATA	2180	P	P		A
BYgTOW08H01	774	YDL118W		8	H	1	8	4	+		H. Moriya	B-3-2	P1	1547 (upYDL118W)	cggccgctctagaactagtggatccAAGGCCATTTCTAAAAGCCAATA	1548 (downYDL118W)	attgggtaccgggccccccctcgagCAAAGATGTTAAGTTAGTGGCCA	2180	P	P		A
BYgTOW08A02	775	YDL117W	CYK3	8	A	2	9	4	+		H. Moriya	B-3-2	P1	1549 (upYDL117W)	cggccgctctagaactagtggatccCTATTTGCTTTTCTTTTGGTATA	1550 (downYDL117W)	attgggtaccgggccccccctcgagTTGATAAGTAGGGGATAATTCCA	3930	P	P		A
BYgTOW08B02	776	YDL116W	NUP84	8	B	2	10	4	+		H. Moriya	B-3-2	P1	1551 (upYDL116W)	cggccgctctagaactagtggatccTTTGCTGAATGGTTGTGCGTATA	1552 (downYDL116W)	attgggtaccgggccccccctcgagCAGAAAAAAATTAATAGAAGCTA	2803	P	P		A
BYgTOW08C02	777	YDL115C	IWR1	8	C	2	11	4	+		H. Moriya	B-3-2	P1	1553 (upYDL115C)	cggccgctctagaactagtggatccATTTATTTTATTCTTGCGTACCA	1554 (downYDL115C)	attgggtaccgggccccccctcgagCGCACAGCAACCCTTTCGAACTG	1904	P	P		A
BYgTOW08D02	778	YDL114W		8	D	2	12	4	+		H. Moriya	B-3-2	P1	1555 (upYDL114W)	cggccgctctagaactagtggatccCGTTGTGGTACTAATAGTGCTCA	1556 (downYDL114W)	attgggtaccgggccccccctcgagAAAAGACATCAAGATTTTGCATA	1553	P	P		A
BYgTOW08E02	779	YDL113C	ATG20	8	E	2	13	4	+		H. Moriya	B-3-2	P1	1557 (upYDL113C)	cggccgctctagaactagtggatccGCAGATGAGAGCACCTCCAACCA	1558 (downYDL113C)	attgggtaccgggccccccctcgagATAAATCCGAAGAGAAGTGCATA	2431	P	P		A
BYgTOW08F02	780	YDL112W	TRM3	8	F	2	14	4	+		H. Moriya	B-3-2	P1	1559 (upYDL112W)	cggccgctctagaactagtggatccTTGGACATCATTTAAGTCTGACA	1560 (downYDL112W)	attgggtaccgggccccccctcgagGTACGATCACTGGAGAATTTATA	4804	P	P		A
BYgTOW08G02	781	YDL111C	RRP42	8	G	2	15	4	+		H. Moriya	B-3-2	P1	1561 (upYDL111C)	cggccgctctagaactagtggatccACACCAAACAGCATATTCATTTA	1562 (downYDL111C)	attgggtaccgggccccccctcgagTCCTATACAGTTCAACACATGTA	1333	P	P		A
BYgTOW08H02	782	YDL110C	TMA17	8	H	2	16	4	+		H. Moriya	B-3-2	P1	1563 (upYDL110C)	cggccgctctagaactagtggatccAAGCATTCCTCTGTGACAGATTG	1564 (downYDL110C)	attgggtaccgggccccccctcgagCTTTTCGGCGACCGAAAGAGACA	1194	P	P		A
BYgTOW08A03	783	YDL109C		8	A	3	17	4	+		H. Moriya	B-3-2	P1	1565 (upYDL109C)	cggccgctctagaactagtggatccTGTGTACTCCATATTCACTTTCA	1566 (downYDL109C)	attgggtaccgggccccccctcgagTCTGATACCGCCTGCTGAGCACA	2780	P	P		A
BYgTOW08B03	784	YDL108W	KIN28	8	B	3	18	4	+		H. Moriya	B-3-2	P1	1567 (upYDL108W)	cggccgctctagaactagtggatccATCAGCACTCCTGCCAGCTTCCA	1568 (downYDL108W)	attgggtaccgggccccccctcgagAAACTTACTGACAAACCTCTGCA	1766	P	P		A
BYgTOW08C03	785	YDL107W	MSS2	8	C	3	19	4	+		H. Moriya	B-3-2	P1	1569 (upYDL107W)	cggccgctctagaactagtggatccTCTTCAATAAAAATACGTAACTG	1570 (downYDL107W)	attgggtaccgggccccccctcgagACTGACGAGCATAGATGGATATG	1569	P	P		A
BYgTOW08D03	786	YDL106C	PHO2	8	D	3	20	4	+		H. Moriya	B-3-2	P1	1571 (upYDL106C)	cggccgctctagaactagtggatccTCTAGATATTACTGTACTAGACA	1572 (downYDL106C)	attgggtaccgggccccccctcgagTTGCTGGACAAAGCACGGCTTTA	2459	P	P		A
BYgTOW08E03	787	YDL105W	NSE4	8	E	3	21	4	+		H. Moriya	B-3-2	P1	1573 (upYDL105W)	cggccgctctagaactagtggatccATCGTACGAGAATTCTTCCATCA	1574 (downYDL105W)	attgggtaccgggccccccctcgagGGTTGGAGAACGGACCAGCTATG	1798	P	P		A
BYgTOW08F03	788	YDL104C	QRI7	8	F	3	22	4	+		H. Moriya	B-3-2	P1	1575 (upYDL104C)	cggccgctctagaactagtggatccAGTGGTATAGTATTAGAAAAATA	1576 (downYDL104C)	attgggtaccgggccccccctcgagATCACTTCACCATTCTTAGACTA	1597	P	P		A
BYgTOW08G03	789	YDL103C	QRI1	8	G	3	23	4	+		H. Moriya	B-3-2	P1	1577 (upYDL103C)	cggccgctctagaactagtggatccGGGAAGGGATCTTTTTTCACTCA	1578 (downYDL103C)	attgggtaccgggccccccctcgagTCCGGTTCCTTTTATTGATATCA	2042	P	P		A
BYgTOW08H03	790	YDL102W	CDC2	8	H	3	24	4	+		H. Moriya	B-3-2	P1	1579 (upYDL102W)	cggccgctctagaactagtggatccGAATAGCTGTTTTGTGTCAGTCA	1580 (downYDL102W)	attgggtaccgggccccccctcgagTACTCAGAATTATCTTGCCTCTA	3772	P	P		A
BYgTOW08A04	791	YDL101C	DUN1	8	A	4	25	4	+		H. Moriya	B-3-2	P1	1581 (upYDL101C)	cggccgctctagaactagtggatccTATGAGTTAGAAGATAAGGAATA	1582 (downYDL101C)	attgggtaccgggccccccctcgagGTAGAACAATTAAGCAAATGGTA	1993	P	P		A
BYgTOW08B04	792	YDL100C	GET3	8	B	4	26	4	+		H. Moriya	B-3-2	P1	1583 (upYDL100C)	cggccgctctagaactagtggatccTTCATCAGACTCCTGTTCAGACA	1584 (downYDL100C)	attgggtaccgggccccccctcgagCTCTCTTTTCGTGGACAAACTCA	1617	P	P		A
BYgTOW08C04	793	YDL099W	BUG1	8	C	4	27	4	+		H. Moriya	B-3-2	P1	1585 (upYDL099W)	cggccgctctagaactagtggatccATTAGGTTCCACGGTTAAATCCA	1586 (downYDL099W)	attgggtaccgggccccccctcgagAATTTTGCCACCTCTAAAAAATG	1451	P	P		A
BYgTOW08D04	794	YDL098C	SNU23	8	D	4	28	4	+		H. Moriya	B-3-2	P1	1587 (upYDL098C)	cggccgctctagaactagtggatccGAAAAGGCAAGTGTCTTGTATTA	1588 (downYDL098C)	attgggtaccgggccccccctcgagTCTGGCCCAATAATGGAATTTTG	993	P	P		A
BYgTOW08E04	795	YDL097C	RPN6	8	E	4	29	4	+		H. Moriya	B-3-2	P1	1589 (upYDL097C)	cggccgctctagaactagtggatccTTTGTACGTTTTCTCTTCCGACA	1590 (downYDL097C)	attgggtaccgggccccccctcgagAGTTCTTCTGCCAAAATTCGACA	1940	P	P		A
BYgTOW08F04	796	YDL095W	PMT1	8	F	4	30	4	+		H. Moriya	B-3-2	P1	1591 (upYDL095W)	cggccgctctagaactagtggatccTAATTTCGAACCTGGCAGAGACA	1592 (downYDL095W)	attgggtaccgggccccccctcgagCTTCAGCAAATGCTCTTTATTCA	3260	P	P		A
BYgTOW08G04	797	YDL093W	PMT5	8	G	4	31	4	+		H. Moriya	B-3-2	P1	1593 (upYDL093W)	cggccgctctagaactagtggatccGAAAAAAGGGCTGTTTTGGAATA	1594 (downYDL093W)	attgggtaccgggccccccctcgagTGATAAACAGCCAGTATTTGCCA	3315	P	P		A
BYgTOW08H04	798	YDL092W	SRP14	8	H	4	32	4	+		H. Moriya	B-3-2	P1	1595 (upYDL092W)	cggccgctctagaactagtggatccTATGAATTAAACGCTGAATCATG	1596 (downYDL092W)	attgggtaccgggccccccctcgagGTAATGGAACGCCTGGACGAATG	1298	P	P		A
BYgTOW08A05	799	YDL091C	UBX3	8	A	5	33	4	+		H. Moriya	B-3-2	P1	1597 (upYDL091C)	cggccgctctagaactagtggatccTCCAATTTATCTTCTCCAAGTTA	1598 (downYDL091C)	attgggtaccgggccccccctcgagAACAAGGTAGCGAAGAAAAACTG	1859	P	P		A
BYgTOW08B05	800	YDL090C	RAM1	8	B	5	34	4	+		H. Moriya	B-3-2	P1	1599 (upYDL090C)	cggccgctctagaactagtggatccATTTATCAAATCATTTGAACCCA	1600 (downYDL090C)	attgggtaccgggccccccctcgagAAAAGTATGCCTAAATATATCCA	2107	P	P		A
BYgTOW08C05	801	YDL089W		8	C	5	35	4	+		H. Moriya	B-3-2	P1	1601 (upYDL089W)	cggccgctctagaactagtggatccGGACCTTCCTACTCTCTGTCGCA	1602 (downYDL089W)	attgggtaccgggccccccctcgagTTATTTGGTTGGAATGACCTATA	2134	P	P		A
BYgTOW08D05	802	YDL088C	ASM4	8	D	5	36	4	-		H. Moriya	B-3-2	P1	1603 (upYDL088C)	cggccgctctagaactagtggatccCTACCCGGAAGACGCTTTGTGTA	1604 (downYDL088C)	attgggtaccgggccccccctcgagAAGAAGAACTATCACAAAAGATA	1986	P	P		A
BYgTOW08E05	803	YDL087C	LUC7	8	E	5	37	4	+		H. Moriya	B-3-2	P1	1605 (upYDL087C)	cggccgctctagaactagtggatccATGAAAGGTCTCAGTAATCAACA	1606 (downYDL087C)	attgggtaccgggccccccctcgagATTGCCTGAACGTATTCCAAACA	1456	P	P		A
BYgTOW08F05	804	YDL086W		8	F	5	38	4	+		H. Moriya	B-3-2	P1	1607 (upYDL086W)	cggccgctctagaactagtggatccGGCAGGCGTTGACATAGTTGACA	1608 (downYDL086W)	attgggtaccgggccccccctcgagAAAGCCGAAAAGACGAGAAGATA	1511	P	P		A
BYgTOW08G05	805	YDL085C-A		8	G	5	39	4	+		H. Moriya	B-3-2	P1	1609 (upYDL085C-A)	cggccgctctagaactagtggatccCGCAAAACCAAGTCTGGGCAGCA	1610 (downYDL085C-A)	attgggtaccgggccccccctcgagACACCTTTGGAGCACGTTTGTTA	1023	P	P		A
BYgTOW08H05	806	YDL085W	NDE2	8	H	5	40	4	+		H. Moriya	B-3-2	P1	1611 (upYDL085W)	cggccgctctagaactagtggatccGTCTCTTTGATTACCTCTAGCCA	1612 (downYDL085W)	attgggtaccgggccccccctcgagATCTTCTTCACCTTCGTGTGACA	2613	P	P		A
BYgTOW08A06	807	YDL084W	SUB2	8	A	6	41	4	-		H. Moriya	B-3-2	P1	1613 (upYDL084W)	cggccgctctagaactagtggatccCTTGGAAGGGATTCCTCCGTGTA	1614 (downYDL084W)	attgggtaccgggccccccctcgagAGATTCCAAAAATCTTACCGTTA	2124	P	P		A
BYgTOW08B06	808	YDL083C	RPS16B	8	B	6	42	4	slow		H. Moriya	B-3-2	P1	1615 (upYDL083C)	cggccgctctagaactagtggatccTTATTTTATAGTAGACATACCCA	1616 (downYDL083C)	attgggtaccgggccccccctcgagCCGTCCACTTATTTGAATAATTA	1893	P	P		A
BYgTOW08C06	809	YDL082W	RPL13A	8	C	6	43	4	slow		H. Moriya	B-3-2	P1	1617 (upYDL082W)	cggccgctctagaactagtggatccTTGGACACTTGGGACGGCAGACA	1618 (downYDL082W)	attgggtaccgggccccccctcgagATGGGTTTCGGTTTATTTGATTA	2059	P	P		A
BYgTOW08D06	810	YDL081C	RPP1A	8	D	6	44	4	slow		H. Moriya	B-3-2	P1	1619 (upYDL081C)	cggccgctctagaactagtggatccAAAAAAAATCAAGTTGGATACTG	1620 (downYDL081C)	attgggtaccgggccccccctcgagGCTGAAGCTGAAAAGAAGAAATA	1300	P	P		A
BYgTOW08E06	811	YDL080C	THI3	8	E	6	45	4	+		H. Moriya	B-3-2	P1	1621 (upYDL080C)	cggccgctctagaactagtggatccTCTGCACCTTCATCGTCTTTGTG	1622 (downYDL080C)	attgggtaccgggccccccctcgagAGACAAAGCGGATTCAGTAGACA	2875	P	P		A
BYgTOW08F06	812	YDL079C	MRK1	8	F	6	46	4	+		H. Moriya	B-3-2	P1	1623 (upYDL079C)	cggccgctctagaactagtggatccATCCTAGACTCTTCCAAGCTATG	1624 (downYDL079C)	attgggtaccgggccccccctcgagTCTCTGTGTATAGCTAGAATTCA	2932	P	P		A
BYgTOW08G06	813	YDL078C	MDH3	8	G	6	47	4	+		H. Moriya	B-3-2	P1	1625 (upYDL078C)	cggccgctctagaactagtggatccATAAATGAGCTAAATAATAAGTA	1626 (downYDL078C)	attgggtaccgggccccccctcgagTAGGCTTCTCAACACATCGGTCA	2269	P	P		A
BYgTOW08H06	814	YDL077C	VAM6	8	H	6	48	4	+		H. Moriya	B-3-2	P1	1627 (upYDL077C)	cggccgctctagaactagtggatccATTAAAAATTTAAAATGGACCTA	1628 (downYDL077C)	attgggtaccgggccccccctcgagGCCAAGAATTGCGACTTTGACCA	4326	P	P		A
BYgTOW08A07	815	YDL076C	RXT3	8	A	7	49	4	+		H. Moriya	B-3-2	P1	1629 (upYDL076C)	cggccgctctagaactagtggatccGACAACGTCTTTCAAACCGGCCA	1630 (downYDL076C)	attgggtaccgggccccccctcgagGTGTAGCTTTTGAGCTCTTAACA	2152	P	P		A
BYgTOW08B07	816	YDL075W	RPL31A	8	B	7	50	4	slow		H. Moriya	B-3-2	P1	1631 (upYDL075W)	cggccgctctagaactagtggatccAGGATCTTGTTCGCTTACCGACA	1632 (downYDL075W)	attgggtaccgggccccccctcgagGATTTATTGACAGTGCACTTGTA	2541	P	P		A
BYgTOW08C07	817	YDL074C	BRE1	8	C	7	51	4	+		H. Moriya	B-3-2	P1	1633 (upYDL074C)	cggccgctctagaactagtggatccTTGATTATGTATGGCAGGACCCA	1634 (downYDL074C)	attgggtaccgggccccccctcgagGTTGTTGTCGAAGAAGATGCTTA	3671	P	P		A
BYgTOW08D07	818	YDL073W		8	D	7	52	4	+		H. Moriya	B-3-2	P1	1635 (upYDL073W)	cggccgctctagaactagtggatccCTTAGTAGCAGGCTCGGCCGTCA	1636 (downYDL073W)	attgggtaccgggccccccctcgagTCGTTGCAAGAAGAAATAAATTA	3733	P	P		A
BYgTOW08E07	819	YDL072C	YET3	8	E	7	53	4	+		H. Moriya	B-3-2	P1	1637 (upYDL072C)	cggccgctctagaactagtggatccTGTATCCATGTTAGTACGAGACA	1638 (downYDL072C)	attgggtaccgggccccccctcgagAATTCTATTAATATCAAAGTCTG	1504	P	P		A
BYgTOW08F07	820	YDL070W	BDF2	8	F	7	54	4	+		H. Moriya	B-3-2	P1	1639 (upYDL070W)	cggccgctctagaactagtggatccAACCAAGGTGTAATATAATGACA	1640 (downYDL070W)	attgggtaccgggccccccctcgagAATTACCATTTGCGTAAATCATA	2720	P	P		A
BYgTOW08G07	821	YDL069C	CBS1	8	G	7	55	4	+		H. Moriya	B-3-2	P1	1641 (upYDL069C)	cggccgctctagaactagtggatccGAGAGGAAAAAGCAAGAGAACTG	1642 (downYDL069C)	attgggtaccgggccccccctcgagAGTAGCGACAGTGACAGTGATTA	1322	P	P		A
BYgTOW08H07	822	YDL067C	COX9	8	H	7	56	4	+		H. Moriya	B-3-2	P1	1643 (upYDL067C)	cggccgctctagaactagtggatccTAATCTTCTAGATAACATACTCA	1644 (downYDL067C)	attgggtaccgggccccccctcgagTGCAAACACTTTTGTCCTCAACA	1071	P	P		A
BYgTOW08A08	823	YDL066W	IDP1	8	A	8	57	4	slow		H. Moriya	B-3-2	P1	1645 (upYDL066W)	cggccgctctagaactagtggatccACCAGTAATTGGAGCAATAGTCA	1646 (downYDL066W)	attgggtaccgggccccccctcgagACCGACGGTTGCAAACAACAATA	1899	P	P		A
BYgTOW08B08	824	YDL065C	PEX19	8	B	8	58	4	+		H. Moriya	B-3-2	P1	1647 (upYDL065C)	cggccgctctagaactagtggatccACGCTGTAGACACAAACTACTCA	1648 (downYDL065C)	attgggtaccgggccccccctcgagAAAGAAATCAAGTCGATCGAGTA	1412	P	P		A
BYgTOW08C08	825	YDL064W	UBC9	8	C	8	59	4	+		H. Moriya	B-3-2	P1	1649 (upYDL064W)	cggccgctctagaactagtggatccATTATCGTACTCGTTTTCATTCA	1650 (downYDL064W)	attgggtaccgggccccccctcgagAATGAAAATTCTACTAACCAATA	1041	P	P		A
BYgTOW08D08	826	YDL063C		8	D	8	60	4	+		H. Moriya	B-3-2	P1	1651 (upYDL063C)	cggccgctctagaactagtggatccATTGGTTTCCACAAGTACAGATA	1652 (downYDL063C)	attgggtaccgggccccccctcgagCAAGCTAAACAGTACTCTAAATA	2604	P	P		A
BYgTOW08E08	827	YDL061C	RPS29B	8	E	8	61	4	+		H. Moriya	B-3-2	P1	1653 (upYDL061C)	cggccgctctagaactagtggatccTGACCTGTGTGAATGACCTGCCA	1654 (downYDL061C)	attgggtaccgggccccccctcgagTGATCTTTTCTTTGATCTGCCCA	1531	P	P		A
BYgTOW08F08	828	YDL060W	TSR1	8	F	8	62	4	+		H. Moriya	B-3-2	P1	1655 (upYDL060W)	cggccgctctagaactagtggatccGAACCAAACGTTTTCGTGAGCCA	1656 (downYDL060W)	attgggtaccgggccccccctcgagGCTAAAGGCACGCATATCAAATA	3485	P	P		A
BYgTOW08G08	829	YDL059C	RAD59	8	G	8	63	4	+		H. Moriya	B-3-2	P1	1657 (upYDL059C)	cggccgctctagaactagtggatccTATCAGTCCTTGAATGATGTCCA	1658 (downYDL059C)	attgggtaccgggccccccctcgagTCGTTACCTTGGAATGGTATGTA	1726	P	P		A
BYgTOW08H08	830	YDL058W	USO1	8	H	8	64	4	+		H. Moriya	B-3-2	P1	1659 (upYDL058W)	cggccgctctagaactagtggatccACTGGGCTTCGCTTGTATCGTCA	1660 (downYDL058W)	attgggtaccgggccccccctcgagCACAGTGACATGTTTTTTTTCCA	6527	N	P		B
BYgTOW08A09	831	YDL057W		8	A	9	65	4	+		H. Moriya	B-3-2	P1	1661 (upYDL057W)	cggccgctctagaactagtggatccGAGGAAGAAGGGCAAGTGGCATG	1662 (downYDL057W)	attgggtaccgggccccccctcgagCGCTGAGTATATTTGGTTAGACA	1886	P	P		A
BYgTOW08B09	832	YDL056W	MBP1	8	B	9	66	4	+		H. Moriya	B-3-2	P1	1663 (upYDL056W)	cggccgctctagaactagtggatccATGGAATACCTGCAAGATACATA	1664 (downYDL056W)	attgggtaccgggccccccctcgagCCAAAGGAAGCTATTATTATGTG	3300	P	P		A
BYgTOW08C09	833	YDL055C	PSA1	8	C	9	67	4	+		H. Moriya	B-3-2	P1	1665 (upYDL055C)	cggccgctctagaactagtggatccAAAAGTAGAAAACTCAGAATTTA	1666 (downYDL055C)	attgggtaccgggccccccctcgagTCAAACGCGAATAGTCATGCATA	4493	P	P		A
BYgTOW08D09	834	YDL054C	MCH1	8	D	9	68	4	+		H. Moriya	B-3-2	P1	1667 (upYDL054C)	cggccgctctagaactagtggatccGCTAAAGTTTTAAGAAACCAATG	1668 (downYDL054C)	attgggtaccgggccccccctcgagACCGACTAAAATTAAACCTTTCA	4986	P	P		A
BYgTOW08E09	835	YDL053C	PBP4	8	E	9	69	4	+		H. Moriya	B-3-2	P1	1669 (upYDL053C)	cggccgctctagaactagtggatccTCATCTGTAAAAAAGATGCATTA	1670 (downYDL053C)	attgggtaccgggccccccctcgagGTGCTCCACCTTTGATAGAGGCA	1433	P	P		A
BYgTOW08F09	836	YDL052C	SLC1	8	F	9	70	4	+		H. Moriya	B-3-2	P1	1671 (upYDL052C)	cggccgctctagaactagtggatccCTCTTGTTGTGGTTTTTCAGACA	1672 (downYDL052C)	attgggtaccgggccccccctcgagACTGGTTGTTGAGGTTGTTGTCA	1742	P	P		A
BYgTOW08G09	837	YDL051W	LHP1	8	G	9	71	4	+		H. Moriya	B-3-2	P1	1673 (upYDL051W)	cggccgctctagaactagtggatccCAAGAACCTACCTATCACACTCA	1674 (downYDL051W)	attgggtaccgggccccccctcgagGTTAATGCTTTGAGGCACAGATA	1531	P	P		A
BYgTOW08H09	838	YDL049C	KNH1	8	H	9	72	4	+		H. Moriya	B-3-2	P1	1675 (upYDL049C)	cggccgctctagaactagtggatccGGATGTGGCTACTCATATCACTA	1676 (downYDL049C)	attgggtaccgggccccccctcgagGACGATGAGGAGCACAAGGAGTG	2006	P	P		A
BYgTOW08A10	839	YDL048C	STP4	8	A	10	73	4	+		H. Moriya	B-3-2	P1	1677 (upYDL048C)	cggccgctctagaactagtggatccTTCGTCGGGGCCTCTAGATACCA	1678 (downYDL048C)	attgggtaccgggccccccctcgagTGTTAAGAATAATACTATCAGCA	3941	P	P		A
BYgTOW08B10	840	YDL047W	SIT4	8	B	10	74	4	+		H. Moriya	B-3-2	P1	1679 (upYDL047W)	cggccgctctagaactagtggatccTGCAAAAGATGATGATACCAGCA	1680 (downYDL047W)	attgggtaccgggccccccctcgagTAGAGCTTTCAAGCTGTGGGTCA	3072	P	P		A
BYgTOW08C10	841	YDL046W	NPC2	8	C	10	75	4	+		H. Moriya	B-3-2	P1	1681 (upYDL046W)	cggccgctctagaactagtggatccCAAAGAGCCGGCTATTTCTTATA	1682 (downYDL046W)	attgggtaccgggccccccctcgagATAAACTGGTGGTTTTCCGGACA	1587	P	P		A
BYgTOW08D10	842	YDL045W-A	MRP10	8	D	10	76	4	+		H. Moriya	B-3-2	P1	1683 (upYDL045W-A)	cggccgctctagaactagtggatccGAAGTCATCTTCCCACCAAGGTG	1684 (downYDL045W-A)	attgggtaccgggccccccctcgagAGAGCAGGCAGGATCAAGAATTA	973	P	P		A
BYgTOW08E10	843	YDL045C	FAD1	8	E	10	77	4	+		H. Moriya	B-3-2	P1	1685 (upYDL045C)	cggccgctctagaactagtggatccAAAAATTTAACTAGAGACAGGTA	1686 (downYDL045C)	attgggtaccgggccccccctcgagATCAACGGTAAACCCCATGATTA	1478	P	P		A
BYgTOW08F10	844	YDL044C	MTF2	8	F	10	78	4	+		H. Moriya	B-3-2	P1	1687 (upYDL044C)	cggccgctctagaactagtggatccGAACAAGAACAAGCCGATGTATG	1688 (downYDL044C)	attgggtaccgggccccccctcgagCTCAGCAGCCTTGCTCAACTGCA	2118	P	P		A
BYgTOW08G10	845	YDL043C	PRP11	8	G	10	79	4	+		H. Moriya	B-3-2	P1	1689 (upYDL043C)	cggccgctctagaactagtggatccGATGAACATCCCAAAACCCTCTA	1690 (downYDL043C)	attgggtaccgggccccccctcgagTAATATAGATGATGTTCTGATCA	1514	P	P		A
BYgTOW08H10	846	YDL042C	SIR2	8	H	10	80	4	-		H. Moriya	B-3-2	P1	1691 (upYDL042C)	cggccgctctagaactagtggatccGAAATTCTACAGTATTACTTGTA	1692 (downYDL042C)	attgggtaccgggccccccctcgagCCCAACGCCTTCTAAATAGTTCA	2440	P	P		A
BYgTOW08A11	847	YDL040C	NAT1	8	A	11	81	4	+		H. Moriya	B-3-2	P1	1693 (upYDL040C)	cggccgctctagaactagtggatccGCTCTTCCTCTAGCTTTCATTTA	1694 (downYDL040C)	attgggtaccgggccccccctcgagGTATTTCATATGTGGGATGGTCA	3587	P	P		A
BYgTOW08B11	848	YDL039C-38C	PRM7	8	B	11	82	4	+		H. Moriya	B-3-2	P1	1695 (upYDL039C-38C)	cggccgctctagaactagtggatccACTTCTGTTGATCCAACCACTTA	1696 (downYDL039C-38C)	attgggtaccgggccccccctcgagCTTAGTACTTCTTTTCCTAGACA	3209	P	P		B
BYgTOW08C11	849	YDL037C	BSC1	8	C	11	83	4	+		H. Moriya	B-3-2	P1	1697 (upYDL037C)	cggccgctctagaactagtggatccCCAGAATGGGCTCTGAGAAGATA	1698 (downYDL037C)	attgggtaccgggccccccctcgagGTCAGAGCTTCTTGTACGATACA	3478	P	P		A
BYgTOW08D11	850	YDL036C	PUS9	8	D	11	84	4	+		H. Moriya	B-3-2	P1	1699 (upYDL036C)	cggccgctctagaactagtggatccTTCTTAAGAAATGGACCATTATA	1700 (downYDL036C)	attgggtaccgggccccccctcgagATGTAGTATATTCTGTTGGCTCA	3631	P	P		A
BYgTOW08E11	851	YDL035C	GPR1	8	E	11	85	4	+		H. Moriya	B-3-2	P1	1701 (upYDL035C)	cggccgctctagaactagtggatccAATAATAATGACACCCATGCATA	1702 (downYDL035C)	attgggtaccgggccccccctcgagTCTTAACCTATTATTTCTTTGCA	3804	P	P		A
BYgTOW08F11	852	YDL033C	SLM3	8	F	11	86	4	+		H. Moriya	B-3-2	P1	1703 (upYDL033C)	cggccgctctagaactagtggatccTTTTCTTTTCTGCACGCCTGCCA	1704 (downYDL033C)	attgggtaccgggccccccctcgagCGGGGGAAATCCCTCAGTTATCA	2206	P	P		A
BYgTOW08G11	853	YDL031W	DBP10	8	G	11	87	4	+		H. Moriya	B-3-2	P1	1705 (upYDL031W)	cggccgctctagaactagtggatccTAAATTTAAATATCTTGCCAGCA	1706 (downYDL031W)	attgggtaccgggccccccctcgagCCTCCTTGTTTCAAGTAAATTCA	3671	P	P		A
BYgTOW08H11	854	YDL030W	PRP9	8	H	11	88	4	+		H. Moriya	B-3-2	P1	1707 (upYDL030W)	cggccgctctagaactagtggatccCCTTCCAAAAAGCGTAAATTTTA	1708 (downYDL030W)	attgggtaccgggccccccctcgagACCAATTGGATTATGTGGGTCCA	2182	P	P		A
BYgTOW08A12	855	YDL029W	ARP2	8	A	12	89	4	slow		H. Moriya	B-3-2	P1	1709 (upYDL029W)	cggccgctctagaactagtggatccCTTAAGAAGCAAGGTTTGGTGTG	1710 (downYDL029W)	attgggtaccgggccccccctcgagAAATTTGCAGATTACAAAATTTA	1914	P	P		A
BYgTOW08B12	856	YDL028C	MPS1	8	B	12	90	4	-		H. Moriya	B-3-2	P1	1711 (upYDL028C)	cggccgctctagaactagtggatccACTGAATACACCCTAAAAGAGTA	1712 (downYDL028C)	attgggtaccgggccccccctcgagATGACTAAATTTGGTCCAAGATA	3103	P	P		A
BYgTOW08C12	857	YDL027C		8	C	12	91	4	+		H. Moriya	B-3-2	P1	1713 (upYDL027C)	cggccgctctagaactagtggatccCACGGGAATAAAGATTCAAATTA	1714 (downYDL027C)	attgggtaccgggccccccctcgagATCATGGAATGAGTTTGTTGACA	2099	P	P		A
BYgTOW08D12	858	YDL025C		8	D	12	92	4	+		H. Moriya	B-3-2	P1	1715 (upYDL025C)	cggccgctctagaactagtggatccAACGCATCCTTAGTGAATCAATA	1716 (downYDL025C)	attgggtaccgggccccccctcgagTAATCCCACTGGAACTTTGAACA	3540	P	P		A
BYgTOW08E12	859	YDL024C	DIA3	8	E	12	93	4	+		H. Moriya	B-3-2	P1	1717 (upYDL024C)	cggccgctctagaactagtggatccTAATCTATCAGCAGCAGCAGACA	1718 (downYDL024C)	attgggtaccgggccccccctcgagGTGTAATGGAGTTTCCTTAACCA	4665	P	P		A
BYgTOW08F12	860	YDL022W	GPD1	8	F	12	94	4	+		H. Moriya	B-3-2	P1	1719 (upYDL022W)	cggccgctctagaactagtggatccGGCAAAAATAACGGGCTTCACCA	1720 (downYDL022W)	attgggtaccgggccccccctcgagATTGGATGGTGTGCTTGCAGTCA	4142	P	P		B
BYgTOW08G12	861	YDL021W	GPM2	8	G	12	95	4	+		H. Moriya	B-3-2	P1	1721 (upYDL021W)	cggccgctctagaactagtggatccGAATTAGATCTACATGAAGATTA	1722 (downYDL021W)	attgggtaccgggccccccctcgagAATATTGGTTATGTCATGGGTTA	2159	P	P		A
BYgTOW08H12	862	YDL020C	RPN4	8	H	12	96	4	+		H. Moriya	B-3-2	P1	1723 (upYDL020C)	cggccgctctagaactagtggatccAAAGATTGTGGTGACATTTTTTA	1724 (downYDL020C)	attgggtaccgggccccccctcgagGAGGGTTTCATAAAAAATCCTTA	2821	P	P		A
BYgTOW09A01	863	YDL019C	OSH2	9	A	1	1	4	+		H. Moriya	B-3-2	P1	1725 (upYDL019C)	cggccgctctagaactagtggatccGAATCGAGAAAGCATAATGTGTA	1726 (downYDL019C)	attgggtaccgggccccccctcgagTAGGCTAAGTTCCGTAGAAGCCA	6171	P	P		A
BYgTOW09B01	864	YDL018C	ERP3	9	B	1	2	4	+		H. Moriya	B-3-2	P1	1727 (upYDL018C)	cggccgctctagaactagtggatccGATATTCTTCGTTTTGCTTGTCA	1728 (downYDL018C)	attgggtaccgggccccccctcgagAATGGACAAGTCTTCCCTAGACA	2741	P	P		A
BYgTOW09C01	865	YDL017W	CDC7	9	C	1	3	4	+		H. Moriya	B-3-2	P1	1729 (upYDL017W)	cggccgctctagaactagtggatccGAAAAGTACACATAAATTGGACA	1730 (downYDL017W)	attgggtaccgggccccccctcgagTTCTTGATTCCATTTGTATTTTG	2538	P	P		A
BYgTOW09D01	866	YDL015C	TSC13	9	D	1	4	4	+		H. Moriya	B-3-2	P1	1731 (upYDL015C)	cggccgctctagaactagtggatccTCTGCTACCTGGTCTGAATGACA	1732 (downYDL015C)	attgggtaccgggccccccctcgagGATGTTCTCCTAATATCTGAATA	1678	P	P		A
BYgTOW09E01	867	YDL014W	NOP1	9	E	1	5	4	-		H. Moriya	B-3-2	P1	1733 (upYDL014W)	cggccgctctagaactagtggatccGCGGCTTTTTATGGTGATAGGCA	1734 (downYDL014W)	attgggtaccgggccccccctcgagTCGACCGTTAGTATCGCTATGCA	2179	P	P		C
BYgTOW09F01	868	YDL013W	SLX5	9	F	1	6	4	slow		H. Moriya	B-3-2	P1	1735 (upYDL013W)	cggccgctctagaactagtggatccATGAGAAGCGGTTTGAAGAAATA	1736 (downYDL013W)	attgggtaccgggccccccctcgagTGTACTTTGGATATGCTGTTTTA	2807	P	P		A
BYgTOW09G01	869	YDL012C		9	G	1	7	4	slow		H. Moriya	B-3-2	P1	1737 (upYDL012C)	cggccgctctagaactagtggatccATTTCTCTTATTGGAAGGTATCA	1738 (downYDL012C)	attgggtaccgggccccccctcgagAGGTTGAAGGAGGTTTACTTCTA	1450	P	P		A
BYgTOW09H01	870	YDL010W		9	H	1	8	4	slow		H. Moriya	B-3-2	P1	1739 (upYDL010W)	cggccgctctagaactagtggatccTCCGTAATAATCTTGAGCTGACA	1740 (downYDL010W)	attgggtaccgggccccccctcgagCACTTCGTTTATTTTAACTTTCA	2026	P	P		A
BYgTOW09A02	871	YDL008W	APC11	9	A	2	9	4	+		H. Moriya	B-3-2	P1	1741 (upYDL008W)	cggccgctctagaactagtggatccCGTGAAAAACCTTCCAATAATTG	1742 (downYDL008W)	attgggtaccgggccccccctcgagTATAGTGTATTAGATGGCTTCTA	3588	P	P		A
BYgTOW09B02	872	YDL007C-A		9	B	2	10	4	+		H. Moriya	B-3-2	P1	1743 (upYDL007C-A)	cggccgctctagaactagtggatccTCCAGATGATACACCTTGTCCCA	1744 (downYDL007C-A)	attgggtaccgggccccccctcgagGACGAAGACTTTTTGTTACGATA	4099	P	P		A
BYgTOW09C02	873	YDL007W	RPT2	9	C	2	11	4	slow		H. Moriya	B-3-2	P1	1745 (upYDL007W)	cggccgctctagaactagtggatccGTGAAAAATTATAGGAAGGAACA	1746 (downYDL007W)	attgggtaccgggccccccctcgagTAAGATTTCAGAATGATTACTCA	3131	P	P		C
BYgTOW09D02	874	YDL006W	PTC1	9	D	2	12	4	+		H. Moriya	B-3-2	P1	1747 (upYDL006W)	cggccgctctagaactagtggatccAATTTAGAAGGTTTATACTTGTG	1748 (downYDL006W)	attgggtaccgggccccccctcgagGACCTCAGCGGCTTCAATATATA	1700	P	P		A
BYgTOW09E02	875	YDL005C	MED2	9	E	2	13	4	+		H. Moriya	B-3-2	P1	1749 (upYDL005C)	cggccgctctagaactagtggatccCTTTCCAATAATTGAACGTAACA	1750 (downYDL005C)	attgggtaccgggccccccctcgagACGGTCATGGTTGTCTTCCTCTA	2321	P	P		A
BYgTOW09F02	876	YDL004W	ATP16	9	F	2	14	4	slow		H. Moriya	B-3-2	P1	1751 (upYDL004W)	cggccgctctagaactagtggatccAACTGGGCTATTTTGTACTACCA	1752 (downYDL004W)	attgggtaccgggccccccctcgagACGTTGAGGATTTTCTGTAACCA	2420	P	P		A
BYgTOW09G02	877	YDL003W	MCD1	9	G	2	15	4	+		H. Moriya	B-3-2	P1	1753 (upYDL003W)	cggccgctctagaactagtggatccAACCTACAATCCGTATTGAAATA	1754 (downYDL003W)	attgggtaccgggccccccctcgagGGAAGTTTAGTTTCCTCTAACTA	3502	P	P		A
BYgTOW09H02	878	YDL002C	NHP10	9	H	2	16	4	+		H. Moriya	B-3-2	P1	1755 (upYDL002C)	cggccgctctagaactagtggatccTTGATCATCATTACTATCTACCA	1756 (downYDL002C)	attgggtaccgggccccccctcgagTTTGAAAGGTTTATCAATGCTTA	1647	P	P		A
BYgTOW09A03	879	YDL001W	RMD1	9	A	3	17	4	-		H. Moriya	B-3-2	P1	11625 (upYDL001W)	cggccgctctagaactagtggatccGCGCTTTTTTTCTTCAACTGACA	11626 (downYDL001W)	attgggtaccgggccccccctcgagCCTTTTGCAAGCAATTAAATTTT	2156	N	P		E
BYgTOW09B03	880	YDR001C	NTH1	9	B	3	18	4	+		H. Moriya	B-3-2	P1	11627 (upYDR001C)	cggccgctctagaactagtggatccAGGTTTCTTATCTTCGCTAGACA	11628 (downYDR001C)	attgggtaccgggccccccctcgagACCTGCTCAAGAAAAAGAAACTG	3247	P	P		A
BYgTOW09C03	881	YDR002W	YRB1	9	C	3	19	4	-		H. Moriya	B-3-2	P1	1761 (upYDR002W)	cggccgctctagaactagtggatccTTGGCTTGTATTAACTTGACTCA	1762 (downYDR002W)	attgggtaccgggccccccctcgagGTCGATCTGCTCCCGTAAAATCA	1693	P	P		A
BYgTOW09D03	882	YDR003W	RCR2	9	D	3	20	4	+		H. Moriya	B-3-2	P1	1763 (upYDR003W)	cggccgctctagaactagtggatccCAAGAAATCAACAAAAAGGCTTA	1764 (downYDR003W)	attgggtaccgggccccccctcgagACTATTTTCTATACCGCAAGTCA	1178	P	P		A
BYgTOW09E03	883	YDR003W-A		9	E	3	21	4	+		H. Moriya	B-3-2	P1	1765 (upYDR003W-A)	cggccgctctagaactagtggatccGCAAGAGCGAAAGTGAGTAAGTG	1766 (downYDR003W-A)	attgggtaccgggccccccctcgagTTTTATTGATAAGGCCCTAGGCA	493	P	P		A
BYgTOW09F03	884	YDR004W	RAD57	9	F	3	22	4	+		H. Moriya	B-3-2	P1	1767 (upYDR004W)	cggccgctctagaactagtggatccATTATAGTAGGAACATACTATTG	1768 (downYDR004W)	attgggtaccgggccccccctcgagGATCAAGAAGAATCCCTACAGTA	1978	P	P		A
BYgTOW09G03	885	YDR005C	MAF1	9	G	3	23	4	+		H. Moriya	B-3-2	P1	1769 (upYDR005C)	cggccgctctagaactagtggatccAAAGTTAATAAAAAAGGAATATA	1770 (downYDR005C)	attgggtaccgggccccccctcgagAAGCGAGGAATAGAAACAGCCTG	2005	P	P		B
BYgTOW09H03	886	YDR006C	SOK1	9	H	3	24	4	-		H. Moriya	B-3-2	P1	1771 (upYDR006C)	cggccgctctagaactagtggatccACCTGTGAAATTAATAACAGACA	1772 (downYDR006C)	attgggtaccgggccccccctcgagTTTAGAGTGATAACATACTTTCA	3785	P	P		A
BYgTOW09A04	887	YDR007W	TRP1	9	A	4	25	4	+		H. Moriya	B-3-2	P1	1773 (upYDR007W)	cggccgctctagaactagtggatccTGAATGGGTCCTTGGCTGGTCCA	1774 (downYDR007W)	attgggtaccgggccccccctcgagGAATATTGGAACGTTTGTATTCA	2233	P	P		A
BYgTOW09B04	888	YDR009W	GAL3	9	B	4	26	4	+		H. Moriya	B-3-2	P1	1775 (upYDR009W)	cggccgctctagaactagtggatccTTCGTCAAAAATGCTAAGAAATA	1776 (downYDR009W)	attgggtaccgggccccccctcgagTTGCGTGCTTTTGATATTGCTCA	3449	P	P		A
BYgTOW09C04	889	YDR011W	SNQ2	9	C	4	27	4	slow		H. Moriya	B-3-2	P1	1777 (upYDR011W)	cggccgctctagaactagtggatccGGTACTTGTTTGTACGAACAATA	1778 (downYDR011W)	attgggtaccgggccccccctcgagAACAGTAACTTGTGGACGGGACA	6903	P	P		A
BYgTOW09D04	890	YDR012W	RPL4B	9	D	4	28	4	slow		H. Moriya	B-3-2	P1	1779 (upYDR012W)	cggccgctctagaactagtggatccAACATAAGGAAAAAGAAGCAGTA	1780 (downYDR012W)	attgggtaccgggccccccctcgagTTTATTACCTAAATCTCCATACA	2779	P	P		A
BYgTOW09E04	891	YDR013W	PSF1	9	E	4	29	4	+		H. Moriya	B-3-2	P1	1781 (upYDR013W)	cggccgctctagaactagtggatccGCCGAAACCTTGAAGCATGACTA	1782 (downYDR013W)	attgggtaccgggccccccctcgagGCCCCTCTTTCCATATGCTCTCA	1151	P	P		A
BYgTOW09F04	892	YDR014W	RAD61	9	F	4	30	4	+		H. Moriya	B-3-2	P1	1783 (upYDR014W)	cggccgctctagaactagtggatccCAAGGTTATTTGCAGAAGATATG	1784 (downYDR014W)	attgggtaccgggccccccctcgagTCTCCTATTTGATCTTTGTTGCA	4060	P	P		A
BYgTOW09G04	893	YDR014W-A	HED1	9	G	4	31	4	+		H. Moriya	B-3-2	P1	1785 (upYDR014W-A)	cggccgctctagaactagtggatccACGAGTGAAAGAATTACAATATA	1786 (downYDR014W-A)	attgggtaccgggccccccctcgagTTATCTCAATCGAAAACGAAGTA	2531	P	P		A
BYgTOW09H04	894	YDR016C	DAD1	9	H	4	32	4	+		H. Moriya	B-3-2	P1	1787 (upYDR016C)	cggccgctctagaactagtggatccGACGATGCTCAAGTTAGTGATTG	1788 (downYDR016C)	attgggtaccgggccccccctcgagCCATCCAAAACGGTAGACAACTA	876	P	P		A
BYgTOW09A05	895	YDR017C	KCS1	9	A	5	33	4	+		H. Moriya	B-3-2	P1	1789 (upYDR017C)	cggccgctctagaactagtggatccTTTGTGATGAAAAAAAATCATTG	1790 (downYDR017C)	attgggtaccgggccccccctcgagATCATTGGATGTACTAGCCATCA	3958	P	P		A
BYgTOW09B05	896	YDR018C		9	B	5	34	4	+		H. Moriya	B-3-2	P1	1791 (upYDR018C)	cggccgctctagaactagtggatccCCCACACATTACTACAAGCAGTA	1792 (downYDR018C)	attgggtaccgggccccccctcgagATGAATTTCGTGAGAGGTATCCA	1942	P	P		A
BYgTOW09C05	897	YDR019C	GCV1	9	C	5	35	4	+		H. Moriya	B-3-2	P1	1793 (upYDR019C)	cggccgctctagaactagtggatccGATAGATATTACGATCTGTCATG	1794 (downYDR019C)	attgggtaccgggccccccctcgagACGGTATTTTTGGGAATGCTTCA	1932	P	P		A
BYgTOW09D05	898	YDR020C		9	D	5	36	4	+		H. Moriya	B-3-2	P1	1795 (upYDR020C)	cggccgctctagaactagtggatccGTCTTCTTCTCTGTCAAACGACA	1796 (downYDR020C)	attgggtaccgggccccccctcgagCACAATTTTTTTGATTATAGACA	1485	P	P		A
BYgTOW09E05	899	YDR021W	FAL1	9	E	5	37	4	+		H. Moriya	B-3-2	P1	1797 (upYDR021W)	cggccgctctagaactagtggatccTTCTTCGACAGCTTTTCTGTCCA	1798 (downYDR021W)	attgggtaccgggccccccctcgagCAAATGCTCTCCAATTCCGTATG	1674	P	P		A
BYgTOW09F05	900	YDR022C	CIS1	9	F	5	38	4	slow		H. Moriya	B-3-2	P1	1799 (upYDR022C)	cggccgctctagaactagtggatccGATAAATTGGTTGATGTCCAACA	1800 (downYDR022C)	attgggtaccgggccccccctcgagGCAAATTTTGCAGAATTATCATA	1551	P	P		A
BYgTOW09G05	901	YDR023W	SES1	9	G	5	39	4	-		H. Moriya	B-3-2	P1	1801 (upYDR023W)	cggccgctctagaactagtggatccATAAACAGTAACTGTAACATTCA	1802 (downYDR023W)	attgggtaccgggccccccctcgagTTGAACGGTTAATTCAGTGGACA	2899	P	P		A
BYgTOW09H05	902	YDR025W	RPS11A	9	H	5	40	4	-		H. Moriya	B-3-2	P1	1803 (upYDR025W)	cggccgctctagaactagtggatccAAAGACAAGAAAAAGAAGAATTA	1804 (downYDR025W)	attgggtaccgggccccccctcgagTCATTGTTGGAACAAATCAATTA	1706	P	P		A
BYgTOW09A06	903	YDR026C		9	A	6	41	4	+		H. Moriya	B-3-2	P1	1805 (upYDR026C)	cggccgctctagaactagtggatccAATGCCCCACCTCCGCCTGTATA	1806 (downYDR026C)	attgggtaccgggccccccctcgagAACAAACAATTTGCTAAATTTTA	2371	P	P		A
BYgTOW09B06	904	YDR027C	VPS54	9	B	6	42	4	+		H. Moriya	B-3-2	P1	1807 (upYDR027C)	cggccgctctagaactagtggatccGAAAATGGAAATGACAGCAGTTA	1808 (downYDR027C)	attgggtaccgggccccccctcgagCTTAAGGTTTGACACGCTGTCCA	3613	P	P		A
BYgTOW09C06	905	YDR028C	REG1	9	C	6	43	4	slow		H. Moriya	B-3-2	P1	1809 (upYDR028C)	cggccgctctagaactagtggatccGGATCCATCTTTGAATGTTCATA	1810 (downYDR028C)	attgggtaccgggccccccctcgagATGAGGTGTTTCGCTTATTGACA	4481	P	P		A
BYgTOW09D06	906	YDR030C	RAD28	9	D	6	44	4	+		H. Moriya	B-3-2	P1	1811 (upYDR030C)	cggccgctctagaactagtggatccAATCTCATCCAAAATATCAGACA	1812 (downYDR030C)	attgggtaccgggccccccctcgagGTAATTTGCTAGATTTGTTGACA	2665	P	P		A
BYgTOW09E06	907	YDR031W	MIC14	9	E	6	45	4	+		H. Moriya	B-3-2	P1	1813 (upYDR031W)	cggccgctctagaactagtggatccTCTGAACTCTAAAAATGGATCCA	1814 (downYDR031W)	attgggtaccgggccccccctcgagTACGAAACCGTTGCAAAGTTTTG	872	P	P		A
BYgTOW09F06	908	YDR032C	PST2	9	F	6	46	4	+		H. Moriya	B-3-2	P1	1815 (upYDR032C)	cggccgctctagaactagtggatccAATTAAAGTTTCAAAGGTAGACA	1816 (downYDR032C)	attgggtaccgggccccccctcgagAACTTGGAATTAATCAAGGACTG	4330	P	P		A
BYgTOW09G06	909	YDR033W	MRH1	9	G	6	47	4	+		H. Moriya	B-3-2	P1	1817 (upYDR033W)	cggccgctctagaactagtggatccAATGATGATAGCTACTCTTGGCA	1818 (downYDR033W)	attgggtaccgggccccccctcgagGAACAAGACGTTTTAACATGGTA	5088	N	P		A
BYgTOW09H06	910	YDR034C	LYS14	9	H	6	48	4	+		H. Moriya	B-3-2	P1	1819 (upYDR034C)	cggccgctctagaactagtggatccTTAACTAACAAATGGATTCATTA	1820 (downYDR034C)	attgggtaccgggccccccctcgagAAGTCTAAGAAGTCTGAAGAATA	4980	P	P		B
BYgTOW09A07	911	YDR034C-D-C		9	A	7	49	4	+		H. Moriya	B-3-2	P1	1821 (upYDR034C-D-C)	cggccgctctagaactagtggatccTATGATAATATACTAGTAACATA	1822 (downYDR034C-D-C)	attgggtaccgggccccccctcgagATCCAAATTGACAGATTCGAACA	8453	N	N		C
BYgTOW09B07	912	YDR034C-A		9	B	7	50	4	+		H. Moriya	B-3-2	P1	1823 (upYDR034C-A)	cggccgctctagaactagtggatccATGCATATTTTGATGATGCCTCA	1824 (downYDR034C-A)	attgggtaccgggccccccctcgagTTGAGATAATTGTTGGGATTCCA	2004	P	P		B
BYgTOW09C07	913	YDR034W-B		9	C	7	51	4	+		H. Moriya	B-3-2	P1	1825 (upYDR034W-B)	cggccgctctagaactagtggatccAGCATGTAGAAATATAGATTCCA	1826 (downYDR034W-B)	attgggtaccgggccccccctcgagGGCGTGATCGTTTTTAATGAACA	1170	P	P		A
BYgTOW09D07	914	YDR035W	ARO3	9	D	7	52	4	+		H. Moriya	B-3-2	P1	1827 (upYDR035W)	cggccgctctagaactagtggatccAACCTATGTTGTGACGTTTTTTA	1828 (downYDR035W)	attgggtaccgggccccccctcgagAACGATGGCTTAAGATGGAAATA	1788	P	P		A
BYgTOW09E07	915	YDR036C	EHD3	9	E	7	53	4	+		H. Moriya	B-3-2	P1	1829 (upYDR036C)	cggccgctctagaactagtggatccTTTGACATTATCTTGTTGAGACA	1830 (downYDR036C)	attgggtaccgggccccccctcgagAGAAGAAAGGCCTTGAAAAAATA	2558	P	P		A
BYgTOW09F07	916	YDR037W	KRS1	9	F	7	54	4	slow		H. Moriya	B-3-2	P1	1831 (upYDR037W)	cggccgctctagaactagtggatccACATTTTAGCGTATTTCTGAGCA	1832 (downYDR037W)	attgggtaccgggccccccctcgagATTAATATCAGTGTCAAGCATTA	2755	P	P		A
BYgTOW09G07	917	YDR038C	ENA5	9	G	7	55	4	+		H. Moriya	B-3-2	P1	1833 (upYDR038C)	cggccgctctagaactagtggatccGTTAATATTGGTATTAAACAATG	1834 (downYDR038C)	attgggtaccgggccccccctcgagGTCAAAAAGGAAGAAGAAAATTA	4138	P	P		B
BYgTOW09H07	918	YDR039C	ENA2	9	H	7	56	4	+		H. Moriya	B-3-2	P1	20028 (YDR039C_1)	cggccgctctagaactagtggatccTGACATGAGAAGATCCTTTTTCA	20029 (YDR039C_2)	attgggtaccgggccccccctcgagTGTAAAGGATGAAGGAAAATAAA	4776	N	N		E
BYgTOW09A08	919	YDR040C	ENA1	9	A	8	57	4	+		H. Moriya	B-3-2	P1	1837 (upYDR040C)	cggccgctctagaactagtggatccTAATGCAATGGTATTTCTAAGCA	1838 (downYDR040C)	attgggtaccgggccccccctcgagTTCTTTGACAGTTCCCTCGCTCA	5267	P	P		B
BYgTOW09B08	920	YDR041W	RSM10	9	B	8	58	4	+		H. Moriya	B-3-2	P1	1839 (upYDR041W)	cggccgctctagaactagtggatccTTCCTTAGTAGTTCCTTCGCCCA	1840 (downYDR041W)	attgggtaccgggccccccctcgagTTATGGCAAGAGCAATACTCATA	2180	P	P		A
BYgTOW09C08	921	YDR042C		9	C	8	59	4	+		H. Moriya	B-3-2	P1	1841 (upYDR042C)	cggccgctctagaactagtggatccACACATTTGAAAAAGGGACAATA	1842 (downYDR042C)	attgggtaccgggccccccctcgagAAAAAACATTTGGAAAAGAAGTA	2307	P	P		A
BYgTOW09D08	922	YDR043C	NRG1	9	D	8	60	4	+		H. Moriya	B-3-2	P1	1843 (upYDR043C)	cggccgctctagaactagtggatccCCTTGGATCTTGAGGGGCAGGCA	1844 (downYDR043C)	attgggtaccgggccccccctcgagTTGATTATATAATATTTGCTCCA	5486	P	N		A
BYgTOW09E08	923	YDR044W	HEM13	9	E	8	61	4	+		H. Moriya	B-3-2	P1	1845 (upYDR044W)	cggccgctctagaactagtggatccACTATAGTTATATGGGTAAAACA	1846 (downYDR044W)	attgggtaccgggccccccctcgagGGTCATAGATGGAAGGAAAATTA	4655	P	P		A
BYgTOW09F08	924	YDR045C	RPC11	9	F	8	62	4	+		H. Moriya	B-3-2	P1	1847 (upYDR045C)	cggccgctctagaactagtggatccAGAGTCTACAAATTTTGGTGTTA	1848 (downYDR045C)	attgggtaccgggccccccctcgagAAACCAAGAGAGTGGGTTAAATA	1180	P	P		A
BYgTOW09G08	925	YDR046C	BAP3	9	G	8	63	4	+		H. Moriya	B-3-2	P1	1849 (upYDR046C)	cggccgctctagaactagtggatccTTTTGGAGCTGGAAAGTTACCCA	1850 (downYDR046C)	attgggtaccgggccccccctcgagACACGAAGGACAAAACGAAAGCA	3596	P	P		B
BYgTOW09H08	926	YDR047W	HEM12	9	H	8	64	4	+		H. Moriya	B-3-2	P1	1851 (upYDR047W)	cggccgctctagaactagtggatccAGACGTTACTATAGGATCTGACA	1852 (downYDR047W)	attgggtaccgggccccccctcgagTTTACTCGCCTTTTGTGAATTCA	2724	P	P		A
BYgTOW09A09	927	YDR049W		9	A	9	65	4	+		H. Moriya	B-3-2	P1	1853 (upYDR049W)	cggccgctctagaactagtggatccTGCCACAGAATTGGTTCGAAGTA	1854 (downYDR049W)	attgggtaccgggccccccctcgagGATATCATCAACTCTAGAAACTA	2824	P	P		A
BYgTOW09B09	928	YDR050C	TPI1	9	B	9	66	4	-		H. Moriya	B-3-2	P1	1855 (upYDR050C)	cggccgctctagaactagtggatccTGTGAGGGAGACCTAACTACATA	1856 (downYDR050C)	attgggtaccgggccccccctcgagGAAAGGATGAAAAAGAAATACTG	1950	P	P		A
BYgTOW09C09	929	YDR051C		9	C	9	67	4	+		H. Moriya	B-3-2	P1	1857 (upYDR051C)	cggccgctctagaactagtggatccGAAAATCTCAGATTTCAAATATA	1858 (downYDR051C)	attgggtaccgggccccccctcgagACCGACAAAGAAAGTTCTAGCCA	2085	P	P		A
BYgTOW09D09	930	YDR052C	DBF4	9	D	9	68	4	+		H. Moriya	B-3-2	P1	1859 (upYDR052C)	cggccgctctagaactagtggatccGAAAGAGTTTCAAAGAAAATATA	1860 (downYDR052C)	attgggtaccgggccccccctcgagAACATGAACATTCTCTTCACACA	3426	P	P		A
BYgTOW09E09	931	YDR054C	CDC34	9	E	9	69	4	+		H. Moriya	B-3-2	P1	1861 (upYDR054C)	cggccgctctagaactagtggatccAGCGATAAGTGAATGTAATTGCA	1862 (downYDR054C)	attgggtaccgggccccccctcgagTATCATTTTCGTTGGAGAAACCA	2948	P	P		A
BYgTOW09F09	932	YDR055W	PST1	9	F	9	70	4	+		H. Moriya	B-3-2	P1	1863 (upYDR055W)	cggccgctctagaactagtggatccAGCGGTGCTTTTGCGACTACTCA	1864 (downYDR055W)	attgggtaccgggccccccctcgagGGAGCTGATCAAAAGACTGAGTA	2742	P	P		A
BYgTOW09G09	933	YDR056C		9	G	9	71	4	+		H. Moriya	B-3-2	P1	1865 (upYDR056C)	cggccgctctagaactagtggatccAGCATATATAATTTTAGCTTGCA	1866 (downYDR056C)	attgggtaccgggccccccctcgagGCAATCATCATGTCTATAATGTA	1112	P	P		A
BYgTOW09H09	934	YDR057W	YOS9	9	H	9	72	4	+		H. Moriya	B-3-2	P1	1867 (upYDR057W)	cggccgctctagaactagtggatccCACACGCAACAGCCGCACAAGCA	1868 (downYDR057W)	attgggtaccgggccccccctcgagGACTTGGCAAGAAAAGGATTTTA	2129	P	P		A
BYgTOW09A10	935	YDR058C	TGL2	9	A	10	73	4	+		H. Moriya	B-3-2	P1	1869 (upYDR058C)	cggccgctctagaactagtggatccTGGACTAAAAAATATGCTGTTTG	1870 (downYDR058C)	attgggtaccgggccccccctcgagTTCATCGAACATGATGAGCTTTA	1725	P	P		A
BYgTOW09B10	936	YDR059C	UBC5	9	B	10	74	4	slow		H. Moriya	B-3-2	P1	1871 (upYDR059C)	cggccgctctagaactagtggatccCGGATTGCCGTTGTTCTCACTCA	1872 (downYDR059C)	attgggtaccgggccccccctcgagATTAGCTTTATTATCATTTTTCA	1991	P	P		A
BYgTOW09C10	937	YDR060W	MAK21	9	C	10	75	4	-		H. Moriya	B-3-2	P1	1873 (upYDR060W)	cggccgctctagaactagtggatccGGCAATACGCTTGGAGGAAGACA	1874 (downYDR060W)	attgggtaccgggccccccctcgagTACAACGAACTTATTGGTACTCA	4439	P	P		A
BYgTOW09D10	938	YDR061W		9	D	10	76	4	+		H. Moriya	B-3-2	P1	1875 (upYDR061W)	cggccgctctagaactagtggatccTATTTAGATCAAGATTCAGACTA	1876 (downYDR061W)	attgggtaccgggccccccctcgagGGTATAGTTTGCAGGAGTACTCA	2794	P	P		A
BYgTOW09E10	939	YDR062W	LCB2	9	E	10	77	4	+		H. Moriya	B-3-2	P1	1877 (upYDR062W)	cggccgctctagaactagtggatccGAAATAGGCGATATGGAAAATTA	1878 (downYDR062W)	attgggtaccgggccccccctcgagTCCAATTTTGTAGAGGTTCGACA	2927	P	P		A
BYgTOW09F10	940	YDR063W		9	F	10	78	4	+		H. Moriya	B-3-2	P1	1879 (upYDR063W)	cggccgctctagaactagtggatccGACGACAAGTATTTTGTTAATTG	1880 (downYDR063W)	attgggtaccgggccccccctcgagTACGGCACTGTGCATACGACCCA	1346	P	P		A
BYgTOW09G10	941	YDR064W	RPS13	9	G	10	79	4	+		H. Moriya	B-3-2	P1	1881 (upYDR064W)	cggccgctctagaactagtggatccAGGGAGCAATTAGAAAATTGTTA	1882 (downYDR064W)	attgggtaccgggccccccctcgagAATCTTTCCAAAATTTTGAGCCA	1621	P	P		A
BYgTOW09H10	942	YDR065W		9	H	10	80	4	+		H. Moriya	B-3-2	P1	1883 (upYDR065W)	cggccgctctagaactagtggatccACTGCCTCCGCTTTGGTCAACTA	1884 (downYDR065W)	attgggtaccgggccccccctcgagGATGAGGAAACCTGTATAGAATA	1502	P	P		A
BYgTOW09A11	943	YDR066C		9	A	11	81	4	+		H. Moriya	B-3-2	P1	1885 (upYDR066C)	cggccgctctagaactagtggatccAAACTAAAATTTCATAGTATGTA	1886 (downYDR066C)	attgggtaccgggccccccctcgagGTTTTGGCGAAATACGGTTTTTA	1053	P	P		A
BYgTOW09B11	944	YDR067C	OCA6	9	B	11	82	4	+		H. Moriya	B-3-2	P1	1887 (upYDR067C)	cggccgctctagaactagtggatccTTGTTCTTCATAAAAGAATTCCA	1888 (downYDR067C)	attgggtaccgggccccccctcgagGAACGTAGTGGTTATTATCTGCA	1261	P	P		A
BYgTOW09C11	945	YDR068W	DOS2	9	C	11	83	4	+		H. Moriya	B-3-2	P1	1889 (upYDR068W)	cggccgctctagaactagtggatccTTGTAACGGAGTCACTAGTGTCA	1890 (downYDR068W)	attgggtaccgggccccccctcgagTATCACCGCGTCTACGGTGTTTG	1520	P	P		A
BYgTOW09D11	946	YDR069C	DOA4	9	D	11	84	4	+		H. Moriya	B-3-2	P1	1891 (upYDR069C)	cggccgctctagaactagtggatccAGGCCAGATGACGGTGTTTATTA	1892 (downYDR069C)	attgggtaccgggccccccctcgagGACGACGATGATGACTGGGAATG	3499	P	P		A
BYgTOW09E11	947	YDR070C	FMP16	9	E	11	85	4	+		H. Moriya	B-3-2	P1	1893 (upYDR070C)	cggccgctctagaactagtggatccATTAAGGAAGAATACGACAACTA	1894 (downYDR070C)	attgggtaccgggccccccctcgagGGTACTAATAATATTCTGCTCCA	1154	P	P		A
BYgTOW09F11	948	YDR071C	PAA1	9	F	11	86	4	+		H. Moriya	B-3-2	P1	1895 (upYDR071C)	cggccgctctagaactagtggatccTGGTTTTTTGATCCGCTTGCATA	1896 (downYDR071C)	attgggtaccgggccccccctcgagGCGCAAAAAAGTGGTTCTCAACA	1428	P	P		A
BYgTOW09G11	949	YDR072C	IPT1	9	G	11	87	4	+		H. Moriya	B-3-2	P1	1897 (upYDR072C)	cggccgctctagaactagtggatccCGAGTAGGCAATTTCACTGCTCA	1898 (downYDR072C)	attgggtaccgggccccccctcgagTAGCGTGCTACTTGAGGAGGCCA	3082	P	P		B
BYgTOW09H11	950	YDR073W	SNF11	9	H	11	88	4	+		H. Moriya	B-3-2	P1	1899 (upYDR073W)	cggccgctctagaactagtggatccCGCCAAAGAAAATATGACATTCA	1900 (downYDR073W)	attgggtaccgggccccccctcgagATTGTCTTGGGCAGTGGTGGTCA	2594	P	P		A
BYgTOW09A12	951	YDR074W	TPS2	9	A	12	89	4	slow		H. Moriya	B-3-2	P1	1901 (upYDR074W)	cggccgctctagaactagtggatccGCAAGAGTGTTCGAGATATGGTA	1902 (downYDR074W)	attgggtaccgggccccccctcgagTATAATCTTATCTAAGTCCATCA	4254	P	P		A
BYgTOW09B12	952	YDR075W	PPH3	9	B	12	90	4	+		H. Moriya	B-3-2	P1	1903 (upYDR075W)	cggccgctctagaactagtggatccTCTTACACCGGCGCAAAGGTTTG	1904 (downYDR075W)	attgggtaccgggccccccctcgagGGAAAGTGGTATACCAAGCGACA	1931	P	P		A
BYgTOW09C12	953	YDR076W	RAD55	9	C	12	91	4	+		H. Moriya	B-3-2	P1	1905 (upYDR076W)	cggccgctctagaactagtggatccTCTCAAATGGACTATTTCTTATA	1906 (downYDR076W)	attgggtaccgggccccccctcgagTAATAGGACAGTTGATAATTTCA	2757	P	P		A
BYgTOW09D12	954	YDR077W	SED1	9	D	12	92	4	slow		H. Moriya	B-3-2	P1	1907 (upYDR077W)	cggccgctctagaactagtggatccATAATTTATGATAGTGAAGGTTA	1908 (downYDR077W)	attgggtaccgggccccccctcgagTTGCACATCAACATAGTTGAGTA	2556	P	P		A
BYgTOW09E12	955	YDR078C	SHU2	9	E	12	93	4	+		H. Moriya	B-3-2	P1	1909 (upYDR078C)	cggccgctctagaactagtggatccCTTGAAGTTATTAAATAGACCCA	1910 (downYDR078C)	attgggtaccgggccccccctcgagGGTGTTGCTATGTTATTCTTATA	1301	P	P		A
BYgTOW09F12	956	YDR079W	PET100	9	F	12	94	4	+		H. Moriya	B-3-2	P1	1911 (upYDR079W)	cggccgctctagaactagtggatccGTATTCTATTACATCCTTCGACA	1912 (downYDR079W)	attgggtaccgggccccccctcgagATGGATGAAGAAGAAAATCAGTA	770	P	P		A
BYgTOW09G12	957	YDR079C-A	TFB5	9	G	12	95	4	+		H. Moriya	B-3-2	P1	1913 (upYDR079C-A)	cggccgctctagaactagtggatccATTCTGATGATTATCTGTAGTCA	1914 (downYDR079C-A)	attgggtaccgggccccccctcgagGATTTGGCTCTCAAAAAAGGATG	655	P	P		A
BYgTOW09H12	958	YDR080W	VPS41	9	H	12	96	4	+		H. Moriya	B-3-2	P1	1915 (upYDR080W)	cggccgctctagaactagtggatccTGCACCCTTTCTTGCTCTAGCCA	1916 (downYDR080W)	attgggtaccgggccccccctcgagCCTGGTAACACAGGCTTTTTTTA	3539	P	P		A
BYgTOW10A01	959	YDR081C	PDC2	10	A	1	1	4	+		H. Moriya	B-3-2	P1	1917 (upYDR081C)	cggccgctctagaactagtggatccAGCTATATGTCCGTACTTATCCA	1918 (downYDR081C)	attgggtaccgggccccccctcgagGACGACTTAAATGGTGTTTTATA	3501	P	P		A
BYgTOW10B01	960	YDR082W	STN1	10	B	1	2	4	+		H. Moriya	B-3-2	P1	1919 (upYDR082W)	cggccgctctagaactagtggatccATATCTTTGCTGAATGGAAAGCA	1920 (downYDR082W)	attgggtaccgggccccccctcgagACCTTCTACGTTAAATAAGGCCA	2038	P	P		A
BYgTOW10C01	961	YDR083W	RRP8	10	C	1	3	4	+		H. Moriya	B-3-2	P1	1921 (upYDR083W)	cggccgctctagaactagtggatccGAATACGCAGCAGCATATTCATA	1922 (downYDR083W)	attgggtaccgggccccccctcgagCAATCGTTTTTCCAGAGACAATA	1526	P	P		A
BYgTOW10D01	962	YDR084C	TVP23	10	D	1	4	4	+		H. Moriya	B-3-2	P1	1923 (upYDR084C)	cggccgctctagaactagtggatccTGCTTTACACATTATTTAATTTG	1924 (downYDR084C)	attgggtaccgggccccccctcgagCCCTGTATTTATAAAAGAAGATA	1083	P	P		A
BYgTOW10E01	963	YDR085C	AFR1	10	E	1	5	4	+		H. Moriya	B-3-2	P1	1925 (upYDR085C)	cggccgctctagaactagtggatccCCAATCAGATACGTTATTGTTTA	1926 (downYDR085C)	attgggtaccgggccccccctcgagGTAGAAATTTCTTGCCTGGTCCA	2970	P	P		B
BYgTOW10F01	964	YDR086C	SSS1	10	F	1	6	4	+		H. Moriya	B-3-2	P1	1927 (upYDR086C)	cggccgctctagaactagtggatccGAGGAAGAGTGGAAGGGATTTTG	1928 (downYDR086C)	attgggtaccgggccccccctcgagTGCAGATAGATATGAGCCCTCCA	1366	P	P		A
BYgTOW10G01	965	YDR087C	RRP1	10	G	1	7	4	+		H. Moriya	B-3-2	P1	1929 (upYDR087C)	cggccgctctagaactagtggatccCACTTAAAAGATTTATATGGTTA	1930 (downYDR087C)	attgggtaccgggccccccctcgagACCTTTTTCACTAGCTCTAGCCA	1373	P	P		A
BYgTOW10H01	966	YDR088C	SLU7	10	H	1	8	4	+		H. Moriya	B-3-2	P1	1931 (upYDR088C)	cggccgctctagaactagtggatccCAATATGCGATCTTCAAATTTCA	1932 (downYDR088C)	attgggtaccgggccccccctcgagTTTAACAAAGTTGGAGGTCTCCA	3852	P	P		B
BYgTOW10A02	967	YDR089W		10	A	2	9	4	+		H. Moriya	B-3-2	P1	1933 (upYDR089W)	cggccgctctagaactagtggatccGTTGTTTCTGCTGTTATTATTCA	1934 (downYDR089W)	attgggtaccgggccccccctcgagCGTTATTCGAGGCTAAGTGTGTA	5467	P	P		A
BYgTOW10B02	968	YDR090C		10	B	2	10	4	+		H. Moriya	B-3-2	P1	1935 (upYDR090C)	cggccgctctagaactagtggatccTTCTTGGATAACACCGGTATTTA	1936 (downYDR090C)	attgggtaccgggccccccctcgagGGTATGATTGAAATTTTCTTTTA	2033	P	P		A
BYgTOW10C02	969	YDR091C	RLI1	10	C	2	11	4	+		H. Moriya	B-3-2	P1	1937 (upYDR091C)	cggccgctctagaactagtggatccTATTCTCTTGGGTAATGATGCCA	1938 (downYDR091C)	attgggtaccgggccccccctcgagGGTAGCAGCCTTTTCAGAGATCA	3924	P	P		A
BYgTOW10D02	970	YDR092W	UBC13	10	D	2	12	4	slow		H. Moriya	B-3-2	P1	1939 (upYDR092W)	cggccgctctagaactagtggatccGATACGACTGTTTTTATCACTCA	1940 (downYDR092W)	attgggtaccgggccccccctcgagAGTGGGTTTGGAGGGACTTGACA	2794	P	P		A
BYgTOW10E02	971	YDR093W	DNF2	10	E	2	13	4	+		H. Moriya	B-3-2	P1	1941 (upYDR093W)	cggccgctctagaactagtggatccTATGCAAAGAAGAAACCCGAGTG	1942 (downYDR093W)	attgggtaccgggccccccctcgagAACCTCAACTGGCTTGATTTCCA	6580	P	P		A
BYgTOW10F02	972	YDR096W	GIS1	10	F	2	14	4	-		H. Moriya	B-3-2	P1	1943 (upYDR096W)	cggccgctctagaactagtggatccAGCCAGCGCAGCAGGGACCGTTA	1944 (downYDR096W)	attgggtaccgggccccccctcgagATAATTGATGATTTACAATCCTA	4035	P	P		A
BYgTOW10G02	973	YDR097C	MSH6	10	G	2	15	4	+		H. Moriya	B-3-2	P1	1945 (upYDR097C)	cggccgctctagaactagtggatccTTGCAGCATGCTCTCCAATCTTA	1946 (downYDR097C)	attgggtaccgggccccccctcgagAATACTAAATTAGCTGAATCATA	4401	P	P		A
BYgTOW10H02	974	YDR098C	GRX3	10	H	2	16	4	-		H. Moriya	B-3-2	P1	1947 (upYDR098C)	cggccgctctagaactagtggatccTTAACAAACAAATGGATTCATTA	1948 (downYDR098C)	attgggtaccgggccccccctcgagAGTTTTAGGGGTAGCTGGGGCCA	2067	P	P		C
BYgTOW10A03	975	YDR098C-B-A		10	A	3	17	4	+		H. Moriya	B-3-2	P1	1949 (upYDR098C-B-A)	cggccgctctagaactagtggatccAGAATCTTCACGAGTTTGGGACA	1950 (downYDR098C-B-A)	attgggtaccgggccccccctcgagAGATGGAACCTGAAAAGAACACA	8618	N	N		E
BYgTOW10B03	976	YDR099W	BMH2	10	B	3	18	4	-		H. Moriya	B-3-2	P1	1951 (upYDR099W)	cggccgctctagaactagtggatccATTAGATAATTGTTGGGATTCCA	1952 (downYDR099W)	attgggtaccgggccccccctcgagGAATTTTGGAGGAATAACTGACA	3933	P	P		A
BYgTOW10C03	977	YDR100W	TVP15	10	C	3	19	4	+		H. Moriya	B-3-2	P1	1953 (upYDR100W)	cggccgctctagaactagtggatccACTCAAGGTGAACCAACCAAATA	1954 (downYDR100W)	attgggtaccgggccccccctcgagGTTGAAGAAACCATGAAAATGTA	1304	P	P		A
BYgTOW10D03	978	YDR101C	ARX1	10	D	3	20	4	+		H. Moriya	B-3-2	P1	1955 (upYDR101C)	cggccgctctagaactagtggatccATTGTCTGTAGGAGTTTCCATCA	1956 (downYDR101C)	attgggtaccgggccccccctcgagGACGATGACGATGACATGATTTA	2952	P	P		A
BYgTOW10E03	979	YDR103W	STE5	10	E	3	21	4	+		H. Moriya	B-3-2	P1	1957 (upYDR103W)	cggccgctctagaactagtggatccCTCGTGGGAGATAGCTAGAGCCA	1958 (downYDR103W)	attgggtaccgggccccccctcgagAATTCACGGAATCAAACTATGTA	3752	P	P		A
BYgTOW10F03	980	YDR104C	SPO71	10	F	3	22	4	+		H. Moriya	B-3-2	P1	1959 (upYDR104C)	cggccgctctagaactagtggatccTTTGATTACGAGAATTACTATTA	1960 (downYDR104C)	attgggtaccgggccccccctcgagCCCCTCCATATGGATTATATATA	4292	P	P		A
BYgTOW10G03	981	YDR105C	TMS1	10	G	3	23	4	+		H. Moriya	B-3-2	P1	1961 (upYDR105C)	cggccgctctagaactagtggatccGACTATCACAATAGTATTCGACA	1962 (downYDR105C)	attgggtaccgggccccccctcgagAACAACATTAACGATAGAATCCA	2140	P	P		A
BYgTOW10H03	982	YDR106W	ARP10	10	H	3	24	4	+		H. Moriya	B-3-2	P1	1963 (upYDR106W)	cggccgctctagaactagtggatccTGGCAAAGAAATTACGGCACCCA	1964 (downYDR106W)	attgggtaccgggccccccctcgagTACTCTGCCATTAAAGTTGAGTG	2292	P	P		B
BYgTOW10A04	983	YDR107C	TMN2	10	A	4	25	4	+		H. Moriya	B-3-2	P1	1965 (upYDR107C)	cggccgctctagaactagtggatccATAGTGCTCATAAGAAAAAACCA	1966 (downYDR107C)	attgggtaccgggccccccctcgagACTGGAGTGAAGCGCTTACAATA	3457	P	P		A
BYgTOW10B04	984	YDR108W	GSG1	10	B	4	26	4	+		H. Moriya	B-3-2	P1	1967 (upYDR108W)	cggccgctctagaactagtggatccCAGCAACCAAACACCTCGTTTCA	1968 (downYDR108W)	attgggtaccgggccccccctcgagGTAGAAGGGTCCTTTAGTAGATA	2532	P	P		A
BYgTOW10C04	985	YDR109C		10	C	4	27	4	+		H. Moriya	B-3-2	P1	1969 (upYDR109C)	cggccgctctagaactagtggatccGTCATTGTAACGCGGTTTCGTCA	1970 (downYDR109C)	attgggtaccgggccccccctcgagACAAGTGTTAGCTTTATTGGATG	2783	P	P		A
BYgTOW10D04	986	YDR110W	FOB1	10	D	4	28	4	+		H. Moriya	B-3-2	P1	1971 (upYDR110W)	cggccgctctagaactagtggatccGTTTTGGCGTTTCCTGCTTTTCA	1972 (downYDR110W)	attgggtaccgggccccccctcgagTTCTTCAGCAAGTATCGTAATTG	2620	P	P		A
BYgTOW10E04	987	YDR111C	ALT2	10	E	4	29	4	+		H. Moriya	B-3-2	P1	1973 (upYDR111C)	cggccgctctagaactagtggatccGAACTAGAGGACTTAGTTACTTA	1974 (downYDR111C)	attgggtaccgggccccccctcgagTTTGGCACATCAATGGAATTGTA	2740	P	P		A
BYgTOW10F04	988	YDR113C	PDS1	10	F	4	30	4	+		H. Moriya	B-3-2	P1	1975 (upYDR113C)	cggccgctctagaactagtggatccAGTTGTTACATGTTAATACTTTA	1976 (downYDR113C)	attgggtaccgggccccccctcgagATCCTGTTGGTGTGTCATTGTCA	2206	P	P		A
BYgTOW10G04	989	YDR114C		10	G	4	31	4	+		H. Moriya	B-3-2	P1	1977 (upYDR114C)	cggccgctctagaactagtggatccGGTATTGTAATCGATTTTGCTTA	1978 (downYDR114C)	attgggtaccgggccccccctcgagTTTATCTTCGTTAGCTGGCATCA	1153	P	P		A
BYgTOW10H04	990	YDR115W		10	H	4	32	4	+		H. Moriya	B-3-2	P1	1979 (upYDR115W)	cggccgctctagaactagtggatccTTTATCTTCGTTAGCTGGCATCA	1980 (downYDR115W)	attgggtaccgggccccccctcgagGGTATTGTAATCGATTTTGCTTA	1153	P	P		A
BYgTOW10A05	991	YDR116C	MRPL1	10	A	5	33	4	+		H. Moriya	B-3-2	P1	1981 (upYDR116C)	cggccgctctagaactagtggatccTTGAAGAAGAAAAAAAGAAAGTA	1982 (downYDR116C)	attgggtaccgggccccccctcgagGGTAGGTGGTTTTTGTCTCATTG	1500	P	P		A
BYgTOW10B05	992	YDR117C	TMA64	10	B	5	34	4	+		H. Moriya	B-3-2	P1	1983 (upYDR117C)	cggccgctctagaactagtggatccATAATCATTAATAGGAGACGACA	1984 (downYDR117C)	attgggtaccgggccccccctcgagCGGGATCGCTACTACGGATAGCA	2347	P	P		A
BYgTOW10C05	993	YDR118W	APC4	10	C	5	35	4	+		H. Moriya	B-3-2	P1	1985 (upYDR118W)	cggccgctctagaactagtggatccTATGTGAGGCTCCTTCTTAAACA	1986 (downYDR118W)	attgggtaccgggccccccctcgagGCGCTGTCTATCCTTCTTCCCCA	2630	P	P		A
BYgTOW10D05	994	YDR119W		10	D	5	36	4	slow		H. Moriya	B-3-2	P1	1987 (upYDR119W)	cggccgctctagaactagtggatccCCAAAAGAAAAACAAAATGTTTG	1988 (downYDR119W)	attgggtaccgggccccccctcgagTCTCAAAACTTGGCTGAAGAACA	3220	P	P		A
BYgTOW10E05	995	YDR119W-A		10	E	5	37	4	+		H. Moriya	B-3-2	P1	1989 (upYDR119W-A)	cggccgctctagaactagtggatccCAAAATTGTTTGTCACTATCTTG	1990 (downYDR119W-A)	attgggtaccgggccccccctcgagAAAGCCCGTCCCAACACTTCATA	1062	P	P		A
BYgTOW10F05	996	YDR120C	TRM1	10	F	5	38	4	-		H. Moriya	B-3-2	P1	1991 (upYDR120C)	cggccgctctagaactagtggatccTTTTCTCCAACCTTTTGGTGGCA	1992 (downYDR120C)	attgggtaccgggccccccctcgagTTTAGTAAGGCAAGAAAAGCATG	2417	P	P		B
BYgTOW10G05	997	YDR121W	DPB4	10	G	5	39	4	+		H. Moriya	B-3-2	P1	1993 (upYDR121W)	cggccgctctagaactagtggatccGGGTATCCTGAAGAAACCTTCCA	1994 (downYDR121W)	attgggtaccgggccccccctcgagAGTATTTACGTGATAATCATCCA	1485	P	P		A
BYgTOW10H05	998	YDR122W	KIN1	10	H	5	40	4	+		H. Moriya	B-3-2	P1	1995 (upYDR122W)	cggccgctctagaactagtggatccGTTCAAAACCTTGAGCAAACGTA	1996 (downYDR122W)	attgggtaccgggccccccctcgagCAGCACATACTGGATGATTCCTG	4425	P	P		A
BYgTOW10A06	999	YDR123C	INO2	10	A	6	41	4	+		H. Moriya	B-3-2	P1	1997 (upYDR123C)	cggccgctctagaactagtggatccAAGCTCTTCCATACCTATACGCA	1998 (downYDR123C)	attgggtaccgggccccccctcgagATATTAAAAGAACTAAAGTTGTA	2467	P	P		B
BYgTOW10B06	1000	YDR124W		10	B	6	42	4	+		H. Moriya	B-3-2	P1	1999 (upYDR124W)	cggccgctctagaactagtggatccTTCGTTCCCAGTTGCTTGTTGCA	2000 (downYDR124W)	attgggtaccgggccccccctcgagTCAGACGAAACTAAATCGCCTTG	1975	P	P		E
BYgTOW10C06	1001	YDR125C	ECM18	10	C	6	43	4	+		H. Moriya	B-3-2	P1	2001 (upYDR125C)	cggccgctctagaactagtggatccCACAAATAGTAGATTCCATGACA	2002 (downYDR125C)	attgggtaccgggccccccctcgagGATGATTGTAAAGATTTTATTTG	1991	P	P		A
BYgTOW10D06	1002	YDR126W	SWF1	10	D	6	44	4	+		H. Moriya	B-3-2	P1	2003 (upYDR126W)	cggccgctctagaactagtggatccCAAGTACCTCTTTATTAAAAGCA	2004 (downYDR126W)	attgggtaccgggccccccctcgagTGGGACTTTGGCTAACTGCACCA	1772	P	P		A
BYgTOW10E06	1003	YDR127W	ARO1	10	E	6	45	4	+		H. Moriya	B-3-2	P1	2005 (upYDR127W)	cggccgctctagaactagtggatccGCCAATCTCACAGATTTAATATA	2006 (downYDR127W)	attgggtaccgggccccccctcgagACCTTCATTTATACTACTGCACA	5351	P	P		A
BYgTOW10F06	1004	YDR128W		10	F	6	46	4	+		H. Moriya	B-3-2	P1	2007 (upYDR128W)	cggccgctctagaactagtggatccTTTGATGCCGTTACGAAAGAGTA	2008 (downYDR128W)	attgggtaccgggccccccctcgagTCGTTAATGACTTTGAACAAATG	4136	P	P		A
BYgTOW10G06	1005	YDR129C	SAC6	10	G	6	47	4	-		H. Moriya	B-3-2	P1	2009 (upYDR129C)	cggccgctctagaactagtggatccACGGAAATACCGAAACATAAGTA	2010 (downYDR129C)	attgggtaccgggccccccctcgagTGTCCGGAAATGTTCGATGCCTA	2798	P	P		A
BYgTOW10H06	1006	YDR130C	FIN1	10	H	6	48	4	+		H. Moriya	B-3-2	P1	2011 (upYDR130C)	cggccgctctagaactagtggatccGACGCAGAAGCTCTATTTAGTTG	2012 (downYDR130C)	attgggtaccgggccccccctcgagTACTTGTAATTTGACAATATTCA	1457	P	P		A
BYgTOW10A07	1007	YDR131C		10	A	7	49	4	+		H. Moriya	B-3-2	P1	2013 (upYDR131C)	cggccgctctagaactagtggatccTACAAGGGATATGAATATCTGTA	2014 (downYDR131C)	attgggtaccgggccccccctcgagCCTGCGGTTGCTTTTATTGCTCA	2240	P	P		A
BYgTOW10B07	1008	YDR132C		10	B	7	50	4	+		H. Moriya	B-3-2	P1	2015 (upYDR132C)	cggccgctctagaactagtggatccGCTGGTTTGGTCAATGAAAATTA	2016 (downYDR132C)	attgggtaccgggccccccctcgagCTCATAAGGTAACTTATCAAACA	4590	P	P		A
BYgTOW10C07	1009	YDR135C	YCF1	10	C	7	51	4	slow		H. Moriya	B-3-2	P1	2017 (upYDR135C)	cggccgctctagaactagtggatccTGTATCGATTCTGTGCGCACGCA	2018 (downYDR135C)	attgggtaccgggccccccctcgagTGCTACTGTTGGAGAATTTGACA	8002	P	N		A
BYgTOW10D07	1010	YDR137W	RGP1	10	D	7	52	4	+		H. Moriya	B-3-2	P1	2019 (upYDR137W)	cggccgctctagaactagtggatccCCATGAAACAAGATTACCAGCCA	2020 (downYDR137W)	attgggtaccgggccccccctcgagGATCAATTCCTCGGTATTAGACA	3073	P	P		A
BYgTOW10E07	1011	YDR138W	HPR1	10	E	7	53	4	+		H. Moriya	B-3-2	P1	20030 (YDR138W_1)	cggccgctctagaactagtggatccAAGCGATGCTGTAACTAAGAGGA	20031 (YDR138W_2)	attgggtaccgggccccccctcgagTCATAAAGCTGGCCATTGCATGG	3759	P	P		A
BYgTOW10F07	1012	YDR139C	RUB1	10	F	7	54	4	+		H. Moriya	B-3-2	P1	2023 (upYDR139C)	cggccgctctagaactagtggatccTTTTACATAAGGGGTCGGTAGCA	2024 (downYDR139C)	attgggtaccgggccccccctcgagTCATCTACCCAAGATATGAAATA	1348	P	P		A
BYgTOW10G07	1013	YDR140W	MTQ2	10	G	7	55	4	slow		H. Moriya	B-3-2	P1	2025 (upYDR140W)	cggccgctctagaactagtggatccCAGTGTCTTCACTTTAACAATCA	2026 (downYDR140W)	attgggtaccgggccccccctcgagCTCAAAAAAGATATTCTGTCATG	1023	P	P		A
BYgTOW10H07	1014	YDR141C	DOP1	10	H	7	56	4	+		H. Moriya	B-3-2	P1	2027 (upYDR141C)	cggccgctctagaactagtggatccTTTGTATGGAACGGCTTAGGTTG	2028 (downYDR141C)	attgggtaccgggccccccctcgagAGTGTGTACAGCTTTACAAGGTG	5716	P	P		B
BYgTOW10A08	1015	YDR142C	PEX7	10	A	8	57	4	+		H. Moriya	B-3-2	P1	2029 (upYDR142C)	cggccgctctagaactagtggatccAATGAGCAACGATCATCACAATA	2030 (downYDR142C)	attgggtaccgggccccccctcgagAAGGGGCTTTAGTGGTAAGGACA	2091	P	P		A
BYgTOW10B08	1016	YDR143C	SAN1	10	B	8	58	4	-		H. Moriya	B-3-2	P1	2031 (upYDR143C)	cggccgctctagaactagtggatccACAGCTATTTTTCATCACATTTG	2032 (downYDR143C)	attgggtaccgggccccccctcgagACCTTGCATATGATATCTGAGCA	2757	P	P		A
BYgTOW10C08	1017	YDR144C	MKC7	10	C	8	59	4	+		H. Moriya	B-3-2	P1	2033 (upYDR144C)	cggccgctctagaactagtggatccAGAATTTTCTGGATTGGAAGACA	2034 (downYDR144C)	attgggtaccgggccccccctcgagTTGTTCTTGACCACTTTCACTCA	2910	P	P		A
BYgTOW10D08	1018	YDR145W	TAF12	10	D	8	60	4	+		H. Moriya	B-3-2	P1	2035 (upYDR145W)	cggccgctctagaactagtggatccAAATGTGAGGACAGATAATTTCA	2036 (downYDR145W)	attgggtaccgggccccccctcgagCCAATGAAAACTAATCAAAGGTA	2558	P	P		A
BYgTOW10E08	1019	YDR146C	SWI5	10	E	8	61	4	-		H. Moriya	B-3-2	P1	2037 (upYDR146C)	cggccgctctagaactagtggatccTGTAAGTGAATAATTGGTGTACA	2038 (downYDR146C)	attgggtaccgggccccccctcgagGCAAGCTTGAATACAAAAAAATA	3320	P	P		A
BYgTOW10F08	1020	YDR147W	EKI1	10	F	8	62	4	+		H. Moriya	B-3-2	P1	2039 (upYDR147W)	cggccgctctagaactagtggatccAAACCAAGAGTTTGATGTATCCA	2040 (downYDR147W)	attgggtaccgggccccccctcgagCCTAGAAAAATGTTGTTATGGTG	2979	P	P		A
BYgTOW10G08	1021	YDR148C	KGD2	10	G	8	63	4	-		H. Moriya	B-3-2	P1	2041 (upYDR148C)	cggccgctctagaactagtggatccTTTATGCCTGTTGTTGTGGGACA	2042 (downYDR148C)	attgggtaccgggccccccctcgagTTAGACACTAAACTTATTTTTTA	2439	P	P		A
BYgTOW10H08	1022	YDR150W	NUM1	10	H	8	64	4	+		H. Moriya	B-3-2	P1	20032 (YDR150W_1)	cggccgctctagaactagtggatccCCTGAGCTAACTCCTCACCAACA	20033 (YDR150W_2)	attgggtaccgggccccccctcgagAGCGTTGCTGTTTCAAACACGGT	9747	N	N		F
BYgTOW10A09	1023	YDR151C	CTH1	10	A	9	65	4	+		H. Moriya	B-3-2	P1	2045 (upYDR151C)	cggccgctctagaactagtggatccCTTCTGTTCTTCCTTATAATCCA	2046 (downYDR151C)	attgggtaccgggccccccctcgagCGATCATTTGGCAATTTACGATA	1878	P	P		A
BYgTOW10B09	1024	YDR152W	GIR2	10	B	9	66	4	+		H. Moriya	B-3-2	P1	2047 (upYDR152W)	cggccgctctagaactagtggatccGTTTGGAGCAACATTCGGCATCA	2048 (downYDR152W)	attgggtaccgggccccccctcgagTCTTACTCCAAGTCGTTGGTCTA	1627	P	P		A
BYgTOW10C09	1025	YDR153C	ENT5	10	C	9	67	4	+		H. Moriya	B-3-2	P1	2049 (upYDR153C)	cggccgctctagaactagtggatccGTTGCCAAGTCCGGTGAATTATA	2050 (downYDR153C)	attgggtaccgggccccccctcgagAAGACCGAAATAGCAAATCAATA	2055	P	P		A
BYgTOW10D09	1026	YDR155C	CPR1	10	D	9	68	4	-		H. Moriya	B-3-2	P1	2051 (upYDR155C)	cggccgctctagaactagtggatccTGTTCTTCTAGAACCTTTCATCA	2052 (downYDR155C)	attgggtaccgggccccccctcgagAATCTTTTTTGATAATGAGTCCA	1600	P	P		A
BYgTOW10E09	1027	YDR156W	RPA14	10	E	9	69	4	+		H. Moriya	B-3-2	P1	2053 (upYDR156W)	cggccgctctagaactagtggatccGACATCAAAATAGACTTGGGACA	2054 (downYDR156W)	attgggtaccgggccccccctcgagACCAGCAATTTTCTTTCCAGCCA	1403	P	P		B
BYgTOW10F09	1028	YDR158W	HOM2	10	F	9	70	4	+		H. Moriya	B-3-2	P1	2055 (upYDR158W)	cggccgctctagaactagtggatccAAAACTACATTCGCCGATGAGTG	2056 (downYDR158W)	attgggtaccgggccccccctcgagTACTGAGCCAAATGATGTGTTCA	1985	P	P		A
BYgTOW10G09	1029	YDR159W	SAC3	10	G	9	71	4	-		H. Moriya	B-3-2	P1	2057 (upYDR159W)	cggccgctctagaactagtggatccTTACTAGCAAGAAACTTGATTTA	2058 (downYDR159W)	attgggtaccgggccccccctcgagATATATTTGGTTGACAGAACTCA	4755	P	P		A
BYgTOW10H09	1030	YDR160W	SSY1	10	H	9	72	4	+		H. Moriya	B-3-2	P1	2059 (upYDR160W)	cggccgctctagaactagtggatccAAGAAGAAAGTAAATAATGATTA	2060 (downYDR160W)	attgggtaccgggccccccctcgagAATTGTGGCTTCAAGTTCACTCA	3307	P	P		D
BYgTOW10A10	1031	YDR161W		10	A	10	73	4	+		H. Moriya	B-3-2	P1	2061 (upYDR161W)	cggccgctctagaactagtggatccAAGTTGGTTACCTGGCTGATTTA	2062 (downYDR161W)	attgggtaccgggccccccctcgagACAAAATTAGATATATCGGATTG	1715	P	N		A
BYgTOW10B10	1032	YDR162C	NBP2	10	B	10	74	4	+		H. Moriya	B-3-2	P1	2063 (upYDR162C)	cggccgctctagaactagtggatccCTGTGGTCTGTGTGATGTGGTCA	2064 (downYDR162C)	attgggtaccgggccccccctcgagATAGAGGAAGAATATTCTGACTA	1263	P	P		A
BYgTOW10C10	1033	YDR163W	CWC15	10	C	10	75	4	+		H. Moriya	B-3-2	P1	2065 (upYDR163W)	cggccgctctagaactagtggatccTGTGGTCGTTTCCATCGTTGCCA	2066 (downYDR163W)	attgggtaccgggccccccctcgagAGAAAATCTCACCATGATAAATG	987	P	P		A
BYgTOW10D10	1034	YDR164C	SEC1	10	D	10	76	4	+		H. Moriya	B-3-2	P1	2067 (upYDR164C)	cggccgctctagaactagtggatccCTGCAAAGGATGAATGACGCTCA	2068 (downYDR164C)	attgggtaccgggccccccctcgagTTTCTCCATAAGCATGTTAGATA	2967	P	P		A
BYgTOW10E10	1035	YDR165W	TRM82	10	E	10	77	4	+		H. Moriya	B-3-2	P1	2069 (upYDR165W)	cggccgctctagaactagtggatccCTGTAATTCAATTAAATCAGACA	2070 (downYDR165W)	attgggtaccgggccccccctcgagATTCAATTCGCCGCCTTCAGCTA	2137	P	P		A
BYgTOW10F10	1036	YDR166C	SEC5	10	F	10	78	4	+		H. Moriya	B-3-2	P1	2071 (upYDR166C)	cggccgctctagaactagtggatccATCGTAATCTTCCTCAAAATCCA	2072 (downYDR166C)	attgggtaccgggccccccctcgagAAACATGGAGAACATTACTCGTG	3290	P	P		A
BYgTOW10G10	1037	YDR167W	TAF10	10	G	10	79	4	+		H. Moriya	B-3-2	P1	2073 (upYDR167W)	cggccgctctagaactagtggatccGTCGCCAATTTGAAACCTATCCA	2074 (downYDR167W)	attgggtaccgggccccccctcgagCCACTTAGAGTAATCAATGGCCA	1153	P	P		A
BYgTOW10H10	1038	YDR168W	CDC37	10	H	10	80	4	+		H. Moriya	B-3-2	P1	2075 (upYDR168W)	cggccgctctagaactagtggatccGGTCGCCCAGACTTTTATCGTTA	2076 (downYDR168W)	attgggtaccgggccccccctcgagTTATTAATGAGCTTAAAATCTTA	2325	P	P		B
BYgTOW10A11	1039	YDR169C	STB3	10	A	11	81	4	+		H. Moriya	B-3-2	P1	2077 (upYDR169C)	cggccgctctagaactagtggatccTCAAACAAGCACGGCAGAAACTG	2078 (downYDR169C)	attgggtaccgggccccccctcgagCATACTGCCGACACTGTTGACTA	2772	P	P		A
BYgTOW10B11	1040	YDR169C-A		10	B	11	82	4	-		H. Moriya	B-3-2	P1	2079 (upYDR169C-A)	cggccgctctagaactagtggatccGAATTATACCTTTCTACTGATTA	2080 (downYDR169C-A)	attgggtaccgggccccccctcgagTACCTCCTTTTGGTTTTCTGACA	2350	P	P		A
BYgTOW10C11	1041	YDR170C	SEC7	10	C	11	83	4	+		H. Moriya	B-3-2	P1	20034 (YDR170C_1)	cggccgctctagaactagtggatccAATGTTGAGATAATTGTTGGGAT	20035 (YDR170C_2)	attgggtaccgggccccccctcgagGCTACCTTATTGTTTGCAATATG	7530	P	N		F
BYgTOW10D11	1042	YDR170W-A		10	D	11	84	4	+		H. Moriya	B-3-2	P1	2083 (upYDR170W-A)	cggccgctctagaactagtggatccTACTACTGAATTCTGTTCAGACA	2084 (downYDR170W-A)	attgggtaccgggccccccctcgagTAGGGATGGTTGATAAAAACTCA	4445	P	P		A
BYgTOW10E11	1043	YDR171W	HSP42	10	E	11	85	4	+		H. Moriya	B-3-2	P1	2085 (upYDR171W)	cggccgctctagaactagtggatccCACCTTAGGCCAGGAACTTACTG	2086 (downYDR171W)	attgggtaccgggccccccctcgagGTTGCCTTGGTTTGAATCCGACA	3853	P	P		A
BYgTOW10F11	1044	YDR172W	SUP35	10	F	11	86	4	+		H. Moriya	B-3-2	P1	2087 (upYDR172W)	cggccgctctagaactagtggatccCCCAACCCTACGGTAGAAAATTG	2088 (downYDR172W)	attgggtaccgggccccccctcgagCTAGATATTTTTATGAAATTCTA	2863	P	P		A
BYgTOW10G11	1045	YDR173C	ARG82	10	G	11	87	4	+		H. Moriya	B-3-2	P1	2089 (upYDR173C)	cggccgctctagaactagtggatccTTTGACAGAAGGATCTGTAGTCA	2090 (downYDR173C)	attgggtaccgggccccccctcgagAAAATTGTTAAAATTGCCGAGTA	1775	P	P		A
BYgTOW10H11	1046	YDR174W	HMO1	10	H	11	88	4	+		H. Moriya	B-3-2	P1	2091 (upYDR174W)	cggccgctctagaactagtggatccCCTATAATTGTTTACCGTATCCA	2092 (downYDR174W)	attgggtaccgggccccccctcgagGATCAATTATTGAGCACTCTTTA	1607	P	P		B
BYgTOW10A12	1047	YDR175C	RSM24	10	A	12	89	4	+		H. Moriya	B-3-2	P1	2093 (upYDR175C)	cggccgctctagaactagtggatccTCCTCTTCTTCCATGTCTAGGCA	2094 (downYDR175C)	attgggtaccgggccccccctcgagGACAAATCCAACTCTTCTATTTG	1648	P	P		A
BYgTOW10B12	1048	YDR176W	NGG1	10	B	12	90	4	+		H. Moriya	B-3-2	P1	2095 (upYDR176W)	cggccgctctagaactagtggatccCCATAACCCCAATGGTACTTTCA	2096 (downYDR176W)	attgggtaccgggccccccctcgagCATAATTCTCTTAGCCCTAGACA	2772	P	P		A
BYgTOW10C12	1049	YDR177W	UBC1	10	C	12	91	4	+		H. Moriya	B-3-2	P1	2097 (upYDR177W)	cggccgctctagaactagtggatccAATAAGGACGTGGAACTAAATTA	2098 (downYDR177W)	attgggtaccgggccccccctcgagTTTCATGGATCTTGGCAACATCA	1436	P	P		A
BYgTOW10D12	1050	YDR178W	SDH4	10	D	12	92	4	+		H. Moriya	B-3-2	P1	2099 (upYDR178W)	cggccgctctagaactagtggatccATCATCGAGGAATTGTTGAAGTG	2100 (downYDR178W)	attgggtaccgggccccccctcgagCTCAAACAGAATATATTGGAGTA	1229	P	P		A
BYgTOW10E12	1051	YDR179C	CSN9	10	E	12	93	4	+		H. Moriya	B-3-2	P1	2101 (upYDR179C)	cggccgctctagaactagtggatccGGTGTTGTATAAAATGGTAGGCA	2102 (downYDR179C)	attgggtaccgggccccccctcgagCAAAAGATTGAAGCCAAGAAGTA	984	P	P		A
BYgTOW10F12	1052	YDR179W-A		10	F	12	94	4	+		H. Moriya	B-3-2	P1	2103 (upYDR179W-A)	cggccgctctagaactagtggatccTATTGTTTCTTCCCTCATTACCA	2104 (downYDR179W-A)	attgggtaccgggccccccctcgagCTTGTCTTTCCCTGGGTACGACA	2145	P	P		A
BYgTOW10G12	1053	YDR180W	SCC2	10	G	12	95	4	+		H. Moriya	B-3-2	P1	2105 (upYDR180W)	cggccgctctagaactagtggatccTGTGTTATTGCGCAGTTGCCGTA	2106 (downYDR180W)	attgggtaccgggccccccctcgagGTCCGCAAGAAAAAAAAGGTTTA	5132	P	P		E
BYgTOW10H12	1054	YDR181C	SAS4	10	H	12	96	4	+		H. Moriya	B-3-2	P1	2107 (upYDR181C)	cggccgctctagaactagtggatccCTTTGACCTGTTACGATATACCA	2108 (downYDR181C)	attgggtaccgggccccccctcgagAGAAAACACGTGAAGGATACGTA	1852	P	P		B
BYgTOW11A01	1055	YDR182W	CDC1	11	A	1	1	4	+		H. Moriya	B-3-2	P1	2109 (upYDR182W)	cggccgctctagaactagtggatccTTCTATTGATTGAAAAATACCCA	2110 (downYDR182W)	attgggtaccgggccccccctcgagGTATAATTTATATCTCTTGTTCA	1842	P	P		A
BYgTOW11B01	1056	YDR182W-A		11	B	1	2	4	+		H. Moriya	B-3-2	P1	2111 (upYDR182W-A)	cggccgctctagaactagtggatccATTTATTTTTATACTGTAGTCTA	2112 (downYDR182W-A)	attgggtaccgggccccccctcgagGTATCTGTCTAATTTATCTTCCA	574	P	P		A
BYgTOW11C01	1057	YDR183W	PLP1	11	C	1	3	4	+		H. Moriya	B-3-2	P1	2113 (upYDR183W)	cggccgctctagaactagtggatccCCTTTAGTTTTATATCAAATTTA	2114 (downYDR183W)	attgggtaccgggccccccctcgagGAAAAATCATCCAAGGAAAGTTA	1321	P	P		A
BYgTOW11D01	1058	YDR184C	ATC1	11	D	1	4	4	+		H. Moriya	B-3-2	P1	2115 (upYDR184C)	cggccgctctagaactagtggatccATCTGGAAAAATGCTAACGAATA	2116 (downYDR184C)	attgggtaccgggccccccctcgagAGTGATAGTGATTTAGATATATA	1703	P	P		A
BYgTOW11E01	1059	YDR185C		11	E	1	5	4	+		H. Moriya	B-3-2	P1	2117 (upYDR185C)	cggccgctctagaactagtggatccGTATTAGGAGGTAATGCCCGGTA	2118 (downYDR185C)	attgggtaccgggccccccctcgagCGGATTGGACTGATTCGTGTTCA	1392	P	P		A
BYgTOW11F01	1060	YDR186C		11	F	1	6	4	+		H. Moriya	B-3-2	P1	2119 (upYDR186C)	cggccgctctagaactagtggatccCGGATTCAACAATTGCAATGACA	2120 (downYDR186C)	attgggtaccgggccccccctcgagATAAGATTTTTGAAATGATTTCA	3994	P	P		A
BYgTOW11G01	1061	YDR188W	CCT6	11	G	1	7	4	slow		H. Moriya	B-3-2	P1	2121 (upYDR188W)	cggccgctctagaactagtggatccTGCGTCCGTACCGACAGTGTCCA	2122 (downYDR188W)	attgggtaccgggccccccctcgagGGACGCAATTTCCTCCACAGCCA	2946	P	P		A
BYgTOW11H01	1062	YDR189W	SLY1	11	H	1	8	4	+		H. Moriya	B-3-2	P1	2123 (upYDR189W)	cggccgctctagaactagtggatccACTTTGAAAGAAACACCACAGTA	2124 (downYDR189W)	attgggtaccgggccccccctcgagGAAACTTCCGCAAATTATTTGTA	2589	P	P		A
BYgTOW11A02	1063	YDR190C	RVB1	11	A	2	9	4	-		H. Moriya	B-3-2	P1	2125 (upYDR190C)	cggccgctctagaactagtggatccCGGTAGTACAAATTTTTGCTTCA	2126 (downYDR190C)	attgggtaccgggccccccctcgagAATAGCAGCAACAACGATGCATA	1991	P	P		A
BYgTOW11B02	1064	YDR191W	HST4	11	B	2	10	4	+		H. Moriya	B-3-2	P1	2127 (upYDR191W)	cggccgctctagaactagtggatccTTTGACTTCACTGATAGCGACCA	2128 (downYDR191W)	attgggtaccgggccccccctcgagCCACCACCTGCATTGGTTGCATA	1620	P	N		B
BYgTOW11C02	1065	YDR192C	NUP42	11	C	2	11	4	+		H. Moriya	B-3-2	P1	2129 (upYDR192C)	cggccgctctagaactagtggatccAGTAGAAACAGCAACATATATTA	2130 (downYDR192C)	attgggtaccgggccccccctcgagCAGCATGTTACCTCATTATTATA	2549	P	P		A
BYgTOW11D02	1066	YDR194C	MSS116	11	D	2	12	4	slow		H. Moriya	B-3-2	P1	2131 (upYDR194C)	cggccgctctagaactagtggatccTGCTTCAATCATCATCTGTTTCA	2132 (downYDR194C)	attgggtaccgggccccccctcgagGAATGGGTTACCGAAAGCTGACA	3256	P	P		A
BYgTOW11E02	1067	YDR194W-A		11	E	2	13	4	+		H. Moriya	B-3-2	P1	2133 (upYDR194W-A)	cggccgctctagaactagtggatccTTTTATCAATATAGAGGTCAACA	2134 (downYDR194W-A)	attgggtaccgggccccccctcgagTAATTGAGGAACAGGTGCTGACA	699	P	P		B
BYgTOW11F02	1068	YDR195W	REF2	11	F	2	14	4	+		H. Moriya	B-3-2	P1	2135 (upYDR195W)	cggccgctctagaactagtggatccTCATCTATATATTACCAGTTGTA	2136 (downYDR195W)	attgggtaccgggccccccctcgagAATAAAAAGTCTTCAGCGGTATA	2097	P	P		A
BYgTOW11G02	1069	YDR196C		11	G	2	15	4	+		H. Moriya	B-3-2	P1	2137 (upYDR196C)	cggccgctctagaactagtggatccAACTCTAGGTATTGAGCTTGACA	2138 (downYDR196C)	attgggtaccgggccccccctcgagTATCCTCCAAGACCAGTACACTA	1074	P	P		A
BYgTOW11H02	1070	YDR197W	CBS2	11	H	2	16	4	+		H. Moriya	B-3-2	P1	2139 (upYDR197W)	cggccgctctagaactagtggatccACCTGTCAATCCCACTACCAGCA	2140 (downYDR197W)	attgggtaccgggccccccctcgagCACTTACAAGACCTGCAATCATA	1580	P	P		A
BYgTOW11A03	1071	YDR198C	RKM2	11	A	3	17	4	+		H. Moriya	B-3-2	P1	2141 (upYDR198C)	cggccgctctagaactagtggatccGCCGTTAAGCAATTGCCACAATA	2142 (downYDR198C)	attgggtaccgggccccccctcgagGCACTAGATTATCATTACCTGTG	1928	P	P		A
BYgTOW11B03	1072	YDR200C	VPS64	11	B	3	18	4	+		H. Moriya	B-3-2	P1	2143 (upYDR200C)	cggccgctctagaactagtggatccGCTCTGTTCCAAAGCATCTGTCA	2144 (downYDR200C)	attgggtaccgggccccccctcgagCAAGACATCAACCTTTCCTTCCA	2391	P	P		A
BYgTOW11C03	1073	YDR201W	SPC19	11	C	3	19	4	+		H. Moriya	B-3-2	P1	2145 (upYDR201W)	cggccgctctagaactagtggatccTCTTCTTTTTTCCAGTTCTACCA	2146 (downYDR201W)	attgggtaccgggccccccctcgagAAACAGTTAAGTACATATAAGTA	851	P	P		A
BYgTOW11D03	1074	YDR202C	RAV2	11	D	3	20	4	+		H. Moriya	B-3-2	P1	2147 (upYDR202C)	cggccgctctagaactagtggatccTCTCAGTAAAGATAACCTCAACA	2148 (downYDR202C)	attgggtaccgggccccccctcgagTTGGAAATACTCAAACAGAAATA	1369	P	P		A
BYgTOW11E03	1075	YDR204W	COQ4	11	E	3	21	4	+		H. Moriya	B-3-2	P1	2149 (upYDR204W)	cggccgctctagaactagtggatccATTTGGAAACAAATCAACACTCA	2150 (downYDR204W)	attgggtaccgggccccccctcgagCGCTAATAGTTCTTGCAGATTCA	1439	P	P		A
BYgTOW11F03	1076	YDR205W	MSC2	11	F	3	22	4	+		H. Moriya	B-3-2	P1	2151 (upYDR205W)	cggccgctctagaactagtggatccAAACGAGCCACGACTCCAGCATG	2152 (downYDR205W)	attgggtaccgggccccccctcgagTTTTTGGGTATTCGATGGTTCCA	2956	P	P		A
BYgTOW11G03	1077	YDR206W	EBS1	11	G	3	23	4	+		H. Moriya	B-3-2	P1	2153 (upYDR206W)	cggccgctctagaactagtggatccCCGCTACAGCCTATAGCAAATTG	2154 (downYDR206W)	attgggtaccgggccccccctcgagAGAAGAGCAATGAAAAAAAAATA	3538	P	P		A
BYgTOW11H03	1078	YDR207C	UME6	11	H	3	24	4	slow		H. Moriya	B-3-2	P1	2155 (upYDR207C)	cggccgctctagaactagtggatccAGGTTGTGATCGCAAGACTGACA	2156 (downYDR207C)	attgggtaccgggccccccctcgagAACAGTCGGAATAATATGTTTTA	3562	P	P		B
BYgTOW11A04	1079	YDR208W	MSS4	11	A	4	25	4	+		H. Moriya	B-3-2	P1	2157 (upYDR208W)	cggccgctctagaactagtggatccTTGAGAGCGCGCCTTGTCTAGCA	2158 (downYDR208W)	attgggtaccgggccccccctcgagGTAGTAACCTTGTTGTTGGCTCA	3598	P	P		A
BYgTOW11B04	1080	YDR210W		11	B	4	26	4	slow		H. Moriya	B-3-2	P1	2159 (upYDR210W)	cggccgctctagaactagtggatccAACCAGAAAAATTATAAAGACTG	2160 (downYDR210W)	attgggtaccgggccccccctcgagTTGATGTAATTGTTGGGATTCCA	1595	P	P		A
BYgTOW11C04	1081	YDR210W-B-A		11	C	4	27	4	+		H. Moriya	B-3-2	P1	2161 (upYDR210W-B-A)	cggccgctctagaactagtggatccTTAGAATTGGTATGCGATAACTG	2162 (downYDR210W-B-A)	attgggtaccgggccccccctcgagTTAACAAACAAATGGATTCATTA	7404	N	N		F
BYgTOW11D04	1082	YDR210C-D-C		11	D	4	28	4	+		H. Moriya	B-3-2	P1	2163 (upYDR210C-D-C)	cggccgctctagaactagtggatccCTTTTGTCCCTTTTTTCCAGCCA	2164 (downYDR210C-D-C)	attgggtaccgggccccccctcgagAGGCCAGCAACAGAAAGAATCTA	11345	N	N		F
BYgTOW11E04	1083	YDR211W	GCD6	11	E	4	29	4	slow		H. Moriya	B-3-2	P1	2165 (upYDR211W)	cggccgctctagaactagtggatccATTAGATAATTGTTGGGATTCCA	2166 (downYDR211W)	attgggtaccgggccccccctcgagCGAGTTATTGAATAATTGGGACA	3351	P	P		D
BYgTOW11F04	1084	YDR212W	TCP1	11	F	4	30	4	-		H. Moriya	B-3-2	P1	2167 (upYDR212W)	cggccgctctagaactagtggatccGAATCTTCCTCAGAAGAGGAATA	2168 (downYDR212W)	attgggtaccgggccccccctcgagATTCTGTATACCGACTTCGCTCA	2932	P	P		A
BYgTOW11G04	1085	YDR213W	UPC2	11	G	4	31	4	+		H. Moriya	B-3-2	P1	2169 (upYDR213W)	cggccgctctagaactagtggatccAAAGAAGATCCGCACGATCATTG	2170 (downYDR213W)	attgggtaccgggccccccctcgagGTTATTTGGGTTATTCACGACCA	4010	P	P		A
BYgTOW11H04	1086	YDR214W	AHA1	11	H	4	32	4	+		H. Moriya	B-3-2	P1	2171 (upYDR214W)	cggccgctctagaactagtggatccAATTTCTCTGATTTTTCGTTATG	2172 (downYDR214W)	attgggtaccgggccccccctcgagGTTTGGTTTTTCTACGTTAGCCA	2588	P	P		A
BYgTOW11A05	1087	YDR216W	ADR1	11	A	5	33	4	+		H. Moriya	B-3-2	P1	2173 (upYDR216W)	cggccgctctagaactagtggatccTTCGGCTTTGGTGCCGTATTATA	2174 (downYDR216W)	attgggtaccgggccccccctcgagAACACTATTTCTGAGGTTAGATG	5669	P	P		A
BYgTOW11B05	1088	YDR217C	RAD9	11	B	5	34	4	+		H. Moriya	B-3-2	P1	2175 (upYDR217C)	cggccgctctagaactagtggatccGCTCCCCATCAAAATAAGGTCTA	2176 (downYDR217C)	attgggtaccgggccccccctcgagAATCATCTAAAGGGAAACAGTTG	4821	P	P		A
BYgTOW11C05	1089	YDR218C	SPR28	11	C	5	35	4	+		H. Moriya	B-3-2	P1	2177 (upYDR218C)	cggccgctctagaactagtggatccGCTAATACCGATTTTAATATATA	2178 (downYDR218C)	attgggtaccgggccccccctcgagCCATTGAACTAACTGGCCTGACA	2021	P	P		B
BYgTOW11D05	1090	YDR219C	MFB1	11	D	5	36	4	+		H. Moriya	B-3-2	P1	2179 (upYDR219C)	cggccgctctagaactagtggatccAAATAATGAGAACATGCTCACCA	2180 (downYDR219C)	attgggtaccgggccccccctcgagTGAGTGATCTTTCATTGGGAACA	2324	P	P		A
BYgTOW11E05	1091	YDR221W	GTB1	11	E	5	37	4	+		H. Moriya	B-3-2	P1	2181 (upYDR221W)	cggccgctctagaactagtggatccTACACTACAAGAAAATAATGTCA	2182 (downYDR221W)	attgggtaccgggccccccctcgagCTTATCACTGCTCGATTCAAGCA	3248	P	P		A
BYgTOW11F05	1092	YDR222W		11	F	5	38	4	slow		H. Moriya	B-3-2	P1	2183 (upYDR222W)	cggccgctctagaactagtggatccCCTAAGTTCAATTTAAGTGAATG	2184 (downYDR222W)	attgggtaccgggccccccctcgagGTTAACAGGCGCACTAAGCAACA	2707	P	P		A
BYgTOW11G05	1093	YDR223W	CRF1	11	G	5	39	4	+		H. Moriya	B-3-2	P1	2185 (upYDR223W)	cggccgctctagaactagtggatccGTTGAGAGCACCTTCATTAGTTG	2186 (downYDR223W)	attgggtaccgggccccccctcgagTACTCTTCCTCTACTCAAGCATA	3062	P	P		B
BYgTOW11H05	1094	YDR224C	HTB1	11	H	5	40	4	+		H. Moriya	B-3-2	P1	2187 (upYDR224C)	cggccgctctagaactagtggatccTTTACCACCTTTACCACCGGACA	2188 (downYDR224C)	attgggtaccgggccccccctcgagCATATTGAGCTCATAGGCGAGTG	2074	P	P		B
BYgTOW11A06	1095	YDR225W	HTA1	11	A	6	41	4	slow		H. Moriya	B-3-2	P1	2189 (upYDR225W)	cggccgctctagaactagtggatccTTTCTTTTCGGCTTTAGCAGACA	2190 (downYDR225W)	attgggtaccgggccccccctcgagTCTAATGGATTCTGAGCTAGACA	1820	P	P		A
BYgTOW11B06	1096	YDR226W	ADK1	11	B	6	42	4	+		H. Moriya	B-3-2	P1	2191 (upYDR226W)	cggccgctctagaactagtggatccACCAAGGCTTCTCAAGAATTATA	2192 (downYDR226W)	attgggtaccgggccccccctcgagGGGTGTCTTATTGTCATTTGGCA	1689	P	P		A
BYgTOW11C06	1097	YDR227W	SIR4	11	C	6	43	4	+		H. Moriya	B-3-2	P1	2193 (upYDR227W)	cggccgctctagaactagtggatccTTGAACAAGCTAGGTAAGGATTA	2194 (downYDR227W)	attgggtaccgggccccccctcgagTTAAAGAAATTGGTCACAAAATA	4818	P	P		A
BYgTOW11D06	1098	YDR228C	PCF11	11	D	6	44	4	slow		H. Moriya	B-3-2	P1	2195 (upYDR228C)	cggccgctctagaactagtggatccTTGCTCCGTATTATTGTCAGGCA	2196 (downYDR228C)	attgggtaccgggccccccctcgagAATAAGGAGATAAAACCGTATTG	3184	P	P		A
BYgTOW11E06	1099	YDR229W	IVY1	11	E	6	45	4	+		H. Moriya	B-3-2	P1	2197 (upYDR229W)	cggccgctctagaactagtggatccTATAACTTCTGTGTCGTGATCCA	2198 (downYDR229W)	attgggtaccgggccccccctcgagAAGAAATGGTACAAGTTCTGGTG	2533	P	P		A
BYgTOW11F06	1100	YDR231C	COX20	11	F	6	46	4	+		H. Moriya	B-3-2	P1	2199 (upYDR231C)	cggccgctctagaactagtggatccCCTCGCAAAAATGGAGCGTTGCA	2200 (downYDR231C)	attgggtaccgggccccccctcgagCAAGACCAGTCAAGTAATATATA	1352	P	P		A
BYgTOW11G06	1101	YDR232W	HEM1	11	G	6	47	4	+		H. Moriya	B-3-2	P1	2201 (upYDR232W)	cggccgctctagaactagtggatccATTTGACCACGGCCACCAACGCA	2202 (downYDR232W)	attgggtaccgggccccccctcgagGAATTGGAAAAAAACAACGCTTG	2606	P	P		E
BYgTOW11H06	1102	YDR233C	RTN1	11	H	6	48	4	-		H. Moriya	B-3-2	P1	2203 (upYDR233C)	cggccgctctagaactagtggatccAGTAAATGTGGTTGATCGTAGCA	2204 (downYDR233C)	attgggtaccgggccccccctcgagGTTTCTAGTGGTATCAAGCAGTA	2077	P	P		B
BYgTOW11A07	1103	YDR234W	LYS4	11	A	7	49	4	+		H. Moriya	B-3-2	P1	2205 (upYDR234W)	cggccgctctagaactagtggatccGCTATGTTGAGCTGAGGCGGACA	2206 (downYDR234W)	attgggtaccgggccccccctcgagAATCAAAGCAGTATATTTATCCA	3193	P	P		A
BYgTOW11B07	1104	YDR235W	PRP42	11	B	7	50	4	+		H. Moriya	B-3-2	P1	2207 (upYDR235W)	cggccgctctagaactagtggatccGGTTGGGTCAAATCCCAACTATA	2208 (downYDR235W)	attgggtaccgggccccccctcgagCAAGTATTCAAACAACAATTATA	2072	P	P		A
BYgTOW11C07	1105	YDR236C	FMN1	11	C	7	51	4	+		H. Moriya	B-3-2	P1	2209 (upYDR236C)	cggccgctctagaactagtggatccAGTGACTAGTGAAAACCTTTGCA	2210 (downYDR236C)	attgggtaccgggccccccctcgagGAAATGTTTACTGAAGAACCTTA	1523	P	P		A
BYgTOW11D07	1106	YDR237W	MRPL7	11	D	7	52	4	+		H. Moriya	B-3-2	P1	2211 (upYDR237W)	cggccgctctagaactagtggatccAACATAAATAGTCCACGTAAACA	2212 (downYDR237W)	attgggtaccgggccccccctcgagAAACTTGCTCTCACTCATGTTTG	2049	P	P		A
BYgTOW11E07	1107	YDR238C	SEC26	11	E	7	53	4	+		H. Moriya	B-3-2	P1	2213 (upYDR238C)	cggccgctctagaactagtggatccAACCCTGATTCAGACCCAGAATG	2214 (downYDR238C)	attgggtaccgggccccccctcgagCCATTTTTCGGAGAGGAGAAATA	3610	P	P		A
BYgTOW11F07	1108	YDR239C		11	F	7	54	4	+		H. Moriya	B-3-2	P1	2215 (upYDR239C)	cggccgctctagaactagtggatccATATTGAATATATTAGAACATTG	2216 (downYDR239C)	attgggtaccgggccccccctcgagTGGCTGTGAAGAAAGTGAAGTCA	2904	P	P		A
BYgTOW11G07	1109	YDR240C	SNU56	11	G	7	55	4	slow		H. Moriya	B-3-2	P1	2217 (upYDR240C)	cggccgctctagaactagtggatccCTTCCACGTTGAGTGCACAGTCA	2218 (downYDR240C)	attgggtaccgggccccccctcgagATTGTTGCTAAAGCCATCAAACA	3433	P	P		A
BYgTOW11H07	1110	YDR242W	AMD2	11	H	7	56	4	+		H. Moriya	B-3-2	P1	2219 (upYDR242W)	cggccgctctagaactagtggatccTAATCCTCTCCTTCTTGGGCGCA	2220 (downYDR242W)	attgggtaccgggccccccctcgagCTCAGTAATGAGATTATATATTA	3412	P	P		A
BYgTOW11A08	1111	YDR243C	PRP28	11	A	8	57	4	+		H. Moriya	B-3-2	P1	2221 (upYDR243C)	cggccgctctagaactagtggatccCACTGAGCAACTTCCTACGTCCA	2222 (downYDR243C)	attgggtaccgggccccccctcgagTCTTGGCTTTTTAGCAAAATATA	2153	P	P		A
BYgTOW11B08	1112	YDR244W	PEX5	11	B	8	58	4	+		H. Moriya	B-3-2	P1	2223 (upYDR244W)	cggccgctctagaactagtggatccACTAACATCGATTGGTCTTGCCA	2224 (downYDR244W)	attgggtaccgggccccccctcgagGGAATTATAAGGTACACTAGACA	2562	P	P		A
BYgTOW11C08	1113	YDR245W	MNN10	11	C	8	59	4	-		H. Moriya	B-3-2	P1	2225 (upYDR245W)	cggccgctctagaactagtggatccTTTAAAGGAGAATTTTCGTTTTG	2226 (downYDR245W)	attgggtaccgggccccccctcgagTACAAGTATTGTTTCGATGGCCA	1933	P	P		A
BYgTOW11D08	1114	YDR246W	TRS23	11	D	8	60	4	+		H. Moriya	B-3-2	P1	2227 (upYDR246W)	cggccgctctagaactagtggatccTACACGAGATTTTTCTTCCCATA	2228 (downYDR246W)	attgggtaccgggccccccctcgagAAGATGACGATATAGGCGGCGCA	1198	P	P		A
BYgTOW11E08	1115	YDR246W-A		11	E	8	61	4	+		H. Moriya	B-3-2	P1	2229 (upYDR246W-A)	cggccgctctagaactagtggatccAAAATGGTAGAAAACCTACAATA	2230 (downYDR246W-A)	attgggtaccgggccccccctcgagTCTGCAATTATGGAACATCATCA	1112	P	P		A
BYgTOW11F08	1116	YDR247W	VHS1	11	F	8	62	4	+		H. Moriya	B-3-2	P1	2231 (upYDR247W)	cggccgctctagaactagtggatccTTTTTTCCGCTGATGGATGACTG	2232 (downYDR247W)	attgggtaccgggccccccctcgagAGTAAAGTTTTGAATATTGAGTA	2471	P	P		A
BYgTOW11G08	1117	YDR248C		11	G	8	63	4	+		H. Moriya	B-3-2	P1	2233 (upYDR248C)	cggccgctctagaactagtggatccCAATACGGGGTTATGTTTGCATA	2234 (downYDR248C)	attgggtaccgggccccccctcgagAGTTCCTCTTCTTTAACTAACTA	1329	P	P		A
BYgTOW11H08	1118	YDR249C		11	H	8	64	4	+		H. Moriya	B-3-2	P1	2235 (upYDR249C)	cggccgctctagaactagtggatccCAAAACCCTTAATGCAGATGTCA	2236 (downYDR249C)	attgggtaccgggccccccctcgagCATAGTTTTGTGTTTCTCTGTCA	2321	P	P		A
BYgTOW11A09	1119	YDR251W	PAM1	11	A	9	65	4	+		H. Moriya	B-3-2	P1	2237 (upYDR251W)	cggccgctctagaactagtggatccATATCCTGTCAAAATATAACCCA	2238 (downYDR251W)	attgggtaccgggccccccctcgagTAATTTTTCTTGATCTACAGGCA	3656	P	P		A
BYgTOW11B09	1120	YDR252W	BTT1	11	B	9	66	4	+		H. Moriya	B-3-2	P1	2239 (upYDR252W)	cggccgctctagaactagtggatccTTCTTTGGAAAAAGGAAAAAGTA	2240 (downYDR252W)	attgggtaccgggccccccctcgagCACAATGGTAGCAGTAATGGCTG	930	P	P		A
BYgTOW11C09	1121	YDR253C	MET32	11	C	9	67	4	+		H. Moriya	B-3-2	P1	2241 (upYDR253C)	cggccgctctagaactagtggatccTTCAAGCCGTAATTCGTTAGACA	2242 (downYDR253C)	attgggtaccgggccccccctcgagAAACAACAAGTGATGAATAGCTG	1298	P	P		A
BYgTOW11D09	1122	YDR254W	CHL4	11	D	9	68	4	+		H. Moriya	B-3-2	P1	2243 (upYDR254W)	cggccgctctagaactagtggatccAAATGCAGCATCCTGATCCTCCA	2244 (downYDR254W)	attgggtaccgggccccccctcgagAAGGTTCGTTTTGTTATGCTTTG	2038	P	P		A
BYgTOW11E09	1123	YDR255C	RMD5	11	E	9	69	4	+		H. Moriya	B-3-2	P1	2245 (upYDR255C)	cggccgctctagaactagtggatccCTTTCGAGTAACTCCAAATTTTG	2246 (downYDR255C)	attgggtaccgggccccccctcgagGTTGCTAAAGGTGGTTTACTGTA	1690	P	P		A
BYgTOW11F09	1124	YDR256C	CTA1	11	F	9	70	4	+		H. Moriya	B-3-2	P1	2247 (upYDR256C)	cggccgctctagaactagtggatccAAACGTCCTTGCGTGAAGAAGTG	2248 (downYDR256C)	attgggtaccgggccccccctcgagAAAGCTATCTAGTAATTCAGACA	2214	P	P		A
BYgTOW11G09	1125	YDR257C	SET7	11	G	9	71	4	+		H. Moriya	B-3-2	P1	2249 (upYDR257C)	cggccgctctagaactagtggatccGTTGAAGAGGAAGCTGAAAAGTA	2250 (downYDR257C)	attgggtaccgggccccccctcgagTTTTTCTTGTCCCAATTTCGACA	2174	P	P		A
BYgTOW11H09	1126	YDR258C	HSP78	11	H	9	72	4	+		H. Moriya	B-3-2	P1	2251 (upYDR258C)	cggccgctctagaactagtggatccAGACACTCGGATAGTGCCACGTA	2252 (downYDR258C)	attgggtaccgggccccccctcgagGGTATCTCTTGAAAAATCATCCA	3203	P	P		A
BYgTOW11A10	1127	YDR259C	YAP6	11	A	10	73	4	+		H. Moriya	B-3-2	P1	2253 (upYDR259C)	cggccgctctagaactagtggatccCTGGCTCTCCCACAGTCACGATG	2254 (downYDR259C)	attgggtaccgggccccccctcgagTGCTTTTGTAGCTTGTCTTAACA	2520	P	P		A
BYgTOW11B10	1128	YDR260C	SWM1	11	B	10	74	4	+		H. Moriya	B-3-2	P1	2255 (upYDR260C)	cggccgctctagaactagtggatccGCCGCTCTTTGCGCTTCTCTTTA	2256 (downYDR260C)	attgggtaccgggccccccctcgagACGAATCAACGGAGGGTTTTGCA	1785	P	P		A
BYgTOW11C10	1129	YDR261C	EXG2	11	C	10	75	4	+		H. Moriya	B-3-2	P1	2257 (upYDR261C)	cggccgctctagaactagtggatccTTGATGTAATTGTTGGGATTCCA	2258 (downYDR261C)	attgggtaccgggccccccctcgagATCCCTATAAGAACTTGAACTCA	4279	P	P		A
BYgTOW11D10	1130	YDR261W-B-A		11	D	10	76	4	+		H. Moriya	B-3-2	P1	2259 (upYDR261W-B-A)	cggccgctctagaactagtggatccAAAAAAAAACGACTTCAAAGGCA	2260 (downYDR261W-B-A)	attgggtaccgggccccccctcgagACCTCTTCCGATAAAAACATTTA	8371	P	P		E
BYgTOW11E10	1131	YDR261C-D-C		11	E	10	77	4	+		H. Moriya	B-3-2	P1	2261 (upYDR261C-D-C)	cggccgctctagaactagtggatccACTAACAGGTAGATTGAATATCA	2262 (downYDR261C-D-C)	attgggtaccgggccccccctcgagAGGCCAGCAACAGAAAGAATCTA	10402	N	N		F
BYgTOW11F10	1132	YDR262W		11	F	10	78	4	slow		H. Moriya	B-3-2	P1	2263 (upYDR262W)	cggccgctctagaactagtggatccTTGAGATAATTGTTGGGATTCCA	2264 (downYDR262W)	attgggtaccgggccccccctcgagGGCACCGTACCATCAATTTTCTA	1939	P	P		B
BYgTOW11G10	1133	YDR263C	DIN7	11	G	10	79	4	+		H. Moriya	B-3-2	P1	2265 (upYDR263C)	cggccgctctagaactagtggatccGAACAAGGAAATGATATGGTATG	2266 (downYDR263C)	attgggtaccgggccccccctcgagGATTTCACCCTGGTGGGTCCTTA	2123	P	P		A
BYgTOW11H10	1134	YDR264C	AKR1	11	H	10	80	4	slow		H. Moriya	B-3-2	P1	2267 (upYDR264C)	cggccgctctagaactagtggatccTTGCAACTTATTATCATTCTTCA	2268 (downYDR264C)	attgggtaccgggccccccctcgagAGGCAGTAAGCCAGGTATTCCCA	3376	P	P		A
BYgTOW11A11	1135	YDR265W	PEX10	11	A	11	81	4	+		H. Moriya	B-3-2	P1	2269 (upYDR265W)	cggccgctctagaactagtggatccCACATTCTCTAATTCGTTCACCA	2270 (downYDR265W)	attgggtaccgggccccccctcgagCTGTTATTCCACATTGGTGTATA	1827	P	P		A
BYgTOW11B11	1136	YDR266C		11	B	11	82	4	+		H. Moriya	B-3-2	P1	2271 (upYDR266C)	cggccgctctagaactagtggatccTGGTCTCTAGAAAAAGCAGCGTA	2272 (downYDR266C)	attgggtaccgggccccccctcgagGAAATTCTGGTCCTGCGGCAATA	2679	P	P		A
BYgTOW11C11	1137	YDR267C	CIA1	11	C	11	83	4	+		H. Moriya	B-3-2	P1	2273 (upYDR267C)	cggccgctctagaactagtggatccCAGAACCGCCTGCTTATTCGACA	2274 (downYDR267C)	attgggtaccgggccccccctcgagGTTTTCTTTCACTGATTCGCTCA	2027	P	P		A
BYgTOW11D11	1138	YDR268W	MSW1	11	D	11	84	4	+		H. Moriya	B-3-2	P1	2275 (upYDR268W)	cggccgctctagaactagtggatccCTTAATCAGATTGATAGACGCCA	2276 (downYDR268W)	attgggtaccgggccccccctcgagTACAGCAAGTATCACTTCTCTCA	2219	P	P		A
BYgTOW11E11	1139	YDR270W	CCC2	11	E	11	85	4	+		H. Moriya	B-3-2	P1	2277 (upYDR270W)	cggccgctctagaactagtggatccATTCATAAAATAATGGGCTTCTG	2278 (downYDR270W)	attgggtaccgggccccccctcgagCATTTTAATCGATTTAACCTGCA	3913	P	P		A
BYgTOW11F11	1140	YDR272W	GLO2	11	F	11	86	4	+		H. Moriya	B-3-2	P1	2279 (upYDR272W)	cggccgctctagaactagtggatccATGTCAAACGAAGAAGTCTTGTA	2280 (downYDR272W)	attgggtaccgggccccccctcgagTCCCTTTCTATTTTTCTTTCCCA	1533	P	P		A
BYgTOW11G11	1141	YDR273W	DON1	11	G	11	87	4	+		H. Moriya	B-3-2	P1	2281 (upYDR273W)	cggccgctctagaactagtggatccAGAGCTATGAAAAACCGTATGTA	2282 (downYDR273W)	attgggtaccgggccccccctcgagTCTAAGCTTCGGGAAAAAAAACA	2464	P	P		A
BYgTOW11H11	1142	YDR275W	BSC2	11	H	11	88	4	+		H. Moriya	B-3-2	P1	2283 (upYDR275W)	cggccgctctagaactagtggatccAGACAAGAATTAAGTTTTACGTA	2284 (downYDR275W)	attgggtaccgggccccccctcgagTTGTACATTGTCCTACAAGATTA	2249	P	P		A
BYgTOW11A12	1143	YDR276C	PMP3	11	A	12	89	4	-		H. Moriya	B-3-2	P1	2285 (upYDR276C)	cggccgctctagaactagtggatccTGGCAGCCGGATTCAGTATCCTG	2286 (downYDR276C)	attgggtaccgggccccccctcgagGCTTGTGAGCAGAAAGCTGCTTA	1488	P	P		A
BYgTOW11B12	1144	YDR277C	MTH1	11	B	12	90	4	+		H. Moriya	B-3-2	P1	2287 (upYDR277C)	cggccgctctagaactagtggatccCCCCCCAATGTTGGAAACGGTCA	2288 (downYDR277C)	attgggtaccgggccccccctcgagGTTAATGATCTTGGCAGAATCCA	5771	P	P		A
BYgTOW11C12	1145	YDR279W	RNH202	11	C	12	91	4	+		H. Moriya	B-3-2	P1	2289 (upYDR279W)	cggccgctctagaactagtggatccTGCTGGTGGTGGTGAAACAAACA	2290 (downYDR279W)	attgggtaccgggccccccctcgagGGATATCTCAATGTCTTTGGCCA	5091	P	P		B
BYgTOW11D12	1146	YDR280W	RRP45	11	D	12	92	4	+		H. Moriya	B-3-2	P1	2291 (upYDR280W)	cggccgctctagaactagtggatccGATGGATTTTTTAAACGTAAGTA	2292 (downYDR280W)	attgggtaccgggccccccctcgagACGATGACGAAGTTTTTGTTTTA	1633	P	P		A
BYgTOW11E12	1147	YDR281C	PHM6	11	E	12	93	4	+		H. Moriya	B-3-2	P1	2293 (upYDR281C)	cggccgctctagaactagtggatccGATGATCTAGATGCTACAAAGTA	2294 (downYDR281C)	attgggtaccgggccccccctcgagTCTGAAAATGCCCGCGAGATCTA	1893	P	P		A
BYgTOW11F12	1148	YDR282C		11	F	12	94	4	+		H. Moriya	B-3-2	P1	2295 (upYDR282C)	cggccgctctagaactagtggatccTCTGTTATCGATTTACAGAGGTA	2296 (downYDR282C)	attgggtaccgggccccccctcgagGATGCACCTCGAGGTATCTTCCA	2795	P	P		A
BYgTOW11G12	1149	YDR283C	GCN2	11	G	12	95	4	+		H. Moriya	B-3-2	P1	2297 (upYDR283C)	cggccgctctagaactagtggatccCCTTTGTCCGATGAAGGTATGTA	2298 (downYDR283C)	attgggtaccgggccccccctcgagAGTCAAACTTCTGAATGAAAGCA	5841	P	P		A
BYgTOW11H12	1150	YDR284C	DPP1	11	H	12	96	4	+		H. Moriya	B-3-2	P1	2299 (upYDR284C)	cggccgctctagaactagtggatccACTATCTCTAAAAAAGTTTGACA	2300 (downYDR284C)	attgggtaccgggccccccctcgagTAAAGTGAGATGACTCAATGACA	2433	P	P		A
BYgTOW12A01	1151	YDR285W	ZIP1	12	A	1	1	4	+		H. Moriya	B-3-2	P1	2301 (upYDR285W)	cggccgctctagaactagtggatccTTTAATAAACGAAACTCTGTTCA	2302 (downYDR285W)	attgggtaccgggccccccctcgagATAAGGAGAATGCAATCTAGATG	3858	P	P		A
BYgTOW12B01	1152	YDR286C		12	B	1	2	4	+		H. Moriya	B-3-2	P1	2303 (upYDR286C)	cggccgctctagaactagtggatccTAGTACTTGCCTCGTTAATACCA	2304 (downYDR286C)	attgggtaccgggccccccctcgagAGCAAGAAAAGGAGAAGGAAATA	978	P	P		A
BYgTOW12C01	1153	YDR287W		12	C	1	3	4	+		H. Moriya	B-3-2	P1	2305 (upYDR287W)	cggccgctctagaactagtggatccAGAACAGCGGAACGCTCTCAACA	2306 (downYDR287W)	attgggtaccgggccccccctcgagGCTGTCATTATCTATAGAACTCA	1666	P	P		A
BYgTOW12D01	1154	YDR288W	NSE3	12	D	1	4	4	+		H. Moriya	B-3-2	P1	2307 (upYDR288W)	cggccgctctagaactagtggatccGTTGCGGGTGAGTTAGAATACTA	2308 (downYDR288W)	attgggtaccgggccccccctcgagTTGTTAAGTAAGCTTGCAAATTA	1453	P	P		A
BYgTOW12E01	1155	YDR289C	RTT103	12	E	1	5	4	+		H. Moriya	B-3-2	P1	2309 (upYDR289C)	cggccgctctagaactagtggatccCTTTTTGATAGGTCCTTCCTCCA	2310 (downYDR289C)	attgggtaccgggccccccctcgagATTGGCGATTCATATTCTATATA	1668	P	P		A
BYgTOW12F01	1156	YDR291W	HRQ1	12	F	1	6	4	-		H. Moriya	B-3-2	P1	2311 (upYDR291W)	cggccgctctagaactagtggatccGAATTGCTCAGAAGAGAAAGGCA	2312 (downYDR291W)	attgggtaccgggccccccctcgagGCTGTTAATACATTAATGTCTTA	3683	P	P		A
BYgTOW12G01	1157	YDR292C	SRP101	12	G	1	7	4	+		H. Moriya	B-3-2	P1	2313 (upYDR292C)	cggccgctctagaactagtggatccAATCCATTCATGAAGAGGGTATA	2314 (downYDR292C)	attgggtaccgggccccccctcgagGAAATCATTAAAAAAGAGATATG	2725	P	P		A
BYgTOW12H01	1158	YDR293C	SSD1	12	H	1	8	4	+		H. Moriya	B-3-2	P1	2315 (upYDR293C)	cggccgctctagaactagtggatccGGAGAGGATACCGCCACCAAGTA	2316 (downYDR293C)	attgggtaccgggccccccctcgagAAAGACTGCTAATTGGTCGAACA	5494	P	N		A
BYgTOW12A02	1159	YDR294C	DPL1	12	A	2	9	4	+		H. Moriya	B-3-2	P1	2317 (upYDR294C)	cggccgctctagaactagtggatccTCCAATACCCCTAATTACACATG	2318 (downYDR294C)	attgggtaccgggccccccctcgagGTTAACGTTGCTATTTTTAGACA	3277	P	P		A
BYgTOW12B02	1160	YDR295C	HDA2	12	B	2	10	4	+		H. Moriya	B-3-2	P1	2319 (upYDR295C)	cggccgctctagaactagtggatccTGAAATTGAATGGTTTACCTTCA	2320 (downYDR295C)	attgggtaccgggccccccctcgagTGTTTTATTTGATACTCCACTCA	3030	P	P		A
BYgTOW12C02	1161	YDR296W	MHR1	12	C	2	11	4	+		H. Moriya	B-3-2	P1	2321 (upYDR296W)	cggccgctctagaactagtggatccTTTCTTAGAATTTTTCCTACTCA	2322 (downYDR296W)	attgggtaccgggccccccctcgagAGTTGCATTCGATGTTACGTTCA	1950	P	P		A
BYgTOW12D02	1162	YDR297W	SUR2	12	D	2	12	4	+		H. Moriya	B-3-2	P1	2323 (upYDR297W)	cggccgctctagaactagtggatccCAGACGGAAGTGTCTTCCCAGTA	2324 (downYDR297W)	attgggtaccgggccccccctcgagAAGGTCTTAGAGGACAGCATTTA	2330	P	P		A
BYgTOW12E02	1163	YDR298C	ATP5	12	E	2	13	4	+		H. Moriya	B-3-2	P1	2325 (upYDR298C)	cggccgctctagaactagtggatccTTGATCCGCTAGTGATTTTTCCA	2326 (downYDR298C)	attgggtaccgggccccccctcgagAATGAAGTAAAGAAAGAGAAATA	2073	P	P		C
BYgTOW12F02	1164	YDR299W	BFR2	12	F	2	14	4	+		H. Moriya	B-3-2	P1	2327 (upYDR299W)	cggccgctctagaactagtggatccCCTGGTAAAGACTCTATTAAACA	2328 (downYDR299W)	attgggtaccgggccccccctcgagAATTTGGCATTCCCACCTCGTTG	2737	P	P		A
BYgTOW12G02	1165	YDR300C	PRO1	12	G	2	15	4	+		H. Moriya	B-3-2	P1	2329 (upYDR300C)	cggccgctctagaactagtggatccAAGCACATCATCATATACATTCA	2330 (downYDR300C)	attgggtaccgggccccccctcgagGATGATATCCAAATCTTTGGTTG	2167	P	P		A
BYgTOW12H02	1166	YDR301W	CFT1	12	H	2	16	4	+		H. Moriya	B-3-2	P1	2331 (upYDR301W)	cggccgctctagaactagtggatccTTTACTCTCATTAGCATCCTTCA	2332 (downYDR301W)	attgggtaccgggccccccctcgagTCTAGTCCTTTTTTTAGCTGGCA	4986	P	P		A
BYgTOW12A03	1167	YDR302W	GPI11	12	A	3	17	4	+		H. Moriya	B-3-2	P1	2333 (upYDR302W)	cggccgctctagaactagtggatccAGATCTTTATGCCAGGGTAAGTG	2334 (downYDR302W)	attgggtaccgggccccccctcgagGTTTTTGAGGCTATTCGTAGCTA	1350	P	P		A
BYgTOW12B03	1168	YDR303C	RSC3	12	B	3	18	4	-		H. Moriya	B-3-2	P1	2335 (upYDR303C)	cggccgctctagaactagtggatccGAAGCAGCCCACGATGAACTCTA	2336 (downYDR303C)	attgggtaccgggccccccctcgagTATACTATCGGTGCCTATATATA	3536	P	P		A
BYgTOW12C03	1169	YDR304C	CPR5	12	C	3	19	4	+		H. Moriya	B-3-2	P1	2337 (upYDR304C)	cggccgctctagaactagtggatccCCTGGTTTAACACAATGGTTATA	2338 (downYDR304C)	attgggtaccgggccccccctcgagCATTTTTCTACCACGAATATCCA	1406	P	P		A
BYgTOW12D03	1170	YDR305C	HNT2	12	D	3	20	4	+		H. Moriya	B-3-2	P1	2339 (upYDR305C)	cggccgctctagaactagtggatccGGCAGTTTATATCTTAATTATTA	2340 (downYDR305C)	attgggtaccgggccccccctcgagAAAGGAAAAAAATTGAAGCTTCA	1224	P	P		C
BYgTOW12E03	1171	YDR306C		12	E	3	21	4	-		H. Moriya	B-3-2	P1	2341 (upYDR306C)	cggccgctctagaactagtggatccCCCCTGTAATCTCAAGTCCTTCA	2342 (downYDR306C)	attgggtaccgggccccccctcgagTTTCTTTGTTTTGCTTAAGATCA	2423	P	P		A
BYgTOW12F03	1172	YDR307W		12	F	3	22	4	-		H. Moriya	B-3-2	P1	2343 (upYDR307W)	cggccgctctagaactagtggatccCTTGGGTCGTGATTTGTTTGCCA	2344 (downYDR307W)	attgggtaccgggccccccctcgagGCAAACTCAAAAAAGAGCACATA	2902	P	P		A
BYgTOW12G03	1173	YDR308C	SRB7	12	G	3	23	4	+		H. Moriya	B-3-2	P1	2345 (upYDR308C)	cggccgctctagaactagtggatccCAGCTCGAGCCCCTGCAAACTTA	2346 (downYDR308C)	attgggtaccgggccccccctcgagTCGTTAGATTGCCTTGCAAAGTA	1241	P	P		A
BYgTOW12H03	1174	YDR309C	GIC2	12	H	3	24	4	+		H. Moriya	B-3-2	P1	2347 (upYDR309C)	cggccgctctagaactagtggatccATCATACCGCCAGATATCCGTTA	2348 (downYDR309C)	attgggtaccgggccccccctcgagCAATTGTGTTAATCTATCTGTCA	2725	P	P		A
BYgTOW12A04	1175	YDR310C	SUM1	12	A	4	25	4	+		H. Moriya	B-3-2	P1	2349 (upYDR310C)	cggccgctctagaactagtggatccAATGGCAGCTCCGGAATGTGACA	2350 (downYDR310C)	attgggtaccgggccccccctcgagATTGGTAATACTTGCACTAGTCA	4913	P	P		A
BYgTOW12B04	1176	YDR311W	TFB1	12	B	4	26	4	+		H. Moriya	B-3-2	P1	2351 (upYDR311W)	cggccgctctagaactagtggatccAGGGGCTGTGGTGTTCTCAGACA	2352 (downYDR311W)	attgggtaccgggccccccctcgagCTTTTTCTGCCTTCTTTTAGCCA	3312	P	P		A
BYgTOW12C04	1177	YDR312W	SSF2	12	C	4	27	4	+		H. Moriya	B-3-2	P1	2353 (upYDR312W)	cggccgctctagaactagtggatccGAATATAACAACAATTCGAACTA	2354 (downYDR312W)	attgggtaccgggccccccctcgagCCTTTCCATGATGCCGTATTTTA	2272	P	P		A
BYgTOW12D04	1178	YDR313C	PIB1	12	D	4	28	4	+		H. Moriya	B-3-2	P1	2355 (upYDR313C)	cggccgctctagaactagtggatccGAAGAAACGTTGGACGACCATTG	2356 (downYDR313C)	attgggtaccgggccccccctcgagGACTTATTCAGTGAAGTAGAATA	1537	P	P		A
BYgTOW12E04	1179	YDR314C	RAD34	12	E	4	29	4	+		H. Moriya	B-3-2	P1	2357 (upYDR314C)	cggccgctctagaactagtggatccATTTATCATACTTCAAATAAATA	2358 (downYDR314C)	attgggtaccgggccccccctcgagGATACAGTCCTCTTTAATAACCA	2708	P	P		C
BYgTOW12F04	1180	YDR315C	IPK1	12	F	4	30	4	+		H. Moriya	B-3-2	P1	2359 (upYDR315C)	cggccgctctagaactagtggatccAGGAAAGCGACGAAATACGATCA	2360 (downYDR315C)	attgggtaccgggccccccctcgagTGATTCTAACAGTCTCTTGGCCA	1298	P	P		A
BYgTOW12G04	1181	YDR316W	OMS1	12	G	4	31	4	+		H. Moriya	B-3-2	P1	2361 (upYDR316W)	cggccgctctagaactagtggatccCCCACCACGTCCGATGACTTGCA	2362 (downYDR316W)	attgggtaccgggccccccctcgagATTAGATAATTGTTGGGATTCCA	2524	P	P		B
BYgTOW12H04	1182	YDR316W-B-A		12	H	4	32	4	+		H. Moriya	B-3-2	P1	2363 (upYDR316W-B-A)	cggccgctctagaactagtggatccGTACCTCCTGTAAGTAAAAGTTA	2364 (downYDR316W-B-A)	attgggtaccgggccccccctcgagAAACGTGTTGACACTATAACTCA	7052	P	P		B
BYgTOW12A05	1183	YDR317W	HIM1	12	A	5	33	4	+		H. Moriya	B-3-2	P1	2365 (upYDR317W)	cggccgctctagaactagtggatccCATCTTAGGCCAGAAACTTACTG	2366 (downYDR317W)	attgggtaccgggccccccctcgagCTGTAAATCATCGATTCTACTCA	6418	P	P		A
BYgTOW12B05	1184	YDR318W	MCM21	12	B	5	34	4	+		H. Moriya	B-3-2	P1	2367 (upYDR318W)	cggccgctctagaactagtggatccTATCAAATTGATATGATTGTGTG	2368 (downYDR318W)	attgggtaccgggccccccctcgagCTACACAATTACTTATATCTATG	1621	P	P		A
BYgTOW12C05	1185	YDR319C		12	C	5	35	4	+		H. Moriya	B-3-2	P1	2369 (upYDR319C)	cggccgctctagaactagtggatccAAACTGCAGAATGACATTAACTG	2370 (downYDR319C)	attgggtaccgggccccccctcgagTCTTTCGCGACAATATTCAAGTG	1194	P	P		A
BYgTOW12D05	1186	YDR320C	SWA2	12	D	5	36	4	+		H. Moriya	B-3-2	P1	2371 (upYDR320C)	cggccgctctagaactagtggatccAATAACAAGAAGCCACCTCTTTA	2372 (downYDR320C)	attgggtaccgggccccccctcgagCCAATAATTGAGCTGACGTATCA	2499	P	P		A
BYgTOW12E05	1187	YDR320C-A	DAD4	12	E	5	37	4	+		H. Moriya	B-3-2	P1	2373 (upYDR320C-A)	cggccgctctagaactagtggatccGATTTCAACTGAATCGCTTTTCA	2374 (downYDR320C-A)	attgggtaccgggccccccctcgagTAAATGTGCAAATGGATCTGACA	647	P	P		A
BYgTOW12F05	1188	YDR321W	ASP1	12	F	5	38	4	slow		H. Moriya	B-3-2	P1	2375 (upYDR321W)	cggccgctctagaactagtggatccCACTTGTTCATGAGGGTTCTCCA	2376 (downYDR321W)	attgggtaccgggccccccctcgagGGTATGAATAGATCTTCGTAACA	2137	P	P		A
BYgTOW12G05	1189	YDR322W	MRPL35	12	G	5	39	4	+		H. Moriya	B-3-2	P1	2377 (upYDR322W)	cggccgctctagaactagtggatccTTCACTGGCGTCTATGGTGGGTG	2378 (downYDR322W)	attgggtaccgggccccccctcgagTCCCTGAAGGAAGCTTCAACATA	2202	P	P		A
BYgTOW12H05	1190	YDR322C-A	TIM11	12	H	5	40	4	+		H. Moriya	B-3-2	P1	2379 (upYDR322C-A)	cggccgctctagaactagtggatccCTGGGTGACCATGGGTTTAATTA	2380 (downYDR322C-A)	attgggtaccgggccccccctcgagGTTTTTAGCAGAGTTAGAAGGTG	834	P	P		A
BYgTOW12A06	1191	YDR323C	PEP7	12	A	6	41	4	+		H. Moriya	B-3-2	P1	2381 (upYDR323C)	cggccgctctagaactagtggatccATTCAACCAAAGTTAGTGTTTTG	2382 (downYDR323C)	attgggtaccgggccccccctcgagTCTCAAAACATTAACTGTCGACA	2186	P	P		A
BYgTOW12B06	1192	YDR324C	UTP4	12	B	6	42	4	+		H. Moriya	B-3-2	P1	2383 (upYDR324C)	cggccgctctagaactagtggatccGTCAATACCATCAGGATCTTGCA	2384 (downYDR324C)	attgggtaccgggccccccctcgagACATGAAACATTTTCAAGATCCA	3143	P	P		A
BYgTOW12C06	1193	YDR325W	YCG1	12	C	6	43	4	+		H. Moriya	B-3-2	P1	2385 (upYDR325W)	cggccgctctagaactagtggatccAACTGAAAGTAGCGATGAGCTCA	2386 (downYDR325W)	attgggtaccgggccccccctcgagTCGGCTACTAACCAATTACTTTG	3890	P	P		A
BYgTOW12D06	1194	YDR326C	YSP2	12	D	6	44	4	+		H. Moriya	B-3-2	P1	2387 (upYDR326C)	cggccgctctagaactagtggatccAATGAATGGGCTGAAGACCGTTA	2388 (downYDR326C)	attgggtaccgggccccccctcgagGAGTCTTTCAGCGAGGTCTGTTA	5247	P	P		A
BYgTOW12E06	1195	YDR328C	SKP1	12	E	6	45	4	+		H. Moriya	B-3-2	P1	2389 (upYDR328C)	cggccgctctagaactagtggatccAGCTCGTTTTCCTTCAAGCCTTA	2390 (downYDR328C)	attgggtaccgggccccccctcgagTTTGCGAGTAGCTTCATCCCTCA	1391	P	P		A
BYgTOW12F06	1196	YDR329C	PEX3	12	F	6	46	4	+		H. Moriya	B-3-2	P1	2391 (upYDR329C)	cggccgctctagaactagtggatccTTCGTCTACTTTTCCCTCTGACA	2392 (downYDR329C)	attgggtaccgggccccccctcgagTAGGACAACATTAGAAGTCACCA	1900	P	P		A
BYgTOW12G06	1197	YDR330W	UBX5	12	G	6	47	4	+		H. Moriya	B-3-2	P1	2393 (upYDR330W)	cggccgctctagaactagtggatccACGTGATCTTTGATTTGGGGCCA	2394 (downYDR330W)	attgggtaccgggccccccctcgagCGGCAGATGCATCGCTATACGCA	2039	P	P		A
BYgTOW12H06	1198	YDR331W	GPI8	12	H	6	48	4	+		H. Moriya	B-3-2	P1	2395 (upYDR331W)	cggccgctctagaactagtggatccAAGCTTGACCCTGAAATAGAATA	2396 (downYDR331W)	attgggtaccgggccccccctcgagTCTAGTGGCTAGTGTTGAGGTCA	1673	P	P		A
BYgTOW12A07	1199	YDR332W	IRC3	12	A	7	49	4	+		H. Moriya	B-3-2	P1	2397 (upYDR332W)	cggccgctctagaactagtggatccACCTATGACCTGTACACTAATTA	2398 (downYDR332W)	attgggtaccgggccccccctcgagGAGTCAAATGAAAATGAGGGTTA	2483	P	P		A
BYgTOW12B07	1200	YDR333C		12	B	7	50	4	+		H. Moriya	B-3-2	P1	2399 (upYDR333C)	cggccgctctagaactagtggatccATGCGATTTACGAGATGTGGTCA	2400 (downYDR333C)	attgggtaccgggccccccctcgagAAAAGAAGATCTTTTATAAAGTG	2908	P	P		A
BYgTOW12C07	1201	YDR334W	SWR1	12	C	7	51	4	-		H. Moriya	B-3-2	P1	2401 (upYDR334W)	cggccgctctagaactagtggatccTCTCCTTAATGCTCTAGAGCTCA	2402 (downYDR334W)	attgggtaccgggccccccctcgagCTGAGAAGCGCCTGTGGAATCCA	5782	P	P		B
BYgTOW12D07	1202	YDR335W	MSN5	12	D	7	52	4	slow		H. Moriya	B-3-2	P1	2403 (upYDR335W)	cggccgctctagaactagtggatccATTGCCAACGGTTATTATTATTG	2404 (downYDR335W)	attgggtaccgggccccccctcgagGTACCTCTTACACAGTTGTTCCA	4661	P	P		A
BYgTOW12E07	1203	YDR336W		12	E	7	53	4	+		H. Moriya	B-3-2	P1	2405 (upYDR336W)	cggccgctctagaactagtggatccGGTAATCTCTTTGATGACAACTG	2406 (downYDR336W)	attgggtaccgggccccccctcgagAGCATTCCTTCCAACAATCGACA	1523	P	P		A
BYgTOW12F07	1204	YDR337W	MRPS28	12	F	7	54	4	+		H. Moriya	B-3-2	P1	2407 (upYDR337W)	cggccgctctagaactagtggatccCAAAGCTGTGGTTTGATTTTATG	2408 (downYDR337W)	attgggtaccgggccccccctcgagAACACAGCCCTCTTAGGGGCTTA	1389	P	P		A
BYgTOW12G07	1205	YDR338C		12	G	7	55	4	+		H. Moriya	B-3-2	P1	2409 (upYDR338C)	cggccgctctagaactagtggatccGAAAAATTGCCAGATGTCTTTTA	2410 (downYDR338C)	attgggtaccgggccccccctcgagAAACAAAAAAGGGCTACATTTTA	2818	P	P		A
BYgTOW12H07	1206	YDR339C	FCF1	12	H	7	56	4	+		H. Moriya	B-3-2	P1	2411 (upYDR339C)	cggccgctctagaactagtggatccTTAACTCCCGTAGAAAGAATGTA	2412 (downYDR339C)	attgggtaccgggccccccctcgagAGTCTTTGACAAAATTCCAGCCA	2383	P	P		A
BYgTOW12A08	1207	YDR341C		12	A	8	57	4	slow		H. Moriya	B-3-2	P1	2413 (upYDR341C)	cggccgctctagaactagtggatccAAGAGAATGTTCAGCACCAAATA	2414 (downYDR341C)	attgggtaccgggccccccctcgagTCTTGTTTTCTTAGCTTTACCCA	3742	P	P		A
BYgTOW12B08	1208	YDR342C	HXT7	12	B	8	58	4	slow		H. Moriya	B-3-2	P1	20036 (YDR342C_1)	cggccgctctagaactagtggatccAATAGTACTCTCATCGCTAAGAT	20037 (YDR342C_2)	attgggtaccgggccccccctcgagCATAGATGCATTGTGAAAATTGA	3213	P	N		B
BYgTOW12C08	1209	YDR343C	HXT6	12	C	8	59	4	+		H. Moriya	B-3-2	P1	2417 (upYDR343C)	cggccgctctagaactagtggatccAAGAAAATGTTCGGCAAGAAATA	2418 (downYDR343C)	attgggtaccgggccccccctcgagTGCAATAGCAGCGTCTTGTGACA	7075	P	P		G
BYgTOW12D08	1210	YDR345C	HXT3	12	D	8	60	4	-		H. Moriya	B-3-2	P1	2419 (upYDR345C)	cggccgctctagaactagtggatccGAGGAGTCTTACAATGAAGCATG	2420 (downYDR345C)	attgggtaccgggccccccctcgagTGCAATAGCAGCGTCTTGTGACA	5940	P	P		A
BYgTOW12E08	1211	YDR346C	SVF1	12	E	8	61	4	slow		H. Moriya	B-3-2	P1	2421 (upYDR346C)	cggccgctctagaactagtggatccGCGAGCACCAGTAAAGCGAAGCA	2422 (downYDR346C)	attgggtaccgggccccccctcgagTATTAAATCTGGAGTTGAATTCA	4564	P	P		A
BYgTOW12F08	1212	YDR347W	MRP1	12	F	8	62	4	+		H. Moriya	B-3-2	P1	2423 (upYDR347W)	cggccgctctagaactagtggatccCCCACCTTTTATCCACTTCAACA	2424 (downYDR347W)	attgggtaccgggccccccctcgagAAGGTCGGCAGGAAAAGTCAGTA	1713	P	P		A
BYgTOW12G08	1213	YDR348C		12	G	8	63	4	-		H. Moriya	B-3-2	P1	2425 (upYDR348C)	cggccgctctagaactagtggatccTTCTCGATACTTATTGTTCTTTG	2426 (downYDR348C)	attgggtaccgggccccccctcgagATCCAAGCATTCAACACGTTATG	2289	P	P		A
BYgTOW12H08	1214	YDR349C	YPS7	12	H	8	64	4	+		H. Moriya	B-3-2	P1	2427 (upYDR349C)	cggccgctctagaactagtggatccTTGAAATCAGGCATATGGCTTTG	2428 (downYDR349C)	attgggtaccgggccccccctcgagGGTACTACTGTTTCTATTCTCCA	4559	P	P		A
BYgTOW12A09	1215	YDR350C	ATP22	12	A	9	65	4	+		H. Moriya	B-3-2	P1	2429 (upYDR350C)	cggccgctctagaactagtggatccATTAATCAAACGACGTGCTGTCA	2430 (downYDR350C)	attgggtaccgggccccccctcgagATACCATAAAATTAGGCATGTCA	4535	P	P		A
BYgTOW12B09	1216	YDR351W	SBE2	12	B	9	66	4	+		H. Moriya	B-3-2	P1	2431 (upYDR351W)	cggccgctctagaactagtggatccGACACGGCATATACATTTTAACA	2432 (downYDR351W)	attgggtaccgggccccccctcgagCCAGATGCCGTTTGAGCACGACA	3673	P	P		A
BYgTOW12C09	1217	YDR352W		12	C	9	67	4	+		H. Moriya	B-3-2	P1	2433 (upYDR352W)	cggccgctctagaactagtggatccCACTACTACCGAAAATTACGTTA	2434 (downYDR352W)	attgggtaccgggccccccctcgagGATAGTAACTTTGTTGTGAACCA	2085	P	P		A
BYgTOW12D09	1218	YDR353W	TRR1	12	D	9	68	4	+		H. Moriya	B-3-2	P1	2435 (upYDR353W)	cggccgctctagaactagtggatccTTGTCTGGTGAAACGCAAACATA	2436 (downYDR353W)	attgggtaccgggccccccctcgagAGATAGCAAAGTCGCCTCGGACA	2039	P	P		A
BYgTOW12E09	1219	YDR354W	TRP4	12	E	9	69	4	+		H. Moriya	B-3-2	P1	2437 (upYDR354W)	cggccgctctagaactagtggatccAAATACTTAACTTCCCTAGAATA	2438 (downYDR354W)	attgggtaccgggccccccctcgagTGGGAGATGTGACGCTTCGTCCA	1895	P	P		A
BYgTOW12F09	1220	YDR356W	SPC110	12	F	9	70	4	-		H. Moriya	B-3-2	P1	2439 (upYDR356W)	cggccgctctagaactagtggatccATAGATAGTGTGAGCTCCTTGTA	2440 (downYDR356W)	attgggtaccgggccccccctcgagAAGGGCGCCAGTAAATCTAAGTA	3356	P	P		A
BYgTOW12G09	1221	YDR357C		12	G	9	71	4	+		H. Moriya	B-3-2	P1	2441 (upYDR357C)	cggccgctctagaactagtggatccGGTAAGCTCAATTCTTTGTGGCA	2442 (downYDR357C)	attgggtaccgggccccccctcgagAGCAGCGGGCGTATATCTTGGTA	1164	P	P		A
BYgTOW12H09	1222	YDR358W	GGA1	12	H	9	72	4	+		H. Moriya	B-3-2	P1	2443 (upYDR358W)	cggccgctctagaactagtggatccGGAATGACTTGAGTTGTCTTGCA	2444 (downYDR358W)	attgggtaccgggccccccctcgagTTACAAAGGTTCCAAAAACAATG	2415	P	P		A
BYgTOW12A10	1223	YDR359C	EAF1	12	A	10	73	4	+		H. Moriya	B-3-2	P1	2445 (upYDR359C)	cggccgctctagaactagtggatccGAAACAGAAATTTCCACTTGGTA	2446 (downYDR359C)	attgggtaccgggccccccctcgagACGACCAGTTTGCCCACAATATA	3725	P	P		A
BYgTOW12B10	1224	YDR361C	BCP1	12	B	10	74	4	+		H. Moriya	B-3-2	P1	2447 (upYDR361C)	cggccgctctagaactagtggatccTTAACACTCGAATACCTGTCATG	2448 (downYDR361C)	attgggtaccgggccccccctcgagTGCTGAACTTGGACGTGAGGACA	1840	P	P		A
BYgTOW12C10	1225	YDR362C	TFC6	12	C	10	75	4	+		H. Moriya	B-3-2	P1	2449 (upYDR362C)	cggccgctctagaactagtggatccGATGCTTCTGGAATCACCGGTCA	2450 (downYDR362C)	attgggtaccgggccccccctcgagATTTAATTTGATAGCTTGAACCA	2966	P	P		A
BYgTOW12D10	1226	YDR363W	ESC2	12	D	10	76	4	+		H. Moriya	B-3-2	P1	2451 (upYDR363W)	cggccgctctagaactagtggatccTTTCTTTGCCGGTATTACTGCCA	2452 (downYDR363W)	attgggtaccgggccccccctcgagTGCAGCAGCAACGTCCGTACTCA	3477	P	P		A
BYgTOW12E10	1227	YDR363W-A	SEM1	12	E	10	77	4	+		H. Moriya	B-3-2	P1	2453 (upYDR363W-A)	cggccgctctagaactagtggatccATGGTTGATGTCATTATTGATTG	2454 (downYDR363W-A)	attgggtaccgggccccccctcgagGGTAAGATATATGTATGTGACTA	2336	P	P		A
BYgTOW12F10	1228	YDR364C	CDC40	12	F	10	78	4	+		H. Moriya	B-3-2	P1	2455 (upYDR364C)	cggccgctctagaactagtggatccTCATCCAAGAAGGTAAAGGTTTA	2456 (downYDR364C)	attgggtaccgggccccccctcgagAGATACAAACGGGAAAATCAGTG	2146	P	P		A
BYgTOW12G10	1229	YDR365C	ESF1	12	G	10	79	4	+		H. Moriya	B-3-2	P1	2457 (upYDR365C)	cggccgctctagaactagtggatccTTGAGATAATTGTTGGGATTCCA	2458 (downYDR365C)	attgggtaccgggccccccctcgagGTCATAACCGTCTACTAAACCCA	2833	P	P		A
BYgTOW12H10	1230	YDR365W-B-A		12	H	10	80	4	+		H. Moriya	B-3-2	P1	2459 (upYDR365W-B-A)	cggccgctctagaactagtggatccCTTCTTTGGGTTCTCTCCAGCCA	2460 (downYDR365W-B-A)	attgggtaccgggccccccctcgagATTTTATATGTTTATATTCATTG	6101	N	N		E
BYgTOW12A11	1231	YDR366C		12	A	11	81	4	+		H. Moriya	B-3-2	P1	2461 (upYDR366C)	cggccgctctagaactagtggatccAAGGGTTAGAAGAGATGATCTCA	2462 (downYDR366C)	attgggtaccgggccccccctcgagCACCTTAGGCCAGGAACTTACTG	4575	P	P		A
BYgTOW12B11	1232	YDR367W		12	B	11	82	4	+		H. Moriya	B-3-2	P1	2463 (upYDR367W)	cggccgctctagaactagtggatccGGAGGAACTACCAATTGTAACCA	2464 (downYDR367W)	attgggtaccgggccccccctcgagAGAATTCTTTAACGTAGCAGGCA	1114	P	P		A
BYgTOW12C11	1233	YDR368W	YPR1	12	C	11	83	4	+		H. Moriya	B-3-2	P1	2465 (upYDR368W)	cggccgctctagaactagtggatccCTATGTAAGAATTTGTTAGAGTA	2466 (downYDR368W)	attgggtaccgggccccccctcgagACGTTCAAAAGAAGAAAAGGATA	1448	P	P		A
BYgTOW12D11	1234	YDR369C	XRS2	12	D	11	84	4	+		H. Moriya	B-3-2	P1	2467 (upYDR369C)	cggccgctctagaactagtggatccAACGTAGAATTATTTGGAATGTA	2468 (downYDR369C)	attgggtaccgggccccccctcgagGGATCCTTCCCAATTTTCCAATG	2986	P	P		A
BYgTOW12E11	1235	YDR370C		12	E	11	85	4	+		H. Moriya	B-3-2	P1	2469 (upYDR370C)	cggccgctctagaactagtggatccGTGCTGAGCTGAGTGTCCTACCA	2470 (downYDR370C)	attgggtaccgggccccccctcgagATTCTGGTATCGTACTACCCACA	1879	P	P		A
BYgTOW12F11	1236	YDR371W	CTS2	12	F	11	86	4	+		H. Moriya	B-3-2	P1	2471 (upYDR371W)	cggccgctctagaactagtggatccAACAGCATCTTGTTCAGTTGACA	2472 (downYDR371W)	attgggtaccgggccccccctcgagTCAAGAATGGATATGCTATTATG	2048	P	P		A
BYgTOW12G11	1237	YDR372C	VPS74	12	G	11	87	4	slow		H. Moriya	B-3-2	P1	2473 (upYDR372C)	cggccgctctagaactagtggatccAAGCTTTGACGTCTTGGCTCCCA	2474 (downYDR372C)	attgggtaccgggccccccctcgagCATTTGGATTCAAGAAAGCAATG	1857	P	P		A
BYgTOW12H11	1238	YDR373W	FRQ1	12	H	11	88	4	+		H. Moriya	B-3-2	P1	2475 (upYDR373W)	cggccgctctagaactagtggatccTCTACGACGTTGTAAAGTAGACA	2476 (downYDR373W)	attgggtaccgggccccccctcgagTTCTTGGATGAGACGTATGAATA	1371	P	P		A
BYgTOW12A12	1239	YDR374C		12	A	12	89	4	+		H. Moriya	B-3-2	P1	2477 (upYDR374C)	cggccgctctagaactagtggatccATTGGCCAATGCTTCCGTATCCA	2478 (downYDR374C)	attgggtaccgggccccccctcgagAACCTTTACGATGGCTTAATATG	1472	P	P		A
BYgTOW12B12	1240	YDR374W-A		12	B	12	90	4	+		H. Moriya	B-3-2	P1	2479 (upYDR374W-A)	cggccgctctagaactagtggatccACCTGTAGACCAGATTTGATTCA	2480 (downYDR374W-A)	attgggtaccgggccccccctcgagCGGAACGCTAATCATATTTTCTA	818	P	P		A
BYgTOW12C12	1241	YDR375C	BCS1	12	C	12	91	4	+		H. Moriya	B-3-2	P1	2481 (upYDR375C)	cggccgctctagaactagtggatccGTGCCTTATTTGAACAAAGCTCA	2482 (downYDR375C)	attgggtaccgggccccccctcgagCAGGCTTTTCTGGATAGTCAATG	1842	P	P		A
BYgTOW12D12	1242	YDR376W	ARH1	12	D	12	92	4	+		H. Moriya	B-3-2	P1	2483 (upYDR376W)	cggccgctctagaactagtggatccTATGTCAATCGGCTTATCCGACA	2484 (downYDR376W)	attgggtaccgggccccccctcgagAGATACTGCACGTTTAAAAATCA	2121	P	P		A
BYgTOW12E12	1243	YDR377W	ATP17	12	E	12	93	4	+		H. Moriya	B-3-2	P1	2485 (upYDR377W)	cggccgctctagaactagtggatccTGGAACGGTGTAGAAGGCATATA	2486 (downYDR377W)	attgggtaccgggccccccctcgagTATATCAGTGAACAAAAAATATA	1092	P	P		A
BYgTOW12F12	1244	YDR378C	LSM6	12	F	12	94	4	slow		H. Moriya	B-3-2	P1	2487 (upYDR378C)	cggccgctctagaactagtggatccGTCATTAATAGGGTCAGCTGACA	2488 (downYDR378C)	attgggtaccgggccccccctcgagCATAAAGGTGCGGAAGAGCATTG	1297	P	P		A
BYgTOW12G12	1245	YDR379W	RGA2	12	G	12	95	4	+		H. Moriya	B-3-2	P1	2489 (upYDR379W)	cggccgctctagaactagtggatccCTCTGTAGAAGCTTTTCCGGACA	2490 (downYDR379W)	attgggtaccgggccccccctcgagCCTGAACTGACGAATATACATTG	3715	P	P		A
BYgTOW12H12	1246	YDR379C-A		12	H	12	96	4	+		H. Moriya	B-3-2	P1	2491 (upYDR379C-A)	cggccgctctagaactagtggatccCTTTTCAATTGTAACAGGTGCCA	2492 (downYDR379C-A)	attgggtaccgggccccccctcgagAGAGACATATTTAAGCAAGCATA	1068	P	P		A
BYgTOW13A01	1247	YDR380W	ARO10	13	A	1	1	4	+		H. Moriya	B-3-2	P1	2493 (upYDR380W)	cggccgctctagaactagtggatccTAACCCACTTAATCTCTTAGGCA	2494 (downYDR380W)	attgggtaccgggccccccctcgagGGATTTATCTAAGTTAGCAGACA	3087	P	P		A
BYgTOW13B01	1248	YDR381W	YRA1	13	B	1	2	4	+		H. Moriya	B-3-2	P1	2495 (upYDR381W)	cggccgctctagaactagtggatccGCACTTAAAAGAAATAAAAAATA	2496 (downYDR381W)	attgggtaccgggccccccctcgagTTAGATAGGAGGAGAAACGAGTA	2233	P	P		A
BYgTOW13C01	1249	YDR381C-A		13	C	1	3	4	+		H. Moriya	B-3-2	P1	2497 (upYDR381C-A)	cggccgctctagaactagtggatccTAAGTAAGCAGCTAAGTATTTCA	2498 (downYDR381C-A)	attgggtaccgggccccccctcgagGCGGACTATTTCGAAAAGAAATA	1534	P	P		C
BYgTOW13D01	1250	YDR382W	RPP2B	13	D	1	4	4	-		H. Moriya	B-3-2	P1	2499 (upYDR382W)	cggccgctctagaactagtggatccTATATTTTGAAATGGATTTGACA	2500 (downYDR382W)	attgggtaccgggccccccctcgagATCCTAAGCGAGTTAAAGAAGTA	1156	P	P		A
BYgTOW13E01	1251	YDR383C	NKP1	13	E	1	5	4	+		H. Moriya	B-3-2	P1	2501 (upYDR383C)	cggccgctctagaactagtggatccCACACAATGCCAAATGCTCCTTA	2502 (downYDR383C)	attgggtaccgggccccccctcgagATGGGTTTTGGTTTATTCGATTA	1426	P	P		A
BYgTOW13F01	1252	YDR384C	ATO3	13	F	1	6	4	+		H. Moriya	B-3-2	P1	2503 (upYDR384C)	cggccgctctagaactagtggatccTTGGTCAACAGTGAAAGCAACCA	2504 (downYDR384C)	attgggtaccgggccccccctcgagTATGCTATTATATGTGTCTGTCA	2600	P	P		A
BYgTOW13G01	1253	YDR385W	EFT2	13	G	1	7	4	-		H. Moriya	B-3-2	P1	2505 (upYDR385W)	cggccgctctagaactagtggatccTGGAGAAGAAGCAGACGATGTCA	2506 (downYDR385W)	attgggtaccgggccccccctcgagTTTTAAGTTTGATGAGAGTTCCA	4099	P	P		A
BYgTOW13H01	1254	YDR386W	MUS81	13	H	1	8	4	+		H. Moriya	B-3-2	P1	2507 (upYDR386W)	cggccgctctagaactagtggatccCAAGAATATTACGACAAATTGTA	2508 (downYDR386W)	attgggtaccgggccccccctcgagTATGTCTTTCGTACCTACCATTG	2442	P	P		A
BYgTOW13A02	1255	YDR387C		13	A	2	9	4	+		H. Moriya	B-3-2	P1	2509 (upYDR387C)	cggccgctctagaactagtggatccCTTGGTAAACCCTTTAAAACTCA	2510 (downYDR387C)	attgggtaccgggccccccctcgagTATGATGCTTTTGGTAAACTTTA	2250	P	P		A
BYgTOW13B02	1256	YDR388W	RVS167	13	B	2	10	4	slow		H. Moriya	B-3-2	P1	2511 (upYDR388W)	cggccgctctagaactagtggatccGTCTTCACTTTCATCTGTAGACA	2512 (downYDR388W)	attgggtaccgggccccccctcgagTTGTTTAAGAGTATTATTTGGCA	2762	P	P		A
BYgTOW13C02	1257	YDR389W	SAC7	13	C	2	11	4	-		H. Moriya	B-3-2	P1	2513 (upYDR389W)	cggccgctctagaactagtggatccTACGTGCAACTCAACAAGAACTA	2514 (downYDR389W)	attgggtaccgggccccccctcgagTCTGATATTGTTGAATTAGACTA	3349	P	P		C
BYgTOW13D02	1258	YDR390C	UBA2	13	D	2	12	4	+		H. Moriya	B-3-2	P1	2515 (upYDR390C)	cggccgctctagaactagtggatccGGTAATAAAGTCTTAAAAGAGTA	2516 (downYDR390C)	attgggtaccgggccccccctcgagTCAGGCTCTGCTAACAGGGCTTG	2903	P	P		A
BYgTOW13E02	1259	YDR391C		13	E	2	13	4	+		H. Moriya	B-3-2	P1	2517 (upYDR391C)	cggccgctctagaactagtggatccACGATACTTATGCTTGTCCATCA	2518 (downYDR391C)	attgggtaccgggccccccctcgagTACCAAACTTGTTTCCCTTGGCA	1895	N	P		A
BYgTOW13F02	1260	YDR392W	SPT3	13	F	2	14	4	+		H. Moriya	B-3-2	P1	2519 (upYDR392W)	cggccgctctagaactagtggatccTGGCAGTTTGTTCTCGAAGGACA	2520 (downYDR392W)	attgggtaccgggccccccctcgagTGTCGCCCCATAGTATCTCAACA	1891	P	P		A
BYgTOW13G02	1261	YDR393W	SHE9	13	G	2	15	4	-		H. Moriya	B-3-2	P1	2521 (upYDR393W)	cggccgctctagaactagtggatccAGTTCTAAACCAATTATCATGTA	2522 (downYDR393W)	attgggtaccgggccccccctcgagTGTCACAATACCTAGTTCCTCCA	2018	P	P		A
BYgTOW13H02	1262	YDR394W	RPT3	13	H	2	16	4	+		H. Moriya	B-3-2	P1	2523 (upYDR394W)	cggccgctctagaactagtggatccATCTTGGTATCCGGGCTGATATG	2524 (downYDR394W)	attgggtaccgggccccccctcgagCAAAATTGCCTGTTCTTGTACCA	2099	P	P		A
BYgTOW13A03	1263	YDR395W	SXM1	13	A	3	17	4	-		H. Moriya	B-3-2	P1	2525 (upYDR395W)	cggccgctctagaactagtggatccGATAAATTCGACTTCTACAAATG	2526 (downYDR395W)	attgggtaccgggccccccctcgagGTTAAGTCGGAGGATTCTTCTTG	3445	P	P		A
BYgTOW13B03	1264	YDR397C	NCB2	13	B	3	18	4	+		H. Moriya	B-3-2	P1	2527 (upYDR397C)	cggccgctctagaactagtggatccGGACTGTAGAACAGGAGAATCCA	2528 (downYDR397C)	attgggtaccgggccccccctcgagCTGGAATTTGTTTCTCAACACTG	1359	P	P		A
BYgTOW13C03	1265	YDR398W	UTP5	13	C	3	19	4	+		H. Moriya	B-3-2	P1	2529 (upYDR398W)	cggccgctctagaactagtggatccCACATTATCGGAGTCTCCAGCCA	2530 (downYDR398W)	attgggtaccgggccccccctcgagGTATTGCTTATCGTTTGCCGACA	3216	P	P		A
BYgTOW13D03	1266	YDR399W	HPT1	13	D	3	20	4	+		H. Moriya	B-3-2	P1	2531 (upYDR399W)	cggccgctctagaactagtggatccTATAGTGACGTTGAGATGGAATA	2532 (downYDR399W)	attgggtaccgggccccccctcgagTATGGGTATTTTACTAACAGTCA	1707	P	P		A
BYgTOW13E03	1267	YDR400W	URH1	13	E	3	21	4	+		H. Moriya	B-3-2	P1	2533 (upYDR400W)	cggccgctctagaactagtggatccCCTGAGCAGGAACACAAGCAATG	2534 (downYDR400W)	attgggtaccgggccccccctcgagTTTAACGAGAATATAATGGAATA	1547	P	P		A
BYgTOW13F03	1268	YDR402C	DIT2	13	F	3	22	4	slow		H. Moriya	B-3-2	P1	2535 (upYDR402C)	cggccgctctagaactagtggatccGGGCAAGTTGCTAGTAAATGTCA	2536 (downYDR402C)	attgggtaccgggccccccctcgagGACAAAATGTCAACGATTGGATA	2563	P	P		A
BYgTOW13G03	1269	YDR403W	DIT1	13	G	3	23	4	+		H. Moriya	B-3-2	P1	2537 (upYDR403W)	cggccgctctagaactagtggatccACACAGAAGCTTTAACAACTCCA	2538 (downYDR403W)	attgggtaccgggccccccctcgagGAAGATTATTTGGGTGCTATTTA	2997	P	P		A
BYgTOW13H03	1270	YDR404C	RPB7	13	H	3	24	4	+		H. Moriya	B-3-2	P1	2539 (upYDR404C)	cggccgctctagaactagtggatccCGTTCCAACCGTCAATCGTGGCA	2540 (downYDR404C)	attgggtaccgggccccccctcgagTTCGTTATCAAGAAAATCTCTTA	1480	P	P		A
BYgTOW13A04	1271	YDR405W	MRP20	13	A	4	25	4	+		H. Moriya	B-3-2	P1	2541 (upYDR405W)	cggccgctctagaactagtggatccCGAAAGGTCTTTAATAAAAAACA	2542 (downYDR405W)	attgggtaccgggccccccctcgagTACGTCTCTGATATCTGATGACA	2087	P	P		A
BYgTOW13B04	1272	YDR406W	PDR15	13	B	4	26	4	+		H. Moriya	B-3-2	P1	2543 (upYDR406W)	cggccgctctagaactagtggatccAGGTACATAGAAGATCTACATTA	2544 (downYDR406W)	attgggtaccgggccccccctcgagAACGTTATCTTGTCTGTTATTTA	5678	P	P		A
BYgTOW13C04	1273	YDR407C	TRS120	13	C	4	27	4	slow		H. Moriya	B-3-2	P1	2545 (upYDR407C)	cggccgctctagaactagtggatccGTTTTACAGCAGCTTCACAAATA	2546 (downYDR407C)	attgggtaccgggccccccctcgagATTTCCGAAAAACCCAAGAAGTG	4462	P	P		A
BYgTOW13D04	1274	YDR408C	ADE8	13	D	4	28	4	+		H. Moriya	B-3-2	P1	2547 (upYDR408C)	cggccgctctagaactagtggatccCCAGTAATCCTCTAAATTTATCA	2548 (downYDR408C)	attgggtaccgggccccccctcgagTGGGAAATGCTTAAGAATATTCA	1514	P	P		A
BYgTOW13E04	1275	YDR409W	SIZ1	13	E	4	29	4	+		H. Moriya	B-3-2	P1	2549 (upYDR409W)	cggccgctctagaactagtggatccAATTAATACGACAATTCTGGCCA	2550 (downYDR409W)	attgggtaccgggccccccctcgagGGTGTCGGAATACCTTTTATATA	3559	P	P		A
BYgTOW13F04	1276	YDR410C	STE14	13	F	4	30	4	+		H. Moriya	B-3-2	P1	2551 (upYDR410C)	cggccgctctagaactagtggatccAACAGCCCCTCCGACTCACAATA	2552 (downYDR410C)	attgggtaccgggccccccctcgagGGAAAGAAATACAACAGTGGTTA	1295	P	P		A
BYgTOW13G04	1277	YDR411C	DFM1	13	G	4	31	4	slow		H. Moriya	B-3-2	P1	2553 (upYDR411C)	cggccgctctagaactagtggatccTTGCCTATTGGTGTGAACAGCCA	2554 (downYDR411C)	attgggtaccgggccccccctcgagGTCTTCTTGAAAATCTTGGTGCA	1648	P	P		B
BYgTOW13H04	1278	YDR412W	RRP17	13	H	4	32	4	+		H. Moriya	B-3-2	P1	2555 (upYDR412W)	cggccgctctagaactagtggatccACGCACATTCCTTGGGCCTGCCA	2556 (downYDR412W)	attgggtaccgggccccccctcgagTATATTAAGTTTGCAAGCAAATA	1250	P	P		A
BYgTOW13A05	1279	YDR414C	ERD1	13	A	5	33	4	+		H. Moriya	B-3-2	P1	2557 (upYDR414C)	cggccgctctagaactagtggatccCTCGGGTCATGGTCCGCTTGGTA	2558 (downYDR414C)	attgggtaccgggccccccctcgagAACGACAACAAGCGTAGGAGATA	1683	P	P		A
BYgTOW13B05	1280	YDR415C		13	B	5	34	4	+		H. Moriya	B-3-2	P1	2559 (upYDR415C)	cggccgctctagaactagtggatccTTTCATTGCGATGTATGCTGACA	2560 (downYDR415C)	attgggtaccgggccccccctcgagAGAATTACTTTCGCTTTTCTCCA	1792	P	P		A
BYgTOW13C05	1281	YDR416W	SYF1	13	C	5	35	4	+		H. Moriya	B-3-2	P1	2561 (upYDR416W)	cggccgctctagaactagtggatccAACAAAAAGCGACTGTATCCTCA	2562 (downYDR416W)	attgggtaccgggccccccctcgagATTTGGATCAAACTTTGGAGGCA	3501	P	P		A
BYgTOW13D05	1282	YDR418W	RPL12B	13	D	5	36	4	-		H. Moriya	B-3-2	P1	2563 (upYDR418W)	cggccgctctagaactagtggatccGATGAAATAGAACTAGATATTTG	2564 (downYDR418W)	attgggtaccgggccccccctcgagCTCCTTCCAAGTAAATTTTGACA	2209	P	P		A
BYgTOW13E05	1283	YDR419W	RAD30	13	E	5	37	4	+		H. Moriya	B-3-2	P1	2565 (upYDR419W)	cggccgctctagaactagtggatccGAAATTGAAATTCCAGAAAACTA	2566 (downYDR419W)	attgggtaccgggccccccctcgagTTTTTTTATTTTCAATGAGACCA	4200	P	P		A
BYgTOW13F05	1284	YDR420W	HKR1	13	F	5	38	4	-		H. Moriya	B-3-2	P1	20038 (YDR420W_1)	cggccgctctagaactagtggatccATGTACAATATTCATACTAGGAT	20039 (YDR420W_2)	attgggtaccgggccccccctcgagGGTCGTGTGGGTTATCAACCGGA	6909	N	N		C
BYgTOW13G05	1285	YDR421W	ARO80	13	G	5	39	4	+		H. Moriya	B-3-2	P1	2569 (upYDR421W)	cggccgctctagaactagtggatccAACCATCAAACGACAAAAATATA	2570 (downYDR421W)	attgggtaccgggccccccctcgagCAAAAGTCTCAGATCAGTAATTA	3697	P	P		A
BYgTOW13H05	1286	YDR422C	SIP1	13	H	5	40	4	+		H. Moriya	B-3-2	P1	2571 (upYDR422C)	cggccgctctagaactagtggatccGCTCTGGTTAGACAGCTCCTGTA	2572 (downYDR422C)	attgggtaccgggccccccctcgagTCAAGGCCAATAACGCGTAAATA	3200	P	P		A
BYgTOW13A06	1287	YDR423C	CAD1	13	A	6	41	4	+		H. Moriya	B-3-2	P1	2573 (upYDR423C)	cggccgctctagaactagtggatccTTTTTAGTTTTCAAAACAGCATA	2574 (downYDR423C)	attgggtaccgggccccccctcgagCTGAGTAGAAGGACTGTTTCCCA	1660	P	P		A
BYgTOW13B06	1288	YDR424C	DYN2	13	B	6	42	4	+		H. Moriya	B-3-2	P1	2575 (upYDR424C)	cggccgctctagaactagtggatccCGCCTCAAATATGTTGTAGTCCA	2576 (downYDR424C)	attgggtaccgggccccccctcgagACCTTTCCGAAGGATATTGCCCA	835	P	P		A
BYgTOW13C06	1289	YDR425W	SNX41	13	C	6	43	4	+		H. Moriya	B-3-2	P1	2577 (upYDR425W)	cggccgctctagaactagtggatccCGTACTCTTATTTTCATCGCTCA	2578 (downYDR425W)	attgggtaccgggccccccctcgagGTCAATTTCATGATTATTAAACA	2410	P	P		A
BYgTOW13D06	1290	YDR427W	RPN9	13	D	6	44	4	+		H. Moriya	B-3-2	P1	2579 (upYDR427W)	cggccgctctagaactagtggatccTTACAAATCGACGAGGCCCTATA	2580 (downYDR427W)	attgggtaccgggccccccctcgagTATATTTTTGACAATATTTGTTG	1559	P	P		A
BYgTOW13E06	1291	YDR428C		13	E	6	45	4	+		H. Moriya	B-3-2	P1	2581 (upYDR428C)	cggccgctctagaactagtggatccTCCAAACCTAAGGTTAAGGAATA	2582 (downYDR428C)	attgggtaccgggccccccctcgagCGTGGCCAATCCATCTGGGTTTA	1137	P	P		A
BYgTOW13F06	1292	YDR429C	TIF35	13	F	6	46	4	+		H. Moriya	B-3-2	P1	2583 (upYDR429C)	cggccgctctagaactagtggatccAATTGGGAGGTGAAGGAACTGTA	2584 (downYDR429C)	attgggtaccgggccccccctcgagAATGGCTCTTACGGTATTTGACA	1308	P	P		A
BYgTOW13G06	1293	YDR430C	CYM1	13	G	6	47	4	+		H. Moriya	B-3-2	P1	2585 (upYDR430C)	cggccgctctagaactagtggatccGTGAGTTTCTTGAGCTTCAGACA	2586 (downYDR430C)	attgggtaccgggccccccctcgagCTCCTCTGGTGCAACTTCACTCA	3528	P	P		A
BYgTOW13H06	1294	YDR432W	NPL3	13	H	6	48	4	+		H. Moriya	B-3-2	P1	2587 (upYDR432W)	cggccgctctagaactagtggatccCGCAAATCGCTGAAACCGCAACA	2588 (downYDR432W)	attgggtaccgggccccccctcgagTTTTCTTAGATTTGCATTGGACA	2813	P	P		A
BYgTOW13A07	1295	YDR434W	GPI17	13	A	7	49	4	+		H. Moriya	B-3-2	P1	2589 (upYDR434W)	cggccgctctagaactagtggatccCGTGAAAGATCACCAACCAGGTA	2590 (downYDR434W)	attgggtaccgggccccccctcgagATCCTTATGAAGGCTCAGTGGTG	3002	P	P		A
BYgTOW13B07	1296	YDR435C	PPM1	13	B	7	50	4	+		H. Moriya	B-3-2	P1	2591 (upYDR435C)	cggccgctctagaactagtggatccTTGTTTCGAACCGGAATTACCCA	2592 (downYDR435C)	attgggtaccgggccccccctcgagATTGATGGTGAAGATGAATTATG	2026	P	P		A
BYgTOW13C07	1297	YDR436W	PPZ2	13	C	7	51	4	-		H. Moriya	B-3-2	P1	2593 (upYDR436W)	cggccgctctagaactagtggatccAGTCTGCTGTATGATTCTCTCCA	2594 (downYDR436W)	attgggtaccgggccccccctcgagCCAGTAGTACTCTTTTGTATACA	3429	P	P		A
BYgTOW13D07	1298	YDR437W	GPI19	13	D	7	52	4	+		H. Moriya	B-3-2	P1	2595 (upYDR437W)	cggccgctctagaactagtggatccGAACGTAAATTAGCCAATCGCTG	2596 (downYDR437W)	attgggtaccgggccccccctcgagTACGTCTATACCAACACGATTCA	1367	P	P		A
BYgTOW13E07	1299	YDR438W	THI74	13	E	7	53	4	+		H. Moriya	B-3-2	P1	2597 (upYDR438W)	cggccgctctagaactagtggatccGATAACGACCATACCAGCACATA	2598 (downYDR438W)	attgggtaccgggccccccctcgagCAAGAGCTGTAATAAAGTTGTCA	1948	P	P		A
BYgTOW13F07	1300	YDR439W	LRS4	13	F	7	54	4	+		H. Moriya	B-3-2	P1	2599 (upYDR439W)	cggccgctctagaactagtggatccAAAGGACCTATCTTGGATGCCTA	2600 (downYDR439W)	attgggtaccgggccccccctcgagTGATATACTTTCTTGACCGCCCA	3153	P	P		B
BYgTOW13G07	1301	YDR440W	DOT1	13	G	7	55	4	+		H. Moriya	B-3-2	P1	2601 (upYDR440W)	cggccgctctagaactagtggatccTTAAATGTTGACGAGTTTGTATG	2602 (downYDR440W)	attgggtaccgggccccccctcgagATTTTTTCCATATTGCACTCCTG	3844	P	P		A
BYgTOW13H07	1302	YDR441C	APT2	13	H	7	56	4	+		H. Moriya	B-3-2	P1	2603 (upYDR441C)	cggccgctctagaactagtggatccTCAATTATTCTCTCGGATAAATA	2604 (downYDR441C)	attgggtaccgggccccccctcgagACGCCGGTGAAGTATACCAGATG	1481	P	P		A
BYgTOW13A08	1303	YDR443C	SSN2	13	A	8	57	4	+		H. Moriya	B-3-2	P1	2605 (upYDR443C)	cggccgctctagaactagtggatccCATTCGGTTGATTTTGTAAGGCA	2606 (downYDR443C)	attgggtaccgggccccccctcgagTGCGTAAGATTCAGAAATAGACA	5274	P	P		A
BYgTOW13B08	1304	YDR444W		13	B	8	58	4	slow		H. Moriya	B-3-2	P1	2607 (upYDR444W)	cggccgctctagaactagtggatccGTACGTGGAAGCGTCAGAACTCA	2608 (downYDR444W)	attgggtaccgggccccccctcgagTGGTTCTGTCTTTATAACAGTCA	3833	P	P		A
BYgTOW13C08	1305	YDR446W	ECM11	13	C	8	59	4	slow		H. Moriya	B-3-2	P1	2609 (upYDR446W)	cggccgctctagaactagtggatccAAGGGCGCGGAGAATGCCACATG	2610 (downYDR446W)	attgggtaccgggccccccctcgagAGACGTTACAGAAAGAGAAACTA	2522	P	P		A
BYgTOW13D08	1306	YDR447C	RPS17B	13	D	8	60	4	-		H. Moriya	B-3-2	P1	2611 (upYDR447C)	cggccgctctagaactagtggatccGTCACAGTGAAACTTGTTTGACA	2612 (downYDR447C)	attgggtaccgggccccccctcgagAATGAAATTCTCAATATTATATA	1478	P	P		C
BYgTOW13E08	1307	YDR448W	ADA2	13	E	8	61	4	+		H. Moriya	B-3-2	P1	2613 (upYDR448W)	cggccgctctagaactagtggatccTCAACATCTCGTGGTACGTACCA	2614 (downYDR448W)	attgggtaccgggccccccctcgagGATTTAATTATCAGCAAACTTTA	2073	P	P		C
BYgTOW13F08	1308	YDR449C	UTP6	13	F	8	62	4	+		H. Moriya	B-3-2	P1	2615 (upYDR449C)	cggccgctctagaactagtggatccTTGTTCTTGGACAACTAAAGACA	2616 (downYDR449C)	attgggtaccgggccccccctcgagTTCCAGAGCCAGAATTGGATGTA	2600	P	P		A
BYgTOW13G08	1309	YDR450W	RPS18A	13	G	8	63	4	-		H. Moriya	B-3-2	P1	2617 (upYDR450W)	cggccgctctagaactagtggatccCAAATAGTATCTTGTCTTCGACA	2618 (downYDR450W)	attgggtaccgggccccccctcgagGATCTCAATTCTTTCAAAAACTA	2264	P	P		A
BYgTOW13H08	1310	YDR451C	YHP1	13	H	8	64	4	+		H. Moriya	B-3-2	P1	2619 (upYDR451C)	cggccgctctagaactagtggatccTTCACTCTTACCCACTACAACCA	2620 (downYDR451C)	attgggtaccgggccccccctcgagACCACTGGTAGAAGAAGAGCTTA	2126	P	P		A
BYgTOW13A09	1311	YDR452W	PPN1	13	A	9	65	4	+		H. Moriya	B-3-2	P1	2621 (upYDR452W)	cggccgctctagaactagtggatccAAGCACGGTATTTCTGCTTTCCA	2622 (downYDR452W)	attgggtaccgggccccccctcgagTATTTCAAAAATGCCAATAATTA	2937	P	P		A
BYgTOW13B09	1312	YDR453C	TSA2	13	B	9	66	4	+		H. Moriya	B-3-2	P1	2623 (upYDR453C)	cggccgctctagaactagtggatccGATTTTATCTTTGCAGAAAAATG	2624 (downYDR453C)	attgggtaccgggccccccctcgagTCTTCTGGATATAAAGATGATTA	1408	P	P		A
BYgTOW13C09	1313	YDR454C	GUK1	13	C	9	67	4	+		H. Moriya	B-3-2	P1	2625 (upYDR454C)	cggccgctctagaactagtggatccATTCAGCAATACCTTGGATAGCA	2626 (downYDR454C)	attgggtaccgggccccccctcgagTTGTTTTTGAACTTCTGCTACCA	1869	P	P		A
BYgTOW13D09	1314	YDR456W	NHX1	13	D	9	68	4	+		H. Moriya	B-3-2	P1	2627 (upYDR456W)	cggccgctctagaactagtggatccAGAAATTACGATAGGACGGGACA	2628 (downYDR456W)	attgggtaccgggccccccctcgagTTCACACCGAGTAAAAAGCACCA	3009	P	P		A
BYgTOW13E09	1315	YDR457W	TOM1	13	E	9	69	4	+		H. Moriya	B-3-2	P1	2629 (upYDR457W)	cggccgctctagaactagtggatccGATTTCTCTTCCCAAAACCACTA	2630 (downYDR457W)	attgggtaccgggccccccctcgagACATGTTGGGAATGGAAAGAATG	10715	N	P		A
BYgTOW13F09	1316	YDR458C	HEH2	13	F	9	70	4	-		H. Moriya	B-3-2	P1	2631 (upYDR458C)	cggccgctctagaactagtggatccGACGATAGTGATCCTGCTTACTA	2632 (downYDR458C)	attgggtaccgggccccccctcgagCATGAAGGGTTTGGTCTTGCCTG	2769	P	P		A
BYgTOW13G09	1317	YDR459C	PFA5	13	G	9	71	4	+		H. Moriya	B-3-2	P1	2633 (upYDR459C)	cggccgctctagaactagtggatccTTCCTCATACTCATCCATAAGCA	2634 (downYDR459C)	attgggtaccgggccccccctcgagCGGATCAAGGTTTCTGTGATCCA	1811	P	P		A
BYgTOW13H09	1318	YDR460W	TFB3	13	H	9	72	4	+		H. Moriya	B-3-2	P1	2635 (upYDR460W)	cggccgctctagaactagtggatccTCGAATATTCCATGATAGAGCCA	2636 (downYDR460W)	attgggtaccgggccccccctcgagGGCGGTAGCGGTAGATGGTTGCA	1779	P	P		A
BYgTOW13A10	1319	YDR461W	MFA1	13	A	10	73	4	+		H. Moriya	B-3-2	P1	2637 (upYDR461W)	cggccgctctagaactagtggatccTGTGTTATATCCGAGGAGCTTTA	2638 (downYDR461W)	attgggtaccgggccccccctcgagACCCTTACATATACTTCACGGTA	794	P	P		A
BYgTOW13B10	1320	YDR461C-A		13	B	10	74	4	+		H. Moriya	B-3-2	P1	2639 (upYDR461C-A)	cggccgctctagaactagtggatccTTTTTTGAATGTTTGTGCCAGCA	2640 (downYDR461C-A)	attgggtaccgggccccccctcgagGACCCAGCATGTGTTATTGCTTA	833	P	P		A
BYgTOW13C10	1321	YDR462W	MRPL28	13	C	10	75	4	slow		H. Moriya	B-3-2	P1	2641 (upYDR462W)	cggccgctctagaactagtggatccTATATCACTCTTTCCGCTATCCA	2642 (downYDR462W)	attgggtaccgggccccccctcgagAAACAGTAGCGTGGTAGAGGGCA	1096	P	P		A
BYgTOW13D10	1322	YDR463W	STP1	13	D	10	76	4	+		H. Moriya	B-3-2	P1	2643 (upYDR463W)	cggccgctctagaactagtggatccTGGCATTATAACTTCCGAAAATG	2644 (downYDR463W)	attgggtaccgggccccccctcgagTCCATCATCTTCATCATAAGCCA	2402	P	P		A
BYgTOW13E10	1323	YDR464W	SPP41	13	E	10	77	4	+		H. Moriya	B-3-2	P1	2645 (upYDR464W)	cggccgctctagaactagtggatccGACAACTTTGGGTCACAATTTTG	2646 (downYDR464W)	attgggtaccgggccccccctcgagCATCCACGTATCACGTTTGCTTA	5007	P	P		A
BYgTOW13F10	1324	YDR465C	RMT2	13	F	10	78	4	+		H. Moriya	B-3-2	P1	2647 (upYDR465C)	cggccgctctagaactagtggatccCGGAGACCTTTTCCTAGACGTCA	2648 (downYDR465C)	attgggtaccgggccccccctcgagAGAAAGAAAAGCATTTTACACTG	1988	P	P		A
BYgTOW13G10	1325	YDR466W	PKH3	13	G	10	79	4	+		H. Moriya	B-3-2	P1	2649 (upYDR466W)	cggccgctctagaactagtggatccAAGCAAAGCATGTAATTCTGACA	2650 (downYDR466W)	attgggtaccgggccccccctcgagTTAGTTTTGGCATTCATTGCTTG	3498	P	P		A
BYgTOW13H10	1326	YDR468C	TLG1	13	H	10	80	4	-		H. Moriya	B-3-2	P1	2651 (upYDR468C)	cggccgctctagaactagtggatccGGGACTATTCTCACTTTCATTCA	2652 (downYDR468C)	attgggtaccgggccccccctcgagCAGAAGAGTAAGAAAAAAAAATA	1244	P	P		A
BYgTOW13A11	1327	YDR469W	SDC1	13	A	11	81	4	+		H. Moriya	B-3-2	P1	2653 (upYDR469W)	cggccgctctagaactagtggatccAAACGGATCTTCACTGTTGTTCA	2654 (downYDR469W)	attgggtaccgggccccccctcgagAACATGGAACAAGAGAAGTTCTG	1052	P	P		A
BYgTOW13B11	1328	YDR470C	UGO1	13	B	11	82	4	+		H. Moriya	B-3-2	P1	2655 (upYDR470C)	cggccgctctagaactagtggatccACCTGCTTTCAAAAATTTAGCCA	2656 (downYDR470C)	attgggtaccgggccccccctcgagAAAGAGAGTAATGCTAGTAAATG	2274	P	P		A
BYgTOW13C11	1329	YDR471W	RPL27B	13	C	11	83	4	slow		H. Moriya	B-3-2	P1	2657 (upYDR471W)	cggccgctctagaactagtggatccTTCCGTAACATTATTGTTGTTCA	2658 (downYDR471W)	attgggtaccgggccccccctcgagTGGTTGAATTATTCTTTGAGACA	2154	P	P		A
BYgTOW13D11	1330	YDR472W	TRS31	13	D	11	84	4	+		H. Moriya	B-3-2	P1	2659 (upYDR472W)	cggccgctctagaactagtggatccTTCTTCTCCAAGTTGAGATTCTA	2660 (downYDR472W)	attgggtaccgggccccccctcgagTTTTATTCACCTGTTCAAACGTG	1927	P	P		A
BYgTOW13E11	1331	YDR473C	PRP3	13	E	11	85	4	+		H. Moriya	B-3-2	P1	2661 (upYDR473C)	cggccgctctagaactagtggatccTTGTTTGGGTTCGGAAGGCTGTA	2662 (downYDR473C)	attgggtaccgggccccccctcgagAGGGAAGGTTTGAGATTTGGCTG	3337	P	P		A
BYgTOW13F11	1332	YDR475C	JIP4	13	F	11	86	4	slow		H. Moriya	B-3-2	P1	2663 (upYDR475C)	cggccgctctagaactagtggatccCTTGGCGAAGGGTCAGTTAATTA	2664 (downYDR475C)	attgggtaccgggccccccctcgagTTCATAGGTATTTCTTGGGGGCA	4645	P	P		A
BYgTOW13G11	1333	YDR476C		13	G	11	87	4	slow		H. Moriya	B-3-2	P1	2665 (upYDR476C)	cggccgctctagaactagtggatccGTTTGTGTTGTTGTTACTGCTCA	2666 (downYDR476C)	attgggtaccgggccccccctcgagCTCATCTTGATCTCGTACCACCA	2325	P	P		A
BYgTOW13H11	1334	YDR477W	SNF1	13	H	11	88	4	+		H. Moriya	B-3-2	P1	2667 (upYDR477W)	cggccgctctagaactagtggatccGCTTACAATTAACGAATCCCACA	2668 (downYDR477W)	attgggtaccgggccccccctcgagTTTTTCTGCCTGGTCTTTATTCA	3494	P	P		A
BYgTOW13A12	1335	YDR478W	SNM1	13	A	12	89	4	slow		H. Moriya	B-3-2	P1	2669 (upYDR478W)	cggccgctctagaactagtggatccGCCGTTAACAGTCAAAGCAATTG	2670 (downYDR478W)	attgggtaccgggccccccctcgagGACACTCTCAATTCAACTATATA	982	P	P		A
BYgTOW13B12	1336	YDR479C	PEX29	13	B	12	90	4	+		H. Moriya	B-3-2	P1	2671 (upYDR479C)	cggccgctctagaactagtggatccGTCTTCTTGCTCTTCTTTATTCA	2672 (downYDR479C)	attgggtaccgggccccccctcgagTTAGAAAGTTTTATGAAAAGTTG	2274	P	P		A
BYgTOW13C12	1337	YDR480W	DIG2	13	C	12	91	4	+		H. Moriya	B-3-2	P1	2673 (upYDR480W)	cggccgctctagaactagtggatccGAAAAAATTTGTCACCGAGTCCA	2674 (downYDR480W)	attgggtaccgggccccccctcgagTACTACCATGAGTTGACCAACTG	1722	P	P		A
BYgTOW13D12	1338	YDR481C	PHO8	13	D	12	92	4	+		H. Moriya	B-3-2	P1	2675 (upYDR481C)	cggccgctctagaactagtggatccGAAGAGCAGCATCGACATGAATA	2676 (downYDR481C)	attgggtaccgggccccccctcgagGAATGGCATAACTTGAAGAAATG	2107	P	P		A
BYgTOW13E12	1339	YDR482C	CWC21	13	E	12	93	4	+		H. Moriya	B-3-2	P1	2677 (upYDR482C)	cggccgctctagaactagtggatccTCTCTTACTGAGAAAGAGGGCCA	2678 (downYDR482C)	attgggtaccgggccccccctcgagGCTTGGTAATGTGTGAGTCATCA	953	P	P		A
BYgTOW13F12	1340	YDR483W	KRE2	13	F	12	94	4	-		H. Moriya	B-3-2	P1	2679 (upYDR483W)	cggccgctctagaactagtggatccGAGCCCTATTCCGTTGTACGACA	2680 (downYDR483W)	attgggtaccgggccccccctcgagCAACACCTCTTTGAGAACATCCA	1971	P	P		A
BYgTOW13G12	1341	YDR484W	VPS52	13	G	12	95	4	+		H. Moriya	B-3-2	P1	2681 (upYDR484W)	cggccgctctagaactagtggatccAACTGGAAAAAATTCCGTGAGTA	2682 (downYDR484W)	attgggtaccgggccccccctcgagAAAGGTGTTCCTGAAGGATTTTA	2381	P	P		A
BYgTOW13H12	1342	YDR485C	VPS72	13	H	12	96	4	+		H. Moriya	B-3-2	P1	2683 (upYDR485C)	cggccgctctagaactagtggatccAAAGCTTTAGAAAGCGCTCAGTG	2684 (downYDR485C)	attgggtaccgggccccccctcgagGTTGAAGCTTTCACCAGAAATTG	2789	P	P		A
BYgTOW14A01	1343	YDR486C	VPS60	14	A	1	1	4	+		H. Moriya	B-3-2	P1	2685 (upYDR486C)	cggccgctctagaactagtggatccTTGGCCCAATATTTGAAGAAATA	2686 (downYDR486C)	attgggtaccgggccccccctcgagTTTATCAGCACCTTCATCACTCA	1193	P	P		A
BYgTOW14B01	1344	YDR487C	RIB3	14	B	1	2	4	+		H. Moriya	B-3-2	P1	2687 (upYDR487C)	cggccgctctagaactagtggatccTACACGGCCACTGTTATCTCCTA	2688 (downYDR487C)	attgggtaccgggccccccctcgagCCCATATCCGAAAATCCTGTTCA	1114	P	P		A
BYgTOW14C01	1345	YDR488C	PAC11	14	C	1	3	4	+		H. Moriya	B-3-2	P1	2689 (upYDR488C)	cggccgctctagaactagtggatccAATATCGTCTATGTTAATGTCCA	2690 (downYDR488C)	attgggtaccgggccccccctcgagAGCTTGATCAATTGGTGTAAACA	2078	P	P		A
BYgTOW14D01	1346	YDR489W	SLD5	14	D	1	4	4	+		H. Moriya	B-3-2	P1	2691 (upYDR489W)	cggccgctctagaactagtggatccCTCCAGTTGCTTCAATCGCTCCA	2692 (downYDR489W)	attgggtaccgggccccccctcgagATGACACGGACAGATGAAAAATG	1225	P	P		A
BYgTOW14E01	1347	YDR490C	PKH1	14	E	1	5	4	+		H. Moriya	B-3-2	P1	2693 (upYDR490C)	cggccgctctagaactagtggatccTCTTCTAGTAGTGGTGATACTCA	2694 (downYDR490C)	attgggtaccgggccccccctcgagGACGACAAAGTTGCTCTTATTTG	3074	P	P		A
BYgTOW14F01	1348	YDR492W	IZH1	14	F	1	6	4	+		H. Moriya	B-3-2	P1	2695 (upYDR492W)	cggccgctctagaactagtggatccCTCTGTCAAAGACCTATTTCCCA	2696 (downYDR492W)	attgggtaccgggccccccctcgagCAGGGCCTTTGTTCTCGTGCTCA	1995	P	P		A
BYgTOW14G01	1349	YDR493W	FMP36	14	G	1	7	4	+		H. Moriya	B-3-2	P1	2697 (upYDR493W)	cggccgctctagaactagtggatccATGCATTCTCATATCCACCCTTG	2698 (downYDR493W)	attgggtaccgggccccccctcgagACATCTAAACATGGAGGAGCGCA	1102	P	P		A
BYgTOW14H01	1350	YDR494W	RSM28	14	H	1	8	4	+		H. Moriya	B-3-2	P1	2699 (upYDR494W)	cggccgctctagaactagtggatccAAATGCTCTGATAAAAAGCAATG	2700 (downYDR494W)	attgggtaccgggccccccctcgagCGGAATTTTGATAGTCAAGGATA	1573	P	P		A
BYgTOW14A02	1351	YDR495C	VPS3	14	A	2	9	4	+		H. Moriya	B-3-2	P1	2701 (upYDR495C)	cggccgctctagaactagtggatccCTTTTGGCTAAATTGTTAAAATA	2702 (downYDR495C)	attgggtaccgggccccccctcgagCCAATTTCTGAATTACAACAGTA	3464	P	P		A
BYgTOW14B02	1352	YDR496C	PUF6	14	B	2	10	4	+		H. Moriya	B-3-2	P1	2703 (upYDR496C)	cggccgctctagaactagtggatccCAAGAGATTATAGAGGATATATA	2704 (downYDR496C)	attgggtaccgggccccccctcgagATTATTCGTTTTCTTTTTTACCA	2609	P	P		A
BYgTOW14C02	1353	YDR497C	ITR1	14	C	2	11	4	-		H. Moriya	B-3-2	P1	2705 (upYDR497C)	cggccgctctagaactagtggatccATCGTCTCACATGATGAGCTATG	2706 (downYDR497C)	attgggtaccgggccccccctcgagTGTCTTCTTGGTTAAAGGTGCCA	2486	P	P		A
BYgTOW14D02	1354	YDR498C	SEC20	14	D	2	12	4	+		H. Moriya	B-3-2	P1	2707 (upYDR498C)	cggccgctctagaactagtggatccTTCACCCACCGTTTCTCGTCTCA	2708 (downYDR498C)	attgggtaccgggccccccctcgagGAGATATGGTATGTGTATTCCCA	2409	P	P		A
BYgTOW14E02	1355	YDR499W	LCD1	14	E	2	13	4	+		H. Moriya	B-3-2	P1	2709 (upYDR499W)	cggccgctctagaactagtggatccGTCCTGCAAAAATGTCACGACCA	2710 (downYDR499W)	attgggtaccgggccccccctcgagTCTGCTAAGGCTACTTCTGCTTA	3250	P	P		C
BYgTOW14F02	1356	YDR500C	RPL37B	14	F	2	14	4	-		H. Moriya	B-3-2	P1	2711 (upYDR500C)	cggccgctctagaactagtggatccTGATGGTGGGAAGAGATGGGACA	2712 (downYDR500C)	attgggtaccgggccccccctcgagTTATATATCTCAATGGGACTGTA	1326	P	P		A
BYgTOW14G02	1357	YDR501W	PLM2	14	G	2	15	4	+		H. Moriya	B-3-2	P1	2713 (upYDR501W)	cggccgctctagaactagtggatccATAATTCCTGTACATACTACCCA	2714 (downYDR501W)	attgggtaccgggccccccctcgagAAACCAAAGAAATTGGAATTTTA	2503	P	P		A
BYgTOW14H02	1358	YDR502C	SAM2	14	H	2	16	4	+		H. Moriya	B-3-2	P1	2715 (upYDR502C)	cggccgctctagaactagtggatccCTTCCTTCACCGGTTAGTGTTTA	2716 (downYDR502C)	attgggtaccgggccccccctcgagTTCTGGAAGAGGCCGACCAAATA	2170	P	P		A
BYgTOW14A03	1359	YDR503C	LPP1	14	A	3	17	4	+		H. Moriya	B-3-2	P1	2717 (upYDR503C)	cggccgctctagaactagtggatccAAATTCGAAAAACTACGGGACTA	2718 (downYDR503C)	attgggtaccgggccccccctcgagTAAGAAAGTTTTGCTCTTGGACA	1893	P	P		A
BYgTOW14B03	1360	YDR504C	SPG3	14	B	3	18	4	+		H. Moriya	B-3-2	P1	2719 (upYDR504C)	cggccgctctagaactagtggatccTTAGTTCACGAATTATTTCATTA	2720 (downYDR504C)	attgggtaccgggccccccctcgagCTCATCCGCCATGACAGAGATCA	875	P	P		A
BYgTOW14C03	1361	YDR505C	PSP1	14	C	3	19	4	-		H. Moriya	B-3-2	P1	2721 (upYDR505C)	cggccgctctagaactagtggatccATCTTCTACTGGTTGCTCATGTA	2722 (downYDR505C)	attgggtaccgggccccccctcgagTACAACAAGGAAATAACAGATCA	3080	P	P		B
BYgTOW14D03	1362	YDR506C		14	D	3	20	4	+		H. Moriya	B-3-2	P1	2723 (upYDR506C)	cggccgctctagaactagtggatccAAGGAAGGCGTTCTACAAAAATA	2724 (downYDR506C)	attgggtaccgggccccccctcgagGCTATTAACAGTTGGGAGGTCCA	3184	P	P		A
BYgTOW14E03	1363	YDR507C	GIN4	14	E	3	21	4	-		H. Moriya	B-3-2	P1	2725 (upYDR507C)	cggccgctctagaactagtggatccAGAGTTCTTGATTTCTGGTGTTA	2726 (downYDR507C)	attgggtaccgggccccccctcgagCGGCTTAAGGAGAATGACCTTCA	4945	P	P		A
BYgTOW14F03	1364	YDR508C	GNP1	14	F	3	22	4	slow		H. Moriya	B-3-2	P1	2727 (upYDR508C)	cggccgctctagaactagtggatccTTGATTGACTTCTGAGTCCGACA	2728 (downYDR508C)	attgggtaccgggccccccctcgagAATACTGTTACCATTGATTGCCA	3660	P	P		A
BYgTOW14G03	1365	YDR510W	SMT3	14	G	3	23	4	+		H. Moriya	B-3-2	P1	2729 (upYDR510W)	cggccgctctagaactagtggatccATGGCGTCTATTACCAAGCGTCA	2730 (downYDR510W)	attgggtaccgggccccccctcgagACGATATATGAGCTTGTTGTTCA	1619	P	P		A
BYgTOW14H03	1366	YDR511W	ACN9	14	H	3	24	4	+		H. Moriya	B-3-2	P1	2731 (upYDR511W)	cggccgctctagaactagtggatccCAGATTGGTGGTGCTACGTATTA	2732 (downYDR511W)	attgggtaccgggccccccctcgagAGGGAGACCACTGCAAATAAGTG	841	P	P		A
BYgTOW14A04	1367	YDR512C	EMI1	14	A	4	25	4	+		H. Moriya	B-3-2	P1	2733 (upYDR512C)	cggccgctctagaactagtggatccGCCTTCAAAAGTACTCTTGTGTG	2734 (downYDR512C)	attgggtaccgggccccccctcgagGTGAAGCGGAACAACAAGGATTA	1176	P	P		A
BYgTOW14B04	1368	YDR513W	GRX2	14	B	4	26	4	+		H. Moriya	B-3-2	P1	2735 (upYDR513W)	cggccgctctagaactagtggatccGTGAAGCGGAACAACAAGGATTA	2736 (downYDR513W)	attgggtaccgggccccccctcgagGCCTTCAAAAGTACTCTTGTGTG	1176	P	P		A
BYgTOW14C04	1369	YDR514C		14	C	4	27	4	+		H. Moriya	B-3-2	P1	2737 (upYDR514C)	cggccgctctagaactagtggatccATCATTGAGGTTTTGCGATGACA	2738 (downYDR514C)	attgggtaccgggccccccctcgagATATTGAAGCCGGTATTTCAATA	2027	P	P		C
BYgTOW14D04	1370	YDR515W	SLF1	14	D	4	28	4	+		H. Moriya	B-3-2	P1	2739 (upYDR515W)	cggccgctctagaactagtggatccCTTGCACTTTGTGGAGCTACTCA	2740 (downYDR515W)	attgggtaccgggccccccctcgagGCTTTGTGTGCTCTGGTGGCATA	2021	P	P		A
BYgTOW14E04	1371	YDR516C	EMI2	14	E	4	29	4	+		H. Moriya	B-3-2	P1	2741 (upYDR516C)	cggccgctctagaactagtggatccGAGGTTTTTAGCTATTCTAAACA	2742 (downYDR516C)	attgggtaccgggccccccctcgagCAAAACTTACAAATAAATGATTA	2513	P	P		A
BYgTOW14F04	1372	YDR517W	GRH1	14	F	4	30	4	+		H. Moriya	B-3-2	P1	2743 (upYDR517W)	cggccgctctagaactagtggatccTTTATGTAAATTTTCAAATGACA	2744 (downYDR517W)	attgggtaccgggccccccctcgagTATAAATCTTGTGGTCACTTGCA	2178	P	P		A
BYgTOW14G04	1373	YDR518W	EUG1	14	G	4	31	4	+		H. Moriya	B-3-2	P1	2745 (upYDR518W)	cggccgctctagaactagtggatccCAAAAACAGTCATCCTCTGATTA	2746 (downYDR518W)	attgggtaccgggccccccctcgagGAAAAGGTAAATATTAAACATCA	2114	P	P		A
BYgTOW14H04	1374	YDR519W	FPR2	14	H	4	32	4	+		H. Moriya	B-3-2	P1	2747 (upYDR519W)	cggccgctctagaactagtggatccGATACCGTACATGATGAATTATA	2748 (downYDR519W)	attgggtaccgggccccccctcgagAAGAAGACTGAACAAACTACTTA	970	P	P		A
BYgTOW14A05	1375	YDR520C		14	A	5	33	4	+		H. Moriya	B-3-2	P1	2749 (upYDR520C)	cggccgctctagaactagtggatccGTATTGTTCTCGATAATTTTTTA	2750 (downYDR520C)	attgggtaccgggccccccctcgagGTAGACGTGAAATCAGCCGCCTA	3009	P	P		A
BYgTOW14B05	1376	YDR522C	SPS2	14	B	5	34	4	+		H. Moriya	B-3-2	P1	2751 (upYDR522C)	cggccgctctagaactagtggatccGCAATAAAGAAAGGATTCGTTTA	2752 (downYDR522C)	attgggtaccgggccccccctcgagTGAGGCATTTGAGTTTATATCCA	2209	P	P		A
BYgTOW14C05	1377	YDR523C	SPS1	14	C	5	35	4	+		H. Moriya	B-3-2	P1	2753 (upYDR523C)	cggccgctctagaactagtggatccTTGGCCAAAAAGGACAAAAAATA	2754 (downYDR523C)	attgggtaccgggccccccctcgagTGTTTGTGTTTTCCAAATTGGCA	2285	P	P		A
BYgTOW14D05	1378	YDR524C	AGE1	14	D	5	36	4	+		H. Moriya	B-3-2	P1	2755 (upYDR524C)	cggccgctctagaactagtggatccAAGGGTTTTATATGATCTTTTCA	2756 (downYDR524C)	attgggtaccgggccccccctcgagAATTGATATTTCTTTGCTTTCCA	2411	P	P		A
BYgTOW14E05	1379	YDR524W-C		14	E	5	37	4	+		H. Moriya	B-3-2	P1	2757 (upYDR524W-C)	cggccgctctagaactagtggatccGATATCAGTAGTATAAAAATCCA	2758 (downYDR524W-C)	attgggtaccgggccccccctcgagGCCGGTGTCGCTTTCTTATTCTA	654	P	P		A
BYgTOW14F05	1380	YDR524C-B		14	F	5	38	4	-		H. Moriya	B-3-2	P1	2759 (upYDR524C-B)	cggccgctctagaactagtggatccTAAAAACCAGTCGCGGGCGTGCA	2760 (downYDR524C-B)	attgggtaccgggccccccctcgagGCGGTCTTTCTTCTTGTTCTATA	1150	P	P		B
BYgTOW14G05	1381	YDR525W-A	SNA2	14	G	5	39	4	+		H. Moriya	B-3-2	P1	2761 (upYDR525W-A)	cggccgctctagaactagtggatccAGCGACGATGGTCTTGAATTGCA	2762 (downYDR525W-A)	attgggtaccgggccccccctcgagCACTATATCGCCCAGTAAGTCCA	1342	P	P		A
BYgTOW14H05	1382	YDR527W	RBA50	14	H	5	40	4	+		H. Moriya	B-3-2	P1	2763 (upYDR527W)	cggccgctctagaactagtggatccGATAACTATGGTAGTTTAGCATG	2764 (downYDR527W)	attgggtaccgggccccccctcgagAGGTGGAGGGCATAAGTTTTCCA	3797	P	P		A
BYgTOW14A06	1383	YDR528W	HLR1	14	A	6	41	4	+		H. Moriya	B-3-2	P1	2765 (upYDR528W)	cggccgctctagaactagtggatccGGGGACTTCCGAACCAAGAAATA	2766 (downYDR528W)	attgggtaccgggccccccctcgagGACAACATAGAGGTCTCCAAATG	3798	P	P		A
BYgTOW14B06	1384	YDR529C	QCR7	14	B	6	42	4	+		H. Moriya	B-3-2	P1	2767 (upYDR529C)	cggccgctctagaactagtggatccAAACCAACAGAGTATCACTATTA	2768 (downYDR529C)	attgggtaccgggccccccctcgagAAGTTATTCTGCACTAGGAAATA	980	P	P		A
BYgTOW14C06	1385	YDR530C	APA2	14	C	6	43	4	+		H. Moriya	B-3-2	P1	2769 (upYDR530C)	cggccgctctagaactagtggatccTATCTCTTGAGTAATTCGCGGCA	2770 (downYDR530C)	attgggtaccgggccccccctcgagAATAGACGTAAAAGACTGTGGCA	1730	P	P		A
BYgTOW14D06	1386	YDR531W		14	D	6	44	4	+		H. Moriya	B-3-2	P1	2771 (upYDR531W)	cggccgctctagaactagtggatccCTGTTTCAAATTCTCTTCAATCA	2772 (downYDR531W)	attgggtaccgggccccccctcgagATAAGCGAGCTAACAAACGAATA	1674	P	P		A
BYgTOW14E06	1387	YDR532C		14	E	6	45	4	+		H. Moriya	B-3-2	P1	2773 (upYDR532C)	cggccgctctagaactagtggatccTCCATCGACGCTTTAAAAAACTG	2774 (downYDR532C)	attgggtaccgggccccccctcgagTCTACTAAGAAAACAAGTACGTA	2158	P	P		A
BYgTOW14F06	1388	YDR533C	HSP31	14	F	6	46	4	+		H. Moriya	B-3-2	P1	2775 (upYDR533C)	cggccgctctagaactagtggatccCTCGCTGCCGTTATCTTTTTGTA	2776 (downYDR533C)	attgggtaccgggccccccctcgagTATGCTCGCACTCCCTGTATCCA	2806	P	P		A
BYgTOW14G06	1389	YDR534C	FIT1	14	G	6	47	4	+		H. Moriya	B-3-2	P1	20044 (YDR534C_1)	cggccgctctagaactagtggatccATTATTAACTCTTAAAAAGTCGA	20045 (YDR534C_2)	attgggtaccgggccccccctcgagCTACTCATTGCTACAGGTAATTT	3087	P	P		A
BYgTOW14H06	1390	YDR536W	STL1	14	H	6	48	4	+		H. Moriya	B-3-2	P1	2779 (upYDR536W)	cggccgctctagaactagtggatccTACAAAAGCGGAAGACAATTTCA	2780 (downYDR536W)	attgggtaccgggccccccctcgagAGTTCTTCTTGGAAATAGGAGCA	6047	P	P		A
BYgTOW14A07	1391	YDR538W	PAD1	14	A	7	49	4	+		H. Moriya	B-3-2	P1	2781 (upYDR538W)	cggccgctctagaactagtggatccGATAAAGCAAATTTTGAGGGTTG	2782 (downYDR538W)	attgggtaccgggccccccctcgagTAAAGCTGGATTTAGCTTCCTCA	2425	P	P		A
BYgTOW14B07	1392	YDR539W		14	B	7	50	4	+		H. Moriya	B-3-2	P1	2783 (upYDR539W)	cggccgctctagaactagtggatccTGGGAAGGAATAAAAAGCAAGTA	2784 (downYDR539W)	attgggtaccgggccccccctcgagCGCATAAAAAGGAGGAAGATATA	5546	P	P		A
BYgTOW14C07	1393	YDR540C	IRC4	14	C	7	51	4	+		H. Moriya	B-3-2	P1	2785 (upYDR540C)	cggccgctctagaactagtggatccTTGAAGAAGGAGAACAGATTATG	2786 (downYDR540C)	attgggtaccgggccccccctcgagTGGAAAAGGTACGGATATAAATA	6099	P	P		A
BYgTOW14D07	1394	YDR541C		14	D	7	52	4	+		H. Moriya	B-3-2	P1	2787 (upYDR541C)	cggccgctctagaactagtggatccGGCGATTGAAGTTAATTTGACCA	2788 (downYDR541C)	attgggtaccgggccccccctcgagTTTTTTACTGGTATATTCTCTCA	5621	P	P		A
BYgTOW14E07	1395	YDR542W	PAU10	14	E	7	53	4	+		H. Moriya	B-3-2	P1	2789 (upYDR542W)	cggccgctctagaactagtggatccAGAAACTAGAACTGTATTAGACA	2790 (downYDR542W)	attgggtaccgggccccccctcgagCTTACGCCTATCGGAAACTTTCA	5670	P	N		B
BYgTOW14F07	1396	YDR545W	YRF1-1	14	F	7	54	4	+		H. Moriya	B-3-2	P1	2791 (upYDR545W)	cggccgctctagaactagtggatccGGTATCTACACTATCGCAAACTA	2792 (downYDR545W)	attgggtaccgggccccccctcgagCCAAAAGCTACTTACTACCTTTA	8345	P	N		B
BYgTOW14G07	1397	YEL077C		14	G	7	55	5	+		H. Moriya	B-3-2	P1	2793 (upYEL077C)	cggccgctctagaactagtggatccACGGTTCATCGGAGCCTCGACTA	2794 (downYEL077C)	attgggtaccgggccccccctcgagCGTCTCCTCCAAGCCCTGTTGTC	4207	P	P		A
BYgTOW14H07	1398	YEL076C-A-C		14	H	7	56	5	+		H. Moriya	B-3-2	P1	2795 (upYEL076C-A-C)	cggccgctctagaactagtggatccAGTGCATACTTTGAAATTCAATA	2796 (downYEL076C-A-C)	attgggtaccgggccccccctcgagGTCATAACTGTTACCAAGCGTCA	1294	P	P		B
BYgTOW14A08	1399	YEL075C		14	A	8	57	5	+		H. Moriya	B-3-2	P1	2797 (upYEL075C)	cggccgctctagaactagtggatccATGGGGAATATGAAAGTAGCATA	2798 (downYEL075C)	attgggtaccgggccccccctcgagTTCGCCAGGTAAACTTGCTTGCA	2162	P	P		A
BYgTOW14B08	1400	YEL073C		14	B	8	58	5	+		H. Moriya	B-3-2	P1	2799 (upYEL073C)	cggccgctctagaactagtggatccGATGTTGCAAGGGCAAGCTGACA	2800 (downYEL073C)	attgggtaccgggccccccctcgagCTTACGCCTATCGGAAACTTTCA	8053	P	P		B
BYgTOW14C08	1401	YEL072W	RMD6	14	C	8	59	5	+		H. Moriya	B-3-2	P1	20050 (YEL072W_1)	cggccgctctagaactagtggatccGAACTATTATTGGCCGAGGCGGC	20051 (YEL072W_2)	attgggtaccgggccccccctcgagATGCTTTATTTCTCTAAGCGCTC	2196	P	N		A
BYgTOW14D08	1402	YEL071W	DLD3	14	D	8	60	5	+		H. Moriya	B-3-2	P1	2803 (upYEL071W)	cggccgctctagaactagtggatccGAGTTGGGAAATCATAGATTGTA	2804 (downYEL071W)	attgggtaccgggccccccctcgagTGTTGTTTCGTCTGATTTTGTCA	5220	P	P		A
BYgTOW14E08	1403	YEL070W	DSF1	14	E	8	61	5	+		H. Moriya	B-3-2	P1	2805 (upYEL070W)	cggccgctctagaactagtggatccTTAAACCCATACAAGTACATTTG	2806 (downYEL070W)	attgggtaccgggccccccctcgagAAGTTCTCAAAGAATTCTGATTG	3738	P	P		A
BYgTOW14F08	1404	YEL069C	HXT13	14	F	8	62	5	+		H. Moriya	B-3-2	P1	2807 (upYEL069C)	cggccgctctagaactagtggatccCCACCGCCTCAATCCTACGTTTA	2808 (downYEL069C)	attgggtaccgggccccccctcgagAAGGAAATTTTAGACCAAGTGTG	5138	P	P		A
BYgTOW14G08	1405	YEL067C		14	G	8	63	5	+		H. Moriya	B-3-2	P1	2809 (upYEL067C)	cggccgctctagaactagtggatccATGATTAGCAATACCAGGGTCCA	2810 (downYEL067C)	attgggtaccgggccccccctcgagAATAGAGGATTGCGCACTAGACA	4472	P	P		A
BYgTOW14H08	1406	YEL066W	HPA3	14	H	8	64	5	+		H. Moriya	B-3-2	P1	2811 (upYEL066W)	cggccgctctagaactagtggatccAATAGAGGATTGCGCACTAGACA	2812 (downYEL066W)	attgggtaccgggccccccctcgagATGATTAGCAATACCAGGGTCCA	4472	P	P		A
BYgTOW14A09	1407	YEL065W	SIT1	14	A	9	65	5	+		H. Moriya	B-3-2	P1	2813 (upYEL065W)	cggccgctctagaactagtggatccCTTTACAAGAGAAACGGATACTG	2814 (downYEL065W)	attgggtaccgggccccccctcgagGATGGACAGCACTGCCAAATATA	2637	P	P		A
BYgTOW14B09	1408	YEL064C	AVT2	14	B	9	66	5	+		H. Moriya	B-3-2	P1	2815 (upYEL064C)	cggccgctctagaactagtggatccAAATTTTGGAATGTTGTAGCATA	2816 (downYEL064C)	attgggtaccgggccccccctcgagAGCAGTAAAGATAGGAAAGATTA	2197	P	P		A
BYgTOW14C09	1409	YEL063C	CAN1	14	C	9	67	5	-		H. Moriya	B-3-2	P1	2817 (upYEL063C)	cggccgctctagaactagtggatccAAACCCTTGGAAATAGCTTAGCA	2818 (downYEL063C)	attgggtaccgggccccccctcgagAGAATACTCACCTAACTCAGACA	3214	P	P		A
BYgTOW14D09	1410	YEL062W	NPR2	14	D	9	68	5	+		H. Moriya	B-3-2	P1	2819 (upYEL062W)	cggccgctctagaactagtggatccGGCGTCTTCTTTTGAATTTGTCA	2820 (downYEL062W)	attgggtaccgggccccccctcgagAGAAAAATGTTAAAGATTGAATA	3115	P	P		A
BYgTOW14E09	1411	YEL061C	CIN8	14	E	9	69	5	-		H. Moriya	B-3-2	P1	2821 (upYEL061C)	cggccgctctagaactagtggatccCTTGATAAATTGAATATTATTTA	2822 (downYEL061C)	attgggtaccgggccccccctcgagGAATTTAAGGTAATTAATAGCTG	3838	P	P		C
BYgTOW14F09	1412	YEL060C	PRB1	14	F	9	70	5	-		H. Moriya	B-3-2	P1	2823 (upYEL060C)	cggccgctctagaactagtggatccACGGACACATATACCAATAGTTA	2824 (downYEL060C)	attgggtaccgggccccccctcgagCGTATTTTGGTTTTCCGCTGGCA	2909	P	P		A
BYgTOW14G09	1413	YEL059C-A	SOM1	14	G	9	71	5	+		H. Moriya	B-3-2	P1	2825 (upYEL059C-A)	cggccgctctagaactagtggatccCAATTGCTCGTAATCAACCTTCA	2826 (downYEL059C-A)	attgggtaccgggccccccctcgagAAATAGAGTATTTTCTAACTTCA	1345	P	P		A
BYgTOW14H09	1414	YEL058W	PCM1	14	H	9	72	5	+		H. Moriya	B-3-2	P1	2827 (upYEL058W)	cggccgctctagaactagtggatccGCGGATGGTGGTTGGAGGCGCCA	2828 (downYEL058W)	attgggtaccgggccccccctcgagTTCAATTACCAAACCAAAGTCTA	2442	P	P		A
BYgTOW14A10	1415	YEL057C		14	A	10	73	5	+		H. Moriya	B-3-2	P1	2829 (upYEL057C)	cggccgctctagaactagtggatccAAGCGGTTTCTCTTGGTTTTCCA	2830 (downYEL057C)	attgggtaccgggccccccctcgagGAGCACGTTAAGGCATCTGCTTG	2289	P	P		A
BYgTOW14B10	1416	YEL056W	HAT2	14	B	10	74	5	+		H. Moriya	B-3-2	P1	2831 (upYEL056W)	cggccgctctagaactagtggatccCCTCTGAATCCCATCATTTGCCA	2832 (downYEL056W)	attgggtaccgggccccccctcgagCAAACTGTAATGGATAAGGAATA	2796	P	P		A
BYgTOW14C10	1417	YEL055C	POL5	14	C	10	75	5	+		H. Moriya	B-3-2	P1	2833 (upYEL055C)	cggccgctctagaactagtggatccGAAATCGAAATCCCAGAAAATTA	2834 (downYEL055C)	attgggtaccgggccccccctcgagGTGAACAAGGATATAATAAGCTA	4394	P	P		A
BYgTOW14D10	1418	YEL054C	RPL12A	14	D	10	76	5	-		H. Moriya	B-3-2	P1	2835 (upYEL054C)	cggccgctctagaactagtggatccATAAAGCAAGACCGCTATAAATA	2836 (downYEL054C)	attgggtaccgggccccccctcgagGTCTCTGTTGACTTTCCCTGTCA	2408	P	P		A
BYgTOW14E10	1419	YEL053C	MAK10	14	E	10	77	5	+		H. Moriya	B-3-2	P1	2837 (upYEL053C)	cggccgctctagaactagtggatccAGCATTGGGCTTCAAAGCGATCA	2838 (downYEL053C)	attgggtaccgggccccccctcgagATTAGGATCAAACTTTGGAGGCA	3399	P	P		A
BYgTOW14F10	1420	YEL052W	AFG1	14	F	10	78	5	+		H. Moriya	B-3-2	P1	2839 (upYEL052W)	cggccgctctagaactagtggatccACCTAATATACTGTCTACTTCCA	2840 (downYEL052W)	attgggtaccgggccccccctcgagGACTTGCTCTCTATTACCAGACA	2322	P	P		A
BYgTOW14G10	1421	YEL051W	VMA8	14	G	10	79	5	+		H. Moriya	B-3-2	P1	2841 (upYEL051W)	cggccgctctagaactagtggatccTGGGTTACTAAGCCTACATACTA	2842 (downYEL051W)	attgggtaccgggccccccctcgagAGAGGCAAAGATGCAAGATTATA	1616	P	P		A
BYgTOW14H10	1422	YEL050C	RML2	14	H	10	80	5	+		H. Moriya	B-3-2	P1	2843 (upYEL050C)	cggccgctctagaactagtggatccGGCAATTGAAGTTAATTTGACCA	2844 (downYEL050C)	attgggtaccgggccccccctcgagCAAGAAGACGATGTTATATTCTG	4626	P	P		A
BYgTOW14A11	1423	YEL049W	PAU2	14	A	11	81	5	+		H. Moriya	B-3-2	P1	2845 (upYEL049W)	cggccgctctagaactagtggatccTCTAAGAGACCCTAGCACCAACA	2846 (downYEL049W)	attgggtaccgggccccccctcgagATTTCAACTGAAGTTGAATTATA	3904	P	P		C
BYgTOW14B11	1424	YEL048C		14	B	11	82	5	+		H. Moriya	B-3-2	P1	2847 (upYEL048C)	cggccgctctagaactagtggatccTCTATTGCCAATGACCGCAAGTA	2848 (downYEL048C)	attgggtaccgggccccccctcgagGGTATCTACACTATCGCAAACTA	1341	P	P		A
BYgTOW14C11	1425	YEL047C		14	C	11	83	5	+		H. Moriya	B-3-2	P1	2849 (upYEL047C)	cggccgctctagaactagtggatccGAAATAAAAACCTACAAATACTG	2850 (downYEL047C)	attgggtaccgggccccccctcgagTACGAAGCAAGGCCTCAAGCTCA	2508	P	P		A
BYgTOW14D11	1426	YEL046C	GLY1	14	D	11	84	5	+		H. Moriya	B-3-2	P1	2851 (upYEL046C)	cggccgctctagaactagtggatccGCTATTGCCCCTACTACCGCTCA	2852 (downYEL046C)	attgggtaccgggccccccctcgagAACAACAACGGGAGAGAGAGACA	3006	P	P		A
BYgTOW14E11	1427	YEL044W	IES6	14	E	11	85	5	+		H. Moriya	B-3-2	P1	2853 (upYEL044W)	cggccgctctagaactagtggatccTGGAGGCAATTCGAATTCAGTCA	2854 (downYEL044W)	attgggtaccgggccccccctcgagCGTGGTTATTACAGAGACTGGCA	1732	P	P		A
BYgTOW14F11	1428	YEL043W		14	F	11	86	5	+		H. Moriya	B-3-2	P1	2855 (upYEL043W)	cggccgctctagaactagtggatccGGGGCCAACTTCGTTCTAAAATA	2856 (downYEL043W)	attgggtaccgggccccccctcgagGTAATTTCTAAAGATGGGCGCCA	3560	P	P		A
BYgTOW14G11	1429	YEL042W	GDA1	14	G	11	87	5	+		H. Moriya	B-3-2	P1	2857 (upYEL042W)	cggccgctctagaactagtggatccAACCCGCACAGTCACGACTCATG	2858 (downYEL042W)	attgggtaccgggccccccctcgagAATCAGTAATCTATCAGTTTTCA	2642	P	P		A
BYgTOW14H11	1430	YEL041W	YEF1	14	H	11	88	5	+		H. Moriya	B-3-2	P1	2859 (upYEL041W)	cggccgctctagaactagtggatccAAATGTAAAATTCAATCAGCTTG	2860 (downYEL041W)	attgggtaccgggccccccctcgagTAGCCAACTATTAACGATTGCCA	2772	P	P		A
BYgTOW14A12	1431	YEL040W	UTR2	14	A	12	89	5	slow		H. Moriya	B-3-2	P1	2861 (upYEL040W)	cggccgctctagaactagtggatccCGTCAGGCTCATTTTGCAATCTA	2862 (downYEL040W)	attgggtaccgggccccccctcgagTATATGACAAAGGCTGCCAAATA	2251	P	P		A
BYgTOW14B12	1432	YEL039C	CYC7	14	B	12	90	5	+		H. Moriya	B-3-2	P1	2863 (upYEL039C)	cggccgctctagaactagtggatccGTAAGTCGAGTAATTGTCTCCCA	2864 (downYEL039C)	attgggtaccgggccccccctcgagGTCATCCTAGGTTATGTCTTATA	1052	P	P		A
BYgTOW14C12	1433	YEL038W	UTR4	14	C	12	91	5	+		H. Moriya	B-3-2	P1	2865 (upYEL038W)	cggccgctctagaactagtggatccGAATCCCGTACTTTCTTTAGCCA	2866 (downYEL038W)	attgggtaccgggccccccctcgagCTATTCAGCGATCATGCCGACTG	1476	P	P		A
BYgTOW14D12	1434	YEL037C	RAD23	14	D	12	92	5	+		H. Moriya	B-3-2	P1	2867 (upYEL037C)	cggccgctctagaactagtggatccGACTTCGACCCTGATAGAAACTA	2868 (downYEL037C)	attgggtaccgggccccccctcgagTACAAGAATTTTGAAACTCTTTA	1951	P	P		A
BYgTOW14E12	1435	YEL036C	ANP1	14	E	12	93	5	+		H. Moriya	B-3-2	P1	2869 (upYEL036C)	cggccgctctagaactagtggatccGCAAGAAAGGGTAAACTTTCATG	2870 (downYEL036C)	attgggtaccgggccccccctcgagATTTTTAAAGGTTAAGCTAACCA	2488	P	P		A
BYgTOW14F12	1436	YEL035C	UTR5	14	F	12	94	5	+		H. Moriya	B-3-2	P1	2871 (upYEL035C)	cggccgctctagaactagtggatccAAAGGTATGTTCTTCGTCAGACA	2872 (downYEL035C)	attgggtaccgggccccccctcgagGAGTTTTCTGTTATTATACTTCA	1170	P	P		A
BYgTOW14G12	1437	YEL034W	HYP2	14	G	12	95	5	+		H. Moriya	B-3-2	P1	2873 (upYEL034W)	cggccgctctagaactagtggatccAAGGTTTTTGCCATATCTTGACA	2874 (downYEL034W)	attgggtaccgggccccccctcgagATCAAATCCCGTTGAGCCTTCCA	1438	P	P		A
BYgTOW14H12	1438	YEL032W	MCM3	14	H	12	96	5	+		H. Moriya	B-3-2	P1	2875 (upYEL032W)	cggccgctctagaactagtggatccAAGGAAGCTGCTAGAACCGATTA	2876 (downYEL032W)	attgggtaccgggccccccctcgagGCTCACAAATGATTTCTTTGTCA	4155	P	P		A
BYgTOW15A01	1439	YEL031W	SPF1	15	A	1	1	5	-		H. Moriya	B-3-2	P1	2877 (upYEL031W)	cggccgctctagaactagtggatccGACGATAAAGTTTGGAGAGTCTG	2878 (downYEL031W)	attgggtaccgggccccccctcgagAAAGGCTTTCCATGATGGTAACA	4838	P	P		A
BYgTOW15B01	1440	YEL030W	ECM10	15	B	1	2	5	+		H. Moriya	B-3-2	P1	2879 (upYEL030W)	cggccgctctagaactagtggatccCAGGTCAAGATTGCCTCTAAATG	2880 (downYEL030W)	attgggtaccgggccccccctcgagGATTATATTTACGCAAGGTTGTG	2999	P	P		A
BYgTOW15C01	1441	YEL029C	BUD16	15	C	1	3	5	+		H. Moriya	B-3-2	P1	2881 (upYEL029C)	cggccgctctagaactagtggatccGTAGACAGGACACAATTCAGTCA	2882 (downYEL029C)	attgggtaccgggccccccctcgagAAGAACGGGAGAGAAAATAAATA	4237	P	P		A
BYgTOW15D01	1442	YEL027W	CUP5	15	D	1	4	5	-		H. Moriya	B-3-2	P1	2883 (upYEL027W)	cggccgctctagaactagtggatccCTGCGTGGCCAAGAGACGAGGCA	2884 (downYEL027W)	attgggtaccgggccccccctcgagAGCCTTTGGGTTTGGGGCAGACA	4193	P	P		A
BYgTOW15E01	1443	YEL026W	SNU13	15	E	1	5	5	+		H. Moriya	B-3-2	P1	2885 (upYEL026W)	cggccgctctagaactagtggatccGCTACTCAAGATGTTGTCTGTTA	2886 (downYEL026W)	attgggtaccgggccccccctcgagGATCCTGTAAAACTAAAAAGGTG	1376	P	P		A
BYgTOW15F01	1444	YEL025C		15	F	1	6	5	+		H. Moriya	B-3-2	P1	2887 (upYEL025C)	cggccgctctagaactagtggatccGACAGATGATCTTATTCCTAACA	2888 (downYEL025C)	attgggtaccgggccccccctcgagAAGATTGAAACTTTATTAATTTA	4983	P	P		C
BYgTOW15G01	1445	YEL024W	RIP1	15	G	1	7	5	slow		H. Moriya	B-3-2	P1	2889 (upYEL024W)	cggccgctctagaactagtggatccGTCCGTTTCATCTTGTCTTGCCA	2890 (downYEL024W)	attgggtaccgggccccccctcgagCTACAGCAAGATGAATCGCTTTA	2403	P	P		A
BYgTOW15H01	1446	YEL023C		15	H	1	8	5	+		H. Moriya	B-3-2	P1	2891 (upYEL023C)	cggccgctctagaactagtggatccCGTGACGAATTCCCTATCACTCA	2892 (downYEL023C)	attgggtaccgggccccccctcgagGGTGATAAGGTCATTGTTGGTTA	3560	P	P		A
BYgTOW15A02	1447	YEL022W	GEA2	15	A	2	9	5	+		H. Moriya	B-3-2	P1	2893 (upYEL022W)	cggccgctctagaactagtggatccATGAATATAATTGAAGCTATCCA	2894 (downYEL022W)	attgggtaccgggccccccctcgagTTCCTTATATGTAGCTTTCGACA	5661	P	P		G
BYgTOW15B02	1448	YEL021W	URA3	15	B	2	10	5	+		H. Moriya	B-3-2	P1	2895 (upYEL021W)	cggccgctctagaactagtggatccTTATCTGATGTAGAAAAGGATTA	2896 (downYEL021W)	attgggtaccgggccccccctcgagTTCTTTGGAGTTCAATGCGTCCA	1457	P	P		G
BYgTOW15C02	1449	YEL020W-A	TIM9	15	C	2	11	5	-		H. Moriya	B-3-2	P1	2897 (upYEL020W-A)	cggccgctctagaactagtggatccAGAAGATGCGGCCAGCAAAACTA	2898 (downYEL020W-A)	attgggtaccgggccccccctcgagTGGCAGAATAAACCGCGTTTATA	1693	P	P		G
BYgTOW15D02	1450	YEL020C		15	D	2	12	5	+		H. Moriya	B-3-2	P1	2899 (upYEL020C)	cggccgctctagaactagtggatccAGTCAAGCCATCGATGTTTTATG	2900 (downYEL020C)	attgggtaccgggccccccctcgagTTGGGACAAGGCTTGGGCCGATA	3070	P	P		A
BYgTOW15E02	1451	YEL019C	MMS21	15	E	2	13	5	+		H. Moriya	B-3-2	P1	2901 (upYEL019C)	cggccgctctagaactagtggatccCAATTCACTTACCTCTTTATCCA	2902 (downYEL019C)	attgggtaccgggccccccctcgagGTGTTGGGTAGCGGTCGTGGTCA	1218	P	P		A
BYgTOW15F02	1452	YEL018W	EAF5	15	F	2	14	5	+		H. Moriya	B-3-2	P1	2903 (upYEL018W)	cggccgctctagaactagtggatccTATAGGATTATCGTTCAAGGCCA	2904 (downYEL018W)	attgggtaccgggccccccctcgagCAAAGAGGTTTACAAAGATTCTA	1543	P	P		A
BYgTOW15G02	1453	YEL017C-A	PMP2	15	G	2	15	5	-		H. Moriya	B-3-2	P1	2905 (upYEL017C-A)	cggccgctctagaactagtggatccACTAAAAGTTGACTTGGTCGGCA	2906 (downYEL017C-A)	attgggtaccgggccccccctcgagTTCATGAGAAGAGCACTAGAGTA	1393	P	P		G
BYgTOW15H02	1454	YEL017W	GTT3	15	H	2	16	5	-		H. Moriya	B-3-2	P1	2907 (upYEL017W)	cggccgctctagaactagtggatccACCTGGTAACGTGCTCATCAACA	2908 (downYEL017W)	attgggtaccgggccccccctcgagAAGGAGAAGAGTTTATTACAATA	1854	P	P		A
BYgTOW15A03	1455	YEL016C	NPP2	15	A	3	17	5	+		H. Moriya	B-3-2	P1	2909 (upYEL016C)	cggccgctctagaactagtggatccTCCGAAACCAACAAATTGTGACA	2910 (downYEL016C)	attgggtaccgggccccccctcgagCTCCTCACTCTATACGTATTATA	2005	P	P		A
BYgTOW15B03	1456	YEL015W	EDC3	15	B	3	18	5	+		H. Moriya	B-3-2	P1	2911 (upYEL015W)	cggccgctctagaactagtggatccAACAGGTTGCTCGAAAAGAAGCA	2912 (downYEL015W)	attgggtaccgggccccccctcgagCAAGCAACTACAACATGAACCCA	2653	P	P		A
BYgTOW15C03	1457	YEL013W	VAC8	15	C	3	19	5	-		H. Moriya	B-3-2	P1	2913 (upYEL013W)	cggccgctctagaactagtggatccGGGTCCCTGCTATTAGATTTGTA	2914 (downYEL013W)	attgggtaccgggccccccctcgagTATATCTTATCAAACATACCTCA	3534	P	P		A
BYgTOW15D03	1458	YEL012W	UBC8	15	D	3	20	5	+		H. Moriya	B-3-2	P1	2915 (upYEL012W)	cggccgctctagaactagtggatccCAGATTTTACAATTTTTACATTG	2916 (downYEL012W)	attgggtaccgggccccccctcgagGACATTATCTGGAATGTTGTACA	2605	P	P		A
BYgTOW15E03	1459	YEL011W	GLC3	15	E	3	21	5	slow		H. Moriya	B-3-2	P1	20048 (YEL011W_1)	cggccgctctagaactagtggatccAACATTGATATCGCATCGGGGTC	20049 (YEL011W_2)	attgggtaccgggccccccctcgagATTGCAGATTCCCTTTTATGGAT	3615	P	P		A
BYgTOW15F03	1460	YEL009C	GCN4	15	F	3	22	5	slow		H. Moriya	B-3-2	P1	2919 (upYEL009C)	cggccgctctagaactagtggatccTTTGAAAGTAGGCTCGATATCCA	2920 (downYEL009C)	attgggtaccgggccccccctcgagTTGGTGCTTGCCTTAAAAGAATG	6703	P	P		A
BYgTOW15G03	1461	YEL007W		15	G	3	23	5	+		H. Moriya	B-3-2	P1	2921 (upYEL007W)	cggccgctctagaactagtggatccTAAACTTGGCTGATATTCGGACA	2922 (downYEL007W)	attgggtaccgggccccccctcgagCGTTTTATTGTCTCCATTATTCA	4609	P	P		A
BYgTOW15H03	1462	YEL006W	YEA6	15	H	3	24	5	slow		H. Moriya	B-3-2	P1	2923 (upYEL006W)	cggccgctctagaactagtggatccAACACTTCAACTACTACACAATA	2924 (downYEL006W)	attgggtaccgggccccccctcgagAAAAACTCAATATCTTTGACTTA	2061	P	P		A
BYgTOW15A04	1463	YEL005C	VAB2	15	A	4	25	5	+		H. Moriya	B-3-2	P1	2925 (upYEL005C)	cggccgctctagaactagtggatccGAATGCTTTTAGTGAGTTCCACA	2926 (downYEL005C)	attgggtaccgggccccccctcgagTATTTAACTACTTTTTTTCAATA	1663	P	P		A
BYgTOW15B04	1464	YEL004W	YEA4	15	B	4	26	5	+		H. Moriya	B-3-2	P1	2927 (upYEL004W)	cggccgctctagaactagtggatccACCTTTAGTTAAGTCTGCTACCA	2928 (downYEL004W)	attgggtaccgggccccccctcgagCATACCGTTGTTCCTTTGTTCCA	1467	P	P		A
BYgTOW15C04	1465	YEL003W	GIM4	15	C	4	27	5	+		H. Moriya	B-3-2	P1	2929 (upYEL003W)	cggccgctctagaactagtggatccGGGGCGATAAAGAAAAGTAAATG	2930 (downYEL003W)	attgggtaccgggccccccctcgagGAAACATTCAAAAAAACAAACTA	789	P	P		A
BYgTOW15D04	1466	YEL002C	WBP1	15	D	4	28	5	+		H. Moriya	B-3-2	P1	2931 (upYEL002C)	cggccgctctagaactagtggatccTTGCCAGAAACCTATAAAAAATA	2932 (downYEL002C)	attgggtaccgggccccccctcgagAAGATTCAAGTCGTTAAAAACTA	1748	P	P		A
BYgTOW15E04	1467	YEL001C	IRC22	15	E	4	29	5	-		H. Moriya	B-3-2	P1	11629 (upYEL001C)	cggccgctctagaactagtggatccTTAATTTGATGTTTCATAGAAAT	11630 (downYEL001C)	attgggtaccgggccccccctcgagGAAAAAATTCCAATCGGTCCGCA	1996	N	P		B
BYgTOW15F04	1468	YER001W	MNN1	15	F	4	30	5	+		H. Moriya	B-3-2	P1	20176 (YER001W_1)	cggccgctctagaactagtggatccTAACGTAAATGCATATCCTGCAT	20177 (YER001W_2)	attgggtaccgggccccccctcgagAATATCAGGTAAACATTACGATT	3789	P	N		A
BYgTOW15G04	1469	YER002W	NOP16	15	G	4	31	5	+		H. Moriya	B-3-2	P1	2937 (upYER002W)	cggccgctctagaactagtggatccAATTCTAGACACGAACAAAGCTA	2938 (downYER002W)	attgggtaccgggccccccctcgagAGAGCCTTTGTGGAACCAAATTA	1974	P	P		A
BYgTOW15H04	1470	YER003C	PMI40	15	H	4	32	5	slow		H. Moriya	B-3-2	P1	2939 (upYER003C)	cggccgctctagaactagtggatccAGCGCCTAATACCAACCCATTCA	2940 (downYER003C)	attgggtaccgggccccccctcgagAGAAACGGTATTGCATCAAAATA	2128	P	P		A
BYgTOW15A05	1471	YER004W	FMP52	15	A	5	33	5	+		H. Moriya	B-3-2	P1	2941 (upYER004W)	cggccgctctagaactagtggatccTAACCTGAACAGCTTGTTGGACA	2942 (downYER004W)	attgggtaccgggccccccctcgagATCATTAGTGTTTTCTATGAGCA	1478	P	P		A
BYgTOW15B05	1472	YER005W	YND1	15	B	5	34	5	+		H. Moriya	B-3-2	P1	2943 (upYER005W)	cggccgctctagaactagtggatccTCTCTGGAGAAGATTGCTACCTA	2944 (downYER005W)	attgggtaccgggccccccctcgagAGATTGGCGCTTTCTGACTCTCA	2494	P	P		A
BYgTOW15C05	1473	YER006W	NUG1	15	C	5	35	5	+		H. Moriya	B-3-2	P1	2945 (upYER006W)	cggccgctctagaactagtggatccAAGGACAGTAGGCTATATGATTG	2946 (downYER006W)	attgggtaccgggccccccctcgagTCTGTCCCCAATTTCATAAGTCA	2131	P	P		A
BYgTOW15D05	1474	YER007W	PAC2	15	D	5	36	5	+		H. Moriya	B-3-2	P1	2947 (upYER007W)	cggccgctctagaactagtggatccGATCAAGATACAATGATGGAATA	2948 (downYER007W)	attgggtaccgggccccccctcgagTTATGGAACTTCAGCGTTGAGTA	1998	P	P		A
BYgTOW15E05	1475	YER007C-A	TMA20	15	E	5	37	5	-		H. Moriya	B-3-2	P1	2949 (upYER007C-A)	cggccgctctagaactagtggatccTTCGAGGAATACAAGAATGCCTA	2950 (downYER007C-A)	attgggtaccgggccccccctcgagCAGAAGGTTAACAGCCCATCGTA	1771	P	P		A
BYgTOW15F05	1476	YER008C	SEC3	15	F	5	38	5	+		H. Moriya	B-3-2	P1	2951 (upYER008C)	cggccgctctagaactagtggatccCAAAGTGTTAAAGTCGAGAGACA	2952 (downYER008C)	attgggtaccgggccccccctcgagATGTTAGACATACTTCTTAAACA	5276	P	P		A
BYgTOW15G05	1477	YER009W	NTF2	15	G	5	39	5	+		H. Moriya	B-3-2	P1	2953 (upYER009W)	cggccgctctagaactagtggatccAAAAGGAGACTTCGAGGACCTCA	2954 (downYER009W)	attgggtaccgggccccccctcgagTCAGTATTAAAGAAATACATTTA	862	P	P		A
BYgTOW15H05	1478	YER010C		15	H	5	40	5	+		H. Moriya	B-3-2	P1	2955 (upYER010C)	cggccgctctagaactagtggatccTAAAGCGATCTTAGTGTAAGCCA	2956 (downYER010C)	attgggtaccgggccccccctcgagTTCCGTTTGAATTACTCTGCTTA	2802	P	P		A
BYgTOW15A06	1479	YER011W	TIR1	15	A	6	41	5	+		H. Moriya	B-3-2	P1	2957 (upYER011W)	cggccgctctagaactagtggatccCTGTAACTTTTGAAGATCTGACA	2958 (downYER011W)	attgggtaccgggccccccctcgagACGGATGCCCAGAATAATATCCA	4543	P	P		A
BYgTOW15B06	1480	YER012W	PRE1	15	B	6	42	5	+		H. Moriya	B-3-2	P1	2959 (upYER012W)	cggccgctctagaactagtggatccGCAGCTGCCGCTATGTTGTTATA	2960 (downYER012W)	attgggtaccgggccccccctcgagTATGAGTTTCGATATATCAGACA	2875	P	P		A
BYgTOW15C06	1481	YER013W	PRP22	15	C	6	43	5	+		H. Moriya	B-3-2	P1	2961 (upYER013W)	cggccgctctagaactagtggatccGTAGATGACTTCCAGGCACAGTG	2962 (downYER013W)	attgggtaccgggccccccctcgagTAGCTTTGTTAATGGTAATAACA	4215	P	P		A
BYgTOW15D06	1482	YER014W	HEM14	15	D	6	44	5	+		H. Moriya	B-3-2	P1	2963 (upYER014W)	cggccgctctagaactagtggatccAGGGCATTAGGTATCAAGAGGTA	2964 (downYER014W)	attgggtaccgggccccccctcgagAAGTGCATAATCTGGAGCGGCCA	2309	P	P		B
BYgTOW15E06	1483	YER014C-A	BUD25	15	E	6	45	5	-		H. Moriya	B-3-2	P1	20052 (YER014C-A_1)	cggccgctctagaactagtggatccTAAGGTTTCAAAATCTTCAAATC	20053 (YER014C-A_2)	attgggtaccgggccccccctcgagACGGATCTAACACACAAGCTATG	2470	P	P		A
BYgTOW15F06	1484	YER015W	FAA2	15	F	6	46	5	+		H. Moriya	B-3-2	P1	2967 (upYER015W)	cggccgctctagaactagtggatccGACGCCTTACAGCTAAGCAAATA	2968 (downYER015W)	attgggtaccgggccccccctcgagTGATTCTCCGATACCCGCACTCA	4104	P	P		A
BYgTOW15G06	1485	YER016W	BIM1	15	G	6	47	5	slow		H. Moriya	B-3-2	P1	2969 (upYER016W)	cggccgctctagaactagtggatccCTAGTCAAGACAGAAAAGCTTTA	2970 (downYER016W)	attgggtaccgggccccccctcgagGAGGCACCTGCAGCAACAAATTA	2774	P	P		A
BYgTOW15H06	1486	YER017C	AFG3	15	H	6	48	5	+		H. Moriya	B-3-2	P1	2971 (upYER017C)	cggccgctctagaactagtggatccGATATGCTTCTGGCATCTTTATA	2972 (downYER017C)	attgggtaccgggccccccctcgagATCATCGACGAGGAAACTTTTTA	2694	P	P		A
BYgTOW15A07	1487	YER018C	SPC25	15	A	7	49	5	+		H. Moriya	B-3-2	P1	2973 (upYER018C)	cggccgctctagaactagtggatccATCTCTGTCTTTTCTGTTGTACA	2974 (downYER018C)	attgggtaccgggccccccctcgagTGCATATCGTTGCCACATCATCA	1055	P	P		G
BYgTOW15B07	1488	YER019W	ISC1	15	B	7	50	5	+		H. Moriya	B-3-2	P1	2975 (upYER019W)	cggccgctctagaactagtggatccCGAAAATGCGTCTATGCTGGCCA	2976 (downYER019W)	attgggtaccgggccccccctcgagACGAAATTTACACACATTATATA	1695	P	P		B
BYgTOW15C07	1489	YER019C-A	SBH2	15	C	7	51	5	slow		H. Moriya	B-3-2	P1	2977 (upYER019C-A)	cggccgctctagaactagtggatccTTCTGAAGATGCGCAGAGACCCA	2978 (downYER019C-A)	attgggtaccgggccccccctcgagCAAACTTTCTTGAGCGAGAAATG	984	P	P		A
BYgTOW15D07	1490	YER020W	GPA2	15	D	7	52	5	+		H. Moriya	B-3-2	P1	2979 (upYER020W)	cggccgctctagaactagtggatccTCCTGGTGGAACTGAAGCTGCCA	2980 (downYER020W)	attgggtaccgggccccccctcgagCATCATTACTGCAGTGCTAGCCA	2455	P	P		A
BYgTOW15E07	1491	YER021W	RPN3	15	E	7	53	5	slow		H. Moriya	B-3-2	P1	2981 (upYER021W)	cggccgctctagaactagtggatccAAAGACTCTGGAGTGTTACAATG	2982 (downYER021W)	attgggtaccgggccccccctcgagTGAATCTGGATCTTCCGTTGTCA	2341	P	P		A
BYgTOW15F07	1492	YER022W	SRB4	15	F	7	54	5	+		H. Moriya	B-3-2	P1	2983 (upYER022W)	cggccgctctagaactagtggatccCTCGACGATTTGGGATTCTTATA	2984 (downYER022W)	attgggtaccgggccccccctcgagTAAAATTGCCAATGTGTAAGTCA	2603	P	P		A
BYgTOW15G07	1493	YER023W	PRO3	15	G	7	55	5	slow		H. Moriya	B-3-2	P1	2985 (upYER023W)	cggccgctctagaactagtggatccTACATCCAGCAAAAGAAGGTGTA	2986 (downYER023W)	attgggtaccgggccccccctcgagAACAATAGTACTGCCGCTTGACA	1363	P	P		A
BYgTOW15H07	1494	YER024W	YAT2	15	H	7	56	5	+		H. Moriya	B-3-2	P1	2987 (upYER024W)	cggccgctctagaactagtggatccCAATTAGGCCAAAAGAAGAAATA	2988 (downYER024W)	attgggtaccgggccccccctcgagTTCTTGGTCTTGTAAGTCACTCA	3361	P	P		A
BYgTOW15A08	1495	YER025W	GCD11	15	A	8	57	5	-		H. Moriya	B-3-2	P1	2989 (upYER025W)	cggccgctctagaactagtggatccAAGGTGGCGACCTTAGATCAATA	2990 (downYER025W)	attgggtaccgggccccccctcgagAGCTTGAAAATTCCAAAGCCATA	2727	P	P		A
BYgTOW15B08	1496	YER026C	CHO1	15	B	8	58	5	-		H. Moriya	B-3-2	P1	2991 (upYER026C)	cggccgctctagaactagtggatccATACTGTATACACCATTGCAATA	2992 (downYER026C)	attgggtaccgggccccccctcgagACTACATTGGAACCCATCGCTTA	2191	P	P		A
BYgTOW15C08	1497	YER027C	GAL83	15	C	8	59	5	+		H. Moriya	B-3-2	P1	2993 (upYER027C)	cggccgctctagaactagtggatccGCTCCTTCTTACTTCAGTAAATA	2994 (downYER027C)	attgggtaccgggccccccctcgagGAAATCTTCATCTGATTCAACCA	2264	P	P		A
BYgTOW15D08	1498	YER028C	MIG3	15	D	8	60	5	+		H. Moriya	B-3-2	P1	2995 (upYER028C)	cggccgctctagaactagtggatccCCACCAGGTTTTAAAAGAAAATA	2996 (downYER028C)	attgggtaccgggccccccctcgagGTTTTCAGGGTTGTCGCCAGCCA	2401	P	P		A
BYgTOW15E08	1499	YER029C	SMB1	15	E	8	61	5	+		H. Moriya	B-3-2	P1	2997 (upYER029C)	cggccgctctagaactagtggatccCTTTTCCTTTGCTTCGTCAGACA	2998 (downYER029C)	attgggtaccgggccccccctcgagAAATCTATCTCGCAGGTAATTCA	1607	P	P		A
BYgTOW15F08	1500	YER030W	CHZ1	15	F	8	62	5	+		H. Moriya	B-3-2	P1	2999 (upYER030W)	cggccgctctagaactagtggatccATGTGCCACCTGTATTTTGCTCA	3000 (downYER030W)	attgggtaccgggccccccctcgagGCAAATGGAAATAACTGTTGTTA	945	P	P		A
BYgTOW15G08	1501	YER031C	YPT31	15	G	8	63	5	+		H. Moriya	B-3-2	P1	3001 (upYER031C)	cggccgctctagaactagtggatccGACAGGTGTAACAGGGAGGCTCA	3002 (downYER031C)	attgggtaccgggccccccctcgagGAAGACGATGATTTTAAAGAGTA	1211	P	P		A
BYgTOW15H08	1502	YER032W	FIR1	15	H	8	64	5	+		H. Moriya	B-3-2	P1	3003 (upYER032W)	cggccgctctagaactagtggatccATACCCGTAGTCCTCGCTGCTCA	3004 (downYER032W)	attgggtaccgggccccccctcgagCAAAGCTCGCCAAAGAGAGCGTG	3356	P	P		B
BYgTOW15A09	1503	YER033C	ZRG8	15	A	9	65	5	+		H. Moriya	B-3-2	P1	3005 (upYER033C)	cggccgctctagaactagtggatccCTTCTTTAAGCTGAATGCATCCA	3006 (downYER033C)	attgggtaccgggccccccctcgagCCATCTCATCGCAAACTAAAATA	4199	P	P		A
BYgTOW15B09	1504	YER034W		15	B	9	66	5	+		H. Moriya	B-3-2	P1	3007 (upYER034W)	cggccgctctagaactagtggatccATGGGCTTTTATGAAAGACCGCA	3008 (downYER034W)	attgggtaccgggccccccctcgagAGAATGTTTTGTCTCGGAACCCA	1398	P	P		A
BYgTOW15C09	1505	YER035W	EDC2	15	C	9	67	5	+		H. Moriya	B-3-2	P1	3009 (upYER035W)	cggccgctctagaactagtggatccGATTTCCTTGATGGACTGCTCTA	3010 (downYER035W)	attgggtaccgggccccccctcgagTTGGCCAAGAACGTTGTTTTGTA	1010	P	P		A
BYgTOW15D09	1506	YER036C	ARB1	15	D	9	68	5	+		H. Moriya	B-3-2	P1	3011 (upYER036C)	cggccgctctagaactagtggatccTCTGTAATCTTTAGCGATAGTCA	3012 (downYER036C)	attgggtaccgggccccccctcgagCTACCCAAACCTAGTTTTGTTTG	2859	P	P		A
BYgTOW15E09	1507	YER037W	PHM8	15	E	9	69	5	+		H. Moriya	B-3-2	P1	3013 (upYER037W)	cggccgctctagaactagtggatccCTTTGACGCAGATACTGGTGGCA	3014 (downYER037W)	attgggtaccgggccccccctcgagAATTTGTTTTCTAAAATCAGGTA	1705	P	P		A
BYgTOW15F09	1508	YER038C	KRE29	15	F	9	70	5	+		H. Moriya	B-3-2	P1	3015 (upYER038C)	cggccgctctagaactagtggatccCTAGCAGCTACTCTTGAGAAGTA	3016 (downYER038C)	attgggtaccgggccccccctcgagCAGATCAATGTTCAGTCATCATG	1648	P	P		A
BYgTOW15G09	1509	YER039C	HVG1	15	G	9	71	5	+		H. Moriya	B-3-2	P1	3017 (upYER039C)	cggccgctctagaactagtggatccATTGTAGGCGTTGCTAATTTTTG	3018 (downYER039C)	attgggtaccgggccccccctcgagCGGTGATGAGTTCACGCTTCCCA	1057	P	P		A
BYgTOW15H09	1510	YER039C-A		15	H	9	72	5	+		H. Moriya	B-3-2	P1	3019 (upYER039C-A)	cggccgctctagaactagtggatccCGAATTTTCGGGGTCGTCTTGCA	3020 (downYER039C-A)	attgggtaccgggccccccctcgagGCTCTTTGACGACGTATAAATCA	636	P	P		A
BYgTOW15A10	1511	YER040W	GLN3	15	A	10	73	5	+		H. Moriya	B-3-2	P1	3021 (upYER040W)	cggccgctctagaactagtggatccCCATTCATGCTTATGCTTGCTCA	3022 (downYER040W)	attgggtaccgggccccccctcgagTTCCCATATTTGTGAGACACCCA	3026	P	P		A
BYgTOW15B10	1512	YER041W	YEN1	15	B	10	74	5	+		H. Moriya	B-3-2	P1	3023 (upYER041W)	cggccgctctagaactagtggatccGATTGGTTAAAATTTGGTATATG	3024 (downYER041W)	attgggtaccgggccccccctcgagGGTTTTTGAAATAAGCGACGACA	2996	P	P		A
BYgTOW15C10	1513	YER042W	MXR1	15	C	10	75	5	+		H. Moriya	B-3-2	P1	3025 (upYER042W)	cggccgctctagaactagtggatccGATAGCAGTAGCACTATTGAATG	3026 (downYER042W)	attgggtaccgggccccccctcgagAAGGCCGACCACTACAGATATTG	1076	P	P		A
BYgTOW15D10	1514	YER043C	SAH1	15	D	10	76	5	slow		H. Moriya	B-3-2	P1	3027 (upYER043C)	cggccgctctagaactagtggatccTACTACACTGGTGTTGCTTGGTA	3028 (downYER043C)	attgggtaccgggccccccctcgagACTCATTATCTGAGAGAAATGTA	2125	P	P		A
BYgTOW15E10	1515	YER044C	ERG28	15	E	10	77	5	-		H. Moriya	B-3-2	P1	3029 (upYER044C)	cggccgctctagaactagtggatccTTCAATGAGACAGAAAACATTTA	3030 (downYER044C)	attgggtaccgggccccccctcgagGTAGTTTTGAGCTGGAGCAGACA	1387	P	P		A
BYgTOW15F10	1516	YER044C-A	MEI4	15	F	10	78	5	+		H. Moriya	B-3-2	P1	3031 (upYER044C-A)	cggccgctctagaactagtggatccAGCTCCAGTCTATATGATGAATA	3032 (downYER044C-A)	attgggtaccgggccccccctcgagTATTACGTCTTGTAGGCTGAACA	2062	P	P		A
BYgTOW15G10	1517	YER045C	ACA1	15	G	10	79	5	+		H. Moriya	B-3-2	P1	3033 (upYER045C)	cggccgctctagaactagtggatccCTTCAAGAAATGGTTTTTGCCCA	3034 (downYER045C)	attgggtaccgggccccccctcgagATCTTCCAGTTTGCCTCTACTCA	3452	P	P		A
BYgTOW15H10	1518	YER046W	SPO73	15	H	10	80	5	+		H. Moriya	B-3-2	P1	3035 (upYER046W)	cggccgctctagaactagtggatccAGCAAAATTATGCTTATAGTCCA	3036 (downYER046W)	attgggtaccgggccccccctcgagCAATTCGGATCATCAGGTTCATG	2355	P	P		A
BYgTOW15A11	1519	YER047C	SAP1	15	A	11	81	5	+		H. Moriya	B-3-2	P1	3037 (upYER047C)	cggccgctctagaactagtggatccAAAAAACATACTGTGGCCAGATA	3038 (downYER047C)	attgggtaccgggccccccctcgagACGACCAGTCATGGATTAGATTA	3417	P	P		A
BYgTOW15B11	1520	YER048C	CAJ1	15	B	11	82	5	-		H. Moriya	B-3-2	P1	3039 (upYER048C)	cggccgctctagaactagtggatccTGTTGGAGCTGTAAATCCAGGCA	3040 (downYER048C)	attgggtaccgggccccccctcgagATGATGGCTTCTTTGTGAATCCA	4261	P	P		A
BYgTOW15C11	1521	YER048W-A	ISD11	15	C	11	83	5	slow		H. Moriya	B-3-2	P1	3041 (upYER048W-A)	cggccgctctagaactagtggatccATAATACTCCGTCTCCTTTACCA	3042 (downYER048W-A)	attgggtaccgggccccccctcgagAACTTCAGCAGTTTTTCTCTTCA	3617	P	P		A
BYgTOW15D11	1522	YER049W	TPA1	15	D	11	84	5	+		H. Moriya	B-3-2	P1	3043 (upYER049W)	cggccgctctagaactagtggatccCCATTGCAAGGAAGAAAACACTA	3044 (downYER049W)	attgggtaccgggccccccctcgagTGCCAGGCAATAGGATTAATGTG	3015	P	P		A
BYgTOW15E11	1523	YER050C	RSM18	15	E	11	85	5	+		H. Moriya	B-3-2	P1	3045 (upYER050C)	cggccgctctagaactagtggatccCTGGCAAATATTGGGATCTTGCA	3046 (downYER050C)	attgggtaccgggccccccctcgagGATGGTCAGGAAGATGAAGCGTA	1040	P	P		A
BYgTOW15F11	1524	YER051W	JHD1	15	F	11	86	5	+		H. Moriya	B-3-2	P1	3047 (upYER051W)	cggccgctctagaactagtggatccTGCTCCCTTGATGATAGGTTGCA	3048 (downYER051W)	attgggtaccgggccccccctcgagCAATTGAAAAGACTTGGAATTTA	2034	P	P		A
BYgTOW15G11	1525	YER052C	HOM3	15	G	11	87	5	-		H. Moriya	B-3-2	P1	3049 (upYER052C)	cggccgctctagaactagtggatccGTAGGCTTACCAACCACCGGTTA	3050 (downYER052C)	attgggtaccgggccccccctcgagGCTTTAGCCGATCTTATTTCGTA	2649	P	P		A
BYgTOW15H11	1526	YER053C	PIC2	15	H	11	88	5	slow		H. Moriya	B-3-2	P1	3051 (upYER053C)	cggccgctctagaactagtggatccAGCGATGTTCCTTACTTGCAGTG	3052 (downYER053C)	attgggtaccgggccccccctcgagTGTAGGTTGGAAATCCATTGGCA	3021	P	P		A
BYgTOW15A12	1527	YER053C-A		15	A	12	89	5	slow		H. Moriya	B-3-2	P1	3053 (upYER053C-A)	cggccgctctagaactagtggatccGATCCCTTCGCGGCGGCAGCATG	3054 (downYER053C-A)	attgggtaccgggccccccctcgagACGTGGTTGTTTATTGGACTCCA	2459	P	P		A
BYgTOW15B12	1528	YER054C	GIP2	15	B	12	90	5	+		H. Moriya	B-3-2	P1	3055 (upYER054C)	cggccgctctagaactagtggatccGAAATTTCTAATTGTCGTGTATA	3056 (downYER054C)	attgggtaccgggccccccctcgagCAAAAAAATCTCTAAATCTTGCA	3892	P	P		A
BYgTOW15C12	1529	YER055C	HIS1	15	C	12	91	5	+		H. Moriya	B-3-2	P1	3057 (upYER055C)	cggccgctctagaactagtggatccGAATTAAAATACTTCGGTCGTTA	3058 (downYER055C)	attgggtaccgggccccccctcgagTTTCTGTTCTGCCTTTATATACA	2860	P	P		A
BYgTOW15D12	1530	YER056C	FCY2	15	D	12	92	5	+		H. Moriya	B-3-2	P1	3059 (upYER056C)	cggccgctctagaactagtggatccTCTGAAAAGAAGGCTAAGAAATA	3060 (downYER056C)	attgggtaccgggccccccctcgagGGTTAGATGGTTCACCAAATCCA	3683	P	P		A
BYgTOW15E12	1531	YER056C-A	RPL34A	15	E	12	93	5	+		H. Moriya	B-3-2	P1	3061 (upYER056C-A)	cggccgctctagaactagtggatccGCCATTGCTGCCGAAAGAGATTA	3062 (downYER056C-A)	attgggtaccgggccccccctcgagAACATTATTTCCCTCTTCCAACA	2669	P	P		A
BYgTOW15F12	1532	YER057C	HMF1	15	F	12	94	5	+		H. Moriya	B-3-2	P1	3063 (upYER057C)	cggccgctctagaactagtggatccCGTTATCTTGCTAGCCCTACTCA	3064 (downYER057C)	attgggtaccgggccccccctcgagTCTGAAAGTAACACGTTGGGCCA	1629	P	P		A
BYgTOW15G12	1533	YER058W	PET117	15	G	12	95	5	+		H. Moriya	B-3-2	P1	3065 (upYER058W)	cggccgctctagaactagtggatccAACGGGAGTTAGCGTGGTGACCA	3066 (downYER058W)	attgggtaccgggccccccctcgagGGGGGAATCACCTTTGATAGACA	1544	P	P		A
BYgTOW15H12	1534	YER059W	PCL6	15	H	12	96	5	+		H. Moriya	B-3-2	P1	3067 (upYER059W)	cggccgctctagaactagtggatccGTGGTTAAAGAATCTAAGAAATA	3068 (downYER059W)	attgggtaccgggccccccctcgagGGACATTTCGTGCGTTTGAGGCA	2522	P	P		A
BYgTOW16A01	1535	YER060W	FCY21	16	A	1	1	5	+		H. Moriya	B-3-2	P1	3069 (upYER060W)	cggccgctctagaactagtggatccCAAGCACTAGTTACGGGCATGTA	3070 (downYER060W)	attgggtaccgggccccccctcgagTGACATGGCTAACTTTTCTGGCA	2732	P	P		A
BYgTOW16B01	1536	YER060W-A	FCY22	16	B	1	2	5	+		H. Moriya	B-3-2	P1	3071 (upYER060W-A)	cggccgctctagaactagtggatccGAGCTCAAGTACTTTGGTCGTTA	3072 (downYER060W-A)	attgggtaccgggccccccctcgagTTCAAGAAATGGGAAGGGAGTTA	2191	P	P		A
BYgTOW16C01	1537	YER061C	CEM1	16	C	1	3	5	+		H. Moriya	B-3-2	P1	3073 (upYER061C)	cggccgctctagaactagtggatccAAGGACGATCTGTTGAAATGGTA	3074 (downYER061C)	attgggtaccgggccccccctcgagGAACTCAAATATTTCGGTCGATG	1812	P	P		A
BYgTOW16D01	1538	YER062C	HOR2	16	D	1	4	5	+		H. Moriya	B-3-2	P1	3075 (upYER062C)	cggccgctctagaactagtggatccAGTAAGGGAAGAATAATCTGCCA	3076 (downYER062C)	attgggtaccgggccccccctcgagTGTGATAACCACTCTTCTTGACA	2130	P	P		A
BYgTOW16E01	1539	YER063W	THO1	16	E	1	5	5	+		H. Moriya	B-3-2	P1	3077 (upYER063W)	cggccgctctagaactagtggatccTAGAGGTTTAGTAGTCAATCCCA	3078 (downYER063W)	attgggtaccgggccccccctcgagCCATTCAGTACTATTTCAAAATA	2069	P	P		A
BYgTOW16F01	1540	YER064C		16	F	1	6	5	+		H. Moriya	B-3-2	P1	3079 (upYER064C)	cggccgctctagaactagtggatccAAAGAAAATGGCGTAAAGAAATA	3080 (downYER064C)	attgggtaccgggccccccctcgagAACCGCTCTGGTTACAGAAGATA	2921	P	P		A
BYgTOW16G01	1541	YER065C	ICL1	16	G	1	7	5	slow		H. Moriya	B-3-2	P1	3081 (upYER065C)	cggccgctctagaactagtggatccACTCAAGATATATAGACATTTCA	3082 (downYER065C)	attgggtaccgggccccccctcgagGGAGTTCTCAGTATCGTCAATCA	6066	P	P		A
BYgTOW16H01	1542	YER066W		16	H	1	8	5	slow		H. Moriya	B-3-2	P1	3083 (upYER066W)	cggccgctctagaactagtggatccCGTATTTCCAACGGGGATAGGCA	3084 (downYER066W)	attgggtaccgggccccccctcgagTTCCTTCTTATCCTTCTTTGTCA	5198	P	P		A
BYgTOW16A02	1543	YER067W		16	A	2	9	5	+		H. Moriya	B-3-2	P1	3085 (upYER067W)	cggccgctctagaactagtggatccTTAGAAATTTTGGACTTTAGTTG	3086 (downYER067W)	attgggtaccgggccccccctcgagTTCTTGAACGTGTGGATTCATCA	2297	P	P		A
BYgTOW16B02	1544	YER068W	MOT2	16	B	2	10	5	+		H. Moriya	B-3-2	P1	3087 (upYER068W)	cggccgctctagaactagtggatccACACATCCTGTAGGCGCAAATTA	3088 (downYER068W)	attgggtaccgggccccccctcgagGACGAGTAAGCTAGCAGATGGCA	2905	P	P		A
BYgTOW16C02	1545	YER069W	ARG5,6	16	C	2	11	5	+		H. Moriya	B-3-2	P1	3089 (upYER069W)	cggccgctctagaactagtggatccAGGAAAATTATCGCCGGTAATTA	3090 (downYER069W)	attgggtaccgggccccccctcgagACCGTCTCTTTTATAAACGTACA	4183	P	P		A
BYgTOW16D02	1546	YER070W	RNR1	16	D	2	12	5	+		H. Moriya	B-3-2	P1	3091 (upYER070W)	cggccgctctagaactagtggatccGAAAATAAAATTATTGGTGTCTG	3092 (downYER070W)	attgggtaccgggccccccctcgagACAATTCTTTGGCTTCACAAGTA	3992	P	P		B
BYgTOW16E02	1547	YER071C		16	E	2	13	5	+		H. Moriya	B-3-2	P1	3093 (upYER071C)	cggccgctctagaactagtggatccTTGTAATAATGGTGCTGAAGACA	3094 (downYER071C)	attgggtaccgggccccccctcgagGCTTGTGAAATGTGTTCGGGTTA	1236	P	P		A
BYgTOW16F02	1548	YER072W	VTC1	16	F	2	14	5	+		H. Moriya	B-3-2	P1	3095 (upYER072W)	cggccgctctagaactagtggatccCTTTATTTCAATCTGCATACTCA	3096 (downYER072W)	attgggtaccgggccccccctcgagTGCAGCTCTTGTGCGAGAAAGCA	1748	P	P		A
BYgTOW16G02	1549	YER073W	ALD5	16	G	2	15	5	+		H. Moriya	B-3-2	P1	3097 (upYER073W)	cggccgctctagaactagtggatccAATGACGCTAACACTAAGTTATG	3098 (downYER073W)	attgggtaccgggccccccctcgagTCTGAGCACTTTTTAACATACCA	3172	P	P		A
BYgTOW16H02	1550	YER074W	RPS24A	16	H	2	16	5	-		H. Moriya	B-3-2	P1	3099 (upYER074W)	cggccgctctagaactagtggatccGCCATTGACAAGCCAATTCGTTG	3100 (downYER074W)	attgggtaccgggccccccctcgagTCTACCTAGTCCAAACAGTACCA	2106	P	P		A
BYgTOW16A03	1551	YER074W-A	YOS1	16	A	3	17	5	+		H. Moriya	B-3-2	P1	3101 (upYER074W-A)	cggccgctctagaactagtggatccGTTGCTCGTCGTAACGCCGATTA	3102 (downYER074W-A)	attgggtaccgggccccccctcgagAAGTTGAAAGAATTGCCACAATA	1263	P	P		A
BYgTOW16B03	1552	YER075C	PTP3	16	B	3	18	5	+		H. Moriya	B-3-2	P1	3103 (upYER075C)	cggccgctctagaactagtggatccTGTTTTGATCAGGCGCAAGGTTA	3104 (downYER075C)	attgggtaccgggccccccctcgagGTTTATGAATTACTATTGGGATG	4513	P	P		A
BYgTOW16C03	1553	YER076C		16	C	3	19	5	+		H. Moriya	B-3-2	P1	3105 (upYER076C)	cggccgctctagaactagtggatccGAAACCAGCTATGACAAGTTTTA	3106 (downYER076C)	attgggtaccgggccccccctcgagTGGGCAGTCTACACTGTCCTTCA	3381	P	P		A
BYgTOW16D03	1554	YER077C		16	D	3	20	5	+		H. Moriya	B-3-2	P1	3107 (upYER077C)	cggccgctctagaactagtggatccGAGGACCAAGTGGCACCACTGTA	3108 (downYER077C)	attgggtaccgggccccccctcgagGACGGTATAGTATCCTGAGGTCA	3355	P	P		A
BYgTOW16E03	1555	YER078C		16	E	3	21	5	+		H. Moriya	B-3-2	P1	3109 (upYER078C)	cggccgctctagaactagtggatccACGCAGATACGAAAGCCGCACCA	3110 (downYER078C)	attgggtaccgggccccccctcgagTCCTTTTGTAATTTTTAGACCCA	2092	P	P		A
BYgTOW16F03	1556	YER078W-A		16	F	3	22	5	+		H. Moriya	B-3-2	P1	3111 (upYER078W-A)	cggccgctctagaactagtggatccTACTGGGTTTATCCTATGTAACA	3112 (downYER078W-A)	attgggtaccgggccccccctcgagTATTGAATGTGATGAATCAGGCA	624	P	P		A
BYgTOW16G03	1557	YER079W		16	G	3	23	5	+		H. Moriya	B-3-2	P1	3113 (upYER079W)	cggccgctctagaactagtggatccACGCCCTGTAACGTTTATATATA	3114 (downYER079W)	attgggtaccgggccccccctcgagGCCAGCAACAGTGTACCTAATCA	1199	P	P		A
BYgTOW16H03	1558	YER080W	FMP29	16	H	3	24	5	slow		H. Moriya	B-3-2	P1	3115 (upYER080W)	cggccgctctagaactagtggatccCATAGCAGCAATGTGCACACTTG	3116 (downYER080W)	attgggtaccgggccccccctcgagGTTGTTAATGTCAATGCTTGTCA	3180	P	P		A
BYgTOW16A04	1559	YER081W	SER3	16	A	4	25	5	+		H. Moriya	B-3-2	P1	3117 (upYER081W)	cggccgctctagaactagtggatccAAGCAACCTGAAGCTACCAAATA	3118 (downYER081W)	attgggtaccgggccccccctcgagGAGGCATTGAGCAGATTCGGCTA	2472	P	P		A
BYgTOW16B04	1560	YER082C	UTP7	16	B	4	26	5	+		H. Moriya	B-3-2	P1	3119 (upYER082C)	cggccgctctagaactagtggatccTTAGGCTTATTGACGTACTTATA	3120 (downYER082C)	attgggtaccgggccccccctcgagATCTCAATTAGATTGCTATATTA	2125	P	P		A
BYgTOW16C04	1561	YER083C	GET2	16	C	4	27	5	+		H. Moriya	B-3-2	P1	3121 (upYER083C)	cggccgctctagaactagtggatccAGAAAGAAGAAGACTATTAATTA	3122 (downYER083C)	attgggtaccgggccccccctcgagGTGACCGTTCTTCTTGTGACCCA	1729	P	P		A
BYgTOW16D04	1562	YER085C		16	D	4	28	5	+		H. Moriya	B-3-2	P1	3123 (upYER085C)	cggccgctctagaactagtggatccTTGCTTTAGTAGAGTAGCTGACA	3124 (downYER085C)	attgggtaccgggccccccctcgagTTCCGCCTCTGTTAATTCAGACA	1492	P	P		A
BYgTOW16E04	1563	YER086W	ILV1	16	E	4	29	5	+		H. Moriya	B-3-2	P1	3125 (upYER086W)	cggccgctctagaactagtggatccCACTAGCGGCTCCTTGAAATTCA	3126 (downYER086W)	attgggtaccgggccccccctcgagAGACAATGTACGATATTTCAACA	2482	P	P		A
BYgTOW16F04	1564	YER087W		16	F	4	30	5	+		H. Moriya	B-3-2	P1	3127 (upYER087W)	cggccgctctagaactagtggatccTATCAAAAATTCTTGAAATATTA	3128 (downYER087W)	attgggtaccgggccccccctcgagAAAGTTGCCGGTAAGTTATTTTA	2421	P	P		A
BYgTOW16G04	1565	YER087C-B	SBH1	16	G	4	31	5	+		H. Moriya	B-3-2	P1	3129 (upYER087C-B)	cggccgctctagaactagtggatccACTATCTTCAAGGATATGCTGTG	3130 (downYER087C-B)	attgggtaccgggccccccctcgagGGCGTATTGCTAAAGGATATGTA	916	P	P		A
BYgTOW16H04	1566	YER088C	DOT6	16	H	4	32	5	+		H. Moriya	B-3-2	P1	3131 (upYER088C)	cggccgctctagaactagtggatccGCCGGCCGTTCCCACTTGCAATG	3132 (downYER088C)	attgggtaccgggccccccctcgagACCTGGAGGAGTTGGGCTTGACA	3162	P	P		F
BYgTOW16A05	1567	YER089C	PTC2	16	A	5	33	5	+		H. Moriya	B-3-2	P1	3133 (upYER089C)	cggccgctctagaactagtggatccTTGAATTTTGATGGAAGCGGTCA	3134 (downYER089C)	attgggtaccgggccccccctcgagGTTCAAACTGGTTGAAATGGACA	2807	P	P		A
BYgTOW16B05	1568	YER090W	TRP2	16	B	5	34	5	+		H. Moriya	B-3-2	P1	3135 (upYER090W)	cggccgctctagaactagtggatccCGGGTTTGATAGAATTTGTCCCA	3136 (downYER090W)	attgggtaccgggccccccctcgagTTCCGTGAACAATACAAGAATTA	2570	P	P		A
BYgTOW16C05	1569	YER091C	MET6	16	C	5	35	5	+		H. Moriya	B-3-2	P1	3137 (upYER091C)	cggccgctctagaactagtggatccGCTCTCTGGATCTTTACTAGGCA	3138 (downYER091C)	attgggtaccgggccccccctcgagGCCGATATCGTAGGATCAGCTTA	3429	P	P		A
BYgTOW16D05	1570	YER092W	IES5	16	D	5	36	5	+		H. Moriya	B-3-2	P1	3139 (upYER092W)	cggccgctctagaactagtggatccCCCTAAGACAGCAGATTGAACCA	3140 (downYER092W)	attgggtaccgggccccccctcgagAGGCCGGCTAATTTTACACGTTA	1199	P	P		A
BYgTOW16E05	1571	YER093C	TSC11	16	E	5	37	5	+		H. Moriya	B-3-2	P1	3141 (upYER093C)	cggccgctctagaactagtggatccCTGTCGAGCGAAAACAACAAGTA	3142 (downYER093C)	attgggtaccgggccccccctcgagTATAATGATACGCACACACCATA	4726	P	P		A
BYgTOW16F05	1572	YER093C-A		16	F	5	38	5	+		H. Moriya	B-3-2	P1	3143 (upYER093C-A)	cggccgctctagaactagtggatccTACTTGAAGATGAGACAAGATTG	3144 (downYER093C-A)	attgggtaccgggccccccctcgagTTTTGCACTGTGAGGTATGCTCA	1163	P	P		A
BYgTOW16G05	1573	YER094C	PUP3	16	G	5	39	5	+		H. Moriya	B-3-2	P1	3145 (upYER094C)	cggccgctctagaactagtggatccATGTTGTTCTTGAACTTGAGACA	3146 (downYER094C)	attgggtaccgggccccccctcgagAAGTTCCTTCTTCTCTTCGATCA	1626	P	P		A
BYgTOW16H05	1574	YER095W	RAD51	16	H	5	40	5	+		H. Moriya	B-3-2	P1	3147 (upYER095W)	cggccgctctagaactagtggatccGTTAATAGAACTTGGATCCGACA	3148 (downYER095W)	attgggtaccgggccccccctcgagATTTGAGCAAATAGTCATGGACA	2398	P	P		A
BYgTOW16A06	1575	YER096W	SHC1	16	A	6	41	5	+		H. Moriya	B-3-2	P1	3149 (upYER096W)	cggccgctctagaactagtggatccGACCCCAGAGAAGAAGACGAGTA	3150 (downYER096W)	attgggtaccgggccccccctcgagCACAGATAACCATCTTTTTATCA	4330	P	P		A
BYgTOW16B06	1576	YER098W	UBP9	16	B	6	42	5	+		H. Moriya	B-3-2	P1	3151 (upYER098W)	cggccgctctagaactagtggatccGTGGCAGCCAAAAAGTTGATTTA	3152 (downYER098W)	attgggtaccgggccccccctcgagTTATTTACACATGCGCCTGTTTA	4915	P	P		A
BYgTOW16C06	1577	YER099C	PRS2	16	C	6	43	5	+		H. Moriya	B-3-2	P1	3153 (upYER099C)	cggccgctctagaactagtggatccCTTGTGAGCCTGCTTTGTAGCCA	3154 (downYER099C)	attgggtaccgggccccccctcgagAGAATATTGAGCTTCATCAAATA	1878	P	P		A
BYgTOW16D06	1578	YER100W	UBC6	16	D	6	44	5	+		H. Moriya	B-3-2	P1	3155 (upYER100W)	cggccgctctagaactagtggatccCAACTTAATACTGTTTGTAGACA	3156 (downYER100W)	attgggtaccgggccccccctcgagATAATGAAAGTTGAAGGTTTTTG	1487	P	P		A
BYgTOW16E06	1579	YER101C	AST2	16	E	6	45	5	+		H. Moriya	B-3-2	P1	3157 (upYER101C)	cggccgctctagaactagtggatccACGAGAATCACGAGAAATACCCA	3158 (downYER101C)	attgggtaccgggccccccctcgagTTGGTTGGCCTTTTTATGAAATG	2832	P	P		A
BYgTOW16F06	1580	YER102W	RPS8B	16	F	6	46	5	-		H. Moriya	B-3-2	P1	3159 (upYER102W)	cggccgctctagaactagtggatccATTTTCCAAGATTTTCTCTGCCA	3160 (downYER102W)	attgggtaccgggccccccctcgagATCAATACCAACAGCTTTTGACA	2841	P	P		A
BYgTOW16G06	1581	YER103W	SSA4	16	G	6	47	5	slow		H. Moriya	B-3-2	P1	3161 (upYER103W)	cggccgctctagaactagtggatccAGAAGATTGACTGCTAAGAAATA	3162 (downYER103W)	attgggtaccgggccccccctcgagATTTAAATTATGATTGCTGTACA	3146	P	P		A
BYgTOW16H06	1582	YER104W	RTT105	16	H	6	48	5	+		H. Moriya	B-3-2	P1	3163 (upYER104W)	cggccgctctagaactagtggatccCCAACGGTTGAAGAGGTTGATTA	3164 (downYER104W)	attgggtaccgggccccccctcgagGATCGTCATCATGGCCTGAAATG	1367	P	P		A
BYgTOW16A07	1583	YER105C	NUP157	16	A	7	49	5	slow		H. Moriya	B-3-2	P1	3165 (upYER105C)	cggccgctctagaactagtggatccTGAAATTGTTCTTTTTTCCCTCA	3166 (downYER105C)	attgggtaccgggccccccctcgagTCGTATCCGAACTCTCATACGTG	4944	P	P		A
BYgTOW16B07	1584	YER106W	MAM1	16	B	7	50	5	+		H. Moriya	B-3-2	P1	3167 (upYER106W)	cggccgctctagaactagtggatccCTTTTTTAGTGGAGTTGAATACA	3168 (downYER106W)	attgggtaccgggccccccctcgagGTTAAAGAGAAAAAGAAAAGGTG	1481	P	P		A
BYgTOW16C07	1585	YER107C	GLE2	16	C	7	51	5	+		H. Moriya	B-3-2	P1	3169 (upYER107C)	cggccgctctagaactagtggatccAATTTTATTAATTGGGAAGGCTG	3170 (downYER107C)	attgggtaccgggccccccctcgagAAGCTACATATAGATGAAAATTA	2027	P	P		A
BYgTOW16D07	1586	YER109C	FLO8	16	D	7	52	5	+		H. Moriya	B-3-2	P1	3171 (upYER109C)	cggccgctctagaactagtggatccGTTTTAGCTGCCGTCATTGCTTG	3172 (downYER109C)	attgggtaccgggccccccctcgagATTTGATCGATTAAAAAAAGACA	4263	P	P		A
BYgTOW16E07	1587	YER110C	KAP123	16	E	7	53	5	-		H. Moriya	B-3-2	P1	3173 (upYER110C)	cggccgctctagaactagtggatccAAGGATTTGAGGGCAAACGCATA	3174 (downYER110C)	attgggtaccgggccccccctcgagCGAACTATTCACTTTATAACTCA	5027	P	P		A
BYgTOW16F07	1588	YER111C	SWI4	16	F	7	54	5	+		H. Moriya	B-3-2	P1	3175 (upYER111C)	cggccgctctagaactagtggatccTGTTAAAAGATATAAAGGTAGCA	3176 (downYER111C)	attgggtaccgggccccccctcgagTTGACTTAGAAATTGTTGATCCA	5175	P	P		A
BYgTOW16G07	1589	YER112W	LSM4	16	G	7	55	5	+		H. Moriya	B-3-2	P1	3177 (upYER112W)	cggccgctctagaactagtggatccTGATATCAAAACATCAAATGGCA	3178 (downYER112W)	attgggtaccgggccccccctcgagTACCACCAGAAAGTCAACCTGTA	2102	P	P		A
BYgTOW16H07	1590	YER113C	TMN3	16	H	7	56	5	+		H. Moriya	B-3-2	P1	3179 (upYER113C)	cggccgctctagaactagtggatccAAACATAAAACCGACAAAATATA	3180 (downYER113C)	attgggtaccgggccccccctcgagTCTCCACAAAAGGTCGAATTTTA	2841	P	P		A
BYgTOW16A08	1591	YER114C	BOI2	16	A	8	57	5	-		H. Moriya	B-3-2	P1	3181 (upYER114C)	cggccgctctagaactagtggatccGAGTTTTCATCCCTATATTTTTA	3182 (downYER114C)	attgggtaccgggccccccctcgagCGACCTCTTTGGTCTTACTCTCA	4286	P	P		A
BYgTOW16B08	1592	YER115C	SPR6	16	B	8	58	5	+		H. Moriya	B-3-2	P1	3183 (upYER115C)	cggccgctctagaactagtggatccGTCAAGAAGAAGGTAAAAAGCTA	3184 (downYER115C)	attgggtaccgggccccccctcgagGGGTACTTCCCTGTCATTACTCA	1682	P	P		A
BYgTOW16C08	1593	YER116C	SLX8	16	C	8	59	5	+		H. Moriya	B-3-2	P1	3185 (upYER116C)	cggccgctctagaactagtggatccACCTTGAGCACCGTTACCTGACA	3186 (downYER116C)	attgggtaccgggccccccctcgagTTGCCATATATTAGAAACAGCCA	1948	P	P		A
BYgTOW16D08	1594	YER117W	RPL23B	16	D	8	60	5	+		H. Moriya	B-3-2	P1	3187 (upYER117W)	cggccgctctagaactagtggatccTTGGTTATCAGGTCTTCTTGCCA	3188 (downYER117W)	attgggtaccgggccccccctcgagGGTCCAGAAGAAATGCATCGTTA	1826	P	P		A
BYgTOW16E08	1595	YER118C	SHO1	16	E	8	61	5	slow		H. Moriya	B-3-2	P1	3189 (upYER118C)	cggccgctctagaactagtggatccACCGCAGCTTTGAAGCTAAACTA	3190 (downYER118C)	attgggtaccgggccccccctcgagTCCAACTCTGGTGTTGTTGTTTA	1889	P	P		A
BYgTOW16F08	1596	YER119C	AVT6	16	F	8	62	5	+		H. Moriya	B-3-2	P1	3191 (upYER119C)	cggccgctctagaactagtggatccAGGGGAAATTTCAACAGCAGACA	3192 (downYER119C)	attgggtaccgggccccccctcgagTCTTATCTTTGATGATATTGACA	2126	P	P		A
BYgTOW16G08	1597	YER120W	SCS2	16	G	8	63	5	-		H. Moriya	B-3-2	P1	3193 (upYER120W)	cggccgctctagaactagtggatccACCTGATCTAATACTAGCTACCA	3194 (downYER120W)	attgggtaccgggccccccctcgagGTCGTGCCAGCGCGATAAGCCCA	1579	P	P		A
BYgTOW16H08	1598	YER121W		16	H	8	64	5	+		H. Moriya	B-3-2	P1	3195 (upYER121W)	cggccgctctagaactagtggatccGTTTTAGGATGGTTCTACAGATA	3196 (downYER121W)	attgggtaccgggccccccctcgagTTAAGGGACTACTTAAGAAAATA	1048	P	P		C
BYgTOW16A09	1599	YER122C	GLO3	16	A	9	65	5	+		H. Moriya	B-3-2	P1	3197 (upYER122C)	cggccgctctagaactagtggatccGTGTTGTGAAGATCGTTGGGACA	3198 (downYER122C)	attgggtaccgggccccccctcgagTTTAGAAACCTTAAACTAAGATA	2140	P	P		A
BYgTOW16B09	1600	YER123W	YCK3	16	B	9	66	5	+		H. Moriya	B-3-2	P1	3199 (upYER123W)	cggccgctctagaactagtggatccTGTTTCTCCTTCATCGTTACTCA	3200 (downYER123W)	attgggtaccgggccccccctcgagACTATTGATACTACTGTTGTCTA	3036	P	P		A
BYgTOW16C09	1601	YER124C	DSE1	16	C	9	67	5	+		H. Moriya	B-3-2	P1	3201 (upYER124C)	cggccgctctagaactagtggatccCTTGACGGATATGGATGAAGGCA	3202 (downYER124C)	attgggtaccgggccccccctcgagTGTTGCTGTTTTTGTTGCTGTTG	3848	P	P		A
BYgTOW16D09	1602	YER125W	RSP5	16	D	9	68	5	-		H. Moriya	B-3-2	P1	3203 (upYER125W)	cggccgctctagaactagtggatccTTCGTAGTATTTGGTATCTTGCA	3204 (downYER125W)	attgggtaccgggccccccctcgagGTCAATGCGGTTTTGCTTGTATG	4377	P	P		A
BYgTOW16E09	1603	YER126C	NSA2	16	E	9	69	5	slow		H. Moriya	B-3-2	P1	3205 (upYER126C)	cggccgctctagaactagtggatccTAATAATGCATTAAGTTCAGACA	3206 (downYER126C)	attgggtaccgggccccccctcgagACCATAGGGTTTGGTCAAGAATG	1909	P	P		A
BYgTOW16F09	1604	YER127W	LCP5	16	F	9	70	5	+		H. Moriya	B-3-2	P1	3207 (upYER127W)	cggccgctctagaactagtggatccCTCGATATAATCGTTTTGAGGCA	3208 (downYER127W)	attgggtaccgggccccccctcgagTCTGGCAACGTACTCATTTATCA	1726	P	P		A
BYgTOW16G09	1605	YER128W		16	G	9	71	5	+		H. Moriya	B-3-2	P1	3209 (upYER128W)	cggccgctctagaactagtggatccGATAGAGCTCAAAGGAGACTGTA	3210 (downYER128W)	attgggtaccgggccccccctcgagAACTTTTTTATCACTCCTATCCA	1773	P	P		A
BYgTOW16H09	1606	YER129W	SAK1	16	H	9	72	5	+		H. Moriya	B-3-2	P1	3211 (upYER129W)	cggccgctctagaactagtggatccGTGTTCCCCTCCGTTCCAAAATA	3212 (downYER129W)	attgggtaccgggccccccctcgagGTTAAAACTCACGCTTCCTTATG	4691	P	P		A
BYgTOW16A10	1607	YER130C		16	A	10	73	5	-		H. Moriya	B-3-2	P1	3213 (upYER130C)	cggccgctctagaactagtggatccGTTGGAAGCTCTCTTTTTTGGCA	3214 (downYER130C)	attgggtaccgggccccccctcgagAAGAGAAGGAGTGCACTTCCATG	3289	P	P		A
BYgTOW16B10	1608	YER131W	RPS26B	16	B	10	74	5	-		H. Moriya	B-3-2	P1	3215 (upYER131W)	cggccgctctagaactagtggatccTCTTTGTAAAGGGTATAAAGACA	3216 (downYER131W)	attgggtaccgggccccccctcgagCCTTTTTTCGGTAAACGAAGATA	2788	P	P		A
BYgTOW16C10	1609	YER132C	PMD1	16	C	10	75	5	+		H. Moriya	B-3-2	P1	3217 (upYER132C)	cggccgctctagaactagtggatccAACGTCAACTGGTTGTGAGTCCA	3218 (downYER132C)	attgggtaccgggccccccctcgagGCTGCCGCAAAGAAAGCTTTGTA	8230	P	P		A
BYgTOW16D10	1610	YER133W	GLC7	16	D	10	76	5	slow	PCR amplification OK by Ushimaru	H. Moriya	B-3-2	P1	3219 (upYER133W)	cggccgctctagaactagtggatccAGATGGTGGTTGTAATACGGTCA	3220 (downYER133W)	attgggtaccgggccccccctcgagGATTACCTGAGTGGAAAGGTTTG	6864	P	P		B
BYgTOW16E10	1611	YER134C		16	E	10	77	5	slow		H. Moriya	B-3-2	P1	3221 (upYER134C)	cggccgctctagaactagtggatccAGTGTCTATTGTTTCTTGATCCA	3222 (downYER134C)	attgggtaccgggccccccctcgagGCTGGGGGTAGAAAGAAAAAATA	5704	P	P		A
BYgTOW16F10	1612	YER136W	GDI1	16	F	10	78	5	+		H. Moriya	B-3-2	P1	3223 (upYER136W)	cggccgctctagaactagtggatccGGCCACGTCAGGGTATCCAGTCA	3224 (downYER136W)	attgggtaccgggccccccctcgagCTGACAGTTATACCCAAGAAATA	3616	P	P		A
BYgTOW16G10	1613	YER137C		16	G	10	79	5	+		H. Moriya	B-3-2	P1	3225 (upYER137C)	cggccgctctagaactagtggatccTTAACTAACAAATGGATTCATTA	3226 (downYER137C)	attgggtaccgggccccccctcgagAGACAAGAACAAGAAAAGCAGTA	2831	P	P		B
BYgTOW16H10	1614	YER138C-137C-A		16	H	10	80	5	+		H. Moriya	B-3-2	P1	3227 (upYER138C-137C-A)	cggccgctctagaactagtggatccCAATTCTATAAATATTATTATCA	3228 (downYER138C-137C-A)	attgggtaccgggccccccctcgagAGTCTTATTTGATGATTCACACA	7701	N	N		G
BYgTOW16A11	1615	YER138W-A		16	A	11	81	5	-		H. Moriya	B-3-2	P1	3229 (upYER138W-A)	cggccgctctagaactagtggatccTTGAGATAATTGTTGGGATTCCA	3230 (downYER138W-A)	attgggtaccgggccccccctcgagGGTGATTTCACAAGGGAAGATTG	1584	P	N		F
BYgTOW16B11	1616	YER139C		16	B	11	82	5	-		H. Moriya	B-3-2	P1	3231 (upYER139C)	cggccgctctagaactagtggatccTACTGCCGTATCCTTGTGTTGCA	3232 (downYER139C)	attgggtaccgggccccccctcgagATATCTACATACCTAATATTATA	2032	P	P		C
BYgTOW16C11	1617	YER140W		16	C	11	83	5	+		H. Moriya	B-3-2	P1	3233 (upYER140W)	cggccgctctagaactagtggatccCTTAATATCTTCAATCGTCGCCA	3234 (downYER140W)	attgggtaccgggccccccctcgagCACTTCTATGTTTCTGAAAAGCA	2262	P	P		A
BYgTOW16D11	1618	YER141W	COX15	16	D	11	84	5	+		H. Moriya	B-3-2	P1	3235 (upYER141W)	cggccgctctagaactagtggatccATGGTTTCTAAAAGAATATGGTA	3236 (downYER141W)	attgggtaccgggccccccctcgagGAAGAAAATTTCGTGAAATCCTA	1957	P	P		A
BYgTOW16E11	1619	YER142C	MAG1	16	E	11	85	5	+		H. Moriya	B-3-2	P1	3237 (upYER142C)	cggccgctctagaactagtggatccTTCGTTTGAAATTGTTAAATCCA	3238 (downYER142C)	attgggtaccgggccccccctcgagAAGTTAGCCTCGAAACCATTATA	1446	P	P		A
BYgTOW16F11	1620	YER143W	DDI1	16	F	11	86	5	+		H. Moriya	B-3-2	P1	3239 (upYER143W)	cggccgctctagaactagtggatccATCATACTCCCTTTTTAGTTTCA	3240 (downYER143W)	attgggtaccgggccccccctcgagTTATTTTACGAAAGAATTTTTTG	1816	P	P		A
BYgTOW16G11	1621	YER144C	UBP5	16	G	11	87	5	+		H. Moriya	B-3-2	P1	3241 (upYER144C)	cggccgctctagaactagtggatccCACGTTAAAGCCGACTCTCTTTG	3242 (downYER144C)	attgggtaccgggccccccctcgagGCTGCATCCCTCCTTTTCCAATG	2967	P	P		A
BYgTOW16H11	1622	YER145C	FTR1	16	H	11	88	5	+		H. Moriya	B-3-2	P1	3243 (upYER145C)	cggccgctctagaactagtggatccAGGCAAAATCTCCGGTAGACTCA	3244 (downYER145C)	attgggtaccgggccccccctcgagACTTAAGGCTTGTTCTGAGCCCA	2408	P	P		A
BYgTOW16A12	1623	YER146W	LSM5	16	A	12	89	5	+		H. Moriya	B-3-2	P1	3245 (upYER146W)	cggccgctctagaactagtggatccCACGTTAAACACTTTGTTAGGCA	3246 (downYER146W)	attgggtaccgggccccccctcgagCAAATCACCAGTGTCAAACAATA	1274	P	P		A
BYgTOW16B12	1624	YER147C	SCC4	16	B	12	90	5	+		H. Moriya	B-3-2	P1	3247 (upYER147C)	cggccgctctagaactagtggatccCTTTAAACGTTCCTCATCGGCCA	3248 (downYER147C)	attgggtaccgggccccccctcgagAAGACCCCTACGGAGGCGTTGTA	2483	P	P		A
BYgTOW16C12	1625	YER148W	SPT15	16	C	12	91	5	slow		H. Moriya	B-3-2	P1	3249 (upYER148W)	cggccgctctagaactagtggatccAAGTTTGTCGCCAAGATTTTCCA	3250 (downYER148W)	attgggtaccgggccccccctcgagGACGATCCACCAGATATGCTATG	1412	P	P		A
BYgTOW16D12	1626	YER149C	PEA2	16	D	12	92	5	+		H. Moriya	B-3-2	P1	3251 (upYER149C)	cggccgctctagaactagtggatccAAGGAGCTTAGCGTTAGACAACA	3252 (downYER149C)	attgggtaccgggccccccctcgagCTAAGTGAATTTAGAAAAATGTG	2391	P	P		A
BYgTOW16E12	1627	YER150W	SPI1	16	E	12	93	5	+		H. Moriya	B-3-2	P1	3253 (upYER150W)	cggccgctctagaactagtggatccGAGCTCTAGATCAAATTTATGCA	3254 (downYER150W)	attgggtaccgggccccccctcgagTTAATGTATCAAAAGAGAAATTA	2262	P	P		A
BYgTOW16F12	1628	YER151C	UBP3	16	F	12	94	5	slow		H. Moriya	B-3-2	P1	3255 (upYER151C)	cggccgctctagaactagtggatccATCACCAATAACATAACTATGTA	3256 (downYER151C)	attgggtaccgggccccccctcgagGGTGCAGTTATGATGCTTTTATG	3887	P	P		A
BYgTOW16G12	1629	YER152C		16	G	12	95	5	+		H. Moriya	B-3-2	P1	3257 (upYER152C)	cggccgctctagaactagtggatccAGAGGATTTGAAATCAACACATA	3258 (downYER152C)	attgggtaccgggccccccctcgagTTTGTTAGCGTCTTGCATGTTCA	1663	P	P		A
BYgTOW16H12	1630	YER153C	PET122	16	H	12	96	5	+		H. Moriya	B-3-2	P1	3259 (upYER153C)	cggccgctctagaactagtggatccGAGTCGAGAGGTGAGTTTGAACA	3260 (downYER153C)	attgggtaccgggccccccctcgagGAAATTGATTTCCTTGTATTTCA	1078	P	P		A
BYgTOW17A01	1631	YER154W	OXA1	17	A	1	1	5	+		H. Moriya	B-3-2	P1	3261 (upYER154W)	cggccgctctagaactagtggatccCAGTCTTTTCGTGATAGTCAACA	3262 (downYER154W)	attgggtaccgggccccccctcgagCCAAATGATTATTTCAAGCAATA	1586	P	P		A
BYgTOW17B01	1632	YER155C	BEM2	17	B	1	2	5	-		H. Moriya	B-3-2	P1	3263 (upYER155C)	cggccgctctagaactagtggatccCTGGCTAAGATGTCTTTGGCCTA	3264 (downYER155C)	attgggtaccgggccccccctcgagAACTTCATTAATAACAAAAAATG	7143	P	P		A
BYgTOW17C01	1633	YER156C		17	C	1	3	5	+		H. Moriya	B-3-2	P1	3265 (upYER156C)	cggccgctctagaactagtggatccTGAATTCTTTCTACTTCTCGCCA	3266 (downYER156C)	attgggtaccgggccccccctcgagCTTAGACCAGAGAAGACCTTTCA	1986	P	P		A
BYgTOW17D01	1634	YER157W	COG3	17	D	1	4	5	+		H. Moriya	B-3-2	P1	3267 (upYER157W)	cggccgctctagaactagtggatccCTTTACTCTTTTTACGCTATTCA	3268 (downYER157W)	attgggtaccgggccccccctcgagAAGTATACACATTACTACTTATA	4562	P	P		A
BYgTOW17E01	1635	YER158C		17	E	1	5	5	+		H. Moriya	B-3-2	P1	3269 (upYER158C)	cggccgctctagaactagtggatccCAACCGGAGGAAGAGAGTGCCTG	3270 (downYER158C)	attgggtaccgggccccccctcgagGATATTGATACCATAACGAAATA	4383	P	P		A
BYgTOW17F01	1636	YER159C	BUR6	17	F	1	6	5	+		H. Moriya	B-3-2	P1	3271 (upYER159C)	cggccgctctagaactagtggatccTTAACAAACAAATGGATTCATTA	3272 (downYER159C)	attgggtaccgggccccccctcgagCGAGGAAGAACCCTGCTGTAACA	2324	P	P		A
BYgTOW17G01	1637	YER160C-159C-A		17	G	1	7	5	+		H. Moriya	B-3-2	P1	3273 (upYER160C-159C-A)	cggccgctctagaactagtggatccCGCCGTAAGAAGGGCATACGCTA	3274 (downYER160C-159C-A)	attgggtaccgggccccccctcgagTGTAACTGGTACTTGATCTGCCA	7435	P	P		C
BYgTOW17H01	1638	YER161C	SPT2	17	H	1	8	5	+		H. Moriya	B-3-2	P1	3275 (upYER161C)	cggccgctctagaactagtggatccGAGATGTCAGAGGAATCAGACTG	3276 (downYER161C)	attgggtaccgggccccccctcgagATTAGATAATTGTTGGGATTCCA	2552	P	P		A
BYgTOW17A02	1639	YER162C	RAD4	17	A	2	9	5	+		H. Moriya	B-3-2	P1	3277 (upYER162C)	cggccgctctagaactagtggatccGAGACTGTAAATAAATACAGGTG	3278 (downYER162C)	attgggtaccgggccccccctcgagGGAAAGTTTGGAAAGAAAACTCA	2782	P	P		A
BYgTOW17B02	1640	YER163C		17	B	2	10	5	+		H. Moriya	B-3-2	P1	3279 (upYER163C)	cggccgctctagaactagtggatccAGTAGAAATATCCTTGGCTGCCA	3280 (downYER163C)	attgggtaccgggccccccctcgagTTCCTTGGGCAGGTCTTCATTCA	2544	P	P		A
BYgTOW17C02	1641	YER164W	CHD1	17	C	2	11	5	slow		H. Moriya	B-3-2	P1	3281 (upYER164W)	cggccgctctagaactagtggatccGATACCACTGTTGTCATTAGTCA	3282 (downYER164W)	attgggtaccgggccccccctcgagTGTCTTATCAGTAATATCAGCCA	6637	P	P		B
BYgTOW17D02	1642	YER165W	PAB1	17	D	2	12	5	+		H. Moriya	B-3-2	P1	3283 (upYER165W)	cggccgctctagaactagtggatccATAACAGAGTCTCAAAAGAAGTG	3284 (downYER165W)	attgggtaccgggccccccctcgagATCGCCATGAAAAGTTCCAGACA	2992	P	P		A
BYgTOW17E02	1643	YER166W	DNF1	17	E	2	13	5	+		H. Moriya	B-3-2	P1	3285 (upYER166W)	cggccgctctagaactagtggatccGAACAACAAACTGAGCAAGCTTA	3286 (downYER166W)	attgggtaccgggccccccctcgagATGGTGGTGACTATTCTTCGGCA	6156	P	P		A
BYgTOW17F02	1644	YER167W	BCK2	17	F	2	14	5	-		H. Moriya	B-3-2	P1	3287 (upYER167W)	cggccgctctagaactagtggatccATCGGAACACAACAGAACAATTA	3288 (downYER167W)	attgggtaccgggccccccctcgagGCCATACTACCAAAATACCTGTA	3616	P	P		A
BYgTOW17G02	1645	YER168C	CCA1	17	G	2	15	5	+		H. Moriya	B-3-2	P1	3289 (upYER168C)	cggccgctctagaactagtggatccTGAAGGAGCGATTAGTTTCGTCA	3290 (downYER168C)	attgggtaccgggccccccctcgagTTTTATTTTGATAATAGCAACTA	2644	P	P		A
BYgTOW17H02	1646	YER169W	RPH1	17	H	2	16	5	-		H. Moriya	B-3-2	P1	3291 (upYER169W)	cggccgctctagaactagtggatccTAGAGATATAGTAGACCGTAGCA	3292 (downYER169W)	attgggtaccgggccccccctcgagTATTTGTTTCGCGTCTGCTTTCA	3351	P	P		A
BYgTOW17A03	1647	YER170W	ADK2	17	A	3	17	5	+		H. Moriya	B-3-2	P1	3293 (upYER170W)	cggccgctctagaactagtggatccCAACAGAGTACACCTTTAAACTG	3294 (downYER170W)	attgggtaccgggccccccctcgagTAAATCATCTATATAAAACTTCA	1369	P	P		A
BYgTOW17B03	1648	YER171W	RAD3	17	B	3	18	5	+		H. Moriya	B-3-2	P1	3295 (upYER171W)	cggccgctctagaactagtggatccGATATTATCTTCCGAAATTATTG	3296 (downYER171W)	attgggtaccgggccccccctcgagTCCTTTGAAATAAATGTGAAATA	2925	P	P		A
BYgTOW17C03	1649	YER172C	BRR2	17	C	3	19	5	+		H. Moriya	B-3-2	P1	3297 (upYER172C)	cggccgctctagaactagtggatccTTTGTTCAAATTCGTACTATCCA	3298 (downYER172C)	attgggtaccgggccccccctcgagGATGAAGATATAGAAATGCAGTG	6928	P	P		A
BYgTOW17D03	1650	YER173W	RAD24	17	D	3	20	5	+		H. Moriya	B-3-2	P1	3299 (upYER173W)	cggccgctctagaactagtggatccATCCTTCGTTTCATGCTCAGTCA	3300 (downYER173W)	attgggtaccgggccccccctcgagTATTTCCAACATGCTCTACAGTA	2459	P	P		A
BYgTOW17E03	1651	YER174C	GRX4	17	E	3	21	5	+		H. Moriya	B-3-2	P1	3301 (upYER174C)	cggccgctctagaactagtggatccTACAAACTTGGCAAAAGGGTCTG	3302 (downYER174C)	attgggtaccgggccccccctcgagGATTCAGATCTGGAAATACTCTA	1231	P	P		A
BYgTOW17F03	1652	YER175C	TMT1	17	F	3	22	5	+		H. Moriya	B-3-2	P1	3303 (upYER175C)	cggccgctctagaactagtggatccGATAAATGTTTTATGTAGTCTCA	3304 (downYER175C)	attgggtaccgggccccccctcgagGCTTTTTATTTCAACCACAGTCA	1528	P	P		A
BYgTOW17G03	1653	YER175W-A		17	G	3	23	5	+		H. Moriya	B-3-2	P1	3305 (upYER175W-A)	cggccgctctagaactagtggatccATCAGAAGCAGAAAAGGTAGACA	3306 (downYER175W-A)	attgggtaccgggccccccctcgagACACGTTCTGCACTGAAAATCCA	1373	P	P		A
BYgTOW17H03	1654	YER176W	ECM32	17	H	3	24	5	+		H. Moriya	B-3-2	P1	3307 (upYER176W)	cggccgctctagaactagtggatccGTGAGCACCAAGATCAGTTTCTA	3308 (downYER176W)	attgggtaccgggccccccctcgagAGAATCTTCACGACTGGTTGACA	4843	P	P		A
BYgTOW17A04	1655	YER177W	BMH1	17	A	4	25	5	-		H. Moriya	B-3-2	P1	3309 (upYER177W)	cggccgctctagaactagtggatccTTCACTGATCTCACAGCTTACTA	3310 (downYER177W)	attgggtaccgggccccccctcgagGCGTTTGAATGAAGCAGCAAGCA	1808	P	P		A
BYgTOW17B04	1656	YER178W	PDA1	17	B	4	26	5	-		H. Moriya	B-3-2	P1	3311 (upYER178W)	cggccgctctagaactagtggatccGCCGAAGGTGAAGCACCAAAGTA	3312 (downYER178W)	attgggtaccgggccccccctcgagGATCTCAGTTCCTGTAACAGACA	2053	P	P		A
BYgTOW17C04	1657	YER179W	DMC1	17	C	4	27	5	+		H. Moriya	B-3-2	P1	3313 (upYER179W)	cggccgctctagaactagtggatccCAAGGTTTTGCCTCTAGGGATTA	3314 (downYER179W)	attgggtaccgggccccccctcgagTTAGATAGTAATATATGGCGTTA	1691	P	P		A
BYgTOW17D04	1658	YER180C	ISC10	17	D	4	28	5	+		H. Moriya	B-3-2	P1	3315 (upYER180C)	cggccgctctagaactagtggatccTCCAGTAATGTGTTGGAAAAATA	3316 (downYER180C)	attgggtaccgggccccccctcgagGGTATTACCGATTCAAGTGACTA	1394	P	P		A
BYgTOW17E04	1659	YER180C-A	SLO1	17	E	4	29	5	+		H. Moriya	B-3-2	P1	3317 (upYER180C-A)	cggccgctctagaactagtggatccGGCTATTGCGATTCTTTTAAACA	3318 (downYER180C-A)	attgggtaccgggccccccctcgagATGCAACCTCTCATCGACATCCA	2044	P	P		A
BYgTOW17F04	1660	YER182W	FMP10	17	F	4	30	5	+		H. Moriya	B-3-2	P1	3319 (upYER182W)	cggccgctctagaactagtggatccAGTACTAATGTTCTCCGCTGACA	3320 (downYER182W)	attgggtaccgggccccccctcgagGGATCCATACATTGGTTTCAATA	2258	P	P		A
BYgTOW17G04	1661	YER183C	FAU1	17	G	4	31	5	+		H. Moriya	B-3-2	P1	3321 (upYER183C)	cggccgctctagaactagtggatccACTAAAGAAAACCTCGGAGAGTA	3322 (downYER183C)	attgggtaccgggccccccctcgagGGGAATCCAAAAGAAGAAAAATA	3083	P	P		C
BYgTOW17H04	1662	YER184C		17	H	4	32	5	+		H. Moriya	B-3-2	P1	3323 (upYER184C)	cggccgctctagaactagtggatccGAACCCCGAATCAGTTGTGGACA	3324 (downYER184C)	attgggtaccgggccccccctcgagTCTCAGTAATTGCTTAGTGGCCA	5531	P	P		A
BYgTOW17A05	1663	YER185W		17	A	5	33	5	+		H. Moriya	B-3-2	P1	3325 (upYER185W)	cggccgctctagaactagtggatccGGCTAATCCTCTTTTTGCTGCCA	3326 (downYER185W)	attgggtaccgggccccccctcgagATGTCTTGGATGCAGGATAATTA	3071	P	P		A
BYgTOW17B05	1664	YER186C		17	B	5	34	5	+		H. Moriya	B-3-2	P1	3327 (upYER186C)	cggccgctctagaactagtggatccTGCCACGATTTGATCGATGAGCA	3328 (downYER186C)	attgggtaccgggccccccctcgagGAGTGTCAAACGTTAAGTAATTA	5911	P	P		A
BYgTOW17C05	1665	YER187W		17	C	5	35	5	+		H. Moriya	B-3-2	P1	3329 (upYER187W)	cggccgctctagaactagtggatccGTAACCATCAGGATGCCACAGCA	3330 (downYER187W)	attgggtaccgggccccccctcgagCTATCCTTCAACGATAATACATA	7029	P	P		A
BYgTOW17D05	1666	YER188C-A		17	D	5	36	5	+		H. Moriya	B-3-2	P1	3331 (upYER188C-A)	cggccgctctagaactagtggatccCTTACGCCTATCGGAAACTTTCA	3332 (downYER188C-A)	attgggtaccgggccccccctcgagCAGAACACTGGAGATGGTCGATA	4546	P	P		A
BYgTOW17E05	1667	YER189W		17	E	5	37	5	+		H. Moriya	B-3-2	P1	3333 (upYER189W)	cggccgctctagaactagtggatccCTGATTTAGTGAGAGATGGGCCA	3334 (downYER189W)	attgggtaccgggccccccctcgagTCGCAGCATTCTCTCCACAGCTA	5819	P	P		A
BYgTOW17F05	1668	YER190W	YRF1-2	17	F	5	38	5	+		H. Moriya	B-3-2	P1	3335 (upYER190W)	cggccgctctagaactagtggatccCTGATTTAGTGAGAGATGGGCCA	3336 (downYER190W)	attgggtaccgggccccccctcgagAAAAAAAAAAATGAAAATGAAAC	6990	N	P		B
BYgTOW17G05	1669	YER190C-B		17	G	5	39	5	+		H. Moriya	B-3-2	P1	3337 (upYER190C-B)	cggccgctctagaactagtggatccAAAAAAAAAAATGAAAATGAAAC	3338 (downYER190C-B)	attgggtaccgggccccccctcgagAGTGCATACTTTGAAATTCAATA	5374	P	P		B
BYgTOW17H05	1670	YFL068W		17	H	5	40	6	+		H. Moriya	B-3-2	P1	3339 (upYFL068W)	cggccgctctagaactagtggatccGATCTCGCAAGTGCATTCCTAGA	3340 (downYFL068W)	attgggtaccgggccccccctcgagAATGCTGAGGATAATAGATTCCA	858	P	P		A
BYgTOW17A06	1671	YFL067W		17	A	6	41	6	+		H. Moriya	B-3-2	P1	3341 (upYFL067W)	cggccgctctagaactagtggatccTCGCAGCATTCTCTCCACAGCTA	3342 (downYFL067W)	attgggtaccgggccccccctcgagCATGTTGGATGCTGTGTCTGCTG	948	P	P		A
BYgTOW17B06	1672	YFL066C		17	B	6	42	6	+		H. Moriya	B-3-2	P1	3343 (upYFL066C)	cggccgctctagaactagtggatccTTGCGTGTGTGCTGCCCAAGTTG	3344 (downYFL066C)	attgggtaccgggccccccctcgagGCTCTCCTGGAAGCTAGACGGTA	1713	P	P		B
BYgTOW17C06	1673	YFL065C-64C		17	C	6	43	6	+		H. Moriya	B-3-2	P1	3345 (upYFL065C-64C)	cggccgctctagaactagtggatccATTTTTAAGTTCATTTTCTTTCA	3346 (downYFL065C-64C)	attgggtaccgggccccccctcgagTGCCACAGAGGGTGTGTCTGCCA	3857	P	P		C
BYgTOW17D06	1674	YFL062W	COS4	17	D	6	44	6	+		H. Moriya	B-3-2	P1	3347 (upYFL062W)	cggccgctctagaactagtggatccCTTACGCCTATCGGAAACTTTCA	3348 (downYFL062W)	attgggtaccgggccccccctcgagTCTTACAAATCCGTACTGTGACA	5745	P	P		B
BYgTOW17E06	1675	YFL061W	DDI2	17	E	6	45	6	+		H. Moriya	B-3-2	P1	3349 (upYFL061W)	cggccgctctagaactagtggatccTGCAGTGAGGAGTCCTTAGCGTA	3350 (downYFL061W)	attgggtaccgggccccccctcgagGTTCTTAAAAACTACAGTAAATA	2782	P	P		A
BYgTOW17F06	1676	YFL060C	SNO3	17	F	6	46	6	+		H. Moriya	B-3-2	P1	3351 (upYFL060C)	cggccgctctagaactagtggatccAGTTTTAACCTTGAATTCTGACA	3352 (downYFL060C)	attgggtaccgggccccccctcgagTGCAATACATTTGGGTATAACTA	1187	P	P		A
BYgTOW17G06	1677	YFL059W	SNZ3	17	G	6	47	6	+		H. Moriya	B-3-2	P1	3353 (upYFL059W)	cggccgctctagaactagtggatccCAAGACTCCGATAACGACGGTCA	3354 (downYFL059W)	attgggtaccgggccccccctcgagAAATGTGATCTTGTCTGTAGACA	2006	P	P		A
BYgTOW17H06	1678	YFL058W	THI5	17	H	6	48	6	+		H. Moriya	B-3-2	P1	3355 (upYFL058W)	cggccgctctagaactagtggatccAGACTTTCTGAAATCGGATGGTA	3356 (downYFL058W)	attgggtaccgggccccccctcgagTCTGCGCAGATTTCCTTCGATTA	2092	P	P		A
BYgTOW17A07	1679	YFL057C	AAD16	17	A	7	49	6	+		H. Moriya	B-3-2	P1	3357 (upYFL057C)	cggccgctctagaactagtggatccATCAAGGTAAATGGAACCTGTTG	3358 (downYFL057C)	attgggtaccgggccccccctcgagAAGAGATTGGCTCTTCCAGCTTA	888	P	P		A
BYgTOW17B07	1680	YFL056C	AAD6	17	B	7	50	6	+		H. Moriya	B-3-2	P1	3359 (upYFL056C)	cggccgctctagaactagtggatccACGTTTCAAGTTAAGGACTGCCA	3360 (downYFL056C)	attgggtaccgggccccccctcgagGGCCATACCGAAATGCCTAGCCA	2287	P	P		A
BYgTOW17C07	1681	YFL055W	AGP3	17	C	7	51	6	+		H. Moriya	B-3-2	P1	3361 (upYFL055W)	cggccgctctagaactagtggatccAGCAGGAGCAAATAAATCAGCCA	3362 (downYFL055W)	attgggtaccgggccccccctcgagAAATCTGTGCCTACTTCGTCATA	5462	P	P		A
BYgTOW17D07	1682	YFL054C		17	D	7	52	6	+		H. Moriya	B-3-2	P1	3363 (upYFL054C)	cggccgctctagaactagtggatccTGATTTGAATTGTTTGTGAGACA	3364 (downYFL054C)	attgggtaccgggccccccctcgagTACCTCAGCAACATTTTCACCTG	4789	P	P		A
BYgTOW17E07	1683	YFL053W	DAK2	17	E	7	53	6	+		H. Moriya	B-3-2	P1	3365 (upYFL053W)	cggccgctctagaactagtggatccTGACCTCCCAGATTCGTAACTCA	3366 (downYFL053W)	attgggtaccgggccccccctcgagGCACGCTTGTCTATTGCGGGCCA	5491	P	P		B
BYgTOW17F07	1684	YFL052W		17	F	7	54	6	+		H. Moriya	B-3-2	P1	3367 (upYFL052W)	cggccgctctagaactagtggatccTTTGTTACAGCTGCTGGGTACTA	3368 (downYFL052W)	attgggtaccgggccccccctcgagAGTATGGGCAACCGACGCCGTTG	4906	P	P		F
BYgTOW17G07	1685	YFL051C		17	G	7	55	6	+		H. Moriya	B-3-2	P1	3369 (upYFL051C)	cggccgctctagaactagtggatccAGTAGATATAGCCGTTACAATTA	3370 (downYFL051C)	attgggtaccgggccccccctcgagGAAGATGTAGATGCGCTTCCTTA	3689	P	P		A
BYgTOW17H07	1686	YFL050C	ALR2	17	H	7	56	6	+		H. Moriya	B-3-2	P1	20060 (YFL050C_1)	cggccgctctagaactagtggatccTATTTCCCTTTTCAAGAACGGTA	20061 (YFL050C_2)	attgggtaccgggccccccctcgagGTAGTCATGGTAAGGAAGATAAA	4077	P	P		B
BYgTOW17A08	1687	YFL049W	SWP82	17	A	8	57	6	+		H. Moriya	B-3-2	P1	3373 (upYFL049W)	cggccgctctagaactagtggatccAAATGAAGTGGATAAGGACGACA	3374 (downYFL049W)	attgggtaccgggccccccctcgagATCATAAAGACCAAACTGCTATG	3041	P	P		A
BYgTOW17B08	1688	YFL048C	EMP47	17	B	8	58	6	+		H. Moriya	B-3-2	P1	3375 (upYFL048C)	cggccgctctagaactagtggatccAAAATAGTCGCAAAATGATAGCA	3376 (downYFL048C)	attgggtaccgggccccccctcgagAACGAAGTAGCTATGAATAATTG	1793	P	P		A
BYgTOW17C08	1689	YFL047W	RGD2	17	C	8	59	6	+		H. Moriya	B-3-2	P1	3377 (upYFL047W)	cggccgctctagaactagtggatccTTTCATAGTAATTAACATCATCA	3378 (downYFL047W)	attgggtaccgggccccccctcgagCAATCCAACAATACGCTTGAGCA	2681	P	P		A
BYgTOW17D08	1690	YFL046W	FMP32	17	D	8	60	6	+		H. Moriya	B-3-2	P1	3379 (upYFL046W)	cggccgctctagaactagtggatccAAAAGGCAAAATTCAAAAAATTA	3380 (downYFL046W)	attgggtaccgggccccccctcgagTTGACTGAACTATTCAACTTATA	1109	P	P		A
BYgTOW17E08	1691	YFL045C	SEC53	17	E	8	61	6	+		H. Moriya	B-3-2	P1	3381 (upYFL045C)	cggccgctctagaactagtggatccGTTGATTTTGGCCAAAATAGATA	3382 (downYFL045C)	attgggtaccgggccccccctcgagGCATATATGAGGTTATTAACATA	1263	P	P		C
BYgTOW17F08	1692	YFL044C	OTU1	17	F	8	62	6	+		H. Moriya	B-3-2	P1	3383 (upYFL044C)	cggccgctctagaactagtggatccCAATTGGTAGAACTGAAGTTGTG	3384 (downYFL044C)	attgggtaccgggccccccctcgagGTAAGCGAATTCAGCGATACTCA	1374	P	P		A
BYgTOW17G08	1693	YFL042C		17	G	8	63	6	+		H. Moriya	B-3-2	P1	3385 (upYFL042C)	cggccgctctagaactagtggatccTTGGGAGGGTCCCCACATTTTCA	3386 (downYFL042C)	attgggtaccgggccccccctcgagTGCTCCAGTAACTTTCAGTTTCA	3220	P	P		A
BYgTOW17H08	1694	YFL041W-A		17	H	8	64	6	+		H. Moriya	B-3-2	P1	3387 (upYFL041W-A)	cggccgctctagaactagtggatccTTCCCAGTTATCTACATCCGACA	3388 (downYFL041W-A)	attgggtaccgggccccccctcgagCCACACGAACGAGTAGAACAACA	1441	P	P		A
BYgTOW17A09	1695	YFL041W	FET5	17	A	9	65	6	+		H. Moriya	B-3-2	P1	3389 (upYFL041W)	cggccgctctagaactagtggatccAAAAAGCTGCTCAAGCTAAGATA	3390 (downYFL041W)	attgggtaccgggccccccctcgagGACAATAGCTTTCATTGCTGTCA	2471	P	P		A
BYgTOW17B09	1696	YFL040W		17	B	9	66	6	slow		H. Moriya	B-3-2	P1	3391 (upYFL040W)	cggccgctctagaactagtggatccGAAATAGAGGTTTCTCGCGGCTA	3392 (downYFL040W)	attgggtaccgggccccccctcgagATCGTTCACCACAAGTGTTTCTA	2299	P	P		A
BYgTOW17C09	1697	YFL039C	ACT1	17	C	9	67	6	+		H. Moriya	B-3-2	P1	3393 (upYFL039C)	cggccgctctagaactagtggatccAACACCGGTGGGGGCTGCTGTTG	3394 (downYFL039C)	attgggtaccgggccccccctcgagAGCGATGAAGAGATGATCATATG	2439	P	P		A
BYgTOW17D09	1698	YFL038C	YPT1	17	D	9	68	6	-		H. Moriya	B-3-2	P1	3395 (upYFL038C)	cggccgctctagaactagtggatccCGAGATATGAATGATTTCTCTCA	3396 (downYFL038C)	attgggtaccgggccccccctcgagGCGCTAGAACATACCAGAATCCA	1686	P	P		A
BYgTOW17E09	1699	YFL037W	TUB2	17	E	9	69	6	slow	no growth (y)	H. Moriya	B-3-2	P1	3397 (upYFL037W)	cggccgctctagaactagtggatccCAGGTAATCGTACTCGCTATTCA	3398 (downYFL037W)	attgggtaccgggccccccctcgagCGATTTATAGGCCGGTCTCAGCA	2842	P	N		A
BYgTOW17F09	1700	YFL036W	RPO41	17	F	9	70	6	+		H. Moriya	B-3-2	P1	3399 (upYFL036W)	cggccgctctagaactagtggatccCCAATCACTGAGAATTTTGAATA	3400 (downYFL036W)	attgggtaccgggccccccctcgagCAGGGCAAAATTATTTATAATTA	5353	P	P		A
BYgTOW17G09	1701	YFL034C-B	MOB2	17	G	9	71	6	+		H. Moriya	B-3-2	P1	3401 (upYFL034C-B)	cggccgctctagaactagtggatccGACGAAGAAGAGGATGACGAATA	3402 (downYFL034C-B)	attgggtaccgggccccccctcgagAACAGTCAATATTTTTTCTCGTG	1452	P	P		A
BYgTOW17H09	1702	YFL034C-A	RPL22B	17	H	9	72	6	+		H. Moriya	B-3-2	P1	3403 (upYFL034C-A)	cggccgctctagaactagtggatccTAAATCTTCCTCCGAATCGGACA	3404 (downYFL034C-A)	attgggtaccgggccccccctcgagATACTTGAAGTTGAAGAAGGACA	1529	P	P		A
BYgTOW17A10	1703	YFL034W		17	A	10	73	6	+		H. Moriya	B-3-2	P1	3405 (upYFL034W)	cggccgctctagaactagtggatccAAATTAACGTACGTTTGGAGCCA	3406 (downYFL034W)	attgggtaccgggccccccctcgagAGCGATTCTGATGAAACGCACTG	4228	P	P		C
BYgTOW17B10	1704	YFL033C	RIM15	17	B	10	74	6	+		H. Moriya	B-3-2	P1	3407 (upYFL033C)	cggccgctctagaactagtggatccTAGTTCAAAATCAGTCATTTCCA	3408 (downYFL033C)	attgggtaccgggccccccctcgagTTCTCTTTCCCAGATGATATCTA	6527	P	P		B
BYgTOW17C10	1705	YFL031W	HAC1	17	C	10	75	6	+		H. Moriya	B-3-2	P1	3409 (upYFL031W)	cggccgctctagaactagtggatccTGCGGTGTTACTTCTATTGAACA	3410 (downYFL031W)	attgggtaccgggccccccctcgagCAGCGTATCTACAGATTTAGTCA	2450	P	P		A
BYgTOW17D10	1706	YFL030W	AGX1	17	D	10	76	6	+		H. Moriya	B-3-2	P1	3411 (upYFL030W)	cggccgctctagaactagtggatccAATGATTTCTTCATCACTTCATG	3412 (downYFL030W)	attgggtaccgggccccccctcgagTTGCAAGAATTAGAAAAGCCATA	1954	P	P		A
BYgTOW17E10	1707	YFL029C	CAK1	17	E	10	77	6	+		H. Moriya	B-3-2	P1	3413 (upYFL029C)	cggccgctctagaactagtggatccCCTGACAAAGAGATTGGTATATA	3414 (downYFL029C)	attgggtaccgggccccccctcgagCTAGCTCTTCAGAGGAAAAAGTG	1402	P	P		A
BYgTOW17F10	1708	YFL028C	CAF16	17	F	10	78	6	+		H. Moriya	B-3-2	P1	3415 (upYFL028C)	cggccgctctagaactagtggatccAAACTGGGGCATCCAACTAGATA	3416 (downYFL028C)	attgggtaccgggccccccctcgagAATGTCTATACTATCCAGTTTCA	1304	P	P		A
BYgTOW17G10	1709	YFL027C	GYP8	17	G	10	79	6	+		H. Moriya	B-3-2	P1	3417 (upYFL027C)	cggccgctctagaactagtggatccCAATGAAGGAGCCGCATCAGACA	3418 (downYFL027C)	attgggtaccgggccccccctcgagCTCAATAGCAAATTGGGAAACCA	2413	P	P		A
BYgTOW17H10	1710	YFL026W	STE2	17	H	10	80	6	+		H. Moriya	B-3-2	P1	3419 (upYFL026W)	cggccgctctagaactagtggatccATGAAATAATGACCTTAATGGCA	3420 (downYFL026W)	attgggtaccgggccccccctcgagCTATTTTTCGAAACAATACATTA	2279	P	P		A
BYgTOW17A11	1711	YFL025C	BST1	17	A	11	81	6	+		H. Moriya	B-3-2	P1	3421 (upYFL025C)	cggccgctctagaactagtggatccATAACCCAGAAAAATTCATCATG	3422 (downYFL025C)	attgggtaccgggccccccctcgagACTGAAGATAATAATAATTTATG	4018	P	P		A
BYgTOW17B11	1712	YFL024C	EPL1	17	B	11	82	6	+		H. Moriya	B-3-2	P1	3423 (upYFL024C)	cggccgctctagaactagtggatccTACGCTGGCCGCTAACAAATCCA	3424 (downYFL024C)	attgggtaccgggccccccctcgagACTAACTAATCTCCTGATACCCA	3798	P	P		A
BYgTOW17C11	1713	YFL023W	BUD27	17	C	11	83	6	-		H. Moriya	B-3-2	P1	3425 (upYFL023W)	cggccgctctagaactagtggatccTATAGCGTTTGAAGGTGTCGGCA	3426 (downYFL023W)	attgggtaccgggccccccctcgagTTGGACGAAGACTTGTACGAATA	3200	P	P		B
BYgTOW17D11	1714	YFL022C	FRS2	17	D	11	84	6	+		H. Moriya	B-3-2	P1	3427 (upYFL022C)	cggccgctctagaactagtggatccAAGCAAAGGAAAGAAAACGTGCA	3428 (downYFL022C)	attgggtaccgggccccccctcgagCTCCATATGGACAGTAAACCATA	2636	P	P		A
BYgTOW17E11	1715	YFL021W	GAT1	17	E	11	85	6	+		H. Moriya	B-3-2	P1	20058 (YFL021W_1)	cggccgctctagaactagtggatccCAATTCATCTAGTTTTTTTAGAA	20059 (YFL021W_2)	attgggtaccgggccccccctcgagTCTGCCTGATGAAAGAAAATCCT	3033	N	N		A
BYgTOW17F11	1716	YFL020C	PAU5	17	F	11	86	6	+		H. Moriya	B-3-2	P1	3431 (upYFL020C)	cggccgctctagaactagtggatccTATGATAAAGCTATTCATTGTTG	3432 (downYFL020C)	attgggtaccgggccccccctcgagGATTGGTTGAATCTGAATTTATA	4172	P	P		A
BYgTOW17G11	1717	YFL018C	LPD1	17	G	11	87	6	-		H. Moriya	B-3-2	P1	3433 (upYFL018C)	cggccgctctagaactagtggatccCTTCAGTTCAGGGGTAGAAACCA	3434 (downYFL018C)	attgggtaccgggccccccctcgagGGCGATTGAAGTTAATTTGACCA	4146	P	P		A
BYgTOW17H11	1718	YFL017W-A	SMX2	17	H	11	88	6	+		H. Moriya	B-3-2	P1	3435 (upYFL017W-A)	cggccgctctagaactagtggatccTAGGAGTGATCTGATTCTTAACA	3436 (downYFL017W-A)	attgggtaccgggccccccctcgagGTGGAAATGCAAATTAGAAAATA	902	P	P		A
BYgTOW17A12	1719	YFL017C	GNA1	17	A	12	89	6	+		H. Moriya	B-3-2	P1	3437 (upYFL017C)	cggccgctctagaactagtggatccATCAAAGGTGACAAAAAAAATTA	3438 (downYFL017C)	attgggtaccgggccccccctcgagCTAGAGGCTCTAGATGCCATATA	815	P	P		A
BYgTOW17B12	1720	YFL016C	MDJ1	17	B	12	90	6	-		H. Moriya	B-3-2	P1	3439 (upYFL016C)	cggccgctctagaactagtggatccTCCTTTTCTACCTGCGTCAGACA	3440 (downYFL016C)	attgggtaccgggccccccctcgagATAAAATCCATCGGGTAAGCTCA	2840	P	P		A
BYgTOW17C12	1721	YFL014W	HSP12	17	C	12	91	6	+		H. Moriya	B-3-2	P1	3441 (upYFL014W)	cggccgctctagaactagtggatccCAATACACCTTGTTGGAAAGCCA	3442 (downYFL014W)	attgggtaccgggccccccctcgagACCGCCATGTTTAAGCTGGAGTG	1662	P	P		A
BYgTOW17D12	1722	YFL013C	IES1	17	D	12	92	6	+		H. Moriya	B-3-2	P1	3443 (upYFL013C)	cggccgctctagaactagtggatccCCTTTTTGGTCGGGATTTGGGCA	3444 (downYFL013C)	attgggtaccgggccccccctcgagGAAGAAGACCCAACCAAGAAGTA	3108	P	P		A
BYgTOW17E12	1723	YFL012W		17	E	12	93	6	+		H. Moriya	B-3-2	P1	3445 (upYFL012W)	cggccgctctagaactagtggatccTGGATCGTATACTCTCTTCCCCA	3446 (downYFL012W)	attgggtaccgggccccccctcgagAATGGAAACACTTGAACTAACCA	2461	P	P		A
BYgTOW17F12	1724	YFL011W	HXT10	17	F	12	94	6	+		H. Moriya	B-3-2	P1	3447 (upYFL011W)	cggccgctctagaactagtggatccCTCAGATCATTTCAAAATTTTTA	3448 (downYFL011W)	attgggtaccgggccccccctcgagATATACTTGCAAAGATCGGTCCA	3943	P	P		A
BYgTOW17G12	1725	YFL010W-A	AUA1	17	G	12	95	6	-		H. Moriya	B-3-2	P1	3449 (upYFL010W-A)	cggccgctctagaactagtggatccTTAGTTATTGTTGATAGTAAATA	3450 (downYFL010W-A)	attgggtaccgggccccccctcgagCTCAGCTAAGGGAAACGACCCCA	2206	N	P		A
BYgTOW17H12	1726	YFL010C	WWM1	17	H	12	96	6	-		H. Moriya	B-3-2	P1	3451 (upYFL010C)	cggccgctctagaactagtggatccCTCAGCTAAGGGAAACGACCCCA	3452 (downYFL010C)	attgggtaccgggccccccctcgagTTAGTTATTGTTGATAGTAAATA	2206	P	P		A
BYgTOW18A01	1727	YFL009W	CDC4	18	A	1	1	6	+		H. Moriya	B-3-2	P1	3453 (upYFL009W)	cggccgctctagaactagtggatccAGGATTACTTTTACTTTGAGCCA	3454 (downYFL009W)	attgggtaccgggccccccctcgagTTCTAAGCCAACTAAACGTCCCA	3733	P	P		A
BYgTOW18B01	1728	YFL008W	SMC1	18	B	1	2	6	+		H. Moriya	B-3-2	P1	3455 (upYFL008W)	cggccgctctagaactagtggatccACGAGGACAACTATAATACCATG	3456 (downYFL008W)	attgggtaccgggccccccctcgagATCATCGTCATTGTTAGCGGTCA	5042	P	P		A
BYgTOW18C01	1729	YFL007W	BLM10	18	C	1	3	6	+		H. Moriya	B-3-2	P1	20054 (YFL007W_1)	cggccgctctagaactagtggatccCAATGCAAGAGCTTTGGAGAGAT	20055 (YFL007W_2)	attgggtaccgggccccccctcgagATCAATAAAATTTTCATAATAGA	7932: 4 primers	N	N
BYgTOW18D01	1730	YFL005W	SEC4	18	D	1	4	6	-		H. Moriya	B-3-2	P1	3459 (upYFL005W)	cggccgctctagaactagtggatccCTATGGAGAAGTTACTATGCCTG	3460 (downYFL005W)	attgggtaccgggccccccctcgagAGCCAACTTCACTCCAAACAGCA	1946	P	P		A
BYgTOW18E01	1731	YFL004W	VTC2	18	E	1	5	6	+		H. Moriya	B-3-2	P1	3461 (upYFL004W)	cggccgctctagaactagtggatccAGTTCTAAATCAAATTGCTGTTG	3462 (downYFL004W)	attgggtaccgggccccccctcgagTTCATCGAAAATTTTGAAGAATA	3586	P	P		A
BYgTOW18F01	1732	YFL003C	MSH4	18	F	1	6	6	+		H. Moriya	B-3-2	P1	3463 (upYFL003C)	cggccgctctagaactagtggatccTTGATGTAATTGTTGGGATTCCA	3464 (downYFL003C)	attgggtaccgggccccccctcgagTTAATGGGGCCAAGCAGTGATTA	3954	P	P		A
BYgTOW18G01	1733	YFL002W-A-B		18	G	1	7	6	+		H. Moriya	B-3-2	P1	3465 (upYFL002W-A-B)	cggccgctctagaactagtggatccACTAGATAGATTAGATTCACTCA	3466 (downYFL002W-A-B)	attgggtaccgggccccccctcgagCAAGGCAATTTTGACGACTTATA	8003	N	N		B
BYgTOW18H01	1734	YFL002C	SPB4	18	H	1	8	6	+		H. Moriya	B-3-2	P1	3467 (upYFL002C)	cggccgctctagaactagtggatccTAGCCTTCTAATGAAATTACTCA	3468 (downYFL002C)	attgggtaccgggccccccctcgagAGGCCAGCAACAGAAAGAATCTA	7657	P	P		A
BYgTOW18A02	1735	YFL001W	DEG1	18	A	2	9	6	+		H. Moriya	B-3-2	P1	11633 (upYFL001W)	cggccgctctagaactagtggatccATCCCATTCCAATGACTTTGACA	11634 (downYFL001W)	attgggtaccgggccccccctcgagTGAAAAGAAATATAGTCTTCAAG	1599	P	P		F
BYgTOW18B02	1736	YFR001W	LOC1	18	B	2	10	6	slow		H. Moriya	B-3-2	P1	11635 (upYFR001W)	cggccgctctagaactagtggatccAATAGGTTGAAAGTTAGAAATTA	11636 (downYFR001W)	attgggtaccgggccccccctcgagATTTCCGCGCAACGTCTCCAGCA	1412	P	P		B
BYgTOW18C02	1737	YFR002W	NIC96	18	C	2	11	6	slow		H. Moriya	B-3-2	P1	3473 (upYFR002W)	cggccgctctagaactagtggatccAAAAAAGTCTCATTTGCTCAATA	3474 (downYFR002W)	attgggtaccgggccccccctcgagAAACAGCAGGAAAAGAAGGACTG	2979	P	P		A
BYgTOW18D02	1738	YFR003C	YPI1	18	D	2	12	6	+		H. Moriya	B-3-2	P1	3475 (upYFR003C)	cggccgctctagaactagtggatccCATCAATCTCTGTAGTCGTTCCA	3476 (downYFR003C)	attgggtaccgggccccccctcgagATTAATATAGACGTCTCTCTATG	904	P	P		A
BYgTOW18E02	1739	YFR004W	RPN11	18	E	2	13	6	+		H. Moriya	B-3-2	P1	3477 (upYFR004W)	cggccgctctagaactagtggatccCATAGCCATTTGATTTCCACTCA	3478 (downYFR004W)	attgggtaccgggccccccctcgagCAAGTATGGGAAAAGCAAGAGTG	1449	P	P		A
BYgTOW18F02	1740	YFR005C	SAD1	18	F	2	14	6	+		H. Moriya	B-3-2	P1	3479 (upYFR005C)	cggccgctctagaactagtggatccAAGAGAGATTGGTTCAAGGCACA	3480 (downYFR005C)	attgggtaccgggccccccctcgagGTTAATTCAGTGGCAATTAAATA	1877	P	P		A
BYgTOW18G02	1741	YFR006W		18	G	2	15	6	slow		H. Moriya	B-3-2	P1	3481 (upYFR006W)	cggccgctctagaactagtggatccTCTCCTTTTGTTATCAACCTCCA	3482 (downYFR006W)	attgggtaccgggccccccctcgagTGCTAGTTTATGCGTATCGACCA	3471	P	P		A
BYgTOW18H02	1742	YFR007W		18	H	2	16	6	+		H. Moriya	B-3-2	P1	3483 (upYFR007W)	cggccgctctagaactagtggatccTCAGGTTTCCACGTAATCGTTTA	3484 (downYFR007W)	attgggtaccgggccccccctcgagCAAAACGTTGATTTGGTCACTCA	2829	P	P		A
BYgTOW18A03	1743	YFR008W	FAR7	18	A	3	17	6	-		H. Moriya	B-3-2	P1	3485 (upYFR008W)	cggccgctctagaactagtggatccATCGTCCATATCCGCAACGACTA	3486 (downYFR008W)	attgggtaccgggccccccctcgagCACTTGCGAACCGATGCTTGCCA	2174	P	P		A
BYgTOW18B03	1744	YFR009W	GCN20	18	B	3	18	6	+		H. Moriya	B-3-2	P1	3487 (upYFR009W)	cggccgctctagaactagtggatccCTGAGGTTACATGCACAAGATTG	3488 (downYFR009W)	attgggtaccgggccccccctcgagGAACTCAAACGTTTCTCCGCTCA	3912	P	P		A
BYgTOW18C03	1745	YFR010W	UBP6	18	C	3	19	6	+		H. Moriya	B-3-2	P1	3489 (upYFR010W)	cggccgctctagaactagtggatccGCAGGTGTGGTTAAAAAGCATTG	3490 (downYFR010W)	attgggtaccgggccccccctcgagTTCAAGAAGCTCGTTATGGGTTG	2045	P	P		A
BYgTOW18D03	1746	YFR011C		18	D	3	20	6	slow		H. Moriya	B-3-2	P1	3491 (upYFR011C)	cggccgctctagaactagtggatccTAAAATCAATTTATAATTTAGCA	3492 (downYFR011C)	attgggtaccgggccccccctcgagATGTATAAAGGATTTGGTCTGTA	1368	P	P		A
BYgTOW18E03	1747	YFR012W		18	E	3	21	6	+		H. Moriya	B-3-2	P1	3493 (upYFR012W)	cggccgctctagaactagtggatccCACTTTGGAAGTGTTTGAACCCA	3494 (downYFR012W)	attgggtaccgggccccccctcgagGGGCTTGTACTTTCTGGGGAGCA	2011	P	P		A
BYgTOW18F03	1748	YFR012W-A		18	F	3	22	6	+		H. Moriya	B-3-2	P1	3495 (upYFR012W-A)	cggccgctctagaactagtggatccCAGTCAGACAGAAAACATAGCTA	3496 (downYFR012W-A)	attgggtaccgggccccccctcgagGATAGAATTGGATGGAGAATCCA	1471	P	P		A
BYgTOW18G03	1749	YFR013W	IOC3	18	G	3	23	6	+		H. Moriya	B-3-2	P1	3497 (upYFR013W)	cggccgctctagaactagtggatccCAACCAGCTTATACTTTCCAATG	3498 (downYFR013W)	attgggtaccgggccccccctcgagAAGGATACCAAAACAGAAGAATG	3273	P	P		A
BYgTOW18H03	1750	YFR014C	CMK1	18	H	3	24	6	+		H. Moriya	B-3-2	P1	3499 (upYFR014C)	cggccgctctagaactagtggatccTCTGCATACTACGAGGATAATTA	3500 (downYFR014C)	attgggtaccgggccccccctcgagAGAGTTAAAAGGCAGCGCACTTA	2026	P	P		A
BYgTOW18A04	1751	YFR015C	GSY1	18	A	4	25	6	+		H. Moriya	B-3-2	P1	3501 (upYFR015C)	cggccgctctagaactagtggatccGAACTCATTTACGATACTATTTA	3502 (downYFR015C)	attgggtaccgggccccccctcgagCTTTTCTGAAACTTTGTCGTCCA	3211	P	P		A
BYgTOW18B04	1752	YFR016C		18	B	4	26	6	+		H. Moriya	B-3-2	P1	3503 (upYFR016C)	cggccgctctagaactagtggatccCTTCACATGTTTGGAGAGAAGTA	3504 (downYFR016C)	attgggtaccgggccccccctcgagATGATTTTGTAAGTCACGAGCCA	5925	P	P		A
BYgTOW18C04	1753	YFR017C		18	C	4	27	6	+		H. Moriya	B-3-2	P1	3505 (upYFR017C)	cggccgctctagaactagtggatccTCACTACGCTCCCGTAACCAGTG	3506 (downYFR017C)	attgggtaccgggccccccctcgagTTCTACAGTCAAAGATTCTACCA	2430	P	P		A
BYgTOW18D04	1754	YFR018C		18	D	4	28	6	+		H. Moriya	B-3-2	P1	3507 (upYFR018C)	cggccgctctagaactagtggatccTGCATGGGGTTCTTCCGATGACA	3508 (downYFR018C)	attgggtaccgggccccccctcgagCGTGTTCAAGTGGGGATCTGTCA	1687	P	P		A
BYgTOW18E04	1755	YFR019W	FAB1	18	E	4	29	6	+		H. Moriya	B-3-2	P1	3509 (upYFR019W)	cggccgctctagaactagtggatccAGGCAATACGTACTTCATTCCCA	3510 (downYFR019W)	attgggtaccgggccccccctcgagGATAGTAGGTGATGAATCAGACA	10636	P	P		B
BYgTOW18F04	1756	YFR021W	ATG18	18	F	4	30	6	+		H. Moriya	B-3-2	P1	3511 (upYFR021W)	cggccgctctagaactagtggatccCCGTGGTATTGGGAAGGAAATTA	3512 (downYFR021W)	attgggtaccgggccccccctcgagTGATTTACCGCTACTGAAGCCCA	5541	P	P		A
BYgTOW18G04	1757	YFR022W	ROG3	18	G	4	31	6	+		H. Moriya	B-3-2	P1	3513 (upYFR022W)	cggccgctctagaactagtggatccCAGTATTCCATCTTGATGGATTG	3514 (downYFR022W)	attgggtaccgggccccccctcgagTTTTTTGTTTGAAATAGAATACA	3606	P	P		A
BYgTOW18H04	1758	YFR023W	PES4	18	H	4	32	6	+		H. Moriya	B-3-2	P1	3515 (upYFR023W)	cggccgctctagaactagtggatccCTATCAAAGGGTAACAAACGATA	3516 (downYFR023W)	attgggtaccgggccccccctcgagGCAAATTACGTTGAACTAGTTTA	2972	P	P		A
BYgTOW18A05	1759	YFR024C-A	LSB3	18	A	5	33	6	slow		H. Moriya	B-3-2	P1	3517 (upYFR024C-A)	cggccgctctagaactagtggatccGATCCCTTTTGGGCCAATATATA	3518 (downYFR024C-A)	attgggtaccgggccccccctcgagAGCTCGTTAGGATTTAAAAGATG	2080	P	P		A
BYgTOW18B05	1760	YFR025C	HIS2	18	B	5	34	6	+		H. Moriya	B-3-2	P1	3519 (upYFR025C)	cggccgctctagaactagtggatccATATCTTATAGCTCTGGAAAGTG	3520 (downYFR025C)	attgggtaccgggccccccctcgagTGGAATAGGATTGTTAATACCCA	2361	P	P		A
BYgTOW18C05	1761	YFR026C		18	C	5	35	6	+		H. Moriya	B-3-2	P1	3521 (upYFR026C)	cggccgctctagaactagtggatccTCTCTGCGATTTCCTAGCTTTCA	3522 (downYFR026C)	attgggtaccgggccccccctcgagGGAGTGTGAATGGTGTGAGTGCA	2748	P	P		A
BYgTOW18D05	1762	YFR027W	ECO1	18	D	5	36	6	+		H. Moriya	B-3-2	P1	3523 (upYFR027W)	cggccgctctagaactagtggatccAATTGCTACTGCATAGGGCGTCA	3524 (downYFR027W)	attgggtaccgggccccccctcgagATAAGTGGCTCCATCAAGAAATA	2202	P	P		A
BYgTOW18E05	1763	YFR028C	CDC14	18	E	5	37	6	-		H. Moriya	B-3-2	P1	3525 (upYFR028C)	cggccgctctagaactagtggatccCCACTTTTGTCTATGAGAGTGCA	3526 (downYFR028C)	attgggtaccgggccccccctcgagTTACTATTGCCGGTATACATATG	2686	P	P		A
BYgTOW18F05	1764	YFR029W	PTR3	18	F	5	38	6	+		H. Moriya	B-3-2	P1	3527 (upYFR029W)	cggccgctctagaactagtggatccGTCGAGGTATACACTCCTACGCA	3528 (downYFR029W)	attgggtaccgggccccccctcgagATTGGTAGCAAACTCAACTGGCA	3290	P	P		A
BYgTOW18G05	1765	YFR030W	MET10	18	G	5	39	6	+		H. Moriya	B-3-2	P1	3529 (upYFR030W)	cggccgctctagaactagtggatccTGTAAGCAAATATTCCACAAATA	3530 (downYFR030W)	attgggtaccgggccccccctcgagACCTCCGTAGTTAGTATAATGTG	3667	P	P		A
BYgTOW18H05	1766	YFR031C	SMC2	18	H	5	40	6	+		H. Moriya	B-3-2	P1	3531 (upYFR031C)	cggccgctctagaactagtggatccGGTTCTCAAAAGACCCAAGATTA	3532 (downYFR031C)	attgggtaccgggccccccctcgagAGATACATTTTAGAAGTCTACTA	4134	P	P		A
BYgTOW18A06	1767	YFR031C-A	RPL2A	18	A	6	41	6	-		H. Moriya	B-3-2	P1	3533 (upYFR031C-A)	cggccgctctagaactagtggatccCGTCCAACCGTGGCTGCTACTTA	3534 (downYFR031C-A)	attgggtaccgggccccccctcgagAATAATCAATTCCTCTACCTTCA	2030	P	P		A
BYgTOW18B06	1768	YFR032C		18	B	6	42	6	+		H. Moriya	B-3-2	P1	3535 (upYFR032C)	cggccgctctagaactagtggatccGCTTTGGCTGCTGCCAAGAAATA	3536 (downYFR032C)	attgggtaccgggccccccctcgagAAATCACGGTGCTGACATACCCA	1886	P	P		A
BYgTOW18C06	1769	YFR032C-A	RPL29	18	C	6	43	6	+		H. Moriya	B-3-2	P1	3537 (upYFR032C-A)	cggccgctctagaactagtggatccGGAAATGCAGGTAGCCAAATCTG	3538 (downYFR032C-A)	attgggtaccgggccccccctcgagGTCATTGTTAACTTGTTCTGTCA	797	P	P		A
BYgTOW18D06	1770	YFR032C-B		18	D	6	44	6	+		H. Moriya	B-3-2	P1	3539 (upYFR032C-B)	cggccgctctagaactagtggatccAGATTATTTGACAAATTAAAGTA	3540 (downYFR032C-B)	attgggtaccgggccccccctcgagGGTATGGTTCTTAGACTTAGCCA	935	P	P		A
BYgTOW18E06	1771	YFR033C	QCR6	18	E	6	45	6	+		H. Moriya	B-3-2	P1	3541 (upYFR033C)	cggccgctctagaactagtggatccCTACAGCAGAACGTGAGCACGTG	3542 (downYFR033C)	attgggtaccgggccccccctcgagTTCCCGAGCGCGGCTAGCGACCA	1093	P	P		B
BYgTOW18F06	1772	YFR034C	PHO4	18	F	6	46	6	slow		H. Moriya	B-3-2	P1	20062 (YFR034C_1)	cggccgctctagaactagtggatccGTGCGATGTTATTGTTGCTGTTT	20063 (YFR034C_2)	attgggtaccgggccccccctcgagGTTCTCTCAAATCTTCCAACTGA	2439	P	P		A
BYgTOW18G06	1773	YFR035C		18	G	6	47	6	+		H. Moriya	B-3-2	P1	3545 (upYFR035C)	cggccgctctagaactagtggatccGGTGGTAGGGGCCCTTCTGATCA	3546 (downYFR035C)	attgggtaccgggccccccctcgagTCCCTCAGAAGTTGTACGGCCCA	1050	P	P		B
BYgTOW18H06	1774	YFR036W	CDC26	18	H	6	48	6	+		H. Moriya	B-3-2	P1	3547 (upYFR036W)	cggccgctctagaactagtggatccCTTTGTTTTGTCACTCGCGCTCA	3548 (downYFR036W)	attgggtaccgggccccccctcgagGTGTACAAACCGTGGTCATTGTA	1093	P	P		A
BYgTOW18A07	1775	YFR037C	RSC8	18	A	7	49	6	+		H. Moriya	B-3-2	P1	3549 (upYFR037C)	cggccgctctagaactagtggatccCGCCGCGTTTGAGCATCTGCTCA	3550 (downYFR037C)	attgggtaccgggccccccctcgagCCCTTCTACATCCGCGAGGAATA	2089	P	P		A
BYgTOW18B07	1776	YFR038W	IRC5	18	B	7	50	6	+		H. Moriya	B-3-2	P1	3551 (upYFR038W)	cggccgctctagaactagtggatccCTTATCCTTTTCAGTGTCGCTCA	3552 (downYFR038W)	attgggtaccgggccccccctcgagGAATTTGTACGGCAAGAACATTG	2872	P	P		A
BYgTOW18C07	1777	YFR039C		18	C	7	51	6	+		H. Moriya	B-3-2	P1	3553 (upYFR039C)	cggccgctctagaactagtggatccCTGTCCAAATGGCCAAAACGACA	3554 (downYFR039C)	attgggtaccgggccccccctcgagTTTGAAACAACCTCCGGTCTTTA	2347	P	P		A
BYgTOW18D07	1778	YFR040W	SAP155	18	D	7	52	6	+		H. Moriya	B-3-2	P1	3555 (upYFR040W)	cggccgctctagaactagtggatccCGTTACTTTGAAAACGGCCTTCA	3556 (downYFR040W)	attgggtaccgggccccccctcgagAAAGTGATCTATTCACGTAAATG	3870	P	P		A
BYgTOW18E07	1779	YFR041C	ERJ5	18	E	7	53	6	+		H. Moriya	B-3-2	P1	3557 (upYFR041C)	cggccgctctagaactagtggatccATGCGTCAACTTGATACCTGCCA	3558 (downYFR041C)	attgggtaccgggccccccctcgagGATAATGATTATGATCATGAATG	1254	P	P		A
BYgTOW18F07	1780	YFR042W	KEG1	18	F	7	54	6	+		H. Moriya	B-3-2	P1	3559 (upYFR042W)	cggccgctctagaactagtggatccCGCAGGTTTCCAGTAACCGTTCA	3560 (downYFR042W)	attgggtaccgggccccccctcgagGACGAACTATCCAGATATTTATG	905	P	P		A
BYgTOW18G07	1781	YFR043C	IRC6	18	G	7	55	6	+		H. Moriya	B-3-2	P1	3561 (upYFR043C)	cggccgctctagaactagtggatccTACTCTGAATCGCCAGAAAACTA	3562 (downYFR043C)	attgggtaccgggccccccctcgagTACAAAAAACTATTAACAAAATG	978	P	P		A
BYgTOW18H07	1782	YFR044C	DUG1	18	H	7	56	6	+		H. Moriya	B-3-2	P1	3563 (upYFR044C)	cggccgctctagaactagtggatccTTTACTACTTACCTGGTTAGCCA	3564 (downYFR044C)	attgggtaccgggccccccctcgagATTCTGGGGGTATTGAAGAACCA	2217	P	P		A
BYgTOW18A08	1783	YFR045W		18	A	8	57	6	+		H. Moriya	B-3-2	P1	3565 (upYFR045W)	cggccgctctagaactagtggatccAACGGAAGTAAGTGAGTGAGACA	3566 (downYFR045W)	attgggtaccgggccccccctcgagAGAATTGAAAGTTATTTGTTCTA	1683	P	P		A
BYgTOW18B08	1784	YFR046C	CNN1	18	B	8	58	6	+		H. Moriya	B-3-2	P1	3567 (upYFR046C)	cggccgctctagaactagtggatccTTCTCATTGAAACTGGCTCATTG	3568 (downYFR046C)	attgggtaccgggccccccctcgagCTAGGCTTCTCTTCCAGGTCTTG	1326	P	P		A
BYgTOW18C08	1785	YFR047C	BNA6	18	C	8	59	6	+		H. Moriya	B-3-2	P1	3569 (upYFR047C)	cggccgctctagaactagtggatccTGGTTGGTTAGCCTTATAACTCA	3570 (downYFR047C)	attgggtaccgggccccccctcgagGGCGGCCTTCCTGGGAGTGCTCA	2033	P	P		A
BYgTOW18D08	1786	YFR048W	RMD8	18	D	8	60	6	+		H. Moriya	B-3-2	P1	3571 (upYFR048W)	cggccgctctagaactagtggatccCAATAAGTGTTCATAAACAGGCA	3572 (downYFR048W)	attgggtaccgggccccccctcgagTAATCTTATAGGTGTAGCAATCA	3403	P	P		A
BYgTOW18E08	1787	YFR049W	YMR31	18	E	8	61	6	+		H. Moriya	B-3-2	P1	3573 (upYFR049W)	cggccgctctagaactagtggatccATTCATCGTCATACTTCTACATA	3574 (downYFR049W)	attgggtaccgggccccccctcgagGGCTACGGTACTCAAAAAATTTA	978	P	P		A
BYgTOW18F08	1788	YFR050C	PRE4	18	F	8	62	6	+		H. Moriya	B-3-2	P1	3575 (upYFR050C)	cggccgctctagaactagtggatccTCAGATGAATATCTTGTCCAATA	3576 (downYFR050C)	attgggtaccgggccccccctcgagATAAATAGCGGTGGTGCATGGTG	1315	P	P		A
BYgTOW18G08	1789	YFR051C	RET2	18	G	8	63	6	+		H. Moriya	B-3-2	P1	3577 (upYFR051C)	cggccgctctagaactagtggatccGGTCAATTCGGCTAACGAGGGCA	3578 (downYFR051C)	attgggtaccgggccccccctcgagCCAACTGAAAGGATCGTGATTCA	2685	P	P		A
BYgTOW18H08	1790	YFR052W	RPN12	18	H	8	64	6	+		H. Moriya	B-3-2	P1	3579 (upYFR052W)	cggccgctctagaactagtggatccGATAGAAGCAGCCAAAACCACCA	3580 (downYFR052W)	attgggtaccgggccccccctcgagTCTCTTGGTATCATTGGCGCTTA	1835	P	P		A
BYgTOW18A09	1791	YFR053C	HXK1	18	A	9	65	6	+		H. Moriya	B-3-2	P1	20064 (YFR053C_1)	cggccgctctagaactagtggatccTGGCGTGGGGTGGGGTGATTATC	20065 (YFR053C_2)	attgggtaccgggccccccctcgagCTACGACTTTCTCCCTCTCTCCA	2958	P	P		B
BYgTOW18B09	1792	YFR055W	IRC7	18	B	9	66	6	-		H. Moriya	B-3-2	P1	20066 (YFR055W_1)	cggccgctctagaactagtggatccTCATAGGTATGCCGGCTCATTGT	20067 (YFR055W_2)	attgggtaccgggccccccctcgagAGTAGATAAAGCAGAATCATTTC	2523	P	P		A
BYgTOW18C09	1793	YFR057W		18	C	9	67	6	+		H. Moriya	B-3-2	P1	3585 (upYFR057W)	cggccgctctagaactagtggatccTTGGGATTTTCATGGGGTGGCTA	3586 (downYFR057W)	attgggtaccgggccccccctcgagCCACACACCACACCCACACACCA	4958	N	P		A
BYgTOW18D09	1794	YGL263W	COS12	18	D	9	68	7	+		H. Moriya	B-3-2	P1	20180 (YGL263W_1)	cggccgctctagaactagtggatccAGTCATTTGATCATACGCAGTTT	20181 (YGL263W_2)	attgggtaccgggccccccctcgagAAATATTAACTCAACCGTATGAA	2643	P	P		B
BYgTOW18E09	1795	YGL262W		18	E	9	69	7	-		H. Moriya	B-3-2	P1	3589 (upYGL262W)	cggccgctctagaactagtggatccCAATCAGCTTGCAATGATGTGTA	3590 (downYGL262W)	attgggtaccgggccccccctcgagGGTATCTACACTATCGCAAACTA	2404	P	P		A
BYgTOW18F09	1796	YGL261C	PAU11	18	F	9	70	7	+		H. Moriya	B-3-2	P1	3591 (upYGL261C)	cggccgctctagaactagtggatccGTTCAGAAACAAGAGCATCTCCA	3592 (downYGL261C)	attgggtaccgggccccccctcgagTTATATTTGATGTTAAAGTTATA	1067	P	P		A
BYgTOW18G09	1797	YGL260W		18	G	9	71	7	+		H. Moriya	B-3-2	P1	3593 (upYGL260W)	cggccgctctagaactagtggatccGGCGATTGAAGTTAATTTGACCA	3594 (downYGL260W)	attgggtaccgggccccccctcgagAGAGAGGATGGAAAACAATTGCA	1864	P	P		A
BYgTOW18H09	1798	YGL259W	YPS5	18	H	9	72	7	+		H. Moriya	B-3-2	P1	3595 (upYGL259W)	cggccgctctagaactagtggatccCCTCGTACAGAAGCTTATTGTTA	3596 (downYGL259W)	attgggtaccgggccccccctcgagCTTTCCTTGTCTTTCAAATGCCA	2118	P	P		A
BYgTOW18A10	1799	YGL258W-A		18	A	10	73	7	+		H. Moriya	B-3-2	P1	3597 (upYGL258W-A)	cggccgctctagaactagtggatccTCTTCAATGACATATACGTATTA	3598 (downYGL258W-A)	attgggtaccgggccccccctcgagAGTAAAAATGCTTAGGAAACTCA	2189	P	P		A
BYgTOW18B10	1800	YGL258W	VEL1	18	B	10	74	7	+		H. Moriya	B-3-2	P1	3599 (upYGL258W)	cggccgctctagaactagtggatccTTGGACGGCAAACTTGTATGGTA	3600 (downYGL258W)	attgggtaccgggccccccctcgagGACATATGGAATAAAGATATTTG	3132	P	P		A
BYgTOW18C10	1801	YGL257C	MNT2	18	C	10	75	7	+		H. Moriya	B-3-2	P1	3601 (upYGL257C)	cggccgctctagaactagtggatccAACGGCATACGTGATCCCAAGCA	3602 (downYGL257C)	attgggtaccgggccccccctcgagCCACCAGAAGCTGGTTTTGATTA	3226	P	P		A
BYgTOW18D10	1802	YGL256W	ADH4	18	D	10	76	7	+		H. Moriya	B-3-2	P1	20070 (YGL256W_1)	cggccgctctagaactagtggatccTTCGATAAATACTATTGGGGCTA	20071 (YGL256W_2)	attgggtaccgggccccccctcgagAATTAGAGATATCAAACCAAAAA	2649	P	P		A
BYgTOW18E10	1803	YGL255W	ZRT1	18	E	10	77	7	+		H. Moriya	B-3-2	P1	20068 (YGL255W_1)	cggccgctctagaactagtggatccAGACTTGAGATAGATGTACCTGG	20069 (YGL255W_2)	attgggtaccgggccccccctcgagGATGCAAGCTTGCTTTTTCTTTC	2631	P	P		A
BYgTOW18F10	1804	YGL254W	FZF1	18	F	10	78	7	+		H. Moriya	B-3-2	P1	3607 (upYGL254W)	cggccgctctagaactagtggatccGCTTTGATCGGTAAGTGGGCTTA	3608 (downYGL254W)	attgggtaccgggccccccctcgagTTTTTTTGGACCTAAATGAACCA	1873	P	P		A
BYgTOW18G10	1805	YGL253W	HXK2	18	G	10	79	7	+		H. Moriya	B-3-2	P1	3609 (upYGL253W)	cggccgctctagaactagtggatccGTCTGGGATTTATTCGAATACTG	3610 (downYGL253W)	attgggtaccgggccccccctcgagGGCGTGCAATTTTATGAAGAATA	2561	P	P		A
BYgTOW18H10	1806	YGL252C	RTG2	18	H	10	80	7	+		H. Moriya	B-3-2	P1	3611 (upYGL252C)	cggccgctctagaactagtggatccGGTTCCGATATAGAGTTTGAATG	3612 (downYGL252C)	attgggtaccgggccccccctcgagTCCGTTGGTATCATCGGTGCTTA	2572	P	P		A
BYgTOW18A11	1807	YGL251C	HFM1	18	A	11	81	7	+		H. Moriya	B-3-2	P1	3613 (upYGL251C)	cggccgctctagaactagtggatccTTTATGCGCTTCTTCTTCACTCA	3614 (downYGL251C)	attgggtaccgggccccccctcgagATCACTATCGCTAAGTGTTGACA	4472	P	P		A
BYgTOW18B11	1808	YGL250W	RMR1	18	B	11	82	7	+		H. Moriya	B-3-2	P1	3615 (upYGL250W)	cggccgctctagaactagtggatccGAGGCGATCAAACTTTGTTTTCA	3616 (downYGL250W)	attgggtaccgggccccccctcgagTACTTCCCAACGTTCAATAATCA	1508	P	P		A
BYgTOW18C11	1809	YGL249W	ZIP2	18	C	11	83	7	+		H. Moriya	B-3-2	P1	3617 (upYGL249W)	cggccgctctagaactagtggatccGTAGGTGAGGATTCTGAAGACTA	3618 (downYGL249W)	attgggtaccgggccccccctcgagTATAGTTATTTCGAATACAACCA	3064	P	P		A
BYgTOW18D11	1810	YGL248W	PDE1	18	D	11	84	7	+		H. Moriya	B-3-2	P1	3619 (upYGL248W)	cggccgctctagaactagtggatccAAGTTATTAACCTTAGAATGGTA	3620 (downYGL248W)	attgggtaccgggccccccctcgagTCTAGAAAAACTACGGAGTTCCA	1767	P	P		A
BYgTOW18E11	1811	YGL247W	BRR6	18	E	11	85	7	+		H. Moriya	B-3-2	P1	3621 (upYGL247W)	cggccgctctagaactagtggatccGAAGGCCACACTTTGTTTCTATA	3622 (downYGL247W)	attgggtaccgggccccccctcgagGAGTGGAGAAAATCTTTGAAATA	901	P	P		A
BYgTOW18F11	1812	YGL246C	RAI1	18	F	11	86	7	+		H. Moriya	B-3-2	P1	3623 (upYGL246C)	cggccgctctagaactagtggatccATTAATAGTCAAGGTAGATGGCA	3624 (downYGL246C)	attgggtaccgggccccccctcgagACAAAATCGGTTCGCCATGCATA	1543	P	P		A
BYgTOW18G11	1813	YGL245W	GUS1	18	G	11	87	7	+		H. Moriya	B-3-2	P1	3625 (upYGL245W)	cggccgctctagaactagtggatccGAACAAATTTGCACTAACACCCA	3626 (downYGL245W)	attgggtaccgggccccccctcgagTAAATCCTCATCTAAATCAGACA	2764	P	P		A
BYgTOW18H11	1814	YGL244W	RTF1	18	H	11	88	7	+		H. Moriya	B-3-2	P1	3627 (upYGL244W)	cggccgctctagaactagtggatccAACAAGTATGGTGCAAAGAAATA	3628 (downYGL244W)	attgggtaccgggccccccctcgagCCTTGTTCCTTGGCACGAAACCA	2204	P	P		A
BYgTOW18A12	1815	YGL243W	TAD1	18	A	12	89	7	+		H. Moriya	B-3-2	P1	3629 (upYGL243W)	cggccgctctagaactagtggatccATCAAATTTGACCTTAAGTTTTA	3630 (downYGL243W)	attgggtaccgggccccccctcgagGACGAAGAAGATGATAAAAAATG	1524	P	P		A
BYgTOW18B12	1816	YGL242C		18	B	12	90	7	+		H. Moriya	B-3-2	P1	3631 (upYGL242C)	cggccgctctagaactagtggatccTATTATCAATTCATTAATATCCA	3632 (downYGL242C)	attgggtaccgggccccccctcgagACCAGAACGGATGATGTGAAGTA	982	P	P		A
BYgTOW18C12	1817	YGL241W	KAP114	18	C	12	91	7	+		H. Moriya	B-3-2	P1	3633 (upYGL241W)	cggccgctctagaactagtggatccTAAAGAAGCACCTTCAGTATTCA	3634 (downYGL241W)	attgggtaccgggccccccctcgagTTTGTTTATTCCAATCGGGTCCA	3462	P	P		A
BYgTOW18D12	1818	YGL240W	DOC1	18	D	12	92	7	+		H. Moriya	B-3-2	P1	3635 (upYGL240W)	cggccgctctagaactagtggatccGTTCTTTCAGAAGCCCTTTTGTA	3636 (downYGL240W)	attgggtaccgggccccccctcgagAGCTACGGTTTCCAAATCGGACA	1139	P	P		A
BYgTOW18E12	1819	YGL238W	CSE1	18	E	12	93	7	+		H. Moriya	B-3-2	P1	3637 (upYGL238W)	cggccgctctagaactagtggatccTTCCAGGATGCTATATTACGTTA	3638 (downYGL238W)	attgggtaccgggccccccctcgagGCTGCAGCAGACAAAAAAACATA	3412	P	P		A
BYgTOW18F12	1820	YGL237C	HAP2	18	F	12	94	7	+		H. Moriya	B-3-2	P1	3639 (upYGL237C)	cggccgctctagaactagtggatccAAGCCAAGCCAACCAGTCATGTA	3640 (downYGL237C)	attgggtaccgggccccccctcgagAATCAATTATTAGTTGGTAATTA	1399	P	P		C
BYgTOW18G12	1821	YGL236C	MTO1	18	G	12	95	7	+		H. Moriya	B-3-2	P1	3641 (upYGL236C)	cggccgctctagaactagtggatccTCCTAAAACGAGAATGTTGAGCA	3642 (downYGL236C)	attgggtaccgggccccccctcgagCGCATCCGTTTCGTCTGCTGACA	3000	P	P		A
BYgTOW18H12	1822	YGL235W		18	H	12	96	7	+		H. Moriya	B-3-2	P1	3643 (upYGL235W)	cggccgctctagaactagtggatccCGCATCCGTTTCGTCTGCTGACA	3644 (downYGL235W)	attgggtaccgggccccccctcgagTCCTAAAACGAGAATGTTGAGCA	3000	P	P		A
BYgTOW19A01	1823	YGL234W	ADE5,7	19	A	1	1	7	+		H. Moriya	B-3-2	P1	3645 (upYGL234W)	cggccgctctagaactagtggatccAGCATCGTTCTTTGGGGCGTTTA	3646 (downYGL234W)	attgggtaccgggccccccctcgagCAATGGCTGGCCTTCTTGGTCCA	3353	P	P		A
BYgTOW19B01	1824	YGL233W	SEC15	19	B	1	2	7	+		H. Moriya	B-3-2	P1	3647 (upYGL233W)	cggccgctctagaactagtggatccGAAAACGGAACTAAGCTTTACTA	3648 (downYGL233W)	attgggtaccgggccccccctcgagATTACGGTTACGTTTTTCACCCA	3231	P	P		A
BYgTOW19C01	1825	YGL232W	TAN1	19	C	1	3	7	+		H. Moriya	B-3-2	P1	3649 (upYGL232W)	cggccgctctagaactagtggatccGCCAAATTTTTTAATAGACGTTA	3650 (downYGL232W)	attgggtaccgggccccccctcgagGGATTACAATGGTTTTCCGATTG	1240	P	P		A
BYgTOW19D01	1826	YGL231C		19	D	1	4	7	+		H. Moriya	B-3-2	P1	3651 (upYGL231C)	cggccgctctagaactagtggatccATTCTTGACCAATGTATTCTCTA	3652 (downYGL231C)	attgggtaccgggccccccctcgagGAAGATAAGAGTGTAAAACAATA	816	P	P		A
BYgTOW19E01	1827	YGL230C		19	E	1	5	7	+		H. Moriya	B-3-2	P1	3653 (upYGL230C)	cggccgctctagaactagtggatccGATCATCATTCCGACTTAAATTG	3654 (downYGL230C)	attgggtaccgggccccccctcgagTTCGTAAGGCTCCTGTTCACTCA	929	P	P		A
BYgTOW19F01	1828	YGL229C	SAP4	19	F	1	6	7	+		H. Moriya	B-3-2	P1	3655 (upYGL229C)	cggccgctctagaactagtggatccGATTAACTTTATCAGCTTTCCCA	3656 (downYGL229C)	attgggtaccgggccccccctcgagGCCGGATAGTGTAATAATTCCCA	3429	P	P		A
BYgTOW19G01	1829	YGL228W	SHE10	19	G	1	7	7	-		H. Moriya	B-3-2	P1	3657 (upYGL228W)	cggccgctctagaactagtggatccCTCTCCAAAGGGCCATAGTGACA	3658 (downYGL228W)	attgggtaccgggccccccctcgagTACGTCATCCATATATTCAGACA	2758	P	P		A
BYgTOW19H01	1830	YGL227W	VID30	19	H	1	8	7	+		H. Moriya	B-3-2	P1	3659 (upYGL227W)	cggccgctctagaactagtggatccACAACCATTACCATGACATTGTG	3660 (downYGL227W)	attgggtaccgggccccccctcgagAATTCTTTCGGTGTCTACGTCTA	3463	P	P		A
BYgTOW19A02	1831	YGL226C-A	OST5	19	A	2	9	7	+		H. Moriya	B-3-2	P1	3661 (upYGL226C-A)	cggccgctctagaactagtggatccCCGAATACCGTTTCGTCCCATCA	3662 (downYGL226C-A)	attgggtaccgggccccccctcgagGACGAAGATGTGTTGAATTTATG	838	P	P		A
BYgTOW19B02	1832	YGL226W		19	B	2	10	7	+		H. Moriya	B-3-2	P1	3663 (upYGL226W)	cggccgctctagaactagtggatccTACGTATAATTGTTCATAAGTCA	3664 (downYGL226W)	attgggtaccgggccccccctcgagATGACCTGTTTTCAATTCAGACA	3782	P	P		A
BYgTOW19C02	1833	YGL225W	VRG4	19	C	2	11	7	+		H. Moriya	B-3-2	P1	3665 (upYGL225W)	cggccgctctagaactagtggatccGAACAATTAAGGGATCTTGTATA	3666 (downYGL225W)	attgggtaccgggccccccctcgagCACGTTGTGTCCGACCTGTTCTA	4350	P	P		A
BYgTOW19D02	1834	YGL224C	SDT1	19	D	2	12	7	+		H. Moriya	B-3-2	P1	3667 (upYGL224C)	cggccgctctagaactagtggatccATTACTCAATTAAGGCAACAGTA	3668 (downYGL224C)	attgggtaccgggccccccctcgagCAAGCCCAACCTTTACGTAAATG	1251	P	P		A
BYgTOW19E02	1835	YGL223C	COG1	19	E	2	13	7	+		H. Moriya	B-3-2	P1	3669 (upYGL223C)	cggccgctctagaactagtggatccTTGCCCAAACCAAGTTTTTTATA	3670 (downYGL223C)	attgggtaccgggccccccctcgagGGATGCAGTATATTCAACAGTCA	1848	P	P		A
BYgTOW19F02	1836	YGL222C	EDC1	19	F	2	14	7	+		H. Moriya	B-3-2	P1	3671 (upYGL222C)	cggccgctctagaactagtggatccTGCGATCCTTTGACTGTTGCATA	3672 (downYGL222C)	attgggtaccgggccccccctcgagAAACAATGGTAAGACTTCATCCA	1107	P	P		A
BYgTOW19G02	1837	YGL221C	NIF3	19	G	2	15	7	+		H. Moriya	B-3-2	P1	3673 (upYGL221C)	cggccgctctagaactagtggatccCTTTTCAATTCTTTCACCTGTCA	3674 (downYGL221C)	attgggtaccgggccccccctcgagGAAATACATGGTATCCGTCGACA	1234	P	P		A
BYgTOW19H02	1838	YGL220W		19	H	2	16	7	+		H. Moriya	B-3-2	P1	3675 (upYGL220W)	cggccgctctagaactagtggatccTGCTCTAGTAATAGCTCTGCTCA	3676 (downYGL220W)	attgggtaccgggccccccctcgagGATAGCCCCCCACCATATCATTA	632	N	P		A
BYgTOW19A03	1839	YGL219C	MDM34	19	A	3	17	7	+		H. Moriya	B-3-2	P1	3677 (upYGL219C)	cggccgctctagaactagtggatccTTGTCTTGTTTCAGGCACGTTCA	3678 (downYGL219C)	attgggtaccgggccccccctcgagGAATGGTCTAAGATTGTGGTATG	2195	P	P		A
BYgTOW19C03	1841	YGL215W	CLG1	19	C	3	19	7	+		H. Moriya	B-3-2	P1	3681 (upYGL215W)	cggccgctctagaactagtggatccCTACTGGCCACTGCCAGGAAATA	3682 (downYGL215W)	attgggtaccgggccccccctcgagTTTAGAGAAGCTGGCGGTAAATA	2803	P	P		A
BYgTOW19D03	1842	YGL213C	SKI8	19	D	3	20	7	+		H. Moriya	B-3-2	P1	3683 (upYGL213C)	cggccgctctagaactagtggatccTTTCCCTACAGAATTAGCTGCCA	3684 (downYGL213C)	attgggtaccgggccccccctcgagTTTCCGTATTCGGCAGTGTATTA	2144	P	P		A
BYgTOW19E03	1843	YGL212W	VAM7	19	E	3	21	7	+		H. Moriya	B-3-2	P1	3685 (upYGL212W)	cggccgctctagaactagtggatccTGTGGCAATAAACACTTTGGACA	3686 (downYGL212W)	attgggtaccgggccccccctcgagATCTGAAGGAGCAGTAAACGACA	1311	P	P		A
BYgTOW19F03	1844	YGL211W	NCS6	19	F	3	22	7	+		H. Moriya	B-3-2	P1	3687 (upYGL211W)	cggccgctctagaactagtggatccAGACATTTTAACAACAGTGCTTG	3688 (downYGL211W)	attgggtaccgggccccccctcgagGTATCCGTAATCTTCGTTGCTCA	1457	P	P		A
BYgTOW19G03	1845	YGL210W	YPT32	19	G	3	23	7	slow		H. Moriya	B-3-2	P1	3689 (upYGL210W)	cggccgctctagaactagtggatccGCTCTTGAGAAACTCAGCTTTTG	3690 (downYGL210W)	attgggtaccgggccccccctcgagGAAATTCGTTTGCTTTTTAGGCA	2313	P	P		A
BYgTOW19H03	1846	YGL209W	MIG2	19	H	3	24	7	+		H. Moriya	B-3-2	P1	3691 (upYGL209W)	cggccgctctagaactagtggatccAAAAAATCCAGCAACTGTTGTTA	3692 (downYGL209W)	attgggtaccgggccccccctcgagTGGATGACTTGTCGTAGTACCCA	2923	P	P		B
BYgTOW19A04	1847	YGL208W	SIP2	19	A	4	25	7	+		H. Moriya	B-3-2	P1	3693 (upYGL208W)	cggccgctctagaactagtggatccTTCAACGGTCCCAAAAGAGTTTA	3694 (downYGL208W)	attgggtaccgggccccccctcgagAAAATCAATATTCAGCTCTTCCA	2009	P	P		A
BYgTOW19B04	1848	YGL207W	SPT16	19	B	4	26	7	+		H. Moriya	B-3-2	P1	3695 (upYGL207W)	cggccgctctagaactagtggatccTATACGCCCATAGAGTCCTCGTA	3696 (downYGL207W)	attgggtaccgggccccccctcgagAACGTTCAACCCACAGGATTTTA	4004	P	P		A
BYgTOW19C04	1849	YGL206C	CHC1	19	C	4	27	7	+		H. Moriya	B-3-2	P1	3697 (upYGL206C)	cggccgctctagaactagtggatccATTAATAGTAGTACGTCTCGTCA	3698 (downYGL206C)	attgggtaccgggccccccctcgagAGGGGTGCAAACTTTAGAGATTA	6128	P	P		A
BYgTOW19D04	1850	YGL205W	POX1	19	D	4	28	7	+		H. Moriya	B-3-2	P1	3699 (upYGL205W)	cggccgctctagaactagtggatccAAATTCAATGGGTAGGTCACTCA	3700 (downYGL205W)	attgggtaccgggccccccctcgagTCTTTTGAGATGACTGATTTTTA	5017	P	P		A
BYgTOW19E04	1851	YGL203C	KEX1	19	E	4	29	7	+		H. Moriya	B-3-2	P1	3701 (upYGL203C)	cggccgctctagaactagtggatccGTCTTTTGATTCAGGTAAAGTCA	3702 (downYGL203C)	attgggtaccgggccccccctcgagATTTTATCGAAAATAAACAAGTG	5701	P	P		A
BYgTOW19F04	1852	YGL202W	ARO8	19	F	4	30	7	slow		H. Moriya	B-3-2	P1	3703 (upYGL202W)	cggccgctctagaactagtggatccTCCGAGCCACCTATTGTAAAACA	3704 (downYGL202W)	attgggtaccgggccccccctcgagTTGGAACCACAGGATTCCAGCTA	3236	P	P		A
BYgTOW19G04	1853	YGL201C	MCM6	19	G	4	31	7	+		H. Moriya	B-3-2	P1	3705 (upYGL201C)	cggccgctctagaactagtggatccTTTGAGGTCACATCTCTAGTCTA	3706 (downYGL201C)	attgggtaccgggccccccctcgagGAAGAATTTGGTATTTCCAAATA	5180	P	P		A
BYgTOW19H04	1854	YGL200C	EMP24	19	H	4	32	7	-		H. Moriya	B-3-2	P1	3707 (upYGL200C)	cggccgctctagaactagtggatccAGTGTCTTCTCTTCCGTATGACA	3708 (downYGL200C)	attgggtaccgggccccccctcgagGTCAGCTGGAAAAGGGGATGACA	2731	P	P		A
BYgTOW19A05	1855	YGL198W	YIP4	19	A	5	33	7	+		H. Moriya	B-3-2	P1	3709 (upYGL198W)	cggccgctctagaactagtggatccAAACTTAGTAGCAAATGAGGCCA	3710 (downYGL198W)	attgggtaccgggccccccctcgagAGTGGATGGTTGTAATAAAGGCA	1439	P	P		A
BYgTOW19B05	1856	YGL197W	MDS3	19	B	5	34	7	+		H. Moriya	B-3-2	P1	3711 (upYGL197W)	cggccgctctagaactagtggatccGCCTGGTTGTCAACTATTTTATA	3712 (downYGL197W)	attgggtaccgggccccccctcgagATATTGAGATAGAACATCGCTCA	5631	P	P		A
BYgTOW19C05	1857	YGL196W		19	C	5	35	7	+		H. Moriya	B-3-2	P1	3713 (upYGL196W)	cggccgctctagaactagtggatccGGCATCTCTAAACCGTCACCATA	3714 (downYGL196W)	attgggtaccgggccccccctcgagTTCCCAGTTTAAGATAGCTGTCA	2411	P	P		A
BYgTOW19D05	1858	YGL195W	GCN1	19	D	5	36	7	-		H. Moriya	B-3-2	P1	3715 (upYGL195W)	cggccgctctagaactagtggatccTGGTTACCTTTTCAGAAATGGTA	3716 (downYGL195W)	attgggtaccgggccccccctcgagAATTATGAATCCGGGTACGAATA	8597	P	P		A
BYgTOW19E05	1859	YGL194C-A		19	E	5	37	7	+		H. Moriya	B-3-2	P1	3717 (upYGL194C-A)	cggccgctctagaactagtggatccAGTGGATTGATTGCCTTTTCATA	3718 (downYGL194C-A)	attgggtaccgggccccccctcgagGTTGAATTAACCACTGATATTTG	871	P	P		A
BYgTOW19F05	1860	YGL194C	HOS2	19	F	5	38	7	+		H. Moriya	B-3-2	P1	3719 (upYGL194C)	cggccgctctagaactagtggatccATGCCCTGTTTATACTCTATATA	3720 (downYGL194C)	attgggtaccgggccccccctcgagACAAGTTATCTCTTTATTAGACA	2001	P	P		A
BYgTOW19G05	1861	YGL193C		19	G	5	39	7	+		H. Moriya	B-3-2	P1	3721 (upYGL193C)	cggccgctctagaactagtggatccATGTACTAGTTTATCGTTAATCA	3722 (downYGL193C)	attgggtaccgggccccccctcgagATCATAACTAAATGTTCCAGACA	566	P	P		A
BYgTOW19H05	1862	YGL192W	IME4	19	H	5	40	7	+		H. Moriya	B-3-2	P1	3723 (upYGL192W)	cggccgctctagaactagtggatccATTGGCATTCAGACTTGAATTCA	3724 (downYGL192W)	attgggtaccgggccccccctcgagTCTCTTAGCACACTGTCTAAACA	2627	P	P		A
BYgTOW19A06	1863	YGL191W	COX13	19	A	6	41	7	+		H. Moriya	B-3-2	P1	3725 (upYGL191W)	cggccgctctagaactagtggatccAATAACCTATATTTTGCTCAGTA	3726 (downYGL191W)	attgggtaccgggccccccctcgagTTATTCATTTTTTCCGCATTATA	1807	P	P		A
BYgTOW19B06	1864	YGL190C	CDC55	19	B	6	42	7	slow		H. Moriya	B-3-2	P1	3727 (upYGL190C)	cggccgctctagaactagtggatccGATGCCGCCAAGAAGGCTTTATA	3728 (downYGL190C)	attgggtaccgggccccccctcgagAGGCACATCGAGCACGACGATTA	3078	P	P		A
BYgTOW19C06	1865	YGL189C	RPS26A	19	C	6	43	7	+		H. Moriya	B-3-2	P1	3729 (upYGL189C)	cggccgctctagaactagtggatccGAAAGGAAACCAGTTAATCACTA	3730 (downYGL189C)	attgggtaccgggccccccctcgagAAAATCAAAATTGTTTTGTGCCA	1481	P	P		A
BYgTOW19D06	1866	YGL188C-A		19	D	6	44	7	+		H. Moriya	B-3-2	P1	3731 (upYGL188C-A)	cggccgctctagaactagtggatccCCAAATGATGACCACCATCACTA	3732 (downYGL188C-A)	attgggtaccgggccccccctcgagGTTGGAAGCTCTCTTCTTTGGCA	1162	P	P		A
BYgTOW19E06	1867	YGL187C	COX4	19	E	6	45	7	+		H. Moriya	B-3-2	P1	3733 (upYGL187C)	cggccgctctagaactagtggatccGAGCTACGTAAATTTGGTCGTTA	3734 (downYGL187C)	attgggtaccgggccccccctcgagTTCACACTTTTGTGTCGTTAACA	2119	P	P		A
BYgTOW19F06	1868	YGL186C	TPN1	19	F	6	46	7	+		H. Moriya	B-3-2	P1	3735 (upYGL186C)	cggccgctctagaactagtggatccGAGCATTTCTCCCGTGTAGTTTG	3736 (downYGL186C)	attgggtaccgggccccccctcgagTATAGATTGACGTAGTGAAAGCA	3042	P	P		A
BYgTOW19G06	1869	YGL185C		19	G	6	47	7	+		H. Moriya	B-3-2	P1	3737 (upYGL185C)	cggccgctctagaactagtggatccAATATTAAGAGTTCGAAATTGTA	3738 (downYGL185C)	attgggtaccgggccccccctcgagTGTGTCCATGTTGTCCCTATTCA	1885	P	P		A
BYgTOW19H06	1870	YGL184C	STR3	19	H	6	48	7	+		H. Moriya	B-3-2	P1	3739 (upYGL184C)	cggccgctctagaactagtggatccTTCAAGGAATTTACGGAGGTTTA	3740 (downYGL184C)	attgggtaccgggccccccctcgagAGTCGTTGCAGGAGAATCGCACA	2283	P	P		A
BYgTOW19A07	1871	YGL183C	MND1	19	A	7	49	7	+		H. Moriya	B-3-2	P1	3741 (upYGL183C)	cggccgctctagaactagtggatccATGGGAAGAACTCCTAAACCTCA	3742 (downYGL183C)	attgggtaccgggccccccctcgagTGTATCTAATCTCTTGATCGGCA	1940	P	P		A
BYgTOW19B07	1872	YGL181W	GTS1	19	B	7	50	7	+		H. Moriya	B-3-2	P1	3743 (upYGL181W)	cggccgctctagaactagtggatccTGATGGTTTTATTAGACATACCA	3744 (downYGL181W)	attgggtaccgggccccccctcgagATCTTTATTTTTAATGTCTCCCA	2826	P	P		A
BYgTOW19C07	1873	YGL180W	ATG1	19	C	7	51	7	+		H. Moriya	B-3-2	P1	3745 (upYGL180W)	cggccgctctagaactagtggatccCAAGGTTATTTCTACACACAATA	3746 (downYGL180W)	attgggtaccgggccccccctcgagAGAATGTCTCTTTATAAGCTTTA	4359	P	P		A
BYgTOW19D07	1874	YGL179C	TOS3	19	D	7	52	7	+		H. Moriya	B-3-2	P1	3747 (upYGL179C)	cggccgctctagaactagtggatccGAATTAAGAGATAATACATACCA	3748 (downYGL179C)	attgggtaccgggccccccctcgagCAGAAGATGAACCACCAAAATTA	4640	P	P		A
BYgTOW19E07	1875	YGL178W	MPT5	19	E	7	53	7	+		H. Moriya	B-3-2	P1	3749 (upYGL178W)	cggccgctctagaactagtggatccAACAGGTTCTTTAAGTAGTACCA	3750 (downYGL178W)	attgggtaccgggccccccctcgagTTCATAACATCTGCTTTGACCTA	6370	P	P		B
BYgTOW19F07	1876	YGL176C		19	F	7	54	7	slow		H. Moriya	B-3-2	P1	3751 (upYGL176C)	cggccgctctagaactagtggatccTTGCAGATATATGCTAGATGTTA	3752 (downYGL176C)	attgggtaccgggccccccctcgagGAACTTCAATTCACTTTGCCATA	2760	P	P		A
BYgTOW19G07	1877	YGL175C	SAE2	19	G	7	55	7	+		H. Moriya	B-3-2	P1	3753 (upYGL175C)	cggccgctctagaactagtggatccTGATAAATACTGATGCAATGCCA	3754 (downYGL175C)	attgggtaccgggccccccctcgagAAACCCTGGTAAGTTAGGTGTCA	1512	P	P		A
BYgTOW19H07	1878	YGL174W	BUD13	19	H	7	56	7	+		H. Moriya	B-3-2	P1	3755 (upYGL174W)	cggccgctctagaactagtggatccCACATTTTCTTCACCAGTCACCA	3756 (downYGL174W)	attgggtaccgggccccccctcgagAATAAAAAAGACGAATCTACTTA	1251	P	P		A
BYgTOW19A08	1879	YGL173C	KEM1	19	A	8	57	7	-		H. Moriya	B-3-2	P1	3757 (upYGL173C)	cggccgctctagaactagtggatccAGATGCTTTATTTAATCCAAACA	3758 (downYGL173C)	attgggtaccgggccccccctcgagTACACCCTACAGGAGGATTATTG	5401	P	P		A
BYgTOW19B08	1880	YGL172W	NUP49	19	B	8	58	7	+		H. Moriya	B-3-2	P1	3759 (upYGL172W)	cggccgctctagaactagtggatccCCTGAAAAATTTTGGAATACCCA	3760 (downYGL172W)	attgggtaccgggccccccctcgagAGTTAATACTCTAAAAATATCCA	2323	P	P		A
BYgTOW19C08	1881	YGL171W	ROK1	19	C	8	59	7	slow		H. Moriya	B-3-2	P1	3761 (upYGL171W)	cggccgctctagaactagtggatccACACTGGCATCATTGAGCATATG	3762 (downYGL171W)	attgggtaccgggccccccctcgagATGTATAGCTGGTCACGTAATTG	2081	P	P		A
BYgTOW19D08	1882	YGL170C	SPO74	19	D	8	60	7	+		H. Moriya	B-3-2	P1	3763 (upYGL170C)	cggccgctctagaactagtggatccCAAAAAATGTCGTCCAAGGTACA	3764 (downYGL170C)	attgggtaccgggccccccctcgagTCAAAAAAACATTTCTCGAAATA	2021	P	P		A
BYgTOW19E08	1883	YGL169W	SUA5	19	E	8	61	7	+		H. Moriya	B-3-2	P1	3765 (upYGL169W)	cggccgctctagaactagtggatccATTTAAAAGAGTGCCAGCTCCCA	3766 (downYGL169W)	attgggtaccgggccccccctcgagTACAACGGATACTAAGATAAACA	2116	P	P		A
BYgTOW19F08	1884	YGL168W	HUR1	19	F	8	62	7	-		H. Moriya	B-3-2	P1	3767 (upYGL168W)	cggccgctctagaactagtggatccGCAAATAATTGTATACAGTTTTA	3768 (downYGL168W)	attgggtaccgggccccccctcgagTTTGACCCCGTTAATTACGACCA	3836	P	P		A
BYgTOW19G08	1885	YGL167C	PMR1	19	G	8	63	7	-		H. Moriya	B-3-2	P1	3769 (upYGL167C)	cggccgctctagaactagtggatccTTTGACCCCGTTAATTACGACCA	3770 (downYGL167C)	attgggtaccgggccccccctcgagGCAAATAATTGTATACAGTTTTA	3836	P	P		A
BYgTOW19H08	1886	YGL166W	CUP2	19	H	8	64	7	slow		H. Moriya	B-3-2	P1	3771 (upYGL166W)	cggccgctctagaactagtggatccCGCATTAAATGGATTGTCACTCA	3772 (downYGL166W)	attgggtaccgggccccccctcgagAAGTTAAAAAACCTAAAACTTTA	1556	P	P		A
BYgTOW19A09	1887	YGL164C	YRB30	19	A	9	65	7	+		H. Moriya	B-3-2	P1	3773 (upYGL164C)	cggccgctctagaactagtggatccGCATTTCAATATATTTCACATTG	3774 (downYGL164C)	attgggtaccgggccccccctcgagTCGCATAACTCACATTCACAATA	1947	P	P		A
BYgTOW19B09	1888	YGL163C	RAD54	19	B	9	66	7	+		H. Moriya	B-3-2	P1	3775 (upYGL163C)	cggccgctctagaactagtggatccTCTTACTGTAATGCTTGTGGACA	3776 (downYGL163C)	attgggtaccgggccccccctcgagTGCTTTGGCAAGAATTTCATCCA	4884	P	P		A
BYgTOW19C09	1889	YGL162W	SUT1	19	C	9	67	7	+		H. Moriya	B-3-2	P1	3777 (upYGL162W)	cggccgctctagaactagtggatccGTCTGGTAATCTGCGTCTTGCCA	3778 (downYGL162W)	attgggtaccgggccccccctcgagTTGTTCAGGTTTATAATATTTTG	2853	P	P		A
BYgTOW19D09	1890	YGL161C	YIP5	19	D	9	68	7	+		H. Moriya	B-3-2	P1	3779 (upYGL161C)	cggccgctctagaactagtggatccCGTTATGAGAGGGGATTCTTTCA	3780 (downYGL161C)	attgggtaccgggccccccctcgagGACTATAAAAGCATTGATTTTTA	1570	P	P		A
BYgTOW19E09	1891	YGL160W		19	E	9	69	7	+		H. Moriya	B-3-2	P1	3781 (upYGL160W)	cggccgctctagaactagtggatccAAAACTGCTATTATTGGACGGCA	3782 (downYGL160W)	attgggtaccgggccccccctcgagATCAGTAATTATGGAATTGTTCA	2625	P	P		A
BYgTOW19F09	1892	YGL159W		19	F	9	70	7	+		H. Moriya	B-3-2	P1	3783 (upYGL159W)	cggccgctctagaactagtggatccGTCTGTGAGACTTACGGATTATG	3784 (downYGL159W)	attgggtaccgggccccccctcgagTATAAATTCTGGGTTTACTGACA	4805	P	P		A
BYgTOW19G09	1893	YGL158W	RCK1	19	G	9	71	7	+		H. Moriya	B-3-2	P1	3785 (upYGL158W)	cggccgctctagaactagtggatccAAAAACACAGAAAACAAGGAATA	3786 (downYGL158W)	attgggtaccgggccccccctcgagGAAAACAGTGGTATCAGTAGTCA	5218	P	P		A
BYgTOW19H09	1894	YGL157W		19	H	9	72	7	+		H. Moriya	B-3-2	P1	3787 (upYGL157W)	cggccgctctagaactagtggatccAAGAACAAGATATTCTTCTGGTA	3788 (downYGL157W)	attgggtaccgggccccccctcgagATAAATGATATCCTCAGATGACA	1891	P	P		A
BYgTOW19A10	1895	YGL156W	AMS1	19	A	10	73	7	+		H. Moriya	B-3-2	P1	3789 (upYGL156W)	cggccgctctagaactagtggatccTTAGAAGTTCAAAATGAAGCCTA	3790 (downYGL156W)	attgggtaccgggccccccctcgagCGGGCCATTGGTAGCTTGACACA	4078	P	P		A
BYgTOW19B10	1896	YGL155W	CDC43	19	B	10	74	7	+		H. Moriya	B-3-2	P1	3791 (upYGL155W)	cggccgctctagaactagtggatccGCCTCATTCAGGTTGTATTTCTG	3792 (downYGL155W)	attgggtaccgggccccccctcgagTTCATCGAAAATGATGGTTTATA	1657	P	P		A
[truncated: 3,910 more rows]
