# Supplementary material for: Overexpression profiling reveals cellular requirements in the context of genetic backgrounds and environments
Source: PLoS Genet. 2023 Apr 28;19(4):e1010732. doi: 10.1371/journal.pgen.1010732 (PMC10171610; doi:10.1371/journal.pgen.1010732)
Supplement: S1 Data — (ZIP) [file pgen.1010732.s025.zip › S1_Data/S4_Fig/F-M/Y40-FC.csv]

RPM	Y40S1000	Y40S2000	Y40S1101	Y40S1102	Y40S2101	Y40S2102
YAL001C	1.0	1.0	0.14035087719298245	0.08771929824561403	0.0661764705882353	0.15441176470588236
YAL002W	1.0	1.0	0.0	0.0	0.0	0.0
YAL003W	1.0	1.0	0.0	0.0	0.0	0.0
YAL005C	1.0	1.0	0.0	0.0	0.0	0.0
YAL007C	1.0	1.0	0.0	0.0125	0.0	0.0
YAL008W	1.0	1.0	0.0	0.0	0.0	0.0
YAL009W	1.0	1.0	0.09782608695652174	0.05434782608695652	0.0	0.05263157894736842
YAL010C	1.0	1.0	0.0	0.0	0.0	0.0
YAL011W	1.0	1.0	0.02247191011235955	0.0	0.0	0.02577319587628866
YAL012W	1.0	1.0	0.0	0.0	0.0	0.0
YAL013W	1.0	1.0	0.0735930735930736	0.021645021645021644	0.029069767441860465	0.05813953488372093
YAL014C	1.0	1.0	0.012875536480686695	0.002145922746781116	0.06451612903225806	0.1315136476426799
YAL015C	1.0	1.0	0.014705882352941176	0.0	0.06306306306306306	0.04504504504504504
YAL016W	1.0	1.0	0.027777777777777776	0.0763888888888889	0.0	0.0
YAL017W	1.0		0.0	0.0
YAL018C	1.0	1.0	0.14285714285714285	0.0582010582010582	0.029661016949152543	0.08898305084745763
YAL019W	1.0	1.0	0.0	0.0	0.0	0.0
YAL020C	1.0	1.0	0.020942408376963352	0.005235602094240838	0.8851963746223565	0.8187311178247734
YAL021C	1.0	1.0	0.0	0.0	0.0	0.0
YAL022C	1.0	1.0	0.0	0.0	0.05776173285198556	0.02888086642599278
YAL023C	1.0	1.0	0.0	0.0	0.0	0.0
YAL024C	1.0	1.0	0.0	0.0	0.0	0.0
YAL025C	1.0	1.0	0.0	0.0	0.0	0.0
YAL026C	1.0	1.0	0.0	0.0	0.0	0.037037037037037035
YAL027W	1.0	1.0	0.25	0.109375	0.07851239669421488	0.15289256198347106
YAL028W	1.0	1.0	0.07368421052631578	0.11578947368421053	0.003968253968253968	0.01984126984126984
YAL029C	1.0		0.0	0.0
YAL030W	1.0	1.0	0.04843304843304843	0.07977207977207977	0.056239015817223195	0.05272407732864675
YAL031C	1.0	1.0	0.0	0.008064516129032258	0.0	0.0
YAL032C	1.0	1.0	0.08287292817679558	0.022099447513812154	0.014644351464435146	0.0041841004184100415
YAL033W	1.0	1.0	0.1118421052631579	0.03289473684210526	0.16176470588235295	1.4607843137254901
YAL034C	1.0	1.0	0.1	0.01764705882352941	0.004434589800443459	0.004434589800443459
YAL034W-A	1.0	1.0	0.008064516129032258	0.004032258064516129	0.01838235294117647	0.07352941176470588
YAL035W	1.0	1.0	0.0	0.0	0.0	0.0
YAL036C	1.0	1.0	0.0	0.0	0.0	0.004651162790697674
YAL037C-A		1.0			0.0	0.013605442176870748
YAL037W	1.0	1.0	0.0546448087431694	0.0546448087431694	0.18627450980392157	0.22058823529411764
YAL038W		1.0			0.0	0.0
YAL039C	1.0		0.0	0.0
YAL040C	1.0	1.0	0.11538461538461539	0.01282051282051282	0.0	0.0
YAL041W	1.0	1.0	0.0	0.0	0.0	0.0
YAL042W	1.0	1.0	0.0	0.0	0.0	0.0
YAL043C	1.0	1.0	0.025974025974025976	0.025974025974025976	0.04	0.16
YAL044C	1.0	1.0	0.006622516556291391	0.009933774834437087	0.0	0.009433962264150943
YAL044W-A	1.0	1.0	0.10437710437710437	0.08754208754208755	0.01937046004842615	0.08716707021791767
YAL046C	1.0	1.0	0.022988505747126436	0.0	0.008064516129032258	0.0
YAL047C	1.0	1.0	0.0	0.025	0.0	0.0
YAL048C	1.0	1.0	0.0	0.0	0.0	0.03676470588235294
YAL049C	1.0	1.0	0.26991150442477874	0.1592920353982301	0.01818181818181818	0.05
YAL051W	1.0		0.0	0.0
YAL053W	1.0	1.0	0.0	0.0	0.0	0.0
YAL054C	1.0	1.0	0.030303030303030304	0.0	0.0	0.0
YAL055W	1.0	1.0	0.05343511450381679	0.010178117048346057	0.02608695652173913	0.034782608695652174
YAL056W	1.0	1.0	0.0	0.01694915254237288	0.0	0.012658227848101266
YAL058W	1.0		0.16911764705882354	0.2426470588235294
YAL059W	1.0	1.0	0.005780346820809248	0.0	0.009708737864077669	0.009708737864077669
YAL060W	1.0	1.0	0.007246376811594203	0.0	0.018404907975460124	0.024539877300613498
YAL061W	1.0	1.0	0.011363636363636364	0.0	0.002638522427440633	0.0
YAL062W	1.0	1.0	0.0	0.0	0.0	0.08196721311475409
YAL063C
YAL063C-A		1.0			0.06504065040650407	0.08130081300813008
YAL064C-A
YAL064W	1.0	1.0	0.0	0.0	0.0	0.0
YAL064W-B	1.0	1.0	0.0260707635009311	0.0111731843575419	0.018739352640545145	0.03577512776831346
YAL065C	1.0	1.0	0.07142857142857142	0.07142857142857142	0.0	0.017857142857142856
YAL067C		1.0			0.0	0.0
YAL067W-A	1.0	1.0	0.0	0.0	0.0	0.0
YAL068C	1.0		0.0	0.0
YAR002C-A	1.0	1.0	0.0	0.023622047244094488	0.0	0.01818181818181818
YAR002W	1.0	1.0	0.010638297872340425	0.031914893617021274	0.00975609756097561	0.004878048780487805
YAR003W	1.0	1.0	0.0	0.022058823529411766	0.0	0.0
YAR007C	1.0	1.0	0.025974025974025976	0.025974025974025976	0.0	0.0
YAR008W	1.0	1.0	0.13953488372093023	0.0755813953488372	0.05956112852664577	0.16300940438871472
YAR009C	1.0	1.0	0.0	0.0	0.03409090909090909	0.0
YAR010C	1.0	1.0	0.0	0.03773584905660377	0.0	0.0
YAR014C	1.0	1.0	0.0	0.0	0.0	0.0
YAR015W	1.0	1.0	0.16230366492146597	0.06806282722513089	0.0625	0.038461538461538464
YAR018C		1.0		inf	0.0	0.0
YAR019C	1.0	1.0	0.0	0.0	0.027777777777777776	0.0
YAR020C	1.0	1.0	0.02857142857142857	0.0	0.06382978723404255	0.02127659574468085
YAR023C	1.0	1.0	0.0	0.0	0.0	0.0
YAR027W	1.0	1.0	0.0	0.0	0.0	0.0
YAR028W	1.0	1.0	0.07017543859649122	0.03508771929824561	0.004878048780487805	0.03902439024390244
YAR029W	1.0	1.0	0.005154639175257732	0.0	0.006042296072507553	0.09969788519637462
YAR031W	1.0	1.0	0.04430379746835443	0.0949367088607595	0.03428571428571429	0.022857142857142857
YAR033W	1.0	1.0	0.02127659574468085	0.0425531914893617	0.08609271523178808	0.07947019867549669
YAR035C-A	1.0	1.0	0.10730593607305935	0.02511415525114155	0.03488372093023256	0.018604651162790697
YAR035W	1.0	1.0	0.022727272727272728	0.0	0.013888888888888888	0.0
YAR042W	1.0	1.0	0.2	0.8	0.0	0.0
YAR050W	1.0	1.0	0.0	0.0	0.0	0.0
YAR064W	1.0	1.0	0.08502024291497975	0.05263157894736842	0.1885245901639344	0.0468384074941452
YAR066W	1.0	1.0	0.09191176470588236	0.07352941176470588	0.05063291139240506	0.05063291139240506
YAR068W	1.0	1.0	0.023255813953488372	0.046511627906976744	0.024844720496894408	0.049689440993788817
YAR071W	1.0	1.0	0.05714285714285714	0.0	0.0	0.0
YBL001C	1.0	1.0	0.4057971014492754	0.09420289855072464	0.08832807570977919	0.11041009463722397
YBL002W	1.0	1.0	0.0	0.009259259259259259	0.0	0.0
YBL003C	1.0		0.0	0.0
YBL004W
YBL005W	1.0	1.0	0.0	0.0	0.0	0.0
YBL006C	1.0	1.0	0.05714285714285714	0.10285714285714286	0.23214285714285715	0.125
YBL007C	1.0		0.0	0.0
YBL008W	1.0	1.0	0.0	0.0	0.01680672268907563	0.008403361344537815
YBL008W-A	1.0	1.0	0.2925170068027211	0.1598639455782313	0.13314037626628075	0.07814761215629522
YBL009W	1.0	1.0	0.0	0.0	0.058823529411764705	0.10784313725490197
YBL010C	1.0	1.0	0.26506024096385544	0.06626506024096386	0.09236947791164658	0.23293172690763053
YBL011W	1.0	1.0	1.0	0.0	0.058823529411764705	0.0
YBL013W	1.0	1.0	0.06511627906976744	0.009302325581395349	0.036036036036036036	0.0960960960960961
YBL014C	1.0		0.0	0.0
YBL015W	1.0		0.0	0.0
YBL016W	1.0		0.007692307692307693	0.0
YBL017C		1.0			0.1111111111111111	0.0
YBL018C	1.0	1.0	0.14757281553398058	0.13592233009708737	0.2323943661971831	0.29295774647887324
YBL019W	1.0	1.0	0.05921052631578947	0.019736842105263157	0.07894736842105263	0.10526315789473684
YBL020W	1.0		0.0	0.0
YBL021C	1.0	1.0	0.03597122302158273	0.0	0.020588235294117647	0.07647058823529412
YBL022C
YBL023C	1.0	1.0	0.09090909090909091	0.0	0.09615384615384616	0.07692307692307693
YBL024W	1.0	1.0	0.06060606060606061	0.0	0.011363636363636364	0.022727272727272728
YBL025W	1.0	1.0	0.20408163265306123	0.034013605442176874	0.08482142857142858	0.12946428571428573
YBL026W	1.0	1.0	0.0	0.017857142857142856	0.034482758620689655	0.13793103448275862
YBL027W	1.0	1.0	0.0330188679245283	0.10849056603773585	0.06465517241379311	0.04956896551724138
YBL028C	1.0	1.0	0.041666666666666664	0.11979166666666667	0.060215053763440864	0.03655913978494624
YBL029C-A	1.0	1.0	0.0078125	0.0	0.0	0.0
YBL029W	1.0	1.0	0.0	0.0	0.0	0.0
YBL030C
YBL031W	1.0	1.0	0.0	0.0	0.0	0.0
YBL032W		1.0			0.0	0.0
YBL033C	1.0	1.0	0.0	0.0	0.0	0.0
YBL034C		1.0		inf	0.0	0.0
YBL035C	1.0	1.0	0.015151515151515152	0.030303030303030304	0.03571428571428571	0.0
YBL036C	1.0	1.0	0.050761421319796954	0.025380710659898477	0.011583011583011582	0.03088803088803089
YBL037W	1.0	1.0	0.0	0.027777777777777776	0.020833333333333332	0.0
YBL038W	1.0	1.0	0.0	0.007722007722007722	0.002544529262086514	0.0
YBL039C	1.0	1.0	0.0	0.0	0.014285714285714285	0.0
YBL039W-B	1.0	1.0	0.9285714285714286	0.6491596638655462	0.3349282296650718	0.5885167464114832
YBL040C	1.0	1.0	0.0	0.0	0.08695652173913043	0.0
YBL041W	1.0	1.0	0.03125	0.0	0.041666666666666664	0.1388888888888889
YBL042C	1.0	1.0	0.0	0.024390243902439025	0.0	0.00980392156862745
YBL043W	1.0	1.0	0.11702127659574468	0.11702127659574468	0.6823529411764706	0.16470588235294117
YBL044W	1.0	1.0	0.05	0.0375	0.00958126330731015	0.014194464158977998
YBL045C	1.0	1.0	0.005154639175257732	0.010309278350515464	0.0	0.0
YBL046W	1.0	1.0	0.008620689655172414	0.09482758620689655	0.1518987341772152	0.25316455696202533
YBL047C	1.0	1.0	0.0	0.0	0.0	0.0
YBL049W	1.0	1.0	0.5942028985507246	0.21739130434782608	0.4439252336448598	0.35046728971962615
YBL050W	1.0	1.0	0.0	0.0	0.0	0.0
YBL051C	1.0	1.0	0.0	0.0	0.0	0.0
YBL052C
YBL054W	1.0	1.0	0.06299212598425197	0.031496062992125984	0.2275449101796407	0.10179640718562874
YBL055C	1.0	1.0	0.13793103448275862	0.19827586206896552	0.0	0.24242424242424243
YBL056W	1.0	1.0	0.0	0.0	0.0	0.0
YBL057C	1.0	1.0	0.0030211480362537764	0.00906344410876133	0.0	0.015037593984962405
YBL058W	1.0	1.0	0.0	0.0	0.0	0.0
YBL059C-A	1.0	1.0	0.04100946372239748	0.04100946372239748	0.049019607843137254	0.05555555555555555
YBL059W	1.0	1.0	0.0796812749003984	0.05976095617529881	0.03556910569105691	0.028455284552845527
YBL060W	1.0	1.0	0.05555555555555555	0.0	0.0782608695652174	0.017391304347826087
YBL061C	1.0	1.0	0.060240963855421686	0.060240963855421686	0.012658227848101266	0.10126582278481013
YBL063W	1.0	1.0	0.0	0.0	0.0	0.0
YBL064C	1.0	1.0	0.005154639175257732	0.0	0.0	0.0
YBL066C	1.0	1.0	0.0	0.0	0.0	0.0
YBL067C	1.0		0.0	0.0
YBL068W	1.0	1.0	0.006211180124223602	0.012422360248447204	0.011695906432748537	0.04093567251461988
YBL069W	1.0	1.0	0.008620689655172414	0.02586206896551724	0.04285714285714286	0.0
YBL071C-B	1.0	1.0	0.1276595744680851	0.04728132387706856	0.23429951690821257	0.12077294685990338
YBL071W-A	1.0	1.0	0.23857868020304568	0.26903553299492383	0.20876288659793815	0.39690721649484534
YBL072C	1.0	1.0	0.017341040462427744	0.011560693641618497	0.0	0.012987012987012988
YBL074C	1.0	1.0	0.014492753623188406	0.036231884057971016	0.02531645569620253	0.0
YBL075C	1.0	1.0	0.01694915254237288	0.0	0.005714285714285714	0.0
YBL076C
YBL078C	1.0	1.0	0.2	0.0975609756097561	0.0653061224489796	0.09387755102040816
YBL079W	1.0	1.0	0.0	0.25	0.0	0.0
YBL080C	1.0	1.0	0.02830188679245283	0.009433962264150943	0.047619047619047616	0.047619047619047616
YBL081W	1.0	1.0	0.0	0.009950248756218905	0.011538461538461539	0.04230769230769231
YBL082C	1.0	1.0	0.18095238095238095	0.0380952380952381	0.025252525252525252	0.11616161616161616
YBL084C	1.0		0.0	0.0
YBL085W	1.0	1.0	0.0	0.0	0.0	0.0
YBL086C	1.0	1.0	0.1346153846153846	0.019230769230769232	0.03225806451612903	0.06451612903225806
YBL087C	1.0	1.0	0.0	0.015748031496062992	0.0	0.0
YBL088C		1.0			0.0	0.0
YBL089W	1.0	1.0	0.24666666666666667	0.26666666666666666	0.10309278350515463	0.31958762886597936
YBL090W	1.0	1.0	0.01694915254237288	0.00423728813559322	0.008403361344537815	0.0
YBL091C	1.0	1.0	0.004048582995951417	0.0	0.040229885057471264	0.011494252873563218
YBL091C-A	1.0	1.0	0.2358490566037736	0.06132075471698113	0.13317757009345793	0.09345794392523364
YBL092W	1.0	1.0	0.0	0.012987012987012988	0.0	0.0
YBL093C	1.0	1.0	0.004329004329004329	0.004329004329004329	0.019230769230769232	0.019230769230769232
YBL095W	1.0	1.0	0.0	0.0056179775280898875	0.009933774834437087	0.0
YBL097W	1.0	1.0	0.0	0.0	0.0	0.0
YBL098W	1.0	1.0	0.0	0.0	0.0	0.0
YBL099W
YBL100W-C	1.0	1.0	0.1329479768786127	0.2023121387283237	0.152317880794702	0.076158940397351
YBL101C	1.0	1.0	0.0	0.0	0.0	0.0
YBL102W	1.0	1.0	0.04819277108433735	0.13855421686746988	0.049689440993788817	0.08074534161490683
YBL103C	1.0	1.0	0.0	0.0	0.0	0.0
YBL104C	1.0	1.0	0.04	0.04	0.0	0.0
YBL105C	1.0	1.0	0.043478260869565216	0.06521739130434782	0.0603448275862069	0.06896551724137931
YBL106C	1.0		0.047619047619047616	0.047619047619047616
YBL107C	1.0		0.0	0.0
YBL108C-A	1.0	1.0	0.025	0.025	0.043478260869565216	0.015527950310559006
YBL111C	1.0	1.0	0.0	0.0	0.0	0.017543859649122806
YBR001C	1.0	1.0	0.03225806451612903	0.03225806451612903	0.025974025974025976	0.05194805194805195
YBR002C	1.0	1.0	0.049019607843137254	0.0	0.0	0.009708737864077669
YBR003W	1.0	1.0	0.06756756756756757	0.17567567567567569	0.07692307692307693	0.07692307692307693
YBR004C
YBR005W	1.0	1.0	0.0	0.0	0.0	0.0
YBR006W	1.0	1.0	0.07142857142857142	0.23214285714285715	0.27586206896551724	0.034482758620689655
YBR007C	1.0	1.0	0.06666666666666667	0.0	0.0	0.0
YBR008C	1.0	1.0	0.07692307692307693	0.15384615384615385	0.06451612903225806	0.06451612903225806
YBR009C		1.0			0.0	0.0
YBR010W
YBR011C		1.0	inf		0.0	0.2222222222222222
YBR013C	1.0	1.0	0.0	0.0	0.0	0.0
YBR014C	1.0	1.0	0.0	0.0	0.0	0.0
YBR015C		1.0			0.0	0.0
YBR016W	1.0		0.0	0.0
YBR017C	1.0		0.0	0.0
YBR018C	1.0	1.0	0.06802721088435375	0.04081632653061224	0.064	0.064
YBR019C	1.0	1.0	0.02857142857142857	0.0	0.0	0.024096385542168676
YBR020W	1.0		0.0	0.0
YBR021W	1.0	1.0	0.0	0.0	0.0	0.0
YBR022W	1.0	1.0	0.19852941176470587	0.058823529411764705	0.11363636363636363	0.09090909090909091
YBR023C
YBR024W	1.0	1.0	0.0	0.017857142857142856	0.0	0.0
YBR025C
YBR026C	1.0	1.0	0.0	0.0	0.0	0.0
YBR028C	1.0	1.0	0.109375	0.109375	0.17777777777777778	0.08888888888888889
YBR029C	1.0	1.0	0.1724137931034483	0.06896551724137931	0.0	0.08928571428571429
YBR030W	1.0	1.0	0.0	0.04716981132075472	0.12087912087912088	0.02197802197802198
YBR031W	1.0	1.0	0.0	0.0	0.0	0.0
YBR033W		1.0			0.0	0.14285714285714285
YBR034C	1.0	1.0	0.0	0.0	0.006172839506172839	0.006172839506172839
YBR035C	1.0	1.0	0.1951219512195122	0.14634146341463414	0.07736389684813753	0.06303724928366762
YBR036C	1.0	1.0	0.0	0.0	0.04	0.0
YBR037C	1.0	1.0	0.0	0.0	0.0	0.0
YBR038W	1.0		0.0	0.0
YBR039W	1.0	1.0	0.0	0.025	0.0	0.0
YBR040W	1.0	1.0	0.0660377358490566	0.04716981132075472	0.01606425702811245	0.04819277108433735
YBR041W	1.0	1.0	0.27419354838709675	0.016129032258064516	0.00392156862745098	0.047058823529411764
YBR042C	1.0	1.0	0.05555555555555555	0.16666666666666666	0.22857142857142856	0.05714285714285714
YBR043C	1.0	1.0	0.0	0.023255813953488372	0.0	0.0
YBR044C	1.0		0.0	0.0
YBR045C	1.0	1.0	0.0	0.0	0.0	0.0
YBR046C	1.0	1.0	0.07142857142857142	0.26785714285714285	0.3291139240506329	0.189873417721519
YBR047W	1.0	1.0	0.015384615384615385	0.007692307692307693	0.010582010582010581	0.005291005291005291
YBR048W	1.0	1.0	0.0	0.0	0.01358695652173913	0.0
YBR049C
YBR050C	1.0	1.0	0.12048192771084337	0.060240963855421686	0.018018018018018018	0.06306306306306306
YBR052C	1.0	1.0	0.09009009009009009	0.0	0.0	0.0
YBR053C	1.0		0.030303030303030304	0.0
YBR054W		1.0			0.0	0.0
YBR055C	1.0	1.0	0.0	0.0	0.0	0.0
YBR056W	1.0	1.0	0.0	0.0	0.0	0.0
YBR057C	1.0		0.0	0.0
YBR058C
YBR058C-A	1.0	1.0	0.031746031746031744	0.07936507936507936	0.04093567251461988	0.19298245614035087
YBR059C	1.0	1.0	0.0	0.0	0.0	0.0
YBR060C		1.0			0.0	0.017857142857142856
YBR061C
YBR062C	1.0	1.0	0.3372093023255814	0.08139534883720931	0.03278688524590164	0.12021857923497267
YBR063C	1.0	1.0	1.28	0.6666666666666666	2.663101604278075	3.336898395721925
YBR065C	1.0	1.0	0.07258064516129033	0.024193548387096774	0.07960199004975124	0.05472636815920398
YBR066C	1.0	1.0	0.0	0.0	0.0	0.0
YBR067C	1.0	1.0	0.0	0.0	0.0	0.0
YBR068C	1.0	1.0	0.0	0.0	0.0	0.0
YBR069C	1.0	1.0	0.0	0.0	0.0	0.0
YBR070C	1.0	1.0	1.2666666666666666	1.4666666666666666	0.8688524590163934	1.2131147540983607
YBR071W	1.0	1.0	0.021052631578947368	0.021052631578947368	0.0472972972972973	0.04054054054054054
YBR072C-A	1.0	1.0	0.12609970674486803	0.07331378299120235	0.03305785123966942	0.049586776859504134
YBR072W	1.0	1.0	0.0	0.0	0.0	0.0
YBR073W
YBR074W	1.0	1.0	0.0	0.0	0.0	0.0
YBR076W	1.0		0.0	0.0
YBR077C	1.0	1.0	0.015	0.005	0.006269592476489028	0.003134796238244514
YBR078W	1.0	1.0	0.0	0.0	0.0	0.0
YBR079C	1.0	1.0	0.0	0.0	0.0	0.0
YBR080C	1.0	1.0	0.02	0.0	0.09574468085106383	0.010638297872340425
YBR081C	1.0		0.0	0.0
YBR082C	1.0	1.0	0.0	0.0	0.0	0.0
YBR083W	1.0	1.0	0.0	0.0	0.03125	0.0
YBR084C-A	1.0	1.0	0.011627906976744186	0.0	0.014285714285714285	0.0
YBR084W	1.0	1.0	0.0	0.0	0.0	0.0
YBR085C-A	1.0	1.0	0.018518518518518517	0.037037037037037035	0.08	0.08
YBR085W	1.0	1.0	0.0	0.0	2.3692307692307693	1.8
YBR086C	1.0	1.0	0.0	0.0	0.0	0.0
YBR087W	1.0	1.0	0.06837606837606838	0.017094017094017096	0.04672897196261682	0.037383177570093455
YBR088C	1.0	1.0	0.006024096385542169	0.0	0.0	0.0
YBR091C	1.0	1.0	0.003401360544217687	0.006802721088435374	0.0029498525073746312	0.0
YBR092C	1.0	1.0	0.0	0.008620689655172414	0.008403361344537815	0.004201680672268907
YBR093C	1.0	1.0	0.23636363636363636	0.10909090909090909	0.3333333333333333	1.1111111111111112
YBR094W	1.0	1.0	0.0	0.022222222222222223	0.059322033898305086	0.0423728813559322
YBR095C	1.0	1.0	0.05660377358490566	0.04716981132075472	0.03529411764705882	0.043137254901960784
YBR096W	1.0	1.0	0.0	0.0064516129032258064	0.0	0.0058823529411764705
YBR097W	1.0	1.0	0.0	0.0	0.5	0.0
YBR098W	1.0	1.0	0.125	0.0	0.17105263157894737	0.06578947368421052
YBR101C	1.0	1.0	0.025	0.008333333333333333	0.01	0.055
YBR102C	1.0	1.0	0.0	0.09523809523809523	0.08333333333333333	0.05555555555555555
YBR103W	1.0	1.0	0.18032786885245902	0.08196721311475409	0.0	0.0
YBR104W	1.0	1.0	0.034482758620689655	0.017241379310344827	0.018867924528301886	0.09433962264150944
YBR105C	1.0	1.0	0.0	0.0	0.02247191011235955	0.02247191011235955
YBR106W	1.0	1.0	0.0	0.0	0.0	0.0
YBR107C	1.0	1.0	0.1509433962264151	0.04716981132075472	0.06690140845070422	0.1267605633802817
YBR108W	1.0	1.0	0.0	0.0	0.0	0.017543859649122806
YBR109C	1.0	1.0	0.02631578947368421	0.013157894736842105	0.0	0.06321839080459771
YBR110W	1.0	1.0	0.12195121951219512	0.024390243902439025	0.07317073170731707	0.12195121951219512
YBR111C	1.0	1.0	0.009259259259259259	0.046296296296296294	0.003401360544217687	0.034013605442176874
YBR111W-A	1.0	1.0	0.2733812949640288	0.23741007194244604	0.19934640522875818	0.27450980392156865
YBR112C	1.0	1.0	0.0	0.0	0.0	0.0
YBR114W	1.0	1.0	0.043478260869565216	0.0	0.023255813953488372	0.046511627906976744
YBR115C	1.0	1.0	0.0	0.0	0.0	0.0
YBR117C	1.0	1.0	0.0	0.0	0.0	0.0
YBR118W	1.0	1.0	0.0	0.0	0.0	0.0
YBR119W	1.0	1.0	0.13333333333333333	0.10833333333333334	0.04310344827586207	0.14655172413793102
YBR120C		1.0	inf		0.14619883040935672	0.2046783625730994
YBR121C	1.0	1.0	0.0	0.0	0.0	0.012987012987012988
YBR122C	1.0	1.0	0.0	0.0	0.00303951367781155	0.0060790273556231
YBR123C	1.0	1.0	0.038461538461538464	0.21153846153846154	0.04666666666666667	0.09333333333333334
YBR125C	1.0	1.0	0.0	0.013157894736842105	0.0	0.0027472527472527475
YBR126C	1.0	1.0	0.025	0.025	0.0	0.05555555555555555
YBR127C	1.0	1.0	0.0	0.0	0.0	0.0
YBR128C	1.0	1.0	0.02	0.02	0.032171581769437	0.002680965147453083
YBR129C	1.0	1.0	0.004807692307692308	0.014423076923076924	0.004878048780487805	0.0
YBR130C	1.0	1.0	0.16161616161616163	0.04040404040404041	0.11363636363636363	0.36363636363636365
YBR131W	1.0	1.0	0.08196721311475409	0.04918032786885246	0.01639344262295082	0.02576112412177986
YBR132C	1.0	1.0	0.0	0.0	0.0	0.0
YBR133C	1.0	1.0	0.0	0.0	0.014285714285714285	0.014285714285714285
YBR135W	1.0	1.0	0.05	0.016666666666666666	0.031413612565445025	0.03664921465968586
YBR136W		1.0			0.0	0.0
YBR137W	1.0	1.0	0.0058823529411764705	0.011764705882352941	0.03389830508474576	0.0
YBR138C	1.0	1.0	0.0	0.0	0.0	0.0037313432835820895
YBR139W	1.0	1.0	0.01098901098901099	0.0	0.0	0.0
YBR140C		1.0			0.0	0.0
YBR141C	1.0	1.0	0.19827586206896552	0.06896551724137931	0.0	2.5
YBR142W	1.0	1.0	0.0	0.0	0.0	0.0
YBR143C	1.0	1.0	0.0	0.0	0.041666666666666664	0.0
YBR145W	1.0	1.0	0.013513513513513514	0.0	0.024	0.088
YBR146W	1.0	1.0	0.0	0.006896551724137931	0.014084507042253521	0.007042253521126761
YBR147W	1.0	1.0	0.48484848484848486	0.15151515151515152	0.19337016574585636	0.027624309392265192
YBR148W	1.0	1.0	0.3047619047619048	0.06666666666666667	0.028662420382165606	0.0031847133757961785
YBR149W	1.0	1.0	0.0	0.0	0.1638418079096045	0.22598870056497175
YBR150C	1.0	1.0	0.02702702702702703	0.0	0.014705882352941176	0.0
YBR151W	1.0	1.0	0.034482758620689655	0.008620689655172414	0.01	0.01
YBR152W	1.0	1.0	0.033783783783783786	0.033783783783783786	0.0622568093385214	0.07003891050583658
YBR153W	1.0	1.0	0.35526315789473684	0.20394736842105263	0.06725146198830409	0.08187134502923976
YBR154C	1.0	1.0	0.005917159763313609	0.029585798816568046	0.009259259259259259	0.006172839506172839
YBR155W	1.0	1.0	0.016260162601626018	0.008130081300813009	0.011583011583011582	0.04633204633204633
YBR156C	1.0	1.0	0.0	0.0	0.0020408163265306124	0.0
YBR157C	1.0	1.0	0.0	0.0	0.021739130434782608	0.0
YBR158W	1.0	1.0	0.06666666666666667	0.0	0.0	0.08695652173913043
YBR159W	1.0	1.0	0.13793103448275862	0.10344827586206896	0.3	0.2
YBR160W	1.0	1.0	0.0	0.0	0.005988023952095809	0.029940119760479042
YBR161W	1.0	1.0	0.04819277108433735	0.060240963855421686	0.05319148936170213	0.11702127659574468
YBR162C	1.0	1.0	0.0	0.0	0.0	0.0
YBR162W-A	1.0	1.0	0.0	0.0	0.0	0.0
YBR163W	1.0	1.0	0.0	0.0	0.012578616352201259	0.0
YBR164C	1.0	1.0	0.008620689655172414	0.0	0.0	0.0
YBR165W	1.0	1.0	0.2028985507246377	0.036231884057971016	0.030821917808219176	0.07876712328767123
YBR166C	1.0	1.0	0.05405405405405406	0.20270270270270271	0.13194444444444445	0.0763888888888889
YBR167C	1.0	1.0	0.07563025210084033	0.04201680672268908	0.014814814814814815	0.037037037037037035
YBR168W	1.0	1.0	0.013888888888888888	0.08333333333333333	0.27450980392156865	0.13725490196078433
YBR169C	1.0	1.0	0.0	0.0	0.0	0.0
YBR170C	1.0	1.0	0.08496732026143791	0.032679738562091505	0.19083969465648856	0.15267175572519084
YBR171W	1.0	1.0	0.016666666666666666	0.041666666666666664	0.08368200836820083	0.016736401673640166
YBR172C	1.0	1.0	0.038461538461538464	0.019230769230769232	0.0	0.0
YBR173C	1.0	1.0	0.2727272727272727	0.16666666666666666	0.2875	0.1975
YBR175W	1.0	1.0	0.08247422680412371	0.0	0.07392996108949416	0.07782101167315175
YBR176W	1.0	1.0	0.02112676056338028	0.007042253521126761	0.016722408026755852	0.05016722408026756
YBR177C	1.0	1.0	0.0	0.01694915254237288	0.0	0.0
YBR179C	1.0	1.0	0.0	0.0	0.0	0.0
YBR180W	1.0	1.0	0.075	0.0125	0.13793103448275862	0.08045977011494253
YBR181C	1.0	1.0	0.0	0.0	0.02857142857142857	0.014285714285714285
YBR182C	1.0	1.0	0.0	0.0	0.0	0.014705882352941176
YBR182C-A	1.0	1.0	0.11	0.02	0.07251908396946564	0.09923664122137404
YBR183W	1.0	1.0	0.0	0.06818181818181818	0.06060606060606061	0.015151515151515152
YBR184W		1.0			0.09202453987730061	0.13496932515337423
YBR185C	1.0	1.0	1.226890756302521	0.8907563025210085	0.8894009216589862	0.4055299539170507
YBR186W	1.0	1.0	0.17582417582417584	0.04395604395604396	0.030303030303030304	0.06060606060606061
YBR187W	1.0	1.0	0.0	0.0	0.0035335689045936395	0.007067137809187279
YBR188C	1.0	1.0	0.01048951048951049	0.006993006993006993	0.022304832713754646	0.07434944237918216
YBR189W	1.0	1.0	0.011764705882352941	0.0058823529411764705	0.015873015873015872	0.05396825396825397
YBR191W	1.0	1.0	0.03125	0.0078125	0.0	0.0
YBR192W	1.0	1.0	0.3416666666666667	0.20833333333333334	0.04435483870967742	0.06451612903225806
YBR193C	1.0	1.0	0.2513089005235602	0.09424083769633508	0.07816711590296496	0.11590296495956873
YBR194W	1.0	1.0	0.3465346534653465	0.024752475247524754	0.07518796992481203	0.09022556390977443
YBR195C	1.0	1.0	0.05511811023622047	0.031496062992125984	0.02	0.025
YBR196C	1.0	1.0	0.0	0.0	0.020618556701030927	0.041237113402061855
YBR196C-A	1.0	1.0	0.07792207792207792	0.11688311688311688	0.0811554332874828	0.07290233837689133
YBR196C-B	1.0	1.0	0.02617801047120419	0.005235602094240838	0.05405405405405406	0.06563706563706563
YBR197C	1.0	1.0	0.3425414364640884	0.19337016574585636	0.1492063492063492	0.20634920634920634
YBR198C	1.0	1.0	0.02857142857142857	0.0	0.018018018018018018	0.0
YBR199W	1.0	1.0	0.0	0.0	0.0	0.011111111111111112
YBR200W	1.0	1.0	0.034482758620689655	0.0	0.0	0.0
YBR200W-A	1.0	1.0	0.045112781954887216	0.045112781954887216	0.08759124087591241	0.06204379562043796
YBR201C-A	1.0	1.0	0.1	0.13333333333333333	0.0034602076124567475	0.05536332179930796
YBR201W	1.0	1.0	0.0	0.040983606557377046	0.14106583072100312	0.05329153605015674
YBR202W	1.0	1.0	0.0	0.0	0.0	0.07692307692307693
YBR203W	1.0	1.0	0.0	0.05555555555555555	0.03409090909090909	0.0
YBR204C	1.0	1.0	0.0	0.008620689655172414	0.015789473684210527	0.0
YBR205W	1.0	1.0	0.0	0.03389830508474576	0.06382978723404255	0.11347517730496454
YBR207W	1.0	1.0	0.078125	0.03125	0.07865168539325842	0.028089887640449437
YBR208C
YBR210W	1.0	1.0	0.0	0.0	0.0	0.0
YBR211C	1.0	1.0	0.25	0.05	0.13043478260869565	0.1391304347826087
YBR212W	1.0	1.0	0.0	0.0	0.0	0.0
YBR213W	1.0	1.0	0.00390625	0.015625	0.05128205128205128	0.0675990675990676
YBR214W	1.0	1.0	0.0	0.0	0.0	0.0
YBR215W	1.0	1.0	0.624113475177305	0.2624113475177305	0.018947368421052633	0.04842105263157895
YBR216C		1.0			0.023809523809523808	0.0
YBR217W	1.0	1.0	0.11403508771929824	0.11403508771929824	0.05511811023622047	0.1220472440944882
YBR218C	1.0	1.0	0.0	0.0	0.07142857142857142	0.0
YBR221C	1.0	1.0	0.0	0.0	0.0	0.0
YBR221W-A	1.0	1.0	0.3201219512195122	0.17073170731707318	0.03668261562998405	0.11642743221690591
YBR222C		1.0			0.0	0.0
YBR223C	1.0	1.0	0.06756756756756757	0.14864864864864866	0.21428571428571427	0.05194805194805195
YBR225W	1.0	1.0	0.0	0.05	0.0	0.0
YBR227C	1.0	1.0	0.0	0.0	0.0	0.0
YBR228W	1.0	1.0	0.65625	0.109375	0.15476190476190477	0.09126984126984126
YBR229C	1.0	1.0	0.0	0.030303030303030304	0.0	0.0
YBR230C
YBR230W-A	1.0	1.0	0.0	0.0	0.0	0.0
YBR231C	1.0	1.0	0.0	0.04477611940298507	0.0	0.0
YBR233W	1.0	1.0	0.0	0.0	0.0	0.0
YBR233W-A	1.0	1.0	0.11981566820276497	0.14285714285714285	0.04825090470446321	0.05548854041013269
YBR234C	1.0	1.0	1.3473684210526315	2.7263157894736842	0.014388489208633094	0.08633093525179857
YBR235W	1.0	1.0	0.0	0.0	0.030612244897959183	0.02040816326530612
YBR236C	1.0	1.0	0.0	0.0	0.0	0.04081632653061224
YBR237W	1.0	1.0	0.13953488372093023	0.11627906976744186	0.25316455696202533	0.14556962025316456
YBR238C	1.0	1.0	0.0	0.0	0.0	0.0
YBR239C	1.0	1.0	0.0	0.021739130434782608	0.0	0.02
YBR240C	1.0	1.0	0.0	0.0	0.0	0.0
YBR241C		1.0	inf		0.0	0.045454545454545456
YBR242W	1.0	1.0	0.0	0.0	0.0	0.0037593984962406013
YBR243C	1.0	1.0	0.1527777777777778	0.06944444444444445	0.0	0.02824858757062147
YBR244W	1.0	1.0	0.02666666666666667	0.013333333333333334	0.03164556962025317	0.03481012658227848
YBR245C	1.0	1.0	0.0	0.0	0.03636363636363636	0.0
YBR246W	1.0		0.1134020618556701	0.05154639175257732
YBR247C	1.0	1.0	0.0	0.0	0.0	0.0
YBR248C	1.0	1.0	0.5	0.0	0.1875	0.0625
YBR249C	1.0	1.0	0.0	0.0	0.0	0.0
YBR250W	1.0	1.0	0.05555555555555555	0.16666666666666666	0.027777777777777776	0.0
YBR251W	1.0	1.0	0.0	0.0	0.024793388429752067	0.08264462809917356
YBR252W	1.0	1.0	0.006802721088435374	0.013605442176870748	0.024844720496894408	0.0
YBR253W	1.0	1.0	0.08438818565400844	0.10970464135021098	0.019851116625310174	0.03598014888337469
YBR254C	1.0	1.0	0.18303571428571427	0.044642857142857144	0.02524271844660194	0.015533980582524271
YBR255C-A	1.0	1.0	0.1188118811881188	0.06435643564356436	0.028985507246376812	0.007246376811594203
YBR255W	1.0	1.0	0.045454545454545456	0.030303030303030304	0.104	0.0
YBR256C	1.0	1.0	0.18518518518518517	0.1388888888888889	0.0326530612244898	0.02857142857142857
YBR257W	1.0	1.0	0.10144927536231885	0.050724637681159424	0.09227467811158799	0.17167381974248927
YBR258C	1.0	1.0	0.0	0.005571030640668524	0.029239766081871343	0.0847953216374269
YBR259W	1.0	1.0	0.022727272727272728	0.11363636363636363	0.11538461538461539	0.40384615384615385
YBR260C	1.0	1.0	0.0	0.0	0.02	0.01
YBR261C	1.0	1.0	0.18041237113402062	0.005154639175257732	0.02358490566037736	0.07547169811320754
YBR262C	1.0	1.0	0.006802721088435374	0.02040816326530612	0.0335195530726257	0.027932960893854747
YBR263W	1.0	1.0	0.0	0.0	0.0	0.0
YBR264C	1.0	1.0	0.05806451612903226	0.04516129032258064	0.0	0.044642857142857144
YBR265W	1.0	1.0	0.0	0.0	0.2802197802197802	0.09340659340659341
YBR267W	1.0	1.0	0.1	0.10833333333333334	0.10829103214890017	0.1793570219966159
YBR268W	1.0	1.0	0.018518518518518517	0.037037037037037035	0.031578947368421054	0.06315789473684211
YBR269C	1.0	1.0	0.6041666666666666	0.5	0.18983050847457628	0.21694915254237288
YBR270C	1.0	1.0	0.03296703296703297	0.0	0.0	0.10606060606060606
YBR271W	1.0	1.0	0.1595744680851064	0.06382978723404255	0.16736401673640167	0.04184100418410042
YBR272C	1.0	1.0	0.0	0.043478260869565216	0.028368794326241134	0.028368794326241134
YBR273C	1.0	1.0	0.014492753623188406	0.0	0.0	0.023529411764705882
YBR274W	1.0	1.0	0.016129032258064516	0.03225806451612903	0.007751937984496124	0.0
YBR275C	1.0	1.0	0.0	0.0	0.0	0.0
YBR276C	1.0	1.0	0.011627906976744186	0.011627906976744186	0.0	0.0
YBR278W	1.0	1.0	0.08737864077669903	0.019417475728155338	0.04891304347826087	0.05434782608695652
YBR279W	1.0	1.0	0.0	0.01	0.0	0.0
YBR280C	1.0	1.0	0.02197802197802198	0.03296703296703297	0.07006369426751592	0.006369426751592357
YBR281C	1.0	1.0	0.22448979591836735	0.02040816326530612	0.0	0.020618556701030927
YBR282W	1.0	1.0	0.058823529411764705	0.0196078431372549	0.06818181818181818	0.025974025974025976
YBR283C	1.0	1.0	0.027777777777777776	0.006944444444444444	0.04054054054054054	0.013513513513513514
YBR284W	1.0	1.0	0.0	0.09090909090909091	0.056179775280898875	0.0449438202247191
YBR285W	1.0	1.0	0.0	0.0	0.0	0.0
YBR286W	1.0	1.0	0.0	0.0	0.0	0.0
YBR287W	1.0	1.0	0.0	0.018018018018018018	0.023076923076923078	0.0
YBR288C	1.0	1.0	0.04310344827586207	0.04310344827586207	0.008620689655172414	0.0
YBR289W	1.0	1.0	0.0	0.0	0.0	0.0
YBR290W	1.0	1.0	0.10256410256410256	0.17094017094017094	0.38333333333333336	0.4166666666666667
YBR291C	1.0	1.0	0.7368421052631579	0.9210526315789473	2.466666666666667	3.022222222222222
YBR293W	1.0	1.0	0.0	0.0	0.0	0.0
YBR294W
YBR295W		1.0			0.10344827586206896	0.06896551724137931
YBR296C	1.0	1.0	0.0	0.03225806451612903	0.022727272727272728	0.022727272727272728
YBR296C-A	1.0	1.0	0.15822784810126583	0.03164556962025317	0.03418803418803419	0.09401709401709402
YBR297W	1.0	1.0	0.6065573770491803	0.26229508196721313	0.14285714285714285	0.05194805194805195
YBR298C	1.0	1.0	0.0	0.0	0.0	0.01834862385321101
YBR298C-A	1.0	1.0	0.0273972602739726	0.04452054794520548	0.03508771929824561	0.15789473684210525
YBR299W	1.0	1.0	0.0	0.0	0.0	0.0
YBR301W	1.0	1.0	0.07407407407407407	0.037037037037037035	0.10256410256410256	0.017094017094017096
YBR302C	1.0	1.0	0.0	0.0	0.09467455621301775	0.39644970414201186
YCL001W	1.0	1.0	0.0	0.0	0.0	0.0
YCL001W-A	1.0	1.0	0.09424083769633508	0.10471204188481675	0.2952755905511811	0.1220472440944882
YCL001W-B	1.0	1.0	0.4470198675496689	0.2119205298013245	0.09898989898989899	0.19393939393939394
YCL002C	1.0	1.0	0.22758620689655173	0.04827586206896552	0.031446540880503145	0.16352201257861634
YCL004W	1.0	1.0	0.5824175824175825	0.7472527472527473	0.4225352112676056	0.15492957746478872
YCL005W	1.0	1.0	0.0	0.0	0.12077294685990338	0.1497584541062802
YCL005W-A	1.0	1.0	0.0024271844660194173	0.0	0.024305555555555556	0.006944444444444444
YCL008C	1.0	1.0	0.0	0.0	0.0	0.0
YCL009C	1.0	1.0	0.0	0.0	0.0	0.006802721088435374
YCL010C	1.0	1.0	0.34782608695652173	0.6086956521739131	0.020710059171597635	0.10059171597633136
YCL011C	1.0	1.0	0.0	0.0	0.0	0.0
YCL012C	1.0	1.0	0.0	0.0	0.0	0.009569377990430622
YCL014W	1.0	1.0	0.0	0.0	0.0	0.047619047619047616
YCL016C	1.0	1.0	0.19607843137254902	0.10784313725490197	0.007462686567164179	0.08208955223880597
YCL017C
YCL018W	1.0	1.0	0.12	0.2	0.15	0.26666666666666666
YCL021W-A
YCL024W
YCL025C	1.0	1.0	0.02857142857142857	0.08571428571428572	0.04	0.02
YCL026C-A	1.0	1.0	0.09701492537313433	0.0	0.08391608391608392	0.03496503496503497
YCL026C-B	1.0	1.0	0.03333333333333333	0.08666666666666667	0.09345794392523364	0.102803738317757
YCL027W	1.0	1.0	0.04938271604938271	0.024691358024691357	0.13924050632911392	0.06962025316455696
YCL028W	1.0	1.0	0.02631578947368421	0.0	0.0	0.0
YCL029C	1.0	1.0	0.0	0.0	0.0	0.0
YCL030C	1.0	1.0	0.06666666666666667	0.16666666666666666	0.016129032258064516	0.12903225806451613
YCL031C	1.0	1.0	0.03614457831325301	0.030120481927710843	0.17050691244239632	0.11059907834101383
YCL032W	1.0	1.0	0.09230769230769231	0.02564102564102564	0.048	0.088
YCL033C	1.0	1.0	0.07267441860465117	0.0872093023255814	0.019880715705765408	0.04572564612326044
YCL034W	1.0		0.10884353741496598	0.08843537414965986
YCL035C	1.0	1.0	0.005050505050505051	0.0	0.014814814814814815	0.014814814814814815
YCL036W	1.0	1.0	0.008064516129032258	0.008064516129032258	0.0	0.0
YCL037C	1.0	1.0	0.0	0.0	0.0	0.0
YCL038C	1.0	1.0	0.061855670103092786	0.061855670103092786	0.17061611374407584	0.14691943127962084
YCL039W	1.0	1.0	0.025974025974025976	0.0	0.022388059701492536	0.007462686567164179
YCL043C	1.0	1.0	0.0	0.0	0.0	0.0
YCL044C		1.0		inf	0.008064516129032258	0.008064516129032258
YCL045C	1.0	1.0	0.0	0.0	0.0	0.0
YCL047C	1.0	1.0	0.3026315789473684	0.13157894736842105	0.0963855421686747	0.11244979919678715
YCL048W	1.0	1.0	0.0	0.0	0.0	0.0
YCL048W-A	1.0	1.0	0.0058823529411764705	0.0	0.0	0.0
YCL049C	1.0	1.0	0.1527777777777778	0.05555555555555555	0.06422018348623854	0.06422018348623854
YCL050C	1.0	1.0	0.0	0.0	0.04938271604938271	0.024691358024691357
YCL051W	1.0	1.0	0.16923076923076924	0.07692307692307693	0.0	0.0
YCL052C	1.0	1.0	0.2268041237113402	0.061855670103092786	0.57	0.32
YCL054W	1.0	1.0	0.0	0.0	0.034482758620689655	0.0
YCL055W	1.0	1.0	0.04	0.0	0.03125	0.0
YCL056C	1.0	1.0	0.13	0.09	0.43103448275862066	0.45517241379310347
YCL057C-A	1.0	1.0	0.011111111111111112	0.0	0.014018691588785047	0.004672897196261682
YCL057W	1.0	1.0	0.3484848484848485	0.030303030303030304	0.1532258064516129	0.04032258064516129
YCL058W-A	1.0	1.0	0.1388888888888889	0.015873015873015872	0.14420062695924765	0.0438871473354232
YCL059C	1.0	1.0	0.010752688172043012	0.005376344086021506	0.006493506493506494	0.012987012987012988
YCL061C	1.0		0.0	0.0
YCL063W	1.0	1.0	0.01680672268907563	0.0	0.0	0.0
YCL064C	1.0		0.0	0.0
YCL066W	1.0	1.0	0.015151515151515152	0.015151515151515152	0.0	0.009708737864077669
YCL067C	1.0	1.0	0.06593406593406594	0.02197802197802198	0.0	0.0
YCL068C	1.0	1.0	0.5246913580246914	0.18518518518518517	0.0966183574879227	0.2560386473429952
YCL069W	1.0	1.0	0.11290322580645161	0.12903225806451613	0.13186813186813187	0.04395604395604396
YCL073C	1.0	1.0	0.0625	0.03125	0.0	0.012987012987012988
YCR002C	1.0	1.0	0.0	0.0	0.028985507246376812	0.0
YCR003W	1.0	1.0	0.005917159763313609	0.0	0.005917159763313609	0.011834319526627219
YCR004C	1.0	1.0	0.014285714285714285	0.0	0.0	0.008771929824561403
YCR005C		1.0			0.5	0.0
YCR007C	1.0	1.0	0.0	0.0	0.0	0.0
YCR008W	1.0	1.0	0.0	0.0	0.0	0.024390243902439025
YCR009C	1.0	1.0	0.0380952380952381	0.10476190476190476	0.07777777777777778	0.022222222222222223
YCR010C	1.0	1.0	0.0761904761904762	0.12380952380952381	0.06862745098039216	0.06862745098039216
YCR011C	1.0	1.0	0.0	0.0	0.03571428571428571	0.0
YCR012W	1.0	1.0	0.0	0.0	0.0	0.0
YCR014C	1.0	1.0	0.046511627906976744	0.0	0.07792207792207792	0.11688311688311688
YCR015C	1.0	1.0	0.0	0.0	0.031746031746031744	0.015873015873015872
YCR016W	1.0		0.0	0.03125
YCR017C	1.0	1.0	0.03571428571428571	0.0	0.034482758620689655	0.034482758620689655
YCR018C
YCR019W
YCR020C	1.0	1.0	0.10267857142857142	0.03125	0.099601593625498	0.22310756972111553
YCR020C-A	1.0	1.0	0.0	0.0	0.08955223880597014	0.33134328358208953
YCR020W-B	1.0	1.0	0.0945945945945946	0.11261261261261261	0.15037593984962405	0.3157894736842105
YCR021C	1.0	1.0	0.0	0.0	0.0	0.0
YCR023C	1.0	1.0	0.022727272727272728	0.0	0.05263157894736842	0.013157894736842105
YCR024C	1.0	1.0	0.0	0.0	0.0	0.0
YCR024C-A	1.0	1.0	0.0078125	0.00390625	0.004608294930875576	0.05069124423963134
YCR024C-B		1.0			0.14285714285714285	0.7619047619047619
YCR026C	1.0	1.0	0.11538461538461539	0.07692307692307693	0.09090909090909091	0.15151515151515152
YCR027C	1.0	1.0	0.0	0.0	0.0	0.0
YCR028C	1.0		0.0	0.0
YCR028C-A	1.0	1.0	0.0	0.0	0.0	0.0
YCR030C	1.0	1.0	0.0	0.0	0.0	0.0
YCR031C
YCR032W		1.0			0.0	0.0
YCR033W	1.0	1.0	0.0	0.0	0.0	0.0
YCR034W	1.0	1.0	0.038461538461538464	0.057692307692307696	0.07792207792207792	0.1038961038961039
YCR035C	1.0	1.0	0.009259259259259259	0.027777777777777776	0.1111111111111111	0.2222222222222222
YCR036W	1.0	1.0	0.17964071856287425	0.09580838323353294	0.0018115942028985507	0.07789855072463768
YCR037C	1.0	1.0	0.045454545454545456	0.045454545454545456	0.09929078014184398	0.07801418439716312
YCR040W	1.0	1.0	0.0	0.0	0.0	0.0
YCR042C		1.0			0.0	0.0
YCR043C	1.0	1.0	0.036231884057971016	0.021739130434782608	0.0113314447592068	0.0226628895184136
YCR044C	1.0	1.0	0.013888888888888888	0.0	0.0	0.0
YCR045C	1.0	1.0	0.22727272727272727	0.030303030303030304	0.11851851851851852	0.08148148148148149
YCR046C	1.0	1.0	0.0	0.025	0.010452961672473868	0.006968641114982578
YCR047C	1.0	1.0	0.0	0.01282051282051282	0.0033333333333333335	0.016666666666666666
YCR048W	1.0	1.0	0.0	0.024844720496894408	0.0	0.047058823529411764
YCR050C	1.0	1.0	0.0	0.025157232704402517	0.0	0.047619047619047616
YCR051W	1.0	1.0	0.03636363636363636	0.0	0.0	0.0
YCR052W	1.0	1.0	0.25	0.0	0.05263157894736842	0.013157894736842105
YCR053W	1.0	1.0	0.011904761904761904	0.0	0.029850746268656716	0.0
YCR054C	1.0	1.0	0.09259259259259259	0.009259259259259259	0.07386363636363637	0.0625
YCR057C	1.0	1.0	0.0	0.0	0.014285714285714285	0.014285714285714285
YCR059C	1.0	1.0	0.025210084033613446	0.09243697478991597	0.01015228426395939	0.04060913705583756
YCR060W	1.0	1.0	0.06896551724137931	0.0	0.01639344262295082	0.01092896174863388
YCR061W	1.0	1.0	0.0	0.0	0.0	0.0
YCR063W	1.0	1.0	0.0	0.01904761904761905	0.0	0.003289473684210526
YCR065W	1.0	1.0	0.0	0.0	0.0	0.0
YCR066W	1.0		0.1134020618556701	0.08247422680412371
YCR067C	1.0	1.0	0.07142857142857142	0.14285714285714285	0.037037037037037035	0.037037037037037035
YCR068W	1.0	1.0	0.015625	0.015625	0.03508771929824561	0.043859649122807015
YCR069W	1.0	1.0	0.0	0.0	0.0	0.0
YCR071C	1.0	1.0	0.02702702702702703	0.04504504504504504	0.19895287958115182	0.5340314136125655
YCR072C	1.0	1.0	0.03	0.18	0.19672131147540983	0.06557377049180328
YCR073C	1.0	1.0	0.0	0.0	0.0	0.0
YCR073W-A	1.0	1.0	0.0064516129032258064	0.01935483870967742	0.0223463687150838	0.0148975791433892
YCR075C	1.0	1.0	0.041025641025641026	0.0	0.010638297872340425	0.0
YCR075W-A	1.0	1.0	0.14224137931034483	0.10991379310344827	0.0049261083743842365	0.054187192118226604
YCR076C	1.0	1.0	0.008333333333333333	0.0	0.0	0.0111731843575419
YCR077C	1.0		0.0	0.0
YCR079W	1.0	1.0	0.03389830508474576	0.005649717514124294	0.017467248908296942	0.008733624454148471
YCR081W	1.0	1.0	0.0	0.0	0.0	0.0
YCR082W	1.0	1.0	0.0784313725490196	0.013071895424836602	0.03418803418803419	0.10256410256410256
YCR083W	1.0	1.0	0.0	0.006578947368421052	0.0	0.0
YCR084C	1.0	1.0	0.0	0.0	0.0	0.0
YCR086W	1.0	1.0	0.03474903474903475	0.019305019305019305	0.05232558139534884	0.046511627906976744
YCR087C-A	1.0	1.0	0.14342629482071714	0.1394422310756972	0.15579710144927536	0.2246376811594203
YCR088W	1.0		0.0	0.0
YCR089W	1.0	1.0	0.06666666666666667	0.0	0.0	0.0
YCR090C	1.0	1.0	0.031578947368421054	0.05263157894736842	0.0	0.0
YCR091W		1.0			0.0	0.0
YCR092C
YCR093W	1.0	1.0	0.0	0.0	0.0	0.0
YCR094W	1.0	1.0	0.17647058823529413	0.22549019607843138	0.021739130434782608	0.15942028985507245
YCR095C	1.0	1.0	0.07692307692307693	0.15384615384615385	0.08396946564885496	0.2366412213740458
YCR095W-A	1.0	1.0	0.0	0.0	0.0	0.0
YCR096C	1.0	1.0	0.0	0.0	0.0	0.0
YCR097W	1.0	1.0	0.03333333333333333	0.0	0.011494252873563218	0.022988505747126436
YCR098C	1.0	1.0	0.0	0.0	0.0	0.0
YCR101C	1.0	1.0	0.2872340425531915	0.11702127659574468	0.05982905982905983	0.13675213675213677
YCR102C	1.0		0.5	0.3333333333333333
YCR104W	1.0	1.0	0.06172839506172839	0.024691358024691357	0.056179775280898875	0.07865168539325842
YCR105W	1.0	1.0	0.16666666666666666	0.1	0.22857142857142856	0.02857142857142857
YCR106W	1.0	1.0	0.02857142857142857	0.02857142857142857	0.0	0.037037037037037035
YCR107W	1.0	1.0	0.043478260869565216	0.043478260869565216	0.15625	0.15625
YCR108C	1.0	1.0	0.02040816326530612	0.02040816326530612	0.0625	0.16666666666666666
YDL001W		1.0			0.2	0.16
YDL002C	1.0	1.0	0.26605504587155965	0.27522935779816515	0.13445378151260504	0.2773109243697479
YDL003W	1.0	1.0	0.0	0.0	0.0	0.0
YDL004W	1.0	1.0	0.0	0.010869565217391304	0.0	0.0
YDL005C	1.0	1.0	0.1891891891891892	0.08783783783783784	0.072	0.028
YDL006W	1.0	1.0	0.02197802197802198	0.0	0.043243243243243246	0.021621621621621623
YDL007C-A	1.0	1.0	0.0	0.0	0.0	0.0
YDL007W	1.0	1.0	0.0	0.0	0.0	0.0
YDL008W	1.0	1.0	0.0	0.0	0.0	0.0
YDL010W	1.0	1.0	0.03225806451612903	0.0	0.04285714285714286	0.0
YDL012C	1.0	1.0	0.00980392156862745	0.0	0.005917159763313609	0.005917159763313609
YDL013W	1.0	1.0	0.0	0.0	0.0	0.0
YDL014W	1.0	1.0	0.0	0.0	0.0	0.0
YDL015C	1.0	1.0	0.08108108108108109	0.018018018018018018	0.05128205128205128	0.05128205128205128
YDL017W	1.0	1.0	0.0	0.0	0.056074766355140186	0.04672897196261682
YDL018C	1.0	1.0	0.14035087719298245	0.0	0.06818181818181818	0.022727272727272728
YDL019C	1.0	1.0	0.0	0.0	0.0	0.0
YDL020C	1.0		0.0	0.0
YDL021W	1.0	1.0	0.02	0.01	0.0	0.0
YDL022W	1.0	1.0	0.0	0.0	0.0	0.0
YDL024C	1.0	1.0	0.043478260869565216	0.0	0.0	0.0
YDL025C	1.0	1.0	1.25	1.25	0.3333333333333333	0.7777777777777778
YDL027C	1.0	1.0	0.01904761904761905	0.0	0.0	0.0
YDL028C	1.0	1.0	0.0	0.0	0.0	0.0
YDL029W	1.0	1.0	0.08875739644970414	0.011834319526627219	0.03902439024390244	0.05853658536585366
YDL030W	1.0	1.0	0.19444444444444445	0.027777777777777776	0.0625	0.109375
YDL031W	1.0	1.0	0.03333333333333333	0.0	0.0	0.0
YDL033C	1.0	1.0	0.10377358490566038	0.14150943396226415	0.08695652173913043	0.0
YDL035C	1.0	1.0	0.043478260869565216	0.043478260869565216	0.08035714285714286	0.125
YDL036C	1.0	1.0	0.07246376811594203	0.0	0.12	0.04
YDL037C	1.0	1.0	0.043478260869565216	0.014492753623188406	0.06299212598425197	0.09055118110236221
YDL040C	1.0	1.0	0.0	0.0	0.05714285714285714	0.014285714285714285
YDL042C	1.0	1.0	0.046153846153846156	0.0	0.005291005291005291	0.0
YDL043C	1.0	1.0	0.03763440860215054	0.026881720430107527	0.23076923076923078	0.4358974358974359
YDL044C	1.0	1.0	0.08771929824561403	0.043859649122807015	0.028169014084507043	0.19718309859154928
YDL045C	1.0	1.0	0.0	0.0	0.033112582781456956	0.0
YDL045W-A	1.0	1.0	0.0	0.0	0.0	0.0043859649122807015
YDL046W	1.0	1.0	0.0	0.03896103896103896	0.0	0.043478260869565216
YDL047W	1.0	1.0	0.0	0.0	0.0	0.0
YDL048C	1.0	1.0	0.17391304347826086	0.15217391304347827	0.19047619047619047	0.27380952380952384
YDL049C	1.0	1.0	0.5384615384615384	0.19658119658119658	0.45588235294117646	0.7205882352941176
YDL051W	1.0	1.0	0.0	0.0	0.007874015748031496	0.0
YDL052C	1.0	1.0	0.012987012987012988	0.0	0.0	0.01818181818181818
YDL053C	1.0	1.0	0.0776255707762557	0.0319634703196347	0.004608294930875576	0.07373271889400922
YDL054C	1.0	1.0	0.6666666666666666	0.9523809523809523	4.5	5.166666666666667
YDL055C	1.0	1.0	0.0	0.0	0.041666666666666664	0.041666666666666664
YDL056W	1.0	1.0	0.0	0.0	0.0	0.0
YDL057W	1.0	1.0	0.009259259259259259	0.0	0.0	0.12173913043478261
YDL058W	1.0	1.0	0.0	0.0	0.0	0.0
YDL059C	1.0	1.0	0.275	0.75	0.0	0.10810810810810811
YDL060W	1.0	1.0	0.0	0.0	0.0	0.0
YDL061C	1.0	1.0	0.005154639175257732	0.041237113402061855	0.09900990099009901	0.07920792079207921
YDL063C	1.0	1.0	0.0	0.0	0.0	0.0
YDL064W	1.0	1.0	0.00273224043715847	0.0	0.012084592145015106	0.021148036253776436
YDL065C	1.0	1.0	0.0	0.0	0.0070921985815602835	0.0
YDL066W	1.0	1.0	0.0	0.011904761904761904	0.007751937984496124	0.007751937984496124
YDL067C	1.0	1.0	0.0	0.0	0.006493506493506494	0.0
YDL069C	1.0	1.0	0.076	0.072	0.0	0.05333333333333334
YDL070W	1.0	1.0	0.09333333333333334	0.21333333333333335	0.09090909090909091	0.14545454545454545
YDL072C	1.0	1.0	0.0	0.0	0.0	0.0
YDL073W	1.0	1.0	0.0	0.0	0.0	1.0
YDL074C	1.0	1.0	0.0	0.0	0.0	0.0
YDL075W	1.0	1.0	0.0	0.0	0.0	0.0
YDL076C	1.0	1.0	0.012048192771084338	0.006024096385542169	0.0425531914893617	0.1702127659574468
YDL077C	1.0	1.0	0.0	0.0	0.0	0.0
YDL078C	1.0	1.0	0.25925925925925924	0.07407407407407407	0.058823529411764705	0.011764705882352941
YDL079C	1.0	1.0	0.1694915254237288	0.03389830508474576	0.09859154929577464	0.2112676056338028
YDL080C	1.0	1.0	0.08163265306122448	0.02040816326530612	0.025	0.0
YDL081C	1.0	1.0	0.0	0.0	0.0	0.03636363636363636
YDL082W	1.0	1.0	0.0	0.005154639175257732	0.011494252873563218	0.0
YDL083C	1.0	1.0	0.0	0.0	0.0	0.0
YDL084W	1.0	1.0	0.0	0.0	0.0	0.0
YDL085C-A	1.0	1.0	0.007352941176470588	0.007352941176470588	0.06287425149700598	0.020958083832335328
YDL085W	1.0	1.0	0.0	0.0	0.009708737864077669	0.009708737864077669
YDL086W	1.0	1.0	0.2962962962962963	0.037037037037037035	0.13089005235602094	0.08376963350785341
YDL087C	1.0	1.0	0.30128205128205127	0.038461538461538464	0.04040404040404041	0.19696969696969696
YDL088C	1.0	1.0	0.0	0.0	0.0	0.0
YDL089W	1.0	1.0	0.10344827586206896	0.13793103448275862	0.022222222222222223	0.08148148148148149
YDL090C	1.0	1.0	0.0	0.0	0.0	0.0
YDL091C	1.0	1.0	0.013333333333333334	0.0	0.0	0.0
YDL092W	1.0	1.0	0.0703125	0.0390625	0.06153846153846154	0.1076923076923077
YDL093W	1.0	1.0	0.1590909090909091	0.0	0.029411764705882353	0.058823529411764705
YDL095W	1.0	1.0	0.03125	0.0	0.0	0.0
YDL097C	1.0	1.0	0.0	0.006211180124223602	0.0	0.0
YDL098C	1.0	1.0	0.16568047337278108	0.029585798816568046	0.1342281879194631	0.610738255033557
YDL099W	1.0	1.0	0.0	0.02702702702702703	0.01818181818181818	0.004545454545454545
YDL100C	1.0	1.0	0.1796875	0.078125	0.0	0.10576923076923077
YDL101C	1.0	1.0	1.3909774436090225	1.0751879699248121	3.3212121212121213	2.8666666666666667
YDL102W	1.0	1.0	0.0	0.02040816326530612	0.0	0.014925373134328358
YDL103C	1.0	1.0	0.046296296296296294	0.06481481481481481	0.04827586206896552	0.12413793103448276
YDL104C	1.0	1.0	0.03546099290780142	0.02127659574468085	0.1111111111111111	0.23671497584541062
YDL105W	1.0	1.0	0.03937007874015748	0.23622047244094488	0.2555066079295154	0.14096916299559473
YDL106C	1.0	1.0	0.018518518518518517	0.018518518518518517	0.0	0.0
YDL107W	1.0	1.0	0.006802721088435374	0.02040816326530612	0.058823529411764705	0.0427807486631016
YDL108W	1.0	1.0	0.14146341463414633	0.08780487804878048	0.07352941176470588	0.07720588235294118
YDL109C	1.0	1.0	0.09722222222222222	0.09722222222222222	0.0847457627118644	0.06779661016949153
YDL110C	1.0	1.0	0.0	0.0	0.0	0.0
YDL111C	1.0	1.0	0.09333333333333334	0.1111111111111111	0.19658119658119658	0.10256410256410256
YDL112W	1.0	1.0	0.05555555555555555	0.0	0.031746031746031744	0.0
YDL113C	1.0	1.0	0.5	0.0	0.03932584269662921	0.028089887640449437
YDL114W	1.0	1.0	0.05161290322580645	0.08387096774193549	0.0	0.0625
YDL115C	1.0	1.0	0.15384615384615385	0.038461538461538464	0.203125	0.03125
YDL116W	1.0	1.0	0.13333333333333333	0.016666666666666666	0.02631578947368421	0.09210526315789473
YDL117W	1.0	1.0	0.0	0.0	0.044444444444444446	0.1111111111111111
YDL118W	1.0	1.0	0.04807692307692308	0.11858974358974358	0.12751677852348994	0.09395973154362416
YDL119C	1.0	1.0	0.04777070063694268	0.1178343949044586	0.12666666666666668	0.09333333333333334
YDL120W	1.0	1.0	0.00946372239747634	0.00946372239747634	0.007017543859649123	0.02456140350877193
YDL121C	1.0	1.0	0.07589285714285714	0.10267857142857142	0.045871559633027525	0.03669724770642202
YDL122W	1.0	1.0	0.0	0.0	0.0	0.0
YDL123W	1.0	1.0	0.0	0.0	0.0	0.0
YDL124W	1.0	1.0	0.03007518796992481	0.007518796992481203	0.02066115702479339	0.008264462809917356
YDL125C	1.0	1.0	0.0	0.0	0.037383177570093455	0.004672897196261682
YDL126C	1.0	1.0	0.0	0.0	0.0	0.0
YDL127W	1.0	1.0	0.016129032258064516	0.0	0.10666666666666667	0.10666666666666667
YDL128W	1.0	1.0	0.0	0.0	0.03278688524590164	0.03278688524590164
YDL129W	1.0	1.0	0.0	0.0	0.0	0.02
YDL130W	1.0	1.0	0.0	0.0	0.0	0.0
YDL130W-A	1.0	1.0	0.030201342281879196	0.0	0.003389830508474576	0.003389830508474576
YDL131W	1.0		0.0	0.0
YDL132W
YDL133C-A	1.0	1.0	0.0	0.03333333333333333	0.0	0.13333333333333333
YDL133W	1.0	1.0	0.0	0.0	0.0	0.0
YDL134C	1.0	1.0	0.011363636363636364	0.0	0.0	0.0
YDL135C	1.0	1.0	0.04918032786885246	0.00819672131147541	0.0196078431372549	0.0
YDL136W	1.0	1.0	0.13533834586466165	0.022556390977443608	0.039735099337748346	0.06622516556291391
YDL137W	1.0	1.0	0.0	0.0	0.0	0.0
YDL138W	1.0	1.0	0.0	0.0	0.0	0.0
YDL139C	1.0	1.0	0.0449438202247191	0.06179775280898876	0.017241379310344827	0.022988505747126436
YDL140C	1.0	1.0	0.0	0.0	0.0	0.0
YDL141W	1.0	1.0	0.03278688524590164	0.0	0.04225352112676056	0.028169014084507043
YDL142C	1.0	1.0	0.3197278911564626	0.20408163265306123	0.0967741935483871	0.06451612903225806
YDL143W	1.0	1.0	0.020833333333333332	0.006944444444444444	0.013888888888888888	0.0
YDL144C	1.0	1.0	0.015384615384615385	0.007692307692307693	0.13432835820895522	0.029850746268656716
YDL145C	1.0	1.0	0.0	0.0	0.0	0.0
YDL146W	1.0	1.0	0.0	0.0	0.0	0.0
YDL147W	1.0	1.0	0.020618556701030927	0.0	0.0	0.0
YDL148C	1.0	1.0	0.0	0.0	0.009615384615384616	0.009615384615384616
YDL149W	1.0	1.0	0.08333333333333333	0.1388888888888889	0.04878048780487805	0.12195121951219512
YDL150W	1.0	1.0	0.11578947368421053	0.1368421052631579	0.08189655172413793	0.06896551724137931
YDL153C
YDL154W
YDL155W	1.0	1.0	0.0	0.0	0.0	0.0
YDL156W	1.0	1.0	0.0	0.0	0.0	0.0
YDL157C	1.0	1.0	0.0	0.004329004329004329	0.006622516556291391	0.0
YDL159W	1.0	1.0	0.04310344827586207	0.04310344827586207	0.006211180124223602	0.06832298136645963
YDL159W-A		1.0			0.16891891891891891	0.3310810810810811
YDL160C	1.0	1.0	0.0	0.0	0.0	0.0
YDL160C-A	1.0	1.0	0.1503267973856209	0.08496732026143791	0.024390243902439025	0.012195121951219513
YDL161W	1.0	1.0	0.0	0.0	0.0	0.0
YDL164C	1.0	1.0	0.046153846153846156	0.07692307692307693	0.0	0.014285714285714285
YDL165W	1.0	1.0	0.2145922746781116	0.08583690987124463	0.43820224719101125	0.5056179775280899
YDL166C	1.0	1.0	0.16149068322981366	0.031055900621118012	0.1261682242990654	0.16355140186915887
YDL167C	1.0	1.0	0.027777777777777776	0.041666666666666664	0.041666666666666664	0.052083333333333336
YDL168W	1.0	1.0	0.01	0.1	0.04580152671755725	0.007633587786259542
YDL169C	1.0	1.0	0.06153846153846154	0.08461538461538462	0.04597701149425287	0.022988505747126436
YDL170W	1.0	1.0	0.2222222222222222	0.1388888888888889	0.028169014084507043	0.15492957746478872
YDL171C
YDL173W	1.0	1.0	0.23232323232323232	0.0707070707070707	0.0	0.10126582278481013
YDL174C	1.0	1.0	0.0	0.0	0.0	0.0
YDL175C	1.0	1.0	0.10204081632653061	0.08843537414965986	0.08333333333333333	0.07051282051282051
YDL176W	1.0	1.0	0.09090909090909091	0.03636363636363636	0.05319148936170213	0.0851063829787234
YDL177C	1.0	1.0	0.328125	0.09375	0.19158878504672897	0.20093457943925233
YDL178W	1.0	1.0	0.2	0.0	0.044444444444444446	0.044444444444444446
YDL179W
YDL180W	1.0	1.0	0.21052631578947367	0.05263157894736842	0.1910828025477707	0.2229299363057325
YDL181W	1.0	1.0	0.004	0.004	0.005780346820809248	0.014450867052023121
YDL182W	1.0	1.0	0.0	0.0	0.0	0.0
YDL183C	1.0	1.0	0.1	0.2	0.0979381443298969	0.14432989690721648
YDL184C	1.0	1.0	0.0	0.017857142857142856	0.0	0.0
YDL185W
YDL186W	1.0	1.0	0.05652173913043478	0.04782608695652174	0.10465116279069768	0.023255813953488372
YDL188C	1.0	1.0	0.0	0.0	0.0	0.0
YDL189W	1.0	1.0	0.0	0.0	0.0	0.0
YDL190C	1.0	1.0	0.0	0.0	0.0	0.0
YDL191W	1.0	1.0	0.0	0.0	0.0	0.0
YDL192W
YDL193W	1.0	1.0	0.043478260869565216	0.028985507246376812	0.020618556701030927	0.020618556701030927
YDL194W	1.0	1.0	0.02857142857142857	0.0	0.0	0.0
YDL195W
YDL197C	1.0	1.0	0.09433962264150944	0.018867924528301886	0.018018018018018018	0.018018018018018018
YDL198C	1.0	1.0	1.4464285714285714	0.8928571428571429	0.0	0.5714285714285714
YDL199C	1.0	1.0	0.1927710843373494	0.30120481927710846	0.28205128205128205	0.24786324786324787
YDL200C	1.0	1.0	0.2831858407079646	0.14601769911504425	0.30612244897959184	0.25510204081632654
YDL201W	1.0		0.08108108108108109	0.04054054054054054
YDL202W	1.0	1.0	0.0	0.013605442176870748	0.0390625	0.015625
YDL203C	1.0	1.0	0.01098901098901099	0.01098901098901099	0.018957345971563982	0.06635071090047394
YDL204W	1.0	1.0	0.01694915254237288	0.03389830508474576	0.005208333333333333	0.0
YDL205C	1.0	1.0	0.0	0.0	0.0	0.0
YDL206W	1.0	1.0	0.14705882352941177	0.029411764705882353	0.631578947368421	0.0
YDL207W	1.0	1.0	0.08333333333333333	0.027777777777777776	0.05357142857142857	0.08928571428571429
YDL208W	1.0	1.0	0.0749063670411985	0.02247191011235955	0.021739130434782608	0.006211180124223602
YDL209C	1.0	1.0	0.025380710659898477	0.025380710659898477	0.008733624454148471	0.13537117903930132
YDL210W	1.0	1.0	0.0	0.0	0.0	0.0
YDL211C	1.0		0.0	0.0
YDL212W	1.0	1.0	0.41333333333333333	0.5333333333333333	0.0	0.0
YDL213C	1.0	1.0	0.0	0.020618556701030927	0.007380073800738007	0.007380073800738007
YDL214C	1.0	1.0	0.0	0.0	0.0	0.0
YDL215C	1.0	1.0	0.0	0.07317073170731707	0.0	0.0
YDL216C	1.0	1.0	0.05982905982905983	0.017094017094017096	0.04580152671755725	0.05343511450381679
YDL217C	1.0	1.0	0.0	0.0	0.0	0.0
YDL218W	1.0	1.0	0.0	0.0	0.014705882352941176	0.0
YDL219W	1.0	1.0	1.5463917525773196	0.9072164948453608	1.1800766283524904	3.8122605363984676
YDL220C	1.0	1.0	0.08695652173913043	0.06521739130434782	0.0	0.13793103448275862
YDL222C	1.0	1.0	0.0	0.0	0.0	0.0
YDL223C	1.0	1.0	0.034482758620689655	0.0	0.0	0.0
YDL224C	1.0	1.0	0.0	0.0	0.0	0.0
YDL225W	1.0	1.0	0.0	0.0	0.0	0.014084507042253521
YDL226C	1.0	1.0	0.0	0.0	0.0	0.0
YDL227C
YDL229W	1.0	1.0	0.0	0.0	0.0	0.0
YDL230W	1.0	1.0	0.07079646017699115	0.017699115044247787	0.0	0.17142857142857143
YDL231C	1.0	1.0	0.0	0.1	0.037037037037037035	0.09259259259259259
YDL232W	1.0	1.0	0.07627118644067797	0.012711864406779662	0.08139534883720931	0.2441860465116279
YDL233W	1.0	1.0	0.24509803921568626	0.10784313725490197	0.13450292397660818	0.1695906432748538
YDL234C	1.0	1.0	0.0	0.0	0.0	0.0
YDL235C	1.0	1.0	0.0	0.0	0.0	0.0
YDL236W	1.0	1.0	0.01098901098901099	0.0	0.016	0.021333333333333333
YDL237W	1.0	1.0	0.25	0.25	0.09302325581395349	0.29069767441860467
YDL238C	1.0	1.0	0.009523809523809525	0.02857142857142857	0.014895057549085985	0.014895057549085985
YDL239C	1.0	1.0	0.1	0.05	0.06666666666666667	0.08148148148148149
YDL240W
YDL241W		1.0			0.0	0.0
YDL243C
YDL244W	1.0	1.0	0.017241379310344827	0.04310344827586207	0.006711409395973154	0.013422818791946308
YDL245C	1.0	1.0	0.0	0.0	0.0	0.0
YDL246C	1.0	1.0	0.025	0.0125	0.02247191011235955	0.02247191011235955
YDL247W	1.0	1.0	0.0	0.07692307692307693	0.03225806451612903	0.04032258064516129
YDL248W	1.0	1.0	0.04285714285714286	0.0	0.0	0.012048192771084338
YDR001C	1.0	1.0	0.0	0.0	0.0	0.0
YDR002W	1.0	1.0	0.0	0.0	0.0	0.0
YDR003W	1.0	1.0	0.006756756756756757	0.0	0.0	0.013157894736842105
YDR003W-A	1.0	1.0	0.8052434456928839	0.2696629213483146	0.34615384615384615	9.239316239316238
YDR004W	1.0	1.0	0.1619047619047619	0.10476190476190476	0.2967741935483871	0.2967741935483871
YDR005C	1.0	1.0	0.0	0.0	0.0	0.007692307692307693
YDR006C	1.0		0.0	0.0
YDR007W	1.0	1.0	0.09009009009009009	0.18018018018018017	0.0703125	0.08203125
YDR009W	1.0	1.0	0.5636363636363636	0.5454545454545454	0.2962962962962963	0.2037037037037037
YDR011W	1.0	1.0	0.0	0.0	0.0	0.0
YDR012W	1.0	1.0	0.027777777777777776	0.0	0.4418604651162791	1.186046511627907
YDR013W	1.0	1.0	0.14948453608247422	0.07731958762886598	0.05078125	0.0546875
YDR014W	1.0	1.0	0.0	0.034482758620689655	0.012345679012345678	0.012345679012345678
YDR014W-A	1.0	1.0	0.0	0.031746031746031744	0.0045045045045045045	0.018018018018018018
YDR016C	1.0	1.0	0.05142857142857143	0.011428571428571429	0.3113207547169811	0.22641509433962265
YDR017C	1.0	1.0	0.0	0.0	0.0	0.0
YDR018C	1.0	1.0	0.6043956043956044	0.07692307692307693	0.1386861313868613	0.20437956204379562
YDR019C	1.0	1.0	0.10810810810810811	0.0	0.0	0.0
YDR020C	1.0	1.0	0.0	0.011627906976744186	0.044444444444444446	0.07111111111111111
YDR021W	1.0	1.0	0.21739130434782608	0.38405797101449274	1.101010101010101	0.2222222222222222
YDR022C	1.0	1.0	0.0	0.0	0.0	0.0
YDR023W	1.0	1.0	0.0	0.0	0.0	0.0
YDR025W	1.0	1.0	0.008403361344537815	0.0	0.022222222222222223	0.0
YDR026C	1.0	1.0	0.22727272727272727	0.125	0.021621621621621623	0.02702702702702703
YDR027C	1.0	1.0	0.10526315789473684	0.05263157894736842	0.03389830508474576	0.03389830508474576
YDR028C
YDR030C	1.0	1.0	0.15384615384615385	0.15384615384615385	0.05714285714285714	0.02857142857142857
YDR031W	1.0	1.0	2.7149532710280373	1.439252336448598	2.507751937984496	2.5852713178294575
YDR032C	1.0	1.0	0.0	0.0	0.0	0.0
YDR033W
YDR034C	1.0	1.0	0.0	0.0	0.0	0.07142857142857142
YDR034C-A	1.0	1.0	0.0	0.0	0.0	0.0
YDR034W-B	1.0	1.0	0.0	0.0	0.0	0.0
YDR035W	1.0	1.0	0.0	0.024390243902439025	0.02564102564102564	0.0
YDR036C	1.0	1.0	0.0	0.0	0.024	0.008
YDR037W	1.0	1.0	0.0	0.0	0.15853658536585366	0.0975609756097561
YDR038C	1.0	1.0	0.08695652173913043	0.08695652173913043	0.0	0.17857142857142858
YDR039C	1.0	1.0	0.0	0.0	0.0	0.0
YDR040C	1.0	1.0	0.0	0.0	0.0	0.0
YDR041W	1.0	1.0	0.0	0.027777777777777776	0.0	0.0196078431372549
YDR042C	1.0	1.0	0.00980392156862745	0.0	0.0072992700729927005	0.029197080291970802
YDR043C	1.0	1.0	0.0	0.0	0.0	0.0
YDR044W	1.0	1.0	0.0	0.0	0.0	0.0
YDR045C	1.0	1.0	0.016574585635359115	0.04419889502762431	0.024024024024024024	0.012012012012012012
YDR046C	1.0	1.0	1.1851851851851851	0.7407407407407407	0.5185185185185185	0.25925925925925924
YDR047W	1.0	1.0	1.0833333333333333	0.9861111111111112	1.5211267605633803	2.76056338028169
YDR049W	1.0	1.0	0.01282051282051282	0.0	0.03816793893129771	0.03816793893129771
YDR050C	1.0	1.0	0.0	0.0	0.0	0.0
YDR051C	1.0	1.0	0.10784313725490197	0.10784313725490197	0.06880733944954129	0.0779816513761468
YDR052C	1.0	1.0	0.0	0.0	0.0	0.0
YDR054C	1.0	1.0	0.0	0.0	0.0	0.0
YDR055W	1.0	1.0	0.0	0.0	0.0	0.0
YDR056C	1.0	1.0	0.018518518518518517	0.018518518518518517	0.0	0.019230769230769232
YDR057W	1.0	1.0	0.020202020202020204	0.010101010101010102	0.03488372093023256	0.029069767441860465
YDR058C	1.0	1.0	0.0	0.0	0.006666666666666667	0.0
YDR059C	1.0	1.0	0.0	0.0	0.0	0.0
YDR060W	1.0	1.0	0.0	0.0	0.0	0.0
YDR061W	1.0	1.0	0.012048192771084338	0.0	0.0673076923076923	0.019230769230769232
YDR062W	1.0	1.0	0.02631578947368421	0.07894736842105263	0.05	0.016666666666666666
YDR063W	1.0	1.0	0.12682926829268293	0.00975609756097561	0.07988165680473373	0.03254437869822485
YDR064W	1.0	1.0	0.11506849315068493	0.0136986301369863	0.08061749571183534	0.07890222984562607
YDR065W	1.0	1.0	0.0	0.057971014492753624	0.07662835249042145	0.06896551724137931
YDR066C	1.0	1.0	0.0	0.0	0.0	0.0
YDR067C	1.0	1.0	0.07033639143730887	0.03363914373088685	0.026936026936026935	0.037037037037037035
YDR068W	1.0	1.0	0.1588235294117647	0.03529411764705882	0.06521739130434782	0.2
YDR069C	1.0	1.0	0.041666666666666664	0.041666666666666664	0.07228915662650602	0.060240963855421686
YDR070C	1.0	1.0	0.0058823529411764705	0.0058823529411764705	0.0	0.008658008658008658
YDR071C	1.0	1.0	0.03389830508474576	0.01694915254237288	0.3125	0.041666666666666664
YDR072C	1.0	1.0	0.0	0.0	0.0	0.0
YDR073W	1.0	1.0	0.13114754098360656	0.12295081967213115	0.13636363636363635	0.06060606060606061
YDR074W	1.0	1.0	0.0	0.0	0.045454545454545456	0.0
YDR075W	1.0	1.0	0.47	0.37	0.3884297520661157	0.2809917355371901
YDR076W	1.0	1.0	0.2463768115942029	0.15942028985507245	0.16842105263157894	0.5263157894736842
YDR077W	1.0	1.0	0.0	0.0	0.0	0.0
YDR078C	1.0	1.0	0.23837209302325582	0.13372093023255813	0.09019607843137255	0.11764705882352941
YDR079C-A	1.0	1.0	0.32167832167832167	0.2692307692307692	0.23228346456692914	0.281496062992126
YDR079W	1.0	1.0	0.0	0.0	0.0	0.010638297872340425
YDR080W	1.0	1.0	0.021739130434782608	0.0	0.011111111111111112	0.0
YDR081C	1.0	1.0	0.0	0.0	0.009345794392523364	0.018691588785046728
YDR082W	1.0	1.0	0.023255813953488372	0.023255813953488372	0.004273504273504274	0.008547008547008548
YDR083W	1.0	1.0	0.03937007874015748	0.047244094488188976	0.03514376996805112	0.025559105431309903
YDR084C	1.0	1.0	0.08450704225352113	0.07042253521126761	0.0664451827242525	0.05647840531561462
YDR085C	1.0	1.0	0.16666666666666666	0.015151515151515152	0.08823529411764706	0.0
YDR086C	1.0	1.0	0.02	0.0	0.006493506493506494	0.006493506493506494
YDR087C	1.0	1.0	0.03731343283582089	0.014925373134328358	0.05787781350482315	0.03536977491961415
YDR088C	1.0	1.0	0.0	0.0	0.03571428571428571	0.03571428571428571
YDR089W	1.0	1.0	0.0	0.0	0.0	0.0
YDR090C	1.0	1.0	0.07246376811594203	0.014492753623188406	0.04411764705882353	0.11029411764705882
YDR091C	1.0	1.0	0.0	0.0	0.0	0.0
YDR092W	1.0	1.0	0.0	0.0	0.0	0.0425531914893617
YDR093W	1.0	1.0	0.0	0.0	0.0	0.0
YDR096W	1.0	1.0	0.0	0.0	0.0	0.0
YDR097C	1.0	1.0	0.0	0.0	0.0	0.0
YDR098C	1.0	1.0	0.0	0.0	0.0	0.0
YDR099W	1.0	1.0	0.0	0.0	0.0	0.0
YDR100W	1.0	1.0	0.010526315789473684	0.0	0.06060606060606061	0.12121212121212122
YDR101C	1.0	1.0	0.06451612903225806	0.016129032258064516	0.06097560975609756	0.13414634146341464
YDR103W	1.0	1.0	0.0	0.0	0.0	0.0
YDR104C	1.0	1.0	0.0	0.0	0.020833333333333332	0.0
YDR105C	1.0	1.0	1.1475409836065573	0.8524590163934426	0.2097560975609756	0.9560975609756097
YDR106W	1.0	1.0	0.03389830508474576	0.0	0.006622516556291391	0.052980132450331126
YDR107C	1.0	1.0	0.09615384615384616	0.09615384615384616	0.020833333333333332	0.0
YDR108W	1.0	1.0	0.2777777777777778	0.1527777777777778	1.2044198895027625	0.3812154696132597
YDR109C	1.0	1.0	0.03896103896103896	0.0	0.023952095808383235	0.041916167664670656
YDR110W	1.0	1.0	0.0	0.0	0.010416666666666666	0.020833333333333332
YDR111C	1.0	1.0	0.08955223880597014	0.014925373134328358	0.02830188679245283	0.07075471698113207
YDR113C	1.0	1.0	0.0	0.0	0.027777777777777776	0.0
YDR114C	1.0	1.0	0.15117891816920942	0.1262135922330097	0.1038961038961039	0.13286713286713286
YDR115W	1.0	1.0	0.15096952908587258	0.1260387811634349	0.10431293881644935	0.13640922768304914
YDR116C	1.0	1.0	0.06766917293233082	0.09774436090225563	0.03343465045592705	0.1094224924012158
YDR117C	1.0	1.0	0.1	0.25	0.04932735426008968	0.03587443946188341
YDR118W	1.0	1.0	0.043478260869565216	0.014492753623188406	0.12857142857142856	0.07142857142857142
YDR119W	1.0	1.0	0.0	0.0	0.0	0.0
YDR119W-A	1.0	1.0	0.0	0.0	0.0	0.0
YDR120C	1.0	1.0	0.0	0.0	0.0	0.07142857142857142
YDR121W	1.0	1.0	0.21333333333333335	0.03333333333333333	0.0	0.019417475728155338
YDR122W	1.0	1.0	0.0	0.0	0.0	0.0
YDR123C	1.0	1.0	0.23376623376623376	0.19480519480519481	0.007042253521126761	0.0
YDR124W	1.0	1.0	0.15	0.13	0.20512820512820512	0.11794871794871795
YDR125C	1.0	1.0	0.0449438202247191	0.056179775280898875	0.04950495049504951	0.009900990099009901
YDR126W	1.0	1.0	0.16666666666666666	0.058823529411764705	0.1347517730496454	0.07092198581560284
YDR127W	1.0	1.0	0.0	0.0	0.0	0.0
YDR128W	1.0	1.0	0.038461538461538464	0.038461538461538464	0.0	0.12121212121212122
YDR129C
YDR130C	1.0	1.0	0.04861111111111111	0.027777777777777776	0.12368421052631579	0.13157894736842105
YDR131C	1.0	1.0	0.24324324324324326	0.02702702702702703	0.17567567567567569	0.0945945945945946
YDR132C	1.0	1.0	0.0	0.0	0.018867924528301886	0.0
YDR135C
YDR137W	1.0	1.0	0.06976744186046512	0.046511627906976744	0.06315789473684211	0.08421052631578947
YDR138W	1.0		0.0	0.0
YDR139C	1.0	1.0	0.0	0.007194244604316547	0.1828358208955224	0.19402985074626866
YDR140W	1.0	1.0	0.0	0.007246376811594203	0.0	0.011235955056179775
YDR141C	1.0	1.0	0.0	0.0	0.0	0.0
YDR142C	1.0	1.0	0.10112359550561797	0.07865168539325842	0.06569343065693431	0.06204379562043796
YDR143C	1.0	1.0	0.0	0.0	0.0	0.0
YDR144C	1.0	1.0	0.0	0.08108108108108109	0.018018018018018018	0.04504504504504504
YDR145W	1.0	1.0	0.17117117117117117	0.06306306306306306	0.1935483870967742	0.25806451612903225
YDR146C	1.0	1.0	0.0	0.0	0.0	0.0
YDR147W	1.0	1.0	0.10204081632653061	0.16326530612244897	0.16666666666666666	0.07407407407407407
YDR148C	1.0	1.0	0.0	0.0	0.0	0.0
YDR150W
YDR151C	1.0	1.0	0.0049504950495049506	0.0	0.0	0.0
YDR152W	1.0	1.0	0.2682926829268293	0.12195121951219512	0.15034965034965034	0.024475524475524476
YDR153C	1.0	1.0	0.0	0.0	0.06818181818181818	0.09090909090909091
YDR155C	1.0	1.0	0.0	0.0	0.0	0.0
YDR156W	1.0	1.0	0.0091324200913242	0.0273972602739726	0.004739336492890996	0.009478672985781991
YDR158W	1.0	1.0	0.10256410256410256	0.0	0.0	0.031496062992125984
YDR159W		1.0			0.0	0.0
YDR160W
YDR161W
YDR162C	1.0	1.0	0.1469387755102041	0.10612244897959183	0.03081232492997199	0.05042016806722689
YDR163W	1.0	1.0	0.035555555555555556	0.1111111111111111	0.20623501199040767	0.03357314148681055
YDR164C	1.0	1.0	0.07317073170731707	0.024390243902439025	0.016129032258064516	0.03225806451612903
YDR165W	1.0	1.0	0.047619047619047616	0.09523809523809523	0.07575757575757576	0.08333333333333333
YDR166C	1.0	1.0	0.023255813953488372	0.06976744186046512	0.11940298507462686	0.16417910447761194
YDR167W	1.0	1.0	0.04827586206896552	0.0896551724137931	0.06285714285714286	0.10285714285714286
YDR168W	1.0	1.0	0.04477611940298507	0.029850746268656716	0.0	0.056818181818181816
YDR169C	1.0	1.0	0.0	0.007518796992481203	0.0	0.0016863406408094434
YDR169C-A	1.0	1.0	0.7916666666666666	0.625	0.05454545454545454	0.06666666666666667
YDR170C
YDR170W-A	1.0	1.0	0.0	0.0	0.0	0.0
YDR171W	1.0	1.0	0.0	0.0	0.0	0.0
YDR172W	1.0	1.0	0.04044117647058824	0.0	0.0	0.0
YDR173C	1.0	1.0	0.0	0.031914893617021274	0.05128205128205128	0.017094017094017096
YDR174W	1.0	1.0	0.1340909090909091	0.06818181818181818	0.09345794392523364	0.1308411214953271
YDR175C	1.0	1.0	0.020618556701030927	0.030927835051546393	0.030534351145038167	0.06870229007633588
YDR176W	1.0	1.0	0.014285714285714285	0.0	0.0	0.03816793893129771
YDR177W	1.0	1.0	0.03597122302158273	0.014388489208633094	2.0	0.0
YDR178W	1.0	1.0	0.08870967741935484	0.12096774193548387	0.08032128514056225	0.060240963855421686
YDR179C	1.0	1.0	0.14356435643564355	0.07920792079207921	0.008021390374331552	0.029411764705882353
YDR179W-A	1.0	1.0	0.07608695652173914	0.06521739130434782	0.020114942528735632	0.04310344827586207
YDR180W	1.0	1.0	0.0	0.0	0.0	0.0
YDR181C	1.0	1.0	0.04201680672268908	0.05042016806722689	0.01932367149758454	0.033816425120772944
YDR182W	1.0	1.0	0.13725490196078433	0.06862745098039216	0.14285714285714285	0.017857142857142856
YDR182W-A	1.0	1.0	0.14705882352941177	0.0661764705882353	0.025735294117647058	0.22794117647058823
YDR183W	1.0	1.0	0.22699386503067484	0.09815950920245399	0.07692307692307693	0.052884615384615384
YDR184C	1.0	1.0	0.0	0.0	0.00847457627118644	0.0
YDR185C	1.0	1.0	1.236842105263158	0.30701754385964913	0.7055837563451777	0.23857868020304568
YDR186C	1.0	1.0	0.4222222222222222	0.1111111111111111	0.24813895781637718	0.32754342431761785
YDR188W	1.0	1.0	0.0	0.0	0.0	0.0
YDR189W	1.0	1.0	0.022727272727272728	0.045454545454545456	0.06172839506172839	0.09876543209876543
YDR190C	1.0	1.0	0.043478260869565216	0.0	0.0	0.0
YDR191W	1.0	1.0	0.006666666666666667	0.0	0.008547008547008548	0.0
YDR192C	1.0	1.0	0.14925373134328357	0.05970149253731343	0.13675213675213677	0.23931623931623933
YDR194C	1.0	1.0	0.034482758620689655	0.0	0.0	0.0
YDR194W-A	1.0	1.0	0.032490974729241874	0.021660649819494584	0.005235602094240838	0.0549738219895288
YDR195W	1.0	1.0	0.13793103448275862	0.11206896551724138	0.08239700374531835	0.08239700374531835
YDR196C	1.0	1.0	0.0	0.0	0.0	0.009433962264150943
YDR197W	1.0	1.0	0.0	0.0	0.0	0.00847457627118644
YDR198C	1.0	1.0	0.16494845360824742	0.16494845360824742	0.49230769230769234	0.17692307692307693
YDR200C	1.0	1.0	0.00980392156862745	0.00980392156862745	0.043478260869565216	0.028985507246376812
YDR201W	1.0	1.0	0.15217391304347827	0.1	0.15508021390374332	0.2700534759358289
YDR202C	1.0	1.0	0.014705882352941176	0.14705882352941177	0.012295081967213115	0.020491803278688523
YDR204W	1.0	1.0	0.01680672268907563	0.01680672268907563	0.005050505050505051	0.0
YDR205W	1.0	1.0	0.044444444444444446	0.06666666666666667	0.014285714285714285	0.014285714285714285
YDR206W	1.0	1.0	0.5454545454545454	0.0	0.23684210526315788	0.2894736842105263
YDR207C	1.0	1.0	0.0	0.0	0.0	0.0
YDR208W	1.0	1.0	0.0	0.0	0.0	0.027777777777777776
YDR210W	1.0	1.0	0.0	0.0	0.0	0.0
YDR211W	1.0	1.0	0.0	0.0	0.02702702702702703	0.0
YDR212W	1.0	1.0	0.0	0.0	0.058823529411764705	0.058823529411764705
YDR213W	1.0	1.0	0.0	0.0	0.0	0.0
YDR214W	1.0	1.0	0.0	0.0	0.0	0.0
YDR216W	1.0	1.0	0.0	0.0	0.0	0.0
YDR217C	1.0	1.0	0.0	0.0	0.06451612903225806	0.06451612903225806
YDR218C	1.0	1.0	0.2978723404255319	0.05319148936170213	0.13513513513513514	0.22162162162162163
YDR219C	1.0	1.0	0.0	0.0	0.0	0.0
YDR221W	1.0	1.0	0.02702702702702703	0.02702702702702703	0.058823529411764705	0.0784313725490196
YDR222W	1.0	1.0	0.36	0.04	0.5128205128205128	0.28205128205128205
YDR223W	1.0	1.0	0.02127659574468085	0.0	0.04819277108433735	0.08433734939759036
YDR224C	1.0	1.0	0.0	0.0	0.0	0.0
YDR225W	1.0	1.0	0.0	0.0	0.0	0.0
YDR226W	1.0	1.0	0.0	0.0	0.0	0.044444444444444446
YDR227W	1.0	1.0	0.0	0.0	0.0	0.0
YDR228C	1.0	1.0	0.05714285714285714	0.02857142857142857	0.1111111111111111	0.2222222222222222
YDR229W	1.0	1.0	0.0	0.0	0.0	0.0
YDR231C	1.0	1.0	0.01092896174863388	0.0	0.0	0.0
YDR232W	1.0	1.0	0.0	0.01694915254237288	0.0	0.0
YDR233C	1.0	1.0	0.0	0.0	0.0	0.0
YDR234W	1.0	1.0	0.0	0.030303030303030304	0.0	0.0
YDR235W	1.0	1.0	0.0	0.0	0.06756756756756757	0.006756756756756757
YDR236C	1.0	1.0	0.144	0.04	0.02843601895734597	0.3791469194312796
YDR237W	1.0	1.0	0.0	0.0	0.06321839080459771	0.06321839080459771
YDR238C	1.0		0.0	0.0
YDR239C	1.0	1.0	0.37777777777777777	0.28888888888888886	0.0761904761904762	0.0761904761904762
YDR240C	1.0	1.0	0.0	0.0	0.034482758620689655	0.0
YDR242W	1.0	1.0	0.0	0.0	0.0	0.0
YDR243C	1.0	1.0	0.02247191011235955	0.0	0.030927835051546393	0.1134020618556701
YDR244W	1.0	1.0	0.022222222222222223	0.0	0.014285714285714285	0.02857142857142857
YDR245W	1.0	1.0	0.0	0.0	0.0	0.0
YDR246W	1.0	1.0	0.04216867469879518	0.13855421686746988	0.034482758620689655	0.06321839080459771
YDR246W-A	1.0	1.0	0.08870967741935484	0.08064516129032258	0.03333333333333333	0.08484848484848485
YDR247W	1.0	1.0	0.0	0.016666666666666666	0.0	0.0
YDR248C	1.0	1.0	0.2638888888888889	0.125	0.2154696132596685	0.09392265193370165
YDR249C	1.0	1.0	0.05434782608695652	0.0	0.10084033613445378	0.12605042016806722
YDR251W	1.0	1.0	0.0	0.0	0.0	0.0
YDR252W	1.0	1.0	0.15471698113207547	0.07924528301886792	0.09574468085106383	0.17375886524822695
YDR253C	1.0	1.0	0.05263157894736842	0.02631578947368421	0.10077519379844961	0.015503875968992248
YDR254W	1.0	1.0	0.019417475728155338	0.009708737864077669	0.015748031496062992	0.031496062992125984
YDR255C	1.0	1.0	0.27692307692307694	0.17692307692307693	0.12041884816753927	0.2513089005235602
YDR256C	1.0	1.0	0.20270270270270271	0.05405405405405406	0.22916666666666666	0.3645833333333333
YDR257C	1.0	1.0	0.11538461538461539	0.14102564102564102	0.04597701149425287	0.14942528735632185
YDR258C	1.0	1.0	0.0	0.0	0.0	0.0
YDR259C	1.0	1.0	0.0	0.0	0.0	0.0
YDR260C	1.0	1.0	0.08955223880597014	0.11442786069651742	0.0	0.038461538461538464
YDR261C	1.0	1.0	0.05	0.0	0.0	0.03571428571428571
YDR262W	1.0	1.0	0.0	0.0	0.0	0.0
YDR263C	1.0	1.0	0.0	0.012048192771084338	0.0	0.013333333333333334
YDR264C	1.0	1.0	0.0	0.0	0.0	0.0
YDR265W	1.0	1.0	0.021052631578947368	0.021052631578947368	0.060109289617486336	0.12568306010928962
YDR266C	1.0	1.0	0.041666666666666664	0.0	0.0	0.0449438202247191
YDR267C	1.0	1.0	0.05714285714285714	0.05714285714285714	0.08053691275167785	0.28187919463087246
YDR268W	1.0	1.0	0.45454545454545453	0.19696969696969696	0.26490066225165565	0.304635761589404
YDR270W	1.0	1.0	0.0	0.0	0.046511627906976744	0.046511627906976744
YDR272W	1.0	1.0	0.2743362831858407	0.04424778761061947	0.054455445544554455	0.20297029702970298
YDR273W	1.0	1.0	0.0784313725490196	0.09803921568627451	0.13970588235294118	0.08088235294117647
YDR275W	1.0	1.0	0.07936507936507936	0.0	0.0	0.07692307692307693
YDR276C	1.0	1.0	0.0	0.0	0.0	0.0
YDR277C	1.0	1.0	0.0	0.0	0.0	0.0
YDR279W	1.0	1.0	0.0	0.0	0.0	0.0
YDR280W	1.0	1.0	0.0603448275862069	0.017241379310344827	0.018633540372670808	0.049689440993788817
YDR281C	1.0	1.0	0.08	0.03	0.025423728813559324	0.00847457627118644
YDR282C	1.0	1.0	0.03614457831325301	0.012048192771084338	0.06422018348623854	0.12844036697247707
YDR283C	1.0	1.0	0.0	0.0	0.10204081632653061	0.04081632653061224
YDR284C	1.0	1.0	0.005319148936170213	0.005319148936170213	0.011834319526627219	0.005917159763313609
YDR285W	1.0	1.0	0.07317073170731707	0.04878048780487805	0.0392156862745098	0.1568627450980392
YDR286C	1.0	1.0	0.5859375	0.04296875	0.03614457831325301	0.1927710843373494
YDR287W	1.0	1.0	0.09166666666666666	0.23333333333333334	0.08823529411764706	0.03676470588235294
YDR288W	1.0	1.0	0.03937007874015748	0.0	0.06486486486486487	0.1783783783783784
YDR289C	1.0	1.0	0.0	0.0	0.0	0.0
YDR291W	1.0	1.0	0.0	0.034482758620689655	0.06060606060606061	0.15151515151515152
YDR292C	1.0	1.0	0.06153846153846154	0.06153846153846154	0.07954545454545454	0.0
YDR293C	1.0		0.0	0.0
YDR294C	1.0		0.0	0.0
YDR295C	1.0	1.0	0.015625	0.03125	0.15384615384615385	0.09615384615384616
YDR296W	1.0	1.0	0.0	0.0	0.09090909090909091	0.007575757575757576
YDR297W	1.0	1.0	0.06060606060606061	0.0	0.0	0.02857142857142857
YDR298C	1.0	1.0	0.057971014492753624	0.0	0.010309278350515464	0.0
YDR299W	1.0	1.0	0.0	0.017543859649122806	0.09090909090909091	0.1652892561983471
YDR300C	1.0	1.0	0.08333333333333333	0.09722222222222222	0.04054054054054054	0.6216216216216216
YDR301W	1.0	1.0	0.1111111111111111	0.0	0.041666666666666664	0.0
YDR302W	1.0	1.0	0.3230769230769231	0.23076923076923078	0.445859872611465	0.7070063694267515
YDR303C	1.0	1.0	0.25	0.0	0.15853658536585366	0.06097560975609756
YDR304C	1.0	1.0	0.12376237623762376	0.19801980198019803	0.11969111969111969	0.11583011583011583
YDR305C	1.0	1.0	0.15517241379310345	0.12931034482758622	0.20270270270270271	0.22972972972972974
YDR306C	1.0	1.0	0.03571428571428571	0.07142857142857142	0.07407407407407407	0.0
YDR307W	1.0	1.0	0.019230769230769232	0.0	0.22950819672131148	0.01639344262295082
YDR308C	1.0	1.0	0.0603448275862069	0.0	0.013513513513513514	0.006756756756756757
YDR309C	1.0	1.0	0.0	0.0	0.0	0.0
YDR310C	1.0	1.0	0.3125	0.0	0.021739130434782608	0.021739130434782608
YDR311W	1.0	1.0	0.057692307692307696	0.038461538461538464	0.07407407407407407	0.09259259259259259
YDR312W	1.0	1.0	0.2549019607843137	0.12745098039215685	0.2971014492753623	0.5434782608695652
YDR313C	1.0	1.0	0.0	0.007246376811594203	0.008064516129032258	0.0
YDR314C	1.0	1.0	0.02857142857142857	0.08571428571428572	0.23636363636363636	0.21818181818181817
YDR315C	1.0	1.0	0.03333333333333333	0.041666666666666664	0.049689440993788817	0.09316770186335403
YDR316W	1.0	1.0	0.05	0.0	0.00641025641025641	0.0
YDR317W	1.0	1.0	0.0	0.0	0.07142857142857142	0.0
YDR318W	1.0	1.0	0.18018018018018017	0.05405405405405406	0.008264462809917356	0.04132231404958678
YDR319C	1.0	1.0	0.2934131736526946	0.18562874251497005	0.04966887417218543	0.033112582781456956
YDR320C	1.0	1.0	0.19642857142857142	0.017857142857142856	0.38202247191011235	0.25842696629213485
YDR320C-A	1.0	1.0	0.3112033195020747	0.2946058091286307	0.256198347107438	0.4573002754820937
YDR321W	1.0	1.0	0.0	0.0	0.0	0.0
YDR322C-A	1.0	1.0	0.18695652173913044	0.05652173913043478	0.02531645569620253	0.03164556962025317
YDR322W	1.0	1.0	0.03614457831325301	0.0	0.0	0.018018018018018018
YDR323C	1.0	1.0	0.075	0.2875	0.48	0.728
YDR324C	1.0	1.0	0.0	0.0	0.04878048780487805	0.056910569105691054
YDR325W	1.0	1.0	0.025	0.075	0.0	0.10869565217391304
YDR326C	1.0	1.0	0.0	0.0	0.0	0.0
YDR328C	1.0	1.0	0.00819672131147541	0.0	0.015267175572519083	0.007633587786259542
YDR329C	1.0	1.0	0.020202020202020204	0.010101010101010102	0.028985507246376812	0.014492753623188406
YDR330W	1.0	1.0	0.0	0.0	0.015625	0.0
YDR331W	1.0	1.0	0.09574468085106383	0.07446808510638298	0.0	0.078125
YDR332W	1.0	1.0	0.0	0.010638297872340425	0.0	0.0
YDR333C	1.0	1.0	0.014285714285714285	0.02857142857142857	0.08450704225352113	0.11267605633802817
YDR334W		1.0			0.0	0.0
YDR335W		1.0			0.0	0.0
YDR336W	1.0	1.0	0.050724637681159424	0.09420289855072464	0.02097902097902098	0.055944055944055944
YDR337W	1.0	1.0	0.0	0.0	0.0	0.011299435028248588
YDR338C	1.0	1.0	0.0	0.0	0.0	0.0
YDR339C	1.0	1.0	0.017241379310344827	0.0	0.0	0.0
YDR341C	1.0	1.0	0.0	0.0	0.0	0.0
YDR342C	1.0		0.0	0.04878048780487805
YDR343C
YDR345C	1.0	1.0	0.0	0.0	0.0	0.0
YDR346C	1.0	1.0	0.0	0.0	0.0	0.0
YDR347W	1.0	1.0	0.06504065040650407	0.008130081300813009	0.031446540880503145	0.06289308176100629
YDR348C	1.0	1.0	0.0	0.0	0.0	0.0
YDR349C	1.0	1.0	0.0	0.0	0.0	0.0
YDR350C	1.0	1.0	0.0	0.0	0.0	0.0
YDR351W	1.0	1.0	0.0	0.0	0.0	0.0
YDR352W	1.0	1.0	0.11864406779661017	0.1016949152542373	0.08333333333333333	0.4791666666666667
YDR353W	1.0	1.0	0.14492753623188406	0.043478260869565216	0.06557377049180328	0.18032786885245902
YDR354W	1.0	1.0	0.009523809523809525	0.01904761904761905	0.43243243243243246	0.1891891891891892
YDR356W	1.0	1.0	0.0	0.0	0.0	0.0
YDR357C	1.0	1.0	0.07377049180327869	0.09016393442622951	0.037037037037037035	0.18518518518518517
YDR358W	1.0	1.0	0.0	0.0	0.2727272727272727	0.06493506493506493
YDR359C	1.0	1.0	0.0	0.0	0.019230769230769232	0.0
YDR361C	1.0	1.0	0.03278688524590164	0.04918032786885246	0.06299212598425197	0.11811023622047244
YDR362C	1.0	1.0	0.06944444444444445	0.06944444444444445	0.041666666666666664	0.05555555555555555
YDR363W	1.0	1.0	0.0	0.02857142857142857	0.0	0.0
YDR363W-A	1.0	1.0	0.04477611940298507	0.014925373134328358	0.00980392156862745	0.0
YDR364C	1.0	1.0	0.1076923076923077	0.1076923076923077	1.3506493506493507	0.8051948051948052
YDR365C	1.0	1.0	0.047619047619047616	0.015873015873015872	0.0	0.03389830508474576
YDR366C	1.0	1.0	0.03296703296703297	0.04395604395604396	0.03636363636363636	0.01818181818181818
YDR367W	1.0	1.0	0.1976284584980237	0.019762845849802372	0.09448818897637795	0.1889763779527559
YDR368W	1.0	1.0	0.015	0.01	0.031746031746031744	0.03968253968253968
YDR369C	1.0	1.0	0.031746031746031744	0.047619047619047616	0.012987012987012988	0.025974025974025976
YDR370C	1.0	1.0	1.0101010101010102	0.050505050505050504	0.13	0.26
YDR371W	1.0	1.0	0.18947368421052632	0.2736842105263158	0.12	0.064
YDR372C	1.0	1.0	0.0	0.015384615384615385	0.02564102564102564	0.0
YDR373W	1.0	1.0	0.15300546448087432	0.1366120218579235	0.07865168539325842	0.10112359550561797
YDR374C	1.0	1.0	0.07317073170731707	0.016260162601626018	0.07216494845360824	0.35051546391752575
YDR374W-A	1.0	1.0	0.015	0.04	0.009316770186335404	0.012422360248447204
YDR375C	1.0	1.0	0.4742268041237113	0.6907216494845361	0.7763157894736842	1.368421052631579
YDR376W	1.0	1.0	0.041666666666666664	0.041666666666666664	0.0	0.037037037037037035
YDR377W	1.0	1.0	0.08670520231213873	0.046242774566473986	0.10674157303370786	0.0898876404494382
YDR378C	1.0	1.0	0.11009174311926606	0.10091743119266056	0.05555555555555555	0.2222222222222222
YDR379C-A	1.0	1.0	0.026041666666666668	0.052083333333333336	0.008733624454148471	0.017467248908296942
YDR379W	1.0	1.0	0.0	0.0	0.03636363636363636	0.0
YDR380W	1.0	1.0	0.0875	0.0125	0.0	0.0
YDR381C-A	1.0	1.0	0.0	0.0	0.0	0.0
YDR381W	1.0	1.0	0.0	0.0	0.0	0.0
YDR382W	1.0	1.0	0.0	0.0	0.0	0.0
YDR383C	1.0	1.0	0.072	0.088	0.04895104895104895	0.14685314685314685
YDR384C	1.0	1.0	0.09523809523809523	0.13095238095238096	1.2151162790697674	1.2093023255813953
YDR385W	1.0	1.0	0.0	0.0	0.0	0.0
YDR386W	1.0	1.0	0.08064516129032258	0.03225806451612903	0.12903225806451613	0.03225806451612903
YDR387C	1.0	1.0	0.04938271604938271	0.024691358024691357	0.07258064516129033	0.06451612903225806
YDR388W	1.0	1.0	0.0	0.0	0.0	0.0
YDR389W	1.0	1.0	0.0	0.0	0.0	0.0
YDR390C	1.0	1.0	0.0	0.0	0.057971014492753624	0.028985507246376812
YDR391C	1.0	1.0	0.0	0.0	0.06329113924050633	0.02531645569620253
YDR392W	1.0	1.0	0.1968503937007874	0.08661417322834646	0.02564102564102564	0.47863247863247865
YDR393W	1.0	1.0	0.0	0.0	0.0	0.0
YDR394W	1.0	1.0	0.0	0.0	0.0	0.0
YDR395W	1.0	1.0	0.0	0.0	0.0	0.0
YDR397C	1.0	1.0	0.025210084033613446	0.04201680672268908	0.06428571428571428	0.07857142857142857
YDR398W	1.0	1.0	0.0	0.0	0.010869565217391304	0.043478260869565216
YDR399W	1.0	1.0	0.0	0.009523809523809525	0.0	0.0
YDR400W	1.0	1.0	0.0	0.0	0.015151515151515152	0.015151515151515152
YDR402C	1.0	1.0	0.0	0.0	0.06756756756756757	0.02702702702702703
YDR403W	1.0	1.0	0.02857142857142857	0.0	0.045454545454545456	0.015151515151515152
YDR404C	1.0	1.0	0.06535947712418301	0.05228758169934641	0.03864734299516908	0.05314009661835749
YDR405W	1.0	1.0	0.021739130434782608	0.0	0.0	0.008888888888888889
YDR406W	1.0	1.0	0.0	0.0	0.0	0.0
YDR407C	1.0	1.0	0.0	0.0	0.1111111111111111	0.2222222222222222
YDR408C	1.0	1.0	0.05042016806722689	0.025210084033613446	0.015625	0.15625
YDR409W	1.0	1.0	0.01694915254237288	0.0	0.0	0.045454545454545456
YDR410C	1.0	1.0	0.2111111111111111	0.08333333333333333	0.02857142857142857	0.045714285714285714
YDR411C	1.0	1.0	0.06493506493506493	0.025974025974025976	0.04918032786885246	0.03278688524590164
YDR412W	1.0	1.0	0.085	0.065	0.037383177570093455	0.11682242990654206
YDR414C	1.0	1.0	0.010309278350515464	0.0	0.06140350877192982	0.043859649122807015
YDR415C	1.0	1.0	0.5773195876288659	0.30927835051546393	0.2748091603053435	0.4732824427480916
YDR416W	1.0	1.0	0.02857142857142857	0.22857142857142856	0.0	0.012738853503184714
YDR418W	1.0	1.0	0.0	0.0	0.0	0.0
YDR419W	1.0	1.0	0.0	0.0	0.0	0.0
YDR420W
YDR421W	1.0	1.0	0.07017543859649122	0.017543859649122806	0.05405405405405406	0.013513513513513514
YDR422C	1.0	1.0	0.0	0.019230769230769232	0.0	0.01694915254237288
YDR423C	1.0	1.0	0.028985507246376812	0.014492753623188406	0.06593406593406594	0.12637362637362637
YDR424C	1.0	1.0	0.027559055118110236	0.015748031496062992	0.0642570281124498	0.12449799196787148
YDR425W	1.0	1.0	0.0	0.0	0.011111111111111112	0.003703703703703704
YDR427W	1.0	1.0	0.10869565217391304	0.050724637681159424	0.0898876404494382	0.10112359550561797
YDR428C	1.0	1.0	0.12949640287769784	0.1079136690647482	0.005	0.04
YDR429C	1.0	1.0	0.013888888888888888	0.020833333333333332	0.02027027027027027	0.013513513513513514
YDR430C	1.0	1.0	0.0	0.0	0.0	0.0
YDR432W	1.0	1.0	0.0	0.0	0.0	0.0
YDR434W	1.0	1.0	0.2	0.05714285714285714	0.058823529411764705	0.014705882352941176
YDR435C	1.0	1.0	0.0449438202247191	0.033707865168539325	0.07051282051282051	0.16025641025641027
YDR436W	1.0	1.0	0.0	0.0	0.0	0.0
YDR437W	1.0	1.0	0.005154639175257732	0.020618556701030927	0.036585365853658534	0.012195121951219513
YDR438W	1.0	1.0	0.2571428571428571	0.12380952380952381	0.0	0.0
YDR439W	1.0	1.0	0.20408163265306123	0.02040816326530612	0.02040816326530612	0.3469387755102041
YDR440W	1.0	1.0	0.0	0.0	0.0	0.0
YDR441C	1.0	1.0	0.04519774011299435	0.0	0.0	0.004032258064516129
YDR443C	1.0	1.0	0.0	0.0	0.0	0.08064516129032258
YDR444W	1.0	1.0	0.0	0.0	0.0	0.0
YDR446W	1.0	1.0	0.0	0.0	0.0	0.0
YDR447C	1.0	1.0	0.006896551724137931	0.0	0.021739130434782608	0.028985507246376812
YDR448W	1.0	1.0	0.0	0.007692307692307693	0.0196078431372549	0.049019607843137254
YDR449C	1.0	1.0	0.010309278350515464	0.0	0.051094890510948905	0.08759124087591241
YDR450W	1.0	1.0	0.0	0.007246376811594203	0.0	0.0
YDR451C	1.0	1.0	0.0	0.0	0.18666666666666668	0.21333333333333335
YDR452W	1.0	1.0	0.024390243902439025	0.0	0.027777777777777776	0.0
YDR453C	1.0	1.0	0.014492753623188406	0.07971014492753623	0.11594202898550725	0.3115942028985507
YDR454C	1.0	1.0	0.15625	0.0234375	0.13392857142857142	0.3125
YDR456W	1.0	1.0	0.014492753623188406	0.0	0.0	0.0
YDR457W
YDR458C	1.0	1.0	0.0	0.0	0.0	0.034482758620689655
YDR459C	1.0	1.0	0.4854368932038835	0.46601941747572817	0.06779661016949153	0.1016949152542373
YDR460W	1.0	1.0	0.09009009009009009	0.0	0.06870229007633588	0.08396946564885496
YDR461C-A	1.0	1.0	0.017094017094017096	0.0	0.0	0.008771929824561403
YDR461W	1.0	1.0	0.021505376344086023	0.026881720430107527	0.03305785123966942	0.1487603305785124
YDR462W	1.0	1.0	0.009216589861751152	0.0	0.0163265306122449	0.02040816326530612
YDR463W	1.0	1.0	0.0	0.0	0.0	0.0
YDR464W	1.0	1.0	0.0	0.0	0.0	0.0
YDR465C	1.0	1.0	0.10144927536231885	0.18840579710144928	0.06862745098039216	0.049019607843137254
YDR466W	1.0	1.0	0.03571428571428571	0.0	0.0	0.0
YDR468C	1.0	1.0	0.08641975308641975	0.0	0.13513513513513514	0.02702702702702703
YDR469W	1.0	1.0	0.05329153605015674	0.034482758620689655	0.27835051546391754	0.15463917525773196
YDR470C	1.0	1.0	0.0	0.009174311926605505	0.0	0.0
YDR471W	1.0	1.0	0.0	0.0	0.0056179775280898875	0.0
YDR472W	1.0	1.0	0.06306306306306306	0.05405405405405406	0.1348314606741573	0.1797752808988764
YDR473C	1.0	1.0	0.05	0.1	0.046875	0.078125
YDR475C	1.0	1.0	0.0	0.0	0.0	0.0
YDR476C	1.0	1.0	0.04	0.013333333333333334	0.0	0.10526315789473684
YDR477W	1.0	1.0	0.037037037037037035	0.037037037037037035	0.0784313725490196	0.1568627450980392
YDR478W	1.0	1.0	0.07425742574257425	0.034653465346534656	0.008064516129032258	0.04435483870967742
YDR479C	1.0	1.0	0.24285714285714285	0.15714285714285714	0.09782608695652174	0.391304347826087
YDR480W	1.0	1.0	0.0	0.0	0.0	0.011111111111111112
YDR481C	1.0	1.0	0.0	0.0	0.014285714285714285	0.0
YDR482C	1.0	1.0	0.505	0.125	0.08196721311475409	0.12295081967213115
YDR483W	1.0	1.0	0.0	0.0	0.0	0.0
YDR484W	1.0	1.0	0.013513513513513514	0.0	0.02247191011235955	0.056179775280898875
YDR485C	1.0	1.0	0.0	0.08333333333333333	0.015625	0.234375
YDR486C	1.0	1.0	0.0	0.0	0.0	0.0
YDR487C	1.0	1.0	0.06015037593984962	0.018796992481203006	0.030303030303030304	0.12121212121212122
YDR488C	1.0	1.0	0.06937799043062201	0.0430622009569378	0.15267175572519084	0.03816793893129771
YDR489W	1.0	1.0	0.04371584699453552	0.0	0.03723404255319149	0.14893617021276595
YDR490C	1.0	1.0	0.041666666666666664	0.041666666666666664	0.0	0.0
YDR492W	1.0	1.0	0.024691358024691357	0.0	0.015706806282722512	0.005235602094240838
YDR493W	1.0	1.0	0.09219858156028368	0.0425531914893617	0.07575757575757576	0.1590909090909091
YDR494W	1.0	1.0	0.03361344537815126	0.04201680672268908	0.036036036036036036	0.018018018018018018
YDR495C	1.0	1.0	0.0	0.0	0.0	0.0
YDR496C	1.0	1.0	0.017241379310344827	0.0	0.08955223880597014	0.029850746268656716
YDR497C	1.0	1.0	0.0	0.0	0.1111111111111111	0.0
YDR498C	1.0	1.0	0.1348314606741573	0.07865168539325842	0.11023622047244094	0.2204724409448819
YDR499W	1.0	1.0	0.0	0.11363636363636363	0.0	0.0
YDR500C	1.0	1.0	0.0	0.0	0.0	0.0
YDR501W	1.0	1.0	0.0	0.0	0.008547008547008548	0.0
YDR502C	1.0	1.0	0.013333333333333334	0.0	0.0	0.0
YDR503C	1.0	1.0	0.08	0.03	0.0	0.020942408376963352
YDR504C	1.0	1.0	0.09545454545454546	0.09090909090909091	0.193717277486911	0.2617801047120419
YDR505C	1.0	1.0	0.0	0.0	0.0	0.0
YDR506C	1.0	1.0	0.05555555555555555	0.0	0.04054054054054054	0.013513513513513514
YDR507C	1.0	1.0	0.0	0.0	0.0	0.0
YDR508C	1.0	1.0	0.0	0.0	0.4838709677419355	0.3548387096774194
YDR510W	1.0	1.0	0.8	0.6	0.7857142857142857	0.8285714285714286
YDR511W	1.0	1.0	0.0	0.0	0.006944444444444444	0.0
YDR512C	1.0	1.0	1.0623556581986142	0.8383371824480369	0.84251968503937	1.4251968503937007
YDR513W	1.0	1.0	1.074766355140187	0.8434579439252337	0.837696335078534	1.4267015706806283
YDR514C	1.0	1.0	0.011363636363636364	0.0	0.0	0.03225806451612903
YDR515W	1.0	1.0	0.03076923076923077	0.023076923076923078	0.05806451612903226	0.03225806451612903
YDR516C	1.0	1.0	0.013333333333333334	0.0	0.0	0.0
YDR517W	1.0	1.0	0.0	0.013888888888888888	0.0	0.03125
YDR518W	1.0	1.0	0.7076923076923077	0.35384615384615387	0.13333333333333333	0.15555555555555556
YDR519W	1.0	1.0	0.12	0.0	0.14285714285714285	0.4387755102040816
YDR520C	1.0	1.0	0.030303030303030304	0.0	0.0	0.0
YDR522C	1.0	1.0	0.011363636363636364	0.056818181818181816	0.13986013986013987	0.055944055944055944
YDR523C	1.0	1.0	0.02857142857142857	0.014285714285714285	0.0	0.06862745098039216
YDR524C	1.0	1.0	0.14583333333333334	0.041666666666666664	0.08620689655172414	0.13793103448275862
YDR524C-B	1.0	1.0	0.017857142857142856	0.0	0.0	0.0
YDR524W-C	1.0	1.0	0.23430962343096234	0.012552301255230125	0.21003134796238246	0.16300940438871472
YDR525W-A	1.0	1.0	0.0	0.0	0.0	0.0
YDR527W	1.0	1.0	0.03333333333333333	0.1	0.0	0.029411764705882353
YDR528W	1.0	1.0	0.8571428571428571	1.0	1.2424242424242424	1.3636363636363635
YDR529C	1.0	1.0	0.034722222222222224	0.020833333333333332	0.0	0.013513513513513514
YDR530C	1.0	1.0	0.05511811023622047	0.2755905511811024	0.1761006289308176	0.12578616352201258
YDR531W	1.0	1.0	0.046511627906976744	0.09302325581395349	0.022222222222222223	0.044444444444444446
YDR532C	1.0	1.0	0.15748031496062992	0.14173228346456693	0.022058823529411766	0.08088235294117647
YDR533C	1.0	1.0	0.05405405405405406	0.14864864864864866	0.07920792079207921	0.3069306930693069
YDR534C		1.0			0.0	0.0
YDR536W	1.0	1.0	0.0	0.0	0.0	0.0
YDR538W	1.0	1.0	0.0125	0.0375	0.018518518518518517	0.046296296296296294
YDR539W	1.0	1.0	0.0	0.0	0.06060606060606061	0.0
YDR540C	1.0	1.0	0.0	0.0	0.0	0.0
YDR541C	1.0	1.0	0.0	0.0	0.0	0.0
YDR542W	1.0	1.0	0.0	0.0	0.0	0.0
YDR545W	1.0	1.0	0.0	0.0	0.0	0.0
YEL001C	1.0	1.0	0.0	0.0	0.2	0.2
YEL002C	1.0	1.0	0.037037037037037035	0.018518518518518517	0.056451612903225805	0.08064516129032258
YEL003W	1.0	1.0	0.0891891891891892	0.13783783783783785	0.09424083769633508	0.1431064572425829
YEL004W	1.0	1.0	0.1323529411764706	0.08088235294117647	0.1474820143884892	0.06474820143884892
YEL005C	1.0	1.0	0.11428571428571428	0.01904761904761905	0.10869565217391304	0.3115942028985507
YEL006W	1.0	1.0	0.0	0.0	0.0	0.0
YEL007W	1.0	1.0	0.0	0.0	0.0	0.0
YEL009C
YEL011W	1.0	1.0	0.0	0.0	0.0	0.0
YEL012W	1.0	1.0	0.0	0.0	0.0	0.0
YEL013W	1.0	1.0	0.0	0.0	0.0	0.0
YEL015W	1.0	1.0	0.0	0.0	0.0	0.0
YEL016C	1.0	1.0	0.3582089552238806	0.14925373134328357	0.358974358974359	0.06837606837606838
YEL017C-A	1.0	1.0	0.0	0.0	0.0	0.0
YEL017W	1.0	1.0	0.0	0.0	0.0	0.0
YEL018W	1.0	1.0	0.01098901098901099	0.04395604395604396	0.04081632653061224	0.16326530612244897
YEL019C	1.0	1.0	0.1134020618556701	0.13402061855670103	0.024390243902439025	0.2
YEL020C	1.0	1.0	0.0	0.0	0.0	0.020833333333333332
YEL020W-A	1.0		0.0	0.0
YEL021W	1.0	1.0	0.07586206896551724	0.034482758620689655	0.11176470588235295	0.19411764705882353
YEL022W	1.0		0.0	0.0
YEL023C	1.0	1.0	0.14285714285714285	0.05714285714285714	0.35	0.125
YEL024W	1.0	1.0	0.0	0.0	0.0	0.016666666666666666
YEL025C	1.0	1.0	0.0	0.0	0.0	0.0
YEL026W	1.0	1.0	0.007633587786259542	0.0	0.08888888888888889	0.1111111111111111
YEL027W	1.0		0.0	0.0
YEL029C	1.0	1.0	0.0	0.0	0.0	0.0
YEL030W	1.0	1.0	0.023255813953488372	0.09302325581395349	0.5	0.4642857142857143
YEL031W	1.0		0.0	0.0
YEL032W	1.0	1.0	0.0	0.0	0.0	0.0
YEL034W	1.0	1.0	0.06666666666666667	0.02666666666666667	0.13953488372093023	0.31007751937984496
YEL035C	1.0	1.0	0.005988023952095809	0.011976047904191617	0.0	0.017605633802816902
YEL036C	1.0	1.0	0.0	0.009523809523809525	0.03296703296703297	0.0
YEL037C	1.0	1.0	0.0	0.0	0.0	0.0
YEL038W	1.0	1.0	0.04142011834319527	0.029585798816568046	0.09142857142857143	0.02857142857142857
YEL039C	1.0	1.0	0.02564102564102564	0.015384615384615385	0.004366812227074236	0.07860262008733625
YEL040W	1.0	1.0	0.0	0.05	0.0	0.0
YEL041W	1.0	1.0	0.041666666666666664	0.041666666666666664	0.0	0.0
YEL042W	1.0	1.0	0.0	0.0	0.015151515151515152	0.0
YEL043W	1.0	1.0	0.0	0.02631578947368421	0.0	0.044444444444444446
YEL044W	1.0	1.0	0.04265402843601896	0.03317535545023697	0.041916167664670656	0.12574850299401197
YEL046C	1.0	1.0	0.014084507042253521	0.0	0.0	0.009174311926605505
YEL047C	1.0	1.0	0.0	0.037037037037037035	0.0	0.0
YEL048C	1.0	1.0	0.0	0.0	0.0	0.0
YEL049W	1.0	1.0	0.0	0.0	0.0	0.0
YEL050C	1.0	1.0	0.0	0.0	0.0	0.0
YEL051W	1.0	1.0	0.011976047904191617	0.0	0.008547008547008548	0.0
YEL052W	1.0	1.0	0.5833333333333334	0.5277777777777778	0.6811594202898551	0.8115942028985508
YEL053C	1.0	1.0	0.1044776119402985	0.07462686567164178	0.08536585365853659	0.04878048780487805
YEL054C	1.0	1.0	0.0	0.0	0.0	0.0
YEL055C	1.0	1.0	0.023809523809523808	0.0	0.6521739130434783	0.08695652173913043
YEL056W	1.0	1.0	0.06779661016949153	0.05084745762711865	0.296875	0.125
YEL057C	1.0	1.0	0.017241379310344827	0.017241379310344827	0.23394495412844038	0.3440366972477064
YEL058W	1.0	1.0	0.09722222222222222	0.013888888888888888	0.02631578947368421	0.10526315789473684
YEL059C-A	1.0	1.0	0.07111111111111111	0.12444444444444444	0.05583756345177665	0.16243654822335024
YEL060C	1.0	1.0	0.0	0.0	0.0	0.0
YEL061C	1.0	1.0	0.0	0.0	0.0	0.0
YEL062W	1.0	1.0	0.03636363636363636	0.05454545454545454	0.18032786885245902	0.29508196721311475
YEL063C	1.0	1.0	0.0	0.0	0.0	0.0
YEL064C	1.0	1.0	0.13095238095238096	0.023809523809523808	0.08333333333333333	0.23809523809523808
YEL065W	1.0	1.0	0.0	0.0	0.0	0.0
YEL066W	1.0	1.0	0.0	0.0	0.0	0.0
YEL067C	1.0	1.0	0.008064516129032258	0.0	0.0	0.0
YEL069C	1.0	1.0	0.0	0.0	0.02702702702702703	0.0
YEL070W	1.0	1.0	0.0	0.031746031746031744	0.043478260869565216	0.028985507246376812
YEL071W	1.0	1.0	0.0	0.0	0.0	0.0
YEL072W	1.0	1.0	0.04285714285714286	0.0	0.0	0.0
YEL073C	1.0		0.0	0.0
YEL075C	1.0	1.0	0.12598425196850394	0.08661417322834646	0.11926605504587157	0.10091743119266056
YEL077C	1.0	1.0	0.0	0.08	0.0	0.0
YER001W	1.0		0.0	0.0
YER002W	1.0	1.0	0.027777777777777776	0.0	0.11797752808988764	0.12921348314606743
YER003C	1.0	1.0	0.016666666666666666	0.03333333333333333	0.0	0.05102040816326531
YER004W	1.0	1.0	0.0	0.0	0.005208333333333333	0.08333333333333333
YER005W	1.0	1.0	0.0	0.10526315789473684	0.008064516129032258	0.08870967741935484
YER006W	1.0	1.0	0.0	0.012987012987012988	0.0	0.029411764705882353
YER007C-A	1.0	1.0	0.0	0.0	0.0	0.0
YER007W	1.0	1.0	0.17333333333333334	0.10666666666666667	0.1702127659574468	0.6808510638297872
YER008C	1.0	1.0	0.0	0.0	0.0	0.0
YER009W	1.0	1.0	0.12578616352201258	0.006289308176100629	0.0071174377224199285	0.042704626334519574
YER010C	1.0	1.0	0.09433962264150944	0.03773584905660377	0.4583333333333333	0.2916666666666667
YER011W	1.0	1.0	0.0	0.0	0.0	0.0
YER012W	1.0	1.0	0.0	0.0	0.0	0.0
YER013W	1.0	1.0	0.0	0.0	0.0	0.0
YER014C-A	1.0	1.0	0.05172413793103448	0.017241379310344827	0.5061898211829436	0.8211829436038515
YER014W	1.0	1.0	0.05172413793103448	0.0	0.5054945054945055	0.820054945054945
YER015W	1.0	1.0	0.13793103448275862	0.13793103448275862	0.0	0.9829351535836177
YER016W	1.0	1.0	0.0	0.0	0.0	0.0
YER017C	1.0	1.0	0.13253012048192772	0.0	0.0	0.09523809523809523
YER018C	1.0		0.057692307692307696	0.02403846153846154
YER019C-A	1.0	1.0	0.125	0.025	0.031413612565445025	0.02617801047120419
YER019W	1.0	1.0	0.034013605442176874	0.02040816326530612	0.028985507246376812	0.12318840579710146
YER020W	1.0	1.0	0.0	0.0	0.0	0.0
YER021W	1.0	1.0	0.12	0.0	0.1111111111111111	0.027777777777777776
YER022W	1.0	1.0	0.045454545454545456	0.0	0.0	0.0
YER023W	1.0	1.0	0.0	0.02127659574468085	0.0546448087431694	0.060109289617486336
YER024W	1.0	1.0	0.04	0.0	0.0	0.030303030303030304
YER025W	1.0	1.0	0.0	0.0	0.0	0.0
YER026C	1.0	1.0	0.0	0.0	0.0	0.0
YER027C	1.0	1.0	0.018518518518518517	0.0	0.3275862068965517	0.31896551724137934
YER028C	1.0	1.0	0.02666666666666667	0.0	0.045454545454545456	0.0
YER029C	1.0	1.0	0.04964539007092199	0.0	0.012048192771084338	0.27710843373493976
YER030W	1.0	1.0	0.0	0.0	0.0	0.0
YER031C	1.0	1.0	0.013333333333333334	0.06666666666666667	0.027777777777777776	0.05555555555555555
YER032W	1.0	1.0	0.10344827586206896	0.20689655172413793	0.6363636363636364	0.22727272727272727
YER033C	1.0	1.0	0.0	0.0	0.0	0.0
YER034W	1.0	1.0	0.07373271889400922	0.03686635944700461	0.08118081180811808	0.06642066420664207
YER035W	1.0	1.0	0.0	0.0045045045045045045	0.0	0.005847953216374269
YER036C	1.0	1.0	0.0	0.013333333333333334	0.0	0.04878048780487805
YER037W	1.0	1.0	0.0	0.0	0.0	0.010638297872340425
YER038C	1.0	1.0	0.08333333333333333	0.041666666666666664	0.09900990099009901	0.07920792079207921
YER039C	1.0	1.0	0.0582010582010582	0.037037037037037035	0.020761245674740483	0.25259515570934254
YER039C-A	1.0	1.0	0.07857142857142857	0.039285714285714285	0.07729468599033816	0.15942028985507245
YER040W	1.0		0.0	0.0
YER041W	1.0	1.0	0.3404255319148936	0.06382978723404255	0.08235294117647059	0.11764705882352941
YER042W	1.0	1.0	0.0	0.0	0.09923664122137404	0.0
YER043C	1.0	1.0	0.0	0.0	0.0	0.03225806451612903
YER044C	1.0	1.0	0.011363636363636364	0.011363636363636364	0.0	0.0
YER044C-A	1.0	1.0	0.25862068965517243	0.11206896551724138	0.0967741935483871	0.008064516129032258
YER045C	1.0		0.03125	0.125
YER046W	1.0	1.0	0.10309278350515463	0.07216494845360824	0.4444444444444444	0.8888888888888888
YER047C	1.0	1.0	0.0	0.0	0.0	0.0
YER048C	1.0	1.0	0.0	0.0	0.0	0.0
YER048W-A	1.0	1.0	0.017543859649122806	0.0	0.0	0.0
YER049W	1.0	1.0	0.0392156862745098	0.0	0.1568627450980392	0.19607843137254902
YER050C	1.0	1.0	0.004132231404958678	0.0	0.0	0.0
YER051W	1.0	1.0	0.056818181818181816	0.056818181818181816	0.13675213675213677	0.09401709401709402
YER052C	1.0	1.0	0.0	0.0	0.0	0.0
YER053C	1.0	1.0	0.0967741935483871	0.16129032258064516	0.29411764705882354	0.11764705882352941
YER053C-A	1.0	1.0	0.06382978723404255	0.02127659574468085	0.0	0.0
YER054C	1.0	1.0	0.0	0.0	0.0	0.011904761904761904
YER055C	1.0	1.0	0.3076923076923077	0.38461538461538464	0.0	0.10204081632653061
YER056C	1.0	1.0	0.0	0.0	0.0	0.0
YER056C-A	1.0	1.0	0.0	0.0	0.015384615384615385	0.0
YER057C	1.0	1.0	0.014184397163120567	0.09219858156028368	0.043243243243243246	0.043243243243243246
YER058W	1.0	1.0	0.0	0.013333333333333334	0.011764705882352941	0.018487394957983194
YER059W	1.0	1.0	0.0	0.0	0.0	0.0
YER060W	1.0	1.0	0.2545454545454545	0.10909090909090909	0.041666666666666664	0.010416666666666666
YER060W-A	1.0	1.0	0.22666666666666666	0.13333333333333333	0.07356948228882834	0.0653950953678474
YER061C	1.0	1.0	0.0	0.010638297872340425	0.0	0.0
YER062C	1.0	1.0	0.015384615384615385	0.007692307692307693	0.01	0.02
YER063W	1.0	1.0	0.03225806451612903	0.0	0.0	0.01639344262295082
YER064C	1.0		0.0	0.0
YER065C
YER066W	1.0	1.0	0.0	0.0	0.0	0.25
YER067W	1.0	1.0	0.0	0.06779661016949153	0.0	0.010309278350515464
YER068W	1.0	1.0	0.0	0.0	0.0	0.0
YER069W	1.0	1.0	0.0	0.0	0.0	0.0
YER070W	1.0	1.0	0.0	0.0	0.0	0.0
YER071C	1.0	1.0	0.06701030927835051	0.02577319587628866	0.012944983818770227	0.012944983818770227
YER072W	1.0	1.0	0.0	0.0	0.005434782608695652	0.0
YER073W	1.0	1.0	0.0	0.0	0.0	0.0
YER074W	1.0	1.0	0.0	0.0	0.0	0.0
YER074W-A	1.0	1.0	0.008547008547008548	0.0	0.017857142857142856	0.011904761904761904
YER075C	1.0	1.0	0.0	0.0	0.0	0.0
YER076C	1.0	1.0	0.0	0.043478260869565216	0.0	0.0
YER077C	1.0	1.0	0.0	0.023255813953488372	0.0	0.0
YER078C	1.0	1.0	0.017543859649122806	0.008771929824561403	0.014285714285714285	0.007142857142857143
YER078W-A	1.0	1.0	0.14988814317673377	0.0	0.025	0.09285714285714286
YER079W	1.0	1.0	0.0	0.0035587188612099642	0.0	0.0
YER080W		1.0			0.0	0.0
YER081W	1.0	1.0	0.05504587155963303	0.03669724770642202	0.02531645569620253	0.0
YER082C	1.0	1.0	0.0	0.010101010101010102	0.0	0.012345679012345678
YER083C	1.0	1.0	0.08849557522123894	0.11504424778761062	0.0	0.01834862385321101
YER085C	1.0	1.0	0.02	0.1	0.0594059405940594	0.024752475247524754
YER086W	1.0	1.0	0.007246376811594203	0.007246376811594203	0.012269938650306749	0.006134969325153374
YER087C-B	1.0	1.0	0.23529411764705882	0.11764705882352941	0.1724137931034483	0.08045977011494253
YER087W	1.0	1.0	0.021052631578947368	0.10526315789473684	0.09473684210526316	0.08421052631578947
YER088C
YER089C	1.0	1.0	0.0	0.047619047619047616	0.0	0.0
YER090W	1.0	1.0	0.125	0.09722222222222222	0.016	0.088
YER091C	1.0	1.0	0.0	0.0	0.0	0.0
YER092W	1.0	1.0	0.03	0.005	0.041916167664670656	0.04790419161676647
YER093C	1.0	1.0	0.0	0.0	0.0	0.02631578947368421
YER093C-A	1.0	1.0	0.14173228346456693	0.0	0.017857142857142856	0.34523809523809523
YER094C	1.0	1.0	0.0	0.0	0.008771929824561403	0.0
YER095W	1.0		0.020618556701030927	0.020618556701030927
YER096W	1.0	1.0	0.0	0.0	0.0	0.0
YER098W	1.0	1.0	0.0	0.0	0.0	0.0
YER099C	1.0	1.0	0.1553398058252427	0.009708737864077669	0.0	0.0
YER100W	1.0	1.0	0.012422360248447204	0.018633540372670808	0.14917127071823205	0.1270718232044199
YER101C	1.0	1.0	0.04819277108433735	0.060240963855421686	0.14705882352941177	0.058823529411764705
YER102W	1.0	1.0	0.0	0.0	0.0	0.0
YER103W		1.0			0.0	0.027777777777777776
YER104W	1.0	1.0	0.21014492753623187	0.11594202898550725	0.057971014492753624	0.08333333333333333
YER105C	1.0	1.0	0.0	0.0	0.0	0.0
YER106W	1.0	1.0	0.0	0.005813953488372093	0.004273504273504274	0.0
YER107C	1.0	1.0	0.02564102564102564	0.1111111111111111	0.042105263157894736	0.16842105263157894
YER109C	1.0	1.0	0.18181818181818182	0.09090909090909091	0.03125	0.015625
YER110C	1.0		0.0	0.0
YER111C	1.0	1.0	0.0	0.0	0.0	0.0
YER112W	1.0		0.0	0.0
YER113C	1.0	1.0	0.03225806451612903	0.04838709677419355	0.02631578947368421	0.0
YER114C	1.0	1.0	0.0	0.0	0.0	0.0
YER115C	1.0	1.0	0.007246376811594203	0.007246376811594203	0.03048780487804878	0.25609756097560976
YER116C	1.0	1.0	0.0	0.0	0.0055248618784530384	0.0
YER117W	1.0	1.0	0.0	0.0	0.0	0.0
YER118C	1.0	1.0	0.0	0.0	0.0	0.0
YER119C	1.0	1.0	0.04504504504504504	0.036036036036036036	0.029850746268656716	0.07462686567164178
YER120W	1.0	1.0	0.0	0.0	0.0	0.0
YER121W	1.0	1.0	0.23674911660777384	0.038869257950530034	0.05539358600583091	0.13994169096209913
YER122C	1.0	1.0	0.5098039215686274	0.24509803921568626	0.12745098039215685	0.0392156862745098
YER123W	1.0	1.0	0.0	0.02702702702702703	0.0	0.0
YER124C	1.0	1.0	0.0	0.0	0.0	0.047619047619047616
YER125W	1.0		0.0	0.0
YER126C	1.0	1.0	0.0	0.0	0.11224489795918367	0.01020408163265306
YER127W	1.0	1.0	0.09722222222222222	0.037037037037037035	0.06607929515418502	0.2643171806167401
YER128W	1.0	1.0	0.09448818897637795	0.10236220472440945	0.047619047619047616	0.023809523809523808
YER129W	1.0	1.0	0.0	0.0	0.0	0.0
YER130C	1.0	1.0	0.0	0.05555555555555555	0.0	0.0
YER131W	1.0	1.0	0.05084745762711865	0.0	0.012345679012345678	0.0
YER132C	1.0	1.0	0.0	0.0	0.0	0.0
YER133W
YER134C	1.0		0.0	0.0
YER136W	1.0	1.0	0.0	0.0	0.0	0.0
YER137C	1.0	1.0	0.0	0.016129032258064516	0.034482758620689655	0.0
YER138W-A		1.0			0.0	0.0
YER139C	1.0	1.0	0.0	0.0	0.0	0.0
YER140W	1.0	1.0	0.057971014492753624	0.11594202898550725	0.05737704918032787	0.03278688524590164
YER141W	1.0	1.0	0.0	0.0	0.0	0.0
YER142C	1.0	1.0	0.0967741935483871	0.13548387096774195	0.06281407035175879	0.07537688442211055
YER143W	1.0	1.0	0.017241379310344827	0.0	0.0072992700729927005	0.051094890510948905
YER144C	1.0		0.0	0.0
YER145C	1.0	1.0	0.0	0.0	0.0	0.0
YER146W	1.0	1.0	0.03888888888888889	0.03888888888888889	0.012422360248447204	0.037267080745341616
YER147C	1.0	1.0	0.02702702702702703	0.02702702702702703	0.041379310344827586	0.07586206896551724
YER148W	1.0	1.0	0.017699115044247787	0.008849557522123894	0.0	0.011904761904761904
YER149C	1.0	1.0	0.02857142857142857	0.1	0.03260869565217391	0.0
YER150W	1.0	1.0	0.0	0.04819277108433735	0.0	0.0
YER151C	1.0	1.0	0.0	0.0	0.0	0.0
YER152C	1.0		0.0	0.0
YER153C	1.0	1.0	0.0735930735930736	0.2554112554112554	0.1032258064516129	0.09032258064516129
YER154W	1.0	1.0	0.6851851851851852	0.32407407407407407	0.2857142857142857	0.34065934065934067
YER155C		1.0			0.0	0.0
YER156C	1.0	1.0	0.05	0.0625	0.0	0.27586206896551724
YER157W	1.0	1.0	0.0	0.0	0.0	0.0
YER158C	1.0	1.0	0.0	0.0	0.0	0.0
YER159C	1.0	1.0	0.0125	0.0	0.01020408163265306	0.07142857142857142
YER161C	1.0	1.0	0.0	0.023809523809523808	0.0	0.0
YER162C	1.0	1.0	0.29545454545454547	0.045454545454545456	0.1134020618556701	0.20618556701030927
YER163C	1.0	1.0	0.22666666666666666	0.10666666666666667	0.009615384615384616	0.019230769230769232
YER164W	1.0	1.0	0.0	0.0	0.0	0.0
YER165W	1.0	1.0	0.0	0.0	0.05263157894736842	0.02631578947368421
YER166W	1.0	1.0	0.0	0.0	0.0	0.0
YER167W	1.0	1.0	0.0	0.0	0.0	0.0
YER168C	1.0	1.0	0.07246376811594203	0.0	0.25333333333333335	0.09333333333333334
YER169W	1.0	1.0	0.0	0.0	0.0	0.0
YER170W	1.0	1.0	0.0	0.0	0.0	0.013333333333333334
YER171W	1.0	1.0	0.08064516129032258	0.0	0.025974025974025976	0.05194805194805195
YER172C	1.0	1.0	0.0	0.0	0.0	0.0
YER173W	1.0	1.0	0.09090909090909091	0.045454545454545456	0.14018691588785046	0.34579439252336447
YER174C	1.0	1.0	0.0	0.0	0.006756756756756757	0.006756756756756757
YER175C	1.0	1.0	0.14634146341463414	0.14634146341463414	0.07407407407407407	0.08465608465608465
YER175W-A	1.0	1.0	0.11475409836065574	0.2459016393442623	0.3709677419354839	0.2620967741935484
YER176W	1.0	1.0	0.0	0.0	0.0	0.0
YER177W	1.0	1.0	0.0	0.0	0.0	0.0
YER178W	1.0	1.0	0.0	0.0	0.0	0.0
YER179W	1.0	1.0	0.04424778761061947	0.017699115044247787	0.15942028985507245	0.08695652173913043
YER180C	1.0	1.0	0.08270676691729323	0.007518796992481203	0.11042944785276074	0.06134969325153374
YER180C-A	1.0	1.0	0.022727272727272728	0.011363636363636364	0.0	0.015625
YER182W	1.0	1.0	0.0	0.0	0.0	0.0
YER183C	1.0	1.0	0.06521739130434782	0.10869565217391304	0.05555555555555555	0.09259259259259259
YER184C	1.0	1.0	0.0	0.0	0.0	0.0
YER185W	1.0	1.0	0.1	0.025	0.1388888888888889	0.05555555555555555
YER186C	1.0	1.0	0.0	0.0	0.0	0.0
YER187W	1.0	1.0	0.0	0.0	0.0	0.0
YER188C-A	1.0	1.0	0.0	0.06666666666666667	0.041666666666666664	0.041666666666666664
YER189W	1.0	1.0	0.0	0.0	0.0	0.0
YER190C-B	1.0	1.0	0.07547169811320754	0.02358490566037736	0.04778156996587031	0.06313993174061433
YER190W	1.0	1.0	0.0	0.0	0.0	0.0
YFL001W	1.0	1.0	0.2753623188405797	0.39855072463768115	0.08653846153846154	0.19230769230769232
YFL002C	1.0	1.0	0.0	0.0	0.0	0.0
YFL003C	1.0	1.0	0.0	0.0	0.0	0.0
YFL004W	1.0	1.0	0.0	0.125	0.0	0.0
YFL005W	1.0	1.0	0.0	0.0	0.0	0.0
YFL007W		1.0			0.0	0.0
YFL008W	1.0	1.0	0.0	0.0	0.0	0.0
YFL009W	1.0	1.0	0.6	0.5	0.38028169014084506	0.4788732394366197
YFL010C
YFL010W-A
YFL011W	1.0	1.0	0.0	0.0	0.0	0.0
YFL012W	1.0	1.0	0.140625	0.078125	0.10989010989010989	0.07692307692307693
YFL013C	1.0	1.0	0.07894736842105263	0.0	0.02857142857142857	0.0761904761904762
YFL014W	1.0	1.0	0.0	0.0	0.0	0.0
YFL016C	1.0	1.0	0.0	0.0	0.0	0.0
YFL017C	1.0	1.0	0.0851063829787234	0.13297872340425532	0.09004739336492891	0.17061611374407584
YFL017W-A	1.0	1.0	0.19548872180451127	0.08270676691729323	0.14901960784313725	0.17254901960784313
YFL018C	1.0	1.0	0.0	0.0	0.0	0.0
YFL020C	1.0	1.0	0.0	0.0	0.0	0.0
YFL021W
YFL022C	1.0	1.0	0.03773584905660377	0.0	0.03614457831325301	0.024096385542168676
YFL023W	1.0	1.0	0.0	0.0	0.0	0.0
YFL024C	1.0	1.0	0.04	0.0	0.0	0.017241379310344827
YFL025C	1.0	1.0	0.0	0.0	0.0	0.02702702702702703
YFL026W	1.0	1.0	0.0	0.0	0.0	0.0
YFL027C	1.0	1.0	1.8131868131868132	1.6593406593406594	2.386861313868613	1.8759124087591241
YFL028C	1.0	1.0	0.12318840579710146	0.043478260869565216	0.2698412698412698	0.19047619047619047
YFL029C	1.0	1.0	0.046511627906976744	0.0	0.01904761904761905	0.06666666666666667
YFL030W	1.0	1.0	0.11475409836065574	0.08196721311475409	0.015151515151515152	0.030303030303030304
YFL031W	1.0	1.0	0.30357142857142855	0.35714285714285715	0.08653846153846154	0.19230769230769232
YFL033C	1.0	1.0	0.0	0.0	0.0	0.0
YFL034C-A	1.0	1.0	0.0	0.0	0.03474903474903475	0.1274131274131274
YFL034C-B	1.0	1.0	0.05442176870748299	0.06802721088435375	0.013513513513513514	0.14864864864864866
YFL034W	1.0	1.0	0.0	0.043478260869565216	0.0	0.0
YFL036W	1.0	1.0	0.0	0.0	0.0	0.0
YFL037W	1.0		0.0	0.0
YFL038C	1.0	1.0	0.0	0.0	0.0	0.0
YFL039C	1.0	1.0	0.0	0.006802721088435374	0.0	0.0
YFL040W		1.0			0.07878787878787878	0.07272727272727272
YFL041W	1.0	1.0	0.0	0.0	0.009009009009009009	0.04504504504504504
YFL041W-A	1.0	1.0	0.09009009009009009	0.13513513513513514	0.054455445544554455	0.15841584158415842
YFL042C	1.0	1.0	0.08888888888888889	0.08888888888888889	0.04838709677419355	0.0
YFL044C	1.0	1.0	0.17333333333333334	0.04666666666666667	0.013114754098360656	0.036065573770491806
YFL045C	1.0	1.0	0.0	0.0	0.0	0.0
YFL046W	1.0	1.0	0.19078947368421054	0.10526315789473684	0.25112107623318386	0.14349775784753363
YFL047W	1.0	1.0	0.0	0.0	0.014925373134328358	0.0
YFL048C	1.0	1.0	0.0	0.0	0.0	0.0
YFL049W	1.0	1.0	0.0	0.0	0.01818181818181818	0.01818181818181818
YFL050C	1.0	1.0	0.0	0.06666666666666667	0.05154639175257732	0.05154639175257732
YFL051C	1.0	1.0	0.14285714285714285	0.0	0.041666666666666664	0.0
YFL052W	1.0	1.0	0.0	0.1	0.0	0.1111111111111111
YFL053W	1.0	1.0	0.0	0.0	0.021739130434782608	0.0
YFL054C	1.0	1.0	0.0	0.0	0.1	0.125
YFL055W	1.0	1.0	0.0	0.0	0.0	0.0
YFL056C	1.0	1.0	0.16	0.09333333333333334	0.0761904761904762	0.3238095238095238
YFL057C	1.0	1.0	0.11981566820276497	0.06912442396313365	0.16810344827586207	0.04741379310344827
YFL058W	1.0	1.0	0.0967741935483871	0.08064516129032258	0.021739130434782608	0.08695652173913043
YFL059W	1.0	1.0	0.06	0.037142857142857144	0.07167235494880546	0.034129692832764506
YFL060C	1.0	1.0	0.2895204262877442	0.09769094138543517	0.10759493670886076	0.12658227848101267
YFL061W	1.0	1.0	0.047058823529411764	0.0196078431372549	0.020942408376963352	0.06282722513089005
YFL062W	1.0	1.0	0.05555555555555555	0.0	0.0	0.0
YFL066C		1.0			0.0	0.0
YFL067W		1.0			0.0	0.0
YFL068W	1.0	1.0	0.15384615384615385	0.07692307692307693	0.008403361344537815	0.01680672268907563
YFR001W	1.0	1.0	0.0	0.006578947368421052	0.025210084033613446	0.01680672268907563
YFR002W	1.0	1.0	0.0	0.0	0.0	0.0
YFR003C	1.0	1.0	0.13990825688073394	0.1536697247706422	0.13092979127134724	0.09867172675521822
YFR004W	1.0	1.0	0.0	0.006329113924050633	0.0	0.007142857142857143
YFR005C	1.0	1.0	0.5258620689655172	0.25862068965517243	0.25190839694656486	0.1297709923664122
YFR006W	1.0	1.0	0.05555555555555555	0.05555555555555555	0.0	0.0
YFR007W	1.0	1.0	0.021739130434782608	0.043478260869565216	0.1346153846153846	0.038461538461538464
YFR008W	1.0	1.0	0.0	0.0	0.0	0.0
YFR009W	1.0	1.0	0.0	0.0	0.0	0.0
YFR010W	1.0	1.0	0.05128205128205128	0.02564102564102564	0.11382113821138211	0.13821138211382114
YFR011C	1.0	1.0	0.0	0.0	0.0	0.0
YFR012W	1.0	1.0	0.05154639175257732	0.020618556701030927	0.009615384615384616	0.009615384615384616
YFR012W-A	1.0	1.0	0.02617801047120419	0.06806282722513089	0.09696969696969697	0.15151515151515152
YFR013W	1.0	1.0	0.0	0.0	0.0	0.4
YFR014C	1.0	1.0	0.3953488372093023	0.09302325581395349	0.06060606060606061	0.04242424242424243
YFR015C	1.0	1.0	0.03571428571428571	0.0	0.016666666666666666	0.03333333333333333
YFR016C	1.0	1.0	0.0	0.0	0.0	0.0
YFR017C	1.0	1.0	0.0	0.0	0.0	0.0
YFR018C	1.0	1.0	0.1	0.105	0.036036036036036036	0.04504504504504504
YFR019W
YFR021W	1.0	1.0	0.0	0.0	0.0	0.0
YFR022W	1.0	1.0	0.0	0.045454545454545456	0.07352941176470588	0.014705882352941176
YFR023W	1.0	1.0	0.017543859649122806	0.10526315789473684	0.10869565217391304	0.021739130434782608
YFR024C-A	1.0	1.0	0.0	0.0	0.0	0.0
YFR025C	1.0	1.0	0.08	0.04	0.0	0.0
YFR026C	1.0	1.0	0.0	0.0	0.024193548387096774	0.008064516129032258
YFR027W	1.0	1.0	0.13402061855670103	0.041237113402061855	0.018691588785046728	0.21495327102803738
YFR028C	1.0		0.0	0.0
YFR029W	1.0	1.0	0.0	0.022727272727272728	0.023255813953488372	0.0
YFR030W	1.0	1.0	0.0	0.0	0.018518518518518517	0.037037037037037035
YFR031C	1.0	1.0	0.0	0.0	0.041666666666666664	0.013888888888888888
YFR031C-A	1.0	1.0	0.0	0.0	0.0	0.0
YFR032C	1.0	1.0	0.07100591715976332	0.029585798816568046	0.047619047619047616	0.03333333333333333
YFR032C-A	1.0	1.0	0.3161764705882353	0.18382352941176472	0.014018691588785047	0.1822429906542056
YFR032C-B	1.0	1.0	0.03125	0.07291666666666667	0.027923211169284468	0.059336823734729496
YFR033C	1.0	1.0	0.004694835680751174	0.014084507042253521	0.0	0.0
YFR034C	1.0	1.0	0.0	0.0	0.0	0.0
YFR035C	1.0	1.0	0.0	0.0	0.004081632653061225	0.00816326530612245
YFR036W	1.0	1.0	0.01	0.0	0.01060070671378092	0.0
YFR037C	1.0	1.0	0.0	0.0	0.0	0.0
YFR038W	1.0	1.0	0.0	0.017543859649122806	0.17857142857142858	0.2857142857142857
YFR039C	1.0	1.0	0.019417475728155338	0.019417475728155338	0.024193548387096774	0.016129032258064516
YFR040W	1.0	1.0	0.0	0.0	0.0	0.0
YFR041C	1.0	1.0	0.3470319634703196	0.1506849315068493	0.08311688311688312	0.22597402597402597
YFR042W	1.0	1.0	0.07194244604316546	0.039568345323741004	0.03724928366762178	0.14326647564469913
YFR043C	1.0	1.0	0.03870967741935484	0.08387096774193549	0.021929824561403508	0.021929824561403508
YFR044C	1.0	1.0	0.1262135922330097	0.02912621359223301	0.021551724137931036	0.11206896551724138
YFR045W	1.0	1.0	0.12093023255813953	0.013953488372093023	0.058823529411764705	0.06588235294117648
YFR046C	1.0	1.0	0.07428571428571429	0.011428571428571429	0.041811846689895474	0.14982578397212543
YFR047C	1.0	1.0	0.0603448275862069	0.008620689655172414	0.12195121951219512	0.22764227642276422
YFR048W	1.0	1.0	0.125	0.07142857142857142	0.11450381679389313	0.007633587786259542
YFR049W	1.0	1.0	0.02643171806167401	0.022026431718061675	0.17269076305220885	0.14056224899598393
YFR050C	1.0	1.0	0.0	0.0	0.008888888888888889	0.008888888888888889
YFR051C	1.0	1.0	0.028985507246376812	0.0	0.010526315789473684	0.07368421052631578
YFR052W	1.0	1.0	0.07526881720430108	0.03763440860215054	0.08189655172413793	0.10775862068965517
YFR053C	1.0	1.0	0.038461538461538464	0.038461538461538464	0.02564102564102564	0.05128205128205128
YFR055W	1.0	1.0	0.0	0.0	0.0374331550802139	0.0427807486631016
YFR057W		1.0			0.0625	0.0625
YGL001C	1.0	1.0	0.11504424778761062	0.008849557522123894	0.04697986577181208	0.08053691275167785
YGL002W	1.0	1.0	0.21084337349397592	0.13855421686746988	0.17672413793103448	0.1853448275862069
YGL003C	1.0	1.0	0.0	0.02040816326530612	0.0	0.014084507042253521
YGL004C	1.0	1.0	0.1092436974789916	0.1092436974789916	0.21951219512195122	0.2146341463414634
YGL005C	1.0	1.0	0.17573221757322174	0.26778242677824265	0.04938271604938271	0.24691358024691357
YGL006W	1.0	1.0	0.0	0.0	0.0	0.0
YGL006W-A	1.0	1.0	0.15	0.1	0.041666666666666664	0.4583333333333333
YGL007C-A	1.0	1.0	0.4375	0.22916666666666666	0.0	0.06666666666666667
YGL008C	1.0	1.0	0.0	0.0	0.0	0.0
YGL009C	1.0	1.0	0.11538461538461539	0.0	0.01282051282051282	0.0
YGL010W	1.0	1.0	0.05859375	0.04296875	0.06299212598425197	0.05905511811023622
YGL011C	1.0	1.0	0.14102564102564102	0.019230769230769232	0.004132231404958678	0.01652892561983471
YGL012W	1.0	1.0	0.0	0.0	0.0	0.05555555555555555
YGL013C	1.0	1.0	0.0	0.0	0.0	0.0
YGL014W	1.0	1.0	0.0	0.0	0.0	0.0
YGL015C	1.0	1.0	0.04285714285714286	0.025	0.10256410256410256	0.15384615384615385
YGL016W	1.0	1.0	0.0	0.0	0.0	0.0
YGL017W	1.0	1.0	0.17333333333333334	0.06666666666666667	0.16666666666666666	0.0
YGL018C	1.0	1.0	0.13031161473087818	0.05099150141643059	0.0037593984962406013	0.007518796992481203
YGL019W	1.0	1.0	0.0913978494623656	0.03763440860215054	0.041474654377880185	0.05069124423963134
YGL020C	1.0	1.0	0.059907834101382486	0.08294930875576037	0.1443850267379679	0.045454545454545456
YGL021W	1.0	1.0	0.0	0.0	0.02702702702702703	0.13513513513513514
YGL022W	1.0	1.0	0.0	0.0	0.0	0.0
YGL023C	1.0	1.0	0.0	0.0	0.0	0.0
YGL025C	1.0	1.0	0.0365296803652968	0.1050228310502283	0.04564315352697095	0.0954356846473029
YGL026C	1.0	1.0	0.0	0.0	0.0	0.0
YGL027C	1.0	1.0	0.22033898305084745	0.11864406779661017	0.22	0.2
YGL028C	1.0	1.0	0.05714285714285714	0.0	0.0	0.0
YGL029W	1.0	1.0	0.02830188679245283	0.009433962264150943	0.020618556701030927	0.041237113402061855
YGL030W	1.0	1.0	0.0	0.0	0.047619047619047616	0.01904761904761905
YGL031C	1.0	1.0	0.0	0.0	0.034482758620689655	0.0
YGL032C	1.0	1.0	0.18152866242038215	0.07961783439490445	0.12698412698412698	0.04365079365079365
YGL033W	1.0	1.0	0.2631578947368421	0.02631578947368421	0.04477611940298507	0.07462686567164178
YGL035C
YGL036W		1.0			0.0	0.0
YGL037C	1.0	1.0	0.008333333333333333	0.016666666666666666	0.0	0.027777777777777776
YGL038C	1.0	1.0	0.0	0.0	0.0	0.0
YGL039W	1.0	1.0	0.0	0.0	0.0	0.0
YGL040C
YGL041C-B	1.0	1.0	0.0	0.0	0.005263157894736842	0.0
YGL043W	1.0	1.0	0.047244094488188976	0.023622047244094488	0.045454545454545456	0.0
YGL044C	1.0	1.0	0.20348837209302326	0.0755813953488372	0.08021390374331551	0.18716577540106952
YGL045W	1.0	1.0	0.09375	0.21875	0.11363636363636363	0.3409090909090909
YGL047W	1.0	1.0	0.1415929203539823	0.02654867256637168	0.038461538461538464	0.16923076923076924
YGL048C	1.0	1.0	0.032	0.0	0.12213740458015267	0.08396946564885496
YGL049C	1.0	1.0	0.0	0.0	0.0	0.0
YGL050W	1.0	1.0	0.0	0.0	0.0	0.0
YGL051W	1.0	1.0	0.0	0.04054054054054054	0.029850746268656716	0.029850746268656716
YGL053W	1.0	1.0	0.0	0.0	0.0	0.0
YGL054C	1.0	1.0	0.0	0.0	0.0	0.0
YGL055W	1.0	1.0	1.2	1.8	1.3846153846153846	0.8461538461538461
YGL056C	1.0	1.0	0.04918032786885246	0.08196721311475409	0.0380952380952381	0.01904761904761905
YGL057C	1.0	1.0	0.03550295857988166	0.01775147928994083	0.0	0.0
YGL058W	1.0	1.0	0.06962025316455696	0.006329113924050633	0.008982035928143712	0.04790419161676647
YGL059W	1.0	1.0	0.024	0.16	0.007633587786259542	0.08396946564885496
YGL060W	1.0	1.0	0.0	0.04285714285714286	0.009009009009009009	0.018018018018018018
YGL061C	1.0	1.0	0.30288461538461536	0.02403846153846154	0.1825726141078838	0.14937759336099585
YGL062W	1.0	1.0	0.0	0.0	0.0	0.0
YGL063W	1.0	1.0	0.6911764705882353	0.6029411764705882	0.15948275862068967	0.4525862068965517
YGL064C	1.0	1.0	0.0	0.01834862385321101	0.008695652173913044	0.017391304347826087
YGL065C	1.0	1.0	0.01098901098901099	0.054945054945054944	0.058823529411764705	0.27058823529411763
YGL066W	1.0	1.0	0.05325443786982249	0.0	0.007352941176470588	0.029411764705882353
YGL067W	1.0	1.0	0.16260162601626016	0.08943089430894309	0.06956521739130435	0.043478260869565216
YGL068W	1.0	1.0	0.014354066985645933	0.004784688995215311	0.0	0.0036363636363636364
YGL070C	1.0	1.0	0.16363636363636364	0.09454545454545454	0.0625	0.19318181818181818
YGL071W	1.0		0.0	0.0
YGL073W	1.0	1.0	0.0	0.0	0.0	0.0
YGL075C	1.0	1.0	0.0234375	0.03125	0.0	0.01834862385321101
YGL076C	1.0		0.0	0.0
YGL077C	1.0	1.0	0.01694915254237288	0.0	0.0	0.0
YGL078C	1.0	1.0	0.0	0.0	0.0	0.0
YGL079W	1.0	1.0	0.15979381443298968	0.17010309278350516	0.13043478260869565	0.5942028985507246
YGL080W	1.0	1.0	2.2230483271375463	1.657992565055762	3.8633540372670807	3.1180124223602483
YGL081W	1.0	1.0	0.208955223880597	0.13432835820895522	0.10144927536231885	0.2536231884057971
YGL082W		1.0			0.0	0.0
YGL083W	1.0	1.0	0.025	0.275	0.5833333333333334	0.2222222222222222
YGL084C	1.0	1.0	0.06779661016949153	0.11864406779661017	0.088	0.096
YGL085W	1.0	1.0	0.05913978494623656	0.03225806451612903	0.011627906976744186	0.0
YGL086W	1.0	1.0	0.0	0.015625	0.0	0.07865168539325842
YGL087C	1.0	1.0	0.09433962264150944	0.04716981132075472	0.14	0.03333333333333333
YGL089C	1.0	1.0	0.09655172413793103	0.10344827586206896	0.05454545454545454	0.06060606060606061
YGL090W	1.0	1.0	0.06756756756756757	0.07432432432432433	0.17452830188679244	0.08018867924528301
YGL091C	1.0	1.0	0.06358381502890173	0.07514450867052024	0.1357142857142857	0.07857142857142857
YGL092W	1.0	1.0	0.0	0.0	0.0	0.0
YGL093W	1.0	1.0	0.07547169811320754	0.09433962264150944	0.11666666666666667	0.016666666666666666
YGL094C	1.0	1.0	0.0	0.0	0.0	0.0
YGL095C	1.0	1.0	0.0	0.05	0.0	0.0
YGL096W	1.0	1.0	0.0	0.0	0.0	0.0
YGL097W
YGL098W	1.0	1.0	0.0	0.0	0.0	0.0
YGL099W	1.0	1.0	0.0	0.0	0.0	0.0
YGL100W	1.0	1.0	0.022556390977443608	0.022556390977443608	0.045454545454545456	0.00909090909090909
YGL101W	1.0	1.0	0.0	0.0	0.0	0.0
YGL103W	1.0	1.0	0.0	0.0	0.0	0.0
YGL104C	1.0	1.0	0.0	0.0	0.0392156862745098	0.0
YGL105W	1.0	1.0	0.0	0.0	0.0	0.0
YGL106W	1.0	1.0	0.045454545454545456	0.0	0.07246376811594203	0.014492753623188406
YGL107C	1.0	1.0	0.0	0.0	0.0	0.039603960396039604
YGL108C	1.0	1.0	0.0	0.0	0.0	0.0
YGL110C	1.0	1.0	0.0	0.0	0.013157894736842105	0.05263157894736842
YGL111W	1.0	1.0	0.15584415584415584	0.03896103896103896	0.13402061855670103	0.08247422680412371
YGL112C	1.0	1.0	0.13385826771653545	0.3543307086614173	0.08943089430894309	0.008130081300813009
YGL113W	1.0	1.0	0.10144927536231885	0.10144927536231885	0.0	0.0
YGL114W	1.0	1.0	0.24	0.22	0.36666666666666664	0.08333333333333333
YGL115W	1.0	1.0	0.08955223880597014	0.05970149253731343	0.06818181818181818	0.12121212121212122
YGL116W		1.0			0.0	0.0
YGL117W	1.0	1.0	0.0	0.0	0.05263157894736842	0.0
YGL119W	1.0	1.0	0.1	0.15	0.35294117647058826	0.11764705882352941
YGL120C	1.0	1.0	0.0	0.0	0.0	0.0
YGL121C	1.0	1.0	0.061224489795918366	0.0	0.0	0.01282051282051282
YGL122C		1.0			0.0	0.0
YGL123W	1.0	1.0	0.0	0.0	0.0	0.0
YGL124C	1.0	1.0	0.0	0.0	0.0	0.08695652173913043
YGL125W	1.0	1.0	0.0	0.0625	0.0	0.018518518518518517
YGL126W
YGL127C	1.0	1.0	0.17391304347826086	0.3201581027667984	0.08	0.125
YGL128C	1.0	1.0	0.05442176870748299	0.02040816326530612	0.0	0.06321839080459771
YGL129C	1.0	1.0	0.0	0.0	0.017857142857142856	0.0
YGL130W	1.0	1.0	0.17791411042944785	0.11042944785276074	0.07746478873239436	0.14788732394366197
YGL131C	1.0	1.0	0.0	0.0	0.023809523809523808	0.0
YGL133W	1.0	1.0	0.0	0.0	0.0	0.04
YGL134W	1.0	1.0	0.0	0.0	0.0	0.0
YGL135W	1.0	1.0	0.030534351145038167	0.007633587786259542	0.016129032258064516	0.16129032258064516
YGL136C	1.0	1.0	0.02510460251046025	0.04184100418410042	0.025396825396825397	0.031746031746031744
YGL137W	1.0	1.0	0.08292682926829269	0.014634146341463415	0.11016949152542373	0.0423728813559322
YGL138C	1.0	1.0	0.1118421052631579	0.019736842105263157	0.12162162162162163	0.04504504504504504
YGL139W	1.0	1.0	0.03225806451612903	0.016129032258064516	0.03225806451612903	0.016129032258064516
YGL140C	1.0	1.0	0.1111111111111111	0.07407407407407407	0.0	0.13157894736842105
YGL141W	1.0	1.0	0.0	0.0	0.07142857142857142	0.0
YGL142C	1.0	1.0	0.20987654320987653	0.06172839506172839	0.1301775147928994	0.20118343195266272
YGL143C	1.0	1.0	0.08064516129032258	0.0	0.5128205128205128	0.05128205128205128
YGL144C	1.0	1.0	0.23529411764705882	0.029411764705882353	0.12903225806451613	0.16589861751152074
YGL145W	1.0	1.0	0.0	0.023255813953488372	0.007633587786259542	0.05343511450381679
YGL146C	1.0	1.0	0.03164556962025317	0.02531645569620253	0.06584362139917696	0.0411522633744856
YGL147C	1.0	1.0	0.02127659574468085	0.0	0.0	0.0
YGL148W	1.0	1.0	0.04838709677419355	0.04032258064516129	0.008403361344537815	0.058823529411764705
YGL150C	1.0	1.0	0.0	0.0	0.0	0.0
YGL151W	1.0	1.0	0.05	0.0	0.020833333333333332	0.020833333333333332
YGL153W	1.0	1.0	0.08843537414965986	0.10204081632653061	0.046511627906976744	0.09883720930232558
YGL154C	1.0	1.0	0.23655913978494625	0.13440860215053763	0.2151394422310757	0.099601593625498
YGL155W	1.0	1.0	0.20512820512820512	0.17094017094017094	0.0967741935483871	0.2709677419354839
YGL156W	1.0	1.0	0.23809523809523808	0.0	0.0	0.047619047619047616
YGL157W	1.0	1.0	0.0	0.007246376811594203	0.011111111111111112	0.022222222222222223
YGL158W	1.0		0.0	0.0
YGL159W	1.0	1.0	0.0	0.0	0.0	0.0
YGL160W	1.0	1.0	0.18518518518518517	0.18518518518518517	0.15447154471544716	0.34146341463414637
YGL161C	1.0	1.0	0.05286343612334802	0.030837004405286344	0.10655737704918032	0.06557377049180328
YGL162W	1.0	1.0	0.061855670103092786	0.010309278350515464	0.0	0.0
YGL163C	1.0	1.0	0.043478260869565216	0.0	0.0	0.0
YGL164C	1.0	1.0	0.104	0.088	0.05660377358490566	0.04150943396226415
YGL166W	1.0	1.0	0.013333333333333334	0.04666666666666667	0.14414414414414414	0.12612612612612611
YGL167C	1.0	1.0	0.0	0.0	0.0	0.0
YGL168W	1.0	1.0	0.0	0.0	0.0	0.0
YGL169W	1.0	1.0	0.020202020202020204	0.0	0.0	0.018018018018018018
YGL170C	1.0	1.0	0.007874015748031496	0.031496062992125984	0.0	0.0
YGL171W	1.0	1.0	0.045871559633027525	0.045871559633027525	0.016129032258064516	0.008064516129032258
YGL172W	1.0	1.0	0.012048192771084338	0.012048192771084338	0.0	0.010416666666666666
YGL173C		1.0			0.0	0.0
YGL174W	1.0	1.0	0.22767857142857142	0.10267857142857142	0.072	0.132
YGL175C	1.0	1.0	0.104	0.008	0.13942307692307693	0.1201923076923077
YGL176C	1.0	1.0	0.1511627906976744	0.046511627906976744	0.10434782608695652	0.12173913043478261
YGL178W	1.0	1.0	0.0	0.0	0.0	0.0
YGL179C	1.0	1.0	0.018518518518518517	0.0	0.046511627906976744	0.029069767441860465
YGL180W	1.0	1.0	0.0	0.0	0.0	0.0
YGL181W		1.0	inf		0.0	0.09803921568627451
YGL183C		1.0			0.0	0.0
YGL184C		1.0			0.0	0.0
YGL185C	1.0	1.0	0.2543859649122807	0.2719298245614035	0.3387096774193548	0.8629032258064516
YGL186C	1.0	1.0	0.0	0.0	0.009900990099009901	0.019801980198019802
YGL187C	1.0	1.0	0.04929577464788732	0.04929577464788732	0.04081632653061224	0.027210884353741496
YGL188C-A	1.0	1.0	0.10679611650485436	0.04854368932038835	0.12396694214876033	0.1859504132231405
YGL189C	1.0	1.0	0.2907488986784141	0.0881057268722467	0.11604095563139932	0.19795221843003413
YGL190C	1.0	1.0	0.0	0.0	0.0	0.0
YGL191W	1.0	1.0	0.0	0.016129032258064516	0.0	0.011363636363636364
YGL192W	1.0	1.0	0.216	0.456	0.5431034482758621	0.646551724137931
YGL193C	1.0	1.0	0.1994219653179191	0.18497109826589594	0.4161676646706587	0.23952095808383234
YGL194C	1.0	1.0	0.14492753623188406	0.057971014492753624	0.026845637583892617	0.013422818791946308
YGL194C-A	1.0	1.0	0.12857142857142856	0.09285714285714286	0.10903426791277258	0.14018691588785046
YGL195W
YGL196W	1.0	1.0	0.06741573033707865	0.033707865168539325	0.05263157894736842	0.043859649122807015
YGL197W	1.0	1.0	0.0	0.0	0.04285714285714286	0.014285714285714285
YGL198W	1.0	1.0	0.0661764705882353	0.029411764705882353	0.2222222222222222	0.1111111111111111
YGL200C	1.0	1.0	0.0	0.0	0.0	0.0
YGL201C	1.0		0.0	0.0
YGL202W	1.0	1.0	0.0	0.0	0.0	0.0
YGL203C	1.0	1.0	0.0	0.0	0.0	0.0
YGL205W	1.0	1.0	0.0	0.0	0.0	0.0
YGL206C		1.0			0.0	0.0
YGL207W	1.0	1.0	0.0	0.0	0.08108108108108109	0.02702702702702703
YGL208W	1.0	1.0	0.0	0.0	0.007874015748031496	0.0
YGL209W	1.0	1.0	0.0	0.0	0.0	0.0
YGL210W	1.0	1.0	0.0	0.0	0.0	0.0
YGL211W	1.0	1.0	4383.824390243903	3483.6780487804876	2207.3476821192053	2259.430463576159
YGL212W	1.0	1.0	0.4435146443514644	0.3389121338912134	0.19456066945606695	0.2719665271966527
YGL213C	1.0	1.0	0.0	0.013888888888888888	0.0	0.0
YGL215W	1.0	1.0	0.0	0.0	0.0	0.0
YGL216W
YGL219C	1.0	1.0	0.3055555555555556	0.10185185185185185	0.40425531914893614	0.2978723404255319
YGL220W	1.0	1.0	0.04964539007092199	0.0070921985815602835	0.009771986970684038	0.06514657980456026
YGL221C	1.0	1.0	0.0213903743315508	0.026737967914438502	0.01444043321299639	0.02527075812274368
YGL222C	1.0	1.0	0.0	0.0	0.0	0.0
YGL223C	1.0		0.0	0.0
YGL224C	1.0	1.0	0.0	0.0	0.0	0.0
YGL225W	1.0	1.0	0.0	0.0	0.0	0.0
YGL226C-A	1.0	1.0	0.2453416149068323	0.13975155279503104	0.07010309278350516	0.05979381443298969
YGL226W	1.0	1.0	0.12121212121212122	0.12121212121212122	0.047058823529411764	0.09411764705882353
YGL227W	1.0	1.0	0.14634146341463414	0.0	0.07317073170731707	0.024390243902439025
YGL228W	1.0	1.0	0.0	0.04	0.03571428571428571	0.0
YGL229C	1.0	1.0	0.015151515151515152	0.0	0.008130081300813009	0.0
YGL230C	1.0	1.0	0.1390728476821192	0.0695364238410596	0.06695464362850972	0.20734341252699784
YGL231C	1.0	1.0	0.12167300380228137	0.030418250950570342	0.0599250936329588	0.04119850187265917
YGL232W	1.0	1.0	0.03278688524590164	0.00819672131147541	0.01818181818181818	0.0
YGL233W	1.0	1.0	0.0	0.0	0.0	0.043478260869565216
YGL234W	1.0	1.0	0.07692307692307693	0.015384615384615385	0.08860759493670886	0.20253164556962025
YGL235W	1.0	1.0	0.0	0.018018018018018018	0.05263157894736842	0.08466819221967964
YGL236C	1.0	1.0	0.0	0.017699115044247787	0.05203619909502263	0.083710407239819
YGL237C	1.0	1.0	0.006535947712418301	0.006535947712418301	0.019138755980861243	0.04784688995215311
YGL238W	1.0	1.0	0.0	0.0	0.0	0.0
YGL240W	1.0	1.0	0.21393034825870647	0.03482587064676617	0.025477707006369428	0.06369426751592357
YGL241W	1.0	1.0	0.02857142857142857	0.0	0.05102040816326531	0.02040816326530612
YGL242C	1.0	1.0	0.0	0.0	0.008	0.112
YGL243W	1.0	1.0	0.08074534161490683	0.13043478260869565	0.13705583756345177	0.25888324873096447
YGL244W	1.0	1.0	0.0	0.012345679012345678	0.022222222222222223	0.0
YGL245W	1.0	1.0	0.0	0.0	0.01020408163265306	0.05102040816326531
YGL246C	1.0	1.0	0.10837438423645321	0.1625615763546798	0.10852713178294573	0.16666666666666666
YGL247W	1.0	1.0	0.0026954177897574125	0.0026954177897574125	0.09456264775413711	0.12056737588652482
YGL248W	1.0	1.0	0.015873015873015872	0.0	0.00866738894907909	0.0
YGL249W	1.0	1.0	0.05084745762711865	0.03389830508474576	0.12149532710280374	0.308411214953271
YGL250W	1.0	1.0	0.09716599190283401	0.06477732793522267	0.03728813559322034	0.09830508474576272
YGL251C	1.0	1.0	0.0	0.043478260869565216	0.01282051282051282	0.01282051282051282
[truncated: 3,752 more rows]
