# Supplementary material for: Overexpression profiling reveals cellular requirements in the context of genetic backgrounds and environments
Source: PLoS Genet. 2023 Apr 28;19(4):e1010732. doi: 10.1371/journal.pgen.1010732 (PMC10171610; doi:10.1371/journal.pgen.1010732)
Supplement: S1 Data — (ZIP) [file pgen.1010732.s025.zip › S1_Data/S4_Fig/F-M/Y40-FC-Time-series.csv]

	YPS1000	Y40S1012	Y40S1022	Y40S1032	Y40S1042	Y40S1052	Y40S1062	Y40S1072	Y40S1082	Y40S1092	Y40S1102
YAL001C	1.0	1.0810306660360611	2.3576831365818656	1.9434591990227155	1.7681705203612879	1.641815983802123	1.6021267421755736	1.4105843868069667	0.846104603703671	1.1429342307022563	0.08770629736796086
YAL002W	1.0	1.1523202559657777	1.6186216469836705	0.9608972041633502	0.6457096789423495	0.2856759812914756	0.11040398144983173	0.045452163547788596	0.0	0.0	0.0
YAL003W	1.0	0.3389177224099702	0.3255848141664331	0.061595974624101005	0.06330487050735617	0.0	0.061335545257510546	0.0378768029564905	0.0	0.0	0.0
YAL005C	1.0	0.1694588611593609	0.0	0.0	0.0	0.0	0.0	0.0	0.0	0.0	0.0
YAL007C	1.0	1.165029670228508	0.4709351773941481	0.5428145262777423	0.48665619185221554	0.17854748819107905	0.36801327143077234	0.32668742552938274	0.13465445210565916	0.030131902439342537	0.01059784426390745
YAL008W	1.0	0.40903863047976113	0.11227062560289283	0.053099978133658195	0.043658531387507034	0.0	0.0	0.0	0.0	0.0	0.0
YAL009W	1.0	1.1816320591609721	1.0257807273587973	0.6542491359193918	0.718595827281348	1.1002385764883222	0.9598183977450325	0.7861995860139502	0.44642196760306496	0.006515005935391518	0.045828515753828736
YAL010C	1.0	0.15405351017043198	0.2537024526689375	0.0	0.0	0.0	0.0	0.0	0.0	0.0	0.0
YAL011W	1.0	0.4518902965319938	0.4651211631386101	0.41063983095224077	0.49588815235579886	0.5819325544568625	0.25556477196501676	0.13888161088270756	0.03989761547034863	0.24105521962930226	0.0
YAL012W	1.0	1.0296234607051846	0.6888503301930198	0.5029038436026448	0.24039824252462932	0.2260094789126709	0.23291979220590936	0.100685172454365	0.07575496608011098	0.0	0.0
YAL013W	1.0	0.7961644771827932	0.6976817444375348	0.43409232113330587	0.4625075669935795	0.4155846709908019	0.4560509292254413	0.37713540898265474	0.23216284859236258	0.3065141801006231	0.018272145288528045
YAL014C	1.0	0.7765352523857414	0.3406240637379273	0.3620577094261011	0.2887352765484739	0.1911643342694407	0.1595774892255091	0.07542917935117611	0.04100825571794255	0.209052171131623	0.0018154765337742202
YAL015C	1.0	0.3463392783472589	0.2342581040137198	0.202322544393098	0.24952284725519622	0.20852261406474812	0.12759584234691232	0.05805933300828089	0.05242022469800278	0.08797635751624656	0.0
YAL016W	1.0	0.7596431707152868	0.8083485038360755	0.9876595932864106	0.8120486837223532	0.5828446742379542	0.4187737228180291	0.3369729367264042	0.14858422309978556	0.0	0.07016503789436869
YAL017W	1.0	0.49425501185672305	0.4069810177544619	0.07699496828890834	0.0	0.0	0.0	0.0	0.0	0.0	0.0
YAL018C	1.0	0.9632398423454137	1.1456668648250539	1.2448870660359308	1.0995056457764745	1.0149015123049254	1.142778053700933	1.160226280274856	0.4913706324481018	0.18396319388016616	0.05354700260625746
YAL019W	1.0	0.0	0.0	0.0	0.0	0.0	0.0	0.0	0.0	0.0	0.0
YAL020C	1.0	1.0291742352392264	0.6501955522304862	0.6240220463032933	0.621448335855042	0.7291468105923284	0.3949880662087894	0.2974618033693051	0.14413274691297404	2.4988970399217427	0.0044388876501819064
YAL021C	1.0	0.42364715296573374	0.03876009692084918	0.0	0.0	0.0	0.0	0.0	0.0	0.0	0.0
YAL022C	1.0	0.8472943061215684	0.6976817448034064	0.3849748414160266	0.0	0.09919304905184406	0.15333886316126627	0.09469200740202686	0.0	4.218466342710856	0.0
YAL023C	1.0	0.4841681749660565	0.19933764132346476	0.26398274840803276	0.3617421171252698	0.11336348463991484	0.0	0.0	0.0	0.0	0.0
YAL024C	1.0	0.0	0.1744204360940851	0.0	0.0	0.0	0.0	0.0	0.0	0.0	0.0
YAL025C	1.0	0.42014593689181884	0.2306385932947716	0.25198353263577916	0.149106513228538	0.07869861742288847	0.13686443987981362	0.08451848596274006	0.019783941555793435	0.0	0.0
YAL026C	1.0	1.1650296707268222	1.2209430530097354	1.154924524498289	0.6528314770394008	0.297579147155187	0.46001658937829515	0.14203801116606413	0.2244240870100453	0.0	0.0
YAL027W	1.0	0.8780251875036452	1.3375245881741664	1.230323742069453	1.4268196203268042	2.3066238555460936	1.8352993465975467	1.507222004197448	0.9488603883250193	0.6432302491305458	0.09664355393509996
YAL028W	1.0	1.5533728943813274	1.8168795435046716	0.9335639903735733	1.3155543408524188	1.0663252775543575	0.9487842163695978	0.3787680297874015	0.2742961063847189	0.25109918713772367	0.10597844268525672
YAL029C	1.0	0.0	0.0	0.0	0.0	0.0	0.0	0.0	0.0	0.0	0.0
YAL030W	1.0	0.9291352332243836	0.6778612404642187	0.6404581453561045	0.7094821424750981	1.0482901773513533	0.718775921111371	0.4680798093289713	0.21762335699749508	0.24310966737702525	0.06984942811697788
YAL031C	1.0	0.27113417785497745	0.37953886898376527	0.1256557882030541	0.11394876687217934	0.06665772892238678	0.022080796289966346	0.018180865424590343	0.0	0.009642208782239304	0.006782620330061212
YAL032C	1.0	1.1266220989451492	1.6253684600521794	1.324990333438428	1.5495780117907256	1.5892688517680613	0.9301434335617754	0.7242377712588425	0.29594385096537307	0.05960156526768372	0.018633572338976466
YAL033W	1.0	0.9253345708093155	1.514703786908387	1.7141511357811487	1.3681348654137193	1.3156130713010603	1.1258300738440599	0.7326171099040661	0.4330991150942833	2.632576739285681	0.03346687661987005
YAL034C	1.0	1.4270219891743068	0.9465623667892172	0.9941806432944885	0.8884894105085177	0.5707950893596162	0.2636352384286214	0.11961095677153515	0.06299623492812907	0.11982276996157214	0.014874167393818697
YAL034W-A	1.0	1.293059583398652	0.8349765457435055	0.6641975577046368	0.3966088273117848	0.2198978436728074	0.09606772149632015	0.031944291655671246	0.048069416223170285	0.18393771776583542	0.0034049298851678103
YAL035W	1.0	0.40347347893160795	0.24363489491357265	0.10265995771032504	0.0	0.0	0.0	0.0	0.0	0.0	0.0
YAL036C	1.0	0.7169413355537869	0.25492217583704496	0.1465865742214825	0.054783060994077086	0.08584013858937721	0.03980912791517963	0.005463000426201206	0.0	0.0057945966237131045	0.0
YAL037C-A										inf
YAL037W	1.0	1.2038061173593018	1.0751161308850443	0.8482068636679982	0.7575828764808292	1.034209494860488	0.7943455860899503	0.5898846361811672	0.14389303935103331	0.7837587739496993	0.046329373837136846
YAL038W
YAL039C	1.0	0.6294186271046809	0.47841033904366437	0.1583896490138494	0.054261317577733864	0.0	0.0	0.0	0.0	0.0	0.0
YAL040C	1.0	0.9867224828509462	3.426588821905826	3.333199893232442	3.497794427992685	2.380633177672226	1.909942295724618	1.2801400499501827	0.8484556201076383	0.015256659471383813	0.010731994197225482
YAL041W	1.0	0.22103329715123016	0.4246758445396404	0.16068515118374463	0.12385735531823129	0.0	0.0	0.0	0.0	0.0	0.0
YAL042W	1.0	0.9078153276947329	0.14950323099259857	0.4289719662282306	0.03391332348049404	0.0	0.0	0.0	0.0	0.0	0.0
YAL043C	1.0	0.58658836553139	0.6082353670038549	0.5330420880647925	0.7791368677322471	0.45781407243914973	0.389244806499924	0.20395201593387985	0.07672618357009878	0.2163316073090151	0.021739167726081064
YAL044C	1.0	1.3590265102379655	0.497357283150606	0.19210625748431545	0.11908837024318729	0.1846365665206721	0.06376467576278134	0.02625124957427963	0.035552330595677986	0.00795561780727189	0.008394332091811594
YAL044W-A	1.0	1.2609565088228332	0.9584314872229025	1.0857068254399764	0.8728398810915095	1.122183989032534	1.0222590876869802	0.8990958279689288	0.4876375221774138	0.3814678559250983	0.07707523101739355
YAL046C	1.0	1.287111197282803	0.8414787453974335	0.7052974194188883	0.41679733433193217	0.2725915852245746	0.10885888757008541	0.06939261613541504	0.022842146253999503	0.018401161799704698	0.0
YAL047C	1.0	0.578640013706075	0.2382327908773468	0.06760533800048692	0.02316031847227467	0.029032111917209065	0.0	0.0	0.0	0.0	0.02067872052055029
YAL048C	1.0	1.2530408745773196	0.9629973374418914	0.44244995853524105	0.36779238140572484	0.19279775728191667	0.07774928274456236	0.0	0.0	0.0	0.0
YAL049C	1.0	0.9182132126095214	1.0388388972285925	1.278048636778193	1.242392943400816	1.814315152623153	1.6576809261083028	1.2113902624003217	0.8067403301996063	0.127430072039634	0.13819215432587525
YAL051W	1.0	0.5980900982174067	0.9439223602156881	0.6793673670813204	0.1675717160422474	0.21005586861358552	0.027059799370427986	0.0	0.07040755669663344	0.0	0.0
YAL053W	1.0	0.15405351017043198	0.042283742097664063	0.027998170277958208	0.028774941134112154	0.0	0.0	0.0	0.0	0.0	0.0
YAL054C	1.0	1.4163725706901016	1.145447639795443	1.1307917732621624	0.7369820744901547	0.3908502230716949	0.4668825087644429	0.23743667527874515	0.07145841574459819	0.0	0.0
YAL055W	1.0	0.9247120596479717	0.8428845441338024	1.2663131838901882	1.1110486791218035	1.2990764799402028	0.7799266034682367	0.38069071007778865	0.28252372362186934	0.10094952088608768	0.008607386206917296
YAL056W	1.0	0.42364715288969346	0.11628029070551729	0.0769949682832053	0.03165243525728838	0.0	0.0613355452645065	0.018938401480405372	0.019948807731382034	0.020087934965289787	0.014130459022572584
YAL058W	1.0	1.6945886116297098	1.7212878077182345	2.2188039034676814	2.481366092051764	1.8419497574803605	1.6788926623016247	1.169480850995	0.7076730332482003	0.0	0.2042212326083474
YAL059W	1.0	1.46085225154487	1.170822238239131	1.0301395758260072	0.8295120962918375	0.8003852923572817	0.24322716227748475	0.2285669144894811	0.11006238749863818	0.0	0.0
YAL060W	1.0	0.9946498370273326	0.45500983326976313	0.36154159007301595	0.29588145987604975	0.18113513296211506	0.07333597803596263	0.0988090511751645	0.026020183990357736	0.017467769530270207	0.0
YAL061W	1.0	0.2888503314108706	0.03171280656009467	0.010499313849879576	0.021581205849409826	0.0	0.0	0.0	0.0	0.0	0.0
YAL062W	1.0	10.167531672299106	8.372180936685941	2.771818857742364	4.747865287025168	0.0	0.9200331785204766	1.1363040886947149	0.0	12.05276097779913	0.0
YAL063C
YAL063C-A							inf			inf
YAL064C-A
YAL064W	1.0	1.694588611593609	9.767544424992993	4.6196980964653935	2.848719172488846	0.0	0.0	0.0	0.0	1.205276097779913	0.0
YAL064W-B	1.0	0.48191832261490974	0.7573348304302282	0.7745293092260948	0.6036319436727242	0.6725952470686647	0.49592866517184647	0.36961564239258754	0.20022966861017816	0.1254562481069023	0.011031213361770546
YAL065C	1.0	1.3843118243218433	2.5941969103954263	2.264302730544851	1.8322747736569864	1.475321969007623	1.39948708998021	0.8642312793848304	0.4551699793686629	0.22068435600245964	0.059706164909527557
YAL067C			inf	inf	inf	inf
YAL067W-A	1.0	1.178844251294698	2.3660511330985843	1.2854812092319179	0.8257157022207249	0.6210347416034837	0.2400086553411932	0.19761810239968428	0.0	0.2096132343840326	0.0
YAL068C	1.0	0.0	0.0	0.0	0.3165243525728838	0.0	0.0	0.0	0.0	0.0	0.0
YAR002C-A	1.0	0.8272794794322466	0.46145879155455233	0.6183847846399793	0.4785250052730708	0.39364800554943163	0.4346613442789798	0.4294692619118427	0.07539706857107423	0.03796145189285219	0.02002742223141091
YAR002W	1.0	1.1416175912480675	1.292547232036432	1.021196421492671	0.729671928177639	0.4761266354343276	0.3776978313805842	0.26314410486030615	0.15119096386343356	0.025374233641127685	0.02677350130673064
YAR003W	1.0	1.1008641349196977	1.4564742986463772	1.213935266158774	0.7970868730167476	0.6603216110968032	0.4365120922184038	0.4644746641661541	0.27957453172268154	0.0	0.01856556659985061
YAR007C	1.0	1.4084892354019622	1.5947011298079439	2.063865123094986	1.6278395265180727	0.8193088203181338	1.0156210414155475	0.4132014867841275	0.2331678824455348	0.0	0.022021494572640566
YAR008W	1.0	0.8768510840412176	1.4034760673989617	1.3805376870432018	1.6396697562894789	1.1833961430155981	1.4281910393807546	0.9315050962535114	0.46624538975383606	0.43445998868100205	0.06407998858934515
YAR009C	1.0	1.2324280812805026	3.0021456887060274	2.127860942037308	2.1005707023754217	0.8656847917285899	0.669115039242376	0.585368773268443	0.07254111902696833	0.2556646267405247	0.0
YAR010C	1.0	0.972819388173714	1.2144830366876025	0.9068296263359491	1.125419920035747	0.5510724946975473	0.8859578759106911	0.5891947128131211	0.2881494449272255	0.06695978321338959	0.03140102004817151
YAR014C	1.0	0.1694588611593609	0.23256058138450864	0.030797987300644456	0.0	0.03967721961621202	0.0	0.0	0.0	0.0	0.0
YAR015W	1.0	0.816241634647218	0.8109180483236934	0.9239396192229421	0.9943173377263723	0.916107531137593	0.8092438431041755	0.48783735762311947	0.3195986996984045	0.09465519089906908	0.05770553945953089
YAR018C											inf
YAR019C	1.0	0.6869953830114225	1.659351176085297	0.5743408444059819	0.9752371941721237	0.32170718608929555	0.2237918542429892	0.061421842652915205	0.06469883588057715	0.0	0.0
YAR020C	1.0	0.8715027145729626	3.0299321472113636	2.349446460593702	2.68593521991207	1.1903165882908284	1.0514664901287523	0.7791799467290512	0.2393856926515138	0.10330937980970682	0.0
YAR023C	1.0	1.694588611593609	4.186090466974244	1.84787923872303	0.0	2.380633176972721	0.0	0.0	0.0	0.0	0.0
YAR027W	1.0	0.42364715282592014	0.0	0.23098490480085937	0.23739326436196984	0.0	0.0	0.0	0.0	0.0	0.0
YAR028W	1.0	1.2230509114280679	1.722970569294699	2.0326671626655943	1.8991461155834917	1.5215351174258986	1.3520487588570862	0.8299960303196875	0.32265028157868675	0.08384529377856112	0.02948965361598149
YAR029W	1.0	1.1731767312382577	0.715571020045824	0.6870320248157182	0.4333948827188351	0.4089805713661054	0.31139584516484364	0.12819841005067714	0.049104757490478504	0.3028642502150733	0.0
YAR031W	1.0	1.2256458514298654	1.0969838749989649	1.2725960796358513	1.3019303557269934	1.2801518026804275	0.9547514119860272	0.743242926101542	0.4667268225187014	0.022741058451026756	0.08531597897746877
YAR033W	1.0	1.4805353136948616	2.012261031660337	1.7408967564546458	2.3789303970224465	1.5912653342678074	1.249308211661408	0.6578602621147462	0.22678644579515037	0.24105521955469392	0.035698001742307514
YAR035C-A	1.0	0.7527215927836399	1.0266569633658538	1.6563564481145632	1.0750291789233313	0.9978052494180829	0.6412987533907049	0.37790523235811374	0.16086282320143655	0.15100270017058487	0.021243970288450507
YAR035W	1.0	1.2050407906194138	2.1395573496711875	1.3961754248427907	0.8440649400743675	0.37032071644388137	0.28623254462420383	0.12625600990458555	0.05319682061904131	0.0	0.0
YAR042W	1.0	1.6945886122431368	4.651211630501902	2.463838984788825	3.4817678781876613	0.9919304904043802	2.3000829477041456	2.272608177648645	0.797952309141221	0.0	0.5652183609029034
YAR050W	1.0	0.0	0.0	0.0	0.0	0.0	0.0	0.0	0.0	0.0	0.0
YAR064W	1.0	1.1251519526564437	0.9490731423221618	1.163340978208329	1.414748522759865	2.0818492556640122	1.4936571041386628	1.2743167311842958	0.4700488298957454	0.2293440347812893	0.0480550023263424
YAR066W	1.0	1.2476641426117514	1.3544737163523661	1.2962229824035065	1.4330553102713053	1.2121172584796651	1.2233408202027183	0.7242377709173833	0.3112890877004571	0.05297916913690165	0.06211190778880304
YAR068W	1.0	1.1686818017078706	1.8123686698061616	1.3487394446908862	2.51036555511597	1.641815984060421	1.4064875033856992	0.8620237914832404	0.35770275937057405	0.29092871329112163	0.03898057661935937
YAR071W	1.0	1.6945886116728344	2.0930452334597147	2.9001438044177807	2.532194820811191	1.5540244350314965	0.8178072700793596	0.789100061873658	0.13299205152353683	0.13391956643526526	0.0
YBL001C	1.0	1.072833077726707	1.3953634890238185	1.6218796196995007	1.5780674552109848	1.6955588812577622	1.4164539590148943	0.8992334515027356	0.3358288495223532	0.40753939995215627	0.07929322329449826
YBL002W	1.0	0.6119347763686083	0.43928109832743634	0.12832494710794418	0.17584686250706236	0.033064349671325766	0.025556477185517724	0.0	0.0	0.0	0.007850255011047986
YBL003C	1.0	0.5489512406427903	0.17687706208994072	0.13013234077719116	0.12036841577502096	0.1005901343118583	0.03887464137655828	0.0	0.016858147385809538	0.0	0.0
YBL004W
YBL005W	1.0	0.26070594021772175	0.0	0.0	0.0	0.0	0.0	0.0	0.0	0.0	0.0
YBL006C	1.0	1.384720979630298	1.3714429718339227	1.9429130281743567	1.4596294424714846	1.958921013944415	1.8716103523587873	1.6038120568494652	1.1080137775943506	0.22039334359404122	0.08720511853717973
YBL007C	1.0	0.0	0.0	0.0	0.0	0.0	0.0	0.0	0.0	0.0	0.0
YBL008W	1.0	1.529262893425669	1.1911639540528984	0.9915449573627304	1.2274968791974754	0.8419312455656793	0.7180746761572543	0.2771473387337845	0.2043536400888316	0.2939697799757615	0.0
YBL008W-A	1.0	1.10866305784534	1.404823580328754	1.7664472721996758	2.375542089325988	2.6953609518673294	1.6810097743864767	1.498380646118225	0.8926246170726291	0.5515670278811755	0.13795159992129
YBL009W	1.0	0.25238553794795315	0.029688584873022346	0.07863315909688696	0.040407364154808334	0.0	0.0	0.0	0.0	0.33337423974836916	0.0
YBL010C	1.0	1.0310448779084618	1.202029993150087	1.0964825601954522	1.0124965730935047	1.348069388972861	1.1084737093634052	1.2732081959702044	0.4903080454240318	0.6098987481313736	0.056181343106318414
YBL011W	1.0	1.694588611593609	5.581453955281296	0.9239396190193336	0.0	1.1903165884863605	0.0	2.272608178073793	0.0	1.205276097779913	0.0
YBL013W	1.0	1.4592290823478709	1.518103796148096	1.3174694575486183	1.2880782680616445	1.0194841152892167	0.9668867204738097	0.4208533662845668	0.17732273541253532	0.21203931354937589	0.007850255013535219
YBL014C	1.0	0.2947110628683069	0.060667977778625086	0.040171287781058704	0.0825715702220725	0.051752895148501094	0.0	0.0	0.0	0.0	0.0
YBL015W	1.0	0.61621404080952	0.761107358164653	0.08399451085129364	0.08632482342023874	0.0	0.0	0.0	0.0	0.0	0.0
YBL016W	1.0	0.9831201103324805	1.0971178577281573	1.022681258327173	0.4784108534246137	0.554269556214077	0.3862734720869216	0.19950377136646263	0.13705287751354872	0.0	0.0
YBL017C		inf	inf	inf	inf
YBL018C	1.0	1.2840778046230938	1.130352593858909	1.292799234916331	1.0323846614159542	1.467134399369018	1.1928337145168708	1.0570270596227005	0.6100623759566117	0.7521296579794725	0.11665844075824548
YBL019W	1.0	1.2263470213483811	1.1566828917472747	0.9543323696732386	0.7871460871168858	0.6656375657108863	0.7081834336923083	0.4784438268485592	0.3622283507799321	0.34889571247125384	0.01673343831218622
YBL020W	1.0	1.2812743164554188	1.2762470943522297	0.9802774011173185	0.6253285990436319	0.43548167882005634	0.6170954251355806	0.16628840329578373	0.10217682007852606	0.0	0.0
YBL021C	1.0	1.0893783934292118	0.6777479805584399	0.5609633405463076	0.4273078759519911	0.22105879500872752	0.38115660275108937	0.27595956450013004	0.1367918244549072	0.3013190244794543	0.0
YBL022C
YBL023C	1.0	0.6959917512046033	1.8937075921459576	2.3428468924541623	1.8991461149199915	1.190316588475874	1.3636206043451737	1.0551395112525899	0.40610072873977326	0.12913672477160243	0.0
YBL024W	1.0	1.1463393549334697	1.64160410462667	0.8967649247566775	0.7820013415439068	0.6301676056394734	0.35177739201684705	0.10026212550126386	0.03520377834831672	0.17724648498190498	0.0
YBL025W	1.0	1.6254217295622204	1.4902861750896021	1.3953373843225003	2.1769123834664996	1.5546992172031147	1.3268505708925187	0.8657554963954417	0.3826914135412502	1.090487898113679	0.03460520575967405
YBL026W	1.0	1.4567516132820675	1.1505628768312415	0.8591017512427145	1.1661423512992046	0.8770753809389727	0.7586238492138248	0.617989943109222	0.2309861947035919	0.4017586992095865	0.014874167390842283
YBL027W	1.0	0.9944768850356331	1.1464254017630104	1.1278136201564426	1.0342767575024996	1.1735515661126756	1.2051138822764678	0.6348365567976597	0.37649862468419454	0.13580575752599935	0.09154945283828694
YBL028C	1.0	1.0536302249334557	1.1278585716188998	1.1297914517262293	1.1266954931543767	1.3074980143907873	1.3013940822166183	0.7477234162168542	0.43411913182533884	0.12489907751140479	0.10103644276483782
YBL029C-A	1.0	0.4729084498256121	0.22715219593004146	0.31514219579294606	0.19874784929510594	0.16609068678308805	0.04992428103255615	0.0	0.0	0.0	0.0
YBL029W	1.0	0.8943662117954267	1.279083198330993	1.2062545031833924	1.2397203806538253	0.5951582942350241	0.6389119297910842	0.34720402714076515	0.09974403865691017	0.0	0.0
YBL030C
YBL031W	1.0	0.29904504920934494	0.20520051300285252	0.1358734734363924	0.0837858580211237	0.0	0.0	0.0	0.0	0.0	0.0
YBL032W
YBL033C	1.0	0.3601000799276957	0.22674656689664704	0.1732386785792582	0.08308764251385763	0.07439478675911475	0.0	0.014203801106253798	0.0	0.0	0.0
YBL034C										inf	inf
YBL035C	1.0	1.1381565303653907	1.291231885064605	0.7032973222203678	0.977918521988379	0.5685094154048681	0.4668825087644429	0.1526378626791933	0.05359381181610942	0.0	0.02530828481676334
YBL036C	1.0	1.0270234009960901	1.0570935521957083	1.3905757909357308	1.3284431160144445	1.2323984882331465	0.7620476834309857	0.39024584881865204	0.2720291963150447	0.16435583151406694	0.021409786397467254
YBL037W	1.0	1.8777873810203967	2.715301923662473	2.097592648588043	2.438092984967902	0.9972922767288458	1.268153841080198	0.5835075052119426	0.2264459254895385	0.13030011868372965	0.022914257872676078
YBL038W	1.0	0.7560472268409261	0.33274052423995154	0.24519936055237537	0.05843526507188475	0.059515829423188706	0.017692945748836977	0.004370400341823736	0.0	0.013907031899656872	0.00652175031839653
YBL039C	1.0	0.7288553170719015	0.9452462349370334	0.3675888809106145	0.5207336123078026	0.2943793714206348	0.13849961839440791	0.10996491184800772	0.0	0.0	0.0
YBL039W-B	1.0	0.9272277309806699	0.5353281310477016	0.5985269232479536	0.6230951090364485	0.9407743266942795	1.058906111652796	1.1958588106775052	1.1040849560469232	0.41186583636929713	0.5509990309768558
YBL040C	1.0	0.40670126680071583	0.3534920838869499	0.32029906805445	0.1772536373567234	0.17457976632958258	0.036801327149943906	0.07575360593123066	0.0	0.01607034797039884	0.0
YBL041W	1.0	1.1810769112444304	0.8456748419532812	0.4759688947875043	0.5754988228896257	0.32463179687229843	0.16727875982096316	0.034433457238885905	0.07254111902696833	0.8400409166701615	0.0
YBL042C	1.0	0.1613893915856032	0.2657835217539007	0.2859813107722216	0.4747865288124968	0.5101356807313161	0.4162054856976752	0.16232915556569524	0.1994880772160959	0.11478819979230394	0.02018637003060193
YBL043W	1.0	1.0275696901294469	1.1726991020296893	1.1991556757398587	1.2425264477141216	1.0636871636768113	1.1745104412556686	1.1242157474858836	0.6493973578780191	0.3590184120628339	0.09921386122856646
YBL044W	1.0	0.7371460460534854	0.6209367526046013	0.5150963377521274	0.41069034740535226	0.30650652147706703	0.1863067186675056	0.1477195315645311	0.1376467733137269	0.23502883908419214	0.03179353279716193
YBL045C	1.0	1.065669126881804	0.35243716984825224	0.2905170967525832	0.11257824908648774	0.04908522012688639	0.03793951251416692	0.041000662991825025	0.0	0.0	0.00874049011556493
YBL046W	1.0	0.7531504940242775	1.2403231010384093	1.7847038801483432	1.6150857986068565	1.4446577395291937	1.737840449081855	1.058608082821409	0.39897615458089153	0.618090306597186	0.08695667089262574
YBL047C	1.0	0.47071905855010804	0.6201615506917341	0.4619698095125586	0.47478652859797754	0.33064349673860444	0.20445181750948854	0.0	0.0	0.0	0.0
YBL049W	1.0	1.2893608996482064	1.4863654552949952	2.162554325763951	3.048267133027453	2.579019274535408	2.8801038638284973	2.0749900749760033	1.1448880954765572	1.6769058746083907	0.18431033502676247
YBL050W	1.0	0.35303929412226975	0.1744204362008516	0.21173616284439944	0.039565544071610476	0.024798262262961016	0.03833471579031657	0.0	0.0	0.0	0.0
YBL051C	1.0	0.15405351015445795	0.19027683941975823	0.0	0.04316241169669266	0.0	0.0	0.0	0.0	0.0	0.0
YBL052C
YBL054W	1.0	0.6538176530909873	0.527381476031553	0.843913352699283	0.590679303466461	0.5154914358269942	0.5071049016318664	0.3310492226945233	0.10367096925828365	0.1423554445712523	0.026703229641881213
YBL055C	1.0	1.6507630438009608	1.6840593827910635	2.2700240640319755	2.6849996792638406	1.9188724312501173	2.0066240881180137	1.2930356873062623	0.7945128594728014	0.9039570730004526	0.17541259469452658
YBL056W	1.0	5.083765834780827	0.0	0.0	0.0	0.0	0.0	0.0	0.0	0.0	0.0
YBL057C	1.0	1.097399251467456	0.6682614300012452	0.5565901322051515	0.38898173446799494	0.34060263828759524	0.2798896115884704	0.14374931246125677	0.06128850567002424	0.054455245377152926	0.007661092241101172
YBL058W	1.0	0.8725866730417975	0.5935501407234187	0.3309634457717909	0.2551091796469218	0.07106367691284056	0.12358654643464241	0.008479881259955184	0.0	0.008994597745728708	0.0
YBL059C-A	1.0	0.9378855208583644	0.5923712924822244	0.5927159822371888	0.5016612380260358	0.45291920501799365	0.5699576611168619	0.625324577391676	0.301114078961017	0.11370529225513377	0.03465961647439228
YBL059W	1.0	0.9279890018281743	0.7198303713643733	0.656290443935323	0.553917616902384	0.5951582942835127	0.5476387971170327	0.2930943086492002	0.2612343869662789	0.3491474411868663	0.05046592508472793
YBL060W	1.0	1.2016173792919735	2.029619620852553	1.411107781900794	2.192650514577262	1.6664432240136022	0.953488930958607	0.6198022303986687	0.3046726999006303	0.13148466522871474	0.0
YBL061C	1.0	0.5245155226897937	1.1129684970064275	1.1439252434382254	1.3000107334189384	0.6801809077254287	0.9309859550446409	0.8387006375465419	0.35622870947725155	0.31566754948027187	0.06055911009352633
YBL063W	1.0	0.3389177223187218	0.13953634889914146	0.0	0.0	0.0	0.0	0.0	0.0	0.0	0.0
YBL064C	1.0	0.8647642915438842	0.4675186948622444	0.22384104178968045	0.07831530368779917	0.03681391511280301	0.03793951251416692	0.0175717127143098	0.006169734348860012	0.0	0.0
YBL066C	1.0	1.192488282318338	1.550403876735723	1.4030194220265158	0.6682180776241962	0.35268639650504313	0.17037651460015957	0.12625600988671548	0.0	0.0	0.0
YBL067C	1.0	0.7551970989281136	1.3650295002965334	0.6427406047859696	0.9392516115236729	0.49165250395415083	0.4300155075391217	0.18526697107375906	0.013010091998404819	0.0	0.0
YBL068W	1.0	1.1297257410123513	0.7493618739583198	0.6045530841905551	0.5861562082694611	0.49963906188442575	0.3180361606459411	0.1893840148502986	0.11082670960000768	0.1413595423301991	0.010467006683608188
YBL069W	1.0	0.9641624854988053	0.8179717003982208	0.6770247211207502	0.8349694124252203	0.6054196440464027	0.7296814864274681	0.2644845723901453	0.20636697647877997	0.10390311186286683	0.021926574339765664
YBL071C-B	1.0	0.999167813462139	0.9214664549603929	0.8062680640599871	0.7278567068690288	0.9825726555302495	0.7160635591509267	0.5976316316803578	0.36698278365303627	0.38375536140142813	0.039991865157793974
YBL071W-A	1.0	1.232428081402691	1.0923300039240442	1.357911258660158	1.381197174618415	2.3445629771337577	2.2257368317373096	2.0717463440062645	1.0518462258528933	1.4000681943534858	0.2312256930788208
YBL072C	1.0	0.37982158545672995	0.28869589432315756	0.2283299059739436	0.31106703615860304	0.23259059780088978	0.15862641016899795	0.058774349430038536	0.061910092948318375	0.027707496507662178	0.009745144154839843
YBL074C	1.0	0.5851816788942986	0.5420836575355341	0.5716460953992509	0.334741581394963	0.32541029036428093	0.1853304245030526	0.19619638946801346	0.051665976853380084	0.034684204253342434	0.030497393571019736
YBL075C	1.0	1.2426983157210072	0.3953529885128193	0.09239396193528396	0.04747865288022954	0.01983860981036881	0.0	0.0	0.0	0.0	0.0
YBL076C
YBL078C	1.0	1.306073173733085	0.9257045585687159	1.496331480818777	1.6073261021081735	1.85224873973502	1.9836812928266312	1.457795001629909	0.8232532358683979	0.5879395598533855	0.0827148820683946
YBL079W	1.0	2.965530070802088	3.139567850401774	2.309849047548334	1.6617528505614632	0.8927374411936797	0.0	0.0	0.29923211593659993	0.0	0.21195688531441287
YBL080C	1.0	1.1402839257328914	1.056303202163771	1.407496803573877	1.3400516984695545	0.5562227050212022	0.42132360538489916	0.36106858911507705	0.19016620455172337	0.022528525199640614	0.00792362188354793
YBL081W	1.0	0.9060176735836811	1.416086709453439	0.942235453675386	1.1893167505059226	0.6481922018768616	0.4417981108225786	0.27001285289276356	0.04147771903389486	0.1372344071894965	0.008394332093707556
YBL082C	1.0	0.8230858970762968	1.4352310168787261	1.4079079909637855	1.6278395265332222	1.5304070419445783	1.2091864635621368	1.038906595764018	0.3419795610258212	0.44767397908445106	0.032298192043700304
YBL084C	1.0	1.694588611593609	4.186090468342971	6.92954714435591	8.546157515413448	4.761266352576716	4.140149303342145	3.977064310431502	0.0	0.0	0.0
YBL085W	1.0	0.0	0.21467130597607717	0.21321683518850218	0.07304408132062952	0.0	0.0	0.0	0.0	0.0	0.0
YBL086C	1.0	1.1190679511034205	2.079881426698467	2.4405952210779343	1.612482550244579	1.010646160010864	1.1804199276676601	1.0291055901258082	0.4968382302856781	0.3183748183143746	0.015996746063117587
YBL087C	1.0	0.8605332792814882	0.5014587538456589	0.49806120106465707	0.43769383121019606	0.2696811020797829	0.22282053548592445	0.1154058840129932	0.07480802898734973	0.018832439028616654	0.013247305332717427
YBL088C								inf
YBL089W	1.0	0.6326464148307003	0.7721011305615623	0.8931416321977432	1.031869389263062	1.0950912611154568	1.1592418053464184	1.2272084160640373	0.89370658617273	0.38568835128957213	0.23173952791638355
YBL090W	1.0	0.9581218309602131	0.4415707244773646	0.30408139357742087	0.19632523129655258	0.1356056872911193	0.06987593764448298	0.07671251235290735	0.015150993213379748	0.045769978386496823	0.0035773313980421674
YBL091C	1.0	0.7683964555199978	0.4519395916215632	0.3291768685067744	0.2729541986972967	0.24095477496419107	0.14526839666069036	0.11041011390652755	0.0339210495652521	0.019518641259161088	0.0
YBL091C-A	1.0	1.4240908990985668	1.4674245146165061	1.2058930244113182	1.444420988964682	1.7994457350488196	1.4901945857350591	1.0829564792619664	0.477647509191461	0.6677116412016265	0.05572575388480264
YBL092W	1.0	0.220076443009337	0.34431047123277286	0.28798117993573824	0.3576314111787962	0.1545865698948233	0.10753634551459301	0.044271587869093104	0.09326715299598959	0.0	0.011010747286320283
YBL093C	1.0	0.5405153331089159	0.7578267223910301	0.7646396849645372	0.5525532877192474	0.3078404971285516	0.2894931985466717	0.2301995353040127	0.11350183709681022	0.010390311189351657	0.0036544290577056084
YBL095W	1.0	0.9940324257520741	0.8730765966413598	0.5419757544365715	0.4986584772379734	0.43223786751485954	0.22101355696493244	0.12696135075173734	0.04680725834755554	0.013466772044499089	0.004736466711733384
YBL097W	1.0	1.0845367112556628	1.33954894932226	1.0717699583635467	0.6077267566516231	0.2856759812914756	0.22080796292703797	0.1818086542185289	0.09575427709971199	0.04821104391119652	0.0
YBL098W	1.0	0.15405351015445795	0.0634256131399194	0.04199725541258256	0.0	0.0	0.0	0.0	0.0	0.0	0.0
YBL099W			inf
YBL100W-C	1.0	1.2952889964536916	1.579808088205788	1.2372294904505192	1.4079876373080653	1.491316185934527	1.8982293752989716	1.1493650558354034	0.5571908365741965	0.49180806279468203	0.17054002270969726
YBL101C	1.0	0.40903863049407163	0.3849278591156471	0.0	0.0	0.0	0.0	0.0	0.0	0.0	0.0
YBL102W	1.0	1.0451654311827279	0.8689688791523604	1.565718037618226	1.125841110198148	1.1974442327712873	1.1073453231556267	1.0614577119750996	0.7167236310211136	0.32477499640324214	0.12184347897273537
YBL103C	1.0	0.4236471530071254	0.26163065425303417	0.40422358355301485	0.0	0.0	0.0	0.0	0.0	0.0	0.0
YBL104C	1.0	0.7456189890738135	2.567468819579956	2.0696247472602955	1.595282736484256	0.8094152800064782	0.9936358330758599	0.81813894413394	0.19150855417204946	0.1928441756447861	0.03391310165030606
YBL105C	1.0	0.5047710757502972	1.0391004704829776	0.7273567215661194	0.6869251905298153	0.3039106182584281	0.4110786543901339	0.3384735583444529	0.12733281528131743	0.46159510129085596	0.05411665157121331
YBL106C	1.0	1.3793163118582819	2.2390716449492976	1.6330095601051604	1.5899827940860431	1.5224979620521333	1.3051633469168746	0.7927702946982655	0.38969763940891056	0.0	0.03943383913328371
YBL107C	1.0	0.1412157176489079	0.11628029076254756	0.0	0.0	0.0	0.0	0.0	0.0	0.0	0.0
YBL108C-A	1.0	1.1438473128524025	0.7151237878916491	0.9239396190323468	0.7121797930003642	0.8332216117294596	0.7820282018652435	0.48292923769817453	0.22442408687128038	0.4670444877670366	0.0211956885278149
YBL111C	1.0	0.4841681748357016	1.8937075926217983	1.7818835519497533	2.1704527032404495	1.1903165886213396	0.7885998679462931	1.2986332449652866	0.3419795610883849	0.25827344957476783	0.0
YBR001C	1.0	1.8534562939028554	1.4825737070312466	0.6929547144224578	1.0385955316453381	0.8183426544910576	0.7475269577937245	0.42611403327874414	0.2618281013487923	0.18832439028616654	0.026494610665434855
YBR002C	1.0	1.4807084957123806	0.8805691923613175	0.8701178936393071	1.032545460518198	0.5200412279406775	0.18757958016311282	0.09928870678442749	0.04648265878209441	0.03510512906341686	0.0
YBR003W	1.0	1.4197904576860583	1.131375801878184	0.9489109601649047	0.9880692621485477	0.7881826055162271	0.9076002977049336	0.6295738868623796	0.38819301513986026	0.13030011863552826	0.14894267613579307
YBR004C
YBR005W	1.0	0.6850464600404378	0.3265744335886849	0.07863315909688696	0.12122209244986408	0.025325884862149463	0.0	0.0725300482312294	0.0	0.0	0.0
YBR006W	1.0	1.9918848595655876	2.2766456924635254	1.3291762947560999	1.3160749395326419	1.2529648302558571	1.323556502704876	1.1961095673159174	0.4829711344457269	0.2748875310191807	0.19336417610496245
YBR007C	1.0	0.9532060943088049	1.4825737071344514	0.981685845588296	1.3056629545065286	0.44636872088248497	0.1725062210596334	0.0	0.0	0.0	0.0
YBR008C	1.0	1.0428237609761737	4.6154330783277295	4.33540898209602	6.3548350759476335	2.56375880549012	3.397045582924655	3.1466882458112626	1.1969284633571626	0.7417083677864699	0.13043500633359795
YBR009C										inf
YBR010W
YBR011C										inf
YBR013C	1.0	0.42364715289840227	2.441886106248248	1.385909428871182	1.6617528505614632	0.5951582942431802	0.0	0.0	0.0	0.0	0.0
YBR014C	1.0	0.9154674114296047	0.3849278590975434	0.11681995193023274	0.2292072898217766	0.13681799871103298	0.06345056407546543	0.03918289962789194	0.05503119374145285	0.013853748253831089	0.0
YBR015C
YBR016W	1.0	0.32059784550397735	0.3017002138841348	0.04994268212949697	0.025664136683872654	0.06434143721785911	0.049731523183605	0.030710921317209452	0.0	0.0	0.0
YBR017C	1.0	0.0	0.8372180935094411	0.18478792382915915	0.18991461147962632	0.47612663545971295	0.3680132715954342	0.0	0.0	0.0	0.0
YBR018C	1.0	1.1907919973792487	1.9044826001694484	1.3609380878448412	1.3409511420413223	1.1822739086823109	1.3365346854171052	0.7063511906385863	0.3154068249238625	0.16287514836972503	0.040099951276267566
YBR019C	1.0	1.0167531669366123	1.9136413561746575	1.8478792386252643	1.8991461149273867	1.4623889514907447	1.1303264768590788	0.4220558043723227	0.20518773664223997	0.24105521945821648	0.0
YBR020W	1.0	0.6334910699653115	0.49554965040966287	0.2504135417570103	0.3283570386677644	0.2336135360846004	0.0429922046308511	0.07433765068699486	0.011186247328453115	0.0	0.0
YBR021W	1.0	0.3081070203400233	0.1268512262642851	0.29398078798140015	0.17264964678677064	0.0541052994800189	0.0	0.0	0.0	0.0	0.0
YBR022W	1.0	1.3830833518753352	1.3235433094396865	1.4538461655244523	1.173002012298449	1.6104283253051104	1.6438828122422278	1.1530144431183005	0.704075566895475	0.2835943759425065	0.05610623432667518
YBR023C
YBR024W	1.0	1.3081034901148474	1.5177637945754714	0.8591017512427145	0.6830262343118089	0.18794472447834676	0.30667772630092005	0.1395461161588422	0.10499372488054988	0.021145194698400965	0.014874167390842283
YBR025C
YBR026C	1.0	1.8599143300675942	1.599563024009123	0.8337991686837998	0.6716492358628832	0.3774174548569507	0.04487966726608781	0.0	0.0	0.0	0.0
YBR028C	1.0	1.1210355428248178	1.5026991424648286	1.5209467584966094	2.1328871756432304	1.9228191047857008	2.2788514128103428	1.8006049411577358	0.644499942032506	0.2966833471770615	0.10434800507832259
YBR029C	1.0	1.1862120280927144	2.8372390942597314	3.449374578310918	3.829944665683642	2.3409559573108853	2.453421809387938	1.136304088922836	0.7979523091642665	0.20087934962998552	0.05652183608384344
YBR030W	1.0	1.124446649182032	1.6692198749294764	1.537021049497728	1.9967657759330018	1.0234497775101987	1.2037817299452511	0.9982484522104207	0.7494785707185425	0.011264262599820307	0.04754173129489166
YBR031W	1.0	0.20540468022724262	0.2537024526689375	0.27998170277958206	0.20142458798026158	0.14428079860760615	0.05575958660698771	0.0	0.0	0.0	0.0
YBR033W		inf		inf						inf
YBR034C	1.0	0.5295589409896275	0.6976817442907952	0.3118296214768829	0.16617528499349715	0.07439478675911475	0.0575020736648008	0.014203801106253798	0.02992321158854041	0.0	0.0
YBR035C	1.0	1.8963253518314949	1.9269305328379878	2.375844735545876	1.831319468625938	1.218657459615335	1.4238608720550179	0.8387006370839939	0.5129693416223169	0.8896085483088838	0.14130459019791916
YBR036C	1.0	0.4841681749660565	0.5315670435944168	0.48396837225519984	0.27130658790912976	0.0	0.13143331127549912	0.054109718519852336	0.0	0.05739409990550397	0.0
YBR037C	1.0	1.5320938131925443	1.0895303954529723	0.41767133489418723	0.14308635113276186	0.048917120078247625	0.025206388468607194	0.06226323776241536	0.0	0.0	0.0
YBR038W	1.0	0.21182357641296007	1.220943052915232	0.3464773571585164	0.4747865286383943	0.0	0.23000829467631223	0.14203801106253797	0.0	0.0	0.0
YBR039W	1.0	0.9092914501810826	0.3403325583246735	0.42816714074764545	0.4632063696124112	0.5806422383441813	0.33659750453738807	0.2217178709870276	0.058386754334940144	0.0587939559951523	0.02067872052055029
YBR040W	1.0	1.193372261785722	1.4019144913556825	1.7220846430182986	1.738654894290753	1.6485605336777056	1.7623170753124517	1.029608869452437	0.5338413336321226	0.1980500630426842	0.039804109926896085
YBR041W	1.0	1.3449115960765963	2.015525039492671	1.7158878648351563	1.944363879771627	1.5681948709642393	1.0660701914025765	0.9920115063067896	0.11399318703337302	0.4782841657729297	0.01345758002113223
YBR042C	1.0	1.3681082369132682	1.5873859878161247	1.12737586606224	1.0802482490492593	0.939148868071352	0.8862704935176601	0.7401613788604995	0.32942985245690626	0.09951820989203634	0.1400082178560188
YBR043C	1.0	1.3439840712954207	0.9142036651403439	0.7858796763498228	0.7421950336112183	0.27363599742206596	0.1692015042169736	0.0653048327157753	0.04127339531198932	0.0	0.019490288309679686
YBR044C	1.0	0.37657524713534163	0.0	0.20531991547612038	0.10550811750633161	0.1322573987609343	0.0	0.0	0.0	0.0	0.0
YBR045C	1.0	0.2118235765035627	0.7848919628018751	0.05774622620352812	0.0	0.0	0.0	0.0	0.0	0.0	0.0
YBR046C	1.0	1.8729663595910475	2.007365018554615	3.43640700569124	3.1985618774307394	3.048881086515686	3.2766093918089254	1.6944885533573695	0.7979523090633638	0.5497750621584251	0.22311251086263426
YBR047W	1.0	1.0819296520456825	0.8586852240095955	0.824438429213045	0.5697438341956236	0.43034522806817327	0.31847302340576683	0.33215042594381977	0.24859283472560328	0.03708541838932349	0.006521750316679897
YBR048W	1.0	0.8732849289065369	0.6934014885043042	0.8559195246917419	0.43692011849966195	0.4308507898121284	0.2878631419118268	0.29976120143967033	0.0	0.029577327561325664	0.0
YBR049C
YBR050C	1.0	1.3066707366531318	1.5130447470318709	1.736561212006675	2.01355250727376	1.5201633532594387	0.9865416017085935	0.9993999818539914	0.8652494917792559	0.3775563679418929	0.05107394826347976
YBR052C	1.0	0.998596860317557	0.9094779885810808	1.4271567334546458	1.1021830131160564	1.0840383215270042	1.0432519084183283	0.4362596056274133	0.20305036439470092	0.0	0.0
YBR053C	1.0	0.8971351474267516	1.559523899425529	1.6576563758152942	1.3405737282172094	0.7702048513147693	0.46001658949855906	0.4678899189119658	0.2112226700899003	0.0	0.0
YBR054W
YBR055C	1.0	0.7456189890738135	1.4511780283868243	0.8500244496894086	0.8736072129604534	0.6189646259034094	0.441615925963574	0.09090432712295173	0.0	0.0	0.0
YBR056W	1.0	0.3389177223187218	0.837218093440473	0.18478792384949094	0.4431340934830569	0.0	0.12267109051502109	0.075753605912981	0.0	0.0	0.0
YBR057C	1.0	0.5648628705312031	0.9302423259942765	1.23191949248202	0.9495730574962821	0.3967721961621202	0.0	0.378768029564905	0.0	0.0	0.0
YBR058C
YBR058C-A	1.0	1.114860928930679	1.189730974844391	1.2011215054132602	0.9595685633444312	1.772945234418583	1.4284725673963097	0.6997240970394635	0.30238192769084804	0.3552392709757876	0.07139600346300357
YBR059C	1.0	0.0	0.0	0.0	0.0	0.0	0.0	0.0	0.0	0.0	0.0
YBR060C										inf
YBR061C
YBR062C	1.0	1.5971984615736865	1.4755567935481202	2.2620590685866606	1.9755485454007202	1.3271345869778477	1.554538819821371	1.005694424052634	0.38521835624523365	0.5125886853524191	0.07796115323085251
YBR063C	1.0	0.6689165574248476	1.395363489299676	1.3980665295476358	2.4114157916699255	3.899853034396431	5.374930678417911	3.872404725650782	2.8190815136259983	9.991104496642661	0.5577812773240088
YBR065C	1.0	1.0845367115294078	1.4065263965420025	1.6039591790172312	1.3142091116971273	1.2760193825726838	0.7801881357138585	0.7181441841645579	0.31598911440167504	0.1928441756447861	0.02034786099018364
YBR066C	1.0	0.9743884516149981	0.6279135700803548	0.692954714435591	0.6647011402588034	0.20830540288245866	0.27600995372723375	0.11363040888658058	0.11969284635753091	0.0	0.0
YBR067C	1.0	0.6354707294486007	0.11628029076254756	0.07699496828890834	0.0	0.04959652452592203	0.0	0.0	0.0	0.0	0.0
YBR068C	1.0	0.5214118804354435	0.429342611899511	0.14214455680988256	0.14608816269390235	0.0	0.0	0.0	0.0	0.0	0.0
YBR069C	1.0	0.7702675507722898	1.014809810207603	0.8399451085627252	0.7337609989993122	0.27052649740009455	0.16727875974140297	0.07747527879501347	0.0	0.0	0.0
YBR070C	1.0	1.538508081725963	1.8360045913733585	3.306731269753468	4.935281023828299	4.338390725177644	5.871264367081219	5.277833467566784	3.890017508031619	3.7585583589040086	1.2271188104730104
YBR071W	1.0	1.1297257416274664	1.264548162638542	0.9913102166851375	1.305662954407533	0.8555400484444314	0.9679515736927904	0.5799885456453747	0.3615721401987582	0.3013190245652684	0.01766307378325238
YBR072C-A	1.0	1.2288244903319268	1.0322425809162181	1.1265579568968087	1.1189413512953423	1.2564452877608232	1.3370072804691078	0.7110206873351805	0.419974899570225	0.17973415492640288	0.061975697461842845
YBR072W	1.0	1.107131226067786	0.20465331170961598	0.11087275429144487	0.12660974096908814	0.047612663530329585	0.0	0.0151507211825962	0.0	0.0	0.0
YBR073W
YBR074W	1.0	0.21182357641296007	1.0465226169066923	0.6929547143170328	0.0	0.4463687205204703	0.11500414729538343	0.0	0.0	0.0	0.0
YBR076W	1.0	0.0	1.3953634889914146	0.0	0.0	0.0	0.0	0.0	0.0	0.0	0.0
YBR077C	1.0	0.7964566474010909	0.5372149430666512	0.35109705537790664	0.19466247677419116	0.19640223708656226	0.18400663577253165	0.1249934497906368	0.04189249621401492	0.030131902444497826	0.0042391377062882575
YBR078W	1.0	0.7262522622535524	0.5980129239703943	0.2639827484406214	0.0	0.0	0.0	0.0	0.0	0.0	0.0
YBR079C	1.0	1.694588611593609	1.3953634889914146	0.0	0.0	0.0	0.0	0.0	0.0	0.0	0.0
YBR080C	1.0	1.1961801964348133	1.1764829417531095	0.9420560824547476	0.9309539779230263	0.5601489828353725	0.4690365225549406	0.6684141700084255	0.3520377834160727	0.21269578191119154	0.0
YBR081C	1.0	3.389177223187218	4.186090468342971	2.3098490482326968	1.424359586244423	0.0	0.0	0.0	0.0	0.0	0.0
YBR082C	1.0	0.07367776571707672	0.24267191108474542	0.0	0.12385735531823129	0.0	0.0	0.0	0.0	0.0	0.0
YBR083W	1.0	0.4067012668919643	2.511654280047674	1.0348123736301478	0.22789753379910768	0.42851397180034084	0.11040398144983173	0.13635649067074032	0.0	0.0	0.0
YBR084C-A	1.0	0.3349768185840402	0.32450313696441846	0.44048284176267183	0.3974956984582477	0.34602226408385817	0.3102437463149788	0.2906824413643213	0.09742440979693359	0.0	0.0
YBR084W	1.0	2.2926787098669394	1.7236843100290942	1.3587347341626408	0.7261441026752933	0.0	0.16235879626282457	0.0	0.0	0.0	0.0
YBR085C-A	1.0	0.24648561628735374	0.025370245257546168	0.050396706510677465	0.0172649646797512	0.043284239586708045	0.050183627937986024	0.0	0.06528700712156363	0.06574233261435737	0.030830092413205324
YBR085W	1.0	0.1129725741062406	0.0	0.0	0.0	0.0	0.0	0.0	0.07979523091642665	12.29381619895196	0.0
YBR086C	1.0	0.8472943057968045	0.0	0.692954714435591	0.23739326431704025	0.0	0.0	0.0	0.0	0.0	0.0
YBR087W	1.0	0.8329333856030461	1.1588612029398988	1.1588395225520418	0.9898092045020976	0.7061200099676195	0.7017202211007967	0.5488926532823459	0.2332996158509249	0.49028180262323134	0.014369958330401254
YBR088C	1.0	0.5410433516635373	0.34463797009312913	0.25046555940976883	0.22881278490248122	0.2581409468421337	0.11638973948109621	0.13005890174642792	0.03605206215334633	0.0	0.0
YBR091C	1.0	1.0627081123234257	0.5770655785202791	0.40715983229149727	0.14163123569010597	0.0726294867491903	0.006237513077324375	0.0	0.0	0.004085681687579101	0.005747983330827042
YBR092C	1.0	0.5112982878789359	0.30072488979676065	0.36638984895217747	0.24557923897288703	0.10261349899291561	0.04758792303788217	0.06857007430807553	0.010318348823939	0.020780622372573367	0.007308858113255221
YBR093C	1.0	1.1196389040851864	2.466803310355389	2.309849048450949	2.746979201828731	2.3381218706569227	2.5958078977079144	2.6581399229405624	1.3465445217523309	0.2367506620201673	0.10597844265275651
YBR094W	1.0	1.1051664859205714	0.6673477556344054	0.5824836730756618	0.4954294213763873	0.3622702660636493	0.2400086554364102	0.2717248907990786	0.10408073597236109	0.288218197246537	0.018431033507246362
YBR095C	1.0	0.7760265605859842	0.8346099374647382	0.8548600218182343	0.8164553393590016	0.5228493427416762	0.4901111328377531	0.3292095959635078	0.15660746259834363	0.24781377719604678	0.04754173129489166
YBR096W	1.0	0.8581570531522947	0.3577855099790426	0.27244373389393356	0.23739326437757258	0.16023492534931544	0.09436237733464427	0.11654400914894363	0.0230178550736618	0.0	0.005434791931520266
YBR097W	1.0	2.0856475214259143	3.971419160188925	2.8428911361976508	2.9217632533516134	1.3734422173396572	1.2031203107726915	0.5244480409860915	0.0	0.0	0.0
YBR098W	1.0	1.3980356045134004	2.30234975673318	2.6332279153343	2.8724584992627316	1.9342644568036083	1.5640564039980824	1.3067497023411039	0.35907853912391996	0.33145092680393073	0.0
YBR101C	1.0	0.6862383634825089	0.6111922723838539	0.4428801482243836	0.5650352079227227	0.639426266914462	0.4410076396001641	0.4132014870420693	0.09891970777896718	0.11953151386727207	0.0070068391861668085
YBR102C	1.0	1.9704518734011707	2.3039722726389877	1.9768010463593233	2.51747275743553	1.3840890563965618	1.0912021424233906	1.2684324715808866	0.2783554567206504	0.2242374135689996	0.07886767826656742
YBR103W	1.0	1.7219206856172122	2.048033507964882	1.6541499639533535	1.5928322257474865	2.1310506661257085	1.765870134194054	0.9530292360264363	0.30888476487869465	0.0	0.08204782657315084
YBR104W	1.0	1.5222575659186575	1.4899644037656274	1.9105192125069017	1.6255403191456927	1.8560868841059464	1.2630963978044052	0.8088944361734911	0.46659923159360467	0.04085681687579101	0.014369958327067604
YBR105C	1.0	1.0466576719307825	0.9234023089154029	0.6929547145115115	0.6702868641086047	0.3325884585543091	0.18941859569363753	0.15039318822170328	0.01760188917415836	0.23042043042615565	0.0
YBR106W	1.0	0.0	0.0	0.048628401008023764	0.14993258804733048	0.06264824150830826	0.0	0.0	0.0	0.0	0.0
YBR107C	1.0	1.947985040060186	1.5388120722405856	2.314166523761652	2.7954720860503657	3.070349331891005	2.5021463094746	1.2318810690390165	0.7718510655673262	0.7547055939641035	0.03961810941773965
YBR108W	1.0	0.726252262167803	0.8637964454964978	0.2639827484301959	0.27130658779974465	0.11336348460514864	0.08762220751358483	0.10821943703836537	0.028498296756795383	0.0	0.0
YBR109C	1.0	0.5016874178652685	0.4131010328504996	0.35863445743184275	0.5060224846716206	0.6656375657108863	0.39948809075807434	0.46349245744245127	0.2598594690475652	0.09515337612852376	0.01115562554145748
YBR110W	1.0	1.0086836973285482	3.1561793205220514	4.113731162684175	3.5495945240392133	2.153906207351175	2.3438940512572515	1.3256881038462571	0.48447104478404973	0.3156675493473641	0.02018637003060193
YBR111C	1.0	0.8395209638315342	1.0369214918437075	1.3562416430526951	0.7927628281237187	0.8627065180014835	0.8693891506643986	0.5316652160169741	0.17569592131035003	0.07740305213127431	0.046669405941542
YBR111W-A	1.0	1.2104204370892542	1.8737738284014624	2.0458663000970767	1.8991461153964972	2.7037191081535856	1.8663530203336909	1.4041471957857006	1.034488172269145	1.1364031778356802	0.20590097432613672
YBR112C	1.0	0.0	0.0	0.0	0.0	0.0	0.0	0.0	0.0	0.0	0.0
YBR114W	1.0	0.7211015368693441	1.662560752947495	1.8478792393447196	2.1617939817944554	0.9117318549208935	1.0179090488967082	0.676947116834515	0.15279937835505403	0.17950920598475054	0.0
YBR115C	1.0	2.1787567868584237	4.9834410325977885	1.847879238986584	2.7130658794171847	0.3400904539197445	1.051466489943283	0.0	0.0	0.0	0.0
YBR117C	1.0	0.6699536372747064	0.9086087835176571	0.36527845412515403	0.28708022665250765	0.1384089056396562	0.02139612043343298	0.0	0.0	0.0	0.0
YBR118W	1.0	0.0	0.0	0.0	0.0	0.0	0.0	0.0	0.0	0.0	0.0
YBR119W	1.0	1.148398893933424	1.014809810451748	1.336276309346467	1.40474030853067	1.8494175096075558	1.5891482184568209	1.5213327476686747	0.642978100704684	0.7171890834298681	0.0910889094314803
YBR120C		inf								inf
YBR121C	1.0	1.6340675898994024	1.395363489068721	1.5838964905948456	1.322619615983683	0.8502261347993614	0.5914499008375121	0.48698746667867104	0.25648467085295096	0.2152278746456399	0.0
YBR122C	1.0	1.3314624808889624	0.526820909163131	0.32997843553331857	0.06782664697495468	0.0	0.04694046831500602	0.0115949396828255	0.0	0.036896207082109694	0.0
YBR123C	1.0	1.2789348013348378	2.422140396596855	3.660892831616901	3.529545138015828	2.313256766103616	2.412917205455649	1.586537784637402	0.9033422367539259	0.5003032859225887	0.1759642067459435
YBR125C	1.0	0.6577679477077115	0.5508013773441109	0.2188278045400255	0.0999550586472054	0.039155150927612785	0.03026424929862619	0.03737842397451348	0.015749058731519827	0.015858896021420626	0.01115562554145748
YBR126C	1.0	0.16532571822081202	1.0890641866055717	0.6985884926494423	0.9495730575301792	0.3774174548569507	0.3814771717867841	0.4157210082675946	0.35032052600964086	0.14698488998788076	0.02067872052055029
YBR127C	1.0	1.694588611593609	0.0	0.0	0.0	0.0	0.0	0.0	0.0	0.0	0.0
YBR128C	1.0	0.8911780747322205	0.8116456949096583	0.67731031865316	0.472894948885143	0.41732215041148246	0.3115650207814132	0.14939456150378436	0.1525964575443997	0.009603793608750738	0.016888994847427702
YBR129C	1.0	1.2405361605969858	0.7076963148958515	0.6410107408621527	0.577013293283354	0.45562357444506135	0.3829803185908001	0.24465877516252574	0.07445009582059428	0.0	0.01216977332044421
YBR130C	1.0	1.6774715542307062	1.8463900710326488	1.5212339181296737	1.6497632911430873	2.0920715787455566	1.9515855304005563	1.423249565421891	0.7375013762263416	0.913087952809159	0.034255658224107546
YBR131W	1.0	1.2299433473424992	1.597916253612663	2.4439693153256656	3.3081900070669774	3.033387435311799	3.6356149817746486	2.07100583978847	1.1004019748251592	1.1080764127874259	0.041023913292094476
YBR132C	1.0	0.10536302249334559	0.12290766482953863	0.03351076340046235	0.04920067655076593	0.006167443464709625	0.004767011288482229	0.0	0.0	0.0	0.0
YBR133C	1.0	1.173176731055183	1.4758652280559212	0.9594757584482131	1.0774001998842968	0.5264861833301819	0.6192531012067602	0.4370400342564638	0.09207142027744725	0.2781406379565318	0.0
YBR135W	1.0	0.9414381174804178	0.6279135699185476	0.5081667905398548	0.5591930227990723	0.7406414326427666	0.4140149303407529	0.29670162321265464	0.16624006437757116	0.13391956640980707	0.014130459019886375
YBR136W		inf	inf
YBR137W	1.0	1.6648589871699184	1.0118425303196692	0.8536985959507437	0.8662771754859321	0.723935235217038	0.6456373188048954	0.43192845486380027	0.18198912318351465	0.0	0.00991611159587913
YBR138C	1.0	1.0273443460123384	0.8808232024765136	0.5254906587900101	1.1098135110525267	0.8034636973318369	0.39676430846709765	0.3124836245567866	0.08976963480401812	0.04519785367834614	0.0
YBR139W	1.0	0.8657137476243129	0.7280157333923014	0.35149876824813864	0.41285785109739787	0.34933204225972175	0.2500090159990077	0.11116018259962306	0.07806055199042891	0.07860496290570662	0.0
YBR140C
YBR141C	1.0	1.419399007878842	1.4669205908424212	1.7610131206437012	2.410454684705666	2.6756689126863704	2.3669229643536873	1.1363040891254288	0.6240396262367737	0.103015051099531	0.06521750315484617
YBR142W	1.0	0.5574304644756825	0.2570406427562511	0.3525559074707185	0.12494382336526132	0.1252964830031628	0.06052849862450466	0.029902739194875114	0.031498117477221324	0.01585889602856092	0.0
YBR143C	1.0	0.7367776571707672	0.7280157332839913	0.40171287781058707	0.5367152062500643	0.10350579029700219	0.16000577022746212	0.0988090512147196	0.0	0.0	0.0
YBR145W	1.0	1.2594915351783313	2.1307577592020306	1.9602502724368183	2.758894693420539	1.9141577566896786	1.5789758605554678	0.8138394147899533	0.43671714198610206	0.14658763341872857	0.0
YBR146W	1.0	1.114250046384343	1.0990876799032128	0.9302679730200105	0.5983611048307524	0.6440754141964091	0.26466707891568814	0.17900680858686568	0.09017954178934694	0.1898722620054309	0.005807037955343852
YBR147W	1.0	1.35224747726309	1.7618225864991075	1.9692046424741552	2.215670466822418	1.8636269815789417	2.0723979681613702	1.5265499372339586	0.7133210037112743	0.5843762896872576	0.1284587183404033
YBR148W	1.0	1.1190679513616708	1.3953634888385682	1.9873418230991038	1.6214407870222016	1.8753100969807837	1.9008232658338746	1.6079774848136847	0.6887984553973575	0.1250758214483659	0.0639869842460141
YBR149W	1.0	1.374631321627636	1.0440831703865427	0.9497840843109755	0.5843526506650808	0.5743485638933177	0.40532930266178846	0.3019549327773555	0.09207142028540612	0.32871166308246696	0.0
YBR150C	1.0	0.9364831802081206	1.8727246830256423	1.4831662310869063	1.099505645596379	0.6578065356931604	0.4358051900683737	0.2093191742633949	0.1574905873397337	0.158588960257048	0.0
YBR151W	1.0	1.227115890956644	0.8901456736851376	0.6849897176524161	0.6630639454214844	0.46176074540912343	0.39656602528618634	0.3918289961051427	0.11350183703383059	0.031170933558860046	0.007308858113255221
YBR152W	1.0	0.932592390354225	1.4890120456499976	1.562636135043881	2.026605586273745	1.5098646661832875	1.7968433228418725	1.0371634641789078	0.44985230860844255	0.27502944521183303	0.03414070636481129
YBR153W	1.0	1.3955435625119543	1.8422446065272577	2.7899353210720483	2.1536068690586028	3.1197186401747086	2.6157806063619797	1.6116208320041725	1.063936411988716	0.41751394236078054	0.1773234073192611
YBR154C	1.0	1.1662756914937504	0.8454261138938055	0.6413227945988387	0.7820013413426236	0.525139671232039	0.30848171294364896	0.12699869231636166	0.03520377834429105	0.09216817217046226	0.029923324983947733
YBR155W	1.0	0.7652980827268107	1.2603283131267322	1.0506087608676487	0.8500210438311122	0.47996636643948837	0.40807923271798924	0.07330994123200515	0.03861059561284154	0.11663962240699743	0.006837318883525168
YBR156C	1.0	0.5648628705851847	0.31008077532179784	0.18820992251642873	0.15826217621938304	0.06612869935103227	0.1363012116395728	0.04208533663312962	0.0	0.0	0.0
YBR157C	1.0	0.1412157176489079	0.1938004845091955	0.1539899365588066	0.34290138183039187	0.06612869936789603	0.1022259087741775	0.03156400246734229	0.06649602577127345	0.10043967482644894	0.0
YBR158W	1.0	1.4827650353538482	3.313988286862918	3.638012251977134	3.38285401824144	1.785474883102213	1.4950539159071865	0.7101900556164572	0.4488481740200906	0.4519785367834614	0.0
YBR159W	1.0	1.638102324563301	1.9535088845423565	1.570697352766297	3.1652435242272037	3.293209228738712	3.4961260792902955	1.136304088922836	1.157030848174126	0.4821104391119652	0.08478275412576515
YBR160W	1.0	0.748771712012006	0.7463572149704162	0.7198134242798285	0.6183266420019536	0.2768178112670865	0.3102437463149788	0.1453412206423721	0.1113421826705396	0.14014838345831956	0.0
YBR161W	1.0	0.8674679796451086	1.3953634889057775	1.7598849892782558	1.650448409872874	1.161975717591716	0.9528915070814029	0.7169537705509871	0.256484670852951	0.25827344957476783	0.05046592508472793
YBR162C	1.0	0.4722624000177645	0.7777435840354787	0.5301292898052283	0.3113354287456598	0.019513386697811243	0.09049506677946782	0.018627935881495156	0.0	0.0	0.0
YBR162W-A	1.0	0.28243143523267106	0.3283208208506389	0.2536304836852313	0.1861907955748925	0.3384233437083413	0.13529899688292313	0.10026212545422741	0.04693837111178231	0.023632864657911465	0.0
YBR163W	1.0	0.9433792272029219	0.9350373897244888	0.5715090428012197	0.5482071258851471	0.4294956761631705	0.29403122205534654	0.09371580112417148	0.06169734348154483	0.012425526780534891	0.0
YBR164C	1.0	1.0956391882277245	1.0585516121412344	0.9000446287271434	0.6057621228902498	0.7593398927127665	0.26966489723236464	0.11754869881384378	0.0	0.010390311186286683	0.0
YBR165W	1.0	1.5239106220897976	1.5258651101364924	1.355997714645091	1.1955056476633152	1.0704285865432173	0.7413216979137409	0.6703376641429023	0.3186068572378931	0.3641841446600956	0.030497393571019736
YBR166C	1.0	1.488489996035772	1.5650698587253462	2.709390504194628	3.105360537784801	2.8471085957815574	2.188187019010205	1.4587687620278127	0.6793377764022739	0.4071878706897851	0.17185693398149626
YBR167C	1.0	0.9602668799669494	0.7907059772537596	1.0163335810828147	0.838789534358063	1.0514463195617414	0.7820282019456641	0.7859436616649439	0.27928330823934844	0.12052760979173872	0.035326147556431466
YBR168W	1.0	1.3180133641304035	0.9302423258475002	0.757117187949544	0.48797504337630515	0.26451479734525934	0.19167357893890816	0.18938401476805167	0.24936009654734664	0.1841394037659595	0.0824276776064988
YBR169C	1.0	0.07211015368693441	0.11875433947752846	0.019658289766941287	0.06061104622493204	0.0	0.019575174011644034	0.0	0.0	0.0	0.0
YBR170C	1.0	1.0013478160441518	1.3228770742997538	1.1639239362574936	1.3442008219460044	1.1748579314738947	0.758728660667875	0.5386376527162867	0.27202919633697087	0.21131464053895413	0.027526868228033418
YBR171W	1.0	1.5825496956088834	1.4299592785180781	1.1377438291976643	1.2006998170478818	1.1411299526884418	1.5207159986017522	1.1269131461698676	0.3462189771981056	0.33867262262393755	0.04204103511134496
YBR172C	1.0	0.4796005504360017	1.184742585050532	1.1679991414420827	1.218320149331932	0.8758933386330404	0.5207734974586625	0.793268892318701	0.293586226922429	0.0	0.015996746063117587
YBR173C	1.0	0.6216330085370952	0.9956865098760564	0.8450101042121737	1.43151717242002	1.8004286088435764	1.8261965110463758	1.2847659300553715	0.6135010218569575	0.963009545691493	0.14485495681591576
YBR175W	1.0	0.9957891843089468	1.8556895884253688	1.9145552933981966	1.7718837463597734	1.2394018087153895	1.128700497931442	0.738011934135062	0.2961472487452806	0.5218721247824655	0.0
YBR176W	1.0	0.7939680910391157	0.8098962909848879	0.8657895734860985	0.670677474455786	0.49110964150670783	0.8106586053235769	0.5244480409607813	0.20088309885673067	0.3118546547180364	0.005928863926240638
YBR177C	1.0	0.6495923011507582	0.30232875594840547	0.13859094288011384	0.03165243525728838	0.0	0.03066777263225325	0.0	0.0	0.0	0.014130459022572584
YBR179C	1.0	0.9683363497691694	0.0	0.0	0.0	0.0	0.0	0.0	0.0	0.0	0.0
YBR180W	1.0	0.6778354445043633	1.0639646601653647	1.5245003711895089	1.3887505961881739	0.8629795262996548	0.6440232251107835	0.7385976576962883	0.17953926953124247	0.13559356093426872	0.01059784426390745
YBR181C	1.0	0.20335063340035792	0.11162907915581255	0.07391516953979638	0.11394876687217931	0.0793544392232992	0.13493819960758496	0.09090432711382689	0.04787713854985599	0.01607034797039884	0.0
YBR182C	1.0	0.8472943058979967	0.5626465681610356	0.4917743136017872	0.597312084600117	0.3839730931109764	0.20774942754574863	0.03665497061894866	0.07722119120863555	0.0194399370635413	0.0
YBR182C-A	1.0	1.4912379780107545	1.639552099445149	1.7554852765473516	1.6949879076342853	1.6188305602867015	0.9430340081545793	0.6363302898743493	0.4488481738193546	0.26516074151158087	0.01695655082515303
YBR183W	1.0	1.1673832659268146	1.333347334082282	0.8418116533012583	0.6330487050937958	0.37032071644388137	0.28623254462420383	0.12625600990458555	0.15959046185712394	0.18748739294045935	0.05652183609243931
YBR184W		inf								inf
YBR185C	1.0	1.438264283478912	1.39536348898379	1.4130841234095692	2.074697436432274	2.6907156488844572	3.0461602722649053	3.0269613119675776	2.2631000358557327	1.5395123260893078	0.7623323269315344
YBR186W	1.0	1.6209108458085537	2.1082122281283087	2.319891870735264	2.260396734648532	1.8372277774797783	1.6200584240841878	1.692105002240586	0.6505045998458536	0.5502347403399465	0.036862067014492725
YBR187W	1.0	0.6815193330066684	0.3336738778172027	0.23600631583437698	0.1806253098597608	0.11644401408657391	0.11000396704402664	0.09880905123685858	0.04553532197582004	0.09170579005665774	0.0
YBR188C	1.0	0.7557747119248528	0.588289136373165	0.9335975247781607	0.7742163604358162	0.7589823542124827	0.6956348425159686	0.48698746671599064	0.21269460506028745	0.142785321699108	0.005908205862873486
YBR189W	1.0	0.6360919130174948	0.4992209550778568	0.7532410973098821	0.6237664659468788	0.6283196068412032	0.5719854368276085	0.40320467685566236	0.16848259900805457	0.12370869039680184	0.004972595550656703
YBR191W	1.0	0.2758632624115366	0.23796896715975283	0.2936552279196753	0.3680515727235228	0.12918164528162973	0.17116896353867678	0.07927702946232265	0.03711406089471948	0.01868645113273265	0.0065723065229112915
YBR192W	1.0	1.148398893933424	1.291576122495968	1.5348087894952693	1.5146082658309956	1.2690152059582163	1.094915518812273	1.0142218317791165	0.8210335745371481	0.38847742004035474	0.17517097965417022
YBR193C	1.0	1.0944218115441842	1.046522616774066	1.0249955152391608	1.656807157639982	2.1388501196358307	1.523804952631307	0.7516178089138705	0.57352822216506	0.7595750408030498	0.08389960042628615
YBR194W	1.0	1.1519863469028624	1.2028995592549563	1.1742680876020792	1.5249301316198578	1.8880883817339675	1.3188652957239375	1.1698894316538129	0.6426857268059644	0.38592584404284813	0.02088245175567777
YBR195C	1.0	0.35745228523589	0.19622299065850385	0.3176042441370261	0.24481180389088486	0.26038175372114225	0.28751036840687827	0.23968914377275943	0.17766906881822267	0.10357841463065867	0.026494610665434855
YBR196C	1.0	1.2263470219005301	1.4137235348442136	1.4223807303982081	0.7121797933620849	0.5481721132063729	0.5084393884746544	0.4186383486922325	0.047247176215831986	0.3488957126283402	0.0
YBR196C-A	1.0	1.1003822152911853	0.9785666025187822	1.2569178587765557	1.2208796451598287	1.6424823053863522	0.8483422817813614	0.6345594262705894	0.318662772873762	0.42262928093956265	0.1018494124166492
YBR196C-B	1.0	1.244463511795653	0.9447773622714162	0.7073912709952032	0.8506591972437337	0.9299348347947451	0.5893962551218221	0.42019578274525154	0.18078607003493988	0.3640938212555659	0.0044157684442391425
YBR197C	1.0	1.0521346876124558	1.5256996391385111	2.0966322135407522	2.8278494352862706	2.9627110692200573	2.6236110982171565	2.228904175015556	1.039091743342738	0.8476667061462646	0.1630437579660441
YBR198C	1.0	1.3650852706251198	1.6666841675394848	1.2832494713867555	1.318851468768531	0.7935443923767324	0.5622424982389662	0.1893840148420739	0.033248012885636724	0.033479891608816315	0.0
YBR199W	1.0	0.5894221256384798	0.3640078666554837	0.21424686818407	0.23395278218836232	0.0862548252290285	0.02666762836859871	0.01646817519586075	0.0	0.017467769530270207	0.0
YBR200W	1.0	1.5251297502745635	1.1628029073787851	1.4167074161490143	1.2660974099190023	0.714189953000568	0.950700951365947	0.37876802956490496	0.07979523091642665	0.1607034797039884	0.0
YBR200W-A	1.0	0.92317140811058	1.0100765557052076	1.3583291420355572	1.5235687119859338	1.527869053983575	1.4624407995361859	1.0515052763365866	0.7503133652212444	0.26084333460059655	0.04428949842422866
YBR201C-A	1.0	0.9103161965141024	0.6688519206792674	0.9926624013096025	0.9731161914538885	1.0525940080735525	0.6767186196351229	0.6761478880412741	0.5044905096444531	0.33867262262393755	0.11911626615352397
YBR201W	1.0	1.013975153000848	0.8692428290790057	0.9920990992851738	0.8406056571038679	1.04396618795774	0.7918318342174836	0.3539307817647956	0.24527222613848637	0.5433621751762175	0.03474703037785263
YBR202W	1.0	0.6354707292388801	1.0465226169066923	0.6929547143170328	1.06826968924391	1.0415270142340975	1.0350373256584509	0.42611403327315933	0.2992321158854041	0.7532975609835634	0.0
YBR203W	1.0	1.4270219886998932	2.4235260600683097	2.0910212439573463	2.5488539965524843	1.190316588585819	1.113724374519124	0.7176657403316398	0.37797740965858384	0.5709202567452774	0.04462250217788439
YBR204C	1.0	0.7012090806309348	0.5894207840063707	0.6849897176524161	0.4584145793649252	0.3899312961494805	0.3489781022660032	0.1469358735763015	0.020636697647878	0.020780622372573367	0.007308858113255221
YBR205W	1.0	1.1297257411912631	1.0930347330881045	1.1395255305503769	1.3294022807832997	1.1704779787889479	1.3033803369563086	0.7007208548890592	0.6583106550785768	0.6026380489586937	0.02826091804514517
YBR207W	1.0	0.8603296028680584	0.9016194852683238	1.2650865558374977	1.6507962390361337	1.8312562901718232	1.4437443728100974	0.874080068529306	0.40511424931066536	0.2966833471770615	0.026087001272212813
YBR208C			inf
YBR210W	1.0	0.2824314352978158	0.17442043614382136	0.0	0.039565544057352915	0.0	0.03833471577605901	0.0	0.0	0.0	0.0
YBR211C	1.0	0.9683363496062259	0.9302423260458141	1.0559309935669536	1.492186233467625	2.493996661687062	2.497232914592959	1.2986332448023434	0.7409557156344704	1.721822997165119	0.04037274006778234
YBR212W	1.0	0.18828762346299557	0.03100807753785828	0.0	0.0	0.0	0.040890363511225665	0.0	0.0	0.0	0.0
YBR213W	1.0	0.7121228406404769	0.5049369824329727	0.5644300398004111	0.6539861135152727	0.6206319955006685	0.7159791276187201	0.4332988355442659	0.27943855188610245	0.23448951321922334	0.01319575939883347
YBR214W	1.0	0.4929712324502778	0.35518343355587456	0.08399451085527675	0.258974470196268	0.10821059895432716	0.08363937990079102	0.061980223039866875	0.02176233570718788	0.08765644348580982	0.0
YBR215W	1.0	1.0143664223227773	1.1988334201790782	1.5160417696947248	1.7720905652045915	1.7938573940583653	1.8271081439429777	1.2723404938492664	0.5816060844578345	0.5856623290199108	0.22688342650830354
YBR216C										inf
YBR217W	1.0	1.1346375924579546	0.6794813513465839	1.3176182397059972	1.1560019830364134	2.0494146482286015	1.296046739460169	1.0374950377508347	0.7077490049375368	0.702204335187165	0.10321378763213128
YBR218C	1.0	1.8640474726845337	1.9535088843142356	1.108727543370691	0.9495730572681611	0.23806331769727213	0.09200331785204766	0.0	0.11969284637463998	0.0	0.0
YBR221C	1.0	0.7625648752513422	0.20930452334871222	0.046196980950966686	0.0	0.0	0.0	0.0	0.0	0.0	0.0
YBR221W-A	1.0	1.1331595579666518	1.352951224847832	1.404163555285172	1.5989771242265058	2.24314980146723	2.1029329795014373	1.2088341372279237	0.7603588113544925	0.4359509290345253	0.14688805426972798
YBR222C			inf	inf	inf	inf
YBR223C	1.0	0.9846933817794764	1.5462135948212345	2.209963683639298	1.796489567206518	1.4798530556852791	1.4049155291720508	0.5220856622919092	0.7763860301872391	0.35832532624770275	0.12602841829008984
YBR225W	1.0	2.4208408741785084	2.4584975760946115	1.9798706130602455	0.7687019988911983	0.3967721960441697	0.3504888299810944	0.1082194370722934	0.28498296758180125	0.0	0.04037274006778234
YBR227C	1.0	0.6377484024011201	0.2550664442628204	0.1688921885046212	0.14294648178978459	0.012799103106524773	0.009892829880058606	0.0	0.0	0.0	0.0
YBR228W	1.0	1.0428237610904778	1.4812320112415094	3.1840380726222377	2.8487191731572814	4.303452281587925	4.090609056646231	3.0942434424800336	1.2889998836438659	0.8158792047369193	0.10434800507832259
YBR229C	1.0	0.5482492567160631	1.0670426680173997	1.0598130927112703	1.1730020122152187	0.3500931142888815	0.35177739201684705	0.03342070849371184	0.03520377834831672	0.0	0.0249361041566445
YBR230C
YBR230W-A	1.0	0.18419441424962707	0.030333988886303925	0.02008564389349635	0.02752385673300178	0.0	0.0	0.0	0.0	0.0	0.0
YBR231C	1.0	0.42364715296270394	0.18468046180320888	0.1630481681558762	0.12567878700149307	0.017504655714444074	0.0	0.033420708503776	0.0	0.0	0.03740415623496675
YBR233W	1.0	0.2607059402863439	0.3756747856359839	0.17768069604596085	0.0	0.0	0.0	0.0	0.0	0.0	0.0
YBR233W-A	1.0	0.8395209635176062	0.8448989934238939	0.4619698096452038	0.6228850791952179	0.753503161431517	0.8314061295584887	0.39093030580250215	0.28001537457267395	0.5915804699905095	0.12445174918790959
YBR234C	1.0	1.2709414589744608	1.2936182347529084	1.7805086419926783	2.6706742253457456	3.9057263070310686	4.4755780693429985	5.598664940239335	4.30146166777116	0.753297561413171	2.2873680551165316
YBR235W	1.0	0.9243210608645329	2.3150348797159346	1.7008888440385028	1.4243595863019318	0.7304215428869331	0.9409430238564658	0.5165018586852688	0.05440583926458484	0.2191411087008907	0.0
YBR236C	1.0	0.3567554971621558	0.4406411018213563	0.34039880712335413	0.5830711756496023	0.41765494333857667	0.2582549274302585	0.2591570728664212	0.08399497990203864	0.04229038939680193	0.0
YBR237W	1.0	1.1939147036814954	1.5222147152336363	1.7638847272662526	2.697650731043291	1.4608430857738661	1.4427793032362117	1.31707973956189	0.5984642319104332	1.6161656767468375	0.0963440387852726
YBR238C	1.0	1.5251297505026844	2.930263326813535	2.4946369722418726	3.3235057011229268	2.3806331769727214	2.5760929005416977	1.3635649064336581	1.3166213097788584	0.0	0.0
YBR239C	1.0	1.4061479969097819	2.0188237715402506	2.6145525401243814	3.0709596749500223	2.1780260980283668	1.37026218125191	0.822007213267852	0.3310653196964792	0.2820858951604963	0.0180388838570711
YBR240C	1.0	3.389177223187218	9.767544424992993	5.543637715484728	3.798292229757007	7.14189953228689	4.600165893971109	5.681520444842301	5.984642318047635	3.6158282933397388	0.0
YBR241C			inf	inf	inf	inf		inf		inf
YBR242W	1.0	0.8732849289065369	0.5478727810093375	0.36844217957369224	0.18641925060184122	0.13874855942533143	0.022577501328228923	0.013942381464555982	0.0	0.0	0.0
YBR243C	1.0	0.8237583527478403	1.4341235854756202	0.7314521985533018	1.0155156308024418	0.9753983154720326	0.7539160770709915	0.5523700431685344	0.4322241674311112	0.050219837403677636	0.058876912582859896
YBR244W	1.0	1.2232460841603456	1.0257307766120234	0.9912464791982368	0.8238017918111716	0.7252260011591876	0.4021337073694685	0.17307943080189567	0.15853357138300528	0.11972941368362026	0.011229503859549437
YBR245C	1.0	0.9946498372243721	1.0313556223305562	0.964110907216148	0.8670014872970969	0.5434053990210866	0.28001009798434945	0.17291583959941365	0.0	0.0	0.0
YBR246W	1.0	1.0481991414149718	0.9638077703606491	0.8572635640607238	0.8125212756198106	1.4848279089970573	0.9674575692523621	0.7028685085723919	0.25912884261684405	0.0	0.043702450577824646
YBR247C	1.0	0.7746690797175695	0.8372180935389988	0.5939611839180737	0.9902690454348938	0.42511306739968074	0.34172660932933324	0.3571241423287916	0.18808875857661433	0.0	0.0
YBR248C	1.0	9.602668799714815	10.2326655854808	10.779295558647375	13.610547156458185	13.490254669055846	13.493819956196079	16.287025273572127	1.5959046181004122	1.6070347970398842	0.0
YBR249C	1.0	0.6741911682399977	0.5101328885992282	0.3675888809106145	0.24505111171321808	0.2175847527667687	0.12860678851434929	0.1588382060026778	0.038610595618360596	0.0	0.0
YBR250W	1.0	1.0702664916149676	1.9828849580739847	2.5286768530655794	2.2489888205298616	0.939723622624624	2.033757553532347	1.3755260026625005	1.1969284637387534	0.0634355841028192	0.13386750653365317
YBR251W	1.0	0.8087809282953506	0.7928201641712241	0.6299588313442754	0.4100429112741173	0.29757914717121137	0.18818860470907833	0.18077565048540611	0.02720291963229242	0.520460133086847	0.0
YBR252W	1.0	1.268059505180346	1.0821186241965322	1.6278936147325485	1.1627425190605654	1.6194783516218072	1.1328299685801637	0.6338567027929123	0.21984400351379155	0.024597471382347417	0.011535068588109862
YBR253W	1.0	0.8828949069268175	1.160848617067242	1.1529834746472432	1.1171447737626454	1.2703378719598344	0.9509586641587807	0.5538288839038207	0.37215422832519346	0.2835943760036667	0.09618211603808345
YBR254C	1.0	0.9339066124777581	0.7193873985985768	1.2319194923299397	1.696570529350775	2.1055377874998205	1.1367521052597402	0.7726867804340708	0.3936564725514543	0.09642208782239305	0.03768122405589563
YBR255C-A	1.0	1.02677043952088	1.0654253239500613	1.065033846738107	0.7858535649266136	0.8443625060332962	0.8883078967287615	0.5485605946919206	0.33018716238799256	0.15437033765085173	0.05847086490241277
YBR255W	1.0	0.7081862855493382	1.81188990417488	1.2686932088514489	1.388927755373118	1.1014869920979566	2.1833623203623733	1.136304089446857	0.4823443062939129	0.2518487368804038	0.02530828481676334
YBR256C	1.0	1.2748281297511135	1.0113184919288278	0.8900335783710542	0.7143577130404549	1.1357149102112198	0.7765417655993173	0.6463381059701837	0.3404108475074104	0.2100939986958465	0.1166735148695514
YBR257W	1.0	0.7924335233488374	0.6926624512406995	0.9505278098433025	0.9700674399167025	1.1303725876692907	1.072268884930763	0.6539879647292622	0.37027283409127326	1.5607891914004095	0.0487958297087081
YBR258C	1.0	0.9273165458811881	0.8643501612531934	0.6236592430365526	0.5987585667726275	0.6745127335297275	0.36290197605137875	0.19569681541158268	0.07979523092552814	0.17074744719545817	0.004710153007524196
YBR259W	1.0	1.4309859387750083	3.8760096918520834	2.9976707655106782	3.7982922296502912	2.777405373709312	2.0854085386010586	1.565574523352185	0.7979523092856197	0.8035173986421414	0.11304367216967057
YBR260C	1.0	0.43731319008036995	0.1800469018512686	0.40236080202779123	0.38289236196277593	0.095993273266706	0.02967848964466204	0.05498245592290393	0.019305297804918416	0.0	0.0
YBR261C	1.0	1.2316339909332952	1.0716967002156013	0.8715512901519202	1.2236766204746263	1.4602852989688904	1.0765336678364215	0.8200132598365005	0.4503906072727604	0.3665530400434175	0.004370245057782465
YBR262C	1.0	1.4755601516857348	0.6739510728379091	0.5782479250303555	0.5296938143318125	0.7611548251132724	0.4631459539354455	0.1700591153550769	0.15470503950280806	0.049194942764694834	0.017302602882164793
YBR263W	1.0	1.6945886117718656	0.4360510902078601	0.05774622620352812	0.17804494832624565	0.0	0.0	0.0	0.0	0.0	0.0
YBR264C	1.0	0.8964920394171754	0.6751758818207992	0.42918485537212786	0.8209212238069157	0.7141899527903267	0.6766695636738523	0.4032046766863085	0.25482993094659	0.05443182374382293	0.04375884083082523
YBR265W	1.0	1.1446889962699052	0.5729307039923166	0.41607876899749424	0.4213337408015528	0.3941445657429468	0.34120435778863484	0.2182305866514366	0.08719346423799187	0.5826831468625295	0.0
YBR267W	1.0	1.2884475395074715	1.4760869968150554	1.8631509686379732	1.7421918908593994	1.8494175096075558	1.4370766186532045	1.1175222033982366	0.5242744512002465	1.0957055435005327	0.0910889094314803
YBR268W	1.0	0.9356624238884116	1.0786245375334105	1.3433968699777334	1.0486082843991886	1.5116290420585408	0.9143888039570147	0.48101216046630246	0.2570091793844327	0.05915465512265133	0.036409771716647776
YBR269C	1.0	1.5298369407631032	1.375983440324015	2.3547627794339436	2.934444517504419	3.6866749886411427	4.012366918462127	2.9906892337824518	1.9948807727589748	0.912327045952947	0.429801461816857
YBR270C	1.0	1.0867470442728389	1.4711984615216258	1.3959522512763962	1.1972877684130545	0.8797992176256554	0.950034260885494	0.46934299327279577	0.2081614719744771	0.17031075292517073	0.0
YBR271W	1.0	1.284319789793885	1.556931892872836	1.7311710764763593	1.6392629625451574	1.4910281480274057	1.6366906026732109	1.3157205239413394	0.6929585843380515	0.40598773825804296	0.06247150304183434
YBR272C	1.0	1.3261997830337204	1.4964767847204379	1.5532897940865498	1.045906556260718	1.2420694832821413	0.9066993644926828	0.41170437999570175	0.2775486292304825	0.10480661718162124	0.036862067005352495
YBR273C	1.0	1.2830456628942153	0.8571518576615687	1.0295327183611567	0.6511358109232519	0.28907688577312324	0.15771997358925866	0.06493166223359942	0.0512969341705902	0.01721822997165119	0.0
YBR274W	1.0	2.0442656262536842	1.6611470111199969	1.2905823258736715	1.0400085868394335	0.6234991654083499	0.48192214138891215	0.3426948840304672	0.18998864505562169	0.15305093306471815	0.02691516004226446
YBR275C	1.0	1.694588611593609	2.790726978895314	3.0797987300644456	1.2660974099190025	0.3967721961621202	0.0	0.0	0.0	0.0	0.0
YBR276C	1.0	0.3152722997735875	0.17847672532247244	0.07520438761607623	0.14354011330340882	0.02768178112670865	0.032094180652999266	0.013212838240215645	0.0	0.0	0.009858459781751913
YBR278W	1.0	1.2627418364136385	1.0172649951892339	0.9835486272035744	0.8821840018845273	1.2978290545738125	0.994229403057545	0.6817824534837458	0.3899670155820852	0.1166396223812478	0.019144492867436465
YBR279W	1.0	0.7550147281557978	0.7598514047089937	0.5488750214690095	0.4136753914538066	0.2710621934567032	0.2186217455120918	0.0787537487406264	0.047403107479892174	0.04773370685441258	0.008394332093707556
YBR280C	1.0	1.2709414585185466	2.4418861059455113	2.139121075381179	2.4565042141820115	2.083054029605628	1.560056259815955	1.2721665344932351	0.7806055199042891	0.327520678736584	0.027646550260869544
YBR281C	1.0	0.9489696226496834	1.283734409965686	1.626133730682083	1.823180271025648	1.309348247377338	1.1408411419321587	0.8408650258860529	0.3351399698948634	0.07231656587669293	0.016956550827473917
YBR282W	1.0	0.6950461101066391	0.697681744397231	0.9744675673236621	0.8308764252521114	0.883438093001542	0.6109595329047156	0.5237651660120547	0.13558955252620492	0.06591353660015829	0.019870957996402847
YBR283C	1.0	0.5060229879888913	0.9883824713793072	1.12284328727372	1.1935605791217339	0.7274156926044127	0.4919621860319112	0.3945500308618247	0.19117607403230583	0.03347989160245176	0.0058876912582859885
YBR284W	1.0	2.259451482040345	2.325605815250951	3.618763509550177	3.0861124370438295	1.9838609810368815	2.7600995370168535	2.651376207827055	0.9974403865691017	0.20087934965289792	0.07065229511286293
YBR285W	1.0	0.5083765835955014	0.22982457464370812	0.11956865662080478	0.05585723866733026	0.04201117372271711	0.02705979937847932	0.02005242510025277	0.007040755669663344	0.0	0.0
YBR286W	1.0	0.9124707909199561	0.21467130597607717	0.21321683518850218	0.0	0.18312562897862095	0.0	0.0	0.0	0.0	0.0
YBR287W	1.0	0.31773536472981884	0.22425484650111863	0.16498921777538839	0.22891493355443862	0.03188348004886567	0.07393123757413711	0.0	0.021373722571079248	0.0	0.015139777525418377
YBR288C	1.0	1.2125073686278645	0.7939137091059258	0.820394661640579	0.499344452576237	0.5848969442242209	0.5076045123922771	0.24489312258783796	0.04127339528985632	0.020780622372573367	0.03654429056627611
YBR289W	1.0	0.0	0.0	0.0	0.0	0.0	0.0	0.0	0.0	0.0	0.0
YBR290W	1.0	0.9478207488545158	1.348063032263541	2.442958994083732	3.4844502878502115	3.2481520473589685	4.22591511057184	2.542239657466436	2.2822788505642735	0.5617812321434542	0.14369958330401256
YBR291C	1.0	0.6952158405972997	1.5384776930458783	1.9426422770409308	3.0435033888936305	3.235219444663431	4.293488168835988	4.545216356501715	4.173904385637806	6.2736166116982215	0.7608708704128373
YBR293W	1.0	1.178844251294698	2.1840471998519737	1.928221814145426	1.7340029743362184	0.9315521125540002	1.1200403914732153	1.0868995633321605	0.20816147191375306	0.0	0.0
YBR294W
YBR295W										inf
YBR296C	1.0	1.1028275095432123	1.8604846516722673	1.730553572738083	1.7484202332339822	1.322573986670229	0.6571665563604228	0.5050240395723906	0.09499432251694793	0.07652546653235907	0.02691516004226446
YBR296C-A	1.0	1.2655788361896168	1.156915297900132	0.7426603269143749	0.8053341119917367	0.5574900478643958	0.8676262256583445	0.44589147807893853	0.3181708573917229	0.289876529830735	0.032195982573399624
YBR297W	1.0	1.0932829753664965	1.8229748807887725	1.4157139331629516	1.4243595858701463	2.6110170330663345	2.9826882093933977	3.024035076256431	2.239414544708249	0.6609578601604043	0.23246884196645914
YBR298C	1.0	0.7531504942706833	1.5504038771287005	1.3345794506328028	2.743211055925025	1.3225739876093434	1.6356145408498526	1.7675841385071873	0.39897615470348635	1.339195664607235	0.0
YBR298C-A	1.0	0.6477608346038394	0.8619822236224917	0.9144794867608423	0.939850466577053	1.5437553025534265	1.020514618277586	0.5972383265948542	0.3186362462872195	0.34142633486922525	0.04051053097679323
YBR299W	1.0	1.059117882291307	1.6569941430770885	0.664081601348255	0.6528314771136475	0.14878957354577285	0.2587593314699519	0.0	0.0	0.0	0.0
YBR301W	1.0	0.6470247426765351	0.9894395649323141	1.6966891196324592	1.9854709381713882	1.4500220258312027	1.2713185748603353	0.7437626764535165	0.19586102130247607	0.4163681064953819	0.030830092413205324
YBR302C	1.0	0.5214118804251008	0.05366782650108243	0.08884034801128832	0.0	0.0	0.0	0.0	0.0	1.2748112572349668	0.0
YCL001W	1.0	0.29217045018434595	0.1924639295106261	0.22301990813099762	0.06548779708275707	0.08209079921370487	0.03172528202094218	0.0	0.0	0.0	0.0
YCL001W-A	1.0	0.8384683233202205	0.9738474350882986	1.2415438634739016	2.131593686508234	2.324837086808643	2.2761237499323412	1.6156823766809196	0.8415903260185746	0.3703713009139495	0.08831536888478286
YCL001W-B	1.0	0.8221271480849931	0.8795855656137315	1.814336876240757	2.394303022872049	2.852045686349192	2.574878334832378	1.7588337217477703	0.7940020501433028	1.1416311552644642	0.18187719529999827
YCL002C	1.0	1.4276328717248647	1.4335926258180516	1.4934914397485362	1.4893988369785178	1.7528634694783523	1.3926529628882038	0.9105998524194627	0.5738698113015275	0.4375317342169978	0.0464563036380634
YCL004W	1.0	1.0867470442728389	1.713870372255661	2.299806226559075	3.395755824961811	3.713270226817663	4.610166255212134	4.656376538974407	2.719109227555026	0.6026380489437508	0.6358706559702446
YCL005W	1.0	0.2824314352978158	2.7907269780730206	2.0018691755686473	2.6904569958999978	0.793544392300692	1.5333886310423603	0.0	0.0	13.057157724586851	0.0
YCL005W-A	1.0	0.48416817469947804	0.45611155208502235	0.2863541677232453	0.27820421303500237	0.16716310441540783	0.16707624317440456	0.07428622374106046	0.06375890122369958	0.008755032188249804	0.0
YCL008C	1.0	0.5595339756808354	0.5265522601157158	0.4009549292047588	0.25083061895921577	0.15721162489775245	0.18227072412990064	0.06431909936672238	0.02258355591884815	0.0	0.0
YCL009C	1.0	1.0341974616023257	0.17442043608519148	0.006793673669123061	0.0	0.0	0.0	0.0	0.0	0.0	0.0
YCL010C	1.0	0.8995964237038243	0.8354954226308926	1.328876119217917	1.2602358482017877	2.064684946898547	1.9025377465967839	1.6483423515295827	1.2929782788075717	0.4315186030094363	0.5181168307794628
YCL011C	1.0	0.5648628707030124	0.6201615507754398	0.0	0.0	0.0	0.0	0.0	0.0	0.0	0.0
YCL012C	1.0	0.210362724227124	0.07698557182312941	0.019115992124165582	0.02619511882838308	0.008209079921370486	0.0	0.0	0.0	0.0	0.0
YCL014W	1.0	0.5083765834780827	1.6744361866528252	1.84787923872303	1.3294022801754255	0.23806331769727213	0.0	0.0	0.0	0.0	0.0
YCL016C	1.0	1.395543562199844	1.395363488850046	2.1286844167397545	2.848719171671877	2.4273122582571154	2.236943414558457	1.7935780225512679	0.7744831233880195	0.43720799613781486	0.09143238190999586
YCL017C
YCL018W	1.0	0.5865883656705955	5.796125262142714	4.299872844328046	6.97570976953554	3.9829824317018963	4.777095352080696	5.069664398621266	2.6240354784960664	2.0860547848169224	0.19565250952557423
YCL021W-A
YCL024W
YCL025C	1.0	1.646171794041293	3.1096672040771165	2.9566067814093584	2.4960206080673735	1.1222984976374986	1.2091864635894054	1.2661674133125003	0.4787713854985599	0.37880105920449225	0.07267093210779871
YCL026C-A	1.0	0.7029404611368076	1.2506591272412544	1.1703235182823226	1.125419920067537	0.8817159917395622	0.8995879971505841	0.4713557703699704	0.2571179663391222	0.08035173985108732	0.0
YCL026C-B	1.0	0.7743484383599109	0.924081780939789	1.0952661713003138	1.2325584059336951	1.4189204366564796	1.0297060083239877	1.053526969822622	0.6103542498472313	0.15165725733862864	0.07299177509613576
YCL027W	1.0	1.1366143131057957	1.7016627921914431	2.5013975072202905	2.721337422235342	2.4096652895321817	2.064464694495245	1.3857366941315308	0.8174145608785852	0.8084168951614931	0.020678720527453585
YCL028W	1.0	0.5214118804918442	0.10733565300687362	0.04738151894494192	0.0	0.0	0.0	0.0	0.0	0.0	0.0
YCL029C	1.0	0.26070594021772175	0.10733565298803859	0.07107227837861962	0.0	0.0	0.0	0.0	0.0	0.0	0.0
YCL030C	1.0	1.3666037190977398	2.025527645468033	3.78517198948751	2.5424052822583767	2.2654412493106086	1.5729599510235928	1.7594385896212306	0.5405483385377157	0.8942371048125187	0.13674637764031494
YCL031C	1.0	0.7860441149921329	0.8573920233455448	1.2411959944606306	1.2870719152568237	1.3265576435401054	1.2858295028780407	0.9651739550894647	0.5840434068067044	0.762373435164217	0.02553697413173988
YCL032W	1.0	0.7262522622395859	0.8899001843924622	0.796662222890536	0.7848512006184094	0.6862539516106015	0.6149201347785329	0.3304557810303597	0.2381643372031391	0.23982534601625477	0.025953904325796997
YCL033C	1.0	0.8693976355735223	0.8574407527054807	1.0765905129128976	0.8202109308170651	1.2420694835285255	0.9146996531420591	0.5961479423671074	0.22203890334908455	0.25502943526196237	0.07372413402532935
YCL034W	1.0	1.337226387348809	0.8732887142965385	0.873657191164498	0.6976455113432285	0.558720031393323	0.38178247556591666	0.3401182307101538	0.10585081649457048	0.0	0.08074548009814692
YCL035C	1.0	0.9367072729119621	0.778318328026303	0.7846522396501543	0.6155523841302916	0.6280564915850246	0.40222556078796007	0.30834382319953313	0.09623545439275094	0.07267996571126775	0.0
YCL036W	1.0	1.4641245601540829	0.6586115666999247	0.17739640688456149	0.08356242903959818	0.04761266353397953	0.022080796289966346	0.0	0.0	0.0	0.006782620330061212
YCL037C	1.0	0.18828762351994596	0.10336025844904818	0.034219985891339684	0.0	0.0	0.0	0.0	0.0	0.0	0.0
YCL038C	1.0	0.9957891843089468	2.2872453064341194	2.1336337596595216	2.760614455841555	2.3438192617467157	2.304825386152828	1.733742321079384	0.9748180273668171	1.2922547850345227	0.06118343080189922
YCL039W	1.0	1.1297257410364163	1.5921455191720384	1.2556102516987795	1.2417493828440789	0.7172420469061488	0.6369460468882079	0.40790403195549857	0.16879760382965045	0.1545225766492965	0.0
YCL043C	1.0	0.0	0.0	0.0	0.0	0.0	0.0	0.0	0.0	0.0	0.0
YCL044C				inf							inf
YCL045C	1.0	0.9124707909015248	0.7084153098386421	0.5259348602494056	0.8034848948014037	0.43950150962018025	0.3538589149581112	0.15733441229737188	0.07365713622777413	0.03708541839713269	0.0
YCL047C	1.0	0.8528321771651881	1.1764829417899454	1.727102817913005	1.6943362398577342	2.458431646681701	2.279036436612857	1.8195719072457741	0.8605368038078247	0.4017586992519826	0.11636848603229812
YCL048W	1.0	0.539187285478388	0.0634256131399194	0.0	0.0	0.0	0.0	0.0	0.0	0.0	0.0
YCL048W-A	1.0	1.1099059915800162	0.9547223874306299	0.7132165482067865	0.47756305838845564	0.18098380878424886	0.2098321285615645	0.059805478365756955	0.027998326639615517	0.0	0.0
YCL049C	1.0	1.4121571766008283	1.647304118965512	2.5664989424757176	2.1497278941345797	2.0334575052332715	1.2778238589590514	1.4361621127514619	0.5652162188533257	0.5189383197904771	0.04710153006628791
YCL050C	1.0	0.5772774390025923	0.6440139178647577	0.6498036881797576	0.6887013382645513	0.5493768868494243	0.37407942431649177	0.14984229738324686	0.09207142023396414	0.03973437684271553	0.0
YCL051W	1.0	0.17972909521130837	0.14799309735758603	0.29398078798140015	0.30213688198054	0.3426668966860481	0.5018362794315916	0.3615513010745036	0.2538939165680626	0.0	0.06422935919018175
YCL052C	1.0	1.362658883345593	1.0645041047037966	1.2573198939086931	1.057256599644183	1.1412313678971937	1.38479220719041	1.0543027626469292	0.39486299832704075	0.7082550265963181	0.06118343080189922
YCL054W	1.0	0.19552945521475792	0.10733565301629111	0.07107227842364867	0.36522040669927963	0.13734422174379535	0.14154356600122445	0.0	0.046035710151362715	0.0	0.0
YCL055W	1.0	0.8811860779465532	1.6744361867896977	1.9217944080529554	1.2534364358677177	1.2855419154010224	0.6992252159493075	0.22726081779369203	0.23938569272190544	0.14463313173358955	0.0
YCL056C	1.0	0.9358175914521767	1.0690844642857509	1.2594997796759715	1.4219974642478213	1.527869053983575	1.1168561974244935	0.9271336844898624	0.5121186462087755	1.1453121127688586	0.0759248544570996
YCL057C-A	1.0	1.067309954199392	0.9251028656100123	0.5870334597657678	0.2623129992990274	0.23674805073274272	0.22365447442561995	0.11928053974226141	0.02645145776017058	0.039953903796226334	0.0
YCL057W	1.0	1.5934191418986847	2.207589997309534	2.316744120555752	2.0267007053841803	1.261380265177384	1.3045246567817412	1.1871833763937258	0.6967195535583506	0.28782712786331865	0.02530828481676334
YCL058W-A	1.0	0.89752914593479	1.11408468298294	1.0444534827547522	1.144742223484161	1.2561839095452267	1.2945921409876504	1.0195297556535332	0.5298655649360098	0.28583622872869446	0.013404388004363612
YCL059C	1.0	0.48286664722425726	0.30007816963436296	0.2185663615440977	0.17357787071766637	0.13439058253962785	0.08408905398635239	0.08552826473920365	0.06435099267359053	0.01943993706068023	0.004558212587339643
YCL061C	1.0	0.8230858971184126	1.5947011300803704	1.3199137418472555	2.089060726381019	0.8162170892086837	0.8937465166680991	0.3246583110556328	0.20518773664223997	0.0	0.0
YCL063W	1.0	0.9113753877559782	0.7621733344541933	0.61337168009003	0.2074697436432274	0.12003192484383043	0.11597056876790693	0.09548773853698803	0.04023288952824112	0.010128370568647136	0.0
YCL064C	1.0	0.6162140406800466	1.014809810052066	0.25198353253771016	0.3452992935735413	0.1082105989600378	0.08363937990180889	0.0	0.0	0.0	0.0
YCL066W	1.0	1.264618366505191	1.8535425448048373	1.6272369415878818	1.2188549697930344	0.941593719222817	0.796446632556108	0.9158271762794473	0.23223985115206897	0.017989195491457416	0.01265414240838167
YCL067C	1.0	0.5525832429602857	0.8948526722265155	1.0243678388520685	0.8463585947459463	0.9444903366452934	0.3800137043541976	0.6175565701466804	0.33826239195852525	0.0	0.018431033507246362
YCL068C	1.0	0.7277374408953988	0.7533250739928028	1.0259697616635148	1.5845636302625994	1.862151718337961	1.9585982402091642	1.1153905172484495	0.6461945083033264	0.9834461415610274	0.1560418788036271
YCL069W	1.0	0.8607434218149088	1.4396607431155026	1.5398993656548756	1.3716055279360928	0.7557565640753728	0.9054294776786918	0.631280049438331	0.34197956110011907	0.24870776617585247	0.12111822014673845
YCL073C	1.0	0.5996236625954389	1.2236264439317426	1.009226353494246	1.767666768963177	1.2086291510080276	1.1465028842284382	0.7866720616974326	0.3314571130723626	0.07417083679426538	0.026087001272212813
YCR002C	1.0	2.2029651948663833	2.7209588032252956	1.6168943337971062	2.278975337785768	1.3093482471296878	1.0580381556407297	0.9090432712979535	0.23938569271506183	0.06026380488899565	0.0
YCR003W	1.0	1.146339355134753	0.45144112860627555	0.20109274067861452	0.08378585800099539	0.02800744913908485	0.016235879626282458	0.013368283401510401	0.007040755669663344	0.014179718798552397	0.0
YCR004C	1.0	0.5012163501688762	0.27514209653080274	0.10410587264103074	0.040122805267979234	0.016765022382096744	0.025916427587585156	0.0	0.0	0.0	0.0
YCR005C			inf	inf	inf	inf	inf	inf	inf
YCR007C	1.0	0.0	1.395363488820324	0.923939619361515	0.47478652880517125	0.5951582942431802	0.0	0.0	0.0	0.0	0.0
YCR008W	1.0	0.5648628707394181	0.598012924002983	0.35197699785565123	0.18087105859522362	0.05668174231995742	0.0438111037476368	0.0	0.0	0.0	0.0
YCR009C	1.0	1.4388016515662552	2.093045233580665	2.492893690174818	2.275392043381156	1.8416218918622969	1.3887293268577252	0.8575879915562982	0.47425467429903917	0.23878111370349966	0.08798210337297176
YCR010C	1.0	1.129725741110673	1.5016768972656385	1.8038821133816145	2.1252349380701476	2.1539062073260973	2.0153107723863033	1.341921018985378	0.5015700227726937	0.40175869917501106	0.10496912415506149
YCR011C	1.0	1.2709414588972014	2.4418861059564687	1.539899365778167	0.9100075136042682	0.24798262260109505	0.34501244198453107	0.14203801113155545	0.0	0.0	0.0
YCR012W	1.0	0.4108093604959618	0.5074049051304922	0.19598719200792228	0.0	0.07214039931417221	0.0	0.0	0.0	0.0	0.0
YCR014C	1.0	1.2413846801247432	1.200661606497786	1.0958353623602097	0.8060329437753724	0.6782036375088694	0.5883933120644932	0.39638514728604646	0.20876659246747317	0.4765045037582865	0.0
YCR015C	1.0	1.8201136940514913	1.1111227782892479	0.8212796616709669	0.615464018757668	0.286557697192031	0.10222590876769977	0.021042668310228115	0.11082670959909292	0.022319927737796532	0.0
YCR016W	1.0	0.6256942566121722	0.9660208770431222	0.5543637715857825	0.2629586928096383	0.21975075475744682	0.12738920934701686	0.03496320274327797	0.0	0.0	0.026087001272212813
YCR017C	1.0	0.9349454408258944	1.4915954538666438	1.3062594619438415	1.0805486517121	0.4925447951406368	0.9517584608642526	0.5093776949801962	0.20636697650388122	0.1662449790198186	0.0
YCR018C
YCR019W
YCR020C	1.0	0.9339066124777581	1.1100891755678803	1.314047458404159	1.3040803321032723	1.8621841738172207	1.4679640498616895	1.0908519253902556	0.5479272522775883	0.4660400910351099	0.030144979241674887
YCR020C-A	1.0	0.0	0.0	0.0	0.0	0.0	0.0	0.0	0.0	169.9439297835459	0.0
YCR020W-B	1.0	1.3129245097523108	1.0119528005468155	1.5107661342177843	1.6339500358090782	1.8927106112705159	1.6660060266066228	1.515072118468873	0.8896089930718837	0.7166506525313655	0.09547607446359713
YCR021C	1.0	0.5295589410450433	0.6976817447603031	0.3464773573067141	0.17804494832624565	0.297579147155187	0.11500414738734649	0.21305701672770988	0.07480802900334843	0.0	0.0
YCR023C	1.0	1.1297257412342154	1.6434281099171069	1.5193673741249358	1.8147396217454008	1.1903165885153042	0.8178072702245134	0.6312800495229278	0.26598410309520654	0.18748739294045935	0.0
YCR024C	1.0	1.6713750691077727	2.1217170860794687	1.5188048543311323	1.0016044581168297	0.6359225610265941	0.252063884686072	0.06226323776241536	0.11477396226030549	0.03302126296154226	0.0
YCR024C-A	1.0	0.4945297504669664	0.266042066007345	0.26963218477576895	0.2364695552033649	0.1945264463783796	0.15035561679726833	0.08400691710129478	0.04191578276960091	0.032828531837376815	0.0032989398497083673
YCR024C-B										inf
YCR026C	1.0	0.6276254117331532	0.7752019382411276	1.5398993654904871	2.250839840071494	1.6311745841526593	2.2148946899034616	1.3888161087285233	1.1082670959909293	0.44639855475593065	0.06280204009634302
YCR027C	1.0	0.0	0.0	0.0	0.1899146114992564	0.0	0.0	0.0	0.0	0.0	0.0
YCR028C	1.0	0.8199622314144914	1.260328312627737	1.4008116811419682	1.4703066697339582	0.0	0.0	0.0	0.0	0.0	0.0
YCR028C-A	1.0	0.8278906195572979	0.06390977814798275	0.08463569034071491	0.0797351422200218	0.045431930856831386	0.014046308075413134	0.00867407701366179	0.0	0.0	0.0
YCR030C	1.0	0.6354707293320114	0.8284970716454759	0.34647735731816065	0.38576405453169055	0.14878957354577285	0.05750207368137565	0.0	0.037404014493674864	0.0	0.0
YCR031C
YCR032W				inf	inf
YCR033W	1.0	0.0	0.11628029076254756	0.07699496826039323	0.07913108811470583	0.0	0.07666943155211801	0.09469200740202686	0.0	0.0	0.0
YCR034W	1.0	1.0231478410420454	1.763950070564475	2.5103265127766963	2.0783108433122077	1.9089983020992707	1.5102431431595342	1.1791834886481602	0.33875333876658154	0.6140085781131599	0.04799023818935276
YCR035C	1.0	1.5235750819742402	1.1009289913169789	0.957845660209761	1.4025803879291072	1.0155912175133646	0.5402029674744411	0.22934577946692017	0.0988289557056791	0.42018799745447855	0.023334702973910278
YCR036W	1.0	1.2709414589192753	1.1628029075572677	1.5783968498862353	2.051756070895777	3.0749845206458635	2.38770515489798	1.6435827002034584	0.8763226253938812	0.136310987255204	0.0857920726358903
YCR037C	1.0	1.1673832659268146	2.480646203332824	2.2174550867744522	3.080837031628831	2.883211292519472	3.8232489879422102	2.3231105825972014	1.2501252844714306	0.508894352397316	0.03768122406162621
YCR040W	1.0	2.2594514821248124	0.9302423259942765	2.155859111729475	2.2156704674152845	1.1903165882582396	1.5333886313237033	1.515072118487741	0.0	0.0	0.0
YCR042C										inf
YCR043C	1.0	1.0069294644918936	1.2538048740465753	0.910549190030255	0.942692093034643	0.8884246997925409	0.753360501281496	0.5763861318551262	0.26887523454223416	0.07860496286142017	0.018431033502676247
YCR044C	1.0	0.5339114804771345	0.3631767986093219	0.8606560839022288	0.897541657293003	0.5054769074971001	0.5419373520609925	0.2023555226973817	0.016396280329597095	0.0	0.0
YCR045C	1.0	1.6440038769674672	1.7077582995356753	1.8202989512085956	1.6865551321811385	0.9238278000712147	1.1397425947326931	0.7971088386400748	0.35729207877406277	0.7375570150986821	0.02530828481676334
YCR046C	1.0	1.134394029545696	0.7380434984075277	0.5497822529721009	0.19619278054600506	0.15739723484577695	0.09124295993872872	0.10330037173223787	0.029675912333690154	0.009960959488939339	0.021020517558500425
YCR047C	1.0	0.7663426206989403	0.9776432090254985	0.7415056820837836	0.6592577279813057	0.6444389173486837	0.38676554023341486	0.20989056424496635	0.16009871172579612	0.038384589109971674	0.01080035084649461
YCR048W	1.0	1.0630649052598085	1.3000280950989769	0.9296783747327169	0.8139197636989267	0.2661577464553136	0.18857822921954515	0.3740628367297092	0.15612110394301368	0.02994474777042037	0.021064038291757417
YCR050C	1.0	1.0591178825178136	1.2907112273574475	0.9239396194275405	0.8012022672756284	0.2678212324439456	0.1782564284268621	0.3621969284499386	0.14961605800669683	0.03013190245223076	0.021195688536880867
YCR051W	1.0	0.5446891966480407	0.8970193857726443	0.709453636292476	0.5934831609583253	0.4888800274010049	0.3778707698993964	0.14203801109725425	0.06412116770540165	0.0	0.0
YCR052W	1.0	0.33891772236511036	0.27907269783648037	0.9239396194195408	1.3294022806311294	0.7141899530526968	0.0	0.0	0.0	1.2052760979448824	0.0
YCR053W	1.0	1.196180197318922	1.1491228740837054	1.1522070549757897	0.7484869986045677	0.7842085762583799	0.5303720680349252	0.3475753685550386	0.07040755671692582	0.09925803158956809	0.0
YCR054C	1.0	0.6276254116536119	1.640844102626333	1.3516894431829556	1.134212263015303	0.7494585926683356	0.8007696185344734	0.5155453736619857	0.12190938052580945	0.502198374005093	0.007850255011047986
YCR057C	1.0	0.92722773098067	1.5006739406680236	1.3597601939364914	1.4154013501756308	0.853434535177674	0.7811602462525564	0.3644748965405519	0.11291777959746886	0.13644635070616054	0.0
YCR059C	1.0	1.2850630304852984	1.0697786751751222	1.062530562118893	0.6172224871806449	0.9125760514138379	0.9200331791957186	0.49239843860460014	0.3890017507334345	0.1908353821417379	0.07771752464696133
YCR060W	1.0	1.1007584141182032	0.6320877345317412	0.8370735011325197	0.7385568227224764	0.6307660552709177	0.5347201381565352	0.4079040319262523	0.10230157810516355	0.0103015051099531	0.0
YCR061W	1.0	0.8876416538328643	0.7309046848201154	0.35197699785565123	0.3617421171252698	0.11336348463991484	0.08762220752786232	0.054109718519852336	0.0	0.0	0.0
YCR063W	1.0	0.677835444536049	0.5714345715881559	0.615959746128128	0.3074807995214527	0.21539062073260967	0.12267109051858353	0.021643887407405214	0.0	0.03443645993207998	0.016149096021850152
YCR065W	1.0	0.2675666229937897	0.14688036726540663	0.09725680205206662	0.0	0.0	0.0	0.0	0.0	0.0	0.0
YCR066W	1.0	1.3451888978787612	1.409748679393009	1.7526277315016572	1.8697778759695225	1.914323585019122	1.4986107448740165	1.0308738126480979	0.2838077800122841	0.0	0.07866441101186321
YCR067C	1.0	1.6945886113654882	3.8139935360746677	2.279051060840804	2.5954996903225487	1.5077343453248084	0.8586976337420202	0.3030144236975482	0.0	0.0	0.11304367216768688
YCR068W	1.0	1.2513885134349174	1.2236264439317426	1.378802200761859	1.402446362283124	1.1903165889275449	1.2738920934701685	0.8565984671629313	0.29462854495321117	0.07417083679426538	0.013043500636106407
YCR069W	1.0	0.7845317642501801	0.7364418411216787	0.44485981664509755	0.2549779506067253	0.20940754794585553	0.22148946894960256	0.06312800493535728	0.03324801287931625	0.0	0.0
YCR071C	1.0	0.6717288189071972	0.779392219106388	0.7907591337145223	0.7100411150616626	0.9168654801808203	0.8868788301546722	0.5681520445799632	0.33427731878818706	0.7655131972043009	0.03819042978543886
YCR072C	1.0	0.5592142418053602	0.641867204894989	0.5913213563503079	0.740666984532293	0.39280447417312453	0.6808245523104617	0.7045085354013411	0.3471092544522378	0.15668589267717054	0.16108723281157927
YCR073C	1.0	0.4984084150134362	0.8208020524139765	0.4347951149481477	0.11171447737491716	0.0	0.0	0.06684141698742369	0.0	0.0	0.0
YCR073W-A	1.0	0.4019216578754741	0.12522492849047145	0.13029917708542946	0.08521809488902166	0.045781407261462743	0.11205532307666456	0.05098800398346996	0.0230178550736618	0.30131902444419345	0.0163043757945608
YCR075C	1.0	0.7176064020829037	0.24917205163687273	0.22155694958234717	0.2519275458900151	0.23077566514586004	0.21592615425461434	0.069569638096953	0.07328133452941456	0.012298735694036564	0.0
YCR075W-A	1.0	1.2536311449004727	1.380359580500593	1.4504858539969847	1.0639302429577087	1.5512512959541132	1.3236606379890297	1.0287828419178986	0.5173819810822295	0.15292750489596343	0.09481082182069796
YCR076C	1.0	1.4705107788102918	0.6227242018167009	0.5650539822056151	0.46301496206821074	0.23609585232522431	0.2509181397890848	0.07512754307799117	0.09891970777896718	0.009960959488939339	0.0
YCR077C	1.0	0.22297218567807844	0.14688036726540663	0.0	0.14993258804733048	0.06264824150830826	0.12105699722720749	0.029902739180484986	0.03149811747154865	0.0	0.0
YCR079W	1.0	0.4212536662524505	0.06306727633950021	0.020879991395739855	0.010729639067881819	0.0067249524765960215	0.036385492943498306	0.06419797110574563	0.04057384622429896	0.09533257269543505	0.0047899861082817225
YCR081W	1.0	1.178844251294698	2.4267191108474546	0.8034257559187232	0.9495730575092013	0.20701158056424945	0.20000721276945022	0.14821357680720196	0.052040367985876995	0.0	0.0
YCR082W	1.0	1.2654395480215754	1.1869650461913228	1.463904332323843	1.3380347628647342	1.4067377866858102	0.9021104549288067	0.6935882102069856	0.24871240809983128	0.2895793222282777	0.011010747291213365
YCR083W	1.0	1.1961801962471197	0.492481231363736	0.25363048374195524	0.1303335569293371	0.03889923491477392	0.03607973250570903	0.0	0.0	0.0	0.00554135647900647
YCR084C	1.0	0.6630998914834454	0.9706876442794719	0.8034257559187232	0.8257157022207249	0.4140231610689891	0.16000577022746212	0.04940452559248234	0.0	0.0	0.0
YCR086W	1.0	1.231835567697677	1.2021593138245752	0.938154075150048	0.6939187729918478	0.6180489978865615	0.3927833955336344	0.2665944207986046	0.12889998842381561	0.04172109568580979	0.016304375795991328
YCR087C-A	1.0	0.7733241682354073	0.7585904683236847	0.6049604651832136	0.6858027637709719	1.05333571146217	0.9565424321492907	0.6853897680810732	0.7172071352036173	0.5930723656358933	0.1177538251976985
YCR088W	1.0	0.0	0.0	0.0	0.0	0.0	0.0	0.0	0.0	0.0	0.0
YCR089W	1.0	1.0591178825178136	3.924459813581649	3.7535047042986447	3.0267641212467673	1.0415270151073135	1.2650456212180388	0.42611403345541976	0.3740401449739694	0.0	0.0
YCR090C	1.0	0.7590344823440698	1.1191977985023203	1.0586808145238813	1.3650112709382127	1.0291278843916876	0.8050290318119454	0.7930455626458399	0.29923211605605693	0.0	0.05298922134262836
YCR091W
YCR092C
YCR093W	1.0	0.0	0.0	0.0	0.0	0.0	0.0	0.0	0.0	0.0	0.0
YCR094W	1.0	1.5949069284200914	1.0123225308107653	1.7935298487636337	2.0574082907637354	2.158907537334083	1.7318271600477404	1.1808650336643225	0.7040755667773763	0.25996151123702615	0.1911767984963858
YCR095C	1.0	1.2581036660643932	1.5644984570987948	1.1059277263935001	1.1797725865836488	1.0099655902107332	1.1709513186045863	1.0157869886491886	0.4896525533294179	0.6574233261026722	0.1284587183803635
YCR095W-A	1.0	1.1523202559657777	2.232581582112519	2.58703093407537	1.2154535135769915	0.6189646259034094	0.3680132714081907	0.09090432712295173	0.047877138549855994	0.0	0.0
YCR096C	1.0	0.2824314352978158	0.8139620355089238	1.539899365778167	1.3452284979499989	0.4959652452021901	0.2300082947133843	0.5681520445262218	0.09974403865691019	0.0	0.0
YCR097W	1.0	0.9292905291277508	0.8102110582755181	1.162375650130804	0.4901022231710653	0.34557578375572634	0.17807093786797226	0.21992982369161573	0.03861059560983683	0.11663962238124781	0.0
YCR098C	1.0	0.2420840874178508	0.9966882061284931	0.13199137417142767	0.27130658794171847	0.17004522695987226	0.0	0.32465831121688016	0.0	0.0	0.0
YCR101C	1.0	1.3340378430577213	1.499273535570822	1.8577083830039511	1.7678221808784136	1.6081936884686407	1.3702621813436058	1.1121274062638082	0.5475311056561492	0.47441718733234245	0.09921386122856646
YCR102C	1.0	3.6312613107789318	7.774168010735231	6.203594588305721	5.426131757856708	4.931311581640764	4.337299272971366	3.0842539566092446	0.8549489027454037	0.0	0.24223644040669404
YCR104W	1.0	0.7485299389427874	1.4039240014938728	1.2923817993060562	1.2932835508429703	1.1830140329153798	0.8466562999135484	0.7528885990272435	0.2496660599518564	0.22922428857928115	0.020805583840483612
YCR105W	1.0	1.0278652234162884	1.1666153762215041	1.6964137271523492	2.257181857592651	1.756204802578631	1.5987461798491318	1.1735599609829575	0.27470489333733744	0.07903449822039642	0.09729168505768351
YCR106W	1.0	0.9683363494820624	2.1528465255987235	2.217455085568188	2.848719171804483	1.1903165882908284	1.0251798278853101	0.5194532978845449	0.27358364885631997	0.4132375192388273	0.0242236440359329
YCR107W	1.0	1.0314887199200544	1.5166994443168527	1.6068515118374465	1.6927171892400596	1.7595984349895273	1.8000649149845618	0.7904724097772666	0.5724440476958724	0.5764363944073151	0.03686206700900859
YCR108C	1.0	0.9106972807984718	1.4523171008585916	1.9610147021149267	2.202751105832958	1.7895235783651866	1.6397870261599372	1.0590044910642162	0.47225748893996417	0.11478819978428795	0.017302602882164793
YDL001W					inf					inf
YDL002C	1.0	1.5251297511964281	1.598325451212549	1.8646781416328537	1.881881151058923	2.3265278779290317	2.7433716617322674	2.00402721184319	1.240453135680622	0.7669938803806354	0.23893321622447314
YDL003W	1.0	0.8472943058516528	2.20038088654443	1.3148371506927314	1.3513155050505512	0.5035954798764056	0.24770124048898196	0.04370400341823736	0.046035710151362715	0.0	0.0
YDL004W	1.0	0.8564049978759102	0.5101328885992282	0.42719788863977115	0.21441972275826426	0.12799103106524773	0.09892829880058607	0.03665497062336132	0.025740397078907063	0.0	0.009116425178033558
YDL005C	1.0	0.6255192863196238	1.1518772427313273	1.457220205450136	1.8864001682889955	1.9172884651477522	2.6057315543646316	1.6396334175141927	0.803307694025666	0.16178202659519592	0.07966164817690463
YDL006W	1.0	1.344619224811928	1.3346955112688108	1.0042821946758793	0.6192867766832906	0.6598494131820479	0.41001478626515203	0.25937375947350777	0.09107064395164008	0.2358148887171199	0.0
YDL007C-A	1.0	0.6517648507158598	0.4830104385996316	0.6751866450641449	0.32869836602935165	0.04578140725670566	0.10615767448775751	0.04370400341823736	0.0	0.0	0.0
YDL007W	1.0	0.5825148352388325	0.3924459813170077	0.05774622621256465	0.029674158040899276	0.0371973933917898	0.0	0.0	0.0	0.0	0.0
YDL008W	1.0	0.7060785881494891	1.1628029076254756	1.0522645665865655	0.6858027638508846	0.5290295947910877	0.4344601123187696	0.03156400246734229	0.0	0.0	0.0
YDL010W	1.0	1.2709414586640229	1.78780947011147	0.8373202800073352	0.5341348447361869	0.29757914704877303	0.2587593314699519	0.10652850834107239	0.0	0.0	0.0
YDL012C	1.0	1.1297257407964953	0.793441983934843	0.4800862726515624	0.5306437673314133	0.21005586849011684	0.32471759249217774	0.16710354249080675	0.14081511335547525	0.0354492969868672	0.0
YDL013W	1.0	1.0246349744869172	1.3304628615907947	0.7090699405384714	0.6404097365378252	0.30449959247408837	0.34233792709408195	0.07927702946982657	0.0	0.0	0.0
YDL014W	1.0	0.04345099004391165	0.0	0.04738151894494192	0.0	0.0	0.0	0.0	0.0	0.0	0.0
YDL015C	1.0	1.3434576378143943	1.6467803339929177	1.5898420475892365	1.0351201798889698	0.7077558090568732	0.5884896909357997	0.29687223944304225	0.18331336828617267	0.04343337289189869	0.01527617191417554
YDL017W	1.0	1.1902467629014986	1.0963570272301733	1.1329259616951177	0.9495730577797205	0.8218852634438504	0.43811103763931164	0.351713170460512	0.21373722567005657	0.25827344957476783	0.0
YDL018C	1.0	0.8180772608701495	0.8179717004732582	1.2584694817986186	1.0150608546529414	0.5335901947946867	0.6027803586338886	0.3526460966427449	0.33018716244396795	0.0831224895099093	0.0
YDL019C	1.0	0.0	1.8139725354835303	0.5543637715484728	0.2848719172488846	0.11903165884863606	0.0	0.0	0.0	0.3615828293339739	0.0
YDL020C	1.0	0.6977717812200939	0.5335213340086998	0.21739755747407385	0.13964309668845398	0.0	0.0	0.0	0.0	0.0	0.0
YDL021W	1.0	1.2878873444278995	1.311641679282374	1.7185276916086438	2.03208634282761	1.0950912615716988	1.113240146078213	0.636330289805913	0.2752935466274538	0.0	0.008478275412576515
YDL022W	1.0	0.0	0.23256058152509512	0.15398993652078646	0.15826217622941166	0.19838609810368812	0.15333886310423603	0.0	0.0	0.0	0.0
YDL024C	1.0	0.9179021646323561	0.9302423259292897	0.38497484130196613	0.7517453373748565	0.09919304905184406	0.07666943158063314	0.14203801113155545	0.0	0.0	0.0
YDL025C	1.0	0.33891772236511036	2.511654280665196	3.510970554259622	5.127694511318637	3.094823129940644	3.496126080225061	5.226998810079849	0.9575427709913087	4.097938732328237	0.847827541373696
YDL027C	1.0	1.678449672060355	0.9701098541703398	0.5631631964506917	0.34365501122219094	0.2040542722592771	0.12267109051858353	0.12986332440532483	0.0	0.0	0.0
YDL028C	1.0	1.694588611593609	0.0	0.2309849047548334	0.0	0.0	0.0	0.0	0.0	0.0	0.0
YDL029W	1.0	1.0067849986089377	1.132706832097799	1.1087275432184183	0.8434443041182267	0.5041340845115787	0.5087242283250728	0.320838801620147	0.14785586904280187	0.13470732856611947	0.009974441662657799
YDL030W	1.0	1.8338698673630445	2.102602518116471	2.3161774019643673	2.042232466355098	1.2392337086239404	1.222509840929008	0.9028169476065844	0.3279256065919419	0.24765947216469275	0.023228151821375408
YDL031W	1.0	0.3279848926982539	0.5401407054434247	0.44706755775959867	0.827047501821935	0.4991650209559644	0.35614187582424944	0.2565847942553738	0.07722119121967366	0.0	0.0
YDL033C	1.0	1.2986566931602601	1.604015973585031	1.5197511498280174	2.06776189225996	2.046899554380806	1.5735146898524381	0.9451501302911386	0.6711748397071869	0.03379278779946092	0.11885432825321894
YDL035C	1.0	0.5083765835677102	1.654502422955428	1.7026887268211934	1.8855807859065334	1.0712849297103229	0.7754565366264699	0.4869874667764372	0.2564846708040679	0.39601928929909436	0.03633546606100411
YDL036C	1.0	1.0806072307670063	1.2740275333933762	1.2854812091044199	1.4862882631159355	1.0350579030657276	1.173375648575402	1.0704313877309486	0.36428257581541673	0.41922646872648495	0.0
YDL037C	1.0	0.9683363496714034	1.2159596120633587	1.280316329394412	1.248010304277713	0.7481989985061187	0.9200331789936713	0.5032203823323929	0.29068262691779473	0.9125661884486301	0.012111822020334702
YDL040C	1.0	1.1523202559657777	2.6232833591122384	2.513115764334827	2.848719171804483	1.1903165884863607	1.3616491047577959	1.0908519254206717	0.38301710839884795	0.04821104391119652	0.0
YDL042C	1.0	1.2030285565115477	0.8627820046059562	0.4937081935671012	0.6741243841193378	0.3634554468442027	0.36520400992939667	0.29491861851674234	0.10050544350297022	0.0	0.0
YDL043C	1.0	1.1843898896956777	1.2153165870136509	1.3859094290641882	1.5877269938016854	1.6638834029416663	1.0535863823169063	1.1607407361142725	0.5148079413887242	0.36935880420811495	0.022791062936698216
YDL044C	1.0	1.5030264213017264	1.4924322535423566	1.3176182397059972	1.4367453220118673	1.1075119562337175	0.9920357755745229	0.7114251691004885	0.3122422080081693	0.14672926411248197	0.04423448041802125
YDL045C	1.0	1.2531411578769225	0.938059488426293	0.5823148863142942	0.31120461543608635	0.27007183094175063	0.11597056876790693	0.11458528624438566	0.020116444766996037	0.050641852843235684	0.0
YDL045W-A	1.0	1.0193014205523727	0.9494766599340535	0.6564834137475852	0.4605072347327782	0.32219095630385647	0.15218593938535213	0.0897082175717989	0.04949704173068798	0.0	0.0
YDL046W	1.0	0.5281834631868575	0.8335937723834473	0.9239396189049445	0.9125767045159935	1.1903165881368125	0.7288574531988764	0.6493166221274339	0.32643503544152436	0.09391761798545212	0.03303224185896085
YDL047W	1.0	0.14735553143415345	0.9100196665306018	0.4820554536107438	0.2064289255105489	0.051752895148501094	0.08000288511373106	0.04940452559248234	0.052040367985876995	0.0	0.0
YDL048C	1.0	0.7932116905271567	2.523529714425313	2.7718188575609877	5.071124200474706	3.672253304866063	4.404414154804045	2.852848563771397	1.7571928508647074	1.6155828542995823	0.1443110708420079
YDL049C	1.0	1.3212046802917456	1.9393187478124816	2.756158864792946	3.846575606400744	4.589780066529433	5.106963832794609	4.246695791330985	2.3938569278112323	3.0336186538182397	0.1724394999416163
YDL051W	1.0	0.6147037118862152	0.25992064986804514	0.1539899364944214	0.13964309663084856	0.0	0.018039866248819935	0.0	0.0	0.0	0.0
YDL052C	1.0	1.3644739464623572	1.4859715068362478	1.4639043312289048	0.7892555281003341	0.7265568784523425	0.6691150390241025	0.5460162503647432	0.27980145898796877	0.04695880899272606	0.0
YDL053C	1.0	1.0860772466791402	0.8372180934096074	0.8525442852082752	0.8459832694418206	0.7899373724456049	0.46838052733814317	0.21176576202829742	0.1740986856466715	0.18079141466268114	0.030830092408176493
YDL054C	1.0	0.8472943058184114	3.298131882280372	3.107796901339902	4.359403583232402	2.380633176747543	4.516526515506473	4.441915982733545	4.243655461704395	8.163006297708346	0.8092899256096454
YDL055C	1.0	0.5980900984186899	0.7387218472128355	0.543493893584543	0.3351434320844948	0.0700186228577763	0.0	0.133682834015104	0.0	0.0	0.0
YDL056W	1.0	0.33891772236511036	1.088383521439088	0.776109280328839	0.9305815963870414	0.3332886447944245	0.2760099537307938	0.24998689954705364	0.11969284637733538	0.0	0.0
YDL057W	1.0	1.2552508234339574	1.4341235854756205	0.9153846230032718	1.2045510078660475	0.7274156926044129	0.7326190128500578	0.37876802959947026	0.0664960257586325	0.29015906055458196	0.0
YDL058W	1.0	0.0	1.9535088852659805	1.6630913145993047	3.9882068424408788	0.9522532707825533	1.8400663572928082	2.4998689954705364	0.0	0.0	0.0
YDL059C	1.0	0.6613028727830974	1.0209976749740206	1.5999929994338797	2.0149477074217317	1.5967661552795807	2.4459418665943438	1.9677461046760345	1.4012821038716459	0.2939697799757615	0.6410403360369085
YDL060W	1.0	0.3279848926982539	0.22505862717610933	0.44706755775959867	0.3675766673782989	0.15358923722231432	0.05935697928932408	0.03665497060791054	0.0	0.0	0.0
YDL061C	1.0	0.6725944489393806	0.6689113631957752	0.9715653727902948	0.9006259925507962	0.9939757077281933	0.8631239101206147	0.8375849726883885	0.2529591082856223	0.08076592405583856	0.039332205505931604
YDL063C	1.0	1.7459397816675706	1.1416610363733815	1.3719103441205835	0.8200858224445433	0.7033688931158162	0.3624373128767312	0.3959847583098191	0.14508223803889292	0.018261759058407562	0.0
YDL064W	1.0	0.9650382012135181	0.38781219589271854	0.3021055976554498	0.1604183366910917	0.1556817336213699	0.12534511972953807	0.07740491069440648	0.026091083678979478	0.029557179500926803	0.0
YDL065C	1.0	1.0038008976150443	0.124427317500448	0.017654897187074182	0.0	0.0	0.0058600839409491635	0.0	0.0	0.0	0.0
YDL066W	1.0	1.2759255435921477	0.7879699705702171	0.33696621423052986	0.3463148799573756	0.16804469487800427	0.05411959877874537	0.0	0.0	0.0	0.009974441666673174
YDL067C	1.0	1.0324645844798812	0.9518042342637419	0.5200984614168255	0.49050793685638394	0.3231985439101228	0.22543859353972875	0.10535269698226218	0.05548674996139082	0.02394588274125626	0.0
YDL069C	1.0	1.046459102866013	1.3731266207021176	1.4576895986152603	1.1954784309452342	1.3136163148963322	0.9493569455051216	0.7198101598959401	0.267043800675434	0.08643414247875665	0.06080038145619281
YDL070W	1.0	0.9489696224741714	1.5814119543271425	1.564537755447603	2.013094881773495	1.1427039248009088	0.9813687237551751	1.3484141854335585	0.8458294476684982	0.35354765534877447	0.19217424266681798
YDL072C	1.0	0.6977717814213772	1.8878447204313762	1.956578017467948	1.2847164897511623	0.700186228577763	0.8659135802562621	0.133682834015104	0.0	0.0	0.0
YDL073W	1.0	1.35567088941176	2.2325815819756456	5.17406186815074	2.943676478215662	1.785474882729541	1.7480630398732686	1.0226736798252434	0.23938569274927995	0.0	0.0
YDL074C	1.0	0.5295589410450433	1.3953634890928792	1.6168943342120594	0.5341348448504188	0.371973933954677	0.5175186630505821	0.5681520444931658	0.0	0.3766487806528845	0.0
YDL075W	1.0	0.1129725741062406	0.9302423259942766	0.3695758476989819	0.7596584458145288	0.7935443923242405	0.552019907112286	0.22726081778456722	0.1595904618328533	0.0	0.0
YDL076C	1.0	1.177079514714148	1.1530548589855778	1.167372812353555	1.3532837586567965	1.054891347751692	0.864941371752835	0.7212469069599519	0.2221843255960553	0.1659961092627509	0.00507681162454697
YDL077C	1.0	1.343984071319966	1.5878274185865588	0.5097597899462839	0.19646339122467246	0.0	0.0	0.0	0.0	0.0	0.0
YDL078C	1.0	0.9949878088925063	1.6897979868477877	1.8563557492815457	2.0123979477344958	1.9875010930265986	2.6166081234198266	1.5220219910933597	0.7357266702045555	0.18797884093508446	0.07000410889661661
YDL079C	1.0	1.6945886122431366	2.1163012915247776	2.2174550863099425	2.4688899498631844	2.202085688289387	2.0547407660530044	1.3446265048806605	0.4189249623019924	0.4419345692363754	0.02826091804514517
YDL080C	1.0	1.016753167095331	1.1441980609790097	0.9054608270503121	0.9305815963870414	1.0236722661836337	0.5336192437517869	0.31816514487806824	0.11969284637733538	0.12052760979448822	0.016956550827473917
YDL081C	1.0	0.9089157100136193	0.6596263766612672	0.4451709076176215	0.2589744703229311	0.19477907816377288	0.15055088387630997	0.030990111527645612	0.06528700713781091	0.0	0.0
YDL082W	1.0	0.2780863362740154	0.37209693031152274	0.464338885706055	0.35061159047073726	0.24416750531257833	0.14626168483579657	0.11654400914016971	0.036828568117858874	0.037085418395831155	0.004347833545216212
YDL083C	1.0	0.23108026527246264	0.3424983110185568	0.49556761415328365	0.3884617054532891	0.1514948385787361	0.07527544190704759	0.0723102602166563	0.0544058392752876	0.010957055438452993	0.0
YDL084W	1.0	0.6354707294486007	0.17442043614382136	0.038497484130196616	0.0	0.0	0.0	0.0	0.0	0.0	0.0
YDL085C-A	1.0	1.7942702947735665	1.4261435659307868	1.0326383981495284	0.8169121155281311	0.7001862283060117	0.69002488397711	0.4094036791074086	0.22882455924102937	0.2658697274460999	0.0062340260385337215
YDL085W	1.0	1.8458911664455175	2.19271405419238	0.9899353064091452	0.5765264992201504	0.3826017605640727	0.5093040811262447	0.22320258886711383	0.0	0.0	0.0
YDL086W	1.0	1.4181031013808274	1.5202118014301826	1.721445396137882	1.2144539631797753	1.5348819169175336	0.8473989805184143	0.5801131403175235	0.32128079819178673	0.2600858948035492	0.035698001738705604
YDL087C	1.0	1.6514143796379825	1.6264427932564065	1.5065512265373384	1.8326155189313307	2.0470412670261364	1.845926442052837	1.0639280325926546	0.2897024307377654	0.5220304117212548	0.03780122795837214
YDL088C	1.0	1.270941458524116	1.1162907909878228	0.5543637716853455	0.37982922290726445	0.11903165884863606	0.13800497681228965	0.0	0.11969284637463998	0.0	0.0
YDL089W	1.0	1.5485033863195683	1.347247506468838	1.6806143071194242	1.6208229773036498	1.282668737116461	1.2928052422252985	0.8130451670317399	0.4436889993998786	0.21819653488252191	0.12425058791353939
YDL090C	1.0	1.2050407909547578	0.6201615507754399	0.15398993658808022	0.23211785858996986	0.05290295949676969	0.020445181758722147	0.025251201986278136	0.0	0.0	0.0
YDL091C	1.0	0.6100519002923221	0.13023392562094904	0.09239396192474546	0.08229633162990728	0.015870887846484806	0.018400663574971953	0.0075753605912981	0.0	0.0	0.0
YDL092W	1.0	0.8669988244946089	0.519205019238351	0.37960309946580967	0.41957879295044015	0.39677219623351667	0.24962140518930648	0.23783108844001935	0.09278515225006155	0.09343225566366326	0.039433839132162606
YDL093W	1.0	1.5439585134611287	2.0775411943217255	2.237987077839888	2.6588045616676874	1.2961225074775444	0.5929102708443359	0.5302752416235923	0.05319682061904131	0.24105521951660214	0.0
YDL095W	1.0	0.564862870604179	0.4228374209766406	0.811946938288909	0.3452992936093458	0.0	0.19515855311408786	0.06886691449851008	0.18135279754668257	0.0730470362412046	0.0
YDL097C	1.0	0.5962441413362791	0.6460016154667431	0.35360652102533763	0.32824747667314286	0.11756213217828045	0.08518825732417513	0.028056891086899124	0.007388447308075334	0.022319927739682326	0.005233503341804094
YDL098C	1.0	1.1230409734044338	0.8586852236799141	0.8419331440091823	0.8596726497477186	0.7747622765603753	0.47362654777515245	0.3630794130131729	0.30454392860555435	1.10543074059699	0.030100386074153565
YDL099W	1.0	1.025672054479352	0.6976817446142364	0.46196980977433083	1.2994157629447942	0.6264824150830828	0.26632539400071	0.3588328701658199	0.1574905873397337	0.5392024647839154	0.022311251088942195
YDL100C	1.0	1.3399072747976835	1.243928691947321	1.1101600081119403	1.0011002779819904	1.107271245043749	0.9770895002684714	0.4316193827343039	0.17629178924859126	0.06540257893803858	0.06572306522911292
YDL101C	1.0	1.1339728304554701	1.175042938066643	1.5213742603661977	1.485046586122788	2.4522311667357153	3.2789152387671083	3.4601741049727797	2.48385154836501	5.210780119729482	0.9115739728851634
YDL102W	1.0	0.8134025336215158	1.0604762516691273	0.8500244498057536	0.7216755237594525	0.3570949765947847	0.5888212344705711	0.3408912267919457	0.23938569278204527	0.024105521958897643	0.016956550827473917
YDL103C	1.0	1.212641391852296	1.1009289913169789	1.2206174787474258	1.5855256556195816	1.1029539033971936	1.5024395032667068	0.7610109955466798	0.38433482783499784	0.4091304185427047	0.062225874590815515
YDL104C	1.0	1.694588611681974	1.2479659373758303	1.2037241519221529	1.0431929365032533	1.0561964094281207	0.6284733687996683	0.19205139533164778	0.1770105474415933	0.6875166473408257	0.017911849464225724
YDL105W	1.0	0.9873980885284454	1.1975954354199287	1.2440446842222	1.0093886827705485	1.0684731580507538	1.1011420718716491	1.1452513650263978	0.6031765483530465	0.5219699634997742	0.20695002969224732
YDL106C	1.0	0.3765752469668203	0.6072415182668432	0.6245147426088927	1.1605892922551235	0.9258017906450408	0.6389119297963605	0.7575360594524083	0.26598410303453	0.08927971093987137	0.015700510022095972
YDL107W	1.0	1.0075932285161022	1.1030914069945017	0.8864826080054046	0.9303249548764216	0.8444813636087405	0.47244947038967006	0.21497644928658827	0.12131031726418073	0.12215636125417338	0.017185693406096415
YDL108W	1.0	1.2915068546452542	1.9440258316309247	1.9914038396090439	1.8530503355544412	1.7970313543652539	1.4827719192580482	1.0480474608345054	0.6972398818310807	0.2749901776468213	0.07819768583502029
YDL109C	1.0	1.38862122300797	2.3449858626857845	2.4253415001310334	2.3079900695735023	1.818539232461536	1.64839277891263	1.3256881035664627	0.8312003218878558	0.21761929536841124	0.09420306012307078
YDL110C	1.0	0.9414381174804177	0.3100807752698267	0.41063983072007454	0.2637702937035633	0.9919304903298738	0.46001658922525857	0.3156400246894598	0.2659841029965098	0.0	0.0
YDL111C	1.0	0.5248725789602426	0.6791592203493119	0.8299103661707881	1.0125978179983897	1.2166510263628563	0.8915365760156723	0.673737822634416	0.28599175682525646	0.21865628323425518	0.09378623245022967
YDL112W	1.0	1.6004447998307705	5.271373180689638	3.747088455653356	6.383241108987352	2.3145044770561705	2.453421809961782	1.1994320939111955	0.5984642316375917	0.0	0.0
YDL113C	1.0	0.5648628705312031	3.720969304433348	0.61595974624101	3.1652435242272037	1.9838609805824803	1.226710905150211	2.651376206954335	1.1969284637464	4.821104391119652	0.0
YDL114W	1.0	1.3994022083014683	1.1793072068489057	1.4783033907949	1.7276103368264433	1.2133549738568568	1.0802970229552518	0.7477614005012123	0.4942156235201975	0.023327924471099635	0.07110811636609626
YDL115C	1.0	1.1862120278800832	1.3094949664435422	2.0468816176832774	1.7238403194827163	1.9136628228160604	1.7055999698105373	1.4597137141007668	0.4787713853955084	0.33376876550391144	0.03260875158339949
YDL116W	1.0	1.4723474818209736	1.6241116019267432	1.756999931413028	1.6033774572379849	1.6000977092653985	1.1311883348835863	0.9500247301806343	0.6475186770962	0.35565524199178383	0.013898812152700368
YDL117W	1.0	0.8472943058278057	1.0313556223305562	1.3055668534505793	1.5069311559364396	0.7245405321272986	0.6000216383678636	0.4199384677473506	0.07806055199042891	0.366823160226631	0.0
YDL118W	1.0	1.483441788018497	1.4711500045210812	1.174849739729186	1.1346336216195054	1.1865136601863382	1.308034391928353	1.0128716960865327	0.6233205738538296	0.3311621226963349	0.10293113919203173
YDL119C	1.0	1.4794027562274012	1.4662390947546227	1.1703235178108022	1.1364731514391448	1.1865378055690055	1.3084916321783435	1.0172627081930745	0.6193629828704639	0.33288577933972163	0.10227760814322431
YDL120W	1.0	1.0284767361100176	0.6625782605837365	0.7496113893126334	0.5195777107204477	0.5689563566990327	0.3298232150614571	0.18581073154690633	0.0903342236883051	0.04927229329979755	0.007998373031558793
YDL121C	1.0	0.9715641373167108	1.0418714051500892	0.7145133056973624	0.8482852646753875	0.9998659342007952	0.9772796876799404	1.1110528870278826	0.4149352006741702	0.09106530515038537	0.08666681533464317
YDL122W	1.0	0.16945886114747713	0.052326130828225535	0.04619698096017188	0.0	0.0	0.0	0.0	0.0	0.0	0.0
YDL123W	1.0	0.028721840875800573	0.0	0.0	0.0	0.0	0.0	0.0	0.0	0.0	0.0
YDL124W	1.0	1.1849379013542007	0.7553847456059513	0.9934087635899158	0.8353387045654287	0.554884424488424	0.5534034156172436	0.5467929450049516	0.2159870911890213	0.09062226298537525	0.006374643166957148
YDL125C	1.0	0.5273616011611639	0.5095103197189628	0.5367284096750398	0.4137144026335056	0.38030861962292134	0.2901349444967153	0.1414486418051537	0.06456460592796469	0.03500801943094771	0.0
YDL126C	1.0	0.0	0.4651211631386101	0.20531991547612038	0.0	0.0	0.0	0.0	0.0	0.0	0.0
YDL127W	1.0	1.2911151328853068	1.306768981661032	1.2905823258736715	1.145516704757359	0.6423930795346757	0.9784479839168211	0.5771703309243565	0.32298069654024236	0.21044503290967292	0.0
YDL128W	1.0	0.6262610087329561	0.7583497222712494	0.7431688242535575	0.4954294213763873	0.5951582942367972	0.44001586817610655	0.29642715359899485	0.07806055199042891	0.41922646883043535	0.0
YDL129W	1.0	0.9734870746716882	1.0984776401999006	1.258130545462826	1.1920172424285171	0.6078212366624653	0.5089545244483541	0.483533654923399	0.12733281528131743	0.10257668917574578	0.0
YDL130W	1.0	0.5489512406427903	0.21618307586628552	0.1431455749416605	0.13374268419446775	0.016765022382096744	0.01295821378897312	0.016004282948000964	0.0	0.01697571969620417	0.0
YDL130W-A	1.0	0.9408083930911876	0.6673477555581497	0.48205545361849145	0.36839623645586594	0.22691654029951555	0.14769763407738856	0.04940452560265945	0.012009315691522401	0.012093071216954536	0.0
YDL131W	1.0	0.0	0.34884087224785365	0.0	0.23739326431704025	0.0	0.0	0.0	0.0	0.0	0.0
YDL132W
YDL133C-A	1.0	0.1639924463049745	0.45011725457298096	0.5960900770863856	0.15315694476303413	0.11519192791121668	0.2077494275015962	0.07330994123789732	0.03861059560983683	0.0388798741270826	0.027349275528062985
YDL133W	1.0	0.965271994356968	0.49455921140730214	0.18712701155293107	0.16827876970660077	0.01506729859417806	0.0	0.0	0.015150993217754762	0.0	0.0
YDL134C	1.0	0.6162140404105899	0.3012716623286762	0.27298216020574484	0.09711542628734839	0.013526324865797036	0.02090984496894771	0.012912546459226534	0.0	0.0	0.0
YDL135C	1.0	0.8472943058092669	0.43462141453950287	0.5452758408653184	0.46700314301000106	0.751265387747791	0.4600165894078805	0.2887330061868771	0.12754155757855004	0.0	0.006949406075570526
YDL136W	1.0	0.8852328570643524	0.6664422633579997	0.5033402404116147	0.6165138507921145	0.630690132588692	0.41195515476511746	0.32223548792936885	0.16971373739214388	0.18888655263476692	0.018981213612572503
YDL137W	1.0	0.0	0.0	0.0	0.10550811750633161	0.0	0.0	0.0	0.0	0.0	0.0
YDL138W	1.0	1.0314887199200544	2.9727309108848354	3.253874309938451	2.0642892551054888	1.2420694835045165	1.000036063847251	0.444640730332341	0.10408073597175399	0.0	0.0
YDL139C	1.0	0.7100231613060994	1.1926849936875885	1.0529814657187877	1.289085212344855	0.8844251745512564	0.7195790228098937	0.47610506517564294	0.23403629181424282	0.04040031613349727	0.0568376005331541
YDL140C	1.0	0.0	0.0	0.2309849047548334	0.47478652880517125	0.0	0.0	0.0	0.0	0.0	0.0
YDL141W	1.0	0.8472943058979967	1.3053400385044833	1.892585994743755	2.159512921509793	1.6318856453905064	1.6471561747765093	0.7880818681804578	0.42471655170820516	0.13607955938959854	0.0
YDL142C	1.0	1.590838288477989	1.7275928907792422	2.583259751779706	1.9766622826822928	2.639749713013191	3.4297835510344568	2.0948191025819582	0.9770844601647519	0.0737924141237646	0.1787935630877697
YDL143W	1.0	0.7296145409427683	0.5038812597231704	0.3978073360694787	0.3956554405933651	0.20665218548539038	0.15333886312261139	0.07101900553801938	0.0	0.0	0.0058876912582859885
YDL144C	1.0	0.8408264103246262	0.7669173372533785	0.9662574645229028	0.8770865647336885	0.7450836661586073	0.5969680932442393	0.36431123462603665	0.13705287751354872	0.04600290449926174	0.006471965964339834
YDL145C	1.0	1.0428237609761737	1.3953634886865718	0.5685782271342437	0.21913224401453185	0.09156281448931047	0.07077178295566226	0.0	0.0920714202784907	0.0	0.0
YDL146W	1.0	2.118235764129601	2.9651474130006292	1.2704169767041356	1.06826968924391	1.0415270142340975	0.9200331783630674	0.9942660774377658	0.7480802896279648	0.0	0.0
YDL147W	1.0	1.1931287162870592	1.2387410570262654	0.8390880218046766	1.2693272506889175	0.8380800472850698	0.6759427437444666	0.3362532508717725	0.17098978056863398	0.036896207082109694	0.0
YDL148C	1.0	0.31898138581752367	0.3119047800509248	0.44566499307171026	0.3463148799573756	0.2940782160566358	0.1515348766159129	0.026736566813784047	0.04224453403498629	0.056718875217042705	0.0
YDL149W	1.0	1.4655901505846691	3.8089651990618227	2.9965609281397443	3.746963956955185	2.9275353934495825	3.257414767499583	1.0748822462872938	1.0351813740892344	0.29317526694591023	0.13748554721756015
YDL150W	1.0	1.2885934241774935	2.354675888313618	2.483087727832873	2.759696699072448	2.715409717983974	2.625928032406858	2.059551161723944	0.9725043769683217	0.6151930084517789	0.12364151645425155
YDL153C
YDL154W
YDL155W	1.0	0.4121972298808386	0.1885626335619824	0.04994268212949697	0.0	0.032170718608929554	0.0	0.0	0.0	0.0	0.0
YDL156W	1.0	0.4878361155488091	0.137422161816104	0.05599634057209189	0.021581205858006467	0.009017549915206568	0.0	0.0	0.0	0.0	0.0
YDL157C	1.0	1.0664221435897592	0.4270293436468064	0.2588623933731804	0.08185974635827578	0.03078404971285516	0.019828301270158347	0.0	0.0	0.0	0.0036544290577056084
YDL159W	1.0	1.0225965759938593	1.2269575505973314	1.5850343463795595	0.9905029306400046	0.8722147412627922	0.84865129427291	0.4799905202745223	0.21668532527322057	0.14546435660801357	0.03654429056627611
YDL159W-A		inf								inf
YDL160C	1.0	0.41423277177067097	0.4031050079465335	0.39010783936811305	0.2532194819766861	0.052902959496328214	0.061335545259234465	0.025251201974833885	0.026598410309520655	0.053567826576142764	0.0
YDL160C-A	1.0	0.7702675510082974	1.6218835360494235	1.9678713973242457	1.8374855271168269	2.2337759357862232	1.636942149738396	1.3281476368407672	0.6373255458891351	0.11739702251176581	0.07156985740177471
YDL161W	1.0	0.7448741148517585	0.3833416177479921	0.33505502674471427	0.250436850298529	0.05232160826815068	0.040441018843806596	0.0	0.013153060038795215	0.026489584561810355	0.0
YDL164C	1.0	1.2581036660643932	1.5010728441973655	1.0779295557244177	1.1078352337558277	0.793544392249181	0.5018362794315916	0.4820684013981077	0.3082997557808017	0.054785277175222684	0.06422935919018175
YDL165W	1.0	1.4556081663803768	1.0495041626870811	1.3740640492219889	1.5704477490200686	2.04490285712299	2.036654644011453	1.335400104621438	0.5933491528344709	0.5356782656590686	0.07246389242027022
YDL166C	1.0	0.9623589645191386	0.9733091003380308	0.866906309692269	0.9847424302306518	0.8082396590425127	0.6417515383172769	0.5260667078001499	0.12560360421615835	0.386878747487827	0.026167516709020473
YDL167C	1.0	1.6004447996406699	1.7829644582862607	1.8735442280167791	1.041892660359097	0.7770122173680375	0.4983513051841309	0.5997160468605474	0.23273609015521374	0.11717962056105596	0.035326147549715935
YDL168W	1.0	1.4596951410560366	1.5197028100955745	1.3081521346321392	1.1282056128710398	1.2845990908444886	0.8016130671712909	0.9225439142253187	0.3555233061500103	0.2625353876992692	0.08394332093707557
YDL169C	1.0	1.7336945023267702	1.5134327072313662	1.5920190359758823	1.4097507699092962	1.2727231211803138	1.1535800623352248	0.8740800681346749	0.5524285216709443	0.1205276097389797	0.07826100378963011
YDL170W	1.0	1.16067713106443	1.1277595323164507	1.9238194820277699	2.536530771018262	2.625218777491998	2.2559717679450313	1.307527993001348	0.7870214557269123	0.28068073512623504	0.11614075910687705
YDL171C
YDL173W	1.0	1.1468427976187607	1.7195388445779747	2.0625318766261795	2.4362783486208555	2.0319545792728864	1.5705616888167595	1.6183724901094132	0.6649602574368435	0.28001363877391383	0.06851131644130233
YDL174C	1.0	1.076769847444124	0.9011722533673052	0.4812185519072534	0.43522098482627364	0.07439478682435438	0.0	0.011836500928628552	0.01246800483566904	0.0	0.0
YDL175C	1.0	1.4770400738146163	1.0276663536552149	1.3671809234283547	1.3088709711835147	1.2385726665028443	1.6038416225930074	1.1055931676142687	0.5418527503418616	0.3501815689717884	0.07447133810233263
YDL176W	1.0	1.2709414587639567	1.09635702709619	2.1118619868758217	1.407402924024092	1.934264456456607	1.1828998014082572	0.7507723444934087	0.5557167867801476	0.36588738679176974	0.03027955504713636
YDL177C	1.0	1.0887512323484996	1.03387035708093	1.417026566637991	1.594101920386653	2.1709400993792163	1.7113570532388456	1.2776061519677904	0.7380025241739945	0.29351283213407164	0.0834648874813456
YDL178W	1.0	1.2201038005846443	1.1348956377038926	0.7021941106645648	0.7849803941908432	0.6665772894976129	0.5888212344356019	0.30301442374317233	0.06383618472401648	0.06428139188159536	0.0
YDL179W
YDL180W	1.0	0.8119903765274122	2.034905088639687	1.9826204340831535	2.828936401335135	2.4674270957113777	2.2521645535549917	1.3256881044341247	0.6857402659261533	0.891402113946836	0.04415768445813096
YDL181W	1.0	1.0329564046607316	1.000659075923487	0.8981723791072475	0.5863897366175773	0.43629133931441766	0.21992824994891585	0.13128612980966084	0.03814911438609993	0.0480189680437537	0.0033777989694855405
YDL182W	1.0	0.4984084150134362	0.1641604104827953	0.0543493893584543	0.1675717160422474	0.0	0.0	0.0	0.0	0.0	0.0
YDL183C	1.0	1.4853801412188459	1.6193107153823276	1.10644621052099	1.524006141500599	0.9992781237688515	1.1472018648144866	1.206446316386032	0.6797371522584414	0.773757494975654	0.17793911360444134
YDL184C	1.0	0.08918887429654214	0.3672009181044211	0.17830413711606993	0.16659176443701104	0.12529648302558571	0.11298653073422935	0.09967579728032859	0.08399497990203864	0.0	0.014874167390842283
YDL185W
YDL186W	1.0	1.5324975267723722	1.528833039926136	1.2894983382153324	1.259216445730392	0.9419026917146218	0.7440268314595075	0.6323779277027934	0.2966300975046214	0.10480661719201628	0.040548273721811405
YDL188C	1.0	0.8472943057510431	0.749361873641539	0.34219985904013067	0.3692784113052943	0.022042899787901887	0.03407530292256659	0.06312800494335774	0.022165341922353265	0.0	0.0
YDL189W	1.0	1.7369533273796125	1.813972535141349	1.1549245241163486	1.9228854419945707	0.8332216118720162	0.483017418894341	0.5965596467358161	0.05984642318731999	0.15065951222248913	0.0
YDL190C	1.0	1.1014825974331917	2.6163065422866296	1.3628109384128078	0.9495730574392517	0.3570949764432537	0.32201161265325756	0.028407602217367874	0.029923211593659994	0.0	0.0
YDL191W	1.0	0.3541968000016335	0.29737254673113844	0.2688512826527678	0.19069295004465356	0.14147205353765016	0.0904950667637056	0.018627935882210043	0.03433811164929093	0.01975862455288237	0.0
YDL192W
YDL193W	1.0	1.5493381596306712	1.5947011307832506	0.9371387569006583	1.058095692395882	0.8332216119860548	0.6571665564100844	0.6006178756681271	0.18808875857661433	0.12052760975267528	0.024223644040669404
YDL194W	1.0	1.459229082353038	2.2480856218274745	2.694823889969216	1.8991461151331412	1.3887026866117564	1.0478155649258145	0.9153560717430272	0.36572814164695355	0.0	0.0
YDL195W
YDL197C	1.0	1.1611070116176199	1.5504038772426585	1.488569386311296	2.7783804279763733	1.9397751805242693	1.669689843598638	1.2836027666704473	0.5098028641507582	0.15623949410120877	0.015700510024085755
YDL198C	1.0	0.7729702438313272	0.7099217750098851	0.8428922842539924	0.9995505868621937	1.106785599679139	1.5656704976585023	2.4719597721967608	2.309861947035919	0.0	0.7437083695421142
YDL199C	1.0	0.8983361316551616	1.5466679637791632	1.9146700542426276	1.796180361325755	1.7496219731327431	1.8844053060414687	1.1636849099939057	0.9517744408747282	0.8277197298424452	0.2553697413173988
YDL200C	1.0	1.4407735776219983	1.4015104648733543	1.4245765058573392	1.464099428125264	2.7057416729490567	2.253473337208623	1.4666832517869246	0.9069237700237067	0.4831723563177974	0.12698738504969115
YDL201W	1.0	1.228292416597709	1.404728344805504	1.5502342607849036	1.7079569092444524	1.821424041591817	1.599252304486189	0.9761538484768646	0.6828115400366421	0.0	0.03983082409304535
YDL202W	1.0	0.9222250948035843	0.8258273711586105	0.5593920144062378	0.37466147845707054	0.3562852373009312	0.1376920403642195	0.11594939684782002	0.06513896401098346	0.040995785637245694	0.011535068588109862
YDL203C	1.0	1.363038666013337	1.6380354000582908	1.4059950729925546	1.8062530982256715	1.0091814556649317	1.1700421950479347	0.7163656213463454	0.27321193192930754	0.28821819732092435	0.009215516753623181
YDL204W	1.0	1.3274277463901942	0.3488408722306124	0.6775557208739571	0.6805273579005304	0.4166108059264966	0.2606760673912617	0.20832241628445908	0.03989761546276407	0.12052760979173872	0.02826091804514517
YDL205C	1.0	0.3152722999033415	0.7139069014035109	0.6446090367663444	0.9937392462639884	0.41522671696671476	0.14977284308177716	0.1057027059544636	0.0	0.0	0.0
YDL206W	1.0	1.0019100551350058	1.2935121396018	1.915320086927988	2.2872927665475933	1.8767035264328729	1.7796262222595174	1.2690111359522391	0.7863033702202742	0.035190543006498626	0.02475408879980081
YDL207W	1.0	1.2999583869796585	1.5865091728032232	1.7466255818245637	2.1723109673848815	1.8099334426982907	1.7140344157902905	1.1051724699289727	0.3935107279103303	0.19812757776925355	0.023228151821375408
YDL208W	1.0	0.7903864794487835	0.7705738669757672	0.799828327286084	0.6448593151405815	0.6262486529795429	0.4737484280079746	0.28407602236171425	0.1295183785428298	0.03148109209728251	0.02214474921211433
YDL209C	1.0	1.1382842694344528	0.887958583761442	1.007934130296283	0.9303897634102326	0.7815209923779193	0.9293264433855533	0.533718587304092	0.33852522206788704	0.2861008919076587	0.021409786397467254
YDL210W	1.0	0.7908080188805569	1.9535088845423565	0.6775557210247958	0.6330487048454407	0.7935443923242405	0.18400663574971954	0.0	0.0	0.0	0.0
YDL211C	1.0	1.5063009886934473	0.9302423265813816	0.3079798731761605	0.10550811750633161	0.0	0.0	0.0	0.0	0.0	0.0
YDL212W	1.0	1.4270219893170846	2.0379650959651845	2.030235742657738	3.448449525421499	4.291404543443636	4.200677804821572	3.244447202207218	2.630092808942766	0.0	0.45738064735165856
YDL213C	1.0	0.4779608904654803	0.4364983222244431	0.30324172122657095	0.5453958073599295	0.3052093816494968	0.2453421810262057	0.13985281096118457	0.04296666278662092	0.04326632144425525	0.01739133418086485
YDL214C	1.0	0.540303615185137	0.6875704147165491	0.615959746053997	0.13761928364021314	0.15525868541026766	0.12000432761406184	0.049404525597500554	0.0	0.0	0.0
YDL215C	1.0	0.5648628704844337	0.6976817445021496	0.5499640590394739	0.7460931166122414	0.5101356807313161	0.5476387969191694	0.24349373329965976	0.31348126424327744	0.028697049948075985	0.06055911009180579
YDL216C	1.0	1.0483471924245127	1.4190137178974263	1.1040295452359263	0.8771479940543888	0.4841965784209306	0.5457823943634991	0.3274096528238912	0.11157807713096492	0.07149942952022281	0.014369958330401254
YDL217C	1.0	0.9156244921985146	0.7201876073433023	0.5588344475988207	0.31397173684346735	0.20158587388361268	0.059356979280351635	0.009163742654000644	0.009652648904590149	0.009719968533916453	0.0
YDL218W	1.0	1.6268050675167767	0.7255890142927254	0.8500244498057536	0.7786499072033404	0.2142569859294963	0.09200331789201492	0.022726081777004876	0.02393856927820453	0.12052760979448822	0.0
YDL219W	1.0	1.222898998199879	1.3090523450498612	1.2192192912340125	1.5369378350141645	2.711958412521981	3.0920702710334504	4.029779449186009	2.8750962061807246	12.450377835436466	0.769163130395483
YDL220C	1.0	1.5503683037885794	2.523529714425313	2.241045034392327	2.303219756576539	1.823463709841787	1.7421904883468016	0.5560637031400675	0.3565318828284594	0.25644172293936446	0.05411665157121331
YDL222C	1.0	0.18319876881690575	0.10370944851492228	0.06867118795059342	0.05774430754405375	0.03217071860728068	0.012432880797051063	0.007677730330012411	0.0	0.0	0.0
YDL223C	1.0	0.3954040094402784	1.2093150236556869	1.047131568586905	0.9495730574962821	0.3967721961621202	0.24534218093879376	0.4166448325213955	0.19948807726825452	0.0	0.0
YDL224C	1.0	0.8472943057968045	0.6976817444957073	0.2309849047548334	0.23739326431704025	0.0	0.0	0.0	0.0	0.0	0.0
YDL225W	1.0	1.0533929201291903	1.0370944842072551	0.8864826074105255	1.809321636098596	0.9972922761749586	0.7708386090514763	0.5835075049036066	0.22644592549825182	0.1140126037598465	0.0
YDL226C	1.0	1.4121571759187765	1.3953634896068128	1.6938893027551956	3.3235057019582497	0.9919304904043802	0.7666943157493011	0.378768029722168	0.0	0.0	0.0
YDL227C
YDL229W	1.0	0.15886768234369605	0.0	0.0	0.0	0.0	0.0	0.0	0.0	0.0	0.0
YDL230W	1.0	1.3972923638951158	0.9914424789179561	1.248128959212171	1.532644233060629	0.8875167544143798	0.8473989805367361	0.4983789864016429	0.31498117467766873	0.10572597349200483	0.014874167390842283
YDL231C	1.0	1.525129750331594	2.8256110648483244	2.6101294236782904	3.0861124361215237	1.8449907115379323	1.8860680163091585	1.4487877134279432	0.8378499246224799	0.4821104391119652	0.08478275412576515
YDL232W	1.0	0.9009205277486007	1.2305104184765077	0.9746198515206554	1.1899713000710013	1.5569541873844703	1.2422388912328834	0.7767141874540732	0.3939258234612452	0.2339354451603337	0.010731994194126503
YDL233W	1.0	0.8306806914661242	1.0944027363924445	1.186628334269456	1.4802168245553724	1.4937306206723615	1.4251494336634845	1.0694626720485143	0.8331560874538702	0.6144544811056981	0.09143238190999586
YDL234C	1.0	1.210420436754812	0.3588077543316313	0.5015672219684381	0.43409054046544504	0.204054272351054	0.05257332450643761	0.0649316622306798	0.0	0.0	0.0
YDL235C	1.0	1.0428237608667033	0.8706114077633641	0.6554443453202157	0.3327563705775295	0.2848620895488892	0.26736006910751386	0.07769600607004946	0.040920631236216164	0.0103015051099531	0.0
YDL236W	1.0	1.2104204365213005	1.2266931770643117	1.2183819155720605	0.793050026158422	0.49705527858879406	0.5762845185355246	0.4245531759944041	0.144683660389145	0.5033021066743967	0.0
YDL237W	1.0	1.0167531670953311	0.27907269783648037	0.18478792382915915	0.0	0.0	0.0	0.0	0.0	11.329595319997532	0.16956550827473918
YDL238C	1.0	1.21042043653185	1.142869143045957	1.1879223672534864	1.0219214810672756	0.9409169223741217	0.5783065694758754	0.29219247997715825	0.1367918244103285	0.1492246596730912	0.02422364403277523
YDL239C	1.0	1.8599143300675942	2.824760234044715	2.5464677306728745	2.5707953514239947	1.654830379180766	1.2790705171085401	1.2194482907624875	0.46709403467952115	0.6173365378656402	0.04135744104110058
YDL240W			inf
YDL241W					inf	inf	inf
YDL243C				inf			inf
YDL244W	1.0	0.9787710084175528	1.8043493386625702	1.178819513825103	1.5062193322411805	0.9543055403155323	0.9279644993065487	0.6954964678639153	0.330187162366048	0.06234186711772009	0.03654429056627611
YDL245C	1.0	0.33891772218184923	0.39070177699971975	0.7391516954892121	0.6457096789423495	0.047612663539454425	0.07360265430901265	0.045452163547788596	0.0	0.0	0.0
YDL246C	1.0	0.899596423281378	1.4298169086406243	1.7452192810873648	1.793637997980465	1.3078787205044924	1.20399403675822	1.0240765248555823	0.265984103090712	0.3422388919662177	0.010467006683608188
YDL247W	1.0	1.5735465680693812	3.8870840053676154	4.223723974756645	4.205252112558923	2.210587950087275	1.9714996691324869	1.2174686671855082	0.9404437928830716	1.6357318470624478	0.06055911010167351
YDL248W	1.0	0.9308303646268813	1.3167514617003289	1.119138131011567	1.3240525739107871	1.2406116565450487	1.269904952090479	0.5761541862244238	0.35402109505380563	0.11883003782523462	0.0
YDR001C	1.0	0.2636026730002745	0.2790726978559326	0.12319194925172908	0.10550811750549394	0.10580591897744836	0.16356145398407038	0.10100480791454361	0.026598410309520655	0.0	0.0
YDR002W	1.0	0.0	0.0	0.0	0.0	0.0	0.0	0.0	0.0	0.0	0.0
YDR003W	1.0	0.7733692994413658	0.45887792600348026	0.5022759003693781	0.4014973331487697	0.37546899108186593	0.17906686034751979	0.12964543302236348	0.05623153855883142	0.05662370928535337	0.0
YDR003W-A	1.0	1.0875717955519675	1.1454476403061615	1.5410485442168977	1.651123301681715	3.0068818292021984	2.918015679777768	2.543964378497274	1.7953926956609139	8.131116361525889	0.23093809893253672
YDR004W	1.0	1.4388016515662552	1.461182521312681	1.1592827301411437	1.2631113314122953	1.2127753920130369	0.9634309701242069	1.039825440149387	0.39521222860405353	0.7959370454631237	0.08798210337297176
YDR005C	1.0	0.29178346956633344	0.25874289862688327	0.11625730312423557	0.06288563294192667	0.055180239183164406	0.01827880487878231	0.022575577929302676	0.0	0.0	0.0
YDR006C	1.0	3.389177223187218	0.0	0.0	0.0	0.0	0.0	0.0	0.0	0.0	0.0
YDR007W	1.0	1.0742481379106026	1.3829048863699072	1.7076384038500072	2.119582718141916	2.1255653369984033	1.9304267597968041	1.1160129444719542	0.5877773706741274	0.4089329618267158	0.15139777525418377
YDR009W	1.0	0.6052102184706658	1.7442043617337848	1.7158878649476434	2.662195893137857	2.805746244543892	3.2201161257910282	4.119102322309204	3.141937217014746	0.9470026483250846	0.45419332570704546
YDR011W	1.0	0.0	2.093045233487122	1.385909428871182	0.0	0.0	0.0	0.0	0.0	0.0	0.0
YDR012W	1.0	0.6411956908229918	1.2068008553515763	1.298509735218951	1.4885199280345398	0.5469022162408247	0.7957043708267022	0.6449293478463615	0.129397671742658	3.029477760044085	0.0
YDR013W	1.0	1.4165022752455132	0.9946437178672048	1.18927612549523	1.3294022805495018	1.4161715310305467	1.1465028845391565	0.8216352644715373	0.4235285333027337	0.2163316072914673	0.06956533670240207
YDR014W	1.0	1.2991846021533306	2.976775442634194	1.324313454315517	2.3422802088406147	1.1506393688245244	1.4720530860890046	0.9469200741403835	0.27928330809343277	0.2410552195559826	0.02826091804192172
YDR014W-A	1.0	0.6884266234251906	0.7412868535156233	0.591898818662748	0.4154382126795215	0.371973933917898	0.2587593315768836	0.21305701663937207	0.1870200724683743	0.30131902445786646	0.026494610665434855
YDR016C	1.0	0.8134025335492898	0.9010061384768336	0.9503378939266703	0.7596584458145289	0.8094152802411169	0.5520199073078184	0.3636173084605217	0.30094201370284546	0.8540242063486969	0.00968945761437316
YDR017C	1.0	0.12709414586952067	0.10465226167435611	0.04619698096807575	0.0	0.0	0.0	0.0	0.0	0.0	0.0
YDR018C	1.0	1.4367164315628456	1.5470334337189962	1.7273653753483456	1.8372174376474957	1.8631042253851826	2.070074652376568	0.9386859862480423	0.7806055199042891	0.5240330860380442	0.07372413402154672
YDR019C	1.0	1.1148609287505833	0.7711219282199254	0.5835408122043425	0.9245842929165158	1.2529648299860698	1.0410901762044111	0.32893013098533486	0.2519849397723892	0.0	0.0
YDR020C	1.0	1.5966355126247516	0.9114223945139347	0.24567180629582677	0.13722154012241108	0.11696752602545263	0.0691354412077145	0.09195524418201197	0.020755984922756814	0.14630519105641548	0.009801474466492025
YDR021W	1.0	1.1459807876500376	1.094205901613488	1.8079969526960054	2.554966356266886	2.9372560418842206	3.276377147825148	2.534203363818239	1.5241463171993297	1.0318550765615548	0.3293718505473192
YDR022C	1.0	0.39105891028965273	0.30667329422847556	0.12183819155720606	0.1043486875930518	0.06540201033706848	0.010110254707191412	0.0	0.0	0.0	0.0
YDR023W	1.0	0.3081070203089159	0.2537024525285702	0.12599176626885508	0.17264964681787806	0.0541052994800189	0.0	0.0	0.0	0.0	0.0
YDR025W	1.0	0.21360360645498658	0.24624061567595848	0.2018691605199439	0.143632899405497	0.05001330202688911	0.06185096997887862	0.04774386927999592	0.030174667150494053	0.02025674113729427	0.0
YDR026C	1.0	0.7616128591666206	1.0347639356422451	1.4741508536162737	1.4510329868933012	1.0030757764607277	1.4058933968954512	0.9447921638166571	0.3900103982729372	0.4469001261184121	0.10478767367256707
YDR027C	1.0	1.9118435625638321	2.2182701614050484	2.5822927819114843	3.7739442022281016	2.5942797437926024	1.9108381403136685	1.4859361164406515	0.890023729427184	0.2472361226388744	0.04347833545216213
YDR028C
YDR030C	1.0	1.566210686663645	1.4165053596375174	1.6378929618476668	2.3739326433180965	2.542949075581627	1.96552542810209	1.4117717472700817	0.9430345471491125	0.07304703623363025	0.1284587183803635
YDR031W	1.0	1.3635526967437492	1.3564231125075163	1.8908531745570512	2.6102217536113246	4.512130322557276	4.647237358332629	4.5980677102366965	3.501711646134652	4.518383882046615	1.2185056289829184
YDR032C	1.0	0.4841681748357016	0.7973505653916252	0.7259525583827997	0.4747865288246827	0.25506784039092534	0.3285832782050422	0.16232915560844008	0.0	0.0	0.0
YDR033W
YDR034C	1.0	0.7060785879593883	1.5116437797420277	1.3859094288011384	1.7408839390938307	0.8927374413525362	0.5366860210359169	0.5681520445262218	0.2992321159707305	0.0	0.0
YDR034C-A	1.0	0.5366197269061652	0.3953529886268798	0.18478792388767698	0.2294801555896771	0.06447548187229259	0.057502073692603635	0.014203801113155543	0.01994880772853052	0.005021983741322447	0.0
YDR034W-B	1.0	0.6348149287309245	0.3283208209247339	0.1744901448189655	0.14405287868651356	0.07738900419263656	0.0512711988272281	0.017589846579502664	0.0	0.003731504946908411	0.0
YDR035W	1.0	0.8472943059746663	0.45011725461715935	0.46942093578432337	0.6356013207049109	0.4895656937804201	0.30420451892218325	0.128292397156009	0.07722119123672119	0.019439937067832907	0.020511956650575505
YDR036C	1.0	1.2395601877053855	1.2790831977710035	1.1378145312307701	0.6330487049240373	0.595158294121884	0.48557306659454036	0.21042668313897991	0.08866136767817667	0.011159963867483922	0.0
YDR037W	1.0	0.30810702042381705	0.46512116305356643	0.27998170277958206	0.08632482342307472	0.036070199657086105	0.13939896650710015	0.034433457238885905	0.0	0.4382822174472275	0.0
YDR038C	1.0	1.5533728940809566	4.534931339796385	4.542703128560836	5.064389641622383	3.223774095040386	2.7217648209556433	1.7518021372226484	0.6982082705983712	0.15065951223967344	0.07065229511286293
YDR039C	1.0	1.2855499812830968	3.753046625964582	3.6638984903864076	4.092987316197396	2.5448147747752965	2.2524950241948565	1.4497672859488535	0.0	0.0	0.0
YDR040C	1.0	0.0	0.9302423265813816	1.9505391971372044	0.0	0.0	0.9200331788003152	0.0	0.0	0.0	0.0
YDR041W	1.0	1.6029892271499608	1.16908832863918	1.2485670531449429	0.6929316906495246	0.6434143721785911	0.5470467550011587	0.337820134489304	0.129397671742658	0.03257502967093241	0.022914257872676078
YDR042C	1.0	0.6147037118862152	0.6156015391117216	0.3895039570784488	0.36307205130730064	0.4084419664936506	0.21647839497242036	0.11140236161580823	0.023469185559245875	0.12998075558496586	0.0
YDR043C	1.0	0.3389177223187218	1.8139725354835303	0.6467577335188425	0.3798292229757007	0.11903165884863606	0.18400663577253162	0.0	0.0	0.0	0.0
YDR044W	1.0	0.42364715289840227	3.139567850401774	2.309849047548334	1.6617528505614632	1.1903165883152698	0.6900248840614482	0.0	0.0	0.0	0.0
YDR045C	1.0	0.6517648508531747	1.0580228652679886	1.0711607675361323	1.5182734052754245	1.4453844290160256	1.066631872423399	0.5806389027288249	0.4537805714526636	0.0794687537153132	0.04192553774765611
YDR046C	1.0	0.9078153276947329	2.34221728537962	4.157728288697475	5.358305111873381	3.953551525497187	4.14014930561817	3.855317444539479	2.7785839348513406	0.6887291988660476	0.6055911010167351
YDR047W	1.0	1.2535313022995713	2.1408316549799498	3.54387799281432	4.1104806331036485	4.908017714726884	5.873088513438597	5.230111972005392	3.2464635049789794	6.042891121680988	0.836213465550765
YDR049W	1.0	0.9009205280087513	1.9429111878571759	1.5437978450951109	1.3943098066601756	0.7985668253701577	1.0830770336145419	0.40274068990408823	0.16666092535198826	0.22884989202744305	0.0
YDR050C	1.0	0.7034141407083357	0.4475694209530926	0.47068622122633375	0.26874709170742983	0.20212923200217278	0.034718233168215006	0.12863819875926977	0.022583555922076275	0.0	0.0
YDR051C	1.0	0.9802032161313099	1.600564001797827	1.0054637032574176	0.9681921369089276	1.5637492430551043	0.8929733795883192	0.7575360592558738	0.3168340050162721	0.35449296986867196	0.09143238190999586
YDR052C	1.0	1.0746171683351275	0.9869644189913271	0.9915449573627304	0.48636668808468586	0.20322478332031277	0.15707883542296144	0.05542946776344869	0.029193377167470072	0.0587939559951523	0.0
YDR054C	1.0	0.6932407957261681	0.0	0.0	0.04316241169669266	0.0	0.0	0.0	0.0	0.0	0.0
YDR055W	1.0	0.9275642927089595	0.10281625712000281	0.03890272082082665	0.00999550586742076	0.0	0.0	0.0	0.0	0.0	0.0
YDR056C	1.0	0.6903879530470941	0.7752019385230849	0.46196980957592554	0.342901381828573	0.5069866950067976	0.34075302918248096	0.2840760222154445	0.15515739343680918	0.022319927734967843	0.015700510022095972
YDR057W	1.0	1.0099063438312654	1.3389851659052279	1.1759231518363118	1.1318143513586612	0.8175911918605254	0.6133554524017281	0.5853687729565248	0.22971354345555872	0.2921881448436288	0.008563914556026887
YDR058C	1.0	0.9705371139452557	0.8625883390458907	0.6131599293824236	0.3884617054532891	0.3029896771574722	0.11709513191762216	0.0	0.010881167856301818	0.0	0.0
YDR059C	1.0	0.5704555723316793	0.5249882434567628	0.35676876394130436	0.27264968984492666	0.2003503168821584	0.07287391514811102	0.06750321321980295	0.011850776871667012	0.0	0.0
YDR060W	1.0	0.2947110628683069	0.18200393333587528	0.0	0.0	0.0	0.0	0.0	0.0	0.0	0.0
YDR061W	1.0	0.9279890015566016	0.7641276250243986	0.6049604651560563	0.3391332348864122	0.19838609810355662	0.10952775936909201	0.10821943703970467	0.0	0.0	0.0
YDR062W	1.0	1.7814905923092628	2.862284080534252	2.061096073394289	2.093930332611684	1.2208375265628917	1.2974826882745873	0.7284000570821914	0.5524285217678832	0.0927135459895779	0.0652175031782432
YDR063W	1.0	1.0332857387910603	0.7963781863568214	0.7436587179813768	0.7503943184432122	0.8187055559353158	0.6462672084169636	0.227260817757153	0.157644236661333	0.20577884593199314	0.00827148820683946
YDR064W	1.0	0.8658144000412304	0.7739311155458203	0.7876206591874206	0.7523939527741426	0.7740310056180688	0.6535754822889446	0.3601400938854301	0.23546133712650338	0.21734487006625086	0.013898812151870069
YDR065W	1.0	1.706779896405777	0.943627107415975	0.830880952494966	0.6763146237321859	0.4881154355464214	0.33756613035363775	0.23707063726359234	0.08610996142230014	0.3121578382800819	0.05489530840814162
YDR066C	1.0	0.728855316877316	0.23256058149146705	0.09934834616644268	0.08678893534043632	0.0895937217053498	0.03957131950567466	0.0488732941366878	0.012870198534718108	0.006479979020226743	0.0
YDR067C	1.0	0.9144578788596711	0.8125439828676634	0.8845031722271879	1.0016837739674684	1.114107294633938	1.2145559953153031	0.8522280667021793	0.40140893591488874	0.14331026771579086	0.03101808077406376
YDR068W	1.0	1.1594553659790048	1.240323101475614	1.3832078512617496	1.4549014097877402	1.3852222289287572	1.3665989911835432	1.0897887169671692	0.3639782463270081	0.6484526377074739	0.034706390581574834
YDR069C	1.0	1.487087964898205	1.8509923839481974	1.8667351491681505	2.015420367117967	1.287485289463683	1.145347426804394	0.4637975873879092	0.2686982265004925	0.17218229962263096	0.034605205767551696
YDR070C	1.0	0.7432406191865252	0.5140812856011411	0.30797987316751746	0.21656929385147242	0.06960915723702533	0.03228186593224053	0.0	0.01399916332180882	0.021145194702632247	0.004958055797939565
YDR071C	1.0	0.9602668799669494	1.813972535918554	0.7853486764727258	1.07618279858812	0.9919304904043801	0.7360265431284538	0.7575360593302755	0.2393856927765844	0.2008793496528979	0.014130459022572584
YDR072C	1.0	1.5533728940809566	2.7132067850297457	1.7195542915860138	1.6881298801605924	0.26451479739554384	0.1022259087741775	0.0	0.0	0.0	0.0
YDR073W	1.0	0.9584148702296855	2.0015459877968205	2.0069180253057914	1.720128243343507	1.78547488223431	1.923020168974161	2.0770148507780695	1.2361720198232362	0.3260173050945115	0.11119049717547122
YDR074W	1.0	0.5648628707394181	1.0631340868629464	0.8359453701108511	0.9495730577797205	0.11336348463991484	0.13143331127549912	0.054109718519852336	0.0	0.17218229971651192	0.0
YDR075W	1.0	0.6879023080409149	1.0499764869135255	1.244116715591755	1.5324792913585654	1.8502941030342945	2.2590913701335116	1.7100814016315826	1.350988563437798	0.7637393095350838	0.3189846195066802
YDR076W	1.0	1.0069294649878089	1.4762541258695525	1.7005845165210023	2.146860825382423	1.9493590502613416	1.9200692422217212	1.7291583955653786	0.8673394662460747	1.5720992572284034	0.14744826800157337
YDR077W	1.0	0.2990450491288317	0.0	0.0	0.0	0.0	0.0	0.0	0.0	0.0	0.0
YDR078C	1.0	1.0285075387248406	0.854962600104001	1.1963148827836938	1.3777042626691907	2.1673394529874517	1.5262978172310155	0.9392571371602136	0.5811675776789565	0.4876839700561898	0.11271695637257001
YDR079C-A	1.0	1.3153799712674787	1.112387676413105	1.8026514249863455	1.583728490890563	2.5221393446478797	2.0137789158260144	1.736240863162013	1.0420810750340401	0.8259934097073045	0.2312256930489124
YDR079W	1.0	0.5840922449171838	0.3503253014973428	0.12581305455004124	0.09293693756522337	0.06078212366053605	0.05089545246680716	0.05318870203330165	0.015279937837730302	0.030773006757204565	0.0
YDR080W	1.0	1.0095421516462033	1.751626507231661	1.6906129204520215	1.0707951498621657	0.9117318549208935	0.3915034803784899	0.29012019286667395	0.20373250447340538	0.0	0.0
YDR081C	1.0	1.2812743161946014	1.9398955818330432	2.839424196888423	1.8296651599773701	0.958059693201132	0.7853941771982662	0.4157210082675946	0.23354701733976058	0.08819093399272845	0.0
YDR082W	1.0	1.4187253489413552	1.7847672532247243	1.9123401422828397	1.976436945034476	1.4532935092317811	1.4977284308977103	0.7663446180916617	0.3340265480116188	0.05605935338332782	0.019716919563503826
YDR083W	1.0	0.8406226966773069	1.0327887236885585	0.7784373171413722	0.9047113382139608	0.8247862970645339	0.7679017082639185	0.4652583670621817	0.42410851068534905	0.08541326673197401	0.04673065186790344
YDR084C	1.0	1.179877117372312	1.1410682734826822	1.2779725575611316	1.2069339797306884	1.0957587284562835	0.730867478593075	0.4194767430921404	0.22931807014396416	0.6533272306446057	0.05942716410760492
YDR085C	1.0	0.632309183456883	1.1037949991654858	0.9653100501464436	1.1338185759815553	0.3375524654126004	0.4531506702773795	0.25439643790079924	0.21437524726443768	0.0	0.01265414240838167
YDR086C	1.0	0.8246997911443659	0.530238125647928	0.523565784407513	0.2912024042745269	0.23012787376490487	0.08586976337420202	0.03787680296561533	0.03191809236200824	0.0	0.0
YDR087C	1.0	1.0293056752903542	1.1886429723892966	1.403019422128668	1.3505039041824316	1.1903165886963283	0.7087663009082023	0.42085336641262217	0.30144865016971834	0.3571188438952626	0.012560408022452264
YDR088C	1.0	0.6778354445918194	1.3023392562094904	0.7391516953523396	0.5697438343608966	0.11903165882582396	0.0	0.0	0.0	0.0	0.0
YDR089W	1.0	0.6354707292388801	1.3953634889237716	0.9239396190323469	0.0	0.0	0.0	0.0	0.0	0.0	0.0
YDR090C	1.0	1.1788442514753257	1.2942501922442615	1.2319194923063599	1.0734304121952962	0.6900386018123913	0.8266964794166417	0.3622998544081195	0.2948954185077961	0.8035173983924295	0.012287355668450831
YDR091C	1.0	0.4674727205309408	0.3849278591156471	0.12743994751016968	0.06548779708275707	0.08209079921370487	0.03172528202094218	0.0	0.0	0.0	0.0
YDR092W	1.0	1.2305941111140664	1.1295799675973999	1.2429187734231688	1.4017507041863075	0.9777600551659148	0.7119304361435135	0.3922954593504013	0.21373722567005657	0.15783377469940005	0.0
YDR093W	1.0	0.33891772236511036	1.6744361875663727	0.9239396194195408	0.7596584460553779	0.0	0.3680132715954342	0.0	0.0	0.0	0.0
YDR096W	1.0	0.6778354446374436	0.0	0.09239396190193337	0.1899146115220685	0.11903165884863606	0.09200331785204766	0.0	0.0	0.0	0.0
YDR097C	1.0	0.8918887430725049	1.1016027544455258	0.7294260153004519	0.5497528227081417	0.1879447244889057	0.24211399445441498	0.0	0.0	0.0	0.0
YDR098C	1.0	0.1412157176489079	0.07752019384169836	0.025664989420131075	0.0	0.033064349683948016	0.0	0.0	0.0	0.0	0.0
YDR099W	1.0	0.33891772236511036	0.0	0.18478792382915915	0.0	0.0	0.0	0.0	0.0	0.0	0.0
YDR100W	1.0	0.9885100235675941	0.4069810177279374	0.49084292293541815	0.23739326448309828	0.3099782783754034	0.4312655527462154	0.2959125232870016	0.23689209184206783	0.17576943099640657	0.0
YDR101C	1.0	0.9145398856579726	1.040985460055639	1.187922367294314	1.281169998012825	1.0769531038970253	0.7009776601033004	0.6132434766003395	0.284982967529118	0.4782841657729297	0.01345758002113223
YDR103W	1.0	0.0	0.6976817444957073	0.0	0.0	0.0	0.0	0.0	0.0	0.0	0.0
YDR104C	1.0	1.0591178822242338	2.0349050882020068	2.078864143486859	1.7408839388086794	1.5374922600754621	1.0350373262387444	0.6628440518141882	0.2992321159707305	0.0	0.0
YDR105C	1.0	1.8585810580347393	2.0030217823088976	1.9969017580075916	3.216295840663927	4.281299988253616	3.9027213882565013	3.592187120458282	3.1660688395650953	3.0326301821332056	0.7247558014053642
YDR106W	1.0	0.8755374494118228	0.883730209704113	0.5697627652751884	0.8229633165070009	0.4761266354260394	0.33734549894337973	0.3219528252809518	0.0598464231941461	0.28123108951405706	0.0
YDR107C	1.0	1.0551212110625037	1.474346328194879	1.46435713213026	1.8633131696880136	1.437363427857951	0.9373922954514176	1.0505452899147156	0.27100267106491527	0.18192846760821405	0.07998373031558795
YDR108W	1.0	1.270941458845695	1.7635844092687227	2.4253415001310334	2.6772684814656658	2.9592592955614774	2.7984342519757766	2.493556194826215	1.3299205151726499	1.5902948513540847	0.14130459017985364
YDR109C	1.0	1.5425101465500894	1.8068168252559764	2.333539807990133	1.8869721011140508	1.1140142432014055	1.002600259153177	0.4807440376461699	0.0920714202946472	0.1236180613194372	0.0
YDR110W	1.0	0.8275897871468001	1.0384100384195754	0.6231220688953535	1.0158223406218736	0.41522671696671476	0.4493185292612469	0.2378310883617334	0.13917772834440978	0.08408903008837484	0.0
YDR111C	1.0	0.7974534643234228	1.559523899425529	1.494608208263268	2.346004024833004	1.7504655714444075	1.5288786647311063	1.0026212550126383	0.5104547860002716	0.567188751942096	0.01246805207832225
YDR113C	1.0	1.2324280805323256	0.851715376123185	1.1159270721954366	0.9249088217842705	0.3864664247370583	0.20312420828310954	0.1328147635806158	0.06217810198843857	0.10957055427192165	0.0
YDR114C	1.0	1.0059416443100573	0.9115342622562828	1.3506690134780643	1.1734668430943724	1.6046986455701633	1.3105049573343095	0.8431660020079742	0.4731270624651759	0.44299329517419533	0.10818326459005083
YDR115W	1.0	0.9998542221502279	0.9160696585912427	1.3513576702193626	1.1718415425758886	1.6057733471186157	1.304867000648196	0.8451458386462303	0.47081396612900595	0.4407103735140645	0.10803342625668487
YDR116C	1.0	1.03204268814345	1.930427683672594	1.4449582013514417	1.3636725862261774	0.9307738735844009	0.7194244405082402	0.5126183859485741	0.17998924265751776	0.3896757308113857	0.08287036118073411
YDR117C	1.0	1.389007058215833	1.6927360355581478	2.4688878351221986	3.627057744477441	3.239222191298152	3.5745551372448543	2.9059579984107695	2.079908478013364	0.5730001120417787	0.22238099437589148
YDR118W	1.0	1.234628846016795	1.634568658246261	1.5574982156334645	1.6685355160224362	1.4283799059545432	1.7612063710460641	0.8441116091052288	0.3077816050235412	0.2238369895825824	0.012111822020334702
YDR119W	1.0	1.0591178825178136	0.6104715267187311	0.7507009409452743	0.3560898966524913	0.22318436035569708	0.1725062210596334	0.21305701672770988	0.2244240870100453	0.0	0.0
YDR119W-A	1.0	0.8144534413044385	0.3461366795099179	0.2793305826177767	0.2134699122019248	0.1476361660058332	0.09271652194109847	0.07046847063317568	0.027835545675018468	0.0	0.0
YDR120C	1.0	0.6850464600404378	0.6531488671773698	0.4324823749891956	0.2828515489817319	0.3039106182584281	0.2544772622969816	0.09670673097011889	0.10186625222214177	0.025644172293936444	0.0
YDR121W	1.0	0.7855708798108456	1.2290287684097125	1.1625730312423554	1.647603583169123	1.3400915234081818	1.2368657970801107	0.6471665670861093	0.30914046417419927	0.06385568731001669	0.033688511574116106
YDR122W	1.0	0.0	0.6976817444957073	0.0	0.0	0.0	0.0	0.0	0.0	0.0	0.0
YDR123C	1.0	0.6734903456718566	1.5921455191720384	1.75311620041887	2.1791484267987946	1.9991214498761503	1.8990428439419713	1.7044561336881432	1.0434760968481458	0.07726128832464825	0.163043757945608
YDR124W	1.0	1.1073549342671236	1.1466848476483693	1.4819625581289464	1.7581204135262207	1.8502941030342945	1.6123353731262673	1.248809444857717	0.7940020500967756	0.5370042020782622	0.10912631723175
YDR125C	1.0	1.2803558401993291	1.8294765747229131	1.7246872900602437	1.814739621260984	2.235150038436259	1.6867274948474462	1.19943209398702	0.3723777443899206	0.2946230462135917	0.04710153008419599
YDR126W	1.0	1.4287707901268667	1.7510443776911555	1.6033069864022769	1.4895263640623846	1.4820608500515897	2.182823816100503	0.9246396016795859	0.5163220822363148	0.43720799613781486	0.05818424300984571
YDR127W	1.0	0.9683363497691694	1.694369950907269	1.9138749260234147	1.1530529983367974	0.25506784039092534	0.657166556214552	0.5681520444584495	0.08549489028431699	0.0	0.0
YDR128W	1.0	1.0669632000224007	1.7571243935324323	1.300359464175069	1.4419442724745133	0.6172011940105593	0.9541084817304774	0.42085336620456226	0.13299205153411958	0.26783913285355837	0.03140102004817151
YDR129C
YDR130C	1.0	0.853137715057462	0.6928701460777826	0.9303116168289586	1.3228535006893933	1.3462891071425178	1.433982747629771	1.3478917470000118	0.8337225850058279	0.9974698741189116	0.02338834596793606
YDR131C	1.0	1.0762927668623046	1.131375801878184	0.911453948438292	1.2190464920329942	1.1259751503411182	1.0567948673300316	1.02881586430082	0.4205424330681819	0.6840756228365235	0.0229142578641995
YDR132C	1.0	1.3955435624401877	1.7236843100290942	1.9022286281497502	1.2847164897511623	0.700186228577763	0.6494351852928382	0.40104850200505543	0.07040755669663344	0.567188751942096	0.0
YDR135C
YDR137W	1.0	2.079722387489579	2.949291010804054	2.918809252589875	3.6472237889926777	2.54294907506317	2.718279847353169	1.5495055759002692	0.7072759104396028	0.6574233261026722	0.03853761551410904
YDR138W	1.0	0.9933795310987508	0.3849278591156471	0.44603981626199524	0.5239023764732668	0.5746355944487366	0.15862641015190834	0.07836579925132123	0.0	0.0	0.0
YDR139C	1.0	1.5791865197879176	1.0102631713942845	0.6424526385948082	0.4050150317364928	0.3242439452170784	0.14179722829511668	0.040727745118901586	0.030030463239094123	0.4276786153996826	0.0060776167838649175
YDR140W	1.0	0.20875366952588997	0.10111329628767975	0.107123434092035	0.034404820915012436	0.04312741261451425	0.05333525671736081	0.0	0.008673394663452579	0.0	0.0061436778342254155
YDR141C	1.0	2.3724240569663904	4.186090466862843	2.9566067818140365	1.8991461147962634	0.23806331772985648	0.3680132715954342	0.681782453447019	0.2393856927820453	0.0	0.0
YDR142C	1.0	1.1485545038312284	1.0232665588593182	1.0368655732950824	0.9179206224571655	0.9390275309136804	0.7973620889019292	0.6817824535762814	0.35907853919511756	0.4419345692823673	0.07536244812710954
YDR143C	1.0	0.36838882843660903	0.12133595555725017	0.0	0.0	0.0	0.0	0.0	0.0	0.0	0.0
YDR144C	1.0	1.2486442403375257	2.57040642800007	2.0910212439573463	2.848719172935298	2.787846746363317	1.452683966834547	1.16620682821901	0.472471761983182	0.41233129657827705	0.06693375326682659
YDR145W	1.0	0.5598194521110074	1.0589812196225623	0.7836987844789227	1.4921862335083609	1.0096435350131379	0.9118185968087948	0.8420824947096173	0.8442620417714938	0.4196943555284458	0.060559110095563126
YDR146C	1.0	0.2824314352978158	0.23256058149658	0.15398993657781668	0.11869663220057386	0.0	0.0	0.0	0.0	0.0	0.0
YDR147W	1.0	0.9150778502899871	2.0651379635245877	2.032667163352604	1.7851973484559776	1.6664432232877595	1.950470339551612	2.022621278427179	0.8857270632251312	0.7472711806573907	0.15260895739251623
YDR148C	1.0	1.3556708893139935	0.1196025847706927	0.1583896490138494	0.027130658779090315	0.034009045385324586	0.02628666224344219	0.0	0.0	0.0	0.0
YDR150W
YDR151C	1.0	0.14191136157596745	0.0068737117686159975	0.004551426694799272	0.0	0.0	0.0	0.0	0.0	0.0	0.0
YDR152W	1.0	0.6052102183645403	0.9634652660931067	1.011933868710845	0.9721819397786953	0.4251130673304112	0.3942999338274261	0.32465831106621307	0.31348126424327744	0.8035173985461276	0.10093185015300966
YDR153C	1.0	0.4715377007176947	0.36400786678006075	0.38564436294383325	0.31377196688367914	0.31051737092389087	0.36001298310403385	0.24702262809542286	0.07285651517215126	0.07336463202648606	0.0
YDR155C	1.0	0.7531504942706833	0.0	0.20531991547612038	0.0	0.0	0.0	0.0	0.0	0.0	0.0
YDR156W	1.0	0.8743767721390433	0.5798085729253639	0.725651207807837	0.6720722551105293	0.41851313837790394	0.373894762309685	0.16084669750967376	0.1147739622556887	0.06604252590244658	0.027099510446677914
YDR158W	1.0	0.9867224828509462	0.9714555934954467	0.7718989227208117	0.9856327941690609	0.6478938395150053	0.524069532441639	0.35958990170936034	0.09090595930652856	0.21359323259937338	0.0
YDR159W		inf	inf
YDR160W
YDR161W
YDR162C	1.0	0.6061943000988107	0.771420465645615	0.6647858238586688	0.926412739220728	1.0354786584603257	1.0509322084545127	0.8452993832963531	0.3843794661571113	0.5781405673456512	0.09305424234208987
YDR163W	1.0	1.184712392311269	0.7285526181103122	0.9280278477140155	1.0420093729332967	1.527397392411451	1.266063356753718	1.1614435600524018	0.6037603756141952	0.36798252533222864	0.09378623245022967
YDR164C	1.0	1.5735465679759255	2.657835217539007	2.8158159823863906	2.147843820081312	1.9271792384993536	2.0810274284883756	0.9469200741060649	0.6269625286494985	0.22957639958460788	0.02018637003060193
YDR165W	1.0	1.116434850240563	0.8864662168512376	1.2609058336559436	0.9607445059479236	1.10629424109904	0.7576743829185378	0.4411533523751031	0.5069344083393222	0.48211043934486303	0.08976997496785326
YDR166C	1.0	1.5020217240215188	2.5053117184202223	2.288850420312377	1.7912400851016712	1.3796851366160525	1.4218694582685363	0.8005778808766212	0.38084087485209384	0.3834969402265588	0.05780642327116356
YDR167W	1.0	0.9865755616391363	0.9366138489365425	1.0821484586406205	0.8910377321477654	1.0191066682577639	0.8633188050568277	1.0973895657723327	0.37711444753385903	0.2394041564477443	0.07549149342884491
YDR168W	1.0	0.7974534643234228	0.6361215906107677	0.35327103097085116	0.36307205143828825	0.3500931142888815	0.2435381944344935	0.48460027325946337	0.15841700251710444	0.08862324249095249	0.0249361041566445
YDR169C	1.0	0.2930491583623556	0.3147436441139674	0.20146051847694887	0.1927704703120367	0.10739698538983584	0.02767017079115335	0.03417455906152308	0.008999462132875889	0.0	0.006374643166957148
YDR169C-A	1.0	1.1374635887243865	1.3953634894233153	1.77193899640716	2.3674287189295566	2.46216171034576	3.2012113356349867	2.5994901767519316	2.000346200492091	0.41276578697240407	0.5342474918353853
YDR170C			inf	inf				inf
YDR170W-A	1.0	0.3954040094402784	0.7907059769354503	0.5851617589631778	0.22156704674152844	0.19838609805824803	0.18400663577253165	0.0	0.0	0.0401758699259971	0.0
YDR171W	1.0	0.13035297010886088	0.0	0.0	0.0	0.0	0.0	0.0	0.0	0.0	0.0
YDR172W	1.0	1.0217372511276022	0.8464521163031823	0.8458123720096203	0.6423582447102916	0.5864059662440255	0.4769289641325588	0.4094036791074086	0.0	0.0	0.0
YDR173C	1.0	0.6129363062205715	0.44532877303049134	0.3341909261058279	0.34346259521489636	0.35456238798934314	0.40129106732588027	0.24176682742649605	0.07639968916640252	0.02564417229020242	0.027058325781666715
YDR174W	1.0	0.8492156080985355	0.7245765057239192	0.8589914829311411	0.5533793101142557	0.5128348113954526	0.5778893210806592	0.48441081344030823	0.19541689203223916	0.20224587588835277	0.057675342949499615
YDR175C	1.0	1.397598854984786	1.7837636354239104	1.8193037863587305	1.7131472681706068	0.7976348275028593	0.483728784696734	0.3631487294267174	0.234449905221404	0.2982126427328374	0.026221470346694788
YDR176W	1.0	0.8830954740565781	0.7271612551515462	1.0150322578885904	1.2705554998474435	0.6203058280797461	0.4405792690178644	0.48012848853641804	0.1011488843148572	0.20370863635445005	0.0
YDR177W	1.0	0.8715027145478372	0.5780791599455907	0.3563767103410676	0.5154825171968079	0.3315881925130913	0.1642916391025211	0.15421269783046224	0.1196928463980438	0.0	0.012111822020334702
YDR178W	1.0	0.9218562046631241	1.2055940543352852	1.7000488993788172	1.7776007634249937	2.2854078497843147	1.3837299009327892	0.9635858676511107	0.6224028012850006	0.5303214829957872	0.10852192524812997
YDR179C	1.0	1.0017272580444836	0.8179717005361	1.3699794353671968	1.1273256495017763	1.4659071287173193	0.7659389519002299	0.5093776952155512	0.3950453548885482	0.15437033765085173	0.07100033596256192
YDR179W-A	1.0	1.676367228882719	1.6954416590230126	1.8180747350401996	1.654095003714682	1.215914795046266	1.098104116760093	0.6964444418512238	0.2059231766312565	0.40175869936508635	0.06381497623887616
YDR180W	1.0	0.9532060943088049	1.0465226169265913	1.0971782983375338	0.7121797931338918	0.07439478679948992	0.34501244216203947	0.0	0.0	0.0753297561305769	0.0
YDR181C	1.0	1.1676997152029125	1.1843001037571945	0.8695902297462662	1.4443085999225547	1.230327230037451	0.9123018076485357	0.6111215267517425	0.2816302267379445	0.28359437592211983	0.049872208298933664
YDR182W	1.0	1.0134304440583324	1.2996032493402256	1.4764917441570948	1.4895263640623846	1.6921167185417063	1.7588869589412455	1.1920052696917147	0.6336680100325442	0.3190436728482576	0.06649627772649644
YDR182W-A	1.0	0.9372999281377236	1.3749186027296352	1.3977548088519716	1.3356632018768455	2.4591155893423733	2.1737047632177693	1.3277692468907714	0.7628774824664307	0.7505382293140989	0.05900631238933559
YDR183W	1.0	1.1986114570175443	1.0550309307852033	1.1211218549337296	1.4533099842643207	1.9886996658623943	1.862506191195246	1.3580219600160408	0.4889890673265307	0.3233667579463499	0.0878845621966581
YDR184C	1.0	1.338934211945702	1.326456649726601	0.9467529433018426	0.562709960023172	0.24981953089996828	0.07950904015514858	0.04208533663246092	0.0	0.02975990365290977	0.0
YDR185C	1.0	1.6798530586468543	1.6987033780689107	2.852161433869169	2.8652334872400855	3.4467428174753754	3.1441133855094185	2.9049861064164553	1.7277402175856937	1.1319114657725358	0.2654068825081275
YDR186C	1.0	0.9578109543752306	2.3053831556926965	2.651304994063341	2.5803615688938164	2.3547567296368825	2.8801038640467254	2.0502878129881457	1.1448880957108494	7.755689673660603	0.09215516753623182
YDR188W	1.0	0.282431435151541	0.1860484651760432	0.15398993654884646	0.0949573057496282	0.03967721961621202	0.03066777261734922	0.0757536059357931	0.0	0.0	0.0
YDR189W	1.0	1.2050407906194138	1.2713311788849009	1.026599577148436	1.1816909160432822	0.9787047505908236	0.9200331789645574	0.40401923174942284	0.10639364122287456	0.2946230460927449	0.03768122406162621
YDR190C	1.0	0.1412157176489079	0.4069810177544619	0.6929547144005692	0.4747865286882349	0.198386098075173	0.11500414735669215	0.04734600370101343	0.0	0.0	0.0
YDR191W	1.0	1.0167531670017895	1.2651295634617141	1.4659841960672912	1.380046176928054	0.9998659342007952	0.6624238888997367	0.4620969959779357	0.17554950801613864	0.06428139188159536	0.0
YDR192C	1.0	1.0715780923795293	1.7442043615306626	1.9973400593559545	2.1365393798305155	1.6629422927715456	1.7453570602983797	1.5373525913145945	0.5456585643485884	0.49629015794933395	0.049872208313289
YDR194C	1.0	1.638102324563301	0.837218093440473	0.09239396192474547	0.1582621762341723	0.0	0.03066777261734922	0.0	0.0	0.0	0.0
YDR194W-A	1.0	0.81072045082967	0.7378360894507185	0.9206160955062184	0.891505640262348	1.2845143039010951	1.131839378209796	0.5395400710493456	0.23680239389901672	0.15607891914004096	0.021348175497252077
YDR195W	1.0	0.5214118804918443	0.9540946935114173	0.9239396195111816	1.1200092475807966	0.8749335607823708	0.8649884590836953	0.7089760556231717	0.439896785822957	0.339949668599206	0.10144944936498128
YDR196C	1.0	1.1080002462864507	0.7602942088644922	0.6455731954778711	0.2800023118220834	0.17549539445109286	0.09436237733464427	0.08740800682880566	0.10741665701042173	0.0	0.0
YDR197W	1.0	1.2502757437277243	0.3913824420156725	0.22535112667730178	0.1737023885692925	0.06532225179992279	0.033659750446756655	0.020786050407472008	0.007298344291258407	0.0	0.0
YDR198C	1.0	1.2622955989371756	1.2387410570262654	1.385909429100272	1.7538033004102611	1.724744444347974	1.7461854212176646	1.1826838480671988	0.830521791473031	0.8609114982333947	0.14707212451866908
YDR200C	1.0	0.8971351473201695	0.8481621203183516	0.6793673673015599	0.5492628468821932	0.2917442618291036	0.37883719121850923	0.20052425097554924	0.05867296389140524	0.18906291726329172	0.008312034716650735
YDR201W	1.0	1.1957486738812997	1.5524173881492243	1.1199268113411254	1.1222227043343944	1.2521512163590511	1.49754318289868	1.0379227826004283	0.4507912394808507	0.7669938803380646	0.08441572922605647
YDR202C	1.0	1.295861879307083	1.159382898752001	1.2296549345591292	1.4313417412094933	1.4616387518781442	1.3800497684574282	0.8522280668058071	0.36963967256980357	0.07089859398562663	0.12468052077067444
YDR204W	1.0	1.6663454679263376	0.2325605815250951	0.03849748414160265	0.02373932644011477	0.0	0.0	0.0	0.0	0.0	0.014130459022572584
YDR205W	1.0	1.326199783015421	1.6380354000582908	1.7876223071330406	2.518432891537914	1.9924864634244588	1.6000577019175708	0.9880905121454241	0.9367266237363724	0.5240330860380442	0.05529310052173909
YDR206W	1.0	0.0	1.3953634890365103	1.0779295559876867	3.0069813489291235	2.6782123240576086	3.1434466947774435	3.1248362448371894	1.0971844249408607	2.310112520723175	0.0
YDR207C	1.0	0.5648628706403314	0.9302423258475002	0.25664989422856166	0.21101623497045466	0.13225739871064984	0.05111295435836205	0.0	0.0	0.0	0.0
YDR208W	1.0	0.12399428866560902	0.20419953506157124	0.31549157735786126	0.11580159237806513	0.0	0.022439833624698015	0.05542946776344869	0.0	0.0	0.0
YDR210W	1.0	0.3279848925878728	0.09002345090355807	0.029804503854319278	0.09189416686665096	0.095993273266706	0.02967848964466204	0.01832748530395527	0.0	0.0	0.0
YDR211W	1.0	0.6100519002010738	0.613959935128848	0.0739151695489212	0.07596584460882741	0.09522532707890885	0.0	0.0	0.0	0.04821104391119652	0.0
YDR212W	1.0	0.3138127057398427	0.4134410338468863	0.47907980263083616	0.03516937249319623	0.044085799575803775	0.0	0.0	0.04433068384470653	0.0	0.0
YDR213W	1.0	0.3177353647553441	0.0872102180843447	0.0	0.0	0.0	0.0	0.0	0.0	0.0	0.0
YDR214W	1.0	0.2990450492089605	0.18057645159571753	0.010869877876066709	0.022342895483977932	0.0	0.0	0.0	0.0	0.0	0.0
YDR216W	1.0	0.0	0.12685122631929893	0.0	0.0	0.0	0.0	0.0	0.0	0.0	0.0
YDR217C	1.0	1.0964985134321261	2.298245746437081	3.858806645617698	3.519006036846939	1.400372457155526	3.0306975306956345	0.9357798378239316	0.35203778344291053	0.21269578197828595	0.0
YDR218C	1.0	1.3700929194445501	1.4547406584352234	1.523517457407755	2.0001645252334415	2.2286778673407843	1.8400663574090457	1.0516856994253856	0.6239307948225516	0.7308589103799759	0.0450972096361112
YDR219C	1.0	1.0013478161183167	0.48626303414245065	0.5039670652006727	0.1870371174429688	0.12624569880252282	0.07666943161588863	0.03443345724764092	0.0	0.0	0.0
YDR221W	1.0	0.9810776173437362	1.3219233054426884	2.1882780455411646	1.9491236437868569	1.2216407091958967	1.2347813717103127	1.0465958714970702	0.37797740965858384	0.317177920514096	0.022311251088942195
YDR222W	1.0	0.9776472759421814	1.5563669684993262	1.6701985429425832	1.6800138710799029	2.197507547953369	0.9908049619032845	1.136304089137388	0.8746784927442833	1.1125625519725497	0.03260875159198265
YDR223W	1.0	1.02381395296884	1.8604846518585794	1.1934220084353069	0.5934831610028694	0.49596524525922037	0.46001658945528373	0.5681520445547369	0.4737841835490355	0.5273082927675692	0.0
YDR224C	1.0	0.23945273859380764	0.25783890554544536	0.2711561926591909	0.19610747931031733	0.10350579028264631	0.02000072128140836	0.03705339420731309	0.026020183996809637	0.0	0.0
YDR225W	1.0	0.2675666229937897	0.07344018364170808	0.17019940358211183	0.14993258804733048	0.06264824150830826	0.048422798894484906	0.0	0.0	0.0	0.0
YDR226W	1.0	0.9885100233354286	0.9108622774002648	0.7827821773457859	0.4220324699599194	0.33064349677662463	0.28112124906604175	0.15782001230670972	0.0	0.15065951216350773	0.0
YDR227W	1.0	4.357513573716847	6.777479804606737	4.0917326001941525	5.154825170012756	1.5304070424433183	0.5257332451671739	2.272608177833798	0.6839591221767698	0.0	0.0
YDR228C	1.0	1.5977549765867431	3.229269788398085	1.3991085662759672	1.9534074324855673	1.3603618152174513	1.1040398146156365	0.8441116089401777	0.34197956107039995	0.37880105920449225	0.0242236440359329
YDR229W	1.0	0.4841681748357016	0.3986752825980464	0.2639827484406214	0.06782664696098809	0.17004522695987226	0.0	0.0	0.0	0.25827344957476783	0.0
YDR231C	1.0	0.9393915131738215	0.4550098335561566	0.33141312433230485	0.2425539875132124	0.10350579028264631	0.08000288513307217	0.04322895989985341	0.0	0.0	0.0
YDR232W	1.0	1.6098591815739496	0.6744256863201213	0.6929547145146296	0.4114816583105307	0.25790192748917035	0.09200331789675975	0.1325688103628376	0.03989761546276407	0.0	0.014130459022572584
YDR233C	1.0	1.2709414586952068	0.6976817444957073	0.692954714435591	0.0	0.2975791471215901	0.0	0.0	0.0	0.0	0.0
YDR234W	1.0	1.8441111361535636	0.8618421550145471	0.5434938937858262	0.5306437675409207	0.14003724569542425	0.1352989968923966	0.2339449594559829	0.0	0.035449296996381	0.0249361041566445
YDR235W	1.0	1.4676347799279479	1.0714398219547532	1.0394320721743688	0.8647897488748058	0.9352487478882329	0.8625311053371187	0.3145127389577455	0.17098978056863398	0.04304557492912797	0.0
YDR236C	1.0	1.1969713213442854	0.9413166396645	1.2172537843186868	1.1379804104491318	1.2942331163817349	1.1317868470855235	0.5952069036097467	0.4559727481287095	0.564375315764613	0.04037274006235089
YDR237W	1.0	1.6751105822644023	1.3312088461308886	0.7540196895026662	0.6548779708519368	0.43781759582810803	0.3701282904598806	0.09142676578005995	0.06878899217878262	0.20780622376813512	0.0
YDR238C	1.0	1.0428237609874456	1.7173704482080145	2.7007465802565798	1.3147934643806232	0.8240653305154153	0.5661742640575411	0.5681520444370857	0.2762142609081763	0.0	0.0
YDR239C	1.0	1.8051052600542616	3.1244008557218415	2.5307911319816965	2.786790494405322	1.6819690930228435	0.6000216383678636	0.666961095746513	0.39030275987775725	0.41922646883043535	0.23960343562395764
YDR240C	1.0	0.9414381174804177	1.2403231010032663	0.5132997883050427	0.3165243524746921	0.13225739871064984	0.0	0.06312800492268389	0.0	0.0	0.0
YDR242W	1.0	1.073239454032098	1.9069967680373339	1.9402732005565273	1.2977498451612743	0.7538671726624042	0.276009953556143	0.1515072118487741	0.15959046181004122	0.0401758699259971	0.0
YDR243C	1.0	1.0544106917052114	0.7441938609609439	0.759683687178001	0.7807600698510152	0.46290089558722974	0.3475680899210886	0.2525120198627814	0.06649602577631035	0.14731152306877568	0.0
YDR244W	1.0	0.9946498372243721	1.1526915778463482	1.205138633908604	1.1560019830132042	0.6210347418446523	0.3800137043541976	0.24702262799916233	0.10408073597236109	0.05240330860380442	0.0
YDR245W	1.0	0.47796089046548035	0.6797924690610806	0.6870320246402406	0.3895684337783847	0.33573031988814717	0.2594965377251085	0.05827200457008487	0.030690473431549067	0.0618090306597186	0.0
YDR246W	1.0	1.2582574120828072	1.345230669089706	1.4661317311996087	1.4840632814385597	1.1190401459285502	1.0412351545539744	0.6055752330089227	0.4156997058693064	0.22373388640474773	0.11676666737277629
YDR246W-A	1.0	0.6056963312707595	1.0367158454581709	1.2059452864242903	1.395757988202176	1.3528497773102448	1.5444733687244632	1.2047561427722717	0.7594967762436371	0.5324512881321013	0.06809859770335622
YDR247W	1.0	1.500127623770625	3.1109743365906772	2.2265430169575775	1.3387423437970614	0.9366425613378729	0.46755784496554564	0.0931396794299139	0.039243556191048204	0.0	0.013898812152700368
YDR248C	1.0	0.9349454410618815	1.3664938995891618	2.1537351127000397	1.7878168600926023	2.85675981242926	2.3286357011395125	2.0061644606072755	0.9245240547487152	0.2992409622356735	0.1110946433288173
YDR249C	1.0	1.0568402097689746	1.275332221682039	1.0034182967864027	1.3171497253573645	1.2927094139208943	0.8408905401729186	1.0507758241782323	0.5148079415045539	0.207359328723551	0.0
YDR251W	1.0	1.3556708891836389	1.3023392562094904	0.6775557210247958	0.2532194819838005	0.15870887846484807	0.0	0.0	0.0	0.0	0.0
YDR252W	1.0	1.4079100872199726	0.9652138420846265	1.3094933703598897	1.1744719395852843	1.3603618156481045	1.0065024626958212	0.8842667159656388	0.431974182334813	0.5029535595567286	0.07012107484942375
YDR253C	1.0	0.6354707294160704	0.5967014920852669	0.8327613672760686	1.2431910421047125	1.158992467392504	1.0168787764914706	0.46349245744245127	0.24411041031604536	0.04757668806426188	0.02231125108291496
YDR254W	1.0	1.0591178824539547	1.3282787058631709	1.5902422296850824	1.8261020343947696	1.2360979959358038	1.1588879464223316	0.5463000429314729	0.230178550787107	0.1854270920198287	0.008152187899068557
YDR255C	1.0	1.1731767310323913	1.4490313151542695	1.3077299226719767	1.0737479955185405	1.309348246912866	1.8966837836328954	1.407268910117973	0.7181570780142976	0.788065140641516	0.15652200757926021
YDR256C	1.0	1.8319876877843402	1.6782074384507573	1.6106514974931982	1.7194971575533073	1.1742312288470391	0.9573318212215712	0.7370621115253316	0.2587953434265735	0.521200474542113	0.045828515728399
YDR257C	1.0	1.5444351906246359	1.713294411386054	2.116874318571531	1.9953054127551784	2.094354504226912	1.816774379050162	1.6828807401141557	0.8333046269331977	0.6865496761689575	0.1180519362041316
YDR258C	1.0	1.198611457117579	0.6466318608335715	0.22535112661265044	0.18528254777819736	0.0	0.11219916815687364	0.02771473387337845	0.0	0.02939697799757615	0.0
YDR259C	1.0	0.17210665585629764	0.0872102180763868	0.05774622620187148	0.014837079025796224	0.0	0.007187759207498663	0.0	0.0	0.0	0.0
YDR260C	1.0	1.006686304094799	0.9463603862713899	1.10232400161514	1.1564107533960917	1.5615539404847742	1.4802514019541955	1.2713105156554323	0.7525243311983981	0.11933426713603146	0.10073198511093893
YDR261C	1.0	0.3227787832238011	1.5947011304573633	1.0999281182581742	0.9495730577797205	0.8502261347993614	0.17524441505572463	0.3246583111842915	0.0	0.11478819981100793	0.0
YDR262W	1.0	1.074617168693873	0.8508313956784271	0.518307591498968	0.2431833441235262	0.17419267151133078	0.10097925134485154	0.0	0.0	0.0	0.0
YDR263C	1.0	1.0616699733245363	0.9918848895101791	0.5343265267903122	0.480506848291088	0.28682327430568333	0.07759315965131569	0.10952328564648524	0.0432624745889628	0.0	0.010214789652695951
YDR264C	1.0	0.13035297010886088	0.429342611899511	0.07107227837861962	0.14608816269390235	0.09156281448931047	0.0	0.17481601367957827	0.0	0.0	0.0
YDR265W	1.0	1.2179855647911184	1.1918729802139922	1.183797637961311	1.424359586756014	0.9299348347697711	0.8337800688660515	0.5799885456453747	0.3366361305274202	0.6905227645930961	0.01766307378325238
YDR266C	1.0	1.0826538348553494	1.3566033922569813	1.1035945451790132	0.9231960280195017	0.4794330703070956	0.7028031227126296	0.3787680296311538	0.18286407078871417	0.21761929536841124	0.0
YDR267C	1.0	0.7513741960618362	0.5265522599865906	0.8890739733557832	0.9674895300176221	1.0443343651293509	0.8592762711747998	0.5467123447462653	0.24841911514283904	0.8869012796546061	0.0559886112144553
YDR268W	1.0	1.4922496727825567	1.457842451670183	1.5996566540614494	1.6865551321811385	1.8654215196004627	1.991116581134911	0.9836662263590888	0.5716673260385005	1.4211464438762076	0.16450385132939047
YDR270W	1.0	0.659006682350353	3.8760096894470775	3.07979873059066	3.112489466013812	2.049989679710911	2.1978570381699716	2.08322416282877	0.33248012875514227	0.4017586992294211	0.0
YDR272W	1.0	1.2932386773178708	1.6279240702109061	1.8965076393613718	2.3989214083732135	2.4746055387647927	2.8327337351943687	1.8938401484703198	0.7244567016685903	0.6026380489944753	0.044622502166523664
YDR273W	1.0	2.4441181895337873	2.9517304574279253	2.629674300512943	5.6426552832876835	4.578140725068046	5.042489538228694	2.86261222457067	1.3580534497470982	1.8774493061407855	0.09782625474991238
YDR275W	1.0	1.1650296709053918	1.3735609347164588	1.588021221219789	1.750775325268511	1.4135009485886036	1.006286289370608	0.9054923209311948	0.7293782825731939	0.018832439028616654	0.0
YDR276C	1.0	0.1129725741062406	0.0	0.0	0.0	0.03967721961621202	0.0	0.0	0.0	0.0	0.0
YDR277C	1.0	0.1412157176489079	0.46512116299316	0.23098490483820994	0.07913108811470583	0.0	0.0	0.0	0.0	0.0	0.0
YDR279W	1.0	0.39105891032658263	0.7513495710742001	0.2842891136197651	0.4382644880290637	0.0	0.07077178295566226	0.17481601367957827	0.0920714202784907	0.09271354597330873	0.0
YDR280W	1.0	0.9495539631700258	0.974348642913186	1.1947495074784034	1.2524541189328147	0.9235214908182469	0.7376128069898289	0.460399070472215	0.227003674126658	0.15585466776480184	0.014617716226510442
YDR281C	1.0	1.4764732459153607	1.4091789695461474	1.7838438197065218	1.6358981389340423	1.367096279853957	1.1842011218343913	0.7537858812096907	0.2844186449200083	0.19093482741765033	0.025182996281122673
YDR282C	1.0	1.3919835023349023	1.4285864292730044	1.077929556238451	1.2887062925846606	0.5809878587143862	0.4819221413869484	0.33818574083054886	0.14249148380719498	0.3587131243686639	0.010093185016945585
YDR283C	1.0	0.7531504942706833	1.0852827142182113	1.1292595353848034	1.2660974100759792	0.2645147975218686	0.6133554527616645	0.5050240396495225	0.0	0.0	0.0
YDR284C	1.0	0.6545236437748498	0.5168012923351569	0.4986340802504911	0.36174211713219634	0.28340871151226676	0.18984811627780718	0.1923901102941861	0.06332954834728761	0.051016977684544766	0.004485860006719214
YDR285W	1.0	0.9279890015683353	3.0232875590747987	2.0678648630834027	2.3287148782885883	1.728793139531933	2.1686496366211463	1.1904138075686683	0.6269625286494985	0.545243948931972	0.04037274006120386
YDR286C	1.0	1.0022469610493505	0.8307027776798691	1.3445658273681795	1.3560051056334421	1.8804223149643737	1.671811262820618	1.069982838689728	0.44710168285799046	0.3704934308996873	0.036288338357443606
YDR287W	1.0	1.2744426751197435	2.0988111986317564	2.267851793382659	2.1345774524038807	2.2822599059424724	1.7336162382136975	1.4555961477016683	0.8012496328116779	0.20918014923944664	0.19619149722398244
YDR288W	1.0	1.6019157966929258	1.2427456075751455	1.5952394987932834	1.9733315100405968	2.2132449064693116	1.329735453654582	1.0031434535575736	0.5143051992612965	0.33898390251509974	0.0
YDR289C	1.0	0.8653218441849692	0.801591791469677	0.3145326363293042	0.14142577451998778	0.0	0.05872552204949302	0.0	0.0	0.0	0.0
YDR291W	1.0	1.2991846021533306	3.2558481416643312	2.5562329465694162	2.658804561263335	1.626766004082196	1.380049768236957	0.909043271183893	0.5984642317591393	0.20087934962998552	0.02826091804192172
YDR292C	1.0	0.9756722308952807	1.0570935518135334	2.1418600266327514	2.3163827616779877	1.3706675865368099	1.3382300785533718	0.981353531413873	0.6347347913683108	0.10957055435044537	0.05138348735214539
YDR293C	1.0	0.8472943057968045	0.0	0.0	0.0	0.0	0.0	0.0	0.0	0.0	0.0
YDR294C	1.0	2.5418829178716615	2.4418861060194708	2.136610370086585	2.255236012018384	0.669553081109864	0.11500414738734649	0.07101900556164573	0.0	0.0	0.0
YDR295C	1.0	0.9646119789349915	1.5671005340290536	0.8528673409335998	1.1540964855301148	0.6409397014548515	0.3963219847404501	0.45452163563102765	0.25779997683405975	0.1668843827344538	0.026087001272212813
YDR296W	1.0	0.8472943056286308	0.6654810483047374	0.3908975312140162	0.30678514159928727	0.10987537735558658	0.14862074425953406	0.05244480409860916	0.04603571013398102	0.0	0.0
YDR297W	1.0	0.6828939181170907	0.6247896220130364	0.49644516863215044	0.4677001626945353	0.3020206269051083	0.23344125438222146	0.08479881261998058	0.03572920787740628	0.03597839098291483	0.0
YDR298C	1.0	1.2104204366004236	1.4950323101704013	1.3331128798060057	0.8410504225117845	0.5611492489284721	0.49944658291859184	0.3084253956609245	0.0512969341705902	0.0	0.0
YDR299W	1.0	0.20451931524703582	0.2165219207378023	0.19115992128885329	0.11460364487712581	0.061568099398479285	0.01586264101047109	0.07836579923952186	0.06191009295824399	0.4779543146229817	0.014617716229960036
YDR300C	1.0	0.7892604494050575	1.1851032371429262	1.03784998382419	1.1446908088745982	0.9620366950378255	1.1342874806654561	0.6226323776241536	0.18035908357869387	1.0731910460157525	0.0929126072761268
YDR301W	1.0	0.8026998688012735	3.0844877128797017	1.750622436793123	1.5493034098104086	0.6891306566634292	0.677919184630846	0.3588328702378581	0.18898870482929192	0.0	0.0
YDR302W	1.0	1.0949649488933741	1.36316279291124	1.4854106187501341	1.8187976250942481	1.785474882488911	1.556979225551003	1.5646033220663547	0.847057066456828	1.4556026718599122	0.20217425978549083
YDR303C	1.0	0.33891772236511036	0.5581453956729607	0.18478792382915915	0.37982922309612527	0.0	0.1840066357292808	0.0	0.0	2.410552195889765	0.0
YDR304C	1.0	0.7012090806648511	0.5911392120133235	0.7828453917347195	1.3424998400267776	0.9616350764655316	0.9019044462665288	0.9963651616772846	0.5070731422567633	0.30874067530170346	0.16705961404542216
YDR305C	1.0	1.7525232648061244	1.1449136318627453	1.6109716439759447	1.4933456630511115	1.8312562898735842	1.7063863230842933	1.4179521112463433	0.7774919932482875	0.772612883392714	0.10869583863040531
YDR306C	1.0	0.4674727205309408	0.9623196476711242	1.210679501181421	0.720365767886729	0.4514993957225742	0.3489781024663512	0.2742802972970288	0.08254679061099199	0.0	0.058470864919840146
YDR307W	1.0	0.7034141407083357	0.7371731639683143	0.7496113893126333	0.8241577480319098	0.6288464995910098	0.34718233168215007	0.3430351967516444	0.11291777959746886	0.11370529225513379	0.0
YDR308C	1.0	1.081030665898945	0.649565761942124	0.7487096916756486	0.7285517423471949	0.7798625921809675	0.30139017924582007	0.41142044590745	0.11350183703383059	0.020780622372573367	0.0
YDR309C	1.0	0.0	0.0	0.0	0.0	0.0	0.0	0.0	0.0	0.0	0.0
YDR310C	1.0	0.6977717814213772	2.46240615724193	2.554421300773255	6.200153494489057	3.220856651135657	4.167209105863876	2.60681526291209	0.9857057937528682	0.283594375971048	0.0
YDR311W	1.0	1.630641871947256	1.5796567806699597	1.5340884251202733	1.3079025127179082	1.437363427857951	1.2324972774006138	1.2220628882259752	0.5871724539739831	0.22741058451026758	0.03199349212623517
YDR312W	1.0	0.9137487609482088	1.244883112285773	1.0416966293256364	1.191621091786663	1.272004981561473	1.0643521088212746	0.935779837706978	0.6571371955917901	1.4061554471792794	0.10805645132987846
YDR313C	1.0	0.8168160934873968	0.6223923474131529	0.22599961912392671	0.08880899096927485	0.008563428694315126	0.10590309973713066	0.03269939824138659	0.01722199228446003	0.0	0.006099478714203946
YDR314C	1.0	1.1217699270044834	1.0023033518751272	1.0150322578885904	1.6851578214286282	1.156786544538176	0.9459496068842053	0.3520942249524104	0.3034466529445716	0.6620530681037681	0.08358863086369966
YDR315C	1.0	1.0643697064758777	0.8879585838624847	1.0308417241105934	0.9417253463493415	1.3673884778782242	1.0264832989572048	0.6104112875086783	0.2769751817811081	0.31875070364605884	0.035034195930834046
YDR316W	1.0	0.8679600206425714	1.6335962798248986	1.9154845772924944	1.5285810195039637	1.0451560288859922	0.7629543435735682	0.6374388792546223	0.1459668858206586	0.0587939559951523	0.0
YDR317W	1.0	0.5214118804354435	1.3953634886865718	1.6346624030767545	1.3878375456183938	0.4578140723939091	0.42463069789190355	0.17481601367957827	0.0920714202784907	0.18542709194661747	0.0
YDR318W	1.0	1.286071714193469	1.0714398219547532	1.3281632032660227	0.9919647119266584	0.9777600551659147	0.8871748513784758	0.7203356276733265	0.2778583934240302	0.2905576307410619	0.052989221332853935
YDR319C	1.0	0.958249512512348	1.1129684974137866	1.6278936152860661	2.1817571441561987	1.9342644562856297	1.7688733143404025	1.230996096571056	0.6625853994794093	0.16500803720795598	0.16149096026298218
YDR320C	1.0	1.2486442401275775	1.8849647125598288	2.544886319510572	3.515086230341315	2.1300402103543843	1.969193820980363	1.7742291914025494	0.7349560741878619	1.2052760979889505	0.014874167390842283
YDR320C-A	1.0	1.071372138649558	1.781683132503132	2.0196861926254996	1.5773899550284234	2.5872170474275804	1.7982466678196563	1.5307236900074255	0.9595211652129139	1.0160178675279292	0.2522462106250154
YDR321W	1.0	0.7908080186524359	0.23256058138450864	0.15398993654884646	0.1899146114992564	0.0	0.0	0.0	0.0	0.0	0.0
YDR322C-A	1.0	1.5251297502929044	1.1830255666980665	1.0002650659893764	0.9991159993865524	1.392152879250689	1.2680457290868554	0.8695196506657283	0.4319350542679015	0.16245025663274779	0.04792068711766214
YDR322W	1.0	1.2507677848129914	1.3123061383950698	1.3419123042228305	0.7460931167338125	0.6943513433217123	0.5476387970084037	0.43287774824029046	0.14249148380719498	0.04304557492912798	0.0
YDR323C	1.0	1.0167531668848628	0.8546601367840263	1.3743601831502184	1.4362292493856401	2.083054029323649	1.8975684308015537	2.2584043760654446	1.032350799676326	1.702452488122262	0.25434826229956065
YDR324C	1.0	1.3340378431063602	1.7219379229556364	2.0444621368685234	2.6668860335475477	1.468901321655207	1.1353600931121814	0.8945372614845204	0.30559875671010805	0.2307975505726234	0.0
YDR325W	1.0	0.635470729262058	2.4767701927715615	1.1087275431996	1.3056629539148121	0.6546741235648439	0.483017418894341	0.5397444423010804	0.1496160579511909	0.21092331702593942	0.06358706559432387
YDR326C	1.0	0.6778354447302207	2.232581582965588	1.1087275432487	0.7596584460553779	0.0	0.0	0.0	0.0	0.0	0.0
YDR328C	1.0	0.923068593578863	0.6920095352931085	0.4356788449311047	0.2624836094226899	0.2032247833872593	0.1570788354372651	0.0369529785054579	0.06811788003340057	0.0	0.0
YDR329C	1.0	1.4035986473469912	0.8174856803678545	1.0545977466782768	1.0646728219353256	1.4187611858959495	0.7992207411528517	0.47059058213871685	0.1934429839916821	0.1826175904927042	0.008563914556026887
YDR330W	1.0	1.0715780923795293	0.7592418984124792	0.7608914512599001	0.404964980438786	0.2450651799820887	0.14882889663799553	0.08355177125440792	0.05280566752247508	0.035449296996381	0.0
YDR331W	1.0	1.4805353136948616	1.248483122017095	1.488029071256145	1.8091865624353867	2.0172733761497046	1.94659651562673	1.1482651851069292	0.5417676204746179	0.6470429578127368	0.07139600347741121
YDR332W	1.0	1.1951309158828445	0.484705212013662	0.41820424879146934	0.33984719956434406	0.2380633177171638	0.24211399445441503	0.22726081784372415	0.138591716838795	0.0	0.008924500435576879
YDR333C	1.0	0.8114931383457069	1.25779244122859	1.1972175356128263	1.4845437951369267	1.156786544538176	1.21807209654903	0.7682055816968246	0.2697303581729526	0.4243929923569097	0.023882465963811023
YDR334W
YDR335W		inf	inf	inf	inf		inf
YDR336W	1.0	1.4735553140961994	0.8493516885983072	0.9440252629050636	0.9082872721245897	0.9833050077636667	0.8000288512563274	0.5352156938654743	0.21683486656151868	0.148476040982501	0.07986781185484872
YDR337W	1.0	1.5596213765942968	1.3212733920534754	0.7440575696330041	0.4957947821385048	0.24227682767383252	0.05699320575617961	0.04022315358037479	0.04236914914489706	0.15999240229887704	0.0
YDR338C	1.0	1.7772514703229005	1.4634300007460208	1.2168960839753808	0.6484889173906084	0.5806422383441813	0.4263568390361801	0.13857366940027582	0.0	0.0587939559951523	0.0
YDR339C	1.0	0.832933385409816	0.6622064014931774	0.5637597677257687	0.38626700648028617	0.2219234317851898	0.1403440441876013	0.038518782681004005	0.0	0.04085681687579101	0.0
YDR341C	1.0	0.5980900984186899	1.0670426680173997	0.16304816811561956	0.7820013413426237	0.21005586853307223	0.1082391975219686	0.0	0.0	0.0	0.0
YDR342C	1.0	0.6859049142876966	0.2990064619527703	0.3299784354562731	0.2260888231664539	0.11336348460514864	0.10952775938383388	0.0	0.028498296756795383	0.0	0.04037274006120386
YDR343C					inf
YDR345C	1.0	0.0	22.325815819756457	21.250611242235212	24.688899495815814	24.996648352738667	29.44106171949888	13.63564906433658	15.560070025281382	0.0	0.0
YDR346C	1.0	0.6517648502810879	1.0733565298803858	0.14214455680988256	0.14608816269390235	0.09156281448931047	0.0	0.0	0.0	0.18542709194661747	0.0
YDR347W	1.0	1.161613161390176	1.0240167542085052	1.1251200204371101	0.6279434736869347	0.5663603124526831	0.4896950792284728	0.375713448869217	0.23166357371016355	0.0874797167776528	0.006837318883525168
YDR348C	1.0	0.2033506333912331	0.0	0.0	0.0	0.0	0.0	0.0	0.0	0.0	0.0
YDR349C	1.0	0.7262522624490848	1.694369950907269	0.9899353065301227	0.881746410492845	0.4251130673507976	0.26286662258358695	0.16232915560844008	0.08549489028431699	0.0	0.0
YDR350C	1.0	0.28243143524412534	0.6201615506917341	0.769949682647665	0.2637702937035633	0.13225739871064984	0.20445181750948854	0.18938401480607184	0.0	0.0	0.0
YDR351W	1.0	0.3631261311267762	0.3986752825980464	0.06599568708571384	0.0	0.0	0.0	0.0	0.0	0.0	0.0
YDR352W	1.0	0.9885100234853249	2.534910338977124	2.494636972526412	2.642978343259295	2.28144012739399	2.238747402006209	1.685517731984199	0.778003501466869	0.763341528681012	0.09891321314660205
YDR353W	1.0	1.113586801867922	1.2757609042355358	1.5179008033135997	1.2208796452977857	1.2753392017102114	1.209186463630308	0.8441116091052288	0.18808875857661433	0.6198562789794428	0.03633546606100411
YDR354W	1.0	1.2911151326048014	1.2890500802882288	1.0471315681571078	1.5102733386361775	1.4737252995779153	1.480815306774142	1.038906595764018	0.5927645723795794	0.3558434192655711	0.016149096021850152
YDR356W	1.0	0.3177353647553441	0.4360510902078601	0.2309849048996578	0.11869663223175467	0.0	0.1725062210596334	0.0	0.0	0.0	0.0
YDR357C	1.0	1.5279077644269528	1.2238024042973599	1.8705990654540814	1.3776592716607312	1.9513386695622028	1.2970959572175744	1.1176761527643166	0.43167911799700454	0.5631207998412906	0.07644346685371392
YDR358W	1.0	1.0616699733245363	0.8742036313069238	0.46753571093121654	0.19449086713206637	0.114729309689292	0.06650842256180431	0.0	0.0	0.5372917543376209	0.0
YDR359C	1.0	0.6162140406402513	0.7188236155151212	0.3639762137586246	0.9495730576330836	0.2524913974751731	0.19515855311408786	0.1377338289762819	0.1450822380331984	0.1460940724824092	0.0
YDR361C	1.0	0.6750800160001621	0.726042790999499	0.8187757601883617	0.733410084996171	0.7161254274867915	0.42635683905990224	0.3602915404296055	0.09731125723031457	0.30376877263070207	0.04825034787840471
YDR362C	1.0	0.9981823328091581	1.643852877629699	1.544118267976245	2.0812560164765364	1.744710616027292	1.4241609482278734	1.0429092329259189	0.6066623721482183	0.2146382092031505	0.06968445545475138
YDR363W	1.0	0.9199195320275125	0.87708562161264	0.8975413445030614	0.8681810811264224	0.5101356807798688	0.4731599205774917	0.227260817738943	0.06839591221407999	0.17218229968284474	0.0242236440359329
YDR363W-A	1.0	0.7226922020714074	0.7797619497127645	0.6114306304335733	0.36307205143828825	0.19255121287901314	0.013529899685213993	0.033420708503776	0.0	0.0	0.01246805207832225
YDR364C	1.0	1.2581036660643932	2.1353289752854856	1.6658911314798355	2.086183232006812	1.8035099826672971	2.0212850140604095	1.566722305036384	0.6710053508780339	1.6435583147382238	0.10276697469392164
YDR365C	1.0	0.6354707293320114	0.6758791899984326	0.46196980961497186	0.4599494497408705	0.371973933917898	0.2443838131618863	0.21305701663937207	0.07480802897665656	0.05649731708584996	0.013247305332717427
YDR366C	1.0	1.526991935130245	2.3460507010508906	2.2337001780474126	1.9617553273510113	1.229557794237617	1.1222382725734517	0.7117509127208319	0.44720404124383256	0.07946875368543106	0.03726714466393961
YDR367W	1.0	1.2209043936097328	1.494247515807373	1.3495338534037866	1.2561281390590093	1.0544143008148168	0.9671214913796493	0.5592047681247171	0.4052592436517713	0.3985952449284564	0.01668951853067249
YDR368W	1.0	1.1803104757453242	1.1176792127088047	0.9239396193675137	0.9165033490546155	0.8823739885131883	0.7552511169587263	0.5540189091199303	0.38706641875702114	0.06596038345165323	0.008436094938921113
YDR369C	1.0	0.71490457047178	1.8750196881343908	1.9344985778963595	2.092028142524989	0.911336137970532	1.0350373262006027	0.9587565750910377	0.39274215213012015	0.30131902445786646	0.03974191599815228
YDR370C	1.0	1.2495451377865632	1.7477280060891551	1.8105483444848418	2.5993363484514487	1.9117205810188225	1.2824704915048335	0.8034473352407623	0.39897615444828055	0.5113292534763505	0.051383487329248564
YDR371W	1.0	1.4651130712176754	1.7878094706774272	1.8575036106457237	1.889254729705052	1.7730757519223534	1.2554619420952167	1.2309960967199451	0.5236562030268118	0.45197853684790257	0.23845149605964958
YDR372C	1.0	1.1297257415059807	0.5496886471504201	0.6019606610899586	0.6330487049885171	0.6492635936772738	0.2509181397157958	0.15495055755891954	0.09067639876393893	0.07304703623363025	0.012845871838036347
YDR373W	1.0	0.9854401165492803	1.2740275335853022	1.5214875253319289	1.6565921274529918	1.669030868698205	1.4600526534461071	0.9942660779941777	0.7675954277943033	0.35372233307567985	0.11519395942028976
YDR374C	1.0	1.1206150497662482	1.4628810775195655	1.9149393730875959	1.5775165315112658	1.228713898314683	1.1055237395932644	0.6781169565064288	0.25096887151934383	0.7873174512196374	0.013674637767050336
YDR374W-A	1.0	0.8346481223360489	0.7775159740879058	0.7998283273712038	0.7653275388556456	0.7580125540093491	0.7277874401207911	0.5822851799864476	0.3096531349034732	0.05996398497152471	0.037962427211525845
YDR375C	1.0	1.4674787975576433	2.0283118757699747	2.3717625276109513	3.1424015608962588	3.8286471707437726	4.1923161343676085	3.444055692159937	2.8133988625157422	3.5288496055308034	0.5943533278019728
YDR376W	1.0	0.691668821097257	0.7119201474145389	1.244490099491989	0.9495730574608761	0.5101356806966355	0.5069570577200871	0.48698746675032145	0.2686982265004925	0.0737924141539131	0.034605205767551696
YDR377W	1.0	0.8375552911322012	0.7217397359062218	0.5097597900264818	0.5293596930568071	0.36940859647259155	0.4811667774326537	0.40488996297625274	0.3439449608939131	0.24244059442237845	0.04385314868104682
YDR378C	1.0	1.0629692201537844	1.1036056691832097	1.226319858889277	1.2344449754071327	0.9522532707463793	0.9283971169158017	1.1776242379385466	0.7943252531678512	0.3396687185609354	0.09249027725019007
YDR379C-A	1.0	1.036069721048638	0.8820432418889042	1.71383618515557	1.2792175906745062	1.504856205275679	1.0916455853815634	0.91846340891863	0.3969089205462865	0.09991926200912382	0.04392888815554173
YDR379W	1.0	0.4236471529092057	0.5708305182903821	0.6089602036535378	0.9711542633311218	0.6492635937291195	0.501836279379746	0.568152044538242	0.1904204373482784	0.24653374721073354	0.0
YDR380W	1.0	1.1014825972447382	1.9360668402080634	1.732386785792582	1.4718382388560132	1.011769100006084	0.4945178335412395	0.15624181216879177	0.16457766369419957	0.030131902439342537	0.01059784426390745
YDR381C-A	1.0	0.37657524713534163	1.240323101855041	1.3345794506328028	0.8440649400506529	0.39677219620676263	0.0	0.0	0.1329920515678288	0.0	0.0
YDR381W	1.0	0.5836916330521754	0.2945767366620571	0.0821279661752401	0.12660974100759792	0.01322573987609343	0.010222590875559056	0.0	0.0	0.0	0.0
YDR382W	1.0	0.5648628705312031	0.0	0.3079798730064446	0.0	0.0	0.0	0.0	0.0	0.0	0.0
YDR383C	1.0	1.2776660166831308	2.181639740733032	1.8625449473256201	1.8388557622707131	1.4075966008261176	1.3873516192183106	1.1723772345968009	0.5984642319630618	0.16261661637177066	0.07401669014599345
YDR384C	1.0	1.295861879959171	1.9042607619161425	1.9783177739111177	2.3013182345035195	1.8064804699586743	1.2014550926111816	0.7085190205129437	0.4224453403498629	3.3464136379665463	0.10971885836561024
YDR385W	1.0	0.0	0.0	0.0	0.18991461147962632	0.0	0.0	0.0	0.0	0.0	0.0
YDR386W	1.0	1.129725741138857	1.7497415176700204	2.111861986904498	3.3461145832625183	3.3820106240499084	2.8769291465427016	2.452973906835874	1.1399318703337302	0.3634959659743911	0.02691516004226446
YDR387C	1.0	1.1366143131057957	1.6676295361973883	1.3746418729462981	1.748604045741237	1.611282211458945	1.0322323472476225	0.6512962464087374	0.18975695161017367	0.32336675808128906	0.020678720527453585
YDR388W	1.0	0.4476271804155432	0.2632761300255766	0.348656460172437	0.08958236391538911	0.04491760711733284	0.0	0.0	0.0	0.0	0.0
YDR389W	1.0	0.6052102183002117	0.09966882066173237	0.0	0.0	0.0	0.0	0.0	0.0	0.0	0.0
YDR390C	1.0	0.9796840410446067	1.0465226167027784	0.981685845485281	1.0979438479410002	0.7253491710115831	0.33063692365187025	0.3195855250659898	0.07480802897665656	0.5273082928012663	0.0
YDR391C	1.0	1.694588611593609	1.3953634889914146	3.6957584767616973	1.424359586244423	1.7854748823873594	0.4600165892602383	0.0	0.0	3.0131902444497825	0.0
YDR392W	1.0	0.9206820012254063	1.1316727506196067	1.396822101242483	1.5701601737374995	1.8651417406140915	1.7386453770081454	1.1541986412062089	0.6314504490402558	0.9869977491063832	0.08010968891486628
YDR393W	1.0	0.7949921881949044	0.15504038769512046	0.10265995769114164	0.02344624833922737	0.014695266526509519	0.0	0.0	0.0	0.0	0.0
YDR394W	1.0	1.2426983157210072	0.7907059771396991	0.6929547145146296	0.6172224874087658	0.5158038549783407	0.3526793852538033	0.17044561332364833	0.09974403864550412	0.020087934965289787	0.0
YDR395W	1.0	0.0	0.15504038771287004	0.0	0.0	0.0	0.0	0.0	0.0	0.0	0.0
YDR397C	1.0	1.5949069285729616	1.4774436937106938	1.8867002306461458	1.747533609663585	1.5204043814702046	1.0205410047665164	0.486987466653658	0.3822124505154152	0.2329525230501294	0.04274760711255015
YDR398W	1.0	1.129725741131811	0.9634652660931067	0.7259525581015669	0.3843509993829716	0.28340871155360753	0.15333886314062628	0.08116457778284762	0.0	0.11478819979230394	0.0
YDR399W	1.0	1.533199219520107	1.1827366711477496	0.7655499699643508	0.47930830509995953	0.2834087115074279	0.11390886977191167	0.14068526810576854	0.05699659349778579	0.0	0.008074548010925076
YDR400W	1.0	1.6029892268045123	1.6090678067896116	1.3151572961374733	1.0009013307326322	0.7506501004588161	0.5304695805800834	0.1740285541817783	0.18331336828617267	0.08686674578379738	0.0
YDR402C	1.0	0.5123174872434586	1.1033106657909575	0.9454265872785257	0.7508252083272512	0.3875449358037696	0.21396120433432986	0.026425676484637044	0.0	0.19620773679329753	0.0
YDR403W	1.0	1.5063009882169975	1.782964458245002	2.078864142821506	2.215670467972166	1.32257398716782	1.3544932911342864	0.7575360594063159	0.36572814164695355	0.2008793496528979	0.0
YDR404C	1.0	0.8362904835582617	0.9513841972034077	0.965936875102562	1.146886939788797	1.2521512165445332	0.9379559032718437	0.8780531597064821	0.279801459067871	0.13304995884963053	0.049548362792684486
YDR405W	1.0	0.9332516987126964	1.1526915778084872	0.9574156923525362	0.5780009914872613	0.5434053989359368	0.20000721273969457	0.09057496357723412	0.026020183990357736	0.1834115800430414	0.0
YDR406W	1.0	0.67783544470588	0.9069862677417652	0.32337886675942124	0.09495730576103426	0.05951582942431803	0.0	0.0	0.0	0.0	0.0
YDR407C	1.0	0.6517648502810879	0.21467130597607717	0.42643367037700436	0.7304408132062952	0.09156281448931047	0.42463069789190355	0.34963202730651327	0.0	0.2781406379199262	0.0
YDR408C	1.0	1.2104204365399174	1.0553169244076928	1.063695191851031	0.8059401581203457	0.8802341154064042	0.8581822085144505	0.8498408730942125	0.3218631162719366	0.12154044682376564	0.02137380355915055
YDR409W	1.0	0.45189029640806894	0.8139620352808026	0.7853486764727258	1.1394876690798847	0.5554810746447025	0.49068436204761573	0.24619921924526983	0.0598464231941461	0.0	0.0
YDR410C	1.0	0.7154929690722046	0.4496171242800224	0.5851617589186819	0.4853373404206397	0.8067701320741318	1.0018139056520174	0.6375928500232687	0.6383618470547511	0.13391956640980707	0.07536244808324856
YDR411C	1.0	0.9776472760318815	0.6261246424962267	1.0660841759541073	0.9617470712413426	0.9308886136291215	0.6015601554041674	0.21852001715975294	0.015345236715774533	0.13907031894049743	0.021739167726081064
YDR412W	1.0	0.6100519000642012	0.7186121967518768	0.9147002230412927	0.9638166534009287	1.4283799061151965	1.0258369944951675	0.8863171894556229	0.5386178085147891	0.2892662634671791	0.05510879018859099
YDR414C	1.0	1.2927789407727361	1.6255265383973843	1.5811750184073008	0.9691518834187262	0.7117356918751291	0.5785775660527042	0.3748632045672388	0.1480736243726403	0.13668079455060736	0.0
YDR415C	1.0	1.415068840451618	1.7981488257419904	2.0860080064925532	2.1634602647987693	2.294734041690382	2.285855629754639	2.0617476252961957	1.1105521824420377	0.9070634552259822	0.26221470346694786
YDR416W	1.0	1.3556708893139935	3.3090048452638388	2.666225759090678	3.3370710313923673	2.5166693590615097	1.550913072949686	1.5908257245636657	0.8549489025782336	0.27549167949255154	0.21801279624518322
YDR418W	1.0	0.5865883656705955	0.32200695915415994	0.24875297446960953	0.036522040669927966	0.04578140725670566	0.0	0.0	0.0	0.0	0.0
YDR419W	1.0	1.0167531668877292	1.8139725354835303	1.2011215052041877	0.9495730576103425	0.535642464750426	0.5060182485284437	0.17044561333842542	0.05984642318731999	0.0	0.0
YDR420W
YDR421W	1.0	1.2563329359106812	1.8284073303863462	1.879739225574414	2.095609506837016	1.990701880153585	1.38004976873694	0.9207981411617266	0.454007348360456	0.12468373426486395	0.014617716229960036
YDR422C	1.0	1.2469614313143795	1.7376224580913304	1.5340884251202733	1.8633131696880136	1.010646160010864	1.0241878784687988	0.3644748965405519	0.15808489138997137	0.0	0.015996746063117587
YDR423C	1.0	0.6461381035021759	0.702701037783119	0.8973514286354816	0.7787865363890415	0.496678864152114	0.4368502863602749	0.31064428329563437	0.3186068572378931	0.26013153190006827	0.012198957428407892
YDR424C	1.0	0.8572624742870362	0.7113617787737232	0.66306255033458	0.6591154164166184	0.8728988317816506	0.501508281974102	0.4634338245620007	0.16897813606775747	0.2221489278603786	0.01329925555199501
YDR425W	1.0	1.0883943114082708	1.077719768115916	0.5633778169802666	0.4168857325797785	0.23225689533946728	0.26927800362263715	0.2309561156799766	0.09731125723031457	0.0881909339698157	0.0
YDR427W	1.0	1.0069294644918936	1.1931368960061732	1.3859094287206761	1.4037166933285399	0.8625482523894681	0.7266928732203647	0.6834292708265871	0.32958899716160645	0.3930248144062839	0.04914942266884417
YDR428C	1.0	1.4888171375562347	1.5049991920361538	1.8676779451465164	1.8855807859065334	2.2105879500872754	1.7546347059238663	1.0307901380964855	0.4531229184824385	0.12052760980155836	0.09083866515251027
YDR429C	1.0	0.8943662113402556	0.9980724954128241	0.9624371033095812	0.9231960278294009	0.6860852559350615	0.4472383507782436	0.3472040271698118	0.10805604183401521	0.10043967480735527	0.017663073774857967
YDR430C	1.0	2.2160004925729013	1.0733565300687362	0.6633412651940913	0.21913224400034137	0.12208375265628918	0.04718118866293519	0.0	0.0	0.0	0.0
YDR432W	1.0	0.20335063347381524	0.25116542806651954	0.24022430107371764	0.15193168918370104	0.04761266354597129	0.09200331789201492	0.022726081777004876	0.02393856927820453	0.0	0.0
YDR434W	1.0	0.9414381176593859	2.4806462024781055	2.592163932744934	3.6400300547972746	3.0088558212772902	2.223413516342128	1.7044561336166852	0.9641923735884146	0.4017586993057958	0.047101530075241954
YDR435C	1.0	0.6213491577505016	0.558145395720708	0.9855355941028812	0.7280060109457687	0.9125760515873194	0.7871394979503297	0.6312800496189332	0.27928330825442027	0.6695978323036174	0.028260918050517593
YDR436W	1.0	0.0	0.0	0.0	0.0	0.0	0.0	0.0	0.0	0.0	0.0
YDR437W	1.0	1.2079375231891576	1.0733565298932581	0.9950118977911369	1.042095560497561	0.8912113945611243	0.7548990186771541	0.37294082920642846	0.3191809236530147	0.037085418395831155	0.01739133418086485
YDR438W	1.0	1.533199219520107	2.445208399150858	2.3582458850272845	2.8848933833945867	3.457586279804023	3.750230480748752	3.1924733922826762	1.4933107499105187	0.0	0.1130436721268801
YDR439W	1.0	1.389562662093883	1.869787074861117	2.605509726388074	2.8107362509934504	2.1187635272208576	2.06087432044169	2.0680734428024246	0.6463413704430859	0.6026380489040049	0.016956550827473917
YDR440W	1.0	0.3954040094402784	1.02326655854808	0.61595974624101	1.0128779279808262	0.357094976500284	0.24534218093879376	0.1515072118487741	0.039897615458213326	0.0401758699259971	0.0
YDR441C	1.0	1.3804233072587235	1.2856157987932917	1.4793415251297353	0.9068956165199581	0.6219069814364091	0.5427162010215704	0.35748892686825007	0.10758907539624402	0.0	0.0
YDR443C	1.0	1.2958618794375008	2.790726978046494	1.9022286281497502	2.5135757404324277	0.700186228577763	0.6494351852928382	0.3342070850176317	0.2112226700899003	0.141797187985524	0.0
YDR444W	1.0	1.0288573715991904	0.5980129239215112	0.7919482451752152	0.33913323480494045	0.2125565336753988	0.09857498345662434	0.0	0.0	0.0	0.0
YDR446W	1.0	0.9563519891780338	1.3677325287472235	0.6860937771750554	0.5547010931304452	0.44784188485918575	0.2641679424796612	0.0787537487406264	0.047403107479892174	0.0	0.0
YDR447C	1.0	0.5455182520221497	0.23893210431863335	0.3417310921307564	0.396739428234588	0.4239483740646035	0.26466707891568814	0.18678971330599575	0.09837768197758258	0.12382973608234638	0.0
YDR448W	1.0	1.1601414341846996	0.9660208769449906	1.2153359607955643	0.9933995062764212	0.7233462341391643	0.5944829770381362	0.31466882458112627	0.0920714202784907	0.1205276097389797	0.006521750316679897
YDR449C	1.0	1.0547949523834854	1.4665555038620177	1.640464222585116	1.2887062928174373	0.6437426448217504	0.6665546500842587	0.5101773461839879	0.14656266905882911	0.22137724249265817	0.0
YDR450W	1.0	0.6705206736407353	1.0741287290209962	1.056880571766597	0.8607640666129954	0.39391771989910807	0.4169934551687944	0.33516883197298164	0.0	0.0	0.006099478714203946
YDR451C	1.0	0.2824314353738561	0.1938004845091955	0.23098490480018974	0.29014732308725466	0.33064349683948024	0.35779068076665155	0.12625600988837923	0.033248012885636724	1.4061554475702853	0.0
YDR452W	1.0	0.6455575662446466	0.9634652660931067	0.8359453698116955	0.836528645878823	0.6518400365081198	0.9638442826168446	0.7304812000619229	0.3704778577568682	0.0	0.0
YDR453C	1.0	0.9332516987126964	1.1021349296894432	1.1649673460608276	0.7981918454107853	0.9315521124616059	0.6600238023236638	0.4775770807791448	0.3209156025229496	0.4454281229970945	0.06758045619631618
YDR454C	1.0	0.9589532457405493	0.8869752409424347	1.0027251684803296	0.7434641771126606	0.7935443924670333	0.3566020073678224	0.2730653237566072	0.2783554567501847	0.42044515045995895	0.019716919568733875
YDR456W	1.0	0.5157443599584657	0.5864571183792778	0.17407558043675048	0.15138121200423443	0.03450193009557872	0.06666907091653762	0.01646817519586075	0.0	0.0	0.0
YDR457W			inf
YDR458C	1.0	0.4420665942784514	0.5055664813888072	0.401712877869927	0.3027624241076519	0.1897606155455196	0.10667051343472161	0.0	0.034693578653810314	0.034935539060540415	0.0
YDR459C	1.0	0.8798825487533014	1.3819465326152742	1.3148371506025585	2.3739326445157882	2.964346120248664	2.7777924830277434	2.6440922075461697	1.6227587828187897	0.33608660425303744	0.3994572070280377
YDR460W	1.0	1.316332225352895	1.4202806945885564	1.682890021150092	1.2463146380303638	1.020271361832558	0.5832353188237264	0.3550950278476348	0.03206058385661887	0.25827344957476783	0.0
YDR461C-A	1.0	0.7324069426130179	0.7213319733176888	0.6498897323595847	0.5311171339901083	0.2521857179698574	0.1325471529325918	0.06740786968709589	0.040573846234186986	0.04085681688526928	0.0
YDR461W	1.0	0.9152590896779843	0.9103440945214977	1.0326383982912462	0.9241834035119348	1.6486203018861114	1.092231902340047	0.546884320826208	0.41604465331409773	0.29003970268997875	0.022669185597779164
YDR462W	1.0	1.4225216329671435	0.7936929939080624	0.5594496776807548	0.614173399706641	0.43135325900074173	0.22367779120467984	0.2032837590486939	0.060395472934736426	0.0718742627067802	0.0
YDR463W	1.0	0.19936336608588778	0.04104010262069883	0.0	0.0	0.0	0.0	0.0	0.0	0.0	0.0
YDR464W	1.0	0.847294305454623	2.7907269779828296	1.84787923872303	3.1335910896692942	0.9522532705153434	0.8280298606684291	0.6817824533537017	0.0	0.2410552195559826	0.0
YDR465C	1.0	1.5963515902295566	1.7795940145838172	1.9683931015031322	1.747764902429073	1.4318300992243929	1.4533857464407294	1.1527722637102524	0.5897908370155922	0.41922646872648495	0.1720229793186384
YDR466W	1.0	1.6945886117771685	1.8284073303863462	0.5734797636305726	0.6221340722979914	0.08209079921370487	0.03172528202094218	0.0	0.0	0.0	0.0
YDR468C	1.0	0.5373085843469365	0.3573491863518572	0.3154915774631836	0.28950398108353903	0.34838534310612046	0.3141576709341081	0.11085893553052248	0.07298344293469376	0.029396978007389912	0.0
YDR469W	1.0	0.8631810739540676	0.44913262298913365	0.4995048566328219	0.6053528241198907	0.5616806400492125	0.46289169319816376	0.32313647540747176	0.14961605795331312	0.24482170731855066	0.029144071740532882
YDR470C	1.0	0.7394568490460819	0.6976817444139628	0.7391516959393307	0.3711967407692414	0.29216861724565935	0.17564269784532585	0.061980223055291224	0.07616817496300532	0.0	0.00770752310521942
YDR471W	1.0	0.8521359874347169	0.6777479804259183	0.5913213562818717	0.4069598816863547	0.44211759012653906	0.2523519576152579	0.18180865423026085	0.10259386830156675	0.04132375192388273	0.0
YDR472W	1.0	0.3205978454225568	0.49026284741589043	0.4245127980344759	0.4790638847977408	0.5790729348510444	0.4392951213880177	0.5323226362554525	0.3234941793829409	0.31489195343543835	0.05346660169344897
YDR473C	1.0	0.7439657320270376	1.5655297681933475	2.208441041838865	2.5013143946718284	1.3645092600086752	1.8849460251423045	1.2194482907624875	0.7882211834382331	0.14698488998788076	0.08271488208220117
YDR475C	1.0	0.2824314352978158	1.3953634896068128	0.30797987315563335	0.0	0.0	0.0	0.0	0.0	0.0	0.0
YDR476C	1.0	1.400859918716637	1.4325731815110698	1.6754105099215448	1.063521824505334	1.0792203735244674	0.7605607611840058	0.5151245202995192	0.17554950797051444	0.12856278376319072	0.011304367216768686
YDR477W	1.0	0.8318889547987282	1.9281386393744218	1.7302869231931517	1.5365818569955756	0.8656847916097312	1.3047743270595566	0.7024425277685672	0.34819737131500605	0.2848834412666671	0.030830092413205324
YDR478W	1.0	0.7179045350948235	1.1410361535700284	0.8556682188649928	0.7718204652880405	0.8502261346223328	0.8475182484525844	0.4869874667988581	0.33018716238799256	0.32655263732148393	0.03341192280571318
YDR479C	1.0	1.1933722618478522	1.8670356553402692	3.240295286132812	2.7550992949843702	2.715933625552672	2.565726330987791	1.4883983145496462	0.7754747796508494	0.5262473105341348	0.1313535628395163
YDR480W	1.0	1.0526989863561678	0.44397929196906677	0.2519835324962336	0.07193735283819025	0.03607019965334594	0.12545906980605223	0.017216728617657724	0.018135279754861615	0.0	0.0
YDR481C	1.0	0.5648628705182082	0.28622840805342514	0.23690759463697078	0.3408723795560866	0.0	0.09436237732587038	0.0	0.0	0.0	0.0
YDR482C	1.0	0.8009249656235272	0.8469370431664176	1.5996566544019284	1.658209667577312	1.9660950614935906	2.2291351153192513	1.7298957773032408	0.9230045367478756	0.37777310526953384	0.10545118673651391
YDR483W	1.0	0.7262522621381533	0.22781444722293215	0.05656773179382073	0.03875808398626089	0.0	0.05632856196734673	0.0	0.0	0.0	0.0
YDR484W	1.0	1.4197904576860583	1.3010821714663008	1.1861387002061308	1.1933823551736527	0.4503900603214102	0.8330030129848659	0.4145974377214388	0.22644592549825182	0.1954501779532924	0.0
YDR485C	1.0	0.972304941087655	1.9443589603691733	1.2723102950837852	1.992546744151728	1.307396908461658	0.7239605341908664	0.633349820083026	0.3728137837588626	0.35565524199178383	0.06949406076350184
YDR486C	1.0	0.3258824253513826	0.27600596488685136	0.3198252529015242	0.23478454721025344	0.0	0.0	0.0	0.0	0.0	0.0
YDR487C	1.0	0.6727580256330659	0.5539645311092083	0.6851687064190465	0.6294922515180577	0.6107616952705179	0.7167299670145852	0.42983787646608707	0.2420754196159175	0.08576871106779363	0.01587692024875897
YDR488C	1.0	0.9949136002182064	0.9224718054048757	0.9195294064494449	0.8702531124983591	0.8920272285752634	0.7663283519754865	0.5315408149629346	0.2285304943027432	0.011506215732174472	0.036422185551551876
YDR489W	1.0	1.0038595581226255	0.811434202958183	0.6477620155696614	0.46962580576183643	0.4722451683226467	0.35501280272454194	0.142038011136712	0.22117156393568826	0.39302481452853316	0.0
YDR490C	1.0	0.5533350567940061	0.45562889430619835	0.7919482451693565	0.5619922177379332	0.21862957746136752	0.2065380606353931	0.23189879362412166	0.04885422301278645	0.0	0.034605205767551696
YDR492W	1.0	0.7233000174157864	1.0550309308081673	1.0140800701789219	1.1232754464472285	0.8128991338864614	0.5048962568911756	0.2632899719684498	0.21895032878738951	0.07349244501847478	0.0
YDR493W	1.0	1.0576155871184711	1.316193928921765	1.5530048916194727	1.9193497968676416	3.0475481443533905	3.0341519725764354	1.8293689939341506	0.8658631440315043	0.3846625843287681	0.04209072898885014
YDR494W	1.0	1.1819399560319777	0.7856248211903972	0.6910136648169167	0.8378585798653992	0.6501729265968492	0.6726292989228715	0.5156337882147544	0.2112226700247036	0.20256741137294274	0.04274760711255015
YDR495C	1.0	0.5351332459875794	0.5875214692057029	1.6533656348491135	3.598382112991855	1.9420954864694036	2.275871547914724	1.6745533944673505	0.7559548193171677	0.3806135046169152	0.0
YDR496C	1.0	0.7180460218370175	0.7568073160750555	0.5324397806621132	0.8208173886401151	0.2622731465814101	0.21831295774115128	0.07703756535040863	0.04057384623057404	0.06128522531368651	0.0
YDR497C	1.0	0.0	0.060667977778625086	0.040171287781058704	0.041285785096158795	0.0	0.04000144254198807	0.0	0.0	0.0	0.0
YDR498C	1.0	1.0732394545866568	1.3023392564535308	1.5398993658808022	1.1183860460233568	0.714189953217797	0.6440232253883416	0.47977283767084833	0.2526848979408545	0.5088943525507492	0.07536244812710954
YDR499W	1.0	1.242698315312013	2.0775411943217255	2.381711018339549	3.249650019309127	1.349025467034705	1.063149451200619	0.9595456751957684	0.23938569270964558	0.0	0.09420306015406553
YDR500C	1.0	0.0	0.0	0.0	0.0	0.0	0.0	0.0	0.0	0.0	0.0
YDR501W	1.0	2.1567491423445713	0.16913496836991798	0.027998170277958208	0.0	0.0	0.0	0.0	0.0	0.47480573546413846	0.0
YDR502C	1.0	0.3163232074609743	0.13023392566657324	0.012319194920257782	0.012660974096908813	0.0	0.0	0.0	0.0	0.0	0.0
YDR503C	1.0	2.2147098692118345	1.809827892300106	1.7564000685924162	1.3444450225467253	0.7896159547549163	0.6649744759297892	0.49502356364802624	0.21331398369000623	0.07160056028161887	0.025182996281122673
YDR504C	1.0	0.8051212860205643	1.1933199069302116	0.7525300066335181	0.8034848948127891	1.1418421573675643	1.0407615146535836	0.781530414265204	0.4549411354966442	0.41993782604259083	0.0767264743352648
YDR505C	1.0	0.1639924463049745	0.0	0.02980450384328117	0.0	0.0	0.0	0.0	0.0	0.0	0.0
YDR506C	1.0	1.0475638690657163	1.5729552054452582	0.9407385215990084	1.3294022805897017	0.5626951145276609	0.36801327157841207	0.4132014869739223	0.13057401424312726	0.021914110871452456	0.0
YDR507C	1.0	0.0	0.0	0.0	0.0	0.0	0.0	0.0	0.0	0.0	0.0
YDR508C	1.0	0.1210420437089254	0.0	0.0	0.0	0.0	0.0	0.0	0.0	1.463549547345936	0.0
YDR510W	1.0	1.181752584396692	1.7442043618497145	3.136531866500895	3.823280995517283	4.322728664599642	4.793857091075176	2.8856143317966785	2.519849398177706	1.1576994104001141	0.5020031495916079
YDR511W	1.0	1.4922496727825567	0.5310711787570457	0.2620127278750039	0.0992091253983861	0.03553183846152746	0.013731838492170582	0.008479881259955184	0.0	0.0	0.0
YDR512C	1.0	0.835580559611724	0.7201876072738609	1.149602291241521	1.7394253019258334	2.8989968526410546	3.519020914314304	3.6183692413479838	2.6724047963345585	1.968987911523611	0.711081163656053
YDR513W	1.0	0.853219440868646	0.7253288066142167	1.158693508669512	1.7596983241497208	2.8994891251900494	3.5407337498181928	3.6367028299571076	2.7091317907988914	1.977888980919565	0.7154162469345288
YDR514C	1.0	1.2324280809767167	0.6659689377464344	0.5774622619377979	0.3992523081479786	0.17584222322425405	0.1045492248058543	0.09038782521458574	0.0	0.0136963192895451	0.0
YDR515W	1.0	0.672661128259701	0.6923559298929453	0.4231784515990916	0.36968111398143344	0.39980099152339893	0.5548291687202236	0.3903334657192634	0.0913685850264463	0.1380087134716645	0.019415897893019504
YDR516C	1.0	1.649994175035319	1.2301230757969257	0.9725680205157259	1.0745168814815338	0.689130656607443	0.5205450881959535	0.3139787615416863	0.2677339985113574	0.0	0.0
YDR517W	1.0	1.2303177590220442	1.3762489205228343	0.9745664478364412	0.754455306160241	0.5543940276409716	0.4033022154414661	0.3268819982972111	0.11477396226030549	0.08255315740385565	0.011614075910687704
YDR518W	1.0	1.1810769109145802	1.2685122632131536	1.8898764937217523	2.4027075846566075	2.2904576779252523	2.592820776613894	1.7733230480335112	1.1606579038963778	0.4748057355185966	0.3083009240713958
YDR519W	1.0	0.9695407481646984	1.0968528920533471	1.3376439264758526	1.0251609625180853	1.2791461846354175	1.1580517128516359	0.5540189091199303	0.24414958714525228	0.2818307293491422	0.0
YDR520C	1.0	1.1961801964348133	1.1901629758191112	0.4891445042663453	0.7820013415439068	0.14003724569542425	0.1082391975219686	0.10026212550126386	0.10561133504495016	0.035449296996381	0.0
YDR522C	1.0	1.0091370380651252	0.9093380042589585	1.380718757146595	1.056266659548471	0.949578401787924	0.8890208246770385	0.7022103920653803	0.32276722618873205	0.14896670868050582	0.0476307607462769
YDR523C	1.0	1.8855281740087737	1.8670356553402692	1.8348660052379235	1.457795258105255	0.6035408056783715	0.6867853310083536	0.3841027908484123	0.2360140634013335	0.16975719696204172	0.011941232981905511
YDR524C	1.0	1.6254217301791174	1.9364228013250904	1.9798706129233912	2.306105996910174	1.6275757431683293	2.0653806063539313	1.4841522794737105	1.2457826867562212	0.46735195623828346	0.034605205767551696
YDR524C-B	1.0	0.5945924953102809	0.0734401836328906	0.0	0.016659176443701105	0.020882747166928832	0.0	0.01993515945126317	0.0	0.0	0.0
YDR524W-C	1.0	0.8331727339631688	0.883730209704113	1.5283501205191472	1.1632269954002359	2.4500683112041486	1.3723828252961845	1.2262614961984293	0.5037073951175933	0.5775281303233692	0.010597844266929439
YDR525W-A	1.0	0.38834322363097573	0.2470956178909717	0.26948238907376487	0.08902247415442892	0.012399131135016136	0.00958367894674755	0.0	0.0	0.0	0.0
YDR527W	1.0	0.6559697851757456	0.9902579600164056	1.162375650130804	1.6234636144749162	0.8831381140669409	1.3355320339546015	1.3928888833213628	0.424716551597824	0.0777597482541652	0.08204782658418895
YDR528W	1.0	0.23535952931979606	0.891482229122501	1.3859094289912393	2.8223421431380427	2.7443410242619475	3.731245670010348	4.608344361752781	3.7902734691526874	1.9083538219876814	0.8478275412402946
YDR529C	1.0	1.2003335999681284	0.3585308964164303	0.28231488364381385	0.3033358377628998	0.2149182728667858	0.14056062453302087	0.015782001235423494	0.0	0.0	0.017663073774857967
YDR530C	1.0	1.2047465909940833	1.4062647663681225	1.3281632029103734	1.2685702565692392	0.902036789398028	1.1859802695046089	1.1806909674237172	1.0379614022796761	0.29190280491682524	0.23845149595683415
YDR531W	1.0	0.2695936428169625	0.15856403277203	0.02099862770629128	0.08632482340893903	0.0541052994800189	0.02090984496767537	0.10330037172150006	0.02720291963229242	0.1369631929380567	0.07707523102821807
YDR532C	1.0	1.2312245382545364	1.7224018069150742	2.1943565956711164	2.3220028671280954	1.96216250110681	1.947882745820262	1.447012238222932	0.832239322404067	0.2165730488023586	0.12584940063942923
YDR533C	1.0	1.0991926126706042	1.263369644582892	1.6106514974931982	2.0402988659830426	2.0589259903578117	1.8773649998056643	1.5048351443565118	0.517590686853147	0.7492256821542875	0.12602841829008984
YDR534C				inf
YDR536W	1.0	10.167531668877292	14.651316634067673	7.8534867626908795	6.647011400877128	2.97579147087372	5.980215663804913	1.1363040890368965	0.5984642318731999	0.0	0.0
YDR538W	1.0	1.8428651148184163	1.7616464041995237	1.3743601831502184	1.44809891225728	0.47612663526175614	0.3795136862458561	0.25566841999811374	0.07480802896279648	0.16572546337361127	0.031793532791722354
YDR539W	1.0	2.1182357636365574	6.279135700803548	5.312652810558803	5.934831609636914	2.9757914712159015	2.0700746516710726	0.2840760221736787	2.0946248107007457	0.6026380488899565	0.0
YDR540C	1.0	0.7821178208637386	2.4687200185669576	1.8478792385811165	1.2417493824507018	0.8240653302985077	0.778489613038718	0.43704003417262405	0.2762142608354721	0.09271354597330873	0.0
YDR541C	1.0	0.3389177223187218	1.674436186880946	1.23191949248202	0.6963535753299848	0.23806331765164793	0.30667772626474066	0.1515072118715862	0.23938569274927995	0.0	0.0
YDR542W	1.0	0.13556708892748873	1.8418798053865442	0.7391516954892121	0.9115901352511798	0.2380633176698976	0.3312119442673716	0.09090432712295173	0.0	0.09642208782239305	0.0
YDR545W	1.0	0.7078661291373577	2.5081217151550557	1.8244883628576485	2.2477235669685665	0.8136341239816615	0.9200331787845322	0.6184946308777275	0.21211390504856667	0.0	0.0
YEL001C	1.0	0.0	0.0	1.385909428871182	0.0	0.0	0.0	0.0	0.0	1.8079141466698694	0.0
YEL002C	1.0	0.8472943058971302	1.447043618153979	2.1986340940827134	2.1629164084376553	2.0389682299324177	1.4652380257001156	1.1468254228888246	0.4876375221666047	0.1562394941447749	0.015700510022095972
YEL003W	1.0	0.9729039738670392	0.9628384183866303	1.2800672893223706	1.0647503826788651	1.5624910474228675	1.4730450357462634	1.1026131321854196	0.7936506795288055	0.5880187970816115	0.11883297075089852
YEL004W	1.0	0.9895407953492448	1.1407351153101826	1.6590448639834408	1.2961325675271398	1.6855577969442879	1.4102698364132904	1.0782447558680737	0.6465161046586545	0.4750723305877314	0.07426226638941173
YEL005C	1.0	1.1190679513616708	1.2373978107715722	1.7955807699590696	1.7558143328759166	1.3138400080141233	1.1283425781929566	0.868307841321627	0.47425467429903917	0.7731959870766595	0.015996746063117587
YEL006W	1.0	1.2263470219005301	0.5140812855125022	0.2796133059095272	0.1624269703748397	0.03132412075979547	0.01210569972129902	0.0	0.0	0.0	0.0
YEL007W	1.0	0.0	0.46512116305019024	0.0	0.0	0.0	0.0	0.0	0.0	0.0	0.0
YEL009C			inf
YEL011W	1.0	0.42364715289840227	1.046522616743561	0.4619698096807575	0.23739326431704025	0.0	0.0	0.0	0.0	0.0	0.0
YEL012W	1.0	1.02381395296884	0.6395415991654965	0.46196980964790474	0.4945693008594871	0.14878957360628123	0.15333886310423603	0.047346003715271	0.0	0.0	0.0
YEL013W	1.0	0.46216053060714	0.0	0.0	0.0	0.0	0.0	0.0	0.0	0.0	0.0
YEL015W	1.0	0.5495963064461306	0.5279753741585137	0.3495987748879825	0.17964895682410115	0.032170718608929554	0.049731523183605	0.030710921317209452	0.0	0.0	0.0
YEL016C	1.0	2.0683949234128183	2.441886106142928	2.975629068492495	3.281612772712069	3.6234637324269716	3.4636543210250483	2.6235256173602295	1.2321322416878773	0.7089859399276199	0.1246805207832225
YEL017C-A	1.0	0.059459249531028095	0.0734401836328906	0.0	0.03331835289940858	0.0	0.016140932956887177	0.0	0.0	0.0	0.0
YEL017W	1.0	0.30810702028817766	0.27484432357521005	0.15398993660612495	0.10071229397968781	0.01803509982667297	0.027879793300602966	0.017216728617657724	0.0	0.0	0.0
YEL018W	1.0	0.5525832429602857	0.5005108167258041	0.6728690706039299	0.6708940080611668	0.711602308323371	0.590021277805266	0.4075873362730052	0.13010091998404819	0.4716297774342398	0.036862067014492725
YEL019C	1.0	0.8950903949291467	0.9159309054901961	0.7865332143842587	1.3099238587202005	1.4039631556087429	1.1323485278402534	0.7109184557515258	0.38056187065649494	0.5810048883066413	0.11739150571381862
YEL020C	1.0	1.1080002462959264	0.8050173974905751	1.4569817076453155	0.8400069356715597	0.45781407256705664	0.8846472874418487	0.1748160136992711	0.09207142030272543	0.09271354599771248	0.0
YEL020W-A	1.0	1.2709414587639567	0.34884087222454924	0.13199137417973886	0.033913323488570346	0.02125565336738643	0.0	0.0	0.0	0.0	0.0
YEL021W	1.0	1.033002647256707	1.854113129441346	2.1326551492873667	1.8991461155973293	1.5164307226787972	1.203605049443961	1.3620083263165033	0.5328791108290911	0.49531894442313384	0.02903518977671926
YEL022W	1.0	0.21182357641296007	1.0465226169066923	0.5774622619593758	1.06826968924391	0.0	0.34501244197169567	0.0	0.0	0.0	0.0
YEL023C	1.0	1.1620036193002619	2.4717867511064138	3.19419125528209	2.333236656174961	2.142569859001704	1.524626410706244	0.876577440045741	0.3077816048655938	0.516546898950768	0.0484472880718658
YEL024W	1.0	1.2709414587546257	0.6976817445182552	0.2502336469460809	0.05934831610028693	0.04959652452592203	0.019167357888029504	0.0	0.0	0.0	0.0
YEL025C	1.0	2.3463534620647826	5.688789609787415	3.269324806153509	3.2139395786341316	1.7396934751916124	1.4154356596396784	0.8740800681346748	0.36828568106131954	0.0	0.0
YEL026W	1.0	0.5263494932872397	0.17970590389741425	0.20298673459327524	0.09351855869556157	0.13526324872809853	0.09060932826389644	0.08608364310614089	0.027202919637933837	0.2100102291893166	0.0
YEL027W	1.0	0.8472943057968045	0.0	0.4619698095096668	0.0	0.0	0.0	0.0	0.0	0.0	0.0
YEL029C	1.0	0.9414381174804177	2.7132067837535594	1.7965492596379522	1.5826217623734604	0.4629008952591534	0.25556477186785065	0.0	0.0664960257586325	0.0	0.0
YEL030W	1.0	2.233775897270748	3.0127166242239403	3.716757105771125	3.258762084033518	2.2453699288251805	2.279173102876449	0.8264029738031078	0.8160875889687725	0.9587423504886283	0.07707523102821807
YEL031W	1.0	0.0	3.4884087207676293	0.923939619361515	0.0	0.0	0.0	0.0	0.0	0.0	0.0
YEL032W	1.0	1.2238695526104828	1.3178432947922079	1.4372394077103616	1.1078352337754827	0.793544392035778	0.6133554526805464	0.568152044304155	0.0664960257586325	0.06695978320490352	0.0
YEL034W	1.0	1.1862120278645931	0.8465205165133566	0.5728425638695479	0.5824048085490539	0.6189646260859063	0.6562903343306428	0.45452163556913433	0.19150855419942395	0.37765317728156067	0.02260873443353737
YEL035C	1.0	0.945934538534029	0.5289885466234041	0.5240254558521514	0.28345464399538883	0.20963784694905868	0.20872394512593606	0.12550224266776547	0.050020891028368784	0.01439135639316593	0.010123313926705336
YEL036C	1.0	0.5164460529767432	1.3687851364918138	1.0295327186774195	1.094269904338397	0.5441447260030131	0.5169710242491723	0.3571241421798207	0.10259386827515765	0.09183055981887996	0.008074548010925076
YEL037C	1.0	0.681731050773381	0.20850259033794746	0.08495996500441363	0.032743898542596836	0.0	0.0	0.0	0.0	0.0	0.0
YEL038W	1.0	0.8074216326035631	1.0752506887790536	1.1956865662080476	0.8825443712658713	0.5741527074498683	0.5844916667232977	0.4344692104182539	0.21826342573943536	0.15597690678407639	0.0249361041566445
YEL039C	1.0	0.6225019389627408	0.49122490173156613	0.4902536757592394	0.3633570372910076	0.22470262131888136	0.3098070908916097	0.173924095277299	0.12824233540901722	0.15373419615799883	0.012976952164644324
YEL040W	1.0	0.7500638116609312	0.5718702823559304	0.5452758409264933	0.48256991449406783	0.21464725369836185	0.19607264472811367	0.242163166459437	0.039243556191048204	0.05927587366529731	0.0416964364581011
YEL041W	1.0	0.6119347763052414	0.8139620351640879	1.116427039591983	1.0814582042188274	0.8266087418465111	0.7028031227126296	0.44189603455383764	0.132992051517265	0.050219837403677636	0.035326147549715935
YEL042W	1.0	0.7334786528794421	0.6664422634601435	0.5516057429700087	0.49604562709407424	0.21319103073852166	0.3295641237916652	0.3561550130202615	0.14291683150962511	0.017989195491457416	0.0
YEL043W	1.0	0.6517648505709359	0.28622840805342514	0.2842891137047471	0.3408723795560866	0.21364656707392804	0.1415435659888056	0.20395201593387985	0.06138094686309813	0.0	0.021739167726081064
YEL044W	1.0	0.8073275932425444	0.7569188737751108	1.1723573470925521	1.052592776176913	1.3082253070534378	1.1587210321070025	0.691430318256828	0.30487800491574846	0.3013190244599639	0.03199349212300705
YEL046C	1.0	0.7939680910391157	0.380553678860188	0.3747447407726397	0.24569372820864674	0.17480173677259303	0.12867596910125942	0.16686983129310642	0.05022077471418267	0.0	0.0
YEL047C	1.0	0.9092914508184721	0.8678480240927491	1.0140800701789219	0.6021682805636256	0.42096562292337303	0.3926970887302294	0.4572931091468641	0.10217682007852606	0.16168337899891508	0.03101808079118038
YEL048C	1.0	0.896412816319013	0.5460117998840426	0.21424686818407	0.13761928368980464	0.06900386017132083	0.16000577020167395	0.049404525597500554	0.008673394663452579	0.0	0.0
YEL049W	1.0	0.7343217316221278	1.1162907911018836	0.7391516953523396	0.2532194819381763	0.11903165882582396	0.061335545257510546	0.11363040889228361	0.0	0.0401758699259971	0.0
YEL050C	1.0	0.7596431707152869	0.3849278591156471	0.4141798294198509	0.1309755941419154	0.04104539960685243	0.09517584608642526	0.039182899613861254	0.0	0.0	0.0
YEL051W	1.0	0.5144286858403312	0.30731219701182644	0.3959741226283435	0.2260888232440295	0.14170435579989357	0.0821458195675549	0.033818574083054886	0.014249148380719499	0.028697049952751984	0.0
YEL052W	1.0	1.7181245647534489	1.3566033922569813	1.7837167652249821	2.3343670991301573	2.264907953052949	2.7345430595030757	3.093272241971914	1.5294085922584466	1.5568149598466834	0.45923991810828696
YEL053C	1.0	1.3706231417901578	1.559523899425529	2.3506110901255224	1.6757171600199077	1.540409702226972	1.8671261573646643	1.253276568514194	0.668871788517376	0.035449296996381	0.06234026039161125
YEL054C	1.0	0.3458344105486285	0.5125825062166809	0.5091095862002529	0.2519275458199129	0.0728765258158003	0.09388093661690008	0.0	0.024427111506393224	0.0	0.0
YEL055C	1.0	0.7881807496787766	1.4927144301784039	0.6660960046373353	0.6624928308957104	0.2214542489852529	0.12837672264834415	0.1057027059544636	0.05567109134413008	0.30832644357779737	0.0
YEL056W	1.0	0.9602668799669494	1.67443618638757	1.5091013786108822	1.566795545127417	1.150639368727646	1.1807092467010407	0.47346003712419477	0.3590785391648766	0.4017586993057958	0.042391377067717756
YEL057C	1.0	0.7531504940242775	0.8348328568956058	0.8528673409972561	1.01450112963121	0.7325025159494336	0.471811886629352	0.19424001523361623	0.14322220934722898	1.246482118275079	0.014492778484054043
YEL058W	1.0	1.2944774114880493	1.5697839247963687	1.7708842698615084	1.8859576004690366	1.636685308835181	0.9200331787356683	0.6470620505525603	0.3491041351852954	0.2678391328196141	0.011775382516571977
YEL059C-A	1.0	1.102232415453131	0.8952553358186517	1.1937626941785042	1.5041909495301309	1.3377894402667367	1.7382927760504943	1.1262483007853414	0.6567218119175167	0.19199088285312815	0.10504058035031355
YEL060C	1.0	0.0	0.19933764132346474	0.0	0.0	0.0	0.0	0.0	0.0	0.0	0.0
YEL061C	1.0	0.7531504940603746	0.465121163113851	0.2053199153980574	0.15826217623734604	0.0	0.0	0.0	0.0	0.0	0.0
YEL062W	1.0	1.7551096335893723	2.4418861056940524	2.540833952807213	2.746979201828731	1.594174001942944	1.4293372604474284	0.44640517785643535	0.27785839332897	0.7532975611065771	0.045419332570704546
YEL063C	1.0	0.770267550700826	1.1416610369359053	0.4199725543808978	0.0	0.0	0.0	0.10330037173808042	0.0	0.0	0.0
YEL064C	1.0	1.2360528700529683	1.5431078587247076	2.48920203443246	3.1168339192138137	2.3246182794275225	2.803395216629512	1.6844037094052677	0.830809169636527	0.3119538136937349	0.019948883333346348
YEL065W	1.0	0.18249415822241963	0.0	0.0	0.029217632544932922	0.018312562901718232	0.0	0.0	0.0	0.0	0.0
YEL066W	1.0	0.43381468455701416	0.6027970271676426	0.41392494945205915	0.20510778042467184	0.09522532707890886	0.07360265428163813	0.07272346167646176	0.0	0.0	0.0
YEL067C	1.0	0.43381468455701416	0.6027970271676426	0.41392494945205915	0.20510778042467184	0.09522532707890886	0.07360265428163813	0.07272346167646176	0.0	0.0	0.0
YEL069C	1.0	0.7093626747427297	2.466223841067443	2.170183757675704	1.8108137376648952	0.9134987772631108	0.9842215402562257	0.6606419122750803	0.2783554567206504	0.0560593533922499	0.0
YEL070W	1.0	0.9796840410446067	1.2645481621878076	1.4147825423468452	1.557893297147212	0.9299348346878132	0.7906535131456481	0.6214162986384336	0.07480802897665656	0.24482170731855063	0.026494610665434855
YEL071W	1.0	0.5648628707030124	4.186090467715209	2.2585190700092035	1.1605892925696477	0.6612869937286313	0.9200331788003152	0.2525120198627814	0.0	0.0	0.0
YEL072W	1.0	0.5489512406427903	0.5895902069343394	0.37738378835988234	0.7489590315854084	0.8214860966070735	0.46649569659581064	0.3841027908484123	0.25287221073894844	0.0	0.0
YEL073C	1.0	1.1297257410624062	5.1163327927404	2.155859111729475	1.582621762341723	0.3967721961621202	0.3066777261734922	0.757536059357931	0.0	0.0	0.0
YEL075C	1.0	0.7071905226100974	1.2085825492838813	1.0839921517208069	1.3757593900657765	1.3121600184981055	1.1083864276608246	0.9752531154545135	0.4995055792564233	0.4460470597140698	0.08010968891486628
YEL077C	1.0	0.7169413357611241	2.8443948056423993	2.06109607410156	2.300888562731895	0.7782839232060664	0.920033178928994	0.8740800686279637	0.4143213912306562	0.0	0.0652175031839653
YER001W	1.0	0.6932407957261681	0.41226648536281507	0.5249656927350504	0.2805556760285023	0.13526324868449355	0.14636891482038872	0.025825092926486586	0.0	0.0	0.0
YER002W	1.0	0.5648628704502305	0.6201615505966837	0.7827821773457859	1.0023271164993663	0.7274156927945136	0.575020736721674	0.4103320320924957	0.28260810942666287	0.5858981029953806	0.0
YER003C	1.0	1.2778864937829477	1.1208657534265989	1.7267068298436419	2.0081135151346388	1.4830173887195208	1.5987461798491318	0.5588380765570453	0.3531920057194338	0.09879312277549553	0.027797624305400736
YER004W	1.0	0.9592011012593786	0.6186989055149112	0.6973129202157489	0.3941624012354596	0.16844102668999816	0.22566851557402878	0.04287939958427117	0.022583555922076275	0.23878111370349966	0.0
YER005W	1.0	1.9283249714526707	1.6359434011825034	1.6407893236683633	1.6371949264789587	0.9029987912091612	0.8407199737909549	0.5681520445189818	0.454007348360456	0.37405120279459186	0.1023240135979209
YER006W	1.0	0.34760792029864984	0.14311420402671257	0.2605983541708589	0.1704361897780433	0.07630234541237421	0.03538589149281446	0.08740800684635343	0.0	0.0618090306597186	0.010869583863040532
YER007C-A	1.0	0.17837774861450098	0.14688036728341616	0.0	0.0	0.06264824150830826	0.0	0.0	0.0	0.0	0.0
YER007W	1.0	1.2486442402022102	1.6340440858810552	1.5439517328501142	2.211505673745221	3.0541017739900105	2.3364000473813316	1.5997965469843498	0.6772095257152346	1.0625460335984143	0.10040062988230249
YER008C	1.0	0.19936336608588778	0.7387218472128355	0.543493893584543	0.6144296253406328	0.0	0.1082391975219686	0.06684141698742369	0.0	0.141797187985524	0.0
YER009W	1.0	0.9108413791107468	1.1250118133350968	0.9297142423430249	0.5460045081548625	0.7216294316727525	0.5405194926905876	0.32668742566911574	0.17953926960803623	0.1883243903050559	0.005298922134220217
YER010C	1.0	1.7259698822028045	1.9638449103291415	2.378289020601386	2.268424526318092	1.5870887845261619	2.214894690410397	0.9890054108341891	0.6427949156848777	0.29015906052798796	0.03140102004817151
YER011W	1.0	1.0669632000224007	2.0672051687274964	1.5398993654904871	1.230928037515336	0.6172011940105593	0.3066777261890388	0.2104266831529747	0.17732273535347934	0.13391956642677919	0.0
YER012W	1.0	1.2812743161946014	0.9869644189913271	0.6535182673602958	0.48636668808468586	0.20322478332031277	0.24683817003859596	0.05542946776344869	0.029193377167470072	0.0	0.0
YER013W	1.0	2.3724240562994887	1.7442043610681779	0.7391516953523396	0.9020944047469345	0.4166108057649173	0.13800497681228965	0.0	0.0	0.30131902444497827	0.0
YER014C-A	1.0	0.593830197436421	0.4293426119923989	0.2842891136462545	0.2515962802070327	0.2441675053359754	0.14940709743555275	0.4079040319262523	0.12276189372619625	8.952007937946325	0.014492778484054043
YER014W	1.0	0.593830197436421	0.4293426119923989	0.2921860334616376	0.2515962802070327	0.2441675053359754	0.14940709743555275	0.4079040319262523	0.12276189372619625	8.952007937946325	0.0
YER015W	1.0	1.2426983151230224	2.3256058138450864	2.5870309331628856	2.8803716084154813	1.98386098058248	1.4107175408543062	1.43931851257476	0.43887376992628613	17.556855155721703	0.11304367216768688
YER016W	1.0	0.0	0.0	0.0	0.0	0.0	0.0	0.0	0.0	0.0	0.0
YER017C	1.0	1.184170354988834	1.4457983135372872	1.4805297514470925	1.8648241972788517	1.0038814595751715	1.0863042354317427	0.451783553374205	0.2163123729035873	0.04356419630098764	0.0
YER018C	1.0	0.7864837097258723	0.9346932461568211	0.6763768505266796	0.8905087046901804	0.9795906852860944	0.6427026034239598	0.33708542366349586	0.30352731378049147	0.0	0.020282955534073683
YER019C-A	1.0	1.0201254825525228	0.9233002190165889	0.758457896592274	0.6661184135934511	0.7047147963162067	0.5126553035851292	0.5540189091199303	0.2560593231043877	0.10193877443456806	0.021090237347302785
YER019W	1.0	0.6916688212190766	0.5790283865620532	0.7856629414300976	0.8010004022057217	0.9150052686011436	0.995137928169389	0.3787680296439087	0.22798637403844213	0.17218229965315426	0.017302602882164793
YER020W	1.0	1.831987688277077	0.7165380079054591	0.2497134105550034	0.10265654675398692	0.0	0.0	0.0	0.0	0.0	0.0
YER021W	1.0	0.912470790896917	1.1806921831265589	1.6701985429425832	1.2782714237106954	1.5107864393660002	1.4154356600122446	0.917784072046201	0.2301785507304919	0.3708541839908499	0.0
YER022W	1.0	0.9414381176191393	0.8372180934157172	0.6159597462586454	0.5064389641054527	0.2645147974816411	0.204451817480088	0.1767584138238372	0.026598410309520655	0.0	0.0
YER023W	1.0	1.0143664223227773	0.6780287375079529	0.5530624483497809	0.3878537840734211	0.26824035795535384	0.2591642757509484	0.12003212210035281	0.033716294750550185	0.16975719688022792	0.017911849464225724
YER024W	1.0	1.4234544337112571	2.567468819579956	2.1804975014604926	1.4053681250306236	0.8570279436006817	1.2512451233353388	0.5454259625734632	0.28726283129913593	0.04821104391119652	0.0
YER025W	1.0	0.37657524710177454	0.3488408723066527	0.10265995771854446	0.13188514687685313	0.09919304903283398	0.0	0.0	0.0	0.0	0.0
YER026C	1.0	0.24208408741785084	0.5315670435944168	0.30797987316443065	0.4069598817659285	0.340090453984922	0.3504888299810944	0.054109718519852336	0.056996593522877996	0.0	0.0
YER027C	1.0	1.0475638690657163	1.6744361869233897	0.8903418150136732	0.5006839758372145	0.8656847916097312	0.351285395603231	0.08264029738234151	0.06528700712156363	1.2491043198594345	0.0
YER028C	1.0	0.691213775996671	0.9363623416814558	0.6564834138706269	0.39982023485888396	0.20360678490265144	0.12105699721299021	0.07475684798268539	0.031498117477221324	0.0	0.0
YER029C	1.0	0.5489512402818364	1.041609364860305	1.1126315135858824	1.1969970231563767	0.8801636746840824	0.7062226515924251	0.46412420536473437	0.2528722106652723	0.2376600756323191	0.0
YER030W	1.0	1.0401268032698385	0.6928701460777826	0.43329582147794005	0.3601828838725683	0.19701791810345218	0.22207697424099013	0.1332218587343257	0.07429211152629406	0.00831224895099093	0.0
YER031C	1.0	0.49707932604920896	0.5767502421073266	0.5174061868150739	0.9242511088918466	0.5396101867622337	0.8218963064187043	0.34846658729096097	0.25534473893256526	0.1607034797039884	0.05652183608384344
YER032W	1.0	0.7343217316221278	1.1628029073787851	1.0779295558647375	2.9436764770750576	2.142569859001704	2.1160763112814593	1.8559633453242765	1.2368260790905528	0.1607034797039884	0.19782642627063993
YER033C	1.0	0.7867732840346906	1.096357027230173	0.3959741227098153	0.16956661742691176	0.0	0.09857498345662434	0.0	0.08549489028431699	0.0	0.0
YER034W	1.0	0.7617875409871201	0.5952697453525648	0.5297818917978385	0.9234380191966597	1.0592725604552793	0.8609484795516961	0.48996598333525493	0.3019773647364677	0.20456520927135236	0.035002054448308305
YER035W	1.0	1.056268237782927	0.3942058288145612	0.14501294474762727	0.07238897746612495	0.03736419782966065	0.028879965256725686	0.0	0.0	0.0	0.003801917225697329
YER036C	1.0	0.5648628704855788	0.2604678512418981	0.35725665278784885	0.3545072748046951	0.17457976632958258	0.17173952674840404	0.09090432711382689	0.06383618472401648	0.048211043911196516	0.011304367216768686
YER037W	1.0	0.6483643387174307	0.3397406756137822	0.23299346926492825	0.12385735532533002	0.09315521128311825	0.01600057702750717	0.0	0.0	0.0	0.0
YER038C	1.0	0.9943453839716487	0.8533627949983545	0.8628527023157012	1.1379181268387877	1.0821059899889083	1.2545906986626294	0.7512754307799117	0.405570801865486	0.39843837955757355	0.035034195930834046
YER039C	1.0	1.4270219886998934	1.233795085223919	1.3275553480125106	1.309411268704158	1.491028147667215	1.491422206043785	0.9927709410802545	0.5354679971063749	0.2347116611624215	0.035698001738705604
YER039C-A	1.0	0.9407680547838689	1.2116323534677398	1.7032054193461936	1.6051501860796757	1.9655049715880135	1.7156490595294054	1.0635159265684337	0.6005939977610891	0.30882519242316664	0.03318897849443072
YER040W	1.0	0.3177353647553441	1.2209430530097354	2.0788641439258297	1.1869663223175466	0.22318436035569708	0.11500414738734649	0.0	0.0	0.0	0.0
YER041W	1.0	1.2003335999586868	2.936077341169766	3.715007220232108	3.5608989651617624	2.8270018980916163	2.4342544527777763	1.6097641264047593	0.49872019328455086	0.37664878052789574	0.0529892213346472
YER042W	1.0	1.1898175353262685	1.0242561777589967	0.8354773154465813	1.0202859448295118	0.8104283155290207	0.6068303944910188	0.12088341367684574	0.0	0.01282208614510121	0.0
YER043C	1.0	0.6135579456231138	1.2750735334828225	1.4814893894576415	0.6221340721799978	0.7593398926559739	0.6186429996443598	0.37223754644967555	0.10318348825194061	0.0	0.0
YER044C	1.0	0.44290384153296014	0.36469727541775815	0.09449382465669302	0.21581205849409826	0.16231589834290333	0.1359139923253791	0.12912546459226534	0.13601459811915145	0.0	0.009634403875530247
YER044C-A	1.0	0.7596431705360207	1.371305497761133	1.3779444318364984	0.974130981261085	0.9645668903446168	1.054865627124383	0.9012066912601163	0.6500559758786586	0.16624497898058693	0.09501515548411725
YER045C	1.0	0.4108093604959618	0.5074049051304922	0.811946938288909	0.7769234108284109	0.36070199657086105	0.3345575197248794	0.3099011151499731	0.2538939164906978	0.0	0.10276697471494682
YER046W	1.0	0.7861493558848467	0.9781929613842582	1.7431025803038405	2.1634602647987693	2.0370366355127203	1.868520991816591	1.476023868270124	1.0118364334247008	0.09940421424427913	0.06992392091746415
YER047C	1.0	0.6427749906415484	1.5397114362266013	0.8920796325239905	0.4256706808845292	0.36940859641447443	0.8883078968223682	0.23509739773036498	0.12382018591648798	0.0	0.0
YER048C	1.0	0.5648628705312031	0.0	0.0	0.0	0.0	0.0	0.0	0.0	0.0	0.0
YER048W-A	1.0	0.6427749906415484	0.45710183265558335	0.33452986219649644	0.16371949264789587	0.0820907992019055	0.0	0.0	0.0	0.0	0.0
YER049W	1.0	1.0428237609818098	1.04652261665266	0.7107227841429498	0.49304754911074666	0.2746884434251178	0.3715518606977345	0.30592802388739887	0.16112498544276	0.23178386496377654	0.0
YER050C	1.0	0.8368338823252484	0.4421522165755337	0.285166549329814	0.16021603028848247	0.09796844351006347	0.06436446108562169	0.00467614851377911	0.0	0.0	0.0
YER051W	1.0	1.4057382800098834	1.4905019079044994	1.4804032530585487	1.5970092329029884	1.947790780425914	1.620512984879584	1.1492166350266986	0.666471530744958	0.3561043015281726	0.04817201937765123
YER052C	1.0	0.8266285911040602	1.1571306982371228	0.9014045067844373	0.9264127390579046	0.8709633573493542	0.5385560071596702	0.38800627422729833	0.11677350865318852	0.0	0.0
YER053C	1.0	0.5295589411456535	1.0901277257142388	0.9239396192299437	1.4540337442179279	0.8555400479256201	0.7187759209637298	0.923247072317809	0.822888318860847	0.3766487805723331	0.1324730533271743
YER053C-A	1.0	0.7060785882445395	0.9302423260718654	0.8084471669907649	1.1869663220057387	0.24798262262961018	0.3066777263510477	0.3314220259070941	0.12468004830688015	0.0	0.017663073778215733
YER054C	1.0	0.2824314353738561	0.6589216475213655	0.20531991539906877	0.36927841120196053	0.06612869936789603	0.20445181747231467	0.09469200742103695	0.06649602577127345	0.033479891608816315	0.0
YER055C	1.0	1.6945886112572617	1.9320417538899812	2.629674300693289	2.3374106027865778	2.105944733043568	3.8216762806586284	4.807440375793577	2.762142608354721	2.2251251033594097	0.3913050189481505
YER056C	1.0	0.4674727205309408	0.4811598238355621	0.6371997375508485	0.6876218693571499	0.41045399606852434	0.47587923055011994	0.15673159847904372	0.08254679061099199	0.0	0.0
YER056C-A	1.0	0.5135117005148598	0.44397929196906677	0.8679432788170421	0.3596867642427969	0.5230178949527778	0.26485803636091276	0.17216728617657726	0.03627055950972323	0.0	0.0
YER057C	1.0	1.4917153273138077	1.5722405507780026	1.6201476422855823	1.4377338548795642	1.1148739875154847	1.0560944234369127	0.6481734589852653	0.29501757908538706	0.08487859844011396	0.08358863081377556
YER058W	1.0	1.129725741062406	1.2465247168597051	0.948578008978472	0.7153450368403416	0.6269000696532798	0.3066777262647406	0.1287811300976919	0.06383618473314132	0.11249243579279188	0.011304367216768686
YER059W	1.0	1.5666951313898387	1.369035875719798	1.3771930178296201	0.6270765474464614	0.24704683917115566	0.20830939906094006	0.021439699788907456	0.0	0.0	0.0
YER060W	1.0	1.6643281007332271	2.8156441829465613	2.5078361100260764	4.1543821270749	3.082069738148825	2.8915328477239073	2.353772756303589	1.0045649606568554	0.5811152614111071	0.10597844265275651
YER060W-A	1.0	0.9987972614867385	1.256751222186886	1.052434533402589	2.0374945074997126	1.9076596980707736	1.413560910819206	0.8428215761300298	0.6182809282577545	0.3751521629236871	0.11229503859549438
YER061C	1.0	1.2486442405176215	0.4553291385713864	0.26259336553697804	0.11994607040904912	0.08770753806840866	0.029053679333089038	0.047844382695979806	0.0	0.0	0.008924500435576879
YER062C	1.0	1.2383532157972836	1.0948236605727517	0.6609721890106561	0.5989614669344486	0.33878241357886285	0.26893277533680326	0.16607521299823155	0.07365713622279257	0.02781406379199262	0.006521750316679897
YER063W	1.0	1.0221328133441003	1.1517285938406279	0.8652767863690415	0.6179761167971681	0.17004522691967464	0.24826292131826905	0.10821943704967472	0.0	0.0	0.0
YER064C	1.0	1.694588611593609	8.372180936685941	14.78303390704679	2.848719172488846	4.761266353261079	6.440232251696425	5.681520444842301	2.3938569274927994	0.0	0.0
YER065C
YER066W	1.0	1.3180133652018169	1.5504038771287005	1.7452192811288014	3.2707516434566832	1.1903165886963283	0.40890363517444295	0.3787680297561519	0.0	0.0	0.0
YER067W	1.0	1.3274277463901942	1.7907164770930872	1.2627174801319996	1.2819236281425972	1.031607710070742	0.7820282020597247	0.530275241565411	0.29923211591370025	0.040175869930579575	0.05652183609029034
YER068W	1.0	0.30699069043257565	0.1617812740305327	0.07364736096926876	0.02752385673300178	0.03450193009061957	0.020000721273969457	0.041170437999570174	0.008673394663452579	0.034935539060540415	0.0
YER069W	1.0	0.6243221202588107	0.7344018364170809	0.19451360410413324	0.2498876467215381	0.0	0.0	0.0	0.0	0.0	0.0
YER070W	1.0	0.11488736350320229	0.07095068588421133	0.06263997419690735	0.06437783440564811	0.020174857432908276	0.04678134807413313	0.05777817401570633	0.0	0.0	0.0
YER071C	1.0	0.7647374246745774	0.8372180934641427	0.6159597463017927	0.46261251511183177	0.26858425584032664	0.2594965376549175	0.19229761505846796	0.11048570435357663	0.02472361226388744	0.021739167726081064
YER072W	1.0	0.2094435362631312	0.015678241449823965	0.0	0.0	0.0	0.0	0.0	0.0	0.0	0.0
YER073W	1.0	1.4707750211993385	0.8951388420353104	0.5055518672048399	0.3762459285195268	0.1572116248331899	0.05207734974586625	0.021439699788907456	0.0	0.0	0.0
YER074W	1.0	0.6341041255814124	0.39610318391911764	0.31592774074409463	0.2511773893638729	0.1305508516024198	0.06529267722371093	0.01466198824434265	0.0	0.007775974823699879	0.0
YER074W-A	1.0	0.6175195787815795	0.36657854381433386	0.10961995486421866	0.1528973567793329	0.040349714869377495	0.031187565393857003	0.0	0.0	0.19406988017603066	0.0
YER075C	1.0	0.8472943056518403	1.5697839249323113	0.9239396190323469	0.9495730571056978	0.0	0.0	0.28407602221062134	0.0	0.0	0.0
YER076C	1.0	1.0591178822242338	1.279083198330993	1.2704169767812454	1.2265318660630915	0.6943513433058782	1.1500414735669215	0.2840760222631109	0.2992321159707305	0.0	0.035326147556431466
YER077C	1.0	0.8472943058184114	0.4439792919172211	0.16798902168143764	0.02158120584834633	0.0541052994800189	0.041819689950904446	0.0	0.0	0.0	0.01926880775705452
YER078C	1.0	1.0462242734878415	0.6552141601207956	0.2651304995350435	0.20642892560172652	0.07245405319375427	0.04000144256579243	0.06916633585005565	0.010408073600272311	0.07336463202648606	0.007372413403995372
YER078W-A	1.0	1.1461168512045004	1.258318860564385	1.0414944368838246	0.7566910302262431	0.7067504743706816	0.373763478973242	0.24603012644902592	0.13625748136217758	0.2179182230377833	0.0
YER079W	1.0	0.9734870748147235	0.5096540403138736	0.14743717330277406	0.09765113003934539	0.07597765458411648	0.016312645016140517	0.008058894249505616	0.0	0.0	0.0030064806431370312
YER080W					inf
YER081W	1.0	1.1708066771896852	1.179716404688601	1.3103143696783557	1.0272653989497003	0.8981479718094629	0.5687477834843373	0.547491970336256	0.20674218923862714	0.021914110876905986	0.03083009242087768
YER082C	1.0	0.4963946436835285	0.6060669697944043	0.36397621353853227	0.46039905802396447	0.3727253962466608	0.30667772623542777	0.18364510526701608	0.08463130546179713	0.0	0.008563914556026887
YER083C	1.0	0.9810776169858172	1.089362723593721	0.6240644796060855	0.9579026455128135	0.783103018459672	0.6456373182754872	0.41863834853655846	0.46197238946721564	0.13744376550959034	0.10411917171188326
YER085C	1.0	1.0885767903748933	0.924081780939789	0.8199199271541181	1.0753443235788784	0.8986496100335105	0.7920815450040585	0.7525192641590156	0.3884072498657019	0.15963921827504174	0.08983603084920226
YER086W	1.0	0.9823702095627713	1.0616896109958416	0.903853975058561	0.7775489529639363	0.5002779862668718	0.3733467971703003	0.17291583960612938	0.043366973312303735	0.06113719333114997	0.0061436778342254155
YER087C-B	1.0	0.8324294935849592	1.150562877221561	1.2481289598621417	1.2216729398494242	1.4130658917755419	1.8938694678006587	1.7742291917575839	0.8469493808293593	0.12687116821579347	0.10411917173271815
YER087W	1.0	1.1297257416274664	1.264548162638542	1.8382548683042426	1.9189288876139525	1.5250931296497574	1.4854702371023092	0.757536059574803	0.3615721401987582	0.1506595122826342	0.08831536891626192
YER088C
YER089C	1.0	0.3081070203089159	0.2537024525285702	0.0	0.0	0.0	0.0	0.0	0.0	0.0	0.03853761551410904
YER090W	1.0	0.8472943056753458	0.8527221320585587	0.9752695981978031	1.0814582042188274	0.7274156927945136	0.8816984629668967	0.6154980480912183	0.5153441995818766	0.4352385908318729	0.09420306012307078
YER091C	1.0	1.1862120279786537	2.023277058729588	1.3397124479544333	1.5193168919712392	0.4761266352576717	0.41401493033421455	0.22726081777316115	0.17953926956195998	0.06026380488899565	0.0
YER092W	1.0	1.5765575642233818	1.1315634265926031	0.9653100501464434	0.7180850981897475	0.598119280929922	0.6408191297367708	0.6048981967477572	0.23223985118611684	0.13192076693735438	0.004218047469460556
YER093C	1.0	1.129725741062406	4.558187396961337	1.6630913148279152	2.848719172260725	2.0632154196780315	1.1653753599155126	1.3635649068898998	0.5585666161868655	0.2410552195559826	0.0
YER093C-A	1.0	1.4010378279751343	1.1096985223528328	1.1567433027598275	0.8224648526278544	1.030982871869536	0.9490106013767005	0.7426239320850833	0.33928680851594717	0.6358543190166702	0.0
YER094C	1.0	1.140588489100278	0.6305969615076392	0.4708538445561269	0.438264488162619	0.22890703631365442	0.22116182188956893	0.06555600514914459	0.03452678261806605	0.03476757975371788	0.0
YER095W	1.0	1.2054290120275182	1.3953634890749287	1.4763983608755469	0.9691518834187262	0.699464386966875	0.39836488153985844	0.22257502774046017	0.037018406093160074	0.0	0.01748098023112986
YER096W	1.0	0.564862870531203	1.4418756052683166	0.9855355938031194	0.5064389638763526	0.2777405371766115	0.15333886313237033	0.0378768029564905	0.0	0.0	0.0
YER098W	1.0	0.49425501185672305	1.3372233436837515	0.8084471669907649	0.39565544057352914	0.198386098075173	0.15333886316126627	0.0	0.0	0.0	0.0
YER099C	1.0	1.1080002463101404	1.4758652291024348	1.323721185857442	1.3969680563350304	1.1216444776473684	1.2473526758098787	0.7866720620266299	0.5179017392380887	0.0	0.008152187899068557
YER100W	1.0	0.9623589645191386	1.1541895528039017	1.146369527748223	1.1957586650386791	1.1682736888490577	0.8973163103742916	0.7364933909202098	0.23643031385841068	0.1934393737439135	0.01570051002541228
YER101C	1.0	1.1902467629014986	1.511643779783712	1.2979151796945536	1.0173997044148213	0.5668174231181025	0.4819221413869484	0.28407602231069656	0.1282423353857396	0.08609114985825596	0.05046592508472793
YER102W	1.0	0.3389177223187218	0.1860484651988553	0.24638389849640402	0.1899146114992564	0.07935443923242404	0.0	0.0	0.0	0.0	0.0
YER103W										inf
YER104W	1.0	0.970090581602295	0.9403536554109526	1.0779295558920436	1.589502726342011	1.5439613714696803	1.3467152327084588	1.2762835781751234	0.7025449675660885	0.3406215058154733	0.10444252317191376
YER105C	1.0	1.0591178816370734	3.1395678498646227	0.9239396190323469	0.712179793000364	0.4463687205204703	0.23000829467631223	0.0	0.0	0.0	0.0
YER106W	1.0	1.073896271349974	0.6246685384297107	0.35453497017302144	0.17114398128616062	0.11072712447500377	0.048141270967562336	0.04624493384075476	0.0	0.0	0.004929229890875957
YER107C	1.0	0.4739103745432517	0.3429283151343793	0.3445198581281167	0.48283375818337065	0.6153331515100702	0.3430632193208277	0.3755581311718168	0.27387346209091157	0.4698533941805967	0.10058970828961003
YER109C	1.0	2.541882917794403	5.000052502618455	5.928612556791671	6.5678803123799785	2.777405373223513	2.9134384001210893	0.9469200740202687	0.8976963476270403	0.7030777234999914	0.07065229511286293
YER110C	1.0	0.0	0.0	0.0	0.0	0.0	0.0	0.0	0.0	0.0	0.0
YER111C	1.0	0.6517648502810879	1.0733565298803858	0.42643367037700436	0.21913224401453185	0.0	0.0	0.0	0.0	0.0	0.0
YER112W	1.0	0.40903863049407163	0.14434794715066862	0.09557996062082792	0.06548779708275707	0.04104539960685243	0.0	0.0	0.0	0.0	0.0
YER113C	1.0	1.613893916378206	2.148416800947142	1.5985621983528724	1.0852263514751803	0.5479235090116756	0.6425628551127969	0.14429258270393186	0.11399318703337302	0.13391956637731386	0.04037274006339669
YER114C	1.0	0.1412157176489079	0.0	0.0	0.0	0.0	0.0	0.0	0.0	0.0	0.0
YER115C	1.0	1.2069372127502624	1.2548232813687252	0.9904100956260814	0.9154157532648489	0.7278914388690816	0.3838987365163269	0.2043712390271292	0.08610996142230014	0.14740786805208797	0.006099478714203946
YER116C	1.0	0.6619486761647375	0.7303855760488946	0.5918988187696796	0.49704214729199453	0.2324837086986863	0.2659470907843823	0.1597927625329949	0.018702007246837432	0.0	0.0
YER117W	1.0	0.558655586499296	0.5673455944081671	0.5228889053977467	0.4121773162979525	0.2812286445724402	0.23253585842804622	0.1435988684172105	0.013153060043741078	0.0	0.0
YER118C	1.0	0.5012163501688762	0.39306013795622624	0.16917204307782088	0.040122805267979234	0.05029506713665132	0.0	0.0	0.0	0.01697571969620417	0.0
YER119C	1.0	0.748061639216542	0.75425053481797	0.7824353535543306	0.7442599639097287	0.7292029550661162	0.6713755627492286	0.5630335575707685	0.19409650762976455	0.11944177542189426	0.03055234382835108
YER120W	1.0	0.3631261311267762	0.0	0.06599568708571384	0.0	0.0	0.0	0.0	0.0	0.0	0.0
YER121W	1.0	0.8890623349614346	0.7910335272532601	1.0150322578813455	1.3140218717701364	1.3747318344669694	1.2051138823238408	0.7762077226521512	0.40881007392090557	0.263123655140256	0.03283839069405275
YER122C	1.0	1.085852896501383	1.2463440875067568	1.273780834706668	1.9083652706664536	1.4098895513796623	2.3849403766443333	2.029902449947848	1.3131351104164322	0.2457359034106965	0.20578338381133915
YER123W	1.0	0.044594437153625245	0.03672009182085404	0.09725680205206662	0.12494382336076905	0.03132412075415413	0.0	0.05980547837897953	0.0	0.0	0.022311251088942195
YER124C	1.0	1.1620036193002619	1.75417124322528	1.6102947649480641	1.3294022803709575	0.5101356807798688	0.44687325833404956	0.5194532978845449	0.34197956107039995	0.13774583974627577	0.0
YER125W	1.0	0.0	0.0	0.0	0.0	0.0	0.0	0.0	0.0	0.0	0.0
YER126C	1.0	0.2990450492089605	0.19699249264255428	0.2934867027584684	0.2234289548397793	0.0700186228779121	0.06494351853932524	0.06684141703043445	0.014081511344995433	0.09925803158956809	0.0
YER127W	1.0	1.0230004980894833	0.6430246493291347	0.728081451272061	0.770160636528032	0.6692102478796406	0.644447203475079	0.37178613035341357	0.2537267710948132	0.20550790606508143	0.03516335423442482
YER128W	1.0	1.2542624366628645	1.09871140848888	1.003965885200676	1.57763712672766	1.0591005863707323	0.8838113998129895	0.8768330763988549	0.5089302128008641	0.3701241559283654	0.09346130372502952
YER129W	1.0	0.17837774861450098	0.0	0.0729426015300452	0.09995505869221714	0.03132412075415413	0.024211399438237673	0.0	0.0	0.0	0.0
YER130C	1.0	0.35675549722900196	0.29376073453081325	0.1458852030600904	0.0	0.0	0.0	0.0	0.0	0.0	0.04462250217788439
YER131W	1.0	0.2259451482610647	0.7209378027163887	0.492767796957765	0.5539176169170013	0.3570949765410144	0.23000829477041454	0.1893840148040537	0.03989761546276407	0.0	0.0
YER132C	1.0	0.0	0.0	0.0	0.0	0.0	0.0	0.0	0.0	0.0	0.0
YER133W
YER134C	1.0	1.1297257417101862	1.3953634894918707	0.821279661752401	0.0	0.0	0.0	0.0	0.0	0.0	0.0
YER136W	1.0	0.0	0.23256058152509512	0.0	0.07913108811470583	0.0	0.0	0.0	0.0	0.0	0.0
YER137C	1.0	0.6993540301770882	0.6423101774302913	0.6746225791772051	0.5426131757375902	0.18893914104600049	0.23365922007064313	0.14429258270393186	0.05699659351668651	0.0	0.01345758002113223
YER138W-A			inf		inf
YER139C	1.0	0.4841681747410312	0.19933764118672168	0.0791948245069247	0.0	0.0	0.0788599867498798	0.0	0.0	0.0	0.0
YER140W	1.0	1.3261997830337204	2.123379221991683	2.021954818301192	2.1606227533497124	1.7768493995850818	2.8267686072103198	1.910308323513311	1.058154148594074	0.3318876210255424	0.11058620097638427
YER141W	1.0	1.0167531670037004	0.4883772211912936	0.20018691755686469	0.14243595860647046	0.0	0.03066777263225325	0.0	0.0	0.0	0.0
YER142C	1.0	0.8855592098027966	1.0442720301315263	1.0014313293193717	0.9311942239077564	1.1595987405947639	1.127782606270262	0.9017122769321452	0.6949907206028729	0.38102276633921783	0.12033681228808082
YER143W	1.0	1.419399007878842	1.025651795246934	0.9160426992863507	0.6005846689756467	0.34590396589750616	0.2201788804036339	0.2622240205449095	0.14322220934722898	0.0618090306597186	0.0
YER144C	1.0	0.7106339339219943	0.7201876072946933	0.640796832818193	0.520733612229638	0.26878116515560724	0.14839244816811967	0.03665497061894866	0.019305297804918416	0.0	0.0
YER145C	1.0	0.20105288616540212	0.21285205766423337	0.1096199548387882	0.03218891720862374	0.08069942972003373	0.0	0.019259391334702315	0.0	0.0	0.0
YER146W	1.0	0.9830486419362054	0.7015363396943933	0.7248587070483427	0.6347974584390065	0.5852937920052581	0.7167109295829558	0.7470728540140257	0.30419176424763317	0.07990780759245267	0.037473040496061726
YER147C	1.0	1.282391380986631	1.3010821714663008	1.6855655207614608	1.244710628892336	0.9168654799598311	0.6713755626655713	0.26104283119219535	0.04852412689248253	0.21173769273649268	0.0229142578641995
YER148W	1.0	0.9513479925925005	0.8200820502851286	0.4862840101419163	0.6413782932025561	0.16706197728740518	0.20176166202112158	0.1295785364332106	0.06299623493553375	0.031717792047601445	0.007437083695421141
YER149C	1.0	1.2649745976551126	1.3757104831359594	1.6006277923980365	1.5112923321685987	0.9891363205244302	0.8941167517283127	0.6721798839124297	0.16858147385809535	0.1867329166100513	0.09552986384560518
YER150W	1.0	0.9187528616577	0.7228991568510968	0.5120629214489781	0.4233036520757743	0.10038814595751713	0.09976263380560246	0.05476164283148796	0.0432624745889628	0.029042797533991763	0.040859158610783805
YER151C	1.0	0.1694588611593609	0.5581453955509418	0.43117182234589496	0.12660974099190025	0.03967721961621202	0.0	0.0	0.0	0.0	0.0
YER152C	1.0	1.5162108629711246	0.91065827685462	0.3793015279418274	0.24988764675755723	0.12529648301661656	0.12589927715087412	0.0	0.012599246988619464	0.0	0.0
YER153C	1.0	1.278245720074402	1.3171750175945227	1.6567193177181476	1.8131933814184062	1.9496564813225203	1.970933146463768	1.4350736988553108	0.8048312083276639	0.2337820017456631	0.21926574343283814
YER154W	1.0	1.1038146003724012	1.2673484898219127	1.3816711738991743	2.0995147419924085	2.315111163050426	2.2874219402926546	2.262183369953859	1.8667691636085408	0.6302819962758962	0.280016435649252
YER155C
YER156C	1.0	1.6098591802594424	1.3430373574368468	1.1664737694025988	1.543056217796759	1.1159218010873124	0.8395302755129352	0.34089122663563654	0.14961605794270205	0.0903957073180276	0.06358706557489016
YER157W	1.0	1.6004447998307705	1.938004845483942	1.1805895133677395	0.6330487047973035	0.39677219620798987	0.15333886311310635	0.0	0.0	0.0	0.0
YER158C	1.0	0.47796089046548035	0.35778551002291203	0.23690759463697078	0.0730440813509949	0.030520938168459237	0.0	0.05827200457008487	0.030690473431549067	0.0	0.0
YER159C	1.0	0.804929590300812	0.9941964854197674	0.6814054690898217	0.403568549355467	0.17854748819107905	0.16100580629908218	0.07101900554837806	0.0	0.0451978536590138	0.0
YER161C	1.0	1.0246349744869172	1.1357609794766486	0.9669135551495166	1.0820716236955292	0.8581352149372206	0.19256508390089688	0.3171081178156446	0.11134218267234473	0.0	0.019716919566641854
YER162C	1.0	0.7531504941561437	1.3643554116049321	1.745219281623791	1.8780444919354111	1.6928947040041673	1.9627374487213285	1.3635649069451912	0.7181570782810174	1.0445726181587436	0.03768122406162621
YER163C	1.0	1.270941459404368	2.4051660149602383	1.7506224369283068	1.6617528514783577	1.158992468364566	1.45268396745636	0.7625198494197891	0.5669661144999362	0.15858896028560918	0.10040062988230249
YER164W	1.0	0.0	0.46512116299713824	0.0	0.0	0.0	0.0	0.0	0.0	0.0	0.0
YER165W	1.0	0.7800487260503131	0.46512116302669587	0.13199137416795245	0.060290352858525256	0.0	0.0	0.0	0.0	0.1721822996434934	0.0
YER166W	1.0	0.9683363496714033	1.3953634895575517	1.5838964908392612	0.27130658794171847	0.17004522695987226	0.13143331124291038	0.0	0.0	0.0	0.0
YER167W	1.0	0.4459443713561569	0.0	0.09725680205206662	0.0	0.0	0.0	0.0	0.0	0.0	0.0
YER168C	1.0	1.203403506404448	1.1729142371552879	1.5398993651349924	1.6514314036825577	1.276571413814125	1.3467152322125435	0.7904724095996821	0.2602018398539858	0.22708100384392116	0.0
YER169W	1.0	0.61621404080952	0.3805536789578969	0.25198353261609574	0.258974470322931	0.0	0.0	0.0	0.0	0.0	0.0
YER170W	1.0	1.0108072419794523	0.8200820502851286	0.9806727538382254	0.991220998640343	0.8770753806988454	0.5891440531064775	0.28905981210334786	0.06299623493553375	0.021145194698400965	0.0
YER171W	1.0	0.8338451898933767	0.9523909528538412	0.6452911627195776	0.5727583521614213	0.5857113371556982	0.4089036350421537	0.16232915554192334	0.11399318703337302	0.15305093306471815	0.0
YER172C	1.0	1.694588611593609	18.139725354835303	16.63091314371673	2.848719172488846	3.570949764774719	1.8400663577253162	1.1363040886947149	0.0	0.0	0.0
YER173W	1.0	0.8284655435413419	1.488387721695533	2.1969230957090167	1.751434750034584	1.2167680682938844	1.7378404493411512	1.4393185128696928	0.5053697958048521	1.4731152307678856	0.03768122406162621
YER174C	1.0	0.47003187770347266	0.22407296906094534	0.11464944180943458	0.14555499425301177	0.026065326754347005	0.020146711946620426	0.016588380864504176	0.07863033702202743	0.008797635751624656	0.0
YER175C	1.0	1.4076018311337433	1.6316750479389106	1.5200296967623532	1.6004900731171	1.5934883364974195	1.4542459926997586	0.9072105228564449	0.6177695296730072	0.28187908745598184	0.12990905876490197
YER175W-A	1.0	1.6394800391754754	1.168475116851755	1.772762196585522	2.2697112106317596	2.293536841108629	2.558141034025578	1.6628840330516215	0.8368768121250661	1.0484922151104825	0.21368011202419182
YER176W	1.0	1.0428237609761737	5.474118302863758	4.619698095926358	6.500923239641759	2.472195990895523	2.6893277533680324	1.3111201027284454	0.1841428405569814	0.09271354597330873	0.0
YER177W	1.0	0.15405351020238	0.0	0.0	0.0	0.0	0.0	0.0	0.0	0.0	0.0
YER178W	1.0	0.5325849921955811	0.3588077543316313	0.0791948245069247	0.054261317577733864	0.0	0.02628666224344219	0.0	0.0	0.0	0.0
YER179W	1.0	0.9810776169858172	0.8323220812447982	1.142767423725446	1.1161648219681013	0.7413375241978525	0.863539913613687	0.448541087773485	0.14699121484957875	0.24316973900159516	0.014874167390842283
YER180C	1.0	1.3531416526202014	0.9892502348795104	1.227322778072519	0.992091253983861	1.03042331528726	1.057351563708169	0.45791358813972366	0.312630568901769	0.18888655263476692	0.006327071204190835
YER180C-A	1.0	1.001347815599161	0.7928201636135241	0.6509574589102856	0.47478652859369397	0.39226342109256035	0.31364767449533143	0.10330037167381227	0.12241313826835207	0.09587423498793143	0.009634403875530247
YER182W	1.0	1.1148609285911737	0.7894819742635298	0.4741269100126724	0.24988764682057038	0.3132412075979547	0.07263419835480846	0.044854108787810286	0.015749058738610662	0.0	0.0
YER183C	1.0	1.0455972284751098	2.1969552801085825	1.3760802841227175	1.7173129759605152	0.9370577398121648	0.8221573087802678	0.822007213267852	0.5093312611835134	0.25644172293936446	0.09019441928535551
YER184C	1.0	0.9885100237134461	2.7907269780730206	3.3877786043697857	3.0069813489291235	0.5951582944251249	1.1500414738520728	0.7575360592162149	0.3989761545706105	0.0	0.0
YER185W	1.0	1.1572800275790676	2.076028605763817	2.2309761539826845	1.783344522698985	1.1032202527871773	1.3463900179826342	0.803727282494893	0.3211271487587119	0.4115576919660662	0.02067872052055029
YER186C	1.0	2.1182357636365574	2.790726978325011	2.309849047548334	4.273078757706724	1.48789573543686	0.46001658943132906	0.2840760221736787	0.0	0.0	0.0
YER187W	1.0	3.389177223187218	7.674499189110599	4.157728285929182	1.424359586244423	0.5951582942431802	0.4600165892602383	1.1363040890368965	0.0	0.0	0.0
YER188C-A	1.0	0.7652980826682427	2.385621449832857	1.6392477119323698	3.2469272298328806	1.5742896815783933	1.7807093786797226	0.9530292360264363	0.5019377428174977	0.1555194965083304	0.05469855105612597
YER189W	1.0	0.3743858560457916	2.660925722917246	1.6330095598452603	1.5458166048059414	0.7750898714841805	0.599091372279507	0.5153006914479872	0.1670132740058094	0.014014838345831955	0.0
YER190C-B	1.0	0.9489696226806563	2.245714415514598	1.980491748959616	2.1225750695294447	1.4339813960237169	1.249080339474295	1.0400524486012823	0.44779206052197457	0.37434457621530703	0.019948883326921747
YER190W	1.0	0.8700052872361438	2.206688238847661	1.8993150524552234	2.014661187850462	1.3498435539267817	1.1533611809885165	0.981673017083543	0.41460614833011733	0.0	0.0
YFL001W	1.0	1.0850243630421605	1.1243216602560515	1.2762331430795333	1.379955090544125	2.1408571735787816	2.5681501683177013	2.23990877978854	1.4208143630986916	0.21677627655877285	0.33547132928121703
YFL002C	1.0	0.6778354447302207	3.0697996760644113	1.4783033909070182	1.139487669151503	0.9522532707825533	0.5520199073247151	0.4545216356769702	0.0	0.24105521958897647	0.0
YFL003C	1.0	0.6778354446691336	0.883730209704113	0.7699496828320532	0.728006010769354	0.4166108059264966	0.23000829477041454	0.28407602232014106	0.0	0.020087934965289787	0.0
YFL004W	1.0	0.6199714432445862	1.7016627907887785	1.5549227741447331	1.158015923780651	0.5225780144429961	0.31415767091269003	0.49886520988773	0.2043536400888316	0.0	0.10339360260275147
YFL005W	1.0	1.1731767310323913	0.429342611899511	0.5685782271342437	0.21913224401453185	0.09156281448931047	0.0	0.0	0.0	0.0	0.0
YFL007W			inf	inf	inf
YFL008W	1.0	1.0591178825178136	1.4825737071344514	0.6352084886237634	0.4747865287559279	0.5207635073397934	0.0	0.0	0.0	0.0	0.0
YFL009W	1.0	1.0932829753664965	2.565668350249171	2.0267062618287963	2.266722783049226	2.3806331764933097	2.9381704757156295	3.7754619734978347	2.471078118146508	2.1772729511166258	0.41023913292094477
YFL010C
YFL010W-A
YFL011W	1.0	0.8765113507890252	2.0208712600621634	1.3381194487859858	1.3752437384783125	0.8209079921370487	0.2855275381884796	0.31346319691089003	0.08254679061099199	0.0831224895099093	0.0
YFL012W	1.0	1.173176731279431	1.738837578551276	1.862093694322559	1.8845372988902211	1.3551296550219516	1.1040398151831057	0.7167456561266474	0.3866999651984463	0.18542709198566346	0.06521750318053204
YFL013C	1.0	0.8255688108518691	2.5044985706868177	2.3453851874499914	1.533925708353345	1.2513584647664466	1.0379861505494787	0.4370400343195059	0.3682856811785888	0.309045153298593	0.0
YFL014W	1.0	0.11051664856961285	0.08089063704006211	0.0066952146295123985	0.0	0.0	0.0	0.0	0.0	0.0	0.0
YFL016C	1.0	0.06276254117331533	0.05168012922452409	0.0	0.0	0.0	0.0	0.0	0.0	0.0	0.0
YFL017C	1.0	0.7800487259938225	1.0262197088534404	1.0021567298016036	1.0802021554711532	1.4800232713111925	1.3873516189671329	0.979987124271406	0.41797501905588863	0.47190704369066816	0.11214650016798035
YFL017W-A	1.0	0.8093557549718973	1.08296867782907	1.703082731519492	1.353495925384413	1.296912104093451	1.4624407995361859	0.6868703819542262	0.4555474004113941	0.7645408082592605	0.06959778326652794
YFL018C	1.0	0.3389177223187218	1.1162907913300044	0.0	0.09495730572681611	0.0	0.0	0.0	0.0	0.0	0.0
YFL020C	1.0	0.5083765836149553	0.6976817444957074	0.32337886675942124	0.23739326435125843	0.05951582942431803	0.27600995365879744	0.05681520443473575	0.11969284637463998	0.0	0.0
YFL021W
YFL022C	1.0	1.7259698822028045	1.8604846514238513	1.2832494718757421	1.4595289582141757	0.7935443922630809	0.4770542408652387	0.23146935141250927	0.13299205153411958	0.11159963868898266	0.0
YFL023W	1.0	0.8626996569435231	0.6088858861313362	0.31917914129235775	0.34529929371945367	0.08656847916097313	0.15055088377662917	0.061980223039866875	0.02176233570718788	0.0	0.0
YFL024C	1.0	1.1080002462959264	1.8247061011716623	2.096632213273902	2.227844481392039	1.190316588463774	0.920033178928994	0.2622240205620675	0.046035710151362715	0.18542709199542495	0.0
YFL025C	1.0	1.0591178825178136	1.1337328349681632	0.46196980971377033	0.7121797931338918	0.5951582942248287	0.6325228108228828	0.07101900556164573	0.14961605800669686	0.0	0.0
YFL026W	1.0	0.8896590209173233	0.505819264595856	0.3118296214768829	0.16617528499349715	0.23806331758810542	0.09200331783630675	0.0	0.0	0.0	0.0
YFL027C	1.0	0.9946498375219213	1.395363489324256	2.1592067188134956	3.17900545347228	3.609764436683791	4.9401781564557945	5.014559349721967	4.15021934700762	3.2621059602520823	1.3915430299012426
YFL028C	1.0	1.3507590379628427	1.1223575885403285	1.278785994628641	1.5963836903256554	1.8889806723262845	1.1267072986005708	0.7740042343046383	0.2862220238691393	0.24454877342378292	0.04300574483461876
YFL029C	1.0	0.7206871108040892	0.40096651988671916	0.5097597901051442	0.6985365022315776	0.42413579594127226	0.3384030083552848	0.13060966540008562	0.05503119374145285	0.13853748253831089	0.0
YFL030W	1.0	1.3666037186562152	1.732951429476804	2.3694580563245586	2.1901443106787473	2.7646062700458107	1.810387867871822	0.9896842066343469	0.463327147318042	0.2721591188895782	0.06837318882015747
YFL031W	1.0	1.1594553658670543	1.5177637945754714	2.172068578649901	1.765872703752699	1.566206036919344	1.7755026264582265	1.5948127561010534	0.8819472889774087	0.7823722037808037	0.2974833478168457
YFL033C	1.0	0.0	0.1744204360940851	0.0	0.0	0.0	0.0	0.0	0.0	0.0	0.0
YFL034C-A	1.0	1.5275164952001836	1.0809153788104848	0.8523668318677661	0.6553391521406648	0.1508852013468744	0.15549856544093013	0.08002141470143882	0.01685814737768482	0.4583444315766154	0.0
YFL034C-B	1.0	1.1643091819276516	1.0821186241965322	1.0936428148021697	0.9495730573259056	1.141732237902685	0.7072363890440321	0.38649798943065966	0.5373964530440583	0.28697049943744224	0.057675342940549316
YFL034W	1.0	1.2003336001012623	1.4535036343892689	1.1549245241910497	1.8595805709807383	0.9423339659354883	1.0350373262387444	0.7101900558003528	0.39897615462764074	0.0	0.035326147556431466
YFL036W	1.0	1.3556708894604415	1.6744361875663727	0.3695758477951908	0.18991461147962632	0.0	0.0	0.0	0.0	0.0	0.0
YFL037W	1.0	0.0	0.0	0.0	0.0	0.0	0.0	0.0	0.0	0.0	0.0
YFL038C	1.0	0.43792739399773845	0.4233125190914208	0.3529656972873413	0.29874208551876325	0.06687171844865727	0.04134980579285197	0.012767461671119834	0.0	0.0	0.0
YFL039C	1.0	0.8761138397142403	0.7498892217654833	0.8108041554404036	0.6847261503927757	0.3400904538126463	0.22531424788565202	0.11594939684782002	0.024427111504118797	0.0	0.005767534294054931
YFL040W										inf
YFL041W	1.0	0.5413269175227251	0.4457411144765147	0.41063983072007454	0.3824669259100879	0.28104697220310065	0.07666943156605821	0.25251201978578597	0.09974403863794874	0.13391956640980704	0.0
YFL041W-A	1.0	1.2255506924856554	1.3953634893131364	2.1696082138410686	2.1111043869051693	2.880141031400642	2.0536454887815134	1.5827092671945115	0.9618175153930468	0.6241608365334594	0.1211182201666847
YFL042C	1.0	1.031488720222288	1.880707310792326	2.169249541273527	3.6331490898951406	1.8889806732905867	1.7000613090312917	0.9139837237456753	0.44234312787137653	0.0	0.07372413402898545
YFL044C	1.0	1.1334665548189706	1.1458614084378536	1.2421175017533355	1.0313243804288856	1.1430192407406576	0.9261261137193162	0.6321161819842173	0.2615803927592977	0.18358510099363698	0.04491801543366554
YFL045C	1.0	0.7020438535215441	0.7973505653916253	0.9371387570961905	0.5222651816973745	0.37409949925305935	0.2825816192700235	0.09739749333573422	0.11114335734517057	0.03443645994330238	0.0
YFL046W	1.0	1.2294074239579256	1.5139237854690017	1.6485981444121682	1.3343673685516109	1.7582454182247162	1.2267109053640797	1.0843163203275423	0.6336680100848036	0.5514335085842798	0.09420306013416406
YFL047W	1.0	0.6959917512046033	0.14950323102321122	0.19798706133071212	0.20347994085809745	0.1700452268902084	0.06571665563786566	0.101455722236766	0.06412116770540165	0.04304557492386748	0.0
YFL048C	1.0	0.7042446176121029	0.34431047123277286	0.15598980583185423	0.0739927057605173	0.030917313978964658	0.011948482834954777	0.029514391915691343	0.0	0.0	0.0
YFL049W	1.0	1.0095421516462033	1.4844292429230717	2.241045034392327	1.1920172424285171	0.7597765457188748	0.9004580048268439	0.5077103376622885	0.15279937835505403	0.12822086146968223	0.0
YFL050C	1.0	0.3177353647553441	0.0872102180843447	0.0	0.0	0.0	0.0	0.0	0.0	0.8286273172224825	0.052989221342202165
YFL051C	1.0	1.0167531669366123	1.5548336018430262	2.5870309344664344	1.4921862330454996	1.4623889514907447	1.0777531523721944	0.8116457778346143	0.3077816048655938	0.06887291987313789	0.0
YFL052W	1.0	0.6778354446374436	3.3488723733056505	3.2337886675942125	2.8487191724888463	1.5474115647585236	1.656059722021221	1.2499344975641864	0.11969284637463998	0.8436932681037577	0.08478275412576515
YFL053W	1.0	2.3300593404570153	3.488408721881702	1.7323867857925819	1.7804494820731835	1.0415270142340975	0.6900248840289367	0.28407602221062134	0.14961605794270205	0.0	0.0
YFL054C	1.0	1.4952252456441584	2.913847285848205	1.6576563758152942	0.5585723868745858	0.1750465571243124	0.1082391975219686	0.03342070849371184	0.0	0.4253915639565719	0.0
YFL055W	1.0	1.694588612218254	5.182778673823487	3.695758477973168	4.340905406480899	3.4009045391974455	1.1828998011861938	1.6232915555955698	0.5129693417059019	0.0	0.0
YFL056C	1.0	1.3155358960077284	1.9278048208970027	2.0180786426826907	2.2739775854278514	1.7071645813908436	1.8642777574402403	1.3456232633641652	0.7087076431924559	0.5709202570281929	0.08924500436283664
YFL057C	1.0	0.9872144664197081	1.1073297414526626	0.936654384713647	0.9713522562268685	1.1138742388972265	0.9411348574768313	0.7870730159335133	0.3623728376712041	0.3980728398192877	0.0583367574347757
YFL058W	1.0	1.1843898896956777	1.3353478550440059	1.490225192312672	1.4856223639894075	1.625486093886417	1.4938173117807432	0.9530292359597619	0.5727238347397652	0.27215911884952326	0.07293140137535806
YFL059W	1.0	1.2491538908357709	1.5707806132161766	1.892756305781981	1.5979958023621648	1.5848215148622704	1.206557797345508	0.8278786933873961	0.31120140060339374	0.09986573380627332	0.031490737250623416
YFL060C	1.0	1.2168588441251091	1.2246541257730965	1.5202410754965292	1.4731851516962313	1.6736188911613006	1.4714005805277084	1.0113912282025346	0.5623866008537161	0.26926380907606856	0.08267821768626836
YFL061W	1.0	1.4231896541551796	1.9731311836240402	1.8911889081781232	1.5430562185544892	1.5762395448648145	1.189574149135091	0.8566667545110735	0.2992321158424672	0.08945408537256265	0.019870957996402847
YFL062W	1.0	0.7135109945300421	2.2766456928569316	1.0698248224646756	2.0990562325185507	0.8770753810442775	0.9200331790132228	0.4186383485267898	0.1259924698861946	0.1268711682056384	0.0
YFL066C		inf		inf	inf					inf
YFL067W		inf	inf	inf						inf
YFL068W	1.0	1.9552945513696969	0.8586852240095952	0.852867340964582	0.9495730571681836	1.6481306605970154	0.5661742636452981	0.6992640545077399	0.0920714202784907	0.8344219134965621	0.06521750316679897
YFR001W	1.0	0.27871523211235283	0.1285203213202607	0.09725680200778382	0.21240449967033537	0.1096344226009177	0.10289844762973668	0.05232979355171219	0.03149811745853726	0.039647240053551566	0.00557781277072874
YFR002W	1.0	0.6778354445347892	0.9767544421571178	0.7622501859818045	0.6647011402588034	0.3868528911896309	0.23000829463011918	0.2840760221736787	0.05984642318731999	0.0	0.0
YFR003C	1.0	0.8996442972880871	0.5300465427461705	0.6279406565815548	0.7540088122899037	1.1549067128014525	0.7179206269255941	0.6890631203378168	0.4272788107842879	0.27856495624359234	0.1319273977183857
YFR004W	1.0	0.9545467496965254	0.4768963822280941	0.2982336745603779	0.40867701205421525	0.35408151678382865	0.2678577609077813	0.12226056654208695	0.0757549660559612	0.022884989197163284	0.005365997096288507
YFR005C	1.0	0.912470790612134	1.252249285050946	1.200331813342053	1.2579814007427006	1.5769151387622198	1.5176615688536987	1.1751520922774388	0.7570316780367029	0.4944722452777488	0.21739167726081063
YFR006W	1.0	1.6945886115407922	1.1628029072143249	1.693889302052984	1.3188514687079174	0.8596730914671432	1.124484996264167	0.6312800492268389	0.33248012875514227	0.0	0.04710153006628791
YFR007W	1.0	1.297982766277454	1.2172319796337463	0.6094069829062281	1.0101841036517945	0.68379889119067	0.4893793504367101	0.43518028944562004	0.15279937835505403	0.10257668917574578	0.0360777677141422
YFR008W	1.0	0.0	0.0	0.0	0.0	0.0	0.0	0.0	0.0	0.0	0.0
YFR009W	1.0	0.8472943060997962	1.6569941436453222	0.40422358355301485	0.6528314770394008	0.22318436035569708	0.0	0.0	0.07480802900334843	0.1506595122611538	0.0
YFR010W	1.0	0.9009205280087513	1.183409541340437	1.0993711934148964	0.6610951667911312	0.6478938395150053	0.4891315636237468	0.35958990170936034	0.10605695248096922	0.3356465083704439	0.021463988394450965
YFR011C	1.0	0.4991811414737486	0.35695345073962925	0.19338271107164234	0.07361031453409428	0.03690904150676343	0.0	0.0	0.0	0.01868645113273265	0.0
YFR012W	1.0	0.9337529087932761	0.882780982710617	0.8956557536901975	0.6782664697495469	0.4372591549838052	0.28164280987606954	0.23189879372634295	0.012213555754902428	0.15988356398755887	0.017302602886192432
YFR012W-A	1.0	1.0469186183830235	1.0154739526377599	1.146459108507974	1.5014191798557477	1.2027806362364224	1.3053873897009869	0.6901113839371784	0.35719854672385387	0.44803457014332476	0.06214442708821448
YFR013W	1.0	1.1862120279786537	1.1860589654031755	1.9864701814732757	1.471838239107831	0.7141899528865074	0.6440232253065151	0.17044561333842542	0.0	0.3615828293339739	0.0
YFR014C	1.0	0.7684762308224588	0.7139069012898898	1.2355006535789994	1.2366532840039073	1.5778615242860545	1.1660885641527037	0.7399189416112304	0.4453687306821584	0.15416322176436298	0.08872613800393639
YFR015C	1.0	0.6540517448172963	1.0526426320354128	0.9887774872725545	1.2494382332775829	0.751778897913387	0.6779191844293888	0.43857350804785344	0.27298368466061446	0.16916155758720772	0.0
YFR016C	1.0	0.2259451482124812	1.1162907911018836	0.6775557210247958	0.7596584458145288	0.39677219611649606	0.18400663574971954	0.075753605912981	0.0	0.0	0.0
YFR017C	1.0	0.6142883716061388	0.3313988285873163	0.4042235833801176	0.403568549355467	0.34221601909706056	0.06900248840289368	0.08522280665463187	0.04488481738281062	0.030131902439342537	0.0
YFR018C	1.0	1.0116946935446318	0.7983422947433636	1.2594997796759715	0.9826427661230646	0.9652816116292409	0.7460965578992548	0.8140686010237934	0.4287504944607795	0.11992796994304943	0.09279704432132266
YFR019W				inf
YFR021W	1.0	0.3389177223187218	0.3720969303520864	0.9855355938031194	0.2532194819838005	0.15870887846484807	0.06133554523469844	0.075753605912981	0.0	0.0	0.0
YFR022W	1.0	0.41423277177067097	0.7131857833251163	1.252451484038968	1.2449957866895345	0.7141899531091825	0.9813687242085837	0.5807776455732601	0.21278728247616524	0.1607034797284283	0.03768122406162621
YFR023W	1.0	1.0518136210176265	1.9246392955782359	2.086829140166346	2.292072897070542	1.354498186459761	1.110384871086957	0.7052921931674961	0.24764037183297596	0.2285868460932538	0.1023240135979209
YFR024C-A	1.0	0.24208408740241638	0.11074313400224708	0.014665708239676618	0.015072588211915587	0.0	0.043811103753740546	0.0	0.0	0.0	0.0
YFR025C	1.0	0.912470790896917	1.3416956625720307	1.4569817076453155	0.6573967320587033	0.3662512579483587	0.10615767448775751	0.0	0.0	0.04635677299885624	0.03260875159198265
YFR026C	1.0	1.1102477110544955	1.5637694278785543	1.3221894552469198	1.1460364487712582	0.41045399606852434	0.4600165894216552	0.4114204460635368	0.20636697652747996	0.10390311188738664	0.0
YFR027W	1.0	1.013259169775779	1.122044867387175	1.162068386869227	1.4782013575305264	1.3498435540185223	1.3658224507922205	0.7497264091344776	0.3701840609316007	0.28578711591702605	0.03496196046225972
YFR028C	1.0	0.0	0.0	0.0	0.0	0.0	0.0	0.0	0.0	0.0	0.0
YFR029W	1.0	0.6025203952336665	1.1162907912716498	0.9855355941050808	0.8440649400743675	0.2645147974816411	0.24534218112818626	0.1767584138238372	0.05319682061904131	0.0	0.018840612030813105
YFR030W	1.0	1.129725741062406	2.093045233373062	2.7718188572861218	2.3739326431704026	1.4680571256629724	1.7480630398732686	1.4771953155312503	0.5585666164149866	0.2410552195559826	0.0
YFR031C	1.0	1.0270234011362132	3.1289969145220393	3.5837657962422753	2.3019952907289722	1.1903165886008884	1.4218694583641263	0.998570260135074	0.3989761545446345	0.47480573546413846	0.0
YFR031C-A	1.0	0.2118235764582614	0.1744204361100009	0.17323867861630762	0.11869663218498344	0.0	0.028751036829994654	0.0710190055678437	0.0	0.0	0.0
YFR032C	1.0	1.1731767309179195	1.0073038203819769	1.2246300277233468	1.1911804032041078	0.7465891025138611	0.6478340136002114	0.5513428124733214	0.20539009137854908	0.2638770154529323	0.02508365506516921
YFR032C-A	1.0	1.1421403097156502	1.139802410393769	0.9780899267832414	1.1165309576759583	1.3516415472597918	1.4188057447912976	0.9781372195254122	0.8900237295023886	0.22074653807042355	0.1583853648464068
YFR032C-B	1.0	0.8142828393618204	0.7466100746270334	0.734352009163863	0.791721951835457	1.1377571546455203	0.8435628886787887	0.48698746681314503	0.15233634993871942	0.3381034247967252	0.06166018482886973
YFR033C	1.0	0.8077011140689953	0.3325398969422044	0.2633659662331925	0.15530400472735706	0.09455785981505048	0.08168518878016962	0.037168825331611	0.0	0.0	0.011885432821520985
YFR034C	1.0	0.3279848926982539	0.18004690180711613	0.17882702310383947	0.12252555581484255	0.0	0.0	0.03665497060791054	0.0	0.0	0.0
YFR035C	1.0	0.6736684234115287	0.5375580652555378	0.23477154260569733	0.1128590928950185	0.09756693347811014	0.03770627780652414	0.04191285572866187	0.053959889742613655	0.009879312276441185	0.0
YFR036W	1.0	0.6997554965073994	0.485947483890061	0.2941897295635759	0.11338185763220344	0.07698564999742258	0.09612286944349167	0.022613016696618613	0.01786460393870314	0.005996398497152471	0.0
YFR037C	1.0	0.9532060945872847	1.264548162638542	0.8854421355891885	0.4550037568605912	0.21078522925250165	0.16292254216599616	0.05918250465740032	0.0	0.0	0.0
YFR038W	1.0	1.0225965759991917	1.4194214800907203	2.3417090351394876	2.0792375568642645	1.8675656821353845	1.586264101047109	1.116712639231033	0.4127339530549599	0.18702560133829915	0.014617716229960036
YFR039C	1.0	1.5316473992917223	1.6771195784357613	1.3326052204542844	1.1778358120234063	0.7553932195191997	0.9819584889633198	0.404262031737704	0.17263391305742817	0.03476757975371788	0.016304375798137115
YFR040W	1.0	0.7867732840346906	0.4057944839935766	0.01885591060290153	0.03391332348747734	0.0	0.0	0.00579746984141275	0.0	0.0	0.0
YFR041C	1.0	1.2535313015953549	1.1659886688155636	1.7972524101156298	1.6866845632632719	1.549042135530229	1.4745737250605353	0.8457423126728416	0.5301463971735964	1.1667512907557265	0.12775483498389195
YFR042W	1.0	0.6984863454417582	0.6701745790291614	0.6391410271327874	0.5513650011029823	0.7124834060246705	0.4056060250564986	0.5498245591051714	0.180182779483623	0.3110389931071479	0.03646570069828368
YFR043C	1.0	1.3775365486311861	1.4223705242337494	0.9716268252839841	0.6310066121051393	0.883138113651215	0.5816983970438316	0.20526783540313612	0.3011626456681657	0.178847420923021	0.07110811636609626
YFR044C	1.0	0.8798825487533014	1.4221974023503312	2.0788641436981106	1.8169715238312611	1.8541469939037059	1.2738920939681015	0.7866720620266299	0.5984642319806741	0.509924503054529	0.024456563697205676
YFR045W	1.0	0.8394489882988105	1.2532431337618612	1.582674348187213	1.5210753608099954	1.4052348614607304	1.0052214362230436	0.7207113899524216	0.382352148185754	0.27341911482414294	0.011775382520302828
YFR046C	1.0	1.1716869826738525	1.0525027459351681	0.9397785842374807	0.8084936317733172	0.9454514615477765	1.067238487592137	0.5713986276143397	0.2393856927297267	0.5578706509528636	0.00968945761437316
YFR047C	1.0	0.8400524741939903	1.6815918972188222	2.2822098291608968	1.972190196471013	1.7702144133494895	1.486207442856137	0.980912077102315	0.33759520771779344	0.5047737503584556	0.0072463892420270215
YFR048W	1.0	0.7135109943243116	2.178725447187442	1.7830413711606994	2.199011290808673	1.6497370254429828	1.727079827227374	1.4353314812113305	0.5459673694412924	0.25374233638081156	0.05949666956336913
YFR049W	1.0	0.8101322749232912	0.7160417904296881	0.7537402156359256	0.6455430871934178	0.9658270563804107	0.504404155052804	0.34388150059432154	0.1522409010791986	0.27488753107921254	0.018592709238552857
YFR050C	1.0	1.4356931292431825	1.0271425684638789	0.6416247355714043	0.5143520727428594	0.4298365457335716	0.11500414730631464	0.03156400247084699	0.06649602574912745	0.10043967480735527	0.0
YFR051C	1.0	0.7746690797175695	1.2956946689447024	1.0031344441330214	0.9224423988649703	0.44211759001745504	0.525733245167174	0.3408912267728359	0.0512969341705902	0.2238369895825824	0.0
YFR052W	1.0	0.9877548593567189	1.1938938942444406	1.0968694947971545	1.1120668427457518	1.0948366483031056	0.6002355497664723	0.3342070850225432	0.1408151133984203	0.244922415620323	0.036270696952786965
YFR053C	1.0	1.0669632000224007	0.9819224552913046	0.6159597460948077	0.9847424300629621	0.6172011940105593	0.5111295439018658	0.5891947126863872	0.3989761544756249	0.0	0.03140102004817151
YFR055W	1.0	0.0	0.0	0.0	0.0	0.0	0.0	0.0	0.0	15.668589267717053	0.0
YFR057W				inf						inf
YGL001C	1.0	1.2932386773178708	1.0404026015559977	0.7294260150928107	0.4664569404836627	0.5533927998395695	0.4115937905206868	0.19935159457266355	0.03149811746776687	0.05286298674600241	0.007437083695421141
YGL002W	1.0	1.3597297839985303	1.1614103292217302	1.3056871266872574	1.3532837586567965	2.5730795714072707	1.9998325982534346	1.52414440695962	0.7095563944445336	0.37529555142297927	0.12184347897273537
YGL003C	1.0	1.7623721561343269	1.3395489495056077	1.589176145396135	2.240992416554571	1.0474785978471213	0.7912285339096526	0.5226998810079848	0.02393856927820453	0.048211043917795286	0.016956550827473917
YGL004C	1.0	1.5674944656690535	1.8488566230161485	2.1404601181065797	3.307679483650945	3.779255168202302	3.166447524414169	2.0548165609661644	0.9375939634319858	0.5624621790281141	0.098913213135196
YGL005C	1.0	1.0167531671747914	1.1162907911151476	1.6592415664078342	1.6063610888996187	1.8003538399658972	1.4873869726243614	1.420380111315554	0.5485922124704303	0.4620225043157256	0.22961995908828936
YGL006W	1.0	2.3724240569663904	2.511654280665196	0.18478792382915915	0.0	0.0	0.0	0.0	0.0	0.0	0.0
YGL006W-A	1.0	1.0746171683351275	2.3482946519561856	2.7943539709316054	2.4318334395888406	1.9451514980190212	1.7727468561842252	1.8291724353091423	1.1385417094478738	0.3821607138850311	0.08271488208220117
YGL007C-A	1.0	1.5216714069167627	1.794038771898049	3.092369337522158	2.383622165413427	1.5546992178134265	1.858842545718538	1.8088105908268128	1.2213555751799952	0.049194942769275406	0.19032863177740073
YGL008C	1.0	0.1694588611593609	0.0	0.0	0.1899146115220685	0.0	0.0	0.0	0.0	0.0	0.0
YGL009C	1.0	0.8313076207901696	0.7635007769579595	0.8890739733557832	0.5374941835439847	0.24704683917115566	0.3298232151044988	0.3430351967516444	0.06775066776622882	0.022741058451026756	0.0
YGL010W	1.0	1.0352156112047497	0.722114179086711	0.6543074347256673	0.42121139521764384	0.5372635184851671	0.29355144226775454	0.16801383417596064	0.09314618396203414	0.26262825480553015	0.036288338357443606
YGL011C	1.0	1.1549107099998834	1.0665198643518257	1.2358428031823727	0.9798142377452095	0.7657450667479547	0.6680495694425648	0.6730973267511875	0.2897024307377654	0.08444609602014269	0.016200526269741916
YGL012W	1.0	0.9364831802081206	1.2117630300341549	1.7263082363071207	1.5243146451418566	0.6578065356931604	0.3873823911918983	0.17941643511892905	0.2519849397723892	0.0317177920514096	0.0
YGL013C	1.0	0.9532060943088049	1.3081532710513073	1.0394320717490515	0.8902247414173649	0.5207635073397934	0.6325228108228828	0.0	0.14961605800669686	0.0	0.0
YGL014W	1.0	0.9414381174804177	0.5426413569027926	0.153989936529533	0.10550811750423741	0.1983860980279546	0.05111295435836205	0.06312800492268389	0.0	0.0	0.0
YGL015C	1.0	1.1759600684798361	0.7448559548848758	0.966684156801154	1.2300519322238086	1.1521925696439734	0.9364038760733375	0.40437867926654575	0.3109458285382634	0.20588346155049894	0.024137438895520103
YGL016W	1.0	0.1412157176489079	0.23256058152509512	0.3849748414160266	0.07913108811470583	0.0	0.0	0.0	0.0	0.0	0.0
YGL017W	1.0	0.40134993447291806	0.771121928358801	0.6929547146962465	0.6122247345798282	0.689130656607443	0.47212228931075734	0.5232979358427787	0.3779774097266559	0.04757668808568275	0.06693375326987629
YGL018C	1.0	1.0866429797716068	1.0563768785912002	0.850859649407497	0.7054737687500526	0.8776062982533152	0.5379855028752651	0.4237066094958271	0.41250077008478214	0.013618938959123575	0.045504868029740596
YGL019W	1.0	1.2208326554475593	0.9602501427710914	1.1524408155013002	0.6789957885459986	0.7615466346242513	0.598516207560123	0.5192787502023078	0.32819006261691486	0.27215911884952326	0.036465700695037774
YGL020C	1.0	1.3370148679638594	1.152134991146738	1.2969060712868627	1.088959928537836	1.4687851481420275	1.0044398925487052	0.8548342687509235	0.5380687589187685	0.1437485254449532	0.0700041089280094
YGL021W	1.0	1.3081034901148474	1.297443244505239	1.312966826926932	1.6325992912425809	0.9188408752007922	0.8393285139982607	0.7176657403655378	0.33597991965618	0.23259714162237877	0.0
YGL022W	1.0	0.7821178208255052	0.8586852239847979	0.9002488598310622	1.1930533286217806	0.12208375265628918	0.5425836695974331	0.320496025038954	0.06138094686309813	0.0	0.0
YGL023C	1.0	0.5843409006046792	1.082609603571018	0.5575497703274941	0.34381093467857493	0.2873177972243683	0.25380225628553105	0.2742802972970288	0.041273395305495994	0.0	0.0
YGL025C	1.0	1.09377992209043	1.7251766772440496	2.3854441080319515	2.417095055325863	1.4229693762809468	1.5807842801161913	0.9503634197569214	0.6474294870463614	0.31227607994543044	0.09249027722141874
YGL026C	1.0	0.8350146780043769	0.8291290294498727	0.3615415901226075	0.4266197793838437	0.24151351064921445	0.1866733986099459	0.09880905119500111	0.08673394662460747	0.034935539060540415	0.0
YGL027C	1.0	1.0167531670037004	1.4883877214868633	1.7092882960536862	2.104886944763659	1.2498324178935505	1.134707587313528	1.2309960962263493	0.31918092370211254	0.5021983740752145	0.11304367216917463
YGL028C	1.0	1.5977549765867431	1.75417124322528	1.214320642413441	1.2751409628127772	0.6801809077064919	0.26286662243442194	0.0649316622306798	0.0	0.0	0.0
YGL029W	1.0	0.6493283468999259	0.521631210947441	0.379937787488984	0.47034927157751805	0.18911571969057936	0.1203781729945251	0.1911539589733745	0.04474498930741655	0.011264262599820307	0.00792362188354793
YGL030W	1.0	0.5203854790776646	0.28566496617477677	0.4656073671347145	0.5458175839088932	0.23431428903676416	0.22457502784783515	0.08052548658826292	0.07539706857107423	0.02847108891963914	0.0
YGL031C	1.0	0.43792739399773845	0.32924307043861384	0.820126179097471	0.8748875360906901	0.36110727961813566	0.3307984462966789	0.14044207838231818	0.09414044093326615	0.0	0.0
YGL032C	1.0	1.2265593759694686	1.4352310171905418	1.856678663744865	1.90216063269136	1.9800821980056593	1.4545286446546024	1.2156650096282389	0.6079636641779894	0.10330937980782184	0.06997941609685211
YGL033W	1.0	2.1725495013181937	3.542076548191511	3.3640878455646663	2.605238901243903	2.2890703617570543	1.8164757640757598	1.5442081209931886	0.4296666280416869	0.309045153298593	0.021739167726081064
YGL035C
YGL036W
YGL037C	1.0	0.5741994472495067	0.9340863027250512	0.8475809734215406	0.6592077426707748	0.47219170459388976	0.3041431997203505	0.23477357217528133	0.029675912333690154	0.039843837955757355	0.014013678372333617
YGL038C	1.0	0.9611099588503764	0.8747054707978222	0.39991416361750604	0.18424551859700272	0.1598932730794272	0.027463676984341164	0.0	0.0	0.0	0.0
YGL039W	1.0	0.9243210614631394	1.7759171682213262	0.5879615761456999	0.517948940645862	0.32463179691888316	0.08363937989671952	0.0	0.0	0.0	0.0
YGL040C
YGL041C-B	1.0	1.491761403171073	0.6465004582081124	0.44234947028566474	0.23464353545445377	0.17004522692155258	0.10656754966875781	0.07897094055847713	0.009242690840326672	0.0	0.0
YGL043W	1.0	1.080800610321605	1.1206856367556541	1.3240709502034622	1.0991121213468154	0.890394298285817	0.8475896214059806	0.42052198562425785	0.34871144211427485	0.03796145189285219	0.02002742223141091
YGL044C	1.0	1.0837485305960464	1.5332773219619131	1.4879725263810577	2.3463287755497606	2.276826497425098	1.8079721770535349	1.354315920019989	0.7724363923365513	0.6026380487514084	0.06900921845634797
YGL045W	1.0	1.129725741208358	1.310796005006848	1.343912173798236	1.5538468214494388	1.0099655903154579	0.947912972381006	0.9297033456573021	0.6165995116255395	0.2556646267405247	0.20553394940915537
YGL047W	1.0	0.9747633603714354	1.1113514512542724	0.8748808785195686	1.1428489894203868	0.7478980330986472	0.7734792210329604	0.6837936110056666	0.39191462961603707	0.15999240229887704	0.022508695781239138
YGL048C	1.0	1.748385075632646	1.6611470107573005	1.6425593233263724	1.1831981748725324	1.2469983310607893	0.898127626989498	0.7124446272866849	0.32298069657532746	0.17218229971651192	0.0
YGL049C	1.0	0.16138939161190055	0.06644588044115492	0.13199137420401638	0.18087105859522362	0.0	0.0	0.0	0.0	0.0	0.0
YGL050W	1.0	1.2474055052528368	0.9690024223617694	0.5902947566838698	0.5802946461592452	0.24798262258246845	0.11500414730631464	0.03156400247084699	0.0	0.0	0.0
YGL051W	1.0	1.4655901502274724	1.4519322780751203	1.723022532395592	1.2062144240657307	1.1259751503411182	1.0194962246925534	0.6295738868623796	0.19409650756993013	0.0	0.03437138679629925
YGL053W	1.0	1.0681043370821182	0.9048720809439306	1.0191333983582427	0.759658446023514	0.5699091543248059	0.473956486190503	0.29612773229589534	0.0	0.0	0.0
YGL054C	1.0	0.1412157176489079	0.11628029076254756	0.07699496826039323	0.0	0.09919304905184406	0.0	0.0	0.0	0.0	0.0
YGL055W	1.0	1.1862120283208353	2.7907269779828296	4.065334324780049	6.362139485065405	4.6422346942755714	7.636275383773046	6.36330289805913	4.4286353155194975	3.3747730737837567	1.5260895744006453
YGL056C	1.0	0.9019584546442454	0.8327169208827481	0.640796832818193	0.8729945852442222	0.47996636638872053	0.8309977100726135	0.47651461801321815	0.28957946701858567	0.21383930764376377	0.06837318882015747
YGL057C	1.0	1.365639057499125	1.0095865242960875	0.7989360237423817	0.8546157519322061	0.6301676056394734	0.6548471448046139	0.4344692104182539	0.2112226700899003	0.0	0.0149616624939867
YGL058W	1.0	1.079832490562607	0.6646684127738846	0.5275491202136912	0.4253608017326793	0.34169971468906535	0.16833414629684842	0.16130499686521804	0.07929179096499606	0.057031991999196355	0.005349069661070131
YGL059W	1.0	1.8156306557153532	1.949079159520308	2.0092020296296886	1.469577351364554	1.4170435579989358	1.0295609386669247	0.6763714814981543	0.56996593522878	0.14348524973660268	0.13457580022594115
YGL060W	1.0	1.0979024810928022	0.9629973379060041	0.4684764269328329	0.3744795158408988	0.45265560425877865	0.23324784829790532	0.19205139537601157	0.0505744421574286	0.0	0.035823698945716534
YGL061C	1.0	1.1594553658102673	1.3018941644886648	1.9230322222590117	1.7810174093803608	2.4489767132152362	2.2450570393262685	1.5168844059945619	0.5497853229072855	0.4152147324131485	0.024339546637613955
YGL062W	1.0	0.564862870303082	1.02326655854808	1.1087275429144487	1.0128779277527051	0.317417756884072	0.30667772626474066	0.22726081778456722	0.0	0.3214069594079768	0.0
YGL063W	1.0	1.5575262975150481	1.8775846946929118	2.1943565955645394	2.1854144630419188	2.748230946428181	2.9224583328191596	2.5984600855271482	1.8041936397922487	0.9837179912738051	0.5174241610070799
YGL064C	1.0	1.2940494856751064	0.8245329712931951	0.9155401684097518	0.7251285169788647	0.4436634558243954	0.5018362795669616	0.17561063201695157	0.09793051067560896	0.06574233263071795	0.01541504621043884
YGL065C	1.0	1.6387230524632954	1.7020367825844953	1.8884919684598511	2.170452702537115	2.537598001129396	1.9310586499008118	0.9614880753270623	0.47351016132142304	0.3840989761086478	0.04658393082992451
YGL066W	1.0	0.7376444545419387	0.60739351864947	0.6848023062949367	0.8490300278239331	0.5741527074498683	0.43836874984119006	0.30747051822266225	0.225304181429227	0.11343775038841918	0.0
YGL067W	1.0	1.4759320168056858	1.3841105578801565	1.5572853268230367	1.2865183365495856	1.1903165885094318	1.23165732039844	0.7972456112291995	0.42471655174677597	0.09719968533916454	0.07521050774085308
YGL068W	1.0	1.4605739940518525	1.1760920836226865	0.563163196569042	0.5245260700271734	0.6461718624735856	0.44249214788372043	0.29760345192436527	0.0911945496366048	0.011478819981100794	0.004037274006778235
YGL070C	1.0	1.160424810070305	0.8999083371884481	1.1515769168988972	1.1594424652538373	1.1385636932082925	0.81669611905903	0.6134395262475114	0.3772926678421588	0.2401818310883724	0.08293965077764948
YGL071W	1.0	0.0	0.9302423259942765	0.0	0.0	0.0	0.0	0.0	0.0	0.0	0.0
YGL073W	1.0	0.2824314352978158	0.0	0.0	0.0	0.0	0.0	0.0	0.0	0.0	0.0
YGL075C	1.0	0.709362674924098	0.519205019238351	0.6016351008759921	0.6109656105268797	0.39677219623351667	0.26388548547977525	0.14974550014854973	0.11134218270007387	0.09343225566366326	0.026289226091645166
YGL076C	1.0	0.13556708892748873	0.05581453955965659	0.1478303390978424	0.07596584460882741	0.09522532707890885	0.0	0.045452163547788596	0.0	0.0	0.0
YGL077C	1.0	0.7908080188566962	0.7209378027163887	0.3849748413589963	0.3481767878187661	0.03967721962073762	0.15333886310423603	0.018938401480405372	0.0	0.0	0.0
YGL078C	1.0	0.43450990043911647	0.19081893864379088	0.15004147666775663	0.12174013555574521	0.04069458421876306	0.03145412577529013	0.01942400152336162	0.010230157810516356	0.0	0.0
YGL079W	1.0	1.1471061371873439	1.1806921828474886	1.203490581198015	1.173574906967957	1.6359222858153768	1.5381067504011585	0.8449440660117878	0.5585666165068363	0.519195857471445	0.147826340523313
YGL080W	1.0	1.0795157080999138	0.8320500805123033	1.2798274726047798	1.4630458961225117	2.4026760766024915	2.7805447183597694	2.849177288596564	2.5312820473172954	1.919513785323768	1.4036255960468103
YGL081W	1.0	1.3933284141929203	1.695108238872381	1.8957872194335763	2.3563479581483415	2.5746106954942505	2.753284476526949	1.8180865428700839	0.7802200359659827	0.1785594219476313	0.1193238761930191
YGL082W		inf		inf			inf			inf
YGL083W	1.0	0.46601186817113344	0.9767544421571178	0.7853486764401788	1.8516674613307325	1.220074503061647	1.495053915609047	1.3919725089932073	0.5685410201939946	0.21092331702593942	0.23315257391429048
YGL084C	1.0	1.4968866065879636	2.5581663966619854	3.049000743818746	2.769588084014704	2.499664835787101	1.9474035622222208	1.3067497023760917	0.39897615462764063	0.26114315449173703	0.11304367216917463
YGL085W	1.0	1.5042872167165866	0.9849624628889021	0.825122547647267	0.5788841099926321	0.7320128751019083	0.5215161335596433	0.45573693402184	0.17921923523435307	0.006445326726850605	0.031736859833231136
YGL086W	1.0	1.0167531670737446	1.6744361869870508	1.8052358718603785	2.3374106027523407	1.5199427211163583	1.3871269470653653	0.5943744465620249	0.3314571130723626	0.18542709198566346	0.013043500636106407
YGL087C	1.0	1.013585712046833	1.1215071035082165	1.2693376081349663	1.1714359216333856	1.0679475938402605	0.6276861876155427	0.4885045617853131	0.15660746259834363	0.1576996763974843	0.04754173129489166
YGL089C	1.0	0.7776536782350357	0.6976817447116577	1.0188649231216136	1.0991633338891673	1.263692268977121	1.1910018551205965	0.7627246626622431	0.6558512131838838	0.08255315740385565	0.08710556933015777
YGL090W	1.0	1.2055462610154741	1.9853493943530982	1.8974867354432345	1.8162974595262729	1.3660680313086886	1.0126539687858132	0.640600963034236	0.2650915390055046	0.25885124255231345	0.06259129502894678
YGL091C	1.0	1.4705912668278656	1.3873441589716662	1.035449573515873	0.9932315889654905	1.1561120887857126	0.6292180938683256	0.5812130111090434	0.2545192710709352	0.08312248952298652	0.06334343701432522
YGL092W	1.0	0.8472943057968045	0.34884087224785365	0.0	0.0	0.0	0.0	0.0	0.0	0.0	0.0
YGL093W	1.0	1.2866320944204925	1.9638449103291415	1.8649892313441536	1.5826217621938306	1.1021449892683606	1.3970874195590888	1.0100480791444173	0.7757869672189973	0.22319927737796533	0.07850255012042878
YGL094C	1.0	1.2866320944204925	1.343683359432078	0.4106398307721165	0.29893966619216794	0.06612869935103227	0.0	0.0	0.0	0.0	0.0
YGL095C	1.0	0.5083765836149553	1.883740709898883	0.8777426384447666	0.9970517104737506	0.05951582942431803	0.3220116125848213	0.28407602224211503	0.0	0.0	0.042391377062882575
YGL096W	1.0	0.564862870303082	1.7674604194347496	1.23191949248202	1.0128779277527051	0.39677219611649606	0.24534218103004218	0.075753605912981	0.07979523091642665	0.0	0.0
YGL097W
YGL098W	1.0	0.6517648502810879	1.2880278357511765	0.63965050546022	0.5113085693496932	0.18312562897862095	0.0	0.0	0.0	0.0	0.0
YGL099W	1.0	0.12709414586952067	0.2790726978325011	0.1847879238380849	0.04747865288051713	0.05951582942431803	0.06900248840614483	0.0	0.0	0.0	0.0
YGL100W	1.0	1.2899107345503011	1.228752923098232	0.8480938299466217	0.9850048880882637	0.8527641232605178	0.8239103097345224	0.5172727567551225	0.35729207872299096	0.06296218419456502	0.018981213612572503
YGL101W	1.0	1.3668615689233798	0.8293198093675098	0.4401787810274221	0.17916472783723447	0.039302906208297475	0.013019337436466563	0.010719849897681856	0.0	0.0	0.0
YGL103W	1.0	0.31067457875713184	0.2790726977542501	0.26691588998705856	0.13188514687079173	0.06612869935532492	0.08689202244723568	0.018938401480607187	0.026598410299650984	0.026783913281961412	0.0
YGL104C	1.0	0.8203104106495684	0.9598678778730532	0.6296913332119718	0.20564002523107766	0.11372451484931535	0.011720167886257328	0.0	0.0	0.0	0.0
YGL105W	1.0	0.37657524710177454	0.27132067850297453	0.28231488379253256	0.21101623497254884	0.033064349683948016	0.0	0.03156400246734229	0.0	0.0	0.0
YGL106W	1.0	0.9790956423117385	0.6821777058024661	0.8623436448229357	0.3587275994669719	0.39677219622246157	0.26578736287619503	0.07575360593970973	0.05319682061904131	0.0	0.0
YGL107C	1.0	2.6443031077087014	1.3340288301420442	1.07623735832916	0.480003963003243	0.27468844338710974	0.21231534892622442	0.037460574353332186	0.09207142023396414	0.0	0.0
YGL108C	1.0	0.94505903342678	0.4293426119296944	0.08884034801128832	0.03652204067828219	0.0	0.017692945741244106	0.043704003425646384	0.02301785507265202	0.0	0.0
YGL110C	1.0	1.3692275979979143	1.5962958310612596	1.4043882215116266	1.2382432671156745	0.8475054107723429	0.4048145987132569	0.2636225486319229	0.04787713854438109	0.028926626346717912	0.0
YGL111W	1.0	2.0247032752237333	1.9933764122599298	2.0038690435528648	2.3924308193708264	1.4221964432456822	1.3023846298099755	0.9739749327467593	0.27980145898796877	0.4539351535519128	0.03303224185896085
YGL112C	1.0	1.5886768233300286	2.0821439561526915	1.624112612295213	2.7745337775726044	2.2039455580037393	2.1563277627842576	1.3227289784096998	0.9257493583709248	0.14124329268789196	0.2980643699861421
YGL113W	1.0	1.4244368037420398	1.5571447622649248	1.3256524969509222	0.9770969140438792	0.5865328116050016	1.160041834296879	0.9057496359707072	0.4857101011533444	0.20961323436324247	0.09829884533768835
YGL114W	1.0	1.4952252457112525	1.7784044473666099	2.3370237424269535	2.1039559908762833	1.8204841945168857	1.7318271605125237	2.1612058167318318	1.1265209070119462	0.3308601052995559	0.1994888332263182
YGL115W	1.0	0.9718964096787671	1.415883540122249	1.9158159751773747	2.1365393798305155	1.4528864245605262	2.2865530477069393	1.2365662144686214	0.26402833756205457	0.283594375971048	0.049872208313289
YGL116W
YGL117W	1.0	1.165029670477665	1.8750196883482542	1.0394320717406185	0.8012022673181439	0.371973933917898	0.17250622104412697	0.5326425418122935	0.07480802898734973	0.03766487805723331	0.0
YGL119W	1.0	0.6455575665127796	1.9269305325001944	1.407907991422605	1.4469684688269664	0.8502261347993614	0.9638442827738968	1.0821943707229338	0.7409557156344704	0.0	0.12111822020334702
YGL120C	1.0	0.6884266234251906	0.8284970716454759	0.46196980961497186	0.5044606866952877	0.14878957354577285	0.14375518419274597	0.10652850834107239	0.0	0.0	0.0
YGL121C	1.0	1.4525045241410628	0.8543041769482567	0.38968881902195474	0.31652435245748695	0.2186295774410108	0.15646822768026464	0.10048947722776275	0.06513896401098346	0.12298735688845942	0.0
YGL122C
YGL123W	1.0	0.0	0.13953634889914146	0.184787923872303	0.09495730576103426	0.05951582942431803	0.0	0.0	0.0	0.0	0.0
YGL124C	1.0	0.912470790896917	1.6100347952443668	1.7768069604596088	1.4608816270603349	1.1445351814176417	0.8138755044675581	0.3496320273458989	0.2301785507304919	0.09271354599771248	0.0
YGL125W	1.0	0.830002585260842	1.3384098771728528	1.7535996854129101	2.2479688712310644	1.8462053206296969	1.990275856524094	1.5305320376398712	1.1725013521672087	0.3689620706997326	0.05190780865132755
YGL126W
YGL127C	1.0	0.8873239580823966	0.8020593284507057	0.9130269467826181	1.2187433730203978	1.8510828835928044	1.7603784448499784	1.3868278252187325	1.0319973761695018	0.18980725951540156	0.273708103762923
YGL128C	1.0	1.0720866726800697	1.5472397871344477	1.665605435980784	1.8087105856708767	1.4170435574363047	1.4708013404551972	1.1904138072527617	0.5129693415632172	0.13118651403918621	0.017302602882164793
YGL129C	1.0	1.3588682261922962	0.9477940677563504	0.8716411501082799	0.47478652874768856	0.34811145510767955	0.15623204926342377	0.09647864905008355	0.022583555922076275	0.0	0.0
YGL130W	1.0	1.4362671768858788	1.8292875007798557	2.1126668125475425	2.2291806531876865	2.78708274360247	2.3730124065735434	1.5797398308176465	0.9414864135097403	0.40420844741207257	0.09305424234305601
YGL131C	1.0	1.6945886117294233	1.4950323096815703	0.923939619493292	0.6782664696098809	0.17004522695987226	0.0	0.16232915560844008	0.0	0.0	0.0
YGL133W	1.0	1.9487769032299962	4.674467686512986	2.910409800834791	2.184018032058952	1.0117691000080977	0.3680132714081906	0.39770643104315023	0.11969284637463998	0.0	0.0
YGL134W	1.0	0.33154994579104885	0.16683693890860135	0.06025693169543021	0.030964338834164523	0.01293822378905015	0.04000144256281672	0.0	0.0	0.0	0.0
YGL135W	1.0	1.3993193843020637	1.342508811703749	1.4419057700554019	1.1078352339855737	0.9107725415499239	0.738814522655488	0.30990111523395286	0.2538939166207158	0.07304703624877894	0.00642293592035018
YGL136C	1.0	1.2568198870239529	1.0930347331451349	1.0548310654696473	0.8387895340729119	0.8133830022479335	0.7053587703935461	0.43084863390734324	0.16956486568823215	0.07532975610557914	0.035326147556431466
YGL137W	1.0	1.3737684377034738	1.1176455128705722	1.2378996842788308	0.8251144528515059	0.9129612668661021	0.7637168621875923	0.606764319238168	0.24984429097285987	0.16967479045657075	0.01234700302868035
YGL138C	1.0	1.5506039581975175	1.2585631467190372	1.5700934709113312	1.0488748151074263	1.2603352112225723	1.0042192213485164	0.8615115970460958	0.3442147215678595	0.252083889740767	0.01662406943701941
YGL139W	1.0	1.129725741138857	3.145105006967366	2.405176151480772	1.6730572921744042	1.1714226740941385	0.9054294776786918	0.523060612410382	0.13299205148462068	0.21044503290967292	0.01345758002113223
YGL140C	1.0	1.2104204370892542	3.787415184754766	2.9698059191015376	3.1539390831971152	1.487895735654467	1.5771997354037555	2.19144360054285	0.9404437931274869	0.559592473956456	0.06055911010167351
YGL141W	1.0	1.6487889193383916	1.4707885423383518	0.8490255961829523	0.2823055035225992	0.032170718608929554	0.0	0.0	0.0	0.0	0.0
YGL142C	1.0	2.169900051913524	2.5695108162841924	2.670410851693718	2.026527867000561	1.770958827407428	1.222970933705443	0.9007288511854952	0.5254807891064266	0.7202259611393234	0.051696801318633974
YGL143C	1.0	1.4256062919498211	1.1517285938406279	0.36664270604622995	0.4069598818303499	0.6234991654083499	0.1460370124762588	0.21643887405589782	0.05699659351668651	0.09565683316544885	0.0
YGL144C	1.0	1.3623163342728213	1.7510443776911555	1.8025880801129524	1.5733122223092713	1.8204841933573646	1.2988703697003332	0.8912188929264658	0.3168340050162721	0.8271502626914292	0.024936104149952208
YGL145W	1.0	1.2610891994126585	1.8009924097466792	0.9561700711414198	0.839157585943545	0.5259538413756335	0.32094180652999266	0.13212838240215644	0.1252599554645685	0.21022257514769077	0.019716919563503826
YGL146C	1.0	1.1690516371422426	1.3688692452201752	1.3742139907402506	1.5685985314884172	1.0396436022707634	0.8385112514394747	0.43869967970308604	0.2045384083294382	0.16782325411253077	0.021463988385154027
YGL147C	1.0	0.17651964698984707	0.08721021807191068	0.13474119449846084	0.05934831610028693	0.04959652452592203	0.07666943158063314	0.0	0.0	0.02510991870661224	0.0
YGL148W	1.0	0.8269592425069554	0.7702406457644888	0.7687177634401784	0.9571696420548006	1.028433532320818	0.5814609687701923	0.5454259626829613	0.21065940961936638	0.12534871414173643	0.04069572197489237
YGL150C	1.0	0.2259451482124812	0.0	0.0	0.06330487048454407	0.0	0.0	0.0	0.0	0.0	0.0
YGL151W	1.0	1.3980356045134004	2.6163065422866296	1.6861898051722288	1.8279281355833914	1.1010428442472293	1.219043961881813	0.8238204644747592	0.11969284635753091	0.0	0.0
YGL153W	1.0	1.1220924589977677	1.2916540405739227	1.442094946731258	1.2254625270456965	1.27074338505926	1.3986990898416474	1.1363040890268	0.5337653960178842	0.4641941729230774	0.09165703147143645
YGL154C	1.0	1.2117219641015733	1.507892802446708	1.7833028136563716	2.006355976105613	2.271840800241109	2.1170655942158816	2.248171530802751	1.048921180561129	0.4730384686053303	0.11395531468349107
YGL155W	1.0	1.6802276914675336	1.892018290336579	2.623048919799527	2.406121561267749	2.7034308966136726	2.034988641830276	1.5888997860615146	0.8723376941017166	0.725208499394547	0.15088456243441506
YGL156W	1.0	1.6945886116368227	2.7907269780320245	3.3597804336287527	2.891881584300556	1.7854748827161941	1.5473285282301255	1.3429048324883766	0.7072759102840659	1.698343592276366	0.0
YGL157W	1.0	0.5486078239326332	0.5521222435856061	0.3988228572369715	0.23226966873810742	0.21408571735787818	0.08604626854565017	0.057223946913810456	0.0430549807062266	0.008671051063335608	0.006099478714203946
YGL158W	1.0	0.06778354446374436	1.283734409789978	0.5543637715484728	0.341846300616538	0.14283799059098876	0.4048145988227549	0.1818086542185289	0.0	0.0	0.0
YGL159W	1.0	0.9078153276947329	0.9468537963108992	0.461969809746646	0.16956661742691176	0.042511306739968065	0.032858327810727596	0.0	0.0	0.0	0.0
YGL160W	1.0	1.095282883219651	1.718679419771176	1.7690063447752777	1.9454667529882097	1.974183610962502	1.5932281880523531	1.690598767341221	0.5546741662836425	0.5879395601477982	0.16542976416955335
YGL161C	1.0	1.3378331145081641	1.1077227697330663	1.4669567641002053	1.1952959101957452	1.1746545279896672	1.07740727538249	0.7525522695253121	0.3674780369738673	0.06872188275479517	0.029748334778682974
YGL162W	1.0	1.0481991414149718	1.1795856293650246	1.4001971548206567	1.0670460130284751	0.7117356918751291	0.7493053720842437	0.41000662998880316	0.3701840609316007	0.0	0.00874049011556493
YGL163C	1.0	1.3998775486542128	3.3974067557220247	2.8521614333180607	3.5505775200549508	1.7595984349895273	1.2000432765571916	1.28451766570209	0.31224220791526197	0.2096132343840326	0.0
YGL164C	1.0	1.3314624809665547	2.0376736666231006	1.7965492601258457	2.0649445854740067	1.7949218400233564	1.6940293455603974	1.0641577977743542	0.5129693416515875	0.4687184825344585	0.07401669014599345
YGL166W	1.0	1.3803602599412266	1.0904165013367273	0.9545336465849814	0.7672047219821495	0.5833339574935396	0.38994783745330175	0.3386336689622011	0.16646024992949449	0.13569333551112445	0.04491801543366554
YGL167C	1.0	2.4477391061516	2.6356865905865083	1.1292595353848034	0.21101623508870357	0.2645147975218686	0.0	0.0	0.0	0.0	0.0
YGL168W	1.0	2.753706493111845	2.9651474130006292	1.1549245235765702	0.23739326436196984	0.2975791470706771	0.0	0.0	0.0	0.0	0.0
YGL169W	1.0	1.3008963071791888	0.8879585838001678	0.8866087254811436	0.585090469622527	0.26451479733411	0.2137450818944297	0.1492116479732844	0.04836074599100777	0.0	0.0
YGL170C	1.0	0.9002501999048382	1.035621339556845	0.8373202797934719	0.5712275423942428	0.49286546236636264	0.22282053548592445	0.15091538683968775	0.018702007246837432	0.02824865854292498	0.026494610665434855
YGL171W	1.0	0.7394568490460819	1.0148098106788215	0.7391516959393307	0.48341901121555175	0.4328423959125825	0.3763772096596676	0.3099011152764561	0.09793051067560896	0.04382822175381197	0.046245138625095036
YGL172W	1.0	0.6125019077443155	0.8573920233455448	0.7458307769145864	0.6406757976939661	0.5736465485289133	0.45447422083487343	0.3011890356102878	0.288416497259752	0.11617119013596705	0.010214789652695951
YGL173C										inf
YGL174W	1.0	0.9640326324705848	1.376758642465446	1.1415787295266335	1.481333969520828	1.8463132860741505	1.651970685413704	1.1211533676946155	0.7713538989348314	0.6321003535327705	0.08666681533464317
YGL175C	1.0	1.046459102866013	1.084047332205002	0.8650430699982361	1.187912111708541	0.7066022776367344	0.6817775747516631	0.5115631954680507	0.2765810792174281	0.21128345939251628	0.006755597938971081
YGL176C	1.0	1.3439840712954207	1.6199047401787277	1.72043929163436	1.8336583185742128	1.354498187066169	1.3007365632992545	1.005694424052634	0.44024954999455274	0.41561244761493266	0.03898057661935937
YGL178W	1.0	0.15886768238646873	0.10901277252865119	0.028873113106282326	0.14837079020449637	0.05579609007699153	0.1006286289370608	0.03550950278392185	0.05610602174051229	0.018832439028616654	0.0
YGL179C	1.0	0.45502842345520533	0.34884087217697085	0.19676491889462325	0.3077320093398339	0.48494379519634245	0.391865983540843	0.3366826929843477	0.31031478687361835	0.10043967477567183	0.0
YGL180W	1.0	1.2104204366004234	2.192714054460346	0.3959741226120491	0.40695988186369464	0.17004522695987226	0.0	0.162329155559557	0.17098978056863398	0.0	0.0
YGL181W				inf	inf	inf		inf		inf
YGL183C				inf	inf
YGL184C					inf
YGL185C	1.0	0.9430754015544089	1.2012259600230926	1.6791598304679551	2.4606327929393013	2.3909837564650678	2.8241018450782946	1.936657404277637	1.019991212648157	0.9851822020766225	0.23591722891594993
YGL186C	1.0	0.4801334400405049	0.2325605815250951	0.13859094288011384	0.07913108812611187	0.03967721962073762	0.0153338863104236	0.018938401480405372	0.019948807731382034	0.22096728456115744	0.0
YGL187C	1.0	1.3272302416870287	1.053840956828872	0.6978005518363444	0.9362923157106933	0.5660246715589415	0.5018362796911277	0.30990111521760544	0.20925322795183235	0.08428504182215277	0.047430911405139345
YGL188C-A	1.0	1.0550180712661987	0.9677520972987946	1.254769612131073	1.4243595863116707	1.4552580227537277	1.029843590662046	0.5571555533726975	0.37838383691017224	0.22939125736082547	0.041023913292094476
YGL189C	1.0	1.3526979267048225	1.6401641008704166	1.6574180011876734	1.7575431151706575	1.9890816672957834	1.8279606580578391	1.355590842865991	0.5564667419005322	0.4863394781832858	0.07808937878391244
YGL190C	1.0	1.694588611593609	0.6976817444957073	0.0	0.0	0.0	0.0	0.0	0.0	0.0	0.0
YGL191W	1.0	1.0167531668192928	1.0269875280509786	0.7761092802226109	0.44060189868192484	0.19045065415781773	0.029441061723605062	0.06363302896690404	0.019150855419942398	0.057853252693435823	0.013565240660122425
YGL192W	1.0	1.6004448002110934	2.7464297245317315	3.3731128962524437	3.557130819050261	3.4292454097382388	3.307738334195813	3.0662173833347777	2.2893631729788324	1.0809222150770923	0.3902698206117777
YGL193C	1.0	1.2257687077814836	1.5361062041758078	2.3085177235047807	2.33151655665206	2.8780277160861676	1.8374149655798742	1.4899664570224158	1.1831310176832417	0.36818232382513305	0.15881495730519574
YGL194C	1.0	2.1061315605646325	2.5116542800304	2.0986628500198394	1.3836635981996894	1.4113753840211318	1.5903430661369822	0.7467141157694946	0.5129693417059019	0.3099281394897214	0.04844728808133881
YGL194C-A	1.0	1.0372570860624872	0.873964320502167	0.9568200327372518	0.7738513528478893	1.1140685507990413	1.0117090829321504	0.7683194908499826	0.5579986788866683	0.7634845032741215	0.0814638562757291
YGL195W			inf
YGL196W	1.0	1.2238695530757997	1.7674604201244233	1.8376132432185222	1.7619855625078185	1.3490254669357042	1.1040398151687008	0.7954128626323956	0.4255745650170521	0.06695978323036174	0.028260918050517593
YGL197W	1.0	0.7908080186524359	1.581411954099022	0.61595974624101	1.3610547156458184	0.3967721961621202	0.18400663577253165	0.0757536059357931	0.0	0.2410552195559826	0.0
YGL198W	1.0	1.2086404067388306	0.964442411217627	1.2568296291148515	1.6687350052198302	1.5841713419071775	1.5491735142539782	1.2115006827751267	0.40484345091457735	0.017724648496406658	0.024936104154134886
YGL200C	1.0	0.3081070203089159	0.19027683941975823	0.04199725541258256	0.04316241169669266	0.0	0.0	0.0	0.0	0.0	0.0
YGL201C	1.0	0.847294305454623	2.0930452331449407	1.663091314371673	0.7596584458145289	0.23806331769727213	0.5520199073175949	0.1136304088694715	0.0	0.0	0.0
YGL202W	1.0	1.5533728940809566	0.5814014535275865	0.3849748414160266	0.3956554406305594	0.09919304905184406	0.0	0.09469200740202686	0.09974403865691019	0.0	0.0
YGL203C	1.0	0.33891772236511036	1.3953634884980388	0.18478792382915915	0.5697438345757515	0.0	0.1840066357292808	0.4545216356769702	0.0	0.0	0.0
YGL205W	1.0	0.3851337752306078	0.5074049051815701	0.4199725541258256	0.04316241169669266	0.2164211978889682	0.0	0.05165018585297317	0.0	0.0	0.0
YGL206C		inf	inf
YGL207W	1.0	0.5177909646936522	1.2015630045273147	0.7442846933929119	0.5539176169930415	0.5620939445130558	0.4089036351347302	0.09469200742103695	0.033248012885636724	0.0	0.0
YGL208W	1.0	1.1297257409900054	0.8804079160652766	0.4729690909194511	0.5426131757693765	0.1700452269109892	0.1971499669458374	0.02705485926807335	0.0	0.0	0.0
YGL209W	1.0	0.6427749906415484	1.154783577110954	0.4141798294198509	0.32743898529579174	0.12313619879695857	0.0	0.039182899613861254	0.0	0.0	0.0
YGL210W	1.0	0.9602668799714814	0.3255848141664331	0.3079798730064446	0.22156704674152844	0.0	0.0	0.0378768029564905	0.0	0.0	0.0
YGL211W	1.0	2.116169192752987	4.975662001973013	17.766682825845823	54.528653807095985	208.3866928660586	546.6074194188424	1195.9628248864035	2013.8117045658453	2249.674293454308	2953.5623299796525
YGL212W	1.0	0.8825982353769621	0.9534983841844535	1.274266725105868	1.4520554672470332	2.1673681215375624	1.9972386925314916	1.874901747073404	1.4811989737842222	0.9441329432545597	0.28614179530404626
YGL213C	1.0	0.9649740706930745	0.8527221320585587	1.0265995768001863	0.8968189986529473	0.5786261192640426	0.5111295437737214	0.25251201978578597	0.09974403863794874	0.0836997290061294	0.011775382516571977
YGL215W	1.0	1.9704518734011707	1.1682112931623396	0.6446090367663444	0.28708022665250765	0.08304534337742754	0.02139612043343298	0.026425676484637044	0.02783554567206504	0.0	0.0
YGL216W
YGL219C	1.0	1.0727212311090644	1.6001874874596367	1.424053725519258	1.5158322203388226	1.6817316940028364	2.152371198722276	1.4073491008890076	0.7906316457710039	1.1057578880381014	0.093338811883084
YGL220W	1.0	0.6563547439409642	0.5404576891642695	0.611622001772503	0.49484793147381906	0.43589058169552297	0.28508070331640434	0.15204068798092835	0.042145368439392594	0.37346583313650145	0.0059706164880752415
YGL221C	1.0	1.1808037666594007	0.9277682773935799	0.982914488925769	0.7828926803882882	0.6014897655710211	0.4208662415606835	0.3203410464330573	0.15916601913641082	0.14104294764745615	0.02705832578787633
YGL222C	1.0	0.8534341196607917	0.4246758444044552	0.12386147070892625	0.10665494487240684	0.02587644758305946	0.006666907093802788	0.0	0.0	0.0	0.0
YGL223C	1.0	0.9124707909199561	1.8247061004281528	2.2743129085369747	1.6069697895802824	1.007190959487702	1.5569792255510029	1.04889608176161	0.2762142608354721	0.0	0.0
YGL224C	1.0	0.5648628705956316	0.6976817445752854	2.0018691755686473	0.9495730576045909	0.793544392300692	0.7666943157493011	0.18938401480405373	0.0	0.0	0.0
YGL225W	1.0	0.5648628707394181	0.4651211631858506	0.5719626216376408	0.7234842342505396	0.28340871156719843	0.26286662258358695	0.3246583111842915	0.17098978056863398	0.0	0.0
YGL226C-A	1.0	1.194632344099029	1.4040303427579035	1.6183290225648024	1.2680633996484567	1.4158113457511858	1.0200367852253642	0.836348040550094	0.4720804809391672	0.1946408605077324	0.12111822016485305
YGL226W	1.0	0.7974534642227812	1.1901629758191112	1.2500359555262455	2.2342895466932102	1.6804469483048348	1.271810570812682	0.8355177125440792	0.809686901910643	0.7444352368233592	0.099744416626578
YGL227W	1.0	1.3314624805323434	1.993376413561614	2.045866299600772	1.8765372319556801	1.4737252999809929	1.3581442164442707	1.1904138075686683	0.6269625286494985	0.17218229968845591	0.0
YGL228W	1.0	0.7456189890738135	1.6186216469836705	0.9608972041633502	0.8736072129604534	0.3809013082061374	0.441615925963574	0.49997379902567457	0.23938569272190544	0.0	0.03391310165030606
YGL229C	1.0	1.087571795296608	2.395026884230091	1.999570818598249	1.502309613788423	1.03042331528726	1.1946699490895214	0.6444709758587377	0.19651064327466267	0.08994597745728708	0.0
YGL230C	1.0	1.1129476358613877	1.2618138480768568	1.4148778329390743	1.75812041335499	1.9485050423751777	1.1993831868805587	0.948795163275023	0.4937823695977309	0.5449598198320038	0.06155843533543444
YGL231C	1.0	1.2837792512205912	1.1205191654345539	1.2144206359882466	0.8272795577362801	1.05505333967087	0.8085140056859371	0.4304182154191278	0.1994880772672123	0.118701433873495	0.02890321162371414
YGL232W	1.0	1.2950514593905216	1.1344418611453646	1.0816854080012077	0.6098883866930571	0.5516101264242799	0.41139694997593795	0.15705015868018868	0.02919337716909437	0.058793955998423554	0.0068929068405669475
YGL233W	1.0	1.2588372542093618	1.75417124322528	1.715887864381879	0.8139197635682418	0.2720723630043838	0.1314333112563174	0.0649316622306798	0.10259386832111998	0.10330937980970682	0.0
YGL234W	1.0	0.7702675507722898	1.7124915545600723	1.3719103441205835	2.0430208205175022	0.7574741926580499	0.7945741090827382	0.7747527880019803	0.2357586367613553	0.9313497119269399	0.012845871838036347
YGL235W	1.0	1.0137271162027892	1.632076938513069	1.8973760041419994	1.0428346975140226	0.7545756944022386	0.9446769248639376	0.395677316737524	0.25648467085295096	0.6887291987438399	0.015139777525418377
YGL236C	1.0	0.9959424297827938	1.6401641011705757	1.912717106590221	1.041198527731319	0.7413375241978525	0.9523150449365984	0.3987031890852953	0.251984939742135	0.6872188275479517	0.014874167390842283
YGL237C	1.0	1.1664051485300415	1.123539432985177	1.007934130445197	0.8755803517670881	0.6569929222116436	0.609372624942372	0.3763084970678514	0.11658394127457632	0.14087642704078246	0.005505373645606683
YGL238W	1.0	0.17837774861450098	0.14688036728341616	0.48628401008023764	0.0	0.0	0.0	0.0	0.0629962349430973	0.0	0.0
YGL240W	1.0	1.0570206193503582	1.0154377866994801	0.9742531631955779	0.9025644903645904	1.6617290988580948	1.3071758535451905	0.8212890942804245	0.4325533556295095	0.25656867432552793	0.03357732837144229
YGL241W	1.0	1.3072540716639116	2.591389337382705	1.8214809638156935	1.9805380904825285	1.5304070421440743	1.288046450319732	1.0389065955735575	0.5129693415078337	0.17218229968284474	0.0
YGL242C	1.0	0.6661486266090986	0.1058551612391039	0.012743994751016969	0.0	0.0	0.0	0.0	0.0	0.324177709112245	0.0
YGL243W	1.0	0.6276254119551594	0.6976817445013083	1.0608195628647896	1.2485127239519094	1.6311745843749652	1.8798208778192906	1.458958336468061	0.7240678360646488	0.4315186030094363	0.11513707351124115
YGL244W	1.0	0.8886257354581052	1.1230974427962772	1.0028125141032505	0.9148325802940888	0.46451379078034094	0.4375767559946078	0.2910047058510804	0.17516026306329519	0.0	0.010339360263726793
YGL245W	1.0	1.4163725706901016	1.1871002814468374	1.1721622040410922	1.147991308794187	0.42638206157918707	0.30210044681753845	0.18655738771901403	0.1250522275198501	0.10793517294874448	0.0
YGL246C	1.0	1.2792482658908328	1.5732039337983665	1.8161754284171507	2.057408291453938	2.024705177551799	1.8130065586783564	1.2477064509181892	0.5984642320621794	0.5908216166459906	0.14130459021704733
YGL247W	1.0	0.9520672577886543	0.49887995707257293	0.13660397599939034	0.051052314933927895	0.00639955155208507	0.004946414940959004	0.0	0.0	0.32399895107094284	0.0022791062940891054
YGL248W	1.0	0.36216801462390485	0.2061750801912006	0.21696735125940075	0.18289929596938248	0.1444711426629235	0.0898185425373338	0.03297980204916874	0.01894873557532713	0.0031801480155030965	0.0
YGL249W	1.0	1.6381023247501436	2.1860694657199673	1.2473184856929034	1.6142741977681196	1.329186856998153	1.1500414738520726	0.73859765784987	0.37902734683922834	0.5222863090975345	0.02826091804514517
YGL250W	1.0	1.0428237609243192	1.372766509207624	1.4588520303029675	1.4493483508675513	1.6529497562948028	1.0057042844674446	0.8326762757244276	0.46035710136145136	0.35133554277572765	0.058352502832760625
YGL251C	1.0	0.9374319978427819	1.7219379229556364	1.9068541072913783	1.6769056115290495	0.6331471215537366	0.8221573087802678	0.29012019286667395	0.15279937835505403	0.05128834458787289	0.0360777677141422
[truncated: 3,752 more rows]
