# Supplementary material for: Overexpression profiling reveals cellular requirements in the context of genetic backgrounds and environments
Source: PLoS Genet. 2023 Apr 28;19(4):e1010732. doi: 10.1371/journal.pgen.1010732 (PMC10171610; doi:10.1371/journal.pgen.1010732)
Supplement: S1 Data — (ZIP) [file pgen.1010732.s025.zip › S1_Data/S4_Fig/F-M/Y30-FC.csv]

RPM	Y30S1000	Y30S2000	Y30S1101	Y30S1102	Y30S2101	Y30S2102
YAL001C	1.0	1.0	0.5263157894736842	0.6666666666666666	0.19117647058823528	0.3602941176470588
YAL002W	1.0	1.0	1.04	0.52	0.4523809523809524	0.21428571428571427
YAL003W	1.0	1.0	0.0	0.0	0.0	0.0
YAL005C	1.0	1.0	0.0	0.0	0.0	0.0
YAL007C	1.0	1.0	0.125	0.0375	0.1794871794871795	0.1282051282051282
YAL008W	1.0	1.0	0.0	0.011627906976744186	0.0	0.0
YAL009W	1.0	1.0	1.891304347826087	1.684782608695652	41.1578947368421	107.47368421052632
YAL010C	1.0	1.0	0.0625	0.0	0.0	0.0
YAL011W	1.0	1.0	0.449438202247191	0.3258426966292135	0.6649484536082474	0.5
YAL012W	1.0	1.0	0.8589743589743589	0.8717948717948718	0.5507246376811594	0.5072463768115942
YAL013W	1.0	1.0	0.70995670995671	0.8008658008658008	1.1715116279069768	0.75
YAL014C	1.0	1.0	0.23819742489270387	0.27467811158798283	1.3101736972704714	1.0942928039702233
YAL015C	1.0	1.0	1.2647058823529411	1.1176470588235294	2.2612612612612613	1.063063063063063
YAL016W	1.0	1.0	0.3819444444444444	0.3402777777777778	0.5287081339712919	0.5
YAL017W	1.0		0.0	0.13043478260869565
YAL018C	1.0	1.0	1.0158730158730158	1.1851851851851851	1.3220338983050848	0.885593220338983
YAL019W	1.0	1.0	0.9090909090909091	0.8181818181818182	0.0	0.13793103448275862
YAL020C	1.0	1.0	1.4083769633507854	1.287958115183246	1.2175226586102719	1.3776435045317221
YAL021C	1.0	1.0	0.0	0.0	0.0	0.0
YAL022C	1.0	1.0	1.0	0.36363636363636365	0.5649819494584838	0.30866425992779783
YAL023C	1.0	1.0	0.0	0.0	0.0	0.0
YAL024C	1.0	1.0	0.0	0.0	0.14814814814814814	0.0
YAL025C	1.0	1.0	0.008333333333333333	0.025	0.013513513513513514	0.02702702702702703
YAL026C	1.0	1.0	0.2	0.4	0.14814814814814814	0.1111111111111111
YAL027W	1.0	1.0	1.2864583333333333	1.3489583333333333	0.9958677685950413	1.1363636363636365
YAL028W	1.0	1.0	1.8105263157894738	1.2736842105263158	0.9206349206349206	0.5952380952380952
YAL029C	1.0		0.0	0.0
YAL030W	1.0	1.0	1.0085470085470085	1.0712250712250713	0.9666080843585237	0.7820738137082601
YAL031C	1.0	1.0	0.08064516129032258	0.03225806451612903	0.0757238307349666	0.10022271714922049
YAL032C	1.0	1.0	0.9281767955801105	0.8839779005524862	0.5857740585774058	0.45188284518828453
YAL033W	1.0	1.0	1.618421052631579	0.8486842105263158	2.950980392156863	2.8823529411764706
YAL034C	1.0	1.0	0.9352941176470588	0.8235294117647058	0.44789356984478934	0.6164079822616408
YAL034W-A	1.0	1.0	1.0806451612903225	0.9395161290322581	1.536764705882353	0.7904411764705882
YAL035W	1.0	1.0	0.04838709677419355	0.04838709677419355	0.04878048780487805	0.024390243902439025
YAL036C	1.0	1.0	0.5288461538461539	0.27403846153846156	0.6093023255813953	0.5441860465116279
YAL037C-A		1.0			1.1020408163265305	2.292517006802721
YAL037W	1.0	1.0	1.1967213114754098	1.453551912568306	0.9313725490196079	2.338235294117647
YAL038W		1.0			0.0	0.0
YAL039C	1.0		0.05714285714285714	0.08571428571428572
YAL040C	1.0	1.0	0.7051282051282052	0.6282051282051282	0.045454545454545456	0.0
YAL041W	1.0	1.0	0.391304347826087	0.43478260869565216	0.5	0.0
YAL042W	1.0	1.0	114.33333333333333	82.96296296296296	0.32653061224489793	0.20408163265306123
YAL043C	1.0	1.0	0.6363636363636364	0.4935064935064935	0.6	0.62
YAL044C	1.0	1.0	0.09602649006622517	0.1456953642384106	0.1792452830188679	0.1792452830188679
YAL044W-A	1.0	1.0	1.4983164983164983	0.98989898989899	0.9975786924939467	0.648910411622276
YAL046C	1.0	1.0	1.5095785440613028	1.2490421455938698	0.6532258064516129	0.9032258064516129
YAL047C	1.0	1.0	0.0	0.05	0.0	0.014084507042253521
YAL048C	1.0	1.0	1.4822695035460993	1.2198581560283688	1.1323529411764706	0.7426470588235294
YAL049C	1.0	1.0	1.6371681415929205	1.3716814159292035	1.0227272727272727	1.1818181818181819
YAL051W	1.0		1.7575757575757576	0.42424242424242425
YAL053W	1.0	1.0	0.03125	0.0	0.0	0.0
YAL054C	1.0	1.0	0.0	0.015151515151515152	0.0	0.011904761904761904
YAL055W	1.0	1.0	0.5928753180661578	0.6513994910941476	1.6521739130434783	0.5623188405797102
YAL056W	1.0	1.0	0.2711864406779661	0.3220338983050847	0.2721518987341772	0.1962025316455696
YAL058W	1.0		1.5294117647058822	1.125	inf	inf
YAL059W	1.0	1.0	1.254335260115607	1.0867052023121386	0.6796116504854369	1.5339805825242718
YAL060W	1.0	1.0	1.8840579710144927	0.7753623188405797	1.0613496932515338	1.3742331288343559
YAL061W	1.0	1.0	0.011363636363636364	0.03409090909090909	0.010554089709762533	0.023746701846965697
YAL062W	1.0	1.0	4.0	4.0	0.8852459016393442	0.6885245901639344
YAL063C
YAL063C-A		1.0			0.6097560975609756	0.9186991869918699
YAL064C-A
YAL064W	1.0	1.0	2.0	1.0	0.5	0.5
YAL064W-B	1.0	1.0	0.44692737430167595	0.34823091247672255	0.5127768313458262	1.2708688245315163
YAL065C	1.0	1.0	1.4714285714285715	1.3285714285714285	1.8214285714285714	0.8392857142857143
YAL067C		1.0	inf		0.0	0.0
YAL067W-A	1.0	1.0	0.391304347826087	0.391304347826087	0.10526315789473684	0.2631578947368421
YAL068C	1.0		0.0	0.0
YAR002C-A	1.0	1.0	0.4094488188976378	0.2047244094488189	0.2	0.07272727272727272
YAR002W	1.0	1.0	1.0319148936170213	0.7340425531914894	0.04390243902439024	0.06829268292682927
YAR003W	1.0	1.0	1.2647058823529411	1.2794117647058822	0.3191489361702128	0.2765957446808511
YAR007C	1.0	1.0	1.2467532467532467	0.9090909090909091	0.0	0.0
YAR008W	1.0	1.0	0.9883720930232558	0.7209302325581395	0.8589341692789969	0.8526645768025078
YAR009C	1.0	1.0	0.8125	0.40625	0.4318181818181818	0.4772727272727273
YAR010C	1.0	1.0	0.41509433962264153	0.18867924528301888	0.23809523809523808	0.2619047619047619
YAR014C	1.0	1.0	0.0	0.0	0.0	0.0
YAR015W	1.0	1.0	0.387434554973822	0.24607329842931938	0.7932692307692307	0.3557692307692308
YAR018C		1.0			0.72	2.56
YAR019C	1.0	1.0	0.16666666666666666	0.5	0.25	0.6666666666666666
YAR020C	1.0	1.0	1.2	0.7714285714285715	0.5106382978723404	0.46808510638297873
YAR023C	1.0	1.0	0.0	0.0	0.0	0.08333333333333333
YAR027W	1.0	1.0	0.0	0.0	0.0	0.0
YAR028W	1.0	1.0	2.0701754385964914	2.324561403508772	1.2829268292682927	1.0195121951219512
YAR029W	1.0	1.0	0.6391752577319587	0.5515463917525774	0.8972809667673716	0.7039274924471299
YAR031W	1.0	1.0	1.9493670886075949	1.6265822784810127	1.2571428571428571	1.0971428571428572
YAR033W	1.0	1.0	1.946808510638298	1.297872340425532	0.9337748344370861	0.6291390728476821
YAR035C-A	1.0	1.0	1.5753424657534247	1.1894977168949772	0.32325581395348835	0.37906976744186044
YAR035W	1.0	1.0	1.4090909090909092	1.5909090909090908	0.5416666666666666	0.2777777777777778
YAR042W	1.0	1.0	6.4	2.8	0.021739130434782608	0.0
YAR050W	1.0	1.0	0.0	0.0	0.19480519480519481	0.19480519480519481
YAR064W	1.0	1.0	1.757085020242915	2.242914979757085	1.0866510538641687	2.7271662763466042
YAR066W	1.0	1.0	1.6470588235294117	1.3161764705882353	1.6455696202531647	1.7088607594936709
YAR068W	1.0	1.0	1.4186046511627908	1.0232558139534884	1.093167701863354	1.1677018633540373
YAR071W	1.0	1.0	0.22857142857142856	0.11428571428571428	0.0	0.0
YBL001C	1.0	1.0	1.0579710144927537	0.6594202898550725	1.053627760252366	0.5488958990536278
YBL002W	1.0	1.0	0.09259259259259259	0.08333333333333333	0.06285714285714286	0.06285714285714286
YBL003C	1.0		0.17142857142857143	0.04285714285714286	inf	inf
YBL004W
YBL005W	1.0	1.0	0.3076923076923077	0.46153846153846156	0.24	0.2
YBL006C	1.0	1.0	1.3085714285714285	1.3257142857142856	1.6785714285714286	1.4107142857142858
YBL007C	1.0		0.0	0.0
YBL008W	1.0	1.0	2.425	1.825	1.3697478991596639	0.7478991596638656
YBL008W-A	1.0	1.0	2.1904761904761907	1.7925170068027212	1.8017366136034731	1.604920405209841
YBL009W	1.0	1.0	0.0	0.0	0.0784313725490196	0.049019607843137254
YBL010C	1.0	1.0	1.1746987951807228	0.9096385542168675	1.2088353413654618	0.927710843373494
YBL011W	1.0	1.0	1.0	0.0	1.588235294117647	1.6176470588235294
YBL013W	1.0	1.0	1.6372093023255814	0.8511627906976744	0.8678678678678678	1.2852852852852852
YBL014C	1.0		0.0	0.0
YBL015W	1.0		0.0	0.0
YBL016W	1.0		0.9307692307692308	0.46923076923076923
YBL017C		1.0	inf	inf	0.0	0.2222222222222222
YBL018C	1.0	1.0	1.5087378640776699	1.5359223300970875	1.9492957746478874	1.56056338028169
YBL019W	1.0	1.0	1.269736842105263	1.986842105263158	1.368421052631579	1.2960526315789473
YBL020W	1.0		1.7407407407407407	1.4814814814814814
YBL021C	1.0	1.0	0.9784172661870504	0.9712230215827338	1.173529411764706	1.2029411764705882
YBL022C
YBL023C	1.0	1.0	0.9090909090909091	0.8727272727272727	0.8653846153846154	0.7307692307692307
YBL024W	1.0	1.0	0.696969696969697	0.3333333333333333	0.5454545454545454	0.3181818181818182
YBL025W	1.0	1.0	1.8435374149659864	1.564625850340136	1.2232142857142858	1.4910714285714286
YBL026W	1.0	1.0	0.6785714285714286	0.35714285714285715	0.9310344827586207	1.1724137931034482
YBL027W	1.0	1.0	1.1886792452830188	1.1037735849056605	0.23706896551724138	0.3275862068965517
YBL028C	1.0	1.0	1.3697916666666667	1.21875	0.23440860215053763	0.3204301075268817
YBL029C-A	1.0	1.0	1.046875	0.671875	0.9609756097560975	0.9951219512195122
YBL029W	1.0	1.0	4.114285714285714	4.571428571428571	3.830188679245283	3.207547169811321
YBL030C
YBL031W	1.0	1.0	0.0	0.0	0.0392156862745098	0.0
YBL032W		1.0			0.0	0.0
YBL033C	1.0	1.0	1.5625	0.5875	1.24	1.87
YBL034C		1.0			0.12903225806451613	1.2903225806451613
YBL035C	1.0	1.0	1.7575757575757576	0.9696969696969697	1.8392857142857142	1.2678571428571428
YBL036C	1.0	1.0	1.3096446700507614	1.380710659898477	0.47297297297297297	0.2972972972972973
YBL037W	1.0	1.0	2.4166666666666665	1.5555555555555556	0.8958333333333334	0.4791666666666667
YBL038W	1.0	1.0	0.1891891891891892	0.25868725868725867	0.3053435114503817	0.16030534351145037
YBL039C	1.0	1.0	0.14130434782608695	0.15217391304347827	0.37142857142857144	0.3
YBL039W-B	1.0	1.0	0.2689075630252101	0.23319327731092437	0.13875598086124402	0.22966507177033493
YBL040C	1.0	1.0	0.41333333333333333	0.25333333333333335	0.2826086956521739	0.41304347826086957
YBL041W	1.0	1.0	0.4375	0.6875	0.5833333333333334	1.8055555555555556
YBL042C	1.0	1.0	0.07317073170731707	0.024390243902439025	0.0392156862745098	0.08823529411764706
YBL043W	1.0	1.0	4.202127659574468	3.4680851063829787	5.458823529411765	4.2823529411764705
YBL044W	1.0	1.0	0.8075	0.905	0.20156139105748758	0.15791341376863025
YBL045C	1.0	1.0	0.09278350515463918	0.07731958762886598	0.07692307692307693	0.1282051282051282
YBL046W	1.0	1.0	0.603448275862069	1.1293103448275863	1.5316455696202531	1.4303797468354431
YBL047C	1.0	1.0	0.2222222222222222	0.16666666666666666	0.59375	1.0
YBL049W	1.0	1.0	1.6159420289855073	1.5942028985507246	1.5841121495327102	1.0
YBL050W	1.0	1.0	0.0	0.0	0.0	0.0
YBL051C	1.0	1.0	0.0	0.09523809523809523	0.19047619047619047	0.09523809523809523
YBL052C
YBL054W	1.0	1.0	0.007874015748031496	0.007874015748031496	0.011976047904191617	0.023952095808383235
YBL055C	1.0	1.0	1.8879310344827587	1.1293103448275863	1.1575757575757575	1.084848484848485
YBL056W	1.0	1.0	0.0	3.0	0.20512820512820512	0.0
YBL057C	1.0	1.0	1.3232628398791542	1.2084592145015105	1.1823308270676691	0.7913533834586466
YBL058W	1.0	1.0	0.5338345864661654	0.6466165413533834	0.8333333333333334	0.4479166666666667
YBL059C-A	1.0	1.0	0.9463722397476341	0.886435331230284	1.042483660130719	0.9640522875816994
YBL059W	1.0	1.0	1.2231075697211156	1.5776892430278884	0.6382113821138211	0.5599593495934959
YBL060W	1.0	1.0	1.2407407407407407	1.2777777777777777	2.1826086956521737	1.7130434782608697
YBL061C	1.0	1.0	0.7831325301204819	0.6746987951807228	0.45569620253164556	0.4050632911392405
YBL063W	1.0	1.0	0.0	0.0	0.0	0.0
YBL064C	1.0	1.0	1.2010309278350515	0.8917525773195877	1.0632183908045978	0.8304597701149425
YBL066C	1.0	1.0	0.6153846153846154	0.2692307692307692	0.08	0.2
YBL067C	1.0		1.010989010989011	1.2307692307692308
YBL068W	1.0	1.0	1.0124223602484472	0.9503105590062112	1.7017543859649122	1.128654970760234
YBL069W	1.0	1.0	0.7758620689655172	0.8362068965517241	1.0714285714285714	0.8285714285714286
YBL071C-B	1.0	1.0	0.7541371158392435	0.6524822695035462	1.5845410628019323	1.2270531400966183
YBL071W-A	1.0	1.0	0.7258883248730964	0.4213197969543147	0.6082474226804123	0.47680412371134023
YBL072C	1.0	1.0	0.1329479768786127	0.11560693641618497	0.45454545454545453	0.3181818181818182
YBL074C	1.0	1.0	0.2608695652173913	0.13768115942028986	0.10126582278481013	0.08860759493670886
YBL075C	1.0	1.0	2.169491525423729	1.8135593220338984	1.8285714285714285	1.84
YBL076C
YBL078C	1.0	1.0	1.0	0.9804878048780488	0.9836734693877551	0.4489795918367347
YBL079W	1.0	1.0	0.0	0.0	0.0	0.0
YBL080C	1.0	1.0	1.849056603773585	1.509433962264151	1.630952380952381	1.1785714285714286
YBL081W	1.0	1.0	0.7064676616915423	0.5422885572139303	0.7153846153846154	0.5423076923076923
YBL082C	1.0	1.0	1.0095238095238095	0.9809523809523809	0.9545454545454546	0.7323232323232324
YBL084C	1.0		0.5	0.5
YBL085W	1.0	1.0	0.07692307692307693	0.07692307692307693	0.21052631578947367	0.15789473684210525
YBL086C	1.0	1.0	1.0576923076923077	1.0	0.9919354838709677	0.9838709677419355
YBL087C	1.0	1.0	0.13385826771653545	0.047244094488188976	0.022222222222222223	0.044444444444444446
YBL088C		1.0			0.0	0.0
YBL089W	1.0	1.0	1.6533333333333333	1.7333333333333334	1.3505154639175259	0.6391752577319587
YBL090W	1.0	1.0	1.652542372881356	1.326271186440678	0.9411764705882353	1.046218487394958
YBL091C	1.0	1.0	0.659919028340081	0.5546558704453441	1.3275862068965518	1.0172413793103448
YBL091C-A	1.0	1.0	1.9669811320754718	1.4056603773584906	1.3014018691588785	0.9322429906542056
YBL092W	1.0	1.0	0.0	0.0	0.0	0.0
YBL093C	1.0	1.0	0.03896103896103896	0.0735930735930736	0.057692307692307696	0.0673076923076923
YBL095W	1.0	1.0	1.0337078651685394	1.196629213483146	1.086092715231788	0.8973509933774835
YBL097W	1.0	1.0	0.0	0.0	0.047619047619047616	0.0
YBL098W	1.0	1.0	0.047619047619047616	0.047619047619047616	0.0989010989010989	0.0989010989010989
YBL099W
YBL100W-C	1.0	1.0	1.3121387283236994	1.1098265895953756	1.8476821192052981	1.3079470198675496
YBL101C	1.0	1.0	0.03571428571428571	0.10714285714285714	0.7197452229299363	1.0
YBL102W	1.0	1.0	1.5180722891566265	1.3674698795180722	2.248447204968944	1.8695652173913044
YBL103C	1.0	1.0	0.0	0.0	0.0	0.0
YBL104C	1.0	1.0	1.24	0.44	0.46153846153846156	0.3076923076923077
YBL105C	1.0	1.0	0.021739130434782608	0.0	0.05172413793103448	0.0603448275862069
YBL106C	1.0		1.4761904761904763	1.5
YBL107C	1.0		0.0	0.0
YBL108C-A	1.0	1.0	1.6125	1.475	1.279503105590062	2.2763975155279503
YBL111C	1.0	1.0	0.6153846153846154	0.6923076923076923	0.2807017543859649	0.47368421052631576
YBR001C	1.0	1.0	0.5806451612903226	0.5806451612903226	0.7792207792207793	0.6753246753246753
YBR002C	1.0	1.0	2.6372549019607843	0.9117647058823529	0.883495145631068	0.9611650485436893
YBR003W	1.0	1.0	0.013513513513513514	0.08108108108108109	0.0	0.0
YBR004C
YBR005W	1.0	1.0	0.9782608695652174	1.5	3.84	0.72
YBR006W	1.0	1.0	1.9464285714285714	2.0714285714285716	4.103448275862069	2.9310344827586206
YBR007C	1.0	1.0	1.4	0.8666666666666667	1.1134020618556701	0.7938144329896907
YBR008C	1.0	1.0	1.9230769230769231	1.6923076923076923	1.3870967741935485	0.5806451612903226
YBR009C		1.0			0.02857142857142857	0.02857142857142857
YBR010W
YBR011C		1.0			0.2222222222222222	0.6666666666666666
YBR013C	1.0	1.0	0.0	0.0	0.0	0.05263157894736842
YBR014C	1.0	1.0	0.2558139534883721	0.12790697674418605	0.10784313725490197	0.14705882352941177
YBR015C		1.0			0.15126050420168066	0.16806722689075632
YBR016W	1.0		0.027777777777777776	0.027777777777777776
YBR017C	1.0		0.0	0.0
YBR018C	1.0	1.0	1.2312925170068028	1.3741496598639455	1.088	1.008
YBR019C	1.0	1.0	1.542857142857143	1.1428571428571428	0.25301204819277107	0.4819277108433735
YBR020W	1.0		0.07547169811320754	0.07547169811320754
YBR021W	1.0	1.0	0.023255813953488372	0.06976744186046512	0.05714285714285714	0.07142857142857142
YBR022W	1.0	1.0	1.6176470588235294	1.2794117647058822	1.5340909090909092	1.5852272727272727
YBR023C
YBR024W	1.0	1.0	0.30357142857142855	0.10714285714285714	0.2727272727272727	0.09090909090909091
YBR025C
YBR026C	1.0	1.0	1.275	1.9	0.5	0.5833333333333334
YBR028C	1.0	1.0	1.25	0.65625	1.1333333333333333	1.3333333333333333
YBR029C	1.0	1.0	2.2413793103448274	1.103448275862069	0.8928571428571429	1.0714285714285714
YBR030W	1.0	1.0	1.8773584905660377	1.490566037735849	1.0	1.3186813186813187
YBR031W	1.0	1.0	0.03125	0.0	0.0	0.0
YBR033W		1.0			1.3061224489795917	1.3061224489795917
YBR034C	1.0	1.0	0.4125	0.375	0.20987654320987653	0.9320987654320988
YBR035C	1.0	1.0	0.6829268292682927	0.3902439024390244	0.166189111747851	0.25501432664756446
YBR036C	1.0	1.0	0.45	0.15	0.32	0.28
YBR037C	1.0	1.0	0.3055555555555556	0.2361111111111111	0.2	0.05333333333333334
YBR038W	1.0		0.0	0.75		inf
YBR039W	1.0	1.0	0.0	0.0	0.0	0.07407407407407407
YBR040W	1.0	1.0	1.8254716981132075	1.2688679245283019	0.8152610441767069	0.5983935742971888
YBR041W	1.0	1.0	1.8225806451612903	2.0	1.3137254901960784	1.3450980392156864
YBR042C	1.0	1.0	1.5277777777777777	1.287037037037037	1.2428571428571429	1.2214285714285715
YBR043C	1.0	1.0	0.7906976744186046	0.8023255813953488	0.391304347826087	0.17391304347826086
YBR044C	1.0		0.0	0.375
YBR045C	1.0	1.0	0.0	0.0	0.0	0.0
YBR046C	1.0	1.0	3.8035714285714284	2.017857142857143	4.531645569620253	4.708860759493671
YBR047W	1.0	1.0	1.523076923076923	0.7461538461538462	0.582010582010582	0.6190476190476191
YBR048W	1.0	1.0	0.0	0.0	0.46467391304347827	0.0
YBR049C
YBR050C	1.0	1.0	1.891566265060241	1.6506024096385543	1.3873873873873874	1.2522522522522523
YBR052C	1.0	1.0	1.3333333333333333	1.8288288288288288	0.9761904761904762	0.16666666666666666
YBR053C	1.0		1.0909090909090908	0.42424242424242425
YBR054W		1.0			0.0	0.0
YBR055C	1.0	1.0	0.08	0.0	0.12	0.0
YBR056W	1.0	1.0	0.07142857142857142	0.07142857142857142	0.0	0.0
YBR057C	1.0		0.0	0.0
YBR058C
YBR058C-A	1.0	1.0	1.17989417989418	0.9841269841269841	1.5964912280701755	1.1988304093567252
YBR059C	1.0	1.0	0.0	0.0	0.2857142857142857	0.0
YBR060C		1.0			0.5	0.5714285714285714
YBR061C
YBR062C	1.0	1.0	1.6744186046511629	1.2674418604651163	1.4043715846994536	1.3989071038251366
YBR063C	1.0	1.0	1.16	1.1066666666666667	3.1818181818181817	1.2352941176470589
YBR065C	1.0	1.0	1.6935483870967742	0.9435483870967742	1.8159203980099503	1.154228855721393
YBR066C	1.0	1.0	1.75	1.6	0.7894736842105263	8.131578947368421
YBR067C	1.0	1.0	0.043478260869565216	0.08695652173913043	0.0	0.18181818181818182
YBR068C	1.0	1.0	1.3076923076923077	0.7692307692307693	0.2222222222222222	0.1111111111111111
YBR069C	1.0	1.0	0.09302325581395349	0.046511627906976744	0.0	0.0
YBR070C	1.0	1.0	1.16	1.4533333333333334	0.9754098360655737	0.7622950819672131
YBR071W	1.0	1.0	0.7894736842105263	0.9473684210526315	0.5371621621621622	0.9628378378378378
YBR072C-A	1.0	1.0	2.304985337243402	1.7536656891495601	2.479338842975207	1.5413223140495869
YBR072W	1.0	1.0	0.5066666666666667	0.41333333333333333	0.7758620689655172	0.2413793103448276
YBR073W
YBR074W	1.0	1.0	0.0	0.0	0.0	0.0
YBR076W	1.0		0.0	1.0
YBR077C	1.0	1.0	0.35	0.385	0.64576802507837	0.4200626959247649
YBR078W	1.0	1.0	0.0	0.0	0.0	0.0
YBR079C	1.0	1.0	0.0	0.0	0.0	0.0
YBR080C	1.0	1.0	1.7	0.92	1.148936170212766	1.2127659574468086
YBR081C	1.0		0.0	0.0
YBR082C	1.0	1.0	0.0	0.0	0.0	0.0
YBR083W	1.0	1.0	0.0	0.0	0.0	0.0
YBR084C-A	1.0	1.0	0.0	0.0	0.0	0.0
YBR084W	1.0	1.0	0.375	0.125	0.02564102564102564	0.07692307692307693
YBR085C-A	1.0	1.0	0.0	0.0	0.82	0.72
YBR085W	1.0	1.0	0.0	0.0	0.7538461538461538	0.6615384615384615
YBR086C	1.0	1.0	0.0	0.0	0.0	0.09090909090909091
YBR087W	1.0	1.0	1.6837606837606838	2.4017094017094016	0.8753894080996885	1.0467289719626167
YBR088C	1.0	1.0	0.608433734939759	0.6204819277108434	0.26119402985074625	0.208955223880597
YBR091C	1.0	1.0	0.35034013605442177	0.29931972789115646	0.3303834808259587	0.12979351032448377
YBR092C	1.0	1.0	0.3017241379310345	0.1724137931034483	0.29411764705882354	0.18487394957983194
YBR093C	1.0	1.0	1.1454545454545455	0.9818181818181818	0.1111111111111111	1.2222222222222223
YBR094W	1.0	1.0	0.24444444444444444	0.08888888888888889	0.2966101694915254	0.288135593220339
YBR095C	1.0	1.0	0.7169811320754716	0.6037735849056604	1.203921568627451	1.4705882352941178
YBR096W	1.0	1.0	0.5483870967741935	0.33548387096774196	0.9941176470588236	0.5
YBR097W	1.0	1.0	1.1538461538461537	1.0	0.0	0.3333333333333333
YBR098W	1.0	1.0	1.9	1.375	1.131578947368421	1.131578947368421
YBR101C	1.0	1.0	1.0083333333333333	1.8166666666666667	1.095	1.245
YBR102C	1.0	1.0	2.238095238095238	3.3095238095238093	1.3333333333333333	1.0694444444444444
YBR103W	1.0	1.0	2.0491803278688523	2.0	0.75	0.0
YBR104W	1.0	1.0	9.275862068965518	6.551724137931035	2.452830188679245	2.0754716981132075
YBR105C	1.0	1.0	1.164179104477612	1.4179104477611941	1.2191011235955056	0.8033707865168539
YBR106W	1.0	1.0	0.0	0.0	0.0	0.0
YBR107C	1.0	1.0	2.3962264150943398	1.8113207547169812	1.2816901408450705	0.9471830985915493
YBR108W	1.0	1.0	0.34146341463414637	1.0	0.6140350877192983	0.5263157894736842
YBR109C	1.0	1.0	0.11842105263157894	0.21710526315789475	0.29310344827586204	0.2471264367816092
YBR110W	1.0	1.0	2.1951219512195124	1.4390243902439024	1.3414634146341464	1.5121951219512195
YBR111C	1.0	1.0	1.4166666666666667	1.3518518518518519	0.7687074829931972	0.6496598639455783
YBR111W-A	1.0	1.0	1.1870503597122302	1.6402877697841727	2.2941176470588234	1.026143790849673
YBR112C	1.0	1.0	0.0	0.0	0.08333333333333333	0.0
YBR114W	1.0	1.0	0.5	0.5434782608695652	0.5348837209302325	0.32558139534883723
YBR115C	1.0	1.0	1.3333333333333333	0.3333333333333333	0.25	0.0
YBR117C	1.0	1.0	0.07142857142857142	0.16666666666666666	0.14754098360655737	0.04918032786885246
YBR118W	1.0	1.0	0.0	0.0	0.0	0.0
YBR119W	1.0	1.0	1.1333333333333333	1.85	1.5172413793103448	0.9655172413793104
YBR120C		1.0	inf		1.8654970760233918	0.8304093567251462
YBR121C	1.0	1.0	0.2962962962962963	0.5555555555555556	0.19480519480519481	0.24675324675324675
YBR122C	1.0	1.0	0.5257731958762887	0.5360824742268041	1.325227963525836	0.939209726443769
YBR123C	1.0	1.0	1.8653846153846154	1.1538461538461537	1.2	0.8866666666666667
YBR125C	1.0	1.0	0.4342105263157895	0.3815789473684211	0.36126373626373626	0.2403846153846154
YBR126C	1.0	1.0	0.15	0.45	0.5	0.5
YBR127C	1.0	1.0	0.0	0.0	0.0	0.0
YBR128C	1.0	1.0	1.896	1.5	0.7238605898123325	0.24932975871313673
YBR129C	1.0	1.0	1.5576923076923077	1.3942307692307692	26.302439024390242	21.321951219512194
YBR130C	1.0	1.0	0.9595959595959596	0.8282828282828283	2.1136363636363638	1.8181818181818181
YBR131W	1.0	1.0	1.3278688524590163	1.6885245901639345	0.3442622950819672	0.3231850117096019
YBR132C	1.0	1.0	0.0	0.015625	0.024844720496894408	0.018633540372670808
YBR133C	1.0	1.0	0.6274509803921569	0.47058823529411764	0.5214285714285715	0.8428571428571429
YBR135W	1.0	1.0	2.338888888888889	1.7333333333333334	2.9895287958115184	2.1518324607329844
YBR136W		1.0			0.16666666666666666	0.0
YBR137W	1.0	1.0	1.4941176470588236	1.3705882352941177	1.4576271186440677	1.4067796610169492
YBR138C	1.0	1.0	0.49056603773584906	0.46540880503144655	0.3805970149253731	0.39552238805970147
YBR139W	1.0	1.0	1.2967032967032968	1.043956043956044	0.7935483870967742	0.8709677419354839
YBR140C		1.0			0.5	0.0
YBR141C	1.0	1.0	2.163793103448276	2.5775862068965516	12.0	16.0
YBR142W	1.0	1.0	0.4533333333333333	0.26666666666666666	0.4	0.39
YBR143C	1.0	1.0	0.0	0.0	0.0	0.041666666666666664
YBR145W	1.0	1.0	0.8648648648648649	0.9594594594594594	0.72	0.904
YBR146W	1.0	1.0	0.1310344827586207	0.10344827586206896	0.12323943661971831	0.11619718309859155
YBR147W	1.0	1.0	1.9191919191919191	1.4242424242424243	3.165745856353591	1.4806629834254144
YBR148W	1.0	1.0	1.5523809523809524	0.8	0.6496815286624203	0.7133757961783439
YBR149W	1.0	1.0	0.44366197183098594	0.8450704225352113	2.615819209039548	1.9830508474576272
YBR150C	1.0	1.0	1.8108108108108107	1.7297297297297298	1.338235294117647	1.3088235294117647
YBR151W	1.0	1.0	1.8189655172413792	2.0775862068965516	1.25	1.14
YBR152W	1.0	1.0	1.3108108108108107	2.2162162162162162	1.4747081712062258	1.0
YBR153W	1.0	1.0	1.980263157894737	1.4144736842105263	1.2836257309941521	0.956140350877193
YBR154C	1.0	1.0	0.41420118343195267	0.30177514792899407	0.3333333333333333	0.2623456790123457
YBR155W	1.0	1.0	1.056910569105691	0.8292682926829268	0.8494208494208494	0.5752895752895753
YBR156C	1.0	1.0	0.2641509433962264	0.3018867924528302	0.07755102040816327	0.09387755102040816
YBR157C	1.0	1.0	0.0	0.0	0.08695652173913043	0.2826086956521739
YBR158W	1.0	1.0	0.6	0.6	0.17391304347826086	0.1956521739130435
YBR159W	1.0	1.0	0.9310344827586207	0.3448275862068966	0.25	0.5
YBR160W	1.0	1.0	0.7674418604651163	0.8604651162790697	1.1137724550898203	0.8802395209580839
YBR161W	1.0	1.0	1.6144578313253013	1.3493975903614457	1.7340425531914894	1.4042553191489362
YBR162C	1.0	1.0	0.6666666666666666	1.9	0.5154639175257731	0.3917525773195876
YBR162W-A	1.0	1.0	0.22549019607843138	0.12745098039215685	0.4117647058823529	0.29411764705882354
YBR163W	1.0	1.0	0.9896907216494846	1.1649484536082475	1.1886792452830188	0.9433962264150944
YBR164C	1.0	1.0	1.1637931034482758	1.6810344827586208	1.196629213483146	0.8089887640449438
YBR165W	1.0	1.0	1.9855072463768115	1.2536231884057971	1.2191780821917808	1.2226027397260273
YBR166C	1.0	1.0	1.8918918918918919	1.9594594594594594	2.576388888888889	1.1944444444444444
YBR167C	1.0	1.0	0.47058823529411764	0.17647058823529413	7.055555555555555	4.5962962962962965
YBR168W	1.0	1.0	3.9583333333333335	1.8611111111111112	1.2352941176470589	0.9607843137254902
YBR169C	1.0	1.0	0.13043478260869565	0.08695652173913043	0.23148148148148148	0.19444444444444445
YBR170C	1.0	1.0	1.0718954248366013	0.7973856209150327	0.9923664122137404	0.6641221374045801
YBR171W	1.0	1.0	1.6583333333333334	1.4916666666666667	2.774058577405858	0.8493723849372385
YBR172C	1.0	1.0	0.9230769230769231	0.8653846153846154	0.0	0.0
YBR173C	1.0	1.0	1.5151515151515151	1.1919191919191918	1.4375	1.285
YBR175W	1.0	1.0	1.4123711340206186	0.9484536082474226	2.4357976653696496	1.2217898832684826
YBR176W	1.0	1.0	1.4577464788732395	1.204225352112676	1.528428093645485	0.8595317725752508
YBR177C	1.0	1.0	1.694915254237288	0.8813559322033898	1.1904761904761905	3.0
YBR179C	1.0	1.0	0.0	0.0	0.05405405405405406	0.0
YBR180W	1.0	1.0	0.925	1.4375	1.896551724137931	1.206896551724138
YBR181C	1.0	1.0	0.0	0.04	0.0	0.0
YBR182C	1.0	1.0	0.36065573770491804	0.26229508196721313	0.75	3.1176470588235294
YBR182C-A	1.0	1.0	2.165	1.35	1.6145038167938932	1.9961832061068703
YBR183W	1.0	1.0	1.25	1.5227272727272727	1.8333333333333333	2.590909090909091
YBR184W		1.0			2.2576687116564416	2.0245398773006134
YBR185C	1.0	1.0	1.2100840336134453	0.9747899159663865	1.0276497695852536	0.5944700460829493
YBR186W	1.0	1.0	1.4945054945054945	2.230769230769231	1.3106060606060606	1.2196969696969697
YBR187W	1.0	1.0	1.7978142076502732	1.1092896174863387	1.4204946996466432	1.2402826855123674
YBR188C	1.0	1.0	0.7447552447552448	0.5454545454545454	1.6356877323420074	1.483271375464684
YBR189W	1.0	1.0	0.6	0.4588235294117647	1.3523809523809525	1.1936507936507936
YBR191W	1.0	1.0	0.0	0.015625	0.009174311926605505	0.027522935779816515
YBR192W	1.0	1.0	1.3166666666666667	1.4916666666666667	1.9153225806451613	1.1814516129032258
YBR193C	1.0	1.0	1.4293193717277486	2.0157068062827226	1.477088948787062	1.215633423180593
YBR194W	1.0	1.0	1.297029702970297	1.2277227722772277	1.443609022556391	1.1704260651629073
YBR195C	1.0	1.0	0.03937007874015748	0.031496062992125984	0.02	0.035
YBR196C	1.0	1.0	1.36	0.8533333333333334	1.0	0.7216494845360825
YBR196C-A	1.0	1.0	1.1915584415584415	1.2694805194805194	0.9628610729023384	0.6795048143053645
YBR196C-B	1.0	1.0	0.6544502617801047	0.49214659685863876	0.667953667953668	0.4555984555984556
YBR197C	1.0	1.0	1.5856353591160222	1.6574585635359116	1.438095238095238	1.2222222222222223
YBR198C	1.0	1.0	1.3428571428571427	0.9142857142857143	0.6396396396396397	0.8918918918918919
YBR199W	1.0	1.0	0.463768115942029	0.2898550724637681	0.6222222222222222	0.5444444444444444
YBR200W	1.0	1.0	1.6896551724137931	3.0689655172413794	1.5058823529411764	1.1411764705882352
YBR200W-A	1.0	1.0	2.180451127819549	1.9323308270676691	1.697080291970803	1.3467153284671534
YBR201C-A	1.0	1.0	2.7083333333333335	2.441666666666667	2.0519031141868513	1.1695501730103806
YBR201W	1.0	1.0	1.0655737704918034	1.1557377049180328	1.1849529780564263	1.0156739811912225
YBR202W	1.0	1.0	0.0	0.0	0.0	0.0
YBR203W	1.0	1.0	0.8888888888888888	1.0	0.6818181818181818	0.7727272727272727
YBR204C	1.0	1.0	1.1637931034482758	1.1120689655172413	2.2578947368421054	1.1526315789473685
YBR205W	1.0	1.0	1.1016949152542372	1.1694915254237288	1.2269503546099292	1.6382978723404256
YBR207W	1.0	1.0	0.96875	0.578125	0.5168539325842697	0.9550561797752809
YBR208C
YBR210W	1.0	1.0	0.0	0.0	0.02631578947368421	0.0
YBR211C	1.0	1.0	1.85	0.5	1.2782608695652173	0.8434782608695652
YBR212W	1.0	1.0	0.045454545454545456	0.13636363636363635	0.0	0.0
YBR213W	1.0	1.0	0.81640625	0.63671875	1.2494172494172495	1.0256410256410255
YBR214W	1.0	1.0	0.4074074074074074	0.37037037037037035	0.30386740331491713	0.16022099447513813
YBR215W	1.0	1.0	0.9219858156028369	0.7801418439716312	0.30526315789473685	0.27578947368421053
YBR216C		1.0			0.8333333333333334	0.6190476190476191
YBR217W	1.0	1.0	4.649122807017544	1.2280701754385965	1.7598425196850394	1.18503937007874
YBR218C	1.0	1.0	2.3	1.4	0.6428571428571429	0.7142857142857143
YBR221C	1.0	1.0	0.0	0.0	0.0	0.0
YBR221W-A	1.0	1.0	2.4390243902439024	1.8658536585365855	1.5167464114832536	0.886762360446571
YBR222C		1.0			0.0	0.0
YBR223C	1.0	1.0	2.1486486486486487	1.337837837837838	1.1233766233766234	0.7272727272727273
YBR225W	1.0	1.0	1.35	1.1	0.28191489361702127	0.2765957446808511
YBR227C	1.0	1.0	0.08695652173913043	0.16304347826086957	0.0	0.3333333333333333
YBR228W	1.0	1.0	1.765625	1.59375	1.2817460317460319	1.6150793650793651
YBR229C	1.0	1.0	1.4848484848484849	1.5151515151515151	0.9245283018867925	0.7169811320754716
YBR230C
YBR230W-A	1.0	1.0	0.036231884057971016	0.057971014492753624	0.013039117352056168	0.029087261785356068
YBR231C	1.0	1.0	0.208955223880597	0.16417910447761194	0.13768115942028986	0.18115942028985507
YBR233W	1.0	1.0	0.04	0.0	0.0	0.03896103896103896
YBR233W-A	1.0	1.0	1.7695852534562213	0.8617511520737328	0.7310012062726177	0.41978287092882993
YBR234C	1.0	1.0	1.6526315789473685	1.8421052631578947	2.1402877697841727	1.0359712230215827
YBR235W	1.0	1.0	3.2325581395348837	0.9767441860465116	0.5510204081632653	0.4489795918367347
YBR236C	1.0	1.0	0.08928571428571429	0.125	0.1836734693877551	0.02040816326530612
YBR237W	1.0	1.0	0.9069767441860465	0.9302325581395349	0.17088607594936708	0.15822784810126583
YBR238C	1.0	1.0	0.5	0.6	0.5	0.0
YBR239C	1.0	1.0	1.1956521739130435	1.4130434782608696	0.6	0.49
YBR240C	1.0	1.0	0.0	1.0	0.0	0.0
YBR241C		1.0	inf		0.36363636363636365	0.18181818181818182
YBR242W	1.0	1.0	0.19135802469135801	0.1419753086419753	0.17293233082706766	0.17669172932330826
YBR243C	1.0	1.0	1.2777777777777777	1.8194444444444444	1.9378531073446328	0.5536723163841808
YBR244W	1.0	1.0	1.0266666666666666	0.8	0.9810126582278481	0.7183544303797469
YBR245C	1.0	1.0	0.6888888888888889	0.9333333333333333	0.6363636363636364	0.6727272727272727
YBR246W	1.0		1.6597938144329898	1.443298969072165
YBR247C	1.0	1.0	0.057971014492753624	0.057971014492753624	0.25	0.125
YBR248C	1.0	1.0	6.5	5.5	1.0625	0.78125
YBR249C	1.0	1.0	0.14130434782608695	0.14130434782608695	0.043478260869565216	0.21739130434782608
YBR250W	1.0	1.0	0.4444444444444444	1.0555555555555556	0.7638888888888888	0.7222222222222222
YBR251W	1.0	1.0	0.813953488372093	0.8372093023255814	0.371900826446281	0.2396694214876033
YBR252W	1.0	1.0	1.0136054421768708	1.4217687074829932	0.9813664596273292	1.1304347826086956
YBR253W	1.0	1.0	1.5147679324894514	1.1350210970464134	0.5545905707196029	0.3535980148883375
YBR254C	1.0	1.0	1.8482142857142858	1.2633928571428572	1.0699029126213593	1.0116504854368933
YBR255C-A	1.0	1.0	1.3465346534653466	1.4257425742574257	1.1557971014492754	0.9420289855072463
YBR255W	1.0	1.0	1.0757575757575757	0.6515151515151515	1.008	0.696
YBR256C	1.0	1.0	1.287037037037037	1.6296296296296295	1.2122448979591838	0.8
YBR257W	1.0	1.0	1.1159420289855073	0.8260869565217391	1.7789699570815452	0.7918454935622318
YBR258C	1.0	1.0	0.6267409470752089	0.7715877437325905	1.371345029239766	0.6257309941520468
YBR259W	1.0	1.0	1.0909090909090908	1.8181818181818181	1.4038461538461537	1.9230769230769231
YBR260C	1.0	1.0	0.7704918032786885	0.22950819672131148	0.6	0.58
YBR261C	1.0	1.0	1.1030927835051547	1.2422680412371134	0.6886792452830188	0.7971698113207547
YBR262C	1.0	1.0	1.129251700680272	0.9047619047619048	1.1731843575418994	1.1564245810055866
YBR263W	1.0	1.0	0.8666666666666667	0.4666666666666667	0.6428571428571429	0.35714285714285715
YBR264C	1.0	1.0	0.9548387096774194	0.8903225806451613	0.5	0.15178571428571427
YBR265W	1.0	1.0	0.56	0.94	1.1703296703296704	0.8846153846153846
YBR267W	1.0	1.0	2.3333333333333335	1.55	1.0642978003384094	0.9864636209813875
YBR268W	1.0	1.0	1.2222222222222223	0.5493827160493827	0.7631578947368421	0.8421052631578947
YBR269C	1.0	1.0	1.3819444444444444	1.2361111111111112	0.9932203389830508	0.5864406779661017
YBR270C	1.0	1.0	1.6483516483516483	1.2087912087912087	1.1515151515151516	0.4393939393939394
YBR271W	1.0	1.0	2.75531914893617	1.7340425531914894	0.9205020920502092	0.6861924686192469
YBR272C	1.0	1.0	1.710144927536232	1.4202898550724639	0.10638297872340426	0.2907801418439716
YBR273C	1.0	1.0	0.30434782608695654	0.2753623188405797	0.27058823529411763	1.3411764705882352
YBR274W	1.0	1.0	1.7580645161290323	1.4516129032258065	1.310077519379845	1.0077519379844961
YBR275C	1.0	1.0	0.0	0.0	0.0	0.0
YBR276C	1.0	1.0	0.16279069767441862	0.09302325581395349	0.044444444444444446	0.06666666666666667
YBR278W	1.0	1.0	0.7119741100323624	0.5307443365695793	1.0271739130434783	0.483695652173913
YBR279W	1.0	1.0	0.41	0.2	0.3076923076923077	0.2564102564102564
YBR280C	1.0	1.0	1.065934065934066	1.032967032967033	0.643312101910828	0.7770700636942676
YBR281C	1.0	1.0	1.0816326530612246	1.0816326530612246	0.5773195876288659	0.6082474226804123
YBR282W	1.0	1.0	1.0862745098039215	1.031372549019608	1.5649350649350648	0.8116883116883117
YBR283C	1.0	1.0	0.006944444444444444	0.013888888888888888	0.02702702702702703	0.013513513513513514
YBR284W	1.0	1.0	1.0909090909090908	1.1818181818181819	0.6292134831460674	0.3146067415730337
YBR285W	1.0	1.0	0.14201183431952663	0.1242603550295858	0.1337719298245614	0.07894736842105263
YBR286W	1.0	1.0	0.07692307692307693	0.07692307692307693	0.10526315789473684	0.05263157894736842
YBR287W	1.0	1.0	0.5945945945945946	0.40540540540540543	0.9846153846153847	0.7
YBR288C	1.0	1.0	8.21551724137931	2.9913793103448274	0.017241379310344827	0.0
YBR289W	1.0	1.0	0.0	0.0	0.0	0.0
YBR290W	1.0	1.0	2.8376068376068377	2.572649572649573	5.416666666666667	3.3
YBR291C	1.0	1.0	1.263157894736842	1.3157894736842106	1.2222222222222223	0.8666666666666667
YBR293W	1.0	1.0	1.3043478260869565	0.7391304347826086	1.0555555555555556	0.9444444444444444
YBR294W
YBR295W		1.0			0.6551724137931034	0.6896551724137931
YBR296C	1.0	1.0	0.016129032258064516	0.016129032258064516	0.011363636363636364	0.011363636363636364
YBR296C-A	1.0	1.0	1.2468354430379747	1.5696202531645569	1.1965811965811965	1.2307692307692308
YBR297W	1.0	1.0	0.2786885245901639	0.14754098360655737	0.45454545454545453	0.6298701298701299
YBR298C	1.0	1.0	2.625	2.0	1.110091743119266	0.908256880733945
YBR298C-A	1.0	1.0	2.1472602739726026	1.5753424657534247	3.912280701754386	2.543859649122807
YBR299W	1.0	1.0	0.8387096774193549	0.6129032258064516	2.1142857142857143	1.3428571428571427
YBR301W	1.0	1.0	1.3703703703703705	0.8148148148148148	1.0512820512820513	1.2564102564102564
YBR302C	1.0	1.0	0.0	0.0	0.8579881656804734	1.1952662721893492
YCL001W	1.0	1.0	0.14285714285714285	0.10714285714285714	0.1935483870967742	0.12903225806451613
YCL001W-A	1.0	1.0	1.8272251308900525	1.0523560209424083	2.0669291338582676	1.5590551181102361
YCL001W-B	1.0	1.0	1.3642384105960266	1.2913907284768211	1.5393939393939393	0.9131313131313131
YCL002C	1.0	1.0	1.7379310344827585	1.8482758620689654	1.7924528301886793	1.578616352201258
YCL004W	1.0	1.0	4.065934065934066	2.989010989010989	1.9225352112676057	2.204225352112676
YCL005W	1.0	1.0	0.4	1.2	0.7584541062801933	0.7632850241545893
YCL005W-A	1.0	1.0	0.28640776699029125	0.3859223300970874	0.6180555555555556	0.3402777777777778
YCL008C	1.0	1.0	0.45023696682464454	0.6872037914691943	1.4952380952380953	0.5523809523809524
YCL009C	1.0	1.0	0.3235294117647059	0.27205882352941174	0.3741496598639456	0.9183673469387755
YCL010C	1.0	1.0	1.8198757763975155	1.950310559006211	1.5059171597633136	2.4319526627218937
YCL011C	1.0	1.0	0.0	0.125	0.0	0.0
YCL012C	1.0	1.0	0.25	0.18055555555555555	0.37799043062200954	0.3157894736842105
YCL014W	1.0	1.0	0.2	0.8	0.14285714285714285	0.5714285714285714
YCL016C	1.0	1.0	2.215686274509804	1.588235294117647	2.044776119402985	2.2238805970149254
YCL017C
YCL018W	1.0	1.0	1.56	1.0	0.65	0.6333333333333333
YCL021W-A
YCL024W
YCL025C	1.0	1.0	1.6285714285714286	0.9714285714285714	1.08	0.86
YCL026C-A	1.0	1.0	1.6940298507462686	1.5223880597014925	2.839160839160839	1.972027972027972
YCL026C-B	1.0	1.0	1.4533333333333334	1.2866666666666666	4.542056074766355	3.4485981308411215
YCL027W	1.0	1.0	1.9753086419753085	1.7777777777777777	2.5126582278481013	2.7531645569620253
YCL028W	1.0	1.0	0.0	0.07894736842105263	0.1702127659574468	0.19148936170212766
YCL029C	1.0	1.0	0.0	0.0	0.0	0.0
YCL030C	1.0	1.0	1.0333333333333334	1.2	0.8225806451612904	0.5806451612903226
YCL031C	1.0	1.0	0.9578313253012049	0.5843373493975904	1.2857142857142858	0.9354838709677419
YCL032W	1.0	1.0	1.1025641025641026	1.0974358974358975	1.788	1.02
YCL033C	1.0	1.0	1.1133720930232558	1.5	0.7634194831013916	0.3866799204771372
YCL034W	1.0		0.9863945578231292	1.0136054421768708	inf
YCL035C	1.0	1.0	0.5656565656565656	0.7474747474747475	3.6814814814814816	2.0148148148148146
YCL036W	1.0	1.0	0.008064516129032258	0.008064516129032258	0.0	0.0
YCL037C	1.0	1.0	0.0	0.0	0.0	0.0
YCL038C	1.0	1.0	1.0618556701030928	0.8041237113402062	0.9052132701421801	0.6255924170616114
YCL039W	1.0	1.0	1.5064935064935066	0.961038961038961	1.4253731343283582	1.0
YCL043C	1.0	1.0	0.0	0.0	0.0	0.375
YCL044C		1.0			1.0	0.6935483870967742
YCL045C	1.0	1.0	2.015625	0.25	0.3939393939393939	0.42424242424242425
YCL047C	1.0	1.0	1.506578947368421	1.236842105263158	1.819277108433735	2.2048192771084336
YCL048W	1.0	1.0	1.302325581395349	1.7906976744186047	7.257142857142857	2.657142857142857
YCL048W-A	1.0	1.0	1.0470588235294118	1.0176470588235293	1.3639575971731448	1.4946996466431095
YCL049C	1.0	1.0	2.0555555555555554	1.7638888888888888	1.4495412844036697	2.0458715596330275
YCL050C	1.0	1.0	0.054945054945054944	0.03296703296703297	0.07407407407407407	0.037037037037037035
YCL051W	1.0	1.0	0.015384615384615385	0.06153846153846154	0.0	0.0
YCL052C	1.0	1.0	2.5257731958762886	1.9278350515463918	3.24	2.7
YCL054W	1.0	1.0	0.0	0.04	0.034482758620689655	0.20689655172413793
YCL055W	1.0	1.0	0.76	0.4	0.75	1.0625
YCL056C	1.0	1.0	1.27	1.21	2.4793103448275864	1.5482758620689656
YCL057C-A	1.0	1.0	0.9166666666666666	0.7055555555555556	1.6822429906542056	0.9719626168224299
YCL057W	1.0	1.0	1.3333333333333333	0.9090909090909091	1.2741935483870968	1.1290322580645162
YCL058W-A	1.0	1.0	1.7341269841269842	2.111111111111111	2.5517241379310347	1.8934169278996866
YCL059C	1.0	1.0	0.06989247311827956	0.0913978494623656	0.2012987012987013	0.18831168831168832
YCL061C	1.0		0.8285714285714286	0.6571428571428571
YCL063W	1.0	1.0	0.8823529411764706	0.7815126050420168	1.9658119658119657	0.4700854700854701
YCL064C	1.0		0.19047619047619047	0.047619047619047616
YCL066W	1.0	1.0	0.5454545454545454	0.48484848484848486	0.23300970873786409	0.3300970873786408
YCL067C	1.0	1.0	0.13186813186813187	0.13186813186813187	0.0	0.0
YCL068C	1.0	1.0	1.3333333333333333	1.2469135802469136	1.8792270531400965	1.9130434782608696
YCL069W	1.0	1.0	0.6774193548387096	0.7096774193548387	1.021978021978022	0.9120879120879121
YCL073C	1.0	1.0	0.84375	0.625	0.5324675324675324	0.5064935064935064
YCR002C	1.0	1.0	1.3	1.65	0.2318840579710145	0.34782608695652173
YCR003W	1.0	1.0	0.1242603550295858	0.23076923076923078	0.07692307692307693	0.21893491124260356
YCR004C	1.0	1.0	0.17142857142857143	0.22857142857142856	0.24561403508771928	0.043859649122807015
YCR005C		1.0			0.0	0.0
YCR007C	1.0	1.0	0.0	0.0	0.0	0.041666666666666664
YCR008W	1.0	1.0	0.05	0.0	0.0	0.0
YCR009C	1.0	1.0	0.9333333333333333	0.8476190476190476	1.211111111111111	0.5555555555555556
YCR010C	1.0	1.0	0.26666666666666666	0.11428571428571428	0.10294117647058823	0.16666666666666666
YCR011C	1.0	1.0	0.0	0.13043478260869565	0.14285714285714285	0.03571428571428571
YCR012W	1.0	1.0	0.0	0.03125	0.13333333333333333	0.06666666666666667
YCR014C	1.0	1.0	1.302325581395349	1.8604651162790697	1.5974025974025974	1.2662337662337662
YCR015C	1.0	1.0	0.3018867924528302	0.8301886792452831	0.38095238095238093	0.2222222222222222
YCR016W	1.0		0.078125	0.171875
YCR017C	1.0	1.0	0.32142857142857145	0.25	0.27586206896551724	0.896551724137931
YCR018C
YCR019W
YCR020C	1.0	1.0	1.8482142857142858	1.6160714285714286	2.095617529880478	1.3625498007968126
YCR020C-A	1.0	1.0	1.0	0.0	2.4417910447761195	1.955223880597015
YCR020W-B	1.0	1.0	1.5045045045045045	1.6801801801801801	1.8045112781954886	2.0864661654135337
YCR021C	1.0	1.0	0.2	0.2	0.25	0.25
YCR023C	1.0	1.0	1.6136363636363635	1.5227272727272727	1.486842105263158	1.0263157894736843
YCR024C	1.0	1.0	2.4027777777777777	1.7361111111111112	2.1068702290076335	1.5190839694656488
YCR024C-A	1.0	1.0	0.28515625	0.1953125	0.2350230414746544	0.31336405529953915
YCR024C-B		1.0			0.9047619047619048	0.23809523809523808
YCR026C	1.0	1.0	0.3076923076923077	0.23076923076923078	0.13636363636363635	0.13636363636363635
YCR027C	1.0	1.0	0.0	0.0	0.0	0.0
YCR028C	1.0		0.0	0.0
YCR028C-A	1.0	1.0	0.0	0.007692307692307693	0.007352941176470588	0.0
YCR030C	1.0	1.0	0.0	0.0	0.04	0.02666666666666667
YCR031C
YCR032W		1.0			0.0	0.0
YCR033W	1.0	1.0	0.0	0.0	0.0	0.0
YCR034W	1.0	1.0	0.36538461538461536	0.28846153846153844	0.5714285714285714	0.16883116883116883
YCR035C	1.0	1.0	3.6944444444444446	3.7037037037037037	1.2013888888888888	1.3125
YCR036W	1.0	1.0	1.3233532934131738	1.437125748502994	0.5344202898550725	0.5144927536231884
YCR037C	1.0	1.0	0.9318181818181818	0.7045454545454546	1.3404255319148937	0.8368794326241135
YCR040W	1.0	1.0	1.0	0.0	0.0	0.0
YCR042C		1.0			1.25	0.9166666666666666
YCR043C	1.0	1.0	0.9565217391304348	0.8695652173913043	0.7053824362606232	0.41076487252124644
YCR044C	1.0	1.0	1.4583333333333333	1.3194444444444444	0.5294117647058824	0.8676470588235294
YCR045C	1.0	1.0	1.9696969696969697	2.121212121212121	2.6444444444444444	1.6666666666666667
YCR046C	1.0	1.0	1.2166666666666666	0.7166666666666667	1.0696864111498259	0.9233449477351916
YCR047C	1.0	1.0	1.0833333333333333	1.8717948717948718	0.5466666666666666	0.5233333333333333
YCR048W	1.0	1.0	1.2732919254658386	1.279503105590062	1.1647058823529413	0.6823529411764706
YCR050C	1.0	1.0	1.270440251572327	1.2767295597484276	1.1785714285714286	0.6785714285714286
YCR051W	1.0	1.0	0.6727272727272727	1.1454545454545455	0.0	0.0
YCR052W	1.0	1.0	0.0	2.0	1.0	0.5394736842105263
YCR053W	1.0	1.0	0.4880952380952381	0.9404761904761905	0.8507462686567164	0.6791044776119403
YCR054C	1.0	1.0	1.3796296296296295	1.0740740740740742	2.1079545454545454	1.6193181818181819
YCR057C	1.0	1.0	1.2307692307692308	0.7884615384615384	0.7	0.6571428571428571
YCR059C	1.0	1.0	1.2100840336134453	1.0084033613445378	1.4873096446700507	1.2741116751269035
YCR060W	1.0	1.0	1.793103448275862	1.1120689655172413	0.7978142076502732	0.4918032786885246
YCR061W	1.0	1.0	0.0	0.0	0.0	0.0
YCR063W	1.0	1.0	0.17142857142857143	0.01904761904761905	0.05921052631578947	0.07236842105263158
YCR065W	1.0	1.0	0.02702702702702703	0.05405405405405406	0.05263157894736842	0.08552631578947369
YCR066W	1.0		2.7010309278350517	1.577319587628866		inf
YCR067C	1.0	1.0	2.9285714285714284	2.4285714285714284	1.7037037037037037	3.0
YCR068W	1.0	1.0	1.46875	1.875	1.8771929824561404	0.956140350877193
YCR069W	1.0	1.0	3.537037037037037	2.6203703703703702	0.0	0.0
YCR071C	1.0	1.0	1.3918918918918919	1.2162162162162162	1.1727748691099475	0.774869109947644
YCR072C	1.0	1.0	1.13	0.91	1.278688524590164	1.2622950819672132
YCR073C	1.0	1.0	0.25	0.5625	0.3333333333333333	0.0
YCR073W-A	1.0	1.0	0.5419354838709678	0.49032258064516127	0.45996275605214154	0.3854748603351955
YCR075C	1.0	1.0	0.8153846153846154	0.48717948717948717	0.8085106382978723	0.5425531914893617
YCR075W-A	1.0	1.0	1.3814655172413792	1.5517241379310345	2.0295566502463056	2.1001642036124797
YCR076C	1.0	1.0	0.44166666666666665	0.7416666666666667	0.7318435754189944	0.3687150837988827
YCR077C	1.0		0.16216216216216217	0.21621621621621623
YCR079W	1.0	1.0	0.0	0.0	0.3799126637554585	0.43231441048034935
YCR081W	1.0	1.0	0.13043478260869565	0.4782608695652174	0.75	0.375
YCR082W	1.0	1.0	1.7647058823529411	1.6797385620915033	4.282051282051282	1.2564102564102564
YCR083W	1.0	1.0	0.9671052631578947	0.756578947368421	0.7482993197278912	0.6054421768707483
YCR084C	1.0	1.0	0.391304347826087	0.2608695652173913	0.5853658536585366	0.8292682926829268
YCR086W	1.0	1.0	1.915057915057915	1.5173745173745175	3.3430232558139537	2.395348837209302
YCR087C-A	1.0	1.0	0.47808764940239046	0.6972111553784861	2.1340579710144927	0.5471014492753623
YCR088W	1.0		0.0	0.0
YCR089W	1.0	1.0	0.7333333333333333	0.4666666666666667	0.8	0.2
YCR090C	1.0	1.0	1.9052631578947368	1.5473684210526315	0.0	0.0
YCR091W		1.0			0.3333333333333333	0.5
YCR092C
YCR093W	1.0	1.0	0.0	0.0	0.0	0.0
YCR094W	1.0	1.0	1.7647058823529411	1.1666666666666667	4.557971014492754	1.7463768115942029
YCR095C	1.0	1.0	1.6923076923076923	1.2307692307692308	1.8549618320610688	1.9083969465648856
YCR095W-A	1.0	1.0	0.56	0.44	0.5952380952380952	0.5238095238095238
YCR096C	1.0	1.0	0.09090909090909091	0.0	0.0	0.0
YCR097W	1.0	1.0	0.3	0.06666666666666667	0.09195402298850575	0.11494252873563218
YCR098C	1.0	1.0	0.0	0.16666666666666666	0.0	0.3333333333333333
YCR101C	1.0	1.0	1.5319148936170213	1.648936170212766	2.4871794871794872	2.230769230769231
YCR102C	1.0		3.6666666666666665	5.166666666666667
YCR104W	1.0	1.0	0.8024691358024691	0.9012345679012346	1.146067415730337	1.2134831460674158
YCR105W	1.0	1.0	1.8666666666666667	1.0	1.0	1.7285714285714286
YCR106W	1.0	1.0	1.1428571428571428	1.4857142857142858	0.8518518518518519	1.1666666666666667
YCR107W	1.0	1.0	1.391304347826087	0.7391304347826086	0.640625	0.515625
YCR108C	1.0	1.0	0.7959183673469388	0.9319727891156463	1.5208333333333333	1.4583333333333333
YDL001W		1.0			0.26	0.48
YDL002C	1.0	1.0	1.201834862385321	1.073394495412844	1.504201680672269	1.2100840336134453
YDL003W	1.0	1.0	0.56	0.36	0.6451612903225806	0.532258064516129
YDL004W	1.0	1.0	0.010869565217391304	0.021739130434782608	0.09574468085106383	0.031914893617021274
YDL005C	1.0	1.0	0.7027027027027027	0.39864864864864863	0.764	0.716
YDL006W	1.0	1.0	2.10989010989011	1.7582417582417582	2.6054054054054054	4.102702702702703
YDL007C-A	1.0	1.0	0.0	0.0	0.05084745762711865	0.0847457627118644
YDL007W	1.0	1.0	0.03225806451612903	0.06451612903225806	0.15789473684210525	0.10526315789473684
YDL008W	1.0	1.0	0.5142857142857142	0.11428571428571428	0.07058823529411765	0.011764705882352941
YDL010W	1.0	1.0	2.7096774193548385	1.7741935483870968	0.9428571428571428	1.6571428571428573
YDL012C	1.0	1.0	0.7352941176470589	1.0784313725490196	0.893491124260355	1.1005917159763314
YDL013W	1.0	1.0	0.023809523809523808	0.023809523809523808	0.028985507246376812	0.10144927536231885
YDL014W	1.0	1.0	0.0	0.0	0.0	0.0
YDL015C	1.0	1.0	1.5495495495495495	1.135135135135135	2.423076923076923	1.858974358974359
YDL017W	1.0	1.0	1.4337349397590362	1.0843373493975903	1.560747663551402	1.8878504672897196
YDL018C	1.0	1.0	0.42105263157894735	0.3333333333333333	0.5795454545454546	0.7045454545454546
YDL019C	1.0	1.0	0.0	0.0	0.7575757575757576	0.30303030303030304
YDL020C	1.0		0.45454545454545453	0.42424242424242425
YDL021W	1.0	1.0	1.32	1.25	0.16	0.12
YDL022W	1.0	1.0	0.2	0.8	0.0	0.0
YDL024C	1.0	1.0	0.043478260869565216	0.08695652173913043	0.75	0.0
YDL025C	1.0	1.0	0.25	0.0	0.0	0.0
YDL027C	1.0	1.0	0.9523809523809523	0.6476190476190476	0.2	0.6444444444444445
YDL028C	1.0	1.0	0.25	0.0	0.0	0.13333333333333333
YDL029W	1.0	1.0	1.5207100591715976	0.6863905325443787	0.9658536585365853	1.078048780487805
YDL030W	1.0	1.0	3.8055555555555554	1.4722222222222223	1.4921875	1.796875
YDL031W	1.0	1.0	0.0	0.2	0.18181818181818182	0.09090909090909091
YDL033C	1.0	1.0	1.8018867924528301	1.5	2.608695652173913	1.6521739130434783
YDL035C	1.0	1.0	0.2463768115942029	0.36231884057971014	0.38392857142857145	0.32142857142857145
YDL036C	1.0	1.0	0.6811594202898551	0.6666666666666666	0.64	0.6
YDL037C	1.0	1.0	0.9420289855072463	0.8695652173913043	1.0393700787401574	0.3661417322834646
YDL040C	1.0	1.0	0.4	0.24	0.3	0.2571428571428571
YDL042C	1.0	1.0	0.4230769230769231	0.3384615384615385	0.12169312169312169	0.2698412698412698
YDL043C	1.0	1.0	1.9086021505376345	1.5053763440860215	2.9316239316239314	1.452991452991453
YDL044C	1.0	1.0	1.236842105263158	0.7807017543859649	1.0422535211267605	0.9295774647887324
YDL045C	1.0	1.0	1.865546218487395	2.0756302521008405	2.403973509933775	3.615894039735099
YDL045W-A	1.0	1.0	1.411320754716981	1.1849056603773584	1.1754385964912282	1.2719298245614035
YDL046W	1.0	1.0	0.7662337662337663	0.7922077922077922	0.43478260869565216	0.7608695652173914
YDL047W	1.0	1.0	0.2608695652173913	0.08695652173913043	0.2857142857142857	0.0
YDL048C	1.0	1.0	0.8043478260869565	0.8478260869565217	0.4166666666666667	0.6785714285714286
YDL049C	1.0	1.0	1.5726495726495726	1.641025641025641	1.2647058823529411	1.338235294117647
YDL051W	1.0	1.0	0.10784313725490197	0.16666666666666666	0.015748031496062992	0.023622047244094488
YDL052C	1.0	1.0	0.8051948051948052	0.8311688311688312	0.8363636363636363	0.9818181818181818
YDL053C	1.0	1.0	1.17351598173516	1.1506849315068493	0.5207373271889401	0.46543778801843316
YDL054C	1.0	1.0	0.047619047619047616	0.09523809523809523	0.1111111111111111	0.1111111111111111
YDL055C	1.0	1.0	0.0	0.0625	0.0	0.0
YDL056W	1.0	1.0	0.3877551020408163	0.5102040816326531	0.20754716981132076	0.39622641509433965
YDL057W	1.0	1.0	1.5925925925925926	0.9814814814814815	1.8869565217391304	1.1478260869565218
YDL058W	1.0	1.0	0.0	0.5	0.0	0.0
YDL059C	1.0	1.0	1.05	1.05	0.8918918918918919	0.32432432432432434
YDL060W	1.0	1.0	0.3	0.16666666666666666	0.08333333333333333	0.1111111111111111
YDL061C	1.0	1.0	0.05154639175257732	0.061855670103092786	0.0891089108910891	0.06930693069306931
YDL063C	1.0	1.0	1.476923076923077	0.6461538461538462	1.1395348837209303	0.9069767441860465
YDL064W	1.0	1.0	0.7021857923497268	0.6775956284153005	0.7129909365558912	0.6827794561933535
YDL065C	1.0	1.0	1.3782051282051282	1.5384615384615385	0.9858156028368794	1.4680851063829787
YDL066W	1.0	1.0	0.44047619047619047	0.40476190476190477	0.5271317829457365	0.4418604651162791
YDL067C	1.0	1.0	0.9733333333333334	0.8	0.7402597402597403	0.6558441558441559
YDL069C	1.0	1.0	1.12	0.676	0.56	0.8933333333333333
YDL070W	1.0	1.0	0.13333333333333333	0.13333333333333333	0.2	0.16363636363636364
YDL072C	1.0	1.0	1.3125	2.0625	1.2222222222222223	1.1111111111111112
YDL073W	1.0	1.0	0.6	1.0	2.0	1.0
YDL074C	1.0	1.0	0.13333333333333333	0.2	0.3333333333333333	0.14814814814814814
YDL075W	1.0	1.0	0.0	0.0	0.0	0.0
YDL076C	1.0	1.0	0.6686746987951807	0.4457831325301205	0.723404255319149	0.6276595744680851
YDL077C	1.0	1.0	0.7142857142857143	0.32142857142857145	1.3333333333333333	0.5277777777777778
YDL078C	1.0	1.0	1.3333333333333333	0.8981481481481481	0.7411764705882353	0.6588235294117647
YDL079C	1.0	1.0	4.47457627118644	3.7288135593220337	2.3098591549295775	2.1690140845070425
YDL080C	1.0	1.0	0.42857142857142855	0.4489795918367347	0.75	0.7
YDL081C	1.0	1.0	0.01834862385321101	0.0	0.03636363636363636	0.0
YDL082W	1.0	1.0	0.0	0.005154639175257732	0.034482758620689655	0.034482758620689655
YDL083C	1.0	1.0	0.0	0.0	0.018691588785046728	0.009345794392523364
YDL084W	1.0	1.0	0.0	0.0	0.0	0.0
YDL085C-A	1.0	1.0	3.014705882352941	2.1544117647058822	1.9131736526946108	1.1407185628742516
YDL085W	1.0	1.0	0.2	0.38181818181818183	0.08737864077669903	0.08737864077669903
YDL086W	1.0	1.0	0.8888888888888888	0.7777777777777778	2.2722513089005236	1.4293193717277486
YDL087C	1.0	1.0	1.3782051282051282	1.455128205128205	1.803030303030303	1.3686868686868687
YDL088C	1.0	1.0	0.25	0.2	0.0	0.06896551724137931
YDL089W	1.0	1.0	1.4051724137931034	1.1293103448275863	1.3407407407407408	1.5407407407407407
YDL090C	1.0	1.0	1.1573033707865168	1.0	1.0819672131147542	0.7622950819672131
YDL091C	1.0	1.0	0.29333333333333333	0.35333333333333333	0.6862745098039216	0.44607843137254904
YDL092W	1.0	1.0	0.828125	0.796875	0.8923076923076924	1.323076923076923
YDL093W	1.0	1.0	1.6590909090909092	1.5454545454545454	1.4411764705882353	1.2941176470588236
YDL095W	1.0	1.0	0.09375	0.03125	1.206896551724138	0.0
YDL097C	1.0	1.0	0.4472049689440994	0.33540372670807456	0.3841059602649007	0.5695364238410596
YDL098C	1.0	1.0	1.970414201183432	1.9763313609467457	2.7315436241610738	1.2953020134228188
YDL099W	1.0	1.0	0.972972972972973	0.8108108108108109	0.45	0.6045454545454545
YDL100C	1.0	1.0	1.640625	1.71875	2.355769230769231	1.7019230769230769
YDL101C	1.0	1.0	2.81203007518797	1.9323308270676691	3.83030303030303	2.3393939393939394
YDL102W	1.0	1.0	0.42857142857142855	0.6122448979591837	0.6567164179104478	0.3880597014925373
YDL103C	1.0	1.0	1.3333333333333333	1.212962962962963	1.2413793103448276	1.2137931034482758
YDL104C	1.0	1.0	2.24822695035461	2.099290780141844	2.0144927536231885	2.111111111111111
YDL105W	1.0	1.0	1.4094488188976377	1.3779527559055118	1.4449339207048457	0.9823788546255506
YDL106C	1.0	1.0	0.1111111111111111	0.12037037037037036	0.5844155844155844	0.5844155844155844
YDL107W	1.0	1.0	1.08843537414966	1.510204081632653	2.171122994652406	2.235294117647059
YDL108W	1.0	1.0	1.6292682926829267	0.9804878048780488	1.7720588235294117	1.625
YDL109C	1.0	1.0	2.4305555555555554	1.1944444444444444	2.847457627118644	2.2796610169491527
YDL110C	1.0	1.0	0.6111111111111112	1.2222222222222223	0.0	0.0
YDL111C	1.0	1.0	0.07555555555555556	0.035555555555555556	0.2222222222222222	0.08547008547008547
YDL112W	1.0	1.0	1.7777777777777777	1.4444444444444444	0.23809523809523808	0.2222222222222222
YDL113C	1.0	1.0	4.0	0.5	0.8314606741573034	0.7359550561797753
YDL114W	1.0	1.0	1.2774193548387096	1.167741935483871	1.25	0.796875
YDL115C	1.0	1.0	1.646153846153846	1.1307692307692307	1.421875	1.71875
YDL116W	1.0	1.0	0.8333333333333334	1.0	1.394736842105263	0.9736842105263158
YDL117W	1.0	1.0	0.17777777777777778	0.06666666666666667	0.08888888888888889	0.3333333333333333
YDL118W	1.0	1.0	2.1538461538461537	1.5480769230769231	1.6308724832214765	1.8456375838926173
YDL119C	1.0	1.0	2.143312101910828	1.5477707006369428	1.6233333333333333	1.8333333333333333
YDL120W	1.0	1.0	1.7350157728706626	1.6214511041009463	1.3578947368421053	1.0456140350877192
YDL121C	1.0	1.0	1.46875	1.3303571428571428	1.4174311926605505	1.1238532110091743
YDL122W	1.0	1.0	0.25	0.05	0.0	0.0
YDL123W	1.0	1.0	0.0	0.0	0.0	0.0
YDL124W	1.0	1.0	1.8120300751879699	1.3157894736842106	1.6859504132231404	1.243801652892562
YDL125C	1.0	1.0	0.020833333333333332	0.0125	0.04205607476635514	0.04672897196261682
YDL126C	1.0	1.0	0.0	0.0	0.0	0.0
YDL127W	1.0	1.0	1.7903225806451613	1.4516129032258065	1.3733333333333333	0.96
YDL128W	1.0	1.0	0.35555555555555557	0.26666666666666666	0.7377049180327869	0.36065573770491804
YDL129W	1.0	1.0	0.2608695652173913	0.41304347826086957	0.26	0.12
YDL130W	1.0	1.0	0.07142857142857142	0.02857142857142857	0.046875	0.015625
YDL130W-A	1.0	1.0	0.7986577181208053	0.8926174496644296	1.3627118644067797	0.8406779661016949
YDL131W	1.0		0.0	0.0
YDL132W
YDL133C-A	1.0	1.0	0.0	0.0	0.0	0.0
YDL133W	1.0	1.0	2.8974358974358974	3.4615384615384617	0.9438202247191011	0.9213483146067416
YDL134C	1.0	1.0	0.011363636363636364	0.022727272727272728	0.0	0.020833333333333332
YDL135C	1.0	1.0	0.819672131147541	0.9344262295081968	0.2549019607843137	0.058823529411764705
YDL136W	1.0	1.0	0.06015037593984962	0.022556390977443608	0.2913907284768212	0.006622516556291391
YDL137W	1.0	1.0	0.0	0.0	0.0	0.0
YDL138W	1.0	1.0	0.17391304347826086	0.2608695652173913	0.0	0.0
YDL139C	1.0	1.0	0.7134831460674157	0.6067415730337079	0.42528735632183906	0.42528735632183906
YDL140C	1.0	1.0	0.0	0.0	0.0	0.0
YDL141W	1.0	1.0	1.4098360655737705	0.7704918032786885	0.6197183098591549	0.8169014084507042
YDL142C	1.0	1.0	1.6326530612244898	1.4285714285714286	1.467741935483871	0.8709677419354839
YDL143W	1.0	1.0	0.4305555555555556	0.3819444444444444	0.4236111111111111	0.6041666666666666
YDL144C	1.0	1.0	1.1538461538461537	0.9615384615384616	1.044776119402985	1.0
YDL145C	1.0	1.0	1.0769230769230769	0.5384615384615384	0.5333333333333333	1.2
YDL146W	1.0	1.0	2.875	0.875	0.5454545454545454	1.0
YDL147W	1.0	1.0	0.8350515463917526	0.5463917525773195	0.09523809523809523	0.7619047619047619
YDL148C	1.0	1.0	0.0	0.03571428571428571	0.038461538461538464	0.019230769230769232
YDL149W	1.0	1.0	0.9722222222222222	1.1944444444444444	0.5853658536585366	0.3902439024390244
YDL150W	1.0	1.0	1.7894736842105263	1.4631578947368422	1.4439655172413792	0.8318965517241379
YDL153C
YDL154W
YDL155W	1.0	1.0	0.1111111111111111	0.0	0.25	0.0
YDL156W	1.0	1.0	0.21374045801526717	0.11450381679389313	0.3601694915254237	0.4491525423728814
YDL157C	1.0	1.0	0.5887445887445888	0.5497835497835498	2.0860927152317883	1.7350993377483444
YDL159W	1.0	1.0	1.6551724137931034	1.543103448275862	4.6521739130434785	1.565217391304348
YDL159W-A		1.0		inf	1.7162162162162162	0.9932432432432432
YDL160C	1.0	1.0	0.022727272727272728	0.022727272727272728	0.08888888888888889	0.044444444444444446
YDL160C-A	1.0	1.0	0.9738562091503268	1.0784313725490196	0.9695121951219512	0.7439024390243902
YDL161W	1.0	1.0	0.1978021978021978	0.16483516483516483	0.13402061855670103	0.1958762886597938
YDL164C	1.0	1.0	0.4307692307692308	0.38461538461538464	0.18571428571428572	0.32857142857142857
YDL165W	1.0	1.0	1.3218884120171674	1.296137339055794	2.5842696629213484	1.7640449438202248
YDL166C	1.0	1.0	0.7267080745341615	0.4906832298136646	0.6588785046728972	0.5233644859813084
YDL167C	1.0	1.0	1.1944444444444444	0.9305555555555556	1.78125	0.78125
YDL168W	1.0	1.0	1.9	1.62	1.3053435114503817	1.099236641221374
YDL169C	1.0	1.0	1.3	0.9615384615384616	1.264367816091954	0.6896551724137931
YDL170W	1.0	1.0	2.513888888888889	1.3888888888888888	0.9859154929577465	1.3380281690140845
YDL171C
YDL173W	1.0	1.0	2.1818181818181817	2.5353535353535355	1.3164556962025316	1.4620253164556962
YDL174C	1.0	1.0	0.47368421052631576	0.45263157894736844	0.0	0.0
YDL175C	1.0	1.0	1.2244897959183674	1.4489795918367347	2.1153846153846154	1.3525641025641026
YDL176W	1.0	1.0	0.43636363636363634	0.43636363636363634	0.6170212765957447	0.8191489361702128
YDL177C	1.0	1.0	1.5729166666666667	1.078125	1.5934579439252337	0.8084112149532711
YDL178W	1.0	1.0	1.8933333333333333	1.7733333333333334	1.7777777777777777	0.6888888888888889
YDL179W
YDL180W	1.0	1.0	1.0105263157894737	0.8526315789473684	0.9363057324840764	0.7197452229299363
YDL181W	1.0	1.0	1.428	1.984	2.2109826589595376	1.5722543352601157
YDL182W	1.0	1.0	0.0	0.0625	0.0	0.0
YDL183C	1.0	1.0	1.0375	0.925	0.4072164948453608	0.6649484536082474
YDL184C	1.0	1.0	0.0	0.0	0.0	0.0
YDL185W
YDL186W	1.0	1.0	2.134782608695652	1.826086956521739	1.5406976744186047	0.686046511627907
YDL188C	1.0	1.0	0.11320754716981132	0.09433962264150944	0.0	0.0
YDL189W	1.0	1.0	0.675	0.55	1.1176470588235294	0.4117647058823529
YDL190C	1.0	1.0	0.625	0.775	1.8	0.8
YDL191W	1.0	1.0	0.0	0.0	0.014285714285714285	0.02857142857142857
YDL192W
YDL193W	1.0	1.0	1.1159420289855073	0.5217391304347826	0.5051546391752577	0.5257731958762887
YDL194W	1.0	1.0	0.3142857142857143	0.5428571428571428	0.0	0.3333333333333333
YDL195W
YDL197C	1.0	1.0	2.207547169811321	1.7358490566037736	1.4144144144144144	0.9819819819819819
YDL198C	1.0	1.0	0.625	0.44642857142857145	0.0	0.0
YDL199C	1.0	1.0	1.108433734939759	1.0602409638554218	1.794871794871795	1.0085470085470085
YDL200C	1.0	1.0	1.6946902654867257	0.9778761061946902	2.0816326530612246	2.1479591836734695
YDL201W	1.0		2.0067567567567566	1.8918918918918919		inf
YDL202W	1.0	1.0	1.2108843537414966	1.1020408163265305	1.875	1.234375
YDL203C	1.0	1.0	1.7362637362637363	1.4615384615384615	0.981042654028436	0.8530805687203792
YDL204W	1.0	1.0	0.06779661016949153	0.1694915254237288	0.15104166666666666	0.19270833333333334
YDL205C	1.0	1.0	0.6190476190476191	0.6428571428571429	0.2857142857142857	1.1904761904761905
YDL206W	1.0	1.0	0.33088235294117646	0.40441176470588236	0.6842105263157895	0.47368421052631576
YDL207W	1.0	1.0	0.6388888888888888	0.3194444444444444	0.2857142857142857	0.2857142857142857
YDL208W	1.0	1.0	0.15730337078651685	0.10486891385767791	0.06521739130434782	0.034161490683229816
YDL209C	1.0	1.0	1.350253807106599	0.766497461928934	1.5720524017467248	1.1877729257641922
YDL210W	1.0	1.0	0.07142857142857142	0.14285714285714285	0.2222222222222222	0.3333333333333333
YDL211C	1.0		0.125	0.375
YDL212W	1.0	1.0	1.2666666666666666	1.0	0.0	0.1111111111111111
YDL213C	1.0	1.0	0.31958762886597936	0.19072164948453607	0.23247232472324722	0.24354243542435425
YDL214C	1.0	1.0	1.4492753623188406	1.1159420289855073	1.0	2.6666666666666665
YDL215C	1.0	1.0	0.24390243902439024	0.1951219512195122	0.12244897959183673	0.40816326530612246
YDL216C	1.0	1.0	1.2905982905982907	1.5811965811965811	1.6412213740458015	1.4732824427480915
YDL217C	1.0	1.0	2.9186991869918697	0.959349593495935	1.631578947368421	1.0935672514619883
YDL218W	1.0	1.0	1.9183673469387754	1.1020408163265305	0.8725490196078431	0.9509803921568627
YDL219W	1.0	1.0	1.7628865979381443	1.731958762886598	1.6475095785440612	1.4099616858237547
YDL220C	1.0	1.0	1.4565217391304348	1.673913043478261	2.103448275862069	2.1379310344827585
YDL222C	1.0	1.0	0.06802721088435375	0.047619047619047616	0.05947955390334572	0.026022304832713755
YDL223C	1.0	1.0	0.3103448275862069	0.6896551724137931	0.05555555555555555	0.2777777777777778
YDL224C	1.0	1.0	0.0	0.0	0.0	0.0
YDL225W	1.0	1.0	0.013513513513513514	0.0	0.08450704225352113	0.23943661971830985
YDL226C	1.0	1.0	0.2	0.0	0.0	0.0
YDL227C
YDL229W	1.0	1.0	0.0	0.0	0.0	0.0
YDL230W	1.0	1.0	2.752212389380531	2.566371681415929	4.514285714285714	2.4761904761904763
YDL231C	1.0	1.0	2.075	1.75	0.8148148148148148	0.9814814814814815
YDL232W	1.0	1.0	1.6906779661016949	1.5720338983050848	1.1046511627906976	0.5552325581395349
YDL233W	1.0	1.0	1.5588235294117647	1.6764705882352942	1.3099415204678362	1.713450292397661
YDL234C	1.0	1.0	0.8571428571428571	1.0857142857142856	1.5	2.0
YDL235C	1.0	1.0	5.801724137931035	4.9655172413793105	5.6106870229007635	3.427480916030534
YDL236W	1.0	1.0	0.989010989010989	1.4395604395604396	0.504	0.44533333333333336
YDL237W	1.0	1.0	0.0	0.0	1.6337209302325582	1.377906976744186
YDL238C	1.0	1.0	1.6285714285714286	1.380952380952381	0.17129316181448884	0.3412322274881517
YDL239C	1.0	1.0	1.275	1.5	0.5925925925925926	0.5333333333333333
YDL240W				inf	inf	inf
YDL241W		1.0			0.0	0.2
YDL243C
YDL244W	1.0	1.0	0.6293103448275862	0.7844827586206896	0.24161073825503357	0.3825503355704698
YDL245C	1.0	1.0	0.08	0.12	0.3333333333333333	0.0
YDL246C	1.0	1.0	1.15	1.0125	0.7584269662921348	0.7752808988764045
YDL247W	1.0	1.0	0.7692307692307693	0.38461538461538464	0.8548387096774194	0.8064516129032258
YDL248W	1.0	1.0	0.8285714285714286	0.9714285714285714	0.25301204819277107	0.25301204819277107
YDR001C	1.0	1.0	0.09090909090909091	0.045454545454545456	0.025974025974025976	0.07792207792207792
YDR002W	1.0	1.0	0.0	0.0	0.0	0.0
YDR003W	1.0	1.0	1.1418918918918919	0.9459459459459459	0.8486842105263158	1.144736842105263
YDR003W-A	1.0	1.0	1.7677902621722847	1.3670411985018727	2.0256410256410255	1.0598290598290598
YDR004W	1.0	1.0	2.3142857142857145	1.4952380952380953	1.3290322580645162	1.3225806451612903
YDR005C	1.0	1.0	0.16666666666666666	0.14	0.23846153846153847	0.2
YDR006C	1.0		0.0	4.0
YDR007W	1.0	1.0	1.4504504504504505	1.2522522522522523	1.0703125	0.95703125
YDR009W	1.0	1.0	0.9090909090909091	1.0363636363636364	0.8240740740740741	0.9629629629629629
YDR011W	1.0	1.0	0.0	0.0	0.0	0.25
YDR012W	1.0	1.0	0.08333333333333333	0.08333333333333333	0.023255813953488372	0.06976744186046512
YDR013W	1.0	1.0	1.5721649484536082	1.4793814432989691	2.078125	2.05078125
YDR014W	1.0	1.0	1.4137931034482758	0.896551724137931	0.4074074074074074	0.37037037037037035
YDR014W-A	1.0	1.0	1.2857142857142858	1.253968253968254	0.9954954954954955	0.7837837837837838
YDR016C	1.0	1.0	1.5542857142857143	1.022857142857143	2.3679245283018866	3.438679245283019
YDR017C	1.0	1.0	0.0	0.0	0.0	0.0
YDR018C	1.0	1.0	2.0	1.3186813186813187	1.9708029197080292	0.7591240875912408
YDR019C	1.0	1.0	0.6216216216216216	0.8108108108108109	0.6666666666666666	0.0
YDR020C	1.0	1.0	3.366279069767442	2.8197674418604652	1.8888888888888888	0.7511111111111111
YDR021W	1.0	1.0	1.318840579710145	1.3333333333333333	1.1717171717171717	0.7171717171717171
YDR022C	1.0	1.0	0.03296703296703297	0.10989010989010989	0.13402061855670103	0.07216494845360824
YDR023W	1.0	1.0	0.0	0.0	0.0	0.1111111111111111
YDR025W	1.0	1.0	0.0	0.0	0.011111111111111112	0.0
YDR026C	1.0	1.0	0.8068181818181818	1.0340909090909092	0.918918918918919	0.7243243243243244
YDR027C	1.0	1.0	1.0263157894736843	1.3421052631578947	0.9152542372881356	0.6101694915254238
YDR028C
YDR030C	1.0	1.0	1.646153846153846	0.9846153846153847	0.8571428571428571	0.8714285714285714
YDR031W	1.0	1.0	1.0186915887850467	1.060747663551402	2.2131782945736433	1.7596899224806202
YDR032C	1.0	1.0	0.07692307692307693	0.15384615384615385	0.0	0.0
YDR033W
YDR034C	1.0	1.0	0.5454545454545454	0.2727272727272727	0.21428571428571427	0.2857142857142857
YDR034C-A	1.0	1.0	0.02092050209205021	0.02510460251046025	0.03146853146853147	0.01048951048951049
YDR034W-B	1.0	1.0	0.15527950310559005	0.21739130434782608	0.16727272727272727	0.12727272727272726
YDR035W	1.0	1.0	0.8699186991869918	0.7235772357723578	0.7692307692307693	0.7094017094017094
YDR036C	1.0	1.0	0.8796296296296297	0.5648148148148148	0.608	0.424
YDR037W	1.0	1.0	0.0	0.0625	0.47560975609756095	0.3780487804878049
YDR038C	1.0	1.0	1.1304347826086956	0.8260869565217391	1.0357142857142858	1.5
YDR039C	1.0	1.0	0.9642857142857143	0.0	0.7692307692307693	1.1282051282051282
YDR040C	1.0	1.0	1.25	0.5	0.05405405405405406	0.13513513513513514
YDR041W	1.0	1.0	2.25	2.0833333333333335	0.5098039215686274	0.47058823529411764
YDR042C	1.0	1.0	0.5098039215686274	0.2549019607843137	0.13138686131386862	0.0364963503649635
YDR043C	1.0	1.0	0.6	0.2	0.2727272727272727	0.0
YDR044W	1.0	1.0	1.0	1.0	0.0	2.0
YDR045C	1.0	1.0	1.0	0.7071823204419889	0.6726726726726727	0.6456456456456456
YDR046C	1.0	1.0	1.2592592592592593	1.2592592592592593	0.6666666666666666	1.037037037037037
YDR047W	1.0	1.0	1.1944444444444444	0.625	2.0	1.4366197183098592
YDR049W	1.0	1.0	1.2435897435897436	0.9102564102564102	1.0763358778625953	1.183206106870229
YDR050C	1.0	1.0	0.09615384615384616	0.17307692307692307	0.075	0.025
YDR051C	1.0	1.0	0.7941176470588235	0.4215686274509804	0.6788990825688074	0.5045871559633027
YDR052C	1.0	1.0	1.375	0.675	0.9019607843137255	0.6078431372549019
YDR054C	1.0	1.0	0.047619047619047616	0.0	0.0967741935483871	0.06451612903225806
YDR055W	1.0	1.0	0.5531914893617021	0.4787234042553192	0.4206896551724138	0.5172413793103449
YDR056C	1.0	1.0	1.6574074074074074	1.4722222222222223	1.9326923076923077	2.019230769230769
YDR057W	1.0	1.0	1.9898989898989898	1.4747474747474747	1.3488372093023255	1.1627906976744187
YDR058C	1.0	1.0	0.05504587155963303	0.07339449541284404	0.15333333333333332	0.5466666666666666
YDR059C	1.0	1.0	0.09	0.06	0.18269230769230768	0.057692307692307696
YDR060W	1.0	1.0	0.0	0.0	0.0	0.0
YDR061W	1.0	1.0	0.37349397590361444	0.3132530120481928	0.47115384615384615	0.2403846153846154
YDR062W	1.0	1.0	0.9210526315789473	1.263157894736842	0.5833333333333334	0.8166666666666667
YDR063W	1.0	1.0	1.2048780487804878	0.8292682926829268	0.7958579881656804	0.6923076923076923
YDR064W	1.0	1.0	0.6383561643835617	0.4849315068493151	0.44939965694682676	0.3927958833619211
YDR065W	1.0	1.0	0.9420289855072463	1.2753623188405796	1.5555555555555556	0.578544061302682
YDR066C	1.0	1.0	1.1720430107526882	1.3763440860215055	2.2522935779816513	1.5504587155963303
YDR067C	1.0	1.0	0.6422018348623854	0.7737003058103975	1.4107744107744107	1.468013468013468
YDR068W	1.0	1.0	1.311764705882353	1.3470588235294119	1.9217391304347826	1.508695652173913
YDR069C	1.0	1.0	1.0	1.2083333333333333	1.7228915662650603	1.3734939759036144
YDR070C	1.0	1.0	0.47058823529411764	0.28823529411764703	1.2121212121212122	1.4285714285714286
YDR071C	1.0	1.0	1.4067796610169492	2.1186440677966103	2.6041666666666665	4.020833333333333
YDR072C	1.0	1.0	0.6	0.4857142857142857	0.2636363636363636	0.2727272727272727
YDR073W	1.0	1.0	1.0081967213114753	0.5	0.6313131313131313	0.5050505050505051
YDR074W	1.0	1.0	0.45	0.2	0.09090909090909091	0.45454545454545453
YDR075W	1.0	1.0	0.55	0.87	0.5702479338842975	0.5950413223140496
YDR076W	1.0	1.0	2.4347826086956523	1.6956521739130435	0.631578947368421	0.7052631578947368
YDR077W	1.0	1.0	0.1875	0.125	0.13559322033898305	0.11864406779661017
YDR078C	1.0	1.0	1.313953488372093	1.122093023255814	1.6235294117647059	1.1137254901960785
YDR079C-A	1.0	1.0	1.8426573426573427	1.3076923076923077	1.3425196850393701	0.7263779527559056
YDR079W	1.0	1.0	0.27350427350427353	0.33760683760683763	0.8191489361702128	0.4734042553191489
YDR080W	1.0	1.0	0.8695652173913043	0.9565217391304348	0.7	0.8222222222222222
YDR081C	1.0	1.0	1.3	1.3	0.5420560747663551	0.40186915887850466
YDR082W	1.0	1.0	3.3255813953488373	1.9534883720930232	1.1965811965811965	0.9102564102564102
YDR083W	1.0	1.0	0.6062992125984252	0.36220472440944884	0.23322683706070288	0.15335463258785942
YDR084C	1.0	1.0	1.835680751173709	1.7793427230046948	0.9368770764119602	0.6245847176079734
YDR085C	1.0	1.0	0.5757575757575758	0.48484848484848486	0.4411764705882353	0.38235294117647056
YDR086C	1.0	1.0	0.4	0.19333333333333333	0.2597402597402597	0.2012987012987013
YDR087C	1.0	1.0	0.6119402985074627	1.164179104477612	0.8681672025723473	0.7845659163987139
YDR088C	1.0	1.0	0.20689655172413793	0.27586206896551724	0.21428571428571427	0.17857142857142858
YDR089W	1.0	1.0	0.25	0.25	0.0	0.0
YDR090C	1.0	1.0	1.7246376811594204	1.8985507246376812	2.6176470588235294	2.411764705882353
YDR091C	1.0	1.0	0.10714285714285714	0.2857142857142857	0.24	0.08
YDR092W	1.0	1.0	0.8554216867469879	0.8072289156626506	0.7446808510638298	0.8085106382978723
YDR093W	1.0	1.0	0.5	1.0	0.0	0.625
YDR096W	1.0	1.0	0.0	0.0	0.0	0.0
YDR097C	1.0	1.0	0.16666666666666666	0.05555555555555555	0.16071428571428573	0.0
YDR098C	1.0	1.0	0.02857142857142857	0.0	0.0	0.043478260869565216
YDR099W	1.0	1.0	0.0	0.0	0.0	0.0
YDR100W	1.0	1.0	0.8210526315789474	0.5263157894736842	0.9696969696969697	0.5757575757575758
YDR101C	1.0	1.0	0.5967741935483871	0.7419354838709677	0.8292682926829268	0.4634146341463415
YDR103W	1.0	1.0	0.0	0.0	0.0	0.0
YDR104C	1.0	1.0	0.782608695652174	0.6956521739130435	0.16666666666666666	0.375
YDR105C	1.0	1.0	2.098360655737705	1.4754098360655739	0.47317073170731705	0.3853658536585366
YDR106W	1.0	1.0	0.3728813559322034	0.288135593220339	0.152317880794702	0.23841059602649006
YDR107C	1.0	1.0	0.5	0.7115384615384616	0.041666666666666664	0.13541666666666666
YDR108W	1.0	1.0	1.5833333333333333	1.3472222222222223	1.0883977900552486	1.0994475138121547
YDR109C	1.0	1.0	1.4805194805194806	1.2467532467532467	1.0838323353293413	1.1497005988023952
YDR110W	1.0	1.0	0.8095238095238095	0.38095238095238093	0.5208333333333334	0.3645833333333333
YDR111C	1.0	1.0	1.6417910447761195	1.4328358208955223	0.6556603773584906	0.4811320754716981
YDR113C	1.0	1.0	1.5584415584415585	0.5584415584415584	1.5	1.1851851851851851
YDR114C	1.0	1.0	1.116504854368932	1.0208044382801664	1.3716283716283717	0.7412587412587412
YDR115W	1.0	1.0	1.1191135734072022	1.020775623268698	1.3771313941825476	0.7472417251755266
YDR116C	1.0	1.0	1.0526315789473684	1.5037593984962405	0.7811550151975684	0.40425531914893614
YDR117C	1.0	1.0	2.0833333333333335	1.3166666666666667	1.031390134529148	0.8475336322869955
YDR118W	1.0	1.0	1.2463768115942029	1.6956521739130435	2.1714285714285713	1.542857142857143
YDR119W	1.0	1.0	0.0	0.26666666666666666	0.0	0.0
YDR119W-A	1.0	1.0	0.0625	0.140625	0.17647058823529413	0.13725490196078433
YDR120C	1.0	1.0	0.0	0.13043478260869565	0.0	0.0
YDR121W	1.0	1.0	1.2266666666666666	0.7733333333333333	0.7961165048543689	0.5436893203883495
YDR122W	1.0	1.0	0.5	0.5	0.6666666666666666	0.0
YDR123C	1.0	1.0	1.0	0.961038961038961	0.32629107981220656	0.36619718309859156
YDR124W	1.0	1.0	1.7	1.57	1.323076923076923	1.7435897435897436
YDR125C	1.0	1.0	1.3370786516853932	1.0224719101123596	1.3267326732673268	0.995049504950495
YDR126W	1.0	1.0	1.8725490196078431	1.0490196078431373	1.4680851063829787	1.4397163120567376
YDR127W	1.0	1.0	0.23076923076923078	0.23076923076923078	0.0	0.3684210526315789
YDR128W	1.0	1.0	0.6923076923076923	0.6153846153846154	1.0	0.8181818181818182
YDR129C
YDR130C	1.0	1.0	1.3888888888888888	1.0486111111111112	0.3263157894736842	0.3815789473684211
YDR131C	1.0	1.0	1.554054054054054	1.0810810810810811	2.304054054054054	1.527027027027027
YDR132C	1.0	1.0	0.1875	0.5	0.16981132075471697	0.24528301886792453
YDR135C
YDR137W	1.0	1.0	1.8604651162790697	1.1395348837209303	1.1368421052631579	0.7578947368421053
YDR138W	1.0		0.2857142857142857	0.10714285714285714
YDR139C	1.0	1.0	3.050359712230216	2.7697841726618706	1.9514925373134329	2.5186567164179103
YDR140W	1.0	1.0	0.007246376811594203	0.0	0.02247191011235955	0.03932584269662921
YDR141C	1.0	1.0	1.0	0.5	0.125	0.09375
YDR142C	1.0	1.0	1.0112359550561798	0.6629213483146067	0.583941605839416	0.4562043795620438
YDR143C	1.0	1.0	0.0	0.043478260869565216	0.0	0.0
YDR144C	1.0	1.0	1.945945945945946	1.1891891891891893	1.2072072072072073	1.009009009009009
YDR145W	1.0	1.0	0.7747747747747747	0.3963963963963964	0.9596774193548387	0.6854838709677419
YDR146C	1.0	1.0	0.0	0.043478260869565216	0.0	0.0
YDR147W	1.0	1.0	1.183673469387755	1.530612244897959	0.6851851851851852	1.0555555555555556
YDR148C	1.0	1.0	0.02857142857142857	0.02857142857142857	0.0	0.08571428571428572
YDR150W
YDR151C	1.0	1.0	0.0	0.009900990099009901	0.0	0.0056179775280898875
YDR152W	1.0	1.0	0.2682926829268293	0.6341463414634146	0.4195804195804196	0.3181818181818182
YDR153C	1.0	1.0	0.21052631578947367	0.09649122807017543	0.3181818181818182	0.26136363636363635
YDR155C	1.0	1.0	0.0	0.125	0.0	0.0
YDR156W	1.0	1.0	0.730593607305936	0.7534246575342466	0.6113744075829384	0.35071090047393366
YDR158W	1.0	1.0	0.8717948717948718	0.6538461538461539	1.0078740157480315	0.6771653543307087
YDR159W		1.0			1.0	3.0
YDR160W
YDR161W
YDR162C	1.0	1.0	1.2489795918367348	1.310204081632653	0.623249299719888	0.41316526610644255
YDR163W	1.0	1.0	1.0444444444444445	1.4622222222222223	1.9832134292565948	1.474820143884892
YDR164C	1.0	1.0	2.4634146341463414	4.7317073170731705	1.2258064516129032	1.0241935483870968
YDR165W	1.0	1.0	1.369047619047619	1.1071428571428572	1.9848484848484849	0.9621212121212122
YDR166C	1.0	1.0	1.813953488372093	1.9069767441860466	0.9850746268656716	1.5223880597014925
YDR167W	1.0	1.0	1.910344827586207	1.7724137931034483	1.8914285714285715	1.64
YDR168W	1.0	1.0	0.8805970149253731	1.0	0.8977272727272727	0.8522727272727273
YDR169C	1.0	1.0	0.23308270676691728	0.17293233082706766	0.2175379426644182	0.13322091062394603
YDR169C-A	1.0	1.0	1.7777777777777777	1.8333333333333333	1.393939393939394	1.1939393939393939
YDR170C
YDR170W-A	1.0	1.0	0.0	0.034482758620689655	0.047619047619047616	0.19047619047619047
YDR171W	1.0	1.0	0.46153846153846156	0.6923076923076923	0.5571428571428572	0.5
YDR172W	1.0	1.0	0.5955882352941176	0.0	0.0	0.2222222222222222
YDR173C	1.0	1.0	0.0851063829787234	0.23404255319148937	0.2905982905982906	0.20512820512820512
YDR174W	1.0	1.0	0.30227272727272725	0.2681818181818182	0.48364485981308414	0.9509345794392523
YDR175C	1.0	1.0	2.3711340206185567	1.7938144329896908	1.6450381679389312	1.2557251908396947
YDR176W	1.0	1.0	0.7428571428571429	0.4857142857142857	0.648854961832061	1.2213740458015268
YDR177W	1.0	1.0	1.7410071942446044	0.45323741007194246	1.0	0.0
YDR178W	1.0	1.0	0.33064516129032256	0.25806451612903225	0.285140562248996	0.14457831325301204
YDR179C	1.0	1.0	1.698019801980198	1.2920792079207921	1.13903743315508	0.9705882352941176
YDR179W-A	1.0	1.0	1.576086956521739	1.5217391304347827	0.8218390804597702	0.5114942528735632
YDR180W	1.0	1.0	0.4	0.13333333333333333	0.0851063829787234	0.10638297872340426
YDR181C	1.0	1.0	2.7142857142857144	1.2773109243697478	1.6376811594202898	1.2222222222222223
YDR182W	1.0	1.0	0.8529411764705882	0.803921568627451	1.3035714285714286	1.1696428571428572
YDR182W-A	1.0	1.0	1.2058823529411764	1.1911764705882353	3.077205882352941	2.4191176470588234
YDR183W	1.0	1.0	1.1595092024539877	1.1901840490797546	0.9711538461538461	1.9038461538461537
YDR184C	1.0	1.0	0.2375	0.3125	1.423728813559322	0.22033898305084745
YDR185C	1.0	1.0	2.3684210526315788	1.6228070175438596	2.0609137055837565	1.619289340101523
YDR186C	1.0	1.0	0.4	0.37777777777777777	0.2555831265508685	0.3325062034739454
YDR188W	1.0	1.0	0.0	0.0	0.0	0.0
YDR189W	1.0	1.0	0.5	0.5	0.7283950617283951	0.8888888888888888
YDR190C	1.0	1.0	0.0	0.0	0.07142857142857142	0.0
YDR191W	1.0	1.0	0.7133333333333334	0.5333333333333333	0.6324786324786325	0.3333333333333333
YDR192C	1.0	1.0	1.3432835820895523	1.7761194029850746	1.5897435897435896	1.393162393162393
YDR194C	1.0	1.0	0.0	0.0	0.0	0.0625
YDR194W-A	1.0	1.0	1.4259927797833936	1.48014440433213	1.2041884816753927	1.0418848167539267
YDR195W	1.0	1.0	0.5517241379310345	0.4396551724137931	0.2247191011235955	0.27715355805243447
YDR196C	1.0	1.0	1.7096774193548387	1.4967741935483871	2.419811320754717	1.6415094339622642
YDR197W	1.0	1.0	0.07975460122699386	0.20245398773006135	0.2542372881355932	0.4152542372881356
YDR198C	1.0	1.0	1.3402061855670102	1.5051546391752577	1.7153846153846153	1.4076923076923078
YDR200C	1.0	1.0	0.9901960784313726	1.0490196078431373	1.173913043478261	1.1304347826086956
YDR201W	1.0	1.0	1.2217391304347827	1.2956521739130435	3.106951871657754	1.4438502673796791
YDR202C	1.0	1.0	2.0808823529411766	2.7794117647058822	0.639344262295082	0.4672131147540984
YDR204W	1.0	1.0	0.7394957983193278	0.8235294117647058	1.4494949494949494	1.0555555555555556
YDR205W	1.0	1.0	1.9333333333333333	1.0666666666666667	0.8214285714285714	0.8428571428571429
YDR206W	1.0	1.0	1.6363636363636365	0.6363636363636364	0.9210526315789473	0.9473684210526315
YDR207C	1.0	1.0	0.2777777777777778	0.2777777777777778	0.0	0.0
YDR208W	1.0	1.0	0.0	0.075	0.1111111111111111	0.1111111111111111
YDR210W	1.0	1.0	0.19672131147540983	0.18032786885245902	0.325	0.375
YDR211W	1.0	1.0	0.0	0.08	0.02702702702702703	0.05405405405405406
YDR212W	1.0	1.0	0.0	0.038461538461538464	0.0	0.0
YDR213W	1.0	1.0	0.2	0.4	0.75	0.875
YDR214W	1.0	1.0	0.8690476190476191	1.1547619047619047	0.7549668874172185	0.8807947019867549
YDR216W	1.0	1.0	0.0	0.0	0.0	0.0
YDR217C	1.0	1.0	1.5	1.375	0.6129032258064516	0.5483870967741935
YDR218C	1.0	1.0	1.1063829787234043	1.6595744680851063	2.0648648648648646	1.6756756756756757
YDR219C	1.0	1.0	0.007633587786259542	0.1297709923664122	0.43617021276595747	0.0425531914893617
YDR221W	1.0	1.0	1.2432432432432432	1.4324324324324325	1.2745098039215685	1.0392156862745099
YDR222W	1.0	1.0	0.56	0.88	0.48717948717948717	0.9230769230769231
YDR223W	1.0	1.0	1.446808510638298	0.6382978723404256	1.2289156626506024	1.2891566265060241
YDR224C	1.0	1.0	0.03296703296703297	0.01098901098901099	0.03529411764705882	0.047058823529411764
YDR225W	1.0	1.0	0.05405405405405406	0.08108108108108109	0.02564102564102564	0.1282051282051282
YDR226W	1.0	1.0	1.125	0.4027777777777778	0.9555555555555556	1.1444444444444444
YDR227W	1.0	1.0	0.6666666666666666	0.8333333333333334	0.1111111111111111	0.16666666666666666
YDR228C	1.0	1.0	1.0	0.6285714285714286	0.3333333333333333	1.1111111111111112
YDR229W	1.0	1.0	0.23076923076923078	0.46153846153846156	0.45454545454545453	0.5909090909090909
YDR231C	1.0	1.0	0.6010928961748634	0.5355191256830601	1.2703703703703704	0.674074074074074
YDR232W	1.0	1.0	0.9661016949152542	1.0847457627118644	1.12987012987013	0.8831168831168831
YDR233C	1.0	1.0	0.0	0.0	0.0	0.0
YDR234W	1.0	1.0	0.5757575757575758	0.42424242424242425	0.8863636363636364	0.3409090909090909
YDR235W	1.0	1.0	0.4774774774774775	0.3333333333333333	0.3783783783783784	0.39864864864864863
YDR236C	1.0	1.0	1.064	1.408	2.6445497630331753	2.023696682464455
YDR237W	1.0	1.0	1.5116279069767442	1.3255813953488371	1.1551724137931034	2.1724137931034484
YDR238C	1.0		0.88	1.0	inf
YDR239C	1.0	1.0	2.4	1.7333333333333334	1.380952380952381	1.180952380952381
YDR240C	1.0	1.0	0.1111111111111111	0.3888888888888889	0.3103448275862069	0.2413793103448276
YDR242W	1.0	1.0	0.27586206896551724	0.20689655172413793	0.14545454545454545	0.09090909090909091
YDR243C	1.0	1.0	1.3595505617977528	1.898876404494382	4.381443298969073	2.814432989690722
YDR244W	1.0	1.0	1.6	2.022222222222222	2.2285714285714286	2.1285714285714286
YDR245W	1.0	1.0	0.02631578947368421	0.02631578947368421	0.05263157894736842	0.05263157894736842
YDR246W	1.0	1.0	1.7048192771084338	1.4156626506024097	1.6724137931034482	1.3045977011494252
YDR246W-A	1.0	1.0	1.1451612903225807	0.8951612903225806	0.7636363636363637	0.4484848484848485
YDR247W	1.0	1.0	5.183333333333334	3.15	0.0	0.3333333333333333
YDR248C	1.0	1.0	1.8333333333333333	1.2847222222222223	2.5193370165745854	2.0
YDR249C	1.0	1.0	1.3478260869565217	1.108695652173913	2.0252100840336134	1.1260504201680672
YDR251W	1.0	1.0	0.0	0.0	0.08333333333333333	0.08333333333333333
YDR252W	1.0	1.0	0.8641509433962264	1.4754716981132074	2.1560283687943262	1.2411347517730495
YDR253C	1.0	1.0	1.3486842105263157	0.8947368421052632	2.0930232558139537	0.8682170542635659
YDR254W	1.0	1.0	0.7378640776699029	0.9514563106796117	2.251968503937008	1.3464566929133859
YDR255C	1.0	1.0	1.0846153846153845	1.2769230769230768	2.261780104712042	2.418848167539267
YDR256C	1.0	1.0	1.8108108108108107	1.027027027027027	2.0	1.6354166666666667
YDR257C	1.0	1.0	0.9743589743589743	0.8717948717948718	0.9731800766283525	0.4674329501915709
YDR258C	1.0	1.0	0.425	0.6	0.25274725274725274	0.8901098901098901
YDR259C	1.0	1.0	0.031496062992125984	0.09448818897637795	0.0823045267489712	0.13580246913580246
YDR260C	1.0	1.0	0.8706467661691543	0.7810945273631841	1.2132867132867133	0.7482517482517482
YDR261C	1.0	1.0	0.2	0.15	0.14285714285714285	0.25
YDR262W	1.0	1.0	0.30864197530864196	0.4444444444444444	0.42028985507246375	0.2391304347826087
YDR263C	1.0	1.0	1.3855421686746987	1.6987951807228916	1.3133333333333332	0.9866666666666667
YDR264C	1.0	1.0	0.3076923076923077	0.0	0.5	1.0
YDR265W	1.0	1.0	1.8105263157894738	1.3157894736842106	2.33879781420765	1.9234972677595628
YDR266C	1.0	1.0	0.9861111111111112	1.2777777777777777	1.848314606741573	2.331460674157303
YDR267C	1.0	1.0	1.0761904761904761	1.276190476190476	1.436241610738255	1.5503355704697988
YDR268W	1.0	1.0	1.7575757575757576	1.4393939393939394	1.6026490066225165	1.8410596026490067
YDR270W	1.0	1.0	0.5555555555555556	0.9444444444444444	1.2325581395348837	1.0
YDR272W	1.0	1.0	1.7168141592920354	5.292035398230088	1.311881188118812	1.4752475247524752
YDR273W	1.0	1.0	2.0392156862745097	2.156862745098039	2.1029411764705883	1.3088235294117647
YDR275W	1.0	1.0	0.9682539682539683	0.6031746031746031	0.7692307692307693	0.5384615384615384
YDR276C	1.0	1.0	0.0	0.0	0.0	0.0
YDR277C	1.0	1.0	0.09090909090909091	0.45454545454545453	0.0425531914893617	0.06382978723404255
YDR279W	1.0	1.0	0.07692307692307693	0.0	0.16666666666666666	0.08333333333333333
YDR280W	1.0	1.0	0.6379310344827587	0.8189655172413793	1.3478260869565217	1.360248447204969
YDR281C	1.0	1.0	1.19	1.19	3.694915254237288	1.1779661016949152
YDR282C	1.0	1.0	1.9156626506024097	1.3373493975903614	3.1743119266055047	1.853211009174312
YDR283C	1.0	1.0	0.0	0.0	0.04081632653061224	0.0
YDR284C	1.0	1.0	0.3404255319148936	0.35638297872340424	0.5384615384615384	0.6035502958579881
YDR285W	1.0	1.0	0.6585365853658537	0.8536585365853658	0.803921568627451	1.1568627450980393
YDR286C	1.0	1.0	1.44140625	1.68359375	2.2650602409638556	1.6104417670682731
YDR287W	1.0	1.0	2.25	2.1	1.4926470588235294	1.6323529411764706
YDR288W	1.0	1.0	2.0708661417322833	1.937007874015748	1.481081081081081	1.5405405405405406
YDR289C	1.0	1.0	0.21739130434782608	0.1956521739130435	0.375	0.14583333333333334
YDR291W	1.0	1.0	1.8275862068965518	1.4137931034482758	1.5454545454545454	0.9393939393939394
YDR292C	1.0	1.0	1.5076923076923077	1.1384615384615384	1.0340909090909092	1.0227272727272727
YDR293C	1.0		0.0	0.0
YDR294C	1.0		2.8666666666666667	2.2
YDR295C	1.0	1.0	0.703125	1.0625	1.5192307692307692	1.3076923076923077
YDR296W	1.0	1.0	0.5615384615384615	0.4076923076923077	0.45454545454545453	0.5681818181818182
YDR297W	1.0	1.0	1.5303030303030303	1.3636363636363635	1.957142857142857	2.057142857142857
YDR298C	1.0	1.0	0.014492753623188406	0.07246376811594203	0.061855670103092786	0.030927835051546393
YDR299W	1.0	1.0	0.0	0.017543859649122806	1.2148760330578512	0.7851239669421488
YDR300C	1.0	1.0	1.1527777777777777	1.6666666666666667	1.9594594594594594	1.3243243243243243
YDR301W	1.0	1.0	0.8888888888888888	0.5555555555555556	0.6666666666666666	0.4583333333333333
YDR302W	1.0	1.0	1.353846153846154	1.2538461538461538	2.2802547770700636	1.7961783439490446
YDR303C	1.0	1.0	0.0	0.0	0.7926829268292683	1.0121951219512195
YDR304C	1.0	1.0	0.4801980198019802	0.35148514851485146	0.61003861003861	0.4517374517374517
YDR305C	1.0	1.0	1.603448275862069	1.5	2.425675675675676	1.3175675675675675
YDR306C	1.0	1.0	0.03571428571428571	0.0	0.0	0.0
YDR307W	1.0	1.0	0.2692307692307692	0.09615384615384616	0.29508196721311475	0.11475409836065574
YDR308C	1.0	1.0	1.1293103448275863	0.8017241379310345	0.5675675675675675	0.5878378378378378
YDR309C	1.0	1.0	0.0	0.0	0.0	0.0
YDR310C	1.0	1.0	0.375	0.0625	0.06521739130434782	0.0
YDR311W	1.0	1.0	1.4615384615384615	0.75	1.1666666666666667	1.3888888888888888
YDR312W	1.0	1.0	0.27450980392156865	0.30392156862745096	0.42028985507246375	0.3115942028985507
YDR313C	1.0	1.0	0.8913043478260869	1.4130434782608696	1.2258064516129032	1.2096774193548387
YDR314C	1.0	1.0	1.2571428571428571	2.0428571428571427	1.1272727272727272	1.7454545454545454
YDR315C	1.0	1.0	1.825	1.775	2.3043478260869565	1.4658385093167703
YDR316W	1.0	1.0	0.55	0.375	0.08333333333333333	0.12179487179487179
YDR317W	1.0	1.0	0.07692307692307693	0.38461538461538464	0.14285714285714285	0.21428571428571427
YDR318W	1.0	1.0	2.099099099099099	1.1441441441441442	2.603305785123967	2.1404958677685952
YDR319C	1.0	1.0	2.0479041916167664	1.3952095808383234	0.059602649006622516	0.046357615894039736
YDR320C	1.0	1.0	1.8928571428571428	2.232142857142857	2.0	4.932584269662922
YDR320C-A	1.0	1.0	1.6473029045643153	1.5892116182572613	2.5068870523415976	1.559228650137741
YDR321W	1.0	1.0	0.0	0.0	0.02631578947368421	0.02631578947368421
YDR322C-A	1.0	1.0	0.8652173913043478	0.7913043478260869	0.5822784810126582	0.5221518987341772
YDR322W	1.0	1.0	0.9156626506024096	0.7710843373493976	0.8198198198198198	0.8918918918918919
YDR323C	1.0	1.0	1.025	0.925	0.728	0.712
YDR324C	1.0	1.0	1.108695652173913	0.7608695652173914	0.4878048780487805	0.5853658536585366
YDR325W	1.0	1.0	0.9	0.55	0.9782608695652174	1.1956521739130435
YDR326C	1.0	1.0	1.0	1.0	0.5714285714285714	0.7142857142857143
YDR328C	1.0	1.0	0.5491803278688525	0.7622950819672131	1.549618320610687	1.5190839694656488
YDR329C	1.0	1.0	2.212121212121212	1.0606060606060606	1.9492753623188406	1.391304347826087
YDR330W	1.0	1.0	1.5820895522388059	1.3432835820895523	2.5	2.359375
YDR331W	1.0	1.0	1.8829787234042554	1.9361702127659575	2.875	0.828125
YDR332W	1.0	1.0	0.0	0.031914893617021274	0.0	0.0
YDR333C	1.0	1.0	0.7571428571428571	0.37142857142857144	1.3661971830985915	0.9577464788732394
YDR334W		1.0			0.0	0.09090909090909091
YDR335W		1.0		inf	1.0	0.0
YDR336W	1.0	1.0	1.326086956521739	0.9130434782608695	2.0839160839160837	1.3636363636363635
YDR337W	1.0	1.0	0.18584070796460178	0.23893805309734514	0.022598870056497175	0.05084745762711865
YDR338C	1.0	1.0	1.25	1.275	2.8181818181818183	1.8831168831168832
YDR339C	1.0	1.0	0.13793103448275862	0.05172413793103448	0.042105263157894736	0.042105263157894736
YDR341C	1.0	1.0	0.0	0.0	0.0	0.0
YDR342C	1.0		0.024390243902439025	0.024390243902439025
YDR343C
YDR345C	1.0	1.0	0.0	0.0	0.0	0.0
YDR346C	1.0	1.0	0.0	0.23076923076923078	0.3333333333333333	0.16666666666666666
YDR347W	1.0	1.0	1.3983739837398375	0.7886178861788617	1.2138364779874213	1.0062893081761006
YDR348C	1.0	1.0	0.0	0.12	0.125	0.3125
YDR349C	1.0	1.0	0.23076923076923078	0.15384615384615385	0.08	0.16
YDR350C	1.0	1.0	0.0	0.05555555555555555	0.1875	0.0
YDR351W	1.0	1.0	0.9230769230769231	0.6153846153846154	0.36363636363636365	0.0
YDR352W	1.0	1.0	3.2711864406779663	2.305084745762712	6.25	7.479166666666667
YDR353W	1.0	1.0	0.8695652173913043	0.5652173913043478	1.1967213114754098	1.0327868852459017
YDR354W	1.0	1.0	1.2380952380952381	0.7904761904761904	2.774774774774775	1.2882882882882882
YDR356W	1.0	1.0	0.0	0.0	0.0	0.0
YDR357C	1.0	1.0	3.2295081967213113	2.2131147540983607	3.2962962962962963	2.4592592592592593
YDR358W	1.0	1.0	3.891566265060241	1.9879518072289157	2.0779220779220777	1.6623376623376624
YDR359C	1.0	1.0	0.09375	0.09375	0.5961538461538461	0.46153846153846156
YDR361C	1.0	1.0	0.45081967213114754	0.4016393442622951	0.7165354330708661	0.44881889763779526
YDR362C	1.0	1.0	0.9722222222222222	1.0833333333333333	0.4861111111111111	0.3819444444444444
YDR363W	1.0	1.0	0.45714285714285713	0.5142857142857142	0.4305555555555556	0.7361111111111112
YDR363W-A	1.0	1.0	0.29850746268656714	0.2537313432835821	0.35294117647058826	0.3333333333333333
YDR364C	1.0	1.0	1.2307692307692308	2.169230769230769	1.7792207792207793	1.077922077922078
YDR365C	1.0	1.0	0.031746031746031744	0.14285714285714285	0.2542372881355932	0.1864406779661017
YDR366C	1.0	1.0	1.1538461538461537	0.9230769230769231	0.8272727272727273	1.6454545454545455
YDR367W	1.0	1.0	1.4505928853754941	1.1304347826086956	1.3228346456692914	1.9291338582677164
YDR368W	1.0	1.0	1.055	1.285	1.7063492063492063	1.9841269841269842
YDR369C	1.0	1.0	1.3492063492063493	1.1428571428571428	2.675324675324675	2.4415584415584415
YDR370C	1.0	1.0	1.7777777777777777	2.2525252525252526	2.42	2.57
YDR371W	1.0	1.0	1.936842105263158	1.3894736842105264	6.544	1.44
YDR372C	1.0	1.0	0.4153846153846154	0.35384615384615387	0.5512820512820513	0.21794871794871795
YDR373W	1.0	1.0	2.07103825136612	1.453551912568306	2.303370786516854	1.9269662921348314
YDR374C	1.0	1.0	1.8617886178861789	1.7317073170731707	2.6597938144329896	2.422680412371134
YDR374W-A	1.0	1.0	1.685	1.365	1.2670807453416149	0.9565217391304348
YDR375C	1.0	1.0	2.288659793814433	2.422680412371134	1.8026315789473684	1.1513157894736843
YDR376W	1.0	1.0	2.8125	3.7916666666666665	5.314814814814815	5.148148148148148
YDR377W	1.0	1.0	0.11560693641618497	0.08092485549132948	0.10674157303370786	0.14606741573033707
YDR378C	1.0	1.0	0.9174311926605505	0.7614678899082569	0.9861111111111112	0.8055555555555556
YDR379C-A	1.0	1.0	1.5364583333333333	1.6041666666666667	2.3406113537117905	2.087336244541485
YDR379W	1.0	1.0	0.18604651162790697	0.06976744186046512	0.43636363636363634	0.2545454545454545
YDR380W	1.0	1.0	1.5875	1.0125	0.743421052631579	0.5460526315789473
YDR381C-A	1.0	1.0	0.0	0.125	0.0	0.07692307692307693
YDR381W	1.0	1.0	0.4606741573033708	0.3258426966292135	0.3178294573643411	0.6744186046511628
YDR382W	1.0	1.0	0.0	0.0	0.0	0.0
YDR383C	1.0	1.0	1.792	1.872	2.1818181818181817	1.7412587412587412
YDR384C	1.0	1.0	0.5119047619047619	0.4880952380952381	0.0755813953488372	0.09883720930232558
YDR385W	1.0	1.0	0.0	0.0	0.0	0.0
YDR386W	1.0	1.0	1.6290322580645162	1.3870967741935485	1.3064516129032258	1.8064516129032258
YDR387C	1.0	1.0	1.2962962962962963	1.1481481481481481	1.346774193548387	1.0806451612903225
YDR388W	1.0	1.0	0.15384615384615385	0.038461538461538464	0.0975609756097561	0.12195121951219512
YDR389W	1.0	1.0	1.2307692307692308	1.4615384615384615	0.4444444444444444	2.111111111111111
YDR390C	1.0	1.0	0.15873015873015872	0.25396825396825395	0.07246376811594203	0.08695652173913043
YDR391C	1.0	1.0	0.5	1.0	0.4177215189873418	0.6835443037974683
YDR392W	1.0	1.0	1.4330708661417322	1.094488188976378	1.1111111111111112	1.5042735042735043
YDR393W	1.0	1.0	0.0	0.0	0.0	0.0
YDR394W	1.0	1.0	0.6440677966101694	0.5932203389830508	0.4358974358974359	0.4358974358974359
YDR395W	1.0	1.0	0.0	0.0	0.0	0.0
YDR397C	1.0	1.0	1.4285714285714286	0.6974789915966386	1.3571428571428572	1.292857142857143
YDR398W	1.0	1.0	1.024390243902439	0.8292682926829268	1.2717391304347827	0.9456521739130435
YDR399W	1.0	1.0	0.8285714285714286	1.2380952380952381	1.2292993630573248	0.5732484076433121
YDR400W	1.0	1.0	2.2972972972972974	1.6576576576576576	2.712121212121212	1.9545454545454546
YDR402C	1.0	1.0	0.6428571428571429	0.7619047619047619	0.5540540540540541	0.43243243243243246
YDR403W	1.0	1.0	2.085714285714286	1.9714285714285715	1.4545454545454546	1.6515151515151516
YDR404C	1.0	1.0	1.4444444444444444	0.9150326797385621	1.3816425120772946	1.0821256038647342
YDR405W	1.0	1.0	1.2753623188405796	1.3840579710144927	1.08	0.9244444444444444
YDR406W	1.0	1.0	0.9	0.4	0.3333333333333333	0.5555555555555556
YDR407C	1.0	1.0	0.0	0.0	0.2222222222222222	0.2777777777777778
YDR408C	1.0	1.0	2.008403361344538	1.495798319327731	2.46875	2.65625
YDR409W	1.0	1.0	0.1694915254237288	0.23728813559322035	0.3181818181818182	0.4090909090909091
YDR410C	1.0	1.0	0.8388888888888889	0.5444444444444444	1.5371428571428571	0.8742857142857143
YDR411C	1.0	1.0	0.37662337662337664	0.2987012987012987	0.45901639344262296	0.26229508196721313
YDR412W	1.0	1.0	0.37	0.315	0.4205607476635514	0.3598130841121495
YDR414C	1.0	1.0	2.051546391752577	3.948453608247423	3.473684210526316	2.8684210526315788
YDR415C	1.0	1.0	2.051546391752577	1.7938144329896908	1.786259541984733	1.549618320610687
YDR416W	1.0	1.0	1.3142857142857143	1.7428571428571429	0.17834394904458598	0.19745222929936307
YDR418W	1.0	1.0	0.0	0.0	0.0	0.0
YDR419W	1.0	1.0	0.3	0.45	0.2222222222222222	0.2222222222222222
YDR420W
YDR421W	1.0	1.0	0.3333333333333333	1.1228070175438596	0.581081081081081	0.6756756756756757
YDR422C	1.0	1.0	1.4230769230769231	1.0384615384615385	1.0169491525423728	1.0847457627118644
YDR423C	1.0	1.0	0.7898550724637681	0.782608695652174	1.2747252747252746	1.1813186813186813
YDR424C	1.0	1.0	1.3228346456692914	1.0	3.1566265060240966	1.963855421686747
YDR425W	1.0	1.0	0.1721311475409836	0.29508196721311475	0.35185185185185186	0.25925925925925924
YDR427W	1.0	1.0	0.7318840579710145	0.6014492753623188	1.0112359550561798	0.7865168539325843
YDR428C	1.0	1.0	1.8201438848920863	2.129496402877698	2.79	1.945
YDR429C	1.0	1.0	0.3819444444444444	0.4097222222222222	0.5337837837837838	0.3310810810810811
YDR430C	1.0	1.0	0.3157894736842105	0.34210526315789475	0.07758620689655173	0.16379310344827586
YDR432W	1.0	1.0	0.3877551020408163	0.30612244897959184	0.22413793103448276	0.25862068965517243
YDR434W	1.0	1.0	1.5142857142857142	1.2285714285714286	1.0147058823529411	2.764705882352941
YDR435C	1.0	1.0	0.9213483146067416	1.797752808988764	1.0384615384615385	1.5320512820512822
YDR436W	1.0	1.0	0.0	0.0	0.0	0.0
YDR437W	1.0	1.0	1.2164948453608246	1.1958762886597938	4.579268292682927	1.7073170731707317
YDR438W	1.0	1.0	2.619047619047619	2.295238095238095	0.0	0.07142857142857142
YDR439W	1.0	1.0	2.061224489795918	1.4489795918367347	1.0204081632653061	1.3673469387755102
YDR440W	1.0	1.0	0.4827586206896552	0.5172413793103449	0.40540540540540543	0.4594594594594595
YDR441C	1.0	1.0	4.231638418079096	5.022598870056497	0.20161290322580644	0.04032258064516129
YDR443C	1.0	1.0	0.375	1.1875	0.16129032258064516	0.1935483870967742
YDR444W	1.0	1.0	0.3333333333333333	0.5185185185185185	0.5111111111111111	0.4
YDR446W	1.0	1.0	0.27	0.37	0.36585365853658536	0.25203252032520324
YDR447C	1.0	1.0	0.013793103448275862	0.006896551724137931	0.028985507246376812	0.0
YDR448W	1.0	1.0	0.4846153846153846	0.3230769230769231	0.7843137254901961	0.6666666666666666
YDR449C	1.0	1.0	0.4329896907216495	0.2268041237113402	0.3284671532846715	0.16058394160583941
YDR450W	1.0	1.0	0.0	0.0	0.0	0.0
YDR451C	1.0	1.0	0.4857142857142857	0.14285714285714285	3.8533333333333335	2.7333333333333334
YDR452W	1.0	1.0	0.2926829268292683	0.24390243902439024	0.16666666666666666	0.75
YDR453C	1.0	1.0	1.2463768115942029	1.5217391304347827	2.0652173913043477	1.4202898550724639
YDR454C	1.0	1.0	0.84375	0.5625	1.1696428571428572	1.5892857142857142
YDR456W	1.0	1.0	1.173913043478261	0.6086956521739131	0.4782608695652174	0.6086956521739131
YDR457W
YDR458C	1.0	1.0	0.08695652173913043	0.08695652173913043	0.1724137931034483	0.15517241379310345
YDR459C	1.0	1.0	1.233009708737864	0.970873786407767	0.4915254237288136	0.4463276836158192
YDR460W	1.0	1.0	1.2522522522522523	1.054054054054054	1.2900763358778626	0.7175572519083969
YDR461C-A	1.0	1.0	1.2735042735042734	1.0256410256410255	1.1885964912280702	0.9912280701754386
YDR461W	1.0	1.0	0.6505376344086021	0.7741935483870968	2.1818181818181817	1.115702479338843
YDR462W	1.0	1.0	0.7511520737327189	0.695852534562212	0.7183673469387755	0.7142857142857143
YDR463W	1.0	1.0	0.030303030303030304	0.0	0.0	0.0
YDR464W	1.0	1.0	0.0	0.0	0.0	0.03571428571428571
YDR465C	1.0	1.0	1.7536231884057971	1.4927536231884058	2.2450980392156863	1.2254901960784315
YDR466W	1.0	1.0	1.0357142857142858	1.5714285714285714	1.5087719298245614	0.8421052631578947
YDR468C	1.0	1.0	0.345679012345679	0.25925925925925924	0.28378378378378377	0.16216216216216217
YDR469W	1.0	1.0	0.5391849529780565	0.5517241379310345	1.9639175257731958	1.5103092783505154
YDR470C	1.0	1.0	0.42201834862385323	0.5321100917431193	0.12987012987012986	0.19480519480519481
YDR471W	1.0	1.0	0.2342857142857143	0.32	0.056179775280898875	0.10674157303370786
YDR472W	1.0	1.0	0.08108108108108109	0.15315315315315314	0.10112359550561797	0.10674157303370786
YDR473C	1.0	1.0	2.125	0.975	1.0	0.828125
YDR475C	1.0	1.0	2.2	1.6	6.25	7.25
YDR476C	1.0	1.0	1.6666666666666667	2.493333333333333	1.7236842105263157	1.7763157894736843
YDR477W	1.0	1.0	0.8518518518518519	0.7407407407407407	0.8823529411764706	1.1568627450980393
YDR478W	1.0	1.0	1.9059405940594059	1.400990099009901	2.153225806451613	1.346774193548387
YDR479C	1.0	1.0	1.9	0.7857142857142857	2.0217391304347827	1.2608695652173914
YDR480W	1.0	1.0	1.0461538461538462	0.7076923076923077	1.8	1.5888888888888888
YDR481C	1.0	1.0	0.7631578947368421	0.7894736842105263	0.7	0.4714285714285714
YDR482C	1.0	1.0	1.245	0.745	4.14344262295082	2.668032786885246
YDR483W	1.0	1.0	0.0625	0.0	0.08247422680412371	0.041237113402061855
YDR484W	1.0	1.0	1.5135135135135136	1.445945945945946	1.5056179775280898	1.449438202247191
YDR485C	1.0	1.0	1.4666666666666666	1.1166666666666667	2.265625	2.65625
YDR486C	1.0	1.0	0.23756906077348067	0.20441988950276244	0.0	0.0
YDR487C	1.0	1.0	0.9661654135338346	0.8947368421052632	1.9545454545454546	1.5454545454545454
YDR488C	1.0	1.0	1.145933014354067	1.9736842105263157	1.3053435114503817	1.9694656488549618
YDR489W	1.0	1.0	2.0054644808743167	1.6939890710382515	2.393617021276596	1.5957446808510638
YDR490C	1.0	1.0	0.3958333333333333	0.4583333333333333	0.11320754716981132	0.07547169811320754
YDR492W	1.0	1.0	2.0123456790123457	1.4567901234567902	1.0418848167539267	0.7068062827225131
YDR493W	1.0	1.0	1.9432624113475176	1.574468085106383	1.9090909090909092	1.5
YDR494W	1.0	1.0	2.0756302521008405	0.8403361344537815	1.8198198198198199	1.6216216216216217
YDR495C	1.0	1.0	0.05555555555555555	0.1111111111111111	0.0	0.07142857142857142
YDR496C	1.0	1.0	0.13793103448275862	0.1206896551724138	0.23880597014925373	0.23880597014925373
YDR497C	1.0	1.0	0.0	0.0	1.0	0.0
YDR498C	1.0	1.0	0.7303370786516854	1.101123595505618	1.2598425196850394	0.8661417322834646
YDR499W	1.0	1.0	0.8181818181818182	1.1136363636363635	0.0	0.0
YDR500C	1.0	1.0	0.0	0.0	0.0	0.0
YDR501W	1.0	1.0	71.78125	61.375	0.7692307692307693	0.41025641025641024
YDR502C	1.0	1.0	0.6266666666666667	0.7333333333333333	1.1785714285714286	1.1785714285714286
YDR503C	1.0	1.0	1.07	1.82	0.7120418848167539	0.743455497382199
YDR504C	1.0	1.0	1.959090909090909	2.0045454545454544	3.2722513089005236	2.387434554973822
YDR505C	1.0	1.0	0.0	0.0	0.0	0.0
YDR506C	1.0	1.0	0.5555555555555556	0.3333333333333333	0.35135135135135137	0.17567567567567569
YDR507C	1.0	1.0	0.0	0.0	0.0	0.0
YDR508C	1.0	1.0	0.0	0.0	0.0967741935483871	0.22580645161290322
YDR510W	1.0	1.0	0.26666666666666666	0.18666666666666668	0.15714285714285714	0.05714285714285714
YDR511W	1.0	1.0	0.6015037593984962	0.6766917293233082	0.6736111111111112	0.4722222222222222
YDR512C	1.0	1.0	1.302540415704388	1.6489607390300232	3.0341207349081363	2.173228346456693
YDR513W	1.0	1.0	1.310747663551402	1.6682242990654206	3.026178010471204	2.162303664921466
YDR514C	1.0	1.0	1.1590909090909092	0.7840909090909091	1.6451612903225807	1.7580645161290323
YDR515W	1.0	1.0	1.8076923076923077	1.4384615384615385	2.141935483870968	2.096774193548387
YDR516C	1.0	1.0	2.56	2.506666666666667	2.56	2.96
YDR517W	1.0	1.0	2.736111111111111	2.2777777777777777	3.0625	1.90625
YDR518W	1.0	1.0	1.8461538461538463	1.6615384615384616	0.9444444444444444	1.2222222222222223
YDR519W	1.0	1.0	1.095	1.125	2.9183673469387754	2.2551020408163267
YDR520C	1.0	1.0	1.303030303030303	1.4242424242424243	0.7241379310344828	0.7241379310344828
YDR522C	1.0	1.0	1.6590909090909092	1.1136363636363635	1.4405594405594406	1.5244755244755244
YDR523C	1.0	1.0	3.414285714285714	1.9714285714285715	1.5	1.6470588235294117
YDR524C	1.0	1.0	2.3541666666666665	1.2916666666666667	3.7413793103448274	2.6379310344827585
YDR524C-B	1.0	1.0	0.017857142857142856	0.03571428571428571	0.0	0.022727272727272728
YDR524W-C	1.0	1.0	1.8410041841004183	1.4686192468619246	1.2601880877742946	1.6394984326018809
YDR525W-A	1.0	1.0	0.010526315789473684	0.06315789473684211	0.1	0.4
YDR527W	1.0	1.0	1.0666666666666667	0.8666666666666667	0.8823529411764706	0.6470588235294118
YDR528W	1.0	1.0	0.05714285714285714	0.0	0.030303030303030304	0.030303030303030304
YDR529C	1.0	1.0	0.1527777777777778	0.1527777777777778	0.19594594594594594	0.13513513513513514
YDR530C	1.0	1.0	1.4094488188976377	1.236220472440945	1.3522012578616351	0.9056603773584906
YDR531W	1.0	1.0	0.0	0.023255813953488372	3.477777777777778	3.077777777777778
YDR532C	1.0	1.0	1.905511811023622	1.125984251968504	1.3676470588235294	0.9117647058823529
YDR533C	1.0	1.0	1.9594594594594594	1.4594594594594594	1.1287128712871286	1.2574257425742574
YDR534C		1.0			0.3951612903225806	0.5
YDR536W	1.0	1.0	2.5	1.0	0.09090909090909091	1.1818181818181819
YDR538W	1.0	1.0	1.3625	0.9625	2.1203703703703702	1.0185185185185186
YDR539W	1.0	1.0	1.25	1.0	0.18181818181818182	0.48484848484848486
YDR540C	1.0	1.0	1.2307692307692308	0.3076923076923077	0.375	0.4375
YDR541C	1.0	1.0	0.6428571428571429	0.35714285714285715	0.06451612903225806	0.5483870967741935
YDR542W	1.0	1.0	1.0	0.8	0.4090909090909091	0.5
YDR545W	1.0	1.0	0.9230769230769231	0.6666666666666666	0.4	0.6
YEL001C	1.0	1.0	0.0	0.0	0.6	0.8
YEL002C	1.0	1.0	1.0092592592592593	0.7407407407407407	0.9112903225806451	0.7338709677419355
YEL003W	1.0	1.0	1.7378378378378379	1.9837837837837837	1.6527050610820244	1.3158813263525306
YEL004W	1.0	1.0	1.6985294117647058	2.375	1.8093525179856116	0.9856115107913669
YEL005C	1.0	1.0	1.3333333333333333	0.7904761904761904	1.5869565217391304	1.181159420289855
YEL006W	1.0	1.0	0.0	0.0	0.0	0.02040816326530612
YEL007W	1.0	1.0	0.0	0.4	0.2222222222222222	0.1111111111111111
YEL009C
YEL011W	1.0	1.0	0.0	0.0	0.0	0.0
YEL012W	1.0	1.0	0.6808510638297872	0.3191489361702128	0.2923076923076923	0.6615384615384615
YEL013W	1.0	1.0	0.0	0.0	0.0	0.0
YEL015W	1.0	1.0	0.0	0.05555555555555555	0.0	0.0
YEL016C	1.0	1.0	3.716417910447761	2.328358208955224	2.3076923076923075	1.6324786324786325
YEL017C-A	1.0	1.0	0.017857142857142856	0.0	0.0	0.0
YEL017W	1.0	1.0	0.27692307692307694	0.16923076923076924	0.1595744680851064	0.09574468085106383
YEL018W	1.0	1.0	0.7362637362637363	0.6593406593406593	1.0816326530612246	0.6122448979591837
YEL019C	1.0	1.0	1.0257731958762886	1.2938144329896908	2.0097560975609756	1.575609756097561
YEL020C	1.0	1.0	0.88	0.88	0.4166666666666667	0.6875
YEL020W-A	1.0		0.07272727272727272	0.01818181818181818
YEL021W	1.0	1.0	2.0	1.3310344827586207	1.1529411764705881	0.8470588235294118
YEL022W	1.0		0.375	0.5
YEL023C	1.0	1.0	1.6571428571428573	1.5142857142857142	1.775	3.6
YEL024W	1.0	1.0	0.0425531914893617	0.06382978723404255	0.1	0.08333333333333333
YEL025C	1.0	1.0	1.4615384615384615	1.3076923076923077	0.0	0.0
YEL026W	1.0	1.0	0.11450381679389313	0.08396946564885496	0.0	0.007407407407407408
YEL027W	1.0		0.0	0.0
YEL029C	1.0	1.0	0.05555555555555555	0.0	0.2222222222222222	0.07407407407407407
YEL030W	1.0	1.0	3.255813953488372	1.9069767441860466	2.607142857142857	2.625
YEL031W	1.0		0.0	0.0
YEL032W	1.0	1.0	0.16666666666666666	0.2222222222222222	0.3333333333333333	0.08333333333333333
YEL034W	1.0	1.0	0.006666666666666667	0.04	0.26356589147286824	0.24806201550387597
YEL035C	1.0	1.0	0.2275449101796407	0.437125748502994	0.41901408450704225	0.34507042253521125
YEL036C	1.0	1.0	0.047619047619047616	0.06666666666666667	0.06593406593406594	0.07692307692307693
YEL037C	1.0	1.0	0.023255813953488372	0.06976744186046512	0.011494252873563218	0.04597701149425287
YEL038W	1.0	1.0	2.0414201183431953	1.1952662721893492	1.3085714285714285	1.5714285714285714
YEL039C	1.0	1.0	1.471794871794872	1.7128205128205127	1.8471615720524017	1.6986899563318778
YEL040W	1.0	1.0	0.3	0.16666666666666666	0.2545454545454545	0.11818181818181818
YEL041W	1.0	1.0	2.8055555555555554	1.9861111111111112	1.664179104477612	1.2164179104477613
YEL042W	1.0	1.0	0.22727272727272727	0.16666666666666666	0.803030303030303	0.2727272727272727
YEL043W	1.0	1.0	0.02631578947368421	0.10526315789473684	0.06666666666666667	0.022222222222222223
YEL044W	1.0	1.0	0.3033175355450237	0.16113744075829384	0.6526946107784432	0.6586826347305389
YEL046C	1.0	1.0	0.08450704225352113	0.19014084507042253	0.22018348623853212	0.24770642201834864
YEL047C	1.0	1.0	0.6172839506172839	0.6049382716049383	0.7333333333333333	0.8666666666666667
YEL048C	1.0	1.0	1.8333333333333333	1.4130434782608696	2.8439716312056738	1.4397163120567376
YEL049W	1.0	1.0	0.0	0.10344827586206896	0.0784313725490196	0.0196078431372549
YEL050C	1.0	1.0	0.03571428571428571	0.03571428571428571	0.0	0.05555555555555555
YEL051W	1.0	1.0	0.10179640718562874	0.0658682634730539	0.39316239316239315	0.1623931623931624
YEL052W	1.0	1.0	1.2222222222222223	0.5	1.173913043478261	1.4057971014492754
YEL053C	1.0	1.0	0.7761194029850746	0.5223880597014925	0.6097560975609756	0.6585365853658537
YEL054C	1.0	1.0	0.0	0.041666666666666664	1.5	0.25
YEL055C	1.0	1.0	0.023809523809523808	0.14285714285714285	0.2608695652173913	0.5652173913043478
YEL056W	1.0	1.0	1.1355932203389831	0.6101694915254238	1.84375	1.640625
YEL057C	1.0	1.0	0.896551724137931	0.6896551724137931	0.17889908256880735	0.04128440366972477
YEL058W	1.0	1.0	1.7638888888888888	1.6666666666666667	1.5921052631578947	1.486842105263158
YEL059C-A	1.0	1.0	2.4844444444444442	2.8044444444444445	3.3096446700507616	3.9238578680203045
YEL060C	1.0	1.0	0.0	0.0	0.0	0.0
YEL061C	1.0	1.0	0.0	0.0	0.0	0.0
YEL062W	1.0	1.0	2.1818181818181817	2.018181818181818	2.3442622950819674	1.8360655737704918
YEL063C	1.0	1.0	0.0	0.0	0.0	0.06666666666666667
YEL064C	1.0	1.0	2.0833333333333335	1.6547619047619047	4.261904761904762	2.107142857142857
YEL065W	1.0	1.0	0.0	0.0	0.37254901960784315	0.0392156862745098
YEL066W	1.0	1.0	0.1935483870967742	0.04838709677419355	0.23170731707317074	0.07317073170731707
YEL067C	1.0	1.0	0.18548387096774194	0.04838709677419355	0.23170731707317074	0.07317073170731707
YEL069C	1.0	1.0	0.6904761904761905	0.5476190476190477	0.5405405405405406	0.7837837837837838
YEL070W	1.0	1.0	1.3333333333333333	1.1428571428571428	1.144927536231884	2.7971014492753623
YEL071W	1.0	1.0	1.25	0.625	0.0	0.0
YEL072W	1.0	1.0	0.15714285714285714	0.15714285714285714	0.75	0.5
YEL073C	1.0		0.5	2.0	inf	inf
YEL075C	1.0	1.0	1.4488188976377954	0.8582677165354331	1.7522935779816513	1.4954128440366972
YEL077C	1.0	1.0	1.44	0.88	0.1111111111111111	0.0
YER001W	1.0		0.46511627906976744	0.3953488372093023
YER002W	1.0	1.0	0.5277777777777778	0.7222222222222222	0.2247191011235955	0.14606741573033707
YER003C	1.0	1.0	1.1666666666666667	0.85	1.2142857142857142	1.153061224489796
YER004W	1.0	1.0	1.380952380952381	1.0380952380952382	1.5364583333333333	1.5989583333333333
YER005W	1.0	1.0	1.4385964912280702	1.087719298245614	1.3548387096774193	0.7338709677419355
YER006W	1.0	1.0	0.06493506493506493	0.09090909090909091	0.19117647058823528	0.20588235294117646
YER007C-A	1.0	1.0	0.0	0.0	0.0	0.0
YER007W	1.0	1.0	2.3066666666666666	1.6533333333333333	2.8617021276595747	2.3085106382978724
YER008C	1.0	1.0	0.0	0.0	0.0	0.0
YER009W	1.0	1.0	0.3018867924528302	0.6289308176100629	0.505338078291815	0.5516014234875445
YER010C	1.0	1.0	1.6603773584905661	2.792452830188679	0.041666666666666664	0.020833333333333332
YER011W	1.0	1.0	0.5384615384615384	0.23076923076923078	0.5714285714285714	0.8714285714285714
YER012W	1.0	1.0	0.275	0.35	0.21052631578947367	0.5789473684210527
YER013W	1.0	1.0	1.65	1.85	0.30612244897959184	0.6938775510204082
YER014C-A	1.0	1.0	0.6120689655172413	0.5	0.9353507565337001	0.7317744154057771
YER014W	1.0	1.0	0.6206896551724138	0.5	0.9340659340659341	0.7321428571428571
YER015W	1.0	1.0	0.6896551724137931	0.6206896551724138	1.1194539249146758	0.9453924914675768
YER016W	1.0	1.0	0.0	0.0	0.0	0.0
YER017C	1.0	1.0	1.6987951807228916	1.216867469879518	2.1904761904761907	1.4285714285714286
YER018C	1.0		1.2355769230769231	1.0865384615384615
YER019C-A	1.0	1.0	0.965	0.575	1.3769633507853403	0.743455497382199
YER019W	1.0	1.0	1.1088435374149659	1.4217687074829932	2.246376811594203	1.9275362318840579
YER020W	1.0	1.0	3.8333333333333335	1.4166666666666667	0.6578947368421053	0.868421052631579
YER021W	1.0	1.0	0.04	0.0	0.05555555555555555	0.0
YER022W	1.0	1.0	1.3181818181818181	0.7045454545454546	0.7959183673469388	0.7551020408163265
YER023W	1.0	1.0	1.3617021276595744	1.1063829787234043	1.1311475409836065	1.5245901639344261
YER024W	1.0	1.0	0.72	0.52	0.45454545454545453	0.36363636363636365
YER025W	1.0	1.0	0.02857142857142857	0.0	0.0	0.0
YER026C	1.0	1.0	0.05	0.1	0.0	0.0
YER027C	1.0	1.0	2.5185185185185186	0.9259259259259259	1.6982758620689655	1.043103448275862
YER028C	1.0	1.0	0.24	0.14666666666666667	0.29545454545454547	0.22727272727272727
YER029C	1.0	1.0	0.4326241134751773	0.5673758865248227	0.8554216867469879	1.144578313253012
YER030W	1.0	1.0	0.4305555555555556	0.4791666666666667	0.4965986394557823	0.43537414965986393
YER031C	1.0	1.0	0.12	0.17333333333333334	0.4166666666666667	0.027777777777777776
YER032W	1.0	1.0	0.0	0.0	0.0	0.0
YER033C	1.0	1.0	1.1851851851851851	0.9629629629629629	0.5869565217391305	0.42391304347826086
YER034W	1.0	1.0	1.1428571428571428	0.9078341013824884	1.1992619926199262	0.5313653136531366
YER035W	1.0	1.0	1.481981981981982	1.2297297297297298	2.3859649122807016	0.8421052631578947
YER036C	1.0	1.0	0.013333333333333334	0.013333333333333334	0.0	0.0
YER037W	1.0	1.0	0.6578947368421053	0.6842105263157895	1.0957446808510638	0.8297872340425532
YER038C	1.0	1.0	1.0333333333333334	1.4333333333333333	1.881188118811881	0.9801980198019802
YER039C	1.0	1.0	1.7248677248677249	1.8677248677248677	1.5501730103806228	1.0034602076124568
YER039C-A	1.0	1.0	0.9892857142857143	1.6035714285714286	2.5120772946859904	1.6859903381642511
YER040W	1.0		1.1333333333333333	2.066666666666667
YER041W	1.0	1.0	2.0851063829787235	1.3191489361702127	1.423529411764706	1.4588235294117646
YER042W	1.0	1.0	1.0106382978723405	1.1702127659574468	3.954198473282443	1.5877862595419847
YER043C	1.0	1.0	0.3684210526315789	0.38596491228070173	0.4838709677419355	0.41935483870967744
YER044C	1.0	1.0	0.056818181818181816	0.26136363636363635	0.07692307692307693	0.0
YER044C-A	1.0	1.0	1.7327586206896552	1.396551724137931	1.5080645161290323	1.5564516129032258
YER045C	1.0		1.0	0.96875	inf
YER046W	1.0	1.0	0.8969072164948454	0.7731958762886598	5.555555555555555	7.888888888888889
YER047C	1.0	1.0	0.8214285714285714	0.8928571428571429	2.3076923076923075	1.8461538461538463
YER048C	1.0	1.0	0.0	0.0	0.0	0.5
YER048W-A	1.0	1.0	0.07017543859649122	0.10526315789473684	0.058823529411764705	0.0
YER049W	1.0	1.0	0.29411764705882354	0.3137254901960784	0.39215686274509803	0.3333333333333333
YER050C	1.0	1.0	0.5247933884297521	0.5702479338842975	0.6986899563318777	0.4759825327510917
YER051W	1.0	1.0	1.0	1.1704545454545454	1.2905982905982907	0.9145299145299145
YER052C	1.0	1.0	1.125	0.6	0.23529411764705882	0.23529411764705882
YER053C	1.0	1.0	0.16129032258064516	0.12903225806451613	0.0	0.11764705882352941
YER053C-A	1.0	1.0	0.06382978723404255	0.19148936170212766	0.04878048780487805	0.04878048780487805
YER054C	1.0	1.0	0.22857142857142856	0.02857142857142857	0.10714285714285714	0.23809523809523808
YER055C	1.0	1.0	0.7692307692307693	1.0769230769230769	0.3877551020408163	0.3673469387755102
YER056C	1.0	1.0	0.0	0.0	0.0	0.0
YER056C-A	1.0	1.0	0.0	0.0	0.0	0.0
YER057C	1.0	1.0	1.1560283687943262	0.8794326241134752	1.7567567567567568	0.8378378378378378
YER058W	1.0	1.0	1.0866666666666667	1.3133333333333332	0.2638655462184874	0.11260504201680673
YER059W	1.0	1.0	0.3269230769230769	0.6538461538461539	0.34285714285714286	0.3142857142857143
YER060W	1.0	1.0	2.8545454545454545	1.4363636363636363	1.2604166666666667	1.0208333333333333
YER060W-A	1.0	1.0	1.2666666666666666	1.0466666666666666	0.5367847411444142	0.6839237057220708
YER061C	1.0	1.0	0.09574468085106383	0.1702127659574468	0.20833333333333334	0.09722222222222222
YER062C	1.0	1.0	2.0615384615384613	1.7	1.14	0.66
YER063W	1.0	1.0	0.8225806451612904	0.5967741935483871	0.09836065573770492	0.06557377049180328
YER064C	1.0		2.0	1.0		inf
YER065C
YER066W	1.0	1.0	0.125	0.125	0.0	0.125
YER067W	1.0	1.0	1.8305084745762712	1.3389830508474576	1.3814432989690721	1.2474226804123711
YER068W	1.0	1.0	0.0	0.0	0.008298755186721992	0.0
YER069W	1.0	1.0	0.05555555555555555	0.1111111111111111	0.16666666666666666	0.16666666666666666
YER070W	1.0	1.0	0.08620689655172414	0.034482758620689655	0.05172413793103448	0.07758620689655173
YER071C	1.0	1.0	1.097938144329897	1.1546391752577319	0.49514563106796117	0.5857605177993528
YER072W	1.0	1.0	0.0	0.0	0.0	0.0
YER073W	1.0	1.0	0.5961538461538461	0.8461538461538461	0.25396825396825395	0.6031746031746031
YER074W	1.0	1.0	0.2	0.2903225806451613	0.16494845360824742	0.3402061855670103
YER074W-A	1.0	1.0	0.0	0.05128205128205128	0.7738095238095238	0.7261904761904762
YER075C	1.0	1.0	1.25	0.375	0.0	0.0
YER076C	1.0	1.0	0.782608695652174	0.5217391304347826	0.0	0.1111111111111111
YER077C	1.0	1.0	0.18604651162790697	0.11627906976744186	0.125	0.041666666666666664
YER078C	1.0	1.0	0.12280701754385964	0.17543859649122806	0.14285714285714285	0.03571428571428571
YER078W-A	1.0	1.0	3.646532438478747	2.597315436241611	1.3821428571428571	1.1
YER079W	1.0	1.0	0.47330960854092524	0.298932384341637	0.09375	0.5
YER080W		1.0			0.029197080291970802	0.0364963503649635
YER081W	1.0	1.0	0.7339449541284404	0.42201834862385323	0.35443037974683544	0.16455696202531644
YER082C	1.0	1.0	0.29292929292929293	0.36363636363636365	0.18518518518518517	0.1111111111111111
YER083C	1.0	1.0	0.8584070796460177	1.752212389380531	1.614678899082569	1.146788990825688
YER085C	1.0	1.0	0.88	0.9933333333333333	0.693069306930693	1.198019801980198
YER086W	1.0	1.0	1.1231884057971016	0.6811594202898551	0.6319018404907976	0.6319018404907976
YER087C-B	1.0	1.0	0.7823529411764706	1.0823529411764705	0.1724137931034483	0.45977011494252873
YER087W	1.0	1.0	0.6842105263157895	0.8	1.0736842105263158	0.9578947368421052
YER088C
YER089C	1.0	1.0	0.047619047619047616	0.047619047619047616	0.03225806451612903	0.0
YER090W	1.0	1.0	0.5694444444444444	0.6527777777777778	0.432	0.856
YER091C	1.0	1.0	0.15	0.25	0.0	0.0
YER092W	1.0	1.0	0.835	1.355	0.844311377245509	0.8383233532934131
YER093C	1.0	1.0	0.6428571428571429	0.6428571428571429	0.2631578947368421	0.47368421052631576
YER093C-A	1.0	1.0	1.4251968503937007	1.7401574803149606	0.9940476190476191	0.6071428571428571
YER094C	1.0	1.0	0.6893203883495146	0.6504854368932039	0.4824561403508772	0.3333333333333333
YER095W	1.0		0.865979381443299	0.865979381443299
YER096W	1.0	1.0	0.10344827586206896	0.20689655172413793	0.16666666666666666	0.1111111111111111
YER098W	1.0	1.0	0.0	0.30434782608695654	0.0967741935483871	0.12903225806451613
YER099C	1.0	1.0	0.6893203883495146	0.49514563106796117	0.9516129032258065	0.6129032258064516
YER100W	1.0	1.0	1.2981366459627328	1.5279503105590062	1.8839779005524862	2.2209944751381214
YER101C	1.0	1.0	0.963855421686747	0.6987951807228916	1.0	1.161764705882353
YER102W	1.0	1.0	0.0	0.0	0.0	0.0
YER103W		1.0			1.3333333333333333	1.0555555555555556
YER104W	1.0	1.0	2.753623188405797	1.8043478260869565	0.6086956521739131	0.5905797101449275
YER105C	1.0	1.0	0.375	0.875	0.10526315789473684	0.3684210526315789
YER106W	1.0	1.0	0.5581395348837209	0.45348837209302323	0.7222222222222222	0.6196581196581197
YER107C	1.0	1.0	0.7264957264957265	0.6581196581196581	1.7052631578947368	1.3157894736842106
YER109C	1.0	1.0	2.272727272727273	3.1818181818181817	0.5625	0.640625
YER110C	1.0		0.0	0.0
YER111C	1.0	1.0	0.15384615384615385	0.0	0.0	0.26666666666666666
YER112W	1.0		0.6428571428571429	0.32142857142857145
YER113C	1.0	1.0	1.5483870967741935	1.2258064516129032	1.236842105263158	1.1403508771929824
YER114C	1.0	1.0	0.0	0.0	0.0	0.0
YER115C	1.0	1.0	0.927536231884058	1.7391304347826086	1.6158536585365855	1.1585365853658536
YER116C	1.0	1.0	0.984251968503937	0.48031496062992124	0.48066298342541436	0.44751381215469616
YER117W	1.0	1.0	0.430939226519337	0.3149171270718232	0.0	0.0
YER118C	1.0	1.0	0.7571428571428571	0.7857142857142857	1.7297297297297298	1.4864864864864864
YER119C	1.0	1.0	1.2432432432432432	0.918918918918919	0.6766169154228856	0.7810945273631841
YER120W	1.0	1.0	0.0	0.0	0.0	0.0
YER121W	1.0	1.0	0.9893992932862191	1.2614840989399294	0.8775510204081632	0.7201166180758017
YER122C	1.0	1.0	0.5294117647058824	0.3627450980392157	0.5294117647058824	0.946078431372549
YER123W	1.0	1.0	0.0	0.0	0.0	0.0
YER124C	1.0	1.0	0.22857142857142856	0.2	0.09523809523809523	0.2619047619047619
YER125W	1.0		0.0	0.0
YER126C	1.0	1.0	0.0	0.011904761904761904	0.02040816326530612	0.01020408163265306
YER127W	1.0	1.0	0.9490740740740741	0.6018518518518519	0.43612334801762115	0.5726872246696035
YER128W	1.0	1.0	1.3543307086614174	1.6141732283464567	0.8095238095238095	1.4047619047619047
YER129W	1.0	1.0	0.05405405405405406	0.02702702702702703	0.07692307692307693	0.07692307692307693
YER130C	1.0	1.0	0.1111111111111111	0.05555555555555555	0.03125	0.09375
YER131W	1.0	1.0	0.0	0.0	0.012345679012345678	0.0
YER132C	1.0	1.0	0.0	0.0	0.0	0.0
YER133W
YER134C	1.0		0.0	0.0
YER136W	1.0	1.0	0.0	0.0	0.0	0.0
YER137C	1.0	1.0	0.1935483870967742	0.0967741935483871	0.13793103448275862	0.10344827586206896
YER138W-A		1.0			0.0	0.0
YER139C	1.0	1.0	0.4	0.08571428571428572	0.375	0.6875
YER140W	1.0	1.0	1.8840579710144927	1.7681159420289856	3.05327868852459	3.348360655737705
YER141W	1.0	1.0	0.1016949152542373	0.13559322033898305	0.25	0.21428571428571427
YER142C	1.0	1.0	0.8516129032258064	1.0193548387096774	0.41959798994974873	0.3592964824120603
YER143W	1.0	1.0	1.3017241379310345	3.0258620689655173	2.0437956204379564	1.2846715328467153
YER144C	1.0		1.8524590163934427	2.2295081967213113		inf
YER145C	1.0	1.0	0.017241379310344827	0.034482758620689655	0.0	0.0
YER146W	1.0	1.0	0.45	0.48333333333333334	0.2981366459627329	0.2453416149068323
YER147C	1.0	1.0	1.3108108108108107	1.1756756756756757	0.8206896551724138	0.6137931034482759
YER148W	1.0	1.0	0.2920353982300885	0.1592920353982301	0.4523809523809524	0.2857142857142857
YER149C	1.0	1.0	0.8142857142857143	0.6428571428571429	0.8586956521739131	0.5543478260869565
YER150W	1.0	1.0	0.26506024096385544	0.3373493975903614	0.10326086956521739	0.02717391304347826
YER151C	1.0	1.0	0.0	0.034482758620689655	0.022222222222222223	0.0
YER152C	1.0		0.031914893617021274	0.0		inf
YER153C	1.0	1.0	1.6536796536796536	2.1298701298701297	1.7774193548387096	1.5516129032258064
YER154W	1.0	1.0	0.6944444444444444	0.5925925925925926	0.5934065934065934	0.6483516483516484
YER155C		1.0			0.0	0.0
YER156C	1.0	1.0	1.4875	1.9625	0.4827586206896552	2.1379310344827585
YER157W	1.0	1.0	0.05555555555555555	0.3333333333333333	0.0851063829787234	0.0425531914893617
YER158C	1.0	1.0	0.0	0.02631578947368421	0.057971014492753624	0.028985507246376812
YER159C	1.0	1.0	0.2	0.125	0.061224489795918366	0.061224489795918366
YER161C	1.0	1.0	0.4523809523809524	0.9047619047619048	0.10810810810810811	0.1891891891891892
YER162C	1.0	1.0	2.340909090909091	1.7272727272727273	1.6701030927835052	1.2164948453608246
YER163C	1.0	1.0	1.7733333333333334	1.44	1.9807692307692308	1.7115384615384615
YER164W	1.0	1.0	0.0	0.0	0.0	0.0
YER165W	1.0	1.0	0.9838709677419355	1.2258064516129032	0.631578947368421	0.6447368421052632
YER166W	1.0	1.0	0.0	0.3333333333333333	0.0	0.18181818181818182
YER167W	1.0	1.0	0.0	0.05555555555555555	0.10526315789473684	0.10526315789473684
YER168C	1.0	1.0	1.2753623188405796	0.927536231884058	1.6133333333333333	1.2533333333333334
YER169W	1.0	1.0	0.1	0.1	0.3333333333333333	0.0
YER170W	1.0	1.0	2.743362831858407	1.6194690265486726	1.6133333333333333	1.96
YER171W	1.0	1.0	0.532258064516129	0.5161290322580645	0.6623376623376623	0.8701298701298701
YER172C	1.0	1.0	1.0	2.0	0.5714285714285714	0.14285714285714285
YER173W	1.0	1.0	1.0	1.1363636363636365	0.6822429906542056	0.6728971962616822
YER174C	1.0	1.0	0.35294117647058826	0.25	0.6081081081081081	0.1891891891891892
YER175C	1.0	1.0	3.0813008130081303	2.569105691056911	1.6349206349206349	1.8677248677248677
YER175W-A	1.0	1.0	2.6885245901639343	1.5901639344262295	1.7580645161290323	1.2379032258064515
YER176W	1.0	1.0	1.5384615384615385	0.38461538461538464	0.21666666666666667	0.4
YER177W	1.0	1.0	0.0	0.0	0.0	0.0
YER178W	1.0	1.0	0.0	0.0	0.0	0.0
YER179W	1.0	1.0	0.25663716814159293	0.2920353982300885	0.7536231884057971	0.5579710144927537
YER180C	1.0	1.0	1.6616541353383458	1.2932330827067668	2.2515337423312882	1.656441717791411
YER180C-A	1.0	1.0	0.11363636363636363	0.19318181818181818	0.21875	0.1484375
YER182W	1.0	1.0	0.12	0.36	0.2289156626506024	0.18072289156626506
YER183C	1.0	1.0	3.5869565217391304	1.3478260869565217	1.4444444444444444	1.5185185185185186
YER184C	1.0	1.0	1.0909090909090908	0.8181818181818182	0.5925925925925926	0.25925925925925924
YER185W	1.0	1.0	1.875	1.975	1.0555555555555556	1.2361111111111112
YER186C	1.0	1.0	1.25	1.75	0.3157894736842105	1.0526315789473684
YER187W	1.0	1.0	0.5	0.0	0.0	0.2
YER188C-A	1.0	1.0	0.8666666666666667	0.8333333333333334	0.8333333333333334	1.2083333333333333
YER189W	1.0	1.0	0.37209302325581395	0.27906976744186046	0.1935483870967742	0.2903225806451613
YER190C-B	1.0	1.0	1.5117924528301887	1.455188679245283	1.5119453924914676	1.2167235494880546
YER190W	1.0	1.0	1.378099173553719	1.2995867768595042	1.4576547231270358	1.1758957654723128
YFL001W	1.0	1.0	1.2318840579710144	0.9202898550724637	1.1442307692307692	1.1153846153846154
YFL002C	1.0	1.0	0.75	0.75	0.6	0.6
YFL003C	1.0	1.0	0.0847457627118644	0.0847457627118644	0.04838709677419355	0.04838709677419355
YFL004W	1.0	1.0	0.05	0.05	0.04	0.0
YFL005W	1.0	1.0	0.0	0.0	0.0	0.0
YFL007W		1.0			0.0	0.0
YFL008W	1.0	1.0	1.1333333333333333	1.9333333333333333	0.11764705882352941	0.29411764705882354
YFL009W	1.0	1.0	0.7	1.0333333333333334	0.6338028169014085	0.28169014084507044
YFL010C
YFL010W-A
YFL011W	1.0	1.0	1.5357142857142858	1.0357142857142858	0.8571428571428571	1.1428571428571428
YFL012W	1.0	1.0	1.3125	1.765625	1.7472527472527473	1.4065934065934067
YFL013C	1.0	1.0	0.6052631578947368	0.868421052631579	0.45714285714285713	0.5333333333333333
YFL014W	1.0	1.0	0.0	0.0	0.005952380952380952	0.0
YFL016C	1.0	1.0	0.0	0.0	0.0	0.0
YFL017C	1.0	1.0	1.6170212765957446	1.574468085106383	1.853080568720379	1.3886255924170616
YFL017W-A	1.0	1.0	1.736842105263158	1.1278195488721805	2.776470588235294	1.6274509803921569
YFL018C	1.0	1.0	0.1	0.0	0.0	0.0
YFL020C	1.0	1.0	0.1	0.1	0.03225806451612903	0.22580645161290322
YFL021W
YFL022C	1.0	1.0	0.24528301886792453	0.1509433962264151	0.2891566265060241	0.18072289156626506
YFL023W	1.0	1.0	0.1111111111111111	0.2222222222222222	0.13793103448275862	0.20689655172413793
YFL024C	1.0	1.0	0.24	0.24	0.06896551724137931	0.08620689655172414
YFL025C	1.0	1.0	1.5333333333333334	1.3333333333333333	0.7027027027027027	0.40540540540540543
YFL026W	1.0	1.0	0.85	0.925	1.1346153846153846	1.2115384615384615
YFL027C	1.0	1.0	0.5494505494505495	0.6373626373626373	0.43795620437956206	0.39416058394160586
YFL028C	1.0	1.0	1.3985507246376812	1.0144927536231885	1.7724867724867726	1.693121693121693
YFL029C	1.0	1.0	1.441860465116279	1.1046511627906976	1.380952380952381	1.7428571428571429
YFL030W	1.0	1.0	1.639344262295082	1.360655737704918	1.2272727272727273	1.0909090909090908
YFL031W	1.0	1.0	1.3392857142857142	1.0892857142857142	1.0	0.8269230769230769
YFL033C	1.0	1.0	0.0	0.0	0.0	0.0
YFL034C-A	1.0	1.0	2.375886524822695	3.1347517730496453	1.2084942084942085	0.8455598455598455
YFL034C-B	1.0	1.0	2.5238095238095237	1.5578231292517006	1.3063063063063063	1.2072072072072073
YFL034W	1.0	1.0	0.2608695652173913	0.4782608695652174	0.0	0.0
YFL036W	1.0	1.0	0.0	0.5	0.0	0.0625
YFL037W	1.0		0.0	0.0
YFL038C	1.0	1.0	0.17045454545454544	0.03409090909090909	0.3783783783783784	0.5675675675675675
YFL039C	1.0	1.0	1.183673469387755	0.7687074829931972	0.0	0.0
YFL040W		1.0			1.2606060606060605	1.018181818181818
YFL041W	1.0	1.0	0.4861111111111111	0.3611111111111111	0.5675675675675675	0.45045045045045046
YFL041W-A	1.0	1.0	1.927927927927928	1.3333333333333333	1.9257425742574257	1.3762376237623761
YFL042C	1.0	1.0	0.7111111111111111	1.2222222222222223	1.096774193548387	0.8709677419354839
YFL044C	1.0	1.0	1.2666666666666666	1.5133333333333334	0.9114754098360656	1.062295081967213
YFL045C	1.0	1.0	0.5611510791366906	0.5971223021582733	1.2213740458015268	0.7175572519083969
YFL046W	1.0	1.0	2.335526315789474	1.8289473684210527	2.4439461883408073	1.4663677130044843
YFL047W	1.0	1.0	0.32727272727272727	0.41818181818181815	0.2835820895522388	0.34328358208955223
YFL048C	1.0	1.0	1.2597402597402598	1.3766233766233766	1.5070422535211268	1.056338028169014
YFL049W	1.0	1.0	1.7826086956521738	1.7391304347826086	1.7818181818181817	1.509090909090909
YFL050C	1.0	1.0	0.06666666666666667	0.0	0.5154639175257731	0.3711340206185567
YFL051C	1.0	1.0	1.5714285714285714	1.5142857142857142	0.625	1.0
YFL052W	1.0	1.0	1.4	1.5	1.6666666666666667	1.1111111111111112
YFL053W	1.0	1.0	1.375	1.375	0.17391304347826086	0.21739130434782608
YFL054C	1.0	1.0	2.727272727272727	3.0606060606060606	0.5	1.0
YFL055W	1.0	1.0	1.3333333333333333	2.8333333333333335	1.0	0.26666666666666666
YFL056C	1.0	1.0	2.026666666666667	1.5466666666666666	2.2095238095238097	2.5047619047619047
YFL057C	1.0	1.0	0.9308755760368663	1.1428571428571428	1.7112068965517242	1.25
YFL058W	1.0	1.0	2.0591397849462365	1.3440860215053763	1.3347826086956522	1.3043478260869565
YFL059W	1.0	1.0	1.8428571428571427	1.457142857142857	1.78839590443686	1.4402730375426622
YFL060C	1.0	1.0	1.5310834813499112	1.1225577264653641	1.6940928270042195	1.6540084388185654
YFL061W	1.0	1.0	1.227450980392157	1.227450980392157	0.9424083769633508	1.1780104712041886
YFL062W	1.0	1.0	0.5	0.3888888888888889	0.11764705882352941	0.08823529411764706
YFL066C		1.0	inf		0.3103448275862069	0.3103448275862069
YFL067W		1.0	inf	inf	0.7142857142857143	0.35714285714285715
YFL068W	1.0	1.0	3.076923076923077	2.3846153846153846	1.8907563025210083	1.4621848739495797
YFR001W	1.0	1.0	0.006578947368421052	0.03289473684210526	0.08403361344537816	0.01680672268907563
YFR002W	1.0	1.0	0.275	0.675	0.5428571428571428	1.6571428571428573
YFR003C	1.0	1.0	0.658256880733945	0.6032110091743119	0.8064516129032258	0.396584440227704
YFR004W	1.0	1.0	0.5126582278481012	0.5253164556962026	0.5714285714285714	0.8142857142857143
YFR005C	1.0	1.0	0.9568965517241379	1.3793103448275863	1.748091603053435	1.5954198473282444
YFR006W	1.0	1.0	0.4444444444444444	0.3333333333333333	0.0625	0.21875
YFR007W	1.0	1.0	0.2391304347826087	0.10869565217391304	0.07692307692307693	0.19230769230769232
YFR008W	1.0	1.0	0.0	0.0	0.3116883116883117	0.23376623376623376
YFR009W	1.0	1.0	0.3333333333333333	0.06666666666666667	0.14150943396226415	0.20754716981132076
YFR010W	1.0	1.0	1.4871794871794872	1.3717948717948718	1.0731707317073171	0.8048780487804879
YFR011C	1.0	1.0	0.328125	0.078125	0.056074766355140186	0.018691588785046728
YFR012W	1.0	1.0	0.26804123711340205	0.30927835051546393	0.2692307692307692	0.16346153846153846
YFR012W-A	1.0	1.0	1.198952879581152	1.0418848167539267	1.509090909090909	1.5333333333333334
YFR013W	1.0	1.0	0.55	0.5	0.0	0.2
YFR014C	1.0	1.0	0.7558139534883721	0.6395348837209303	0.5212121212121212	0.2
YFR015C	1.0	1.0	0.6785714285714286	0.42857142857142855	0.5666666666666667	0.23333333333333334
YFR016C	1.0	1.0	0.0	0.0	0.0	0.1111111111111111
YFR017C	1.0	1.0	0.225	0.1125	0.14705882352941177	0.049019607843137254
YFR018C	1.0	1.0	0.835	0.84	1.2612612612612613	0.963963963963964
YFR019W
YFR021W	1.0	1.0	0.0	0.0	0.0	0.1111111111111111
YFR022W	1.0	1.0	0.8636363636363636	0.8409090909090909	1.0	1.3088235294117647
YFR023W	1.0	1.0	1.5789473684210527	2.175438596491228	1.5978260869565217	1.0217391304347827
YFR024C-A	1.0	1.0	0.20967741935483872	0.20967741935483872	0.46875	0.5
YFR025C	1.0	1.0	0.0	0.24	0.25806451612903225	0.25161290322580643
YFR026C	1.0	1.0	0.42105263157894735	0.6666666666666666	0.45161290322580644	0.45161290322580644
YFR027W	1.0	1.0	1.3298969072164948	2.0412371134020617	1.5981308411214954	3.074766355140187
YFR028C	1.0		0.0	0.0
YFR029W	1.0	1.0	0.36363636363636365	0.18181818181818182	0.023255813953488372	0.20930232558139536
YFR030W	1.0	1.0	1.5517241379310345	0.6896551724137931	0.9444444444444444	0.7777777777777778
YFR031C	1.0	1.0	1.34375	1.125	0.625	0.6944444444444444
YFR031C-A	1.0	1.0	0.0	0.0	0.0	0.030303030303030304
YFR032C	1.0	1.0	0.9467455621301775	1.0059171597633136	3.1523809523809523	0.8238095238095238
YFR032C-A	1.0	1.0	1.7426470588235294	0.9044117647058824	3.97196261682243	0.9719626168224299
YFR032C-B	1.0	1.0	0.7552083333333334	0.6744791666666666	0.8534031413612565	1.3926701570680629
YFR033C	1.0	1.0	0.009389671361502348	0.014084507042253521	0.0	0.02127659574468085
YFR034C	1.0	1.0	0.0	0.03333333333333333	0.030303030303030304	0.0
YFR035C	1.0	1.0	0.14344262295081966	0.2581967213114754	0.3673469387755102	0.2897959183673469
YFR036W	1.0	1.0	0.295	0.285	0.3286219081272085	0.30742049469964666
YFR037C	1.0	1.0	1.0105263157894737	0.5473684210526316	1.9278846153846154	1.0480769230769231
YFR038W	1.0	1.0	2.017543859649123	1.3157894736842106	1.0	0.8214285714285714
YFR039C	1.0	1.0	1.766990291262136	1.6601941747572815	2.1774193548387095	2.032258064516129
YFR040W	1.0	1.0	0.18974358974358974	0.14358974358974358	0.1463963963963964	0.20945945945945946
YFR041C	1.0	1.0	1.634703196347032	1.5662100456621004	1.4467532467532467	1.051948051948052
YFR042W	1.0	1.0	1.60431654676259	0.9460431654676259	2.64756446991404	1.830945558739255
YFR043C	1.0	1.0	1.8774193548387097	1.1290322580645162	1.1885964912280702	0.9649122807017544
YFR044C	1.0	1.0	1.2135922330097086	1.1359223300970873	1.0646551724137931	0.7241379310344828
YFR045W	1.0	1.0	0.9348837209302325	0.8511627906976744	1.0870588235294119	0.64
YFR046C	1.0	1.0	1.5371428571428571	1.5657142857142856	2.254355400696864	1.4878048780487805
YFR047C	1.0	1.0	1.2844827586206897	1.2844827586206897	2.1707317073170733	1.3658536585365855
YFR048W	1.0	1.0	0.9285714285714286	0.875	0.5343511450381679	0.5190839694656488
YFR049W	1.0	1.0	0.8898678414096917	0.9955947136563876	1.9236947791164658	0.9959839357429718
YFR050C	1.0	1.0	0.6805555555555556	0.4583333333333333	0.5066666666666667	0.6088888888888889
YFR051C	1.0	1.0	0.463768115942029	0.3333333333333333	0.5684210526315789	0.5473684210526316
YFR052W	1.0	1.0	0.489247311827957	0.41397849462365593	0.36637931034482757	0.41810344827586204
YFR053C	1.0	1.0	0.0	0.0	0.23076923076923078	0.1794871794871795
YFR055W	1.0	1.0	0.0	0.0	0.9518716577540107	0.6203208556149733
YFR057W		1.0			0.71875	1.0
YGL001C	1.0	1.0	1.4778761061946903	0.8495575221238938	1.0134228187919463	0.8523489932885906
YGL002W	1.0	1.0	1.8072289156626506	1.4036144578313252	1.4655172413793103	1.8146551724137931
YGL003C	1.0	1.0	1.653061224489796	1.7755102040816326	0.8450704225352113	0.7605633802816901
YGL004C	1.0	1.0	1.588235294117647	1.638655462184874	1.424390243902439	0.9073170731707317
YGL005C	1.0	1.0	1.6736401673640167	1.100418410041841	1.2633744855967077	1.6584362139917694
YGL006W	1.0	1.0	3.75	0.0	0.6666666666666666	0.6666666666666666
YGL006W-A	1.0	1.0	1.025	0.6	1.375	1.0833333333333333
YGL007C-A	1.0	1.0	0.8541666666666666	0.6666666666666666	0.13333333333333333	0.06666666666666667
YGL008C	1.0	1.0	0.1	0.1	0.5	0.16666666666666666
YGL009C	1.0	1.0	0.34615384615384615	0.4807692307692308	0.38461538461538464	0.32051282051282054
YGL010W	1.0	1.0	0.95703125	0.65625	1.3464566929133859	0.8188976377952756
YGL011C	1.0	1.0	0.4551282051282051	0.34615384615384615	0.39669421487603307	0.3760330578512397
YGL012W	1.0	1.0	0.6756756756756757	0.35135135135135137	1.3333333333333333	1.3888888888888888
YGL013C	1.0	1.0	0.3333333333333333	0.13333333333333333	0.11764705882352941	0.11764705882352941
YGL014W	1.0	1.0	0.05555555555555555	0.0	0.0	0.0
YGL015C	1.0	1.0	1.1035714285714286	0.9964285714285714	1.5213675213675213	1.3547008547008548
YGL016W	1.0	1.0	0.0	0.0	0.0	0.0
YGL017W	1.0	1.0	0.28	0.3333333333333333	0.6666666666666666	1.1666666666666667
YGL018C	1.0	1.0	1.3059490084985836	1.3172804532577904	1.9360902255639099	1.2857142857142858
YGL019W	1.0	1.0	0.0	0.0	0.9078341013824884	1.4285714285714286
YGL020C	1.0	1.0	1.9262672811059909	1.096774193548387	2.125668449197861	0.8449197860962567
YGL021W	1.0	1.0	0.4107142857142857	0.32142857142857145	0.3108108108108108	0.28378378378378377
YGL022W	1.0	1.0	0.21052631578947367	0.07894736842105263	0.041666666666666664	0.2916666666666667
YGL023C	1.0	1.0	2.9298245614035086	1.5087719298245614	1.3725490196078431	1.5294117647058822
YGL025C	1.0	1.0	1.3881278538812785	1.36986301369863	0.975103734439834	0.8049792531120332
YGL026C	1.0	1.0	0.782608695652174	0.43478260869565216	0.6666666666666666	0.6153846153846154
YGL027C	1.0	1.0	0.576271186440678	0.2542372881355932	0.36	0.36
YGL028C	1.0	1.0	0.37142857142857144	0.3142857142857143	0.038461538461538464	0.07692307692307693
YGL029W	1.0	1.0	0.09433962264150944	0.10377358490566038	0.041237113402061855	0.07216494845360824
YGL030W	1.0	1.0	0.07874015748031496	0.06299212598425197	0.0	0.0
YGL031C	1.0	1.0	0.03409090909090909	0.011363636363636364	0.0	0.0
YGL032C	1.0	1.0	1.143312101910828	1.21656050955414	1.5753968253968254	1.1468253968253967
YGL033W	1.0	1.0	1.2105263157894737	2.1315789473684212	0.6865671641791045	0.6417910447761194
YGL035C
YGL036W		1.0			0.0	0.6666666666666666
YGL037C	1.0	1.0	0.6333333333333333	0.875	0.8194444444444444	0.8055555555555556
YGL038C	1.0	1.0	1.3636363636363635	0.9393939393939394	1.0260869565217392	0.3652173913043478
YGL039W	1.0	1.0	0.1	0.3	0.0	0.043478260869565216
YGL040C
YGL041C-B	1.0	1.0	0.8178294573643411	0.5193798449612403	0.5157894736842106	0.5
YGL043W	1.0	1.0	0.41732283464566927	0.33858267716535434	0.08441558441558442	0.14935064935064934
YGL044C	1.0	1.0	1.3604651162790697	1.2034883720930232	1.0267379679144386	1.13903743315508
YGL045W	1.0	1.0	0.09375	0.375	0.25	0.2727272727272727
YGL047W	1.0	1.0	0.17699115044247787	0.1415929203539823	0.14615384615384616	0.12307692307692308
YGL048C	1.0	1.0	1.432	1.408	0.8625954198473282	0.9618320610687023
YGL049C	1.0	1.0	0.05	0.05	0.0	0.0
YGL050W	1.0	1.0	0.2638888888888889	0.19444444444444445	0.2	0.24285714285714285
YGL051W	1.0	1.0	2.0	2.3783783783783785	0.29850746268656714	0.2835820895522388
YGL053W	1.0	1.0	0.975609756097561	1.1280487804878048	0.06315789473684211	0.10526315789473684
YGL054C	1.0	1.0	0.0	0.0	0.0	0.0
YGL055W	1.0	1.0	0.1	0.5	0.23076923076923078	0.15384615384615385
YGL056C	1.0	1.0	0.09836065573770492	0.21311475409836064	0.09523809523809523	0.05714285714285714
YGL057C	1.0	1.0	1.1952662721893492	0.8875739644970414	0.0	0.16666666666666666
YGL058W	1.0	1.0	0.6740506329113924	0.5316455696202531	0.5449101796407185	0.2694610778443114
YGL059W	1.0	1.0	1.544	1.248	0.9465648854961832	0.7251908396946565
YGL060W	1.0	1.0	2.057142857142857	1.7142857142857142	0.6846846846846847	0.7837837837837838
YGL061C	1.0	1.0	1.1682692307692308	0.8942307692307693	1.7593360995850622	0.5809128630705395
YGL062W	1.0	1.0	0.7142857142857143	1.2857142857142858	1.1176470588235294	1.0
YGL063W	1.0	1.0	1.588235294117647	1.1470588235294117	0.8491379310344828	0.6724137931034483
YGL064C	1.0	1.0	0.44954128440366975	0.4954128440366973	0.1826086956521739	0.30434782608695654
YGL065C	1.0	1.0	1.2307692307692308	1.5384615384615385	1.964705882352941	1.2117647058823529
YGL066W	1.0	1.0	0.21893491124260356	0.15976331360946747	0.13970588235294118	0.11764705882352941
YGL067W	1.0	1.0	1.4065040650406504	1.2195121951219512	0.8	1.3043478260869565
YGL068W	1.0	1.0	0.3253588516746411	0.4784688995215311	0.29818181818181816	0.11636363636363636
YGL070C	1.0	1.0	1.2436363636363637	0.9927272727272727	1.3409090909090908	1.4886363636363635
YGL071W	1.0		0.0	0.0
YGL073W	1.0	1.0	0.0	0.0	0.0	0.0
YGL075C	1.0	1.0	0.265625	0.171875	0.1743119266055046	0.05504587155963303
YGL076C	1.0		0.0	0.0
YGL077C	1.0	1.0	0.03389830508474576	0.01694915254237288	0.0	0.0
YGL078C	1.0	1.0	0.04310344827586207	0.08620689655172414	0.045454545454545456	0.06818181818181818
YGL079W	1.0	1.0	1.7268041237113403	1.211340206185567	2.1159420289855073	1.6521739130434783
YGL080W	1.0	1.0	1.5613382899628252	1.1338289962825279	1.9565217391304348	1.9192546583850931
YGL081W	1.0	1.0	1.3955223880597014	0.9776119402985075	1.1014492753623188	0.4420289855072464
YGL082W		1.0			2.0	1.4222222222222223
YGL083W	1.0	1.0	0.475	0.3	0.2777777777777778	0.3611111111111111
YGL084C	1.0	1.0	2.3220338983050848	1.5932203389830508	0.688	0.912
YGL085W	1.0	1.0	0.43548387096774194	0.3172043010752688	0.37209302325581395	0.13372093023255813
YGL086W	1.0	1.0	0.765625	0.90625	0.4943820224719101	0.8426966292134831
YGL087C	1.0	1.0	0.24528301886792453	0.1320754716981132	0.17333333333333334	0.18666666666666668
YGL089C	1.0	1.0	0.013793103448275862	0.09655172413793103	0.06666666666666667	0.03636363636363636
YGL090W	1.0	1.0	1.472972972972973	1.3175675675675675	1.1084905660377358	0.6839622641509434
YGL091C	1.0	1.0	2.138728323699422	1.8901734104046244	1.8142857142857143	1.2785714285714285
YGL092W	1.0	1.0	0.0	0.0	0.0	0.0
YGL093W	1.0	1.0	1.509433962264151	1.0188679245283019	0.8166666666666667	0.65
YGL094C	1.0	1.0	0.018867924528301886	0.0	0.024691358024691357	0.0
YGL095C	1.0	1.0	0.0	0.2	0.058823529411764705	0.17647058823529413
YGL096W	1.0	1.0	0.07142857142857142	0.21428571428571427	0.42857142857142855	0.14285714285714285
YGL097W
YGL098W	1.0	1.0	0.23076923076923078	0.0	0.2222222222222222	0.0
YGL099W	1.0	1.0	0.0	0.0	0.5454545454545454	0.0
YGL100W	1.0	1.0	1.744360902255639	1.1954887218045114	1.7272727272727273	0.8454545454545455
YGL101W	1.0	1.0	1.5924170616113744	1.3601895734597156	0.5138888888888888	0.4444444444444444
YGL103W	1.0	1.0	0.18888888888888888	0.23333333333333334	0.28651685393258425	0.20786516853932585
YGL104C	1.0	1.0	0.14102564102564102	0.14743589743589744	0.18627450980392157	0.08823529411764706
YGL105W	1.0	1.0	0.11428571428571428	0.11428571428571428	0.12	0.08
YGL106W	1.0	1.0	0.5454545454545454	0.8181818181818182	0.6304347826086957	0.4855072463768116
YGL107C	1.0	1.0	0.7362637362637363	0.3076923076923077	0.40594059405940597	0.48514851485148514
YGL108C	1.0	1.0	0.0	0.0	0.0	0.0
YGL110C	1.0	1.0	1.2741935483870968	1.185483870967742	0.6052631578947368	0.6842105263157895
YGL111W	1.0	1.0	3.207792207792208	2.7012987012987013	1.1546391752577319	1.597938144329897
YGL112C	1.0	1.0	1.2755905511811023	1.062992125984252	0.8455284552845529	0.7723577235772358
YGL113W	1.0	1.0	1.5797101449275361	1.144927536231884	0.6216216216216216	0.6756756756756757
YGL114W	1.0	1.0	1.68	1.04	1.1833333333333333	1.1333333333333333
YGL115W	1.0	1.0	1.6865671641791045	2.208955223880597	1.2803030303030303	1.0151515151515151
YGL116W		1.0			0.0	0.08
YGL117W	1.0	1.0	0.25806451612903225	0.2903225806451613	0.3157894736842105	0.3684210526315789
YGL119W	1.0	1.0	0.3	0.3	0.5294117647058824	0.29411764705882354
YGL120C	1.0	1.0	0.25806451612903225	0.5806451612903226	0.20689655172413793	0.1724137931034483
YGL121C	1.0	1.0	0.5510204081632653	0.9727891156462585	0.8397435897435898	0.717948717948718
YGL122C		1.0			0.0	0.0
YGL123W	1.0	1.0	0.0	0.0	0.0	0.0
YGL124C	1.0	1.0	1.04	0.44	0.5652173913043478	0.5217391304347826
YGL125W	1.0	1.0	0.8541666666666666	0.9166666666666666	0.4444444444444444	0.6111111111111112
YGL126W
YGL127C	1.0	1.0	1.6324110671936758	1.0474308300395256	1.425	0.71
YGL128C	1.0	1.0	1.836734693877551	1.5170068027210883	1.3563218390804597	1.0057471264367817
YGL129C	1.0	1.0	0.8666666666666667	1.361904761904762	0.9464285714285714	0.6875
YGL130W	1.0	1.0	1.6319018404907975	1.147239263803681	1.5352112676056338	1.7112676056338028
YGL131C	1.0	1.0	1.0769230769230769	1.0769230769230769	0.8333333333333334	0.5238095238095238
YGL133W	1.0	1.0	0.0	0.0	0.04	0.0
YGL134W	1.0	1.0	0.5164835164835165	0.6593406593406593	0.7738095238095238	0.42857142857142855
YGL135W	1.0	1.0	0.8473282442748091	0.5801526717557252	0.5483870967741935	0.25806451612903225
YGL136C	1.0	1.0	0.891213389121339	0.5481171548117155	0.5174603174603175	0.4857142857142857
YGL137W	1.0	1.0	1.5365853658536586	1.2634146341463415	1.5677966101694916	1.2372881355932204
YGL138C	1.0	1.0	1.7763157894736843	1.5	1.6846846846846846	1.2702702702702702
YGL139W	1.0	1.0	2.0161290322580645	0.967741935483871	0.9596774193548387	0.8387096774193549
YGL140C	1.0	1.0	0.8888888888888888	1.0	0.47368421052631576	0.5789473684210527
YGL141W	1.0	1.0	3.388888888888889	1.9722222222222223	1.4523809523809523	1.7142857142857142
YGL142C	1.0	1.0	2.5185185185185186	1.6049382716049383	2.3846153846153846	1.2840236686390532
YGL143C	1.0	1.0	0.016129032258064516	0.016129032258064516	0.38461538461538464	0.6153846153846154
YGL144C	1.0	1.0	2.5784313725490198	1.7254901960784315	1.8294930875576036	1.9861751152073732
YGL145W	1.0	1.0	2.2209302325581395	1.7093023255813953	1.633587786259542	1.9236641221374047
YGL146C	1.0	1.0	2.107594936708861	1.4936708860759493	1.9465020576131686	1.6872427983539096
YGL147C	1.0	1.0	0.0	0.0	0.0	0.0
YGL148W	1.0	1.0	0.6532258064516129	0.8225806451612904	1.8067226890756303	2.0
YGL150C	1.0	1.0	0.0	0.07142857142857142	0.0	0.0
YGL151W	1.0	1.0	1.275	0.775	1.3333333333333333	0.7708333333333334
YGL153W	1.0	1.0	1.4557823129251701	1.4557823129251701	1.8546511627906976	1.680232558139535
YGL154C	1.0	1.0	2.6344086021505375	1.8548387096774193	3.0717131474103585	1.9203187250996017
YGL155W	1.0	1.0	2.3162393162393164	1.6495726495726495	2.2	1.5612903225806452
YGL156W	1.0	1.0	1.9523809523809523	1.0476190476190477	1.0238095238095237	0.5238095238095238
YGL157W	1.0	1.0	1.4855072463768115	1.3695652173913044	2.1222222222222222	2.2333333333333334
YGL158W	1.0		0.04	0.08	inf	inf
YGL159W	1.0	1.0	0.037037037037037035	0.037037037037037035	0.1111111111111111	0.19444444444444445
YGL160W	1.0	1.0	2.3209876543209877	1.4814814814814814	1.6504065040650406	1.0975609756097562
YGL161C	1.0	1.0	1.2334801762114538	1.1806167400881058	2.3975409836065573	1.2950819672131149
YGL162W	1.0	1.0	1.3402061855670102	1.1443298969072164	0.0	0.0
YGL163C	1.0	1.0	1.0869565217391304	1.0434782608695652	0.32653061224489793	0.8979591836734694
YGL164C	1.0	1.0	1.752	1.304	1.1320754716981132	1.2339622641509433
YGL166W	1.0	1.0	0.2733333333333333	0.36666666666666664	0.2972972972972973	0.7837837837837838
YGL167C	1.0	1.0	0.125	0.0	0.0	0.0
YGL168W	1.0	1.0	0.125	0.0	0.0	0.0
YGL169W	1.0	1.0	1.02020202020202	0.8484848484848485	0.7027027027027027	0.5675675675675675
YGL170C	1.0	1.0	0.4645669291338583	0.6377952755905512	0.6594202898550725	0.7536231884057971
YGL171W	1.0	1.0	0.25688073394495414	0.7247706422018348	0.5080645161290323	0.33064516129032256
YGL172W	1.0	1.0	0.18072289156626506	0.25301204819277107	0.15625	0.125
YGL173C		1.0			0.125	0.20833333333333334
YGL174W	1.0	1.0	1.4330357142857142	1.4196428571428572	1.256	1.912
YGL175C	1.0	1.0	1.064	1.3	2.418269230769231	1.5336538461538463
YGL176C	1.0	1.0	1.3372093023255813	1.313953488372093	0.9565217391304348	1.0260869565217392
YGL178W	1.0	1.0	0.25396825396825395	0.36507936507936506	0.2159090909090909	0.2159090909090909
YGL179C	1.0	1.0	0.23148148148148148	0.37037037037037035	0.22093023255813954	0.31976744186046513
YGL180W	1.0	1.0	0.0	0.3333333333333333	0.6923076923076923	0.5384615384615384
YGL181W		1.0			0.5490196078431373	0.3333333333333333
YGL183C		1.0			1.6	21.0
YGL184C		1.0	inf		1.6	0.8
YGL185C	1.0	1.0	1.9912280701754386	1.1228070175438596	0.6129032258064516	0.3467741935483871
YGL186C	1.0	1.0	0.13559322033898305	0.11864406779661017	0.5346534653465347	0.4752475247524752
YGL187C	1.0	1.0	0.2676056338028169	0.176056338028169	0.2789115646258503	0.3197278911564626
YGL188C-A	1.0	1.0	0.6925566343042071	1.035598705501618	1.4008264462809918	1.2892561983471074
YGL189C	1.0	1.0	1.3480176211453745	1.0748898678414096	1.0853242320819112	0.9351535836177475
YGL190C	1.0	1.0	0.0	0.0	0.0	0.0
YGL191W	1.0	1.0	0.04838709677419355	0.04032258064516129	0.1590909090909091	0.022727272727272728
YGL192W	1.0	1.0	1.264	0.976	1.25	1.0
YGL193C	1.0	1.0	1.7369942196531791	2.121387283236994	2.3832335329341316	1.874251497005988
YGL194C	1.0	1.0	2.3043478260869565	2.0434782608695654	1.4429530201342282	1.1140939597315436
YGL194C-A	1.0	1.0	1.6785714285714286	1.7285714285714286	1.7912772585669783	2.1588785046728973
YGL195W
YGL196W	1.0	1.0	2.0	1.5056179775280898	1.8421052631578947	1.1140350877192982
YGL197W	1.0	1.0	0.06896551724137931	0.13793103448275862	0.14285714285714285	0.22857142857142856
YGL198W	1.0	1.0	2.0955882352941178	1.8897058823529411	1.7777777777777777	1.5555555555555556
YGL200C	1.0	1.0	0.0	0.0	0.047619047619047616	0.0
YGL201C	1.0		0.1	0.3	inf
YGL202W	1.0	1.0	0.09090909090909091	0.0	0.0	0.0
YGL203C	1.0	1.0	0.0	0.0	0.0	0.0
YGL205W	1.0	1.0	0.047619047619047616	0.09523809523809523	0.2647058823529412	0.08823529411764706
YGL206C		1.0	inf	inf	0.6	0.4
YGL207W	1.0	1.0	0.17142857142857143	0.4	0.16216216216216217	0.16216216216216217
YGL208W	1.0	1.0	2.9156626506024095	2.3012048192771086	3.393700787401575	2.062992125984252
YGL209W	1.0	1.0	0.0	0.14285714285714285	0.03125	0.125
YGL210W	1.0	1.0	7.206896551724138	4.137931034482759	1.1111111111111112	0.2222222222222222
YGL211W	1.0	1.0	1.1414634146341462	1.2146341463414634	1.2019867549668874	1.1390728476821192
YGL212W	1.0	1.0	1.405857740585774	1.5439330543933054	0.9309623430962343	0.7112970711297071
YGL213C	1.0	1.0	1.1527777777777777	1.0277777777777777	1.0769230769230769	1.0512820512820513
YGL215W	1.0	1.0	0.07142857142857142	0.21428571428571427	0.6119402985074627	0.14925373134328357
YGL216W
YGL219C	1.0	1.0	2.0	1.6203703703703705	2.5106382978723403	1.49645390070922
YGL220W	1.0	1.0	1.127659574468085	1.4042553191489362	1.4592833876221498	1.293159609120521
YGL221C	1.0	1.0	1.0427807486631016	1.4973262032085561	1.0036101083032491	0.9061371841155235
YGL222C	1.0	1.0	1.2618181818181817	1.1236363636363635	1.1732522796352585	0.6869300911854104
YGL223C	1.0		0.8461538461538461	0.6923076923076923
YGL224C	1.0	1.0	2.6	0.8	1.0	2.0
YGL225W	1.0	1.0	0.0	0.05	0.0	0.0
YGL226C-A	1.0	1.0	1.0838509316770186	1.2701863354037266	0.8185567010309278	1.131958762886598
YGL226W	1.0	1.0	0.30303030303030304	0.18181818181818182	0.10588235294117647	0.07058823529411765
YGL227W	1.0	1.0	0.6585365853658537	0.8536585365853658	1.2439024390243902	1.6341463414634145
YGL228W	1.0	1.0	0.48	0.6	0.2857142857142857	0.25
YGL229C	1.0	1.0	1.9696969696969697	1.7272727272727273	1.8699186991869918	1.170731707317073
YGL230C	1.0	1.0	1.3973509933774835	1.1986754966887416	1.041036717062635	1.0453563714902807
YGL231C	1.0	1.0	2.623574144486692	1.258555133079848	1.8651685393258426	1.4831460674157304
YGL232W	1.0	1.0	2.1557377049180326	2.4836065573770494	2.0727272727272728	1.7393939393939395
YGL233W	1.0	1.0	0.02857142857142857	0.14285714285714285	0.0	0.21739130434782608
YGL234W	1.0	1.0	0.5384615384615384	0.8307692307692308	0.379746835443038	0.5569620253164557
YGL235W	1.0	1.0	1.0	1.117117117117117	0.8352402745995423	0.7734553775743707
YGL236C	1.0	1.0	1.0	1.1327433628318584	0.832579185520362	0.7669683257918553
YGL237C	1.0	1.0	1.7581699346405228	1.5620915032679739	1.4832535885167464	1.4545454545454546
YGL238W	1.0	1.0	0.0	0.0	0.0	0.16666666666666666
YGL240W	1.0	1.0	1.5472636815920398	1.2736318407960199	1.3885350318471337	1.3121019108280254
YGL241W	1.0	1.0	1.3142857142857143	0.5714285714285714	0.7244897959183674	0.9183673469387755
YGL242C	1.0	1.0	0.5432525951557093	0.6055363321799307	2.3173333333333335	1.2986666666666666
YGL243W	1.0	1.0	1.3043478260869565	1.2608695652173914	1.16751269035533	1.3197969543147208
YGL244W	1.0	1.0	0.9259259259259259	0.691358024691358	1.0777777777777777	0.8333333333333334
YGL245W	1.0	1.0	0.5151515151515151	0.3787878787878788	0.6632653061224489	0.6326530612244898
YGL246C	1.0	1.0	1.4285714285714286	1.3251231527093597	2.2906976744186047	1.426356589147287
YGL247W	1.0	1.0	1.210242587601078	1.1752021563342319	2.7328605200945626	0.9598108747044918
YGL248W	1.0	1.0	0.1455026455026455	0.24074074074074073	0.1105092091007584	0.1094257854821235
YGL249W	1.0	1.0	1.1864406779661016	0.9322033898305084	1.2242990654205608	1.4953271028037383
YGL250W	1.0	1.0	0.7408906882591093	1.388663967611336	1.6677966101694914	1.5559322033898304
YGL251C	1.0	1.0	0.41304347826086957	0.6086956521739131	0.2948717948717949	0.5
[truncated: 3,752 more rows]
