# Supplementary material for: Overexpression profiling reveals cellular requirements in the context of genetic backgrounds and environments
Source: PLoS Genet. 2023 Apr 28;19(4):e1010732. doi: 10.1371/journal.pgen.1010732 (PMC10171610; doi:10.1371/journal.pgen.1010732)
Supplement: S1 Data — (ZIP) [file pgen.1010732.s025.zip › S1_Data/S11_Fig/A/A_statics.csv]

	rep1	rep2	rep3	Mean	Std	p-value	p*n
NaCl	0.35031981	0.35367943	0.36126493	0.355088057	0.005606878	-	-
Salt	0.4325906	0.39547844	0.41781916	0.415296067	0.018684288	0.023029867	0.0690896
Crude Salt	0.44626711	0.45496684	0.47466699	0.458633647	0.014550684	0.002753996	0.008261988
Ca_added	0.51392423	0.52452852	0.52452852	0.520993757	0.00612239	4.48202E-06	1.34461E-05
