# Supplementary material for: Overexpression profiling reveals cellular requirements in the context of genetic backgrounds and environments
Source: PLoS Genet. 2023 Apr 28;19(4):e1010732. doi: 10.1371/journal.pgen.1010732 (PMC10171610; doi:10.1371/journal.pgen.1010732)
Supplement: S1 Data — (ZIP) [file pgen.1010732.s025.zip › S1_Data/S11_Fig/A/A_rawdata.csv]

	NaCl-1	NaCl-2	NaCl-3	Salt-1	Salt-2	Salt-3	Crude_Salt-1	Crude_Salt-2	Crude_Salt-3	plus_CaCl2-1	plus_CaCl2-2	plus_CaCl2-3
1	-0.001	0.003	0	0.003	-0.003	0.003	0	0	0	0.003	0	-0.003
2	-0.001	0	0	0.002	-0.002	0.005	0.01	0.001	0	0.003	0	-0.002
3	0	0.001	-0.001	0.005	-0.001	0.006	0.01	0	0.001	0.004	-0.001	-0.001
4	0.002	0.003	0	0.003	0	0.004	0.01	0	0.001	0.003	0.001	-0.001
5	0	0.003	0	0.003	-0.002	0.004	0.011	0.001	0.001	0.003	0.001	0
6	0.001	0.003	0	0.004	0	0.005	0.013	0.002	0.003	0.004	0.003	-0.001
7	0	0.001	0.001	0.005	0.006	0.006	0.015	0.003	0.003	0.003	0.001	0
8	0.001	0.002	-0.001	0.006	0.002	0.009	0.015	0.003	0.004	0.004	0	-0.001
9	0.001	0.001	0.002	0.004	0.002	0.009	0.015	0.003	0.005	0.004	0	0
10	0.001	0.001	-0.001	0.003	0.001	0.006	0.015	0.003	0.003	0.003	0	-0.001
11	-0.001	0.001	0	0.003	0.001	0.005	0.013	0.002	0.002	0.001	0	-0.003
12	0	0.001	-0.001	0.003	0	0.006	0.015	0.001	0.002	0.002	0	-0.001
13	-0.002	0.001	-0.002	0.003	0	0.004	0.012	0.001	0.002	0.002	0.001	-0.003
14	-0.002	0.001	-0.002	0.003	0	0.005	0.012	0.003	0.001	0.002	0.001	0
15	0	0.001	-0.001	0.006	0.002	0.005	0.013	0	0.001	0.003	0.002	0.002
16	0	0.002	0	0.006	0.001	0.01	0.013	-0.001	0.001	0.005	0.002	0.003
17	0.004	0.002	0	0.008	0.002	0.009	0.013	0.002	0.001	0.006	0.003	0.002
18	0.001	0.004	0.002	0.01	0.002	0.012	0.016	0.003	0.004	0.006	0.004	0.003
19	0.003	0.004	0.004	0.009	0.004	0.011	0.013	0.003	0.003	0.009	0.006	0.005
20	0.004	0.005	0.003	0.009	0.008	0.01	0.017	0.004	0.006	0.006	0.006	0.008
21	0.002	0.004	0.002	0.009	0.003	0.012	0.017	0.005	0.005	0.008	0.006	0.006
22	0.004	0.005	0.004	0.009	0.006	0.012	0.017	0.005	0.005	0.006	0.005	0.006
23	0.004	0.005	0.002	0.009	0.005	0.011	0.018	0.004	0.006	0.006	0.006	0.006
24	0.003	0.006	0.004	0.01	0.004	0.011	0.017	0.005	0.006	0.011	0.006	0.009
25	0.003	0.009	0.003	0.011	0.008	0.015	0.018	0.008	0.008	0.01	0.01	0.01
26	0.004	0.006	0.005	0.011	0.008	0.013	0.018	0.006	0.006	0.013	0.009	0.012
27	0.003	0.008	0.004	0.013	0.008	0.013	0.019	0.006	0.008	0.012	0.011	0.016
28	0.004	0.006	0.006	0.012	0.008	0.017	0.022	0.008	0.009	0.012	0.011	0.013
29	0.004	0.008	0.006	0.018	0.009	0.016	0.019	0.009	0.009	0.017	0.012	0.019
30	0.008	0.009	0.005	0.016	0.012	0.016	0.02	0.008	0.009	0.016	0.016	0.019
31	0.005	0.011	0.008	0.018	0.013	0.017	0.022	0.009	0.011	0.017	0.016	0.019
32	0.008	0.011	0.008	0.017	0.012	0.017	0.023	0.01	0.011	0.02	0.017	0.024
33	0.01	0.012	0.012	0.02	0.011	0.02	0.025	0.01	0.011	0.02	0.02	0.037
34	0.01	0.013	0.011	0.022	0.011	0.022	0.025	0.01	0.011	0.024	0.025	0.03
35	0.01	0.013	0.012	0.024	0.013	0.023	0.025	0.013	0.013	0.024	0.026	0.032
36	0.01	0.015	0.013	0.025	0.016	0.024	0.028	0.013	0.019	0.026	0.028	0.038
37	0.012	0.016	0.015	0.028	0.02	0.027	0.031	0.016	0.019	0.032	0.031	0.044
38	0.018	0.018	0.017	0.03	0.023	0.03	0.034	0.017	0.023	0.037	0.035	0.046
39	0.016	0.02	0.019	0.032	0.02	0.035	0.037	0.02	0.027	0.038	0.039	0.055
40	0.019	0.023	0.022	0.037	0.027	0.034	0.04	0.02	0.027	0.04	0.041	0.059
41	0.022	0.025	0.024	0.038	0.028	0.035	0.044	0.022	0.03	0.044	0.045	0.064
42	0.025	0.027	0.025	0.041	0.032	0.042	0.045	0.025	0.032	0.049	0.049	0.069
43	0.025	0.031	0.03	0.046	0.035	0.047	0.047	0.033	0.038	0.053	0.054	0.073
44	0.026	0.035	0.032	0.049	0.037	0.053	0.052	0.034	0.039	0.06	0.068	0.085
45	0.028	0.039	0.035	0.056	0.042	0.055	0.055	0.035	0.047	0.068	0.067	0.09
46	0.033	0.039	0.035	0.06	0.044	0.059	0.057	0.039	0.048	0.074	0.071	0.096
47	0.035	0.039	0.039	0.066	0.047	0.063	0.066	0.044	0.056	0.078	0.081	0.107
48	0.044	0.046	0.045	0.071	0.053	0.067	0.07	0.047	0.06	0.083	0.085	0.113
49	0.042	0.049	0.046	0.074	0.056	0.071	0.076	0.049	0.061	0.088	0.091	0.125
50	0.044	0.053	0.049	0.08	0.066	0.078	0.08	0.054	0.066	0.097	0.098	0.135
51	0.049	0.054	0.056	0.089	0.07	0.089	0.086	0.061	0.08	0.102	0.109	0.148
52	0.053	0.057	0.06	0.095	0.073	0.098	0.093	0.063	0.081	0.107	0.117	0.161
53	0.054	0.062	0.067	0.102	0.081	0.099	0.102	0.071	0.084	0.121	0.128	0.172
54	0.069	0.069	0.069	0.106	0.089	0.107	0.109	0.076	0.095	0.132	0.135	0.18
55	0.062	0.077	0.071	0.113	0.09	0.114	0.113	0.084	0.102	0.146	0.15	0.195
56	0.066	0.077	0.075	0.121	0.1	0.12	0.126	0.086	0.11	0.144	0.151	0.208
57	0.07	0.085	0.082	0.127	0.104	0.131	0.134	0.093	0.12	0.16	0.168	0.219
58	0.071	0.088	0.09	0.135	0.111	0.137	0.142	0.1	0.126	0.172	0.185	0.235
59	0.078	0.092	0.096	0.146	0.118	0.142	0.148	0.106	0.134	0.185	0.194	0.253
60	0.083	0.095	0.099	0.156	0.125	0.155	0.158	0.115	0.149	0.191	0.208	0.273
61	0.091	0.1	0.106	0.169	0.132	0.162	0.166	0.122	0.153	0.204	0.216	0.28
62	0.09	0.107	0.11	0.179	0.146	0.171	0.18	0.128	0.164	0.22	0.233	0.3
63	0.102	0.119	0.114	0.18	0.161	0.187	0.19	0.143	0.175	0.235	0.253	0.322
64	0.1	0.121	0.124	0.192	0.163	0.186	0.193	0.151	0.186	0.249	0.265	0.337
65	0.113	0.128	0.134	0.201	0.17	0.205	0.211	0.156	0.194	0.26	0.273	0.354
66	0.115	0.136	0.135	0.215	0.18	0.212	0.224	0.166	0.208	0.279	0.292	0.373
67	0.122	0.137	0.144	0.235	0.184	0.223	0.233	0.178	0.224	0.295	0.308	0.407
68	0.129	0.148	0.151	0.236	0.193	0.236	0.248	0.189	0.23	0.306	0.33	0.43
69	0.135	0.15	0.16	0.266	0.209	0.244	0.259	0.2	0.249	0.339	0.347	0.451
70	0.139	0.16	0.162	0.272	0.213	0.263	0.277	0.205	0.262	0.35	0.369	0.466
71	0.153	0.168	0.177	0.286	0.228	0.273	0.287	0.222	0.279	0.362	0.397	0.502
72	0.155	0.178	0.182	0.291	0.242	0.284	0.301	0.242	0.293	0.39	0.409	0.52
73	0.158	0.184	0.197	0.313	0.26	0.306	0.316	0.249	0.306	0.415	0.429	0.555
74	0.164	0.194	0.195	0.324	0.262	0.313	0.33	0.26	0.324	0.444	0.465	0.57
75	0.171	0.205	0.207	0.332	0.274	0.329	0.353	0.271	0.339	0.454	0.478	0.599
76	0.18	0.219	0.219	0.36	0.287	0.337	0.364	0.286	0.36	0.489	0.502	0.633
77	0.2	0.22	0.223	0.369	0.302	0.356	0.381	0.303	0.372	0.516	0.531	0.658
78	0.201	0.228	0.237	0.381	0.314	0.379	0.398	0.317	0.391	0.541	0.56	0.692
79	0.211	0.242	0.244	0.397	0.335	0.386	0.426	0.331	0.417	0.55	0.589	0.725
80	0.216	0.244	0.26	0.416	0.342	0.408	0.432	0.347	0.429	0.596	0.621	0.768
81	0.224	0.259	0.265	0.442	0.356	0.424	0.448	0.366	0.453	0.611	0.643	0.801
82	0.237	0.272	0.28	0.454	0.369	0.444	0.471	0.388	0.478	0.669	0.685	0.819
83	0.247	0.279	0.288	0.48	0.386	0.459	0.506	0.403	0.494	0.695	0.715	0.861
84	0.263	0.293	0.301	0.495	0.405	0.475	0.513	0.429	0.509	0.71	0.735	0.892
85	0.27	0.303	0.313	0.525	0.416	0.496	0.531	0.448	0.535	0.727	0.761	0.931
86	0.284	0.311	0.345	0.534	0.452	0.514	0.558	0.473	0.56	0.772	0.805	0.972
87	0.289	0.332	0.347	0.555	0.452	0.527	0.586	0.476	0.574	0.797	0.832	1.003
88	0.302	0.349	0.351	0.597	0.469	0.555	0.608	0.507	0.604	0.832	0.873	1.047
89	0.31	0.353	0.389	0.609	0.49	0.567	0.622	0.538	0.634	0.87	0.908	1.091
90	0.321	0.367	0.378	0.633	0.506	0.591	0.65	0.55	0.659	0.909	0.95	1.137
91	0.335	0.375	0.394	0.648	0.536	0.622	0.67	0.575	0.686	0.945	0.985	1.177
92	0.349	0.395	0.41	0.683	0.539	0.636	0.699	0.603	0.706	0.978	1.017	1.215
93	0.367	0.405	0.426	0.712	0.564	0.664	0.739	0.625	0.739	1.018	1.059	1.241
94	0.385	0.419	0.439	0.753	0.587	0.695	0.753	0.64	0.764	1.071	1.102	1.319
95	0.388	0.442	0.453	0.774	0.611	0.728	0.778	0.669	0.794	1.092	1.155	1.332
96	0.408	0.462	0.48	0.785	0.638	0.732	0.805	0.708	0.816	1.139	1.199	1.418
97	0.42	0.481	0.503	0.827	0.661	0.764	0.859	0.72	0.854	1.187	1.229	1.44
98	0.431	0.488	0.502	0.85	0.68	0.787	0.874	0.756	0.884	1.215	1.273	1.5
99	0.445	0.509	0.529	0.885	0.699	0.817	0.896	0.792	0.948	1.273	1.311	1.519
100	0.463	0.524	0.558	0.92	0.725	0.855	0.924	0.825	0.942	1.311	1.363	1.566
101	0.5	0.545	0.565	0.953	0.751	0.887	0.942	0.848	0.972	1.334	1.391	1.604
102	0.524	0.56	0.579	0.982	0.774	0.908	0.977	0.885	1.023	1.392	1.435	1.649
103	0.536	0.582	0.598	1.023	0.807	0.931	1.017	0.898	1.036	1.417	1.487	1.703
104	0.539	0.613	0.621	1.047	0.821	0.978	1.062	0.935	1.07	1.472	1.533	1.769
105	0.549	0.638	0.65	1.081	0.853	1.001	1.087	0.965	1.109	1.509	1.582	1.795
106	0.599	0.645	0.672	1.13	0.888	1.022	1.11	0.997	1.156	1.584	1.631	1.828
107	0.609	0.671	0.7	1.168	0.923	1.054	1.132	1.036	1.187	1.611	1.658	1.89
108	0.611	0.678	0.721	1.178	0.926	1.094	1.168	1.07	1.222	1.65	1.713	1.922
109	0.633	0.707	0.745	1.21	0.971	1.127	1.221	1.124	1.258	1.691	1.789	1.955
110	0.651	0.757	0.773	1.26	0.999	1.157	1.244	1.149	1.302	1.765	1.788	2.03
111	0.689	0.763	0.794	1.297	1.026	1.186	1.27	1.192	1.333	1.787	1.846	2.051
112	0.716	0.788	0.839	1.32	1.059	1.244	1.315	1.222	1.379	1.813	1.89	2.103
113	0.725	0.804	0.84	1.355	1.091	1.261	1.379	1.253	1.422	1.863	1.934	2.123
114	0.756	0.84	0.877	1.404	1.127	1.296	1.379	1.294	1.457	1.907	1.954	2.182
115	0.776	0.863	0.899	1.441	1.165	1.32	1.426	1.322	1.485	1.943	2.021	2.213
116	0.805	0.89	0.94	1.491	1.197	1.369	1.463	1.364	1.54	1.988	2.044	2.248
117	0.829	0.96	0.979	1.514	1.236	1.422	1.511	1.407	1.566	2.032	2.075	2.299
118	0.869	0.946	0.991	1.564	1.266	1.448	1.537	1.454	1.61	2.069	2.126	2.337
119	0.882	0.969	1.015	1.587	1.299	1.469	1.577	1.475	1.665	2.103	2.175	2.39
120	0.909	1.006	1.066	1.623	1.346	1.518	1.629	1.541	1.687	2.137	2.21	2.43
121	0.932	1.026	1.094	1.674	1.36	1.556	1.652	1.559	1.742	2.175	2.228	2.472
122	0.969	1.066	1.107	1.702	1.407	1.609	1.709	1.601	1.778	2.21	2.27	2.511
123	0.997	1.094	1.132	1.752	1.453	1.625	1.747	1.632	1.819	2.261	2.303	2.521
124	1.008	1.136	1.175	1.788	1.49	1.662	1.788	1.683	1.887	2.298	2.339	2.588
125	1.056	1.172	1.222	1.814	1.526	1.705	1.841	1.767	1.893	2.343	2.372	2.583
126	1.075	1.188	1.251	1.867	1.542	1.748	1.861	1.768	1.948	2.349	2.4	2.604
127	1.12	1.233	1.306	1.926	1.58	1.792	1.88	1.832	1.97	2.385	2.417	2.641
128	1.145	1.268	1.32	1.94	1.623	1.831	1.918	1.846	2.015	2.397	2.458	2.677
129	1.172	1.286	1.356	1.986	1.665	1.867	1.955	1.909	2.049	2.436	2.47	2.692
130	1.211	1.349	1.397	2.021	1.703	1.9	2.003	1.927	2.103	2.453	2.496	2.696
131	1.253	1.359	1.418	2.044	1.734	1.947	2.037	1.983	2.132	2.501	2.512	2.706
132	1.294	1.395	1.465	2.096	1.774	1.98	2.067	1.998	2.17	2.508	2.532	2.711
133	1.326	1.437	1.504	2.1	1.811	2.014	2.112	2.032	2.201	2.515	2.519	2.736
134	1.369	1.476	1.54	2.138	1.858	2.045	2.127	2.08	2.243	2.535	2.532	2.725
135	1.379	1.524	1.599	2.177	1.904	2.097	2.184	2.131	2.272	2.545	2.539	2.732
136	1.422	1.543	1.623	2.209	1.918	2.137	2.211	2.152	2.322	2.541	2.55	2.726
137	1.453	1.586	1.662	2.24	1.979	2.161	2.246	2.18	2.344	2.552	2.538	2.735
138	1.499	1.618	1.707	2.268	2.01	2.197	2.262	2.216	2.383	2.569	2.541	2.729
139	1.527	1.654	1.742	2.298	2.022	2.217	2.303	2.252	2.421	2.559	2.546	2.734
140	1.558	1.709	1.777	2.322	2.071	2.245	2.335	2.312	2.46	2.559	2.546	2.742
141	1.607	1.748	1.819	2.348	2.09	2.301	2.37	2.323	2.499	2.561	2.552	2.742
142	1.636	1.761	1.876	2.405	2.14	2.308	2.395	2.365	2.518	2.566	2.552	2.742
