# Supplementary material for: Overexpression profiling reveals cellular requirements in the context of genetic backgrounds and environments
Source: PLoS Genet. 2023 Apr 28;19(4):e1010732. doi: 10.1371/journal.pgen.1010732 (PMC10171610; doi:10.1371/journal.pgen.1010732)
Supplement: S1 Data — (ZIP) [file pgen.1010732.s025.zip › S1_Data/S11_Fig/B/B.csv]

	Na [ppm]	K [ppm]	Ca [ppm]
NaCl	2.30E+05	340	14
Table salt	2.30E+05	370	25
Crude salt	2.30E+05	760	130
NaCl+Ca	2.30E+05	340	310
